# Supplementary material for: Simulation of facial growth based on longitudinal data: Age progression and age regression between 7 and 17 years of age using 3D surface data
Source: PLoS One. 2019 Feb 22;14(2):e0212618. doi: 10.1371/journal.pone.0212618 (PMC6386244; doi:10.1371/journal.pone.0212618)
Supplement: S1 File — (ZIP) [file pone.0212618.s001.zip]

Archive with 25 entries (23 files):
- F/
- F/07.obj
- F/08.obj
- F/09.obj
- F/10.obj
- F/11.obj
- F/12.obj
- F/13.obj
- F/14.obj
- F/15.obj
- F/16.obj
- F/17.obj
- M/
- M/07.obj
- M/08.obj
- M/09.obj
- M/10.obj
- M/11.obj
- M/12.obj
- M/13.obj
- M/14.obj
- M/15.obj
- M/16.obj
- M/17.obj
- readme.txt
