# Supplementary material for: Simulation of facial growth based on longitudinal data: Age progression and age regression between 7 and 17 years of age using 3D surface data
Source: PLoS One. 2019 Feb 22;14(2):e0212618. doi: 10.1371/journal.pone.0212618 (PMC6386244; doi:10.1371/journal.pone.0212618)
Supplement: S1 File — (ZIP) [file pone.0212618.s001.zip › F/07.obj]

# Generated in Morphome3cs 


# 13193 vetices
v 41.794 -24.88993 -3.024729
v 41.01802 -24.35105 -1.975623
v 40.43318 -25.58697 -1.784298
v 41.88292 -22.43579 -2.359478
v 42.70169 -23.34258 -3.573274
v 43.00251 -24.55825 -4.389091
v 40.2222 -26.96414 -2.057358
v 41.55537 -26.87786 -3.530678
v 40.94964 -28.31975 -3.441976
v 39.47248 -27.91366 -1.652985
v 38.97882 -26.2102 -0.548271
v 39.24517 -23.19861 0.07072654
v 43.29487 -26.93629 -5.741805
v 42.09141 -29.15996 -5.192364
v 40.5816 -30.10753 -3.824092
v 43.34314 -29.04753 -6.827482
v 43.11134 -25.80066 -5.021931
v 44.56547 -24.41366 -6.505758
v 44.77271 -26.328 -7.641311
v 44.18299 -28.29785 -7.710966
v 44.92726 -27.63451 -8.540254
v 43.47484 -23.17368 -4.520952
v 44.3536 -23.08438 -5.699374
v 40.34128 -22.02297 -0.6666284
v 39.34873 -21.48776 0.3717308
v 42.28783 -20.31761 -2.299226
v 40.81794 -18.1037 -0.3779745
v 39.3629 -19.91177 0.6539745
v 41.21163 -19.63482 -1.009506
v 38.76738 -17.36195 1.480258
v 40.02115 -16.88701 0.4680284
v 37.37998 -19.55001 2.288398
v 37.9141 -18.3483 2.025701
v 37.74121 -15.93977 2.318037
v 38.88681 -16.18149 1.460639
v 42.32848 -17.59559 -1.863732
v 42.84184 -18.06159 -2.498202
v 43.70728 -18.88449 -3.629885
v 42.95765 -20.36259 -3.044806
v 44.53638 -16.50386 -4.210867
v 44.72029 -19.00331 -4.985717
v 44.62059 -17.6992 -4.531774
v 42.74704 -21.79847 -3.186688
v 43.32381 -15.89486 -2.70934
v 44.34233 -15.66942 -3.841198
v 43.84821 -21.08371 -4.368239
v 45.14854 -20.23071 -5.919187
v 45.25377 -21.72937 -6.521133
v 45.67527 -24.71005 -8.329645
v 46.06559 -22.75527 -8.174497
v 46.47797 -21.26699 -8.276127
v 46.42546 -20.17238 -7.802313
v 46.4663 -17.88222 -7.179653
v 45.49224 -17.99218 -5.775903
v 45.61574 -16.43188 -5.59586
v 46.67915 -15.26009 -6.850633
v 45.75309 -14.77145 -5.487123
v 47.27391 -15.48901 -7.780368
v 48.47165 -16.35543 -10.0382
v 45.17411 -13.55405 -4.635963
v 46.15118 -13.05666 -5.780612
v 45.19302 -12.21449 -4.505229
v 46.21473 -11.68297 -5.739273
v 47.01612 -13.43214 -7.026077
v 48.17712 -14.87421 -9.057774
v 47.63619 -18.56857 -9.313191
v 47.29587 -20.73309 -9.50085
v 48.1442 -20.01813 -10.74069
v 41.10321 -16.86399 -0.5262861
v 42.08421 -15.04181 -1.324874
v 43.01013 -14.94346 -2.260338
v 41.02967 -15.57573 -0.3441033
v 41.30737 -14.07018 -0.5693473
v 42.80022 -13.28235 -1.962456
v 41.45458 -13.08177 -0.6726643
v 40.81561 -12.49304 -0.1140049
v 42.14162 -12.18855 -1.302204
v 43.3185 -13.96869 -2.519024
v 43.94581 -14.29252 -3.246073
v 39.6053 -15.07422 0.9204576
v 39.06701 -13.75729 1.335175
v 47.21622 -9.790817 -6.862155
v 48.05262 -12.21665 -8.321507
v 37.01675 -15.00184 2.82654
v 43.37761 -22.2438 -4.096576
v 37.7319 -21.69229 1.679924
v 36.63913 -20.40073 2.689736
v 36.08544 -21.45415 2.909727
v 35.31073 -20.58954 3.54891
v 35.72454 -19.03769 3.472019
v 33.46568 -19.43356 4.752979
v 32.76265 -20.86852 5.008584
v 33.98201 -23.01901 3.971512
v 32.63024 -23.03168 4.780872
v 34.93965 -22.57179 3.475146
v 35.06299 -24.03545 3.094764
v 34.21233 -25.37192 3.327723
v 34.47546 -26.73007 2.800565
v 32.56971 -25.42387 4.300102
v 35.55723 -25.5555 2.406436
v 35.9735 -23.83276 2.523203
v 35.96127 -26.54294 1.818207
v 37.05466 -24.30236 1.63591
v 37.97498 -22.7613 1.256742
v 38.39008 -24.05627 0.6133118
v 37.277 -25.804 1.053173
v 37.86998 -27.86953 -0.1554088
v 36.54383 -28.54444 0.6995748
v 37.66077 -29.29657 -0.5012633
v 35.09494 -28.27213 1.892783
v 32.40436 -27.87849 3.657313
v 31.54157 -25.84484 4.702292
v 31.52059 -23.43287 5.245058
v 39.59252 -29.65777 -2.494526
v 30.51592 -23.25178 5.722339
v 31.31715 -22.32146 5.522041
v 29.79213 -23.85743 5.90842
v 29.68354 -21.93644 6.255652
v 30.75905 -27.97734 4.488251
v 30.03321 -26.4227 5.257965
v 32.16365 -29.30385 3.333897
v 30.88229 -29.33804 3.977737
v 31.54651 -31.29148 2.944661
v 29.82451 -30.35647 4.132125
v 29.72524 -27.94267 4.957549
v 28.43461 -30.75958 4.647864
v 28.3194 -28.45929 5.382884
v 30.79321 -25.32267 5.171553
v 29.14669 -25.18937 5.893014
v 27.62358 -26.99604 6.015128
v 38.07305 -30.86366 -1.570409
v 44.3908 -12.37479 -3.638705
v 45.46354 -10.66542 -4.755359
v 47.16755 -8.234609 -6.690438
v 44.48926 -9.230998 -3.669513
v 43.53214 -10.81959 -2.663043
v 43.40582 -9.357568 -2.575616
v 44.23431 -7.967757 -3.387407
v 45.84732 -7.893704 -5.084162
v 43.79798 -6.295583 -2.943975
v 43.15016 -8.387341 -2.335152
v 43.41531 -12.22369 -2.539959
v 48.48326 -11.22275 -8.817959
v 48.42686 -9.965171 -8.584041
v 43.21154 -6.925842 -2.386845
v 42.15549 -6.78405 -1.456352
v 33.6712 -28.86616 2.60799
v 34.36597 -30.73098 1.435254
v 32.61011 -31.72287 2.145012
v 32.91742 -32.81225 1.513465
v 31.72029 -32.62883 2.316462
v 30.38062 -32.13383 3.240713
v 36.88129 -13.51361 2.876261
v 37.41678 -12.71246 2.478483
v 38.8129 -12.83724 1.481967
v 49.16649 -16.21115 -11.27414
v 48.67077 -17.86386 -10.91807
v 49.59539 -18.11947 -12.91301
v 49.65938 -16.91215 -12.54018
v 49.31306 -19.37045 -12.80228
v 48.30066 -20.94724 -11.46316
v 47.53828 -23.02993 -10.85985
v 47.58844 -21.60115 -10.36327
v 49.17781 -21.4538 -13.50954
v 49.27037 -22.67861 -14.3556
v 48.60211 -23.17202 -13.14282
v 48.84163 -13.58954 -9.884542
v 46.74505 -24.29228 -9.987298
v 27.78076 -31.84958 4.570151
v 29.00836 -31.72157 4.059876
v 36.71066 -17.22201 2.9436
v 34.52557 -15.92851 4.349567
v 35.71944 -15.17084 3.628708
v 34.72332 -18.2309 4.144783
v 33.66929 -17.97863 4.753587
v 33.13228 -16.08419 5.101549
v 48.84071 -14.71113 -10.19648
v 48.48277 -8.061052 -8.454304
v 49.51351 -10.12722 -10.32021
v 49.11389 -6.599251 -9.238987
v 49.94543 -7.103343 -10.58102
v 50.12096 -5.57831 -10.78398
v 50.69461 -6.642388 -11.87656
v 50.23941 -8.229127 -11.20936
v 50.894 -8.598907 -12.51974
v 50.37113 -9.656108 -11.70604
v 47.31855 -6.222662 -6.762545
v 48.59049 -5.388622 -8.447671
v 47.77538 -4.28354 -7.346174
v 49.12866 -4.210922 -9.221553
v 49.79977 -4.915716 -10.22122
v 45.62192 -5.504324 -4.780114
v 51.44518 -4.831419 -13.12663
v 51.72715 -6.291605 -13.83516
v 51.56483 -7.934838 -13.76706
v 51.05018 -9.67658 -13.05735
v 52.05635 -9.732726 -15.3648
v 50.63194 -4.168918 -11.57565
v 50.25937 -2.72281 -10.96789
v 51.28242 -2.790027 -12.74526
v 52.01204 -3.047124 -14.1549
v 50.2447 -0.7444091 -11.10517
v 51.05042 -1.772401 -12.35169
v 50.12668 -12.42886 -11.93376
v 49.26513 -12.81659 -10.44677
v 49.78279 -14.06068 -11.76961
v 50.56893 -10.65764 -12.35329
v 51.5034 -12.63119 -15.05963
v 50.66189 -13.00579 -13.24636
v 50.28916 -15.45805 -13.32919
v 51.13834 -13.60664 -14.53487
v 51.7151 -14.8075 -16.57148
v 50.83136 -17.76142 -15.65752
v 51.25246 -16.22026 -16.06285
v 46.59817 -4.657381 -5.878653
v 45.31644 -3.387144 -4.493559
v 46.67463 -3.075104 -6.001494
v 30.62587 -20.33152 6.059279
v 52.45734 -13.72903 -18.27303
v 52.56477 -12.15908 -17.7253
v 52.15002 -15.33335 -18.19253
v 42.66447 -5.367767 -1.889067
v 44.10158 -4.616158 -3.211482
v 44.45811 -2.987365 -3.62819
v 43.13523 -2.419032 -2.471014
v 43.66935 -1.257908 -3.094908
v 45.36197 -1.290768 -4.728315
v 42.35709 -1.150196 -1.99342
v 42.50204 -3.187921 -1.857182
v 41.31454 -6.470045 -0.7802539
v 40.72831 -4.994245 -0.3730491
v 40.8961 -3.37502 -0.6148914
v 41.83308 -2.09776 -1.417742
v 41.02485 -8.602312 -0.5014954
v 39.78519 -6.529961 0.3252238
v 38.47855 -7.130715 1.233651
v 39.10947 -8.112864 0.8835371
v 40.25979 -10.45428 0.2468801
v 42.30312 -9.62351 -1.516488
v 40.73746 -11.37415 -0.09061977
v 42.50603 -10.63767 -1.6719
v 39.20347 -5.54437 0.6700354
v 52.25398 -7.209881 -15.18892
v 53.0945 -7.482751 -17.4316
v 52.6748 -8.524499 -16.60094
v 53.17194 -8.782053 -18.08414
v 52.69017 -9.838871 -17.10824
v 52.99924 -6.324522 -16.8486
v 53.82787 -6.361136 -19.28132
v 53.85564 -7.204182 -19.72711
v 53.59921 -8.929415 -19.6144
v 46.75004 -22.28671 -9.147782
v 47.45848 -25.06142 -11.74212
v 46.38199 -25.44967 -9.89627
v 43.80487 -13.08256 -3.01081
v 37.37127 -32.43437 -1.702031
v 37.93056 -34.01317 -3.01983
v 39.68992 -32.73852 -4.172438
v 39.86693 -33.44479 -4.783595
v 38.0924 -35.45483 -4.029022
v 38.60514 -36.21607 -5.036819
v 36.52086 -36.13166 -2.874236
v 37.19405 -37.41996 -4.27577
v 34.71397 -38.16448 -2.482181
v 35.60675 -36.51229 -2.286199
v 38.35943 -37.38726 -5.521425
v 37.56548 -38.35862 -5.293831
v 39.40442 -36.4085 -6.08962
v 34.10307 -36.16467 -0.9155421
v 32.75567 -37.61124 -0.6861703
v 35.73923 -39.2024 -3.957827
v 35.71652 -34.91103 -1.527421
v 35.05798 -33.89547 -0.4744415
v 33.2874 -35.21128 0.1370383
v 32.39087 -36.1656 0.2559144
v 32.56959 -34.85989 0.7904264
v 31.99939 -34.14356 1.474432
v 34.6735 -33.29007 0.1119732
v 35.42459 -32.48932 -0.0789068
v 36.6964 -33.64023 -1.688733
v 35.7075 -30.94902 0.396556
v 33.75123 -32.56128 1.088481
v 35.40791 -29.54996 1.200201
v 33.60464 -40.45026 -2.831755
v 32.50281 -39.59887 -1.508188
v 40.79044 -30.71249 -4.366848
v 41.8011 -30.91805 -5.723828
v 40.63468 -33.63463 -5.824136
v 41.73296 -32.60759 -6.61487
v 51.60673 -11.31243 -14.81046
v 51.02166 -0.4927395 -12.39827
v 49.3218 -1.421936 -9.615129
v 48.91794 -0.2655943 -9.163563
v 42.83923 -11.57112 -1.956558
v 53.09559 -10.45999 -18.66271
v 53.9421 -9.257787 -20.96274
v 54.22482 -10.20198 -22.7679
v 53.75465 -10.51067 -21.02402
v 53.75323 -11.75769 -21.8376
v 52.56369 -5.35256 -15.59006
v 53.50556 -4.966978 -17.94604
v 52.65564 -2.561419 -15.49321
v 53.60713 -3.007128 -17.8178
v 45.46246 -26.82226 -9.014766
v 48.51704 -2.636911 -8.382238
v 45.3461 0.7491372 -5.076201
v 39.47694 -11.62199 0.9122462
v 36.19625 -13.95028 3.322196
v 39.44822 -10.48055 0.861141
v 48.61695 -24.62306 -13.94453
v 50.15928 -21.12722 -15.6853
v 42.57056 -30.60522 -6.596208
v 33.51568 -13.05544 4.754101
v 34.22443 -14.00408 4.459214
v 31.86765 -16.23742 5.702835
v 30.47731 -14.71817 6.23496
v 31.57241 -13.65691 5.715469
v 30.62983 -16.12134 6.23284
v 31.31687 -12.50703 5.695143
v 29.93416 -13.43849 6.351961
v 30.48462 -17.34883 6.288522
v 28.73379 -16.34652 6.937996
v 32.38044 -12.58847 5.257674
v 29.13091 -12.31639 6.496314
v 31.1652 -9.793385 5.301428
v 28.34445 -9.545717 6.246331
v 28.59073 -11.30145 6.52545
v 30.15113 -9.473145 5.603575
v 42.87451 -0.05042117 -2.609455
v 42.73598 1.53278 -2.872813
v 43.28868 2.367145 -3.55152
v 44.38005 1.304909 -4.238417
v 41.89412 2.908423 -2.601329
v 41.81546 0.8721061 -2.020989
v 42.29977 5.082529 -3.459287
v 41.44024 3.318054 -2.375356
v 43.28006 3.884899 -3.954271
v 44.91394 -29.09578 -9.319035
v 44.29181 -30.05151 -8.839615
v 42.92196 -31.5654 -7.65901
v 45.30046 -30.2053 -10.67668
v 44.46986 -31.88104 -10.30348
v 43.68211 -31.59019 -8.84291
v 45.61559 -27.77051 -9.787563
v 46.41619 -28.16751 -11.40993
v 46.23269 -27.2809 -10.57546
v 46.28367 -29.33306 -11.90632
v 46.0566 -26.51134 -9.87113
v 46.88844 -26.29004 -11.28042
v 47.2501 -26.79797 -12.28019
v 47.20723 -27.91039 -12.90135
v 47.82082 -25.84731 -12.91354
v 47.8218 -27.2292 -13.74314
v 46.8529 -29.11562 -12.9466
v 45.35053 -32.5223 -12.29844
v 44.4183 -33.09333 -11.02404
v 44.92142 -34.81346 -13.23572
v 45.76942 -33.22575 -13.63002
v 44.28315 -34.33372 -11.70713
v 43.64259 -33.52073 -10.04671
v 43.30253 -36.20797 -11.43256
v 43.27797 -34.83365 -10.38031
v 42.55796 -36.60459 -10.56126
v 42.50637 -34.67262 -9.068139
v 44.12267 -36.23997 -12.88126
v 41.70465 -36.80719 -9.418474
v 40.97316 -38.67883 -9.790279
v 41.37328 -39.67535 -11.14912
v 40.61006 -37.10323 -8.099199
v 40.19838 -38.61813 -8.686449
v 43.33884 -37.86176 -12.81703
v 42.12753 -39.82502 -12.43334
v 41.01269 -34.69935 -6.988682
v 42.11828 -33.51902 -7.742446
v 47.57777 -28.58214 -14.06765
v 48.11166 -27.89995 -14.84354
v 47.70317 -29.4752 -14.9872
v 43.18661 -32.87413 -8.88474
v 48.34718 -26.2968 -14.32506
v 48.93663 -26.24246 -15.75097
v 48.82441 -27.15358 -16.0954
v 48.76366 -25.54124 -14.82018
v 39.71422 -35.17185 -5.641521
v 39.5813 -39.74398 -8.693343
v 43.78742 -38.85214 -14.43692
v 43.31537 -40.86067 -15.35945
v 42.25724 -41.13895 -13.79067
v 44.27339 -39.86723 -16.20279
v 43.74545 -41.57342 -16.78413
v 42.66867 -42.29218 -15.51301
v 43.34439 -43.35975 -17.84096
v 44.35994 -41.73832 -18.22416
v 45.50758 -39.28999 -18.20789
v 39.71601 -38.08049 -7.639231
v 39.52752 -37.01039 -6.638058
v 39.12037 -39.22808 -7.696793
v 38.67826 -38.66318 -6.743653
v 37.8757 -39.21124 -6.191718
v 38.25275 -40.67168 -7.697765
v 36.89347 -39.10664 -5.07862
v 35.60723 -40.13609 -4.408686
v 36.26331 -41.44435 -5.941169
v 34.73026 -40.80591 -4.016179
v 49.57355 -26.315 -17.50041
v 50.13569 -24.71447 -18.01718
v 49.23033 -24.56059 -15.38666
v 49.97617 -23.84221 -16.88629
v 50.07811 -22.7046 -16.44345
v 48.47353 -28.30433 -16.03829
v 49.02433 -28.04995 -17.31042
v 49.22836 -28.7313 -18.39844
v 48.39928 -29.46356 -16.70125
v 48.27556 -30.99883 -17.62918
v 48.97071 -30.42031 -19.05911
v 27.63149 -10.52195 6.697379
v 29.14536 -8.336764 5.690675
v 32.28562 -17.20505 5.505273
v 32.36219 -18.31842 5.420757
v 31.26901 -18.73067 5.91283
v 28.87707 -19.18788 6.816152
v 28.68871 -17.81734 6.946491
v 40.64161 2.373263 -1.5799
v 40.60777 3.435019 -1.826707
v 41.16115 4.184781 -2.373597
v 52.2967 -1.397576 -14.71958
v 53.0865 -1.057863 -16.38218
v 52.5823 1.178362 -15.37862
v 52.08045 -0.1264411 -14.33515
v 53.13591 0.8387939 -16.53849
v 53.55519 0.03433521 -17.44088
v 35.65017 -11.64565 3.47427
v 36.91715 -10.90051 2.60997
v 53.53045 -1.57818 -17.4544
v 31.91834 -37.60884 -0.1304779
v 31.06613 -36.25622 1.04777
v 29.98246 -35.71262 1.92489
v 30.92971 -33.9391 2.198966
v 28.55075 -34.56285 3.193747
v 29.64952 -33.66078 2.998047
v 29.09277 -36.89954 1.884566
v 27.33882 -36.44605 2.968607
v 27.16768 -35.36716 3.513871
v 45.99658 -30.8805 -12.39823
v 46.48182 -31.8758 -14.05532
v 35.44572 -10.14544 3.391096
v 38.24456 -11.59677 1.815137
v 36.09301 -8.811259 2.819815
v 51.64457 0.09619244 -13.55051
v 51.7055 -1.587358 -13.58045
v 49.4839 -29.55418 -19.86756
v 49.06705 -31.17479 -19.95206
v 48.74726 -32.82402 -20.43232
v 48.44152 -32.28494 -19.12015
v 49.90025 -29.96632 -21.60305
v 49.56433 -31.67053 -21.93889
v 47.37363 -33.56992 -17.43045
v 47.74825 -34.34104 -19.01641
v 47.34402 -31.90869 -15.99453
v 50.14701 -27.33824 -20.10781
v 50.24863 -28.95282 -21.96516
v 37.80998 -5.826054 1.509157
v 37.34205 -7.187249 1.902002
v 39.69219 -3.753214 0.2217527
v 40.16054 -2.309686 -0.2312968
v 38.20055 -4.222222 1.137213
v 38.9737 -2.770056 0.5360692
v 37.7856 -3.011343 1.211224
v 26.89719 -28.01005 6.022184
v 34.55946 -7.979756 3.452412
v 34.15655 -10.01257 4.0442
v 27.70396 -25.70833 6.269673
v 27.55575 -24.41943 6.577951
v 33.02263 -10.29615 4.62496
v 32.79799 -8.947236 4.44568
v 33.23735 -8.089551 4.082238
v 32.7345 -11.73288 4.972172
v 34.76078 -12.89076 4.105086
v 50.43055 -23.99799 -18.42394
v 50.78431 -22.16058 -18.21724
v 51.49251 -21.96814 -20.57389
v 51.39318 -23.00388 -21.06028
v 51.39735 -24.15847 -22.05589
v 50.6557 -24.78033 -19.82506
v 51.9995 -22.11301 -22.87472
v 51.81629 -23.4344 -23.2417
v 37.7128 -9.135596 1.897852
v 35.94062 -7.06341 2.610506
v 47.59438 -1.592707 -7.250553
v 46.14609 -0.5679805 -5.681857
v 46.1361 -1.98244 -5.503126
v 46.55089 0.4176087 -6.2991
v 33.54495 -6.906953 3.690208
v 51.01881 0.9242858 -12.5498
v 49.93685 2.340478 -11.09814
v 50.93837 2.840647 -12.74229
v 48.98643 0.8640798 -9.45646
v 49.37294 3.016515 -10.44
v 50.369 3.892175 -12.05951
v 51.88744 3.147418 -14.32578
v 51.24509 4.554163 -13.54156
v 52.10404 4.487742 -14.9015
v 52.67357 2.66222 -15.70203
v 49.90521 5.410506 -11.73759
v 53.27335 2.699015 -16.90443
v 48.09428 1.885007 -8.466155
v 48.18231 3.545663 -8.987074
v 47.70523 0.3781559 -7.657328
v 46.38944 1.70797 -6.386974
v 46.06459 2.594633 -6.243181
v 45.57561 4.340823 -6.227162
v 47.50188 4.866743 -8.5209
v 44.51463 3.106118 -4.853608
v 50.6213 6.524654 -13.03424
v 51.80978 5.665527 -14.60929
v 51.93405 8.111448 -15.1875
v 49.63499 8.775374 -12.18184
v 48.90596 6.42798 -10.69112
v 48.95635 8.399046 -11.26305
v 50.72688 8.898614 -13.57854
v 50.08357 10.76303 -13.00489
v 50.84716 10.83825 -13.97404
v 52.51954 7.595502 -16.07168
v 49.14865 10.59615 -11.9187
v 50.83068 12.48719 -14.04357
v 51.54347 11.71651 -14.97881
v 51.48354 12.51336 -14.91478
v 52.4104 12.03385 -16.29863
v 52.04886 10.50581 -15.62948
v 34.60868 -5.103498 2.914529
v 36.57948 -4.730593 1.997546
v 52.3117 -11.18285 -16.57332
v 54.54743 -7.527629 -22.43515
v 54.3958 -9.007445 -22.66445
v 54.77298 -9.157054 -24.61789
v 55.09683 -7.519127 -24.88386
v 54.97108 -9.096214 -25.66535
v 54.43272 -10.96873 -24.55017
v 41.80649 -43.75515 -15.4697
v 41.17582 -42.73041 -13.45224
v 41.3839 -41.1534 -12.37287
v 40.41897 -44.21835 -13.65633
v 40.15839 -42.94613 -12.07916
v 40.38798 -45.89515 -15.27219
v 41.7473 -44.96767 -16.59935
v 39.15471 -46.69496 -14.16405
v 39.4279 -45.04216 -12.94644
v 39.59134 -47.83062 -16.13189
v 38.03099 -48.38613 -14.28242
v 37.63509 -47.0214 -12.28008
v 38.58186 -45.33637 -12.00062
v 36.78023 -46.1169 -10.27191
v 36.78884 -47.7768 -11.86281
v 37.54945 -44.79098 -10.12183
v 35.65661 -47.95263 -10.59821
v 35.07412 -46.76853 -8.776255
v 33.78277 -48.181 -8.562581
v 35.55944 -49.20808 -11.71461
v 36.51724 -49.00444 -12.74585
v 36.79452 -49.95079 -14.21591
v 35.83025 -44.8787 -8.079039
v 36.1249 -43.75549 -7.508602
v 38.438 -42.57423 -9.401787
v 38.41176 -43.62553 -10.2269
v 34.33725 -50.11692 -11.13354
v 32.29475 -51.40615 -10.121
v 32.01217 -50.41468 -8.814953
v 32.66172 -48.45481 -7.659432
v 40.58565 -41.25527 -11.26801
v 39.18362 -43.21557 -10.94126
v 40.17046 -40.67988 -10.2265
v 39.6489 -40.51757 -9.373044
v 38.0368 -49.25655 -15.321
v 35.85677 -51.42557 -14.60779
v 37.65882 -50.74323 -16.49558
v 36.30284 -51.77018 -15.6764
v 34.33672 -52.6343 -13.96564
v 34.60546 -51.49583 -13.01053
v 34.94456 -53.53677 -15.96944
v 37.30971 -51.78193 -17.34274
v 35.78539 -53.03361 -16.59554
v 35.7356 -54.14639 -18.17707
v 34.73307 -55.03259 -17.82394
v 37.20289 -52.49665 -18.17695
v 34.47566 -46.30843 -7.690292
v 32.38037 -47.8257 -6.837404
v 34.8043 -44.91407 -6.939452
v 30.59056 -49.59667 -6.743114
v 31.05625 -47.86268 -5.687052
v 32.23224 -46.47145 -5.579541
v 30.75579 -48.80208 -6.204559
v 30.3196 -48.37607 -5.508574
v 31.22353 -50.09919 -7.754479
v 30.76234 -51.56826 -8.70598
v 29.40674 -51.26937 -7.259551
v 29.51685 -50.46183 -6.644293
v 29.74643 -49.42744 -5.90449
v 38.61458 -44.48911 -11.29904
v 47.72424 6.384589 -9.218055
v 48.06588 7.706748 -10.01728
v 26.81325 -37.79429 2.579377
v 25.9363 -36.47895 3.584297
v 26.67764 -37.0457 2.994547
v 25.74342 -38.02105 2.910252
v 25.8049 -35.12759 4.211519
v 24.10355 -35.9426 4.560206
v 26.49021 -34.31085 4.244855
v 25.42817 -34.46964 4.646192
v 24.84905 -32.80622 5.461143
v 25.84766 -33.32632 4.891761
v 23.84444 -37.30608 3.980705
v 23.25533 -37.35546 4.166224
v 24.44352 -34.86592 4.901973
v 24.39273 -33.70957 5.357048
v 34.87998 -14.39694 4.10147
v 46.43489 -32.98191 -14.83213
v 28.45938 -21.72493 6.726558
v 49.67264 12.00733 -12.63627
v 48.64729 13.02455 -11.50209
v 49.88752 14.55405 -12.83081
v 50.07256 12.95534 -13.11798
v 50.6052 13.97415 -13.75737
v 48.34734 14.51278 -11.05358
v 49.57362 15.17358 -12.36892
v 47.51722 12.4735 -10.34004
v 47.22111 14.62295 -9.832952
v 46.90672 12.42551 -9.722966
v 46.36408 14.68045 -8.970888
v 47.88063 15.43597 -10.3601
v 48.34429 10.80512 -11.03803
v 46.94924 16.00776 -9.12117
v 48.11644 16.84461 -10.17197
v 47.10346 17.84149 -8.457033
v 45.36121 14.2213 -8.074605
v 45.27334 16.13422 -7.241155
v 43.73216 14.20211 -6.571519
v 44.22802 16.61528 -5.874434
v 42.63395 15.93283 -4.947058
v 43.38623 16.56735 -5.15832
v 45.03659 17.941 -5.818254
v 42.94207 17.49656 -4.104908
v 44.85519 20.03786 -4.06589
v 46.03054 19.51057 -5.906477
v 46.14194 17.80064 -7.259669
v 46.89742 18.93323 -7.497958
v 43.74915 18.19385 -4.271638
v 46.06411 20.63605 -5.126311
v 46.36157 21.7826 -4.709102
v 47.17947 21.13555 -6.382035
v 43.12252 18.99446 -3.076894
v 43.16283 22.27745 -0.5345089
v 43.77558 20.89429 -2.198825
v 45.19283 21.25462 -3.528329
v 42.27984 19.68403 -1.791671
v 41.91811 20.69322 -0.5807744
v 47.77892 20.2743 -7.923922
v 45.65786 22.50764 -3.195518
v 48.14272 23.92208 -6.112254
v 47.03653 23.40263 -4.604011
v 48.54263 21.00804 -8.646631
v 48.23967 19.11161 -9.2661
v 44.86378 23.25282 -1.673312
v 41.71198 21.92359 0.4382377
v 42.54857 23.50079 0.8912277
v 40.85481 23.50669 2.259651
v 40.24364 22.21795 1.756317
v 40.17885 21.4011 1.190591
v 41.13715 19.33793 -1.153871
v 40.43157 20.15538 0.05686559
v 44.81539 24.29861 -0.9487237
v 43.03411 24.76774 1.244206
v 44.47085 25.21484 0.04501862
v 40.07604 19.46877 -0.3786024
v 40.70087 18.89298 -1.313035
v 39.23485 19.45823 0.2041888
v 39.85391 18.77661 -0.9693095
v 39.65309 19.88193 0.3714108
v 41.30031 24.79266 2.774459
v 39.87368 23.54372 2.919658
v 39.68396 25.04597 4.101985
v 38.30424 22.7908 3.459794
v 38.92437 24.41153 4.132986
v 36.97604 23.27572 4.587245
v 36.51119 24.3865 5.509776
v 41.61711 18.51941 -2.321062
v 40.25755 18.27793 -1.679932
v 42.26852 25.61461 2.458253
v 39.43506 20.36287 0.9084563
v 48.28409 22.92762 -6.998217
v 46.01626 23.859 -2.767775
v 46.72606 25.1123 -3.042457
v 46.46903 25.92282 -2.227726
v 48.63068 22.50555 -7.863164
v 38.91877 19.8905 0.8735004
v 47.73462 26.73571 -3.945785
v 48.13787 25.2092 -5.410561
v 48.11887 26.24721 -4.850415
v 41.52436 26.0564 3.34771
v 37.52574 22.11109 3.555861
v 37.92517 21.47606 2.715044
v 38.85818 21.79246 2.398871
v 36.53337 21.21017 3.579843
v 37.25636 20.92031 2.895516
v 39.21392 27.58809 5.795966
v 38.24839 26.08491 5.598976
v 38.63132 20.87659 1.916692
v 48.8892 24.317 -7.365012
v 49.37436 23.59131 -8.706754
v 49.47591 22.41077 -9.528149
v 49.26898 25.51303 -7.528404
v 49.57122 25.0158 -8.410008
v 40.33844 26.04955 4.244566
v 40.8904 27.27909 4.434037
v 40.68064 28.21977 5.022526
v 39.94328 28.90834 5.810203
v 41.45846 28.49542 4.471528
v 35.92781 25.95168 6.659975
v 37.32462 26.54458 6.346615
v 42.10398 27.9423 3.707378
v 42.43271 26.96298 3.022263
v 38.0533 27.60701 6.514754
v 39.23431 28.27415 6.088742
v 38.69465 28.96309 6.704355
v 45.95992 12.36797 -8.807955
v 44.80599 12.86978 -7.707309
v 45.22096 11.23116 -7.912736
v 46.19874 10.89124 -8.802071
v 44.13533 11.90291 -6.973166
v 42.78853 13.81216 -5.85524
v 42.95731 14.92149 -5.70295
v 38.97562 29.90967 6.852765
v 39.34264 29.69182 6.511734
v 44.00415 26.11586 1.012464
v 43.25809 25.78306 1.621454
v 35.49095 23.37727 5.502717
v 43.09732 28.5816 2.956261
v 42.38848 28.61802 3.650904
v 49.36134 20.91535 -10.04629
v 50.46933 22.22997 -11.47006
v 50.60167 24.05378 -11.0319
v 48.95676 19.3495 -10.1994
v 50.00113 20.21681 -11.47381
v 49.46284 18.47939 -11.3283
v 48.96873 16.80166 -11.23944
v 50.65762 17.57998 -13.35326
v 50.6127 15.55073 -13.65134
v 51.54921 16.74412 -14.80905
v 51.41227 14.11721 -14.82306
v 51.72934 19.81931 -14.53739
v 51.88402 18.9256 -14.97298
v 52.45418 18.50848 -16.00086
v 50.99601 19.31815 -13.4215
v 51.38632 20.5498 -13.75325
v 50.99382 20.95136 -12.92905
v 50.31421 19.6 -12.20909
v 51.64126 21.38193 -13.98934
v 52.24648 20.58234 -15.35503
v 50.11231 26.06914 -9.234145
v 42.17058 15.32319 -4.953228
v 42.11024 14.20592 -5.238009
v 42.14916 13.24654 -5.312286
v 41.07763 14.40798 -4.450599
v 41.27851 15.23143 -4.347111
v 40.52177 15.25132 -3.914434
v 41.09005 16.25949 -3.748273
v 41.99942 16.35922 -4.217202
v 41.96684 17.52427 -3.378942
v 34.74996 23.16013 5.70314
v 34.21692 24.89325 6.820833
v 35.57562 22.31736 4.917028
v 35.05931 21.79485 4.91357
v 34.19492 21.92196 5.481732
v 33.23985 22.57134 6.230572
v 34.13698 21.36562 5.059221
v 33.59431 21.70053 5.71815
v 32.93715 21.97401 6.067232
v 35.31142 21.05263 4.206357
v 33.72813 20.81688 4.389265
v 32.79079 21.56183 5.734898
v 32.03336 23.71365 7.077908
v 33.44288 23.82439 6.631535
v 33.03988 25.15048 7.469877
v 34.43016 26.10642 7.377438
v 33.95583 26.3953 7.728132
v 35.84062 21.18327 4.013132
v 36.38199 27.07227 7.087611
v 37.04466 27.91949 7.212854
v 46.77016 10.9908 -9.413789
v 47.20613 11.71528 -9.959746
v 43.68547 27.00322 1.796757
v 52.15952 16.2937 -15.75502
v 52.25393 14.30593 -16.0191
v 52.83937 14.93121 -16.92128
v 53.72598 16.32508 -18.38427
v 53.86747 14.90319 -18.69354
v 53.0616 13.62602 -17.31141
v 53.30648 12.78108 -17.71128
v 44.93503 26.49928 0.1753593
v 45.76416 27.09627 -0.6346365
v 41.22781 29.44356 4.983495
v 41.54124 29.63766 4.767118
v 41.87243 29.06346 4.267643
v 47.48672 10.54208 -10.1061
v 47.6096 8.82281 -9.785348
v 46.5343 9.789783 -8.87137
v 38.29902 18.97062 0.1621317
v 38.08738 19.76403 1.303693
v 38.14695 20.35804 1.769992
v 54.72279 17.68757 -20.27955
v 54.42984 16.31229 -19.7337
v 53.45881 18.41982 -17.75383
v 54.1012 19.22001 -18.99348
v 53.09842 19.81666 -16.96851
v 35.26253 26.64497 7.344844
v 51.15961 23.93596 -12.24853
v 44.06591 10.2029 -6.479845
v 45.56355 9.636717 -7.837123
v 46.62824 7.349812 -8.25394
v 45.39458 8.143267 -7.190282
v 44.79198 7.479965 -6.40155
v 46.50357 5.922015 -7.678205
v 29.55087 -52.60577 -8.581593
v 26.72895 -52.75023 -6.578316
v 27.74608 -54.05347 -8.387963
v 27.74915 -50.62188 -5.567584
v 25.96804 -51.76737 -5.36959
v 27.86278 -49.33119 -4.640117
v 28.62727 -50.05387 -5.664729
v 30.26501 -53.10305 -9.741703
v 29.01284 -53.76841 -9.192694
v 31.13807 -53.8539 -11.40096
v 28.9607 -55.79286 -11.15089
v 28.02137 -55.3629 -9.798123
v 28.02475 -57.13815 -11.5583
v 26.86163 -55.49057 -8.86496
v 26.02773 -57.1574 -9.533242
v 25.52594 -54.88231 -7.317565
v 24.50601 -56.79799 -7.853046
v 23.29367 -56.85441 -6.869432
v 25.16079 -54.01796 -6.41904
v 24.57005 -58.33197 -9.110736
v 22.20548 -56.19694 -5.570548
v 21.75218 -57.78204 -6.101237
v 20.84194 -56.91105 -4.883472
v 21.57624 -55.3173 -4.598055
v 20.16189 -58.70627 -5.259808
v 21.71814 -60.08927 -7.567542
v 22.69087 -59.61657 -8.263906
v 19.19741 -57.59017 -3.899518
v 18.39663 -59.72757 -4.204143
v 19.15822 -59.99187 -5.041461
v 20.41085 -59.97787 -6.20794
v 17.58969 -61.60175 -4.432216
v 18.111 -62.16492 -5.237286
v 17.48797 -59.19683 -3.202862
v 17.14478 -60.1678 -3.357877
v 17.76687 -57.67163 -2.824184
v 20.01308 -61.51425 -6.805782
v 20.26884 -56.20288 -4.056878
v 18.25455 -56.15696 -2.50339
v 20.49766 -54.94926 -3.598279
v 23.49929 -53.09305 -4.680663
v 23.88411 -54.28033 -5.675804
v 25.13783 -52.10028 -5.092797
v 16.62996 -61.14723 -3.376149
v 15.86308 -62.35484 -3.308619
v 17.13888 -63.22089 -4.935514
v 30.09401 -55.31369 -11.83651
v 26.61179 -58.29536 -11.25808
v 27.39522 -58.86486 -12.74679
v 25.66566 -59.99628 -11.99724
v 27.43032 -59.99473 -14.26345
v 17.64441 -64.1049 -6.053817
v 19.49507 -63.39445 -7.653101
v 21.14953 -61.68675 -8.208144
v 20.50444 -62.79927 -8.378345
v 20.90956 -63.33843 -9.408953
v 19.92922 -64.08605 -8.824131
v 18.50369 -65.22477 -8.122368
v 17.48942 -65.66173 -7.269641
v 20.80009 -53.70493 -3.180236
v 21.96934 -52.65143 -3.417718
v 23.19862 -52.1215 -3.910426
v 24.27136 -51.91096 -4.432484
v 23.43733 -51.11598 -3.498058
v 20.52423 -52.47606 -2.378846
v 21.05784 -51.41977 -2.221399
v 20.08058 -50.90252 -1.37865
v 22.22902 -50.55667 -2.496959
v 23.143 -49.88142 -2.67356
v 21.43419 -49.74524 -1.692124
v 19.6986 -54.50631 -2.785924
v 18.50574 -54.18771 -1.799608
v 19.21422 -52.6193 -1.582312
v 18.03973 -54.95224 -1.788027
v 17.19262 -54.85521 -1.179609
v 16.5802 -53.34995 -0.1962367
v 18.29048 -51.50246 -0.5082353
v 18.24559 -49.47804 0.2784912
v 17.16156 -51.21399 0.3174254
v 16.1756 -52.80845 0.276158
v 16.00102 -55.01874 -0.4570829
v 16.17191 -56.63223 -1.251342
v 14.96701 -56.02907 -0.2323684
v 15.00763 -54.6371 0.2840851
v 14.78861 -57.73596 -0.7288475
v 14.26131 -55.33864 0.4479715
v 13.49516 -54.52943 1.169645
v 13.65581 -53.2087 1.577524
v 15.19414 -53.25956 0.7009862
v 14.48438 -52.3565 1.461533
v 20.11878 -49.19618 -0.6982737
v 13.72662 -57.18756 0.1007533
v 19.46542 -48.25525 0.004377915
v 20.98591 -48.04591 -0.714111
v 22.66013 -48.08548 -1.532957
v 22.84458 -49.19078 -2.169772
v 21.76482 -47.38098 -0.8278289
v 21.51239 -46.52444 -0.3888103
v 20.90631 -45.76126 0.104254
v 18.90754 -47.50684 0.5270003
v 18.2357 -46.17005 1.241914
v 19.19025 -45.94415 0.7671394
v 17.66018 -48.08329 1.07373
v 14.92213 -50.94551 1.762681
v 13.08219 -52.40023 2.199558
v 15.63039 -51.78683 1.004864
v 15.87891 -58.25431 -1.64409
v 14.73293 -59.73991 -1.37869
v 20.59614 -44.24257 0.7099198
v 22.23974 -45.06538 -0.02877707
v 22.90287 -45.61994 -0.4543148
v 23.2618 -46.42228 -0.9700363
v 24.19997 -47.55758 -1.89935
v 13.86232 -61.2089 -1.29381
v 14.84469 -61.46844 -2.122318
v 13.89167 -58.93146 -0.52865
v 12.82045 -61.28642 -0.6219491
v 12.92648 -60.15615 -0.325048
v 19.42903 -44.83218 0.9245586
v 21.43587 -43.28783 0.9044019
v 18.91994 -43.42871 1.421824
v 20.32998 -42.20015 1.462219
v 15.22181 -49.51342 2.121396
v 16.1792 -50.11837 1.299469
v 19.14134 -42.31732 1.557707
v 21.25829 -42.1988 1.436958
v 20.70335 -41.25607 1.988342
v 19.85918 -41.23698 1.956859
v 23.16285 -41.77476 1.56207
v 23.79025 -42.25225 1.178603
v 22.04995 -43.47522 0.7287025
v 13.61145 -62.33652 -1.548972
v 24.2062 -43.62076 0.2858041
v 25.47687 -43.23915 0.1668101
v 25.72495 -41.68453 0.9824564
v 24.5999 -47.15211 -1.814959
v 24.76111 -49.05629 -2.995666
v 25.4951 -47.68864 -2.460147
v 24.14145 -49.60656 -3.025804
v 26.75208 -49.5742 -4.2346
v 26.94311 -47.68582 -3.045263
v 25.49086 -49.8979 -3.858018
v 29.22204 -48.62319 -4.92958
v 29.46918 -46.70772 -3.66081
v 28.09555 -45.76431 -2.274844
v 25.65883 -50.76673 -4.508389
v 18.97636 -41.37667 1.895439
v 19.1479 -40.57685 2.261056
v 22.19542 -40.7181 2.310976
v 20.45977 -40.14158 2.737896
v 25.80484 -45.73421 -1.352621
v 24.70952 -45.10727 -0.6775489
v 27.01753 -44.60536 -1.117712
v 26.89526 -42.45126 0.1235771
v 28.52383 -42.22287 -0.4575835
v 28.28685 -43.85238 -1.198477
v 29.82254 -42.94944 -1.545898
v 29.01404 -42.64046 -0.9116155
v 29.18864 -44.03922 -1.761928
v 30.16176 -44.13599 -2.413489
v 29.75336 -45.14383 -2.766738
v 29.94989 -42.24412 -1.242018
v 31.06209 -42.48557 -2.072158
v 30.87172 -43.98845 -2.807611
v 31.79576 -43.84797 -3.398734
v 32.02547 -41.77273 -2.37084
v 31.02266 -45.19797 -3.678479
v 31.92983 -44.95087 -4.228209
v 31.39852 -46.11581 -4.611094
v 23.86986 -44.71656 -0.2236885
v 15.78091 -47.87565 2.282145
v 17.11671 -45.5008 2.002448
v 15.27947 -45.76794 3.192175
v 14.75982 -47.25446 3.12718
v 14.28213 -48.59935 2.984415
v 16.48813 -44.69953 2.525506
v 17.09081 -43.82023 2.220649
v 13.37109 -46.43572 4.381942
v 13.60165 -45.33107 4.559543
v 14.34233 -44.76709 4.081834
v 11.82086 -46.56158 5.52576
v 11.34338 -44.45382 6.630497
v 13.11881 -43.63453 5.219996
v 13.29581 -47.58881 4.027474
v 10.87065 -45.68591 6.614182
v 14.62315 -43.58126 3.921446
v 14.14411 -42.07055 4.077044
v 13.30607 -42.75439 4.948144
v 14.76878 -42.37997 3.75528
v 15.36087 -42.05868 3.339148
v 15.04689 -44.418 3.53948
v 15.48957 -41.44883 3.233042
v 10.96369 -48.02766 5.426315
v 12.99434 -48.3374 3.923778
v 10.968 -49.5879 4.629142
v 9.788339 -50.29136 4.875845
v 9.32487 -49.43721 5.565142
v 8.723222 -48.58249 6.368442
v 11.58267 -50.14527 4.017828
v 13.02745 -51.00435 2.807747
v 10.7646 -51.4183 3.824741
v 9.174927 -51.21796 4.648183
v 8.554419 -52.73943 4.090151
v 10.74939 -52.4333 3.358574
v 9.772908 -53.04301 3.503144
v 8.504719 -54.16311 3.501527
v 11.58969 -53.24569 2.638302
v 9.951003 -54.35743 2.904667
v 8.288086 -51.42656 4.867515
v 12.69406 -53.46655 2.016211
v 8.687704 -50.18795 5.475691
v 9.132609 -54.50608 3.165009
v 7.504624 -51.89423 4.872379
v 13.33525 -49.92509 3.065839
v 12.47696 -55.04579 1.520714
v 9.719536 -56.83355 2.273388
v 9.967697 -58.08955 1.839059
v 11.95636 -56.7995 1.216279
v 10.00061 -55.5181 2.525451
v 8.834407 -55.73791 2.897868
v 6.959701 -56.61315 3.356432
v 7.489008 -55.2576 3.49167
v 12.04547 -57.89336 0.8499518
v 8.909982 -58.28142 2.289929
v 7.807561 -50.72695 5.463355
v 12.92595 -58.51291 0.1705441
v 10.67166 -60.11241 0.9998071
v 10.97842 -58.73056 1.178532
v 8.736567 -59.5071 2.13205
v 8.34664 -60.84279 2.059725
v 7.601125 -57.82657 2.886329
v 6.644294 -59.36019 3.038391
v 6.243546 -57.65509 3.387784
v 5.444093 -60.31829 3.366842
v 6.635359 -61.03962 2.766345
v 7.487433 -62.18564 2.150721
v 6.115226 -62.31112 2.709121
v 6.651017 -62.98717 2.322165
v 8.84582 -62.06648 1.506606
v 7.519211 -63.0739 1.896669
v 7.58573 -64.148 1.51423
v 8.946903 -63.19622 1.103658
v 8.716237 -64.55743 0.7371856
v 7.410193 -64.99403 1.244511
v 7.391773 -66.23039 0.6337935
v 9.058331 -65.85629 -0.07838461
v 6.379956 -65.41169 1.566502
v 9.743773 -65.31039 -0.2059485
v 10.71543 -64.02277 -0.2602577
v 10.65885 -62.22963 0.457266
v 12.3277 -62.95306 -0.8992186
v 13.00564 -64.05404 -1.889854
v 11.17273 -65.09311 -1.063562
v 11.6428 -60.93279 0.2233164
v 5.242135 -58.40164 3.598548
v 13.58797 -65.39118 -3.115906
v 11.62267 -65.47929 -1.602331
v 14.26293 -64.2225 -2.957901
v 12.82283 -65.93345 -2.816112
v 10.44587 -65.55779 -0.7870386
v 6.187779 -64.72322 1.937069
v 4.328087 -62.99902 3.192548
v 5.154847 -64.8117 2.305853
v 3.939727 -64.37463 2.851653
v 4.922448 -61.11963 3.424271
v 1.977577 -61.65282 4.043093
v 3.676034 -60.27843 3.882972
v -0.814068 -58.70426 4.740404
v 2.422638 -58.59007 4.317875
v 0.8052895 -56.36213 4.747064
v -2.948626 -57.32215 4.905973
v -3.119331 -59.62439 4.694408
v -2.340679 -55.74996 5.016395
v 4.20283 -59.3819 3.829782
v 4.785916 -59.08498 3.680683
v -5.371003 -55.66318 4.841467
v -2.330957 -54.53926 5.145279
v -0.4059709 -54.71331 5.05769
v -2.258098 -52.51418 5.806419
v -4.716051 -53.47777 5.365339
v 1.338609 -53.4004 5.293229
v 0.2675203 -51.65322 6.114451
v 1.933916 -52.1637 5.760291
v 3.903453 -58.28346 3.998045
v 5.504596 -57.07523 3.66778
v 3.339226 -55.91929 4.396679
v 3.335751 -57.54143 4.214176
v 3.924308 -56.47997 4.183713
v 2.764018 -57.67546 4.330457
v 3.314911 -54.66468 4.636327
v 4.607307 -54.25096 4.51026
v 5.939703 -54.67255 4.106023
v 5.261282 -55.82061 3.973061
v 5.894814 -56.33803 3.690127
v 5.014366 -52.92465 4.978972
v 5.934204 -52.26173 5.0692
v 6.775484 -53.35572 4.34452
v 4.975159 -51.36503 5.822709
v 6.699793 -50.47846 5.964946
v 7.387732 -53.60099 4.063836
v 9.90692 -47.16501 6.579774
v 27.20246 -41.17478 0.7348825
v 32.6762 -42.31314 -3.167238
v 18.45071 -45.33796 1.286871
v 17.8971 -44.16351 1.75533
v 4.987157 -66.19674 1.703327
v -0.8004832 -60.78823 4.479303
v 12.23619 -43.07373 5.908608
v 12.613 -42.46467 5.444214
v 11.03566 -43.78863 6.955189
v 10.99183 -42.21891 6.723709
v 11.82946 -42.05904 5.961726
v 30.59461 -41.33004 -1.154555
v 24.08819 -50.44615 -3.471481
v 8.972041 -47.42212 7.023446
v 9.063661 -45.88395 7.839713
v 7.510204 -47.4081 7.891949
v 6.123427 -46.52949 9.215518
v 7.138707 -46.07669 8.938816
v 5.896369 -45.44367 9.956069
v 7.629857 -44.91275 9.191992
v 5.494465 -47.16101 9.034519
v 4.654061 -45.88059 10.28166
v 6.978723 -48.93121 6.999257
v 10.41132 -44.68624 7.306798
v 9.590552 -44.36381 7.967295
v 4.585992 -48.05683 8.632
v 4.152746 -48.28845 8.525758
v 2.885409 -47.36351 9.657204
v 3.609371 -46.75529 10.00612
v 2.430865 -45.76928 11.01797
v 0.576859 -46.77734 10.40256
v 1.8261 -48.12158 8.937975
v 2.853683 -49.22763 7.743406
v -0.03451303 -49.16104 7.794426
v -1.241213 -46.92033 10.23466
v -0.1848701 -46.11074 11.07951
v 1.069064 -45.91632 11.11681
v 5.499134 -44.4659 10.48318
v 6.664169 -44.49508 9.893544
v 7.832729 -43.48691 9.253235
v 4.681665 -43.59576 10.92335
v 4.033067 -45.19365 10.84578
v 4.831335 -49.05441 7.638869
v 2.879204 -44.77559 11.28429
v 1.504767 -45.17929 11.43525
v 0.8878093 -44.57082 11.67613
v -0.1067081 -45.13035 11.59152
v -1.216883 -45.45099 11.4964
v 1.943707 -43.45761 11.60225
v 4.689741 -50.58376 6.378075
v 10.38262 -42.44486 7.258858
v 9.240886 -42.79175 8.210405
v 31.35447 -38.25303 -0.07515873
v 29.94588 -37.4994 1.110459
v 29.41033 -38.28474 1.056746
v 28.97729 -39.53113 0.6925052
v 30.23447 -40.10227 -0.2830465
v 29.25067 -41.54457 -0.4626339
v 32.1144 -40.64031 -1.807019
v 28.19966 -40.40013 0.6512392
v 27.49904 -39.35862 1.484633
v 28.27124 -38.22771 1.69168
v 41.14113 -46.30783 -17.05307
v 52.91162 10.47196 -16.98674
v 52.63919 9.275741 -16.42117
v 36.69956 -54.52709 -20.52191
v 35.59368 -55.29004 -19.65777
v 45.10428 27.64659 0.4734569
v 50.48591 -29.79152 -23.55657
v 52.80337 6.047113 -16.36306
v 52.87199 4.515857 -16.29351
v 53.60172 5.176264 -17.72758
v 10.78291 -40.89853 6.615359
v 11.38525 -41.23912 6.14921
v -4.180976 -51.10154 6.449661
v -1.865587 -50.10061 7.096049
v -3.923394 -48.71972 8.182863
v -1.987807 -47.74749 9.251209
v -6.44627 -50.54066 6.720498
v -6.667489 -49.28477 7.695996
v -6.619655 -52.23209 5.651633
v 2.461148 -53.95628 4.977429
v 3.66137 -53.76915 4.914039
v 51.18424 25.41701 -11.914
v 51.79076 25.50815 -13.27852
v 51.69446 23.06238 -13.63445
v 51.40983 22.40107 -13.2525
v 51.95357 22.25599 -14.3647
v 39.96882 -48.9594 -18.16353
v 39.49941 -49.87187 -18.53466
v 38.91094 -49.21205 -16.66089
v 38.61335 -50.11601 -17.27968
v 54.09779 7.704319 -18.83125
v 53.69848 10.30836 -18.33694
v 50.84587 -25.65042 -21.22808
v 27.92733 -19.85562 7.076329
v 26.77276 -17.41558 7.526568
v 26.69468 -18.46121 7.498204
v 54.41228 13.83403 -19.70681
v 54.01152 12.61985 -18.95664
v 54.06966 11.30744 -19.01753
v 54.91928 12.21079 -20.691
v 54.88449 14.96973 -20.64868
v 55.52684 13.43579 -22.05721
v 55.30313 11.79252 -21.53431
v 54.85575 9.846738 -20.51904
v 39.84589 3.385043 -1.29608
v 50.64532 27.86655 -10.10491
v 49.42762 27.25844 -7.301455
v 50.78129 26.47771 -10.68023
v 54.78653 20.13698 -20.40684
v 33.20026 -45.78688 -5.983225
v 32.8803 -44.03858 -4.424237
v 35.03155 -43.18233 -5.901091
v 34.89198 -42.08514 -5.014298
v 36.70619 -42.32282 -7.081865
v 33.62218 -42.14928 -3.842976
v 42.66577 -44.63282 -17.90992
v 42.23306 -46.57709 -19.50476
v 42.75862 -43.47002 -16.83379
v 43.46021 -44.49813 -19.43839
v 41.38213 -47.42359 -18.90286
v 43.40583 -46.11976 -21.53703
v 41.6221 -48.2289 -20.52443
v 43.15536 -47.06406 -22.35593
v 42.38316 -48.23042 -22.36887
v 44.27351 -43.28113 -19.75522
v 50.01374 -26.32341 -18.8693
v 48.4286 9.653708 -10.91528
v 43.2731 8.688952 -5.209855
v 43.20876 10.44222 -5.678636
v 42.33546 10.37859 -4.765353
v 43.19547 11.71881 -5.988404
v 43.97722 6.907935 -5.398307
v 4.268697 -52.84924 5.185932
v 54.36096 -4.116035 -20.26555
v 38.40823 -41.62478 -8.615491
v 54.42563 9.031928 -19.61707
v 44.20113 -44.84663 -21.72986
v 43.6098 -45.19082 -20.74415
v 44.52318 -43.73422 -20.95514
v -0.4616158 -50.05067 7.061537
v 54.63527 -5.096426 -21.51026
v 54.44605 -6.633953 -21.59567
v 54.82262 -5.876307 -22.55059
v 43.1311 6.556281 -4.546675
v 43.9949 5.975981 -5.126381
v 42.89002 7.938564 -4.646705
v 41.36684 13.06097 -4.612725
v 41.6416 11.69864 -4.445025
v 40.5013 12.83587 -3.770212
v 40.50186 13.71659 -4.010689
v 40.45587 14.37964 -4.002856
v 50.56908 -26.25746 -20.69374
v 53.93571 -1.036103 -18.36148
v -4.965803 -57.69624 4.758727
v -4.9773 -58.93693 4.673644
v -5.045402 -60.8987 4.451955
v -1.902685 -62.15865 4.238657
v -4.837314 -62.27661 4.205535
v -7.629478 -61.95717 3.921659
v -8.141871 -63.03872 3.568183
v -9.626689 -62.81597 3.207378
v -9.833449 -60.94118 3.495542
v -2.014288 -63.61085 3.812361
v -4.130791 -63.19097 3.971886
v -10.7892 -63.90396 2.441681
v -11.5147 -61.23576 2.792707
v -9.241531 -64.08904 2.937235
v -7.566018 -64.59329 3.154697
v -9.47743 -65.80502 2.104424
v -8.072649 -66.68555 1.978035
v -6.143076 -63.76287 3.659053
v -5.237839 -64.95825 3.243151
v -5.918373 -66.65643 2.300631
v -11.76569 -59.96034 2.914052
v -10.28453 -58.75441 3.561003
v -12.11664 -63.83834 1.86817
v -6.984654 -66.93242 2.010778
v -11.49592 -65.43366 1.487311
v -10.53749 -66.81783 1.117447
v -11.73923 -67.46886 0.1140391
v -13.33847 -65.61354 0.433833
v -9.140632 -67.58252 1.08307
v -10.70385 -68.60188 -0.3187656
v -8.059875 -68.24684 0.8663635
v -12.45038 -68.35883 -0.9862373
v -13.70518 -69.1145 -2.558954
v -14.60502 -67.06902 -1.301986
v -13.60485 -66.68152 -0.366714
v -9.316355 -69.6843 -0.8342973
v -12.16336 -69.3074 -1.747958
v -11.14539 -70.48263 -2.577677
v -11.85684 -71.69651 -4.881293
v -10.8006 -70.97533 -3.06049
v -13.21407 -70.93336 -4.548879
v -8.349091 -71.2504 -2.476865
v -9.195037 -72.09206 -4.104463
v -7.083296 -69.66895 -0.2511061
v -4.554586 -70.94339 -1.439148
v -9.892656 -72.6913 -5.623728
v -14.7047 -70.42442 -4.965498
v -15.96366 -69.121 -4.287318
v -16.06823 -67.51811 -2.773691
v -15.71281 -70.63327 -6.199554
v -16.85412 -68.07449 -3.943236
v -16.32584 -66.24302 -1.945296
v -15.88114 -65.05426 -0.9076278
v -14.48856 -65.64923 -0.3048189
v -17.14323 -65.57613 -2.123433
v -16.40471 -63.3937 -0.473743
v -14.92524 -64.50434 0.02227962
v -17.8768 -67.24619 -4.02272
v -18.32172 -64.48041 -2.359011
v -19.96708 -65.67236 -4.572129
v -19.29962 -67.36867 -5.457966
v -20.09272 -63.85825 -3.443815
v -21.50517 -64.99036 -5.557204
v -20.84141 -66.36439 -6.061876
v -22.22411 -65.37923 -6.692745
v -18.75815 -63.05502 -1.969203
v -19.79761 -61.83517 -2.163223
v -19.5521 -60.62941 -1.50007
v -18.68416 -61.70119 -1.317755
v -17.75952 -62.08554 -0.8451844
v -17.42894 -63.31792 -1.13245
v -23.29643 -62.68723 -5.679487
v -22.82869 -64.00365 -6.147779
v -21.60559 -61.48704 -3.418671
v -23.74117 -60.81833 -4.958894
v -24.63907 -62.34399 -6.87247
v -25.28698 -60.49136 -6.263456
v -25.13065 -59.46427 -5.450672
v -26.25545 -62.18476 -8.595428
v -26.3095 -60.47462 -7.292449
v -21.98587 -60.28184 -3.164299
v -26.73934 -59.48273 -6.998085
v -26.6614 -58.32233 -6.165267
v -25.73779 -57.55009 -4.908776
v -23.72799 -59.06963 -4.020989
v -27.72675 -57.3951 -6.529449
v -27.8707 -59.21221 -7.964975
v -21.99835 -58.60931 -2.474351
v -23.509 -57.51111 -3.103747
v -20.02046 -58.74516 -1.119216
v -21.04858 -60.79369 -2.65212
v -20.8999 -57.38327 -1.208219
v -25.95021 -56.26166 -4.38803
v -24.70827 -56.00145 -3.305177
v -23.35136 -56.06787 -2.345117
v -26.98602 -60.88236 -8.361665
v -27.17841 -61.55457 -9.179803
v -28.90272 -59.49998 -9.301974
v -29.1488 -58.42698 -8.637562
v -29.4415 -60.09977 -10.50263
v -28.7219 -61.47651 -11.09877
v -27.10696 -63.43332 -11.14452
v -18.82451 -55.47803 0.7203341
v -20.66964 -55.23857 -0.261895
v -22.63354 -55.59917 -1.649908
v -21.99354 -54.67642 -0.8624089
v -17.90106 -57.26082 0.6153176
v -17.71016 -54.53359 1.621501
v -18.23222 -53.05707 1.899808
v -19.03155 -58.15319 -0.2971807
v -18.01266 -60.12056 -0.3293386
v -17.67244 -58.31529 0.4342067
v -23.77049 -53.84169 -1.611978
v -21.4708 -53.37999 0.005612581
v -22.56922 -53.19245 -0.5743921
v -20.46998 -53.65017 0.4821041
v -23.12804 -51.63083 -0.2885482
v -20.81504 -52.14818 0.8699062
v -24.5034 -51.33436 -0.9756408
v -25.22917 -53.04902 -2.231947
v -25.33095 -54.51591 -3.03506
v -25.83423 -52.06141 -2.12497
v -25.50152 -49.98438 -0.9849616
v -26.10292 -50.10114 -1.375135
v -15.96072 -55.54654 2.100236
v -16.52245 -58.90165 0.8900438
v -14.7962 -58.71098 1.797849
v -13.82537 -57.14533 2.544494
v -12.90696 -58.32318 2.696159
v -15.31861 -60.53852 1.104621
v -13.53886 -59.83505 2.163035
v -11.78035 -55.0835 3.709634
v -11.8309 -57.17594 3.259506
v -14.364 -55.77496 2.666012
v -14.38249 -54.47175 3.062586
v -12.03526 -53.73922 4.065485
v -14.95647 -52.27582 3.711162
v -24.55511 -49.3824 -0.2133867
v -21.40615 -49.69797 1.395804
v -20.0203 -50.08197 2.056098
v -19.2887 -52.63379 1.506
v -19.50847 -48.55839 2.827277
v -18.34826 -50.79698 2.676079
v -21.24269 -47.6451 2.084387
v -20.95584 -46.77107 2.441962
v -21.99106 -48.662 1.392395
v -26.64698 -51.37333 -2.290447
v -16.55021 -52.70489 2.834127
v -24.10221 -64.15343 -7.769599
v -24.99664 -64.14379 -8.92554
v -15.18342 -63.02578 0.4592432
v -14.61452 -62.12307 1.074726
v -13.42794 -62.1715 1.710091
v -13.83439 -63.69952 0.9896333
v -3.66714 -69.77363 -0.140836
v -5.722151 -68.591 0.9153447
v -28.06025 -55.69043 -5.714198
v -18.56503 -46.46135 4.052915
v -17.71965 -47.68334 4.213548
v -28.89352 -56.24526 -6.777627
v -29.0315 -56.98129 -7.410442
v -7.531214 -57.37204 4.375196
v -8.893745 -56.66444 4.107496
v -7.159966 -59.24868 4.341775
v -7.286908 -55.3447 4.599466
v -9.534381 -54.72637 4.323367
v -8.572288 -53.00264 5.105283
v -6.658674 -53.97614 4.960163
v -30.34453 -58.83857 -10.32095
v -23.11949 -64.62983 -7.022892
v -23.03848 -65.87767 -8.251741
v -21.36883 -67.22398 -7.706943
v -21.43397 -68.35996 -9.597687
v -23.02943 -66.98505 -9.801991
v -20.0728 -67.83872 -6.880308
v -20.08083 -69.27253 -9.22926
v -19.26328 -69.61705 -8.682916
v -25.39117 -64.8699 -10.43514
v -26.1196 -65.66929 -13.17588
v -27.37731 -64.24911 -12.86712
v -25.06483 -66.4118 -12.54219
v -23.29447 -67.96665 -12.45952
v -24.34794 -67.73908 -14.62945
v -21.57938 -69.30685 -12.42478
v -22.53705 -68.10784 -11.13806
v -24.16358 -47.7146 0.5143985
v -26.25839 -48.09044 -0.5922865
v -25.33931 -46.82764 0.2415516
v -22.63245 -46.94336 1.487438
v -24.08209 -46.28507 0.9487232
v -22.95227 -45.63249 1.579181
v -23.02278 -44.65541 1.701257
v -25.09206 -45.48983 0.708041
v -26.40249 -46.73713 -0.1773614
v -27.91232 -47.60334 -1.107542
v -28.71704 -45.0512 -0.08209184
v -26.87786 -45.56752 0.1247105
v -26.77075 -44.25796 0.7085981
v -24.98163 -44.11077 1.127772
v -29.88683 -47.6744 -1.912598
v -27.79968 -48.97277 -1.7351
v -29.59234 -49.6361 -2.929688
v -28.10624 -49.922 -2.365647
v -23.64919 -43.839 1.587539
v -24.25359 -42.79194 1.579947
v -23.17869 -42.73366 1.849093
v -22.56471 -43.53637 1.996053
v -22.24221 -41.80085 2.17502
v -20.89667 -45.13536 2.786411
v -20.86993 -43.80809 2.870263
v -19.83582 -44.88946 3.496118
v -21.25163 -42.03543 2.568024
v -19.97812 -42.7049 3.385585
v -18.84929 -44.83647 4.219174
v -19.57191 -41.2188 3.401075
v -20.87397 -41.17091 2.680274
v -21.91895 -41.23384 2.24026
v -26.41928 -43.06605 1.28136
v -20.71862 -40.05241 2.616227
v -20.21528 -40.35205 2.921876
v -19.62881 -40.15587 3.172241
v -31.18691 -46.17876 -1.511279
v -30.07327 -46.8059 -1.4781
v -3.366998 -71.85029 -2.603859
v -17.75979 -68.89085 -5.688251
v -16.81757 -69.81907 -6.01273
v -16.97832 -70.52151 -7.400987
v -19.12338 -69.00337 -7.383117
v -28.2158 -62.75412 -11.9902
v -30.38644 -56.94372 -8.645434
v -30.22149 -56.39584 -8.051097
v -30.1749 -55.45754 -7.285017
v -16.24784 -51.0681 3.63692
v -17.13204 -49.59702 3.813186
v -15.54323 -48.79973 5.071501
v -14.627 -51.00862 4.427015
v -14.19244 -50.31068 4.992545
v -16.34766 -47.93158 4.985674
v -16.30171 -45.98912 5.821159
v -16.57938 -43.94131 6.131604
v -17.47875 -44.94081 5.24806
v -15.57312 -43.85091 6.950911
v -14.76119 -45.23126 7.276384
v -15.03743 -46.38359 6.576604
v -18.44901 -43.54088 4.659972
v -17.2939 -43.34227 5.587535
v -24.72971 -41.86851 1.850594
v -23.21598 -41.27855 2.058716
v -23.72683 -40.82283 2.249904
v -24.4689 -40.82887 2.339538
v -27.03187 -41.9451 1.806718
v -26.05138 -40.15896 2.881518
v -28.844 -41.18179 1.94816
v -3.330056 -68.85022 0.7154354
v -3.874747 -67.21329 1.996805
v -3.558166 -67.97995 1.424715
v -21.74547 -69.53214 -13.99848
v -22.49271 -69.21194 -14.97524
v -29.60682 -46.1829 -0.9533309
v -4.559907 -64.3186 3.556525
v -13.697 -49.58075 5.620698
v -19.88535 -46.092 3.242472
v -18.95603 -41.95826 3.963159
v -27.94366 -64.47045 -14.35886
v -28.26268 -63.57336 -13.28036
v -17.51063 -42.28434 5.249259
v -16.55231 -42.46091 6.113715
v -17.82571 -41.16951 4.731349
v -16.14569 -40.47163 5.838573
v -26.49059 -53.88287 -3.512625
v -27.70811 -52.18484 -3.387264
v -27.77811 -53.48962 -4.163768
v -29.14702 -53.62401 -5.179591
v -29.11033 -52.45401 -4.418044
v -26.81598 -54.89951 -4.287692
v -30.3092 -52.33416 -5.134871
v -30.63183 -54.42655 -6.879902
v -30.12905 -51.15133 -4.1796
v -31.29478 -52.3639 -5.829047
v -28.03863 -50.71202 -2.764356
v -31.29679 -50.52789 -4.453252
v -32.54249 -50.0115 -4.837258
v -31.32059 -48.74254 -3.227813
v -33.89579 -49.907 -5.68489
v -32.72109 -48.72256 -3.97057
v -33.75902 -48.25538 -4.286637
v -31.7549 -45.93373 -1.598178
v -33.38106 -46.53675 -2.831055
v -35.70231 -47.3282 -5.048733
v -35.33646 -46.12677 -3.883012
v -34.14263 -45.39955 -2.549852
v -32.76592 -51.33337 -6.037619
v -36.19369 -48.85138 -6.754291
v -35.98485 -50.2305 -7.788402
v -37.65222 -49.59757 -8.982723
v -34.52002 -52.30941 -8.371434
v -35.99377 -52.3607 -9.877469
v -36.95095 -52.28822 -10.89712
v -38.0729 -47.81786 -7.776936
v -37.2251 -47.16892 -6.344048
v -38.74709 -46.03594 -7.00996
v -39.04094 -50.12287 -11.1763
v -39.0174 -48.87926 -9.897378
v -37.44969 -45.61311 -5.369944
v -39.74736 -46.13166 -8.23641
v -39.95838 -46.82017 -9.09278
v -39.75601 -49.95304 -11.93564
v -38.88787 -44.14021 -5.736748
v -33.19685 -52.3825 -7.288413
v -39.87361 -44.61863 -7.177759
v -41.3975 -44.16444 -8.63073
v -41.43557 -42.64423 -7.490979
v -39.81867 -42.49775 -5.530077
v -40.55993 -40.88681 -5.261266
v -41.98481 -41.17791 -7.087012
v -41.84584 -39.97416 -6.078099
v -39.6816 -40.85066 -4.343328
v -37.97674 -42.57512 -3.813487
v -39.58712 -39.68544 -3.529881
v -38.22451 -40.48351 -2.793504
v -36.43464 -43.523 -3.066933
v -37.39557 -43.60953 -3.921552
v -37.98374 -39.02034 -1.779689
v -35.32122 -40.81029 -0.7888554
v -36.45859 -38.12065 -0.2282099
v -42.74216 -42.16001 -8.764088
v -35.25012 -42.89017 -1.831173
v -42.70654 -38.68127 -6.137731
v -41.52408 -38.16081 -4.504292
v -40.65485 -39.5464 -4.475629
v -38.17513 -37.61802 -1.194825
v -34.34943 -40.04205 0.2197531
v -35.8081 -37.13617 0.6712066
v -34.27613 -38.79168 0.8452917
v -35.78465 -35.70166 1.374569
v -37.2346 -36.06939 0.2667359
v -34.28265 -37.29672 1.512498
v -38.24728 -34.94994 0.09800603
v -39.33561 -34.75697 -0.6255493
v -37.93778 -32.93849 1.234577
v -34.53688 -35.48976 2.216753
v -39.93467 -36.62935 -2.107474
v -41.14032 -36.32062 -3.026192
v -42.01462 -34.49219 -2.866635
v -41.06342 -33.65219 -1.537329
v -40.97137 -32.20553 -0.7630293
v -42.48558 -32.69828 -2.410647
v -42.68349 -31.60815 -2.067531
v -40.30844 -31.09314 0.3006414
v -42.26793 -30.30719 -1.055104
v -43.71741 -30.8118 -2.737862
v -43.84916 -29.32566 -2.212862
v -43.99266 -32.07795 -3.706055
v -43.75055 -28.12743 -1.599793
v -42.59851 -27.69653 -0.3295206
v -41.83973 -27.13197 0.5487026
v -41.55631 -29.22939 0.01605627
v -40.54078 -28.84383 1.013052
v -39.9321 -29.76367 1.137066
v -40.40859 -27.61192 1.563204
v -43.05201 -25.87116 -0.113891
v -43.5968 -33.57877 -4.057146
v -42.98989 -36.11883 -4.85138
v -44.35203 -25.58467 -1.317579
v -44.64197 -28.62804 -2.766927
v -43.76136 -22.00315 0.2506607
v -45.06176 -24.89498 -1.84724
v -42.62462 -24.56252 0.6668169
v -41.85775 -24.39561 1.365764
v -40.16787 -24.384 2.716103
v -40.95536 -26.5178 1.482882
v -39.41783 -25.6348 2.887803
v -42.32499 -22.9445 1.330817
v -41.22089 -21.93634 2.427139
v -39.44015 -21.76535 3.72657
v -46.93863 -22.32551 -3.264051
v -46.48305 -21.35466 -2.457989
v -46.42306 -24.78947 -3.405185
v -45.28578 -27.88861 -3.184784
v -47.55253 -25.37507 -5.084599
v -47.46568 -27.3975 -5.788474
v -48.16069 -26.19172 -6.27378
v -48.84449 -25.22027 -6.886956
v -49.28384 -23.65221 -6.959271
v -50.18833 -21.29189 -7.508677
v -48.74566 -21.42715 -5.395848
v -49.90761 -24.99562 -8.45636
v -50.76707 -22.95897 -9.074078
v -50.84472 -25.49769 -10.31312
v -51.86869 -24.76723 -11.90531
v -49.32701 -20.02706 -5.829256
v -47.7007 -22.93685 -4.42922
v -47.65594 -20.14944 -3.591743
v -49.27623 -26.82713 -8.267839
v -48.38459 -18.48005 -4.148933
v -46.41674 -19.66433 -2.011031
v -48.01807 -16.84272 -3.374417
v -47.03162 -17.46895 -2.300627
v -51.18284 -21.46628 -9.215824
v -51.04001 -19.71019 -8.362931
v -50.05708 -19.11556 -6.632378
v -50.65966 -17.77315 -7.203203
v -49.30343 -17.70577 -5.230515
v -51.89977 -16.33516 -8.79356
v -52.02419 -17.9191 -9.49106
v -49.90829 -15.11671 -5.534667
v -52.01734 -14.04809 -8.446642
v -50.97166 -14.25043 -6.881031
v -52.49702 -20.18086 -11.12751
v -52.69908 -15.16537 -9.890043
v -53.95379 -20.07075 -14.16351
v -53.18197 -21.08563 -12.88131
v -53.16375 -19.47236 -12.19181
v -53.73025 -18.79518 -13.12386
v -52.78114 -17.98788 -10.87511
v -52.30503 -22.45004 -11.70031
v -51.33511 -26.51221 -11.7214
v -51.99924 -27.05835 -13.36311
v -50.23381 -27.80424 -10.33886
v -52.34034 -25.74749 -13.35115
v -48.63845 -15.8691 -3.992641
v -48.4466 -14.02239 -3.504333
v -49.10326 -12.01552 -4.155203
v -50.40998 -12.97349 -5.902697
v -50.49777 -11.42166 -5.843513
v -44.96791 -20.06534 -0.554507
v -45.57337 -18.03296 -0.8202438
v -43.01725 -19.45392 1.396672
v -41.92266 -20.92657 2.053796
v -41.41884 -19.83595 2.61822
v -46.44333 -16.89446 -1.565371
v -38.88412 -19.52183 4.378257
v -37.33664 -21.02941 5.099473
v -38.01841 -23.03045 4.396393
v -49.1282 -28.11699 -8.646068
v -47.86985 -28.42799 -6.852376
v -47.41843 -29.99763 -6.978645
v -48.40534 -30.59562 -8.831758
v -47.08858 -31.5856 -7.38734
v -47.33584 -32.53098 -8.294729
v -46.19694 -33.74681 -7.377769
v -45.15292 -33.33743 -5.78186
v -44.48099 -30.32749 -3.366482
v -45.58002 -28.8812 -3.984894
v -46.79632 -28.54589 -5.392973
v -51.84052 -12.68687 -7.879473
v -52.0295 -10.50129 -7.868577
v -44.27998 -18.15761 0.424218
v -42.528 -18.12904 1.942608
v -53.08627 -15.7828 -10.77783
v -53.30605 -13.91464 -10.62527
v -53.97211 -16.58237 -12.79398
v -54.19865 -14.5268 -12.59482
v -52.69037 -24.50329 -13.4829
v -53.11071 -22.53902 -13.40531
v -53.52687 -23.40198 -14.84362
v -39.00425 -31.40189 1.143886
v -36.20872 -33.30111 2.1559
v -35.83019 -31.54394 3.077704
v -38.63116 -30.66709 1.715104
v -37.44293 -30.46512 2.548545
v -47.77193 -33.17628 -9.405683
v -49.65907 -10.81488 -4.754651
v -39.86692 -37.70184 -2.632563
v -54.57705 -17.11846 -14.37235
v -33.87535 -35.85495 2.401381
v -32.08059 -37.07249 2.769018
v -33.24285 -39.77668 0.9743571
v -52.9842 -11.89522 -9.587279
v -37.60221 -29.49113 2.816141
v -34.20192 -42.14183 -0.7609965
v -33.52624 -41.51379 -0.03390281
v -51.18275 -29.41661 -13.08428
v -54.04235 -12.93249 -11.78728
v -54.616 -11.92674 -12.64379
v -54.80964 -13.14364 -13.44098
v -53.84525 -11.26867 -10.98218
v -54.8101 -10.23925 -12.62305
v -53.55895 -10.50274 -10.28805
v -39.16259 -23.68066 3.529123
v -37.29078 -24.87786 4.414363
v -38.41082 -26.73158 3.250765
v -35.30015 -27.3042 4.798666
v -35.16642 -25.56773 5.32295
v -36.94564 -28.51097 3.554438
v -35.76257 -23.92112 5.402992
v -38.9813 -28.5173 2.263583
v -45.02868 -31.56869 -4.629041
v -51.19504 -8.902915 -6.553446
v -52.83955 -8.508252 -8.847582
v -50.95163 -5.101951 -6.163912
v -51.99821 -4.84894 -7.483498
v -51.66934 -6.181234 -7.059856
v -52.08567 -2.735602 -7.65298
v -49.9144 -4.302252 -4.95377
v -51.42908 -0.9175875 -6.994243
v -52.63 -7.072472 -8.406006
v -51.33026 -7.742875 -6.677115
v -53.31047 -5.240219 -9.349522
v -53.22441 -4.012183 -9.207538
v -49.78621 -5.85843 -4.810267
v -53.1212 -2.685799 -9.090341
v -50.51622 -1.283756 -5.858787
v -49.67553 -0.6366253 -5.015031
v -50.65479 0.6591701 -6.341073
v -45.70491 -30.72545 -5.048427
v -36.88696 -22.57393 5.093104
v -53.36895 -9.282391 -9.762741
v -48.22713 -5.727373 -3.168327
v -48.25697 -4.274819 -3.225873
v -48.52611 -1.781508 -3.648709
v -46.69211 -3.247881 -1.828701
v -47.11309 -6.43684 -2.107491
v -48.45103 -8.160489 -3.386905
v -46.71811 -1.06309 -2.157085
v -47.83042 -9.096998 -2.735803
v -46.97167 -7.962034 -1.938559
v -48.73407 -9.923568 -3.697549
v -47.75621 -10.8741 -2.629004
v -47.11495 -9.445854 -2.016684
v -49.36259 -8.650846 -4.358438
v -46.79728 -10.84682 -1.685273
v -47.22718 -12.27878 -2.085654
v -48.47451 -0.07687638 -3.885905
v -36.52816 -30.17497 3.199301
v -34.84993 -22.50055 6.102687
v -41.248 -17.85885 2.951674
v -39.46074 -17.94178 4.15471
v -46.6104 -13.18122 -1.472171
v -46.31663 -15.46434 -1.305665
v -45.21552 -13.56085 -0.1346316
v -44.99191 -14.54616 0.05153353
v -44.02076 -15.36064 0.8927973
v -44.9782 -16.61963 -0.05406125
v -43.74361 -12.77865 1.119099
v -53.58687 -7.354939 -9.890021
v -53.86567 -5.694292 -10.24222
v -34.48242 -23.62151 6.055657
v -43.37137 -39.78322 -7.778517
v -49.57316 -31.67663 -11.41556
v -50.14452 -29.35383 -11.04349
v -50.70023 -30.90373 -13.08751
v -50.43363 -33.12075 -14.03175
v -51.81742 -29.62529 -14.60397
v -51.70198 -31.80851 -15.82576
v -49.4667 -30.63956 -10.60829
v -48.6793 -33.13084 -10.8384
v -51.23613 -33.95729 -16.38856
v -51.71243 -34.4343 -17.84811
v -52.85527 -32.22436 -19.01573
v -52.90559 -29.93044 -17.43957
v -53.73714 -30.34756 -20.10428
v -52.6385 -28.18047 -15.52577
v -53.39865 -28.71654 -17.8769
v -53.31479 -26.65911 -16.22562
v -40.79057 -15.82679 3.379932
v -42.66895 -16.63636 1.960395
v -42.18819 -15.53952 2.386815
v -43.0422 -14.59156 1.726528
v -41.16508 -13.72121 3.089919
v -42.71894 -11.68082 1.859107
v -39.83581 -16.50139 3.999043
v -53.98646 -26.69792 -18.08334
v -52.95853 -25.77331 -14.79024
v -53.76437 -24.25391 -15.90006
v -43.43039 -42.34898 -9.805278
v -46.33717 0.2490503 -2.087966
v -47.57879 0.1076605 -3.104394
v -47.97581 1.479112 -3.783979
v -44.85377 -2.146214 -0.5151989
v -49.65174 1.283707 -5.362034
v -49.99742 2.962698 -6.171582
v -48.75987 3.733578 -5.142868
v -48.2855 2.426905 -4.313059
v -53.09723 -32.90474 -20.25915
v -52.06894 -34.5852 -18.86921
v -52.49588 -35.37917 -20.70927
v -53.63832 -32.87255 -21.82856
v -53.61968 -31.72931 -20.82512
v -54.07697 -31.52365 -22.07009
v -51.30827 -36.54304 -18.70011
v -50.4403 -35.52066 -15.86786
v -50.65384 -36.16162 -16.87228
v -50.40181 -37.46232 -17.42127
v -50.02684 -39.24001 -18.22256
v -51.03952 -38.18347 -19.58457
v -50.43556 -39.57792 -19.53167
v -49.64051 -37.65246 -15.97021
v -49.01286 -39.23027 -16.09836
v -48.74997 -41.83704 -18.12
v -49.64311 -40.97551 -19.18898
v -49.01737 -43.10236 -20.19534
v -47.75804 -43.2748 -17.63778
v -46.89547 -44.0086 -16.76012
v -47.18499 -45.44119 -19.01951
v -47.90921 -41.21807 -15.81149
v -48.16193 -44.61701 -20.12691
v -46.06035 -45.99021 -17.39176
v -47.56817 -39.18832 -13.4451
v -47.5448 -40.28429 -14.33465
v -45.67065 -42.06541 -12.82171
v -47.83873 -37.69361 -12.69932
v -46.03913 -39.28888 -11.06327
v -46.28931 -40.46167 -12.41903
v -45.1869 -39.80058 -10.23475
v -44.43974 -42.43403 -11.31927
v -46.59008 -36.94814 -10.1608
v -45.15025 -37.64363 -8.568896
v -44.16412 -40.44843 -9.31181
v -49.42061 -35.75985 -14.03493
v -48.73593 -34.71099 -12.03253
v -47.99293 -35.26546 -11.18806
v -46.50878 -34.75452 -8.526628
v -47.18365 -35.88912 -10.32165
v -45.49825 -43.27533 -13.65292
v -44.30831 -44.38894 -12.83113
v -45.64479 -34.80131 -7.323281
v -46.62063 -41.98364 -14.29334
v -46.54066 -42.89589 -14.97985
v -52.74152 -36.62689 -22.73284
v -47.55458 -34.83622 -10.17131
v -43.82044 0.08384731 -0.3037682
v -43.88315 -0.9721171 -0.1104974
v -35.89743 -19.9564 5.963619
v -33.30995 -20.87002 6.937626
v -33.11659 -19.73491 7.10772
v -35.11048 -18.86276 6.407855
v -33.90796 -18.86508 6.892797
v -30.99433 -20.66398 7.631825
v -46.46108 1.658758 -2.553614
v -43.14883 -1.786072 0.5171449
v -44.36467 -4.04289 0.01604064
v -42.11989 -1.771211 1.089427
v -42.61212 -3.138932 1.056047
v -42.8085 -4.476029 1.102928
v -43.35919 -5.526487 0.8230298
v -44.12801 -6.346855 0.3307106
v -42.81931 -7.031455 1.278235
v -40.7704 -3.415809 2.065055
v -40.80149 -5.923075 2.36667
v -45.33413 -8.20769 -0.4913211
v -45.4562 -6.481229 -0.6700431
v -46.12484 -5.687062 -1.253639
v -43.43624 -9.643123 1.140373
v -41.79399 -8.031489 2.07521
v -44.66593 -11.58993 0.2893546
v -45.43615 -9.835073 -0.4668747
v -45.58241 -11.21023 -0.5243818
v -40.79921 -9.01527 2.813966
v -41.88236 -10.22909 2.286245
v -41.23203 -11.53361 2.880215
v -46.22025 -9.630519 -1.165892
v -33.18744 -24.85922 6.322004
v -37.29168 -18.09012 5.412169
v -39.44233 -14.47379 4.215785
v -38.00775 -15.88467 5.070138
v -35.99546 -15.29218 6.070036
v -36.75537 -13.65352 5.625776
v -36.22614 -16.8887 5.988766
v -32.99445 -17.55863 7.270323
v -33.40949 -15.63958 7.127769
v -38.30161 -12.71499 4.757614
v -36.38262 -11.20837 5.500061
v -31.28166 -15.63478 7.781099
v -32.30385 -13.27791 7.346672
v -34.29488 -12.76643 6.59187
v -29.7094 -13.96989 8.095503
v -34.06865 -10.864 6.376487
v -32.74264 -11.05684 6.878275
v -31.30012 -9.698283 7.046671
v -30.03973 -10.67857 7.606503
v -31.49256 -11.87625 7.422748
v -33.32698 -8.030406 5.997429
v -29.83231 -11.52467 7.810805
v -39.86549 -12.5811 3.856249
v -38.77753 -9.848347 4.108451
v -38.45126 -7.776972 3.899982
v -38.64137 -11.46341 4.416095
v -29.39751 -12.67938 8.05522
v -42.04436 -37.2127 -4.459448
v -42.94582 -37.37746 -5.570377
v -44.39777 -36.61726 -6.856216
v -43.81237 -38.17552 -7.165066
v -45.84714 -47.27794 -18.61148
v -46.89079 -47.15987 -20.72912
v -44.48484 -46.61244 -15.34649
v -44.76002 -48.12618 -17.64929
v -44.48065 -49.66592 -19.19992
v -44.13584 -49.41836 -18.19823
v -45.36558 -48.70686 -19.58393
v -42.93483 -49.57105 -16.24892
v -43.51009 -50.37633 -18.35137
v -43.86208 -50.7834 -19.66046
v -44.96003 -49.99345 -20.74559
v -43.29823 -47.02567 -13.91595
v -42.48017 -48.28627 -14.00624
v -41.68252 -51.32795 -16.40662
v -42.32419 -51.24063 -17.37679
v -42.29169 -47.3842 -12.77895
v -43.27404 -45.6774 -12.5172
v -42.64191 -45.43533 -11.41502
v -41.50203 -46.64792 -10.9464
v -41.04047 -48.31296 -11.94186
v -41.43818 -49.26457 -13.51247
v -40.76594 -50.91873 -14.4646
v -39.34874 -51.69675 -13.33174
v -39.07546 -54.02962 -15.88318
v -38.26739 -53.4029 -13.85425
v -40.28206 -52.25117 -15.3921
v -38.39495 -52.06861 -12.45927
v -37.38866 -53.45461 -12.76413
v -36.98064 -54.53584 -13.51929
v -37.59245 -55.27509 -15.34353
v -36.99559 -56.94997 -16.86236
v -38.5887 -55.3908 -17.07207
v -37.49612 -52.27231 -11.5388
v -36.4768 -56.38874 -15.20709
v -35.72002 -55.96041 -13.61239
v -35.247 -55.41374 -12.34467
v -34.77253 -57.24292 -13.965
v -34.62079 -57.95947 -14.73554
v -39.72462 -53.3661 -15.99637
v -40.55885 -52.83755 -16.59051
v -36.03673 -57.65411 -16.41285
v -36.29264 -58.51859 -18.27483
v -40.20591 -53.89862 -17.52505
v -38.16633 -56.97808 -18.84942
v -36.33026 -58.9273 -19.13833
v -45.00471 -45.56427 -15.06835
v -34.85178 -58.99487 -16.63239
v -37.43844 -58.5417 -20.53312
v -38.964 -57.08091 -20.68951
v -33.87682 -59.38359 -15.71193
v -45.9434 -49.00385 -21.40752
v -46.12369 -49.6096 -22.94589
v -47.68986 -47.12376 -22.70692
v -47.84493 -45.60335 -20.75646
v -40.31988 -47.98285 -10.65895
v -45.87702 -44.02171 -14.97365
v -41.20315 -2.243939 1.665606
v -39.68774 -6.96735 3.113811
v -33.74989 -56.44866 -11.69143
v -54.18926 -27.75395 -19.47703
v -54.22465 -28.79685 -20.3801
v -38.83511 -58.01959 -22.5249
v -40.29749 -56.64243 -22.81853
v -45.4924 -12.46207 -0.390693
v -46.22793 -12.34093 -1.088135
v -52.83244 -1.168409 -8.796934
v -52.21792 0.8140056 -8.28797
v -54.30299 -0.6119049 -11.0629
v -53.32537 0.5402684 -9.75598
v -54.76208 -3.015489 -11.65701
v -53.75651 -3.848794 -10.03317
v -54.98197 -1.911655 -12.07598
v -42.08223 -44.55951 -9.858123
v -34.38593 -44.53576 -2.188408
v -51.59938 -39.15013 -22.13584
v -52.4924 -38.00166 -23.59135
v -52.47818 -39.06807 -25.02354
v -51.28934 -40.99916 -23.7125
v -51.77398 -41.05925 -25.43529
v -52.50046 -40.24568 -27.09988
v -53.16798 -37.95131 -26.09162
v -53.93558 -35.23544 -25.45177
v -54.01033 -36.15014 -27.07759
v -50.3465 -40.84045 -20.73876
v -50.07991 -42.6496 -22.3867
v -49.33261 -44.24977 -22.60375
v -53.67277 -34.93853 -24.01679
v -53.32669 -34.84446 -22.67553
v -54.35019 -34.54868 -26.34302
v -46.49154 2.978343 -2.938565
v -34.1124 -26.70067 5.496368
v -54.07184 -8.530393 -10.83131
v -54.86605 -8.736481 -12.37377
v -32.55278 -22.17051 7.014625
v -33.11344 -23.67204 6.568859
v -45.23577 0.6665379 -1.371801
v -44.02545 1.766762 -0.8688146
v -43.05877 1.528967 -0.2062617
v -42.88357 -0.577473 0.4144708
v -37.92278 -59.04172 -22.96505
v -37.0705 -59.27082 -21.43994
v -36.67762 -60.03636 -22.54885
v -54.69699 -15.29183 -13.95133
v -55.19196 -13.51113 -14.44538
v -54.66981 -7.073538 -11.73555
v -54.65865 -5.317425 -11.56687
v -55.26619 -5.860663 -12.72125
v -55.35688 -4.410065 -12.79673
v -54.295 -4.123123 -10.89284
v -55.5683 -6.949934 -13.4783
v -55.9101 -8.749343 -14.66394
v -56.11837 -7.611281 -14.84848
v -56.30832 -5.933743 -14.95315
v -55.94392 -5.219009 -14.04953
v -55.97704 -11.81421 -15.78327
v -55.20776 -10.59752 -13.54448
v -55.79835 -13.26856 -15.89256
v -44.23535 -51.38404 -21.49248
v -44.95809 -51.42807 -23.36926
v -43.91147 -52.36628 -22.51861
v -35.41418 -29.61122 4.018664
v -34.39616 -28.932 4.746357
v -32.36282 -28.10494 5.83857
v -33.44033 -29.17245 5.100515
v -34.24567 -29.99987 4.460741
v -31.05377 -17.89609 7.831956
v -30.16166 -19.74908 7.91864
v -29.07355 -18.048 8.23992
v -28.45953 -19.54673 8.245424
v -29.28881 -21.32739 7.929436
v -27.10128 -19.33117 8.417632
v -28.15901 -21.0362 8.149898
v -29.03934 -10.49457 7.831576
v -54.8721 -18.25576 -15.61088
v -54.02129 -21.15778 -14.84312
v -54.32133 -21.66911 -15.91319
v -55.2602 -18.33196 -16.74989
v -55.24536 -20.68576 -17.96914
v -55.81418 -19.20318 -18.95487
v -55.74697 -20.78997 -19.72403
v -54.35165 -22.43371 -16.41818
v -55.63656 -22.04794 -20.23082
v -55.31448 -22.98133 -19.72834
v -54.69228 -24.17821 -18.47367
v -55.18221 -24.52822 -20.40157
v -56.44566 -19.44811 -21.50985
v -56.43544 -18.06324 -20.50189
v -53.00974 3.069824 -9.856726
v -52.31526 3.783326 -9.141248
v -51.49616 2.536662 -7.757604
v -50.81243 3.697413 -7.308332
v -51.43879 4.990133 -8.416688
v -53.0204 5.473999 -10.55581
v -50.40881 6.868478 -7.859902
v -52.04108 7.381496 -9.887107
v -52.8942 6.418411 -10.66326
v -49.45756 5.824743 -6.49136
v -49.15686 8.681226 -7.154763
v -50.3068 8.582858 -8.329824
v -51.17811 8.319682 -9.194159
v -50.46696 10.4507 -9.049058
v -49.7126 9.813707 -8.09061
v -51.27198 11.23899 -10.09135
v -52.7225 9.295816 -11.24461
v -49.54717 12.20246 -8.540226
v -56.09638 -21.30412 -21.51188
v -54.26762 2.61306 -11.53403
v -39.74172 -57.75724 -24.34981
v -39.97147 -55.151 -19.07369
v -32.57996 -43.30831 -0.463776
v -32.23158 -41.41626 0.6457192
v -34.36431 -33.38111 3.16823
v -35.15126 -34.35498 2.321265
v -48.64183 -44.51328 -21.13243
v -54.12384 0.49457 -10.91209
v -39.65303 -0.7272457 2.031453
v -39.13534 -3.901865 2.870927
v -38.20343 -1.238007 2.694706
v -42.95448 -52.85251 -21.16788
v -54.34208 -30.16239 -21.80143
v -54.91342 -27.80241 -21.94096
v -54.7466 -26.36811 -20.21723
v -55.92164 -25.16724 -23.76736
v -55.58852 -24.54275 -21.91509
v -55.8219 -26.45894 -24.43974
v -55.39581 -28.14844 -24.04289
v -54.87543 -29.59744 -23.26091
v -56.13564 -26.65049 -26.05935
v -50.16587 13.91308 -9.227149
v -48.78901 10.89729 -7.478202
v -48.52472 13.09557 -7.673538
v -47.55522 14.21096 -6.797837
v -49.79256 16.23402 -8.380378
v -48.55119 15.82454 -7.323815
v -48.22205 17.61886 -5.976426
v -48.98224 17.95576 -6.555932
v -50.08978 18.24221 -7.699995
v -49.35488 19.36578 -5.984949
v -49.37305 20.88715 -4.856297
v -48.49942 19.42311 -4.905577
v -47.48449 16.31857 -6.122879
v -47.02597 17.80334 -4.737282
v -47.37381 16.71554 -5.803302
v -50.85886 22.09042 -6.189791
v -50.62679 19.90143 -7.325814
v -51.15614 18.04818 -9.103436
v -51.51108 20.16517 -8.430062
v -46.70341 18.97836 -3.528254
v -46.30727 18.2379 -3.8514
v -47.44921 20.86003 -2.602152
v -45.62809 18.96648 -2.77131
v -44.62003 20.03645 -1.087407
v -45.66669 21.68643 -0.2888624
v -46.04768 20.52465 -1.633901
v -47.4055 22.17101 -1.572329
v -48.97813 22.10539 -3.458758
v -48.08514 23.06417 -1.685003
v -44.64173 21.09682 -0.0978412
v -43.81315 20.34135 -0.4249638
v -44.14685 19.20241 -1.635095
v -45.03526 18.59024 -2.698894
v -50.51451 23.20974 -4.880811
v -50.37708 25.06993 -3.529451
v -49.04299 23.28143 -2.700871
v -48.89332 24.24863 -1.888864
v -50.29462 27.10113 -2.375487
v -50.28279 25.97413 -2.86686
v -48.27376 25.16364 -0.5528342
v -48.85597 26.26093 -0.7122284
v -48.30013 26.79071 0.2558452
v -47.55326 25.52465 0.4595632
v -46.81593 23.75321 0.1690716
v -48.96474 27.47191 -0.2686631
v -47.25988 26.42398 1.287373
v -47.02557 27.55892 2.05727
v -45.72004 26.97267 3.071615
v -46.43058 25.00375 1.332536
v -44.75816 24.50013 2.525818
v -43.04499 26.04557 4.689515
v -44.04933 27.13809 4.551436
v -42.52856 24.62685 4.158266
v -46.4622 16.96461 -4.90314
v -48.3286 28.64388 0.9031893
v -52.7516 21.03062 -9.857481
v -52.09625 19.34197 -9.712777
v -52.31724 18.555 -10.3773
v -53.21066 19.75613 -11.14607
v -53.31548 22.59903 -10.05636
v -52.36564 22.44001 -8.439852
v -46.99883 28.73066 2.487383
v -46.33979 28.91689 3.264858
v -51.94019 23.10114 -7.336016
v -52.17123 24.55077 -6.936303
v -48.39963 29.51403 1.102009
v -48.0893 29.16444 1.384481
v -47.67827 29.39032 1.950752
v -51.13605 26.95496 -3.921922
v -51.57724 16.26621 -10.27281
v -41.02205 23.37044 4.028996
v -43.53554 23.61978 2.795235
v -41.40839 24.83437 4.954333
v -39.97585 23.93105 5.067771
v -40.38328 22.75802 3.786362
v -38.0097 23.88852 5.865162
v -39.55589 23.59908 4.941828
v -38.28731 23.07688 5.137189
v -39.18526 22.61148 4.177193
v -40.37828 22.25258 3.209544
v -41.78369 26.9131 5.98398
v -37.64478 22.50723 4.575048
v -41.72837 22.36003 2.727579
v -39.37789 25.85084 6.663696
v -41.37872 28.10405 6.794532
v -39.89675 27.34612 7.215971
v -37.45054 25.92119 7.523001
v -38.83266 28.58942 8.368364
v -40.16033 28.78108 7.795011
v -36.93897 25.05884 7.175313
v -35.64465 26.12265 8.284204
v -44.92832 27.96243 4.217337
v -42.79974 28.86708 6.229331
v -37.66504 28.26785 8.693078
v -36.71746 23.44764 6.162073
v -37.34596 23.15772 5.612513
v -36.9994 22.65925 5.045537
v -36.85326 22.29885 4.876961
v -37.62778 22.18436 4.34016
v -39.08502 21.63356 3.185928
v -52.52487 26.56301 -6.739515
v -51.47561 25.5309 -5.160306
v -52.05176 27.56706 -5.398633
v -53.49289 20.9985 -11.06985
v -52.69186 16.41768 -11.48059
v -53.90052 18.1684 -12.63337
v -53.25021 18.90606 -11.52626
v -54.34221 16.65189 -13.51587
v -54.30504 19.79346 -12.79498
v -54.57935 18.476 -13.51321
v -45.18129 30.01458 4.679656
v -43.67336 30.1896 5.999783
v -43.55317 30.74442 6.231265
v -43.03295 30.70988 6.649467
v -42.69035 30.16563 6.721319
v -42.53513 30.69748 7.014356
v -41.78537 29.77786 7.236718
v -44.40024 23.1272 1.813079
v -44.976 22.62249 0.9736289
v -42.99551 21.8266 1.554211
v -43.88292 21.69363 0.9421297
v -42.83752 20.46583 0.2028116
v -42.23105 21.32211 1.349883
v -41.79811 19.97824 0.2078524
v -43.25743 19.65243 -0.8217586
v -40.99022 21.5823 2.205451
v -42.25581 21.71917 1.775674
v -41.0622 20.75593 1.206821
v -40.27298 20.99228 2.08003
v -43.78617 19.21942 -1.45702
v -47.46476 29.82257 2.325396
v -53.20638 14.14137 -12.37446
v -51.66 14.23276 -10.69145
v -54.06422 15.29574 -13.30872
v -55.25316 20.99703 -14.03611
v -54.40331 22.61314 -12.07328
v -55.76428 23.68765 -14.39863
v -54.73587 24.34937 -12.19863
v -54.2668 23.48638 -11.51511
v -55.49994 24.61135 -13.69335
v -56.44238 25.91801 -15.52677
v -55.61382 26.11825 -13.66585
v -54.82066 25.58185 -12.03007
v -53.19601 24.83973 -8.86769
v -37.90146 29.00863 8.950808
v -35.73768 24.87344 7.547585
v -35.23622 24.08096 7.275112
v -35.69522 23.50419 6.690427
v -53.10756 26.57745 -7.96493
v -53.13808 28.60078 -7.567883
v -52.64423 28.86143 -6.413409
v -52.30494 29.76394 -5.628609
v -51.82689 28.56183 -4.732648
v -52.75957 31.52647 -6.71564
v -53.17543 30.00381 -7.595562
v -52.09687 31.32899 -5.187872
v -53.53594 32.01017 -8.511318
v -52.26444 32.89176 -5.848058
v -54.06156 28.32615 -9.784971
v -53.75959 26.52177 -9.486698
v -54.05693 24.57247 -10.67094
v -53.0617 33.69896 -7.638269
v -50.10921 27.99107 -1.804725
v -40.82831 20.1684 1.003254
v -46.3687 15.70036 -5.500124
v -51.44741 32.30333 -3.974105
v -51.59694 29.78584 -4.055782
v -51.29664 28.63932 -3.641304
v -49.39305 28.30216 -0.5863222
v -56.37325 21.4893 -15.95066
v -55.93253 18.64221 -15.60195
v -56.82635 21.00855 -16.867
v -57.0164 22.99895 -17.05377
v -41.95646 30.95506 7.520357
v -41.06692 30.53443 7.97553
v -40.81823 29.76937 7.837982
v -35.6251 22.85682 5.805912
v -43.18124 19.04455 -1.263018
v -43.84274 18.71167 -1.92352
v -51.84623 12.5462 -10.86251
v -50.99172 13.9616 -10.02087
v -56.40739 27.44003 -15.3475
v -53.9811 13.41922 -13.27609
v -54.68999 12.41502 -14.11486
v -55.07397 14.86712 -14.63583
v -52.98792 11.33918 -11.97773
v -55.12342 16.33255 -14.62032
v -54.11608 9.646151 -13.05806
v -55.26812 10.77911 -14.72303
v -54.26656 7.773612 -12.85138
v -54.04607 6.147254 -12.13657
v -55.82857 7.927003 -15.1235
v -55.0895 5.396623 -13.48174
v -55.81475 3.1186 -14.21554
v -56.71006 3.312376 -15.86131
v -55.11061 2.708873 -12.93652
v -55.90842 16.54469 -15.78119
v -55.38707 17.68463 -14.8649
v -44.90903 17.25153 -3.730687
v -34.78393 23.1204 6.481186
v -35.47355 23.12704 6.205714
v -34.7322 26.07423 8.536521
v -35.04789 24.94308 7.872823
v -34.97506 27.19114 9.077077
v -33.17352 26.5416 9.246036
v -33.78978 25.60887 8.673869
v -33.60245 24.32207 8.02246
v -33.38021 -59.24535 -14.70783
v -30.34582 -37.4012 3.394055
v -32.31913 -35.67193 3.265548
v -31.90228 -33.75689 4.226577
v -33.40851 -34.40679 3.242175
v -30.49286 -34.82696 4.457831
v -41.19439 -54.04436 -19.59756
v -41.73722 -53.98906 -20.54981
v -41.26191 -55.03516 -21.51188
v -39.85219 -56.19626 -20.80355
v -41.35039 -52.96859 -18.12118
v -42.83169 -53.81723 -22.80907
v -41.92474 -54.99694 -23.11595
v -42.07201 -55.57438 -25.17203
v -43.33825 -53.70848 -23.96509
v -38.43732 29.38547 8.913108
v -36.73613 29.18559 9.502245
v -40.96973 -56.2362 -23.61763
v -40.91605 -55.73388 -22.18024
v -55.77083 -23.31661 -21.69954
v -53.50606 -37.97624 -27.62465
v -36.45616 -53.80794 -12.00206
v -56.34282 -14.7655 -18.16973
v -55.46412 -15.67922 -15.99701
v -55.63661 -16.7691 -17.0217
v -33.01119 28.17724 10.12156
v -34.14505 27.39706 9.430666
v -36.26421 27.69094 8.936912
v -34.67325 28.42362 9.839918
v -30.56695 -7.831753 6.802097
v -29.93544 -9.053344 7.285571
v -28.71898 -9.054052 7.616653
v -29.65083 -7.065866 6.833862
v -56.12169 14.13123 -16.13181
v -55.87321 12.75418 -15.75496
v -55.19986 11.96775 -14.7542
v -56.24557 11.64659 -16.21562
v -57.19255 12.90935 -17.79447
v -57.19506 13.83322 -17.83252
v -56.92694 10.38631 -17.19096
v -58.2594 11.84274 -19.62828
v -46.8389 30.4292 3.112789
v -46.32818 30.19639 3.586506
v -35.92434 -5.028969 4.299568
v -35.41927 -6.555707 4.860641
v -35.67793 -9.020272 5.371053
v -37.41376 -8.383356 4.495626
v -34.33508 -7.524454 5.501531
v -33.66768 -5.24676 5.086516
v -32.39928 -58.27802 -12.16486
v -32.89131 -58.82233 -13.45904
v -32.07948 -52.54578 -6.549812
v -31.5733 -54.20504 -7.45995
v -32.51739 -53.69372 -7.80876
v -33.96736 -53.89402 -9.340171
v -50.71565 28.03692 -2.756608
v -50.53647 28.66531 -2.280273
v -31.33296 -57.37103 -9.986057
v -31.4313 -59.61258 -12.48528
v -30.60645 -41.00204 1.519597
v -29.84542 -43.04018 0.7075379
v -31.02848 -39.95855 1.89428
v -28.70457 -15.94586 8.370876
v -26.86063 -13.82728 8.623134
v -26.94071 -15.43682 8.639864
v -28.43601 -12.42361 8.239637
v -24.1189 -14.60663 8.918674
v -24.68001 -11.83871 8.841478
v -26.83328 -11.88292 8.506261
v -28.11136 -10.67924 8.077208
v -25.5947 -10.21146 8.534608
v -26.48798 -8.007405 7.921102
v -24.7716 -8.958567 8.534781
v -23.7744 -11.00479 8.950541
v -55.26785 -14.47101 -14.9775
v -35.28188 -54.39087 -11.24373
v -33.97703 -55.23863 -10.6825
v -35.42567 -53.39627 -10.32963
v -34.88511 -53.87915 -10.24556
v -33.80649 -54.74171 -9.997074
v -32.9429 -54.2272 -8.665343
v -32.8173 -55.02231 -9.269078
v -32.48037 -54.86178 -8.829379
v -31.81137 -55.25999 -8.582064
v -32.45014 -56.50923 -10.33364
v -32.34378 -54.396 -8.292439
v -43.71075 -54.24173 -26.96414
v -43.88069 -53.74811 -25.97078
v -55.74992 -2.517663 -13.49871
v -49.14005 29.36987 0.06439114
v -56.89793 6.429711 -16.67668
v -57.89684 6.809443 -18.58526
v -58.12318 8.397495 -19.16222
v -44.3775 30.85399 5.565793
v -37.44017 30.54797 9.908204
v -36.17057 29.90785 10.1127
v -35.14355 29.0757 10.01775
v -23.76242 -7.787827 8.576132
v -23.05157 -9.472219 8.965506
v -51.83432 34.59281 -5.300903
v -51.35394 33.82348 -4.146652
v -51.10925 35.44995 -4.010672
v -50.65919 34.40466 -2.963755
v -50.65604 33.10751 -2.559843
v -50.883 32.20332 -2.8233
v -51.37165 36.29618 -4.65293
v -49.94821 35.02771 -1.900163
v -50.09233 33.50622 -1.647019
v -52.19074 36.01675 -6.143408
v -51.51877 37.51003 -5.066099
v -51.87507 38.56676 -5.809801
v -52.39652 37.76518 -6.717336
v -50.82938 37.56119 -3.887544
v -50.95947 39.24935 -4.280132
v -50.01839 38.39722 -2.67262
v -50.64286 40.23339 -3.81424
v -50.92006 41.81464 -4.349427
v -49.97188 41.84307 -2.892164
v -50.00569 40.1472 -2.801713
v -50.13037 36.7096 -2.601064
v -51.91202 40.22993 -5.920493
v -49.11395 37.29932 -1.117201
v -49.12975 39.21559 -1.435739
v -48.4256 38.21196 -0.2918291
v -49.77948 44.09995 -2.702373
v -50.71373 44.33757 -4.059722
v -50.5622 46.6139 -3.860701
v -49.08255 45.55943 -1.73231
v -48.99139 42.68055 -1.530327
v -47.79544 45.03607 -0.05459877
v -48.8772 46.60748 -1.48046
v -48.36725 43.61295 -0.7346824
v -47.83922 42.66941 -0.03035465
v -47.42012 43.33121 0.455375
v -48.26945 41.97685 -0.5357774
v -48.36529 46.71758 -0.8156861
v -46.53196 43.08719 1.587037
v -46.89608 42.13265 1.199251
v -47.95224 47.67696 -0.3137673
v -46.79203 47.42735 1.115883
v -47.55848 48.48544 0.1738959
v -49.36894 47.06456 -2.190976
v -46.0717 41.87386 2.190491
v -47.50234 41.03249 0.5405477
v -46.18153 39.87282 2.30019
v -45.48081 41.05689 2.91674
v -45.17266 43.5465 3.040463
v -44.38071 42.11606 3.978719
v -45.00557 40.36642 3.508796
v -46.40265 46.10643 1.557316
v -46.07147 44.32812 2.02488
v -45.55517 46.56754 2.520319
v -44.52146 45.13492 3.679737
v -44.71937 46.91156 3.415947
v -45.66014 48.46754 2.394694
v -44.11213 49.42617 4.049395
v -43.50587 46.62879 4.639524
v -43.19466 47.91502 4.949851
v -44.89338 51.1499 3.2135
v -44.03059 51.44362 4.161376
v -44.90153 52.81404 3.212182
v -43.76406 53.415 4.424685
v -43.20654 51.64065 5.010872
v -43.25599 50.23613 4.923957
v -41.90314 50.37786 6.24911
v -43.5259 54.87773 4.646799
v -42.29949 51.77122 5.899176
v -42.2894 54.27566 5.893837
v -40.60782 52.33534 7.459545
v -41.8615 48.35837 6.22693
v -40.12761 48.0876 7.743181
v -44.911 54.07998 3.157298
v -44.52694 56.51427 3.490754
v -43.64748 57.50156 4.372343
v -42.87877 56.97894 5.214541
v -44.24334 59.59813 3.495418
v -41.78643 57.16537 6.316225
v -42.23786 59.22416 5.653647
v -41.01175 46.82964 6.963538
v -42.16277 46.51891 5.906555
v -39.52103 45.98325 8.213746
v -41.49921 45.78149 6.510869
v -39.83115 47.6777 7.966668
v -40.30339 44.91209 7.568243
v -41.923 44.69531 6.155222
v -41.00818 43.79769 6.996683
v -43.84452 60.91466 3.732695
v -42.35346 61.21215 5.286269
v -40.34845 50.93759 7.645221
v -39.76 53.45914 8.245633
v -38.67215 53.14956 9.130748
v -38.05806 52.37025 9.605844
v -38.92545 49.89453 8.817064
v -40.7494 54.62078 7.353333
v -45.48507 55.84174 2.429787
v -45.62822 57.4898 2.115574
v -46.96516 55.16501 0.6963253
v -45.77413 53.85382 2.174655
v -46.77863 53.84449 0.9933028
v -46.89838 58.41734 0.474179
v -48.12029 57.33113 -1.021508
v -46.49809 59.87038 0.7858992
v -47.15324 59.02135 0.06229281
v -46.87016 52.69306 0.9034603
v -47.73859 52.28271 -0.1334808
v -48.1772 53.64963 -0.7690728
v -47.84444 55.20936 -0.4313155
v -48.35079 52.62022 -0.9349806
v -49.06029 50.85883 -1.809221
v -48.33901 49.49716 -0.8381748
v -49.16896 52.40195 -2.025656
v -41.47892 59.44168 6.370349
v -45.77206 50.71382 2.245036
v -49.7847 52.37143 -2.862985
v -49.91827 49.04359 -2.954163
v -50.39362 50.94256 -3.65784
v -49.45544 48.74558 -2.293913
v -51.08876 52.27865 -4.73318
v -50.76423 52.91379 -4.312659
v -49.96283 53.45446 -3.169655
v -48.25365 48.36678 -0.6906584
v -48.73104 47.63081 -1.289927
v -51.75828 49.25398 -5.668071
v -50.86494 48.89169 -4.322518
v -51.33629 50.93827 -5.066037
v -50.20507 47.33437 -3.350294
v -39.89233 48.90892 7.967602
v -37.99479 50.77686 9.600044
v -37.87609 49.30883 9.595662
v -38.25683 47.97366 9.24832
v -37.70166 45.20071 9.581059
v -37.02709 46.10536 10.08635
v -36.34967 46.82979 10.6066
v -36.05723 48.22501 10.88835
v -38.84945 44.14158 8.72189
v -39.9207 42.49305 7.973307
v -38.43018 42.99012 9.110246
v -39.35005 40.94958 8.601544
v -40.91576 42.30907 7.150823
v -36.88943 51.11046 10.46725
v -36.65711 43.1072 10.40008
v -37.55107 42.41701 9.797093
v -36.58036 52.12679 10.74176
v -36.76427 53.71678 10.65479
v -35.07679 50.50343 11.71583
v -38.21473 40.4606 9.54449
v -36.67662 55.10708 10.75314
v -35.57407 53.64822 11.52266
v -34.67744 52.83074 12.09142
v -37.68069 54.23728 9.964512
v -38.54918 55.02393 9.270601
v -34.56182 54.75035 12.28498
v -38.228 38.37226 9.935169
v -41.60355 41.06625 6.721815
v -41.86457 43.09233 6.271843
v -43.72638 40.62983 4.821841
v -43.64903 42.85122 4.625867
v -43.2475 44.38449 4.913473
v -42.46919 44.28 5.667747
v -42.97869 45.6891 5.144972
v -42.64611 38.53561 6.278347
v -41.00396 39.51787 7.58934
v -40.40781 37.95724 8.328815
v -41.55191 37.42157 7.489068
v -41.0586 35.89727 8.257056
v -42.18835 36.13144 7.257098
v -43.90176 37.62668 5.308893
v -43.04341 36.13196 6.447913
v -43.39265 35.73433 6.254036
v -43.91629 36.17857 5.652397
v -44.6956 35.74767 4.952594
v -44.8889 36.36404 4.566887
v -44.75458 37.61267 4.410941
v -42.8817 34.87672 6.881376
v -44.15379 35.25037 5.659267
v -44.29432 39.55341 4.41504
v -36.57077 44.87199 10.39861
v -35.51937 48.9872 11.29745
v -33.34813 50.75095 12.83076
v -32.81539 55.4171 13.42327
v -32.73728 53.30703 13.37912
v -32.98513 48.16751 12.89569
v -34.23781 47.39408 12.04144
v -33.15778 46.88673 12.7093
v -31.82744 47.63673 13.53528
v -31.27814 50.17678 14.06338
v -34.07247 46.0448 12.10755
v -35.64509 45.47565 11.05139
v -34.59351 44.99282 11.73798
v -34.30167 43.57644 11.93363
v -35.75391 42.72186 11.01459
v -33.87199 44.8411 12.19807
v -30.30395 49.55225 14.53405
v -30.3252 46.61591 14.31787
v -29.15902 48.08363 15.04556
v -29.17391 51.47327 15.25651
v -28.83175 49.27901 15.28864
v -28.71671 52.73388 15.58784
v -29.66743 52.6941 15.1
v -27.38669 51.70482 16.17427
v -27.32689 50.4502 16.0935
v -27.6147 48.93512 15.82384
v -32.90462 45.5919 12.80831
v -35.00669 41.61115 11.57885
v -32.8554 44.5646 12.80464
v -31.4004 46.35007 13.72106
v -31.98067 45.6041 13.35737
v -28.64181 46.82182 15.18842
v -28.60348 45.30736 15.13968
v -30.29082 45.38094 14.28225
v -27.50012 46.63141 15.69429
v -25.69814 47.28096 16.57207
v -26.16503 45.3788 16.25599
v -25.41212 43.39964 16.46747
v -26.48475 44.15461 16.05173
v -27.63706 44.84763 15.57207
v -38.96855 38.0549 9.463403
v -46.66071 51.04782 1.204196
v -45.74482 51.91618 2.288491
v -51.81231 45.8109 -5.745698
v -31.64795 51.63684 13.94728
v -30.31984 53.21627 14.77394
v -46.87748 39.52618 1.50213
v -48.02113 39.79673 -0.01381348
v -43.78945 61.41729 3.71663
v -31.80263 44.62657 13.45607
v -31.75616 43.59904 13.46254
v -32.41395 42.15189 13.10207
v -32.81759 43.31994 12.84035
v -29.87709 43.74662 14.44092
v -30.86322 41.98426 13.95907
v -31.29853 40.3473 13.81632
v -29.39191 41.7039 14.70165
v -40.58928 57.03012 7.467257
v -39.4741 56.95179 8.435348
v -39.88017 55.97012 8.112082
v -51.99138 43.26435 -6.025081
v -52.64148 40.25712 -7.204974
v -53.09241 42.32993 -7.934984
v -53.46464 39.73228 -8.739532
v -54.06628 42.59545 -9.699333
v -53.5943 43.89345 -8.735168
v -54.00008 46.12265 -9.324709
v -53.35817 46.11751 -8.232238
v -54.43451 43.73815 -10.19882
v -55.02089 45.87313 -11.16268
v -54.53694 47.30824 -10.24669
v -55.43988 43.74036 -12.24154
v -54.74844 42.64902 -10.96146
v -55.17677 42.10737 -11.86724
v -55.99699 42.69418 -13.3408
v -54.23099 40.32998 -10.13227
v -56.27995 43.50354 -13.78972
v -56.02047 46.28998 -13.04613
v -54.76537 39.48161 -11.2601
v -55.41135 40.77765 -12.48668
v -55.38905 39.25661 -12.61112
v -55.92968 39.73108 -13.64951
v -56.4247 40.19328 -14.65838
v -56.72543 42.90245 -14.93098
v -56.72237 41.57123 -15.06233
v -56.15503 37.93663 -14.35047
v -55.55099 37.61592 -13.03577
v -57.11217 39.86862 -16.21259
v -56.74277 37.99751 -15.63576
v -54.96972 38.14326 -11.7706
v -54.87051 36.93269 -11.60412
v -55.24659 35.63567 -12.43402
v -56.46807 36.25301 -15.1894
v -55.94764 34.01326 -14.07217
v -57.33192 36.96218 -17.09616
v -55.82211 47.52936 -12.61569
v -46.52242 49.47391 1.417847
v -47.32545 49.89305 0.4637154
v -33.67131 55.68383 12.87737
v -33.40473 56.69436 13.06286
v -32.12326 57.88295 13.87461
v -34.64589 57.6321 12.1991
v -31.26341 55.87992 14.37313
v -31.73702 54.16103 14.03281
v -29.33341 57.62368 15.41848
v -29.70084 55.73532 15.22077
v -29.96299 54.72382 15.04363
v -55.05452 33.54849 -12.08205
v -26.54916 49.26721 16.37235
v -52.9988 38.167 -7.826643
v -53.91293 38.7735 -9.576334
v -54.33208 37.39007 -10.45569
v -53.63845 35.21991 -9.009367
v -53.25631 36.28244 -8.298337
v -56.97154 34.40692 -16.49369
v -56.10379 32.2026 -14.48251
v -56.50359 32.23639 -15.41012
v -36.37937 40.51472 10.82335
v -48.96923 56.87144 -2.111602
v -49.23901 58.7491 -2.710851
v -48.19484 59.04908 -1.299923
v -49.58248 57.90428 -3.074396
v -49.31138 54.20108 -2.366259
v -49.84414 55.10353 -3.154796
v -49.89187 56.79272 -3.391744
v -50.3796 58.83079 -4.378075
v -28.33609 42.13014 15.1948
v -28.92122 43.17542 14.92262
v -27.3884 41.26866 15.61506
v -29.08685 40.18121 14.86448
v -27.5745 39.46805 15.5565
v -28.61578 37.6097 15.00751
v -24.58595 47.50756 17.04472
v -24.361 48.80439 17.22561
v -24.92541 50.12513 17.10742
v -24.17108 51.19169 17.46814
v -25.9724 51.43549 16.75687
v -24.23521 52.83554 17.571
v -25.42114 52.83703 17.09901
v -22.5327 52.78009 18.1712
v -22.80424 49.86708 17.89163
v -26.91584 53.22735 16.48009
v -24.93972 54.75202 17.38831
v -21.79248 50.90117 18.30425
v -33.8148 41.18825 12.36515
v -38.23688 56.6347 9.51074
v -37.05779 56.40492 10.43528
v -39.79435 55.00077 8.203927
v -36.96125 57.79742 10.51132
v -39.25851 58.17471 8.581077
v -38.3626 59.26665 9.25711
v -51.09745 56.61941 -5.104863
v -50.49784 58.07162 -4.440495
v -53.7035 47.50572 -8.837646
v -54.28234 48.87922 -9.826108
v -22.33616 48.2639 17.93553
v -21.93616 46.32039 17.93071
v -23.09415 46.90627 17.54607
v -22.93765 44.99997 17.47164
v -23.37105 46.00191 17.3863
v -20.64058 47.11588 18.41892
v -18.96927 44.733 18.74428
v -22.73677 44.1756 17.50545
v -35.00933 56.96716 11.96547
v -34.02446 58.9749 12.55103
v -33.20599 59.64581 13.08343
v -48.63676 36.61079 -0.2089541
v -47.77911 36.83613 0.9265195
v -47.7164 38.303 0.6371487
v -46.66482 37.27533 2.247358
v -47.78148 34.3695 1.636846
v -45.87682 38.93567 2.800083
v -47.1941 35.13698 2.193454
v -49.29137 35.09826 -0.7723721
v -48.69292 32.8738 0.6949855
v -49.04042 33.87802 -0.008537563
v -49.64171 33.32287 -0.8894395
v -46.83724 36.03582 2.361836
v -46.11173 35.53995 3.429312
v -47.21962 33.93046 2.501719
v -21.5697 49.49334 18.28476
v -20.20882 50.89789 18.81894
v -20.12969 49.41227 18.74534
v -18.35574 50.71855 19.32529
v -18.67368 46.96101 18.99994
v -33.14924 40.55777 12.79804
v -32.33411 39.92294 13.30665
v -25.90052 54.98003 16.99726
v -23.28432 56.00798 18.01999
v -25.05993 57.46614 17.34789
v -22.91416 54.49466 18.11207
v -22.80097 57.73457 18.19117
v -21.21197 56.21788 18.7122
v -21.4343 54.69528 18.60578
v -51.67476 52.31104 -5.608431
v -52.17002 51.02943 -6.281533
v -27.75841 54.7289 16.15953
v -27.97567 53.73032 16.0051
v -27.76627 56.19626 16.19885
v -28.95558 55.08317 15.57546
v -49.15121 40.94558 -1.665004
v -40.28052 58.89395 7.597689
v -40.68785 60.02311 7.083403
v -39.45866 60.80555 8.127744
v -38.15741 60.92805 9.239477
v -36.07159 56.71729 11.19034
v -35.80158 55.92941 11.41364
v -50.55705 54.16311 -4.091872
v -51.50299 54.26793 -5.475529
v -37.81252 -3.61485 3.334279
v -38.79396 -5.852931 3.350451
v -36.92839 -4.741354 3.868546
v -24.46102 42.61208 16.8069
v -21.97192 42.34876 17.65905
v -24.51959 39.94818 16.64866
v -23.12512 40.53271 17.14778
v -20.91526 39.54548 17.77825
v -20.18489 41.16674 18.11283
v -26.11692 40.34802 16.09721
v -26.29377 42.25743 16.04866
v -27.91907 43.17321 15.38745
v -27.15627 42.29232 15.69539
v -27.09205 43.33121 15.74867
v -27.50438 43.58739 15.57671
v -27.84188 44.22516 15.45801
v -23.21427 39.45102 17.0499
v -24.09587 36.90329 16.57312
v -21.70746 38.44228 17.41329
v -25.15426 38.33023 16.37454
v -21.9488 37.17531 17.19632
v -23.42757 36.9637 16.77056
v -40.11024 1.017009 1.425156
v -56.52167 44.4774 -14.14475
v -56.38788 45.60823 -13.83257
v -44.39849 58.24523 3.4619
v -56.73404 17.97089 -16.98048
v -39.41719 36.85802 9.300787
v -51.09525 -43.03885 -26.55659
v -45.49514 2.196427 -1.975626
v -52.71922 48.20831 -7.187949
v -52.60865 47.35347 -7.010003
v -54.61291 -25.40878 -19.06951
v -39.49804 29.04899 8.266302
v -35.08278 29.98376 10.50718
v -41.4789 1.442073 0.6696108
v -41.82176 -0.5788444 0.9796289
v -52.76844 36.38596 -7.301889
v -52.87076 35.10787 -7.390987
v -48.26581 6.250048 -5.482144
v -46.7657 4.244078 -3.525086
v -47.17674 6.153159 -4.431102
v -46.39214 7.993957 -4.255256
v -47.86473 8.364077 -5.757511
v -50.75605 2.505164 -6.909593
v -40.9068 -56.84501 -25.24145
v -41.66746 -56.47862 -26.86786
v -42.41583 -55.76104 -27.26819
v -40.45332 -57.93505 -28.48017
v -39.66358 -58.47756 -27.14471
v -41.03534 -57.26004 -27.62054
v -30.342 -43.72911 0.1865131
v -28.24887 -43.91589 0.6018428
v -29.10452 54.09799 15.45477
v -35.6715 -3.548728 4.029866
v -28.10596 -7.486139 7.373247
v -31.68069 38.57307 13.75833
v -29.29612 -36.13668 4.384679
v -49.52402 41.22378 -2.214598
v -47.42469 11.57504 -6.314055
v -46.64383 14.08111 -5.990047
v -56.8557 -17.68944 -21.99803
v -57.04857 -16.17444 -21.62978
v -57.08649 -18.22062 -23.46265
v -57.20258 -16.94222 -23.01004
v -57.47297 -16.48529 -23.99937
v -56.2188 -16.2509 -18.53197
v -55.35579 0.2966793 -12.9206
v -56.45704 -1.21314 -14.98671
v -56.20609 0.08640473 -14.55073
v -56.29844 2.030382 -14.91706
v -34.56284 40.10215 12.0333
v -34.60181 38.28756 12.25205
v -36.99402 38.72387 10.74341
v -35.981 37.26601 11.60042
v -20.78124 36.84525 17.45335
v -22.06944 36.67185 17.10197
v -35.46297 -30.72325 3.581387
v -47.85363 33.43106 1.785727
v -32.18659 -60.23722 -14.38448
v -31.6997 -61.48697 -15.62756
v -31.11626 -61.12265 -14.06329
v -30.83199 -62.62505 -16.19123
v -32.06315 -62.08902 -17.4533
v -33.8125 -59.86409 -16.40844
v -33.48539 -61.18085 -18.24776
v -32.47703 -62.31003 -18.76822
v -34.60294 -60.29511 -18.59135
v -29.9621 -62.43222 -14.27794
v -30.70711 -63.58392 -18.10154
v -29.71023 -64.5174 -18.39578
v -30.05895 -64.85951 -20.54688
v -31.98682 -63.15752 -19.92969
v -28.40561 -65.41001 -17.84672
v -28.57336 -65.8137 -19.8816
v -34.85729 -60.78905 -20.22585
v -35.66029 -60.3685 -20.96595
v -45.33035 -51.78649 -25.50079
v -46.7333 -49.70597 -25.02027
v -47.02814 -48.84912 -24.02134
v -48.18811 -47.61937 -25.25303
v -46.78301 -50.26349 -26.64251
v -46.53753 -50.98811 -27.99592
v -47.99321 -49.05585 -28.39624
v -49.48489 -46.2336 -27.12541
v -49.27486 -47.07341 -28.51775
v -47.88095 -49.63773 -30.28178
v -48.72029 -48.36233 -30.10339
v -49.29724 -47.40863 -29.91038
v -45.46312 6.558115 -3.098673
v -44.61695 -52.55017 -25.0993
v -45.47613 -52.44733 -28.33208
v -43.39407 -54.84918 -28.06445
v -44.27153 -54.19111 -29.8804
v -45.66349 -52.70653 -31.18218
v -43.18773 -55.41782 -30.09239
v -44.67882 -53.97937 -32.04023
v -42.30265 -56.46128 -31.71061
v -41.88338 -56.77109 -30.34072
v -41.9802 -56.79393 -33.26885
v -43.1983 -55.63217 -33.14794
v -41.12616 -57.57375 -31.64696
v -40.98137 -57.67385 -33.79933
v -41.59284 -57.04443 -35.18713
v -42.07647 -56.31469 -28.15837
v -56.4913 -21.55395 -23.46703
v -57.10704 -19.40983 -24.63793
v -42.98362 -55.78249 -35.21516
v -29.65808 59.32428 15.2027
v -45.59075 59.06652 1.994798
v -45.5359 61.84375 1.631522
v -54.22453 33.63388 -10.15384
v -54.34407 31.89188 -10.36349
v -54.53616 31.06404 -10.82196
v -53.91674 30.55021 -9.361876
v -54.37314 29.85142 -10.43372
v -55.11779 30.05725 -12.17889
v -55.56373 32.2966 -13.26758
v -46.67162 -51.22669 -29.81445
v -54.69734 -31.59651 -24.46976
v -55.6435 -29.0231 -25.91846
v -55.2878 -31.53164 -26.86861
v -42.05494 -56.43318 -37.32818
v -41.28484 -57.14084 -36.84083
v -37.15542 60.03803 10.18056
v -50.18714 32.5645 -1.593073
v -50.23158 30.83434 -1.459306
v -34.32334 -61.78993 -21.6721
v -35.67997 -60.95343 -22.75445
v -34.54435 -62.29515 -24.45487
v -35.45496 -61.64111 -24.74919
v -34.28039 -34.30167 2.830628
v -39.20122 -56.07615 -19.22672
v -19.64472 42.15257 18.35178
v -50.45878 -43.18958 -24.41179
v -49.71846 -45.13716 -25.4711
v -50.46121 -44.20879 -26.40357
v -50.3792 -45.09273 -28.34976
v -55.78214 48.7634 -12.47348
v -54.80275 27.232 -11.7087
v -54.72591 29.23175 -11.3126
v -55.17192 26.76436 -12.60404
v -55.60422 27.62837 -13.45593
v -55.39151 28.85789 -12.88342
v -56.13036 28.90953 -14.62571
v -55.88515 30.18541 -14.03493
v -56.80259 28.7534 -16.18242
v -56.57328 30.0538 -15.63743
v -56.3282 30.85221 -15.0147
v -57.61503 29.18974 -18.10574
v -57.31559 27.6455 -17.40662
v -57.23983 30.56997 -17.18895
v -36.12434 -1.028888 3.321357
v -57.73127 31.60808 -18.3514
v -58.23704 28.02814 -19.60463
v -57.27754 26.04799 -17.36744
v -57.91872 25.99129 -18.83894
v -58.54995 25.79225 -20.32353
v -56.8082 24.67661 -16.44171
v -57.53792 24.72418 -17.98845
v -57.79507 23.41823 -18.59034
v -57.96095 24.25732 -18.91869
v -38.3823 30.48958 9.413287
v -38.33006 31.10991 9.70542
v -26.72857 57.39702 16.67223
v -28.38642 57.11261 15.91551
v -26.86398 58.83766 16.57094
v -27.96163 58.77008 16.0729
v -25.53418 59.18296 17.10911
v -25.46625 60.72867 17.04966
v -26.89317 60.13634 16.48695
v -26.14046 62.42753 16.56352
v -24.59217 61.88815 17.25519
v -24.27906 59.52671 17.58533
v -28.14835 60.25374 15.89284
v -37.23372 40.988 10.17872
v -56.50988 -9.162352 -16.30552
v -33.40561 38.90479 12.85661
v -36.93599 62.00954 10.11567
v -38.55846 62.2266 8.7553
v -37.48527 62.75388 9.569044
v -36.98327 62.57415 10.00567
v -28.21882 62.74369 15.56679
v -28.84191 61.96443 15.36714
v -26.36853 64.24868 16.16358
v -33.15425 -62.13605 -19.80777
v -27.28502 -55.36873 -4.910447
v -53.75131 -38.36586 -29.93185
v -53.99511 -37.25621 -28.98148
v -46.0724 61.56357 1.030517
v -57.9773 17.9074 -19.16458
v -56.40712 15.93935 -16.57268
v -57.01721 14.83745 -17.54528
v -57.96841 15.23637 -19.198
v -28.97748 44.43546 14.93576
v -31.99126 25.38059 9.0058
v -48.58957 -48.81236 -31.48486
v -21.14392 58.60748 18.65927
v -26.19642 36.02612 15.75869
v -26.43499 37.42927 15.85464
v -27.36932 38.31732 15.63158
v -20.87903 52.64792 18.703
v -19.35036 52.96039 19.16057
v -48.88817 60.51444 -2.495867
v -49.00799 -45.26411 -23.33721
v -48.66599 -46.14392 -23.81377
v -57.99793 9.855089 -19.02299
v -48.1664 61.43714 -1.656746
v -47.18897 60.74903 -0.2383817
v -47.06548 62.33224 -0.3855488
v -47.58241 63.30437 -1.32555
v -46.64223 63.83683 -0.1523704
v -48.2742 62.95763 -2.178209
v -47.65779 65.04946 -1.79925
v -49.39365 63.07735 -3.774009
v -49.91898 60.24466 -3.909697
v -49.51862 61.52046 -3.617513
v -48.55965 64.25539 -2.895645
v -48.7279 65.59491 -3.396355
v -46.90223 66.76037 -1.267808
v -46.7926 65.75887 -0.8390774
v -29.26105 -63.492 -14.92999
v -29.14353 -62.41653 -12.90668
v -29.66523 -64.00362 -16.86485
v -42.44308 34.21707 7.349484
v -36.53308 -60.58003 -24.07593
v -40.3691 36.75031 8.579949
v -54.2893 34.89347 -10.35569
v -27.97167 43.83064 15.38572
v -57.72887 4.42437 -18.04003
v -56.78724 31.51078 -16.09333
v -42.93679 -55.72342 -36.55367
v -49.97158 -45.91098 -28.66834
v -30.32934 61.71877 14.63522
v -30.56814 60.88131 14.589
v -29.40053 60.67578 15.2282
v -29.01435 63.52589 15.06437
v -27.90693 64.12029 15.49765
v -30.10646 64.33972 14.31763
v -29.00889 65.60721 14.62045
v -30.59915 65.58376 13.79422
v -31.76967 60.13703 13.97209
v -31.53921 61.70486 13.95095
v -33.28902 61.50526 12.86197
v -32.23891 62.48976 13.3968
v -28.18216 67.10921 14.65479
v -31.13967 63.66985 13.85321
v -56.38284 -23.81639 -24.76351
v -57.03085 -20.9576 -25.67191
v -51.54035 -42.75797 -28.02565
v -52.01896 -41.49201 -27.40771
v -38.77901 64.14138 8.205166
v -38.19613 65.75005 8.313206
v -37.12059 64.18303 9.58862
v -37.42015 66.12118 8.858853
v -55.28473 49.35594 -11.56895
v -54.70859 50.05506 -10.55167
v -53.88784 50.12538 -9.201631
v -53.66947 51.42346 -8.820764
v -53.09748 49.4626 -7.662077
v -54.51164 51.36527 -10.24285
v -53.97896 53.11931 -9.410616
v -52.75776 50.43895 -7.168281
v -53.28164 54.02239 -8.311555
v -52.67422 54.61453 -7.444726
v -52.2618 53.40098 -6.672194
v -54.63754 53.56918 -10.58492
v -54.06148 54.51297 -9.671336
v -25.58763 65.29277 16.24229
v -24.03271 65.40443 16.81153
v -57.77657 37.56532 -18.06464
v -57.56431 39.34349 -17.27588
v -58.01965 41.22053 -18.06785
v -57.9911 39.29279 -18.2759
v -57.44526 41.4233 -16.68705
v -58.32612 42.67577 -18.49855
v -57.80736 42.8253 -17.21012
v -58.41254 40.21915 -19.16788
v -58.83488 41.85175 -19.87444
v -58.78055 39.50722 -20.17055
v -58.52455 37.06455 -20.10057
v -59.39056 39.31244 -21.83688
v -58.95672 37.80956 -21.05171
v -57.93816 35.45919 -18.7221
v -59.18062 36.85659 -21.67629
v -59.41715 38.11517 -22.18907
v -58.38171 34.9169 -19.94459
v -40.2574 -58.328 -32.36658
v -39.84545 -58.62465 -33.67534
v -39.12229 -59.3025 -30.36355
v -57.39711 35.45815 -17.39442
v -39.50946 29.96133 8.6932
v -42.61475 62.84992 4.699305
v -41.64963 62.96644 5.676664
v -19.14506 56.93869 19.28896
v -27.13285 -21.11604 8.271808
v -37.28948 36.09179 10.81499
v -38.12756 36.75757 10.26788
v -46.74927 9.303517 -4.96112
v -45.61602 8.787462 -3.757538
v -44.22496 9.033671 -2.626855
v -43.63492 5.315093 -1.458223
v -44.29069 6.39686 -2.139466
v -44.83611 4.234096 -2.063106
v -43.69673 7.555127 -1.929791
v -54.22643 -33.92612 -25.04653
v -54.06013 -33.37419 -23.79313
v -54.78754 -32.93764 -26.20214
v -23.35539 -6.403207 8.383935
v -15.27685 -47.59526 5.835286
v -13.5595 -47.30111 7.065657
v -45.61311 16.52241 -4.574393
v -13.36783 -71.86829 -6.334476
v -33.35112 -32.94308 3.844815
v -45.43489 37.92216 3.563558
v -30.0086 -61.05161 -12.33399
v -31.23831 -29.56139 5.873188
v -30.14703 -28.17401 6.597064
v -31.30266 -27.10436 6.442338
v -33.00743 -26.237 6.060227
v -31.8382 -25.54982 6.627922
v -29.84311 -25.84074 7.153868
v -29.99455 -27.09023 6.856846
v -31.66071 -24.33656 6.92494
v -28.68738 -24.56474 7.629752
v -28.18308 -27.00576 7.348442
v -29.90707 -22.62513 7.659461
v -30.46705 -23.80554 7.353328
v -37.34256 -60.25683 -25.66428
v -38.71402 -58.98486 -25.34057
v -47.62862 -50.21255 -31.70927
v -48.54041 -49.10295 -33.07
v -31.79349 -63.98396 -22.53196
v -29.8524 -65.25185 -21.76433
v -31.46144 -63.67765 -20.22291
v -32.94306 -62.86797 -21.57836
v -22.46028 60.46445 18.12792
v -22.82265 61.73513 17.89121
v -59.21961 41.34364 -20.84818
v -59.63334 40.90566 -21.94733
v -40.17178 -58.36129 -30.01551
v -39.05136 -59.28236 -29.16087
v -41.21477 -57.40012 -30.10943
v -25.10995 -5.647291 7.673083
v -22.61902 -4.90418 8.229223
v -25.58847 -3.908585 6.989498
v -23.696 -2.580165 7.121619
v -21.54698 -6.473695 8.961391
v -27.19953 -5.930227 7.185435
v -46.00615 12.55247 -5.201573
v -46.46249 11.20234 -5.227771
v -13.14378 -52.57452 4.225575
v -11.06521 -52.71629 4.7793
v -13.20721 -51.62067 4.70108
v -10.87757 -50.45368 6.168977
v -38.89323 35.51466 9.83707
v -17.51267 52.13438 19.61114
v -23.5372 -39.8359 2.928632
v -23.33807 -40.29206 2.46049
v -23.0421 -40.44255 2.334544
v -22.6392 -40.91847 2.165204
v -35.83651 62.9324 10.83714
v -35.78112 61.10544 11.11797
v -26.61466 -66.2919 -15.89482
v -25.36313 -67.29811 -15.87117
v -27.78704 -65.39327 -16.22849
v -22.82582 -69.1544 -16.0796
v -24.25647 -68.34322 -17.24677
v -26.50668 -66.82508 -17.64458
v -24.2765 -68.54326 -18.77258
v -25.37111 -67.88161 -19.10397
v -22.91889 -69.34254 -18.62243
v -21.52257 -70.05177 -17.1277
v -21.54745 -70.09814 -19.20079
v -20.55778 -70.58987 -17.65684
v -19.35313 -71.15846 -15.9425
v -19.25396 -71.22045 -18.23005
v -43.87753 17.95058 -2.466089
v -43.20974 17.7615 -2.219822
v 43.03838 13.13156 -6.06803
v -5.468185 -47.20457 9.808146
v -6.226191 -48.20314 8.722483
v -3.486075 -47.02167 10.12957
v -43.93032 17.21747 -3.097802
v -44.34184 16.83386 -3.576038
v -56.5059 -25.05769 -26.43639
v -56.8865 -24.2811 -27.84058
v -56.75647 -23.33291 -26.27046
v -57.26789 -22.09578 -27.99273
v -56.66346 -26.29406 -28.43858
v -57.11549 -24.39794 -29.35361
v -57.34664 -22.79679 -29.12817
v 47.17637 7.923851 -9.026064
v -30.02534 -39.25011 2.63259
v -30.00122 -38.573 2.975902
v -30.04959 -5.685699 6.294894
v -31.60042 -5.712766 5.857218
v 27.03143 -12.74894 7.198666
v 26.14489 -11.39909 7.271391
v 25.86621 -9.080418 6.89261
v 24.29732 -10.58551 7.627578
v -28.33471 -42.77953 1.182894
v -57.6987 -19.5983 -28.36708
v -57.71069 -18.31237 -27.20503
v -57.55878 -17.86793 -25.7651
v -28.93041 -4.518243 6.233673
v -39.8731 35.7003 9.119497
v 46.68868 27.31661 -1.863053
v 45.77696 26.06157 -1.168162
v 47.00219 27.07195 -2.474018
v -57.50438 34.01934 -17.74641
v -57.30978 32.09626 -17.33085
v 46.08961 -35.2422 -15.88734
v 46.71178 -35.86438 -17.78417
v 45.4568 -34.71619 -14.16296
v 45.12342 -36.34442 -14.84281
v 44.40532 -36.56111 -13.6361
v 44.3366 -38.41254 -15.0581
v 45.22572 -37.50678 -15.98523
v 45.79496 -36.8563 -16.61136
v 46.00352 -37.76215 -17.88832
v 45.07647 -38.66478 -16.72506
v 46.76073 -38.45524 -20.33338
v 46.93806 -37.34304 -19.67951
v 45.92912 -41.08395 -21.14043
v 45.32488 -41.03481 -19.61285
v 47.05374 -39.03748 -21.75574
v 45.29505 -42.77975 -21.66979
v 46.35168 -41.54195 -22.99931
v 45.67369 -43.1041 -23.16382
v 44.75767 -44.13097 -22.1613
v 46.43833 -42.56919 -24.86706
v 44.23796 -42.57663 -18.85569
v 47.74358 -35.63187 -20.11742
v -27.848 -16.8704 8.487749
v 52.17993 24.32608 -14.41238
v 52.48225 23.41078 -15.24225
v -57.18169 20.34271 -17.59288
v -57.71468 -14.28903 -23.34485
v -28.99023 -64.52776 -16.65784
v -47.82508 9.883268 -6.214584
v -44.93866 11.65047 -3.90956
v -45.42845 10.33136 -3.984304
v -43.39062 11.18982 -2.363825
v -43.56376 12.44731 -2.849945
v -41.99976 8.688697 -0.8631208
v -41.33704 10.14552 -0.5861455
v -44.59277 12.66105 -3.86584
v -40.72528 8.799222 -0.0231464
v -42.22239 7.070765 -0.8266962
v -40.69669 6.033099 0.227896
v -39.69653 10.43162 0.4988208
v -39.74483 8.591484 0.610561
v -42.04205 5.296734 -0.4605432
v -39.59585 6.919486 0.7762936
v -39.79251 5.092545 0.8185956
v -43.27901 3.562218 -0.8424459
v -41.38269 3.541167 0.2392841
v -38.64749 10.58103 1.127349
v -38.30342 7.896791 1.383641
v -38.66105 5.72643 1.289136
v -40.76737 11.1412 -0.2747252
v -40.2317 12.35287 -0.02706627
v -41.4208 12.05719 -0.8986803
v -40.64193 12.49582 -0.3529621
v -39.71776 3.630622 1.070003
v -36.12074 4.53687 2.412068
v -36.5022 2.76468 2.485166
v -37.67308 6.782669 1.69436
v -36.68385 6.85553 2.114127
v -37.19181 8.446344 1.915303
v -35.29158 6.944366 2.631015
v -35.7808 8.254405 2.530783
v -38.60862 8.963161 1.241194
v -37.58846 9.807289 1.740784
v -36.64101 11.30143 2.156569
v -35.87494 10.07403 2.5253
v -34.98536 9.842561 2.865383
v -33.2998 7.363733 3.266806
v -34.0041 6.628628 3.04023
v -34.95916 5.332442 2.765214
v -34.07686 4.795268 3.06793
v -32.259 5.689441 3.503585
v -34.03612 8.55218 3.179585
v -33.25957 3.846925 3.329463
v -31.46565 4.826814 3.69542
v -31.99038 3.120744 3.69974
v -34.07517 9.817186 3.237172
v -32.75664 9.73293 3.649844
v -31.69735 8.232707 3.736021
v 41.55782 -49.28232 -22.13077
v 40.79387 -50.04021 -21.5645
v 41.97075 -49.38792 -23.42631
v 40.89938 -50.64915 -22.93023
v 41.09841 -51.0392 -24.32318
v -39.34575 63.25729 7.867475
v 24.51047 -59.92564 -10.46387
v 24.53091 -61.05781 -11.72074
v 23.81276 -60.91224 -10.6413
v 23.91298 -62.28605 -12.39585
v 22.35498 -62.59591 -10.59555
v 22.59925 -63.18518 -11.66295
v 22.48899 -61.55478 -9.645562
v 25.43416 -61.41717 -13.40763
v 22.76114 -63.74834 -12.68371
v 21.45006 -64.8289 -12.19734
v 26.52217 -60.88264 -14.22515
v 25.88975 -61.79037 -14.63921
v 27.32621 -60.96451 -15.53441
v 20.6063 -64.80909 -10.71295
v 21.76839 -61.97224 -9.152946
v 26.63319 -62.20426 -16.54929
v 24.68362 -62.65646 -14.10577
v 25.10254 -63.20505 -15.71492
v 23.90542 -63.87627 -14.88613
v 26.18145 -63.19616 -17.71394
v 24.75656 -64.21853 -17.25468
v 24.05249 -64.41393 -16.25216
v 22.99287 -65.06998 -15.56683
v -0.6059928 -63.65412 3.739649
v 0.2410224 -63.00957 3.926257
v 1.064746 -64.07002 3.48548
v -0.3241924 -64.72099 3.289645
v -0.4679564 -65.97538 2.694562
v 1.907381 -64.8544 3.077456
v -2.427576 -65.06617 3.196645
v -0.7304219 -67.13419 1.988964
v -1.926427 -66.22183 2.575488
v -1.468597 -67.9179 1.434254
v 29.05193 -23.33052 6.272072
v 28.52855 -60.66086 -16.88326
v 28.687 -61.34617 -18.48761
v 1.518156 -63.03439 3.776146
v 44.48444 27.79332 1.259572
v 23.50285 -58.62391 -8.316561
v 23.75776 -59.79668 -9.535136
v 22.28467 -60.88882 -8.829271
v 22.83846 -60.40116 -9.049006
v -54.93564 -33.83157 -28.25351
v -54.97504 -34.4326 -29.42436
v -54.53122 -35.36067 -28.53005
v -54.30898 55.63548 -10.14575
v -55.18045 52.4067 -11.43959
v -55.2022 53.96538 -11.69396
v -55.89713 53.83741 -12.9681
v -55.03312 55.37211 -11.57708
v 5.691852 -43.02575 10.49746
v -58.7288 43.39138 -19.30065
v -48.55409 66.83093 -3.57846
v -47.88826 67.28908 -2.803121
v -13.28817 -64.66174 0.9229161
v 16.20386 -41.97626 2.7164
v 16.50741 -42.94955 2.550435
v -41.34593 61.39885 6.268009
v -40.34026 61.98523 7.143719
v -40.88707 62.52039 6.53032
v -41.09882 63.62659 6.118942
v -40.21831 63.75747 6.939354
v -39.34447 61.57305 8.143935
v -40.22263 64.88105 6.680619
v -36.05432 59.68269 11.05753
v -34.79658 63.22017 11.59315
v -33.98929 62.78059 12.23266
v -34.00673 60.3469 12.50135
v -35.05849 59.93063 11.78778
v -35.18674 59.16051 11.73021
v -8.501787 -51.28466 6.022099
v -7.751935 -49.53087 7.409529
v -9.572964 -49.20043 7.461298
v -8.673006 -48.60785 8.13209
v -46.77821 -51.37415 -31.50201
v -47.0377 -51.22854 -33.69842
v -45.75556 -52.81992 -34.30631
v -46.33726 -52.13219 -35.21068
v -47.09784 -51.21127 -35.46775
v -47.72947 -50.37792 -34.82549
v -48.57536 -49.21904 -35.57422
v -48.22773 -49.64501 -34.00066
v -41.94679 -56.35558 -38.37267
v -20.58737 -69.58813 -10.9913
v -19.02278 -70.28661 -9.836873
v -18.41009 -71.0526 -11.22272
v -19.19803 -70.94438 -12.98309
v -19.33572 -71.09859 -14.83557
v -20.58104 -70.1542 -13.19056
v -18.07298 -71.67121 -14.26936
v -17.03828 -71.98266 -12.48999
v -44.19907 -54.54385 -35.49018
v -44.71466 -54.01598 -34.27474
v -45.57167 -53.00914 -36.30428
v -21.88099 -8.578439 9.143047
v 41.40452 17.40388 -3.104113
v 40.48978 16.94397 -2.96291
v -58.56185 6.032666 -19.9214
v 31.5105 21.86542 6.327286
v 31.99203 22.18187 6.52382
v 31.59759 22.72057 6.831304
v 31.09631 23.92752 7.46601
v 6.219309 -42.25896 10.08251
v 7.330286 -42.34993 9.428586
v 43.49488 5.180352 -4.466444
v -49.83994 -46.47929 -29.92834
v -50.84593 -44.92344 -30.49255
v -51.73546 -43.57043 -31.89757
v -51.90376 -42.55394 -29.50817
v -51.15226 -43.75199 -28.62682
v -49.74006 -46.9731 -31.20889
v -51.0772 -44.95924 -32.68836
v -50.28708 -46.424 -33.40309
v -49.69276 -47.43344 -33.89714
v -49.01619 -48.3583 -32.82934
v -51.73267 -43.94587 -34.04779
v -51.89212 -42.25682 -28.60582
v 27.43482 -29.42318 5.488977
v -49.19842 -48.25114 -34.58456
v -15.73863 -42.47316 6.756649
v 33.00103 -51.56235 -11.06752
v 15.79123 -63.97819 -4.14311
v 13.66386 -63.29545 -2.022287
v 14.64341 -65.08579 -3.822598
v 16.35245 -65.89045 -6.110104
v 14.8659 -65.90747 -4.598566
v 14.79303 -68.0717 -6.679182
v 13.9686 -67.61713 -5.26394
v 16.53853 -66.98736 -7.498014
v 26.69781 -21.17695 7.317113
v 25.35606 -21.61007 7.573239
v 25.36151 -23.66528 7.268677
v 24.5626 -22.60446 7.568645
v 22.86657 -22.69264 7.809567
v 23.93862 -21.08895 7.843882
v 23.94538 -24.00224 7.505816
v 26.16477 -19.34743 7.574404
v 22.86954 -21.59798 7.90441
v 22.91385 -20.29428 8.04566
v -32.83923 -30.33834 4.994783
v 27.37642 -33.10963 4.330557
v 26.44243 -32.68164 4.890482
v 26.95934 -31.24722 5.122437
v 32.07878 24.96303 7.75928
v 3.174912 -43.34019 11.34415
v 33.07364 -52.60616 -12.30476
v 33.77377 -53.90762 -14.76592
v 31.47273 -52.76371 -10.61461
v 31.61085 -54.51639 -12.71121
v 31.72227 -55.81697 -14.46746
v 30.31078 -57.24905 -14.42425
v 32.88805 -56.52849 -17.1201
v 30.15306 -56.63783 -13.45909
v 31.14887 -57.97861 -16.67941
v 32.17554 -57.65389 -17.77643
v 30.59986 -59.34619 -18.03069
v 29.72719 -59.31666 -16.58338
v 33.14296 -56.84658 -18.01415
v 33.65302 -57.49401 -20.11762
v 32.76381 -58.42345 -20.24012
v 31.84504 -58.99651 -19.58893
v 34.44975 -56.3596 -19.44392
v 30.91675 -59.93126 -19.6948
v -5.792464 -72.78405 -4.387608
v -34.47516 3.585496 3.023355
v 44.90078 28.36925 0.9598948
v 45.68026 28.49728 -0.06016139
v 46.09495 28.35859 -0.7027052
v 45.90143 27.64693 -0.6009319
v 50.17994 28.99052 -8.788988
v 49.33062 28.34072 -6.863557
v 50.80565 30.44427 -10.32316
v 51.4777 28.62552 -12.02825
v 51.74608 30.4487 -12.6008
v 52.07196 29.27914 -13.46561
v 50.21838 30.44748 -8.818679
v 50.61634 31.48417 -9.834134
v 49.83538 29.40246 -7.940143
v 49.6461 30.80337 -7.51762
v 52.39403 31.22756 -14.16704
v 52.8478 29.43301 -15.34385
v 52.38019 32.68457 -14.05839
v 52.94792 30.96764 -15.48673
v 51.47623 32.29521 -11.87182
v 52.21932 33.5786 -13.65839
v 51.45045 33.84066 -11.82443
v 52.00096 34.17063 -13.13693
v 51.82124 34.63231 -12.66643
v 52.28646 35.38325 -13.69413
v 52.91964 33.89225 -15.26277
v 52.21613 36.18716 -13.40016
v 52.81802 34.99399 -14.964
v 52.12692 37.0696 -13.16998
v 52.70474 36.43925 -14.55556
v 52.91488 37.22498 -14.99131
v 53.20598 35.84387 -15.80405
v 50.97484 31.67238 -10.69182
v 50.97963 34.03489 -10.77799
v 53.14072 33.11507 -15.86469
v 53.26522 31.70406 -16.26102
v 53.41314 29.73072 -16.72289
v 53.82356 32.24253 -17.56755
v 53.92218 33.57414 -17.72272
v 53.28404 34.60454 -16.0538
v 54.07735 35.07959 -17.9748
v 54.71804 33.94461 -19.72019
v 54.54419 32.29766 -19.37449
v 53.82839 36.5284 -17.17814
v 53.37341 37.56012 -16.01986
v 53.7322 38.22329 -16.72856
v 54.51583 37.81364 -18.57372
v 54.65125 36.12284 -19.21007
v 55.19255 38.13676 -20.1974
v 53.92072 30.94326 -17.89375
v 54.60442 30.86582 -19.61843
v 53.90972 29.91296 -17.95857
v 54.96058 29.94999 -20.63638
v 53.76584 28.7296 -17.57022
v 53.00185 38.59558 -14.99953
v 52.15176 38.1347 -13.19662
v 53.46302 39.81437 -15.89177
v 55.54659 36.06659 -21.55136
v 55.53243 39.14901 -20.91737
v 55.8301 37.6121 -21.92472
v 56.24537 36.70621 -23.27256
v 56.02777 36.16445 -22.78976
v 56.1697 38.53572 -22.72279
v 54.57907 38.85759 -18.55158
v 54.94931 39.30861 -19.48436
v 55.05864 31.98023 -20.74498
v 54.2458 39.1171 -17.65133
v 53.04032 27.83098 -15.91719
v 53.27843 26.69644 -16.58037
v 54.14677 26.94583 -18.68351
v 53.7085 25.84715 -17.67997
v 53.15195 25.53882 -16.40787
v 53.34168 25.13563 -16.85388
v 52.76764 24.60744 -15.66316
v 52.67485 26.5934 -15.22484
v 52.15618 27.77524 -13.814
v -27.32636 -66.62678 -19.48968
v -37.4995 -60.55521 -29.46657
v -45.63471 13.68402 -5.104076
v -41.41865 -57.05889 -28.72866
v 9.21352 -68.2539 -1.86915
v 10.36639 -66.62709 -1.417479
v 9.175746 -67.01887 -0.88076
v -54.36715 -36.94126 -30.72953
v -52.88932 -40.0115 -28.64524
v -53.42488 -39.81379 -31.71311
v -52.85678 -40.83871 -30.65904
v -54.02826 -38.25157 -31.68951
v -53.87367 -39.02744 -32.82633
v 39.71638 -51.82705 -22.20527
v 40.017 -50.05207 -19.86333
v -52.51841 -41.10195 -29.15455
v 43.90756 -45.92552 -22.60836
v -17.78791 -70.82817 -9.205901
v -15.16411 -72.07961 -8.85342
v -16.66245 -71.33815 -8.848327
v -10.34196 -48.2824 7.956917
v -11.71877 -48.37393 7.327773
v -12.23416 -49.61484 6.258786
v -12.39643 -47.33547 7.72017
v -44.21556 63.16544 2.905232
v -45.33792 64.87085 1.243818
v -45.95539 64.74308 0.5008774
v -43.44734 65.23946 3.313912
v -44.77623 65.77363 1.670221
v -43.98895 66.23662 2.453887
v -41.76505 64.48929 5.244722
v -41.49404 67.27374 4.908838
v 18.00333 -42.33346 1.830745
v -13.30718 -45.85098 8.003432
v -32.08437 -45.02182 -1.213815
v -30.43561 -45.56582 -0.8595776
v 36.15324 -3.648296 2.059857
v 35.15062 -3.434893 2.438872
v 25.40491 -30.2536 5.966924
v 25.42507 -31.68751 5.585381
v 25.54333 -32.55989 5.275426
v 24.12325 -31.75234 6.060232
v 24.43448 -27.91199 6.792944
v 26.12496 -26.92052 6.506302
v 25.01821 -26.52619 6.893565
v 22.76377 -29.45706 6.996809
v 24.3298 -30.02735 6.39335
v 24.01126 -28.80677 6.745834
v 23.11786 -30.95909 6.610353
v 22.67388 -26.85427 7.388893
v 22.67166 -28.08387 7.224907
v 22.52577 -25.24985 7.592739
v 22.91134 -32.55912 6.275611
v 21.06479 -31.15866 7.291395
v 23.41241 -33.88185 5.65775
v 22.02441 -35.0424 5.744864
v 20.64424 -33.06387 6.99119
v 19.70957 -32.64746 7.478146
v 20.63683 -34.57449 6.483997
v 19.68306 -34.15686 7.019973
v 50.44954 -18.82897 -15.22967
v -18.39532 -41.49338 4.246777
v -57.29273 -1.001609 -16.83274
v -56.72694 -2.554031 -15.60014
v -56.97456 -3.974539 -16.29484
v -57.44894 -1.976804 -17.29641
v -56.74394 -6.518217 -16.17784
v -57.54113 -5.63545 -18.10374
v -57.77971 -3.898307 -18.43059
v -57.6643 -2.840403 -17.92659
v -57.78355 0.1828051 -17.97677
v -57.41684 3.041685 -17.25198
v -57.97599 3.191293 -18.46525
v -58.68204 -1.248912 -20.53906
v -58.76616 1.787483 -20.45711
v -58.96011 3.490293 -20.85899
v -58.08912 -1.636366 -18.90589
v -59.13932 -0.0009920627 -21.70558
v -59.42498 1.34222 -22.37649
v -59.07117 4.459276 -21.11554
v -58.48875 4.187212 -19.67472
v -59.11268 -1.742022 -22.00448
v -58.74631 -3.530624 -21.34346
v -59.64965 -0.09487659 -23.38107
v -59.22994 -3.96529 -23.287
v -59.87414 -1.500772 -24.78269
v -59.83908 -3.406969 -25.60489
v -58.24049 -2.527147 -19.52267
v -58.12379 -4.144096 -19.52323
v -58.38793 -5.034897 -20.63376
v -57.50003 -7.005133 -18.43396
v -58.98164 -5.53083 -23.05684
v -59.48044 -5.070613 -25.08009
v -58.85938 -6.996769 -23.43143
v -59.21929 -6.966242 -25.19361
v -58.81703 -8.44617 -24.27687
v -59.4738 -6.200947 -25.85297
v -59.62844 -6.741979 -27.09962
v -59.77481 -5.486678 -26.80128
v -60.02847 -5.565339 -28.2262
v -60.10523 -4.219719 -27.4598
v -60.53659 -3.89815 -29.60719
v -60.406 -3.154677 -28.16986
v -60.26734 -2.649943 -27.10405
v -58.5089 -8.439724 -22.75399
v -57.05727 -7.473392 -17.27581
v -57.17641 -9.810249 -18.43096
v -56.63936 -12.7945 -18.08697
v -56.93915 -13.51896 -19.45888
v -57.45254 -10.96847 -19.86259
v -57.83392 -8.913258 -20.24931
v -58.1911 -10.49926 -22.71887
v -58.2175 -7.820673 -21.14848
v -58.64672 -6.942205 -22.46207
v -58.4286 -6.26219 -21.2288
v -57.55621 -13.17695 -21.70016
v -58.0153 -12.24844 -23.14378
v -57.1971 -14.1524 -20.85739
v -56.71983 -15.44849 -19.83897
v -60.69919 -2.138851 -28.89446
v -60.58872 -1.498872 -27.8634
v -61.21425 -2.358199 -31.95015
v -60.82196 -2.844394 -30.21969
v -61.06 -1.342582 -30.11194
v -60.97 -3.698727 -31.95432
v -61.46012 -2.449365 -33.64481
v -61.87632 -1.035258 -34.54906
v -61.74818 -0.4469614 -33.09086
v -62.15294 0.5683227 -34.43552
v -62.18909 0.02346754 -35.26366
v -61.73549 0.2900995 -32.19633
v -61.36485 0.6279225 -30.11419
v -61.97212 1.851462 -32.22729
v -60.94899 0.5716791 -28.22403
v -61.03397 -0.2804412 -29.22161
v -61.58387 2.801358 -29.65431
v -62.56987 3.31234 -34.26224
v -62.14298 1.538271 -33.39927
v -62.1737 3.996677 -31.67403
v -62.45882 5.45849 -32.25608
v -62.46053 3.870271 -33.17412
v -62.53928 2.270679 -34.97288
v -28.69529 -65.91267 -20.88963
v -52.02774 48.30326 -6.072494
v -55.49723 -32.31123 -29.04253
v 51.54734 -19.39578 -18.83516
v 51.95449 -16.99812 -18.51694
v 55.1776 33.75492 -20.9227
v 55.36947 32.89353 -21.5063
v 55.85592 31.72218 -22.91677
v 55.19363 30.82198 -21.2364
v 55.46173 33.90273 -21.62787
v -50.16589 29.06596 -1.537386
v -49.7418 28.71194 -0.9697554
v -49.96492 30.22956 -1.005753
v -59.62504 41.73448 -21.74553
v -59.72195 39.82302 -22.55858
v -59.95408 40.96693 -22.70679
v -60.0131 41.46798 -22.72341
v -60.13681 42.42908 -22.69267
v -59.79579 42.24382 -22.02695
v -60.02079 43.68758 -22.19633
v -59.8788 42.90134 -22.05065
v -59.23826 42.93375 -20.59282
v -59.32638 44.22432 -20.49487
v -59.97946 40.03643 -23.1244
v -59.92388 38.876 -23.39055
v -60.35962 40.08873 -23.98434
v -60.34273 41.28265 -23.61239
v -58.85151 44.68748 -19.37304
v -59.15633 44.98717 -19.94524
v -58.53028 44.04242 -18.73137
v -59.68038 37.40947 -22.95452
v 22.44108 -64.71124 -13.73096
v 21.92006 -65.47219 -14.22103
v 51.59357 26.82293 -12.55735
v 19.49209 -65.79399 -10.3207
v -14.56017 -71.25924 -6.241744
v -9.904835 -46.36378 9.569737
v -12.2182 -45.79718 8.715086
v -10.61639 -45.66425 9.666713
v -21.41382 -10.74853 9.286993
v -21.63229 -13.44836 9.124922
v -20.55297 -11.64786 9.345583
v -22.71731 -15.30698 8.941154
v -20.56967 -15.06486 9.05895
v -20.08067 -13.80347 9.201475
v -19.61386 -14.94644 9.154189
v -19.52917 -16.4433 9.0426
v -20.97874 -17.86031 8.846974
v -17.46439 -19.15465 9.529688
v -18.6646 -18.65032 9.16226
v -18.48529 -16.74009 9.237782
v -17.34035 -18.04883 9.655473
v -18.63429 -15.54568 9.312608
v -17.9751 -16.19405 9.618118
v -17.39874 -16.81222 9.985783
v -16.58859 -19.39382 9.889145
v -18.4353 -20.5092 9.373812
v -17.49468 -16.0274 10.13424
v -16.64383 -17.95333 10.35135
v -16.2799 -19.03976 10.14962
v -23.70352 -16.81216 8.797945
v -22.88398 -18.90523 8.682508
v -21.85285 -19.79878 8.757465
v -23.79551 -19.8968 8.599011
v -23.12596 -21.23159 8.596128
v -24.55151 -18.14602 8.668796
v -25.6319 -22.23191 8.304447
v -25.49698 -18.96379 8.573511
v -15.42214 -19.17666 10.91209
v -16.03313 -17.98298 11.26124
v -15.57229 -18.17661 12.01753
v -15.22927 -19.74094 10.66378
v -16.24557 -20.2952 9.979252
v -15.02112 -20.21195 10.66551
v -15.94312 -17.53087 12.64042
v -16.38891 -16.94314 11.75928
v -14.96593 -18.52517 12.92111
v -16.94065 -16.75175 10.70985
v -16.59813 -16.07317 12.39052
v -16.2717 -16.67431 13.44604
v -16.43226 -16.21549 13.3341
v -16.69244 -14.87466 12.68556
v -18.84293 -13.16621 9.463848
v -18.65272 -14.48057 9.392584
v -57.32418 43.64265 -16.05177
v -58.1828 44.80364 -17.79925
v -57.64902 44.83793 -16.58877
v -58.53723 45.35004 -18.486
v -58.44841 46.08146 -18.13608
v -58.10766 45.5536 -17.46792
v -56.96554 44.33904 -15.16851
v -57.45353 45.91856 -16.0647
v -49.31063 64.84563 -4.093932
v 7.852639 -49.7516 6.066601
v 5.92661 -66.80984 0.977244
v 3.88044 -67.02284 1.547283
v 3.824456 -66.19074 2.073502
v 4.132225 -67.86985 0.9057065
v 5.999278 -67.74142 0.3424709
v 5.304484 -68.59444 -0.05226174
v 2.414665 -67.19492 1.728417
v 4.542868 -69.99241 -1.115135
v 3.19077 -68.79745 0.4016854
v -58.21939 -12.63544 -24.61747
v 29.4534 -56.74388 -12.77376
v 28.61482 -57.91672 -13.13018
v 30.00564 -58.44743 -15.68027
v 29.04519 -58.93077 -14.98393
v 11.22941 -67.50681 -2.728367
v 7.849037 -68.16584 -0.9366126
v 8.157451 -69.46168 -2.361296
v 7.039826 -69.93902 -2.204584
v 6.499689 -69.29504 -1.241841
v 6.95766 -67.92628 -0.2450018
v 10.43517 -68.50556 -3.010536
v -60.37354 0.7397298 -25.77314
v -60.41844 1.619621 -25.5454
v -59.96807 1.876877 -23.94299
v -60.15483 3.096681 -24.29886
v -59.7672 3.589995 -23.05534
v -60.60041 3.098338 -25.77004
v -60.42831 4.264154 -24.92711
v -60.08204 4.587955 -23.83851
v -60.86861 4.502136 -26.31433
v -60.96753 6.341886 -26.24238
v -60.77376 1.535959 -26.98274
v -59.67002 5.175446 -22.56096
v -61.32325 5.831813 -27.56225
v -61.30309 6.832254 -27.24455
v -60.42441 6.112252 -24.63764
v -60.226 7.01852 -23.99248
v -59.58703 6.608766 -22.32656
v -60.76093 7.869596 -25.46782
v -60.10519 8.216012 -23.63768
v -59.4549 7.967875 -22.00883
v -60.06256 9.950426 -23.45079
v -59.65561 9.264527 -22.44332
v -61.05612 1.958384 -27.90779
v -59.04362 9.636365 -21.10005
v 17.38787 -41.2087 2.229937
v 18.99644 -31.44146 8.017654
v 20.14654 -30.46598 7.734016
v 18.73986 -33.30206 7.716069
v 19.29271 -33.75909 7.339352
v 17.4214 -32.79462 8.414377
v 16.82976 -32.10917 8.835395
v 18.18373 -30.48458 8.475564
v 15.46283 -31.63375 9.580845
v 16.52728 -30.67466 9.180809
v 13.84217 -30.62819 10.50902
v 14.08264 -33.36612 10.16089
v 13.41988 -32.07352 10.71535
v 15.78265 -32.96456 9.239972
v 15.31891 -33.78669 9.314059
v 14.61668 -34.36062 9.603762
v 16.23417 -29.44229 9.354179
v 13.14706 -30.03565 10.85566
v 13.70886 -27.06558 10.28771
v 12.54408 -28.75275 11.03279
v 14.89198 -28.4318 9.920738
v 16.00525 -27.38385 9.379547
v 15.94952 -28.52847 9.472228
v 13.66752 -34.62072 10.13651
v 16.13418 -36.14239 7.88044
v 14.02783 -35.85152 9.406751
v 12.81287 -35.76527 10.26193
v 15.85875 -34.93828 8.640929
v 14.81953 -36.54669 8.442677
v 12.7453 -36.53784 9.76628
v 11.11884 -35.5078 11.39647
v 12.47764 -34.59616 10.97005
v 12.85897 -37.14729 9.12292
v 11.41801 -37.80054 8.969554
v 12.76464 -37.90984 8.140752
v 11.21908 -37.26773 9.910337
v 11.57321 -34.71749 11.49865
v 12.80574 -33.48828 10.95536
v 10.30021 -34.90964 12.19237
v 10.60024 -34.1688 12.25557
v 11.51546 -33.01021 11.8486
v 9.36752 -34.09062 12.99678
v 14.50509 -36.93804 8.312656
v 16.29182 -34.27561 8.598044
v 11.80076 -31.5512 11.6719
v 10.85522 -28.55115 11.93593
v 10.49986 -30.38729 12.38379
v 11.59737 -29.85042 11.67532
v 14.4079 -25.90914 9.853012
v 19.73984 -27.68365 8.106311
v 18.20354 -27.61321 8.600941
v 17.67253 -28.8489 8.769988
v 19.97892 -29.24463 7.939184
v 17.19731 -27.28549 8.939259
v 11.50786 -36.39396 10.6084
v 12.44242 -26.32222 10.74325
v 13.26241 -25.57552 10.266
v 18.13434 -35.04736 7.343316
v 17.46136 -34.67179 7.826351
v 17.82289 -35.99833 7.026213
v 16.58306 -35.50003 7.96349
v 9.895239 -29.08964 12.56731
v 0.7191168 -65.89653 2.693351
v 1.159718 -66.40598 2.387209
v -62.06812 5.638504 -30.54743
v 50.69556 -28.60463 -23.34188
v 50.28199 -31.65278 -24.50207
v 50.87595 -30.16825 -25.58136
v 51.26914 -29.67755 -26.8838
v 50.73803 -31.68584 -26.62007
v 50.07795 -33.52317 -25.71979
v 51.28028 -28.41071 -25.56097
v -6.530107 -57.61016 4.554914
v -52.83272 -41.4342 -32.7616
v -53.28322 -40.51114 -33.05821
v -52.30512 -42.55173 -32.71997
v 16.77342 -67.52868 -8.538445
v 18.24653 -66.44377 -9.246576
v -50.90191 53.8143 -4.5642
v -39.12273 66.10513 7.376895
v -38.23599 67.38937 7.81219
v -8.634782 -46.14975 10.20027
v -8.361789 -47.61135 9.098973
v -8.014725 -47.99339 8.807972
v 50.93505 -19.84678 -17.17438
v -52.34412 55.88228 -6.947476
v 25.90105 -25.24523 6.870934
v 52.33668 -20.62955 -23.098
v 52.18887 -23.20543 -24.86931
v 52.35698 -21.89939 -24.51069
v 51.57085 -24.89733 -23.57867
v -16.19604 -15.97299 14.77005
v -15.73221 -17.24592 14.41841
v -15.60629 -17.69497 13.67849
v -46.47319 -51.94849 -36.59887
v -47.26904 -50.97261 -37.17904
v -46.30338 -51.98777 -38.64575
v 31.58028 -7.863189 4.705646
v 31.99388 -5.701862 4.005875
v 30.64945 -6.218782 4.592593
v 32.73928 -4.544441 3.476445
v 45.35214 -44.67327 -24.82412
v 44.49593 -45.48099 -23.5319
v -17.09331 48.56998 19.50606
v -16.52126 47.24707 19.56652
v -16.52705 45.27575 19.44891
v -42.9632 -55.28352 -39.29034
v -40.62183 -57.69695 -36.74186
v -47.39135 -49.93816 -43.90607
v -48.05995 -49.06344 -44.09581
v -48.54213 -48.09295 -45.8205
v -44.74683 -53.33764 -40.85358
v -45.70507 -52.07849 -42.6049
v -44.89537 -53.04331 -41.67294
v -43.67201 -54.49579 -40.20859
v -45.33508 -52.85155 -40.23947
v -44.24245 -54.10349 -39.25071
v 53.92107 1.281899 -18.25391
v 53.79608 3.244563 -18.00546
v 54.66517 0.7273805 -20.16599
v 54.45041 3.024306 -19.50144
v 54.36911 6.165572 -19.34308
v 54.73036 4.323385 -20.17731
v 55.06313 2.59571 -21.06875
v 53.79473 6.618931 -18.20488
v 54.8262 5.197755 -20.35779
v 54.45856 7.707202 -19.57345
v 53.72369 20.12566 -18.1927
v -41.09596 34.6832 8.358507
v -35.08071 -32.26131 3.207281
v -29.93252 -21.70209 7.770011
v -27.76482 -22.5098 8.041259
v -27.79521 -24.32911 7.818821
v -55.16956 49.59417 -11.36731
v -55.22293 50.18759 -11.46684
v -55.30613 51.15099 -11.65399
v -34.45221 -0.6622915 3.699044
v -38.58015 -59.55645 -34.317
v -37.78368 -60.33588 -31.60795
v -36.5455 -61.20506 -31.84085
v -37.24313 -60.63361 -33.05197
v -36.12441 -61.49149 -31.71717
v -35.98394 -61.63641 -30.84019
v 42.36689 29.59269 3.865439
v 42.5434 29.63819 3.694759
v -14.96447 -72.38373 -9.652717
v -16.92645 -71.74683 -10.73396
v 53.78821 -12.93087 -22.99653
v 53.08981 -13.50086 -20.3641
v 53.48243 -14.78529 -23.19328
v 53.07145 -14.96649 -21.41541
v 53.20932 -11.90655 -19.77573
v 54.89892 -11.07943 -27.64106
v 54.65718 -11.28003 -26.38231
v 54.36749 -12.12516 -25.45232
v -49.42896 -46.76118 -46.57649
v -49.32941 -46.81289 -46.88711
v -49.15223 -47.37401 -45.54255
v 54.40804 -2.441969 -19.91685
v 54.47602 -0.7531365 -19.83872
v 54.92839 -1.796933 -21.37245
v 54.96824 -3.021656 -21.88481
v 55.40495 -1.245066 -22.80647
v 55.64932 -1.945843 -24.00181
v 55.08671 -0.2321971 -21.55993
v 55.69114 0.8916386 -23.16917
v 54.0439 0.01955016 -18.60373
v 55.39577 4.479393 -21.82082
v 55.7464 3.683532 -22.83958
v 55.86569 5.480219 -23.00001
v 55.56617 6.952026 -22.15642
v 56.01183 2.756901 -23.754
v 56.08991 6.607413 -23.4982
v 56.61746 5.454932 -25.24142
v 56.96282 4.361775 -26.54203
v 56.64443 2.98286 -25.79574
v 56.75325 7.974371 -25.28903
v 57.37273 7.360468 -27.29801
v 57.5568 6.296868 -28.12718
v 57.21276 8.61264 -26.54106
v 57.91935 6.477354 -29.51909
v 57.67236 5.266089 -28.89588
v 58.14875 6.373474 -30.52293
v 58.03001 5.054747 -30.46252
v 58.31582 7.912435 -30.61601
v 58.48477 7.043555 -31.64247
v 57.47539 2.97182 -29.07833
v 57.12792 3.537995 -27.40572
v 58.10937 3.700305 -31.39794
v 58.63688 5.937669 -32.68926
v 58.52726 4.336264 -33.00994
v 58.37656 2.894982 -33.25105
v 57.68967 1.56732 -30.7643
v 57.29284 0.3328196 -29.7412
v 57.06643 1.57456 -28.01467
v 58.66358 3.257847 -34.59127
v 58.22508 1.978487 -33.05259
v 57.97169 1.336633 -32.28661
v 56.83981 0.03143178 -27.84079
v 56.82036 -1.189908 -28.62236
v 56.30821 0.1951658 -25.60611
v 56.2969 -2.231292 -26.90335
v 56.32159 1.459939 -25.18349
v 56.67044 -2.676379 -29.07616
v 57.38345 -1.776873 -31.96119
v 57.74133 0.1800392 -32.0792
v 56.89461 -3.213609 -30.7703
v 56.10481 -1.454525 -25.59486
v 55.57919 -3.438014 -24.33295
v 56.01478 -4.454136 -27.07258
v 55.5238 -4.55944 -24.78636
v 55.62891 -5.934123 -26.31459
v 57.88635 -0.5066079 -33.58869
v 58.47086 1.529735 -34.8929
v 58.29775 0.02973657 -35.31477
v 58.5756 2.554875 -34.61231
v 58.88663 4.478347 -34.75108
v 58.78292 5.151849 -33.71832
v 40.84819 -0.8279105 -0.982655
v 54.06506 -12.51446 -24.01756
v -35.23862 11.11819 2.768321
v 28.3686 -62.26483 -19.93143
v 30.04771 -60.78652 -19.85408
v 29.45804 -61.85443 -21.2512
v 29.70064 -60.14039 -17.94651
v 28.98925 -59.79282 -16.20858
v -55.64599 -31.01899 -28.15596
v -55.98227 -31.11417 -30.23547
v -56.14891 -29.23099 -28.75238
v -56.27485 -29.74814 -30.18019
v -56.49472 -28.6467 -30.06053
v -56.3676 -28.1358 -28.72287
v -45.75452 33.57152 4.325647
v -46.29163 33.7945 3.632481
v 55.50613 -7.257093 -26.78613
v 47.52266 -39.07202 -23.25107
v -37.28631 67.54356 8.563382
v -36.51892 65.6527 9.738605
v -34.81871 66.72961 10.75783
v -35.21867 65.23727 10.80674
v -36.19284 64.45918 10.27173
v -35.33143 64.00947 11.02546
v 9.617022 -33.27861 13.0449
v 10.49284 -32.02866 12.51599
v 3.488341 -51.13231 6.177277
v 2.568906 -50.80449 6.469503
v 43.105 -48.29613 -24.54157
v 1.875865 -68.22003 1.105231
v 0.3751281 -67.39245 1.804071
v 2.376617 -69.85065 -0.4282638
v 0.2888562 -68.56631 0.9317524
v 4.28087 -42.25449 10.92234
v -8.085286 -72.63492 -4.716733
v 55.04774 7.402198 -20.88037
v 55.53153 9.072092 -21.98067
v 56.16912 9.691217 -23.50966
v 56.12984 7.848375 -23.5474
v 55.74175 11.26906 -22.51202
v -46.74035 -50.70922 -43.89447
v -60.32911 -5.537568 -30.28363
v -34.60204 -30.49413 4.106469
v 9.685159 -30.81742 12.90067
v 9.241422 -32.21299 13.30676
v 8.855142 -31.28567 13.4497
v 36.98185 -6.289767 1.998292
v -43.59352 -54.71749 -39.28232
v 45.01151 -4.620275 -4.126118
v 56.4713 37.78075 -23.68973
v 15.91929 -26.22308 9.337094
v 15.88823 -25.1946 9.248219
v -56.44981 -29.60428 -31.20104
v -60.00846 -6.406215 -29.12438
v -59.47903 -8.188165 -27.73678
v -59.97367 -7.203616 -29.89374
v -60.20408 -1.816153 -26.2838
v -60.5341 -0.4958676 -26.96049
v 54.95475 35.03764 -20.21394
v -27.33849 36.37603 15.38694
v -27.63117 36.90647 15.34757
v 56.11711 12.56274 -23.4034
v 56.72993 10.83754 -25.02403
v 56.20518 13.95495 -23.62647
v 56.51256 9.026265 -24.52789
v 56.91256 9.718053 -25.61081
v 56.9477 12.40986 -25.59788
v 57.15253 11.08718 -26.20196
v 57.41356 13.56793 -26.91751
v 57.80149 12.63881 -28.18103
v -13.7865 -44.62442 8.148511
v -11.79389 -44.48757 9.507899
v -13.66314 -43.40194 8.470213
v -11.50476 -43.37014 9.824401
v -13.01589 -42.52305 8.838028
v -14.76626 -42.58418 7.543666
v -13.41584 -41.19709 8.237183
v -12.25431 -41.35372 9.090693
v -11.85889 -42.18793 9.539147
v -14.96691 -41.03496 6.938403
v -15.82606 -41.27455 6.345956
v -14.78933 -39.4497 6.88544
v -15.67745 -39.57377 6.020171
v 27.53592 -15.16436 7.273733
v 25.63147 -14.69087 7.750916
v 26.95945 -13.81761 7.35033
v 24.64615 -12.96058 7.842947
v 25.90527 -16.05458 7.737462
v 24.37147 -16.81739 8.050132
v 22.91344 -16.77392 8.276412
v 23.8897 -14.4001 8.106744
v 22.96812 -13.20491 8.236895
v -38.03444 -59.85748 -26.7685
v -39.34022 -58.58295 -26.14617
v -36.65857 -61.062 -27.13395
v 2.905841 -63.75051 3.331173
v 18.05478 -67.02023 -9.837729
v 20.122 -66.15035 -12.08014
v 18.497 -67.82001 -12.38733
v -19.7583 -5.021291 9.34078
v -20.49216 -3.803308 8.740798
v -19.90732 -7.304192 9.603939
v -17.88833 -3.179368 9.922997
v -18.91665 -3.203021 9.34617
v -18.51431 -5.373487 9.967807
v -18.7155 -7.283285 10.01263
v -18.60461 -5.93604 9.987722
v -17.03726 -3.987395 10.63694
v -17.56808 -5.379269 10.50171
v -16.30101 -5.247606 11.29612
v -18.0229 -6.108256 10.29019
v -16.6282 -2.064157 10.52378
v -18.46711 -1.470176 9.04755
v -15.39721 -2.663369 11.65267
v -15.02114 -3.942206 12.20789
v -15.66386 -5.692886 11.79081
v -14.07608 -3.224421 13.03993
v -13.63781 -4.422344 13.74643
v -14.31258 -5.051021 13.03613
v -15.26702 -0.1634622 11.00097
v -16.56696 0.3349965 9.700797
v -13.6458 -1.480098 13.0573
v -14.78651 -1.318245 11.8578
v -13.24258 -3.084802 13.93959
v -16.63105 -6.583288 11.06096
v -14.79511 -5.700521 12.58267
v -15.15476 -6.692713 12.30649
v -16.22321 -7.064037 11.31185
v -14.25182 -6.945374 13.49867
v -16.12328 -8.51622 11.43762
v -17.47152 -8.930001 10.42622
v -17.49122 -7.737118 10.52384
v -13.05543 -5.494716 14.85168
v -12.97156 0.7559443 12.98014
v -11.71913 -0.900619 15.07852
v -12.42009 2.404526 12.81176
v -11.36031 1.342374 14.48764
v -14.01435 1.563588 11.5253
v -14.35432 -0.01297393 11.84023
v -13.4484 2.375159 11.71785
v -13.34509 3.529482 11.19847
v -11.42114 3.317893 13.48076
v -10.22012 3.349529 14.8031
v -12.43713 4.100914 11.89714
v -11.22306 5.324577 12.60806
v -10.70306 5.100161 13.3466
v -10.61081 0.1759896 15.96732
v -8.944467 2.102498 16.85725
v -8.905089 3.677104 16.09273
v -15.6616 -10.24601 12.80767
v -14.65571 -7.982151 13.29167
v -19.14864 -8.42448 9.835341
v -18.45977 -9.819492 9.944345
v -19.20082 -11.27084 9.602018
v -20.44901 -9.847944 9.497013
v -17.68049 -10.43885 10.19724
v -18.33618 -11.18706 9.848617
v -18.1686 -11.8725 9.857419
v -16.90841 -10.95778 10.83746
v -17.91887 -13.61962 9.961413
v -16.94835 -12.95238 11.33297
v -18.42304 -13.36669 9.622416
v -18.97354 -12.24002 9.532058
v -16.89602 -9.5758 10.79329
v -16.56586 -12.08021 11.72726
v -10.06774 -0.7863542 17.28879
v -10.84887 -1.68927 16.68711
v -15.32846 1.510424 10.22263
v -18.13478 0.2111354 8.630498
v -10.90866 -3.154323 17.60728
v -10.3329 -2.545952 18.20833
v -20.69687 -2.386984 8.239548
v -12.19003 -2.881577 15.30221
v -11.4423 -1.943679 15.93638
v -11.66362 -3.325503 16.34003
v -12.20486 -5.072519 16.17568
v -12.10151 5.620214 11.39042
v -13.05604 4.584247 10.94927
v -11.42326 6.157682 11.8755
v -10.03626 6.728793 13.18078
v -10.67408 7.139191 12.15781
v -9.870758 8.832894 12.20086
v -10.73627 9.22611 10.86695
v -8.747903 10.13887 13.02942
v -9.106505 7.787381 13.74965
v -9.635843 12.10513 11.12262
v -9.684856 13.68944 10.75806
v -8.593946 12.045 12.48933
v -8.385136 14.08247 12.38219
v -7.605263 12.49236 13.55068
v -9.823751 14.88745 10.52337
v -7.377819 14.51584 13.44592
v -7.022476 13.58026 13.92218
v -7.659091 16.14928 13.13456
v -6.789973 15.16274 13.89839
v -9.369338 16.18205 11.27637
v -8.522079 17.3822 12.4659
v -7.032394 16.70298 13.73776
v -9.121488 18.84636 12.31068
v -9.748748 17.76756 11.23173
v -8.504827 18.90728 12.9175
v -11.49964 20.07248 10.43156
v -10.68727 17.99884 10.15826
v -10.72353 16.74432 9.666665
v -10.14776 21.09592 12.43198
v -8.668797 20.08746 13.20577
v -9.432501 21.67257 13.33924
v -11.1869 22.7574 12.65336
v -9.814752 22.87254 13.68099
v -13.1089 24.14091 12.41419
v -13.06139 23.46593 11.86978
v -11.71243 23.86899 13.0963
v -12.45225 25.14081 13.66003
v -11.18786 24.83101 14.1326
v -9.827429 24.3802 14.55336
v -10.19405 25.41839 15.01491
v -8.155328 22.85046 14.66528
v -12.86325 21.69725 10.4938
v -11.83491 26.16575 14.72101
v -14.46816 23.29763 10.85933
v -14.33402 24.45647 12.0065
v -12.83862 22.34161 11.05979
v -14.54581 25.74977 13.09192
v -14.24388 27.29419 14.55523
v -15.30275 24.22839 11.30506
v -16.37942 24.57238 11.12578
v -7.578859 22.34879 14.76047
v -8.440764 20.98937 13.74895
v -7.431063 20.23638 14.13449
v -7.366773 19.03173 13.84037
v -6.000193 19.21455 14.69281
v -5.466192 17.41357 14.79725
v -6.07824 14.15885 14.59396
v -6.281129 12.39159 14.82559
v -6.859329 11.61256 14.56017
v -10.69203 15.19187 9.426494
v -11.70846 15.5438 8.176376
v -11.72119 17.2994 8.662762
v -13.21054 17.96474 7.515878
v -12.73207 18.98476 8.526446
v -11.66813 18.5211 9.308954
v -14.02441 18.18966 7.085904
v -13.62861 19.44385 8.132174
v -12.72337 20.37902 9.49162
v -14.42048 19.28502 7.537113
v -14.08211 20.39477 8.527768
v -14.71473 20.19644 8.031856
v -14.36303 21.97309 9.710597
v -15.84732 18.87561 6.727931
v -15.01249 16.67234 5.809675
v -16.5929 20.09257 7.276686
v -15.95864 16.96762 5.369665
v -17.25188 19.05358 6.149918
v -15.61462 21.17918 8.437373
v -15.35181 22.12562 9.350001
v -16.51906 21.52024 8.329447
v -16.69012 22.75376 9.40082
v -15.58785 23.73332 10.71594
v -17.46723 20.98891 7.603828
v -17.82573 22.41915 8.849384
v -16.83808 23.5913 10.05259
v -10.69676 11.94424 9.753188
v -11.08071 13.80154 8.926404
v -12.18103 11.37065 8.158919
v -11.94089 12.4992 8.083165
v -11.77182 10.17066 9.089292
v -13.0427 15.21918 6.806634
v -13.81271 14.69318 6.191817
v -7.981719 24.15722 15.33717
v -8.401567 5.967564 15.50808
v -9.622354 4.45986 14.91567
v -5.306014 20.43481 15.23565
v -13.33408 13.01083 6.596264
v -12.05447 13.49989 7.803538
v -11.8922 7.574862 10.36827
v -12.76207 8.864403 8.66251
v -12.84596 10.41262 7.819802
v -12.84114 28.05079 15.58833
v -4.852205 13.50818 15.49505
v -5.515047 11.42454 15.71609
v -6.895287 10.76119 14.84462
v -8.097095 10.3808 13.72498
v -14.99136 14.1377 5.406202
v -15.63281 15.3517 5.128204
v -13.55176 11.29789 6.761303
v -12.78026 12.46785 7.192307
v -6.436219 21.91434 15.17257
v -5.085187 22.75441 15.91498
v -13.42935 5.608022 9.866795
v -13.52735 7.625188 8.553691
v -14.89356 12.96906 5.483331
v -16.41692 13.72112 4.49171
v -15.56441 14.12229 5.035178
v -16.48983 14.54141 4.4419
v -16.1951 15.65184 4.809505
v -17.00291 14.62417 4.033925
v -16.75268 15.45378 4.38819
v -17.26908 16.89547 4.596183
v -16.59128 17.4813 5.258297
v -17.03711 18.10534 5.458844
v -17.62152 17.92616 4.912904
v -3.823406 13.0082 16.0935
v -3.900204 13.73256 15.86437
v -2.937776 12.99914 16.35175
v -3.408523 11.4747 16.72892
v -4.352443 15.1379 15.411
v -4.965583 16.09868 15.04325
v -3.676546 15.16754 15.65607
v -3.846688 17.32739 15.42983
v -2.519971 16.47167 15.73945
v -2.245616 14.60127 16.03329
v -3.087421 14.0829 16.02489
v -1.711934 13.23778 16.40144
v -18.5499 23.35324 9.417223
v -19.5148 24.40006 9.99522
v -17.64343 25.25726 11.33158
v -21.33463 25.71381 10.68643
v -19.76538 25.99188 11.34267
v -16.94503 -14.1755 11.42288
v -16.67498 -14.22689 12.72261
v -6.646825 24.89086 16.15941
v -17.8837 1.054404 8.438372
v -16.85741 1.993257 8.739272
v -15.82781 11.58699 5.202508
v -15.78253 10.90367 5.341204
v -15.05962 10.07559 5.976105
v -13.71377 10.17307 7.011836
v -5.471375 9.734616 16.44574
v -7.659041 9.616162 14.55969
v -6.954612 9.136923 15.47666
v -5.580976 8.777036 16.77226
v -6.800621 7.831237 16.23557
v -14.6136 2.606019 10.38124
v -21.62973 -1.512089 7.515424
v -22.19091 -2.790925 7.740761
v -22.46872 -0.5069322 6.809666
v -20.52808 0.007947722 7.4162
v -23.27068 1.621387 5.673292
v -21.68319 2.102158 6.045828
v -19.76218 1.603814 7.130066
v -19.54695 0.5684415 7.674255
v -8.820526 25.05379 15.40254
v -14.26306 3.658856 10.15102
v -15.93141 2.895301 9.024908
v -15.3588 4.500813 8.611603
v -14.31973 4.605448 9.539023
v -14.95115 6.194688 8.002104
v -16.16857 4.785195 7.756973
v -16.7219 5.725957 6.826841
v -17.14276 3.14222 7.962025
v -15.09808 7.882207 6.857043
v -18.06529 2.913691 7.438488
v -21.29143 -7.544847 9.192526
v -21.16957 -8.961812 9.328183
v -7.718588 8.468712 14.99718
v -6.844398 6.307576 16.90114
v -7.791049 3.76504 17.21538
v -6.715707 4.998507 17.63164
v -2.37622 12.05622 16.73248
v -12.31091 6.050264 10.84183
v -10.50775 -3.647774 18.82401
v -9.667563 -2.527158 19.32956
v -11.29364 -5.292288 18.50268
v -11.58446 -4.787127 17.3985
v 50.15516 31.42064 -8.703671
v 48.88241 31.73729 -5.753575
v 48.84613 28.98777 -5.728334
v 49.38021 32.48758 -6.923868
v 50.10008 32.47467 -8.590159
v 49.63895 33.23075 -7.605022
v 49.09822 33.48135 -6.417336
v 47.93887 32.68161 -3.968508
v 48.47909 30.44598 -4.873919
v 47.58411 31.05225 -3.118641
v 48.15157 34.6958 -4.670708
v 48.50907 29.65717 -4.944017
v 48.09021 29.1396 -4.045023
v 46.79288 33.67745 -1.971494
v 47.07233 36.05745 -2.891551
v 47.99943 36.28363 -4.624696
v 48.82566 35.00604 -5.961621
v 46.25858 35.56192 -1.426511
v 47.56992 37.48357 -3.990683
v 46.0482 32.24389 -0.5849496
v 46.04013 34.44075 -0.8980321
v 48.18656 37.34237 -5.104568
v 49.15298 36.36259 -6.825391
v 49.17179 34.73592 -6.699098
v 48.20651 38.68215 -5.241666
v 48.9333 38.54095 -6.596419
v 47.11538 29.97621 -2.170302
v 46.12576 37.27264 -1.544368
v 44.98404 34.12594 0.7224767
v 44.74654 36.704 0.5701634
v 48.77522 39.93839 -6.333835
v 49.46852 39.50718 -7.603963
v 49.52036 36.9049 -7.622972
v 47.92453 40.19984 -4.833769
v 47.94252 42.28973 -4.980487
v 48.79241 41.76466 -6.434144
v 48.72667 42.765 -6.320486
v 49.50471 41.03471 -7.630983
v 50.20634 39.47497 -9.01982
v 50.40843 41.41502 -9.331345
v 50.9165 40.39869 -10.40426
v 49.40721 41.82905 -7.48083
v 50.31075 43.01489 -9.085333
v 51.06693 38.39799 -10.79816
v 50.44624 38.49657 -9.51922
v 51.19295 43.012 -10.7412
v 51.21474 41.60778 -10.90672
v 51.64453 43.0803 -11.60524
v 51.48137 39.47066 -11.62774
v 51.994 41.83266 -12.48101
v 52.22626 39.91071 -13.16501
v 51.64241 37.77431 -12.11223
v 47.11008 37.75177 -3.25486
v 46.56313 37.49585 -2.318855
v 50.34137 37.24254 -9.368194
v 51.34949 36.35016 -11.49238
v 50.96264 35.44152 -10.69963
v 50.39837 35.48589 -9.419589
v 49.97712 35.98547 -8.511289
v 46.10102 30.20192 -0.462335
v 49.77368 34.70569 -8.016991
v 49.10936 42.03617 -6.985147
v 50.45224 34.14993 -9.501121
v 49.99043 34.8136 -8.49648
v 48.43681 44.09445 -5.838408
v 49.04407 43.45453 -6.848029
v 49.29044 42.84896 -7.274359
v 52.69513 41.73112 -13.9327
v 49.60914 35.76801 -7.744123
v 45.28906 31.1934 0.7008957
v 45.20963 32.52282 0.618296
v 47.3601 40.82896 -3.936145
v 46.93177 41.91593 -3.334109
v 47.49856 38.30359 -3.943769
v 47.08016 39.27825 -3.384219
v 46.28419 40.69368 -2.314738
v 46.51466 38.38121 -2.390651
v 45.83089 38.62249 -1.338527
v 45.56247 39.64011 -1.108295
v 44.43387 39.59324 0.4142385
v 44.39372 40.94171 0.2922753
v 45.21126 40.68894 -0.7687736
v 44.96652 42.86451 -0.628142
v 45.63675 42.24215 -1.484207
v 44.09106 42.66013 0.5223944
v 44.23851 44.0458 0.2590696
v 45.35474 44.99373 -1.231508
v 46.0708 43.04307 -2.120841
v 46.4917 44.71187 -2.796329
v 44.27634 46.12256 0.1337042
v 43.45838 43.25129 1.218807
v 43.48187 45.10426 1.117775
v 44.95436 46.83844 -0.7558607
v 42.9955 46.02882 1.632885
v 43.3331 47.51072 1.198364
v 44.05394 48.94466 0.2587403
v 45.24901 48.44803 -1.227524
v 44.74277 49.60997 -0.6269393
v 43.89828 50.57583 0.3946982
v 44.35485 51.0962 -0.1762094
v 45.71341 47.34192 -1.800462
v 43.06939 48.94316 1.451357
v 42.09525 48.15829 2.556194
v 42.67912 49.67728 1.872121
v 45.96966 46.12326 -2.100961
v 42.02401 46.01991 2.700583
v 44.83504 38.53883 0.06240894
v 43.12117 39.74174 2.018333
v 43.50959 41.84037 1.312734
v 42.45943 41.22499 2.555368
v 41.57104 40.0359 3.702379
v 41.4573 41.5673 3.590889
v 41.98257 43.04331 2.88834
v 40.27819 41.62577 4.727785
v 41.01159 42.17451 3.97161
v 40.62651 43.55281 4.248911
v 39.30093 42.49975 5.567686
v 38.93699 43.7832 5.818103
v 40.88078 39.08255 4.535263
v 39.92048 39.05372 5.552878
v 40.8256 44.74962 3.969784
v 42.31698 44.38985 2.435464
v 42.85653 42.9222 1.944983
v 38.70969 42.22997 6.129336
v 39.32259 40.37527 5.864625
v 42.07843 38.39088 3.437681
v 41.89589 36.96738 3.954705
v 43.16662 38.12923 2.236264
v 41.40526 35.73612 4.721669
v 40.64484 37.43846 5.098279
v 40.45643 36.38759 5.525202
v 39.14264 37.00766 6.601282
v 39.78664 35.60731 6.297913
v 40.58329 34.62127 5.761025
v 41.06585 33.83108 5.412205
v 40.46522 32.74116 6.0498
v 39.53452 34.45594 6.696755
v 43.61222 36.86788 1.996652
v 42.95354 35.02985 3.156925
v 37.61197 42.96794 6.993433
v 37.94672 45.00733 6.64184
v 37.16714 44.17017 7.320788
v 36.89597 45.90065 7.492476
v 37.10835 41.55196 7.505318
v 36.33511 41.62911 8.11759
v 36.36998 42.58375 8.010448
v 35.69968 41.89561 8.580745
v 36.17465 44.30442 8.059872
v 35.4355 43.18636 8.676199
v 34.27372 44.48508 9.479288
v 34.6291 42.42385 9.305369
v 33.48571 42.47256 10.13679
v 37.19719 40.55967 7.560512
v 38.09851 40.62334 6.848973
v 38.26231 39.25834 6.967448
v 37.47124 38.49117 7.740653
v 36.48718 39.08109 8.430659
v 36.27373 40.09855 8.357792
v 44.17987 38.43676 0.9632491
v 44.23397 35.96478 1.364195
v 43.55149 35.84505 2.282927
v 38.72902 45.93262 5.911186
v 35.56818 45.27611 8.499036
v 37.44671 46.77379 7.02769
v 37.09222 37.42929 8.269112
v 35.9275 38.12238 9.051147
v 35.12026 39.4196 9.34501
v 35.34861 40.33619 9.007509
v 36.54656 36.85719 8.742824
v 34.97057 38.43109 9.626988
v 33.51717 39.00004 10.56303
v 34.44827 40.51439 9.690063
v 33.1753 39.91947 10.65796
v 33.28681 41.22755 10.36422
v 33.90709 41.43093 9.892303
v 34.43631 45.96008 9.341983
v 35.9002 40.852 8.523127
v 38.08235 37.46418 7.426595
v 37.83282 35.52571 8.014001
v 42.46623 34.17026 3.892668
v 36.17181 47.25069 8.039685
v 37.67574 47.57742 6.839376
v 37.00343 48.38638 7.386808
v 38.5751 48.29624 6.041673
v 39.60435 46.61913 5.116453
v 39.4191 50.33671 5.223845
v 39.24055 48.50061 5.422646
v 36.34593 49.59494 7.9441
v 37.67149 50.94229 6.837089
v 36.09936 48.41444 8.131969
v 36.35906 50.77898 7.948888
v 38.1069 53.39482 6.426729
v 37.19923 51.9711 7.249825
v 38.40469 52.2725 6.168734
v 39.54604 51.78519 5.077977
v 40.00006 47.79434 4.710331
v 35.11572 48.31147 8.887843
v 33.87241 48.32083 9.805828
v 33.68464 49.70555 9.971726
v 35.00323 50.59909 8.991333
v 33.56955 51.89162 10.14494
v 34.76367 51.72854 9.202199
v 36.01608 51.5154 8.229833
v 32.36878 53.03346 11.00172
v 32.30653 50.99704 10.99613
v 31.39355 51.8575 11.63274
v 33.00884 54.09925 10.53875
v 34.32433 53.4178 9.55985
v 34.62106 52.46503 9.347104
v 35.66629 52.93061 8.521901
v 35.08457 53.91818 8.975118
v 35.60775 54.83387 8.518648
v 36.44811 53.24857 7.861278
v 30.8456 55.17624 12.03978
v 30.29979 54.35411 12.39274
v 29.82039 52.07458 12.65267
v 29.57483 53.37194 12.8532
v 32.43538 49.63124 10.85484
v 31.56485 56.15324 11.54612
v 39.14886 53.76447 5.425614
v 38.88186 54.60935 5.652534
v 40.2354 52.7555 4.360363
v 40.65263 54.20662 3.840156
v 39.90931 45.48093 4.840526
v 37.66973 54.85384 6.758982
v 38.3781 55.87485 6.00419
v 39.06261 56.43581 5.31461
v 39.837 55.60899 4.606634
v 36.62533 55.1501 7.677375
v 37.46585 56.33451 6.829468
v 37.78425 57.80698 6.416723
v 40.45633 55.07123 4.005617
v 40.62056 49.48726 4.07798
v 41.18637 51.81218 3.421322
v 40.59516 50.78603 4.071754
v 41.74441 49.7221 2.893901
v 42.42159 51.25927 2.090555
v 41.39904 52.96128 3.125361
v 42.72316 53.04108 1.625999
v 43.23404 52.29161 1.123593
v 41.67478 53.82976 2.764069
v 42.46513 54.84874 1.814017
v 44.1059 54.37089 -0.1483593
v 44.27972 52.52242 -0.1930307
v 41.35423 55.29587 3.028165
v 44.73912 53.11444 -0.8596842
v 45.36914 51.63573 -1.515746
v 45.84444 50.80985 -2.1255
v 45.83362 48.86258 -2.027225
v 46.27041 52.63671 -2.932337
v 47.0566 51.68254 -4.009104
v 47.44767 50.4441 -4.443007
v 46.19866 50.0657 -2.603282
v 46.63905 48.86366 -3.160093
v 47.75906 49.50831 -4.857602
v 38.61277 34.14885 7.481179
v 37.66688 33.76676 8.256017
v 37.26336 34.29834 8.520535
v 36.73968 33.74093 8.857076
v 36.57248 34.47763 8.961617
v 36.58969 35.42275 8.925383
v 38.63075 32.2616 7.519971
v 39.67698 33.02871 6.734533
v 30.98773 57.90568 11.88445
v 29.45501 58.28545 12.90721
v 31.86826 57.05513 11.2957
v 29.3623 56.3544 13.00402
v 28.76024 56.81053 13.38679
v 29.00024 53.71975 13.22487
v 28.45112 51.05421 13.4226
v 27.28993 52.66715 14.19506
v 27.96487 54.6102 13.8586
v 28.74718 55.47195 13.39192
v 27.20925 55.0612 14.30415
v 28.00148 55.98967 13.87039
v 30.93535 50.35523 11.88405
v 29.87939 50.74707 12.54819
v 29.15562 50.11647 12.97562
v 27.66087 50.78483 13.86912
v 27.33588 49.22129 13.9624
v 26.2923 49.884 14.55343
v 28.37663 48.52786 13.37745
v 27.02721 47.7003 14.03861
v 26.29283 48.07915 14.44358
v 26.07388 51.55071 14.75188
v 28.15911 46.93465 13.39592
v 29.5292 46.63335 12.62348
v 28.323 45.18378 13.23701
v 30.40404 48.67874 12.14786
v 29.35497 48.79604 12.79194
v 30.65641 46.16444 11.92304
v 24.62596 51.92093 15.50446
v 25.21129 52.92947 15.28348
v 26.13663 54.09071 14.88312
v 31.74206 47.11314 11.22813
v 30.14056 44.56228 12.17941
v 31.65721 45.07832 11.25188
v 30.65561 43.5492 11.89299
v 31.47208 42.11728 11.45588
v 32.27882 43.57658 10.87261
v 32.10698 41.34068 11.12038
v 30.99979 40.56034 11.87497
v 30.19631 41.64542 12.25481
v 30.17859 40.08571 12.35827
v 29.54524 40.87666 12.65435
v 27.71008 42.68203 13.57855
v 27.96869 44.14525 13.41368
v 32.98518 45.2562 10.37612
v 33.71066 46.82124 9.895391
v 26.81038 56.46369 14.55144
v 26.04421 56.1876 14.94142
v 28.44331 41.64131 13.2125
v 24.71966 50.04668 15.36855
v 24.12829 50.48942 15.67451
v 23.13166 50.48051 16.12692
v 22.95542 51.77994 16.26064
v 23.8757 53.14128 15.93873
v 21.61493 50.99236 16.79646
v 21.79365 52.20895 16.78318
v 22.59245 52.37877 16.46204
v 22.27901 52.957 16.62831
v 21.99326 49.31864 16.55124
v 19.90079 50.56656 17.42577
v 19.99398 51.62146 17.43618
v 20.74504 48.31071 16.97047
v 19.27727 49.00979 17.55587
v 47.30485 44.03841 -3.96462
v 47.14809 46.95132 -3.866379
v 47.48929 46.21095 -4.346095
v 48.61633 45.14153 -6.139297
v 48.58644 46.7327 -6.092103
v 49.17422 46.45831 -7.07192
v 50.02285 45.91381 -8.505643
v 49.51413 44.69448 -7.663986
v 49.53024 44.08417 -7.701154
v 49.90255 47.821 -8.299254
v 49.22186 48.50884 -7.17016
v 48.52687 48.48093 -5.997367
v 49.41442 49.87371 -7.597477
v 48.56089 50.3779 -6.216877
v 49.05056 51.59307 -7.053572
v 47.62135 48.4359 -4.623316
v 49.73988 50.92422 -8.210152
v 50.4631 48.74865 -9.369473
v 50.34392 49.90917 -9.205319
v 50.74189 50.0214 -9.899114
v 48.12859 51.91455 -5.637125
v 48.50683 52.71487 -6.270948
v 49.61629 52.72308 -8.161516
v 48.04882 50.29241 -5.316053
v 49.20003 52.77618 -7.46485
v 49.33714 53.76792 -7.811903
v 49.90792 51.8949 -8.536368
v 50.48808 46.29214 -9.271848
v 50.62911 47.41858 -9.568048
v 50.37504 45.0474 -9.200735
v 50.1306 43.71675 -8.748432
v 35.5666 36.00749 9.591672
v 33.56494 36.87498 10.698
v 31.27556 49.56007 11.64404
v 40.90542 47.66609 3.831831
v 35.50124 46.9011 8.548804
v 25.58385 48.91311 14.87652
v 24.37074 48.59142 15.40457
v 25.35667 47.637 14.8932
v 25.41869 46.19317 14.79589
v 23.82318 47.51742 15.59039
v 23.49301 46.25056 15.70168
v 24.24423 45.44133 15.32664
v 26.92768 46.34925 14.02565
v 24.19576 44.27609 15.29388
v 21.76014 45.2578 16.3976
v 21.81239 47.51108 16.46519
v 20.67529 46.86029 16.91329
v 19.10851 47.91308 17.55701
v 19.39631 45.92655 17.35342
v 17.57099 48.60609 18.14071
v 19.89036 44.40738 17.11264
v 32.30681 48.11967 10.89864
v 50.69086 44.91764 -9.763078
v 38.35906 58.16969 5.806552
v 36.91455 57.64369 7.213658
v 36.61616 58.41645 7.400434
v 51.30797 44.78396 -10.8556
v 26.72819 44.5991 14.07383
v 25.27264 44.92194 14.80972
v 26.96753 43.39341 13.93899
v 25.07881 43.14352 14.8288
v 26.51472 41.96427 14.18305
v 25.39654 41.36835 14.74665
v 24.19337 41.70627 15.26706
v 24.74905 40.52182 15.03881
v 18.33879 50.21605 17.95704
v 26.80661 40.49608 14.07591
v 25.68697 38.81173 14.5996
v 26.96804 39.02951 14.03199
v 24.43055 39.47002 15.13493
v 27.34657 37.35491 13.89308
v 26.11073 37.54089 14.45263
v 28.28362 38.30128 13.44057
v 27.07033 36.13673 14.00972
v 25.83949 36.59103 14.52961
v 24.54639 37.65725 15.05388
v 28.29021 35.23186 13.41024
v 26.77876 34.94551 14.0578
v 28.26575 40.26138 13.37286
v 28.56849 39.46961 13.2751
v 29.60782 39.14329 12.71225
v 51.21792 48.79386 -10.68234
v 51.25618 47.23663 -10.67746
v 51.73329 47.91331 -11.63119
v 37.39586 53.66067 7.038143
v 30.63551 59.03141 12.03198
v 48.03391 53.20992 -5.597065
v 47.46083 53.36257 -4.762254
v 48.22927 54.38781 -6.0424
v 48.78031 53.95922 -6.889965
v 47.53593 54.80222 -5.052163
v 48.52456 55.10301 -6.592519
v 46.74408 54.48051 -3.851967
v 46.9595 55.5536 -4.293543
v 34.23613 56.24678 9.58478
v 33.0882 56.12208 10.48566
v 25.29717 55.83083 15.31142
v 52.37473 43.4969 -13.11934
v 52.46113 42.21352 -13.39386
v 52.77064 43.29959 -13.93002
v 53.16147 42.89 -14.7356
v 52.08645 44.74825 -12.34016
v 52.73307 45.08363 -13.64642
v 53.17467 44.21862 -14.62601
v 53.4103 45.41103 -14.95898
v 53.30651 43.22211 -14.98894
v 52.41845 46.75914 -12.91449
v 53.08377 46.61564 -14.24779
v 51.91602 46.01966 -11.97972
v 50.98747 45.77555 -10.21009
v 52.23867 47.91949 -12.53503
v 51.69462 49.23579 -11.58579
v 52.10806 49.59273 -12.36815
v 52.84512 47.64308 -13.74557
v 52.66234 48.1548 -13.37827
v 52.42614 49.91959 -13.01368
v 53.00821 48.71119 -14.05902
v 53.33756 47.73544 -14.6728
v -58.2048 30.14641 -19.53213
v 37.19199 20.19742 2.32365
v 17.73801 -25.76295 8.696394
v -7.301542 -45.98955 10.65147
v -6.33034 -46.25652 10.64166
v -6.871397 -48.47606 8.445935
v -30.9246 -33.79197 4.642835
v -32.65327 -32.33534 4.394088
v -31.85239 -31.72763 4.973259
v -20.91969 -70.1732 -14.73959
v -39.77532 -58.5746 -34.9966
v -39.82609 -58.47004 -35.71813
v -47.87495 29.7776 1.876507
v -48.04119 30.24293 1.789979
v -47.68711 30.18207 2.228019
v -47.28959 30.40928 2.653895
v -31.49916 6.330395 3.66633
v -30.57726 5.425055 3.875368
v 9.952937 -24.74384 11.67943
v 11.32859 -27.02974 11.40767
v 11.60646 -25.03747 10.90548
v 13.52644 -25.03033 10.07346
v 31.29343 39.53096 11.8372
v -57.84094 -15.92942 -25.65265
v 58.81028 3.064316 -35.51746
v 59.11717 2.413292 -37.97891
v 59.10245 3.49162 -36.86791
v 58.8567 0.5646101 -38.42829
v 59.38282 4.707376 -37.45939
v 59.47964 3.188739 -39.3307
v 59.54853 5.174836 -38.05006
v 58.00088 -1.618809 -35.54303
v 58.55438 -0.9320201 -38.61573
v 58.11826 -2.25994 -37.33595
v 59.32867 2.031764 -40.05457
v 59.08126 0.8664966 -40.03342
v 58.06921 -2.990724 -38.14962
v 58.55354 -1.377137 -39.46032
v 58.36144 -2.722466 -40.16703
v 57.70214 -4.153176 -37.53153
v 58.04372 -3.495473 -38.91084
v 57.75755 -3.125904 -36.07185
v 24.71351 -25.00885 7.197584
v -27.16449 -4.189281 6.603526
v -27.08217 -2.520784 6.054223
v 23.96692 -11.79594 7.886062
v 40.45718 -48.13885 -18.00029
v 38.87518 -51.31644 -19.53487
v 38.31292 -51.30479 -18.44444
v 37.70248 -53.39162 -20.5348
v 36.94211 -55.27775 -22.55657
v 38.58402 -53.95307 -23.79887
v 37.93229 -54.97773 -24.53658
v 36.85632 -56.27977 -24.86886
v 35.10007 -57.39949 -23.02341
v 35.9681 -57.4197 -25.68554
v 35.75827 -55.90325 -21.17324
v 36.50688 -57.46776 -27.90598
v 37.69413 -56.07629 -27.23572
v 38.3198 -55.65797 -28.33682
v 37.06702 -57.25423 -30.00326
v 35.05723 -58.83192 -27.88651
v 38.81503 -54.61986 -26.37368
v 39.05315 -54.12165 -25.68857
v 16.73746 -68.21706 -9.674232
v 53.97646 25.52587 -18.32831
v 54.04957 26.25032 -18.47682
v 23.90069 42.44482 15.38847
v -8.335597 1.256266 18.08675
v -7.312467 2.421423 18.43802
v -19.67897 58.53334 19.07987
v -17.82785 56.75092 19.59457
v -16.10679 56.26818 19.96833
v -17.12774 55.32666 19.7357
v -18.87494 55.34724 19.34609
v -17.75489 58.62567 19.54084
v -17.16388 57.91462 19.70668
v 24.86783 54.63294 15.52247
v 19.68263 -26.07523 8.148561
v 18.51621 -25.25495 8.446359
v 20.65749 -24.14874 7.973635
v 20.8651 -25.98516 7.873392
v 21.36134 -27.0283 7.686557
v 20.35334 -28.06425 7.914525
v 21.77365 -25.46837 7.700702
v 21.97277 -24.19937 7.779857
v 21.26613 -22.22571 8.029011
v 19.4954 -23.01477 8.21607
v 20.11071 -21.20564 8.213511
v 21.75768 -20.5861 8.124439
v 18.06338 -24.19774 8.525149
v 18.7494 -23.85142 8.360676
v 19.00686 -21.31177 8.312754
v 18.52259 -22.7839 8.367039
v 21.82252 -28.01853 7.461224
v 20.79684 -28.4336 7.747073
v 21.13923 -29.28955 7.54465
v 23.27781 -63.82453 -13.65465
v -57.58644 22.32749 -18.19946
v 23.0559 53.72885 16.34253
v 23.74369 54.57785 16.04156
v 30.34904 38.45889 12.35072
v -58.62484 20.54798 -20.4777
v -58.19514 22.17041 -19.49321
v -59.0528 19.65788 -21.34714
v -58.55142 17.35217 -20.26757
v -59.06348 16.34829 -21.28299
v -59.583 18.88883 -22.52245
v -59.08397 14.11032 -21.35325
v -58.09265 14.2263 -19.41098
v -59.86839 13.79568 -23.0308
v -59.14937 12.09722 -21.37314
v -59.80819 17.10486 -22.95334
v -59.82259 19.96044 -23.11871
v -60.08223 11.56989 -23.48011
v -60.17567 16.70529 -23.79514
v -60.70176 10.49538 -25.0987
v -60.725 11.95955 -25.1421
v -57.97336 13.11791 -19.16786
v -59.09326 23.39717 -21.535
v -58.64059 24.12677 -20.52128
v -60.48429 13.0098 -24.51579
v -60.26601 14.05623 -23.98511
v -60.37147 15.31214 -24.24346
v -60.68355 16.20307 -25.07776
v -60.28053 17.5599 -24.10183
v -60.78881 14.44467 -25.27927
v -19.66986 2.816492 6.592731
v -19.5399 4.043457 6.071066
v -18.36233 5.020177 6.189091
v -33.38973 -62.9014 -23.11837
v -27.61927 -66.76182 -21.94033
v -26.47398 -67.32651 -20.24563
v -29.22675 -65.78334 -22.53356
v -25.72775 -67.96177 -22.55976
v -28.37665 -66.43445 -23.49956
v -25.3551 -68.11054 -21.06795
v -30.18052 -65.38727 -24.40099
v -33.90565 64.20286 12.01084
v -57.64203 47.61981 -16.26339
v -57.01709 46.25825 -15.06545
v 35.70028 27.9311 7.821892
v -16.41788 -15.30128 14.27698
v -35.30868 35.68303 12.00649
v -36.62998 35.80625 11.32046
v -30.60424 4.239732 3.918581
v -30.45432 3.328339 4.020426
v 34.32913 -57.33478 -21.15873
v 33.76535 -58.06916 -21.51312
v 33.95417 -58.21933 -22.29795
v 33.03712 -58.97063 -21.96745
v 57.93502 10.69495 -28.63584
v 58.51492 12.7178 -30.60152
v 57.37695 9.567178 -26.98573
v 57.73706 9.475057 -28.22705
v 58.54839 11.47093 -30.83978
v 13.72196 -66.35542 -3.929485
v 12.32513 -66.77688 -2.999437
v 12.82184 -68.02638 -4.572623
v 13.57804 -69.14984 -6.684105
v 12.06714 -68.97433 -4.913935
v 11.31215 -66.46922 -2.006898
v 11.68686 -70.69243 -7.110475
v 13.52582 -70.10459 -8.280339
v 10.65449 -70.61706 -5.896874
v 9.42444 -69.81945 -3.68302
v 10.54771 -69.97102 -4.809515
v 8.638388 -71.54107 -5.699412
v 8.677656 -70.92355 -4.655427
v -40.40164 13.06617 -0.2837144
v -39.01571 11.8834 0.802626
v -38.6771 13.10052 0.7187386
v -39.20397 14.34017 0.05484239
v -37.99711 13.86661 0.7665112
v -38.27109 12.40315 1.1347
v -40.71062 14.09823 -0.8274525
v -40.39348 15.37115 -0.7566707
v -37.22183 13.37666 1.336179
v -38.18928 11.90865 1.29391
v -14.23769 -20.07534 11.24897
v -13.51171 -19.46387 12.55824
v -34.50202 36.24961 12.45609
v -33.48199 36.40071 12.92172
v -34.54626 35.31359 12.41665
v 21.09116 44.26063 16.65257
v 22.37798 44.09912 16.11025
v -35.88773 68.1974 9.515207
v -37.04494 68.46848 8.496801
v 10.62574 -23.4078 11.05143
v 9.953002 -26.3541 12.02911
v 8.678358 -25.77184 12.61255
v 8.872709 -27.31946 12.81449
v 7.832925 -26.51395 13.22972
v 8.261036 -24.06372 12.46101
v 7.293484 -22.77929 12.76325
v 9.141219 -23.22433 11.73128
v 7.160951 -25.37612 13.3692
v 6.401086 -23.16382 13.46132
v 5.99859 -22.38672 13.66205
v 5.182135 -23.34081 14.33794
v 4.969824 -21.73888 14.39634
v 3.784882 -24.26905 15.28243
v 5.639866 -24.74862 14.22438
v 5.931511 -25.63339 14.18904
v 4.809392 -26.42895 14.89772
v 4.141456 -25.33381 15.14519
v 5.884476 -20.55183 13.87016
v 6.333085 -21.55851 13.48776
v 4.9576 -20.16492 14.47774
v 4.754748 -19.29428 14.66639
v 6.015059 -19.62408 14.06835
v 3.172169 -22.56444 15.54267
v 3.842654 -21.71922 15.15744
v 3.377859 -20.91499 15.48084
v 3.254356 -25.93107 15.55724
v 2.903968 -24.3369 15.6564
v 0.8254809 -25.36385 16.07003
v 1.194406 -24.34634 16.08241
v 1.698411 -23.15459 16.05074
v 6.411922 -26.98683 14.13794
v 3.330074 -19.98395 15.54867
v 4.208573 -18.83653 15.00937
v 5.569924 -18.29424 14.40125
v 2.233427 -21.43084 16.04659
v 7.461719 -21.83209 12.60336
v 6.969501 -20.83184 13.2359
v 7.031953 -27.90234 13.9574
v 16.19529 -69.3135 -11.2398
v 16.96845 -69.09566 -12.42686
v 15.87952 -69.99181 -12.86326
v -62.78961 4.776974 -34.25269
v -17.54018 18.41507 5.361224
v -17.99266 18.47149 4.993724
v -40.06646 30.29689 8.514711
v 52.66509 22.40091 -15.78598
v 7.876198 -32.85014 13.9851
v 7.886169 -30.69533 13.93831
v 55.47047 34.68658 -21.53058
v 56.13089 34.63083 -23.35168
v 56.01862 33.49526 -23.22074
v 56.64625 34.45123 -24.78383
v 56.85882 32.29752 -25.65389
v 57.44947 32.77708 -27.06004
v 57.03653 30.60907 -26.2412
v 56.51641 30.65668 -24.82991
v 57.33885 31.71542 -27.01639
v 57.65126 30.68289 -28.08443
v 57.80816 33.28789 -28.11881
v 57.75761 32.02948 -28.20242
v 57.49611 29.72721 -27.67021
v 56.09996 30.47309 -23.63917
v 58.14846 30.89139 -29.4726
v 58.14691 29.41751 -29.65063
v 57.76545 29.4321 -28.53826
v 58.35286 31.48436 -30.05767
v 58.19304 32.59686 -29.42171
v 56.71952 36.47996 -24.60335
v 57.0946 35.4493 -25.79076
v 56.68408 37.47185 -24.3036
v 56.93423 37.04508 -24.99992
v 56.81945 36.62912 -24.86383
v 57.20798 35.72281 -26.00382
v 55.62313 30.10533 -22.4014
v 55.4734 27.72459 -22.05966
v 56.01703 28.75154 -23.50335
v 54.86915 28.47042 -20.44081
v 55.14179 25.78037 -21.19551
v 54.47325 26.18275 -19.5251
v 55.17731 24.54541 -21.26194
v 54.30078 24.41801 -19.17037
v 55.64678 23.93755 -22.52715
v 55.13264 22.84185 -21.1454
v 54.55607 23.01569 -19.81161
v 55.84612 25.70328 -23.06793
v 56.33964 26.9642 -24.42018
v 55.9383 24.11543 -23.27351
v 56.32057 24.61431 -24.27365
v 55.88807 22.62929 -23.0906
v 56.42496 22.99055 -24.47598
v 55.00258 21.62918 -20.81066
v 56.08565 21.37215 -23.56767
v 55.24853 20.85547 -21.41585
v 56.18435 19.83634 -23.75458
v 55.83217 18.26691 -22.82635
v 55.35 18.38834 -21.6718
v 55.0966 16.18806 -21.09979
v 56.34395 16.48212 -24.03583
v 56.6125 18.67165 -24.8308
v 56.73598 15.42989 -24.98097
v 57.10279 17.86285 -26.14198
v 56.57159 28.25579 -25.1162
v 56.8103 27.48668 -25.8048
v 56.70861 26.27543 -25.47151
v 56.57678 29.47279 -25.02948
v 56.94572 28.98171 -26.13441
v 57.45742 27.91594 -27.71516
v 57.31404 27.26439 -27.3218
v 58.0904 27.92236 -29.70761
v 57.74177 26.78083 -28.58396
v 58.18289 28.89104 -29.82224
v 58.34257 27.70138 -30.54169
v 58.29745 26.31379 -30.41807
v 57.91817 25.89558 -29.15648
v 58.45597 28.4925 -30.83872
v 58.62119 27.53187 -31.45781
v 57.68626 16.59828 -27.86801
v 57.8344 13.85342 -28.25127
v 57.11697 14.14718 -26.02146
v 58.25124 24.55151 -30.21425
v 58.56485 25.56724 -31.33446
v 57.95022 24.92044 -29.22688
v 58.01985 23.64009 -29.37806
v 58.51418 23.76879 -31.11413
v 58.95391 25.80219 -32.65557
v 59.13244 24.28707 -33.25483
v 58.90127 22.70708 -32.27967
v 58.56747 20.67827 -31.00438
v 58.29285 22.5283 -30.17307
v 58.0633 21.75492 -29.31676
v 58.17263 19.93134 -29.54094
v 57.64221 21.77479 -28.04288
v 57.75899 23.2247 -28.48448
v 57.626 24.21731 -28.10356
v 57.34592 20.1124 -26.99227
v 57.80688 19.11756 -28.34786
v 57.36606 21.59277 -27.20285
v 56.46619 21.99488 -24.59073
v 57.57797 25.58135 -28.098
v 57.27515 26.69899 -27.20679
v 57.09686 25.92714 -26.63128
v 34.63677 -58.85012 -26.13851
v 34.91542 -58.25771 -24.91014
v 55.24646 -6.196027 -24.56975
v 51.11293 -25.9427 -22.59275
v 50.84752 -26.61282 -22.11108
v 14.87617 -68.61671 -7.582426
v 15.72497 -68.64297 -8.806314
v 14.54593 -69.51593 -8.683705
v -5.089499 7.591856 17.62613
v 3.020019 -26.86804 15.67602
v -22.85073 -69.42874 -20.00914
v -26.21532 -67.70534 -23.60922
v -27.61333 -66.97982 -24.71275
v -28.65593 -66.35447 -24.88315
v -15.39324 -21.28211 10.51744
v -46.05232 30.76818 3.978386
v 45.23239 54.34826 -1.647848
v 46.02737 54.65713 -2.811959
v 44.45896 54.5789 -0.6241258
v 45.49015 55.41179 -2.108831
v 46.06002 56.04459 -3.022891
v -60.61509 9.193982 -24.9811
v -51.33052 -44.92415 -36.22219
v -52.18548 -43.24768 -35.56406
v -52.24814 -43.25411 -37.39811
v -52.51557 -42.44474 -34.35749
v 59.62147 2.968323 -40.73088
v -58.13331 32.86757 -19.3566
v 26.80031 -63.23227 -19.02783
v 25.0517 -64.47645 -18.51719
v 25.4319 -64.72314 -20.05642
v 31.99919 -59.75562 -21.50485
v 31.11411 -60.7123 -22.01841
v 32.37704 -60.03311 -23.19846
v 30.23544 -61.72437 -22.68255
v 30.6974 -61.66317 -23.81372
v 31.59918 -60.86508 -23.71069
v 26.8866 -38.62545 2.139657
v -1.45635 -70.91237 -1.363829
v -1.998594 -69.58356 0.04955801
v -43.35651 66.52005 3.055865
v -42.71622 66.67014 3.720746
v -42.76524 69.16618 2.70509
v -43.19745 67.81039 2.778027
v -41.98998 69.29936 3.507148
v -40.47648 69.2293 5.148101
v -39.87991 68.06815 6.108717
v -43.72079 68.08752 2.070695
v -43.88463 69.24045 1.480083
v -40.37615 66.31454 6.164571
v 23.51812 43.50106 15.5867
v 29.75274 37.48132 12.73923
v 28.68603 36.60905 13.29058
v 35.32663 -58.77105 -29.02463
v 36.60169 -57.89061 -31.80871
v 35.27407 -58.99932 -30.55601
v 38.39877 -56.00402 -30.89917
v 36.85328 -57.68053 -34.71495
v 35.28629 -59.07697 -32.79023
v 48.17359 -36.22198 -21.95969
v 49.0166 -33.80946 -22.12531
v -12.91627 -39.81885 8.383914
v 48.54947 27.13309 -5.389071
v -47.09835 68.19067 -2.032486
v 30.70044 36.80377 12.32399
v 32.07843 37.58462 11.48219
v 32.32997 38.78933 11.26449
v -34.59806 -62.64734 -29.86321
v -35.07462 -62.28252 -30.65649
v -31.25648 -64.6536 -24.08666
v -59.1347 33.60025 -21.86691
v -58.55863 33.76363 -20.42459
v -58.90637 35.80742 -21.16788
v -59.50099 34.66238 -22.78955
v -59.75532 35.7003 -23.40492
v 53.62925 40.91886 -16.05041
v 54.2789 40.3601 -17.56977
v 54.02943 41.48666 -16.82735
v 54.65342 41.80899 -18.19623
v 54.87738 40.17648 -19.08876
v 54.6404 40.86627 -18.3927
v 53.15007 41.92894 -14.83897
v 53.5938 42.5643 -15.68782
v 53.85309 42.56301 -16.26912
v 54.26232 43.82573 -16.93457
v 54.38037 42.69089 -17.38494
v 54.08138 21.64708 -18.83027
v 53.54129 22.67219 -17.58778
v 53.67496 24.40718 -17.65591
v 53.18396 20.97829 -17.01071
v 23.18874 -40.16547 2.434026
v 24.25935 -40.69983 1.90594
v 51.25463 -26.26593 -23.45741
v 50.93147 -27.11776 -22.9014
v -46.16905 -51.59086 -42.60267
v -9.660008 -3.847145 20.68513
v 49.84324 -32.75764 -23.96288
v 49.38101 -34.34041 -23.96593
v 49.72496 -35.29546 -26.55968
v -37.8218 11.51132 1.548831
v -37.21344 12.56286 1.566165
v -36.38165 11.95336 2.182588
v -35.4656 -62.08696 -29.25895
v 38.52167 -1.516232 0.5592813
v -43.62997 14.67465 -3.327022
v -42.79404 12.78424 -2.252775
v -43.10922 15.56637 -3.03481
v -41.67145 13.99749 -1.557716
v -41.46965 13.17305 -1.222461
v -54.67383 -35.64103 -29.84686
v -19.75526 -21.78048 9.201645
v -18.11981 -22.85339 9.81821
v -19.50869 -23.56034 9.47099
v -18.73869 -25.29668 9.94718
v -21.5085 -22.37285 8.843056
v -20.73688 -24.51639 9.205461
v -21.67096 -24.2459 8.928606
v -22.30297 -23.32426 8.737389
v -23.02459 -24.80324 8.623063
v -21.91751 -25.80756 8.963868
v -20.76799 -25.73753 9.295789
v -19.92874 -26.76388 9.669698
v -21.69255 -27.61455 9.09979
v -19.74792 -28.0107 9.849711
v -20.67548 -28.87146 9.508875
v -21.98978 -29.66904 8.956845
v -21.09033 -30.61164 9.275942
v -22.15578 -31.00363 8.774957
v -23.52321 -29.76972 8.374526
v -19.66804 -31.64089 9.856017
v -23.49006 -28.49046 8.489182
v -22.9558 -26.6678 8.67827
v -21.39744 -33.46772 8.637111
v -22.15814 -32.57113 8.49562
v -22.0221 -33.41427 8.349916
v -23.8803 -31.93028 7.936243
v -23.47095 -33.35273 7.758682
v -18.08589 -27.65276 10.52392
v -24.6983 -26.97334 8.177919
v -24.36648 -25.84351 8.299977
v -16.3062 -26.10265 11.07936
v -17.01939 -23.53507 10.31016
v -15.55243 -23.87464 10.96568
v -16.66555 -28.05422 11.21507
v -19.22826 -30.35381 10.13984
v -18.0525 -31.04395 10.73207
v -18.67541 -33.2123 10.22237
v -20.37495 -33.15603 9.262751
v -19.34592 -34.99188 9.282058
v -18.41666 -34.96906 9.842655
v -17.61947 -34.67706 10.46962
v -16.64535 -31.82247 11.49242
v -17.04233 -30.1529 11.21634
v -16.84539 -33.14259 11.31212
v -15.55306 -31.31232 12.13284
v -15.72327 -33.00549 12.03348
v -15.96575 -34.2403 11.60234
v -14.20759 -34.51025 12.51893
v -15.16651 -35.35534 11.51928
v -16.33963 -35.27349 10.935
v -14.06695 -31.67615 13.07023
v -14.87124 -29.24275 12.32382
v -12.45169 -34.516 13.39909
v -18.56054 -29.40243 10.44407
v -15.35644 -27.49233 11.77705
v -14.04648 -30.28011 12.91211
v -17.20968 -36.68549 9.376174
v -13.18526 -28.91225 13.18426
v -11.98605 -27.7492 13.60384
v -9.814353 -28.69647 14.84005
v -11.73396 -29.73629 14.07619
v -13.15278 -27.03564 12.81952
v -10.99769 -24.541 13.43664
v -13.56767 -26.07344 12.39649
v -11.09455 -26.37724 13.79814
v -10.51291 -27.35699 14.32668
v -15.00173 -25.82572 11.63752
v -14.46901 -25.08509 11.74503
v -12.30627 -24.70157 12.74172
v -13.30568 -24.09446 12.05925
v -24.41015 -32.9284 7.489717
v -25.0168 -33.96679 6.933327
v -26.43039 -32.06391 6.962735
v -22.75634 -34.50762 7.63377
v -23.27423 -35.42389 7.026216
v -25.37606 -30.77871 7.601172
v -18.8865 -28.50101 10.24547
v -12.75745 -23.16135 12.07347
v -11.67702 -23.79848 12.84093
v -11.22444 -21.93618 12.81712
v -9.957651 -21.38935 13.67822
v -9.679695 -22.50323 13.94215
v -10.60536 -25.08589 13.79483
v -9.769428 -26.32977 14.50688
v -7.540704 -28.2277 15.68347
v -7.068883 -25.59717 15.63834
v -9.123135 -25.28702 14.6876
v -9.401734 -30.60094 15.31482
v -10.59245 -29.97595 14.6733
v -11.66894 -30.95722 14.28078
v -10.53408 -31.45844 14.81707
v -7.891461 -30.36902 15.86583
v -7.8587 -31.72333 15.93877
v -9.742346 -33.55511 14.95627
v -10.93451 -33.14816 14.54025
v -12.06186 -32.15128 14.10237
v -5.663803 -27.59965 15.97545
v -4.871019 -25.62208 15.99479
v -3.947265 -27.82788 15.89059
v -5.910115 -29.27918 16.08859
v -5.33479 -31.1525 16.31858
v -4.372709 -29.06287 15.97324
v -4.021408 -32.12392 16.4161
v -6.587921 -32.04812 16.26266
v -6.384995 -33.41044 16.09337
v -5.359692 -33.86724 16.14559
v -8.133246 -34.50046 15.21563
v -6.11413 -35.46728 15.23868
v -6.916963 -36.16785 14.41402
v -3.230974 -31.34304 16.19272
v -8.481722 -33.29522 15.48566
v -2.138489 -28.01736 15.70579
v -3.146567 -32.2276 16.38294
v -3.795857 -34.08775 16.27639
v -4.237752 -35.68541 15.50448
v -3.07977 -34.62813 16.14702
v -1.31905 -32.73632 16.42889
v -1.73715 -34.26957 16.27135
v -0.1977215 -31.79868 16.34621
v -2.751897 -29.68459 15.85601
v -1.432634 -30.32708 16.00479
v -4.186534 -36.70476 14.62914
v -5.755171 -36.51999 14.43478
v -2.934145 -36.37114 15.17024
v -3.433363 -37.4894 13.68559
v -20.19027 -35.24866 8.63241
v -24.14079 -23.06518 8.429088
v -25.65359 -24.06825 8.163181
v -24.42505 -24.83737 8.329421
v -25.82397 -25.42697 8.03281
v -2.593406 -25.59305 15.91804
v -9.454463 -23.61652 14.23141
v -8.990665 -20.91401 14.26387
v -7.735876 -20.39871 15.23119
v -7.402201 -21.69616 15.39432
v -8.175787 -23.34361 14.98851
v -6.9892 -23.88662 15.59928
v -5.664315 -22.74735 16.10212
v -4.794652 -22.05692 16.4694
v -5.905878 -20.55278 16.39411
v -5.059645 -20.52207 16.89735
v -3.955419 -21.56033 16.8654
v -5.913729 -19.26468 16.82652
v -5.013791 -19.49177 17.51997
v -5.397249 -18.8384 17.52622
v -4.37477 -19.31833 18.49506
v -3.912766 -20.63431 17.42628
v -3.063504 -19.86435 18.87497
v -2.634415 -20.75528 17.74152
v -5.962621 -18.24852 17.14097
v -5.320699 -18.0575 18.10618
v -5.68455 -17.63483 17.6917
v -4.767656 -18.45232 18.95503
v -4.530363 -18.80096 19.14436
v -4.015351 -19.10703 19.44437
v -2.024451 -19.87711 19.09399
v -5.039801 -17.95139 18.76173
v -4.692638 -18.33576 19.94105
v -5.018188 -17.75806 19.13142
v -6.150172 -17.33276 17.13991
v -5.589372 -16.74856 17.67543
v -5.369342 -17.10217 18.14312
v -5.325652 -16.67669 18.0106
v -5.192111 -17.14391 18.58352
v -6.575839 -18.92387 16.44962
v -7.124894 -18.65391 16.05828
v -7.042842 -17.7198 16.16129
v -6.822909 -17.00237 16.30287
v -2.668894 -21.76434 17.01524
v -2.222359 -21.30904 17.22387
v -2.916504 -22.13144 16.76813
v -4.349479 -18.61034 20.71689
v -6.267201 -16.16994 16.35902
v -5.654347 -16.21521 17.28228
v -6.536027 -16.07413 15.91396
v -6.201092 -16.0287 16.42246
v -5.930472 -16.04458 16.88059
v -4.591424 -18.40268 20.52619
v -2.327559 -19.33791 20.40395
v -2.06215 -18.62412 22.79034
v -1.520887 -19.23312 20.87553
v -0.9717188 -19.36567 20.26159
v -1.018898 -18.58567 22.57366
v -6.931142 -19.94042 15.86526
v -4.0008 -23.55588 16.26815
v -1.910215 -20.9004 17.63311
v -1.141239 -20.47573 17.96398
v -0.789705 -21.15718 17.1634
v -1.142267 -21.50729 17.03614
v -1.505548 -22.00821 16.76798
v -0.727312 -21.78259 16.80081
v -5.16952 -17.25474 19.1448
v -12.26918 -21.85237 12.10304
v -11.4463 -21.13154 12.65219
v -12.14433 -19.69578 13.01028
v -11.63734 -20.7726 12.61049
v -10.48526 -20.36699 13.37071
v -11.60129 -19.53613 13.36456
v -10.04088 -19.97305 13.73864
v -10.58721 -18.59504 14.05068
v -9.695925 -19.39855 14.10502
v -9.222635 -18.68509 14.46183
v -11.09663 -18.73569 13.97717
v -9.67329 -17.56526 14.25407
v -10.13456 -18.12019 14.22342
v -8.961287 -17.48566 14.25707
v -8.473413 -17.26766 14.32533
v -8.883635 -18.13859 14.56423
v -13.16648 -21.14075 11.58524
v -13.22746 -20.6376 11.63433
v -12.92521 -20.17457 12.19468
v -12.14848 -19.0549 13.73538
v -11.33389 -18.23467 14.21584
v -12.67054 -19.35533 13.20888
v -8.386877 -17.65285 14.6813
v -8.239077 -18.64594 15.05692
v -7.966256 -19.15086 15.2971
v -13.6756 -18.73669 13.90756
v -12.70485 -18.69248 14.09197
v -13.06264 -18.4842 14.32516
v -13.56002 -18.33516 14.52918
v -12.47705 -18.08038 14.64832
v -13.04015 -18.04112 14.80854
v -2.063309 -23.17457 16.40838
v -3.396483 -23.09011 16.3864
v -14.29391 -37.11023 10.39333
v -14.48244 -36.51151 11.05216
v -15.72344 -37.03926 9.845057
v -0.2650496 -18.87172 20.64779
v 0.1915115 -18.67259 20.08253
v -0.3464426 -19.43712 19.07311
v -7.668385 -17.45574 15.31706
v -2.041525 -37.04887 14.56604
v -2.01924 -37.70663 13.48006
v -4.040044 -37.97112 12.53388
v -13.98357 -21.75783 11.1769
v -14.3323 -20.57662 10.96509
v -14.28623 -23.43045 11.41057
v -5.060158 -17.80533 20.3805
v -5.15495 -17.56477 19.78892
v -5.294769 -17.05136 19.44988
v -5.738005 -17.10209 20.64658
v -5.872672 -17.17722 21.34343
v -5.170801 -17.7967 21.27822
v -4.648721 -18.31984 21.08723
v -3.260348 -38.41988 11.822
v -4.557843 -37.59914 13.23273
v -7.608072 -18.49076 15.62105
v -7.929058 -18.03468 15.24426
v -44.60543 66.67223 1.629479
v 26.08502 57.37007 14.92334
v 27.27368 57.81081 14.27209
v 25.28714 -17.96001 7.814996
v 22.89429 48.3245 16.09157
v -10.68883 -5.161074 19.90287
v -11.40173 -6.983613 20.01078
v 51.79278 50.98311 -11.9004
v 51.23416 50.16722 -10.79135
v 51.50153 51.45585 -11.44172
v 52.4874 51.50663 -13.33819
v 51.2463 51.27836 -10.94778
v 50.97181 51.49847 -10.45473
v 51.38812 52.70078 -11.34464
v 50.35983 52.10846 -9.370317
v 50.55342 52.82026 -9.730343
v 51.16069 54.27296 -11.06432
v 50.63599 51.15516 -9.798034
v 49.94012 53.15465 -8.770678
v 52.12674 52.02519 -12.60109
v 50.02622 54.04397 -9.028242
v 50.46779 55.12109 -9.871394
v 51.20399 55.21875 -11.32533
v 50.58282 56.32562 -10.24944
v 51.49268 54.89646 -11.87335
v 51.48542 55.5579 -11.92484
v 49.96021 56.53781 -9.223589
v 50.00157 55.34272 -9.098104
v 48.9962 56.38166 -7.511777
v 49.43787 55.25529 -8.160961
v 49.23682 57.13655 -8.083347
v 49.6786 57.76268 -8.990195
v 48.88984 58.91933 -7.953116
v 48.43741 58.09509 -7.076556
v 48.02391 60.29672 -6.816522
v 47.61031 60.16988 -6.067688
v 48.26433 57.03522 -6.526767
v 51.99559 53.73343 -12.65801
v 52.4231 52.97451 -13.30627
v 48.90869 60.4765 -8.324187
v 49.46627 59.63121 -9.060704
v 47.02772 57.51123 -4.690693
v 47.68262 56.41938 -5.556708
v 47.4954 58.74454 -5.585038
v 47.75958 55.5537 -5.51017
v 45.53644 58.20007 -2.62186
v 46.5879 58.93718 -4.259647
v 46.13581 58.9754 -3.602314
v 44.44426 59.34354 -1.35593
v 44.97896 57.62596 -1.757169
v 45.61716 60.55938 -3.236761
v 44.69136 60.38315 -1.91707
v 44.80006 61.51866 -2.34078
v 46.36758 60.42847 -4.224498
v 45.93958 61.61945 -3.913559
v 45.15877 62.36581 -3.029612
v 46.64527 60.96133 -4.759437
v 46.07558 62.75788 -4.455494
v 46.64897 62.22481 -5.140335
v 46.96734 60.02845 -5.043777
v 47.26632 61.10507 -5.702667
v 44.57587 63.02699 -2.366057
v 43.93538 62.42847 -1.350768
v 44.11124 61.45711 -1.333268
v 43.64164 64.27544 -1.58266
v 45.33586 63.83131 -3.709972
v -33.05397 37.32591 13.01381
v -20.47465 53.92942 18.88621
v -43.15977 17.18021 -2.571699
v -43.55596 16.58578 -3.219308
v -44.19836 16.06429 -3.724316
v -44.84146 15.52543 -4.391922
v -44.87321 16.48281 -4.115024
v -44.61763 14.28674 -4.231019
v 11.8149 -28.44789 11.38377
v 40.77001 5.397233 -2.329849
v 42.05579 8.022305 -3.902342
v 40.77562 7.0912 -2.634647
v 42.63659 6.00693 -3.970747
v 39.38294 5.475184 -1.356755
v 38.59664 6.820688 -1.002323
v 40.04406 7.825063 -2.183812
v 39.10696 7.600984 -1.45521
v 39.94555 4.954254 -1.647341
v 40.82055 8.299035 -2.901647
v -10.93712 -6.84636 21.04645
v 44.7168 -45.85244 -24.91834
v 43.6502 -46.87374 -23.48448
v 44.51887 -46.72863 -26.07509
v 18.61798 -40.16077 2.479406
v 18.8904 -39.70722 2.998151
v -1.478199 -24.47301 16.10682
v 40.43953 4.537589 -1.930627
v 51.63098 35.60622 -12.09978
v -58.04165 46.98091 -17.11296
v 33.06585 37.5533 10.9243
v -57.50986 -23.29698 -30.8418
v -18.68342 41.0253 18.48682
v -19.18147 39.77545 18.25399
v 39.59625 57.35963 4.668372
v 38.9851 58.77677 5.107912
v 37.90234 60.11625 5.967744
v 38.97316 59.95177 4.958038
v 39.87737 59.58393 4.0604
v 39.49719 60.87886 4.282194
v 40.68285 57.80421 3.496046
v 40.47057 61.20124 3.120272
v 40.8494 59.91754 2.94664
v 41.7006 58.36838 2.26426
v 42.34948 58.36683 1.487391
v 42.20145 57.01847 1.860501
v 41.27205 56.68119 2.979065
v 42.73611 57.12789 1.196478
v 43.3554 56.16935 0.5518554
v 40.56147 56.52108 3.732539
v 43.63993 57.13132 0.05913873
v 58.25904 16.45717 -29.72097
v 58.23919 18.2868 -29.75642
v 58.64637 17.42152 -31.05605
v 5.744586 -70.75851 -2.554545
v 4.491895 -71.02309 -2.383807
v 2.51101 -71.26834 -2.117602
v 2.370754 -72.09099 -3.324042
v 0.02799938 -71.58754 -2.279943
v 1.88044 -70.66404 -1.224829
v 6.038014 -71.42 -3.666243
v 17.22116 49.89782 18.30305
v 16.87915 50.85007 18.468
v 17.76947 51.08757 18.1912
v 18.91611 51.94516 17.84571
v 17.22401 52.25872 18.42119
v 18.65631 52.74524 17.97405
v 15.97923 50.56731 18.7246
v 14.93788 51.13971 19.04632
v 15.60641 49.40693 18.76969
v 16.37833 51.40779 18.65493
v 14.17566 51.35152 19.27414
v 15.67155 51.90962 18.87037
v 14.18304 52.46138 19.30979
v 14.84886 52.70216 19.11774
v -18.22755 40.00864 18.50715
v -18.07995 39.29526 18.46682
v -19.12248 38.73876 18.14121
v -20.74859 -70.36375 -15.66354
v -26.70415 -24.97214 7.920842
v -27.49325 -25.59873 7.705626
v 46.39243 27.67962 -1.304328
v 46.63784 28.8202 -1.43387
v 45.93853 29.30086 -0.3094637
v 46.66121 28.10571 -1.606053
v -33.12909 63.31323 12.7099
v 2.868537 -52.73665 5.458219
v 6.799726 -66.87776 0.5259591
v 19.44438 52.16007 17.65681
v -0.6222216 -69.56894 0.05929193
v 47.30155 29.07453 -2.564634
v 47.54565 28.14829 -3.130741
v 47.06296 27.72121 -2.367852
v 39.94488 32.12158 6.499576
v 9.460331 -40.8614 7.658213
v 10.43418 -40.2836 6.941865
v 10.81368 -39.70078 6.769651
v 11.70762 -40.46025 5.985671
v 31.28048 59.62637 11.54392
v 32.03175 59.06161 11.058
v 31.64415 60.12523 11.23777
v 32.49662 57.95038 10.77216
v -26.47138 -33.02901 6.698214
v -26.30518 -34.75743 6.17179
v -26.97529 -33.76041 6.272142
v -27.92344 -32.37947 6.344105
v -26.89107 -30.46738 7.125941
v -61.46115 4.620314 -28.45043
v -61.68711 6.359438 -28.72864
v 36.32746 56.87976 7.803719
v 24.64346 -18.94419 7.885869
v -46.27809 67.49659 -0.788817
v -46.17081 68.49158 -0.9895759
v 50.33929 57.80591 -10.19099
v -14.87559 -71.48824 -6.997143
v -12.36603 -72.78223 -7.698942
v -11.09494 -73.56358 -9.30697
v -13.86471 -72.88989 -9.955431
v -13.82121 -73.14345 -11.4067
v -11.29591 -73.31312 -8.464292
v -56.86512 48.17129 -14.67198
v -56.6054 46.96239 -14.15668
v 16.52241 47.95234 18.43605
v 14.92595 48.12342 18.88864
v -28.39923 -28.79747 6.988223
v -27.65927 -27.64886 7.38366
v -53.38207 57.18373 -8.811861
v -52.19586 57.2475 -6.916561
v -53.09343 58.24403 -8.502096
v -52.338 59.03953 -7.437965
v -53.14773 59.85319 -8.941106
v -52.59639 60.57962 -8.176546
v -51.45268 60.22078 -6.195534
v -51.07227 58.6611 -5.399432
v -51.409 58.15558 -5.82997
v 43.78393 -47.75853 -25.72252
v 31.99002 36.60687 11.58582
v 33.0756 35.69531 11.08559
v 34.33321 35.52339 10.34745
v -58.85767 31.9837 -21.24903
v -15.74368 -16.50809 15.47191
v -16.08892 -15.82373 15.32067
v -16.18355 -14.7492 15.45112
v -15.84341 -15.62229 16.11262
v -15.86726 -15.105 16.30081
v 17.49295 -40.63533 2.305464
v 18.51548 -40.52183 2.254767
v -7.17522 -16.46755 15.12136
v 22.08309 42.35422 16.15801
v 20.97272 42.33732 16.60476
v 31.45301 36.10239 11.95542
v 30.04913 35.85913 12.63556
v 30.93924 35.135 12.17516
v 29.8915 34.45111 12.66547
v 29.41199 35.07764 12.91126
v -31.05534 27.69736 10.34889
v -31.07679 25.77254 9.394032
v 24.17655 -65.25877 -18.72097
v 22.57643 -66.27962 -17.86599
v 34.97857 34.32236 9.947328
v 34.34479 34.1136 10.32071
v 33.31808 34.59129 11.00199
v 33.6094 33.56124 10.8004
v 34.16326 33.5566 10.44265
v 35.65166 34.65319 9.560257
v 35.27394 33.3568 9.726682
v -56.51535 49.9011 -13.90239
v -56.41059 48.7957 -13.74885
v -55.9188 49.87538 -12.65953
v -55.68452 50.15916 -12.24192
v -55.58567 49.67482 -12.04388
v -55.70681 49.11348 -12.30043
v -56.74186 50.69238 -14.25638
v -56.23725 52.32539 -13.35695
v -55.78248 51.50684 -12.50388
v 52.4871 -16.8311 -20.4227
v 52.04523 -18.2203 -19.73326
v 52.31598 -18.26253 -20.83036
v 52.87068 -18.10603 -23.21315
v 53.01659 -16.4887 -22.5048
v -30.47367 0.967607 4.2733
v -32.91275 1.702915 3.652055
v 20.01669 -66.85569 -13.3493
v 17.86138 -68.70612 -13.50317
v 19.19407 -67.94684 -14.36471
v 19.99503 42.30993 16.99633
v 20.32188 43.56539 16.9107
v 20.15873 41.36892 16.9079
v 19.04845 41.81993 17.28929
v 18.11536 42.33299 17.6116
v 18.45895 43.40845 17.52933
v 18.6101 44.68886 17.57605
v 17.4338 44.06382 17.90322
v -32.72576 -63.57672 -24.03518
v -32.50471 -63.96172 -26.05742
v -30.65835 -65.14116 -25.91804
v -31.91518 -64.39088 -27.03591
v -33.90301 -62.95801 -25.61559
v -34.45458 -62.73329 -27.60965
v -33.68705 -63.26689 -28.59932
v -32.53664 -63.97441 -28.65937
v -31.33853 -64.72842 -27.3835
v -33.67145 -63.2388 -29.58077
v -35.32796 -62.05 -26.80042
v -29.63319 -65.76588 -25.93083
v -30.22828 -65.39904 -26.59826
v -45.15419 -53.1935 -39.23508
v -44.17658 -54.3568 -37.84492
v -45.13403 -53.36175 -38.00376
v 52.62784 -22.1972 -26.23528
v 52.97059 -19.34015 -25.14418
v 52.56424 -20.42533 -24.09578
v 52.99401 -20.33635 -26.35328
v 52.46235 -23.48391 -26.61805
v -39.03571 68.00092 6.911129
v 56.70845 13.83181 -24.89863
v 52.97554 40.91747 -14.65622
v 52.79041 39.96354 -14.40316
v -29.56461 -28.987 6.591192
v 47.64824 61.83064 -6.489834
v 41.01536 1.184975 -1.527661
v -8.540659 -24.48256 14.9188
v -17.48841 -71.97549 -17.27176
v -28.74879 6.754571 4.106179
v -30.21606 6.69383 3.903358
v -29.34249 4.607804 4.128259
v -28.2021 3.431195 4.382774
v -29.92724 36.2912 14.44001
v -28.35442 35.69294 14.97083
v -27.73511 35.0666 15.08119
v -28.74552 34.90041 14.64647
v -29.79717 35.15823 14.32753
v -31.72438 37.00747 13.67629
v -30.64968 37.50586 14.13624
v -31.00348 35.22208 13.95896
v -60.19253 -6.954309 -31.15468
v 20.473 52.95331 17.31788
v 53.58231 46.57891 -15.18601
v 20.84376 -66.73 -14.95864
v 19.85095 -67.72421 -15.41383
v 21.75843 -66.06548 -15.29887
v 21.17879 -65.71414 -13.26359
v 21.32667 -66.97045 -16.84017
v -11.83735 -72.28046 -5.989084
v -35.70246 11.79373 2.505998
v -35.24784 12.07139 2.606452
v -36.15903 12.21608 2.208767
v -34.59295 11.34846 2.999956
v 56.61118 20.38217 -24.82915
v -37.80937 1.828628 2.175317
v -25.19379 66.68643 16.07224
v 16.80939 -40.79009 2.536181
v 3.62606 -52.59192 5.419108
v 57.40393 -2.997094 -33.52803
v 57.25886 -4.617181 -34.87935
v 57.00869 -4.057146 -32.27382
v 57.51896 -4.353323 -36.54182
v -26.77273 4.58742 4.462623
v -27.76132 5.302428 4.305537
v -27.06484 5.105653 4.392556
v -60.95111 8.774489 -25.95056
v -16.56211 -14.33939 13.49763
v -16.36662 -13.92697 14.59111
v -15.99718 -12.3032 14.61995
v -15.63063 -12.58589 16.24384
v -15.85113 -13.40183 16.18098
v -15.86991 -14.13692 16.36744
v -15.41949 -13.19996 17.17984
v -15.26582 -13.74338 17.67623
v -14.55133 -12.41797 18.42107
v -14.72211 -13.38346 18.54045
v -15.02059 -14.20644 18.11941
v -15.38067 -14.97935 17.30819
v -15.58239 -15.46029 16.72808
v -15.04858 -15.53373 17.48385
v -14.59413 -11.70103 17.82682
v -13.68359 -12.39441 19.75989
v -13.63391 -13.23891 19.99756
v -14.22052 -14.13644 19.21291
v -14.37887 -14.74712 18.50887
v -14.95115 -11.11065 16.37733
v -13.7838 -10.77054 18.43564
v -14.87704 -15.16561 17.922
v -14.13572 -15.72706 17.71911
v -14.5138 -16.1764 16.9271
v -13.53089 -14.93764 19.07211
v -12.86646 -16.29715 17.57178
v -13.11991 -15.36349 18.99954
v -13.47463 -11.58726 19.68254
v -12.84813 -10.32867 19.87838
v -12.74079 -9.282533 19.0337
v -12.20427 -9.516323 20.59557
v -12.2904 -10.68808 21.24892
v -12.6354 -11.23232 20.87299
v -12.38399 -11.81683 21.42452
v -13.14285 -12.12587 20.45939
v -11.07668 -11.24203 23.1489
v -11.71235 -12.43793 22.30384
v -12.055 -13.29694 21.52591
v -10.06257 -14.50718 22.41551
v -9.989625 -13.50141 23.42135
v -9.777022 -13.02351 23.98299
v -8.561276 -15.4719 22.57625
v -8.182268 -15.42884 23.21351
v -6.691271 -15.36069 25.01947
v -8.07456 -12.39936 25.83141
v -7.493898 -16.29813 22.30138
v -6.465814 -12.89568 26.82444
v -4.344159 -14.69412 27.00422
v -4.942443 -15.27905 26.30569
v -4.532577 -16.5919 25.24109
v -5.194704 -17.0489 24.16406
v -3.681057 -12.58303 28.04759
v -3.280682 -13.68538 27.78998
v -3.321841 -14.57495 27.35296
v -3.154006 -15.12871 27.02692
v -3.689782 -15.24809 26.85073
v -10.80155 -14.47385 21.77763
v -11.89516 -14.44452 20.65624
v -12.78295 -12.94193 21.026
v -11.2108 -15.36518 20.1654
v -12.8073 -14.68166 19.78192
v -4.88397 -10.6807 27.95274
v -7.986823 -10.17025 26.2948
v -5.638555 -9.793302 27.60666
v -6.44208 -7.604214 26.56194
v -8.731894 -15.89811 21.13924
v -8.220319 -16.07037 21.38222
v -8.783582 -15.61866 21.96958
v -9.871371 -15.52163 21.15615
v -7.587753 -8.513133 26.23948
v -3.779297 -7.903298 27.68241
v -9.260682 -11.23155 25.09229
v -10.31678 -10.66963 24.09103
v -9.546576 -9.525676 24.82515
v -6.762439 -16.59867 22.84064
v -5.475166 -17.39829 22.62065
v -6.279692 -16.98295 21.90057
v -4.705992 -18.1891 21.77866
v -11.20175 -10.6073 22.91888
v -2.742766 -15.91258 26.52851
v -2.978014 -16.29104 26.13619
v -8.859655 -9.048985 25.41155
v -9.629013 -8.262938 24.31645
v -8.527886 -7.894085 25.2746
v -9.06653 -6.763017 24.07277
v -7.498701 -7.625803 25.94794
v -10.58789 -9.774121 23.58812
v -11.1211 -8.980617 22.42069
v -10.12712 -8.024801 23.51603
v -9.912407 -5.909714 22.25208
v -11.45107 -9.430369 22.07799
v -11.74553 -8.098611 20.33271
v -9.958673 -15.73685 20.5327
v -8.828579 -16.18365 18.74215
v -8.35922 -16.124 20.39621
v -2.894098 -11.74889 28.34419
v -3.346084 -9.215173 28.17718
v -1.983853 -12.46236 28.29819
v -2.459015 -13.10047 28.10555
v -1.889461 -10.2935 28.42232
v -1.273677 -11.21335 28.44145
v -1.479087 -12.90768 28.17392
v -3.460412 -18.06877 23.5443
v -2.775374 -17.07124 25.23669
v -0.464981 -16.55786 25.70792
v -0.5367414 -17.85742 23.90545
v -7.36852 -16.47484 21.52001
v -8.104464 -3.570205 22.45402
v -7.923783 -5.552535 24.31268
v -6.286213 -6.352546 25.97268
v -10.63204 -15.8501 19.68081
v -10.23792 -15.99652 19.07848
v -11.2419 -15.94623 19.02464
v -12.31654 -15.37131 19.38028
v -1.794829 -8.614155 28.15425
v -0.3531307 -9.848269 28.27945
v -6.71951 -16.7261 21.09462
v -6.431871 -16.53224 19.94062
v -7.408939 -16.40452 20.55548
v 0.7644799 -17.3423 24.09523
v 1.285624 -17.64484 22.35439
v -11.88762 -7.115816 18.75898
v -6.470549 -4.680007 24.70038
v -2.067662 -13.55854 27.94838
v -2.382041 -14.18498 27.6391
v -3.105362 -14.07656 27.62623
v -2.936169 -14.77693 27.26344
v -15.20952 -10.62763 14.8665
v -16.53394 -13.61048 13.35528
v -8.554431 -2.377212 20.79756
v -7.631702 -0.5603885 20.22619
v -9.028358 -1.319299 19.20018
v -5.70371 -0.3856724 21.69562
v -6.452003 0.825968 20.27056
v 58.20287 33.26957 -29.19474
v 57.95981 33.58518 -28.50566
v 0.02427413 -23.21253 16.31811
v -1.851742 -26.50446 15.81232
v 0.1720228 -26.94443 15.95506
v -53.78027 -39.69854 -34.90702
v -53.15118 -41.10146 -34.46171
v -54.2778 -38.20596 -33.81957
v -54.20158 -38.81345 -36.12033
v -57.0307 -25.48593 -29.85044
v -57.70055 -22.16506 -30.94987
v 15.62156 -43.88805 3.153708
v -26.65801 -28.92861 7.468688
v -17.97117 19.92657 6.479788
v -18.88439 19.24837 5.310613
v -18.02191 19.05946 5.663956
v -18.47337 19.89594 6.220242
v -19.61622 19.61029 5.4629
v -19.23125 21.05232 7.015573
v -14.30642 -37.82184 9.175558
v -13.27184 -36.43418 11.71469
v -12.29207 -37.50042 10.55408
v -12.79798 -38.06969 9.436131
v -19.04096 -40.37067 3.56589
v -18.41059 -40.05537 3.901435
v 15.03089 -69.67698 -9.829777
v 44.25642 34.81668 1.569755
v -62.21781 6.669447 -30.68653
v -62.04059 7.149825 -29.8359
v 51.13233 -30.94007 -27.71754
v 24.01073 36.31142 15.15213
v 23.63979 37.37138 15.36784
v 48.99221 27.23329 -6.35417
v 48.57564 25.86796 -5.950646
v 48.03739 27.1738 -4.32345
v 48.29708 27.59457 -4.692358
v 47.92059 27.94123 -3.836759
v -5.553411 2.59812 19.80919
v -5.141405 0.8833883 21.14109
v -4.111039 2.941467 20.37857
v -4.999073 4.052731 19.35835
v -6.461195 3.636566 18.51319
v -5.443766 5.370834 18.42088
v -5.132019 6.27607 18.18352
v -3.480777 6.202684 18.97292
v -3.252802 4.788483 19.71997
v 29.92268 -6.960265 5.057013
v -58.52821 -10.84449 -24.70229
v -58.81641 -11.4957 -27.14808
v -59.1306 -9.832456 -27.28944
v -58.96359 -9.325191 -25.72198
v -59.55806 -8.695704 -28.88588
v -59.33935 -7.560711 -26.23281
v -59.03633 -8.246628 -25.2282
v -59.2068 -10.67697 -28.9853
v -59.62516 -9.689177 -30.6402
v -59.66293 -10.37851 -31.95274
v -59.4401 -11.97315 -32.40633
v -59.08466 -12.2759 -30.09505
v -58.75939 -13.61099 -29.37412
v -58.41378 -14.76783 -28.24727
v -58.38598 -13.97744 -27.12476
v -58.13156 -15.75295 -27.40368
v -58.47893 -15.07358 -29.10349
v -58.22437 -13.4705 -25.38721
v -59.83896 -9.969975 -32.69092
v -60.04164 -8.901944 -32.61961
v -60.02799 -8.062835 -31.32581
v -59.00081 -13.39279 -30.86319
v -59.74556 -10.88686 -33.16459
v -58.19395 -17.7288 -29.98246
v -58.53314 -15.96116 -30.48844
v -58.50762 -16.91693 -31.34052
v -58.9934 -14.68242 -32.45626
v -58.70822 -16.92677 -32.86269
v -58.36507 -17.97379 -31.44852
v -58.17078 -19.23659 -31.38557
v -58.51862 -18.20781 -32.97593
v -58.32713 -19.41791 -32.74301
v -58.61459 -18.57171 -33.9923
v -58.77197 -17.62475 -34.19146
v -58.03439 -19.01309 -30.13348
v 34.87881 27.4421 7.911427
v 49.10606 26.06535 -6.968002
v 8.158863 -70.48817 -3.639908
v 7.393203 -71.8748 -5.370443
v -34.03194 66.1474 11.44572
v -32.52936 65.94593 12.52321
v -33.46509 28.98519 10.45118
v 46.46448 -43.31656 -26.38743
v 45.92411 -44.79766 -27.45571
v 45.32038 -45.46843 -26.42418
v 6.874743 -41.13616 9.46067
v 8.379915 -41.71431 8.546564
v -61.03484 -4.415469 -33.32662
v -60.5588 -5.615929 -31.79841
v 35.64894 56.60292 8.410612
v 22.55833 -18.94897 8.209079
v 41.65395 60.74848 1.882818
v 42.15385 59.62505 1.49495
v 1.570303 -42.62519 11.57687
v 3.846974 -41.92618 10.96681
v 2.17481 -41.9336 11.33917
v 51.62352 -20.3868 -19.85508
v 8.208093 -35.64729 12.97695
v 8.054557 -35.06169 13.33159
v 7.870868 -34.16254 13.74248
v 6.967258 -35.26471 13.71482
v 9.11492 -36.3294 11.9403
v 8.482428 -37.19561 11.24429
v 7.778673 -36.90952 11.91189
v 6.748413 -36.12118 13.17458
v 8.332205 -37.53423 10.76603
v 6.333073 -37.85748 10.77727
v 6.85534 -37.30141 11.65361
v 5.689219 -37.28706 12.09866
v 10.52914 -36.80241 10.79396
v 10.25421 -36.28091 11.38568
v -1.796341 6.412038 19.12716
v -0.724817 6.028376 19.22786
v -1.83777 4.239249 20.1701
v -33.93262 -32.07663 3.853741
v -34.34372 -31.40593 3.903337
v -32.99842 -31.51706 4.529001
v -42.90015 16.84642 -2.587712
v -42.44328 16.51312 -2.359907
v -11.58935 -73.79301 -11.87755
v 42.4658 -49.50579 -25.1055
v 41.41124 -51.04594 -25.38941
v 42.72036 -49.67435 -26.526
v 42.25335 -50.78926 -27.96515
v 41.41848 -51.80454 -27.64535
v 40.96928 -52.9626 -30.08889
v 40.84796 -52.47981 -27.45602
v -49.26637 -48.2339 -36.65858
v -50.31917 -46.63571 -36.48088
v -51.41201 -44.8439 -38.06484
v -50.45147 -46.39501 -38.47048
v -49.23188 -48.24588 -38.16078
v -49.85879 -47.26576 -39.90329
v -51.12661 -45.2478 -39.61382
v -51.84641 -44.00914 -39.36094
v -32.60119 37.75084 13.18258
v -32.45647 36.60182 13.39408
v -45.33079 32.11368 4.851933
v -45.08688 32.70521 5.104005
v -45.0551 33.48295 5.128768
v -45.83649 32.38042 4.288921
v -46.3847 33.0327 3.661215
v 27.42244 -7.606618 6.011132
v 28.27658 -6.833922 5.529577
v 25.53928 -6.285815 6.205295
v 26.64267 -4.300824 5.206602
v 23.72589 -8.604704 7.37073
v -33.46306 -30.88391 4.537697
v -28.743 0.334309 4.720508
v -27.37014 1.219824 4.82646
v -26.96707 -0.8347672 5.469903
v -26.69531 3.11917 4.63304
v -26.35493 1.639574 4.938712
v 39.79147 56.2186 4.575643
v 54.96241 41.57668 -18.96937
v 55.2376 41.64849 -19.59245
v 55.21071 40.75366 -19.77124
v 55.21693 39.91368 -20.03707
v 55.59011 40.94953 -20.71898
v 54.87912 42.33285 -18.66129
v 55.67948 40.49775 -21.05853
v 55.54215 39.94495 -20.86022
v 46.83796 -41.13097 -23.94784
v 47.41573 -40.87613 -25.62114
v 47.56898 -41.35218 -27.1897
v 47.91914 -40.34426 -26.6987
v 47.28257 -42.3301 -27.97358
v 48.68143 -38.04435 -26.00755
v 46.82259 -43.54387 -28.68626
v 47.81976 -39.30792 -24.62113
v 48.87017 -38.84356 -28.33776
v 48.88258 -37.0571 -25.4216
v 48.3309 -37.61855 -24.14566
v 48.32416 -40.13536 -28.14151
v 48.83268 -36.24304 -24.17067
v 49.40105 -35.92425 -25.98138
v 47.10151 -43.55975 -30.40107
v 47.66475 -42.26458 -29.88715
v 49.26059 -37.77263 -28.35557
v 49.6936 -36.80517 -28.91613
v 49.49113 -36.71972 -27.65763
v 49.34054 -38.32917 -30.08581
v 48.88818 -40.06396 -31.5895
v 49.55498 -38.19855 -31.34974
v 50.20782 -35.91374 -30.28602
v 50.4581 -35.66691 -31.36078
v 50.75772 -35.25408 -32.82151
v 50.14151 -36.94343 -32.34
v 50.05181 -37.69957 -34.14192
v 49.53759 -38.78534 -33.02124
v -42.17349 19.34354 -0.4926499
v -42.50626 18.78369 -1.005553
v -42.94124 18.63169 -1.391594
v -10.232 -35.42275 13.93651
v -11.22436 -36.60281 12.38786
v -9.321897 -36.23256 13.5502
v -10.63072 -36.9977 12.07057
v -9.226339 -36.63955 13.10529
v -25.39586 35.83934 16.00227
v 17.64683 47.28546 18.01413
v 18.0178 46.01136 17.83823
v 17.71243 45.10043 17.88642
v 16.30152 47.04696 18.45364
v 16.43767 45.01048 18.28399
v 15.09359 45.98468 18.73187
v 14.96295 46.95121 18.82704
v 14.44026 45.07479 18.86242
v 15.22497 44.23956 18.60324
v 13.51743 45.93226 19.14859
v 14.11145 46.99385 19.06598
v 16.33593 43.08247 18.22662
v 15.07719 42.79805 18.56226
v 12.8052 43.31962 19.17497
v 14.32096 41.95103 18.68823
v 13.49434 44.36219 19.06085
v 15.86799 41.96662 18.2459
v 15.72718 40.77435 18.18383
v 13.37446 41.07868 18.84167
v 14.70668 40.50124 18.41423
v 12.15293 41.91236 19.194
v 13.46291 39.73804 18.67472
v 11.48746 40.43394 19.20042
v 11.65607 39.50163 19.0176
v 10.69563 41.36874 19.48073
v 10.14239 40.20608 19.44095
v 8.95071 40.95255 19.78108
v 9.149047 42.52782 19.90402
v 11.35163 42.74935 19.46891
v 8.903104 39.89673 19.65337
v 8.164583 40.64579 19.89268
v 7.318936 41.93251 20.18477
v 7.86001 42.72255 20.17242
v 5.8523 40.37212 20.20342
v 10.40225 38.82854 19.1991
v 4.295787 42.2691 20.65188
v 5.394886 44.13173 20.69535
v 2.975167 39.25421 20.40074
v 2.353949 41.47999 20.76934
v 6.008242 38.47429 19.91568
v 6.691394 39.61226 19.98043
v 1.817513 40.52667 20.69846
v 3.151437 42.63577 20.81311
v 14.3389 38.83488 18.34616
v 15.29198 37.7925 17.95223
v 17.18746 36.94356 17.3222
v 15.36085 36.17894 17.65129
v 13.46166 36.44199 18.1109
v 16.86321 39.3058 17.72287
v 9.709727 43.2251 19.8679
v 12.26687 38.1173 18.67142
v 11.58013 44.13094 19.52225
v 12.47823 45.73724 19.41199
v 11.51785 45.33477 19.63285
v 10.31531 43.86791 19.78934
v 8.498935 44.34178 20.18106
v 10.11439 45.60487 19.95655
v 8.335426 39.6237 19.71529
v 7.584031 38.56577 19.67244
v 9.544174 39.07407 19.40982
v 9.415507 37.45356 19.12144
v 8.05993 36.52552 19.19606
v 4.917523 36.82824 19.75037
v 6.61839 34.90675 19.03741
v 8.123907 33.4426 18.33796
v 6.886376 33.19428 18.51044
v 3.933603 35.26875 19.54232
v 10.38431 35.75428 18.60412
v 9.958948 33.73098 18.08116
v 5.005186 33.44818 18.91704
v 5.54006 32.30033 18.47556
v 6.546195 32.40931 18.31059
v 2.978359 33.76607 19.28018
v 1.832787 34.41531 19.55639
v 11.26519 37.22535 18.72519
v 11.6202 35.90133 18.38455
v 12.70549 36.39579 18.26926
v 11.05852 34.77919 18.19581
v 11.81989 35.00365 18.11172
v 12.0929 34.19259 17.8333
v 11.03673 32.8929 17.54669
v 10.04736 32.48062 17.61664
v 9.210883 32.39223 17.76722
v 6.226723 31.85737 18.18967
v 2.743935 37.54009 20.13874
v 12.96333 46.59034 19.32958
v 16.76653 41.94492 17.98222
v 17.27521 40.60286 17.74133
v 17.92909 41.49932 17.6238
v 18.41142 40.44218 17.39458
v 3.113301 32.10999 18.8126
v 13.93774 35.22718 17.69741
v 12.94212 35.82586 18.07957
v 13.03286 35.11464 17.88618
v 14.25895 33.50896 17.17508
v 16.34115 36.14151 17.43689
v 17.15061 43.14224 17.95275
v -40.143 70.09669 5.112209
v -39.46365 69.73434 5.895691
v -38.7811 69.8917 6.447797
v -38.13269 69.2537 7.269122
v 3.08265 -65.38805 2.64002
v -32.89958 -2.759041 4.596958
v -62.25386 8.964919 -30.1692
v -61.79336 7.938498 -28.78695
v -61.95417 8.635412 -29.17803
v -62.63864 8.109021 -31.90444
v -39.3283 -58.85392 -35.5624
v 17.1342 -24.57195 8.797219
v 15.20251 -23.65482 9.322489
v 16.59051 -22.98568 8.82235
v -13.40996 -38.24347 8.839261
v -16.73487 -72.2692 -15.11038
v -9.295505 -45.37286 10.45023
v 17.71897 -69.20667 -15.06559
v 16.75973 -69.72742 -14.44435
v 17.74361 -69.50193 -16.66863
v 58.36675 30.42513 -30.25116
v 58.59631 30.15063 -31.06651
v -43.60536 33.52372 6.475111
v -44.01734 33.15683 6.125601
v -45.20232 34.13212 4.858782
v -46.27887 -51.33122 -43.25736
v -46.8823 -50.67532 -43.2062
v -21.51557 62.44963 18.20485
v -21.60845 61.26556 18.32232
v -20.85089 60.92334 18.58602
v -21.33811 59.66469 18.54937
v -22.88425 64.35635 17.41793
v -20.59127 64.57561 18.08927
v -20.48818 61.73844 18.60428
v -18.80635 63.93801 18.69205
v 43.03072 58.2551 0.6832957
v -41.33063 69.86713 4.007601
v -42.36623 70.57954 2.589721
v -10.01341 -44.50707 10.44736
v -9.602775 -43.09914 10.78462
v -8.161994 -42.39687 11.2102
v -9.352925 -42.31705 10.80373
v -8.501567 -44.45691 11.04689
v -10.82488 -42.56839 10.14148
v -9.290517 -41.43269 10.61665
v -10.34435 -40.88702 9.996355
v -7.595988 -43.57684 11.43785
v -7.465868 -45.08995 11.09733
v -7.168695 -43.93643 11.48792
v -8.47565 -41.57558 10.94472
v -5.607201 -44.2439 11.67818
v -5.534935 -44.99184 11.50533
v -5.548142 -45.73936 11.13591
v -55.84973 -32.49577 -31.8124
v -55.2183 -34.32033 -30.83574
v -55.00545 -35.4198 -31.6744
v -55.66019 -33.58875 -32.64492
v -56.04704 -32.96444 -34.92456
v -56.54454 -29.99295 -32.63402
v -55.55063 -34.35514 -33.80489
v -54.64051 -36.81605 -32.4147
v -55.17743 -35.62082 -33.85042
v -56.37992 -31.4985 -34.40916
v -56.54216 -31.31996 -35.78179
v -56.88655 -29.88877 -35.63494
v -56.96428 -28.78669 -34.01968
v -57.15243 -28.75022 -35.77533
v -57.23212 -29.08082 -38.30205
v -56.67841 -31.20228 -37.61515
v -56.78196 -31.1457 -39.56868
v -57.17443 -29.62483 -41.60705
v -57.48396 -28.2079 -40.34575
v -56.94086 -30.53692 -41.7455
v -56.70111 -31.5502 -41.30967
v -56.72958 -31.38584 -42.95906
v -56.28521 -32.39823 -36.0527
v -55.49683 -35.23598 -36.67028
v -55.82848 -33.97382 -35.85662
v -57.34816 -28.94347 -43.13878
v -57.76646 -27.01496 -41.72953
v -57.71454 -26.9383 -39.70619
v -57.61187 -26.89853 -37.33306
v -57.83072 -26.10959 -38.42741
v -57.35057 -27.5282 -35.36763
v -56.87 -27.77857 -31.58311
v -54.92854 -36.72832 -35.62428
v -54.30101 -38.70459 -37.43393
v -54.73805 -37.49248 -36.93707
v -55.12911 -36.52474 -38.19112
v -56.8453 -30.78399 -44.76566
v -57.90929 -26.50412 -43.52484
v -57.99049 -25.87415 -41.18779
v -54.52201 -38.27101 -39.12313
v -55.15947 -36.5358 -40.14324
v -57.2121 -27.41503 -33.93807
v -56.41938 -32.26305 -37.99492
v -55.52191 -35.40263 -38.67325
v -56.1573 -33.35204 -38.8814
v -55.7961 -34.61271 -40.44532
v -56.3602 -32.73821 -40.86827
v -54.43568 -38.46118 -41.18059
v -55.06853 -36.8146 -41.34969
v -61.40302 -4.06594 -35.4761
v -61.6907 -2.306798 -35.04736
v 21.4192 41.08628 16.42904
v 48.13149 -37.01341 -22.72487
v -59.35788 31.93987 -22.55973
v -58.83595 30.65473 -21.18513
v -59.73384 33.28966 -23.4853
v 7.771161 -19.90876 13.34549
v -46.68634 -50.99638 -42.62031
v -46.35675 -51.60419 -41.33092
v -45.98605 -52.16904 -40.22266
v -47.02596 -50.91614 -40.89824
v -47.42244 -50.52583 -40.17295
v 21.97354 -17.71235 8.344545
v 56.41081 -5.977712 -30.93481
v 24.15563 57.24333 15.89354
v 25.58534 58.26649 15.15515
v 26.57031 58.75182 14.59807
v -0.534668 -23.00151 16.40051
v 0.5327512 -21.06469 16.75223
v 0.1846125 -20.90999 16.9557
v -0.1093198 -20.67891 17.30783
v 1.155532 -19.70974 17.12241
v 0.2222026 -19.57857 18.15847
v 1.576054 -19.89915 16.75001
v 2.036026 -20.35884 16.33855
v -60.39711 -6.851082 -32.48687
v -60.46296 -7.131229 -33.33396
v -58.81321 27.60688 -20.9847
v -59.11833 25.46847 -21.63037
v -59.34404 26.63126 -22.27636
v -59.35268 28.08603 -22.38185
v -59.52298 28.98534 -22.84389
v -59.00597 29.18759 -21.55963
v -59.89132 28.10054 -23.8137
v -59.93911 26.31589 -23.84892
v -59.7795 25.11082 -23.33751
v -60.42283 27.10058 -25.21518
v -60.3485 28.29306 -25.05423
v -59.95983 29.46029 -24.05515
v -59.76844 31.34631 -23.6502
v -60.93794 28.76283 -26.84517
v -60.26228 30.40479 -24.88209
v -60.37657 32.30739 -25.256
v -61.14491 30.59752 -27.44927
v -60.17655 33.1892 -24.67047
v -61.29306 29.53443 -27.90857
v -60.89248 32.97073 -26.72015
v -60.65582 33.88862 -26.04628
v -61.12697 31.98522 -27.36728
v -59.45879 23.33881 -22.3906
v -60.02343 23.48362 -23.84005
v -60.32746 24.81945 -24.73092
v -60.40869 25.92657 -25.08902
v -60.4059 23.4039 -24.8435
v -60.84958 27.18247 -26.44821
v -60.91242 26.4298 -26.57751
v -60.1526 34.75873 -24.60299
v -61.83456 29.89627 -29.49014
v -61.50269 30.57526 -28.48985
v -61.45253 27.60179 -28.21104
v -61.47949 28.48943 -28.34626
v -61.84641 28.5401 -29.44129
v -59.72023 21.62396 -22.95863
v -60.18058 21.89313 -24.09742
v -59.23048 21.63152 -21.79232
v -60.62682 35.88768 -25.72755
v -60.42777 36.43298 -25.08002
v -60.22302 36.87896 -24.509
v -60.71096 36.27363 -25.86347
v -60.48668 37.1112 -25.05938
v -60.14434 37.60565 -24.16927
v -60.68801 37.18962 -25.55215
v -60.61244 38.09772 -25.11363
v -60.32156 38.22306 -24.47151
v -61.04371 36.70156 -26.63547
v -61.32371 37.24666 -27.26748
v -61.01686 38.2551 -26.08454
v -60.86371 38.28809 -25.66401
v -50.37453 -45.03414 -48.02955
v -15.91784 -11.60229 13.84581
v 7.602509 -28.80736 13.79469
v 8.434851 -27.97131 13.19276
v 6.190631 -29.70038 14.6572
v 5.303854 -28.59864 14.92374
v 9.203734 -29.6604 13.06271
v 5.597037 -32.25182 15.20436
v 5.528648 -30.17578 15.0514
v 47.35346 27.41558 -2.951512
v -28.99005 -2.168432 5.394127
v -25.38926 -0.5465467 5.814323
v -25.49216 -2.371935 6.474694
v 27.84098 -63.15424 -21.16525
v 25.94711 -64.94815 -22.37488
v 27.53894 -63.6955 -22.16431
v 23.51572 -66.43532 -21.41509
v 23.61241 -66.56859 -22.57249
v 25.24803 -65.75211 -24.34553
v 26.6602 -64.87819 -24.59501
v 27.3062 -64.27853 -23.94724
v 27.05293 -64.73819 -25.83843
v 25.89911 -65.54368 -27.16629
v 24.74286 -66.23394 -26.51379
v 23.92446 -66.6049 -24.19889
v 24.0396 -66.59743 -25.77269
v 23.25321 -67.04007 -24.83932
v 28.69518 -62.80783 -22.26366
v 28.43345 -63.42846 -23.69916
v 26.86614 -63.72236 -20.54642
v 29.16468 -62.69894 -23.07214
v 49.95331 -35.63591 -28.16322
v 50.18183 -34.21624 -27.16848
v 50.18962 -34.78748 -27.99164
v 50.40024 -34.74013 -29.11596
v -61.87357 27.50528 -29.53399
v 19.95572 40.26139 16.91024
v 18.94836 39.12341 17.12082
v 20.64457 38.46335 16.50751
v 20.80955 39.72897 16.59208
v 19.35463 37.99183 16.84939
v 20.90165 37.27739 16.37144
v 19.83752 37.18035 16.68656
v 18.3106 37.50079 17.09267
v 22.20147 38.91789 15.98441
v 21.94794 37.05057 15.97845
v 22.39979 37.94946 15.86152
v 21.43575 40.41299 16.41531
v -27.40972 6.534163 4.290014
v -28.19103 7.647344 4.205293
v -26.19187 7.212539 4.401846
v -28.07412 9.078166 4.378531
v -26.20129 9.028609 4.458436
v -24.53592 8.937768 4.458803
v -30.20922 7.546381 3.933002
v -29.26737 8.641629 4.21448
v -30.44741 8.949924 4.055068
v -30.84467 8.158761 3.888765
v -29.89282 8.710863 4.141245
v -23.61221 6.966585 4.562253
v -24.06323 7.746439 4.498976
v -25.11392 6.471805 4.503234
v -25.03365 5.27415 4.622236
v -26.24391 5.535107 4.464768
v -27.10173 9.855437 4.536189
v -28.17099 9.753245 4.416935
v -26.49984 10.03392 4.569325
v -23.48779 8.185945 4.514067
v -23.49938 9.093716 4.502323
v -22.86476 8.253591 4.522334
v -22.86646 7.765307 4.517936
v 45.1519 -46.06486 -27.13858
v 17.21475 42.50343 17.89928
v 58.28651 9.964572 -30.04376
v 58.14891 9.121374 -29.7014
v 38.8174 -55.71539 -32.49691
v 38.04728 -56.50887 -36.28138
v -38.79332 0.6782581 2.041933
v -53.7421 -40.06173 -41.50546
v -54.03781 -39.28856 -42.41854
v 9.114873 -22.21093 11.59546
v 8.014339 -22.25134 12.22633
v 9.46103 -21.60879 11.29341
v 7.767091 -21.57063 12.3693
v 10.52857 -21.19992 10.68347
v 9.245276 -21.10632 11.4083
v 10.2896 -20.76586 10.79984
v 10.69772 -21.81888 10.71974
v 8.728694 -21.00488 11.7704
v 9.038253 -20.25728 12.10448
v 9.743994 -19.80572 12.00722
v 10.08482 -20.12621 11.24037
v 10.87463 -19.21232 11.24154
v 10.86977 -18.94576 12.28481
v 11.5006 -19.44062 10.35424
v 11.31149 -20.32258 10.27814
v 9.436587 -19.68745 12.67762
v 10.6005 -18.8068 13.47682
v 11.53045 -22.28193 10.3728
v 12.32746 -21.18834 9.983685
v 12.74954 -22.31984 9.942345
v 12.07113 -23.8398 10.46554
v 13.80244 -23.38962 9.754749
v 13.34836 -24.25296 10.03878
v 14.31606 -24.44438 9.711294
v 14.83694 -22.0175 9.212755
v 8.370045 -20.60355 12.24101
v 7.458431 -20.84134 12.87526
v 8.38678 -19.90635 13.04783
v 13.89599 -20.20658 9.246144
v 15.5105 -19.59669 8.807212
v 12.99836 -20.53608 9.571344
v 14.78242 -18.7161 8.914709
v 13.46378 -18.48307 9.2624
v 16.66168 -18.66279 8.621226
v 12.53354 -19.47329 9.712199
v 13.65503 -17.42576 9.27236
v 15.48124 -16.89713 8.824021
v 16.1779 -20.1607 8.695294
v 17.18315 -15.42601 8.777776
v 16.95433 -17.57081 8.635859
v 16.18403 -15.46759 8.85713
v 18.09113 -16.29156 8.660607
v 16.8667 -14.47973 8.889891
v 18.51507 -13.32921 8.845258
v 18.99963 -14.97462 8.724351
v 16.23106 -13.2021 9.058623
v 15.17886 -13.0061 9.240854
v 16.60686 -11.80365 9.166729
v 18.05131 -12.05053 8.945501
v 14.75349 -14.28473 9.218471
v 14.35771 -12.41629 9.574664
v 15.26031 -11.49691 9.431053
v 19.57214 -17.46785 8.502901
v 14.9264 -15.56793 9.04951
v 14.34041 -10.68891 9.802547
v 13.49333 -10.85441 10.25207
v 15.5314 -10.40835 9.476795
v 13.44026 -8.931125 10.35759
v 14.1087 -8.868654 10.04423
v 14.79413 -9.020292 9.775354
v 14.61565 -7.02873 9.904017
v 12.57433 -10.30318 11.20385
v 12.16125 -7.740931 11.43161
v 12.76941 -7.100291 10.91903
v 13.49226 -6.02951 10.45626
v 14.65117 -5.602907 9.784369
v 15.85792 -5.871321 9.27419
v 16.26004 -7.346782 9.272207
v 13.98667 -4.097643 9.969275
v 13.03826 -4.29118 10.63685
v 15.01515 -4.902348 9.495265
v 12.86455 -2.991235 10.53708
v 15.17399 -3.282803 9.028969
v 13.80549 -2.200905 9.592981
v 13.77004 -1.099389 9.272212
v 14.89353 -1.575521 8.686182
v 15.69014 -2.29867 8.442275
v 16.16094 -1.516908 7.92143
v 15.35712 -0.2465167 7.910496
v 15.76395 -4.528644 9.044241
v 12.37125 -4.448304 11.15799
v 11.9021 -2.889385 11.29956
v 11.75818 -0.9324 10.81813
v 11.86296 -0.2615474 10.45459
v 12.93484 0.3646706 9.321716
v 11.11909 -1.666875 11.70564
v 17.18958 -6.05895 8.755944
v 17.36945 -4.927703 8.429193
v 16.68808 -4.000401 8.478106
v 17.49153 -7.612341 8.88255
v 17.99615 -6.640015 8.571948
v 16.35074 -8.304417 9.292179
v 19.33055 -6.833189 8.188063
v 19.25527 -8.239254 8.478402
v 11.78121 -4.839242 11.68309
v 11.09772 -3.495714 12.19038
v 11.00817 0.8500226 10.8699
v 12.0008 1.455986 9.615038
v 13.53524 -12.67336 10.10915
v 14.29361 -14.11299 9.432727
v 13.77076 -13.83962 9.825271
v 20.06033 -15.94582 8.596915
v 19.47129 -18.78053 8.399124
v 18.21682 -18.65937 8.476378
v 21.59297 -16.63171 8.440972
v 13.18954 -11.81228 10.51977
v 18.05344 -19.75427 8.437879
v 10.44284 -0.2987404 11.9565
v 9.17335 0.4803528 13.08362
v 9.728679 1.439296 12.01735
v 10.26402 2.324728 10.96931
v 9.876737 -1.017378 12.82424
v 8.72791 -0.3544502 13.92728
v 9.594866 -2.232932 13.54358
v 9.029453 -1.595975 14.0201
v 8.355588 0.8258991 13.89206
v 7.482818 -0.06032103 15.35573
v 8.556228 1.979616 13.11736
v 7.467127 2.490191 14.18197
v 8.281948 3.342761 12.77335
v 9.136569 -2.736261 14.28771
v 7.486378 1.429929 14.63233
v 7.031249 1.361459 15.21962
v 9.288267 2.987478 11.75574
v 8.763399 4.116831 11.74806
v 9.964002 4.502865 10.07172
v 7.380808 3.943641 13.55347
v 8.160759 5.379304 11.76845
v 7.110144 4.959652 13.35061
v 6.589006 4.075419 14.45685
v 6.429628 6.147627 13.53942
v 5.316635 5.525448 15.21121
v 5.611326 6.939127 14.16716
v 6.576442 7.189468 12.74842
v 4.209805 8.539736 15.0156
v 4.067574 6.420176 16.19746
v 5.801479 3.707292 15.56052
v 4.886952 3.559479 16.66705
v 4.041627 10.33828 14.44977
v 4.949144 8.639815 14.09737
v 5.310079 9.044132 13.43165
v 4.658522 11.05644 13.3981
v 5.255074 11.24225 12.58007
v 5.957199 9.663861 12.27495
v 3.36036 11.09145 14.85159
v 3.884003 11.72163 14.10824
v 2.983772 9.712764 15.77755
v 3.398827 8.565207 15.88649
v 1.970284 10.53169 16.17567
v 5.886293 11.44283 11.61291
v 6.680772 9.675404 11.23574
v 6.237598 8.393253 12.53149
v 2.44151 11.08902 15.64865
v 2.766828 12.30203 14.96588
v 7.347846 6.751636 11.9536
v 3.491723 12.80861 14.18585
v 4.380914 12.39825 13.33117
v 4.280725 13.29371 13.2529
v 2.810672 13.75779 14.58439
v 3.449592 14.62918 13.90894
v 4.280055 15.71296 13.08588
v 4.754197 14.17297 12.59024
v 1.854445 14.84671 15.02621
v 2.22095 16.55648 14.67991
v 1.669976 12.52815 15.6849
v 0.8012803 14.49732 15.59375
v -0.249423 14.99465 15.83847
v 0.3723405 16.16584 15.50849
v 0.6245035 13.34129 15.93474
v -0.3449391 13.72383 16.12739
v 4.01568 16.53535 13.38687
v 5.350949 16.69125 12.06696
v 6.060137 16.40183 11.11673
v 4.784377 17.50966 12.81861
v 5.542756 17.6592 12.08762
v 3.905432 18.57179 13.76994
v 4.934944 18.56645 12.92189
v 3.54181 19.37259 14.17924
v 4.344205 20.64831 14.01653
v 5.285229 19.94294 13.11898
v 6.496077 19.25856 11.69164
v 6.228288 17.69944 11.29146
v 3.555819 20.85333 14.55761
v 5.976379 21.40483 13.16856
v 3.839379 22.30888 14.89777
v 4.864356 22.89465 14.59423
v 4.964623 21.9506 14.12597
v 6.359295 22.15776 13.27867
v 6.349586 20.74763 12.5471
v 7.031313 20.16259 11.57498
v 7.616188 20.07889 10.89521
v 7.002877 17.30795 10.15932
v 6.974753 16.13134 9.799569
v 7.440755 21.88627 12.2635
v 8.069889 20.81576 10.92192
v 7.578682 18.94921 10.21985
v 7.698171 15.67833 8.736127
v 7.832158 17.24878 9.040411
v 6.522668 14.27119 10.2477
v 8.505836 19.4959 9.476885
v 8.831727 17.75375 8.113811
v 8.264302 16.1554 8.137198
v 9.219192 19.66571 8.868007
v 9.887993 18.53181 7.575917
v 6.913206 18.31481 10.72724
v 8.567478 20.08448 9.842771
v 9.468868 20.95076 9.682662
v 10.18746 20.08973 8.409421
v 10.79908 17.97342 6.673044
v 9.552505 17.01063 7.126226
v 10.452 15.98747 6.107432
v 9.513266 15.31281 6.664979
v 8.521583 15.53184 7.687223
v 10.31525 14.34439 5.910726
v 8.992794 14.04636 7.02596
v 10.31938 13.16455 5.922339
v 9.064101 12.68722 7.095837
v 8.256012 13.27716 7.883173
v 7.848631 14.19109 8.361629
v 7.946538 15.42017 8.369211
v 8.192043 11.58247 8.349895
v 12.11367 15.18964 4.844591
v 11.75258 13.86818 4.987533
v 11.09533 12.33065 5.455198
v 11.99532 12.3239 4.960804
v 11.27243 11.52065 5.455235
v 10.22232 10.90535 6.385404
v 11.1186 19.35911 7.300071
v 6.888429 12.35648 9.90985
v 9.627278 11.61238 6.732618
v 12.89581 14.48221 4.29362
v 12.2602 18.07319 5.853158
v 13.28284 17.21303 4.870082
v 13.99061 16.12005 4.176867
v 13.26486 18.75527 5.783714
v 12.31175 19.12908 6.572996
v 12.30398 20.29871 7.462502
v 13.33254 19.93904 6.81801
v 10.57725 21.0108 8.888665
v 10.3778 22.4595 10.28682
v 9.804692 21.95217 10.25066
v 9.45542 21.44616 10.11835
v 11.36049 21.78021 9.072451
v 9.510729 22.87087 11.30562
v 11.89663 23.22961 10.09187
v 7.438327 11.99844 9.225477
v 7.454286 9.912194 10.02168
v 5.726773 13.51906 11.43977
v 11.30018 20.67691 8.203817
v 8.179922 10.01565 8.994722
v 8.198763 9.115826 9.411563
v 2.048569 18.50354 14.86303
v 3.430975 17.86289 14.01049
v 1.440403 19.70627 15.2711
v 12.92928 13.03308 4.459494
v 12.95374 12.18565 4.625586
v 13.89278 12.35828 4.32985
v 13.86736 11.74184 4.479713
v 13.18486 11.09815 4.654218
v 12.60592 11.05575 4.816414
v 2.653215 20.68337 14.96472
v 2.642015 21.71438 15.26216
v 2.929999 22.66055 15.43749
v 3.51179 23.38814 15.44309
v 9.061485 11.41287 7.373123
v 8.739724 21.82465 11.05703
v 13.7151 15.2242 3.982147
v 13.81535 14.61625 3.760337
v 13.65992 13.46385 4.005222
v 1.628094 20.67991 15.36778
v 8.681339 23.50646 12.45005
v 6.377097 23.14398 13.83308
v 8.125795 24.60838 13.65685
v 8.732554 24.40788 13.11226
v 7.809614 24.93667 14.07633
v 8.688825 25.18318 13.77462
v 6.174716 24.1241 14.48419
v 5.247439 23.77057 14.78973
v 5.248262 24.47908 15.13062
v 6.717328 25.38209 14.95606
v 7.162303 25.54198 14.84123
v 10.16579 25.12611 12.86714
v 9.865105 26.01705 13.81533
v 11.33483 26.20346 13.24271
v 11.11737 25.14816 12.35704
v 9.969874 27.34159 14.80745
v 11.12209 27.1141 14.15078
v 12.25967 27.22814 13.77693
v 8.713784 27.11072 15.12068
v 9.721592 28.49722 15.7124
v 11.2095 28.22142 15.02005
v 8.958491 28.3334 15.84929
v 12.02212 28.91504 15.26959
v 10.94677 29.75977 16.11792
v 10.28514 29.33031 16.0427
v 12.1171 27.91632 14.42891
v 13.87682 28.84899 14.57862
v 12.96888 28.13354 14.28948
v 8.190261 26.11224 14.68927
v 7.343194 26.93117 15.58617
v 12.22592 26.23031 12.8734
v 12.45924 25.53423 12.07177
v 8.738277 29.14867 16.41081
v 9.293111 29.72489 16.53501
v 9.938009 30.30071 16.65595
v 12.24297 30.4862 16.23247
v 13.63837 29.71558 15.34022
v 10.74776 30.6743 16.67945
v -0.8884104 16.15848 15.77655
v 0.1337955 17.75277 15.51931
v 0.95832 17.49654 15.26832
v 9.01885 9.91382 8.019987
v 15.09333 30.18993 15.23048
v 14.15514 30.46108 15.70626
v 14.876 29.46521 14.74854
v 16.42683 29.60441 14.41827
v 13.93222 27.00442 12.89115
v 13.85428 26.12037 12.05363
v 14.98984 25.92129 11.43954
v 14.1273 25.12532 10.92848
v 13.34951 25.06529 11.17301
v 12.50597 24.68072 11.16807
v 15.19752 26.95225 12.35804
v 15.33061 24.75725 10.24867
v 14.68198 28.12822 13.70106
v 16.15654 27.79947 12.85756
v 8.766248 8.641503 8.966109
v 8.207024 8.174554 9.913314
v 8.920041 7.46347 9.472097
v 8.348394 6.337673 10.90762
v 7.328744 8.463817 10.95341
v 9.499575 6.192383 9.574624
v 9.87202 7.52665 8.361143
v 9.295669 5.073943 10.49454
v 11.66596 24.32186 11.23648
v 17.59235 -9.336199 9.014419
v 16.0661 -10.05234 9.368417
v 10.37411 -4.02303 13.0181
v 1.991501 8.906538 16.82879
v 7.999389 -0.9214371 15.07639
v 10.87945 4.911406 8.822766
v 12.64821 21.36421 8.184664
v 0.5192616 18.58246 15.45473
v 0.7307453 20.19405 15.57978
v 1.075179 8.80426 17.40708
v 1.365332 9.763848 16.84058
v -0.5337935 10.09849 17.39018
v 3.162658 6.212434 17.13301
v 1.781091 7.731561 17.48203
v 10.5279 24.135 11.72778
v 11.1091 3.347337 9.510517
v 6.484293 2.680976 15.25306
v 11.98764 22.25866 9.177574
v 13.74607 22.55708 8.796679
v 14.88579 22.15355 8.155425
v 14.38307 21.45691 7.718467
v 12.58417 23.20908 9.776118
v 4.240085 4.492797 16.8919
v -14.26049 8.665811 7.220284
v -15.77751 9.345807 5.722353
v -17.16727 9.001511 5.161556
v -16.77931 10.81508 4.909639
v 13.58685 48.28581 19.2713
v 52.14695 -24.61905 -26.09156
v 51.88018 -24.58884 -24.75266
v -27.8113 -30.73479 6.767815
v -28.27764 -31.34849 6.462107
v 20.81708 36.20176 16.25816
v 20.1939 36.43655 16.47842
v 19.49814 36.31599 16.67297
v 9.157344 -41.68074 7.986928
v 17.84057 -10.59119 9.004547
v -57.21283 49.28354 -15.2656
v -55.80449 -34.51863 -42.27484
v 5.762817 -34.9394 14.43893
v 6.364509 -33.65178 14.64713
v 4.470055 -34.67776 15.08485
v 6.912689 -32.85804 14.53636
v 43.78032 28.28124 2.177646
v -32.34883 24.36651 8.282032
v -50.16177 -46.69676 -41.09652
v 54.77522 43.40288 -18.09366
v 54.87116 42.9401 -18.46769
v 44.04314 -48.01476 -27.43587
v 45.10928 -46.8236 -29.11775
v 43.49388 -49.37704 -29.19098
v 43.88467 -49.09986 -30.65542
v 43.25474 -50.28426 -32.19815
v 42.80922 -50.72489 -30.86102
v 44.00109 -49.28621 -32.4678
v 45.35438 -47.05558 -31.77161
v 42.12621 -51.53859 -30.3097
v 42.13735 -51.27403 -29.2817
v 44.62061 -48.6385 -35.20238
v 43.92518 -49.60141 -34.56898
v 45.22388 -47.7073 -35.29738
v 8.88309 46.07158 20.24145
v 17.47431 -22.96681 8.581523
v 2.730005 5.005149 18.05588
v 15.0152 23.06153 8.851699
v 16.14468 23.34753 8.865232
v 16.52939 22.40666 8.032121
v 13.44805 23.55894 9.733951
v 14.03503 24.42699 10.31227
v 16.98579 24.96796 10.02075
v 17.98911 23.7272 8.907759
v 18.46233 24.47771 9.41322
v -60.70006 20.6231 -25.37521
v -60.86012 22.02103 -25.87534
v -60.35905 18.9741 -24.40669
v -60.8595 19.00989 -25.6652
v 29.46915 -62.633 -23.75019
v 58.6435 -1.984377 -41.27217
v 58.08551 -3.75229 -39.87046
v -60.68842 17.19112 -25.08051
v 57.7009 -4.717493 -38.49217
v 57.53742 -5.036808 -37.78055
v 14.63738 -70.95488 -13.83806
v 14.90457 -70.23671 -11.1784
v -0.7215341 -72.6472 -3.909266
v -1.897178 -72.01855 -2.819592
v -61.20897 17.96949 -26.53903
v -60.93815 17.83823 -25.7794
v -61.52927 18.85498 -27.52
v -61.25259 20.48639 -26.93673
v -4.144133 6.874444 18.41337
v -3.403011 7.628471 18.34706
v 25.90126 59.15519 14.93755
v 26.91873 60.38271 14.27581
v 27.62101 59.89139 13.91638
v 28.08314 58.75907 13.73211
v 28.22725 57.98027 13.68673
v 25.83691 60.87711 14.7958
v 19.19299 -10.24631 8.727841
v 19.34984 -11.77728 8.778897
v 20.85675 -11.15532 8.467326
v 20.98893 -13.14166 8.556678
v 20.69216 -14.70489 8.595046
v 22.43944 -14.6265 8.389446
v 22.20915 -15.65545 8.404521
v -60.86828 -5.644316 -34.01036
v -61.85725 -2.483313 -36.29893
v -61.58175 -3.993958 -36.86391
v -62.33834 -1.987794 -40.23139
v -61.84891 -3.520941 -38.33758
v -62.07887 -2.0225 -37.49223
v -62.24607 -0.3412662 -36.12449
v -61.22372 -5.274683 -36.23954
v -61.085 -6.320305 -37.04025
v -60.74084 -6.819178 -34.92381
v -60.73895 -7.372145 -36.00057
v -60.6192 -8.800355 -37.46635
v -61.05544 -7.034972 -38.20119
v -60.55261 -7.970507 -35.41272
v -60.42617 -7.957955 -34.28894
v -60.39444 -9.108091 -35.93438
v -60.83609 -8.41942 -38.71348
v -61.28317 -6.663058 -39.65099
v -61.50336 -4.947612 -38.02094
v -61.48472 -5.566419 -39.2614
v -60.1426 -9.473721 -34.38311
v -61.03233 -8.082824 -40.06023
v -61.46838 -6.274176 -40.71016
v -61.6035 -5.380992 -40.16711
v -61.38569 -7.017471 -41.57355
v -61.15477 -8.396651 -42.24386
v -61.59506 -6.001128 -41.46641
v 39.3323 -54.80999 -29.76505
v 40.56172 -53.63714 -31.31375
v 39.973 -53.8269 -28.47452
v 39.90238 -53.53944 -27.09083
v -49.4082 29.44913 -0.3089476
v 43.68447 34.21594 2.494279
v 44.29703 33.69609 1.727438
v 44.57023 32.6301 1.509772
v 43.73386 32.64275 2.642731
v 4.425376 23.62915 15.14045
v 3.738126 23.88982 15.54506
v 4.590749 24.32852 15.3801
v 55.87222 -6.072064 -27.7642
v 56.1086 -5.858313 -28.89157
v 55.57983 -8.080789 -28.26818
v 55.97689 -7.656905 -30.36064
v 56.53535 -6.459493 -32.51444
v 56.65194 -6.94411 -34.23891
v 56.16534 -8.538811 -32.92789
v 55.84103 -8.787201 -31.01918
v 45.69093 -46.08827 -30.01139
v 46.37179 -45.18 -31.24224
v 46.24996 -45.76125 -32.99809
v -21.43443 -35.13098 8.024496
v -21.73728 -35.74073 7.549827
v -20.71797 -36.11883 7.829916
v -19.21663 -36.84642 8.09283
v -20.8723 -37.00863 7.004252
v -52.33595 60.99178 -7.805217
v -51.50753 61.82166 -6.647913
v -50.52795 61.58238 -5.111128
v -50.78834 60.09055 -5.14276
v -39.37693 -58.8488 -35.35191
v 23.36123 40.24418 15.65144
v 22.87589 42.09743 15.85175
v 55.55345 -9.445273 -29.83833
v 23.57283 38.81834 15.44019
v 22.45829 36.13677 15.74709
v 18.80138 -35.33608 6.921017
v 37.01911 59.23706 6.952046
v 28.47371 34.59694 13.26881
v 15.52972 -59.87843 -2.000929
v 54.97157 -4.102032 -22.28885
v -24.7324 -39.73614 3.195746
v -26.53989 -38.85376 3.708627
v -25.57786 -38.65553 4.054655
v 31.89062 34.63235 11.69405
v 30.9167 34.04356 12.16239
v 58.90334 19.38586 -32.12809
v -29.90285 67.51468 13.67357
v -18.78017 59.88365 19.20721
v -18.90203 61.08027 19.06932
v -17.16211 61.25005 19.45435
v -16.19331 60.12611 19.7529
v -16.69624 62.96275 19.29513
v -17.55046 64.08215 18.9305
v -16.54399 65.12276 18.93263
v -14.86551 65.99266 19.07076
v -13.69088 63.32197 19.79108
v -19.03333 65.20542 18.38796
v -17.19826 66.08683 18.5706
v -15.57663 62.54338 19.58999
v 23.39718 -66.00582 -19.1521
v -45.38144 67.66733 0.2976834
v -45.2615 68.43533 0.1553829
v -45.37408 66.79792 0.628572
v -3.312335 -43.90435 11.8433
v -6.512944 -43.30054 11.63248
v -4.403723 -45.08562 11.58989
v -1.944216 -43.33601 11.8241
v -2.186587 -44.39447 11.79354
v -2.997597 -45.05884 11.62787
v -4.118377 -42.6877 11.73656
v -4.218049 -41.91972 11.55627
v -5.762651 -41.71605 11.45617
v -3.620678 -40.86436 11.48585
v -1.976321 -41.70534 11.55587
v -3.729161 -45.47283 11.43011
v -3.890167 -45.9733 11.10542
v -2.241363 -45.66505 11.35958
v -3.155959 -45.96561 11.13228
v -2.283004 -46.6431 10.54527
v 13.26666 -71.52203 -12.50978
v 20.80692 -35.38443 6.089491
v 20.31553 -35.46888 6.233246
v -62.02201 29.05581 -30.01394
v -62.37858 29.3667 -31.19094
v -62.25497 28.07504 -30.7058
v -62.10429 30.39487 -30.31003
v -62.58707 31.01952 -31.78769
v -62.88073 30.46878 -32.65292
v -54.68967 -37.66636 -43.11606
v 50.80009 57.41802 -10.86897
v 49.91945 59.1773 -9.829626
v 50.75202 58.48627 -10.96911
v 51.11042 57.56178 -11.46845
v 50.17624 59.49725 -10.31157
v 51.43201 58.08958 -12.23989
v 51.5647 57.10072 -12.29523
v 14.19164 -16.43225 9.183831
v -61.46771 32.96088 -28.2802
v -61.59267 31.64594 -28.75929
v 43.55672 61.332 -0.616771
v 42.62799 63.60581 -0.01486523
v 43.5962 59.59155 -0.296184
v 44.12415 58.37474 -0.7502912
v 43.90371 57.63322 -0.3322729
v 42.36195 62.02597 0.7249572
v 41.95144 63.55156 0.8627398
v 43.06578 64.39223 -0.8505173
v 42.49159 65.34331 -0.4335146
v 2.668576 -19.17085 16.16949
v -31.48094 0.06160831 4.223406
v -30.75507 -1.228142 4.691138
v -32.45713 0.1946656 3.99565
v 8.055805 28.47981 16.25615
v -29.38606 26.95265 10.27764
v -29.87567 26.63756 10.00839
v -32.87423 29.40344 10.85271
v -31.93246 28.37716 10.52366
v -32.00791 29.39935 11.07537
v -31.02876 29.02746 11.11054
v -31.46791 28.65936 10.80432
v -30.7717 28.57059 10.89848
v -29.91232 29.25759 11.50907
v -29.04378 28.79659 11.4256
v -30.1481 29.82299 11.81865
v -30.54921 30.13301 11.90535
v -31.02781 29.58778 11.42363
v -29.69562 30.17136 12.22988
v -28.94998 29.83235 12.20793
v -28.14355 28.28177 11.29574
v -28.10496 27.15786 10.63908
v -26.55128 27.30518 10.98089
v -29.39471 25.74606 9.664607
v -27.78708 26.30103 10.19909
v -26.51144 28.21171 11.61172
v -26.72372 25.40485 9.667529
v -26.08387 25.21157 9.616269
v -28.21876 25.71029 9.828124
v -31.55363 29.9175 11.478
v 50.56005 -27.67263 -21.92854
v 9.900642 10.52924 6.792792
v 9.821055 9.079857 7.515189
v 10.96566 9.836542 6.083321
v 10.96775 7.481489 7.250247
v 10.92565 8.391931 6.77948
v 11.90854 10.61295 5.194345
v 11.85277 8.841544 5.808483
v -38.14234 70.53896 6.772263
v -37.47791 69.50059 7.769032
v -31.30139 9.510507 3.956827
v 30.63054 -62.11235 -25.38778
v 29.09479 -63.12132 -24.63257
v -36.55455 -61.25338 -28.25687
v 58.61419 15.90633 -30.91054
v 58.53833 14.03251 -30.72064
v 58.89954 15.43129 -31.98456
v 58.95198 14.04183 -32.1655
v 59.26897 14.44086 -33.42869
v 59.10466 13.35936 -32.82204
v 59.10624 11.92074 -33.08198
v 59.45374 13.03724 -34.35537
v 58.88753 10.59228 -32.26456
v 58.9048 9.764972 -32.63361
v 13.22575 50.32993 19.48721
v 12.56379 49.23718 19.60185
v 11.74421 50.03115 19.83419
v 12.24477 47.89132 19.57848
v 11.37719 48.79012 19.8519
v 10.12245 50.056 20.19276
v 10.07113 48.61046 20.13571
v 11.40602 46.9101 19.74925
v 10.73328 50.76813 20.06871
v 11.54445 51.59906 19.91806
v 10.10198 51.67438 20.23653
v 10.13856 47.07143 20.04373
v 8.985674 47.91302 20.32359
v 9.208159 49.09282 20.34742
v 7.820948 49.43933 20.59891
v 7.403576 51.34729 20.75168
v 8.743913 51.73056 20.52359
v 6.40443 49.97609 20.87604
v 6.641045 48.52882 20.77477
v 5.554546 50.98036 21.02065
v 3.97924 51.47018 21.21887
v 5.314909 53.26161 21.06409
v 6.874405 53.31399 20.83805
v 5.351593 49.42618 21.00772
v 8.047639 54.20939 20.66574
v 6.635174 54.73382 20.8628
v 8.473223 53.03194 20.58197
v 7.491162 55.58387 20.71401
v 5.239627 55.51509 21.0405
v 6.05009 56.2266 20.90518
v 7.470462 56.50434 20.69212
v 5.157715 57.09648 20.9678
v 6.116541 58.26235 20.78291
v 7.171612 57.34734 20.69962
v 3.336379 47.87324 21.18513
v 1.815365 48.39714 21.34155
v 1.667262 50.35497 21.41941
v -57.88332 -25.35687 -37.36474
v 17.79511 -22.0116 8.479901
v -15.49736 -16.27989 16.17425
v -15.12128 -17.32116 15.30039
v -14.44602 -17.53257 15.51363
v -14.8393 -16.99876 16.03155
v 12.11932 -71.0614 -8.377184
v 10.82728 -71.89379 -8.774832
v 10.52521 -71.25336 -6.90245
v 10.12646 -71.63612 -7.276516
v 56.11625 39.27333 -22.4003
v 55.89773 39.60246 -21.75011
v -21.68214 -37.28507 6.348695
v -23.13667 -36.23682 6.610833
v -23.2981 -37.42165 5.607537
v -24.38392 -35.81305 6.389809
v -21.61884 -38.14461 5.282535
v -22.87391 -38.66195 4.307668
v -24.31271 -37.64721 5.14032
v -20.51633 -39.24982 3.532008
v -21.18498 -39.37897 3.16179
v -22.8027 -38.99717 3.85871
v -23.71716 -39.15704 3.70575
v -20.59625 -70.56915 -19.27246
v -33.80469 23.94157 7.704595
v 52.02497 -20.44763 -21.44226
v 52.51131 -18.94703 -22.29519
v 52.63741 -19.47519 -23.47412
v 20.22744 -67.78886 -16.76778
v 12.30171 -40.83679 5.438582
v 13.2128 -41.80894 4.901885
v 2.458478 43.88417 21.00812
v -59.91896 -10.71889 -34.44978
v 43.81097 55.26156 0.09214041
v 44.14956 56.1242 -0.4386886
v 44.72401 55.67881 -1.117875
v 0.9784134 -72.28385 -3.39167
v 14.31299 10.84361 4.440194
v 13.60256 10.39181 4.61514
v 12.59177 10.3231 4.918638
v 15.03985 9.536141 4.415295
v 13.54957 9.14514 4.854844
v 14.25666 9.56936 4.5478
v 14.84432 11.16726 4.380437
v 15.39926 11.11372 4.294516
v 15.97323 10.17377 4.275184
v 14.65463 8.057202 4.718204
v 32.34565 -2.761426 3.219738
v 33.72554 -3.29249 2.902636
v 45.75461 -45.54911 -28.58558
v -24.5245 -68.60024 -21.19318
v -22.77909 -69.48779 -20.88935
v -23.83836 -68.97443 -21.74015
v -22.52993 -69.60724 -21.15191
v -23.71644 -69.03063 -22.13434
v -25.06209 -68.31149 -22.78667
v -13.73663 -9.371312 16.81962
v 40.95683 62.19312 2.339347
v 40.421 62.93839 2.791756
v 39.47974 62.82577 3.850736
v 39.89315 63.95177 3.126209
v 40.34143 65.13701 2.270741
v 41.21435 64.26438 1.544101
v 38.46646 62.3674 5.047392
v 38.56041 63.62402 4.631349
v 39.12033 64.34708 3.851922
v 38.08697 65.36333 4.638321
v 39.44788 65.08566 3.290294
v -23.74379 -1.073741 6.540945
v -24.34483 0.1575837 5.881658
v 30.85605 -4.194892 3.989143
v 31.07381 -2.731228 3.563056
v 29.80822 -5.219444 4.576127
v 29.1916 -2.864058 4.109956
v 28.46989 -4.190141 4.679928
v 27.99202 -2.470175 4.298517
v 29.35952 -1.097374 3.667751
v 29.71758 0.6864291 3.299398
v 30.78204 -0.3026355 3.181779
v 27.2238 0.5246674 3.837634
v 31.8514 -0.9559079 2.998086
v 31.52389 0.9030532 2.812598
v 29.36314 2.265557 3.235369
v 30.82093 2.899373 2.776914
v 32.01371 2.197119 2.485693
v 32.7748 1.234403 2.387506
v 32.01276 3.053432 2.420779
v 34.33741 2.614506 1.617331
v 32.12341 4.266622 2.343979
v 33.76111 4.156004 1.727125
v 33.0083 3.249466 2.056252
v 28.12885 4.299382 3.41766
v 27.94079 2.46099 3.518555
v 29.47682 4.252944 3.086681
v 26.22606 1.388286 3.938504
v 26.57191 2.933273 3.737794
v 26.56991 3.738472 3.705798
v 27.63403 5.736277 3.536604
v 30.36711 5.732067 2.853045
v 30.68058 4.369915 2.770679
v 26.45375 5.037347 3.695286
v 32.61752 6.135216 2.139597
v 31.71511 5.417181 2.440966
v 34.17733 5.000317 1.52268
v 34.88569 3.90113 1.271916
v 35.53894 2.869073 1.10427
v 31.6556 6.829749 2.483316
v 32.59751 7.133445 2.159418
v 32.70864 8.311197 2.094462
v 33.42968 7.308444 1.819627
v 33.39724 6.416456 1.825304
v 34.00612 6.3406 1.561787
v 35.16503 6.095158 1.02729
v 35.89332 4.862843 0.7213036
v 31.00687 6.437253 2.687214
v 36.11832 5.724093 0.5747425
v 35.54919 7.860136 0.7800269
v 34.81618 7.524627 1.145367
v 36.20001 7.066864 0.481319
v 29.93795 6.975329 3.036248
v 29.19571 6.869423 3.234676
v 34.4791 0.3426132 1.947592
v 29.14618 8.148071 3.327328
v 30.53482 7.898288 2.898799
v 36.12672 7.719338 0.4758659
v 36.32841 9.266784 0.2358773
v 37.11946 7.561984 -0.1220209
v 37.23275 6.803909 -0.122025
v 38.06741 6.113582 -0.5951478
v 37.15357 5.582638 -0.01656218
v 38.68749 8.129641 -1.219052
v 38.06201 4.763627 -0.4546573
v 36.8662 4.186767 0.2782263
v 38.8615 4.224194 -0.8369535
v 38.34305 2.37343 -0.2018586
v 37.54667 3.194236 0.06541236
v 36.47074 2.560053 0.7407474
v 35.86971 1.42964 1.211077
v 37.38853 1.435897 0.5038207
v 36.66444 -0.346686 1.222869
v -16.21323 -11.51148 12.43705
v -61.53607 8.15113 -27.84863
v -61.30457 8.539428 -27.0408
v -61.61559 9.862826 -27.82833
v -61.07676 10.31641 -26.10427
v -62.14904 10.14594 -29.53186
v -61.5757 12.02855 -27.47856
v -61.99855 11.21513 -28.90961
v -61.98984 12.47892 -28.73494
v -61.87386 13.37613 -28.35372
v -61.18134 12.07728 -26.32909
v -62.39796 9.686936 -30.51287
v 22.23053 -40.02356 2.716745
v -30.30245 -32.43529 5.394289
v -29.92199 -33.46954 5.193903
v -29.13361 -32.48302 5.834516
v 58.01554 8.585102 -29.3401
v -42.44194 17.59186 -1.960817
v -42.71198 17.46282 -2.194159
v 5.793847 -41.43486 10.05925
v -49.40033 -47.67502 -42.17108
v -48.32639 -49.48104 -38.92625
v -49.25499 -48.16108 -39.46246
v -48.24623 -49.18501 -42.27708
v -48.46499 -49.3672 -37.44783
v -47.37206 -50.10098 -43.20819
v -47.2847 -50.87208 -38.46981
v -28.62363 -39.05106 3.181532
v -51.85153 -43.92845 -40.82316
v -51.23041 -44.86169 -42.25167
v -52.03016 -43.47036 -42.21621
v -52.51606 -42.69343 -40.36253
v -51.39656 -44.2871 -44.49656
v -50.95121 -45.05089 -44.16375
v -17.68724 10.99618 4.657022
v -17.09551 11.44882 4.750866
v 40.76923 55.5026 3.634855
v 33.61589 8.553275 1.682828
v -57.58224 -24.676 -32.94537
v -57.82389 -23.66837 -33.68336
v -57.94955 -22.65261 -33.50231
v -58.34414 -20.55263 -34.19787
v -58.09369 -20.71474 -32.25314
v -58.33203 -21.63572 -35.556
v -57.8966 -24.05994 -34.81453
v -58.74116 -20.14035 -37.42097
v -58.35321 -22.80519 -37.70509
v -58.00923 -24.39125 -36.65101
v -58.82012 -18.43789 -35.90489
v -58.54876 -21.51432 -37.88063
v -58.77779 -20.7273 -39.1459
v -59.29278 -17.57866 -39.40501
v -59.4968 -17.35645 -42.03586
v -59.69858 -15.98609 -41.34644
v -59.49818 -16.11005 -39.11802
v -59.08847 -17.80671 -37.57315
v -57.63667 -25.50318 -34.83003
v -57.66071 -26.05554 -36.07376
v -58.55223 -21.93259 -38.84413
v -58.70033 -21.59007 -40.08836
v -58.30375 -23.6638 -39.1515
v -58.67347 -22.08009 -41.03229
v -58.96355 -20.40488 -41.33903
v 57.38903 -5.002024 -36.6525
v 57.19557 -5.530263 -36.06985
v 57.27176 -5.893116 -37.22006
v 57.09293 -6.552179 -36.96981
v 56.90662 -6.893505 -36.17253
v 57.46857 -5.699351 -38.55849
v 57.76822 -4.969901 -39.73007
v 57.17795 -6.705719 -37.9908
v -17.26038 12.04818 4.631936
v -17.00716 13.23496 4.351013
v 53.48718 -16.89162 -25.37757
v 53.15525 -17.13712 -23.69804
v 53.1646 -17.92322 -24.64556
v -50.07201 -45.84268 -46.72856
v -49.72222 -46.57494 -45.74937
v -50.19403 -45.89083 -45.80311
v -49.32032 -47.45453 -44.17887
v 23.94182 -39.07504 2.914805
v 1.846329 6.349763 18.04136
v 0.859186 6.956412 18.32722
v 0.6434945 7.839653 18.04099
v -0.7161064 8.795675 17.99414
v 56.98629 19.39945 -25.87294
v -59.32089 30.3902 -22.3972
v 26.23496 6.256722 3.769778
v 27.40967 6.565138 3.609626
v 25.36866 5.720445 3.889857
v 24.52625 6.785936 4.035336
v 25.85131 7.511396 3.892502
v 25.91167 8.485355 3.971427
v 27.21116 7.263913 3.682423
v 48.72174 -39.71645 -29.47727
v 34.83797 28.39331 8.431386
v -5.769108 -37.28312 13.4146
v 47.76666 -38.19336 -22.95931
v 53.19769 -21.23784 -28.68152
v 52.44493 -24.89503 -27.9875
v -4.389089 -38.46278 11.53702
v -5.014119 -38.02081 12.19434
v 12.06231 -6.442992 11.50998
v 10.55731 -5.545692 12.96464
v 13.95851 17.26187 4.592364
v 14.68571 16.70842 4.033037
v 14.49358 16.12515 3.870863
v 14.73043 16.02899 3.587924
v 14.19583 15.32373 3.625167
v 15.429 16.5097 2.970908
v 14.61585 15.63797 2.5113
v 14.16478 15.11466 3.288423
v -33.34605 30.00671 11.07034
v -34.40417 29.84477 10.65432
v -34.07659 30.5193 11.13166
v -33.25803 30.55957 11.40691
v -32.56639 30.14547 11.36953
v -51.15279 30.53861 -3.178507
v -54.06205 -37.47462 -50.59261
v -53.62684 -38.44046 -50.74274
v -53.45641 -39.08641 -49.95644
v -53.19136 -39.48531 -50.39811
v -53.86064 -38.39168 -49.33326
v -53.42778 -39.46091 -48.93842
v -52.6509 -40.84601 -49.41831
v 42.39246 11.61667 -5.170744
v 41.11916 11.31973 -3.847311
v 40.46575 11.93714 -3.461292
v 40.94885 10.50178 -3.468837
v 41.73419 9.968591 -4.058335
v 42.49392 9.212484 -4.607689
v 40.98353 9.405401 -3.251398
v 39.82663 10.07515 -2.374652
v -53.83598 -39.92218 -39.85073
v 8.323036 -40.43403 8.343291
v -59.8837 -14.2768 -40.45879
v -59.27556 -15.46066 -35.98328
v -59.74384 -14.12499 -38.33235
v -59.04031 -17.10146 -35.93432
v -60.21093 -12.19326 -39.98483
v -60.05965 -13.90444 -41.94593
v -60.48714 -12.23335 -43.24821
v -60.32289 -13.17766 -43.53262
v -60.551 -11.3468 -42.04521
v -60.75321 -11.2249 -44.19212
v -61.01124 -9.857427 -44.28915
v -60.93322 -9.460107 -42.21251
v -61.00996 -10.38555 -45.59926
v -60.7345 -11.81439 -45.90328
v -61.37891 -8.793679 -46.60294
v -59.91303 -12.87901 -37.89178
v -59.63109 -13.40924 -35.97905
v -59.34529 -14.53947 -35.18485
v -59.07582 -15.42261 -34.03484
v -12.32962 -30.52005 13.86578
v -59.27292 -18.94674 -42.46401
v 0.8507216 21.53745 15.80494
v 2.132985 21.29934 15.35135
v 2.231922 22.20532 15.57322
v 0.3060599 23.33929 16.37894
v 2.490728 23.65249 15.93851
v 1.612113 24.21047 16.39112
v 2.935021 24.51126 16.09604
v 2.416106 25.03213 16.44018
v -4.083133 8.21512 17.84688
v -4.038643 10.09521 17.06211
v 59.29714 16.17371 -33.55286
v 59.58511 14.94282 -34.82844
v -28.28203 -33.6673 5.785595
v -28.16443 -34.46807 5.548092
v -29.0816 -34.63511 5.120241
v -25.49373 -27.14981 7.969501
v -62.59247 1.195789 -36.48934
v -62.5125 1.351751 -35.76365
v -17.19771 7.931176 5.483274
v -18.65125 8.598634 4.818039
v -18.38446 10.15692 4.629177
v -57.89731 -20.26879 -30.44838
v 4.830242 25.4682 15.84131
v 4.257402 24.60984 15.66579
v 56.78723 21.65944 -25.47057
v 56.84596 20.33949 -25.47694
v 57.06586 21.97137 -26.35617
v -59.674 43.90653 -21.37738
v -59.53036 44.38305 -20.90078
v 16.68429 -21.47817 8.675852
v -61.10285 14.00511 -26.13291
v -61.90589 15.67952 -28.56499
v -60.90112 12.97866 -25.59586
v -61.20082 15.51862 -26.45093
v -62.40216 14.97422 -30.17308
v -62.36145 13.08563 -29.95835
v -62.4752 16.32993 -30.36852
v -61.99314 16.89733 -28.88202
v -62.62254 18.66036 -31.11001
v -62.76382 16.8265 -31.37577
v -62.33131 17.8117 -30.03349
v -62.20787 18.00957 -29.61005
v 12.21294 -18.86887 9.949957
v 12.76922 -18.45748 9.638154
v 12.57152 -17.97522 9.963508
v 13.37425 -17.03823 9.55383
v 12.00396 -17.84264 11.92443
v 11.9148 -18.61754 10.44425
v 12.74953 -16.56061 10.85158
v 11.73374 -18.17949 12.15365
v 46.71745 -45.02132 -33.58567
v 8.506531 56.61966 20.52021
v 8.217558 55.62529 20.5936
v 9.32904 57.94598 20.33894
v 8.730422 58.23412 20.429
v 9.910044 57.02907 20.25827
v 10.60837 58.7453 20.00769
v 10.15789 55.59043 20.23479
v 50.83113 -32.71404 -28.40408
v 51.103 -32.17013 -29.25062
v 50.8685 -33.82164 -30.41677
v -29.25892 -31.44926 6.088422
v -29.75766 -30.53144 6.163037
v -29.03067 -30.32841 6.464967
v 6.041479 45.40884 20.70521
v 3.193621 45.49107 21.06384
v 53.37469 -19.61968 -27.99416
v 52.98912 -21.3566 -27.46869
v 53.27856 -18.61228 -26.09257
v 53.62501 -18.13211 -27.86956
v 53.71801 -16.97092 -27.06505
v 24.9581 2.435107 4.057581
v 25.07025 3.571271 3.972761
v 25.22419 4.878469 3.9108
v 23.54844 4.230316 4.153984
v 23.43514 6.060277 4.094904
v 23.74129 2.645207 4.222632
v -18.729 1.54194 7.700811
v 35.6021 58.60674 8.286944
v 36.34089 58.75191 7.60279
v 36.56923 59.25717 7.358225
v 34.7813 57.45611 9.067328
v 33.65174 57.60706 9.954215
v 34.37112 59.00677 9.295663
v 33.22694 58.98383 10.17332
v 32.50877 60.17134 10.61531
v 1.041345 49.03257 21.43552
v -61.90557 31.21555 -29.68768
v 26.47657 -0.7434658 4.251554
v 24.35327 -65.519 -19.97677
v 22.55816 -66.90928 -20.43143
v 54.33911 -13.41966 -26.71576
v 12.98132 -12.63757 10.9077
v 12.21782 -11.41995 12.54202
v 23.10493 -7.394125 7.235229
v -17.61423 12.74178 4.354091
v -0.8381489 -44.3962 11.81145
v 0.3724291 -44.21635 11.78829
v -50.46647 -46.02738 -42.92728
v -8.842187 -37.50945 11.73975
v -10.77465 -37.35006 11.36564
v -10.63992 -38.06277 10.22963
v -7.776465 -37.98933 11.40556
v -8.882979 -38.30183 10.35787
v -32.68616 67.82936 11.90578
v -31.66615 66.69419 12.85734
v -33.21697 69.41965 11.05607
v -31.93476 69.1957 11.99856
v -31.37928 68.08186 12.64786
v 12.64369 32.99736 17.30971
v 12.31403 31.50886 16.72655
v 11.32373 32.1654 17.2135
v -48.64555 -48.3315 -44.11271
v -33.23152 0.5670806 3.754266
v -34.60435 1.391987 3.273708
v -36.01044 0.9274198 2.977413
v -35.08447 2.614863 2.971231
v -34.47239 67.98751 10.65912
v 33.96648 27.57209 8.374361
v 33.18603 28.27961 9.030836
v 33.39872 28.63892 9.143485
v 34.46048 29.14107 8.990328
v 32.88433 26.88691 8.340131
v 31.70378 28.10512 9.382657
v 31.57222 28.53873 9.667781
v 32.47148 28.87626 9.57725
v 31.37008 26.68341 8.695292
v 30.40854 28.0556 9.746236
v 32.29443 25.57021 7.955598
v 30.91235 25.85921 8.441924
v 30.4812 24.62785 8.044103
v 29.93746 25.10223 8.413606
v 29.9963 26.75012 9.100775
v 28.06069 26.06202 9.195282
v 28.74051 27.02061 9.569228
v 29.8438 27.80674 9.770564
v 35.85588 60.34554 7.889299
v 36.59655 60.72591 7.130449
v 35.58433 62.36755 7.760383
v 34.6649 61.24887 8.747149
v 34.44759 62.80301 8.632773
v 34.57115 63.8593 8.349236
v 35.18286 65.2131 7.509406
v 36.50176 63.2779 6.763256
v 36.72589 61.89233 6.824342
v 36.15179 65.33125 6.548436
v 36.30276 64.27472 6.687035
v 37.1172 64.85628 5.728796
v 37.49129 63.70582 5.705372
v 37.86812 62.678 5.568799
v 37.74125 61.71132 5.899495
v 37.37562 60.94423 6.383602
v 38.23536 61.13565 5.504008
v -61.05698 35.59124 -26.95661
v -24.18307 2.896977 5.074964
v -7.442784 -16.34448 19.92943
v -8.05783 -16.23538 19.53389
v -42.20582 17.18242 -2.062674
v -41.82288 17.58211 -1.661438
v -41.77169 16.99279 -1.887018
v -41.81282 15.40231 -1.875894
v 51.22297 -33.74275 -33.068
v 50.49833 -36.44882 -34.10784
v 50.97911 -35.01492 -34.39052
v 9.357818 -72.49197 -8.663298
v 7.130722 -72.74877 -7.056841
v 37.38218 -57.15557 -35.92238
v 39.95546 -54.57056 -33.61096
v 40.44999 -54.03833 -35.40565
v 38.8951 -55.67278 -36.4805
v 39.4551 -54.92978 -31.55854
v 41.1238 -53.17897 -33.03042
v 42.15192 -52.03479 -35.37465
v 42.1782 -51.98912 -37.16497
v 42.70522 -51.28064 -34.61874
v 43.6053 -50.13341 -36.81163
v 42.65967 -51.2538 -39.59351
v 41.3864 -52.7329 -40.07108
v 41.22644 -53.06927 -38.14942
v 40.78125 -53.65812 -36.73001
v 40.00815 -54.3653 -38.86808
v 39.85585 -54.66887 -36.86312
v 39.17708 -55.28957 -37.94411
v 39.06749 -55.27626 -39.1035
v 38.29293 -56.0517 -38.79702
v 36.83715 -57.38577 -38.63512
v 42.26209 -51.5647 -31.43439
v 6.92063 -0.5422624 16.4056
v 8.058606 -1.669767 15.34536
v 53.06876 -23.0113 -29.92204
v 52.79805 -24.3231 -29.70636
v 57.0069 23.07249 -26.1981
v 56.78208 22.48898 -25.50812
v -57.6419 -20.57273 -29.02145
v 51.78559 55.25853 -12.44531
v 51.77517 54.62523 -12.3323
v 52.47322 54.10303 -13.54925
v 33.94159 61.26452 9.354435
v 40.03794 8.767462 -2.30345
v 39.52626 8.717402 -1.882857
v 56.81574 24.211 -25.73759
v 58.79715 -1.487192 -41.62838
v 58.90213 -0.1216139 -40.17479
v 22.68178 2.843941 4.370608
v 21.23288 5.673944 4.278505
v -2.415167 23.23194 16.5246
v -0.3851605 22.00467 16.14454
v 0.7116391 25.57294 17.01396
v -2.264219 25.25313 17.10796
v -3.543182 23.07332 16.36193
v -21.78406 65.40033 17.54804
v 30.41541 22.74667 7.14183
v -19.71945 54.49513 19.11758
v 21.89621 -67.03566 -18.74606
v 20.35821 -68.08415 -18.61116
v 18.51072 -69.36202 -19.26151
v 18.63444 -68.868 -16.48533
v 3.406101 -31.60517 16.03756
v 2.812586 -34.51493 15.68125
v 17.68488 35.09929 16.94733
v 19.23736 35.73657 16.64358
v 18.41429 35.37959 16.80471
v 19.25223 34.96695 16.53866
v 18.45337 34.52758 16.6093
v 17.42592 34.40264 16.82609
v 57.35052 22.78271 -27.22987
v 38.34212 9.179744 -1.109648
v -52.26204 62.80039 -8.142774
v -51.68898 63.56535 -7.396128
v -50.91818 63.56556 -6.121298
v -50.76802 63.00037 -5.769295
v -50.66804 64.73906 -6.025451
v -51.299 64.38184 -6.9833
v -52.76314 62.00621 -8.735907
v 56.59874 -7.739942 -35.19407
v -62.16882 -2.753759 -40.1036
v -62.36382 -1.178527 -38.71042
v -62.38218 -1.576602 -39.81644
v 45.63766 56.36172 -2.439148
v 0.9690252 -19.11437 17.67525
v 0.9659445 -18.66045 17.98228
v 1.839587 -18.71622 17.00135
v 0.5175293 -18.87255 18.59993
v 0.2111483 -18.99474 19.13973
v 0.8554049 -18.25578 18.49158
v 0.7458233 -18.10672 19.25971
v 1.299504 -16.74442 17.97855
v 1.988768 -16.71539 17.04569
v 2.485202 -17.41878 16.50151
v 2.593186 -18.28713 16.31576
v 2.852038 -17.73435 16.0174
v 0.4676008 -18.37051 20.27701
v 0.6819121 -18.10662 20.12056
v 0.9137138 -17.65214 19.39473
v 1.088845 -16.99043 18.44575
v 1.102541 -16.77176 18.37109
v 16.39197 52.60917 18.69061
v 18.23672 53.56929 18.14466
v 17.18934 54.54879 18.48564
v 16.37023 53.34386 18.69718
v 16.30808 54.08682 18.7377
v 13.85536 19.99235 6.617473
v 14.49397 20.45144 6.749862
v -53.6453 60.84162 -9.887609
v -53.10682 61.20301 -9.081037
v -11.14637 -41.717 9.832049
v -58.13751 -25.10417 -40.88067
v -58.16523 -25.08952 -42.5236
v -58.43777 -23.60864 -42.68137
v -58.22566 -24.89558 -44.3002
v -58.55244 -22.82862 -41.67091
v -58.30624 -24.05384 -40.46515
v -58.00404 -25.55786 -39.64168
v -58.59916 -23.04444 -44.59839
v -58.23514 -24.71455 -46.7882
v -57.80836 -26.72267 -45.97849
v -58.60836 -22.89073 -46.39304
v -58.08703 -24.80638 -38.68426
v -50.28294 -46.07785 -44.21274
v -62.01062 27.28215 -29.92936
v -62.08628 26.39916 -30.10048
v -62.35854 26.67605 -30.95671
v -62.58725 27.9581 -31.80077
v -63.10023 28.51541 -33.37614
v -62.15023 25.59964 -30.22232
v -62.5758 25.4428 -31.58159
v -61.89738 25.78458 -29.45214
v -62.21499 24.41995 -30.27242
v -52.16409 -42.98042 -44.33158
v -52.54343 -42.38647 -43.31133
v 59.47252 13.651 -34.34583
v 59.53956 11.85034 -34.88508
v 2.263962 -16.29562 16.35453
v 1.94056 -16.27148 16.78961
v 2.838614 -16.68606 16.06775
v 2.733983 -16.35241 15.57987
v 31.06447 7.710415 2.694017
v -0.2789966 -34.51462 16.16949
v 1.622898 -34.10743 16.09093
v 0.4702721 -36.40584 14.88337
v -1.567103 -37.47098 13.89646
v 0.7659861 -37.26892 13.79659
v 2.096429 -36.54009 14.3275
v -0.1810333 -38.76441 11.296
v 1.430571 -37.84947 12.49036
v 6.932454 -19.61064 13.78356
v 6.69215 -19.03526 14.09488
v 32.26698 39.94785 11.25384
v 12.97108 51.69252 19.60548
v 13.84595 28.2043 14.06847
v 16.54448 28.69451 13.51254
v 15.48496 28.6646 13.86557
v -41.98914 31.49827 7.623477
v -41.22243 31.37431 8.132466
v 21.15886 -37.98721 4.454569
v 19.08272 -39.14698 3.683292
v 21.60624 -39.10016 3.486258
v 21.80065 -37.56423 4.54856
v 23.42291 -38.73662 3.244036
v 19.76591 -38.02806 4.727266
v 7.76819 47.77921 20.54468
v -23.07472 36.19788 16.74465
v 13.85968 -70.52003 -9.850646
v 16.5203 56.28897 18.71736
v 18.62627 55.0434 18.05947
v 35.12437 0.8658557 1.606801
v 0.03386858 27.80908 17.83468
v -1.280567 26.60696 17.5365
v -3.671945 26.64355 17.43059
v -1.726817 29.10039 18.32267
v 32.60786 40.89798 10.86308
v 6.409725 0.9806139 16.20751
v 0.6228478 41.36226 20.87034
v 0.5808378 43.66319 21.11722
v 1.06255 45.308 21.22372
v -44.14687 31.29459 5.853432
v -44.09206 31.55555 5.995376
v -43.70463 31.43671 6.340433
v -43.37365 31.15389 6.500876
v -43.31233 31.50907 6.683441
v -42.79501 31.44468 7.080723
v 40.41735 -52.29031 -25.18985
v 39.73753 -52.74298 -24.18954
v 39.52163 -53.49658 -25.50561
v 58.8292 30.56195 -31.65859
v 58.54907 31.67962 -30.62852
v 58.78913 29.694 -31.71855
v 58.40533 28.989 -30.61044
v 59.0705 30.14936 -32.47092
v 58.97601 29.68475 -32.33143
v 58.76714 28.80466 -31.87166
v 59.18781 29.39175 -33.15371
v 59.26635 29.04877 -33.46414
v 59.23812 27.9468 -33.45677
v 58.81527 27.56611 -32.05393
v 59.08561 27.43135 -32.92981
v 59.25351 30.57964 -32.86747
v 59.07732 30.74575 -32.31111
v 59.23484 30.17472 -32.95314
v 39.68987 0.2533521 -0.4675846
v 39.23441 1.268567 -0.4359684
v 39.33907 3.155772 -0.9216753
v 39.07048 -0.7668507 0.1278095
v 37.9079 -0.03016076 0.5969835
v -37.81636 35.45575 10.52697
v 5.781205 -72.39297 -5.242435
v 5.610096 -73.18916 -7.117329
v 4.454676 -73.18462 -6.331363
v 4.714 -73.52448 -7.523037
v 25.34971 34.61806 14.53979
v 56.01514 40.11969 -21.90167
v 56.21967 39.87064 -22.37953
v -45.72729 15.35678 -5.102896
v 17.31419 -39.82543 2.605082
v 14.10175 17.81715 4.757238
v 14.15112 18.46986 5.275339
v 13.65841 17.89242 5.051028
v 1.687737 26.48888 17.14742
v 1.798365 28.51973 17.82249
v 2.876795 26.91207 17.05318
v 17.02846 22.66474 8.140847
v -50.65508 30.8223 -2.22971
v 0.3283954 -18.40753 21.32047
v 0.7761999 -18.03427 20.79885
v 11.58816 57.09813 19.88019
v 9.373661 54.24308 20.42725
v 8.991804 55.37886 20.4643
v 10.52668 52.87419 20.1803
v 11.24712 53.50887 20.03964
v 10.58808 54.40315 20.16742
v 12.57177 52.75354 19.72415
v 24.26267 -39.74887 2.459854
v 4.155778 25.38086 16.05584
v 3.426359 25.57699 16.36813
v 3.342637 24.201 15.83342
v 21.62361 54.18054 16.92605
v 20.4893 54.38595 17.36767
v 22.55893 55.29332 16.57157
v 19.83991 56.9663 17.62367
v 22.48679 57.13659 16.60665
v 23.45131 56.28941 16.19416
v 19.40663 55.52465 17.80766
v 20.93916 57.50865 17.22012
v 24.39534 55.12135 15.73596
v 21.29761 58.86958 17.05007
v 19.4062 59.32365 17.71595
v 19.40341 58.72852 17.7312
v 20.72627 60.52457 17.14054
v 22.01822 59.81833 16.69852
v 18.4434 60.97643 17.83845
v 19.81724 62.02575 17.25826
v 22.10043 61.21844 16.50435
v 19.06233 62.19031 17.496
v 21.07396 62.94843 16.651
v 41.64615 64.93319 0.8018733
v 41.74954 65.84341 0.3713658
v 42.69345 65.70306 -0.8070642
v -44.48965 69.64025 0.6401665
v -44.55094 67.56334 1.360376
v -0.3180819 -18.58265 22.01217
v 28.87691 23.64516 8.030047
v 5.334336 -36.73433 13.00272
v 3.269858 -36.12153 14.37975
v 4.167271 -36.77842 13.37006
v -56.43638 -32.38846 -43.51882
v -56.08524 -33.36174 -45.24251
v -21.93952 59.42465 18.37391
v 6.533386 -73.49187 -9.15057
v 5.033373 -73.75046 -8.611763
v -13.09797 -73.46491 -12.73446
v 51.97812 -27.28579 -27.96548
v 51.88319 -28.54705 -28.88398
v -0.5258233 19.82902 15.78298
v -1.860853 20.56616 15.94546
v -1.384973 18.73991 15.7589
v -3.660319 19.34514 15.56567
v -3.796263 21.6383 15.93604
v 40.90928 32.21626 5.670057
v 41.60883 32.37224 5.012553
v 25.92737 -39.73752 1.943844
v 26.34909 -40.33481 1.487213
v 44.74626 56.56789 -1.275669
v 45.35804 56.10829 -2.01431
v -2.292951 10.73158 17.22161
v -61.1025 -10.50576 -47.7501
v -61.51028 -8.746191 -48.43394
v -61.78945 -7.435782 -48.43087
v -61.10409 -10.89603 -49.24872
v -61.4198 -9.573907 -49.43463
v -60.66915 -12.49008 -47.22096
v -60.92761 -11.75025 -49.08917
v -62.01478 -6.372889 -48.07182
v -61.33713 -8.451365 -44.96114
v -61.73294 -7.109751 -46.59537
v 5.914157 1.588886 16.49734
v 35.62709 -58.65829 -36.33688
v 35.34044 -58.9881 -35.00478
v -2.796648 -73.15757 -4.847795
v -0.3143594 -73.62457 -6.028294
v -1.960033 -73.6367 -5.954462
v -2.723318 -73.97238 -6.911327
v -3.820057 -73.89108 -6.776647
v -5.229449 -73.74497 -6.504498
v -13.78096 -7.134148 14.32167
v -13.65173 -7.703484 14.94967
v -12.72022 -6.954361 16.24086
v 5.105767 23.28103 14.64254
v 39.64184 5.165766 -1.466585
v 13.97333 -37.8736 7.489692
v 10.66139 -72.46981 -10.81041
v 8.895364 -73.14505 -10.86959
v 7.902896 -73.19672 -9.483646
v 55.88958 -9.585444 -32.76817
v 56.08585 -9.392508 -33.99423
v 55.41175 -10.43785 -30.26499
v 55.84041 -10.56488 -33.99849
v 55.791 -10.2239 -33.04143
v 55.49015 -11.45825 -32.61037
v 55.47781 -10.87635 -31.4544
v 55.00105 -12.84733 -30.87355
v 55.06606 -13.0203 -31.81807
v 54.95943 -11.89556 -29.12794
v 55.21864 -10.48985 -29.03863
v 54.67058 -13.18943 -28.69635
v 54.27926 -14.23667 -27.34725
v 53.97224 -15.10258 -26.40904
v 53.95372 -13.94064 -24.87074
v 53.68438 -15.67749 -25.18937
v 53.96701 -15.92494 -27.4684
v 54.38487 -14.62357 -28.61043
v 18.3497 56.88811 18.15721
v -16.26592 -72.40449 -13.62652
v -14.45605 -73.0695 -13.35267
v -28.90866 30.29706 12.6011
v -26.71722 28.90947 12.06105
v -17.10064 -72.1386 -16.67737
v 48.34786 -40.97305 -30.50355
v 48.3199 -41.49888 -32.16631
v 47.75248 -42.86557 -32.73491
v 4.387619 -31.09863 15.65022
v 4.751007 -29.39848 15.27784
v 4.299665 -29.70776 15.51508
v -58.12669 31.27342 -19.32817
v -31.7814 36.11881 13.72642
v -31.96063 35.68205 13.59649
v -31.3875 34.95908 13.78621
v -12.18897 -6.499301 17.14956
v 1.318214 36.13143 19.98845
v 1.954065 37.68142 20.21962
v -0.9814082 36.09021 20.08599
v 0.4208627 38.04556 20.39215
v -2.012195 38.91156 20.57974
v -4.130148 35.06046 19.81574
v -1.840197 32.85793 19.36145
v -3.66761 37.00943 20.23343
v -3.444807 32.57154 19.26073
v -5.753601 34.7794 19.6412
v -0.4786448 39.96167 20.7224
v 1.413077 38.77066 20.43322
v -5.607338 36.4266 19.99571
v -6.678546 37.20024 20.06096
v -5.156451 39.55884 20.55887
v -0.3863843 32.25173 19.18125
v -26.89155 66.32183 15.49974
v -24.98394 68.04863 15.78318
v -24.56294 69.02929 15.65004
v -23.28443 67.59476 16.53312
v -22.98498 68.66376 16.32657
v -27.46768 68.10284 14.72481
v -25.87463 69.95083 14.78525
v -21.68326 68.98603 16.63907
v -21.48015 66.95449 17.27184
v -22.85737 66.44945 16.95802
v -22.27372 70.37695 16.0214
v -28.87221 68.118 14.05009
v -28.27053 69.54253 13.88197
v -27.10734 70.5017 14.05901
v -24.83734 70.92931 14.87162
v -23.92097 70.46602 15.375
v -18.00581 14.04699 3.570984
v -17.82482 14.78469 3.261924
v -17.98348 15.6547 2.985102
v -18.0337 16.35005 3.217636
v 32.7706 -0.7475871 2.698601
v 1.114211 -32.67159 16.36617
v -59.17161 -13.2644 -32.02718
v 43.79631 30.90724 2.690215
v 44.51055 30.01459 1.709456
v 44.70246 31.26164 1.477797
v 44.83444 28.81442 1.154311
v 44.51606 28.66635 1.483884
v 44.27687 28.51107 1.719745
v 44.09296 29.28896 2.098558
v 43.82517 28.97052 2.341241
v 43.80954 29.86032 2.519371
v 43.57617 30.35531 2.866441
v 56.94185 24.71664 -26.12247
v 59.63176 17.53086 -34.88544
v 59.22906 17.12777 -33.24348
v 59.52566 16.8588 -34.51734
v 59.92394 16.58699 -36.22482
v 59.76151 15.71834 -35.5791
v 51.67619 -26.83974 -25.87479
v -55.56187 -35.29891 -41.40836
v -36.52705 69.72148 8.510145
v -35.85603 69.38593 9.14333
v -35.33618 68.95394 9.713044
v -36.14268 70.60403 8.480838
v -37.18703 70.60526 7.66005
v 0.740762 -73.09361 -4.898245
v 37.12376 10.53797 -0.4256983
v 40.85413 -53.13559 -41.42624
v -30.95572 23.94755 8.189451
v -29.98553 25.07458 9.138482
v -29.4442 24.22861 8.612391
v 16.23393 -33.10099 8.970809
v 2.720784 3.441218 18.84522
v 3.985861 2.032429 18.4952
v 3.473184 1.283059 19.45142
v 2.697741 2.221238 19.52198
v 1.957018 3.669818 19.29639
v 4.336227 0.6410204 18.96789
v 5.306838 -0.7600061 18.76613
v 3.638778 -0.1775982 20.33631
v 3.168244 0.5985083 20.20042
v 4.471402 -2.00275 20.97964
v 3.846914 -0.8329251 20.64385
v 6.457677 -2.643843 18.62173
v 5.947204 -1.018683 18.08694
v 6.005208 -2.922232 19.68212
v 5.317372 -3.719057 21.53458
v 7.0799 -5.325262 19.90603
v 6.323593 -4.36822 20.53963
v -37.05026 0.1413581 2.804987
v 21.50361 -67.75764 -21.2766
v -49.10123 -47.94375 -43.07084
v -62.23352 -5.340221 -47.86901
v -8.519084 -41.08704 10.75471
v -6.873311 -41.40796 11.23121
v 51.1362 -27.52351 -24.08169
v 57.32907 25.33441 -27.32025
v 9.836336 -4.580307 13.74547
v 13.98621 0.8397814 8.318765
v 12.89246 1.855065 8.654131
v 12.64605 2.888726 8.326543
v 14.13139 2.415856 7.444888
v 13.50363 3.945839 7.09259
v 12.24766 4.576231 7.718014
v 13.59188 5.248191 6.311127
v 15.23839 3.945332 6.033607
v 15.92039 2.009622 6.603817
v 16.46521 3.318095 5.733439
v 17.19007 1.942734 5.989886
v 14.79583 1.362175 7.528398
v 16.87588 0.2803323 6.879231
v 12.68264 5.928448 6.626499
v 11.52876 5.708203 7.725389
v 12.82849 5.052863 6.979691
v 11.73832 6.753021 6.922612
v 11.08325 6.723042 7.569761
v 12.8694 6.627293 6.132669
v 12.57683 7.784832 5.758254
v 14.25138 7.165286 5.11778
v 14.1336 6.496757 5.406367
v 11.40873 7.638331 6.726533
v 11.60123 8.14415 6.313074
v -32.13694 10.17639 3.830986
v 24.46096 0.6178155 4.348074
v -31.60365 64.93194 13.32936
v -52.39213 -41.18613 -49.84052
v -29.41957 -37.63194 3.647547
v -18.20794 -37.09504 8.395468
v -19.23776 -37.64943 7.161396
v -17.08346 -37.22989 8.873737
v 11.37728 -38.65218 7.191323
v 27.73051 -64.15743 -24.93001
v 27.77338 -64.33207 -26.51624
v 29.65958 -62.99955 -26.46345
v 28.88977 -63.61779 -27.12129
v 30.12158 -62.78054 -27.43557
v 28.72774 -63.81025 -29.17693
v 27.99314 -64.28922 -28.33776
v 27.70226 -64.45566 -29.439
v 26.36462 -65.24949 -28.22563
v 31.11856 -62.18053 -28.97898
v 29.88046 -63.06982 -30.08059
v 31.39088 -61.81133 -27.2796
v 31.88284 -61.61304 -28.86023
v 32.8588 -60.75935 -27.89661
v 32.7003 -60.49011 -25.87586
v 34.0864 -59.69695 -27.83698
v 31.79514 -60.96735 -24.61329
v 33.15307 -60.6966 -29.59084
v 29.20889 -63.48238 -31.01848
v 31.16864 -62.22896 -31.54651
v 16.51298 -37.3125 6.784153
v 15.67066 -37.51796 7.017035
v 16.32687 -37.80827 6.32576
v 15.04019 -37.91814 6.856456
v -44.66986 31.52992 5.399777
v -44.57926 31.97014 5.591777
v -44.34244 31.96728 5.841851
v -44.5149 32.44526 5.689373
v -44.18079 32.02977 6.031459
v -43.99268 31.66974 6.168859
v -43.8891 31.91618 6.308096
v -43.62476 31.53162 6.479922
v 26.07178 62.37128 14.48005
v 25.24893 61.44703 15.01038
v 27.17181 61.99492 13.9292
v 26.40428 63.04542 14.20602
v 28.25628 61.9595 13.31231
v 27.26251 63.49031 13.64226
v 28.41227 63.852 12.88392
v 28.13554 60.92312 13.50062
v 29.33992 62.91624 12.45393
v 29.356 61.07862 12.74685
v 30.19488 62.12665 12.00781
v 31.12087 61.59544 11.4454
v 30.48438 60.57851 12.00273
v 29.45469 60.38549 12.75181
v 31.25978 63.31423 11.04556
v 29.6441 59.82856 12.67689
v -61.20116 22.42788 -26.87169
v 53.85197 44.1561 -16.04017
v 4.086823 -18.1732 15.04245
v -53.31779 -40.97325 -41.88873
v -53.26915 -40.78246 -44.5432
v -54.05498 -38.90603 -45.50541
v -53.85949 -39.16082 -46.54885
v -53.3898 -40.3396 -45.81325
v -52.75536 -41.68289 -45.38178
v -53.42622 -39.87377 -47.50658
v -52.30419 -42.3412 -46.2739
v -52.8518 -40.96063 -47.78226
v -52.24896 -42.09211 -47.68403
v -51.41791 -43.32103 -48.29919
v -51.82899 -42.30925 -49.32314
v -52.94907 -40.5218 -48.62443
v -51.77895 -43.19755 -46.54713
v -50.76322 -44.64416 -47.29327
v -51.21193 -44.10475 -46.59641
v -51.18158 -44.38929 -45.66974
v -50.6851 -45.10299 -45.89681
v -54.18255 -37.96256 -48.28352
v -53.28285 -41.14065 -40.33587
v -52.91336 -41.79597 -42.08271
v -53.60699 -40.43649 -38.92156
v -52.52789 -42.70628 -38.93883
v -53.1066 -41.54922 -37.68498
v -54.49061 -37.66407 -46.70355
v -54.8393 -36.44429 -47.98359
v -54.54689 -36.46933 -50.11494
v -54.9412 -35.93934 -48.90482
v -54.57643 -35.94745 -51.30262
v -55.1467 -35.86253 -47.00711
v -55.08194 -35.00556 -50.55441
v -14.19346 -18.72431 13.46488
v 22.2831 -9.781937 7.985432
v 21.27695 -8.59222 8.015151
v 39.01372 2.293243 -0.5435513
v 21.16061 -36.53246 5.350715
v 20.50747 -35.97899 5.901801
v 5.032609 1.472143 17.63807
v 5.766421 0.1750987 17.52218
v 51.23699 -34.27244 -34.74817
v 51.3642 -32.95753 -32.50149
v 51.54784 -33.07199 -34.31215
v 29.11444 64.48544 12.27584
v 30.26166 63.41891 11.72279
v 59.71779 14.09034 -35.45948
v 9.811034 31.41295 17.23005
v 10.59071 31.74552 17.21559
v 8.658315 31.73392 17.62459
v 8.007971 32.56696 18.06321
v -53.48828 -40.63772 -36.97956
v -53.0738 -41.46932 -35.89845
v -24.71638 3.876421 4.820675
v 33.37176 -59.12074 -23.16133
v 27.82568 8.678197 3.661354
v 28.27444 7.58061 3.488644
v 12.26305 -39.86946 5.541994
v -49.80537 31.08762 -0.7809727
v -49.23338 31.69471 0.05379606
v 30.70088 28.85815 10.10853
v 30.2315 28.75075 10.21935
v 31.63396 29.46803 10.11608
v 32.49982 29.56645 9.892085
v -21.2626 -40.15215 2.424575
v 3.491515 -2.041856 22.01599
v 3.927833 -3.438386 22.86316
v 5.688347 -5.001946 22.20914
v 4.26398 -4.575075 23.54818
v 3.430161 -4.48036 24.19311
v 2.157487 -2.61637 23.49017
v -58.07741 -24.47895 -37.70556
v -60.67248 -9.589453 -39.53812
v 22.69337 -8.910705 7.70604
v 21.28934 -6.620922 7.557917
v 20.94265 -5.416513 7.327407
v 22.40483 -4.577837 6.580185
v 23.92678 -5.258077 6.331067
v 23.32024 -2.846213 5.683465
v 24.53243 -2.609134 5.255364
v 24.91214 -3.843498 5.575404
v 20.899 -4.372944 6.992497
v 20.78932 -3.063634 6.548069
v -56.47272 -31.76482 -46.86097
v -56.85027 -30.50388 -46.55163
v -55.63456 -34.63499 -46.12423
v -55.99185 -33.40505 -46.66947
v -55.94114 -34.01691 -43.92856
v -55.28621 -35.98711 -44.01365
v -18.53643 54.00346 19.4179
v -60.8541 -9.145696 -40.74523
v -61.27042 -8.49809 -44.18475
v -61.50625 -7.358608 -44.0519
v -61.65791 -6.362406 -43.14912
v -60.47583 -9.744507 -37.98426
v -60.24891 -10.98742 -38.0196
v -60.24223 -11.58269 -39.10992
v -59.96001 -11.07368 -35.49494
v 20.27258 35.51443 16.27526
v 33.06567 -2.221038 2.911822
v -30.15277 68.75788 13.12431
v 19.11057 -69.16843 -20.98879
v -13.60688 -16.75534 16.45312
v -12.86723 -16.58531 17.06205
v -62.91261 7.53009 -33.28883
v -63.18503 9.581194 -33.85842
v -62.81392 9.327552 -32.21981
v -63.39172 11.70131 -34.3511
v -63.32153 10.79373 -34.20026
v -62.59269 10.87144 -31.06058
v -62.51292 12.10051 -30.62096
v -63.06411 12.24932 -32.79779
v -11.32026 -72.98289 -7.361864
v -61.5526 21.71133 -27.87276
v -61.8071 20.48648 -28.56198
v -62.1663 22.80456 -29.99674
v -62.05904 21.1831 -29.43886
v -61.48608 22.86417 -27.758
v -61.9721 18.68262 -28.87863
v -62.32866 20.00059 -30.12768
v -61.81358 23.54538 -28.91901
v -47.75994 30.49136 2.22592
v -47.24624 30.82461 2.769344
v -47.60791 31.07018 2.418061
v -3.243819 -5.93503 26.76775
v -2.647773 -6.639623 27.27251
v -7.658367 -38.56916 10.49536
v -7.995106 -38.68663 10.35061
v -8.449021 -38.96941 10.24973
v -8.726589 -38.57156 10.1772
v -9.379278 -38.91979 9.998057
v -9.688711 -38.5826 9.946934
v 4.683067 46.23965 20.94892
v 3.437866 46.71038 21.11602
v 1.957447 46.5493 21.23768
v 5.092581 47.37078 20.96022
v -0.4205349 47.35388 21.41518
v -0.8090504 44.21336 21.20791
v -1.294957 45.58333 21.32931
v -2.026763 47.80223 21.45014
v -2.892224 46.25371 21.34967
v -3.0842 43.83006 21.16359
v -3.997175 45.84993 21.28447
v -18.29018 -38.06468 6.978303
v -20.42782 -37.7585 6.377252
v -19.52974 -38.12618 6.295152
v -20.26142 -38.64103 4.961691
v -60.04164 -14.56798 -43.04125
v 0.3607194 -42.48486 11.63798
v -0.4255731 -43.25072 11.79627
v 1.512672 -26.84278 15.97045
v 13.34246 32.48047 16.93863
v -61.83012 -5.957083 -44.36515
v -61.77159 -6.596998 -45.53104
v -61.90886 -5.824474 -45.18176
v -62.02448 -5.251833 -44.92228
v 17.20246 -2.588592 7.797391
v -32.88231 36.15177 13.23005
v -33.27048 35.52299 13.02236
v -33.91964 35.44675 12.75255
v 57.37368 34.66711 -26.60042
v 59.67617 4.694014 -39.29133
v 59.87143 4.150318 -41.4663
v -60.56774 40.83596 -24.38763
v -60.53812 41.63665 -24.0499
v -60.43199 41.91878 -23.70236
v -60.26244 41.82753 -23.24209
v -62.74225 23.78892 -32.03568
v 56.23663 39.18538 -22.71736
v 56.3349 39.38591 -22.87987
v 56.46891 38.49567 -23.47346
v -11.76142 -5.921568 17.86639
v 17.34802 -20.86314 8.526504
v 17.43674 -0.6205112 6.955799
v 16.45748 -0.6841026 7.462547
v 39.58059 12.97139 -3.041914
v 39.29068 14.9308 -3.252583
v 39.87868 14.97594 -3.636439
v 38.61995 11.97905 -1.832188
v 38.71395 13.33148 -2.36868
v 38.87997 14.51192 -2.880422
v 39.05887 15.33412 -3.040463
v 39.41985 15.42932 -3.258315
v 38.94687 15.8415 -2.798162
v 39.23071 16.20231 -2.712244
v 39.79036 16.13965 -3.065305
v 39.07826 17.02071 -1.950918
v 38.8574 16.52691 -2.209058
v 38.83742 17.55415 -1.425973
v 39.02144 17.97684 -1.174599
v 39.6256 17.79471 -1.736025
v 38.31036 17.59219 -1.043147
v 38.66495 18.6887 -0.3610771
v 42.84538 32.49494 3.68747
v 41.51505 31.47159 5.097708
v 53.05891 51.84148 -14.4427
v 53.14865 50.19307 -14.42234
v 53.83997 49.40328 -15.79283
v 53.71752 50.64375 -15.70031
v 53.74522 51.611 -15.80604
v -30.90451 -30.9482 5.631846
v -41.8324 71.25642 2.892649
v -40.69773 70.59556 4.388653
v -19.37771 10.60199 4.495984
v -17.891 11.641 4.567969
v -11.8779 -40.52223 9.125241
v 8.236356 29.64721 16.80876
v 9.126805 30.05916 16.7366
v 9.43695 30.89092 17.07084
v 8.253608 30.27431 17.10657
v 7.629786 29.53006 16.92304
v 7.194867 30.55744 17.48224
v 6.704311 29.50428 17.14321
v 8.728051 31.12451 17.36029
v 6.950225 28.38626 16.5497
v 5.879247 28.20136 16.77633
v 5.454993 29.66877 17.50803
v 6.095534 30.06373 17.52704
v 6.306661 27.4269 16.24368
v 4.990432 27.52336 16.73965
v 5.078501 26.41685 16.19932
v 5.292584 28.9952 17.28358
v 3.724509 26.54529 16.67997
v 3.137955 30.0808 18.15055
v 3.398514 28.36069 17.4622
v 4.441815 29.0486 17.49656
v 5.127682 30.2448 17.80897
v 4.660318 31.50379 18.37606
v 6.026223 30.76988 17.84378
v 5.429888 31.18937 18.12719
v 6.61038 30.88302 17.75158
v 1.21651 29.92765 18.38641
v 6.469118 26.51477 15.69117
v 5.960881 25.845 15.54629
v 5.674059 26.33303 15.92124
v 6.87132 25.88391 15.18008
v 7.519365 26.23717 15.09607
v -4.487177 29.84201 18.39496
v -28.72407 -29.5539 6.742018
v 33.14259 -59.69427 -24.22654
v 34.36012 -58.4157 -23.76645
v 58.81734 8.224193 -32.62263
v 59.30809 9.754595 -34.50299
v 59.26072 8.475019 -34.66105
v 59.64369 10.13178 -35.99885
v 59.23158 7.484647 -34.92462
v 59.79983 9.924539 -36.82269
v 59.31057 10.98771 -34.16263
v 59.52014 10.62031 -35.26027
v 25.01606 -1.228676 4.672776
v 57.54636 -6.044382 -39.88965
v 57.21217 -7.412788 -39.85988
v 9.650335 -37.48109 10.27034
v 10.36782 -37.75396 9.540659
v 8.685322 -38.11628 9.455453
v -22.07384 -40.13261 2.324444
v -30.92505 -2.573483 5.027348
v -31.43467 -4.072052 5.366815
v 56.04823 -10.61415 -35.88616
v 55.73071 -11.65284 -35.06988
v 55.41668 -12.38705 -33.70237
v 55.14299 -13.92682 -33.78561
v 55.15938 -12.9553 -32.53428
v 55.51775 -12.97363 -35.69482
v 55.86541 -12.10655 -36.96239
v 55.45867 -14.06256 -37.16339
v 56.32562 -9.620132 -36.45089
v 55.11165 -15.0283 -35.52484
v 54.76139 -15.7064 -33.59386
v 54.80822 -14.72489 -32.34181
v 54.70897 -16.60975 -34.50229
v 54.76611 -13.83361 -30.49991
v 54.5143 -15.51069 -30.94718
v 55.62685 -13.60584 -37.81363
v 55.66352 -14.02641 -39.15248
v 55.45591 -15.09487 -39.13874
v 55.24667 -15.40787 -37.46772
v 55.92 -12.8419 -39.11453
v 54.90149 -17.20672 -37.30049
v 54.88034 -16.71105 -36.28509
v -37.19789 35.38526 10.88137
v -36.73558 35.04382 11.12171
v -37.36971 34.44575 10.84843
v -38.4632 34.59351 10.17348
v 56.1548 -11.33085 -38.1274
v 56.17487 -10.65656 -37.08651
v 56.45471 -10.042 -38.26843
v 56.42951 -10.6993 -39.2592
v 56.11676 -12.06037 -39.28508
v 56.40729 -11.41716 -40.58241
v 58.89948 7.071381 -33.41513
v 59.55565 8.212583 -36.36514
v 59.38749 7.168837 -35.85735
v 59.31641 6.171885 -36.03927
v 53.88077 -17.0246 -28.22957
v 54.10258 -17.33063 -30.51529
v 53.71913 -18.61028 -29.21926
v 54.29142 -15.51127 -29.20816
v 53.7038 -19.27383 -29.98745
v 54.40445 -16.86581 -32.2804
v 54.21658 -18.13691 -32.60711
v 53.94955 -19.25532 -31.86171
v -34.97277 30.75637 10.94336
v 3.597161 -27.95414 15.56688
v 2.09578 -29.20812 16.01281
v -0.2991368 -28.84574 15.88182
v 0.8681647 -30.03464 16.16218
v 2.248329 -32.80666 16.19569
v 7.279081 46.52416 20.56758
v 7.731281 45.49533 20.42704
v 6.709298 46.96032 20.69077
v 12.02637 -8.882285 11.66868
v 11.58933 -9.440933 12.69625
v 11.18319 -8.119238 12.71124
v 11.02242 -9.274541 13.84222
v 11.73576 -10.60869 13.37744
v 59.85153 9.184908 -37.38332
v -10.24883 -74.13014 -12.82345
v -9.632483 -74.13361 -10.86052
v -46.57516 31.4308 3.495852
v -46.87962 31.25775 3.170764
v 33.57916 62.59003 9.407426
v 32.23375 61.2234 10.67895
v 32.19883 63.7569 10.26361
v 33.47132 63.79087 9.261844
v -17.87021 7.013618 5.525861
v 21.44846 36.10558 16.06142
v -22.02463 -39.61929 2.757295
v -22.66813 -39.86008 2.623744
v 14.06855 -40.65482 4.177165
v 15.44967 -39.7464 3.288096
v 15.74917 -40.85167 3.097794
v -61.86839 32.17868 -29.52571
v -61.68037 33.90425 -28.80444
v -61.3382 34.34486 -27.88693
v 23.24125 58.54448 16.24531
v 59.78173 8.272656 -37.54065
v 60.01699 8.016069 -38.64158
v 59.79964 6.634759 -38.51424
v 59.66898 6.995075 -37.53164
v 59.99828 6.162614 -39.90359
v 60.12887 7.659995 -39.55282
v 60.30785 9.234649 -39.96599
v 60.25929 7.363194 -41.01831
v 60.42438 8.519495 -41.36481
v 26.54468 -2.705706 4.714399
v 17.21086 -37.49063 6.216087
v 17.96632 -37.34095 5.979541
v 17.36468 -38.25343 5.206738
v -48.41805 32.49529 1.152457
v 17.21614 -70.15923 -20.07456
v 17.68262 -69.76525 -18.52221
v 16.77848 -70.1097 -16.95534
v -57.26617 -26.09486 -32.33691
v -15.92754 25.72603 12.42509
v -16.70981 25.00955 11.40696
v 20.56571 2.972666 4.670604
v 20.64652 4.729876 4.425957
v 21.37369 6.550908 4.236615
v 21.90741 7.382401 4.214271
v 23.32419 7.289906 4.138181
v 22.08508 8.794493 4.24812
v 16.12369 10.85374 4.212234
v 16.50369 10.10713 4.258021
v 16.58515 8.224598 4.361525
v 15.56453 7.828213 4.556483
v -55.75764 -33.3292 -49.6738
v -55.93016 -32.28936 -51.36831
v -38.28697 71.56309 6.235991
v -35.34504 72.53606 8.26903
v -36.53722 72.31779 7.449073
v -39.6884 71.45113 5.020751
v -59.11613 -14.64446 -33.38249
v -59.34604 -13.10951 -33.16311
v 17.08452 26.69698 11.48868
v 16.74236 25.68929 10.72313
v 17.44934 25.64446 10.48647
v 18.66993 26.295 10.74873
v 18.07682 27.08044 11.59814
v 19.48826 24.97767 9.682688
v 20.3255 26.00016 10.20255
v 20.06107 26.61578 10.74499
v 21.83336 27.13583 10.80445
v 22.11664 26.41452 10.21568
v 21.05528 24.96448 9.449282
v 21.79734 25.23483 9.505274
v 22.88999 25.44638 9.455585
v 22.84713 24.72268 9.214146
v 23.16962 24.38531 8.969333
v 22.24841 24.23464 9.007108
v 21.23462 24.27399 8.984468
v 21.35758 24.01347 8.808716
v 20.559 23.98837 8.889879
v 18.62955 27.65023 11.97664
v 17.22177 28.14542 12.83672
v -9.210673 -40.58818 10.43577
v 28.85003 58.19562 13.29507
v 37.92128 -56.2081 -39.95962
v -57.31379 -28.73184 -46.79082
v -57.50343 -28.16822 -45.05269
v -57.00967 -29.59827 -47.95903
v -57.4177 -27.67497 -49.09502
v -57.8914 -26.13215 -47.57835
v -57.66446 -26.37142 -50.67189
v -56.70756 -30.78143 -47.83189
v -56.91211 -29.62477 -49.41423
v -4.326824 -4.729337 25.716
v 48.9137 -40.56563 -33.95369
v 48.3806 -41.69666 -33.63025
v -55.51228 -35.39067 -43.13055
v -56.15553 -33.38802 -43.15735
v -54.9221 -36.83788 -45.14962
v 9.084764 58.74368 20.33443
v 8.591017 59.97033 20.29453
v 9.987391 58.57574 20.1569
v 9.726218 59.84569 20.08464
v -63.02089 2.569777 -37.99628
v -62.81646 2.973402 -36.02916
v 0.9012094 12.02563 16.22493
v -59.64188 -12.73898 -35.17674
v -58.19547 -24.28498 -50.47256
v 18.68149 -3.573307 7.514691
v 19.40718 -5.321909 7.788261
v 19.05334 -1.501652 6.626758
v 13.48444 52.85483 19.48847
v 14.06659 53.45164 19.33999
v 15.02118 53.45007 19.06778
v 14.33169 53.87909 19.26616
v 15.32159 52.86522 18.98329
v 23.21146 57.82595 16.29342
v -46.0271 31.95869 4.073711
v -45.45289 31.65981 4.68971
v -45.18354 31.26195 4.893858
v 3.273541 -16.8836 15.14161
v 3.38659 -16.67149 14.68301
v 51.24485 56.71383 -11.65769
v -49.38978 30.32282 -0.1501871
v -48.86927 30.33577 0.6197042
v -48.66022 30.06834 0.882127
v 15.9023 -70.72663 -20.40512
v 15.28944 -71.01842 -18.18486
v 53.47656 48.94199 -15.02762
v 53.7993 47.6378 -15.72211
v 54.11594 47.23714 -16.34529
v 54.26744 46.61087 -16.57775
v 59.44315 24.30692 -34.31649
v 59.36608 25.00827 -33.97467
v 59.1312 25.66639 -33.17373
v 59.51033 22.76824 -34.55245
v -59.62303 -11.80049 -33.60955
v -56.28997 -32.02466 -48.47854
v -60.45997 39.0507 -24.57418
v -21.18733 67.63707 17.17967
v -60.78378 39.14347 -25.24672
v 59.61539 2.313361 -41.70915
v 59.32227 0.7555224 -41.95401
v 0.66122 5.315256 19.16861
v -63.59243 8.632144 -36.40366
v -63.43156 7.950309 -35.89018
v -63.00605 6.105462 -34.52969
v -63.28398 6.837217 -35.71186
v -63.45563 7.116989 -36.58863
v -63.28083 5.622301 -36.47456
v -63.11776 4.58606 -36.33694
v -63.32298 4.551159 -37.62485
v -63.32251 3.785712 -38.59031
v -62.9854 3.26258 -36.82076
v -63.53223 5.349638 -38.21502
v -63.44564 5.374577 -37.63066
v -63.56426 6.000639 -37.79418
v -62.76329 1.237733 -37.72577
v -63.1124 2.437293 -39.067
v -63.00701 1.64985 -39.46614
v -63.28478 2.968466 -39.68068
v -63.56093 4.870131 -39.09513
v -63.48985 3.960721 -39.89759
v -63.43015 2.973225 -40.73767
v -62.52486 -0.09067 -37.86183
v -62.72569 -0.02359812 -39.69993
v -62.85341 -0.3044017 -41.80107
v -62.53099 -1.044865 -40.16449
v -63.3069 2.111624 -41.31284
v -63.21564 1.333603 -42.10592
v -63.36218 2.015828 -42.12431
v -63.64035 2.898326 -43.56572
v -63.37391 1.525599 -43.15806
v -63.64919 3.162982 -42.79165
v -63.88128 4.242517 -42.99416
v -63.61329 3.692541 -41.26968
v -63.41761 1.131014 -44.82272
v -63.4144 0.8440227 -45.91913
v -63.01305 -0.5103399 -44.4837
v -63.6614 1.922284 -45.97724
v -63.80204 2.967957 -45.35648
v -62.84799 -0.8068837 -43.23206
v -63.8798 3.51743 -45.0473
v -63.12891 -0.4021199 -46.08049
v -62.68037 -2.292606 -45.04406
v -62.61895 -2.106348 -43.71012
v -62.88055 -1.715728 -46.26141
v -62.58845 -3.235229 -47.01533
v -63.14969 -0.8719302 -47.35181
v -59.82707 -15.72096 -42.68109
v -59.65544 -17.07646 -43.90037
v -59.14834 -20.03182 -43.71556
v -59.41126 -18.81394 -45.58015
v 17.72892 -1.600708 7.206491
v 19.38439 53.99844 17.75849
v 19.67967 53.3424 17.62441
v -23.19248 6.055652 4.703126
v -21.81364 4.536541 5.170917
v -21.28786 6.200389 4.875379
v -22.77901 3.891479 5.128805
v -62.07383 24.08057 -29.79816
v -61.69875 25.1981 -28.78334
v 14.65926 12.00555 4.277575
v 58.03418 33.8108 -28.6185
v 58.26093 34.36198 -29.04408
v 57.97558 34.37955 -28.2553
v 3.554501 53.83963 21.27123
v 4.133206 55.49749 21.15494
v 19.74828 -68.82671 -21.83686
v 20.53946 -68.46275 -23.00619
v 18.51967 -69.46717 -22.26178
v 17.09833 -70.16805 -21.88471
v 19.13951 -69.1555 -23.76761
v 17.87852 -69.76792 -22.77694
v 15.82123 -70.69325 -21.54102
v 17.28425 -70.03671 -22.63293
v -59.45023 -13.59619 -34.777
v 34.23687 -59.9098 -31.45902
v 1.276288 -41.57349 11.45334
v -5.683578 -16.81658 19.78003
v 13.08567 -16.27821 10.39325
v 14.25171 -15.56581 9.292102
v 13.80305 -15.50444 9.566441
v -32.34677 70.37177 11.29057
v -30.52544 71.69773 11.85346
v -30.18576 70.2515 12.58949
v -31.10741 69.10569 12.48717
v -6.910238 40.18918 20.51663
v 22.53869 -67.16439 -21.9998
v -2.804981 9.966203 17.46812
v -2.117853 8.848806 18.019
v -5.788393 -1.575649 22.58933
v -25.06228 -35.14625 6.464583
v 20.47405 -1.198807 5.97525
v 22.09058 -0.3672559 5.176158
v 47.18649 -43.96841 -32.61927
v 46.53802 -45.47895 -35.05021
v 21.33605 -19.01619 8.293766
v -26.41196 72.37392 13.61166
v -25.21929 71.79 14.33437
v 20.41539 34.55707 16.13152
v 19.63247 34.72659 16.39485
v 20.09287 33.86874 16.10163
v 19.15528 34.2266 16.39668
v 19.52705 33.43482 16.09376
v -49.43876 66.2729 -4.661112
v -50.01629 64.65001 -5.04376
v -50.07079 63.45566 -4.853932
v 56.63852 -8.933451 -37.83912
v 28.66974 24.94842 8.561902
v 27.78067 24.1365 8.55648
v 27.3839 24.92691 9.020027
v -25.31361 -36.43405 5.73272
v -25.5341 -37.54047 4.917911
v -26.91306 -36.68405 5.052586
v 3.1523 -72.60641 -4.499601
v 40.15204 11.61729 -3.096093
v -34.46846 70.03422 9.977699
v -33.50483 71.19017 10.23436
v -34.90806 70.82028 9.332757
v 12.99695 -71.39529 -11.03326
v 39.16022 -54.83041 -41.53304
v -58.51832 -23.33954 -47.58847
v -58.71762 -22.32207 -47.84913
v -58.77808 -22.04978 -47.11417
v -58.80093 -22.01729 -45.61159
v -58.91645 -21.42851 -48.48333
v -59.00281 -21.07768 -47.1358
v -59.13269 -20.38465 -45.52916
v -59.20806 -20.02993 -47.60511
v -58.67518 -22.47918 -49.08775
v -58.82824 -21.68308 -50.00454
v -59.15498 -20.19407 -50.03315
v -59.25451 -19.5893 -51.90003
v -59.40129 -19.07507 -49.02787
v -59.08168 -20.26301 -51.78412
v -59.44968 -18.89116 -50.87287
v -27.97847 -35.51622 5.187542
v 53.9842 45.62186 -16.08928
v 54.72877 44.32421 -17.80051
v 54.90398 45.09601 -18.13646
v -55.74327 52.3501 -12.46069
v -55.91858 56.04014 -13.23575
v -56.45022 54.12904 -14.12423
v -56.3407 54.94343 -13.9291
v -56.93183 53.66235 -15.08809
v -57.06712 52.57066 -15.08127
v -57.30751 51.64262 -15.50675
v 22.39553 46.58783 16.17452
v 21.93279 46.14289 16.35559
v 8.962804 61.08563 20.09743
v 10.27643 60.24234 19.93273
v 11.44798 59.46431 19.79243
v 11.08751 60.12819 19.79769
v 35.20072 -1.735005 2.11557
v 35.52816 67.07487 6.600914
v 36.90388 65.93955 5.664505
v 36.46714 66.90005 5.768124
v 35.73241 68.0407 6.053373
v 36.65676 68.23517 5.097593
v -27.09677 65.14339 15.68584
v -1.338377 7.96621 18.41308
v 23.97348 59.10401 15.90345
v 24.70947 60.57643 15.40281
v 59.74485 11.37215 -35.95659
v 60.04226 11.32867 -37.49677
v -41.08184 15.87979 -1.247219
v -58.77235 -21.59703 -51.54882
v -58.51361 -22.87697 -50.98893
v -58.86347 -21.02517 -52.60533
v -58.46861 -22.49314 -53.10564
v -58.13977 -24.02287 -52.55693
v -57.99393 -24.35642 -53.3007
v -57.63489 -25.93108 -52.54588
v -58.29017 -24.1903 -48.76508
v 17.9508 62.11288 17.84836
v 19.27373 64.72614 16.97097
v 20.00192 63.84478 16.90893
v -0.2394907 7.149838 18.61955
v 25.55668 -65.7335 -27.74395
v -1.805762 -38.73786 11.50317
v 20.48019 -20.27634 8.243616
v 18.33622 58.48461 18.10539
v 18.51508 59.7354 17.95912
v 17.5274 60.35405 18.18167
v 17.78165 59.98005 18.14936
v 16.37514 57.69668 18.73012
v 17.14049 58.99499 18.44587
v 15.85884 59.70014 18.74745
v 15.29492 55.91702 19.05211
v 14.73571 57.39322 19.16627
v 15.11589 58.80813 19.01201
v 16.08864 54.75758 18.81593
v 15.31217 54.74213 19.02636
v 14.71827 61.03802 18.91084
v 16.52109 60.1917 18.50921
v 16.7688 59.76342 18.49272
v 17.22533 60.02296 18.31776
v 15.93019 60.45693 18.63993
v 16.70281 61.41555 18.30841
v 15.74808 61.34565 18.60332
v 51.538 -32.06856 -32.11665
v 51.73234 -30.85711 -31.16176
v 51.3431 -32.00694 -30.61127
v 51.83252 -31.312 -32.91507
v 52.0871 -30.12812 -32.53479
v 51.54936 -30.66661 -29.62588
v 52.02384 -29.63899 -31.22054
v 51.80309 -29.63818 -29.87993
v 52.2118 -30.4954 -34.6307
v 52.11908 -31.1798 -35.42539
v 51.78679 -32.60271 -35.92959
v 52.43319 -29.30231 -34.18733
v 52.69183 -29.21895 -36.47945
v 51.94991 -32.32188 -37.24626
v 51.6628 -33.39212 -37.2091
v 51.39438 -34.18579 -36.61108
v 51.45683 -34.33143 -38.51903
v 51.10322 -35.37236 -38.20764
v 51.02781 -35.37169 -36.76611
v 6.884604 -1.768189 17.27685
v 6.952327 -3.355965 18.39303
v 8.03642 -3.900506 16.48008
v 7.970484 -2.367488 15.84755
v 8.024643 -5.232496 17.27341
v 7.618259 -4.907868 18.06598
v 7.280001 -4.565838 18.70547
v 8.764245 -3.854185 15.20778
v 8.513898 -5.348433 16.25599
v 8.757335 -6.053206 16.12687
v 8.891761 -5.063815 15.3941
v 8.09981 -5.864774 17.5125
v 7.452591 -5.067035 18.64121
v 7.530199 -5.556644 18.85985
v 59.08456 17.43007 -32.68419
v 13.5247 -15.94096 9.807608
v 13.4842 -14.89861 10.08705
v 25.93489 34.26811 14.31635
v 26.21839 33.70453 14.13253
v 23.76515 35.11269 15.0915
v 24.30869 34.28772 14.77545
v 23.46272 34.68667 15.0877
v -21.4629 -70.13557 -20.5357
v -19.91715 -70.87865 -19.72042
v -19.4866 -71.10151 -19.13838
v -18.91299 -71.35487 -19.09593
v 17.50277 60.71874 18.14943
v 15.90585 62.58833 18.39396
v 17.08169 63.40443 17.90897
v 12.39306 -12.70703 13.37878
v 11.94189 -11.94353 14.41493
v -63.75667 9.810505 -36.87603
v -63.58221 10.96684 -35.51257
v 36.08786 -58.17185 -37.4363
v 35.19455 -58.82979 -37.67512
v 33.73361 -60.08359 -36.45458
v 34.34348 -59.77482 -35.33332
v 33.99807 -59.68937 -37.90175
v 33.42892 -60.17822 -37.29989
v 0.2766782 11.56346 16.63253
v 15.59494 -70.71564 -16.49529
v 14.55261 -71.3384 -17.45292
v 52.48893 -26.15367 -29.69653
v -18.16339 -39.41716 3.885071
v -18.55785 -39.51743 3.564938
v -17.78687 -39.53706 4.2391
v -17.40757 -39.3714 4.631904
v -16.75085 -39.70502 5.230993
v -16.64252 -39.36969 5.325407
v -5.987328 30.38879 18.39827
v -7.088955 29.59929 17.93125
v -5.706292 27.97539 17.60638
v 58.84382 31.36913 -31.49489
v 58.97135 31.39654 -31.78094
v -34.38912 11.83685 2.963198
v -33.46131 12.69907 3.002264
v -33.88172 11.37907 3.240736
v -33.63147 10.99232 3.381564
v -33.32207 10.59879 3.503422
v 19.52678 28.18047 12.22683
v 20.419 27.85396 11.70252
v 20.88663 28.4086 12.05085
v 19.77101 28.74048 12.67065
v 30.69626 21.76591 6.272147
v 31.29858 21.25148 5.48614
v 42.7782 6.575368 -4.240637
v -63.77917 12.05462 -36.22573
v -63.97943 10.68552 -37.65469
v -63.72012 7.984873 -37.45464
v -63.99304 9.23309 -38.36773
v -64.14803 11.66791 -38.07797
v -64.35087 10.46415 -39.9557
v 46.22795 -45.01265 -29.57505
v -32.91818 23.75633 7.756667
v -33.95848 23.26433 6.978593
v -33.30214 23.03667 7.0686
v -31.56195 23.09725 7.362458
v -32.63961 22.4547 6.813823
v -32.21795 22.86801 7.073191
v -33.51153 22.80836 6.816932
v -4.758059 44.67277 21.14426
v 59.0915 4.35421 -36.05109
v 58.89212 3.947505 -35.20868
v -60.8916 24.90634 -26.2918
v -60.85181 23.55391 -26.05572
v -20.1123 7.58991 4.787195
v -57.21185 53.05395 -15.4945
v 7.52233 -19.34675 13.85272
v 8.308785 -19.21337 13.97084
v 7.554562 -19.0063 14.1191
v 6.269552 -18.38272 14.34095
v 5.737844 -18.01412 14.47187
v 6.339291 -17.96132 14.60094
v 7.172715 -18.37926 14.50913
v 8.375372 -18.74982 14.46552
v 9.127122 -18.83634 14.39741
v 9.416329 -18.15762 15.47789
v 8.615308 -18.26665 15.1189
v 9.876149 -18.66289 14.54809
v 9.725716 -19.17798 13.55188
v 14.88482 62.71124 18.64907
v 15.24445 63.36242 18.45949
v 15.96941 63.71131 18.17574
v 47.92661 -42.81793 -34.26004
v -1.766869 16.97668 15.75792
v -19.91952 66.94516 17.74443
v -20.03138 68.7889 17.16058
v -18.09597 68.50855 17.70395
v -18.13856 69.98864 17.24886
v -16.35117 67.89217 18.27608
v -17.28152 69.41051 17.64939
v -18.49831 66.67683 18.15053
v -19.76324 70.14798 16.80931
v -17.85594 71.21077 16.95369
v -16.02799 70.86039 17.42293
v -19.65011 72.02361 16.12792
v -17.72048 72.92935 16.25354
v -19.11704 73.29389 15.74617
v -16.3778 72.74426 16.67253
v -54.07351 56.68979 -9.898852
v 17.81188 64.70145 17.41151
v -63.67216 6.859502 -37.85445
v 35.49112 8.759261 0.7870873
v 35.92146 8.535223 0.5564815
v 19.30049 -69.0619 -23.22204
v 20.23677 -68.61061 -24.06061
v 37.51598 -0.9147231 0.9519263
v -36.11648 35.00929 11.54439
v -35.71048 35.20568 11.74888
v -17.53952 -38.51523 6.328065
v -18.5097 -38.62096 5.737116
v -19.70866 -39.01911 4.301096
v -1.502186 -39.82978 11.39523
v -3.099546 -39.31123 11.08243
v -1.971165 -40.93967 11.4926
v -64.01997 4.34748 -44.30422
v -64.01147 4.849949 -43.14679
v -63.86245 4.699882 -42.00792
v -64.21341 5.035063 -44.39619
v -64.29462 5.62956 -44.32785
v -64.28674 6.028778 -43.27163
v -64.17623 5.933168 -42.46469
v -64.05769 4.214101 -45.02395
v -64.25306 5.070974 -44.76973
v -64.44767 6.632817 -44.27335
v 44.56416 -48.75174 -39.69686
v 44.61165 -48.73209 -37.10794
v 43.73469 -49.93428 -38.75961
v 45.53154 -47.32534 -39.25351
v 44.81208 -48.06905 -42.74894
v 46.11911 -46.20882 -41.39115
v 45.86498 -46.46375 -42.90258
v 45.3648 -47.03148 -44.31245
v 45.94072 -46.59877 -35.60402
v 46.46066 -45.82397 -38.26621
v 46.71753 -45.26992 -41.10438
v 47.19025 -44.56502 -38.94246
v 47.20864 -44.4925 -37.58582
v 47.10614 -44.52057 -35.15995
v 47.70373 -43.45716 -36.22885
v 47.81086 -43.36677 -38.43219
v 48.493 -41.83318 -36.09994
v 48.45738 -42.01951 -37.20324
v 47.84387 -43.30964 -39.95939
v 48.2983 -42.41178 -39.09167
v 46.52956 -45.58412 -35.83403
v 46.44464 -45.31095 -44.41832
v 49.03592 -40.76875 -37.08337
v 49.23087 -40.39923 -38.12474
v 48.54046 -41.86059 -40.75384
v 49.07428 -40.49327 -35.71371
v 49.5986 -39.09438 -34.97976
v -1.590149 -15.80448 26.62766
v -1.642006 -16.43329 26.03309
v -0.3367381 -15.38385 26.75096
v 0.5381937 -15.42845 26.4249
v 2.240523 -15.66969 25.25141
v 2.442502 -16.58663 23.5456
v 1.689359 -14.85933 26.3259
v 4.147186 -14.77125 24.59066
v 2.954202 -14.64249 25.68756
v 4.070613 -16.06642 22.46989
v 4.812943 -14.30271 24.37756
v 5.561452 -15.29876 22.28186
v 5.186051 -15.80018 21.78934
v 6.656933 -12.02301 23.85245
v 5.235018 -13.1231 24.79387
v 6.104002 -13.85264 23.51967
v 7.510369 -14.26505 21.91205
v 6.55235 -15.31873 21.45688
v 2.943235 -13.39674 26.50175
v 4.390917 -12.00213 25.92749
v 2.950289 -11.51028 27.07238
v 4.802874 -16.22926 20.24004
v 6.965155 -15.75386 20.4814
v 5.06555 -16.06933 21.01313
v 3.546558 -16.47039 21.94472
v 4.118397 -16.29447 21.15636
v 2.030866 -17.14292 22.09224
v 8.378564 -14.85419 20.77799
v 7.519162 -15.91081 19.72463
v 8.95768 -14.2597 20.71204
v 9.06542 -14.89912 20.11769
v 8.673056 -15.82258 19.32728
v 5.845096 -16.29915 18.83592
v 6.977118 -16.40766 18.21281
v 6.850683 -16.14865 19.29657
v 5.439183 -16.28382 19.25855
v 1.790801 -13.6771 27.01376
v 3.709744 -10.0021 26.72302
v 4.329759 -10.61975 26.30833
v 5.017577 -9.406695 25.65446
v 3.736865 -8.109354 26.24716
v 5.041896 -11.36463 25.55055
v 4.629816 -7.182903 25.13057
v 5.958299 -7.616492 23.94314
v 5.957877 -8.721839 24.50422
v 6.585495 -7.352365 22.80828
v 6.638358 -8.922156 23.67583
v 1.888726 -9.612329 27.6121
v 1.00181 -8.880818 27.80056
v 2.36162 -6.903359 26.47946
v 5.634667 -10.7475 25.12759
v 6.597847 -9.789568 24.04318
v 0.2751421 -5.650944 26.44963
v 0.69798 -7.935505 27.59418
v 3.63264 -5.672368 24.95724
v 5.033474 -5.672488 23.65621
v 6.331487 -5.834511 21.99343
v -1.363386 -6.018488 26.92857
v 7.058847 -10.50737 23.55058
v 7.252642 -9.589763 22.96955
v 7.84722 -10.5795 22.31943
v 7.361499 -11.82809 23.0857
v 8.111188 -11.23876 22.02964
v 7.366044 -12.78848 22.9204
v 8.46482 -10.52581 21.11751
v 8.656743 -11.76619 21.31424
v 9.383886 -11.61246 20.10989
v 9.833406 -12.01183 19.58966
v 9.587118 -12.98027 20.31775
v 8.222142 -13.07392 21.93393
v 9.716353 -14.30997 19.76955
v 10.07279 -13.7482 19.67241
v 10.11193 -13.14983 19.57168
v 8.182021 -8.991674 20.64901
v 7.36531 -7.422418 21.22292
v 8.778441 -9.834908 19.98651
v 10.94134 -14.55944 18.42447
v 10.85113 -13.24396 18.42966
v 10.52497 -15.42473 18.34679
v 9.975131 -15.4887 18.95253
v 11.54164 -14.06632 17.33345
v 11.97305 -14.55111 16.39707
v 11.48493 -15.02264 17.41257
v 11.27254 -12.64041 17.23879
v 10.67074 -11.7404 17.8147
v 10.76929 -11.29355 17.12099
v 11.62257 -12.29519 15.98615
v 11.85529 -13.52511 16.32123
v 11.88444 -15.08082 16.59842
v 12.46396 -15.23791 14.72091
v 11.93841 -16.27638 15.72277
v 11.03414 -16.20257 17.05028
v 11.51714 -16.79556 16.03559
v 12.40269 -13.94008 14.66043
v 12.13459 -17.10537 13.91961
v 12.62087 -14.36025 13.70713
v 12.77541 -15.34555 12.07083
v 12.42507 -16.76582 13.03433
v 11.70904 -17.18567 15.14041
v 11.12185 -17.34741 15.94007
v 10.68366 -17.15211 16.59825
v 10.42585 -16.30313 17.72427
v 9.348083 -16.22242 18.71826
v 9.118877 -16.67924 18.00119
v 8.71427 -16.93443 17.25149
v 9.777567 -16.82176 17.65678
v 8.391639 -16.68805 17.64179
v 7.96174 -16.54094 17.90369
v 10.31049 -17.03457 17.06404
v 12.10211 -13.24842 15.31321
v 10.61131 -10.28636 16.19931
v 11.38364 -10.82596 14.87433
v 10.4157 -12.60907 18.88976
v 9.84043 -11.11501 18.96438
v 0.2507184 -3.866654 25.16443
v 1.806094 -4.765495 25.32282
v 1.656132 -3.234131 24.22871
v -1.184507 -15.2287 27.00217
v 11.78628 -17.73239 13.70271
v 10.78715 -18.18467 14.88223
v 10.32227 -17.71269 15.96599
v 8.685847 -9.171049 19.52362
v 9.705989 -9.871118 17.89271
v 8.921428 -8.370238 17.78678
v 9.932653 -9.38385 16.67005
v 7.919507 -7.762843 20.16608
v 7.24726 -6.495569 20.63537
v 48.32559 -42.23408 -41.70641
v 47.6277 -43.60115 -41.56732
v 47.20187 -44.35252 -42.024
v -58.77196 -21.86435 -42.89965
v -58.77112 -21.98487 -43.3745
v -59.30214 -19.56868 -46.71564
v -15.86773 -37.72058 8.682344
v -14.70913 -38.13072 8.393757
v -16.24756 -38.02526 7.967839
v -17.45206 -37.83674 7.752278
v 57.70766 -6.147023 -41.67967
v 57.40695 -7.242221 -41.0575
v 58.10424 -4.755571 -42.2756
v 57.44288 -7.528784 -42.31758
v 57.90008 -5.929691 -43.0244
v 58.3481 -4.56935 -44.37464
v 57.64217 -7.2825 -43.76621
v 58.07093 -4.47781 -41.25381
v 58.27742 -3.918336 -41.96636
v 58.56207 -3.691571 -44.59225
v -60.26977 -14.21804 -45.84023
v -59.92746 -15.95127 -45.69355
v -60.44858 -13.4793 -46.44953
v -60.48203 -13.09008 -45.33628
v -59.45084 -18.73575 -47.00774
v -11.57289 -38.62927 9.239734
v -10.75892 -38.6312 9.568394
v -10.8994 -38.80888 9.402319
v -56.80146 -26.71457 -29.70409
v 8.554955 -7.57136 17.85777
v 8.23739 -7.52208 18.84344
v 11.68503 -71.89217 -10.28816
v 19.79176 4.333591 4.561945
v 60.06741 15.57857 -36.80616
v -9.438991 -16.09355 19.44904
v -9.888298 -16.03794 19.05126
v -31.84732 -30.88879 5.245906
v 19.08389 -20.02375 8.355554
v -61.9395 -6.180168 -46.63998
v -62.05031 -5.577423 -46.23097
v -62.41076 -4.216064 -47.2483
v -62.18054 -4.919532 -45.99163
v -62.37521 -3.834868 -45.46223
v -62.17233 -4.414881 -44.18874
v -15.06889 -72.89752 -15.5718
v -14.86864 -72.95636 -14.73318
v -16.12265 -72.50566 -16.36115
v 31.02074 64.28668 11.01417
v 30.51575 64.34753 11.36514
v 30.0947 64.85172 11.54071
v 30.47684 65.8008 11.04269
v 31.24045 65.39669 10.60356
v -62.69349 19.94577 -31.47796
v -62.61923 21.34571 -31.33551
v -60.69547 -12.84778 -48.93692
v -60.69979 -13.01687 -50.6086
v -60.66359 -13.08431 -49.65041
v -60.48662 -13.92171 -50.20873
v -60.47135 -13.85421 -48.69744
v -60.35886 -14.4327 -48.75163
v -60.37139 -14.54485 -50.4907
v -60.02985 -16.06586 -48.65969
v -60.14432 -15.65781 -50.47721
v -59.72163 -17.59307 -49.76179
v -59.72513 -17.46512 -47.85668
v -59.7491 -17.04116 -46.68886
v -59.93894 -16.62691 -51.44249
v -60.5428 -13.24344 -47.46491
v -60.17613 -14.9246 -46.78373
v 11.93035 55.36077 19.85381
v 13.21844 55.93192 19.57655
v 13.12919 53.95323 19.5878
v 13.67983 55.39985 19.46594
v 14.55157 54.90219 19.22951
v 14.08612 54.15684 19.3415
v 13.41021 57.29934 19.50697
v 13.8472 58.10728 19.36251
v 40.94099 30.88809 5.478476
v 40.3512 31.83132 6.118669
v 16.7614 30.05684 14.68344
v 16.93399 30.52924 14.99624
v 16.20816 30.82177 15.39673
v -12.60086 -39.34565 8.587382
v -13.40978 -38.95226 7.95304
v -12.32404 -38.91982 8.703615
v -13.29816 -38.6246 8.279193
v -62.45261 -2.1547 -41.70892
v -62.56353 -1.956264 -42.63004
v 33.39381 29.47918 9.589451
v -5.382465 33.0659 19.24572
v -6.480593 34.06026 19.38492
v 11.92605 -19.4133 10.0548
v -59.59128 44.5857 -20.96768
v -59.46672 45.1766 -20.59002
v -59.29713 45.51124 -20.16991
v -59.44387 45.97903 -20.42626
v -24.23678 35.20751 16.31581
v -23.90156 36.01481 16.5126
v -24.58606 35.02511 16.17161
v -25.03134 34.81408 15.94056
v -39.23458 34.89515 9.642187
v -62.71624 23.13095 -31.87152
v -63.0256 22.84734 -32.88041
v -63.03395 23.65486 -32.97487
v -63.22006 24.20238 -33.67378
v -63.475 23.75569 -34.58653
v -63.33266 22.7334 -33.96276
v -63.04297 24.90871 -33.146
v 16.73358 -39.99151 2.589071
v 17.32781 -39.95839 2.475401
v 55.14711 43.32239 -18.96643
v 33.62727 -60.32531 -35.02176
v 32.07102 -61.4383 -34.39474
v 32.70734 -60.80854 -36.24319
v 32.65187 -60.88871 -35.86308
v 5.917483 31.42994 18.12049
v 6.419325 31.31169 17.95979
v 46.76253 -44.35957 -30.86312
v 59.34909 20.8868 -33.84158
v 59.26018 22.95862 -33.57019
v 59.46986 19.46594 -34.28076
v 59.18076 18.57711 -33.14415
v 59.8059 20.18887 -35.7561
v 59.73349 18.73139 -35.29757
v 59.73852 21.62691 -35.5024
v 59.80801 22.75365 -35.70923
v 59.94363 21.65911 -36.28499
v 28.63824 59.88731 13.30784
v 10.02722 -5.792575 13.70806
v 9.615225 -5.492999 14.24604
v 10.19443 -7.576273 14.1884
v 9.380644 -6.593334 15.12419
v 13.22188 -14.07639 10.52216
v 12.66396 -13.67515 12.93312
v 12.7884 -14.36863 12.16547
v 18.11341 0.5009071 6.210359
v 18.10441 -0.6192605 6.661845
v -11.85143 -73.78307 -13.30123
v -17.37263 -39.13453 5.070524
v -18.48634 -39.25513 4.018865
v -16.8883 -39.03134 5.511346
v -16.93721 -39.20848 5.193288
v -18.04144 -39.31316 4.126692
v 19.22415 -0.265312 6.073303
v 19.14038 0.9614851 5.630447
v 20.51684 0.6235682 5.305405
v 3.608755 -16.98131 14.70199
v 15.11842 61.88969 18.70494
v 23.82145 8.182952 4.154332
v 25.34258 8.835818 4.070528
v 43.39217 29.6811 2.931395
v 3.892678 -17.62964 14.89215
v 7.491612 31.14234 17.64522
v 7.106221 31.85154 17.98609
v 58.39458 33.83971 -29.56331
v 58.69516 33.22287 -30.51005
v 58.795 32.53341 -31.07176
v 32.5741 65.10925 9.653969
v 33.32208 65.3353 9.001146
v -7.056605 -73.11742 -5.39326
v -7.586144 -73.64123 -6.98826
v -5.271187 -74.03807 -7.393188
v -8.064566 -73.85651 -7.974088
v -4.806464 -74.27531 -8.16913
v -3.005662 -74.39566 -8.428668
v -6.780217 -74.38046 -9.587035
v -4.698375 -74.55774 -9.623945
v -53.85318 59.23802 -9.992443
v -54.22709 60.123 -10.73067
v -54.51146 58.64005 -11.02968
v -54.17411 57.84643 -10.30559
v -54.51805 56.68162 -10.70875
v -55.16052 57.9363 -12.17061
v -55.28193 56.78159 -12.12954
v -8.611616 -74.13361 -9.609239
v 57.00359 -7.450855 -37.91303
v 56.78962 -8.189477 -37.59552
v 56.70729 -7.937565 -36.45144
v 56.86262 -8.578871 -39.15973
v 18.55411 -38.51114 4.527891
v 33.18116 -60.75602 -31.50478
v 32.42692 -61.33152 -32.83849
v 33.9557 -60.18202 -32.52695
v 33.2361 -60.67793 -33.79418
v 34.60361 -59.64152 -33.75746
v 12.65551 58.88163 19.58351
v 12.69455 60.13572 19.49025
v 13.74831 59.35008 19.30928
v 12.10072 60.0134 19.62322
v 10.62276 60.8518 19.81211
v 10.91175 61.51687 19.6926
v 34.2524 65.0625 8.323778
v 34.31369 66.12404 7.95187
v 34.06407 68.19419 7.51074
v 32.99065 66.73355 8.88849
v 33.17617 68.51057 8.11943
v 33.58941 69.68621 7.318693
v 34.65348 69.1679 6.623703
v 54.36237 -18.48509 -34.27451
v 54.48875 -16.99368 -33.19015
v 54.1241 -19.38244 -33.54255
v 54.70161 -18.61643 -37.73452
v 54.35411 -19.70235 -36.16037
v 54.51896 -19.78048 -37.94309
v 54.95222 -17.7506 -38.74736
v 55.24562 -16.94021 -40.57703
v 55.27 -16.1351 -39.43738
v 54.12479 -21.70631 -37.30336
v 54.17492 -20.99545 -36.27538
v 55.63094 -15.2921 -41.22256
v 55.83419 -13.77983 -40.36252
v 56.12199 -13.79642 -43.43525
v 55.75179 -15.33819 -42.56327
v 56.2881 -12.5917 -42.14728
v 56.42506 -12.49724 -43.27617
v 56.49876 -11.77581 -42.60285
v 56.7613 -11.53066 -44.82327
v 56.65236 -11.31647 -43.19356
v 56.49321 -12.65382 -44.45279
v 56.24298 -13.56783 -44.16121
v 56.96534 -10.29164 -44.07294
v 56.85571 -10.19592 -42.47304
v 56.65071 -10.81739 -41.89434
v 55.58255 -16.39187 -42.95245
v 55.3509 -17.29108 -42.27843
v 55.44119 -17.24641 -43.58283
v 55.13803 -18.35045 -42.11244
v 55.12226 -18.19319 -41.6083
v 55.09187 -17.96656 -40.89905
v 54.79745 -19.39882 -40.29313
v 54.89389 -18.31712 -39.36135
v 55.18165 -18.47223 -43.42888
v 54.88726 -19.43424 -41.45559
v 54.63283 -20.53153 -41.16439
v 54.52674 -20.44158 -39.2949
v 54.30574 -21.93094 -40.13383
v 53.90739 -23.58712 -38.51567
v 54.00645 -23.47891 -39.57306
v 53.75472 -23.69671 -36.65999
v 54.17826 -23.16881 -41.44516
v 54.45231 -22.23466 -43.40993
v 54.14882 -23.60985 -43.47152
v 53.72324 -24.96795 -39.53329
v 54.74965 -20.30874 -42.29738
v 54.63951 -21.27994 -43.5163
v 53.49944 -25.3594 -37.45575
v 53.44794 -25.99906 -38.59235
v 53.15861 -26.31819 -35.22939
v 53.21572 -26.78054 -37.07788
v 53.30031 -26.70331 -38.22015
v 53.24659 -24.94986 -34.00337
v 52.97545 -26.34504 -33.72734
v 53.4552 -23.35512 -33.57064
v 53.04629 -27.7533 -37.526
v 52.86322 -27.56481 -34.57014
v 52.76417 -28.52516 -35.68952
v 53.05011 -25.16264 -32.66129
v 53.63692 -22.70519 -34.28496
v 53.09229 -24.51527 -32.02943
v 52.87388 -28.7007 -37.9411
v 52.79033 -29.3565 -39.07328
v 52.48365 -30.41719 -38.02058
v 53.64168 -21.98516 -32.91161
v 53.86773 -21.5053 -34.30032
v 53.0175 -28.24615 -38.82117
v 52.4524 -28.17758 -32.32085
v 52.24524 -27.98944 -30.42772
v 52.63524 -26.63661 -31.25633
v 52.32008 -29.12539 -32.81719
v -2.245017 -15.0833 27.08495
v -2.550607 -15.38151 26.92879
v 52.89124 -25.43935 -31.63966
v 57.12885 -8.235084 -40.75793
v 56.78996 -9.215728 -39.68764
v 56.99938 -9.196128 -41.73586
v 56.75928 -10.2168 -41.53855
v 53.71424 -21.00363 -32.20924
v 53.63461 -20.32433 -30.84259
v 45.36856 29.88029 0.5949687
v 32.4344 69.32493 8.433677
v 32.04775 69.52094 8.672955
v 31.9086 70.91315 8.178359
v -6.153836 -37.73288 12.42735
v 21.15001 -68.15937 -24.10475
v 20.19526 -68.55418 -24.66357
v -7.644283 -37.08295 13.02787
v -6.036585 -38.44392 11.18643
v -18.59725 -39.40416 3.622587
v -19.21189 -39.42646 3.384042
v 53.90369 -22.18468 -35.85435
v 54.03109 -21.44314 -35.54076
v 53.38578 -22.27603 -31.36898
v 53.17239 -23.49607 -31.23924
v 0.3063143 39.84972 20.67979
v -3.495834 41.53196 20.88291
v -4.861784 43.19744 21.00575
v 16.002 35.12099 17.33692
v 16.77446 35.36084 17.21725
v -59.54065 -18.04651 -46.00074
v 39.54079 11.09554 -2.375135
v 38.61175 11.16656 -1.621202
v -7.822616 -74.5099 -12.62728
v -7.850763 -74.44925 -11.26126
v -8.496052 -74.42143 -13.73587
v -6.393078 -74.66145 -12.92111
v 19.96448 -35.94783 6.12317
v 19.35363 -36.24194 6.220362
v 19.66191 -35.28437 6.58474
v -61.25452 25.87561 -27.47185
v -61.31207 23.87833 -27.43085
v -1.046476 14.2661 16.10787
v -61.1098 16.71815 -26.23948
v 13.00386 -15.21221 10.94539
v 15.71574 6.042568 4.992337
v 16.76913 5.130788 4.965228
v 17.48138 4.352833 4.991844
v -32.39973 35.82399 13.44089
v 19.06227 -37.15079 5.734785
v 14.02849 13.78918 3.701167
v 14.20961 12.75 4.097533
v 7.918943 -5.582952 17.81405
v 7.753881 -6.473395 19.13401
v 7.812781 -5.841505 18.32095
v -56.36695 -32.74915 -41.98454
v -10.79665 -74.02332 -13.77323
v -40.31046 31.56484 8.815444
v -40.38823 30.94012 8.577477
v 11.81991 -38.93067 6.441709
v 12.85863 -38.49747 6.926783
v 11.19388 -38.86739 6.800868
v 10.47472 -38.68365 7.557956
v 9.877999 -38.42189 8.31744
v 32.31911 -61.09519 -36.10288
v 32.69708 -60.77943 -36.65602
v 33.5248 -60.08324 -37.92821
v 32.51357 -60.91011 -36.68968
v 32.87957 -60.61092 -37.39079
v 34.23223 -59.40308 -38.88497
v 33.29914 -60.25986 -37.88686
v 32.34578 -61.04573 -36.89439
v 31.80018 -61.46171 -36.06239
v 31.95238 -61.35612 -35.9327
v 34.64771 -59.05172 -38.85851
v 35.24521 -58.48663 -39.32709
v 35.45741 -58.28246 -39.94886
v 35.95145 -57.77459 -40.57477
v 38.65345 -54.98218 -43.0788
v 37.62065 -56.06226 -42.32577
v 39.56239 -53.91889 -44.32218
v 31.12242 -61.98125 -35.21896
v 36.72934 -57.05284 -41.03635
v 37.29622 -56.41782 -42.12754
v 35.28558 -58.54459 -38.77617
v 27.74152 -64.31358 -31.74277
v 30.44301 -62.49106 -34.57842
v 28.8533 -63.57827 -32.81768
v 26.63864 -64.97478 -30.50549
v 25.00562 -65.95429 -29.07857
v 26.46899 -65.0674 -30.54635
v 35.8697 -57.92572 -40.11487
v 23.36525 -66.91015 -27.55694
v 23.5863 -66.78438 -27.91469
v 21.09379 -68.13293 -25.98835
v 36.99647 -56.83999 -40.92025
v 36.34777 -57.55999 -39.92823
v 24.19195 -66.45953 -28.06197
v 26.36298 -65.18012 -29.93621
v 23.26244 -66.97515 -27.3431
v 25.06741 -65.99722 -28.10373
v 26.72931 -64.9976 -29.8033
v 28.08103 -64.11406 -31.71159
v 22.97882 -67.17021 -26.82066
v 31.22912 -61.91398 -35.55865
v 23.35807 -66.98637 -26.33222
v 22.39951 -67.51184 -24.93005
v 28.91251 -63.59637 -31.88231
v -63.70011 4.616626 -40.61575
v -63.8531 5.431233 -40.72609
v -64.31013 7.160375 -42.02142
v -63.79502 6.246316 -39.23612
v -63.90094 7.33405 -39.09768
v -64.09357 8.080272 -39.98537
v -64.37665 8.993605 -40.97692
v -13.48905 -73.37465 -14.42494
v 57.20552 36.5218 -25.83214
v 57.59125 35.32882 -27.04379
v 57.46023 35.21292 -26.72092
v 57.08916 37.06474 -25.38324
v 57.18814 37.41836 -25.55841
v 57.41403 36.88996 -26.29214
v 57.42171 37.4175 -26.18628
v 57.41816 36.43698 -26.40865
v 56.83295 37.86037 -24.56232
v 56.66021 37.98718 -24.0968
v 56.86547 38.2774 -24.59339
v 57.04765 38.4419 -25.11293
v 57.11345 38.5114 -25.24753
v 57.32238 37.77951 -25.85045
v 58.01824 35.75718 -28.00175
v 57.73886 36.19018 -27.07928
v 57.90004 35.54232 -27.70115
v 57.97614 34.88651 -28.13893
v 57.784 34.63816 -27.75241
v 57.35183 38.35508 -25.7842
v 57.49453 37.8315 -26.2863
v 57.50106 38.34025 -26.15645
v 57.77251 38.02439 -26.93959
v 57.7029 37.48495 -26.90269
v 57.69345 37.04943 -26.91252
v 40.67634 29.30158 5.381001
v 40.87156 29.79687 5.352797
v 26.35406 25.82662 9.534929
v 26.76739 25.88222 9.473359
v 26.09063 26.85146 9.946537
v 27.58039 26.81121 9.660105
v 25.56476 26.97943 10.10615
v 26.47579 27.21371 10.09342
v 27.85079 27.47006 9.990651
v 27.47157 27.85984 10.27979
v 25.14024 27.32532 10.38999
v 26.07869 28.3165 10.89481
v 26.66393 28.2606 10.73587
v 28.13085 28.05915 10.25547
v 27.39675 28.7959 10.90878
v 23.94947 27.38699 10.61266
v 24.96465 28.16468 10.97794
v 24.48779 28.62391 11.38301
v 19.08478 23.7785 8.814154
v 18.31204 22.62712 7.854756
v 20.00661 22.69639 7.784357
v 32.7973 67.48554 8.818873
v 32.28603 68.39262 8.909175
v -34.70585 71.7551 9.105861
v -33.30782 72.8499 9.636003
v 23.03931 24.04314 8.689437
v 22.92296 22.78928 7.711884
v 22.77691 23.15958 8.09097
v 20.94668 23.2621 8.161734
v 21.5213 22.74111 7.650803
v 23.7335 23.03297 8.022746
v 24.15259 22.50487 7.52964
v 23.42182 22.14563 6.566556
v 22.86313 22.60086 7.296281
v 22.37369 21.9574 6.4342
v 21.62279 22.36743 7.298265
v -36.3712 30.68052 10.40263
v -35.33401 31.15168 11.05044
v -35.23794 30.79528 10.88625
v -14.12865 -8.077276 14.31027
v -14.63634 -10.02355 15.59036
v 51.90389 56.07465 -12.69034
v 52.16394 54.88018 -13.0512
v 52.33702 55.83054 -13.54988
v 52.76256 54.27429 -14.16378
v 51.95726 56.85312 -13.00545
v 52.97558 55.02032 -14.79773
v 52.98569 54.1033 -14.56431
v 53.13531 54.25015 -14.8864
v 53.15105 53.11633 -14.73157
v 52.20397 56.93282 -13.49603
v 52.72556 56.26892 -14.39309
v 37.07437 68.79737 4.465025
v 38.16718 66.85762 4.090932
v 37.62289 66.53119 4.766167
v 38.22254 68.1053 3.533573
v 52.88931 -24.70067 -30.73367
v -1.553055 -44.85826 11.72242
v 59.39848 28.23639 -33.98276
v -56.33224 -31.25859 -50.50148
v 59.66845 2.805949 -41.3069
v -46.7716 33.53421 3.141345
v 10.52617 -7.013524 13.35154
v -14.67076 -39.00987 7.018565
v -15.45128 -38.36095 7.689328
v -14.81708 -38.7766 7.217389
v -40.43832 20.51081 1.545853
v -40.216 20.29923 1.464649
v -39.56804 20.4249 2.111469
v -39.59453 19.78718 1.686531
v -39.07777 20.35156 2.362506
v -39.78934 20.28114 1.742856
v -38.16142 21.03519 3.403921
v -38.50777 21.57933 3.470991
v -37.77141 20.21126 3.057128
v -37.74372 21.64997 3.9745
v -37.3279 21.51332 4.07228
v -37.4285 21.23212 3.85662
v -48.83249 31.37123 0.6621307
v 59.9331 12.21696 -36.6823
v 38.26568 -55.50945 -42.09293
v 38.95005 -54.73394 -42.96121
v 37.56483 -56.23346 -41.54063
v 37.68884 -56.33953 -40.37084
v 56.71399 38.33153 -24.15922
v 59.5095 1.234591 -42.67741
v -35.31511 34.94192 11.94852
v -34.84369 33.86005 12.17272
v -35.77922 34.59553 11.71732
v -7.56168 31.31244 18.43724
v -6.653067 32.637 19.00175
v -7.797874 31.91539 18.60633
v -59.65036 -17.34215 -45.46151
v -61.79628 -4.185874 -39.36958
v 2.045906 -73.44358 -6.032708
v 2.973057 -73.76284 -7.369642
v 38.64814 10.00586 -1.436436
v 37.77849 11.51287 -1.03917
v 37.872 11.95669 -1.214988
v 36.62843 11.61209 -0.1845526
v -18.09238 -71.68648 -18.66371
v -18.45316 -71.54265 -18.96577
v -29.27353 69.12522 13.49647
v 15.99249 -38.50819 5.402864
v 54.2872 20.45556 -19.36435
v 53.94611 48.4803 -15.90794
v 35.78712 9.970757 0.5089833
v 34.91471 11.20111 0.9833144
v 35.59797 12.14541 0.4198568
v 34.68523 10.2629 1.168836
v 35.01232 9.465382 0.9796038
v 33.50678 10.50461 1.818615
v 33.27997 10.89129 1.91046
v 32.89989 11.40904 2.018166
v 34.41939 11.82619 1.130288
v 33.89611 9.299006 1.562666
v 32.76379 9.268842 2.099515
v 32.70345 9.846845 2.161691
v 32.09254 10.36061 2.468794
v 33.02668 8.751635 1.941336
v 31.90868 8.133439 2.415366
v 31.29948 9.055595 2.690565
v 18.62846 2.386907 5.265118
v -0.4723402 12.48502 16.51797
v 8.928461 -7.389967 16.69847
v 20.21313 65.07156 16.56742
v 16.04221 65.99649 17.65466
v 16.57052 66.88783 17.28903
v 18.44778 66.80381 16.74384
v 19.87895 66.57755 16.29024
v 17.54792 67.91528 16.7084
v 16.29874 68.07729 17.01199
v 17.44059 68.79807 16.46082
v 18.34669 69.05605 16.05782
v 19.10735 67.89812 16.18516
v 17.00143 69.68517 16.28722
v -4.534316 23.90165 16.41614
v -3.671649 25.30005 17.00191
v -5.208732 25.01337 16.61707
v 53.18214 55.31917 -15.17952
v 55.80249 -15.58935 -43.44997
v 55.84491 -15.64221 -44.33477
v 55.65116 -16.55701 -44.55094
v 36.28329 20.71029 3.2546
v 36.44922 19.6624 1.974159
v 35.74659 20.05025 2.626914
v 35.83355 20.39266 3.040027
v 35.03985 20.65767 3.84687
v 30.99343 69.98911 9.272249
v 31.06249 70.92477 8.804956
v 30.86392 71.52441 8.68303
v 29.8855 71.23915 9.531446
v -14.57454 -16.38921 16.56331
v 13.58164 31.34056 16.33309
v 14.87133 32.2183 16.53216
v 39.50027 65.86977 2.971763
v 39.60074 67.20947 2.366965
v 38.88517 67.3657 3.088742
v 38.76022 65.9407 3.782068
v 40.48759 66.24968 1.732644
v -5.732233 -40.65774 11.21593
v 22.08545 -67.61325 -26.6063
v 19.36658 -68.97242 -24.36769
v 30.68225 -62.46642 -32.90139
v 31.09085 -62.23168 -32.68983
v 16.66138 31.28448 15.56503
v 17.71963 30.6028 14.77681
v 17.55593 30.24137 14.55786
v 34.0144 20.42176 3.877555
v 34.84238 20.2371 3.267248
v 52.94312 52.39354 -14.28489
v 53.05082 52.83578 -14.55185
v 53.4857 52.3923 -15.38531
v -62.57332 31.77223 -31.66162
v -62.2958 32.62267 -30.79139
v -62.72796 32.71722 -32.05209
v -62.46136 33.5452 -31.14418
v -62.814 31.70338 -32.42287
v -62.26268 31.51304 -30.71674
v -62.78036 31.43071 -32.35016
v 19.46459 21.66133 6.965394
v 20.62917 21.6189 6.827988
v 18.31987 21.67728 7.061555
v 18.44509 21.52369 6.928742
v 17.05408 22.07101 7.660822
v 9.982014 -17.54385 16.50871
v -63.98565 12.96531 -36.94106
v -63.65801 12.85437 -35.25517
v 44.29718 -48.37305 -45.18031
v 43.77868 -49.22287 -44.34696
v 44.19207 -48.95363 -42.493
v 43.31608 -50.10104 -42.69469
v 42.84522 -50.4738 -43.80465
v 43.97419 -48.43247 -46.76574
v 43.00207 -49.75586 -46.23619
v 42.64585 -50.46686 -45.03284
v 43.05334 -49.49629 -47.23422
v 43.8834 -48.21157 -48.09322
v 44.82476 -47.35213 -46.51433
v 44.61981 -47.11435 -48.59741
v 45.35546 -46.02916 -48.90961
v -59.82819 -12.7115 -36.74374
v -62.48195 -3.254663 -45.42946
v -62.48689 -2.923923 -44.49581
v -62.01481 -4.789974 -43.20199
v -62.54422 -3.016098 -45.48648
v -62.35226 -3.127096 -43.23303
v 47.72279 -43.23448 -43.52652
v 52.64152 -30.02693 -39.73232
v 52.34293 -31.26311 -39.8754
v 52.59386 -30.42291 -41.2073
v 52.11294 -31.96741 -38.51507
v 53.09766 -28.39792 -41.46862
v 52.23105 -31.8109 -41.74078
v 51.96353 -32.61048 -40.04761
v 51.76254 -33.44588 -41.73997
v 52.17303 -31.98907 -43.58595
v 52.61873 -30.40054 -42.23713
v 52.53343 -30.72342 -43.86164
v 51.50464 -34.1867 -43.40065
v 51.81411 -33.02909 -38.638
v 11.49362 -39.10937 6.260769
v 11.4645 -39.43117 6.277201
v 11.07734 -39.06166 6.652565
v 10.43624 -39.12936 7.081376
v 10.25735 -38.89095 7.341363
v 23.23548 60.23748 16.16556
v 29.88556 23.35797 7.505702
v 12.97202 -39.96259 4.926253
v 11.89717 -39.35578 5.764131
v 12.09185 -39.304 5.60959
v 12.15729 -39.18977 5.724972
v 12.33969 -39.02356 5.970798
v 12.77103 -39.14214 5.463415
v 12.50794 -39.31491 5.342595
v 12.97228 -39.2592 5.121803
v 12.6073 -39.48466 5.183376
v 14.00831 -38.97662 5.233303
v 13.39313 -39.18019 5.036428
v 22.73249 63.0948 15.98098
v 22.89878 61.68333 16.11713
v 23.83674 61.35921 15.73761
v -0.2681432 -41.5325 11.48338
v 23.44581 -0.8598952 4.964403
v 45.56456 -46.16945 -47.10508
v 45.92439 -45.13464 -49.15829
v 46.21952 -45.21404 -46.87976
v 46.12296 -45.07167 -48.35252
v 14.72652 34.97184 17.50532
v -1.596605 10.25651 17.449
v -56.28914 -30.74136 -52.41481
v -56.03537 -31.4711 -52.71413
v -20.85973 23.75928 9.150261
v -21.67103 24.26941 9.43614
v 36.03638 29.29237 8.328638
v 35.89281 28.42424 7.988857
v 37.74067 29.35538 7.466172
v 37.40451 30.11686 7.970183
v 38.40774 30.03133 7.304643
v 38.11974 30.86757 7.731658
v 37.09834 30.71554 8.338025
v 38.71624 30.60833 7.268143
v 35.04764 29.69255 9.033132
v 35.38253 29.3674 8.68285
v 50.4798 -37.01359 -36.76091
v 50.56431 -36.54574 -35.30449
v 50.16 -38.08717 -38.97819
v 50.04819 -38.16618 -36.28096
v 49.84977 -38.41919 -34.82915
v 49.64367 -39.25849 -36.6696
v 49.94963 -38.63852 -41.22717
v 50.58645 -37.01482 -40.11454
v 50.49551 -37.2523 -41.6801
v 50.16875 -38.04086 -42.99841
v 49.56361 -39.49063 -42.6657
v 49.39031 -40.03614 -40.62931
v 50.94907 -35.9862 -40.02693
v 58.02821 -6.037231 -44.60932
v 57.71643 -7.349574 -44.92674
v 57.33751 -8.370942 -43.29079
v 17.18456 29.28203 13.86787
v 1.419566 52.38702 21.45199
v 27.27679 64.85284 13.36462
v 26.2743 64.49083 13.97523
v 28.3576 66.24618 12.35053
v -63.5256 13.66346 -34.45956
v -63.06395 13.55547 -32.60576
v -62.84775 12.7841 -31.81748
v -63.40857 14.66609 -33.92653
v -28.38293 -37.19238 4.266551
v -26.81705 -38.06608 4.209643
v 8.207949 -19.54664 13.54667
v 9.430921 -39.12375 7.727442
v 52.82059 -29.63596 -43.11045
v 53.03835 -28.71773 -42.75666
v 52.90648 -29.22243 -44.30939
v 30.98016 -62.15846 -34.13356
v 31.69987 -61.63024 -35.07024
v 30.07149 -62.8267 -32.97399
v 26.41982 24.599 9.03345
v 25.95975 24.15158 8.875684
v 27.10606 23.84993 8.626631
v 41.16347 66.03822 1.013162
v 27.99349 -5.28558 5.138949
v 58.34016 -3.335438 -41.42911
v 58.48986 -2.956538 -41.82821
v -35.04609 22.81629 6.07619
v -35.23907 22.41527 5.690718
v 7.147671 59.38818 20.55538
v -24.99562 2.926103 4.931135
v 7.849241 -38.09743 9.805682
v 5.860723 -38.35388 10.05444
v 5.143315 -37.42376 12.03249
v -22.88671 72.23517 15.06391
v -14.85013 -17.95415 14.49496
v -14.45024 -18.00357 14.80284
v -14.10272 -18.39518 14.26319
v -20.5735 5.541118 5.161354
v 8.074343 -6.447902 18.11131
v 20.9172 64.40685 16.44995
v 21.23459 65.16682 16.16835
v 21.91673 64.18932 16.11067
v 57.73166 33.78676 -27.84603
v -8.530323 -39.832 10.44121
v -63.85505 14.69002 -35.91645
v -31.66553 30.50743 11.84862
v -30.75272 30.44929 12.0613
v -30.62512 31.04899 12.60598
v -7.623423 -16.66684 14.44246
v 2.527562 56.32192 21.28911
v -0.4975727 53.26012 21.55851
v 0.7665401 55.06879 21.4615
v 0.5236108 57.12965 21.37201
v 1.172688 58.22299 21.26148
v 16.69551 -39.68282 2.794991
v 16.54594 -39.76472 2.730557
v 37.77131 64.50019 5.176663
v 33.52282 -0.2767789 2.379642
v -61.67353 36.05003 -28.46494
v -61.85255 34.73277 -29.15877
v -61.46349 34.99391 -28.12252
v -61.99628 35.18015 -29.42466
v 31.60128 68.4061 9.435787
v 30.82793 68.89578 9.812115
v 31.72997 67.57434 9.59749
v 31.30263 66.89803 10.13429
v 30.62322 67.00417 10.61613
v 29.60218 67.20414 11.25072
v 29.57948 68.3517 10.88
v 28.81021 69.53014 10.94414
v 29.78404 69.9875 10.12012
v 32.35064 66.74102 9.40746
v 31.68145 65.89748 10.16156
v 31.09138 66.39796 10.4527
v -21.39434 -39.92104 2.462933
v -20.77975 -39.73135 2.650607
v -20.13965 -39.66862 2.773582
v -19.64491 -39.68292 3.003876
v 29.39961 32.97945 12.60947
v 29.01414 33.6102 12.88298
v 28.78283 34.05618 13.04226
v 28.31794 34.16978 13.3029
v 54.83843 -20.18187 -43.30779
v 18.81833 4.649858 4.6375
v 20.53137 7.233242 4.257653
v 19.60931 6.295295 4.352247
v 18.90129 3.211999 4.939048
v 17.99696 4.878638 4.734145
v 19.98578 2.173356 4.954182
v 17.3924 6.048055 4.623638
v 16.48942 6.524249 4.678015
v 16.84015 7.278794 4.479902
v 18.27257 7.290441 4.362261
v -2.935908 -5.284315 26.3867
v -3.653259 -3.764658 25.16364
v -4.248594 -2.875638 24.3134
v -16.11565 -38.4426 7.061739
v -18.00461 -71.76747 -17.93802
v -16.73393 -72.22794 -17.82402
v -16.43808 -72.32933 -17.93918
v -16.93444 -72.18114 -17.25
v -15.14931 -72.83136 -17.12881
v 57.82273 34.13017 -28.00602
v 17.9363 -69.70739 -23.16198
v 19.18233 -69.0953 -24.12449
v 4.283506 59.05239 20.92297
v 6.15251 59.73614 20.66552
v 2.105497 58.92365 21.1408
v 3.818565 59.87668 20.91058
v 3.05858 60.01134 20.98487
v -18.26275 17.70319 4.022506
v 42.15984 -50.61104 -46.84982
v -44.78597 67.24219 1.214682
v 15.66439 7.075903 4.711987
v 42.65033 -51.13433 -41.19588
v 41.62713 -52.2319 -41.93928
v 41.24582 -52.47916 -42.95911
v 40.35519 -53.40275 -42.92292
v 42.35689 -51.31073 -42.50228
v 42.02991 -51.32153 -44.23235
v 39.58163 -54.14256 -43.0549
v 40.65422 -52.75811 -44.49444
v 40.14851 -53.24708 -44.58473
v 41.74953 -51.45121 -45.0175
v 43.18137 -49.15572 -47.98207
v -61.90241 -4.75799 -41.94207
v -14.5322 -73.02227 -17.19611
v 13.35757 -39.34897 4.770837
v -23.96538 9.821364 4.521627
v -22.70848 9.737002 4.503644
v -22.85604 9.215169 4.519259
v -22.48441 8.799978 4.521742
v -21.95414 9.024061 4.497887
v -24.26163 10.34002 4.539994
v 36.97166 -56.96497 -40.35457
v -57.53115 51.88426 -15.9573
v -57.31618 52.5467 -15.63394
v 54.22214 48.29376 -16.46492
v -54.46602 -37.90308 -45.76169
v -29.01185 -66.13174 -25.93999
v 53.91793 -24.54925 -41.83248
v 53.55827 -26.06952 -40.65178
v 53.72801 -25.4885 -42.2321
v 53.67582 -25.90116 -43.26853
v 53.35675 -27.22733 -41.85094
v 53.75579 -25.61366 -44.53166
v 53.38959 -27.23717 -43.47746
v 53.23204 -27.90571 -44.66673
v 53.6172 -26.20711 -45.37108
v 53.3527 -27.35121 -46.07419
v 53.95552 -24.64427 -43.83598
v 55.43039 -17.78047 -44.7451
v 55.09349 -19.16339 -44.21207
v -61.87313 -4.469677 -40.95564
v -62.10799 -3.540696 -41.38324
v -62.53861 -1.430247 -40.89853
v 0.4500158 -11.4529 28.12069
v 0.2394707 3.551188 20.20613
v 1.830124 2.348557 20.09457
v 1.095276 2.420298 20.46478
v 23.23482 35.82953 15.39644
v 59.08761 16.59291 -32.6627
v -62.65248 14.03879 -30.95304
v -62.93394 15.0152 -32.00967
v -62.71172 14.88237 -31.22856
v -63.18773 16.62829 -32.96326
v 4.899757 -41.45626 10.47071
v 5.351278 -40.32312 10.00707
v 21.33605 -68.00128 -25.47165
v 22.5298 -67.41067 -26.69003
v 51.44264 -34.53511 -40.66259
v -34.43386 72.93348 8.772905
v -64.22264 13.53928 -37.92891
v -64.34267 13.02983 -38.61676
v 60.20499 14.39724 -37.71909
v 59.66521 12.48581 -35.31358
v 59.99583 13.37017 -36.86142
v 60.33276 15.41353 -38.32037
v 60.41991 14.44758 -38.69633
v 60.54731 13.64763 -39.39763
v 60.39731 13.30746 -38.71789
v 60.10609 12.61353 -37.53348
v 28.86523 22.47713 7.494762
v 28.29191 23.09764 7.905068
v 29.15152 23.14854 7.706831
v -18.87923 21.86035 8.0125
v -62.74611 13.57834 -31.28814
v 57.33508 38.72461 -25.61406
v 57.65278 38.8994 -26.24584
v 57.27393 38.97144 -25.37214
v -33.06892 11.49352 3.476424
v -31.92157 10.86243 3.912471
v -30.21492 31.18214 12.84547
v -49.10587 30.85689 0.2789119
v -48.64033 30.81592 0.9642228
v 18.36391 -37.93795 5.256861
v 16.91416 -39.12314 3.865823
v -49.61438 30.79383 -0.4561867
v 13.9733 -71.5551 -16.4681
v 14.66093 -71.10333 -15.17738
v 12.57696 -72.07821 -14.49844
v 12.89058 -72.08659 -17.12282
v 11.47065 -72.60229 -16.1039
v 10.34117 -72.95476 -14.31989
v 10.79181 -72.69085 -12.73875
v 11.71826 -72.49014 -18.019
v 9.8578 -73.17443 -15.12279
v 9.870184 -73.16278 -16.0868
v 12.59447 -71.95512 -13.20588
v 10.57478 -72.94254 -17.25246
v 9.44827 -73.19756 -13.3281
v 13.39995 -71.85884 -18.54862
v 8.602222 -73.55404 -16.14729
v 9.326505 -73.31927 -17.15708
v 7.83456 -73.74534 -15.47813
v 12.14797 -72.28908 -18.99457
v 14.43337 -71.41821 -19.03845
v 8.569297 -73.5382 -14.62954
v 14.72477 -71.2579 -19.88443
v 13.96015 -71.51314 -20.30372
v 15.71781 -70.78387 -21.1491
v 11.87128 -72.36375 -19.15165
v 15.10903 -71.02467 -21.24763
v 13.54567 -71.68688 -20.25643
v -9.222649 -73.75455 -8.27226
v 7.88025 -6.176901 18.42669
v -63.55253 17.52488 -34.51849
v -63.4207 16.06347 -33.96278
v -63.38598 18.35432 -33.87435
v -63.83622 16.01439 -35.72314
v -63.6647 15.50373 -35.02221
v -63.63144 16.45498 -34.8703
v -64.23158 15.7457 -37.51974
v 15.77611 -39.46061 3.396072
v 15.09426 -39.52739 3.513002
v 15.52419 -39.57916 3.29151
v 30.32393 22.1979 6.783392
v 23.54326 1.576689 4.373236
v 22.61058 0.7508572 4.697031
v 22.15305 -67.57653 -23.35127
v 36.24129 12.29325 -0.0349231
v -30.86762 72.96666 11.12146
v -4.367594 18.84627 15.31394
v 28.43323 71.14525 10.51199
v 29.12441 71.27731 10.01465
v -62.46391 0.1622361 -36.97918
v 56.06772 -14.24902 -43.81581
v 56.05228 -14.59701 -44.26563
v 23.22864 9.382413 4.288069
v 26.12831 23.78366 8.653563
v 26.42141 23.00087 8.027308
v 26.72698 23.57896 8.397956
v 24.96585 24.52799 9.100224
v 25.28582 25.61722 9.535867
v 24.41854 24.78049 9.200328
v 20.26156 -36.67647 5.59569
v -33.50894 34.84513 12.86734
v -34.37858 34.0462 12.41237
v -42.85868 32.52385 7.196792
v -43.39464 32.45424 6.755028
v 52.56696 -30.4037 -45.9839
v 53.01252 -28.79075 -45.40223
v 52.02691 -32.3097 -45.31771
v 52.34061 -31.1887 -46.62178
v 9.29597 -17.67615 16.37154
v 9.165084 -17.39489 16.87211
v 21.96941 28.04686 11.44864
v 21.87736 28.65811 11.93475
v 22.8329 28.60478 11.6988
v 23.32166 28.13994 11.25686
v 22.39171 29.02309 12.14122
v 23.64063 28.94135 11.78812
v 23.65708 29.25684 12.0272
v 24.81149 29.36958 11.88363
v 24.7217 28.8983 11.53944
v -28.35399 71.11973 13.21191
v -27.55433 71.75171 13.35972
v -27.47952 73.24346 12.74795
v -28.97513 72.05625 12.53407
v -29.35568 71.22377 12.67555
v 32.98526 32.91595 11.06363
v 32.09068 33.63913 11.5927
v -32.06169 35.34852 13.50788
v -32.7896 35.11887 13.15533
v -32.31692 34.84638 13.32454
v -32.80621 35.60126 13.24542
v -15.11828 -72.85049 -16.51311
v -13.48977 -73.36723 -15.6239
v -13.55729 -73.35006 -14.99004
v -14.36159 -73.13583 -15.68063
v -55.4471 -34.62999 -48.43333
v 2.359828 -0.5839483 21.72785
v 0.7229288 -0.9125323 22.79908
v -61.5432 17.30062 -27.53471
v 56.82169 -12.08815 -46.85848
v 56.90208 -11.31354 -46.05585
v 56.58929 -12.89838 -46.3653
v 57.28386 -9.547961 -45.79275
v -20.05817 11.33207 4.45885
v -21.20717 10.77804 4.479357
v -21.01099 12.73496 3.931194
v -19.77276 11.88059 4.362752
v -18.43854 12.71085 4.169547
v 27.46978 23.08539 7.926538
v -8.603996 30.28069 17.91621
v -19.04658 -39.54879 3.270915
v -19.52268 -39.54357 3.083249
v 55.15275 43.9348 -18.79846
v 56.20592 -14.89881 -47.5471
v 55.83549 -16.08122 -46.0151
v 55.84563 -16.45215 -47.61658
v 56.26198 -14.42262 -46.58021
v 55.55445 -17.50626 -46.62174
v 55.46476 -18.03951 -47.75333
v 29.09308 -63.43309 -32.78201
v -15.51682 -38.82168 6.649929
v -15.7569 -39.02477 6.174582
v -16.28935 -38.90852 6.118981
v -16.68309 -38.44408 6.841602
v -57.76316 48.91149 -16.39301
v 39.15569 31.50313 7.094408
v 37.84933 31.76299 8.036013
v 37.09438 32.59878 8.613015
v 34.3307 8.646671 1.35593
v -19.84895 21.79841 7.599514
v -19.66612 21.19042 6.958199
v -21.94143 21.40911 6.26979
v -20.90274 20.48255 5.752648
v -20.32845 21.53304 6.956007
v -21.21804 22.11703 7.299717
v -20.89738 22.40053 7.873578
v -20.38297 22.59122 8.334934
v 9.37535 -8.251413 16.51216
v 2.675378 -37.02559 13.52631
v -62.98803 19.321 -32.42996
v -63.07589 21.34187 -33.00385
v -63.43777 21.29449 -34.20877
v -63.02177 22.01964 -32.83976
v -63.30165 20.27036 -33.71394
v -63.62403 19.66516 -34.89046
v -64.02088 18.21113 -36.46563
v -64.02234 19.18993 -36.40209
v -64.06689 17.42174 -36.72317
v -64.25334 18.22577 -37.38733
v -64.09987 16.45998 -36.9124
v -64.2098 17.09095 -37.36105
v -64.06255 20.53998 -36.6839
v -64.31858 17.4224 -37.80721
v -64.37682 18.72001 -37.94569
v -64.38296 17.77337 -38.14016
v -64.20042 21.6801 -37.27865
v -64.01163 21.69937 -36.5345
v -64.3103 20.9655 -37.66472
v -64.32567 19.68184 -37.71217
v -64.15034 22.42496 -37.17811
v -22.15029 -39.96788 2.431877
v 51.86587 -32.71611 -46.37187
v 52.19997 -31.47038 -47.81783
v 51.51846 -33.24994 -48.97252
v 51.35385 -34.18499 -47.08915
v 51.07557 -34.65129 -48.51036
v 51.01411 -35.09268 -47.57744
v 50.83121 -35.82473 -46.06104
v 51.16798 -34.96075 -45.47685
v 51.97998 -31.56693 -50.18572
v 53.18208 -27.77668 -39.82158
v 15.21131 31.18781 15.90233
v 12.87708 30.65335 16.15034
v 49.43586 -39.5874 -44.3229
v 49.14726 -40.53717 -41.69225
v 49.43248 -39.18017 -46.56056
v 48.91072 -40.7794 -44.01055
v 29.67744 28.4943 10.21774
v 28.98335 28.35071 10.27833
v 29.28135 28.73492 10.46656
v 30.14278 29.3758 10.5817
v 29.36153 29.05315 10.63858
v 26.00687 29.11312 11.45866
v 26.83227 29.03839 11.21754
v 41.93327 -50.9911 -46.2081
v 3.782464 -40.09252 10.58033
v 34.91495 32.79401 9.896727
v 31.09683 -62.05852 -34.6945
v 19.57204 8.003173 4.272032
v -63.07458 25.82572 -33.23283
v -63.54172 26.11013 -34.82776
v -63.60612 25.10749 -35.06504
v -63.8058 24.48664 -35.79406
v -63.6725 23.33434 -35.29628
v -63.85932 23.8292 -36.04721
v -63.99644 23.16325 -36.52113
v -63.85271 23.04031 -36.00288
v 28.94075 66.37265 11.93073
v 29.84505 66.13146 11.38595
v -63.85238 22.47096 -35.98384
v -1.189017 12.48917 16.61571
v -0.7893403 11.76761 16.79918
v 16.24224 -70.5209 -22.02303
v -20.56599 -39.52641 2.958058
v -21.68804 -39.72205 2.588385
v 55.27874 -18.70357 -46.30169
v 54.97058 -20.10611 -45.88863
v 54.88036 -20.38637 -44.69776
v 55.14409 -19.46179 -47.19704
v 54.81285 -21.0305 -47.368
v 55.0035 -20.28277 -48.56641
v 54.6644 -21.47504 -45.1641
v 54.39707 -22.84381 -47.14044
v 54.62676 -21.89775 -48.22713
v 54.81146 -21.22013 -49.45623
v 54.40999 -22.88052 -49.03101
v 54.44846 -22.48187 -44.95604
v 54.0736 -24.15621 -45.67358
v 54.14423 -23.77267 -44.36948
v 54.09792 -24.26291 -47.83614
v 53.90687 -24.97497 -46.29872
v 53.76354 -25.52353 -48.8331
v 53.84731 -25.26627 -47.06485
v 17.41419 -39.46357 3.168608
v 2.781214 -0.005678575 20.9646
v -5.408079 -2.991624 23.91199
v -6.556983 -3.111604 23.33776
v -3.385109 0.1457034 22.36624
v -2.973796 -1.547135 23.6118
v 58.66127 -2.640141 -42.72054
v 58.79087 -2.626197 -44.59143
v 54.20864 51.34525 -16.62991
v 54.28635 50.19324 -16.87323
v 54.88484 49.25466 -17.97613
v 54.47582 48.83678 -17.06585
v 54.17932 49.48517 -16.4916
v 54.75189 49.84583 -17.75178
v 54.66058 47.83686 -17.51322
v 57.14323 -9.030628 -42.96139
v 57.44603 -8.66081 -45.22457
v 31.14187 10.35906 2.89366
v 30.13197 9.577876 3.193949
v 30.94844 10.83828 2.903971
v 32.18658 10.84234 2.410598
v 29.07123 9.248469 3.498731
v 29.64936 9.798763 3.363715
v 30.36266 10.38705 3.134663
v 29.68367 10.48542 3.296422
v 14.89011 53.97455 19.11217
v 5.58342 60.93327 20.61133
v 13.49345 61.12286 19.19518
v 14.09639 62.31367 18.89169
v -21.31249 71.16481 16.0272
v -20.51312 72.66404 15.61065
v -20.37527 74.15587 14.96935
v -21.48416 74.68987 14.38346
v -23.6034 74.78193 13.61462
v -18.78815 74.92973 15.06895
v -7.457615 36.13638 19.76275
v -8.302298 38.58082 20.12839
v -9.974634 37.29571 19.6792
v -10.20109 39.16648 19.9842
v -11.85952 37.34201 19.39604
v -12.45474 41.07753 19.86802
v -13.39073 39.81819 19.53996
v -9.532958 40.51448 20.26486
v 48.24065 -42.06269 -44.67146
v 48.42057 -41.12377 -47.69228
v -15.15041 -39.23139 6.503979
v -1.14858 56.03468 21.4964
v -2.318546 56.27216 21.4914
v -1.081435 57.98691 21.3847
v -2.65311 57.47235 21.43766
v -2.46148 58.73219 21.33979
v -55.80925 -33.60048 -48.33145
v -55.95859 -33.24684 -47.89331
v -56.14217 -32.26104 -49.25296
v 58.24689 -3.494052 -40.88553
v 54.60444 50.95838 -17.46114
v 54.44896 51.45346 -17.14804
v 53.37411 54.41867 -15.53129
v -16.78149 26.62043 12.95707
v 32.91386 32.30429 10.96338
v 32.05855 32.99253 11.53327
v -15.16137 71.33684 17.43707
v -21.19864 8.756878 4.515821
v -21.42615 7.731957 4.605577
v -22.62545 7.158613 4.597107
v 37.62074 13.22223 -1.36913
v 51.70825 57.85944 -12.68966
v -64.12463 14.33206 -37.25331
v 21.30463 35.23921 15.94415
v 21.59854 2.161723 4.640213
v 32.20204 20.90598 4.789349
v 31.2935 20.65429 4.856458
v 31.11171 21.03794 5.299797
v 30.75711 21.20417 5.638469
v 30.5686 21.50784 6.004765
v -30.92867 23.2904 7.569984
v -29.75348 23.86172 8.267205
v 30.08581 -62.77468 -33.41864
v 30.53949 -62.4154 -34.27626
v -64.20887 6.275613 -42.19101
v -64.39272 6.615154 -43.01707
v -64.37524 6.960456 -42.72176
v -64.44381 7.945822 -42.58554
v -64.5441 8.960592 -42.17748
v -64.48388 7.129711 -43.58998
v -64.58048 7.971956 -43.59743
v -64.6066 10.54403 -41.72191
v -64.66298 9.873631 -42.53005
v -64.701 11.23819 -41.95712
v -64.71836 10.67829 -42.48344
v -2.338414 49.64376 21.52378
v -1.076841 51.5628 21.55782
v -20.39495 10.05634 4.473717
v -19.82123 9.730754 4.513798
v -20.84118 10.2559 4.469686
v 27.25391 22.75011 7.789097
v 26.96696 22.92318 7.976996
v 27.05368 66.34999 13.13119
v -15.69529 75.57661 15.57609
v -17.46127 74.97563 15.377
v -15.86579 74.98602 15.76458
v -16.62085 74.31551 15.90443
v 1.277288 -16.43343 17.86089
v 59.21899 25.64963 -33.47422
v 59.34275 26.50231 -33.86556
v -12.44661 -7.660439 17.69476
v -5.52086 45.99817 21.21886
v -3.765389 47.79778 21.42119
v 55.16749 42.26697 -19.27147
v 10.08887 -8.757071 15.46561
v 9.456162 -7.473346 15.59307
v -59.06471 46.06194 -19.51613
v -58.88051 46.11148 -19.0916
v -58.70979 45.58948 -18.82771
v -58.58347 46.70731 -18.35394
v -59.0028 46.87175 -19.17748
v -59.31379 46.31855 -20.09298
v -59.25349 46.51874 -19.92304
v -59.04958 46.48066 -19.39304
v 3.234006 -37.40982 12.737
v 4.15423 -37.59431 12.0137
v 4.042559 -38.35969 10.60559
v 2.34961 -38.20604 11.38138
v 1.584351 -38.70071 11.04171
v 2.342306 -38.48799 11.04812
v 1.186852 -38.40943 11.39185
v 0.6411128 -38.73505 11.18342
v -11.35037 -73.86819 -14.79969
v -8.878695 -74.35922 -14.20676
v -10.32465 -74.06626 -14.81579
v -12.03934 -73.72382 -15.42537
v -13.52437 -73.35542 -16.17169
v -12.62089 -73.57362 -15.93392
v -6.509207 -74.6488 -13.87189
v -8.062921 -74.49699 -14.43749
v -10.2253 -74.06656 -15.13656
v -6.434148 -74.67 -14.27501
v -11.89925 -73.75752 -15.92306
v -13.36945 -73.40144 -16.53271
v -13.74196 -73.2901 -16.63445
v 41.26678 -51.85101 -45.52177
v -15.52539 68.97294 18.14406
v -16.0934 68.4043 18.20432
v -12.59503 66.45354 19.28708
v -13.68685 67.75626 18.80122
v 28.77227 72.32011 9.820473
v 57.25185 -9.41079 -44.993
v 57.68087 -7.938777 -46.05433
v -5.419546 -74.65993 -11.17478
v 48.00368 -42.05248 -47.08313
v -6.350396 -74.67088 -13.38356
v -56.58817 -30.84781 -49.13584
v -56.76622 -29.52933 -51.56112
v 7.090526 -73.92992 -15.80936
v 52.59887 -30.08857 -48.14331
v 4.829613 -38.85791 10.00602
v 5.491247 -38.63711 9.818434
v 4.450413 -38.65181 10.16471
v -64.7549 11.91951 -41.97636
v -64.49522 11.32089 -40.24329
v -64.66161 12.44961 -40.72305
v -64.82356 12.61014 -42.09742
v -64.80203 12.06254 -42.32853
v -64.84823 13.82481 -41.55799
v -2.088148 -46.10801 11.01427
v -36.35847 33.72163 11.38397
v -37.38341 33.24873 10.77744
v -37.66722 33.70898 10.64094
v -37.79335 34.27689 10.6204
v -34.29699 22.64106 6.473737
v -34.32453 22.24923 6.380632
v -34.7892 22.30743 6.043967
v -62.23751 -0.8486777 -36.69321
v 51.13437 -35.3358 -43.25842
v 51.31758 -34.6784 -44.35698
v 50.28337 -37.51569 -44.82166
v 50.28921 -37.36774 -45.59859
v 50.26736 -37.22365 -46.83155
v -58.06184 47.85318 -17.09623
v -8.202501 -16.85035 14.08131
v 48.91955 -40.03496 -47.92861
v 7.184963 -38.92355 8.998892
v 7.786626 -38.57404 9.06651
v 6.385008 -38.57929 9.52843
v 6.478917 -38.85744 9.364268
v -25.52299 10.13665 4.555655
v -25.1158 10.73204 4.559016
v -24.69069 11.05004 4.508631
v 25.83183 65.46816 13.98895
v 26.18391 66.05118 13.67199
v 25.15529 67.12672 13.90208
v 25.1505 64.30164 14.60729
v 24.11891 65.3082 14.89923
v 24.47523 67.32995 14.20325
v 22.98844 65.21905 15.43716
v 23.7529 63.82254 15.3955
v 22.34078 67.28326 15.12196
v 21.76623 66.49992 15.5678
v 23.5768 68.21458 14.35991
v 22.76938 69.08871 14.40552
v 21.4699 68.79813 15.03458
v 21.05183 67.61655 15.55886
v 21.54889 70.36162 14.45216
v 21.49835 65.87028 15.87035
v 20.92681 66.33949 15.97268
v 25.07664 69.0004 13.33515
v 26.33813 69.13663 12.61209
v 25.83134 70.15919 12.45782
v 26.90352 69.75378 12.00929
v 27.53623 68.70168 12.05681
v 28.16503 67.33314 12.15079
v 24.61683 70.08635 13.17449
v 23.27306 70.82887 13.5123
v 25.76288 71.26081 12.04184
v 25.63995 63.40696 14.5431
v 24.72766 62.8065 15.08682
v 25.18276 26.12964 9.816135
v 24.42476 26.20104 9.913951
v 23.69932 26.67354 10.16946
v 23.83805 25.60564 9.518633
v 23.69608 25.82813 9.671932
v 14.19633 14.32819 3.380291
v 14.61304 13.47702 3.58298
v 14.77552 14.11159 3.104242
v 14.37831 14.94215 2.74184
v 15.05496 12.6981 3.918224
v 27.42682 22.56693 7.594717
v 27.81204 22.55924 7.503847
v 27.14472 22.6287 7.848351
v 27.08188 22.49463 7.754551
v 53.70977 52.58333 -15.86195
v 54.04128 52.3145 -16.43639
v 53.36188 53.43012 -15.10343
v 53.94377 52.74752 -16.34984
v 53.46066 53.65093 -15.33493
v 54.50052 51.93663 -17.23429
v 3.790172 -74.31123 -10.54696
v 2.51144 -74.00398 -7.989115
v 60.56251 14.92077 -39.27945
v 60.5759 12.24585 -39.71394
v 27.22295 29.26294 11.2673
v 27.74294 29.25093 11.13126
v 28.0203 28.61412 10.63329
v 28.54752 29.13403 10.8854
v 14.85724 -38.83854 5.176777
v -2.612554 51.76361 21.579
v 7.535692 -73.66235 -11.80937
v -29.43445 73.59576 11.63952
v -24.96309 74.2055 13.38699
v -25.55098 74.65757 12.93091
v -26.27761 73.9538 12.96944
v 10.73509 -72.8233 -18.09764
v 31.03426 11.5129 2.656395
v 31.40367 11.93187 2.358633
v 55.17743 48.12461 -18.60677
v 55.51059 47.36593 -19.33109
v 55.13073 46.79467 -18.43818
v 55.36917 48.75819 -19.20664
v 56.32204 45.80632 -21.36993
v 55.7835 47.73128 -20.09279
v 55.62112 45.92098 -19.66318
v 55.47954 45.62279 -19.35779
v 54.93644 45.6346 -18.11157
v 54.74348 46.44608 -17.62206
v 55.62474 44.05416 -19.98113
v 55.43994 44.97751 -19.46548
v 55.39764 44.11124 -19.42842
v 55.73199 45.52143 -20.01788
v 56.1682 45.19092 -21.02006
v 55.09563 49.05418 -18.36413
v -33.45376 31.11846 11.61646
v -33.41524 31.65862 11.94403
v -60.99918 -11.61583 -49.86901
v 5.909356 -73.97313 -11.0982
v 2.62585 -74.25694 -9.212749
v 37.05667 31.70391 8.567351
v 36.64628 31.30845 8.764719
v -29.26217 69.97357 13.20638
v -61.07533 38.90616 -26.08735
v 33.61049 30.1077 9.807029
v 34.63048 30.14466 9.423945
v 59.69709 18.04393 -35.13398
v 0.6770174 -74.63642 -10.39126
v 27.0267 71.47227 11.23694
v 26.41938 71.11924 11.72979
v 26.55528 71.64523 11.43123
v 27.89157 70.79929 10.99197
v 50.99337 -35.89923 -41.39207
v -57.30459 -27.27521 -52.4081
v -57.03911 -28.17482 -52.3758
v -57.01866 -28.56598 -51.49312
v -32.99189 34.51617 13.01828
v -32.35578 34.08125 13.18868
v -7.412279 -16.42105 14.62836
v -7.758651 -16.62951 14.27318
v -7.280325 -16.3919 14.88988
v 43.04753 30.41193 3.39517
v 43.15722 30.01966 3.218256
v 43.32936 31.19106 3.206092
v 42.9572 30.97145 3.592077
v -18.60104 19.02874 5.047462
v -18.48383 18.75024 4.682517
v -18.20839 18.80643 5.246072
v 47.26135 -43.84146 -45.16066
v 47.50102 -42.89774 -47.6011
v 46.8068 -44.05623 -47.78683
v 46.56528 -44.91624 -45.59712
v 47.15288 -43.05794 -49.40027
v 46.73241 -43.72527 -49.63575
v -27.4273 10.66622 4.589657
v -26.59354 11.07928 4.543088
v 19.9813 70.20129 15.10837
v 43.3704 -50.2009 -41.47504
v 43.56653 -50.05943 -40.21787
v 55.94527 40.66008 -21.63768
v -32.4188 30.62861 11.7157
v 41.39931 -51.58336 -46.17007
v 40.90449 -52.25424 -45.5161
v 41.84101 -51.00584 -46.65538
v -50.99073 29.94601 -2.915455
v -46.44466 32.17554 3.611865
v 54.12345 -24.06549 -49.4251
v 53.73017 -25.34357 -50.4404
v 53.43588 -26.6245 -50.16796
v 13.99803 -39.53783 4.300828
v 13.88343 -39.23589 4.754305
v 14.64357 -39.43585 3.942829
v 14.63037 -39.27747 4.308659
v 36.27827 29.94496 8.512101
v 36.42855 30.78379 8.746224
v -14.95196 73.43044 16.67316
v -50.52315 30.14418 -1.979694
v -14.19727 -73.16019 -16.36623
v -25.12035 73.32298 13.6792
v -23.94669 73.46109 14.09382
v 48.97421 -40.97923 -40.69444
v 59.88792 19.18589 -36.00284
v 60.11065 18.0309 -36.90707
v 60.06211 19.43908 -36.83172
v 60.29218 18.14622 -37.65448
v 60.44764 17.42163 -38.45326
v 60.42099 18.3695 -38.12248
v 60.39686 16.62312 -38.33126
v 60.16338 17.08596 -37.20749
v 36.26534 33.10228 9.130475
v -36.96346 21.70915 4.394574
v 42.25045 31.09809 4.397086
v 31.17749 32.86466 11.88638
v 31.36154 33.2682 11.9154
v 30.59705 33.07065 12.17177
v -56.45798 -30.26033 -52.22549
v -4.497402 -74.75968 -12.77517
v -36.83736 15.38925 0.8828366
v -37.34862 16.50495 0.5030645
v -37.98132 16.66288 0.06649692
v -36.69828 16.08494 0.9651875
v -36.67455 17.06034 1.123305
v -37.33302 17.07934 0.5842228
v -36.81059 17.99039 1.336709
v -36.52888 16.43971 1.056454
v -35.91874 16.65603 1.399451
v -36.032 17.07549 1.46988
v -38.03871 17.41434 0.01360449
v -37.5582 17.6302 0.5625693
v -37.91521 18.11802 0.6520978
v -37.94519 17.70763 0.2539412
v -37.49458 18.1538 0.9153881
v -37.12811 17.84386 1.051427
v -36.13253 18.08272 1.728305
v -35.7059 17.87492 1.832034
v -35.30125 18.5816 2.216455
v -35.88036 18.80539 2.229805
v -34.9657 18.19079 2.261127
v -35.56807 19.28471 2.60534
v -34.41219 19.07268 2.729676
v -34.81422 19.49656 2.933882
v -34.29863 18.62575 2.652338
v -34.58055 17.27811 2.222586
v -32.60053 17.78302 2.764524
v -32.13475 18.47528 2.990607
v -33.69304 17.36304 2.520345
v -31.86265 17.25045 2.798107
v -31.65403 18.05881 2.925317
v -37.27711 18.51488 1.13721
v -35.43238 16.94496 1.782714
v -35.03255 17.18343 2.019723
v -35.45821 17.18147 1.812566
v -30.91426 18.3034 3.06448
v -33.80782 19.29979 2.947836
v -33.01752 19.93813 3.377263
v 56.66824 -12.84084 -47.11412
v -35.52066 70.80788 8.87472
v 1.149103 0.525378 21.6217
v -62.17739 33.7911 -30.25725
v -62.1698 32.89449 -30.39539
v -62.17873 34.41278 -30.10901
v -55.47046 -34.45571 -48.88991
v 55.88804 44.6264 -20.43623
v 35.52919 13.23882 -0.0320946
v -36.43069 21.84923 4.806825
v -36.32261 21.66046 4.783531
v -36.60693 21.23862 4.035762
v -7.405743 -38.87821 10.48495
v -7.697164 -39.30725 10.51317
v 56.27308 46.56203 -21.28084
v 56.45251 46.04 -21.69107
v 56.54441 44.90469 -22.0434
v 56.51911 45.41644 -22.0226
v 56.36095 44.72816 -21.57792
v 53.45676 54.42566 -15.6985
v 52.84741 -29.02007 -49.08168
v 52.4468 -30.06957 -50.59178
v 52.90862 -28.46766 -50.49926
v 49.65093 -38.40697 -48.21003
v 50.02656 -37.33661 -48.99625
v 48.93964 -39.77956 -49.05413
v 49.30529 -38.48633 -51.00971
v 50.01627 -36.99975 -50.47762
v 48.50654 -40.17114 -50.87599
v 48.3776 -40.86409 -49.40542
v 47.97356 -41.56076 -49.6241
v 21.90208 71.07177 14.02907
v 20.95161 72.41422 13.82242
v 22.04431 73.24104 13.0001
v 23.76838 72.07703 12.74866
v 20.02965 33.25769 15.83761
v 19.23491 32.91702 15.9278
v 18.55314 33.02457 16.09533
v -15.23268 28.4079 15.05586
v -25.31187 34.51453 15.77321
v -25.99391 34.83223 15.63174
v 59.54983 26.50174 -34.53633
v 59.33349 25.64226 -33.85456
v 56.98232 38.64167 -24.87698
v 57.01874 38.80554 -24.92049
v 56.89182 38.72463 -24.57907
v 56.94283 39.03269 -24.63422
v 57.06873 39.1077 -24.92746
v 57.03441 39.64069 -24.67659
v 0.8308632 -74.30762 -8.474729
v 1.045342 -73.98595 -7.34852
v -34.80688 21.90208 6.015959
v -35.30651 21.55071 5.421522
v -35.52177 21.92504 5.335223
v -35.89534 22.00916 5.130812
v -35.45572 22.30419 5.441815
v -35.79135 21.61813 5.006441
v 20.60751 8.34285 4.247627
v 21.19077 7.94745 4.221372
v 21.22175 9.263319 4.261655
v -21.98924 22.58557 7.733917
v -21.04934 22.67358 8.18948
v -22.04715 23.30873 8.563592
v -24.32022 23.60501 8.316306
v -23.0054 23.39333 8.313518
v -23.31992 24.07718 8.957176
v -24.92693 23.79562 8.527923
v -24.41895 24.18689 8.993031
v -23.24959 24.89799 9.685625
v -16.38993 28.90608 15.04471
v -16.06575 29.58777 15.61204
v -14.40896 30.08633 16.3655
v -11.97162 29.17167 16.56538
v -62.29471 34.26903 -30.44507
v -14.86415 74.97044 16.02302
v 59.64392 23.57811 -35.05657
v 17.17327 71.05761 15.71548
v 18.87173 70.02287 15.55134
v 18.06962 71.57948 15.25582
v 20.58282 67.16619 15.86506
v -51.3595 29.18046 -3.640392
v -19.33537 14.63182 2.887423
v -18.03445 12.08844 4.464365
v 59.80914 3.454351 -41.89262
v 59.81242 3.237539 -42.48505
v -0.9149495 -73.89629 -6.726259
v -1.433312 -74.11999 -7.364103
v 23.02334 35.33782 15.36553
v 22.70512 34.99798 15.42387
v 22.35199 35.71317 15.7247
v 23.06346 34.39265 15.1875
v 21.91361 35.74307 15.87772
v 60.27197 16.60411 -37.83729
v 60.18114 16.00967 -37.47203
v 13.10915 62.63848 19.07102
v 60.44618 16.47439 -38.59237
v 60.53917 17.30706 -38.91772
v 60.55272 18.07986 -38.814
v -38.88251 34.42528 9.899065
v -58.65183 48.27835 -18.20399
v -58.56149 48.72355 -17.99265
v -58.88298 48.30148 -18.71869
v -58.42947 49.57463 -17.74873
v -58.75861 47.89579 -18.47161
v -58.91146 47.71598 -18.90133
v -59.01276 47.56647 -19.17961
v -58.48307 48.11596 -17.88279
v -58.55244 47.50806 -18.17623
v -58.80334 47.53848 -18.6875
v -58.72592 47.27798 -18.56917
v -7.090976 44.16306 20.93904
v -6.654377 45.25728 21.06158
v 2.410177 0.9765849 20.57179
v 57.98361 37.08637 -27.64542
v 58.12262 37.38503 -28.06566
v 57.93901 37.88448 -27.46256
v 58.28603 36.84011 -28.7219
v 57.90366 36.4143 -27.57767
v 56.90017 43.99553 -23.23633
v 56.86305 44.73349 -22.95565
v -8.251346 34.96037 19.40251
v 59.80951 26.39864 -35.28508
v 59.82706 26.75724 -35.32933
v 59.77711 26.87229 -35.20215
v 59.92276 26.16244 -35.7351
v 59.61283 26.87578 -34.74757
v 59.56324 28.05165 -34.49917
v 59.65909 28.1041 -34.71623
v -2.061485 -5.830982 26.83495
v 34.10577 32.33929 10.34988
v 33.51006 32.50534 10.71583
v 16.31227 21.50579 7.390262
v -25.54461 10.86319 4.559246
v 17.57611 31.31717 15.3429
v 18.27596 31.47933 15.26929
v 17.95894 30.97787 14.96647
v 18.83608 31.20213 14.90899
v 18.52139 30.70513 14.59715
v 18.55765 30.30772 14.28471
v 18.01362 29.82919 14.06613
v 18.65436 29.81078 13.85166
v 18.19602 28.76888 13.08537
v 18.81073 29.1622 13.26093
v 19.07326 29.81929 13.721
v 19.55861 30.76534 14.35536
v 19.21635 30.3117 14.07751
v 14.52831 15.21964 2.572127
v 14.7486 14.88526 2.626265
v -25.67836 72.25224 13.93901
v -41.39775 16.44237 -1.686443
v 58.49073 34.4379 -29.60639
v 58.71352 33.88823 -30.1475
v 58.72748 34.92257 -30.15376
v 58.4079 34.93144 -29.29083
v 58.75665 34.11003 -30.1966
v 58.43655 35.97966 -29.17126
v 58.16303 34.94841 -28.61401
v 58.26786 36.04345 -28.68899
v 58.14145 36.05173 -28.31906
v -0.1517064 -2.82396 24.45057
v -0.8004094 -0.9402294 23.15904
v -1.668411 -2.29927 24.19539
v 25.81479 71.9632 11.71487
v 26.51252 72.34036 11.15128
v 24.3926 72.82891 12.09438
v 23.70658 34.15333 14.9398
v 59.68061 2.096248 -43.06737
v 59.19642 -0.2232604 -42.90888
v 59.38772 0.214777 -44.12021
v 58.9668 -1.767856 -44.53902
v 58.94635 -1.607441 -43.53342
v 58.99311 -1.130319 -42.89885
v -39.53222 31.09242 9.071715
v -38.31536 31.71071 9.925511
v -38.85164 31.85374 9.677313
v 0.258228 -40.65598 11.34811
v 1.498687 -40.64272 11.25605
v 59.87043 3.157248 -43.52108
v 60.01235 4.828765 -41.7927
v 60.20472 6.159988 -41.7414
v -7.908609 -16.95624 14.36337
v -64.57976 14.36737 -39.25106
v -64.48371 13.42147 -39.21307
v -64.44541 13.94906 -38.71504
v 60.07854 10.41711 -37.9487
v -59.97905 -16.03141 -47.1132
v 60.26124 12.15183 -38.38146
v 40.41587 -52.73566 -45.52131
v 41.00194 -52.03095 -46.015
v 7.39327 60.46192 20.41875
v 7.527913 62.75929 20.10485
v 6.59102 61.83982 20.35179
v 9.358652 62.76798 19.81579
v 9.41749 64.31176 19.53047
v 10.14443 63.52641 19.54171
v 11.64078 63.16759 19.30373
v 10.38963 64.98737 19.21441
v 8.250782 63.57079 19.87746
v 6.180758 63.14628 20.2301
v 6.939095 64.88779 19.78957
v 6.203707 64.39535 19.9964
v 3.668225 63.64311 20.40075
v 4.954631 62.63924 20.45014
v 4.937335 65.007 20.02879
v 3.643555 61.43957 20.74294
v 12.42036 61.8988 19.33149
v 4.649749 60.46519 20.75714
v 7.72067 65.04627 19.63985
v 8.474174 65.84149 19.33496
v 7.47946 67.21459 19.18711
v 8.384802 68.07885 18.80774
v 9.939433 67.30131 18.74064
v 9.430953 69.07862 18.35811
v 9.643851 68.54384 18.46056
v 0.9772484 61.39411 20.95416
v 2.188293 63.13025 20.62279
v 1.162848 64.24461 20.47077
v -1.762695 60.22951 21.1825
v -1.954199 61.41089 21.04658
v 12.61318 63.47762 19.03797
v 11.81424 64.17239 19.09025
v 13.45268 64.62714 18.62019
v 11.90693 65.47194 18.79472
v 13.21589 65.65308 18.46557
v 14.43795 64.00739 18.51969
v 13.86567 62.9485 18.84971
v 10.66689 65.89499 18.95277
v 11.87039 67.05081 18.41303
v -24.95834 34.20031 15.80486
v -25.5376 33.98809 15.54673
v -10.08576 -16.05472 18.83891
v -10.50339 -16.10386 18.72714
v -10.61255 -16.20964 18.5973
v -10.78536 -16.29238 18.35241
v -10.97596 -16.10053 18.56536
v -11.30793 -16.22766 18.16799
v -11.57556 -16.17621 18.10773
v 1.616344 1.862679 20.52156
v 55.49331 41.5792 -20.20768
v 56.06929 41.43799 -21.73659
v 28.63722 68.11768 11.5521
v -59.24622 46.68534 -19.89518
v 15.76333 53.4034 18.86187
v -19.85793 8.893007 4.598059
v -12.94938 74.48451 16.58136
v -13.61298 72.94654 17.11599
v -14.28104 72.061 17.34459
v 56.18034 44.24105 -21.11371
v 56.13286 42.89514 -21.40746
v 56.4745 43.97815 -21.85833
v 56.43831 42.8652 -22.16296
v 55.94899 43.43985 -20.78601
v 55.89137 43.93122 -20.58308
v 56.71032 42.62548 -22.95878
v 56.57754 41.82964 -22.85015
v 56.1123 42.28312 -21.58704
v 56.34947 41.61754 -22.35843
v 55.81545 42.45937 -20.75129
v 55.50421 43.40886 -19.74089
v 56.79528 41.23759 -23.56683
v 56.45255 40.59729 -22.83823
v 56.37677 40.06582 -22.71571
v 56.24672 40.34581 -22.37645
v 56.18977 40.7505 -22.18939
v 6.798931 -39.18956 9.141955
v 7.530546 -39.08183 8.863394
v 7.870646 -38.89505 8.76504
v 8.182685 -39.09481 8.467814
v 7.707811 -39.58327 8.774951
v 8.60924 -38.55333 8.760024
v 7.443173 -16.59485 17.5078
v 6.574683 -16.51786 17.78406
v 6.023822 -16.41265 18.36837
v 56.3861 -13.24608 -44.94453
v 57.91798 38.18443 -27.27608
v 57.79112 38.6181 -26.67348
v -24.75845 27.00747 11.05222
v 60.45771 9.373144 -40.79572
v 60.50356 9.894276 -40.66625
v 60.51235 9.264273 -41.17717
v -7.093109 25.81203 16.41333
v -5.943336 26.86115 17.12349
v -7.676557 27.16378 16.79681
v 18.41945 8.688247 4.254004
v 16.02567 -39.33673 3.563097
v 16.40283 -38.73704 4.780468
v 15.55127 -39.05233 4.415173
v 15.84162 31.68672 16.0346
v 15.86101 32.34635 16.39456
v 15.65516 32.64951 16.58041
v 16.45701 31.891 16.01838
v -24.59007 33.82507 15.78974
v -23.86784 34.01114 16.15938
v -24.47012 32.99072 15.48253
v -23.92693 33.71663 15.99253
v -25.03553 33.52566 15.49147
v -25.46555 33.28123 15.28859
v -25.72678 33.56359 15.3391
v -26.08263 33.7506 15.35515
v -23.42417 33.66159 16.14515
v -23.13527 33.09928 16.03331
v -23.55235 32.6047 15.70256
v -24.07158 32.28428 15.24047
v -24.64846 32.38993 15.08281
v -60.53104 40.30139 -24.33807
v 6.854742 31.02454 17.74358
v 6.186362 70.3871 18.42602
v 6.962178 68.45953 18.90791
v 7.39683 70.83558 18.12919
v 25.21959 22.59767 7.606483
v 25.96684 22.80579 7.921917
v 24.9476 23.20112 8.363949
v 25.82116 23.40635 8.399981
v 25.8351 23.76437 8.786647
v 24.4827 22.82921 7.764341
v 8.093335 -73.61089 -13.18551
v 39.71659 30.46531 6.402169
v 39.89537 29.6567 6.08482
v 45.07211 28.63133 0.8082525
v 41.27697 30.07024 5.080945
v 41.72731 30.61983 4.787591
v 42.10398 30.36135 4.357144
v 9.513067 -38.79253 7.932501
v 29.21492 29.52251 10.93344
v 28.25829 29.48447 11.16438
v 28.6409 30.36375 11.57935
v 29.48807 30.24961 11.23976
v 30.63199 29.99614 10.7447
v 30.26663 30.46783 11.09266
v 31.87508 32.40186 11.44003
v 42.65688 30.69532 3.870581
v -42.02322 32.72621 7.809646
v -43.18868 31.85854 6.864229
v 23.18702 22.03683 6.261118
v 22.8727 21.77545 6.022623
v 23.1939 21.7083 5.935701
v -60.64085 39.84373 -24.69152
v -60.82703 40.52361 -25.02563
v -60.79846 39.68797 -25.1669
v 35.45265 32.04221 9.50332
v 36.23431 31.78792 9.098378
v 34.35046 31.48399 9.926465
v 34.57856 31.96119 9.937469
v -37.848 31.67073 10.18647
v -37.30149 31.7037 10.47375
v -24.45203 34.39265 16.08247
v -22.37412 33.60641 16.32067
v 59.92217 20.57129 -36.29053
v 60.14075 21.19775 -37.0603
v 16.95358 33.58827 16.62639
v 16.21034 34.38324 17.13004
v 14.89239 17.84138 4.476432
v 14.64743 17.18065 4.137874
v 15.08703 17.90415 4.038541
v 15.48848 17.21478 3.608258
v 15.25448 16.7203 3.560183
v 36.75835 13.18863 -0.6664884
v 36.99578 12.09825 -0.5364483
v 3.640058 64.97875 20.16862
v 51.25649 -33.54627 -50.87466
v -21.65384 10.41353 4.498136
v -22.81193 10.31094 4.522252
v 11.31627 67.22282 18.49624
v -35.39612 33.56637 11.86394
v -35.67327 33.85402 11.77293
v 54.90812 50.11762 -18.09862
v 55.10717 49.3741 -18.4239
v -32.28868 11.37069 3.740495
v -32.65279 12.63181 3.182887
v -31.92947 11.99268 3.578221
v -32.15458 11.04904 3.862365
v 37.69375 13.71018 -1.640706
v 9.290572 -73.15255 -12.05823
v 18.97264 72.58792 14.50458
v -12.67828 42.92195 20.03029
v -10.30111 41.87873 20.32083
v -9.252188 42.70747 20.56191
v -10.93211 43.86418 20.4308
v -8.74525 44.23866 20.76921
v -9.471394 45.40092 20.7859
v 53.3118 -27.49636 -47.31852
v 52.89677 -29.19422 -46.7216
v -4.587121 -74.76587 -13.61161
v -64.60943 17.86824 -39.1805
v 60.04519 22.63402 -36.47744
v 60.05507 23.27087 -36.37205
v 59.83717 23.44535 -35.71564
v 60.24341 21.73528 -37.29514
v 60.09501 21.73017 -36.7971
v 59.92969 23.97364 -35.97026
v 60.11219 23.63283 -36.54393
v 6.936164 -73.88259 -12.95756
v 7.331531 -73.85709 -14.07686
v 5.492484 -74.22303 -14.10113
v 4.658787 -74.32245 -12.53372
v 4.493299 -74.38509 -13.82935
v 5.029669 -74.30736 -14.87832
v 6.564985 -74.02849 -15.10521
v 6.14977 -74.11033 -15.94612
v 3.125831 -74.56599 -14.7429
v 2.423456 -74.63299 -13.80504
v 2.433375 -74.63669 -14.24504
v 2.403064 -74.60806 -12.32415
v -0.4073166 -74.78453 -12.62573
v -0.2838861 -74.78718 -13.06212
v 58.94046 33.35344 -30.98516
v -22.05786 17.04137 2.838673
v -21.37112 17.08751 2.620814
v -21.58917 17.9588 3.007906
v -20.37729 18.01398 3.039061
v -20.95093 18.27718 3.339474
v -21.1618 18.03278 2.968206
v -21.67394 18.55134 3.601981
v -22.16995 18.46551 3.364641
v -19.68822 17.87853 3.076136
v -20.11839 18.20567 3.438424
v 14.68008 34.15637 17.29922
v 15.10588 33.50572 17.03389
v -41.08976 17.41851 -1.692666
v 22.65718 29.47602 12.47686
v 23.25921 29.832 12.61189
v 24.34359 29.94367 12.43899
v -39.22169 17.08729 -0.6232085
v -5.046151 41.37347 20.79717
v -9.235017 26.75412 16.14006
v -31.63478 11.04682 4.001038
v -30.78436 10.79523 4.098711
v -31.2257 10.59752 3.999455
v -31.44759 11.31214 3.996686
v -30.85884 11.02982 4.123322
v -31.07508 11.19115 4.076183
v -30.20265 10.78478 4.260226
v -30.35974 10.24286 4.16819
v -30.65293 10.10225 4.096059
v -25.71762 33.095 15.1244
v -26.23917 33.3856 15.09507
v 57.86145 38.98833 -26.81171
v 58.07313 38.47141 -27.61043
v 8.873242 -38.73931 8.347951
v 55.42606 42.82951 -19.6153
v 47.4245 -42.22702 -50.69342
v 28.39676 8.847255 3.599573
v 28.75052 9.91233 3.630716
v -64.29763 16.47542 -37.78277
v -64.25445 15.32381 -37.72232
v -64.42471 15.87342 -38.5839
v -64.45316 16.17737 -38.70633
v -64.46015 16.82192 -38.55202
v -64.35764 15.1003 -38.22996
v 25.90493 9.3952 4.084817
v 26.67748 8.977385 3.87748
v 26.34061 9.505307 4.04592
v 27.27973 9.195765 3.836494
v 27.34942 9.667752 3.895615
v -12.84642 44.07142 20.1124
v 14.91428 15.30873 2.416189
v 15.03974 15.89118 2.166622
v 16.79923 14.21725 2.873598
v 15.74888 15.29571 2.302615
v 15.36528 14.63069 2.730019
v 15.55266 16.59796 1.955378
v 16.05017 17.01521 1.889134
v 15.42839 16.71255 1.618023
v 15.69709 16.8046 1.65761
v 15.61872 16.52067 1.611191
v 16.53818 16.27661 1.913022
v 16.3552 16.9419 1.784774
v 15.0854 16.4682 1.496006
v 15.34356 16.2191 1.707792
v 4.590593 65.80058 19.89541
v 5.992806 66.84487 19.48362
v 6.746858 66.05417 19.56998
v 4.553432 67.14141 19.59139
v 4.68859 68.2911 19.26483
v 4.077128 68.53536 19.29324
v 5.509847 69.1289 18.90314
v 5.44175 69.53714 18.7928
v 5.192155 70.49245 18.54345
v 4.353163 69.8383 18.89085
v -20.24728 -39.62641 2.801742
v -20.01458 -39.53356 2.99922
v -16.2721 58.86361 19.83594
v -14.94623 58.54589 20.12283
v -14.53452 58.06754 20.21838
v -16.56166 58.18773 19.80047
v 1.480227 1.15593 21.05975
v 0.1358964 2.006018 21.08084
v 19.01401 10.11765 4.279764
v 17.44512 9.591768 4.252441
v 18.62216 9.313352 4.258947
v 19.6827 8.728791 4.26054
v 20.39823 12.57374 3.626354
v 18.3957 11.16055 4.156954
v 20.3661 10.44161 4.26527
v -14.74623 44.50619 19.78613
v -13.83834 68.84599 18.46245
v -14.84765 69.53084 18.10524
v -13.99554 70.77396 17.83619
v -13.35191 69.80029 18.2599
v -12.8329 69.25417 18.4919
v -11.23747 68.49628 18.96572
v -33.7624 22.06913 6.542163
v -35.65863 31.52285 11.10729
v -36.34171 32.07369 11.00224
v -36.54502 31.50554 10.69202
v -35.39845 31.94397 11.37577
v -34.80788 31.70443 11.48852
v 56.72688 43.61444 -22.75784
v 18.43429 10.53182 4.236928
v -57.78658 51.03415 -16.39652
v -57.2662 52.76318 -15.55855
v -29.68714 34.33342 14.2604
v -30.72466 33.6945 13.80953
v 33.87914 30.48504 9.834104
v 34.50587 30.81276 9.666393
v 35.45712 30.28493 9.135812
v 35.56609 30.01856 8.946362
v -17.13746 39.60931 18.72284
v 55.9396 47.89809 -20.44024
v 55.38498 49.36971 -19.16266
v -10.50873 26.91205 15.76766
v 14.35273 65.3604 18.26395
v 15.10292 63.86085 18.39384
v 14.65149 63.1471 18.64087
v -12.08745 -17.22454 15.61851
v -12.70235 -17.14514 15.93141
v -12.1868 -17.35312 15.36411
v -13.02191 -17.47543 15.61181
v -12.96636 -16.86876 16.30946
v -12.4888 -17.02612 16.23745
v -12.64287 -16.67797 16.65249
v 15.06359 16.17352 2.312013
v -2.103089 -74.81718 -12.48978
v 0.132636 -74.77318 -11.83862
v 1.245457 -74.71716 -12.73705
v -9.830136 35.19982 19.2198
v -13.10794 36.34415 18.96098
v -9.069804 33.37656 18.87384
v -10.62357 33.58278 18.66103
v -0.2415348 64.20213 20.57179
v -0.8399472 62.97059 20.78535
v -30.74179 16.28161 2.861022
v -30.13218 16.98906 2.98149
v -31.48552 16.87066 2.819403
v -29.08071 16.9112 3.087941
v -29.17615 16.50098 3.005764
v -28.32079 15.95553 3.008893
v -29.81579 16.16219 2.893585
v 3.438741 66.255 19.91343
v -10.10368 -39.08255 9.721924
v -11.28868 -39.10283 9.20561
v 35.99649 30.41217 8.871064
v 56.60563 38.48138 -23.84921
v -22.44953 26.66734 11.3393
v -24.51699 27.45815 11.45989
v -23.31256 27.88873 12.1247
v -21.88908 29.37615 13.73736
v -20.16099 27.89125 13.01103
v -24.5878 28.45579 12.26863
v -24.63335 29.13441 12.82325
v -23.59139 28.75681 12.76412
v -22.80015 29.25939 13.38844
v 11.59035 30.59146 16.4437
v -60.29897 42.19203 -23.28223
v 30.10958 12.86907 2.4482
v 50.60364 -35.94138 -48.84794
v 50.70517 -35.08171 -51.14461
v 50.82212 -35.03526 -49.99456
v -20.35421 71.6439 16.07796
v -21.2838 10.04182 4.489686
v -21.43595 11.40866 4.393095
v -21.30427 9.443963 4.479869
v -12.94534 75.4408 16.14954
v -12.24811 -16.26919 17.74396
v -11.4117 -16.34574 17.79982
v -12.36405 -16.41053 17.40941
v -11.00162 -16.4705 17.27254
v 33.67931 19.94777 3.762023
v 33.1497 20.00038 4.024672
v 33.02186 20.4187 4.335011
v 31.73632 19.97578 4.061495
v 34.25314 20.08705 3.520695
v 1.935845 0.7641249 21.05188
v -1.646509 54.12684 21.56211
v -2.487514 53.12592 21.56578
v -3.43008 53.84303 21.54638
v -4.190818 52.45756 21.53257
v -5.110177 51.25052 21.47519
v -3.663503 51.129 21.54161
v -5.639212 52.40732 21.45403
v -4.458635 49.93147 21.47779
v -6.268633 50.09988 21.35995
v -6.944019 51.75637 21.35488
v -44.93949 32.06432 5.241274
v -1.712742 -38.98202 11.17708
v -1.754578 -39.33879 11.1915
v -0.7232645 -39.09303 11.05224
v -0.1394692 -39.27725 11.11483
v 55.2247 49.57508 -18.74624
v 18.49162 12.25762 3.756321
v 16.93841 13.06803 3.471375
v 16.40157 11.70148 4.045209
v 18.47839 13.00814 3.490391
v 8.168739 -73.64707 -16.89373
v -4.363894 -74.76475 -13.03795
v -58.3057 49.27431 -17.45361
v -58.2537 48.82956 -17.35809
v -57.82516 49.8502 -16.40574
v 55.17735 50.13552 -18.67895
v 55.2724 50.25315 -18.9471
v 55.4291 49.68089 -19.22989
v 55.0142 50.89172 -18.35511
v 54.8782 50.94812 -18.0353
v 54.70164 51.87882 -17.73903
v 16.49664 17.41024 1.897076
v 16.9321 17.71399 2.211997
v 17.10051 17.72639 2.108327
v 16.43358 17.30592 1.808547
v 16.05176 16.99567 1.739459
v 16.48459 17.24397 2.573799
v 17.00149 17.76927 2.485891
v 16.80974 17.68752 2.701366
v 16.8243 17.93417 2.860859
v 17.14442 18.14551 2.922848
v 17.49285 18.09135 2.73585
v 17.82527 18.11876 2.641052
v 17.26504 17.82117 2.254473
v 15.65673 16.81994 3.092482
v -47.02039 32.71725 2.998579
v -47.26132 32.97698 2.692381
v -47.43385 32.702 2.489463
v -47.37706 32.82147 2.576653
v 37.35355 19.0495 0.8089594
v 38.05476 18.49072 -0.1541103
v 36.98764 18.61726 0.5806264
v 53.61966 -26.23323 -47.17029
v 3.764012 70.16803 18.86419
v 4.092842 71.69704 18.32775
v 4.668636 70.86266 18.50436
v 6.026306 71.67443 18.05034
v -63.29043 27.68147 -34.03842
v 35.74416 69.58398 5.408359
v -13.73283 59.04078 20.29756
v -13.65789 61.214 20.09425
v -11.9445 61.55773 20.33084
v -11.88064 60.25821 20.48185
v -10.74139 60.7541 20.57493
v -3.10752 1.670723 21.44396
v -3.998819 1.121971 21.52475
v -29.2856 31.08722 13.09865
v -28.87633 31.44464 13.40205
v -27.82804 31.37086 13.60191
v -27.65521 30.39445 12.974
v -41.72238 31.67661 7.860423
v 15.84795 21.94623 7.732349
v -22.80566 32.59101 15.90356
v -21.57365 32.63676 16.11941
v -23.18401 32.26424 15.63905
v -22.83707 31.92837 15.46097
v -23.59539 32.0386 15.31753
v -20.8527 31.76138 15.82293
v -21.92682 31.67245 15.50087
v -9.900088 -38.74986 9.807915
v 35.26773 20.01945 2.819357
v 35.39949 19.67848 2.610193
v 34.86703 19.80211 2.956912
v 34.98402 19.22079 2.597382
v 35.87572 19.59447 2.243512
v 35.47792 19.20881 2.208456
v 36.10686 19.25683 1.814653
v 35.51002 18.88773 1.905895
v 34.86929 18.608 2.288785
v 34.34431 18.9221 2.988772
v 34.3933 18.56028 2.732298
v 34.34378 19.56091 3.120757
v 36.50611 18.95766 1.124597
v 36.72693 19.29085 1.397325
v 35.94405 18.90316 1.553373
v 35.04553 17.92273 1.423869
v 1.946912 65.598 20.15128
v 2.255069 66.325 19.97669
v 0.0251611 68.1111 19.66846
v 1.602143 68.03191 19.62852
v 2.932693 67.89301 19.56777
v -64.74999 13.77561 -40.68758
v -64.63399 13.27976 -40.18823
v -64.4466 14.3159 -38.50015
v -64.49374 14.71773 -38.78945
v -27.31667 24.91715 9.304273
v 15.1973 -39.39782 3.72554
v 16.00799 -39.57556 3.133499
v -2.227738 -4.781993 26.06907
v -1.21197 -3.797379 25.30977
v -6.845652 42.87555 20.82944
v -58.15384 48.21937 -17.21229
v -16.48303 42.25621 19.18313
v -15.50566 42.62568 19.44132
v -18.01733 42.63129 18.82364
v -15.13877 43.83203 19.63787
v -15.64011 40.95154 19.24694
v -15.01708 39.42014 19.15045
v -16.21564 40.00456 18.9764
v -17.34657 40.66454 18.81061
v 58.33946 36.86539 -28.85728
v 0.3451501 66.54446 20.07241
v 0.5735639 69.09325 19.41686
v 16.45517 70.60658 16.13386
v -3.149812 63.07693 20.79897
v -1.612362 63.19191 20.76377
v -4.031472 63.97652 20.61674
v -3.079847 64.32232 20.56359
v -4.547169 61.87432 20.96963
v -5.139157 63.11072 20.75518
v -4.842656 63.69868 20.65197
v -6.332115 62.05012 20.83235
v 20.08799 28.99022 12.81622
v 20.08262 29.72755 13.36225
v -32.76667 22.10062 6.850138
v -32.06839 22.50917 6.991173
v -33.37629 21.92411 6.61273
v -33.26074 22.19928 6.683808
v 1.192371 -74.71036 -14.13058
v 0.2201921 -74.72713 -14.24814
v 54.45927 47.24198 -16.97627
v -30.50346 9.647679 4.079957
v -29.20708 9.728601 4.325026
v 19.70442 72.95339 14.04448
v 17.02063 73.49516 14.7915
v 18.19882 73.26328 14.50671
v -16.30856 38.59737 18.7524
v -12.9371 33.70918 18.26126
v -15.13825 35.0941 18.2654
v -15.07058 36.86612 18.71107
v -7.423649 41.80669 20.6707
v -7.609025 46.1438 21.03648
v -8.31827 48.50176 21.07742
v -6.931729 47.71314 21.20403
v -10.68887 47.90241 20.73208
v -10.69174 45.83345 20.6293
v -10.26271 49.84879 20.88434
v -7.251522 49.70193 21.23912
v -5.842778 47.20187 21.27471
v -11.81682 49.73147 20.64054
v -13.4132 48.43484 20.29712
v -12.51258 46.42358 20.34346
v -9.522511 50.62946 21.01875
v -8.737555 51.06961 21.14167
v -8.12047 51.7826 21.2424
v -7.331645 51.05649 21.29787
v -14.23483 50.79831 20.28359
v -12.11698 51.0021 20.63609
v -10.65736 51.42672 20.88944
v 0.2255849 65.06283 20.39001
v 18.21129 20.4824 5.452895
v 17.29317 19.87947 5.251163
v 18.87481 20.12325 4.871966
v 17.7577 19.39869 4.473
v -31.44982 32.15145 13.02314
v -31.11571 31.46106 12.68505
v -30.28979 31.88806 13.21509
v -29.28232 32.09176 13.63228
v 57.09975 41.04186 -24.44859
v 57.40016 41.38264 -25.16625
v 57.06015 41.58968 -24.14836
v 56.97142 41.98029 -23.80311
v 57.18225 42.0898 -24.43758
v 57.37301 42.06571 -24.9784
v 56.99907 42.9781 -23.75532
v 57.29678 42.59901 -24.60783
v 8.176012 -16.37489 18.59817
v -2.760001 -74.71768 -10.301
v -0.8024868 -74.78836 -11.4623
v 30.52521 32.29389 11.93804
v 29.89788 32.23114 12.1559
v -3.526628 54.79233 21.53138
v -5.272968 55.39603 21.44481
v -15.11571 26.20503 13.24878
v 20.84955 73.55173 13.39522
v 57.44147 42.20835 -25.09377
v 57.35923 42.74248 -24.73175
v 46.48971 -43.94466 -50.20089
v 2.68 68.955 19.32532
v -10.18967 69.84815 18.718
v -12.34544 71.76022 17.75314
v -11.95838 69.85477 18.45084
v -9.749375 68.13618 19.24525
v -56.71622 -29.28752 -52.57159
v -7.469118 28.50104 17.42717
v -7.016015 27.70834 17.21779
v -7.963041 28.96069 17.50384
v 60.47086 10.33011 -40.26088
v 12.27681 67.81339 18.10497
v 14.5525 65.92341 18.07333
v 13.92508 66.75058 18.02986
v 15.07745 66.59499 17.78006
v 17.45643 16.8961 2.160774
v 17.38124 15.63542 2.17764
v 18.34531 17.34006 2.59039
v 17.29906 17.52464 2.167414
v 18.28771 17.82298 2.63475
v 17.81505 17.81564 2.466425
v 19.20165 18.23913 3.103509
v 19.66839 16.76341 2.890538
v 19.47358 15.77036 2.728747
v 20.43876 16.17215 2.986558
v 20.08798 17.47619 3.115997
v 21.75395 16.75536 3.099471
v 21.64816 15.70485 3.012925
v 20.85183 15.4431 2.965898
v 20.88119 18.09048 3.284175
v 22.23259 18.09414 3.480287
v 21.87935 17.35473 3.247207
v 22.48948 17.52541 3.308801
v 22.48794 16.88979 3.083292
v 22.6579 17.15408 3.144665
v 23.02681 16.0364 2.937166
v 23.17963 18.01276 3.387697
v 23.64363 17.18918 3.05692
v 24.01228 17.66579 3.159575
v 24.72286 18.42175 3.230694
v 25.25723 17.89808 2.959761
v 23.96038 16.79312 2.99141
v 25.38402 16.63445 2.736977
v 23.923 18.64705 3.490818
v 23.98731 19.35488 3.702832
v 23.75709 19.75137 3.868253
v 24.80155 19.86854 3.852766
v 25.46123 19.25675 3.39623
v 25.66542 19.86856 3.730108
v 26.27995 19.17688 3.231789
v 26.56679 19.78953 3.59111
v 27.40827 18.957 3.040354
v 28.49355 19.10399 3.068047
v 27.19368 19.72827 3.556674
v 27.23449 18.47622 2.760815
v 22.73876 18.74672 3.616657
v 22.60642 19.50706 3.856798
v 23.21169 19.87225 4.079349
v 23.46393 20.15896 4.323346
v 22.13895 19.74694 3.976772
v 29.20754 19.19522 3.069274
v 29.00811 18.76723 2.910906
v 28.95947 18.27313 2.715549
v 28.29894 18.74062 2.905478
v 27.96665 18.0629 2.636756
v 21.57278 18.9995 3.709995
v 21.36791 19.38818 3.84928
v 22.21738 19.92023 4.251643
v 21.29404 19.64069 3.99039
v 23.9588 20.45547 4.696632
v 23.21421 20.24479 4.614891
v 26.15756 20.16753 3.892731
v 26.97124 20.05768 3.72364
v 26.77336 20.23508 3.841668
v 59.58435 29.54005 -34.16876
v 59.49464 28.97855 -34.12967
v 60.34417 19.8529 -37.72686
v 60.13268 20.458 -36.97536
v 1.114522 -74.69691 -11.33839
v -3.904797 59.896 21.21219
v -3.827034 58.17202 21.37411
v -5.068354 60.02278 21.15306
v -23.92804 26.29865 10.68279
v -25.06442 25.79778 10.17026
v 16.95515 -39.5842 2.924109
v -9.318669 31.85481 18.33957
v -12.25637 -16.61625 16.8933
v -13.73749 51.98244 20.38447
v -57.48551 50.15319 -15.73909
v -14.87141 46.77382 19.92745
v -64.37413 14.33275 -38.27826
v -17.39779 54.02744 19.67168
v 33.54718 31.29361 10.22006
v 34.98637 31.56146 9.635953
v 33.21183 30.29487 10.02119
v 32.55219 30.54575 10.35079
v 33.1285 31.39108 10.4383
v 33.87755 31.7886 10.27029
v 33.76076 31.53686 10.21414
v 13.46813 69.01626 17.46363
v 14.49341 67.79173 17.60519
v 14.82904 68.51614 17.27742
v 14.59507 70.16618 16.79625
v 13.4391 70.27205 17.03561
v 14.76095 69.49569 16.9803
v 12.46273 69.17877 17.65524
v 12.72649 71.25677 16.91863
v 11.72725 70.68227 17.33552
v 12.11124 71.97576 16.80958
v 11.17719 72.27565 16.88721
v 13.59448 71.21705 16.71378
v 24.01733 24.3181 8.989587
v -37.77502 32.3418 10.41909
v -38.03382 32.75011 10.31427
v -36.77497 32.91348 11.02758
v -36.96462 32.2415 10.79955
v -37.46903 32.14558 10.54228
v 59.01395 31.69056 -31.83963
v 57.65133 39.39367 -26.24996
v -42.01016 18.87845 -0.6643258
v -41.60569 19.02268 -0.3156264
v -42.65142 17.89082 -1.724579
v -42.59306 18.24745 -1.327498
v -42.86909 18.13719 -1.662359
v -10.60625 31.12045 17.80808
v -4.874029 -39.01239 10.86952
v -5.32197 -39.27251 10.85132
v -3.19961 -38.97304 11.08406
v -3.848305 -38.7854 11.15094
v -4.250544 -38.83105 11.02923
v -14.32914 32.79947 17.6928
v -11.93844 31.41574 17.62051
v -14.47 31.50363 17.08943
v -34.46505 32.15531 11.79046
v -22.76881 17.97659 3.263648
v -23.71219 17.23881 3.272567
v -22.91519 18.55501 3.483248
v -23.06698 16.41709 2.936261
v -23.60447 16.59607 3.193532
v -23.54289 17.84287 3.524586
v -24.71487 17.07329 3.356537
v -24.06747 17.73273 3.537523
v -24.66371 18.58406 3.892967
v -25.25207 17.57275 3.426051
v -23.5561 18.29666 3.950601
v -25.06859 16.2076 3.241719
v -24.29517 16.24109 3.218109
v -24.30658 15.80938 3.144599
v -23.95527 15.51249 2.974004
v 10.98578 67.97742 18.35508
v -11.4358 62.39149 20.27563
v -28.3987 32.32071 13.97286
v -27.35966 32.49347 14.31561
v -27.91358 33.03807 14.47562
v -28.07446 32.71919 14.24269
v -26.93864 31.78706 14.07848
v -26.10221 32.59686 14.69565
v -26.31598 31.20825 13.92216
v -26.71471 30.33398 13.16722
v -25.65311 31.54303 14.30327
v -25.63194 31.0829 14.03482
v -25.5013 30.62958 13.71264
v -26.24413 30.7833 13.6241
v -25.70864 30.18518 13.30594
v -24.65968 30.33784 13.75081
v -25.5511 32.1619 14.623
v -25.10874 32.03382 14.7091
v -24.95225 30.843 14.03876
v -24.92037 31.23426 14.34087
v 54.88652 50.49783 -18.07445
v -29.78213 10.03761 4.275243
v -18.53127 26.80552 12.48155
v -17.02156 27.87003 14.00606
v -15.10658 26.68023 13.67717
v -18.22281 29.43094 14.91547
v -18.60516 27.72203 13.29489
v -17.4345 30.49904 15.86734
v -18.13047 31.08072 16.06526
v -17.01998 29.74482 15.4748
v -16.6207 31.92286 16.82157
v -16.70544 30.58812 16.07156
v -16.03261 31.08884 16.49391
v -15.93246 30.08793 15.95503
v -3.829316 56.29222 21.47663
v -26.56386 24.47367 9.016733
v -27.70497 23.90335 8.578299
v -24.94567 24.74076 9.399601
v -25.33983 24.69707 9.329432
v -25.21241 24.27691 9.011563
v -25.78933 18.09187 3.533146
v -26.85233 18.37376 3.59065
v -26.34586 17.58282 3.42946
v -25.6897 18.77241 3.748621
v -27.10085 19.7686 4.111132
v -26.47148 16.67568 3.239205
v -27.30261 17.2548 3.311244
v -25.90323 17.00547 3.29353
v -27.33654 18.13798 3.497866
v -27.85709 17.75088 3.385157
v -27.56758 19.00931 3.731339
v -28.32381 16.42924 3.072866
v -28.14538 17.0252 3.180328
v -28.47773 17.31856 3.216015
v -28.09456 18.79959 3.602573
v -28.67803 19.93797 3.877989
v -28.09305 20.23993 4.119514
v -27.53017 20.58979 4.518312
v -25.84036 20.07638 4.304911
v -26.31287 20.45159 4.540885
v -11.28015 28.05227 16.12942
v -29.56531 10.32999 4.363675
v -29.10405 10.18976 4.386011
v -27.15847 11.52551 4.397512
v -27.12772 12.12689 4.187622
v -27.62646 11.72978 4.305681
v -27.76056 12.21666 4.096736
v -10.54482 59.02886 20.77464
v -11.19453 -16.28297 18.20261
v 15.92942 17.62172 3.455647
v 15.41041 17.64971 3.720973
v 29.23892 32.61634 12.55355
v 27.92682 32.75792 13.10661
v 28.39244 32.20001 12.64576
v 28.33491 32.85781 12.97865
v 29.01517 32.36566 12.51421
v -30.55204 32.38339 13.42982
v -57.95825 50.03226 -16.70189
v -47.93375 31.45395 1.983493
v -48.34178 31.46143 1.378731
v -47.97978 30.7854 1.952909
v -9.429345 71.3988 18.31448
v -8.350851 69.43348 19.04238
v -35.07245 32.48576 11.70012
v -35.72585 32.60908 11.41694
v -35.41396 32.88167 11.69451
v 28.69046 22.36672 7.441844
v 28.73992 22.15303 7.187337
v 29.21698 22.11665 7.100636
v 28.77791 21.92426 6.890625
v 29.64269 21.77038 6.482905
v -25.95639 32.88343 14.91378
v 16.96163 31.98899 15.94117
v 59.13521 31.846 -32.13172
v 59.00034 32.52839 -31.57817
v 59.44047 30.61976 -33.42009
v 59.22903 31.23591 -32.6603
v -21.12364 16.60026 2.460962
v -22.49084 16.19177 2.747335
v -35.56435 33.24781 11.72809
v -35.30556 33.13843 11.81997
v -23.78509 23.381 8.136921
v -23.60356 23.02178 7.72909
v 27.41945 17.78144 2.586776
v 28.12978 17.20917 2.515626
v 28.94794 17.68165 2.588414
v 28.30259 16.24802 2.410977
v 26.93661 16.69469 2.569213
v 29.7902 17.91619 2.547842
v 29.8537 18.32426 2.721976
v 30.70717 17.09272 2.223103
v 30.21652 17.75814 2.499902
v 30.02807 17.25028 2.427797
v 29.01724 15.62797 2.299087
v 29.43017 16.46061 2.247023
v 28.62254 15.65929 2.301197
v 26.57217 15.42868 2.499757
v 15.33535 71.15817 16.30096
v 15.88173 73.46936 15.13156
v 15.23448 72.28004 15.86568
v 13.24959 72.04558 16.49837
v 12.86821 72.95254 16.23633
v 14.60444 73.61554 15.46703
v 14.44725 70.99934 16.56993
v -6.481502 60.54637 21.01314
v -5.820704 58.40226 21.25342
v -8.499531 60.15663 20.88311
v -15.60185 33.36354 17.64924
v 17.36459 33.40148 16.46816
v -29.5128 23.20312 7.489521
v -30.51775 22.97665 7.30956
v -23.94676 31.66431 14.93701
v 17.32693 10.69471 4.206
v -11.14151 52.20304 20.84219
v -9.323304 54.12497 21.10339
v -8.697424 53.483 21.17957
v -8.138851 55.85209 21.20635
v -10.71436 56.37872 20.89212
v -8.078436 58.6572 21.05416
v -12.13881 57.81884 20.62959
v -6.431332 53.38363 21.39385
v -7.242297 53.12473 21.32992
v -9.051822 61.37162 20.67783
v 16.06637 64.98985 17.87155
v -16.55014 -39.08161 5.584874
v -5.488164 57.1955 21.34351
v -9.778651 74.21976 17.1992
v -11.51811 73.43265 17.26403
v -10.66914 72.90482 17.60067
v -9.402864 73.0115 17.73491
v -11.32653 74.86533 16.69236
v -63.58024 20.50002 -34.73172
v -16.8706 37.43847 18.4505
v -16.52631 35.42895 18.08265
v 15.68334 11.76764 4.129412
v 15.47962 13.45856 3.395778
v 24.05498 20.14418 4.131088
v 24.95167 20.11137 3.966278
v 11.71173 68.71335 17.98574
v -12.70758 52.73674 20.5785
v -5.293867 -16.34316 17.89533
v -5.274264 -16.61236 18.71374
v 30.99858 32.27845 11.73367
v 30.34022 31.52413 11.71514
v 30.06277 31.66235 11.8836
v 29.56021 31.87619 12.14562
v -11.0136 54.71567 20.8879
v 57.33756 39.21965 -25.47592
v 57.355 39.87464 -25.41288
v -63.67242 22.66555 -35.25794
v -40.78797 32.03047 8.65548
v -16.66462 33.96796 17.60765
v 26.45311 33.24289 13.94713
v 25.7814 33.27097 14.14605
v 25.0857 33.62709 14.47932
v 20.83107 18.48827 3.436312
v -26.18825 29.47398 12.66615
v 23.41671 33.6593 14.96893
v 24.03431 33.56894 14.75764
v 60.55539 15.75633 -39.19829
v 15.50821 70.00481 16.62466
v -18.12395 37.83583 18.24086
v 19.91046 19.92189 4.390221
v 18.81435 19.26561 3.61977
v 19.26131 19.12636 3.544409
v 20.25637 19.16175 3.666908
v 6.350009 60.59991 20.55661
v 5.956784 -39.13108 9.519003
v -31.19338 31.16712 12.45201
v -31.953 31.26776 12.25136
v -33.21123 33.53759 12.78321
v -6.33561 70.05801 19.03882
v -8.045088 71.79926 18.32717
v -6.366685 67.75228 19.68361
v -8.864137 67.8096 19.43114
v -15.47384 31.41554 16.809
v -15.31334 30.54043 16.36867
v -16.61891 33.01643 17.28638
v -27.33965 10.98724 4.560436
v 60.25344 19.58548 -37.43221
v 53.89314 53.35 -16.36936
v -22.78539 11.97478 4.194057
v -23.91892 11.20693 4.440955
v -22.83957 11.17475 4.426177
v -22.07084 12.12186 4.159705
v -22.55732 13.52613 3.474255
v -21.75531 14.55169 2.954117
v -23.68552 12.73749 3.863196
v 29.24367 30.98494 11.76451
v 29.69338 30.75959 11.48745
v 20.99747 18.85617 3.645646
v 57.64872 40.81979 -26.08677
v 57.4978 41.75585 -25.39765
v -3.649432 -74.7998 -13.5602
v -1.445364 -74.78337 -13.77645
v -35.83726 33.40995 11.66787
v -23.41828 16.00778 2.902783
v -10.30518 29.11478 16.9685
v -25.83478 15.56983 3.224556
v -25.00074 15.17131 3.21697
v -25.98433 14.73365 3.332352
v -26.86626 12.26596 4.099249
v -26.59229 12.65333 3.964016
v -26.66003 12.33858 4.094497
v -26.55864 12.99495 3.788447
v -26.56563 13.72214 3.550853
v 59.57336 25.5287 -34.60732
v -12.03561 30.28781 17.11148
v -20.10719 30.10118 14.90558
v -20.24147 32.66811 16.40494
v -20.30252 31.70443 15.89833
v -19.79166 32.16839 16.20138
v -20.72974 29.61822 14.35112
v -21.67313 30.4151 14.69852
v -22.91744 29.88263 13.90998
v -22.22882 29.82939 14.02808
v -5.175067 73.97367 17.73585
v -6.229463 74.57079 17.45081
v -5.919158 74.11012 17.65146
v -6.09655 73.69575 17.82092
v -4.003922 73.23472 18.05986
v -15.6288 -39.32478 6.067301
v -12.30924 64.04659 19.86371
v -12.2501 65.07226 19.67064
v -13.2684 64.35402 19.68705
v -10.57501 65.43053 19.81753
v -10.20844 63.70972 20.20747
v -9.311627 64.66995 20.11924
v -8.732489 65.74158 19.97829
v -8.80226 63.81565 20.31962
v -7.19321 65.86829 20.06664
v -7.30411 64.62617 20.33296
v -11.01047 66.62022 19.49158
v -9.802022 66.3461 19.71875
v -9.865877 28.29656 16.68723
v 16.29878 17.52447 3.091998
v -5.495245 -16.10353 17.9359
v -40.15454 17.16747 -1.032737
v -0.9118912 -38.84785 11.19429
v 12.54976 73.58552 16.02584
v 24.95214 23.93189 8.889437
v 21.22438 35.60528 16.02427
v 22.27831 35.27697 15.63787
v -9.76226 62.81266 20.4108
v -27.56314 33.72495 14.90695
v -27.9563 33.67369 14.73404
v -27.24615 33.39975 14.83151
v -27.18727 33.11708 14.67594
v -26.34561 33.17066 14.92343
v -26.51476 32.89885 14.74999
v -27.20966 33.65089 15.00115
v -27.75237 34.19557 14.96421
v -27.46381 34.49338 15.14519
v -27.45061 34.01617 15.06001
v 3.532987 69.58961 19.08356
v 21.97987 9.819382 4.291629
v 20.98609 10.8834 4.197532
v 1.483668 69.95992 19.13511
v 0.5509879 70.59248 18.99736
v 1.93026 70.8783 18.81283
v 0.7101507 71.64489 18.59766
v -0.9051871 71.92049 18.54418
v 0.2942801 72.5326 18.27067
v 1.835136 72.55747 18.19155
v 1.949091 71.95965 18.42954
v 1.074126 73.14436 18.01997
v 2.41578 72.67703 18.10378
v -0.6900374 74.19994 17.73419
v 1.218499 73.71855 17.78601
v 0.2358538 74.66821 17.46228
v -1.640629 74.50026 17.62267
v -1.116024 74.57242 17.59967
v -1.103098 73.26611 18.0644
v 25.09177 29.98949 12.30479
v 25.81845 29.82361 12.02712
v 3.793056 -38.74311 10.33794
v 3.263182 -38.91411 10.49753
v 4.12681 -39.4096 10.33253
v 3.23829 -38.6646 10.52564
v 2.277849 -38.67926 10.85478
v 3.391285 -38.55058 10.53277
v -10.18655 67.15396 19.4685
v 12.14218 72.43723 16.63017
v 19.83496 31.99111 15.13284
v 19.69756 32.33219 15.46262
v 19.59052 31.84988 15.24649
v 19.61721 32.72957 15.7084
v 19.45474 32.44139 15.6636
v 19.34105 32.05991 15.46884
v 30.44532 18.41228 2.736348
v 31.73246 18.45498 2.631468
v 31.49516 18.86373 2.895733
v 32.59178 18.45638 2.57346
v 31.88978 17.76901 2.08799
v 32.23005 17.13981 1.754428
v 32.70068 17.60543 1.705303
v 32.77589 16.47973 1.29654
v 32.79795 17.14878 1.444881
v 31.68718 17.3797 2.042073
v 31.3877 16.80685 1.901014
v 31.88215 16.3371 1.57065
v 29.68378 19.55264 3.317805
v 30.27849 19.5548 3.240721
v 30.38598 19.68293 3.483109
v 29.74783 19.80054 3.753274
v 59.8972 25.72452 -35.76783
v 59.83462 24.963 -35.60429
v -7.680742 62.48184 20.66193
v -6.799924 62.95142 20.66549
v 23.88248 21.88923 6.243909
v 24.976 21.97809 6.903714
v 17.6173 20.87288 6.289257
v 16.79632 20.95355 6.74077
v 16.44762 20.30558 6.171937
v 15.4659 20.32768 6.419148
v -4.095642 65.21275 20.39838
v -6.418148 64.67379 20.38833
v -5.115214 65.26147 20.34778
v -4.506778 67.547 19.84891
v -3.416001 65.50746 20.35393
v -2.831896 66.56881 20.12314
v -2.589318 65.28068 20.39123
v -3.452232 68.10688 19.71902
v -5.225304 68.88122 19.43394
v -7.371772 63.54548 20.51881
v -6.093945 63.38076 20.66018
v 59.99693 25.79345 -36.07916
v 22.8268 20.20264 4.699115
v -23.57022 20.2483 4.019317
v -23.21551 19.90522 3.894557
v -23.66166 20.23646 4.147372
v -23.06763 19.8782 3.574993
v 29.76875 18.9488 3.01592
v -14.48013 52.47252 20.26518
v -13.96924 53.5955 20.37373
v -12.90299 54.84041 20.59117
v -15.41258 53.40059 20.09037
v -14.67048 54.82949 20.26396
v -16.60507 54.55429 19.84552
v -16.44413 53.2226 19.88027
v -16.19417 55.68507 19.95656
v -14.77486 57.14145 20.21131
v -13.68701 55.6072 20.44102
v -15.63786 52.33619 20.03477
v -13.47874 57.84398 20.41049
v -12.93348 56.7368 20.53748
v -19.68999 23.17757 8.944164
v -26.98665 16.50862 3.196435
v -0.5932354 -38.93391 11.11983
v 0.1420214 -38.88985 11.13849
v 1.402194 -38.9914 11.03623
v 59.6453 28.59338 -34.54924
v 59.58396 28.44582 -34.4789
v -41.9895 31.92387 7.713997
v -41.76753 31.85292 7.90433
v -2.028674 -74.82234 -11.58387
v -3.960566 -74.78414 -11.84234
v 37.61645 17.9514 -0.3768041
v 60.51018 11.39618 -40.00314
v 60.4382 11.45753 -39.34398
v 10.3379 71.93666 17.22647
v 10.94077 69.69584 17.86846
v 8.812099 72.39796 17.33132
v 9.818994 71.33959 17.54779
v -18.45081 22.67224 8.874605
v -22.91801 22.80505 7.730278
v -0.878128 70.45052 19.05795
v -2.400539 71.65647 18.66488
v -2.753051 73.24197 18.08412
v -3.887193 72.60786 18.2856
v -3.831015 73.9156 17.79752
v -2.252253 69.74918 19.26371
v -4.165041 70.66508 18.94489
v -3.386281 68.88287 19.49309
v -5.932896 71.92858 18.48049
v -7.404002 72.96482 17.99564
v -5.849272 72.63696 18.2426
v -1.064237 69.28529 19.43024
v -2.486791 68.47994 19.62256
v -0.8899841 68.07487 19.73033
v -1.746853 67.42341 19.91043
v -3.122657 74.09304 17.74026
v -36.42022 14.08911 1.504357
v 55.88988 42.11187 -21.04512
v 3.406538 72.41329 18.14518
v 3.340061 71.6507 18.44247
v 4.945166 72.56912 17.87014
v 3.176378 73.39005 17.75573
v 6.004988 72.57688 17.72029
v 5.484363 73.72092 17.31535
v 6.060783 74.5915 16.83943
v 4.581502 74.77172 16.96311
v 6.996974 73.39494 17.22752
v 6.825056 74.68345 16.67665
v 8.462399 73.39668 17.00055
v 1.445886 74.51342 17.41965
v 3.004957 74.12682 17.45469
v 2.12359 74.89159 17.21188
v 3.193472 70.79462 18.71313
v -34.43428 21.77481 6.206994
v 57.21566 39.82413 -25.03115
v 27.18142 29.91717 11.73065
v -0.2509693 66.40771 20.123
v -1.576121 66.00716 20.24279
v -1.558351 64.9892 20.44787
v 59.5113 24.72839 -34.51951
v 59.46914 25.11263 -34.32468
v 30.37377 16.44372 2.138304
v 30.10683 16.60824 2.234477
v 31.80182 15.93231 1.543019
v 31.12767 16.03655 1.872874
v 60.55886 16.46395 -39.21007
v -16.10728 51.35695 19.91093
v 22.60152 30.22981 13.1484
v 21.46174 29.62678 12.90082
v 22.03625 29.5751 12.72869
v 22.15181 30.83652 13.80674
v 23.52632 30.86841 13.35687
v 23.94616 30.29749 12.81176
v 21.32024 30.21616 13.46108
v 23.6595 31.6126 13.82371
v 22.84035 31.353 13.92076
v 20.4956 29.43316 13.03567
v 21.36883 29.33862 12.67617
v 24.52329 31.54889 13.45314
v 24.34396 31.1505 13.28551
v 25.11603 31.14685 13.05357
v 24.62592 30.72116 12.89346
v 25.12336 31.46753 13.21386
v 25.55095 31.4846 13.11739
v 26.65807 30.67012 12.38644
v 25.49937 30.25888 12.39615
v 21.55441 29.02212 12.34638
v -20.64234 35.892 17.29443
v -24.20847 21.47536 5.85017
v -23.4373 21.14063 5.6533
v -23.4024 21.70128 6.019261
v -25.36948 21.57171 5.986138
v -25.57923 22.17612 6.547302
v -26.38096 22.17075 6.781726
v -24.75906 21.88394 6.153609
v -25.25578 22.54789 6.861006
v -26.47674 22.69671 7.207904
v -25.39998 22.83333 7.232767
v -25.55491 23.04096 7.602395
v -24.24636 22.62561 6.957029
v -24.87297 23.19866 7.836656
v -23.81179 22.29142 6.468645
v -23.0261 22.35413 6.760998
v -23.62275 21.89415 6.140924
v -23.62659 20.6938 5.325528
v -23.30471 20.60061 5.2746
v -23.96567 20.59468 5.233501
v -24.34532 21.13322 5.638811
v -27.34593 22.40304 7.071527
v -25.65295 23.15591 7.973617
v -3.163727 -74.77323 -11.00898
v -3.172734 -38.83641 11.231
v 15.08925 16.13722 1.787109
v 28.68839 33.13962 12.9198
v -8.120667 67.1059 19.70087
v -16.22133 49.70221 19.80364
v 18.66704 18.39978 2.961761
v 18.4685 18.47076 2.941476
v 18.12831 18.11093 2.706439
v 19.27424 18.5431 3.215038
v 19.68243 31.76097 15.08482
v -17.64093 53.18566 19.60317
v -19.33209 18.28284 3.705163
v -19.247 18.92147 4.470677
v -20.09365 18.42208 3.649983
v 16.59209 33.41887 16.67344
v 18.7865 32.5229 15.87665
v 18.63024 32.21143 15.72324
v 21.59571 19.90316 4.423094
v 34.3063 13.59869 0.4194321
v 35.30707 14.43801 -0.4593653
v 34.26335 14.675 0.05236394
v 34.14713 15.06626 0.0698524
v 34.65603 14.85337 -0.1750288
v 34.61466 15.33633 -0.2560436
v 35.09001 15.66326 -0.6621035
v 35.08689 15.02392 -0.4682989
v 33.75024 14.77187 0.3435003
v 33.02443 14.65817 0.8581595
v 33.18092 15.35464 0.8089328
v 34.22284 15.49888 0.0614881
v 33.93695 15.86321 0.3694878
v 34.49335 15.95286 -0.1656736
v 33.34555 16.13488 0.8534056
v 32.65051 15.70237 1.230918
v 28.51365 10.09125 3.6948
v 31.95626 15.35564 1.293451
v 32.64143 15.43088 1.150302
v 31.66924 15.55518 1.537102
v -21.74993 23.67918 8.952645
v 19.905 14.40402 2.78192
v 21.62094 14.70015 3.106889
v 19.67132 15.01442 2.641257
v -22.65943 34.09803 16.40549
v -21.32733 34.27706 16.77477
v -20.55215 35.12743 17.11619
v -20.29612 33.59629 16.77117
v -18.34004 33.1112 17.01656
v -18.65075 33.45086 17.10739
v -18.89814 33.3082 16.98846
v 30.63862 18.92857 2.882468
v 22.02883 31.45021 14.23298
v 22.70099 31.9261 14.34865
v 23.93892 31.91016 13.90848
v 23.90375 31.76342 13.79086
v -23.46744 34.95515 16.43779
v -24.16145 34.80058 16.2519
v 25.40414 24.14147 9.006214
v -31.47796 20.18846 3.679841
v -31.67256 20.41697 3.876454
v -32.14888 20.2347 3.691411
v -32.88536 20.71948 4.200011
v -30.60319 19.85069 3.448557
v -31.08301 20.01045 3.514959
v -28.95631 21.14714 4.901718
v -29.85833 20.37094 3.824173
v -28.44214 20.56523 4.305946
v -30.19587 20.88163 4.489795
v -32.18375 19.06042 3.135767
v -31.52491 18.57083 2.996841
v -31.61566 19.32038 3.213197
v -3.201641 -74.80959 -13.09092
v -19.49571 35.83485 17.54803
v -22.43095 34.40949 16.55716
v -64.54195 16.17026 -39.15654
v -64.59412 16.43972 -39.34073
v -64.56935 15.68624 -39.27458
v -64.64116 15.02216 -39.52278
v -28.27944 17.79467 3.365924
v 28.97909 19.65081 3.303277
v -17.96785 34.18937 17.44223
v -18.46752 33.57094 17.13965
v -18.81399 33.96378 17.20325
v -19.07849 34.70867 17.37162
v -18.64576 35.06214 17.56386
v -18.45158 36.65725 17.96479
v 11.16441 68.79057 18.08781
v -7.347884 -38.46345 10.73375
v -25.87568 29.79407 12.97574
v -25.23804 29.71721 13.09919
v -24.50609 29.83276 13.42625
v 59.33898 30.52182 -33.13627
v -19.63078 34.52853 17.19389
v -20.10053 34.81997 17.14271
v 55.42126 42.29944 -19.78009
v 30.08238 19.86546 4.328223
v 28.72993 20.08652 4.993815
v 31.09143 19.78526 3.900558
v 21.73731 29.2139 12.47971
v -6.54981 -38.69453 10.71893
v -23.52974 22.69897 7.298085
v -24.68038 15.04556 3.170536
v 28.5403 10.61838 3.617994
v 11.52303 73.09803 16.50458
v 18.45849 32.0448 15.64838
v -23.92271 20.32616 4.777276
v 28.49897 31.04972 12.03283
v -41.22829 19.75129 0.4831647
v -26.12128 21.76136 6.288259
v -24.87019 14.25605 3.26707
v -25.59075 14.005 3.40287
v 22.23595 32.10786 14.59436
v 19.80926 30.075 13.72363
v 29.23772 31.48073 12.03955
v -23.21158 19.94828 3.651639
v -23.68971 15.28712 2.919938
v -23.00186 15.72369 2.767293
v -23.65943 30.28817 14.07294
v 30.05569 30.6981 11.29463
v 30.52234 31.10538 11.3639
v 28.32202 12.13163 3.133
v 26.59097 12.3057 3.400284
v 28.64769 11.68123 3.237955
v 26.88232 10.06308 4.00974
v -42.04998 17.96517 -1.154964
v -42.30016 17.92339 -1.302999
v -42.12086 17.80218 -1.463241
v 31.14894 15.15419 1.660405
v 31.44031 15.4224 1.475386
v 31.42799 15.43115 1.527014
v 5.866242 -49.80291 6.705913
v -11.75905 -17.83817 14.58121
v -11.28769 -17.75362 14.47451
v -11.9996 -17.56289 14.82335
v -11.6495 -17.5676 14.75948
v -26.77312 34.95716 15.42351
v -0.05950354 -13.28397 27.86256
v -0.3108366 -14.09026 27.58222
v -0.9157041 -13.69659 27.87224
v -0.8243302 -14.40039 27.51596
v 1.647259 -12.02924 27.62984
v -2.752501 3.142609 20.66568
v -2.623759 1.641999 21.54405
v -28.13958 10.38836 4.498727
v -4.302607 -39.95222 11.26888
v 14.02792 19.48396 6.08597
v 16.56785 19.42113 5.361957
v 15.62088 20.06637 6.139214
v 15.20638 19.83991 6.068027
v 14.92815 20.44138 6.550735
v 14.92324 19.3191 5.784213
v 15.00118 18.82452 5.375606
v 15.00986 18.22666 4.854179
v -18.22859 15.06899 2.890307
v -18.22669 15.60712 2.683449
v -18.52472 16.17794 2.39122
v -19.31996 15.75705 2.227201
v -19.67374 16.35812 1.948456
v -18.90854 16.02671 2.148143
v -18.97864 16.3364 2.03669
v 5.760063 -17.83965 14.53001
v 7.427995 -17.77104 15.17486
v 8.457024 -18.05897 15.40641
v 8.186061 -17.74243 15.62427
v -4.865168 -38.72185 11.11046
v -40.57272 19.97574 0.9409559
v 8.248838 -38.79348 8.541782
v 8.891365 -39.15218 8.122837
v -0.6760047 3.166811 20.65097
v -1.756613 -0.3216965 22.8119
v 6.90168 -17.21449 15.14658
v 6.147712 -17.32733 14.9318
v 7.373264 -17.42567 15.12791
v 5.509945 -17.7333 14.656
v -0.3060301 0.193268 22.33199
v -1.15822 1.93556 21.39515
v -7.534798 -40.34478 10.82712
v 29.49962 12.24928 2.815596
v 32.35087 32.25384 11.21159
v 1.374941 -39.63065 11.0764
v 2.540202 -38.97194 10.75311
v -25.87359 11.19029 4.510036
v -33.18149 19.53446 3.144886
v 2.020011 0.2941302 21.31018
v -36.79236 19.65709 2.625588
v -36.22345 19.91543 2.976735
v -36.81519 20.11204 3.184914
v 56.66846 38.78452 -23.95429
v 56.87539 39.36242 -24.37325
v 56.7246 39.76493 -23.83662
v -22.33385 22.40663 7.190164
v 59.74337 24.18323 -35.31902
v 19.47679 31.54807 15.04086
v 19.98243 31.52787 14.80046
v 20.62756 31.45997 14.57601
v 20.67859 30.99082 14.24171
v 21.18928 31.24373 14.28897
v 19.45782 31.12682 14.66802
v 58.98618 33.79261 -30.97175
v -23.5675 34.268 16.30928
v -35.09613 33.27041 11.94545
v -34.39443 33.42093 12.2453
v -21.95611 15.5703 2.685579
v -24.79959 13.78816 3.333544
v -24.29695 14.68404 3.068616
v -31.52235 32.6566 13.23064
v -29.8546 32.94515 13.88695
v -30.2478 33.27808 13.89601
v -19.20376 29.08358 14.34566
v -19.59249 30.49549 15.36312
v 33.30939 18.34524 2.517045
v 32.8351 18.7401 3.027821
v 33.31328 19.29697 3.663447
v 32.65234 19.7884 3.979755
v 18.27778 18.44522 2.940837
v 18.91867 18.65035 3.237808
v 18.35187 18.64484 3.200186
v 19.15411 18.99283 3.479207
v 15.85557 17.23911 3.292387
v -47.17229 31.97959 2.845338
v -23.0673 30.93266 14.75733
v -24.44012 30.94161 14.27097
v 34.00258 17.62682 1.294776
v 33.49777 17.98213 1.888336
v 35.29057 17.47605 0.8663095
v 35.18863 17.93999 1.216741
v 34.793 17.43419 1.136333
v 33.87277 18.23404 2.608693
v 34.36283 18.30785 2.497947
v 33.8482 18.12489 2.500994
v 22.23401 20.18424 4.811956
v 22.43109 20.06159 4.687881
v 18.09361 16.25747 2.325134
v 23.25717 20.45733 4.831805
v 24.24534 20.70161 4.91062
v -42.16334 18.30631 -1.04073
v -28.57976 33.01985 14.19464
v -18.96783 32.79324 16.73253
v -17.92268 32.46508 16.81873
v -19.4717 32.53236 16.46397
v -26.95049 23.57527 8.395028
v -29.49641 19.48718 3.501507
v -26.06968 20.78825 4.811067
v -25.09708 21.16236 5.600685
v -31.50521 33.17274 13.39102
v -32.47816 33.04756 12.97057
v -32.08984 32.80384 13.06187
v -33.07068 32.7104 12.58117
v 32.34095 19.61807 3.785606
v 31.41982 19.12194 3.057423
v 30.7163 19.56201 3.262327
v -39.28544 32.45026 9.609255
v -39.46072 32.88517 9.637151
v -40.21943 32.40176 9.098269
v 18.91436 31.76948 15.36265
v -19.26314 33.79272 17.0586
v -37.69503 19.33744 2.052388
v -12.70315 -38.465 8.886036
v -36.98459 18.63386 1.451604
v -36.29808 18.68355 1.964088
v 25.64281 9.942879 4.144
v 19.05774 14.85228 2.551986
v -5.565428 -16.10528 17.48128
v -5.934646 -39.04338 10.7278
v -6.749443 -39.09201 10.58231
v -19.54203 20.50542 6.289632
v -32.01814 16.58848 2.709127
v -31.40643 16.10791 2.730842
v -32.12018 16.39984 2.642912
v -26.87362 22.02285 6.595753
v 2.32552 -11.19449 27.45131
v -25.04505 19.49676 4.078372
v -6.824184 -16.23199 18.72086
v -7.421166 -16.15217 18.20479
v 19.39321 21.57952 6.614615
v 17.87899 20.66745 5.88559
v -35.2258 16.7834 1.817114
v -35.62055 16.40556 1.491071
v -32.48977 16.514 2.538127
v -32.68586 16.97381 2.625246
v -33.27116 16.85523 2.423173
v 7.963285 -16.97831 16.23829
v 8.107729 -17.32612 15.90462
v 8.329804 -16.94096 16.74511
v 8.488626 -17.56757 16.097
v 7.92002 -17.06503 15.82033
v -41.49718 18.0513 -1.05413
v -40.78292 19.28158 0.3904868
v -41.01427 18.37612 -0.5925977
v 18.57196 15.35667 2.453264
v 18.89061 15.62268 2.491308
v 19.25095 14.71824 2.620892
v 17.9396 15.39382 2.292467
v 17.84609 15.81475 2.226868
v 7.478474 -16.81235 16.42338
v 7.975759 -16.75477 16.81152
v -7.005313 -16.21346 15.28684
v -6.65303 -16.07258 15.77946
v 8.349761 -16.78417 17.06474
v -27.97114 20.81271 4.740488
v 19.84025 20.41501 4.94362
v 20.15427 20.57675 5.10174
v 19.2215 20.8603 5.510274
v 19.85682 21.07211 5.676306
v 20.37415 21.06283 6.093585
v 21.04088 20.24848 4.786951
v 30.96162 19.58068 3.426682
v 7.727418 -17.51823 15.35237
v 7.834664 -17.14328 15.58333
v 38.11673 16.29813 -1.75981
v 38.13783 16.87772 -1.322119
v -59.90826 43.73762 -21.90951
v -9.6286 -16.19148 18.79714
v 7.741616 -17.27012 15.34472
v 19.97424 20.18992 4.711714
v 26.62178 29.38907 11.51549
v 7.473638 -16.86392 15.939
v 6.924825 -16.63755 17.03529
v 6.723639 -16.81861 16.11633
v -37.76673 20.72506 3.511471
v -37.08256 20.80931 3.798009
v -37.99072 20.69939 3.356506
v -37.66222 20.46821 3.324398
v -29.95377 11.03213 4.322159
v -30.52873 11.29365 4.162272
v -29.98387 11.32475 4.294909
v -29.38293 11.11934 4.410896
v 36.0772 18.5951 1.286583
v 18.79881 19.05063 3.471421
v -22.65833 21.9951 6.410413
v -23.28252 22.23376 6.358142
v -30.07491 15.92346 2.833632
v 59.18483 31.18827 -32.60921
v -5.996668 -16.00266 16.83726
v -40.68546 17.52146 -1.396613
v -40.61922 17.39878 -1.742187
v 37.76163 17.41756 -0.8432095
v 19.56111 21.28267 5.989861
v 38.35615 16.16797 -2.407698
v -6.169925 -16.01597 17.46669
v -7.424722 -16.30748 14.81845
v -19.17522 20.00429 5.958487
v -20.04266 19.74362 5.541827
v 7.697939 -17.00482 15.61091
v -37.26998 21.44881 3.941789
v -36.519 13.22361 1.727672
v 32.52812 18.76032 2.932569
v -32.97796 20.43271 3.869534
v 23.5121 10.3514 4.295606
v 24.28454 9.736768 4.233762
v 29.25471 19.87456 3.519061
v -20.309 37.83438 17.75685
v -24.42561 31.4518 14.59436
v -27.11736 33.81623 15.13811
v -19.79844 37.03614 17.75513
v -23.50126 31.42668 14.99044
v -24.04837 30.91763 14.43433
v 20.14393 21.55416 6.250895
v 20.48841 21.30392 5.939534
v -8.121187 -16.65495 14.32457
v -7.937188 -16.73041 14.09071
v -8.155689 -16.79303 14.10414
v -6.66931 -15.9727 16.04704
v -7.990526 -16.73087 14.0449
v -18.90679 30.40151 15.42343
v 7.637264 -17.19255 15.31011
v 7.369047 -17.03566 15.38782
v 7.390241 -17.27196 15.15409
v 7.25738 -16.92252 15.60797
v 33.79218 14.28633 0.4369712
v 33.1823 13.0688 1.239256
v -30.16056 15.27054 2.881432
v -30.76525 15.94049 2.738087
v 33.91765 18.05493 2.153888
v 29.05275 19.9855 3.910416
v 1.883634 -17.23048 21.58732
v 1.270861 -17.64138 21.1191
v -35.19165 13.28656 2.2434
v 27.69055 34.15775 13.60071
v 22.08618 29.28749 12.48812
v -38.80379 18.16676 0.2068475
v -31.00047 20.53395 4.082567
v -31.37749 21.02287 4.757664
v -31.59945 20.72402 4.354117
v -37.15436 18.58158 1.181025
v -22.85995 18.73454 3.597433
v 24.73237 22.47524 7.388539
v 38.62576 15.33735 -2.826737
v 4.527992 74.11259 17.27246
v 1.136192 -16.72291 18.42241
v 30.50163 20.04832 4.480971
v -25.74034 20.62972 4.709605
v -24.69354 20.1124 4.305605
v 27.95517 22.24766 7.01176
v -64.80193 11.8005 -42.60046
v -64.83253 11.84836 -42.72724
v -34.22176 16.79893 2.207701
v 0.2180255 74.96766 17.33721
v -36.33708 19.31334 2.392119
v -33.60435 21.44795 4.723029
v -32.45811 21.02544 4.738194
v -29.43639 23.02837 7.395257
v 33.972 19.45478 3.411639
v 36.48339 18.53704 0.8959475
v 36.1643 18.1819 0.7481054
v 35.66071 18.23023 1.230041
v 35.44156 17.87438 0.7848555
v 37.26902 18.0788 -0.08264177
v -28.65685 18.49399 3.498729
v -29.18028 17.81652 3.240302
v -22.99273 15.31463 2.82142
v 24.02335 21.54129 5.853404
v 23.63783 21.38331 5.66947
v -57.66258 50.48028 -16.07239
v -28.34601 23.56228 8.173181
v -23.83063 20.10994 4.072164
v -23.82445 20.03887 4.043516
v -24.36374 20.2778 4.493143
v 23.77313 31.95143 13.86401
v 28.07121 20.10885 4.444112
v -22.9048 14.7931 2.951705
v -24.02694 14.13982 3.175833
v -29.9901 11.6842 4.201737
v -29.56305 11.54223 4.310901
v 38.28245 14.48151 -2.427162
v 45.39381 29.12497 0.4729443
v 24.60616 10.61036 4.204525
v 25.35225 10.58693 4.128821
v -25.66529 21.01318 5.348331
v -25.21488 20.78734 5.165415
v 34.18791 19.04424 3.128163
v 33.79206 19.18354 3.521764
v 59.13099 31.21648 -32.39275
v -26.89271 22.93834 7.598402
v 37.25499 17.54668 -0.5094837
v 22.74605 15.4422 3.023533
v 35.6263 17.54653 0.3468774
v 35.99504 17.47463 -0.08314925
v 36.03815 17.45823 0.1443824
v 36.69139 17.44475 -0.6265045
v 36.26058 17.55517 -0.4028177
v 36.13927 17.57834 -0.06141103
v 36.82648 17.6144 -0.8446318
v 36.07307 17.66282 -0.3290657
v 36.52512 18.01385 -0.4886855
v 35.94727 17.72554 -0.1203023
v 35.53033 17.70991 0.02858025
v 35.37459 17.7123 0.3807702
v 37.02857 17.93697 -0.8726442
v 25.49968 20.32178 4.131418
v -21.25385 18.50248 3.752307
v -20.95433 18.59469 3.855082
v -36.34003 20.48014 3.453806
v 37.82909 17.07818 -1.111095
v 37.61093 16.74726 -1.092797
v 28.46775 33.5922 13.06273
v 31.9192 18.01449 2.314688
v 30.8889 18.13963 2.621205
v -64.69442 16.35048 -40.04695
v 14.87327 20.89388 6.970118
v 15.77058 20.84483 6.694939
v -23.10745 30.35905 14.28496
v -27.21926 34.20523 15.22135
v -26.78074 34.13356 15.35709
v -26.6001 33.63916 15.2128
v 20.54586 29.82258 13.31863
v 28.22317 19.69865 3.439619
v 20.41892 31.87796 14.85196
v -28.9447 22.22017 7.246489
v -28.80949 22.36233 7.338621
v -29.20493 22.2859 7.384437
v 31.45081 14.75077 1.565313
v 23.28403 20.86785 5.232676
v -25.99809 34.25164 15.52289
v -32.07207 22.24038 7.105302
v -32.83561 21.85489 6.946471
v -32.19498 21.95301 7.269038
v -24.2705 31.12907 14.44987
v 34.12406 7.779375 1.510444
v 33.87238 16.3044 0.489989
v 34.19964 16.14443 0.1867707
v -11.35977 71.72149 17.91927
v 26.44918 10.46031 4.032225
v -31.95887 31.78465 12.61926
v -21.8371 34.90525 16.80888
v -22.23492 18.8688 3.850332
v -21.48107 18.67848 3.899717
v -60.61798 41.37241 -24.31066
v 27.19651 22.42404 7.478718
v 1.569842 -16.40724 17.4945
v 23.82125 21.03161 5.306734
v 31.45847 19.40145 3.523264
v 56.46922 39.67878 -23.1832
v 22.41182 11.09918 4.168762
v -47.25732 31.41729 2.806968
v 24.65535 11.86602 3.865883
v 35.86507 13.84114 -0.4614763
v 21.3053 31.6779 14.53925
v -38.23519 19.32948 1.888162
v -37.74566 19.00576 1.402878
v -38.0578 19.11656 1.701575
v 39.59193 32.18088 6.80534
v 16.40627 32.59136 16.42311
v 57.16914 43.09579 -24.1524
v 22.0717 20.7192 5.281143
v -32.97091 21.92332 6.827087
v -40.03267 20.12642 1.225971
v -22.12293 35.66018 16.916
v -24.21486 20.11849 4.63403
v -24.433 20.29244 4.78206
v -23.93549 20.22548 4.826276
v 23.63268 32.4285 14.38339
v 22.99393 33.08899 14.91212
v -31.78086 73.4809 10.26042
v 10.50486 72.98317 16.75545
v -23.16623 20.07805 4.785682
v 27.40069 31.61544 12.69001
v 6.199541 -17.17853 15.1651
v 5.762318 -17.0796 15.18631
v 6.679804 -17.01748 15.52832
v 3.636728 -17.10018 14.84867
v 15.91089 16.08974 1.83507
v -25.78792 23.52546 8.493132
v -26.2756 23.49613 8.436597
v 28.44716 20.57629 6.013496
v 27.81525 20.22712 5.685156
v 28.89394 20.32006 5.460314
v -38.33835 18.58582 0.9331505
v -38.61867 19.13542 1.545663
v -39.87665 18.71972 0.663732
v 25.58724 12.60867 3.386673
v 27.73001 13.16741 2.814298
v 16.28825 32.305 16.32385
v 36.6553 18.08519 0.2544438
v -38.60579 20.05246 2.434825
v -64.81931 11.80787 -42.8725
v -23.71694 35.79253 16.50179
v 34.91499 16.01893 -0.621137
v 35.21074 16.57273 -0.2830424
v 33.56993 16.72123 0.8098449
v 23.33873 14.24118 3.092081
v 22.15857 13.80224 3.295554
v 22.789 13.26837 3.419945
v 21.49296 13.50262 3.220414
v 6.32332 -39.95647 9.465131
v 27.02207 33.71169 13.80233
v -37.99369 33.52473 10.42607
v 23.9523 31.95083 13.7791
v 24.78168 31.71848 13.40822
v 25.18991 31.75174 13.36628
v -2.254969 74.42455 17.63062
v -1.880109 74.45712 17.62477
v 34.51006 18.27456 2.306302
v -37.68792 18.68378 1.25857
v 0.9440917 75.31949 17.06553
v 23.91799 13.29378 3.229895
v 24.54877 12.2095 3.714491
v 29.49499 20.19514 5.020984
v -26.84475 21.53856 5.638851
v -28.39757 21.56692 5.533296
v 28.66943 19.88534 3.540341
v 17.16964 18.62406 3.587621
v 16.0054 33.85281 17.005
v -25.75913 21.38657 5.706161
v 40.31529 31.07013 6.040042
v -5.486176 -38.83273 10.81526
v -58.19159 50.47938 -17.2808
v -39.84541 34.16302 9.31631
v 27.55092 22.32914 7.16616
v 22.60873 34.51849 15.38429
v 22.16277 34.92587 15.60901
v 20.09674 32.45045 15.35175
v -64.80777 11.4559 -42.79631
v 27.32133 22.23172 7.067931
v 27.07689 22.16001 7.246158
v 25.73602 11.52402 3.848909
v 4.687308 -16.31503 19.6944
v 27.55063 30.83193 12.18589
v 31.36378 17.79698 2.367155
v -19.57158 33.31154 16.8372
v 14.86705 -39.43335 3.763687
v -41.14729 31.75627 8.30237
v 25.82884 22.42988 7.384029
v -20.79163 19.95805 5.361179
v 17.06081 21.26973 6.974607
v 33.62053 32.26719 10.59623
v -35.75069 33.07486 11.58261
v 57.0484 43.347 -23.83085
v -63.56814 1.246199 -46.40613
v -34.12038 21.34963 4.474213
v -34.58117 21.06626 4.191861
v -36.9606 19.11545 2.001054
v -30.65305 20.39935 3.804256
v 34.62796 17.91545 1.601811
v -34.35041 21.68984 6.114522
v -34.03917 21.67686 6.133959
v -33.94259 21.81973 6.321958
v -33.53807 21.75817 6.220647
v -25.18639 18.78473 3.732447
v 23.9221 21.19711 5.584013
v 24.39426 21.45018 5.822668
v 24.13288 21.10712 5.714581
v 24.38382 21.77864 6.188067
v 25.05063 21.20152 5.69545
v 24.78716 21.63443 6.437192
v 24.89388 21.44408 6.323557
v -23.22385 34.12894 16.33934
v 1.025066 -17.68834 20.28319
v 21.69645 31.02761 14.0094
v 33.8983 18.73185 3.045017
v 59.98986 24.81444 -36.18489
v 1.261905 -17.57752 20.60806
v 34.49234 29.67974 9.272861
v 40.41889 30.15152 5.774683
v 25.96805 22.21443 7.248047
v 26.84199 22.36489 7.5789
v 26.59729 22.5448 7.728994
v 26.45486 22.10781 7.441075
v -22.72779 19.10187 4.197992
v -23.53493 19.84573 4.413311
v -23.43957 19.45971 4.355318
v -29.30005 10.34629 4.409552
v -38.41158 32.33861 10.01528
v 20.88086 34.17479 15.95773
v 20.63132 33.60898 15.84835
v 29.78763 16.73141 2.274881
v 30.29684 15.77169 2.135106
v -33.95454 16.63581 2.146659
v -34.50893 15.93809 1.983705
v -34.10192 16.37379 2.008342
v 4.231 -16.30815 20.25769
v 3.80847 -16.4337 20.59876
v -39.67332 17.82981 -0.783078
v -40.06961 18.28442 -0.1700943
v -40.79056 18.43041 -0.3814937
v -40.18536 17.69575 -1.013406
v -30.94757 34.32949 13.84858
v 27.49386 33.27005 13.49104
v 28.16764 33.44683 13.21574
v 22.67474 33.41158 15.18151
v 22.92307 34.01523 15.24544
v 22.28979 34.40057 15.52958
v -35.30172 20.47435 3.597149
v -35.67894 20.30873 3.385976
v -34.87616 19.84941 3.154135
v -38.58985 33.38211 10.09283
v -64.68652 15.78496 -39.96072
v -64.71824 15.47544 -40.25278
v 24.09112 20.9807 5.626843
v -5.131047 74.60202 17.49668
v 22.78288 32.63011 14.74231
v 22.18837 33.1457 15.11732
v 21.52476 33.26152 15.35085
v 21.80932 33.0363 15.1026
v 21.04292 33.30409 15.60039
v 21.48924 33.27742 15.491
v 22.2493 33.11181 15.16432
v 21.43311 33.13425 15.23847
v 21.13215 33.15139 15.39741
v 2.781323 -16.77732 21.48016
v -28.36801 33.58266 14.57431
v 16.41963 15.61926 2.120136
v -23.18519 19.15131 4.364551
v -23.44406 19.38587 4.482862
v 29.44951 15.12926 2.332659
v 30.73039 14.88903 2.095316
v 27.66916 15.50998 2.330763
v 27.45632 14.7645 2.42991
v 28.0329 15.12281 2.320954
v 28.55861 14.95853 2.325946
v 37.44056 14.19555 -1.619012
v 36.72968 14.54728 -1.336824
v 25.63651 14.51643 2.698276
v 25.5654 14.99702 2.658261
v 29.45105 32.13869 12.30159
v 24.57307 30.2859 12.62733
v -5.699014 -38.65545 10.87538
v -60.62624 41.95359 -24.15421
v -28.96636 33.79364 14.4028
v -28.67319 33.28088 14.36343
v 3.634394 75.06655 16.92698
v 35.72192 30.9872 9.185953
v 5.034165 -17.14874 14.97003
v -40.75494 16.99132 -1.371777
v -10.31303 -17.47291 14.38101
v -8.996825 -17.08427 14.28363
v -10.91877 -17.4512 14.64839
v 34.01029 18.94884 3.231395
v -38.80745 32.90123 9.960994
v -38.9474 33.22688 9.987635
v -38.62516 33.22382 10.15487
v -39.30043 33.35017 9.820179
v -39.59246 33.63549 9.658105
v -38.94962 33.56119 9.976254
v -39.91091 33.01199 9.447304
v -40.3289 32.92635 9.228204
v -41.03834 32.79216 8.677438
v 27.6765 19.96549 3.667948
v 32.52105 31.78911 10.96937
v 32.23534 31.6375 11.00211
v 33.01432 31.76935 10.69797
v 32.64019 31.48235 10.78134
v 32.46006 31.50374 10.92771
v 15.86662 18.81216 5.228817
v 15.26716 18.12899 4.684607
v 28.70458 31.55686 12.19478
v 29.15038 31.87254 12.23445
v -39.61455 19.36757 1.479379
v 36.23675 31.26647 8.985747
v 36.43386 31.11077 8.846719
v 32.61272 31.19059 10.60639
v 22.81871 12.58902 3.629231
v 22.43626 13.17144 3.412606
v 22.41072 12.6709 3.598436
v 22.55637 13.63538 3.188728
v 23.01072 12.8006 3.554339
v 23.35482 13.56785 3.208545
v 19.27237 31.71087 15.25569
v 9.638033 73.25897 16.82712
v 25.37393 33.11957 14.16564
v 25.0047 33.23108 14.29074
v 24.53536 33.19521 14.46981
v 25.03069 32.89366 14.15903
v -21.22428 14.08132 3.121498
v 39.65217 31.32486 6.672845
v 39.2394 31.03033 6.935709
v 33.80857 19.0567 3.401871
v 60.35042 10.58019 -39.35133
v -38.70407 32.52437 9.917129
v 14.3637 -40.21928 3.979424
v 27.14477 29.41111 11.41851
v 37.21705 17.41642 -0.8389468
v -39.54174 17.55852 -0.78941
v -26.40713 34.02938 15.40642
v 2.637346 71.49778 18.55514
v 9.226612 73.91681 16.61673
v 11.33522 73.71573 16.27246
v -35.74052 20.99975 4.132721
v 38.38736 15.81227 -2.641608
v 37.67478 15.34359 -2.184458
v 38.0724 16.00865 -2.513055
v -35.63077 32.93517 11.46988
v -35.99794 33.40245 11.56923
v -35.35287 32.97115 11.52496
v -35.90009 32.93456 11.35332
v -8.531361 75.20417 16.93705
v -10.05902 75.25917 16.69824
v 29.13689 12.88563 2.673366
v 29.78924 13.85124 2.261884
v 31.54458 13.55249 1.721934
v 28.04263 20.06636 3.765304
v 27.01704 32.61191 13.40451
v 26.91872 33.01219 13.64956
v 21.5689 34.76279 15.79089
v 21.33598 33.91343 15.72077
v -36.26311 32.93652 11.18626
v -36.1647 33.09929 11.35004
v 19.77312 32.91719 15.7209
v 26.58923 31.33046 12.80697
v -23.48422 18.87076 4.330842
v -23.06496 18.66871 4.295194
v -23.14732 18.78498 4.387776
v -64.25352 14.17694 -37.87099
v 24.56723 14.35437 2.868188
v 24.70664 14.21759 2.821173
v 34.96917 8.252991 1.068697
v -18.73291 18.03415 3.874328
v 30.81866 20.69641 5.375964
v 29.94743 20.84956 5.677362
v 17.09904 32.73683 16.30902
v 31.20409 31.87779 11.46076
v -31.39804 22.74332 7.13775
v -30.57365 22.58631 7.217411
v -31.68797 22.40981 7.100096
v -6.440504 -39.44217 10.75148
v 22.31867 32.78048 14.89825
v 26.90219 29.27158 11.33761
v 33.69506 18.33013 2.654841
v 33.6313 18.15083 2.262783
v -6.849823 -16.01052 16.81784
v -7.025677 -16.0398 15.99309
v -6.945446 -16.04689 15.66368
v -40.83376 32.29165 8.701346
v -40.69062 32.28452 8.864876
v -41.01826 31.93077 8.636471
v -41.34511 31.74453 8.348786
v -41.67273 31.72526 8.155981
v -41.8292 31.5977 7.951585
v -42.32563 31.43213 7.622468
v -42.31039 31.6551 7.656056
v -64.83616 14.54211 -41.17015
v -8.064999 74.07704 17.48412
v -33.46481 33.07602 12.53905
v -34.04717 32.93575 12.21209
v 31.22503 15.30838 1.852954
v -21.35329 35.47891 17.06602
v -21.49465 35.71888 17.08599
v 26.17117 20.33524 3.999372
v 27.21031 20.30146 4.551999
v 25.9441 20.57058 4.674885
v 26.75971 20.42865 4.28544
v 26.84735 20.32373 4.055156
v 27.77974 20.12935 3.653483
v 26.30232 20.70043 5.512261
v 22.31619 33.88221 15.44032
v 20.95005 32.87948 15.40865
v -7.276925 74.95073 17.20755
v 35.88558 14.37221 -0.7618849
v 36.53099 15.13073 -1.444556
v -6.065232 75.14383 17.21457
v 15.06669 16.43049 1.766354
v 14.93295 16.40077 1.572942
v 16.57118 32.3511 16.29953
v 16.641 32.14494 16.12687
v -29.18573 33.26105 14.20015
v 28.13936 31.55471 12.3992
v 20.54128 30.54672 13.92146
v 21.32827 30.84152 13.96547
v -28.01663 11.22144 4.436572
v 29.1061 15.00399 2.334999
v -28.5986 10.51426 4.470144
v 1.030892 -17.16349 19.00834
v 27.561 22.19396 6.963869
v -34.67727 32.76701 11.9341
v 56.85443 41.59734 -23.62967
v 27.4143 21.75294 7.218812
v 26.22801 33.01574 13.9207
v 26.0231 32.65553 13.74646
v 26.50583 32.34338 13.4034
v 26.11575 31.82561 13.20693
v 26.91291 31.92781 13.02818
v 26.15861 31.36698 12.94834
v -23.94154 20.22617 4.49634
v -40.94792 32.27361 8.740942
v -34.74549 33.08274 12.01926
v -11.52921 -17.01817 15.82488
v -12.48985 -17.11339 16.19754
v -11.69418 -17.25527 15.5401
v 12.52153 74.50538 15.58917
v 24.78141 16.12965 2.778029
v 26.08025 15.75435 2.581222
v 24.59405 15.2003 2.855761
v 24.04441 15.82608 2.897571
v 32.28886 11.46695 2.232319
v 32.2064 11.84185 2.158369
v 25.10155 21.46873 6.838694
v 25.12844 21.28307 6.562762
v 25.45644 21.31464 6.856115
v 24.94135 21.4626 6.599675
v 25.84215 21.6134 7.018025
v 25.49495 21.50263 7.112255
v 25.9849 21.39046 6.924311
v 24.39229 21.10581 5.684508
v 26.72072 33.4676 13.90794
v -31.47539 11.88081 3.782053
v -30.65258 12.89168 3.485927
v -36.34795 32.72939 11.13145
v 7.0068 -39.92125 9.149141
v 33.35922 32.08367 10.64474
v -5.396992 -38.56186 11.15598
v 26.90095 20.9566 6.415111
v 27.45273 20.96155 6.662114
v 27.58888 20.25516 6.019621
v 27.18837 20.5608 5.958799
v -47.52931 31.66224 2.483821
v -29.44622 22.63852 7.328493
v -24.3262 19.99205 4.444001
v 24.95557 30.40592 12.5949
v 36.71419 17.78514 -0.365354
v 15.69253 19.60058 5.937849
v -28.2459 34.15832 14.76976
v -47.81828 32.39391 2.009382
v -40.49316 71.59219 4.155342
v -10.01775 -16.18568 18.76968
v 35.36502 20.27435 2.981095
v -39.05334 19.69722 2.054189
v -38.93662 19.71656 2.085061
v -28.01561 10.67527 4.535943
v -28.66217 11.03455 4.446833
v -10.67787 -16.99886 15.32439
v -11.38695 -17.29478 15.23625
v -64.70919 14.85351 -39.81458
v -33.61463 32.14359 12.10815
v -32.15057 32.39383 12.83609
v -25.97977 24.27495 8.952937
v 18.85984 19.2567 3.580805
v 34.00811 17.09809 0.6858772
v -34.45251 21.56505 4.90373
v -34.04563 21.59427 4.798321
v -24.73577 20.68054 5.172814
v 31.62361 31.88956 11.30062
v 31.53008 31.06975 10.96659
v -19.4233 31.59825 16.04068
v 16.46644 32.35074 16.34909
v 34.12819 16.50917 0.2649562
v 29.08535 12.18362 2.949575
v -23.46244 19.19577 4.461644
v -24.07616 19.42197 4.341786
v 16.28256 17.99238 3.119498
v 25.56959 30.73991 12.67809
v 29.39672 11.62503 3.073872
v -32.22618 15.70301 2.572258
v -33.14228 16.17359 2.250967
v -33.43248 16.25548 2.191398
v 31.16779 19.4386 3.258571
v -30.26533 22.34128 7.219995
v -32.71293 21.72964 7.092031
v -31.9869 13.26851 3.08353
v -38.14854 19.19167 1.828618
v 25.35106 21.01897 6.127895
v 24.98277 21.18781 6.265528
v 25.83943 20.87201 6.286162
v 15.91754 19.35988 5.736784
v -41.33296 31.87411 8.258298
v -41.70041 31.7917 8.017451
v -41.82399 31.96841 7.963754
v -42.05326 31.7596 7.898886
v 1.418446 -16.4613 17.78929
v 6.104475 -16.54601 17.44784
v 4.467186 -16.38891 18.47079
v 1.639271 -17.02354 19.86957
v 4.643926 -16.91924 15.84277
v 4.543691 -17.43289 14.89182
v 3.63218 -17.26402 15.30072
v -28.72852 15.84204 2.947952
v -27.27748 12.77075 3.933493
v -28.16473 12.01926 4.179623
v -27.73418 14.96261 3.188551
v -29.09988 12.1952 4.080512
v 25.16883 22.29754 7.157071
v 24.71695 22.3336 7.189118
v -38.86329 17.53119 -0.4306826
v -40.93676 18.57786 -0.23296
v -39.3862 17.86731 -0.5379034
v -40.7764 18.64602 0.09984259
v -40.21129 19.99929 0.9927615
v -40.32313 19.15577 0.819931
v 8.803271 -17.44352 16.60515
v 6.84619 -17.62042 14.95067
v 19.61997 21.11569 6.800837
v 19.89932 20.93904 6.535363
v 19.61075 20.69514 6.699483
v -19.89367 19.17945 4.722772
v -20.75888 18.87906 4.153311
v -20.53359 19.22577 4.747619
v -21.32216 18.74989 3.924399
v -8.166956 -16.25287 16.08562
v -11.904 -16.89877 16.28917
v 20.65718 13.91696 3.022015
v 30.02783 14.7549 2.303581
v 32.8959 12.04479 1.793446
v 31.99401 12.3702 1.997562
v 29.81403 14.52201 2.317848
v 29.85469 14.53367 2.290774
v 28.98372 14.49991 2.372907
v 17.15501 15.06276 2.41081
v 18.27087 14.1121 2.867741
v 35.48648 17.62768 0.4903015
v 36.67543 18.06804 -0.4738022
v 37.21305 18.02614 -0.7823023
v 35.49731 15.837 -0.9092176
v 35.69977 15.21532 -0.8898197
v 36.83704 15.66175 -1.555614
v 36.55767 16.68762 -0.6354344
v 36.5257 17.46086 -0.2672063
v 37.19197 17.75137 -0.9389101
v 35.24434 16.82761 0.6064035
v 15.81575 20.1398 6.22554
v 15.86879 19.4582 5.728433
v 18.22854 19.05743 3.599609
v 18.99473 19.59242 4.187999
v 15.71256 18.32521 4.422304
v 17.03424 20.03606 5.659254
v 16.98886 20.38814 6.0889
v 15.41718 18.03175 3.686924
v 15.93124 18.12646 3.70268
v 24.4859 21.17796 5.661401
v -24.1392 20.20075 4.573594
v -22.86736 19.60645 3.50806
v -22.99479 19.52517 3.577682
v -22.55851 19.38877 3.361203
v -23.32775 19.8278 3.709877
v 27.99306 21.87241 7.09744
v 28.70186 21.83324 6.734682
v 27.83599 22.22219 6.782942
v 27.91245 22.04436 6.776109
v 28.59342 21.5823 7.172318
v 28.45687 21.52924 6.944619
v 26.63282 22.03691 7.416605
v -19.89251 16.04463 2.168579
v -19.76243 16.47275 1.936901
v 24.57183 32.53938 14.11651
v 25.46556 32.40725 13.77588
v 25.08217 32.04445 13.6716
v 10.4059 74.42081 16.16685
v -23.15775 35.60044 16.62287
v -25.94001 23.28068 8.207671
v -28.28783 22.72113 7.477032
v -26.41471 23.22469 8.055193
v -28.06015 22.14031 6.793031
v -36.25153 21.10582 4.085107
v 33.67241 19.22317 3.723782
v 33.68932 19.16041 3.671249
v -31.30556 22.21774 7.349282
v -32.05961 21.87942 7.446827
v -30.11434 22.12557 7.292439
v -29.96682 22.01641 7.190397
v -31.1844 22.01631 7.588385
v 20.77863 32.9337 15.476
v 21.18435 32.5962 15.06321
v 20.94238 32.64602 15.25485
v 20.82102 33.05274 15.59403
v -31.69662 34.10258 13.49299
v -24.96877 12.43129 3.991874
v -23.37052 13.1642 3.660206
v -24.37225 13.42095 3.463437
v 21.67355 31.1297 14.02425
v 4.175686 -17.91272 14.93121
v -36.27006 21.20781 3.933106
v 20.26091 14.16646 2.888179
v -18.28125 16.0573 2.786571
v -18.73929 16.76699 2.650229
v -20.31861 16.97135 2.375812
v -19.81786 16.51079 2.151949
v -19.56446 16.68668 2.164123
v -18.94806 17.42627 3.197365
v -19.55797 17.30964 2.638382
v -19.16995 16.7893 2.419646
v -19.80196 16.37661 2.041048
v -24.45957 20.03554 4.296215
v 25.106 13.76808 2.930005
v -12.41612 -17.69492 14.88584
v -11.40264 -17.43346 14.88201
v -12.12763 -17.52899 15.0429
v 20.58216 14.47638 2.817029
v 21.91079 14.04616 2.919741
v 27.2577 14.4062 2.57291
v 25.91542 22.07366 7.260893
v -35.04542 21.47913 5.013628
v -32.89027 21.83699 6.43792
v -32.39771 21.93446 6.892935
v -34.28843 21.63136 5.509468
v -32.0567 21.91215 7.172994
v -32.21065 21.8351 7.414796
v -33.53603 21.73231 5.771744
v -34.66303 21.70243 5.873988
v -34.89297 21.61811 5.467997
v -35.6677 21.34918 4.66269
v -29.00767 21.78223 6.077262
v -31.46796 21.86125 6.439796
v -32.04094 21.60259 5.591487
v 19.15335 14.26502 2.784731
v 9.00733 74.7095 16.27767

# 25996 faces
f 1 2 3
f 1 4 2
f 1 5 4
f 6 5 1
f 7 8 3
f 3 8 1
f 7 9 8
f 9 7 10
f 7 11 10
f 7 3 11
f 11 3 12
f 13 8 9
f 14 9 15
f 16 13 9
f 16 9 14
f 1 8 6
f 17 6 8
f 3 2 12
f 17 18 6
f 13 19 17
f 19 18 17
f 13 16 19
f 20 19 16
f 21 19 20
f 6 18 22
f 22 18 23
f 2 4 12
f 24 12 4
f 12 24 25
f 26 24 4
f 27 28 25
f 25 29 27
f 30 28 27
f 30 27 31
f 25 24 29
f 32 28 33
f 28 30 33
f 34 33 30
f 34 30 35
f 24 26 29
f 27 29 26
f 27 26 36
f 37 36 26
f 38 37 39
f 39 37 26
f 37 38 40
f 41 42 38
f 43 39 26
f 44 37 45
f 45 37 40
f 38 39 46
f 43 46 39
f 44 36 37
f 47 41 38
f 38 46 47
f 46 48 47
f 23 48 46
f 49 50 48
f 49 48 18
f 23 18 48
f 48 50 51
f 52 47 48
f 53 54 47
f 54 41 47
f 52 53 47
f 55 54 53
f 42 54 55
f 41 54 42
f 40 42 55
f 53 56 55
f 57 55 56
f 53 58 56
f 59 58 53
f 57 45 55
f 40 55 45
f 45 57 60
f 61 60 57
f 60 61 62
f 63 62 61
f 57 64 61
f 59 65 58
f 66 53 52
f 67 68 66
f 67 66 52
f 59 53 66
f 69 36 70
f 71 70 44
f 44 70 36
f 72 69 70
f 72 70 73
f 74 75 70
f 75 73 70
f 76 75 77
f 77 75 74
f 70 78 74
f 70 71 78
f 78 71 79
f 45 79 44
f 79 71 44
f 73 80 72
f 31 69 35
f 69 72 35
f 72 80 35
f 80 73 81
f 82 63 83
f 83 63 64
f 61 64 63
f 80 81 34
f 84 34 81
f 43 26 4
f 43 5 85
f 27 69 31
f 83 64 65
f 28 86 25
f 87 86 32
f 32 86 28
f 86 87 88
f 89 88 87
f 32 90 87
f 90 89 87
f 90 91 89
f 92 93 89
f 94 93 92
f 91 92 89
f 88 89 95
f 93 95 89
f 96 95 93
f 97 96 93
f 98 96 97
f 97 93 99
f 94 99 93
f 96 100 101
f 98 100 96
f 100 102 101
f 102 103 101
f 104 103 105
f 106 105 103
f 102 106 103
f 96 101 95
f 88 95 103
f 95 101 103
f 107 106 102
f 88 103 86
f 86 103 104
f 107 102 108
f 108 109 107
f 97 99 98
f 110 98 111
f 99 111 98
f 111 99 112
f 94 113 99
f 107 109 10
f 114 10 109
f 115 113 116
f 113 94 116
f 117 115 118
f 115 116 118
f 110 102 98
f 119 111 120
f 120 111 112
f 119 121 111
f 122 121 119
f 123 122 124
f 122 125 124
f 119 125 122
f 126 124 127
f 127 124 125
f 120 112 128
f 99 128 112
f 120 128 129
f 127 125 130
f 130 125 120
f 64 57 56
f 81 73 75
f 109 131 114
f 5 22 85
f 62 132 60
f 133 62 63
f 82 133 63
f 134 133 82
f 135 132 133
f 136 132 135
f 137 135 138
f 135 139 138
f 138 139 140
f 137 138 141
f 132 62 133
f 142 132 136
f 143 144 83
f 144 82 83
f 138 145 141
f 146 141 145
f 140 145 138
f 123 121 122
f 121 123 147
f 148 147 123
f 148 123 149
f 150 149 123
f 150 123 151
f 151 123 152
f 124 152 123
f 84 81 153
f 81 154 153
f 155 154 81
f 156 59 157
f 66 157 59
f 158 159 157
f 159 156 157
f 157 160 158
f 161 160 68
f 162 161 163
f 162 164 161
f 165 164 166
f 164 162 166
f 167 83 65
f 168 50 49
f 34 35 80
f 169 170 126
f 124 126 170
f 84 171 34
f 172 171 173
f 84 173 171
f 174 171 172
f 91 174 175
f 176 175 174
f 134 139 133
f 139 135 133
f 167 65 177
f 64 56 58
f 69 27 36
f 134 82 178
f 82 144 178
f 179 178 144
f 179 144 143
f 180 178 181
f 179 181 178
f 182 180 181
f 183 182 181
f 183 181 184
f 179 184 181
f 185 183 184
f 185 184 186
f 184 179 186
f 187 178 188
f 178 180 188
f 188 189 187
f 189 188 190
f 188 191 190
f 180 191 188
f 134 178 187
f 139 134 187
f 139 187 192
f 182 183 193
f 194 183 195
f 185 195 183
f 185 196 195
f 197 195 196
f 182 193 198
f 194 193 183
f 182 198 191
f 191 198 199
f 198 200 199
f 193 201 198
f 201 200 198
f 202 199 203
f 200 203 199
f 204 179 205
f 204 205 206
f 207 204 208
f 208 204 209
f 204 206 209
f 179 207 186
[truncated: 450,151 more chars]
