# Supplementary material for: Simulation of facial growth based on longitudinal data: Age progression and age regression between 7 and 17 years of age using 3D surface data
Source: PLoS One. 2019 Feb 22;14(2):e0212618. doi: 10.1371/journal.pone.0212618 (PMC6386244; doi:10.1371/journal.pone.0212618)
Supplement: S1 File — (ZIP) [file pone.0212618.s001.zip › F/08.obj]

# Generated in Morphome3cs 


# 13193 vetices
v 42.22233 -25.226 -3.322624
v 41.44378 -24.68311 -2.257004
v 40.84437 -25.93972 -2.075318
v 42.33732 -22.73606 -2.622383
v 43.14942 -23.6526 -3.855925
v 43.44234 -24.88589 -4.696369
v 40.62162 -27.33322 -2.360865
v 41.96365 -27.24422 -3.847616
v 41.34714 -28.70238 -3.768087
v 39.86184 -28.29549 -1.96015
v 39.37382 -26.57425 -0.8355412
v 39.66804 -23.51612 -0.1828452
v 43.71716 -27.29801 -6.082852
v 42.48982 -29.55105 -5.543396
v 40.96373 -30.51875 -4.16274
v 43.7505 -29.43263 -7.193601
v 43.54039 -26.14807 -5.346421
v 45.01889 -24.73812 -6.832127
v 45.21255 -26.67883 -7.997505
v 44.60271 -28.67383 -8.082497
v 45.35427 -27.99919 -8.911085
v 43.93373 -23.47932 -4.814524
v 44.82168 -23.39322 -6.005527
v 40.7827 -22.32158 -0.9076012
v 39.79018 -21.7798 0.1416263
v 42.76856 -20.59204 -2.539476
v 41.30556 -18.3521 -0.5764723
v 39.81149 -20.18958 0.445973
v 41.68847 -19.90337 -1.234716
v 39.23802 -17.60633 1.305818
v 40.51709 -17.12412 0.2902798
v 37.81627 -19.82309 2.094285
v 38.36774 -18.60637 1.844391
v 38.21462 -16.16907 2.169524
v 39.37723 -16.41189 1.295253
v 42.8439 -17.83647 -2.070457
v 43.35749 -18.3051 -2.712927
v 44.22001 -19.13281 -3.864235
v 43.44367 -20.63415 -3.292752
v 45.09137 -16.72743 -4.424728
v 45.24291 -19.25891 -5.237382
v 45.16035 -17.93333 -4.761639
v 43.21561 -22.0934 -3.451838
v 43.86954 -16.10744 -2.898752
v 44.90015 -15.88414 -4.039137
v 44.33541 -21.36446 -4.636689
v 45.66266 -20.49996 -6.195592
v 45.74367 -22.01618 -6.820464
v 46.13718 -25.03509 -8.679322
v 46.55524 -23.05904 -8.500059
v 46.98957 -21.55022 -8.586927
v 46.94981 -20.44215 -8.09521
v 47.02291 -18.12184 -7.43991
v 46.03692 -18.2352 -6.021795
v 46.1778 -16.65488 -5.81854
v 47.26784 -15.46671 -7.077281
v 46.33961 -14.97441 -5.692833
v 47.868 -15.70064 -8.021065
v 49.06795 -16.57849 -10.31239
v 45.76733 -13.73949 -4.815361
v 46.76393 -13.23545 -5.968412
v 45.80296 -12.37614 -4.665331
v 46.84467 -11.84459 -5.906119
v 47.63308 -13.61889 -7.233081
v 48.78812 -15.07836 -9.306034
v 48.19722 -18.82067 -9.603721
v 47.82456 -21.01109 -9.818054
v 48.69008 -20.28629 -11.05945
v 41.60986 -17.09198 -0.7107055
v 42.62473 -15.24814 -1.493038
v 43.56219 -15.14824 -2.434317
v 41.54805 -15.79246 -0.5074151
v 41.84903 -14.26064 -0.7147846
v 43.36856 -13.46741 -2.108146
v 42.00972 -13.26273 -0.8054992
v 41.37196 -12.66122 -0.2301207
v 42.71708 -12.35621 -1.427849
v 43.88479 -14.16107 -2.683265
v 44.51667 -14.48654 -3.423375
v 40.11271 -15.2877 0.7697956
v 39.58287 -13.95055 1.207931
v 47.8753 -9.928648 -7.03003
v 48.69431 -12.38504 -8.532547
v 37.49641 -15.22599 2.687842
v 43.84507 -22.53723 -4.371731
v 38.15525 -21.99578 1.454855
v 37.05721 -20.69342 2.491112
v 36.49212 -21.76059 2.700643
v 35.72065 -20.89465 3.353457
v 36.15183 -19.31641 3.292392
v 33.86905 -19.73871 4.580264
v 33.15362 -21.19064 4.822469
v 34.36499 -23.35775 3.755001
v 33.00001 -23.37974 4.568505
v 35.32623 -22.90137 3.260702
v 35.44034 -24.38662 2.860997
v 34.57947 -25.74866 3.087031
v 34.83559 -27.1202 2.545802
v 32.92904 -25.80644 4.06619
v 35.923 -25.92979 2.154733
v 36.36237 -24.17462 2.283197
v 36.33241 -26.92523 1.550232
v 37.44682 -24.6436 1.384116
v 38.38579 -23.07899 1.02089
v 38.79127 -24.3881 0.3590533
v 37.66143 -26.17003 0.7834139
v 38.24623 -28.25948 -0.4484439
v 36.91253 -28.95129 0.4104994
v 38.02872 -29.70494 -0.8039929
v 35.45358 -28.68022 1.620524
v 32.7525 -28.29628 3.409695
v 31.8962 -26.24129 4.473133
v 31.88365 -23.80258 5.036548
v 39.97097 -30.06787 -2.820601
v 30.87828 -23.62106 5.519485
v 31.68483 -22.67379 5.324034
v 30.14585 -24.23996 5.708017
v 30.0495 -22.29281 6.072508
v 31.09741 -28.40922 4.256732
v 30.3772 -26.83289 5.038241
v 32.50599 -29.74612 3.07793
v 31.22062 -29.79297 3.740861
v 31.88573 -31.7703 2.692584
v 30.16039 -30.83342 3.909415
v 30.06104 -28.38749 4.736564
v 28.76742 -31.26196 4.446083
v 28.65099 -28.92398 5.184091
v 31.14876 -25.71704 4.95349
v 29.49472 -25.59564 5.689309
v 27.96101 -27.44571 5.824235
v 38.441 -31.29523 -1.89027
v 44.99162 -12.54182 -3.790675
v 46.09245 -10.81192 -4.897692
v 47.83776 -8.347145 -6.840016
v 45.12459 -9.364223 -3.782584
v 44.14003 -10.9661 -2.786299
v 44.0308 -9.495993 -2.681226
v 44.87991 -8.080924 -3.486181
v 46.50682 -8.004884 -5.205424
v 44.45039 -6.389036 -3.021252
v 43.77844 -8.5088 -2.424346
v 44.00419 -12.39119 -2.680439
v 49.13976 -11.37915 -9.024478
v 49.09476 -10.10278 -8.772943
v 43.85113 -7.024533 -2.46005
v 42.78325 -6.887568 -1.51639
v 34.02398 -29.2917 2.338837
v 34.71823 -31.17841 1.151886
v 32.95071 -32.19766 1.877241
v 33.26017 -33.3019 1.237968
v 32.05612 -33.1249 2.061863
v 30.71763 -32.63493 3.007364
v 37.3733 -13.71459 2.758936
v 37.93027 -12.89863 2.367695
v 39.33604 -13.01984 1.36963
v 49.7698 -16.43524 -11.56133
v 49.25052 -18.1088 -11.21724
v 50.17827 -18.3691 -13.23498
v 50.26021 -17.14433 -12.84615
v 49.87588 -19.63274 -13.13676
v 48.83376 -21.23331 -11.79966
v 48.03639 -23.33856 -11.21467
v 48.10785 -21.89168 -10.69946
v 49.71473 -21.747 -13.87034
v 49.79417 -22.98704 -14.73433
v 49.11516 -23.48432 -13.51835
v 49.47268 -13.77823 -10.12625
v 47.22124 -24.61278 -10.34446
v 28.11489 -32.3777 4.385439
v 29.33877 -32.23458 3.853891
v 37.16681 -17.47295 2.782404
v 34.97398 -16.1772 4.209541
v 36.18004 -15.40367 3.498067
v 35.15203 -18.49952 3.980245
v 34.09022 -18.25547 4.59513
v 33.55937 -16.3415 4.966556
v 49.45827 -14.9155 -10.45364
v 49.16769 -8.171294 -8.627756
v 50.18768 -10.26601 -10.53693
v 49.81309 -6.68175 -9.411478
v 50.64794 -7.194243 -10.77927
v 50.83307 -5.645704 -10.97186
v 51.40527 -6.727357 -12.08878
v 50.93483 -8.337217 -11.42327
v 51.59422 -8.713506 -12.75428
v 51.05455 -9.788246 -11.93759
v 47.99988 -6.303154 -6.899746
v 49.29271 -5.456995 -8.601933
v 48.47414 -4.334096 -7.477304
v 49.84045 -4.258004 -9.382828
v 50.51253 -4.973218 -10.39854
v 46.29439 -5.580118 -4.87803
v 52.16956 -4.884352 -13.34623
v 52.44638 -6.365321 -14.07129
v 52.27095 -8.03901 -14.01272
v 51.73949 -9.805676 -13.30572
v 52.74955 -9.867289 -15.64648
v 51.35299 -4.211095 -11.76922
v 50.98407 -2.738956 -11.14841
v 52.01413 -2.806332 -12.94809
v 52.74737 -3.068555 -14.38008
v 50.97414 -0.7296448 -11.28142
v 51.78267 -1.77172 -12.54655
v 50.78164 -12.5995 -12.18996
v 49.9069 -12.99515 -10.69026
v 50.41871 -14.25588 -12.04005
v 51.24737 -10.80445 -12.60171
v 52.16682 -12.80602 -15.35475
v 51.31736 -13.18864 -13.5246
v 50.91579 -15.67441 -13.63065
v 51.78968 -13.79779 -14.83146
v 52.35817 -15.01722 -16.90304
v 51.43214 -18.01006 -16.00429
v 51.87825 -16.45117 -16.39986
v 47.28384 -4.716109 -5.990423
v 45.99586 -3.429194 -4.57972
v 47.3623 -3.109015 -6.108256
v 31.0017 -20.66034 5.888312
v 53.1221 -13.92525 -18.61623
v 53.24353 -12.32859 -18.0497
v 52.79491 -15.55111 -18.5452
v 43.30308 -5.456014 -1.947227
v 44.76225 -4.680388 -3.285512
v 45.12803 -3.022479 -3.698617
v 43.78893 -2.451962 -2.525703
v 44.32903 -1.2697 -3.151858
v 46.04288 -1.298449 -4.811021
v 43.00497 -1.160995 -2.036482
v 43.14513 -3.236325 -1.905881
v 41.93396 -6.574738 -0.8303921
v 41.34233 -5.078451 -0.405424
v 41.52052 -3.43051 -0.6471232
v 42.46968 -2.129745 -1.456227
v 41.62785 -8.724398 -0.5748343
v 40.38819 -6.631284 0.2825296
v 39.05653 -7.246107 1.197288
v 39.68951 -8.237475 0.8299813
v 40.82844 -10.60484 0.1585477
v 42.9068 -9.760974 -1.610337
v 41.30291 -11.54022 -0.1916697
v 43.10392 -10.78842 -1.78296
v 39.80539 -5.635828 0.6419473
v 52.96902 -7.302503 -15.45085
v 53.81291 -7.581652 -17.72407
v 53.38346 -8.63964 -16.89069
v 53.88144 -8.899155 -18.39408
v 53.38905 -9.974016 -17.41424
v 53.72401 -6.401099 -17.12616
v 54.5617 -6.438097 -19.59344
v 54.58611 -7.297424 -20.04898
v 54.31574 -9.052936 -19.94455
v 47.25119 -22.58501 -9.476882
v 47.93439 -25.39405 -12.12362
v 46.84304 -25.78733 -10.26686
v 44.38977 -13.25829 -3.166994
v 37.73536 -32.89134 -2.024707
v 38.29431 -34.48978 -3.357678
v 40.06084 -33.18739 -4.525991
v 40.23764 -33.90372 -5.144226
v 38.45752 -35.95454 -4.376499
v 38.97203 -36.71955 -5.397248
v 36.87817 -36.64773 -3.205336
v 37.55377 -37.95235 -4.623064
v 35.06886 -38.72544 -2.794479
v 35.96246 -37.04374 -2.607763
v 38.72439 -37.91044 -5.885883
v 37.92946 -38.9042 -5.652221
v 39.77259 -36.91098 -6.463109
v 34.45207 -36.70085 -1.216529
v 33.1055 -38.17757 -0.9708503
v 36.09767 -39.7759 -4.29245
v 36.07258 -35.41226 -1.846152
v 35.40723 -34.38484 -0.7801567
v 33.6329 -35.73349 -0.1490566
v 32.73819 -36.71265 -0.02024434
v 32.91524 -35.38102 0.5129221
v 32.34048 -34.65952 1.208693
v 35.02348 -33.77385 -0.187641
v 35.77692 -32.95456 -0.3815448
v 37.05275 -34.11774 -2.010708
v 36.06479 -31.39213 0.09887376
v 34.09746 -33.04054 0.8039033
v 35.76554 -29.97719 0.9143832
v 33.95762 -41.05914 -3.140235
v 32.85059 -40.20528 -1.79443
v 41.17216 -31.12897 -4.713903
v 42.1882 -31.33205 -6.091155
v 41.00961 -34.09335 -6.195256
v 42.11357 -33.0464 -6.994441
v 52.2862 -11.46722 -15.09475
v 51.75466 -0.4691816 -12.58916
v 50.04074 -1.419271 -9.768867
v 49.63146 -0.2400827 -9.307155
v 43.42747 -11.72855 -2.079654
v 53.79664 -10.60533 -18.98746
v 54.65794 -9.385131 -21.31105
v 54.93682 -10.34501 -23.14512
v 54.46229 -10.66059 -21.38111
v 54.44797 -11.92645 -22.21188
v 53.29473 -5.412737 -15.84642
v 54.24426 -5.020195 -18.23383
v 53.39671 -2.569619 -15.73321
v 54.35402 -3.024831 -18.09385
v 45.90427 -27.1744 -9.388
v 49.2294 -2.657876 -8.520739
v 46.02563 0.7740532 -5.162292
v 40.0271 -11.79127 0.8108086
v 36.67487 -14.16018 3.203251
v 40.01038 -10.6352 0.7725605
v 49.11003 -24.95434 -14.33791
v 50.71074 -21.41637 -16.06181
v 42.96526 -31.01185 -6.969545
v 33.9767 -13.27689 4.656568
v 34.68065 -14.23493 4.348101
v 32.28251 -16.50679 5.57603
v 30.90399 -14.97904 6.128817
v 32.00773 -13.89661 5.621433
v 31.04051 -16.39565 6.112446
v 31.76009 -12.73259 5.615921
v 30.36175 -13.68722 6.266863
v 30.8847 -17.64033 6.152257
v 29.12894 -16.63856 6.825706
v 32.83833 -12.8059 5.168714
v 29.55523 -12.55642 6.433338
v 31.6305 -9.984962 5.265551
v 28.79119 -9.757432 6.221584
v 29.0253 -11.53128 6.476548
v 30.62284 -9.667165 5.572446
v 43.52391 -0.04296887 -2.656382
v 43.38839 1.564228 -2.919565
v 43.94596 2.412294 -3.608814
v 45.04681 1.338963 -4.30923
v 42.5387 2.962418 -2.638114
v 42.46256 0.8888023 -2.055834
v 42.94336 5.167689 -3.510189
v 42.08158 3.379626 -2.405176
v 43.93639 3.960252 -4.018462
v 45.33409 -29.48191 -9.711724
v 44.70091 -30.44916 -9.234231
v 43.3154 -31.98416 -8.04926
v 45.71836 -30.60176 -11.08673
v 44.8722 -32.30015 -10.71725
v 44.08101 -32.00703 -9.244176
v 46.05136 -28.13919 -10.17587
v 46.85303 -28.53591 -11.81164
v 46.67601 -27.63791 -10.96643
v 46.71368 -29.72026 -12.3219
v 46.50525 -26.86113 -10.24808
v 47.34245 -26.64225 -11.66685
v 47.70667 -27.15536 -12.68144
v 47.65731 -28.28081 -13.31426
v 48.29308 -26.18982 -13.31319
v 48.28097 -27.59088 -14.1576
v 47.28902 -29.49954 -13.36648
v 45.75506 -32.94853 -12.73305
v 44.81625 -33.52879 -11.45076
v 45.31815 -35.27006 -13.68852
v 46.17507 -33.65928 -14.08097
v 44.67676 -34.7844 -12.1419
v 44.0357 -33.96315 -10.46569
v 43.68425 -36.68735 -11.87205
v 43.66485 -35.29733 -10.80627
v 42.93978 -37.09203 -10.98981
v 42.8874 -35.13494 -9.480121
v 44.51022 -36.71789 -13.33522
v 42.08216 -37.30024 -9.838799
v 41.34754 -39.20781 -10.21035
v 41.74686 -40.21368 -11.58292
v 40.98005 -37.60904 -8.498379
v 40.57171 -39.15092 -9.090359
v 43.72337 -38.36595 -13.27526
v 42.50339 -40.35959 -12.88337
v 41.39075 -35.16668 -7.37828
v 42.49979 -33.96658 -8.138753
v 48.02216 -28.95664 -14.49369
v 48.56877 -28.26733 -15.2685
v 48.14254 -29.863 -15.42708
v 43.57603 -33.30941 -9.290148
v 48.8198 -26.6487 -14.73743
v 49.41888 -26.59388 -16.16826
v 49.3004 -27.51525 -16.52392
v 49.24994 -25.88182 -15.23034
v 40.08326 -35.65553 -6.011796
v 39.95254 -40.29641 -9.09596
v 44.17256 -39.36885 -14.90408
v 43.69809 -41.40788 -15.83926
v 42.63514 -41.69399 -14.25648
v 44.66164 -40.39309 -16.6893
v 44.12991 -42.12884 -17.27684
v 43.04894 -42.86382 -15.99515
v 43.7331 -43.94096 -18.33837
v 44.75325 -42.29681 -18.72634
v 45.90636 -39.80747 -18.70778
v 40.08724 -38.60743 -8.033485
v 39.89677 -37.51817 -7.01789
v 39.48886 -39.77649 -8.084153
v 39.04594 -39.20461 -7.123961
v 38.2386 -39.7663 -6.559617
v 38.62205 -41.24896 -8.082712
v 37.25597 -39.67078 -5.430326
v 35.96745 -40.72435 -4.745286
v 36.62613 -42.04843 -6.295231
v 35.08842 -41.41196 -4.344778
v 50.0664 -26.66951 -17.93365
v 50.65249 -25.05146 -18.44162
v 49.73412 -24.89184 -15.79024
v 50.49605 -24.16832 -17.29527
v 50.61235 -23.01715 -16.83876
v 48.93703 -28.68083 -16.47378
v 49.49913 -28.4251 -17.75252
v 49.70074 -29.11759 -18.85214
v 48.85263 -29.85562 -17.14995
v 48.71803 -31.41038 -18.09272
v 49.43151 -30.82737 -19.52755
v 28.06001 -10.75093 6.663393
v 29.61095 -8.519413 5.67948
v 32.6969 -17.48058 5.361617
v 32.76713 -18.61949 5.260195
v 31.66282 -19.03437 5.754071
v 29.25355 -19.51606 6.668622
v 29.06956 -18.12936 6.816854
v 41.27629 2.414133 -1.594161
v 41.24748 3.490568 -1.844165
v 41.79986 4.252762 -2.400004
v 53.03831 -1.387841 -14.94469
v 53.83475 -1.041362 -16.63333
v 53.32795 1.234586 -15.60561
v 52.8213 -0.09575062 -14.55133
v 53.88872 0.8881196 -16.78351
v 54.30959 0.0687483 -17.70172
v 36.14899 -11.83203 3.384777
v 37.44373 -11.06843 2.525921
v 54.28026 -1.570785 -17.72221
v 32.26118 -38.18445 -0.3986821
v 31.41006 -36.81957 0.795948
v 30.32566 -36.2748 1.701848
v 31.26626 -34.46581 1.955452
v 28.89158 -35.11987 3.00317
v 29.98927 -34.1944 2.777818
v 29.43927 -37.49288 1.678245
v 27.6936 -37.05015 2.807124
v 27.52458 -35.95058 3.356678
v 46.41695 -31.28416 -12.82277
v 46.89766 -32.28845 -14.50279
v 35.95723 -10.31275 3.325228
v 38.77402 -11.76418 1.720608
v 36.62989 -8.955717 2.771314
v 52.38311 0.1310932 -13.75649
v 52.44581 -1.580943 -13.79324
v 49.95505 -29.95408 -20.33218
v 49.52592 -31.59341 -20.42697
v 49.19529 -33.26381 -20.91951
v 48.88541 -32.71512 -19.59821
v 50.38143 -30.37725 -22.08076
v 50.03276 -32.09995 -22.42813
v 47.79884 -34.01083 -17.90502
v 48.17589 -34.79504 -19.50486
v 47.76937 -32.32741 -16.45608
v 50.6442 -27.70969 -20.56332
v 50.74423 -29.35228 -22.43837
v 38.39229 -5.927153 1.489425
v 37.90836 -7.308865 1.871666
v 40.30341 -3.8232 0.2014084
v 40.77942 -2.349367 -0.2539864
v 38.79205 -4.29721 1.129402
v 39.57861 -2.822606 0.5254548
v 38.38141 -3.067747 1.212293
v 27.2294 -28.48602 5.843398
v 35.08927 -8.123416 3.421212
v 34.65334 -10.18776 3.988112
v 28.04314 -26.13883 6.083017
v 27.90203 -24.83222 6.39259
v 33.51014 -10.48167 4.566529
v 33.29858 -9.11172 4.409298
v 33.74815 -8.245437 4.057596
v 33.20473 -11.93776 4.895344
v 35.23816 -13.10241 4.002124
v 50.95836 -24.33043 -18.84363
v 51.33809 -22.46924 -18.62082
v 52.05547 -22.27817 -20.9951
v 51.94656 -23.32694 -21.49397
v 51.94519 -24.49537 -22.5037
v 51.1809 -25.12465 -20.26131
v 52.57656 -22.43165 -23.31714
v 52.37675 -23.76982 -23.69257
v 38.26481 -9.281708 1.838962
v 36.49295 -7.184591 2.590242
v 48.30004 -1.600216 -7.371979
v 46.83408 -0.5604612 -5.775804
v 46.82301 -1.998173 -5.597574
v 47.24099 0.4441547 -6.399652
v 34.07166 -7.036013 3.678474
v 51.75031 0.9707286 -12.74018
v 50.65835 2.407625 -11.27075
v 51.66764 2.923223 -12.93105
v 49.70234 0.9057744 -9.604528
v 50.08746 3.096857 -10.59988
v 51.09195 3.993176 -12.23988
v 52.62564 3.236983 -14.53514
v 51.97488 4.666181 -13.74209
v 52.84184 4.602565 -15.11908
v 53.41975 2.745286 -15.93063
v 50.61832 5.533843 -11.91092
v 54.02712 2.784164 -17.15185
v 48.80078 1.942453 -8.599418
v 48.88403 3.627577 -9.129306
v 48.40826 0.4062238 -7.781236
v 47.07573 1.752556 -6.489623
v 46.74409 2.655189 -6.345082
v 46.2463 4.427763 -6.330266
v 48.19054 4.968246 -8.657028
v 45.18476 3.168315 -4.933935
v 51.34441 6.668293 -13.2261
v 52.54389 5.800612 -14.82106
v 52.66582 8.287685 -15.40455
v 50.34699 8.954877 -12.36498
v 49.61182 6.565243 -10.85615
v 49.65976 8.569814 -11.43595
v 51.44868 9.08286 -13.77733
v 50.79773 10.97716 -13.19541
v 51.5657 11.05799 -14.17731
v 53.26103 7.762673 -16.30103
v 49.85557 10.80605 -12.09707
v 51.54798 12.73359 -14.25044
v 52.26317 11.95653 -15.19747
v 52.20203 12.76744 -15.13152
v 53.14768 12.28347 -16.53389
v 52.78232 10.72259 -15.85248
v 35.15764 -5.206172 2.924593
v 37.15487 -4.818953 1.999599
v 52.99569 -11.33561 -16.87529
v 55.28091 -7.626054 -22.79757
v 55.11701 -9.129403 -23.03674
v 55.49297 -9.282356 -25.01135
v 55.83039 -7.620533 -25.27675
v 55.69404 -9.222144 -26.07528
v 55.13861 -11.1233 -24.95476
v 42.18912 -44.35145 -15.94943
v 41.5508 -43.3138 -13.9128
v 41.75446 -41.709 -12.82127
v 40.79537 -44.82906 -14.11481
v 40.5296 -43.53797 -12.51772
v 40.7668 -46.53263 -15.74218
v 42.1351 -45.58264 -17.08598
v 39.53626 -47.35049 -14.61914
v 39.80305 -45.6705 -13.39365
v 39.98038 -48.4993 -16.60475
v 38.41074 -49.07647 -14.73099
v 38.00852 -47.69337 -12.70875
v 38.95475 -45.97446 -12.4322
v 37.14815 -46.78331 -10.6734
v 37.16003 -48.46711 -12.2783
v 37.91649 -45.43084 -10.52943
v 36.02788 -48.65582 -10.98979
v 35.44185 -47.45973 -9.147666
v 34.14981 -48.90157 -8.921351
v 35.93224 -49.92893 -12.1192
v 36.89233 -49.71296 -13.17042
v 37.17735 -50.67395 -14.65434
v 36.19678 -45.53527 -8.44725
v 36.4883 -44.39248 -7.875913
v 38.8075 -43.17636 -9.805785
v 38.78418 -44.24073 -10.64138
v 34.70979 -50.86414 -11.52271
v 32.66945 -52.19365 -10.47758
v 32.38089 -51.18504 -9.159029
v 33.02636 -49.18887 -7.997786
v 40.95608 -41.82358 -11.7009
v 39.55631 -43.81896 -11.36331
v 40.54227 -41.24131 -10.64749
v 40.02 -41.0792 -9.783854
v 38.42107 -49.96219 -15.77668
v 36.24433 -52.18265 -15.04028
v 38.04892 -51.47299 -16.95436
v 36.69164 -52.5277 -16.11972
v 34.72537 -53.42405 -14.37974
v 34.98956 -52.26339 -13.41939
v 35.33888 -54.33788 -16.4015
v 37.70651 -52.5319 -17.80907
v 36.17997 -53.81845 -17.04333
v 36.14243 -54.95347 -18.63631
v 35.14036 -55.86588 -18.2684
v 37.60374 -53.26075 -18.65047
v 34.83757 -46.99756 -8.046211
v 32.74311 -48.55304 -7.166148
v 35.16491 -45.57697 -7.289858
v 30.95273 -50.3634 -7.051371
v 31.41726 -48.60115 -5.995579
v 32.58935 -47.17876 -5.893288
v 31.11619 -49.55754 -6.511843
v 30.67946 -49.12768 -5.805841
v 31.5876 -50.87254 -8.080029
v 31.13439 -52.36844 -9.034749
v 29.77448 -52.07537 -7.55939
v 29.88484 -51.25306 -6.940887
v 30.10345 -50.20127 -6.195601
v 38.98643 -45.11522 -11.7228
v 48.41297 6.51241 -9.36521
v 48.76086 7.860292 -10.17545
v 27.18172 -38.42716 2.426226
v 26.29677 -37.10573 3.460792
v 27.04004 -37.66734 2.849377
v 26.12091 -38.67094 2.777804
v 26.16001 -35.72801 4.096205
v 24.47052 -36.57654 4.485526
v 26.84274 -34.88866 4.103076
v 25.77889 -35.06165 4.539131
v 25.19342 -33.3784 5.362134
v 26.19373 -33.89522 4.766657
v 24.21759 -37.96681 3.901094
v 23.62287 -38.02121 4.102122
v 24.81038 -35.46995 4.818531
v 24.73994 -34.30166 5.273326
v 35.34224 -14.62813 3.983094
v 46.8488 -33.41376 -15.29334
v 28.81762 -22.08069 6.555676
v 50.37979 12.24008 -12.82195
v 49.33641 13.27601 -11.67655
v 50.59186 14.83758 -13.02162
v 50.78098 13.20488 -13.3129
v 51.31557 14.24613 -13.95849
v 49.03132 14.79363 -11.21754
v 50.27296 15.46893 -12.5528
v 48.19894 12.70809 -10.49785
v 47.89557 14.90111 -9.981481
v 47.5829 12.66105 -9.87087
v 47.03158 14.96111 -9.105804
v 48.5588 15.73534 -10.51351
v 49.04259 11.01409 -11.21076
v 47.61672 16.31851 -9.256126
v 48.79297 17.17299 -10.31959
v 47.76506 18.18747 -8.574887
v 46.02094 14.491 -8.195647
v 45.92635 16.45134 -7.347067
v 44.38083 14.46647 -6.669434
v 44.86713 16.94144 -5.952548
v 43.2655 16.23298 -5.007404
v 44.02212 16.90066 -5.21872
v 45.67643 18.28676 -5.891379
v 43.57838 17.83357 -4.151689
v 45.49634 20.41284 -4.095732
v 46.67522 19.88683 -5.976814
v 46.79312 18.14072 -7.361433
v 47.55052 19.29985 -7.599677
v 44.38255 18.54359 -4.308064
v 46.71147 21.03182 -5.181863
v 47.00945 22.20064 -4.751264
v 47.83327 21.54543 -6.461179
v 43.76041 19.36016 -3.084028
v 43.80368 22.68165 -0.4822273
v 44.41563 21.27585 -2.184806
v 45.83844 21.65967 -3.54635
v 42.91375 20.0598 -1.772634
v 42.55593 21.0901 -0.5367684
v 48.43856 20.66803 -8.025982
v 46.30482 22.93177 -3.205325
v 48.80069 24.38256 -6.176544
v 47.6913 23.84777 -4.641985
v 49.20846 21.41605 -8.758399
v 48.90775 19.47977 -9.391441
v 45.51247 23.68508 -1.655317
v 42.34419 22.31121 0.5153043
v 43.19062 23.91808 0.97273
v 41.48634 23.91065 2.378861
v 40.88128 22.63163 1.869071
v 40.80645 21.79691 1.282378
v 41.78296 19.72921 -1.135367
v 41.06726 20.56152 0.1108509
v 45.46923 24.7543 -0.9174725
v 43.68494 25.21596 1.329556
v 45.12276 25.68707 0.09590814
v 40.71665 19.86713 -0.3408399
v 41.3411 19.26821 -1.313113
v 39.86961 19.84579 0.2363675
v 40.48434 19.15435 -0.9535573
v 40.2939 20.29243 0.4190869
v 41.94477 25.2312 2.902854
v 40.50186 23.94379 3.057924
v 40.31873 25.47681 4.266023
v 38.92144 23.20572 3.609462
v 39.54465 24.81591 4.302597
v 37.5965 23.71976 4.765717
v 37.12232 24.81962 5.723868
v 42.2502 18.898 -2.309257
v 40.89932 18.62586 -1.699287
v 42.91835 26.07716 2.571526
v 40.06436 20.76913 0.9771909
v 48.94463 23.37177 -7.079062
v 46.6712 24.31055 -2.773073
v 47.38067 25.58881 -3.049774
v 47.12539 26.40764 -2.218059
v 49.29225 22.94038 -7.959396
v 39.55786 20.31655 0.9409747
v 48.39977 27.23212 -3.957087
v 48.79956 25.68509 -5.461793
v 48.78328 26.74088 -4.883847
v 42.17237 26.52337 3.482005
v 38.14944 22.5468 3.69389
v 38.55423 21.9079 2.837614
v 39.49981 22.22671 2.519348
v 37.15284 21.62729 3.728157
v 37.88274 21.33183 3.02527
v 39.84484 28.08431 5.987206
v 38.8716 26.53125 5.802372
v 39.26956 21.28582 2.016685
v 49.55285 24.78318 -7.446024
v 50.04359 24.04548 -8.812384
v 50.14747 22.84451 -9.651227
v 49.93338 26.00387 -7.608515
v 50.24125 25.49105 -8.507234
v 40.97938 26.50682 4.406326
v 41.53354 27.77444 4.589537
v 41.31739 28.73556 5.189198
v 40.57515 29.43408 5.994069
v 42.09421 29.01221 4.624219
v 36.52439 26.3759 6.905389
v 37.9422 26.9924 6.571213
v 42.74892 28.45363 3.83979
v 43.08186 27.45679 3.140838
v 38.67935 28.10367 6.727992
v 39.85839 28.78584 6.285608
v 39.31121 29.48462 6.917732
v 46.63147 12.60506 -8.943996
v 45.46915 13.11892 -7.826752
v 45.88626 11.44006 -8.038197
v 46.86834 11.09756 -8.941492
v 44.79188 12.11998 -7.080024
v 43.43291 14.06901 -5.930415
v 43.59974 15.2001 -5.779039
v 39.59081 30.45255 7.066534
v 39.96462 30.23436 6.71678
v 44.6595 26.60151 1.083845
v 43.91137 26.26147 1.710135
v 36.10318 23.8483 5.704089
v 43.75109 29.1053 3.071876
v 43.03865 29.13773 3.781005
v 50.03264 21.31938 -10.17864
v 51.1532 22.66185 -11.62268
v 51.27987 24.51997 -11.17877
v 49.63294 19.72478 -10.33789
v 50.68659 20.60913 -11.63194
v 50.14784 18.83914 -11.48409
v 49.65504 17.12923 -11.40339
v 51.36072 17.92676 -13.54852
v 51.32219 15.85427 -13.85038
v 52.26139 17.07679 -15.02324
v 52.12833 14.40014 -15.03706
v 52.43136 20.20642 -14.74714
v 52.58964 19.29676 -15.19146
v 53.16554 18.87774 -16.23336
v 51.69564 19.69703 -13.61325
v 52.08379 20.94986 -13.94509
v 51.68884 21.35999 -13.10957
v 51.00432 19.98179 -12.3798
v 52.33797 21.80102 -14.18637
v 52.95321 20.98915 -15.57986
v 50.78464 26.56794 -9.348799
v 42.79605 15.5866 -5.001676
v 42.74691 14.46156 -5.288275
v 42.79353 13.49135 -5.376678
v 41.72455 14.68007 -4.471797
v 41.91053 15.48307 -4.376572
v 41.16443 15.50633 -3.922793
v 41.71399 16.52802 -3.783618
v 42.62579 16.65154 -4.270879
v 42.59136 17.86228 -3.408787
v 35.32654 23.60266 5.902777
v 34.80256 25.31887 7.069198
v 36.16841 22.77014 5.081854
v 35.63804 22.22805 5.056672
v 34.79464 22.34551 5.684505
v 33.82875 23.00039 6.452691
v 34.73717 21.77969 5.257054
v 34.19001 22.11838 5.932135
v 33.52515 22.39289 6.292164
v 35.92208 21.46465 4.378325
v 34.32334 21.21898 4.580997
v 33.37757 21.97353 5.957223
v 32.58519 24.13682 7.328657
v 34.01369 24.27368 6.874413
v 33.6128 25.59041 7.745098
v 35.01424 26.52448 7.645224
v 34.53317 26.82033 8.007984
v 36.45506 21.59891 4.176027
v 36.9901 27.53014 7.333528
v 37.65852 28.41609 7.45297
v 47.44716 11.20052 -9.564835
v 47.88551 11.94271 -10.11514
v 44.3349 27.49605 1.886626
v 52.87539 16.61657 -15.98316
v 52.97813 14.59246 -16.25343
v 53.56526 15.23261 -17.16816
v 54.4511 16.65854 -18.65775
v 54.60057 15.20889 -18.97337
v 53.79478 13.90404 -17.56329
v 54.04399 13.04642 -17.96964
v 45.58459 26.99207 0.2308304
v 46.41967 27.59841 -0.5912768
v 41.86131 29.98376 5.149687
v 42.17607 30.18168 4.928662
v 42.51501 29.59306 4.417675
v 48.174 10.74322 -10.26612
v 48.29869 8.993336 -9.941888
v 47.20588 9.97411 -9.017652
v 38.943 19.3319 0.2356387
v 38.72627 20.1475 1.398718
v 38.78326 20.75564 1.871945
v 55.4437 18.0562 -20.59057
v 55.16023 16.64993 -20.03555
v 54.17409 18.79271 -18.01912
v 54.816 19.61136 -19.28779
v 53.80733 20.21162 -17.2214
v 35.86111 27.08208 7.606213
v 51.84386 24.39984 -12.41407
v 44.71821 10.38359 -6.580174
v 46.22853 9.815865 -7.96484
v 47.30275 7.487832 -8.388833
v 46.053 8.289947 -7.306319
v 45.44802 7.616573 -6.502897
v 47.17896 6.037662 -7.803648
v 29.91966 -53.44073 -8.891053
v 27.10297 -53.6165 -6.826454
v 28.12366 -54.9316 -8.669833
v 28.11971 -51.43668 -5.828515
v 26.33986 -52.63091 -5.597918
v 28.23289 -50.11935 -4.898802
v 28.99405 -50.84727 -5.938919
v 30.64224 -53.93938 -10.07448
v 29.38646 -54.62927 -9.497851
v 31.51836 -54.69246 -11.75519
v 29.34891 -56.69177 -11.47307
v 28.40341 -56.26725 -10.09357
v 28.41939 -58.07683 -11.86877
v 27.24205 -56.40637 -9.132928
v 26.41187 -58.11832 -9.792983
v 25.90041 -55.80426 -7.550119
v 24.87534 -57.76605 -8.067351
v 23.65286 -57.8338 -7.05468
v 25.52822 -54.93023 -6.63704
v 24.953 -59.3288 -9.339451
v 22.55026 -57.18032 -5.731415
v 22.09026 -58.7913 -6.254888
v 21.17027 -57.91611 -5.014174
v 21.91113 -56.29328 -4.733183
v 20.488 -59.74023 -5.380562
v 22.07413 -61.14191 -7.728498
v 23.06186 -60.65625 -8.44932
v 19.50683 -58.62016 -3.991383
v 18.69945 -60.79317 -4.284801
v 19.4766 -61.05873 -5.138992
v 20.74905 -61.03589 -6.339273
v 17.89632 -62.70874 -4.494641
v 18.43181 -63.27951 -5.316006
v 17.77074 -60.259 -3.261095
v 17.43113 -61.24235 -3.409418
v 18.05124 -58.70944 -2.882797
v 20.35977 -62.60559 -6.928035
v 20.58898 -57.2027 -4.169184
v 18.54204 -57.17071 -2.566809
v 20.82073 -55.92416 -3.707725
v 23.86154 -54.01235 -4.857264
v 24.24607 -55.21432 -5.867688
v 25.50711 -52.98337 -5.303082
v 16.90936 -62.25469 -3.413705
v 16.14365 -63.48932 -3.325449
v 17.4471 -64.36961 -4.987376
v 30.48318 -56.19164 -12.18324
v 27.01307 -59.2703 -11.5427
v 27.80241 -59.84498 -13.05647
v 26.07429 -61.01922 -12.27155
v 27.84936 -61.0006 -14.58709
v 17.97527 -65.27014 -6.12519
v 19.85544 -64.52889 -7.772102
v 21.52079 -62.77909 -8.362786
v 20.877 -63.91862 -8.528382
v 21.29247 -64.47011 -9.575413
v 20.30596 -65.23624 -8.968035
v 18.86349 -66.41606 -8.23129
v 17.83698 -66.86631 -7.349108
v 21.12696 -54.6623 -3.288148
v 22.31477 -53.58526 -3.54818
v 23.55761 -53.02904 -4.069862
v 24.6393 -52.79898 -4.616529
v 23.80799 -52.00637 -3.660239
v 20.8526 -53.42243 -2.469896
v 21.39985 -52.34328 -2.314955
v 20.41306 -51.82841 -1.44447
v 22.58708 -51.45544 -2.617142
v 23.51074 -50.75388 -2.811956
v 21.78766 -50.6432 -1.78331
v 20.00774 -55.48779 -2.872258
v 18.80105 -55.17253 -1.855302
v 19.52398 -53.57859 -1.641319
v 18.32468 -55.9507 -1.841285
v 17.4679 -55.85995 -1.209722
v 16.85422 -54.33784 -0.1972677
v 18.59851 -52.45253 -0.5324304
v 18.56026 -50.40257 0.2709509
v 17.45342 -52.17345 0.323073
v 16.44255 -53.79703 0.2887022
v 16.25733 -56.0354 -0.4660674
v 16.43084 -57.66418 -1.270125
v 15.2077 -57.06265 -0.2252764
v 15.24587 -55.6511 0.3068886
v 15.02274 -58.7963 -0.7232563
v 14.4921 -56.36619 0.4781753
v 13.71607 -55.553 1.22073
v 13.88531 -54.21661 1.64208
v 15.44622 -54.25577 0.7310756
v 14.73002 -53.34719 1.518316
v 20.46258 -50.09943 -0.7520353
v 13.94784 -58.24429 0.1308258
v 19.79654 -49.14422 -0.02365716
v 21.34356 -48.91314 -0.7839526
v 23.03675 -48.92794 -1.647742
v 23.21946 -50.05322 -2.29911
v 22.13477 -48.22969 -0.9178967
v 21.88174 -47.36232 -0.4640222
v 21.27254 -46.59483 0.0502405
v 19.23686 -48.39109 0.5167515
v 18.55866 -47.03296 1.261279
v 19.53163 -46.79463 0.7593927
v 17.97033 -48.9866 1.093684
v 15.18047 -51.91993 1.825384
v 13.30768 -53.40461 2.28112
v 15.89417 -52.76945 1.042217
v 16.13047 -59.31576 -1.662459
v 14.97359 -60.83027 -1.374804
v 20.96152 -45.04695 0.6709698
v 22.63898 -45.85667 -0.1270208
v 23.30191 -46.41316 -0.5736982
v 23.66442 -47.2258 -1.104631
v 24.59263 -48.36712 -2.059572
v 14.1018 -62.32763 -1.267485
v 15.09788 -62.59256 -2.114602
v 14.11283 -60.00941 -0.5025629
v 13.03865 -62.41677 -0.5700101
v 13.14465 -61.2669 -0.2808522
v 19.77566 -45.66533 0.9165882
v 21.836 -44.06799 0.8395087
v 19.25976 -44.2405 1.439169
v 20.72069 -42.96349 1.442343
v 15.49023 -50.46327 2.195364
v 16.46389 -51.06699 1.339327
v 19.49271 -43.09947 1.570139
v 21.66903 -42.9556 1.384766
v 21.09663 -41.99911 1.957451
v 20.24747 -41.99041 1.94663
v 23.57604 -42.50259 1.453919
v 24.19084 -42.98772 1.052236
v 22.46091 -44.24802 0.6400182
v 13.85345 -63.48553 -1.515866
v 24.60282 -44.36409 0.1462103
v 25.86358 -43.97337 -0.003598127
v 26.1062 -42.38734 0.8225723
v 24.99704 -47.94413 -1.98718
v 25.14962 -49.88736 -3.178533
v 25.88581 -48.48115 -2.658427
v 24.51975 -50.45943 -3.193799
v 27.13604 -50.3815 -4.471529
v 27.32128 -48.46294 -3.280584
v 25.87109 -50.73611 -4.066365
v 29.58308 -49.38906 -5.208085
v 29.83103 -47.44234 -3.935334
v 28.45465 -46.49374 -2.518255
v 26.03446 -51.61536 -4.720397
v 19.31965 -42.15325 1.910712
v 19.51482 -41.33567 2.270329
v 22.59236 -41.43408 2.237294
v 20.84191 -40.86739 2.70704
v 26.18998 -46.49616 -1.550403
v 25.10446 -45.87343 -0.8426669
v 27.38721 -45.33314 -1.328379
v 27.26745 -43.15205 -0.06936973
v 28.88789 -42.90792 -0.688861
v 28.64879 -44.55617 -1.43332
v 30.17632 -43.62734 -1.801317
v 29.3718 -43.32377 -1.154168
v 29.54558 -44.7389 -2.013844
v 30.51293 -44.83001 -2.681004
v 30.10844 -45.85101 -3.035757
v 30.30552 -42.913 -1.497607
v 31.41333 -43.14711 -2.345937
v 31.22419 -44.67149 -3.083402
v 32.15154 -44.52183 -3.691873
v 32.3754 -42.41604 -2.655725
v 31.37987 -45.89814 -3.966647
v 32.28904 -45.64201 -4.527176
v 31.75992 -46.82427 -4.912549
v 24.26642 -45.48053 -0.3651548
v 16.07104 -48.78759 2.355763
v 17.43262 -46.35928 2.056334
v 15.57328 -46.64445 3.297006
v 15.03982 -48.1661 3.233996
v 14.54821 -49.53853 3.089797
v 16.7943 -45.55113 2.603198
v 17.40528 -44.64437 2.283798
v 13.64662 -47.34545 4.531962
v 13.88585 -46.21527 4.706854
v 14.63004 -45.63253 4.213154
v 12.07997 -47.49397 5.717267
v 11.59001 -45.33136 6.841578
v 13.38534 -44.47591 5.383909
v 13.56114 -48.52615 4.163337
v 11.11442 -46.60855 6.837731
v 14.91622 -44.41639 4.044905
v 14.42476 -42.84708 4.202725
v 13.56974 -43.56163 5.102313
v 15.04504 -43.17744 3.869897
v 15.64649 -42.84751 3.436343
v 15.34504 -45.27119 3.652375
v 15.76574 -42.22825 3.287876
v 11.18327 -49.00399 5.616354
v 13.24678 -49.28984 4.061242
v 11.16913 -50.57224 4.796739
v 9.962846 -51.29895 5.048156
v 9.503845 -50.43419 5.767819
v 8.897375 -49.58601 6.592757
v 11.79375 -51.13527 4.159602
v 13.25754 -51.99508 2.907493
v 10.94957 -52.43179 3.96322
v 9.325199 -52.23814 4.815014
v 8.68959 -53.76077 4.240478
v 10.92932 -53.44643 3.485795
v 9.928853 -54.06513 3.636373
v 8.639964 -55.19693 3.636771
v 11.77661 -54.26002 2.741814
v 10.11325 -55.39353 3.016331
v 8.423889 -52.45311 5.03906
v 12.90216 -54.48244 2.096837
v 8.836239 -51.19298 5.672491
v 9.277945 -55.54486 3.287962
v 7.626256 -52.9008 5.054865
v 13.57821 -50.89926 3.175343
v 12.67562 -56.08267 1.590447
v 9.879341 -57.90166 2.369814
v 10.13537 -59.17941 1.931892
v 12.14738 -57.85932 1.281861
v 10.15986 -56.56768 2.623794
v 8.977119 -56.7929 3.012654
v 7.066231 -57.68043 3.490349
v 7.608042 -56.30064 3.623999
v 12.23498 -58.96964 0.9128776
v 9.056327 -59.38089 2.393564
v 7.925138 -51.74363 5.661877
v 13.14106 -59.5881 0.2129617
v 10.85433 -61.228 1.085915
v 11.15975 -59.82863 1.259037
v 8.880444 -60.63313 2.247432
v 8.487462 -61.99956 2.191499
v 7.723599 -58.91663 3.010564
v 6.755736 -60.49621 3.182779
v 6.342735 -58.75329 3.527924
v 5.533294 -61.48303 3.533782
v 6.75141 -62.21049 2.926328
v 7.625508 -63.3741 2.304547
v 6.225544 -63.50106 2.887407
v 6.772792 -64.20016 2.495057
v 9.004 -63.24586 1.638272
v 7.658452 -64.28258 2.056393
v 7.731067 -65.38231 1.680415
v 9.118003 -64.39301 1.243845
v 8.879792 -65.79741 0.8840995
v 7.554663 -66.24734 1.413068
v 7.540524 -67.52209 0.8011046
v 9.239247 -67.13139 0.06008447
v 6.502504 -66.68938 1.744735
v 9.937686 -66.56638 -0.08321381
v 10.91936 -65.23038 -0.1562477
v 10.84426 -63.40168 0.5608687
v 12.55127 -64.1268 -0.835574
v 13.25086 -65.25071 -1.837501
v 11.39156 -66.33138 -0.9680259
v 11.84213 -62.06794 0.3001041
v 5.327837 -59.51475 3.752256
v 13.85696 -66.62157 -3.079222
v 11.84907 -66.72372 -1.515525
v 14.52696 -65.41625 -2.933505
v 13.08312 -67.18243 -2.761682
v 10.65373 -66.81464 -0.6757953
v 6.300998 -65.97697 2.123495
v 4.407959 -64.23168 3.389699
v 5.246132 -66.0784 2.505046
v 4.008376 -65.63817 3.061899
v 5.003543 -62.30652 3.602649
v 1.998877 -62.85601 4.249661
v 3.728684 -61.44272 4.064213
v -0.8401526 -59.85505 4.936069
v 2.451623 -59.73166 4.499177
v 0.8036457 -57.45901 4.91951
v -3.008602 -58.45395 5.08708
v -3.179528 -60.80307 4.902141
v -2.38452 -56.84635 5.185848
v 4.263572 -60.52912 4
v 4.859948 -60.22471 3.843796
v -5.464151 -56.75834 5.010645
v -2.373234 -55.59247 5.32024
v -0.4191544 -55.75954 5.230857
v -2.305732 -53.54641 5.989633
v -4.810579 -54.52406 5.535782
v 1.353807 -54.44645 5.467166
v 0.2742821 -52.64734 6.320825
v 1.963667 -53.18163 5.952709
v 3.957798 -59.40643 4.164542
v 5.589123 -58.16052 3.818272
v 3.390834 -56.98493 4.564039
v 3.377813 -58.6594 4.376705
v 3.992214 -57.55497 4.342972
v 2.79444 -58.80222 4.498792
v 3.367256 -55.7122 4.806501
v 4.67471 -55.29702 4.670881
v 6.026298 -55.71172 4.257477
v 5.337731 -56.88855 4.127399
v 5.98953 -57.40912 3.83416
v 5.094108 -53.94831 5.148084
v 6.028146 -53.28172 5.245408
v 6.877899 -54.39159 4.496867
v 5.050215 -52.36619 6.029556
v 6.81095 -51.49823 6.172386
v 7.510047 -54.63342 4.210392
v 10.12086 -48.13486 6.809801
v 27.56323 -41.85074 0.5459968
v 33.02782 -42.95798 -3.467713
v 18.77964 -46.18928 1.304937
v 18.22308 -44.99063 1.797823
v 5.083251 -67.50494 1.898419
v -0.8281043 -61.98335 4.69489
v 12.48963 -43.89617 6.087013
v 12.87255 -43.2643 5.609622
v 11.26517 -44.64704 7.167449
v 11.22303 -43.01995 6.920321
v 12.07842 -42.84449 6.136639
v 30.94795 -41.98136 -1.41565
v 24.46424 -51.31517 -3.645328
v 9.16718 -48.40798 7.2623
v 9.2761 -46.81874 8.09999
v 7.675142 -48.41026 8.15525
v 6.260872 -47.50501 9.522103
v 7.305017 -47.02755 9.231901
v 6.026028 -46.38435 10.26898
v 7.801237 -45.82427 9.480049
v 5.603057 -48.17172 9.337179
v 4.747486 -46.8407 10.61044
v 7.105454 -49.95579 7.236368
v 10.64316 -45.5751 7.537909
v 9.801815 -45.24485 8.214157
v 4.658385 -49.08822 8.91943
v 4.212255 -49.32185 8.812063
v 2.920496 -48.39081 9.981532
v 3.669164 -47.76328 10.33741
v 2.467292 -46.74338 11.34523
v 0.5614489 -47.82095 10.73265
v 1.826013 -49.15763 9.245523
v 2.885048 -50.23713 8.007959
v -0.06544248 -50.14996 8.084764
v -1.271221 -47.97828 10.56007
v -0.1986017 -47.12875 11.40076
v 1.077335 -46.90944 11.44337
v 5.612649 -45.37135 10.79562
v 6.807412 -45.39658 10.19376
v 8.000115 -44.3472 9.526902
v 4.77189 -44.47219 11.2267
v 4.113289 -46.13208 11.16935
v 4.89951 -50.08561 7.894984
v 2.935353 -45.70552 11.60505
v 1.525908 -46.13535 11.75408
v 0.9026381 -45.50245 11.99405
v -0.1158113 -46.09128 11.91151
v -1.248451 -46.4365 11.81872
v 1.973975 -44.3424 11.90294
v 4.758232 -51.61191 6.590485
v 10.6007 -43.25959 7.473423
v 9.440095 -43.62165 8.448065
v 31.69709 -38.84574 -0.3365901
v 30.29766 -38.0934 0.879072
v 29.76099 -38.89797 0.8334991
v 29.32839 -40.16816 0.4744984
v 30.58219 -40.73199 -0.5287006
v 29.60674 -42.21019 -0.7012814
v 32.46163 -41.26407 -2.088059
v 28.55557 -41.05556 0.4467645
v 27.86858 -40.00757 1.298189
v 28.62567 -38.85181 1.497538
v 41.52841 -46.94703 -17.53826
v 53.65381 10.69161 -17.23096
v 53.37713 9.47702 -16.65492
v 37.11773 -55.33474 -21.0026
v 36.00839 -56.11962 -20.12095
v 45.75825 28.15479 0.5412681
v 50.98161 -30.20663 -24.04252
v 53.54975 6.1895 -16.59566
v 53.61847 4.631176 -16.52819
v 54.35453 5.304611 -17.9833
v 11.02132 -41.66619 6.81519
v 11.63154 -42.01388 6.329432
v -4.266981 -52.10471 6.663539
v -1.9009 -51.06614 7.353341
v -3.977853 -49.72802 8.485484
v -2.016254 -48.79551 9.569452
v -6.572495 -51.51895 6.944091
v -6.770621 -50.28964 7.948561
v -6.740696 -53.26733 5.83787
v 2.494238 -54.99624 5.153966
v 3.71104 -54.8118 5.085524
v 51.86246 25.90672 -12.07797
v 52.47153 26.00532 -13.46931
v 52.38624 23.51479 -13.82589
v 52.10202 22.84351 -13.4359
v 52.64883 22.69192 -14.56704
v 40.36223 -49.64624 -18.65028
v 39.89671 -50.58007 -19.02053
v 39.29893 -49.90854 -17.13231
v 39.00654 -50.82728 -17.75289
v 54.85149 7.882044 -19.09999
v 54.4486 10.53193 -18.59991
v 51.36862 -26.00806 -21.67704
v 28.29723 -20.19432 6.927586
v 27.14796 -17.73529 7.414046
v 27.06869 -18.7955 7.374397
v 55.1496 14.12321 -19.9973
v 54.7536 12.88658 -19.23604
v 54.81651 11.55081 -19.29355
v 55.66497 12.47419 -20.9934
v 55.61911 15.28283 -20.95767
v 56.27477 13.72771 -22.38631
v 56.05456 12.05259 -21.84966
v 55.61224 10.06599 -20.81301
v 40.48037 3.433926 -1.303205
v 51.31166 28.39855 -10.2326
v 50.09246 27.77416 -7.387173
v 51.45473 26.98566 -10.81799
v 55.49306 20.55104 -20.72191
v 33.56289 -46.47792 -6.311044
v 33.23758 -44.7083 -4.734357
v 35.39422 -43.82107 -6.243244
v 35.25389 -42.71056 -5.347784
v 37.07453 -42.93343 -7.448729
v 33.97619 -42.78438 -4.158937
v 43.05155 -45.23707 -18.4034
v 42.63068 -47.21661 -20.00791
v 43.14106 -44.06027 -17.32348
v 43.85565 -45.0996 -19.94895
v 41.7799 -48.0766 -19.40069
v 43.81599 -46.74934 -22.05647
v 42.02566 -48.89692 -21.03296
v 43.57291 -47.71178 -22.87558
v 42.79951 -48.90118 -22.88445
v 44.6775 -43.86322 -20.26714
v 50.51462 -26.68279 -19.31074
v 49.12595 9.844752 -11.08512
v 43.91398 8.848324 -5.289283
v 43.85873 10.62723 -5.763525
v 42.97484 10.563 -4.826461
v 43.84093 11.9308 -6.072961
v 44.62705 7.03436 -5.486778
v 4.325889 -53.88371 5.358644
v 55.10786 -4.154572 -20.58339
v 38.77885 -42.21276 -9.010673
v 55.18378 9.232811 -19.90076
v 44.61484 -45.45628 -22.24611
v 44.01725 -45.80372 -21.26096
v 44.9362 -44.32517 -21.46883
v -0.4723552 -51.01321 7.329266
v 55.38099 -5.151359 -21.84961
v 55.18528 -6.715494 -21.94569
v 55.56443 -5.944608 -22.9081
v 43.77625 6.672472 -4.619272
v 44.6484 6.083454 -5.213098
v 43.52783 8.082631 -4.715842
v 42.00899 13.30808 -4.651804
v 42.27524 11.90672 -4.489064
v 41.13746 13.07154 -3.781728
v 41.1444 13.97599 -4.01979
v 41.09916 14.64556 -4.008907
v 51.08073 -26.62 -21.14693
v 54.68742 -1.016745 -18.63723
v -5.056558 -58.83265 4.942826
v -5.06853 -60.10246 4.8691
v -5.142542 -62.1011 4.665886
v -1.947946 -63.39865 4.466027
v -4.92882 -63.51837 4.425606
v -7.764728 -63.18191 4.12796
v -8.282253 -64.28837 3.772408
v -9.792081 -64.06494 3.399973
v -9.999852 -62.14478 3.67908
v -2.054214 -64.87864 4.045398
v -4.205142 -64.44668 4.2003
v -10.97395 -65.16949 2.621146
v -11.7159 -62.43987 2.958922
v -9.394455 -65.36317 3.130716
v -7.696338 -65.87914 3.365017
v -9.641451 -67.11327 2.293394
v -8.209374 -68.01667 2.175554
v -6.251485 -65.0334 3.878801
v -5.325212 -66.26003 3.467382
v -6.010931 -67.99129 2.51577
v -11.96532 -61.1379 3.066463
v -10.45797 -59.90998 3.718972
v -12.32676 -65.10102 2.032705
v -7.099408 -68.27535 2.213181
v -11.69222 -66.73417 1.660556
v -10.71752 -68.15188 1.288506
v -11.93439 -68.81932 0.2715344
v -13.57275 -66.90854 0.5798678
v -9.29595 -68.9324 1.261203
v -10.88037 -69.97691 -0.162716
v -8.193545 -69.61643 1.049563
v -12.65707 -69.73064 -0.843086
v -13.93483 -70.51156 -2.446535
v -14.85862 -68.40263 -1.180178
v -13.83981 -68.00819 -0.2287765
v -9.464252 -71.08782 -0.6789516
v -12.36433 -70.70762 -1.616231
v -11.32137 -71.91055 -2.457655
v -12.03472 -73.15344 -4.798267
v -10.96362 -72.41445 -2.946024
v -13.41862 -72.37273 -4.461763
v -8.474481 -72.69665 -2.345163
v -9.332737 -73.55182 -3.996803
v -7.195156 -71.07342 -0.08112837
v -4.614566 -72.38573 -1.280817
v -10.04474 -74.15799 -5.550837
v -14.95293 -71.84148 -4.89637
v -16.2327 -70.50514 -4.2237
v -16.34115 -68.8625 -2.686009
v -15.96875 -72.05457 -6.169873
v -17.14042 -69.42668 -3.884933
v -16.60076 -67.54696 -1.858374
v -16.15075 -66.32808 -0.8082709
v -14.74742 -66.94157 -0.1789452
v -17.43234 -66.8482 -2.054435
v -16.67227 -64.62946 -0.3861849
v -15.18528 -65.7682 0.1406047
v -18.17743 -68.56643 -3.981336
v -18.61845 -65.72592 -2.318647
v -20.29626 -66.92948 -4.574882
v -19.6209 -68.68191 -5.457232
v -20.40695 -65.07414 -3.447325
v -21.84682 -66.22299 -5.597529
v -21.18165 -67.64094 -6.096929
v -22.57203 -66.62367 -6.757747
v -19.0603 -64.26192 -1.948044
v -20.09754 -63.00902 -2.164389
v -19.84788 -61.77754 -1.507235
v -18.97968 -62.87774 -1.300579
v -18.04565 -63.27984 -0.8018752
v -17.71505 -64.54121 -1.074208
v -23.6451 -63.8516 -5.762295
v -23.17757 -65.20821 -6.221924
v -21.92566 -62.63808 -3.466443
v -24.08366 -61.94431 -5.05869
v -25.00419 -63.49705 -6.98915
v -25.64482 -61.60099 -6.396555
v -25.47889 -60.54812 -5.579883
v -26.63293 -63.33079 -8.75306
v -26.67903 -61.57553 -7.444899
v -22.30866 -61.40515 -3.228662
v -27.10673 -60.55843 -7.166039
v -27.02826 -59.36779 -6.333237
v -26.09353 -58.5859 -5.05558
v -24.05894 -60.15953 -4.120782
v -28.1021 -58.41449 -6.720701
v -28.2542 -60.27008 -8.158785
v -22.31291 -59.69789 -2.542283
v -23.83535 -58.56511 -3.202997
v -20.3166 -59.85073 -1.146709
v -21.3574 -61.93729 -2.688808
v -21.20453 -58.45273 -1.254226
v -26.31087 -57.27232 -4.54069
v -25.05231 -57.02048 -3.424313
v -23.68093 -57.09889 -2.43869
v -27.36995 -61.98846 -8.535999
v -27.5641 -62.67697 -9.354768
v -29.30209 -60.55324 -9.523536
v -29.54025 -59.45615 -8.859795
v -29.84659 -61.16916 -10.73745
v -29.12481 -62.58437 -11.32232
v -27.5033 -64.5981 -11.33738
v -19.1144 -56.52667 0.7243854
v -20.97678 -56.2738 -0.2943249
v -22.9611 -56.62712 -1.729417
v -22.31961 -55.6932 -0.919991
v -18.17702 -58.34756 0.6370214
v -17.99052 -55.57472 1.654961
v -18.52398 -54.07425 1.932528
v -19.31529 -59.24887 -0.2985715
v -18.29348 -61.26558 -0.3028743
v -17.94179 -59.42674 0.4614201
v -24.11469 -54.82654 -1.705944
v -21.79525 -54.37499 -0.0348912
v -22.90738 -54.17399 -0.6369719
v -20.78363 -54.65889 0.4629701
v -23.48114 -52.5823 -0.3536164
v -21.1445 -53.12765 0.8520627
v -24.87452 -52.26411 -1.071431
v -25.59691 -54.00383 -2.355483
v -25.69268 -55.49912 -3.168326
v -26.21099 -52.99442 -2.255985
v -25.88552 -50.88382 -1.102201
v -26.49456 -50.98854 -1.506221
v -16.21929 -56.60562 2.164005
v -16.78593 -60.03139 0.9411235
v -15.03806 -59.84768 1.888595
v -14.05233 -58.24883 2.645584
v -13.1211 -59.45742 2.81534
v -15.56831 -61.71257 1.194725
v -13.76258 -61.00396 2.284456
v -11.97596 -56.15108 3.839224
v -12.02857 -58.28732 3.390603
v -14.60055 -56.84742 2.759587
v -14.62278 -55.52388 3.161721
v -12.23454 -54.79009 4.200434
v -15.20804 -53.30536 3.815868
v -24.93409 -50.2818 -0.3033009
v -21.75797 -50.63694 1.383723
v -20.35218 -51.03506 2.07534
v -19.59888 -53.63333 1.517422
v -19.85072 -49.49262 2.873656
v -18.66136 -51.77646 2.728472
v -21.60267 -48.54667 2.092809
v -21.31973 -47.66425 2.459667
v -22.35027 -49.58235 1.373062
v -27.03906 -52.27927 -2.437072
v -16.82341 -53.72582 2.907308
v -24.47297 -65.35378 -7.876408
v -25.37362 -65.34375 -9.060529
v -15.44169 -64.25394 0.5653638
v -14.86273 -63.33461 1.188528
v -13.65349 -63.39487 1.847369
v -14.07363 -64.94944 1.127931
v -3.710509 -71.18676 0.04877651
v -5.807863 -69.97053 1.11433
v -28.43936 -56.66695 -5.91235
v -18.91026 -47.37096 4.137675
v -18.0471 -48.6246 4.311342
v -29.2836 -57.22388 -6.996978
v -29.41698 -57.9789 -7.628112
v -7.661372 -58.50209 4.546541
v -9.052286 -57.77316 4.264517
v -7.287054 -60.42344 4.535896
v -7.414715 -56.41966 4.759811
v -9.700148 -55.7818 4.47347
v -8.713169 -54.03916 5.278291
v -6.781573 -55.01278 5.139367
v -30.75111 -59.86577 -10.57404
v -23.4727 -65.85133 -7.102891
v -23.40163 -67.12894 -8.350436
v -21.7133 -68.51588 -7.769497
v -21.76774 -69.68354 -9.689421
v -23.38656 -68.26088 -9.916825
v -20.40455 -69.15914 -6.917002
v -20.40219 -70.62201 -9.30255
v -19.57039 -70.98366 -8.741218
v -25.77202 -66.08378 -10.58744
v -26.50427 -66.89424 -13.37703
v -27.77127 -65.43372 -13.07776
v -25.44536 -67.6615 -12.72118
v -23.65182 -69.26183 -12.60971
v -24.70755 -69.01207 -14.82129
v -21.91622 -70.6367 -12.55335
v -22.88928 -69.40909 -11.27277
v -24.55672 -48.59193 0.4368223
v -26.6648 -48.94229 -0.7247068
v -25.74489 -47.67135 0.1346754
v -23.01453 -47.81818 1.456224
v -24.47966 -47.13535 0.8805444
v -23.34 -46.49522 1.544108
v -23.42026 -45.48679 1.6698
v -25.50879 -46.31079 0.6121906
v -26.81621 -47.56947 -0.3133572
v -28.3373 -48.42102 -1.279462
v -29.1606 -45.80693 -0.2672832
v -27.31703 -46.3548 -0.01916122
v -27.22616 -45.02552 0.5651885
v -25.414 -44.91068 1.036029
v -30.31103 -48.46661 -2.122869
v -28.2125 -49.82188 -1.903972
v -30.00902 -50.47277 -3.13974
v -28.51303 -50.78662 -2.540821
v -24.05965 -44.6601 1.538825
v -24.69912 -43.57673 1.515297
v -23.5932 -43.54409 1.817945
v -22.95569 -44.36301 1.984417
v -22.64862 -42.61203 2.175851
v -21.26613 -45.99108 2.813018
v -21.24212 -44.64359 2.900334
v -20.19562 -45.74584 3.553311
v -21.63318 -42.8562 2.602358
v -20.34829 -43.54391 3.444874
v -19.20212 -45.69136 4.304046
v -19.94317 -42.0318 3.49045
v -21.27567 -41.90834 2.688013
v -22.33735 -41.97235 2.229082
v -26.88107 -43.81633 1.151574
v -21.11643 -40.76629 2.621778
v -20.6053 -41.0728 2.939575
v -20.00869 -40.87279 3.200617
v -31.60895 -46.93225 -1.746078
v -30.49969 -47.57887 -1.69099
v -3.403107 -73.31091 -2.461851
v -18.05471 -70.26116 -5.671889
v -17.09792 -71.21239 -5.98841
v -17.25751 -71.92756 -7.411902
v -19.43317 -70.36139 -7.417585
v -28.61829 -63.89407 -12.20986
v -30.78529 -57.92426 -8.898419
v -30.61716 -57.36658 -8.297402
v -30.56762 -56.4095 -7.524433
v -16.52943 -52.07322 3.727189
v -17.43643 -50.57354 3.904225
v -15.8314 -49.77583 5.209297
v -14.87831 -52.02333 4.550104
v -14.44044 -51.31706 5.132137
v -16.65974 -48.88491 5.114992
v -16.62786 -46.90464 5.973458
v -16.90797 -44.80066 6.277349
v -17.81702 -45.81058 5.369042
v -15.88512 -44.71127 7.128218
v -15.05906 -46.13837 7.480512
v -15.33904 -47.31734 6.763047
v -18.79687 -44.3925 4.749855
v -17.62704 -44.19012 5.715189
v -25.20401 -42.63466 1.768821
v -23.6584 -42.0638 2.030326
v -24.19436 -41.57577 2.20789
v -24.96233 -41.53979 2.284195
v -27.52708 -42.65345 1.664105
v -26.54453 -40.83247 2.792001
v -29.31114 -41.86608 1.777373
v -3.372779 -70.2414 0.9193997
v -3.931893 -68.56353 2.21541
v -3.60454 -69.34762 1.640045
v -22.07736 -70.8575 -14.15111
v -22.82917 -70.52198 -15.14936
v -30.04442 -46.94976 -1.160172
v -4.641909 -65.60606 3.781504
v -13.94518 -50.58264 5.781049
v -20.23659 -46.9793 3.296877
v -19.31365 -42.76817 4.053398
v -28.34107 -65.64916 -14.59495
v -28.66381 -64.7304 -13.50951
v -17.84691 -43.10445 5.375937
v -16.87309 -43.28469 6.263831
v -18.17003 -41.96688 4.852
v -16.46859 -41.27269 6.005084
v -26.86695 -54.84128 -3.670514
v -28.10513 -53.09723 -3.563834
v -28.16507 -54.42691 -4.349991
v -29.541 -54.54601 -5.392651
v -29.51101 -53.35381 -4.626005
v -27.1843 -55.87675 -4.455183
v -30.71699 -53.21627 -5.366646
v -31.03111 -55.35012 -7.127549
v -30.539 -52.0127 -4.40518
v -31.70587 -53.23423 -6.083474
v -28.44209 -51.59127 -2.941078
v -31.71397 -51.35745 -4.702245
v -32.9563 -50.82245 -5.10445
v -31.74055 -49.54115 -3.470263
v -34.31403 -50.70581 -5.978698
v -33.1388 -49.50453 -4.237891
v -34.17956 -49.02176 -4.570266
v -32.17434 -46.67731 -1.842396
v -33.80297 -47.27769 -3.106829
v -36.12513 -48.07043 -5.359827
v -35.76323 -46.84927 -4.182321
v -34.56403 -46.11912 -2.828593
v -33.18079 -52.1682 -6.316219
v -36.61733 -49.61488 -7.077454
v -36.40744 -51.02401 -8.116858
v -38.08727 -50.37155 -9.336644
v -34.93981 -53.15384 -8.682228
v -36.42308 -53.19514 -10.21866
v -37.3821 -53.11603 -11.25297
v -38.51077 -48.55558 -8.125846
v -37.65643 -47.90047 -6.674869
v -39.18491 -46.74482 -7.354077
v -39.48284 -50.89805 -11.55563
v -39.45639 -49.63356 -10.26712
v -37.88029 -46.32206 -5.693249
v -40.1954 -46.83208 -8.602602
v -40.40217 -47.53496 -9.465005
v -40.19979 -50.7215 -12.32864
v -39.32857 -44.81605 -6.07895
v -33.6122 -53.23664 -7.579266
v -40.32091 -45.29959 -7.539698
v -41.85194 -44.82732 -9.021794
v -41.88593 -43.28065 -7.87141
v -40.26097 -43.1395 -5.883172
v -41.00819 -41.49737 -5.619172
v -42.43969 -41.78354 -7.469286
v -42.30047 -40.56132 -6.453067
v -40.12173 -41.46398 -4.68596
v -38.41212 -43.23288 -4.136088
v -40.02937 -40.27692 -3.871953
v -38.6552 -41.104 -3.115103
v -36.86354 -44.20147 -3.371869
v -37.82626 -44.28555 -4.236596
v -38.41581 -39.61208 -2.094182
v -35.74882 -41.45048 -1.060524
v -36.88528 -38.70705 -0.5135848
v -43.19879 -42.78372 -9.163029
v -35.67665 -43.56335 -2.114446
v -43.16606 -39.24006 -6.521752
v -41.9804 -38.71624 -4.868289
v -41.10662 -40.13078 -4.833194
v -38.6089 -38.18074 -1.508917
v -34.77837 -40.67553 -0.03228861
v -36.23969 -37.70557 0.4018508
v -34.7039 -39.40873 0.6026417
v -36.21444 -36.244 1.108878
v -37.66583 -36.60684 -0.02401157
v -34.7131 -37.88261 1.276298
v -38.68341 -35.46239 -0.2061334
v -39.77916 -35.26091 -0.9477391
v -38.3764 -33.42133 0.942798
v -34.96265 -36.04246 1.976924
v -40.38232 -37.16484 -2.44317
v -41.59544 -36.84639 -3.377647
v -42.48109 -34.98206 -3.225492
v -41.52125 -34.12897 -1.875559
v -41.4328 -32.66109 -1.089415
v -42.95961 -33.15567 -2.760341
v -43.16294 -32.04793 -2.411805
v -40.77045 -31.53305 -0.01554588
v -42.74287 -30.73187 -1.382348
v -44.20633 -31.23834 -3.085726
v -44.34352 -29.73138 -2.551346
v -44.47607 -32.52506 -4.065335
v -44.24937 -28.51548 -1.926857
v -43.09003 -28.08411 -0.6364663
v -42.32609 -27.51254 0.2550544
v -42.03528 -29.6375 -0.2951442
v -41.01054 -29.25273 0.7114033
v -40.39166 -30.18705 0.8350555
v -40.88007 -28.00017 1.273955
v -43.55823 -26.22785 -0.4107722
v -44.0705 -34.04741 -4.422718
v -43.4578 -36.62971 -5.228041
v -44.87714 -25.93414 -1.624736
v -45.14341 -29.02259 -3.105679
v -44.31353 -22.29948 -0.008918735
v -45.59716 -25.23127 -2.153756
v -43.13746 -24.89939 0.3912234
v -42.3661 -24.73179 1.097333
v -40.65818 -24.72512 2.460717
v -41.44302 -26.89002 1.197023
v -39.89519 -25.99835 2.625684
v -42.8482 -23.25551 1.077298
v -41.74531 -22.23621 2.192452
v -39.94884 -22.07393 3.506915
v -47.51876 -22.62397 -3.565257
v -47.06742 -21.63399 -2.737752
v -46.97233 -25.12116 -3.727134
v -45.80301 -28.26573 -3.529306
v -48.10728 -25.71988 -5.434502
v -48.00115 -27.76661 -6.157115
v -48.71349 -26.5435 -6.638237
v -49.41204 -25.55576 -7.252131
v -49.87558 -23.96306 -7.317624
v -50.80994 -21.57119 -7.850544
v -49.35443 -21.70762 -5.712743
v -50.484 -25.32574 -8.838059
v -51.37449 -23.26367 -9.448805
v -51.42853 -25.83277 -10.72272
v -52.46079 -25.09732 -12.31747
v -49.95693 -20.28877 -6.133027
v -48.28182 -23.24001 -4.745386
v -48.2683 -20.41363 -3.872344
v -49.83142 -27.18341 -8.663029
v -49.02608 -18.7214 -4.418139
v -47.02189 -19.92167 -2.269403
v -48.67846 -17.06238 -3.617028
v -47.67252 -17.69441 -2.540312
v -51.80875 -21.75067 -9.575938
v -51.68829 -19.96878 -8.698284
v -50.70266 -19.3651 -6.936198
v -51.33156 -18.00187 -7.502498
v -49.96693 -17.94049 -5.506479
v -52.59945 -16.54907 -9.10137
v -52.70236 -18.15661 -9.819704
v -50.60578 -15.31528 -5.779375
v -52.74559 -14.23805 -8.724644
v -51.68961 -14.44038 -7.140081
v -53.15019 -20.44901 -11.49514
v -53.41766 -15.37073 -10.1974
v -54.61341 -20.34178 -14.55565
v -53.82819 -21.3637 -13.27265
v -53.83092 -19.73427 -12.56284
v -54.40706 -19.05103 -13.49806
v -53.46346 -18.22799 -11.21981
v -52.92799 -22.74885 -12.09334
v -51.90906 -26.86532 -12.14443
v -52.57534 -27.4112 -13.80498
v -50.78768 -28.17265 -10.75881
v -52.92796 -26.09007 -13.78013
v -49.31344 -16.07729 -4.230044
v -49.14361 -14.20601 -3.716341
v -49.82999 -12.16426 -4.350402
v -51.13735 -13.14463 -6.133309
v -51.24183 -11.57225 -6.055101
v -45.54933 -20.33056 -0.7984222
v -46.18272 -18.27194 -1.045007
v -43.58456 -19.71428 1.173839
v -42.46171 -21.21562 1.826306
v -41.96252 -20.1094 2.404575
v -47.07887 -17.11177 -1.786304
v -39.40229 -19.80317 4.187676
v -37.82894 -21.33188 4.900458
v -38.5018 -23.36814 4.16935
v -49.67192 -28.49485 -9.050233
v -48.40084 -28.81247 -7.238832
v -47.93797 -30.40595 -7.37161
v -48.92915 -31.00484 -9.246993
v -47.59615 -32.01222 -7.788113
v -47.8425 -32.97056 -8.711373
v -46.68774 -34.20774 -7.786813
v -45.63952 -33.79847 -6.171091
v -44.97595 -30.74845 -3.717099
v -46.09339 -29.27662 -4.34201
v -47.32001 -28.93474 -5.766025
v -52.58043 -12.85462 -8.136932
v -52.79505 -10.63962 -8.103351
v -44.87461 -18.39774 0.2079247
v -43.10158 -18.37303 1.741638
v -53.79899 -15.99445 -11.09878
v -54.03961 -14.10402 -10.93087
v -54.67921 -16.80496 -13.14753
v -54.93042 -14.72391 -12.92766
v -53.29382 -24.82943 -13.90778
v -53.73557 -22.83965 -13.81216
v -54.14563 -23.7149 -15.26994
v -39.45277 -31.85301 0.843713
v -36.64493 -33.79879 1.892102
v -36.26671 -32.02311 2.82239
v -39.07663 -31.11125 1.423926
v -37.88519 -30.91305 2.273435
v -48.27728 -33.62143 -9.832443
v -50.40006 -10.95568 -4.939656
v -40.31037 -38.25694 -2.972798
v -55.27589 -17.35642 -14.74281
v -34.30599 -36.42064 2.175025
v -32.52373 -37.67686 2.578834
v -33.67833 -40.41021 0.7454492
v -53.74191 -12.05525 -9.862201
v -38.04838 -29.9225 2.544105
v -34.63015 -42.81201 -1.022145
v -33.95789 -42.17292 -0.2814578
v -51.72857 -29.80556 -13.53571
v -54.79082 -13.11024 -12.09638
v -55.37305 -12.09033 -12.95793
v -55.55481 -13.32606 -13.77346
v -54.60836 -11.4226 -11.2675
v -55.58482 -10.37856 -12.92416
v -54.32807 -10.64616 -10.5595
v -39.65069 -24.01838 3.289438
v -37.75816 -25.23912 4.181126
v -38.86781 -27.1196 2.991884
v -35.74563 -27.71432 4.569203
v -35.61705 -25.95732 5.102798
v -37.3947 -28.92891 3.29802
v -36.22578 -24.28016 5.189416
v -39.43889 -28.92809 1.983189
v -45.52509 -32.00008 -4.999427
v -51.96549 -9.020176 -6.751313
v -53.62562 -8.618927 -9.078382
v -51.74546 -5.160587 -6.326907
v -52.79958 -4.902726 -7.668752
v -52.46048 -6.254286 -7.243363
v -52.89397 -2.751768 -7.831474
v -50.70078 -4.346289 -5.09607
v -52.23244 -0.9027722 -7.154619
v -53.42567 -7.162894 -8.623964
v -52.11264 -7.842594 -6.870065
v -54.11992 -5.297243 -9.569957
v -54.03722 -4.050021 -9.417132
v -50.56612 -5.930911 -4.95257
v -53.93755 -2.698561 -9.292997
v -51.31039 -1.274106 -6.003861
v -50.46131 -0.6163211 -5.144072
v -51.45031 0.7013958 -6.488505
v -46.21047 -31.14523 -5.418853
v -37.35655 -22.90846 4.883636
v -54.1482 -9.408199 -10.01584
v -48.99024 -5.796928 -3.286112
v -49.02407 -4.322172 -3.338755
v -49.2947 -1.782978 -3.758318
v -47.43909 -3.276274 -1.915874
v -47.8602 -6.515298 -2.211641
v -49.20396 -8.262115 -3.521141
v -47.46893 -1.057642 -2.238956
v -48.57116 -9.214446 -2.874439
v -47.70968 -8.059611 -2.053829
v -49.47462 -10.0519 -3.856669
v -48.47819 -11.01281 -2.787265
v -47.84315 -9.566787 -2.152764
v -50.12154 -8.759222 -4.517933
v -47.50801 -10.98512 -1.831067
v -47.92899 -12.43629 -2.256393
v -49.24485 -0.04490025 -3.997069
v -36.96805 -30.62482 2.938615
v -35.31748 -22.84449 5.90417
v -41.80579 -18.10298 2.764584
v -39.99798 -18.20805 3.976737
v -47.29131 -13.35157 -1.644878
v -46.9659 -15.66607 -1.503367
v -45.87044 -13.73658 -0.2942813
v -45.63725 -14.7373 -0.1207789
v -44.64742 -15.5642 0.7090153
v -45.59832 -16.83443 -0.2555494
v -44.39365 -12.93879 0.9781466
v -54.38317 -7.448483 -10.13211
v -54.67526 -5.758235 -10.47869
v -34.93927 -23.98392 5.852792
v -43.83595 -40.35904 -8.177328
v -50.09467 -32.09394 -11.8631
v -50.68492 -29.74413 -11.47957
v -51.23487 -31.31436 -13.54692
v -50.952 -33.55898 -14.51047
v -52.36839 -30.01692 -15.06535
v -52.23113 -32.22731 -16.30313
v -49.99344 -31.04864 -11.04096
v -49.18618 -33.5747 -11.28163
v -51.75132 -34.409 -16.88027
v -52.22621 -34.90062 -18.35341
v -53.38877 -32.65617 -19.51877
v -53.45836 -30.32627 -17.92239
v -54.29251 -30.75651 -20.6024
v -53.20456 -28.55533 -15.98701
v -53.96539 -29.09737 -18.3563
v -53.89727 -27.01713 -16.68179
v -41.3688 -16.04873 3.214041
v -43.25339 -16.86444 1.779068
v -42.78119 -15.75839 2.216947
v -43.65685 -14.78478 1.564048
v -41.76407 -13.90869 2.948559
v -43.36593 -11.83096 1.733784
v -40.3895 -16.7377 3.834623
v -54.57005 -27.05714 -18.55237
v -53.54901 -26.119 -15.23062
v -54.37381 -24.57973 -16.33873
v -43.89007 -42.96819 -10.21821
v -47.08253 0.2835252 -2.164627
v -48.33778 0.1390947 -3.198103
v -48.73737 1.539791 -3.888136
v -45.57929 -2.151486 -0.5767367
v -50.43547 1.340714 -5.492221
v -50.77762 3.051247 -6.314305
v -49.52474 3.826501 -5.267626
v -49.04858 2.499722 -4.424978
v -53.62696 -33.35101 -20.76794
v -52.58819 -35.05171 -19.38227
v -53.01219 -35.86605 -21.22446
v -54.17264 -33.31966 -22.34507
v -54.16257 -32.15791 -21.33508
v -54.6236 -31.95301 -22.58196
v -51.81368 -37.03953 -19.21076
v -50.94172 -35.99592 -16.36107
v -51.15921 -36.64928 -17.38188
v -50.89899 -37.9739 -17.93282
v -50.51561 -39.78019 -18.7331
v -51.53838 -38.70813 -20.10486
v -50.92959 -40.12514 -20.05233
v -50.1297 -38.16829 -16.46462
v -49.49897 -39.772 -16.59459
v -49.23056 -42.42563 -18.62038
v -50.13446 -41.5461 -19.70553
v -49.50394 -43.70738 -20.70533
v -48.24094 -43.88168 -18.13993
v -47.37219 -44.63121 -17.25034
v -47.67144 -46.07392 -19.51933
v -48.38499 -41.79713 -16.30186
v -48.65072 -45.24002 -20.63342
v -46.52946 -46.64958 -17.86936
v -48.04921 -39.73366 -13.91811
v -48.02324 -40.84761 -14.8128
v -46.1412 -42.66446 -13.28393
v -48.32301 -38.21327 -13.16831
v -46.51607 -39.84356 -11.50971
v -46.76404 -41.03118 -12.87384
v -45.65811 -40.36797 -10.66513
v -44.90146 -43.04749 -11.75072
v -47.07322 -37.46201 -10.60108
v -45.62169 -38.1766 -8.986922
v -44.63236 -41.03106 -9.729982
v -49.91945 -36.24067 -14.51431
v -49.23179 -35.18571 -12.48956
v -48.48781 -35.74293 -11.63892
v -47.00082 -35.23026 -8.949523
v -47.67116 -36.38174 -10.76085
v -45.96737 -43.89808 -14.11762
v -44.77003 -45.03745 -13.27799
v -46.12832 -35.28466 -7.729732
v -47.09554 -42.57949 -14.77043
v -47.01229 -43.50942 -15.45637
v -53.26182 -37.13097 -23.26809
v -48.05075 -35.30518 -10.60908
v -44.53447 0.1083658 -0.3457474
v -44.59876 -0.9665337 -0.154992
v -36.38192 -20.25905 5.785238
v -33.77145 -21.19847 6.76833
v -33.5825 -20.05412 6.949121
v -35.59812 -19.15515 6.241335
v -34.38223 -19.16356 6.734468
v -31.44846 -21.00192 7.479501
v -47.20314 1.714578 -2.633498
v -43.85133 -1.797341 0.4791563
v -45.07746 -4.090653 -0.04042586
v -42.81379 -1.778526 1.062585
v -43.31038 -3.172531 1.019935
v -43.50032 -4.527658 1.060929
v -44.05618 -5.595503 0.7669265
v -44.83527 -6.424132 0.2612231
v -43.50096 -7.117864 1.213437
v -41.44096 -3.45494 2.045633
v -41.46377 -6.00008 2.329368
v -46.04609 -8.311747 -0.5904118
v -46.1767 -6.562593 -0.7524068
v -46.86047 -5.755844 -1.341753
v -44.10662 -9.77064 1.038422
v -42.45451 -8.127615 2.003848
v -45.33618 -11.73882 0.158502
v -46.13355 -9.961778 -0.582962
v -46.27246 -11.35556 -0.6620982
v -41.44074 -9.130328 2.733054
v -42.53036 -10.36398 2.184615
v -41.85585 -11.68937 2.762375
v -46.9317 -9.751831 -1.289778
v -33.62501 -25.24851 6.130546
v -37.80094 -18.36577 5.24496
v -40.00879 -14.68693 4.07678
v -38.54953 -16.11702 4.916555
v -36.51337 -15.53007 5.932207
v -37.29558 -13.86901 5.501051
v -36.72745 -17.15102 5.838479
v -33.46938 -17.841 7.131194
v -33.90313 -15.90316 7.001109
v -38.8684 -12.90879 4.637979
v -36.9389 -11.381 5.403177
v -31.75198 -15.90833 7.674149
v -32.78931 -13.51156 7.257493
v -34.81396 -12.9856 6.488163
v -30.1744 -14.22537 8.02555
v -34.60019 -11.0491 6.296284
v -33.25081 -11.25874 6.810038
v -31.79865 -9.885122 7.008499
v -30.51923 -10.88593 7.567989
v -31.9856 -12.09573 7.354876
v -33.87164 -8.171044 5.962399
v -30.30239 -11.74893 7.764682
v -40.45589 -12.76308 3.730764
v -39.37455 -9.98464 4.025106
v -39.06911 -7.87827 3.843911
v -39.22586 -11.62882 4.311113
v -29.8621 -12.92256 8.001987
v -42.50159 -37.75105 -4.827075
v -43.40672 -37.91319 -5.950756
v -44.87064 -37.13008 -7.256161
v -44.2792 -38.71931 -7.564938
v -46.30924 -47.96547 -19.0838
v -47.36444 -47.83898 -21.20792
v -44.94917 -47.29767 -15.81317
v -45.22288 -48.83059 -18.11545
v -44.94383 -50.39911 -19.66522
v -44.59892 -50.14619 -18.6606
v -45.82884 -49.4152 -20.05031
v -43.39301 -50.31162 -16.70219
v -43.96923 -51.12872 -18.80742
v -44.32572 -51.53834 -20.12023
v -45.42699 -50.72569 -21.21105
v -43.75529 -47.72458 -14.36075
v -42.93737 -49.00972 -14.44427
v -42.13487 -52.11005 -16.85034
v -42.78067 -52.01501 -17.83032
v -42.74667 -48.09526 -13.20834
v -43.73217 -46.34798 -12.95113
v -43.09579 -46.10876 -11.82986
v -41.94969 -47.35123 -11.34754
v -41.48652 -49.0466 -12.34981
v -41.88866 -50.00758 -13.93624
v -41.21459 -51.70042 -14.88604
v -39.79531 -52.4994 -13.73249
v -39.52521 -54.88366 -16.29902
v -38.70802 -54.24617 -14.24863
v -40.73354 -53.06157 -15.81766
v -38.83427 -52.8824 -12.84408
v -37.82403 -54.30268 -13.13781
v -37.41585 -55.41124 -13.89302
v -38.03368 -56.1634 -15.73657
v -37.43681 -57.87222 -17.25369
v -39.03786 -56.27473 -17.4862
v -37.93128 -53.09542 -11.90714
v -36.91487 -57.30646 -15.58511
v -36.15297 -56.87207 -13.97288
v -35.67428 -56.31866 -12.69113
v -35.19753 -58.1876 -14.3077
v -35.04478 -58.92377 -15.08396
v -40.17488 -54.2033 -16.4183
v -41.01348 -53.65329 -17.02732
v -36.47326 -58.60035 -16.79056
v -36.73257 -59.47747 -18.6612
v -40.65678 -54.73989 -17.95558
v -38.61558 -57.88891 -19.26292
v -36.7763 -59.89099 -19.53062
v -45.47168 -46.22883 -15.5398
v -35.28407 -59.97947 -16.99765
v -37.88694 -59.48807 -20.93693
v -39.42375 -57.987 -21.11103
v -34.30257 -60.38737 -16.05769
v -46.41624 -49.71213 -21.88051
v -46.59535 -50.32857 -23.41761
v -48.19467 -47.7657 -23.20976
v -48.33834 -46.23391 -21.25952
v -40.7686 -48.71267 -11.05141
v -46.3464 -44.65143 -15.44432
v -41.88373 -2.260235 1.648408
v -40.32901 -7.061838 3.067291
v -34.1657 -57.39125 -12.00998
v -54.76294 -28.13143 -19.9548
v -54.79095 -29.19094 -20.86698
v -39.29663 -58.94 -22.94751
v -40.76468 -57.53146 -23.25772
v -46.16645 -12.61657 -0.54103
v -46.91433 -12.49464 -1.245555
v -53.645 -1.156948 -8.988264
v -53.02576 0.8628699 -8.466838
v -55.12403 -0.5887142 -11.28875
v -54.14163 0.5847453 -9.958493
v -55.57972 -3.038567 -11.90392
v -54.57098 -3.887783 -10.25239
v -55.80204 -1.914473 -12.32268
v -42.53638 -45.22264 -10.25707
v -34.8135 -45.24068 -2.470015
v -52.10219 -39.69077 -22.6609
v -53.0091 -38.52832 -24.11833
v -52.99413 -39.60622 -25.54317
v -51.79311 -41.5633 -24.23216
v -52.28105 -41.6179 -25.95237
v -53.01938 -40.80289 -27.6075
v -53.69669 -38.47615 -26.60455
v -54.47266 -35.7258 -25.96628
v -54.55016 -36.65396 -27.58213
v -50.83979 -41.40843 -21.25922
v -50.57654 -43.23964 -22.90332
v -49.82597 -44.86905 -23.11283
v -54.20698 -35.42173 -24.54691
v -53.85207 -35.32705 -23.20429
v -54.89557 -35.03222 -26.853
v -47.23033 3.061446 -3.024056
v -34.55712 -27.11526 5.281631
v -54.85957 -8.643136 -11.09706
v -55.6539 -8.853918 -12.65987
v -33.00463 -22.52581 6.840186
v -33.55914 -24.05005 6.381239
v -45.96518 0.7042729 -1.433571
v -44.74507 1.827459 -0.9125647
v -43.7673 1.58578 -0.2357677
v -43.58298 -0.5610449 0.3836767
v -38.38569 -59.988 -23.3844
v -37.52755 -60.23067 -21.84339
v -37.13017 -61.01706 -22.95466
v -55.42042 -15.50188 -14.30757
v -55.93545 -13.69851 -14.79286
v -55.469 -7.16688 -12.0015
v -55.46927 -5.378904 -11.82235
v -56.07376 -5.928946 -12.99463
v -56.17033 -4.456555 -13.06395
v -55.10844 -4.164859 -11.12786
v -56.36795 -7.039975 -13.7672
v -56.69993 -8.868314 -14.98041
v -56.91407 -7.711524 -15.16165
v -57.11356 -6.010027 -15.25735
v -56.75664 -5.277055 -14.34226
v -56.7382 -11.97792 -16.13257
v -55.98177 -10.74227 -13.86209
v -56.54461 -13.45426 -16.25423
v -44.70622 -52.14154 -21.95918
v -45.4241 -52.18961 -23.83163
v -44.37783 -53.14477 -22.98141
v -35.85022 -30.06156 3.777279
v -34.827 -29.38197 4.52096
v -32.78853 -28.55478 5.642359
v -33.8692 -29.63588 4.888283
v -34.67418 -30.46708 4.237282
v -31.51703 -18.19445 7.703014
v -30.61192 -20.08163 7.781684
v -29.52244 -18.35855 8.134484
v -28.90208 -19.88506 8.131861
v -29.73099 -21.69047 7.788805
v -27.54038 -19.6717 8.319682
v -28.59523 -21.40376 8.024238
v -29.51363 -10.70065 7.800845
v -55.56192 -18.50369 -16.00374
v -54.66924 -21.44146 -15.25026
v -54.9631 -21.96103 -16.33349
v -55.94882 -18.58452 -17.15276
v -55.90027 -20.975 -18.39699
v -56.49048 -19.47357 -19.38243
v -56.40571 -21.07833 -20.16575
v -54.9821 -22.73754 -16.8482
v -56.27911 -22.3565 -20.68515
v -55.94407 -23.29997 -20.18325
v -55.30678 -24.50841 -18.92584
v -55.79814 -24.86704 -20.87175
v -57.11691 -19.72701 -21.94848
v -57.12566 -18.3186 -20.93287
v -53.81907 3.155576 -10.05383
v -53.11616 3.880967 -9.327884
v -52.29337 2.612623 -7.92529
v -51.5972 3.795281 -7.4659
v -52.23005 5.111487 -8.595395
v -53.82203 5.604493 -10.7638
v -51.18164 7.021727 -8.035274
v -52.82749 7.541799 -10.08698
v -53.68999 6.565883 -10.8705
v -50.21831 5.954088 -6.640245
v -49.9099 8.86839 -7.318517
v -51.06998 8.764552 -8.509439
v -51.95218 8.497719 -9.386865
v -51.22762 10.67133 -9.242406
v -50.46408 10.01861 -8.264708
v -52.04198 11.47443 -10.2927
v -53.50901 9.492371 -11.46017
v -50.29493 12.45639 -8.717029
v -56.7482 -21.60547 -21.96605
v -55.08556 2.692343 -11.75915
v -40.21938 -58.66338 -24.78549
v -40.4268 -56.01789 -19.50441
v -33.00716 -44.00121 -0.7094062
v -32.66889 -42.08319 0.4217731
v -34.79452 -33.89734 2.938812
v -35.5798 -34.8828 2.072978
v -49.13429 -45.13022 -21.63873
v -54.94376 0.5372269 -11.13297
v -40.31859 -0.7233921 2.038115
v -39.78511 -3.951839 2.858742
v -38.85335 -1.246136 2.711299
v -43.41827 -53.64748 -21.62322
v -54.90136 -30.57653 -22.3051
v -55.49583 -28.18473 -22.43747
v -55.33926 -26.72725 -20.69372
v -56.53296 -25.52411 -24.24753
v -56.20355 -24.88507 -22.38965
v -56.42134 -26.83352 -24.92834
v -55.97878 -28.54461 -24.53991
v -55.44605 -30.00643 -23.7651
v -56.73874 -27.03554 -26.54031
v -50.91376 14.19529 -9.409686
v -49.52966 11.12574 -7.639013
v -49.26552 13.37035 -7.833374
v -48.28941 14.50274 -6.931502
v -50.53707 16.55262 -8.551681
v -49.28964 16.13274 -7.481136
v -48.95302 17.97028 -6.106444
v -49.71684 18.31343 -6.698093
v -50.83393 18.60525 -7.859528
v -50.08829 19.74935 -6.11588
v -50.10138 21.2941 -4.96292
v -49.22733 19.80521 -5.010803
v -48.21843 16.63552 -6.255293
v -47.75189 18.15227 -4.838957
v -48.10528 17.04375 -5.928192
v -51.59423 22.52377 -6.315484
v -51.36863 20.29609 -7.478218
v -51.90739 18.40414 -9.282622
v -52.25701 20.56088 -8.595539
v -47.42844 19.34999 -3.6001
v -47.02358 18.59017 -3.926474
v -48.17789 21.256 -2.655153
v -46.34307 19.32136 -2.824677
v -45.32847 20.41345 -1.101726
v -46.38637 22.08262 -0.2851667
v -46.77034 20.91002 -1.661275
v -48.13721 22.58683 -1.602505
v -49.71332 22.53423 -3.538301
v -48.82149 23.50387 -1.725216
v -45.36398 21.49602 -0.08592766
v -44.51723 20.71199 -0.4239613
v -44.85375 19.55548 -1.653202
v -45.75543 18.94272 -2.744991
v -51.24626 23.65932 -4.986594
v -51.10592 25.54881 -3.60807
v -49.77356 23.72685 -2.764734
v -49.62122 24.70685 -1.936041
v -51.01525 27.60876 -2.430234
v -51.00774 26.47313 -2.930938
v -49.00065 25.62596 -0.5689235
v -49.58473 26.7611 -0.7360516
v -49.02639 27.29536 0.2475937
v -48.28101 25.99465 0.4666389
v -47.54742 24.19391 0.1756452
v -49.68554 27.98397 -0.2870871
v -47.9812 26.90538 1.309151
v -47.74625 28.07728 2.094929
v -46.44216 27.46441 3.140763
v -47.16149 25.46085 1.363482
v -45.47372 24.93245 2.598199
v -43.74808 26.49462 4.819083
v -44.76113 27.62453 4.665434
v -43.23139 25.04908 4.281475
v -47.18036 17.28748 -4.997219
v -49.04124 29.16508 0.9142011
v -53.5062 21.44511 -10.04463
v -52.85208 19.72358 -9.899095
v -53.07924 18.92138 -10.57502
v -53.97529 20.14499 -11.35193
v -54.06625 23.04382 -10.24465
v -53.11302 22.87783 -8.605925
v -47.71049 29.24923 2.530356
v -47.05017 29.43486 3.322035
v -52.68475 23.56027 -7.479053
v -52.91373 25.02516 -7.07608
v -49.11021 30.05007 1.116798
v -48.79737 29.69136 1.40503
v -48.38078 29.91804 1.989138
v -51.86902 27.47005 -4.001392
v -52.33487 16.58633 -10.46658
v -41.70637 23.78527 4.155669
v -44.23999 24.03064 2.879435
v -42.09554 25.25285 5.100914
v -40.65452 24.35205 5.222023
v -41.06351 23.16644 3.902029
v -38.6679 24.31284 6.048673
v -40.22302 24.00751 5.088524
v -38.94375 23.49251 5.297517
v -39.85226 23.01554 4.313208
v -41.05517 22.63467 3.31199
v -42.47467 27.37208 6.149364
v -38.29313 22.90567 4.734988
v -42.4026 22.75123 2.808053
v -40.0456 26.28168 6.869228
v -42.05706 28.59267 6.978868
v -40.5702 27.81225 7.427625
v -38.08652 26.34501 7.761873
v -39.48805 29.09137 8.605368
v -40.82676 29.28711 8.004854
v -37.57513 25.49435 7.407281
v -36.25219 26.54178 8.54926
v -45.63963 28.46633 4.310983
v -43.48632 29.37879 6.385753
v -38.30475 28.74492 8.950634
v -37.35459 23.8699 6.353521
v -37.99109 23.57409 5.790047
v -37.63991 23.0611 5.219371
v -37.51221 22.6758 5.031754
v -38.29781 22.54852 4.490429
v -39.76085 21.98865 3.304818
v -53.26209 27.07757 -6.873787
v -52.21091 26.02327 -5.264384
v -52.78251 28.08962 -5.509484
v -54.25394 21.41223 -11.27424
v -53.46012 16.74602 -11.69245
v -54.67668 18.52296 -12.85932
v -54.01884 19.27804 -11.73787
v -55.12755 16.97925 -13.75514
v -55.07784 20.18328 -13.02211
v -55.35697 18.83484 -13.74866
v -45.87306 30.547 4.782584
v -44.35978 30.72444 6.133529
v -44.23597 31.28868 6.372561
v -43.71814 31.25349 6.79665
v -43.37154 30.70077 6.881871
v -43.20578 31.23433 7.182877
v -42.45938 30.30378 7.415784
v -45.11253 23.53428 1.869377
v -45.68789 23.02245 1.009861
v -43.70219 22.2326 1.601437
v -44.59731 22.09764 0.9752801
v -43.52737 20.83125 0.2291053
v -42.91756 21.70035 1.39823
v -42.49998 20.32668 0.24863
v -43.96498 20.00703 -0.8209181
v -41.67949 21.96056 2.28962
v -42.9404 22.10353 1.828578
v -41.75992 21.10723 1.272461
v -40.96585 21.34386 2.15997
v -44.49571 19.57059 -1.467237
v -48.17414 30.35806 2.36285
v -53.98486 14.42646 -12.5986
v -52.42413 14.52184 -10.89902
v -54.85062 15.59471 -13.54433
v -56.02578 21.41306 -14.28851
v -55.16492 23.05841 -12.29371
v -56.51801 24.1573 -14.66123
v -55.49008 24.83798 -12.42899
v -55.02396 23.95436 -11.72881
v -56.24903 25.09871 -13.94442
v -57.18124 26.42987 -15.81432
v -56.35098 26.63138 -13.91736
v -55.56051 26.08249 -12.25426
v -53.94105 25.33072 -9.041785
v -38.54618 29.51896 9.205061
v -36.35016 25.30178 7.786809
v -35.82235 24.48626 7.498024
v -36.31965 23.9268 6.89957
v -53.84118 27.08711 -8.12073
v -53.86847 29.15155 -7.722026
v -53.37102 29.41881 -6.538495
v -53.02653 30.3286 -5.746046
v -52.55211 29.10744 -4.828409
v -53.4662 32.13224 -6.855474
v -53.89664 30.58634 -7.75176
v -52.80585 31.91006 -5.297418
v -54.24249 32.62193 -8.686417
v -52.96305 33.51267 -5.974941
v -54.78863 28.8802 -9.97604
v -54.49753 27.03424 -9.669561
v -54.80245 25.05638 -10.8716
v -53.75584 34.33716 -7.794276
v -50.8316 28.51231 -1.850902
v -41.52012 20.5163 1.071611
v -47.09521 15.97949 -5.603871
v -52.15205 32.91938 -4.066972
v -52.31253 30.34712 -4.140738
v -52.02141 29.17756 -3.722571
v -50.1142 28.82588 -0.6055796
v -57.13954 21.91332 -16.23287
v -56.7165 19.0103 -15.87162
v -57.59423 21.42325 -17.16273
v -57.77023 23.45568 -17.36166
v -42.61713 31.48432 7.700234
v -41.72813 31.07585 8.170369
v -41.47933 30.29122 8.037119
v -36.24805 23.26145 6.0046
v -43.88687 19.38636 -1.261721
v -44.56146 19.0584 -1.942271
v -52.61656 12.79886 -11.07215
v -51.74967 14.2444 -10.2195
v -57.135 27.98247 -15.63573
v -54.7682 13.68961 -13.51228
v -55.48672 12.66579 -14.3613
v -55.86547 15.161 -14.88876
v -53.77464 11.57406 -12.20157
v -55.91476 16.65554 -14.87326
v -54.91764 9.850071 -13.28953
v -56.07384 11.00078 -14.97339
v -55.07311 7.944666 -13.0854
v -54.85464 6.289733 -12.36429
v -56.64985 8.097995 -15.38049
v -55.91004 5.524153 -13.72808
v -56.64235 3.204559 -14.47225
v -57.53683 3.396774 -16.1375
v -55.93276 2.787657 -13.17636
v -56.70255 16.86847 -16.04795
v -56.17232 18.0332 -15.11825
v -45.63321 17.57162 -3.790607
v -35.3959 23.53055 6.696665
v -36.09456 23.53829 6.410743
v -35.3242 26.48433 8.817452
v -35.65968 25.37655 8.115852
v -35.57922 27.64226 9.367213
v -33.75378 26.96233 9.549526
v -34.37645 26.05814 8.964668
v -34.17275 24.72513 8.277086
v -33.79806 -60.25063 -15.03432
v -30.80553 -38.01794 3.241993
v -32.7588 -36.2407 3.076338
v -32.335 -34.30439 4.047168
v -33.84276 -34.94915 3.027183
v -30.93824 -35.39704 4.31401
v -41.65177 -54.88094 -20.04054
v -42.19284 -54.81949 -20.99279
v -41.72017 -55.89151 -21.95307
v -40.31244 -57.08392 -21.23262
v -41.80199 -53.78037 -18.56385
v -43.29515 -54.6352 -23.26772
v -42.38848 -55.84491 -23.56579
v -42.54395 -56.43647 -25.62401
v -43.80663 -54.5208 -24.42598
v -39.07571 29.89832 9.155271
v -37.35521 29.68789 9.777539
v -41.43845 -57.11392 -24.0644
v -41.37481 -56.60567 -22.61726
v -56.40237 -23.64063 -22.16745
v -54.03645 -38.51152 -28.12341
v -36.88785 -54.67041 -12.36157
v -57.06955 -14.97765 -18.56076
v -56.18267 -15.89863 -16.37727
v -56.34353 -17.00109 -17.41843
v -33.58496 28.6363 10.43863
v -34.73611 27.84842 9.733066
v -36.88398 28.14241 9.21201
v -35.26384 28.89055 10.13878
v -31.07095 -7.993698 6.79271
v -30.42668 -9.239895 7.266514
v -29.19091 -9.243745 7.606591
v -30.14602 -7.217341 6.839272
v -56.92287 14.40965 -16.40042
v -56.67998 13.01128 -16.01898
v -56.00116 12.20846 -15.00655
v -57.05518 11.87897 -16.48372
v -58.00077 13.16261 -18.08339
v -58.0024 14.10774 -18.13008
v -57.74707 10.59619 -17.47285
v -59.07357 12.07267 -19.94129
v -47.54398 30.97441 3.171176
v -47.03223 30.7395 3.659562
v -36.52848 -5.102686 4.292742
v -36.00328 -6.659655 4.837102
v -36.24503 -9.158879 5.309888
v -38.00914 -8.508792 4.438055
v -34.89662 -7.648119 5.46995
v -34.24033 -5.341277 5.089549
v -32.8167 -59.26947 -12.46435
v -33.30757 -59.82156 -13.77291
v -32.49244 -53.41426 -6.820783
v -31.97872 -55.11267 -7.726571
v -32.92615 -54.58263 -8.092492
v -34.38395 -54.77719 -9.650921
v -51.43991 28.56276 -2.820945
v -51.2576 29.19897 -2.331463
v -31.73985 -58.35573 -10.25713
v -31.83882 -60.6516 -12.76351
v -31.05169 -41.67909 1.324062
v -30.29199 -43.74986 0.5098449
v -31.47573 -40.61477 1.70572
v -29.15443 -16.23322 8.289426
v -27.3016 -14.09171 8.582563
v -27.38276 -15.72361 8.579715
v -28.8952 -12.67087 8.197594
v -24.53426 -14.88373 8.894292
v -25.10042 -12.08144 8.838938
v -27.27289 -12.12808 8.48383
v -28.57363 -10.89605 8.052305
v -26.01958 -10.43088 8.543384
v -26.92963 -8.193241 7.945093
v -25.18424 -9.164265 8.562976
v -24.17748 -11.23198 8.963479
v -56.00079 -14.67149 -15.33658
v -35.70816 -55.27332 -11.58513
v -34.39451 -56.15192 -10.99961
v -35.85109 -54.25513 -10.66624
v -35.307 -54.75568 -10.57511
v -34.22285 -55.64525 -10.30819
v -33.3508 -55.1255 -8.957222
v -33.22584 -55.93955 -9.561861
v -32.89091 -55.77562 -9.116251
v -32.21927 -56.18948 -8.85592
v -32.86047 -57.46526 -10.62351
v -32.75547 -55.29816 -8.575826
v -44.19192 -55.06679 -27.42841
v -44.35824 -54.5593 -26.43451
v -56.56937 -2.535669 -13.76656
v -49.85775 29.9151 0.05740836
v -57.72751 6.571186 -16.95801
v -58.72645 6.952783 -18.88961
v -58.94959 8.567914 -19.47206
v -45.06487 31.39181 5.686605
v -38.05463 31.07385 10.15738
v -36.78053 30.42621 10.39078
v -35.74425 29.56202 10.31223
v -24.16174 -7.975664 8.622409
v -23.44231 -9.683371 8.999878
v -52.53341 35.24067 -5.432758
v -52.05125 34.45131 -4.243045
v -51.79686 36.10872 -4.102766
v -51.3522 35.05059 -3.037101
v -51.35412 33.71106 -2.62459
v -51.58783 32.79735 -2.891569
v -52.05418 36.97573 -4.757765
v -50.63577 35.67912 -1.954937
v -50.79064 34.12289 -1.698682
v -52.87473 36.69387 -6.279006
v -52.19366 38.2061 -5.177475
v -52.5456 39.28806 -5.936141
v -53.0754 38.47641 -6.862589
v -51.50381 38.25693 -3.97447
v -51.62781 39.9776 -4.378841
v -50.68467 39.10768 -2.744128
v -51.30049 40.97728 -3.902704
v -51.56993 42.58817 -4.450004
v -50.61781 42.61187 -2.967649
v -50.65949 40.88682 -2.873045
v -50.81145 37.39046 -2.668392
v -52.57208 40.97813 -6.045905
v -49.78491 37.98213 -1.152952
v -49.78688 39.93599 -1.482456
v -49.08667 38.9102 -0.3130344
v -50.39946 44.90421 -2.781098
v -51.33775 45.1516 -4.160252
v -51.16426 47.46695 -3.975163
v -49.68124 46.38182 -1.806946
v -49.62189 43.46344 -1.585594
v -48.38348 45.84613 -0.1015516
v -49.46065 47.44498 -1.561524
v -48.98184 44.40523 -0.7819524
v -48.45811 43.44484 -0.06001024
v -48.02665 44.11386 0.4275499
v -48.89977 42.74363 -0.5710372
v -48.94251 47.5563 -0.8887087
v -47.12757 43.85942 1.57894
v -47.51093 42.89475 1.188948
v -48.50803 48.52725 -0.380974
v -47.34067 48.25904 1.06431
v -48.10227 49.342 0.1021487
v -49.9497 47.9138 -2.283306
v -46.68093 42.63066 2.197262
v -48.13295 41.77831 0.527917
v -46.80648 40.59441 2.323465
v -46.09053 41.79421 2.943919
v -45.75334 44.32018 3.050338
v -44.96603 42.86409 4.014823
v -45.61375 41.09213 3.546941
v -46.96271 46.92046 1.527514
v -46.64966 45.12066 2.013236
v -46.09859 47.38672 2.49487
v -45.07046 45.93002 3.680631
v -45.24742 47.72737 3.398451
v -46.176 49.31722 2.348007
v -44.59076 50.27859 4.007463
v -44.01885 47.44064 4.636944
v -43.68483 48.73997 4.931797
v -45.36311 52.02603 3.142347
v -44.47606 52.3182 4.096255
v -45.34721 53.71313 3.121949
v -44.18135 54.32279 4.336492
v -43.63766 52.51311 4.948285
v -43.71138 51.08958 4.878816
v -42.33375 51.22412 6.213113
v -43.922 55.79429 4.545758
v -42.71897 52.64687 5.840041
v -42.67509 55.18274 5.809786
v -40.99889 53.20656 7.410158
v -42.32264 49.18276 6.215494
v -40.57472 48.90393 7.749937
v -45.33672 54.99851 3.057946
v -44.91909 57.45942 3.366076
v -44.01267 58.45944 4.24639
v -43.24633 57.92438 5.09503
v -44.59843 60.58518 3.339608
v -42.13213 58.11065 6.20577
v -42.57631 60.19895 5.516552
v -41.48521 47.63091 6.97897
v -42.65936 47.32454 5.913113
v -39.98676 46.77259 8.253364
v -41.99779 46.56984 6.534523
v -40.27853 48.4889 7.982019
v -40.7944 45.68517 7.614252
v -42.44161 45.47076 6.189423
v -41.52559 44.55696 7.051987
v -44.18493 61.92218 3.56612
v -42.67106 62.2088 5.129427
v -40.75233 51.78786 7.61611
v -40.1252 54.34085 8.190679
v -39.0299 54.02697 9.087534
v -38.42327 53.235 9.571712
v -39.33313 50.72314 8.807249
v -41.11449 55.51677 7.277898
v -45.89394 56.78927 2.306608
v -46.0229 58.46524 1.973698
v -47.41032 56.09909 0.5675116
v -46.22198 54.77406 2.063809
v -47.2396 54.76726 0.8782434
v -47.29489 59.41418 0.3086528
v -48.5586 58.31746 -1.194295
v -46.8761 60.88103 0.6103565
v -47.54761 60.02604 -0.1108165
v -47.35241 53.59792 0.7976514
v -48.22979 53.19335 -0.2400034
v -48.66294 54.58197 -0.8946138
v -48.30868 56.15611 -0.5764472
v -48.84667 53.54343 -1.053318
v -49.59948 51.75789 -1.926298
v -48.87733 50.37791 -0.9266724
v -49.67938 53.32639 -2.154782
v -41.80736 60.41504 6.237811
v -46.26223 51.59458 2.170304
v -50.30756 53.299 -3.006751
v -50.48822 49.92622 -3.067804
v -50.94419 51.85368 -3.794081
v -50.0242 49.62545 -2.400157
v -51.61729 53.21088 -4.884751
v -51.28961 53.85308 -4.472557
v -50.46899 54.39598 -3.319668
v -48.80227 49.22865 -0.7662625
v -49.29799 48.48098 -1.372833
v -52.33066 50.1511 -5.80336
v -51.44596 49.78186 -4.457763
v -51.88501 51.85106 -5.210994
v -50.79148 48.19436 -3.461513
v -40.32314 49.73965 7.96766
v -38.37626 51.61526 9.586588
v -38.27419 50.13342 9.606751
v -38.67908 48.78272 9.271773
v -38.15931 45.97267 9.656244
v -37.46812 46.8885 10.15228
v -36.76806 47.61968 10.66876
v -36.45339 49.02914 10.92809
v -39.33521 44.9019 8.795136
v -40.44408 43.23927 8.053332
v -38.92591 43.73597 9.202339
v -39.88474 41.67155 8.707394
v -41.45376 43.05351 7.222054
v -37.25241 51.96069 10.45771
v -37.13074 43.85287 10.50917
v -38.0425 43.15381 9.904652
v -36.92909 52.98818 10.72532
v -37.09773 54.59541 10.61594
v -35.43025 51.33863 11.73374
v -38.73701 41.17445 9.669161
v -36.99451 56.01022 10.69813
v -35.90102 54.52598 11.49035
v -35.0041 53.69883 12.08074
v -38.01993 55.12553 9.911135
v -38.8859 55.92466 9.202617
v -34.86277 55.64371 12.25346
v -38.77148 39.05936 10.08488
v -42.16213 41.79465 6.796687
v -42.40296 43.8516 6.326053
v -44.3142 41.34919 4.872995
v -44.21925 43.61112 4.66229
v -43.79129 45.16497 4.93819
v -43.00241 45.05612 5.700988
v -43.50105 46.48866 5.155457
v -43.23886 39.2188 6.360319
v -41.56675 40.21963 7.682448
v -40.98444 38.64748 8.449832
v -42.15395 38.10675 7.591756
v -41.68169 36.55062 8.403106
v -42.81748 36.79501 7.37549
v -44.51532 38.31116 5.380727
v -43.67147 36.80257 6.550802
v -44.02689 36.41062 6.357726
v -44.54515 36.83928 5.74669
v -45.34488 36.40431 5.031376
v -45.53248 37.03361 4.633845
v -45.37934 38.30386 4.464435
v -43.52446 35.53891 7.013251
v -44.79856 35.9014 5.760804
v -44.89801 40.26336 4.464639
v -37.02297 45.63889 10.48752
v -35.89741 49.80682 11.3316
v -33.69193 51.58755 12.86129
v -33.09917 56.3166 13.39434
v -33.04336 54.17022 13.3758
v -33.35235 48.97331 12.97233
v -34.63252 48.19136 12.11619
v -33.54429 47.66969 12.8065
v -32.1907 48.43309 13.63567
v -31.60535 50.99873 14.11873
v -34.48323 46.82476 12.20408
v -36.07685 46.24879 11.14594
v -35.02376 45.76036 11.8489
v -34.7471 44.32581 12.06745
v -36.21937 43.46516 11.14297
v -34.2939 45.60196 12.32015
v -30.6319 50.37168 14.60499
v -30.69104 47.39997 14.44982
v -29.49667 48.88059 15.15804
v -29.46467 52.31832 15.30907
v -29.14211 50.09149 15.38069
v -28.99241 53.59272 15.61942
v -29.94778 53.55159 15.12521
v -27.66296 52.5458 16.22979
v -27.62175 51.28193 16.17029
v -27.92395 49.74598 15.93609
v -33.30647 46.36229 12.93184
v -35.47624 42.34328 11.73498
v -33.27565 45.32608 12.94091
v -31.7799 47.13212 13.8475
v -32.37614 46.37604 13.48923
v -28.9876 47.6089 15.33231
v -28.96465 46.07011 15.31561
v -30.67053 46.14896 14.43607
v -27.83935 47.41565 15.8557
v -26.00759 48.07225 16.73372
v -26.5039 46.14592 16.45466
v -25.76237 44.14554 16.70751
v -26.83511 44.90576 16.27063
v -27.9971 45.61375 15.76692
v -39.53028 38.74823 9.600779
v -47.15898 51.94397 1.118077
v -46.21961 52.79475 2.202238
v -52.42815 46.6582 -5.885144
v -31.96118 52.4823 13.97499
v -30.60418 54.0885 14.78669
v -47.51601 40.24497 1.507792
v -48.66803 40.52218 -0.03436055
v -44.12177 62.43021 3.547468
v -32.20321 45.38355 13.60949
v -32.17313 44.34706 13.63228
v -32.85452 42.88193 13.28388
v -33.24972 44.06524 12.99935
v -30.27049 44.49416 14.62966
v -31.28848 42.71687 14.15881
v -31.74247 41.04447 14.03138
v -29.80498 42.43129 14.92559
v -40.92664 57.96454 7.363579
v -39.8 57.87868 8.343637
v -40.2187 56.88557 8.027102
v -52.62927 44.06388 -6.1575
v -53.30725 41.01537 -7.357401
v -53.74123 43.12547 -8.100586
v -54.13324 40.48271 -8.914121
v -54.72118 43.40586 -9.897374
v -54.23293 44.71082 -8.91404
v -54.6175 46.98041 -9.509165
v -53.97808 46.96712 -8.406631
v -55.07331 44.56018 -10.3954
v -55.64246 46.73711 -11.37582
v -55.14444 48.19185 -10.4491
v -56.07816 44.57095 -12.46827
v -55.3952 43.45531 -11.16798
v -55.82837 42.90445 -12.087
v -56.64293 43.51148 -13.58452
v -54.89781 41.10036 -10.33298
v -56.92008 44.33817 -14.04056
v -56.63876 47.17108 -13.2889
v -55.43368 40.23632 -11.47668
v -56.07387 41.5555 -12.72062
v -56.06115 40.00999 -12.85324
v -56.59706 40.49495 -13.90395
v -57.08787 40.96526 -14.9224
v -57.36826 43.72993 -15.1978
v -57.37409 42.3742 -15.33133
v -56.833 38.66812 -14.62023
v -56.22678 38.33732 -13.27847
v -57.77283 40.64198 -16.49833
v -57.41514 38.73132 -15.91566
v -55.64651 38.87341 -12.00269
v -55.55152 37.63616 -11.83407
v -55.93034 36.3192 -12.67406
v -57.15158 36.95583 -15.4693
v -56.64204 34.67398 -14.33763
v -58.0051 37.67182 -17.39348
v -56.42907 48.42962 -12.85478
v -47.03365 50.34551 1.350337
v -47.84615 50.76908 0.38263
v -33.96301 56.58395 12.83607
v -33.67982 57.61457 13.01573
v -32.39231 58.81061 13.81894
v -34.93192 58.57048 12.13193
v -31.53257 56.78001 14.34513
v -32.02415 55.03986 14.02637
v -29.58222 58.55236 15.37927
v -29.9611 56.64142 15.20142
v -30.23394 55.61105 15.03654
v -55.75457 34.19437 -12.31806
v -26.84636 50.08097 16.48034
v -53.67517 38.88981 -7.985199
v -54.58727 39.50954 -9.769494
v -55.01073 38.10089 -10.65782
v -54.33083 35.88654 -9.186311
v -53.9427 36.96914 -8.46475
v -57.66669 35.07721 -16.79745
v -56.80862 32.82364 -14.75622
v -57.20794 32.86285 -15.69501
v -36.87974 41.22109 10.9669
v -49.41134 57.85673 -2.27953
v -49.65668 59.76488 -2.907611
v -48.59845 60.06077 -1.48596
v -50.01558 58.91035 -3.264851
v -49.80621 55.14925 -2.513453
v -50.3206 56.06917 -3.314505
v -50.3441 57.7846 -3.57277
v -50.80719 59.8577 -4.593063
v -28.72944 42.85923 15.42221
v -29.31506 43.91991 15.13132
v -27.78338 41.98308 15.85965
v -29.50691 40.88834 15.10589
v -27.97697 40.16246 15.82087
v -29.05065 38.28704 15.28234
v -24.88504 48.30021 17.20866
v -24.64356 49.61207 17.35945
v -25.2015 50.95399 17.20951
v -24.42796 52.03389 17.55265
v -26.24352 52.27931 16.82502
v -24.47842 53.70606 17.62358
v -25.66694 53.69867 17.14731
v -22.76005 53.64829 18.2344
v -23.05543 50.69774 18.01107
v -27.17602 54.09197 16.51196
v -25.17203 55.64116 17.4024
v -22.03569 51.73845 18.40513
v -34.27967 41.90538 12.53786
v -38.55602 57.55144 9.42933
v -37.37611 57.32342 10.36351
v -40.14204 55.89923 8.130686
v -37.25492 58.72884 10.43268
v -39.57573 59.12035 8.474539
v -38.65932 60.22707 9.152074
v -51.56384 57.61947 -5.303157
v -50.93743 59.08818 -4.647413
v -54.3065 48.38408 -9.018538
v -54.87281 49.78658 -10.02771
v -22.60365 49.06943 18.09113
v -22.22199 47.10659 18.12883
v -23.38507 47.70061 17.72808
v -23.24006 45.76973 17.70122
v -23.66984 46.77881 17.59008
v -20.89564 47.91648 18.60302
v -19.22294 45.50224 18.98569
v -23.04532 44.93567 17.74836
v -35.29697 57.89347 11.90455
v -34.29675 59.92271 12.48057
v -33.46886 60.59752 13.00943
v -49.3068 37.28003 -0.229968
v -48.44234 37.51214 0.9239199
v -48.36931 39.00159 0.6332874
v -47.3164 37.96393 2.266968
v -48.46391 35.00119 1.647528
v -46.50391 39.63747 2.836284
v -47.86124 35.77755 2.219284
v -49.97358 35.74472 -0.8081298
v -49.39315 33.48104 0.69235
v -49.73189 34.5054 -0.03274035
v -50.34138 33.94632 -0.9268489
v -47.50183 36.69341 2.385995
v -46.7792 36.16857 3.472931
v -47.90039 34.54436 2.537297
v -21.81972 50.31798 18.41578
v -20.42729 51.74771 18.92469
v -20.35781 50.24035 18.88144
v -18.56233 51.56302 19.43953
v -18.90222 47.7631 19.1974
v -33.61244 41.26175 12.98959
v -32.7948 40.60924 13.51322
v -26.14105 55.87392 17.00301
v -23.49678 56.91562 18.02455
v -25.27848 58.38869 17.32787
v -23.13671 55.37814 18.14305
v -23.0029 58.66555 18.17818
v -21.40981 57.13319 18.72107
v -21.64332 55.59166 18.63625
v -52.20784 53.24912 -5.771722
v -52.72418 51.95153 -6.444013
v -28.01127 55.61213 16.16618
v -28.23664 54.60587 16.02655
v -28.00752 57.09644 16.18216
v -29.21471 55.9792 15.56668
v -49.80035 41.69884 -1.720503
v -40.60717 59.85332 7.476526
v -41.00254 60.99538 6.95657
v -39.76191 61.79129 7.999186
v -38.45419 61.90834 9.118746
v -36.37057 57.63698 11.1251
v -36.10471 56.83345 11.35661
v -51.05401 55.12033 -4.252951
v -52.00711 55.23538 -5.654564
v -38.44891 -3.665545 3.334942
v -39.43221 -5.929454 3.323272
v -37.5487 -4.809749 3.860867
v -24.80408 43.34639 17.0639
v -22.28422 43.08094 17.9319
v -24.88318 40.65131 16.94094
v -23.4671 41.24331 17.43855
v -21.22788 40.24607 18.0931
v -20.47746 41.8929 18.41236
v -26.50794 41.04839 16.36616
v -26.66586 42.98855 16.29857
v -28.30607 43.91547 15.60077
v -27.53781 43.01873 15.93201
v -27.46355 44.07517 15.97
v -27.87935 44.33764 15.78936
v -28.21262 44.98378 15.66015
v -23.56209 40.15447 17.35536
v -24.47389 37.56941 16.899
v -22.03991 39.1283 17.73694
v -25.54856 39.00631 16.67061
v -22.28964 37.84113 17.53325
v -23.79897 37.63547 17.10064
v -40.79136 1.05863 1.434734
v -57.1545 45.33162 -14.40155
v -57.01165 46.48098 -14.08581
v -44.7644 59.22357 3.321598
v -57.52057 18.3231 -17.27011
v -40.00001 37.53316 9.46762
v -51.60455 -43.62795 -27.06756
v -46.22635 2.261791 -2.040231
v -53.30725 49.08577 -7.336484
v -53.21706 48.21135 -7.169951
v -55.21402 -25.7564 -19.53638
v -40.1554 29.55878 8.488201
v -35.68208 30.49288 10.80367
v -42.17456 1.493365 0.664506
v -42.5121 -0.5653266 0.963545
v -53.4507 37.07211 -7.450669
v -53.55824 35.77013 -7.542913
v -49.0144 6.388431 -5.613202
v -47.50665 4.352331 -3.618898
v -47.91525 6.290772 -4.539409
v -47.11754 8.162009 -4.356205
v -48.60154 8.543789 -5.893653
v -51.5476 2.585145 -7.064221
v -41.38284 -57.73174 -25.68482
v -42.15297 -57.35227 -27.31921
v -42.90078 -56.62431 -27.72648
v -40.96598 -58.83437 -28.91202
v -40.12951 -59.39176 -27.57955
v -41.53504 -58.14656 -28.06225
v -30.77897 -44.44835 -0.02227823
v -28.70451 -44.65616 0.4310855
v -29.37172 54.9793 15.46319
v -36.28291 -3.597749 4.042031
v -28.57842 -7.657248 7.385811
v -32.14149 39.25226 13.97443
v -29.75159 -36.74105 4.270908
v -50.17244 41.98052 -2.278705
v -48.15318 11.81533 -6.449792
v -47.37418 14.36658 -6.101549
v -57.54701 -17.94969 -22.4272
v -57.75684 -16.41081 -22.05056
v -57.7725 -18.48687 -23.90363
v -57.90314 -17.19336 -23.43911
v -58.17634 -16.73585 -24.42484
v -56.93058 -16.48315 -18.93422
v -56.17919 0.3332554 -13.17051
v -57.28094 -1.205452 -15.27136
v -57.03366 0.1177144 -14.82359
v -57.12648 2.097973 -15.1884
v -35.0434 40.79322 12.21649
v -35.09953 38.96366 12.44515
v -37.51604 39.41143 10.90487
v -36.50992 37.93863 11.79775
v -21.11229 37.51394 17.80618
v -22.42684 37.29402 17.50242
v -35.89815 -31.18922 3.335156
v -48.54088 34.03513 1.8059
v -32.60535 -61.27164 -14.69687
v -32.11039 -62.56178 -15.93423
v -31.52068 -62.19683 -14.34599
v -31.24457 -63.72991 -16.48984
v -32.48341 -63.16331 -17.78016
v -34.23775 -60.87972 -16.75569
v -33.90939 -62.2205 -18.59314
v -32.90042 -63.38037 -19.1057
v -35.03457 -61.30576 -18.95522
v -30.3729 -63.54348 -14.54457
v -31.11803 -64.70264 -18.40137
v -30.10987 -65.66766 -18.68188
v -30.44819 -65.99726 -20.86943
v -32.4088 -64.24947 -20.25657
v -28.79101 -66.59116 -18.12555
v -28.95053 -66.98728 -20.1811
v -35.29601 -61.80526 -20.6023
v -36.10071 -61.37 -21.35002
v -45.80809 -52.55397 -25.96966
v -47.21219 -50.427 -25.49332
v -47.50534 -49.54995 -24.49658
v -48.70182 -48.2651 -25.75331
v -47.26807 -50.99445 -27.1202
v -47.02603 -51.73695 -28.46777
v -48.51463 -49.72194 -28.88929
v -49.99635 -46.86616 -27.62438
v -49.79531 -47.71553 -29.01668
v -48.37389 -50.36327 -30.74868
v -49.24738 -49.01791 -30.59836
v -49.82159 -48.05498 -30.40265
v -46.1868 6.697298 -3.171406
v -45.09247 -53.33571 -25.56396
v -45.96358 -53.23304 -28.80025
v -43.88077 -55.69241 -28.52521
v -44.7676 -55.01984 -30.34387
v -46.16583 -53.50021 -31.64488
v -43.68573 -56.27596 -30.54836
v -45.18493 -54.8037 -32.48867
v -42.78456 -57.32631 -32.14952
v -42.39661 -57.64914 -30.78597
v -42.45537 -57.66002 -33.70274
v -43.68649 -56.4796 -33.58667
v -41.59563 -58.45795 -32.08156
v -41.44503 -58.55334 -34.22846
v -42.06068 -57.90852 -35.61477
v -42.56863 -57.18871 -28.60819
v -57.13958 -21.87003 -23.92381
v -57.77798 -19.70208 -25.07988
v -43.46582 -56.62558 -35.6476
v -29.90301 60.27302 15.14504
v -45.96451 60.05143 1.83965
v -45.88161 62.87589 1.43764
v -54.92437 34.27878 -10.35314
v -55.05216 32.50719 -10.56817
v -55.24766 31.66416 -11.03399
v -54.63076 31.13986 -9.551223
v -55.09047 30.43175 -10.63893
v -55.83442 30.64245 -12.41558
v -56.26775 32.92742 -13.52033
v -47.16309 -51.98411 -30.28647
v -55.25443 -32.03786 -24.98295
v -56.22139 -29.43596 -26.40571
v -55.84606 -31.98602 -27.35633
v -42.52496 -57.27948 -37.75106
v -41.74741 -58.00082 -37.26279
v -37.44344 61.00629 10.07564
v -50.8872 33.15822 -1.638553
v -50.93663 31.38931 -1.488617
v -34.76344 -62.82548 -22.03644
v -36.13671 -61.95789 -23.15099
v -34.96415 -63.31809 -24.84806
v -35.91827 -62.65726 -25.14013
v -34.71111 -34.83517 2.598317
v -39.65904 -56.96315 -19.65129
v -19.92384 42.88602 18.63816
v -50.95927 -43.78202 -24.92162
v -50.21917 -45.76079 -25.97063
v -50.96453 -44.81637 -26.90524
v -50.89366 -45.71251 -28.84784
v -56.37706 49.68396 -12.71427
v -55.53838 27.76729 -11.93479
v -55.44746 29.80306 -11.53453
v -55.9088 27.28999 -12.84203
v -56.33578 28.17023 -13.70848
v -56.11562 29.4266 -13.12616
v -56.85302 29.47215 -14.90088
v -56.60144 30.77335 -14.29619
v -57.52176 29.31393 -16.47692
v -57.29005 30.64254 -15.92938
v -57.0384 31.45584 -15.29245
v -58.33735 29.76247 -18.43301
v -58.04113 28.19031 -17.72001
v -57.95204 31.1707 -17.50149
v -36.75059 -1.03707 3.356598
v -58.43906 32.22042 -18.67296
v -58.96261 28.57361 -19.94886
v -58.01302 26.55955 -17.68091
v -58.65559 26.50316 -19.1724
v -59.28799 26.29902 -20.68354
v -57.55306 25.16806 -16.7422
v -58.2805 25.21067 -18.30515
v -58.54522 23.88027 -18.91754
v -58.70411 24.73306 -19.2478
v -39.00607 31.02216 9.652606
v -38.94763 31.64076 9.941553
v -26.95507 58.31973 16.64622
v -28.62863 58.03293 15.8844
v -27.09086 59.78481 16.52858
v -28.19255 59.71592 16.02946
v -25.75333 60.13354 17.06701
v -25.67676 61.69296 16.99464
v -27.11314 61.09108 16.43466
v -26.3517 63.40957 16.49495
v -24.79211 62.86274 17.19419
v -24.4838 60.47784 17.5465
v -28.37502 61.21403 15.83459
v -37.74011 41.70802 10.30591
v -57.29708 -9.29037 -16.64567
v -33.88479 39.5733 13.06006
v -37.21355 62.99758 10.00037
v -38.84674 63.22746 8.618479
v -37.76506 63.75191 9.434782
v -37.25553 63.56512 9.884206
v -28.44018 63.72275 15.48907
v -29.06826 62.94294 15.29163
v -26.57403 65.24557 16.07552
v -33.58431 -63.19251 -20.15949
v -27.65955 -56.34463 -5.091358
v -54.2891 -38.91278 -30.41734
v -54.53383 -37.78851 -29.46653
v -46.4252 62.59563 0.834567
v -58.76126 18.25918 -19.4851
v -57.20275 16.25092 -16.84893
v -57.81763 15.12927 -17.838
v -58.76713 15.53701 -19.51236
v -29.35684 45.19421 15.12238
v -32.54615 25.78946 9.303682
v -49.12498 -49.47817 -31.97563
v -21.33726 59.54559 18.6413
v -26.61287 36.67493 16.07896
v -26.84663 38.10082 16.14564
v -27.77634 38.99957 15.9054
v -21.09859 53.5088 18.77317
v -19.55112 53.83205 19.23081
v -49.27797 61.55348 -2.712324
v -49.51058 -45.88684 -23.84615
v -49.16901 -46.7757 -24.31665
v -58.81929 10.05224 -19.32934
v -48.53736 62.48379 -1.876905
v -47.56068 61.77777 -0.4358242
v -47.41582 63.38302 -0.6054721
v -47.92466 64.37321 -1.567134
v -46.97104 64.90615 -0.3903866
v -48.62651 64.02717 -2.423005
v -47.97977 66.14446 -2.068215
v -49.75438 64.15826 -4.034882
v -50.3223 61.28864 -4.136738
v -49.90078 62.57962 -3.857375
v -48.89834 65.34619 -3.163774
v -49.05209 66.70695 -3.68623
v -47.19917 67.87395 -1.55511
v -47.10004 66.85712 -1.109204
v -29.66846 -64.63194 -15.19297
v -29.5481 -63.54031 -13.15096
v -30.06677 -65.15038 -17.15305
v -43.09053 34.83148 7.511795
v -36.99567 -61.57123 -24.47809
v -40.96726 37.42541 8.728528
v -54.98579 35.55674 -10.56434
v -28.35136 44.58772 15.58984
v -58.55949 4.525609 -18.34183
v -57.49672 32.12556 -16.39085
v -43.41667 -56.56079 -36.98205
v -50.4865 -46.54498 -29.16135
v -30.5672 62.6991 14.5558
v -30.81105 61.84607 14.51687
v -29.63677 61.63734 15.16098
v -29.23525 64.52182 14.97285
v -28.12376 65.11513 15.40107
v -30.33283 65.3428 14.21622
v -29.22761 66.62376 14.50718
v -30.8224 66.59834 13.67663
v -32.02091 61.09451 13.90109
v -31.78583 62.67689 13.86582
v -33.54317 62.4823 12.76614
v -32.48314 63.4761 13.30027
v -28.38556 68.14001 14.52928
v -31.3783 64.66431 13.75335
v -57.00955 -24.16262 -25.23073
v -57.68636 -21.28191 -26.12336
v -52.05629 -43.34567 -28.52618
v -52.53571 -42.0615 -27.91555
v -39.05925 65.1647 8.049654
v -38.45888 66.78983 8.133726
v -37.38765 65.2029 9.443073
v -37.67502 67.16176 8.680319
v -55.87265 50.28138 -11.79864
v -55.28732 50.9862 -10.76951
v -54.4626 51.04927 -9.399831
v -54.22751 52.36637 -9.02129
v -53.67705 50.36804 -7.834564
v -55.07417 52.31571 -10.46316
v -54.5167 54.09246 -9.630797
v -53.32345 51.35709 -7.3393
v -53.80299 55.00288 -8.524174
v -53.18283 55.59821 -7.651177
v -52.7843 54.36168 -6.858346
v -55.17263 54.55592 -10.82382
v -54.58095 55.50879 -9.905289
v -25.78499 66.30848 16.14441
v -24.21711 66.4192 16.72059
v -58.44323 38.28833 -18.3688
v -58.22233 40.09497 -17.57019
v -58.66924 42.02508 -18.37616
v -58.65218 40.05953 -18.58807
v -58.09582 42.22868 -16.97817
v -58.96573 43.5094 -18.81173
v -58.44827 43.65923 -17.5079
v -59.0664 41.00565 -19.48933
v -59.4774 42.67138 -20.20293
v -59.43689 40.28036 -20.50312
v -59.19448 37.7863 -20.43408
v -60.04454 40.08163 -22.18512
v -59.62069 38.54736 -21.39373
v -58.61735 36.1419 -19.04204
v -59.84912 37.57452 -22.02509
v -60.07716 38.85918 -22.54094
v -59.06762 35.58854 -20.28001
v -40.71608 -59.22358 -32.79652
v -40.29734 -59.52159 -34.10098
v -39.5732 -60.22294 -30.79235
v -58.07981 36.14388 -17.70195
v -40.14985 30.48018 8.914156
v -42.932 63.87597 4.522301
v -41.94962 63.98993 5.514493
v -19.33054 57.85807 19.29704
v -27.56061 -21.49361 8.158752
v -37.8476 36.75653 11.03461
v -38.68847 37.40747 10.45721
v -47.47328 9.502504 -5.077207
v -46.33574 8.976622 -3.845479
v -44.93239 9.227382 -2.674211
v -44.35005 5.44102 -1.496926
v -45.00903 6.539983 -2.194389
v -45.56462 4.340224 -2.12292
v -44.40553 7.719634 -1.966864
v -54.76805 -34.40629 -25.56082
v -54.6033 -33.83584 -24.31952
v -55.33954 -33.40788 -26.70419
v -23.74819 -6.569211 8.447373
v -15.56887 -48.55776 5.997841
v -13.82765 -48.27075 7.271963
v -46.33307 16.82029 -4.654515
v -13.58852 -73.31963 -6.292162
v -33.78317 -33.46107 3.633164
v -46.06366 38.61231 3.601172
v -30.41454 -62.13766 -12.58626
v -31.65845 -30.0489 5.697479
v -30.5664 -28.65328 6.436923
v -31.72813 -27.54956 6.26338
v -33.44098 -26.64846 5.864039
v -32.27481 -25.96059 6.444746
v -30.26645 -26.28072 6.991347
v -30.41545 -27.55039 6.697364
v -32.10115 -24.73763 6.748195
v -29.11324 -24.99063 7.486812
v -28.59376 -27.48257 7.219665
v -30.34369 -23.00789 7.505857
v -30.90293 -24.20703 7.189818
v -37.78806 -61.21694 -26.08398
v -39.19584 -59.92223 -25.7654
v -48.12439 -50.95636 -32.17366
v -49.08023 -49.78474 -33.55183
v -32.19199 -65.07494 -22.88811
v -30.23419 -66.38981 -22.09392
v -31.88928 -64.7783 -20.5435
v -33.38279 -63.93457 -21.92574
v -22.65396 61.42749 18.08656
v -23.00988 62.71545 17.83685
v -59.86377 42.15427 -21.18688
v -60.27822 41.70788 -22.29649
v -40.63488 -59.26442 -30.44948
v -39.50457 -60.20627 -29.59085
v -41.72966 -58.29467 -30.55536
v -25.53528 -5.798544 7.728812
v -22.99734 -5.04551 8.311467
v -26.03002 -4.017427 7.050775
v -24.11088 -2.675182 7.207714
v -21.89673 -6.640938 9.042553
v -27.66279 -6.076166 7.215723
v -46.73013 12.82181 -5.304568
v -47.1824 11.43237 -5.340884
v -13.36421 -53.61195 4.354582
v -11.24835 -53.75405 4.932477
v -13.43307 -52.64889 4.835447
v -11.05878 -51.46888 6.350338
v -39.4836 36.17062 10.04106
v -17.70634 53.00138 19.70073
v -24.03139 -40.53539 2.913926
v -23.77921 -41.01777 2.443348
v -23.47833 -41.16946 2.316446
v -23.06897 -41.65233 2.146362
v -36.10201 63.93442 10.71587
v -36.05281 62.0807 11.01486
v -27.00561 -67.51194 -16.12474
v -25.72738 -68.54977 -16.09034
v -28.182 -66.58675 -16.48015
v -23.16088 -70.45486 -16.27207
v -24.60186 -69.61273 -17.46968
v -26.87373 -68.04903 -17.89781
v -24.61473 -69.8058 -19.0136
v -25.71933 -69.12281 -19.3601
v -23.24289 -70.62829 -18.8484
v -21.83718 -71.36836 -17.32125
v -21.85299 -71.39974 -19.422
v -20.85809 -71.91677 -17.84919
v -19.64503 -72.51327 -16.10028
v -19.53508 -72.5597 -18.42018
v -44.60098 18.29339 -2.501068
v -43.92799 18.08607 -2.238988
v 43.68616 13.37123 -6.14965
v -5.550995 -48.24012 10.1262
v -6.318035 -49.21415 9.026332
v -3.550885 -48.06917 10.45191
v -44.65774 17.52948 -3.13658
v -45.06559 17.13351 -3.629697
v -57.12386 -25.42663 -26.90877
v -57.51447 -24.64437 -28.30155
v -57.39015 -23.68185 -26.73276
v -57.91601 -22.43123 -28.44066
v -57.27006 -26.6853 -28.89484
v -57.74629 -24.76732 -29.80435
v -57.9887 -23.14526 -29.57373
v 47.85958 8.074653 -9.17456
v -30.48051 -39.89964 2.474021
v -30.45764 -39.20678 2.827666
v -30.56526 -5.808081 6.310588
v -32.14113 -5.817853 5.860538
v 27.43768 -13.01198 7.143113
v 26.54573 -11.64544 7.242984
v 26.28348 -9.306416 6.891915
v 24.68824 -10.83547 7.617039
v -28.80112 -43.49437 1.011821
v -58.36923 -19.90311 -28.81202
v -58.39391 -18.5943 -27.64829
v -58.24601 -18.13757 -26.20524
v -29.433 -4.621984 6.268478
v -40.48427 36.34811 9.29523
v 47.34841 27.82092 -1.834607
v 46.43082 26.54635 -1.137159
v 47.66225 27.57009 -2.458936
v -58.19518 34.67463 -18.05846
v -58.01541 32.72208 -17.64671
v 46.49883 -35.70188 -16.36159
v 47.12413 -36.33561 -18.27056
v 45.85886 -35.16977 -14.62486
v 45.51987 -36.82513 -15.31282
v 44.7949 -37.04483 -14.0984
v 44.7238 -38.92061 -15.53276
v 45.62205 -37.9973 -16.46653
v 46.19788 -37.34189 -17.09497
v 46.40896 -38.25996 -18.3812
v 45.47107 -39.17553 -17.21511
v 47.17641 -38.96849 -20.84009
v 47.35212 -37.83887 -20.18279
v 46.34095 -41.63501 -21.65322
v 45.72802 -41.58393 -20.12359
v 47.47607 -39.55922 -22.26834
v 45.70972 -43.36011 -22.18469
v 46.7759 -42.1025 -23.52188
v 46.09441 -43.68923 -23.68333
v 45.1754 -44.73079 -22.67864
v 46.87677 -43.1507 -25.39393
v 44.63581 -43.14431 -19.36188
v 48.16902 -36.10295 -20.61471
v -28.29106 -17.16993 8.409113
v 52.86968 24.80576 -14.62377
v 53.17615 23.87276 -15.46514
v -57.95374 20.74837 -17.90305
v -58.43874 -14.50177 -23.76326
v -29.38804 -65.69393 -16.93316
v -48.56096 10.09191 -6.354265
v -45.65409 11.88898 -3.982405
v -46.14365 10.54826 -4.067589
v -44.10468 11.40961 -2.39014
v -44.27266 12.70302 -2.889297
v -42.70083 8.877586 -0.8586416
v -42.04779 10.3498 -0.5584715
v -45.31263 12.91986 -3.943785
v -41.41997 8.985239 0.01526452
v -42.92225 7.22834 -0.8337475
v -41.39054 6.164408 0.2477175
v -40.39799 10.63176 0.5763659
v -40.4325 8.779873 0.6709328
v -42.7469 5.418595 -0.4696976
v -40.28105 7.073904 0.8236395
v -40.47647 5.206858 0.8514224
v -43.99149 3.65508 -0.8750447
v -42.07949 3.625829 0.2376243
v -39.3425 10.78887 1.232202
v -38.97747 8.061134 1.473471
v -39.33342 5.851572 1.348086
v -41.47631 11.35995 -0.2278676
v -40.9325 12.62444 0.05317352
v -42.13483 12.31367 -0.8606172
v -41.3552 12.77671 -0.2896713
v -40.39753 3.724998 1.096236
v -36.76666 4.644067 2.506083
v -37.15102 2.83023 2.555474
v -38.33956 6.930744 1.782695
v -37.34285 7.000693 2.222944
v -37.86148 8.608346 2.026539
v -35.93838 7.076792 2.760575
v -36.43701 8.41713 2.663404
v -39.29592 9.149724 1.327243
v -38.27146 9.994024 1.860449
v -37.31364 11.54051 2.326052
v -36.54383 10.26011 2.682492
v -35.64232 10.01924 3.028274
v -33.91985 7.486897 3.429603
v -34.62996 6.756084 3.187119
v -35.59297 5.449135 2.884633
v -34.6987 4.903054 3.191663
v -32.8619 5.805029 3.658662
v -34.66771 8.709904 3.340997
v -33.87038 3.92958 3.451226
v -32.05349 4.92233 3.849587
v -32.58015 3.182729 3.824998
v -34.70871 9.999009 3.411921
v -33.37256 9.925611 3.845061
v -32.28702 8.370239 3.92914
v 41.97356 -49.97101 -22.64591
v 41.20844 -50.74566 -22.07221
v 42.39716 -50.08184 -23.9466
v 41.32003 -51.36809 -23.44182
v 41.52804 -51.76273 -24.84364
v -39.63163 64.26919 7.717354
v 24.90142 -60.95444 -10.69995
v 24.93706 -62.11501 -11.97031
v 24.20798 -61.96949 -10.86884
v 24.32978 -63.37522 -12.64535
v 22.75299 -63.70354 -10.79893
v 23.01056 -64.30862 -11.88762
v 22.8771 -62.63605 -9.839155
v 25.85363 -62.47694 -13.6898
v 23.17954 -64.88438 -12.92193
v 21.86255 -65.99981 -12.41494
v 26.94382 -61.9192 -14.53592
v 26.31884 -62.85508 -14.94829
v 27.7515 -61.99706 -15.87122
v 21.00442 -65.98038 -10.89497
v 22.14847 -63.06892 -9.32784
v 27.06791 -63.26523 -16.89096
v 25.10743 -63.75176 -14.39146
v 25.53362 -64.30755 -16.02673
v 24.33641 -65.0069 -15.17737
v 26.61162 -64.2842 -18.05844
v 25.18839 -65.3424 -17.58623
v 24.4811 -65.55016 -16.55927
v 23.41847 -66.23633 -15.8535
v -0.6235664 -64.92195 3.968803
v 0.229895 -64.26231 4.148592
v 1.073442 -65.34411 3.706487
v -0.3366832 -66.01445 3.518084
v -0.4835454 -67.3019 2.922076
v 1.933286 -66.13924 3.297655
v -2.472838 -66.37547 3.425909
v -0.751722 -68.48864 2.211427
v -1.966077 -67.55484 2.802647
v -1.49287 -69.28973 1.651618
v 29.40975 -23.71225 6.079686
v 28.9557 -61.67163 -17.2484
v 29.12171 -62.37036 -18.87219
v 1.537755 -64.27176 3.99577
v 45.13877 28.30328 1.339777
v 23.87579 -59.63554 -8.517857
v 24.14553 -60.82954 -9.754025
v 22.6657 -61.95699 -9.011556
v 23.22527 -61.45335 -9.245217
v -55.49041 -34.32316 -28.74244
v -55.53202 -34.93378 -29.90418
v -55.08215 -35.86415 -29.019
v -54.81475 56.65123 -10.3947
v -55.73266 53.38048 -11.68261
v -55.73435 54.96371 -11.94976
v -56.43334 54.84035 -13.23936
v -55.54588 56.39051 -11.84114
v 5.799932 -43.8778 10.78613
v -59.36231 44.24003 -19.6231
v -48.8625 67.95916 -3.885961
v -48.18637 68.41824 -3.110269
v -13.52108 -65.94243 1.067951
v 16.50544 -42.76365 2.790879
v 16.81483 -43.75704 2.623567
v -41.65445 62.39802 6.117968
v -40.63611 62.98771 6.997228
v -41.19197 63.54219 6.368351
v -41.39966 64.65405 5.945886
v -40.51324 64.78133 6.773536
v -39.63884 62.57212 8.009987
v -40.50497 65.92055 6.495294
v -36.33699 60.64187 10.96538
v -35.05647 64.21604 11.47324
v -34.24697 63.77184 12.12375
v -34.27097 61.30558 12.41667
v -35.32765 60.88508 11.70393
v -35.46118 60.10984 11.65366
v -8.636539 -52.31818 6.212655
v -7.879078 -50.54599 7.639156
v -9.743547 -50.20898 7.693186
v -8.825134 -49.62046 8.391818
v -47.27429 -52.13887 -31.9654
v -47.54835 -51.99362 -34.15694
v -46.26749 -53.61909 -34.75458
v -46.85335 -52.91766 -35.65963
v -47.6174 -51.98545 -35.90769
v -48.2463 -51.13725 -35.27861
v -49.13449 -49.90989 -36.04894
v -48.77772 -50.33492 -34.48288
v -42.41484 -57.19678 -38.79182
v -20.91663 -70.93452 -11.08821
v -19.33272 -71.65887 -9.899603
v -18.70606 -72.43674 -11.30044
v -19.49966 -72.3141 -13.09513
v -19.63194 -72.45972 -14.97673
v -20.90127 -71.50153 -13.31919
v -18.35324 -73.05151 -14.39164
v -17.30852 -73.3835 -12.57606
v -44.69326 -55.36604 -35.92693
v -45.21618 -54.83402 -34.71739
v -46.07848 -53.80425 -36.74534
v -22.24587 -8.77284 9.195225
v 42.03486 17.74299 -3.125225
v 41.10982 17.2412 -2.981944
v -59.38845 6.153833 -20.23987
v 32.08196 22.27557 6.57126
v 32.56925 22.59925 6.764922
v 32.16779 23.14331 7.078272
v 31.65539 24.36436 7.723042
v 6.34189 -43.09016 10.35638
v 7.481535 -43.1825 9.695664
v 44.14542 5.269317 -4.53722
v -50.36022 -47.12236 -30.41446
v -51.36591 -45.54651 -30.97515
v -52.26443 -44.18216 -32.37558
v -52.42914 -43.14145 -30.00144
v -51.66844 -44.35569 -29.12063
v -50.26526 -47.6258 -31.69409
v -51.60789 -45.59465 -33.16092
v -50.82139 -47.08505 -33.8712
v -50.23436 -48.10538 -34.3708
v -49.55523 -49.02726 -33.30975
v -52.27354 -44.57309 -34.51679
v -52.41436 -42.84077 -29.10537
v 27.76255 -29.91773 5.304703
v -49.74411 -48.93529 -35.0621
v -16.04533 -43.29768 6.931642
v 33.376 -52.3463 -11.43877
v 16.08977 -65.15302 -4.16196
v 13.91251 -64.47065 -1.986884
v 14.92922 -66.29865 -3.812868
v 16.67719 -67.10736 -6.153047
v 15.15999 -67.13873 -4.595136
v 15.11008 -69.36507 -6.719539
v 14.25924 -68.90793 -5.252892
v 16.8728 -68.24216 -7.571204
v 27.05673 -21.5409 7.164542
v 25.70918 -21.99214 7.427797
v 25.70697 -24.08076 7.111941
v 24.91016 -23.01221 7.427796
v 23.20474 -23.11921 7.693641
v 24.29091 -21.476 7.72042
v 24.28337 -24.43863 7.369644
v 26.5355 -19.694 7.445231
v 23.22037 -22.00369 7.792482
v 23.26939 -20.67282 7.944067
v -33.26677 -30.82048 4.792222
v 27.7113 -33.66066 4.164996
v 26.77364 -33.23802 4.747936
v 27.28884 -31.77567 4.956068
v 32.64423 25.42467 8.038415
v 3.231948 -44.21357 11.64196
v 33.45429 -53.40767 -12.68715
v 34.16452 -54.72713 -15.17687
v 31.85052 -53.58383 -10.9654
v 31.99739 -55.36726 -13.08411
v 32.12325 -56.68909 -14.85224
v 30.71296 -58.1641 -14.79021
v 33.29885 -57.40647 -17.54158
v 30.55091 -57.54059 -13.81642
v 31.56688 -58.90522 -17.07503
v 32.59373 -58.56419 -18.19168
v 31.02911 -60.309 -18.43206
v 30.15094 -60.28624 -16.95935
v 33.55616 -57.7299 -18.44423
v 34.07945 -58.38573 -20.56882
v 33.19518 -59.3446 -20.68264
v 32.2762 -59.93727 -20.01395
v 34.86663 -57.22357 -19.89664
v 31.35131 -60.89921 -20.11434
v -5.870581 -74.26258 -4.278598
v -35.09961 3.667305 3.127894
v 45.55719 28.88989 1.038232
v 46.34072 29.02299 -0.003047196
v 46.75713 28.88674 -0.6521508
v 46.55886 28.15743 -0.5528777
v 50.83915 29.54015 -8.89442
v 49.99499 28.88123 -6.943533
v 51.45911 31.01969 -10.46273
v 52.14153 29.17513 -12.19477
v 52.40265 31.0288 -12.78037
v 52.73304 29.84272 -13.6639
v 50.86771 31.01497 -8.924661
v 51.26434 32.07003 -9.962859
v 50.4903 29.9573 -8.033545
v 50.299 31.37446 -7.604394
v 53.04443 31.82379 -14.3731
v 53.50703 30.00754 -15.57624
v 53.02736 33.31068 -14.26498
v 53.60044 31.56285 -15.72268
v 52.12122 32.90785 -12.03661
v 52.8636 34.21677 -13.8587
v 52.09182 34.47954 -11.99524
v 52.64107 34.81945 -13.32605
v 52.45682 35.28695 -12.84878
v 52.92264 36.05709 -13.90224
v 53.56184 34.5472 -15.49358
v 52.84759 36.87292 -13.60252
v 53.45361 35.66514 -15.19062
v 52.76143 37.7734 -13.37074
v 53.33966 37.14083 -14.78461
v 53.55317 37.95224 -15.23243
v 53.8425 36.5497 -16.04722
v 51.62269 32.26702 -10.83689
v 51.62202 34.67665 -10.92821
v 53.78703 33.75877 -16.10208
v 53.91777 32.31805 -16.51327
v 54.07585 30.31103 -16.97851
v 54.4729 32.87156 -17.84307
v 54.5663 34.23399 -17.99841
v 53.92211 35.27427 -16.29591
v 54.72124 35.78307 -18.26421
v 55.36685 34.63207 -20.03988
v 55.19397 32.93775 -19.6819
v 54.47033 37.26497 -17.45477
v 54.02154 38.30729 -16.29016
v 54.36683 38.97057 -17.00385
v 55.15251 38.5576 -18.88329
v 55.29402 36.83902 -19.52961
v 55.82835 38.88842 -20.53672
v 54.57824 31.55358 -18.17252
v 55.2605 31.4773 -19.92885
v 54.57561 30.50203 -18.23955
v 55.62475 30.54961 -20.96649
v 54.43196 29.29164 -17.84045
v 53.63496 39.34515 -15.24196
v 52.78497 38.86804 -13.40376
v 54.09145 40.58506 -16.1527
v 56.18984 36.78477 -21.9122
v 56.16459 39.91808 -21.27049
v 56.46833 38.35724 -22.29374
v 56.88712 37.43747 -23.66321
v 56.6712 36.88585 -23.17181
v 56.80466 39.29697 -23.10623
v 55.21194 39.61859 -18.86183
v 55.58027 40.07807 -19.81195
v 55.71262 32.61848 -21.07723
v 54.87781 39.88088 -17.94526
v 53.71138 28.37473 -16.15519
v 53.95439 27.22108 -16.83097
v 54.82611 27.48451 -18.97449
v 54.39135 26.35898 -17.95736
v 53.83373 26.04232 -16.66014
v 54.02516 25.63396 -17.11512
v 53.45679 25.09176 -15.8991
v 53.35335 27.11463 -15.45509
v 52.82616 28.31543 -14.01475
v -27.69276 -67.82834 -19.77118
v -37.93521 -61.5056 -29.88839
v -46.3605 13.97317 -5.194929
v -41.923 -57.94279 -29.174
v 9.410007 -69.59907 -1.750671
v 10.58356 -67.91341 -1.308803
v 9.368964 -68.325 -0.7516044
v -54.9212 -37.47543 -31.21097
v -53.41603 -40.56914 -29.1413
v -53.96754 -40.38479 -32.19032
v -53.38985 -41.41251 -31.14688
v -54.57782 -38.8072 -32.16436
v -54.42575 -39.5965 -33.29571
v 40.13591 -52.57313 -22.7116
v 40.41924 -50.76224 -20.35876
v -53.0431 -41.6771 -29.65052
v 44.32584 -46.55582 -23.12809
v -18.07957 -72.21904 -9.246769
v -15.41083 -73.5072 -8.866234
v -16.9357 -72.74525 -8.873313
v -10.53646 -49.29298 8.205152
v -11.94178 -49.3772 7.553211
v -12.45828 -50.62084 6.445951
v -12.64779 -48.31351 7.953366
v -44.53735 64.20699 2.705451
v -45.64618 65.94518 1.004413
v -46.26889 65.82017 0.2564493
v -43.74113 66.30527 3.088762
v -45.07097 66.85665 1.422172
v -44.27433 67.3205 2.206556
v -42.05917 65.53296 5.049667
v -41.75655 68.35561 4.670396
v 18.31922 -43.12647 1.871396
v -13.58633 -46.78212 8.233788
v -32.50592 -45.74998 -1.461533
v -30.8668 -46.31251 -1.076736
v 36.73064 -3.722008 2.069173
v 35.71482 -3.510007 2.460659
v 25.72369 -30.78975 5.839074
v 25.75973 -32.24159 5.4623
v 25.88433 -33.11778 5.155463
v 24.46281 -32.31696 5.971377
v 24.75002 -28.42142 6.668722
v 26.45699 -27.39157 6.335697
v 25.34207 -26.99867 6.743684
v 23.08475 -30.00417 6.925862
v 24.65317 -30.57008 6.289822
v 24.32689 -29.33857 6.639412
v 23.44488 -31.52445 6.544073
v 22.98167 -27.37068 7.297921
v 22.99337 -28.61283 7.144223
v 22.84436 -25.73888 7.485569
v 23.2456 -33.14244 6.228739
v 21.38085 -31.73894 7.282563
v 23.76743 -34.48769 5.59808
v 22.3784 -35.66646 5.727015
v 20.96941 -33.67202 7.003725
v 20.01426 -33.26198 7.516272
v 20.96964 -35.20761 6.500798
v 19.99885 -34.79055 7.062551
v 51.03385 -19.09152 -15.58067
v -18.75022 -42.29129 4.354329
v -58.11374 -0.9969514 -17.13734
v -57.54802 -2.570605 -15.89732
v -57.78868 -4.019535 -16.60405
v -58.26685 -1.987846 -17.61129
v -57.54483 -6.6056 -16.50062
v -58.34368 -5.707673 -18.44668
v -58.59358 -3.942724 -18.7691
v -58.47943 -2.868365 -18.25304
v -58.60638 0.205615 -18.29016
v -58.24489 3.119767 -17.54979
v -58.80509 3.269246 -18.77577
v -59.49805 -1.255357 -20.88992
v -59.59076 1.834637 -20.79727
v -59.7879 3.567339 -21.1991
v -58.90776 -1.643963 -19.23912
v -59.95772 0.01516379 -22.06483
v -60.24592 1.380196 -22.74174
v -59.89866 4.551002 -21.45209
v -59.31407 4.276118 -19.99468
v -59.923 -1.763641 -22.36924
v -59.5516 -3.573984 -21.7172
v -60.46305 -0.08224146 -23.76389
v -60.02763 -4.014264 -23.67221
v -60.67636 -1.513367 -25.17619
v -60.63155 -3.445693 -26.0031
v -59.0557 -2.550908 -19.86774
v -58.93272 -4.196312 -19.87519
v -59.1884 -5.102862 -21.00351
v -58.29681 -7.098825 -18.79119
v -59.77125 -5.605943 -23.44167
v -60.26764 -5.136759 -25.48153
v -59.63989 -7.090859 -23.82256
v -59.99465 -7.063373 -25.5961
v -59.58606 -8.564276 -24.67768
v -60.25028 -6.284734 -26.26049
v -60.39673 -6.831858 -27.51093
v -60.54902 -5.562426 -27.20633
v -60.79916 -5.638644 -28.63998
v -60.88477 -4.273529 -27.86646
v -61.3103 -3.945227 -30.02846
v -61.18938 -3.188248 -28.58312
v -61.05651 -2.679318 -27.50756
v -59.28276 -8.555647 -23.14379
v -57.85342 -7.576441 -17.61882
v -57.95194 -9.947722 -18.79981
v -57.38836 -12.97733 -18.46663
v -57.67769 -13.71915 -19.85332
v -58.2135 -11.12725 -20.24957
v -58.60939 -9.041954 -20.62297
v -58.94714 -10.66116 -23.11139
v -58.99985 -7.929132 -21.52617
v -59.43058 -7.037245 -22.84915
v -59.21985 -6.35016 -21.60541
v -58.29223 -13.37075 -22.10491
v -58.75633 -12.43506 -23.5484
v -57.9291 -14.35791 -21.26455
v -57.43967 -15.66946 -20.25135
v -61.48229 -2.159175 -29.30921
v -61.37982 -1.509002 -28.27462
v -61.98188 -2.38432 -32.37049
v -61.59846 -2.872861 -30.64299
v -61.84093 -1.352317 -30.53107
v -61.73013 -3.741455 -32.37203
v -62.21803 -2.474072 -34.06099
v -62.63507 -1.03199 -34.96296
v -62.51781 -0.4313962 -33.51469
v -62.91912 0.6065434 -34.8629
v -62.95086 0.05510797 -35.6948
v -62.51311 0.3132536 -32.62273
v -62.15792 0.659242 -30.5356
v -62.75672 1.902233 -32.65994
v -61.7459 0.5877906 -28.6305
v -61.82372 -0.2784455 -29.63535
v -62.3811 2.863503 -30.07432
v -63.34627 3.382233 -34.69263
v -62.91796 1.586361 -33.82971
v -62.96083 4.075881 -32.10279
v -63.24533 5.550152 -32.68816
v -63.24192 3.949309 -33.60847
v -63.30647 2.324776 -35.40063
v -29.06914 -67.07951 -21.19938
v -52.61394 49.17875 -6.214535
v -56.06231 -32.79003 -29.52047
v 52.14178 -19.67003 -19.22404
v 52.57903 -17.24048 -18.88478
v 55.82915 34.43151 -21.27048
v 56.02443 33.55541 -21.86343
v 56.51575 32.36484 -23.29662
v 55.85574 31.44547 -21.57706
v 56.11295 34.58296 -21.98805
v -50.8826 29.60716 -1.572298
v -50.45867 29.2389 -0.9918648
v -50.67575 30.78733 -1.032754
v -60.26519 42.55325 -22.09278
v -60.37162 40.60259 -22.91289
v -60.59728 41.77038 -23.06264
v -60.65327 42.28157 -23.07944
v -60.77141 43.2622 -23.04891
v -60.4323 43.0728 -22.3769
v -60.64779 44.54494 -22.54847
v -60.51116 43.74333 -22.40105
v -59.87263 43.77522 -20.92892
v -59.95234 45.09049 -20.83062
v -60.62697 40.82027 -23.48343
v -60.57713 39.63512 -23.75161
v -61.00558 40.87336 -24.35028
v -60.98237 42.09208 -23.97561
v -59.47573 45.56046 -19.69686
v -59.77777 45.86693 -20.27578
v -59.16017 44.9023 -19.04759
v -60.34308 38.1383 -23.31323
v 22.86222 -65.87752 -13.98703
v 22.34019 -66.65366 -14.4791
v 52.26797 27.34411 -12.73683
v 19.88029 -66.99906 -10.48712
v -14.79918 -72.70072 -6.205177
v -10.10814 -47.33271 9.875199
v -12.47447 -46.73916 8.97794
v -10.83917 -46.59311 9.965739
v -21.77855 -10.96838 9.325672
v -22.01394 -13.70844 9.136618
v -20.90902 -11.87715 9.38794
v -23.12101 -15.59148 8.922892
v -20.93082 -15.35378 9.060308
v -20.42594 -14.06329 9.22793
v -19.91409 -15.24192 9.198199
v -19.83995 -16.75868 9.053995
v -21.33285 -18.21581 8.821951
v -17.7143 -19.55002 9.637177
v -18.92776 -19.03839 9.211114
v -18.73553 -17.06677 9.336818
v -17.54966 -18.38965 9.86082
v -18.88354 -15.84875 9.433105
v -18.19559 -16.51065 9.809855
v -17.61033 -17.14004 10.22041
v -16.82972 -19.80008 10.03987
v -18.69591 -20.95207 9.422169
v -17.69824 -16.34269 10.40917
v -16.86644 -18.30054 10.61873
v -16.50665 -19.40554 10.36582
v -24.1241 -17.1186 8.75931
v -23.28062 -19.26262 8.632863
v -22.2097 -20.19343 8.709638
v -24.20345 -20.27213 8.533366
v -23.50576 -21.65147 8.530793
v -24.9769 -18.47875 8.611309
v -26.0501 -22.63783 8.206264
v -25.92635 -19.30466 8.498281
v -15.66674 -19.51412 11.22237
v -16.28832 -18.33406 11.57962
v -15.86012 -18.57887 12.32006
v -15.47032 -20.12543 10.90515
v -16.47972 -20.71949 10.12715
v -15.26462 -20.62027 10.87804
v -16.23978 -17.92267 12.96361
v -16.67497 -17.30116 12.05731
v -15.24008 -18.93 13.25887
v -17.14847 -17.07565 11.04082
v -16.89494 -16.42463 12.70293
v -16.57683 -17.04415 13.78917
v -16.73795 -16.57298 13.66975
v -16.9471 -15.17337 12.9496
v -19.12523 -13.43039 9.564665
v -18.90924 -14.76461 9.521478
v -57.96085 44.4883 -16.33449
v -58.80865 45.67564 -18.10491
v -58.2763 45.70729 -16.87928
v -59.15811 46.23374 -18.80042
v -59.06428 46.97776 -18.44728
v -58.72848 46.43862 -17.77036
v -57.5982 45.19447 -15.43954
v -58.07283 46.80546 -16.34933
v -49.64864 65.95161 -4.380135
v 7.985464 -50.75975 6.284421
v 6.045757 -68.12821 1.161098
v 3.952021 -68.34866 1.751144
v 3.893323 -67.49773 2.279428
v 4.209466 -69.21878 1.099424
v 6.124436 -69.08218 0.5183426
v 5.419499 -69.96575 0.119721
v 2.455013 -68.53465 1.937097
v 4.644501 -71.40017 -0.9606313
v 3.253505 -70.17481 0.5897668
v -58.95405 -12.83116 -25.02983
v 29.85313 -57.65464 -13.11822
v 29.01844 -58.86126 -13.46317
v 30.42234 -59.394 -16.05277
v 29.46066 -59.89498 -15.33971
v 11.46597 -68.81229 -2.645949
v 8.019422 -69.51471 -0.7920529
v 8.337285 -70.84724 -2.241141
v 7.189663 -71.34441 -2.071895
v 6.640978 -70.68683 -1.092811
v 7.100287 -69.27095 -0.07784205
v 10.65881 -69.84724 -2.922112
v -61.18202 0.7605508 -26.16802
v -61.22912 1.656384 -25.93763
v -60.78352 1.915202 -24.31942
v -60.97473 3.161413 -24.68116
v -60.59145 3.665188 -23.42393
v -61.4169 3.163416 -26.16516
v -61.24737 4.34677 -25.31009
v -60.90656 4.684147 -24.21185
v -61.68444 4.589065 -26.71337
v -61.7838 6.456398 -26.63976
v -61.58091 1.581702 -27.38748
v -60.49483 5.282297 -22.91739
v -62.13776 5.935693 -27.97219
v -62.11781 6.955524 -27.65332
v -61.2464 6.230705 -25.02065
v -61.04846 7.155157 -24.36527
v -60.41174 6.73683 -22.67586
v -61.57843 8.017891 -25.85403
v -60.9272 8.377736 -24.00675
v -60.27805 8.12469 -22.35514
v -60.87766 10.13964 -23.81451
v -60.47565 9.44428 -22.79483
v -61.85951 2.007404 -28.31626
v -59.86572 9.828748 -21.43673
v 17.68982 -41.99635 2.285542
v 19.28604 -32.0422 8.068466
v 20.44803 -31.04724 7.746668
v 19.0322 -33.93081 7.783571
v 19.59726 -34.38989 7.391951
v 17.6849 -33.42482 8.518343
v 17.08244 -32.73114 8.950572
v 18.45244 -31.0771 8.541635
v 15.68997 -32.2565 9.720622
v 16.76667 -31.28117 9.287601
v 14.04334 -31.25039 10.67171
v 14.29446 -34.02586 10.34893
v 13.61473 -32.7219 10.90264
v 16.01684 -33.61145 9.386351
v 15.55251 -34.44924 9.47716
v 14.84718 -35.03701 9.785746
v 16.46936 -30.0357 9.453332
v 13.33212 -30.65145 11.02532
v 13.89884 -27.63878 10.41306
v 12.72024 -29.35464 11.20105
v 15.1013 -29.01548 10.04127
v 16.23064 -27.9525 9.464854
v 16.17602 -29.11172 9.570517
v 13.88301 -35.30387 10.34119
v 16.3967 -36.845 8.022515
v 14.2596 -36.55123 9.604357
v 13.02987 -36.45968 10.4829
v 16.11085 -35.61368 8.794356
v 15.07526 -37.25436 8.61658
v 12.9767 -37.24566 9.98947
v 11.3222 -36.18624 11.65461
v 12.67388 -35.27942 11.19741
v 13.10275 -37.87763 9.332318
v 11.62067 -38.57698 9.17738
v 13.00264 -38.67826 8.327534
v 11.42136 -38.01419 10.14546
v 11.7605 -35.40401 11.73897
v 12.99945 -34.1601 11.16968
v 10.47643 -35.58683 12.46194
v 10.77135 -34.83966 12.51344
v 11.68401 -33.67456 12.08575
v 9.508561 -34.75464 13.275
v 14.75783 -37.66177 8.489515
v 16.54879 -34.9357 8.73613
v 11.96979 -32.19824 11.88857
v 10.99949 -29.15657 12.13014
v 10.64284 -31.02223 12.60839
v 11.75605 -30.4719 11.87294
v 14.60895 -26.46444 9.950185
v 20.01947 -28.23849 8.102386
v 18.46105 -28.17379 8.636792
v 17.92797 -29.42985 8.835062
v 20.26794 -29.81301 7.947085
v 17.44006 -27.84862 8.998512
v 11.72887 -37.09441 10.85486
v 12.6106 -26.89446 10.88263
v 13.44295 -26.13161 10.38038
v 18.4263 -35.70767 7.429688
v 17.7409 -35.3305 7.930998
v 18.11311 -36.67701 7.121179
v 16.85354 -36.1815 8.094419
v 10.02112 -29.70685 12.78288
v 0.720839 -67.21048 2.917854
v 1.176549 -67.73273 2.604253
v -62.86766 5.740845 -30.97642
v 51.20283 -29.00483 -23.82133
v 50.76898 -32.08945 -25.00124
v 51.38345 -30.59263 -26.07729
v 51.79098 -30.10018 -27.38053
v 51.24117 -32.13542 -27.12507
v 50.56077 -33.98567 -26.22906
v 51.80622 -28.81346 -26.05178
v -6.644512 -58.74958 4.732414
v -53.37496 -42.02818 -33.23355
v -53.83101 -41.09747 -33.5263
v -52.84377 -43.15409 -33.19697
v 17.1184 -68.79727 -8.639454
v 18.61693 -67.67083 -9.376796
v -51.4071 54.76913 -4.727646
v -39.38626 67.15495 7.181337
v -38.48191 68.45208 7.602737
v -8.801784 -47.11797 10.52075
v -8.514533 -48.6222 9.394429
v -8.157569 -49.00825 9.096155
v 51.5157 -20.12708 -17.5537
v -52.83224 56.88268 -7.159722
v 26.24195 -25.68871 6.703871
v 52.93333 -20.93001 -23.53192
v 52.76545 -23.53943 -25.33154
v 52.94677 -22.21913 -24.9648
v 52.12268 -25.25081 -24.04211
v -16.5013 -16.33677 15.14897
v -16.02771 -17.64753 14.79599
v -15.90433 -18.09218 14.03121
v -46.98864 -52.72626 -37.04387
v -47.7919 -51.7338 -37.62625
v -46.81549 -52.75876 -39.08171
v 32.07513 -8.022354 4.69067
v 32.51373 -5.826182 4.021246
v 31.15123 -6.355847 4.605485
v 33.27491 -4.643475 3.503226
v 45.78163 -45.28846 -25.34948
v 44.91765 -46.10772 -24.05499
v -17.30223 49.3834 19.67426
v -16.73009 48.05006 19.76331
v -16.74111 46.05193 19.68278
v -43.44114 -56.10368 -39.70962
v -41.07764 -58.5669 -37.16209
v -47.91822 -50.6647 -44.31445
v -48.59484 -49.77835 -44.50416
v -49.08576 -48.79399 -46.21411
v -45.24281 -54.12149 -41.27248
v -46.21194 -52.83804 -43.01736
v -45.39315 -53.82 -42.08812
v -44.15695 -55.30004 -40.62651
v -45.83704 -53.63004 -40.66367
v -44.73344 -54.90491 -39.67485
v 54.67918 1.343133 -18.52058
v 54.55177 3.33976 -18.26566
v 55.43017 0.7808771 -20.4639
v 55.21324 3.116819 -19.78476
v 55.12685 6.314171 -19.62363
v 55.49553 4.440549 -20.47148
v 55.8304 2.682397 -21.37778
v 54.5494 6.774308 -18.46644
v 55.59037 5.331754 -20.65326
v 55.21524 7.886022 -19.85259
v 54.43517 20.53267 -18.47416
v -41.73606 35.32654 8.524126
v -35.51481 -32.75644 2.964113
v -30.37359 -22.06878 7.619367
v -28.19523 -22.90539 7.91396
v -28.21922 -24.76218 7.686726
v -55.75463 50.52238 -11.59501
v -55.80151 51.12605 -11.69859
v -55.87374 52.10585 -11.89297
v -35.06008 -0.670422 3.751669
v -39.01771 -60.46897 -34.73702
v -38.21756 -61.27361 -32.0294
v -36.96585 -62.16117 -32.25665
v -37.66863 -61.57259 -33.46941
v -36.54058 -62.45472 -32.13116
v -36.40042 -62.60663 -31.25376
v 43.02247 30.14533 4.000686
v 43.20197 30.18805 3.824072
v -15.20628 -73.81449 -9.677158
v -17.19978 -73.15296 -10.79086
v 54.47694 -13.11987 -23.38946
v 53.76391 -13.69692 -20.72793
v 54.15096 -15.00205 -23.60144
v 53.7331 -15.18365 -21.80222
v 53.89869 -12.07584 -20.12381
v 55.61085 -11.24082 -28.08836
v 55.36848 -11.44128 -26.81204
v 55.06829 -12.30012 -25.87523
v -49.98487 -47.44772 -46.9626
v -49.88467 -47.49989 -47.27003
v -49.70279 -48.0674 -45.9391
v 55.1628 -2.447605 -20.22376
v 55.23623 -0.7316093 -20.13811
v 55.68416 -1.791182 -21.69848
v 55.72152 -3.038235 -22.22172
v 56.16496 -1.225862 -23.14776
v 56.40952 -1.942998 -24.36224
v 55.85115 -0.1982467 -21.88487
v 56.45942 0.9453181 -23.50988
v 54.80054 0.05842746 -18.88006
v 56.16464 4.60329 -22.13836
v 56.5167 3.791746 -23.17399
v 56.63682 5.623653 -23.33555
v 56.33569 7.121531 -22.47896
v 56.78257 2.850166 -24.09686
v 56.86034 6.775062 -23.84065
v 57.3928 5.601491 -25.60844
v 57.74095 4.492294 -26.93023
v 57.41993 3.081283 -26.17534
v 57.52554 8.175442 -25.65996
v 58.14836 7.550757 -27.69811
v 58.33528 6.46961 -28.53745
v 57.98516 8.824713 -26.92818
v 58.70266 6.656032 -29.952
v 58.45316 5.41753 -29.31694
v 58.93151 6.552011 -30.97667
v 58.81061 5.203175 -30.91006
v 59.09839 8.121935 -31.06872
v 59.26548 7.239775 -32.11064
v 58.25733 3.077475 -29.50709
v 57.90696 3.650421 -27.8078
v 58.88895 3.824202 -31.85582
v 59.41657 6.11518 -33.16699
v 59.30799 4.47749 -33.50079
v 59.1514 3.005429 -33.74434
v 58.46552 1.64898 -31.21799
v 58.06729 0.3877171 -30.18023
v 57.8441 1.651005 -28.43026
v 59.43106 3.384404 -35.09092
v 58.9964 2.076308 -33.54198
v 58.7449 1.415697 -32.7627
v 57.61152 0.07318919 -28.25464
v 57.58914 -1.162867 -29.05055
v 57.07873 0.2398389 -25.98797
v 57.06335 -2.235583 -27.30891
v 57.09407 1.529312 -25.55684
v 57.43156 -2.682275 -29.51495
v 58.14154 -1.761864 -32.43634
v 58.51357 0.2351465 -32.55615
v 57.64701 -3.226464 -31.23544
v 56.87031 -1.437845 -25.97836
v 56.33564 -3.460541 -24.7001
v 56.76701 -4.496471 -27.49005
v 56.27628 -4.602821 -25.16758
v 56.37342 -6.002646 -26.72756
v 58.65298 -0.4579263 -34.08631
v 59.23536 1.618151 -35.39667
v 59.05698 0.08641614 -35.82434
v 59.34044 2.662707 -35.11427
v 59.65577 4.625048 -35.24638
v 59.55716 5.312338 -34.21203
v 41.48074 -0.8343504 -1.007272
v 54.7608 -12.697 -24.42018
v -35.89503 11.36345 2.951913
v 28.8075 -63.30313 -20.32304
v 30.48474 -61.77993 -20.26332
v 29.89665 -62.86952 -21.66449
v 30.13323 -61.12789 -18.33794
v 29.41323 -60.77901 -16.57219
v -56.21537 -31.47447 -28.63494
v -56.55895 -31.588 -30.68946
v -56.7327 -29.66077 -29.21521
v -56.86278 -30.18965 -30.63048
v -57.08982 -29.0694 -30.51483
v -56.96119 -28.54528 -29.18677
v -46.43212 34.18394 4.403718
v -46.97109 34.40725 3.68902
v 56.23984 -7.347546 -27.20807
v 47.95748 -39.59793 -23.76653
v -37.52615 68.60318 8.360288
v -36.77405 66.68246 9.57791
v -35.05479 67.76665 10.59375
v -35.47142 66.26146 10.66623
v -36.45226 65.47921 10.13175
v -35.59145 65.01325 10.89517
v 9.756297 -33.93934 13.30868
v 10.64139 -32.68654 12.75897
v 3.541687 -52.13083 6.385143
v 2.607595 -51.79553 6.687113
v 43.53372 -48.97301 -25.06338
v 1.90822 -69.58647 1.304767
v 0.3689593 -68.74174 2.022749
v 2.424168 -71.25695 -0.2542112
v 0.2894292 -69.94439 1.13621
v 4.357635 -43.08871 11.20216
v -8.204412 -74.10641 -4.62078
v 55.80964 7.576651 -21.18299
v 56.29421 9.280338 -22.30081
v 56.93272 9.916301 -23.85626
v 56.89757 8.03717 -23.8925
v 56.50104 11.52267 -22.84725
v -47.25988 -51.44615 -44.30124
v -61.09518 -5.604085 -30.70937
v -35.0335 -30.96662 3.875502
v 9.816068 -31.46086 13.14176
v 9.361183 -32.88195 13.57152
v 8.968291 -31.93913 13.70978
v 37.54855 -6.395453 1.981209
v -44.07789 -55.52856 -39.70385
v 45.68375 -4.685242 -4.212124
v 57.10941 38.53057 -24.08837
v 16.1391 -26.77846 9.409817
v 16.10706 -25.74141 9.307726
v -57.04451 -30.04549 -31.64646
v -60.77478 -6.488753 -29.54525
v -60.23842 -8.303382 -28.1495
v -60.73315 -7.30242 -30.31778
v -60.9996 -1.830492 -26.68663
v -61.32977 -0.4926448 -27.36207
v 55.60131 35.73605 -20.55034
v -27.76793 37.04448 15.68822
v -28.05887 37.58604 15.64107
v 56.87075 12.84041 -23.75368
v 57.49421 11.09064 -25.3971
v 56.95184 14.26248 -23.98287
v 57.2813 9.242106 -24.8893
v 57.68312 9.949304 -25.99165
v 57.7049 12.69442 -25.97836
v 57.91646 11.34884 -26.58859
v 58.16632 13.87803 -27.31893
v 58.56524 12.93286 -28.60567
v -14.06738 -45.51957 8.375026
v -12.04335 -45.37976 9.783472
v -13.93877 -44.25142 8.695521
v -11.74706 -44.23518 10.10323
v -13.27893 -43.35667 9.068094
v -15.05849 -43.41096 7.740315
v -13.67798 -41.9821 8.444177
v -12.48726 -42.15168 9.329024
v -12.09109 -43.00726 9.792533
v -15.27136 -41.81919 7.120252
v -16.13547 -42.06558 6.514238
v -15.07872 -40.18045 7.048256
v -15.98448 -40.29704 6.153376
v 27.92892 -15.45451 7.183337
v 26.01439 -14.98473 7.679605
v 27.35528 -14.09423 7.282415
v 25.02876 -13.23545 7.801311
v 26.28479 -16.36535 7.649727
v 24.74026 -17.14137 7.967972
v 23.2757 -17.10703 8.205306
v 24.2632 -14.7001 8.052923
v 23.33245 -13.49291 8.204288
v -38.48371 -60.80284 -27.19379
v -39.82834 -59.50761 -26.56758
v -37.09179 -62.03461 -27.55005
v 2.944315 -65.00233 3.545361
v 18.42476 -68.2684 -9.981605
v 20.52268 -67.36449 -12.28618
v 18.8859 -69.08061 -12.59107
v -20.06022 -5.170506 9.463544
v -20.82004 -3.932616 8.854243
v -20.21889 -7.480989 9.697373
v -18.14867 -3.301699 10.10185
v -19.19898 -3.328797 9.499238
v -18.79238 -5.519271 10.11744
v -18.99945 -7.448676 10.13823
v -18.88233 -6.087051 10.12969
v -17.27848 -4.11733 10.84369
v -17.81593 -5.527964 10.69054
v -16.53666 -5.39291 11.53397
v -18.28526 -6.264261 10.45193
v -16.86227 -2.173106 10.74034
v -18.74742 -1.566151 9.207793
v -15.61545 -2.778231 11.92128
v -15.24975 -4.07427 12.49494
v -15.90182 -5.844864 12.06135
v -14.29364 -3.342424 13.3643
v -13.86659 -4.554439 14.10056
v -14.54898 -5.193802 13.36506
v -15.4785 -0.2396258 11.2564
v -16.80351 0.2694236 9.908034
v -13.84832 -1.56954 13.38419
v -14.99494 -1.414044 12.13861
v -13.4583 -3.198742 14.29966
v -16.88382 -6.745387 11.27689
v -15.03626 -5.855818 12.89241
v -15.40078 -6.862193 12.60851
v -16.47282 -7.241155 11.55638
v -14.49605 -7.120388 13.8519
v -16.37921 -8.714321 11.70346
v -17.72923 -9.130924 10.61306
v -17.74967 -7.914412 10.70203
v -13.28903 -5.642215 15.25037
v -13.15663 0.7046403 13.3136
v -11.90742 -0.9765453 15.47994
v -12.59724 2.377356 13.15251
v -11.54284 1.304245 14.88002
v -14.20317 1.51975 11.81086
v -14.55234 -0.08343274 12.12764
v -13.63347 2.347076 12.01304
v -13.52797 3.52014 11.48606
v -11.59121 3.315611 13.84869
v -10.39431 3.355186 15.21995
v -12.60924 4.104806 12.21488
v -11.38155 5.354553 12.96134
v -10.86354 5.129736 13.72307
v -10.7894 0.1172934 16.40732
v -9.119888 2.090791 17.34383
v -9.079663 3.700799 16.55787
v -15.92774 -10.49167 13.14693
v -14.90364 -8.183905 13.64353
v -19.45473 -8.606177 9.937675
v -18.74389 -10.02646 10.06921
v -19.50445 -11.49185 9.68534
v -20.79135 -10.05051 9.55555
v -17.92501 -10.66776 10.39389
v -18.60034 -11.42783 9.995602
v -18.42486 -12.12836 10.02803
v -17.16301 -11.20597 11.09918
v -18.17985 -13.89431 10.11243
v -17.20198 -13.24592 11.63891
v -18.6905 -13.63587 9.758657
v -19.24852 -12.49255 9.641669
v -17.13974 -9.799702 11.03905
v -16.83705 -12.35189 12.02411
v -10.23749 -0.8636797 17.76782
v -11.02931 -1.78049 17.14213
v -15.54462 1.463231 10.46081
v -18.41302 0.1467127 8.794951
v -11.0909 -3.273194 18.08644
v -10.50219 -2.656834 18.70857
v -21.03354 -2.492415 8.354685
v -12.39241 -2.992891 15.70776
v -11.6306 -2.042689 16.36831
v -11.86156 -3.442892 16.78073
v -12.42606 -5.217275 16.61539
v -12.26569 5.65208 11.70051
v -13.23099 4.599189 11.23694
v -11.5778 6.202621 12.20448
v -10.18794 6.793882 13.56347
v -10.82119 7.207747 12.50638
v -10.00779 8.937541 12.55942
v -10.86788 9.326525 11.18009
v -8.877196 10.27427 13.417
v -9.256978 7.878551 14.15603
v -9.742767 12.26938 11.45274
v -9.781458 13.88478 11.07204
v -8.706736 12.21805 12.8616
v -8.484072 14.28821 12.74702
v -7.720653 12.67538 13.95707
v -9.916304 15.11259 10.82569
v -7.471975 14.73405 13.83829
v -7.121037 13.78074 14.33983
v -7.738584 16.3992 13.50669
v -6.877668 15.39331 14.29613
v -9.45268 16.44086 11.59781
v -8.602516 17.6725 12.81311
v -7.108289 16.9699 14.11628
v -9.211035 19.18084 12.64584
v -9.838413 18.07872 11.54207
v -8.589668 19.23373 13.26765
v -11.65712 20.47221 10.71695
v -10.79405 18.32669 10.4356
v -10.82181 17.02976 9.930682
v -10.28219 21.49794 12.76695
v -8.764045 20.44851 13.55688
v -9.561934 22.08943 13.6947
v -11.37383 23.18947 13.01093
v -9.964458 23.29834 14.05259
v -13.35118 24.57373 12.78313
v -13.30218 23.89782 12.221
v -11.91753 24.30362 13.46935
v -12.67944 25.5872 14.05685
v -11.38397 25.28084 14.52973
v -9.987206 24.82469 14.95225
v -10.36798 25.88081 15.4254
v -8.26965 23.27484 15.05396
v -13.08779 22.11791 10.79896
v -12.04709 26.62904 15.14021
v -14.7414 23.7153 11.19299
v -14.60513 24.88333 12.37193
v -13.06579 22.76711 11.38117
v -14.81918 26.18598 13.48499
v -14.5042 27.75749 14.98182
v -15.59434 24.64749 11.65994
v -16.68893 24.98343 11.48005
v -7.679051 22.75781 15.14736
v -8.53741 21.37075 14.11263
v -7.511062 20.58848 14.50652
v -7.443331 19.35532 14.20928
v -6.066644 19.54065 15.0721
v -5.526815 17.6969 15.19339
v -6.16614 14.37415 15.02657
v -6.392807 12.58058 15.28121
v -6.981652 11.78645 15.00459
v -10.7885 15.43503 9.687323
v -11.82564 15.80433 8.393851
v -11.84736 17.6169 8.894185
v -13.42353 18.33336 7.707991
v -12.94035 19.37215 8.754213
v -11.8132 18.88533 9.552436
v -14.27314 18.56793 7.280194
v -13.86473 19.83326 8.36627
v -12.94343 20.78082 9.753884
v -14.6871 19.66046 7.753804
v -14.33939 20.78951 8.782706
v -14.98463 20.58556 8.275752
v -14.63413 22.38255 10.00622
v -16.13244 19.25674 6.929715
v -15.28837 16.99687 5.939682
v -16.9083 20.48581 7.513082
v -16.25319 17.23769 5.510824
v -17.56788 19.36769 6.345182
v -15.91407 21.57685 8.706893
v -15.6382 22.52399 9.643757
v -16.84569 21.89844 8.59472
v -16.99955 23.14891 9.703143
v -15.88447 24.14708 11.05261
v -17.79235 21.36946 7.858024
v -18.16734 22.80261 9.13929
v -17.15348 24.0029 10.38416
v -10.80774 12.10492 10.03253
v -11.18654 14.01071 9.177061
v -12.31628 11.51286 8.382607
v -12.06641 12.66616 8.302856
v -11.90875 10.28823 9.340072
v -13.22259 15.47478 6.964386
v -13.99961 14.94776 6.32748
v -8.101485 24.59747 15.74095
v -8.56719 6.034139 15.96731
v -9.791261 4.490812 15.34291
v -5.36432 20.78908 15.62171
v -13.51441 13.20483 6.742378
v -12.18008 13.69849 8.008789
v -12.04815 7.641272 10.65855
v -12.9342 8.943277 8.894174
v -12.99899 10.52356 8.032918
v -13.07237 28.53433 16.03432
v -4.930924 13.72367 15.96902
v -5.633066 11.60413 16.20288
v -7.023773 10.92063 15.30088
v -8.227582 10.5214 14.13963
v -15.27242 14.35787 5.503232
v -15.9238 15.5921 5.243501
v -13.74233 11.43655 6.917671
v -12.91827 12.63292 7.382185
v -6.515744 22.3095 15.56085
v -5.149807 23.16452 16.31314
v -13.61399 5.634017 10.12857
v -13.71556 7.6903 8.779675
v -15.16924 13.15343 5.586907
v -16.72372 13.93277 4.59788
v -15.88888 14.32607 5.132527
v -16.79692 14.76633 4.555859
v -16.49563 15.89662 4.933325
v -17.31865 14.84944 4.153377
v -17.06322 15.69416 4.514979
v -17.58707 17.16262 4.749392
v -16.89654 17.7608 5.41402
v -17.34985 18.39796 5.631418
v -17.94453 18.21305 5.08588
v -3.892375 13.22057 16.59326
v -3.971366 13.94826 16.34723
v -2.986001 13.21121 16.86396
v -3.47699 11.67474 17.26694
v -4.41817 15.37205 15.86163
v -5.029819 16.35033 15.46393
v -3.726141 15.40353 16.11789
v -3.888066 17.60365 15.84568
v -2.552169 16.73261 16.17984
v -2.275756 14.83642 16.51339
v -3.134188 14.30791 16.51241
v -1.728497 13.45726 16.91524
v -18.90496 23.75071 9.731447
v -19.88293 24.79893 10.32985
v -17.97368 25.67012 11.69231
v -21.73058 26.12243 11.04188
v -20.13237 26.41118 11.70573
v -17.1974 -14.46163 11.63347
v -16.96792 -14.54656 13.04961
v -6.741396 25.34467 16.57072
v -18.16257 1.005545 8.604041
v -17.1091 1.958887 8.926148
v -16.14031 11.77252 5.324851
v -16.09552 11.08675 5.455698
v -15.31602 10.20575 6.114089
v -13.91085 10.28283 7.181478
v -5.600616 9.891418 16.96457
v -7.797957 9.75034 15.00432
v -7.09679 9.271948 15.95304
v -5.721245 8.919544 17.30027
v -6.955217 7.947077 16.7323
v -14.81548 2.577678 10.63412
v -21.99775 -1.600248 7.621541
v -22.56908 -2.897009 7.840198
v -22.86305 -0.5638663 6.91056
v -20.87472 -0.05239246 7.533312
v -23.70419 1.630761 5.780881
v -22.08593 2.107685 6.156117
v -20.08785 1.572353 7.261332
v -19.86444 0.5161135 7.807716
v -8.964135 25.50686 15.81125
v -14.46059 3.650624 10.40502
v -16.16238 2.87934 9.232691
v -15.58567 4.512041 8.821369
v -14.52397 4.614642 9.777392
v -15.17221 6.240863 8.199776
v -16.41762 4.802188 7.942405
v -16.99128 5.763988 6.984883
v -17.4076 3.13467 8.13366
v -15.3207 7.940038 7.031608
v -18.36241 2.90244 7.591236
v -21.63731 -7.727332 9.264567
v -21.52237 -9.160992 9.384114
v -7.869527 8.586202 15.45251
v -7.00697 6.391264 17.42008
v -7.960996 3.794492 17.72774
v -6.87933 5.059786 18.16932
v -2.418512 12.26286 17.26912
v -12.47916 6.089921 11.13467
v -10.6764 -3.77421 19.33835
v -9.823278 -2.639061 19.856
v -11.49141 -5.443978 19.00445
v -11.7869 -4.929686 17.86923
v 50.807 32.00329 -8.812119
v 49.52831 32.33044 -5.808849
v 49.50949 29.53889 -5.783367
v 50.02465 33.09034 -7.000166
v 50.74828 33.07652 -8.695181
v 50.28097 33.8424 -7.690761
v 49.73949 34.09222 -6.483881
v 48.58171 33.28765 -3.994587
v 49.13341 31.0087 -4.915686
v 48.24231 31.64553 -3.134035
v 48.78103 35.32883 -4.71336
v 49.16963 30.21402 -4.987678
v 48.75293 29.68969 -4.06621
v 47.42882 34.29435 -1.967322
v 47.68952 36.71327 -2.906831
v 48.62069 36.94381 -4.664151
v 49.453 35.64634 -6.020217
v 46.87397 36.21295 -1.416365
v 48.18434 38.16714 -4.019554
v 46.69656 32.85225 -0.5516526
v 46.6648 35.07887 -0.8832955
v 48.80891 38.0251 -5.154254
v 49.77898 37.02613 -6.900019
v 49.80355 35.37563 -6.76907
v 48.82356 39.38641 -5.293763
v 49.55482 39.24476 -6.672046
v 47.77638 30.54308 -2.15747
v 46.73318 37.94746 -1.536051
v 45.60989 34.75438 0.767895
v 45.34904 37.37553 0.6051274
v 49.38861 40.66942 -6.409504
v 50.08578 40.23096 -7.696486
v 50.14726 37.58201 -7.714285
v 48.53289 40.93335 -4.881522
v 48.54034 43.05525 -5.038877
v 49.39787 42.52519 -6.517077
v 49.32588 43.54084 -6.403386
v 50.11053 41.78485 -7.729399
v 50.82816 40.20137 -9.143919
v 51.02146 42.17987 -9.461611
v 51.541 41.15203 -10.56468
v 50.0108 42.59027 -7.578894
v 50.92084 43.7997 -9.227418
v 51.69206 39.11312 -10.95306
v 51.06939 39.20421 -9.650518
v 51.81864 43.81882 -10.92658
v 51.84267 42.38767 -11.09064
v 52.27504 43.88972 -11.81461
v 52.10778 40.21512 -11.80215
v 52.62664 42.64695 -12.68741
v 52.8604 40.67924 -13.38494
v 52.27076 38.48687 -12.29176
v 47.72395 38.43469 -3.275748
v 47.17534 38.1752 -2.323683
v 50.9688 37.93005 -9.496007
v 51.97826 37.02951 -11.65538
v 51.59781 36.10341 -10.84897
v 51.0298 36.14376 -9.543085
v 50.60422 36.65082 -8.620084
v 46.75672 30.76441 -0.4207009
v 50.40829 35.35071 -8.117847
v 49.71581 42.79968 -7.079607
v 51.09262 34.78555 -9.625891
v 50.62459 35.46111 -8.606209
v 49.02736 44.88816 -5.917205
v 49.63783 44.23535 -6.93815
v 49.89139 43.6214 -7.3738
v 53.31516 42.52528 -14.15816
v 50.24148 36.4239 -7.840361
v 45.94337 31.77111 0.7682773
v 45.85065 33.14452 0.6710356
v 47.9621 41.57039 -3.970747
v 47.52522 42.6735 -3.361489
v 48.11077 38.99706 -3.97209
v 47.68843 39.99063 -3.407362
v 46.883 41.43027 -2.322763
v 47.12134 39.07854 -2.396055
v 46.43124 39.32456 -1.331365
v 46.15807 40.3578 -1.097843
v 45.02308 40.30759 0.4483728
v 44.97403 41.68198 0.3201821
v 45.79945 41.42778 -0.7543506
v 45.53821 43.6392 -0.6233147
v 46.21662 43.00567 -1.481991
v 44.65294 43.42915 0.5471517
v 44.78844 44.8345 0.2722674
v 45.90997 45.79531 -1.241747
v 46.64883 43.82022 -2.134402
v 47.06003 45.51132 -2.825958
v 44.80293 46.94203 0.1337296
v 44.01023 44.03297 1.247566
v 44.01276 45.90841 1.132383
v 45.4857 47.67059 -0.7732818
v 43.51182 46.84278 1.648652
v 43.83865 48.34806 1.196905
v 44.55309 49.7981 0.2331562
v 45.76625 49.29789 -1.259787
v 45.24112 50.47137 -0.6666039
v 44.37454 51.44154 0.3531558
v 44.82936 51.96193 -0.2229346
v 46.24984 48.17935 -1.83242
v 43.55514 49.79366 1.43848
v 42.57866 49.00058 2.55758
v 43.1491 50.53416 1.853663
v 46.52087 46.9431 -2.132893
v 42.52993 46.83398 2.726771
v 45.4277 39.23534 0.09420257
v 43.69917 40.46349 2.079973
v 44.07385 42.5965 1.354465
v 43.02179 41.97395 2.613449
v 42.13382 40.75803 3.78597
v 42.00786 42.3239 3.661352
v 42.52271 43.82144 2.939623
v 40.81564 42.3803 4.817771
v 41.5518 42.94036 4.045409
v 41.14526 44.33347 4.315001
v 39.81611 43.26941 5.658447
v 39.43351 44.57237 5.898008
v 41.43914 39.79641 4.639312
v 40.46681 39.7575 5.66239
v 41.33309 45.54855 4.020557
v 42.84383 45.18557 2.470934
v 43.40388 43.69824 1.985798
v 39.22057 42.99515 6.228305
v 39.85712 41.10988 5.972381
v 42.65627 39.09065 3.522434
v 42.48663 37.64163 4.045702
v 43.75621 38.81989 2.298572
v 42.00188 36.4026 4.826225
v 41.20706 38.12888 5.218864
v 41.02988 37.07569 5.647056
v 39.69886 37.71063 6.731624
v 40.37808 36.28736 6.431001
v 41.18681 35.29013 5.884912
v 41.68307 34.47638 5.535595
v 41.08406 33.3497 6.214231
v 40.14151 35.10895 6.845439
v 44.20918 37.54828 2.059027
v 43.5673 35.67204 3.241329
v 38.10404 43.74665 7.09162
v 38.41506 45.81236 6.714103
v 37.6427 44.96233 7.406464
v 37.34692 46.71722 7.559253
v 37.61098 42.30665 7.623944
v 36.82618 42.38575 8.245453
v 36.8507 43.35221 8.127156
v 36.18399 42.65783 8.705736
v 36.6371 45.09937 8.157215
v 35.90328 43.96669 8.794308
v 34.70901 45.28352 9.588984
v 35.09348 43.1956 9.439509
v 33.93946 43.24362 10.2778
v 37.71109 41.2993 7.68616
v 38.61785 41.36544 6.967472
v 38.79222 39.95951 7.095395
v 37.99488 39.20326 7.884399
v 37.0058 39.78957 8.573203
v 36.78145 40.8302 8.500255
v 44.76851 39.13116 1.006177
v 44.84241 36.62224 1.418012
v 44.15974 36.50128 2.348286
v 39.19876 46.74546 5.965867
v 36.01114 46.08455 8.584487
v 37.89557 47.59864 7.077512
v 37.62238 38.13968 8.422588
v 36.44662 38.83508 9.207002
v 35.61991 40.13565 9.506474
v 35.84263 41.07752 9.15677
v 37.08625 37.56207 8.919101
v 35.47456 39.15441 9.792673
v 34.00408 39.72202 10.73873
v 34.92442 41.25247 9.845251
v 33.64167 40.65773 10.8313
v 33.74713 41.98259 10.52555
v 34.37389 42.18733 10.04713
v 34.85786 46.77483 9.42522
v 36.39688 41.60326 8.661922
v 38.62481 38.17126 7.568505
v 38.3963 36.21615 8.189134
v 43.07851 34.80937 3.995213
v 36.59664 48.08289 8.089496
v 38.1138 48.40776 6.87971
v 37.42209 49.23432 7.41672
v 39.01191 49.14157 6.066659
v 40.07197 47.44313 5.155754
v 39.83637 51.20618 5.217227
v 39.68184 49.35073 5.437577
v 36.74573 50.4579 7.958294
v 38.06447 51.82354 6.830882
v 36.50625 49.26635 8.164625
v 36.74339 51.65745 7.948013
v 38.47505 54.30545 6.385725
v 37.57338 52.8631 7.229905
v 38.79048 53.17184 6.138858
v 39.95143 52.67796 5.049312
v 40.45657 48.63496 4.731227
v 35.51099 49.16167 8.931209
v 34.26031 49.17097 9.852349
v 34.04927 50.57997 10.00096
v 35.37327 51.48231 8.998055
v 33.90599 52.78569 10.14285
v 35.11992 52.62653 9.195069
v 36.38736 52.40759 8.219141
v 32.68186 53.95514 10.98667
v 32.64456 51.88678 11.01509
v 31.71095 52.76055 11.64272
v 33.31844 55.03973 10.50865
v 34.65588 54.3447 9.531187
v 34.96527 53.37523 9.328162
v 36.0143 53.83484 8.49321
v 35.41063 54.84255 8.942292
v 35.93563 55.77646 8.472499
v 36.80577 54.1624 7.823831
v 31.1277 56.13801 12.00775
v 30.57818 55.30524 12.37669
v 30.12234 52.9851 12.67043
v 29.85787 54.30576 12.85327
v 32.79273 50.50383 10.89667
v 31.85074 57.12324 11.50058
v 39.51962 54.67204 5.375823
v 39.23986 55.53154 5.594702
v 40.6338 53.64927 4.32176
v 41.0383 55.11829 3.781929
v 40.39687 46.28985 4.891098
v 38.01932 55.78704 6.703878
v 38.72387 56.81479 5.936451
v 39.41154 57.37777 5.23747
v 40.19343 56.54556 4.535759
v 36.95798 56.08746 7.624292
v 37.80501 57.29063 6.760557
v 38.1123 58.78164 6.338476
v 40.82068 55.99358 3.940456
v 41.06537 50.34706 4.075841
v 41.60503 52.69536 3.390617
v 41.02604 51.66399 4.052733
v 42.20146 50.5844 2.882364
v 42.86521 52.13913 2.06012
v 41.80396 53.85939 3.078112
v 43.15017 53.93139 1.5735
v 43.67163 53.17518 1.076193
v 42.0691 54.74197 2.706637
v 42.86435 55.75906 1.74285
v 44.53255 55.26525 -0.2174313
v 44.73385 53.41175 -0.2562577
v 41.73538 56.21137 2.956131
v 45.19556 54.00242 -0.9257438
v 45.84478 52.50676 -1.576562
v 46.33368 51.68217 -2.184478
v 46.35046 49.71703 -2.072179
v 46.76078 53.50899 -3.017299
v 47.5492 52.56425 -4.086009
v 47.96576 51.30902 -4.532207
v 46.70551 50.93044 -2.660884
v 47.16314 49.71458 -3.223354
v 48.29057 50.36768 -4.944669
v 39.20758 34.78895 7.65467
v 38.25574 34.4022 8.460142
v 37.84039 34.96077 8.726065
v 37.32256 34.38966 9.081157
v 37.13639 35.14156 9.171902
v 37.14868 36.09625 9.120636
v 39.23574 32.86967 7.72437
v 40.28759 33.65742 6.90659
v 31.25667 58.90057 11.82936
v 29.71126 59.28963 12.85324
v 32.14692 58.03919 11.24486
v 29.62202 57.33381 12.97078
v 29.01564 57.79803 13.35178
v 29.27687 54.66455 13.22345
v 28.75125 51.95256 13.46765
v 27.56277 53.59215 14.21947
v 28.22547 55.56788 13.8549
v 29.00755 56.43633 13.37473
v 27.46058 56.02565 14.29938
v 28.25454 56.96374 13.84686
v 31.26523 51.24522 11.92157
v 30.19661 51.64458 12.58783
v 29.47226 51.00265 13.02976
v 27.95575 51.67813 13.92603
v 27.64614 50.09504 14.05258
v 26.586 50.77246 14.63687
v 28.70691 49.39298 13.46726
v 27.35834 48.55382 14.16466
v 26.61317 48.93731 14.56564
v 26.34602 52.46197 14.80909
v 28.5088 47.77711 13.52348
v 29.89137 47.47002 12.74064
v 28.69469 45.99756 13.39798
v 30.74625 49.53968 12.22346
v 29.69063 49.65686 12.87313
v 31.03788 46.98712 12.03807
v 24.88386 52.84167 15.56252
v 25.46556 53.87107 15.31935
v 26.38602 55.04856 14.89571
v 32.12465 47.95042 11.31489
v 30.53911 45.36743 12.32937
v 32.06059 45.88563 11.37831
v 31.06972 44.34155 12.05243
v 31.90646 42.88317 11.62608
v 32.70924 44.36318 11.01668
v 32.55748 42.08778 11.29148
v 31.44724 41.3051 12.06066
v 30.62441 42.40187 12.44092
v 30.62298 40.82678 12.56075
v 29.97462 41.62445 12.85972
v 28.10596 43.45763 13.78997
v 28.35139 44.95057 13.59575
v 33.40204 46.06622 10.48468
v 34.10988 47.65316 9.967813
v 27.04911 57.4486 14.5337
v 26.28222 57.16843 14.93579
v 28.84574 42.40637 13.42879
v 24.99806 50.94147 15.46129
v 24.39969 51.38636 15.76196
v 23.39142 51.37821 16.22282
v 23.20197 52.7051 16.33325
v 24.11573 54.07605 15.98499
v 21.85372 51.9028 16.89269
v 22.02617 53.1412 16.85716
v 22.83254 53.31351 16.52685
v 22.50647 53.89256 16.68771
v 22.25565 50.20275 16.67711
v 20.1307 51.47104 17.54241
v 20.21398 52.54321 17.53276
v 21.00012 49.17972 17.12959
v 19.51495 49.88851 17.70779
v 47.88347 44.83072 -4.012352
v 47.6985 47.78439 -3.922002
v 48.05129 47.03067 -4.406762
v 49.19847 45.9476 -6.226064
v 49.1543 47.56127 -6.181651
v 49.75058 47.28763 -7.177438
v 50.61754 46.73805 -8.644296
v 50.10641 45.49918 -7.772116
v 50.12745 44.87598 -7.8131
v 50.47287 48.67235 -8.435093
v 49.78038 49.36296 -7.289423
v 49.07304 49.33601 -6.086344
v 49.96136 50.74539 -7.733795
v 49.09429 51.24903 -6.333152
v 49.57636 52.48232 -7.194369
v 48.16227 49.28854 -4.699291
v 50.27926 51.81087 -8.365246
v 51.02902 49.6155 -9.530559
v 50.8983 50.78873 -9.370777
v 51.29819 50.90554 -10.07801
v 48.6408 52.80106 -5.757538
v 49.01466 53.61374 -6.409337
v 50.13588 53.6302 -8.330953
v 48.57397 51.15424 -5.414783
v 49.71478 53.68077 -7.623194
v 49.84271 54.68561 -7.985464
v 50.439 52.7944 -8.70503
v 51.07479 47.1297 -9.418571
v 51.20763 48.27091 -9.725686
v 50.98197 45.86391 -9.352297
v 50.73749 44.50897 -8.883842
v 36.11027 36.69296 9.788658
v 34.09189 37.58792 10.91082
v 31.62257 50.4337 11.69174
v 41.37649 48.50215 3.846536
v 35.92208 47.7311 8.6085
v 25.88071 49.78616 14.98403
v 24.65986 49.45821 15.53222
v 25.67282 48.48909 15.03221
v 25.75294 47.02534 14.96487
v 24.12263 48.37726 15.74669
v 23.80026 47.08001 15.8877
v 24.56888 46.26082 15.52332
v 27.27447 47.17853 14.18015
v 24.53328 45.08246 15.51697
v 22.06382 46.07481 16.61396
v 22.08847 48.36861 16.63472
v 20.9467 47.70338 17.1034
v 19.35275 48.77574 17.73389
v 19.65882 46.75543 17.57338
v 17.78977 49.47858 18.31079
v 20.1736 45.215 17.3617
v 32.67834 48.97202 10.96569
v 51.2881 45.7397 -9.913783
v 38.68655 59.14785 5.72255
v 37.23635 58.61984 7.139088
v 36.93215 59.40236 7.316577
v 51.90879 45.60906 -11.02749
v 27.09296 45.41164 14.26421
v 25.61901 45.73622 15.00486
v 27.34682 44.18549 14.14865
v 25.44696 43.93139 15.06386
v 26.9032 42.72761 14.41709
v 25.77382 42.12167 14.99711
v 24.55541 42.45958 15.52822
v 25.12758 41.27794 15.30226
v 18.55761 51.11687 18.08956
v 27.2018 41.24694 14.3216
v 26.08847 39.54341 14.87119
v 27.38379 39.76466 14.28316
v 24.81046 40.21369 15.41418
v 27.78521 38.06079 14.17676
v 26.52775 38.24925 14.74697
v 28.71636 39.02633 13.69204
v 27.51773 36.81116 14.31106
v 26.26311 37.27674 14.84058
v 24.94461 38.36834 15.36224
v 28.75982 35.90852 13.71761
v 27.23036 35.60825 14.3868
v 28.67962 41.0012 13.60583
v 28.98985 40.19657 13.51125
v 30.05377 39.87577 12.93582
v 51.78832 49.66736 -10.86835
v 51.83961 48.09176 -10.85553
v 52.31353 48.78041 -11.83064
v 37.75463 54.57676 6.997399
v 30.89346 60.03777 11.97224
v 48.53078 54.11174 -5.729913
v 47.94903 54.26285 -4.884108
v 48.71546 55.30565 -6.194804
v 49.27766 54.8753 -7.050791
v 48.00899 55.72129 -5.194782
v 49.00642 56.0318 -6.761212
v 47.21067 55.39156 -3.973907
v 47.41683 56.47976 -4.434906
v 34.53715 57.20695 9.531374
v 33.38519 57.08508 10.43471
v 25.53697 56.80708 15.31085
v 52.98555 44.31307 -13.33222
v 53.07862 43.01287 -13.60952
v 53.38324 44.11583 -14.15847
v 53.77685 43.70324 -14.97909
v 52.69 45.57873 -12.54126
v 53.33607 45.9231 -13.87408
v 53.78336 45.04983 -14.87039
v 54.01303 46.25941 -15.21325
v 53.92054 44.0408 -15.2381
v 53.01 47.61744 -13.13372
v 53.67826 47.47706 -14.49224
v 52.51085 46.86497 -12.17793
v 51.5804 46.61066 -10.37285
v 52.82124 48.79062 -12.75192
v 52.2639 50.1184 -11.79124
v 52.67654 50.48293 -12.59028
v 53.43188 48.51548 -13.98436
v 53.24475 49.03206 -13.6123
v 52.99343 50.81623 -13.24962
v 53.58779 49.59785 -14.30852
v 53.92547 48.61261 -14.92979
v -58.91797 30.73354 -19.86682
v 37.82103 20.59286 2.445055
v 17.98925 -26.30627 8.719659
v -7.437047 -46.96812 10.97902
v -6.447427 -47.24836 10.97537
v -6.983405 -49.48991 8.725636
v -31.36082 -34.34346 4.486643
v -33.0847 -32.85069 4.199114
v -32.27959 -32.24269 4.790472
v -21.23764 -71.51046 -14.89417
v -40.22444 -59.46625 -35.41893
v -40.27479 -59.35734 -36.13874
v -48.57611 30.31085 1.912886
v -48.74239 30.78783 1.823956
v -48.38861 30.72255 2.269819
v -47.99469 30.95871 2.699983
v -32.09005 6.451295 3.836172
v -31.14802 5.530981 4.043728
v 10.07047 -25.30463 11.84671
v 11.47871 -27.61049 11.5761
v 11.75465 -25.5899 11.0449
v 13.71118 -25.57363 10.17431
v 31.7553 40.26553 12.02934
v -58.54675 -16.17646 -26.08259
v 59.57481 3.1825 -36.0247
v 59.88101 2.5202 -38.5079
v 59.87169 3.619038 -37.38791
v 59.61154 0.6367098 -38.96083
v 60.15474 4.859138 -37.98429
v 60.24434 3.310983 -39.86996
v 60.32076 5.336075 -38.57985
v 58.74936 -1.598769 -36.06449
v 59.30054 -0.8874338 -39.14972
v 58.8554 -2.250331 -37.87325
v 60.08666 2.131634 -40.59829
v 59.83359 0.94428 -40.57668
v 58.80463 -2.983299 -38.68146
v 59.2952 -1.340721 -40.00003
v 59.09402 -2.710905 -40.71181
v 58.43766 -4.176336 -38.07693
v 58.77441 -3.497276 -39.44809
v 58.50154 -3.12891 -36.5997
v 25.05192 -25.46205 7.047063
v -27.64269 -4.294921 6.649651
v -27.56408 -2.599551 6.116269
v 24.34704 -12.05784 7.864215
v 40.84812 -48.80917 -18.48796
v 39.28387 -52.05005 -20.02203
v 38.71466 -52.04144 -18.92422
v 38.1174 -54.17221 -21.02298
v 37.37359 -56.10308 -23.04661
v 39.01819 -54.7439 -24.30427
v 38.36988 -55.79174 -25.0421
v 37.2977 -57.12572 -25.36878
v 35.53375 -58.28262 -23.50391
v 36.42017 -58.28939 -26.1817
v 36.18375 -56.74749 -21.64977
v 36.96733 -58.32992 -28.41531
v 38.14944 -56.90707 -27.75134
v 38.77279 -56.48521 -28.84823
v 37.53172 -58.11201 -30.52631
v 35.51493 -59.73248 -28.38855
v 39.25964 -55.42564 -26.89149
v 39.49395 -54.9152 -26.20254
v 17.08651 -69.50157 -9.799304
v 54.65985 26.03263 -18.61211
v 54.73193 26.77073 -18.76563
v 24.25436 43.21713 15.64528
v -8.499701 1.228881 18.60633
v -7.476825 2.424742 18.98412
v -19.85862 59.47233 19.06827
v -17.99957 57.67594 19.60897
v -16.2661 57.18412 19.99568
v -17.3014 56.23368 19.77336
v -19.05822 56.24888 19.37625
v -17.92388 59.57247 19.53156
v -17.32441 58.84793 19.70887
v 25.10614 55.60306 15.53742
v 19.95909 -26.61007 8.125747
v 18.7795 -25.78595 8.444065
v 20.95587 -24.64434 7.901581
v 21.16188 -26.50527 7.817924
v 21.65915 -27.55304 7.629452
v 20.63215 -28.61835 7.897568
v 22.08159 -25.97541 7.618026
v 22.28608 -24.67255 7.678563
v 21.5976 -22.66323 7.93586
v 19.77517 -23.49803 8.16069
v 20.42613 -21.63193 8.137934
v 22.1054 -20.98116 8.031936
v 18.31434 -24.72111 8.522074
v 19.01313 -24.35925 8.332582
v 19.30324 -21.76072 8.254371
v 18.79372 -23.26916 8.328925
v 22.12772 -28.55476 7.40308
v 21.08175 -28.99174 7.723365
v 21.43639 -29.85214 7.519705
v 23.7024 -64.96304 -13.9181
v -58.343 22.76827 -18.51889
v 23.28679 54.67822 16.38088
v 23.97794 55.53873 16.0606
v 30.80772 39.19373 12.57786
v -59.39269 20.95633 -20.8211
v -58.94932 22.60665 -19.82976
v -59.82692 20.04184 -21.6985
v -59.33857 17.69432 -20.60551
v -59.85537 16.66401 -21.62495
v -60.35963 19.25205 -22.88347
v -59.88637 14.38472 -21.69249
v -58.89793 14.50562 -19.7273
v -60.67384 14.06238 -23.39158
v -59.96051 12.33306 -21.71159
v -60.59483 17.43379 -23.3205
v -60.59551 20.34897 -23.49452
v -60.89455 11.79218 -23.84492
v -60.96365 17.02539 -24.1721
v -61.51431 10.69343 -25.47978
v -61.53631 12.18771 -25.53239
v -58.78512 13.37446 -19.47637
v -59.846 23.8574 -21.90523
v -59.38843 24.60554 -20.87916
v -61.291 13.25928 -24.89242
v -61.06997 14.32915 -24.36372
v -61.1666 15.60713 -24.6257
v -61.4739 16.51418 -25.46993
v -61.06546 17.89718 -24.48571
v -61.58382 14.71435 -25.66568
v -20.01089 2.817939 6.72192
v -19.89894 4.085304 6.196573
v -18.69291 5.061542 6.321744
v -33.80252 -63.95352 -23.49473
v -27.97779 -67.94454 -22.2478
v -26.82826 -68.54159 -20.52519
v -29.59904 -66.93053 -22.86237
v -26.0645 -69.17461 -22.85452
v -28.73661 -67.59278 -23.82711
v -25.69426 -69.34097 -21.34449
v -30.55538 -66.50497 -24.75181
v -34.15708 65.2139 11.88879
v -58.24687 48.53737 -16.55355
v -57.63467 47.14769 -15.33716
v 36.31267 28.42262 8.086012
v -16.72728 -15.63487 14.63666
v -35.85452 36.34437 12.24994
v -37.19219 36.46774 11.54103
v -31.17573 4.324375 4.071664
v -31.02029 3.390685 4.159691
v 34.7628 -58.21715 -21.62392
v 34.20108 -58.9718 -21.97518
v 34.39466 -59.12435 -22.76881
v 33.47641 -59.89664 -22.42912
v 58.70543 10.95527 -29.05782
v 59.28187 13.02182 -31.06474
v 58.14803 9.799436 -27.38102
v 58.51277 9.709206 -28.64056
v 59.32089 11.75521 -31.30704
v 14.00361 -67.60747 -3.902555
v 12.57657 -68.05724 -2.934687
v 13.09563 -69.33665 -4.535222
v 13.86881 -70.48584 -6.709526
v 12.3295 -70.31696 -4.879313
v 11.54562 -67.74133 -1.915786
v 11.94505 -72.08302 -7.124444
v 13.82261 -71.46043 -8.337063
v 10.89189 -72.01759 -5.874912
v 9.633633 -71.20824 -3.601453
v 10.77964 -71.35671 -4.76017
v 8.83257 -72.98401 -5.658589
v 8.871349 -72.34975 -4.591943
v -41.09817 13.36347 -0.1985919
v -39.71675 12.13993 0.9120283
v -39.38245 13.41683 0.8548318
v -39.9063 14.63373 0.1701694
v -38.70917 14.17218 0.9282111
v -38.97166 12.69217 1.271956
v -41.42473 14.4005 -0.765547
v -41.09273 15.65147 -0.6799687
v -37.925 13.67407 1.513569
v -38.88599 12.17288 1.426134
v -14.49346 -20.45003 11.53482
v -13.76141 -19.87744 12.89902
v -35.02703 36.91478 12.68711
v -33.99148 37.05247 13.16214
v -35.09338 35.95858 12.68172
v 21.39683 45.06209 16.89651
v 22.69893 44.90089 16.34815
v -36.11493 69.25951 9.31381
v -37.27473 69.53998 8.279415
v 10.74344 -23.94916 11.19469
v 10.07446 -26.93292 12.21349
v 8.775061 -26.34039 12.81691
v 8.978289 -27.91619 13.0323
v 7.92057 -27.09688 13.45672
v 8.3441 -24.6134 12.66596
v 7.366609 -23.28803 13.00395
v 9.245982 -23.75861 11.90658
v 7.236644 -25.93731 13.60339
v 6.454992 -23.67923 13.7278
v 6.049137 -22.8725 13.95426
v 5.225621 -23.8538 14.62903
v 5.0187 -22.21567 14.71267
v 3.81647 -24.79425 15.58222
v 5.684778 -25.29162 14.4964
v 5.97938 -26.19096 14.45154
v 4.854494 -27.00004 15.17648
v 4.174534 -25.87984 15.43552
v 5.972103 -20.97417 14.18495
v 6.395792 -22.01074 13.78422
v 5.019804 -20.57325 14.8283
v 4.80838 -19.72058 15.04006
v 6.087397 -20.04093 14.42859
v 3.211093 -23.05919 15.8707
v 3.886992 -22.1907 15.48893
v 3.426975 -21.3792 15.83175
v 3.279605 -26.48953 15.85366
v 2.930195 -24.85891 15.96559
v 0.8432723 -25.90667 16.39201
v 1.21529 -24.86813 16.41341
v 1.726375 -23.66282 16.39437
v 6.475394 -27.57489 14.39277
v 3.391484 -20.41727 15.90999
v 4.255878 -19.26497 15.38926
v 5.639798 -18.698 14.76355
v 2.284842 -21.90461 16.41615
v 7.549115 -22.29178 12.86349
v 7.087802 -21.22792 13.55161
v 7.105836 -28.50587 14.20844
v 16.53981 -70.62803 -11.3936
v 17.32911 -70.39703 -12.62201
v 16.22059 -71.31501 -13.05287
v -63.56623 4.859415 -34.67897
v -17.86149 18.71308 5.543479
v -18.3215 18.7683 5.178368
v -40.71025 30.81708 8.728701
v 53.36537 22.84546 -16.01925
v 7.991729 -33.50059 14.26637
v 7.981387 -31.34332 14.20294
v 56.11883 35.38067 -21.88985
v 56.77995 35.32614 -23.7415
v 56.6717 34.17023 -23.60727
v 57.29685 35.14521 -25.19661
v 57.51809 32.9546 -26.07805
v 58.10915 33.44503 -27.50627
v 57.70313 31.237 -26.67258
v 57.18136 31.28304 -25.23952
v 58.00198 32.36428 -27.4605
v 58.31957 31.3149 -28.54256
v 58.4669 33.966 -28.58068
v 58.42101 32.68554 -28.6639
v 58.16779 30.34162 -28.12139
v 56.76509 31.09422 -24.02963
v 58.8183 31.52917 -29.95015
v 58.82289 30.02944 -30.12856
v 58.4394 30.04255 -29.00113
v 59.02119 32.13324 -30.54363
v 58.85603 33.2644 -29.90062
v 57.36287 37.20889 -25.01541
v 57.7427 36.16199 -26.22044
v 57.32375 38.21724 -24.71194
v 57.57617 37.78421 -25.41907
v 57.46241 37.36086 -25.28016
v 57.85549 36.44057 -26.43717
v 56.28914 30.71755 -22.77086
v 56.15223 28.29063 -22.4152
v 56.68896 29.34087 -23.88947
v 55.54119 29.04453 -20.76631
v 55.82671 26.30235 -21.53046
v 55.15616 26.70634 -19.83227
v 55.86707 25.04593 -21.59777
v 54.98862 24.91267 -19.4688
v 56.34348 24.42993 -22.8823
v 55.83028 23.3108 -21.47378
v 55.25243 23.48275 -20.12204
v 56.5386 26.2322 -23.44266
v 57.02306 27.52574 -24.81894
v 56.63333 24.616 -23.64354
v 57.0102 25.12973 -24.66021
v 56.58752 23.09974 -23.45884
v 57.12044 23.47267 -24.86366
v 55.70315 22.07086 -21.13582
v 56.79042 21.82026 -23.93917
v 55.95111 21.28841 -21.74833
v 56.89762 20.25554 -24.12707
v 56.55335 18.65221 -23.17651
v 56.0695 18.77382 -22.0053
v 55.82468 16.52792 -21.41543
v 57.07751 16.83755 -24.40294
v 57.33549 19.07462 -25.2244
v 57.47496 15.77035 -25.3638
v 57.82837 18.25664 -26.55126
v 57.24635 28.83903 -25.52733
v 57.48889 28.05728 -26.22552
v 57.39551 26.82794 -25.88683
v 57.24672 30.07811 -25.44093
v 57.61851 29.58006 -26.56212
v 58.1364 28.49785 -28.1645
v 57.99519 27.83382 -27.7646
v 58.77234 28.50761 -30.18395
v 58.42704 27.34394 -29.04386
v 58.86129 29.49385 -30.30167
v 59.02692 28.2839 -31.02835
v 58.98791 26.87147 -30.90114
v 58.60835 26.44379 -29.62274
v 59.1375 29.08947 -31.33028
v 59.30808 28.11263 -31.95548
v 58.42639 16.97004 -28.29725
v 58.59198 14.17327 -28.67324
v 57.86514 14.46652 -26.41439
v 58.9498 25.07742 -30.69205
v 59.2606 26.11292 -31.82754
v 58.64514 25.45129 -29.69261
v 58.72137 24.14822 -29.84375
v 59.21843 24.28204 -31.60158
v 59.65135 26.35374 -33.16443
v 59.83889 24.8124 -33.76775
v 59.61414 23.20313 -32.77904
v 59.28838 21.13581 -31.48496
v 59.00188 23.01789 -30.64707
v 58.77467 22.229 -29.77854
v 58.89442 20.37273 -30.0021
v 58.35289 22.25383 -28.49065
v 58.46095 23.72365 -28.93768
v 58.32252 24.73345 -28.55318
v 58.06095 20.5513 -27.41905
v 58.531 19.54468 -28.7911
v 58.07563 22.06331 -27.64151
v 57.17017 22.45987 -24.98199
v 58.26776 26.12195 -28.54941
v 57.9586 27.258 -27.64715
v 57.78595 26.47201 -27.06388
v 35.09076 -59.75625 -26.62357
v 35.36607 -59.14857 -25.39572
v 55.98716 -6.26973 -24.95195
v 51.64268 -26.30971 -23.05408
v 51.36583 -26.98673 -22.5733
v 15.19469 -69.93118 -7.642037
v 16.05913 -69.95206 -8.901656
v 14.86284 -70.85625 -8.76176
v -5.230334 7.710906 18.18888
v 3.040497 -27.44671 15.97051
v -23.16766 -70.70548 -20.25143
v -26.55297 -68.90129 -23.91788
v -27.96117 -68.14398 -25.04211
v -29.01369 -67.49803 -25.22308
v -15.62715 -21.7404 10.66133
v -46.75116 31.30862 4.057092
v 45.6809 55.2533 -1.739627
v 46.48267 55.568 -2.922324
v 44.89491 55.48666 -0.707244
v 45.92989 56.33179 -2.220568
v 46.50013 56.97437 -3.154396
v -61.43149 9.364789 -25.36036
v -51.87933 -45.57917 -36.67852
v -52.73536 -43.87772 -36.02155
v -52.80715 -43.89687 -37.8471
v -53.06293 -43.057 -34.82318
v 60.38229 3.086085 -41.27957
v -58.83215 33.50734 -19.68568
v 27.22831 -64.31092 -19.39173
v 25.47651 -65.60448 -18.87829
v 25.85677 -65.84018 -20.43974
v 32.43784 -60.70532 -21.94627
v 31.55711 -61.6883 -22.455
v 32.82381 -60.98019 -23.6559
v 30.67546 -62.72591 -23.11925
v 31.14569 -62.66488 -24.26798
v 32.05257 -61.83275 -24.17337
v 27.25621 -39.27329 1.976955
v -1.468699 -72.35404 -1.20189
v -2.024688 -70.99061 0.2429717
v -43.63552 67.60329 2.810121
v -42.99056 67.75111 3.47919
v -43.01288 70.28193 2.418762
v -43.46155 68.91045 2.511471
v -42.23279 70.41175 3.226263
v -40.7137 70.33125 4.883967
v -40.12637 69.15001 5.870916
v -43.98442 69.1951 1.793851
v -44.13706 70.36562 1.18203
v -40.64346 67.37497 5.952703
v 23.85762 44.29769 15.82821
v 30.21257 38.19866 12.99067
v 29.14051 37.29218 13.57278
v 35.78216 -59.6651 -29.53868
v 37.05157 -58.75534 -32.33995
v 35.71975 -59.89147 -31.07878
v 38.86602 -56.83657 -31.42726
v 37.28909 -58.53605 -35.25614
v 35.71873 -59.96336 -33.32305
v 48.60854 -36.70837 -22.46769
v 49.46899 -34.26431 -22.62485
v -13.16852 -40.57981 8.597634
v 49.21435 27.64434 -5.433362
v -47.38092 69.32625 -2.345345
v 31.18286 37.50119 12.58293
v 32.56562 38.30465 11.70725
v 32.80241 39.52561 11.46009
v -35.00222 -63.64736 -30.26841
v -35.48198 -63.26945 -31.06507
v -31.64342 -65.75112 -24.44596
v -59.8275 34.25074 -22.22195
v -59.2513 34.4111 -20.76517
v -59.58157 36.50279 -21.51314
v -60.17971 35.33238 -23.14976
v -60.42684 36.39211 -23.76847
v 54.25357 41.7069 -16.31596
v 54.90601 41.1431 -17.86358
v 54.65183 42.28511 -17.10872
v 55.27498 42.61522 -18.50393
v 55.50527 40.9592 -19.41036
v 55.26549 41.65846 -18.70245
v 53.76983 42.72875 -15.08265
v 54.21125 43.37568 -15.94921
v 54.47073 43.37587 -16.54168
v 54.8748 44.6584 -17.2226
v 54.99811 43.50843 -17.67908
v 54.78367 22.08202 -19.12054
v 54.23946 23.12317 -17.85485
v 54.36039 24.89518 -17.92647
v 53.88883 21.40032 -17.26315
v 23.58761 -40.86499 2.343192
v 24.66431 -41.40878 1.779622
v 51.78703 -26.63877 -23.92506
v 51.45127 -27.49734 -23.36936
v -46.68089 -52.34335 -43.01668
v -9.804992 -3.983004 21.23797
v 50.31667 -33.2065 -24.46462
v 49.8439 -34.80837 -24.47158
v 50.2031 -35.7877 -27.07757
v -38.50995 11.74835 1.686579
v -37.89485 12.81763 1.704199
v -37.05361 12.20562 2.342796
v -35.88028 -63.07528 -29.66879
v 39.13055 -1.550202 0.5611771
v -44.35591 14.98999 -3.350927
v -43.49474 13.06963 -2.248256
v -43.83636 15.84437 -3.038583
v -42.38642 14.3046 -1.52087
v -42.18075 13.45358 -1.18157
v -55.23357 -36.14956 -30.3267
v -20.04556 -22.25609 9.207173
v -18.38557 -23.36489 9.865555
v -19.79279 -24.06436 9.508787
v -19.01707 -25.82924 10.01937
v -21.83492 -22.8401 8.818665
v -21.04364 -25.03317 9.222619
v -21.99357 -24.74854 8.921627
v -22.64176 -23.80743 8.703325
v -23.37338 -25.30641 8.588045
v -22.24399 -26.33338 8.968562
v -21.08075 -26.26705 9.32635
v -20.2333 -27.30829 9.730176
v -22.024 -28.16447 9.131665
v -20.05003 -28.57792 9.927727
v -20.9964 -29.43714 9.576632
v -22.33113 -30.23509 9.006862
v -21.42624 -31.20018 9.3525
v -22.51088 -31.59224 8.82851
v -23.89047 -30.32897 8.381323
v -19.9834 -32.2562 9.975074
v -23.85362 -29.03987 8.483123
v -23.30518 -27.19662 8.667203
v -21.75025 -34.0933 8.726397
v -22.51859 -33.17805 8.561212
v -22.3849 -34.03318 8.422735
v -24.26108 -32.51606 7.954206
v -23.85581 -33.95953 7.795053
v -18.35667 -28.223 10.63532
v -25.07717 -27.48825 8.122366
v -24.7388 -26.35291 8.242016
v -16.54503 -26.65794 11.21123
v -17.26506 -24.05882 10.39353
v -15.77555 -24.40157 11.08361
v -16.91517 -28.63399 11.35798
v -19.526 -30.95232 10.25845
v -18.33425 -31.65624 10.88471
v -18.98197 -33.84936 10.38398
v -20.7026 -33.78177 9.382324
v -19.67429 -35.65937 9.443795
v -18.73846 -35.64365 10.02294
v -17.92273 -35.34339 10.6727
v -16.90878 -32.45454 11.68275
v -17.30577 -30.76521 11.38082
v -17.11927 -33.79036 11.51563
v -15.7955 -31.94473 12.33618
v -15.97287 -33.6697 12.25955
v -16.24335 -34.89877 11.83885
v -14.46635 -35.16546 12.78752
v -15.45486 -36.03395 11.78157
v -16.63962 -35.94847 11.17081
v -14.28003 -32.32757 13.30409
v -15.08931 -29.85381 12.51494
v -12.67385 -35.17699 13.69761
v -18.84547 -29.99054 10.56331
v -15.58309 -28.06916 11.93897
v -14.25249 -30.90661 13.13152
v -17.53676 -37.39849 9.585194
v -13.37861 -29.52257 13.39804
v -12.1511 -28.33811 13.83097
v -9.953874 -29.30618 15.10747
v -11.89997 -30.3663 14.32519
v -13.34054 -27.61458 13.01807
v -11.14266 -25.0778 13.67629
v -13.76666 -26.6335 12.57917
v -11.24496 -26.94844 14.03636
v -10.65497 -27.94599 14.57614
v -15.22069 -26.38082 11.78983
v -14.67504 -25.63526 11.90117
v -12.47469 -25.24632 12.94417
v -13.49063 -24.6265 12.2341
v -24.81057 -33.52218 7.495299
v -25.4359 -34.56902 6.927259
v -26.84583 -32.62352 6.909947
v -23.14172 -35.13537 7.689125
v -23.67726 -36.05654 7.070591
v -25.77209 -31.33282 7.567611
v -19.17182 -29.07643 10.34709
v -12.93332 -23.67162 12.26819
v -11.83302 -24.32522 13.06224
v -11.37321 -22.42647 13.08166
v -10.08809 -21.8799 13.9738
v -9.811006 -22.99134 14.23841
v -10.747 -25.63214 14.04231
v -9.899325 -26.90325 14.77157
v -7.64371 -28.83854 15.96494
v -7.17223 -26.1499 15.93316
v -9.242702 -25.83095 14.9645
v -9.540945 -31.22872 15.60014
v -10.74336 -30.61617 14.94403
v -11.83354 -31.61111 14.54693
v -10.69775 -32.0941 15.09984
v -8.005111 -31.00079 16.15615
v -7.974048 -32.36852 16.24396
v -9.908731 -34.19837 15.27568
v -11.1128 -33.79926 14.84036
v -12.2483 -32.80367 14.37467
v -5.77024 -28.19454 16.25614
v -4.98094 -26.16579 16.31007
v -4.042722 -28.42859 16.18272
v -6.021276 -29.92193 16.36972
v -5.432515 -31.80159 16.61652
v -4.474467 -29.69788 16.25799
v -4.094546 -32.78798 16.7274
v -6.686948 -32.69202 16.56917
v -6.491959 -34.04823 16.42706
v -5.460866 -34.5148 16.48977
v -8.270879 -35.17224 15.55927
v -6.234247 -36.14466 15.60448
v -7.049855 -36.88182 14.77065
v -3.292196 -32.0118 16.49533
v -8.620427 -33.93774 15.8162
v -2.182383 -28.6288 16.00245
v -3.197798 -32.90066 16.69784
v -3.85278 -34.73532 16.63385
v -4.311622 -36.36937 15.88451
v -3.120577 -35.26854 16.514
v -1.355199 -33.40398 16.74786
v -1.77463 -34.90663 16.62864
v -0.2121655 -32.47111 16.6529
v -2.809672 -30.33932 16.14172
v -1.462115 -31.00489 16.29432
v -4.273385 -37.44187 15.0021
v -5.871434 -37.25113 14.79339
v -2.985489 -37.07796 15.55365
v -3.504251 -38.25901 14.04534
v -20.54023 -35.91091 8.765423
v -24.52057 -23.51383 8.349564
v -26.0513 -24.5243 8.064071
v -24.79816 -25.32039 8.259188
v -26.21818 -25.90568 7.935497
v -2.649269 -26.13926 16.26236
v -9.580149 -24.12873 14.5169
v -9.126947 -21.35842 14.60817
v -7.869362 -20.8414 15.61215
v -7.526701 -22.16824 15.75349
v -8.293315 -23.84712 15.30406
v -7.092636 -24.39976 15.92222
v -5.765041 -23.25415 16.47409
v -4.917238 -22.56289 16.88146
v -6.050306 -21.01918 16.81811
v -5.210896 -20.99874 17.35164
v -4.082567 -22.0799 17.32069
v -6.055399 -19.70732 17.27212
v -5.167593 -19.94499 18.00996
v -5.542241 -19.26802 18.00758
v -4.507989 -19.86816 18.96871
v -4.04254 -21.13653 17.9297
v -3.16053 -20.42272 19.3656
v -2.727341 -21.28964 18.21011
v -6.129868 -18.75718 17.56764
v -5.476418 -18.58903 18.55566
v -5.847266 -18.15159 18.12586
v -4.909942 -19.00656 19.43249
v -4.701849 -19.26087 19.67563
v -4.136022 -19.67557 19.94335
v -2.089969 -20.43651 19.59184
v -5.189091 -18.49639 19.22861
v -4.831068 -18.90696 20.44774
v -5.166772 -18.30802 19.60752
v -6.32019 -17.83149 17.55691
v -5.749465 -17.25258 18.10076
v -5.525778 -17.6223 18.58455
v -5.480643 -17.18696 18.4447
v -5.344896 -17.67396 19.03803
v -6.69679 -19.34918 16.87043
v -7.307291 -19.13453 16.46494
v -7.223794 -18.19473 16.55932
v -7.000517 -17.47349 16.69602
v -2.735837 -22.31315 17.48363
v -2.284444 -21.86856 17.70916
v -2.980857 -22.69146 17.21973
v -4.475144 -19.19446 21.25237
v -6.435247 -16.63221 16.74421
v -5.814263 -16.70116 17.69224
v -6.706467 -16.52327 16.28687
v -6.368052 -16.49039 16.80795
v -6.09425 -16.51794 17.2783
v -4.725287 -18.9824 21.05311
v -2.390416 -19.91878 20.93766
v -2.0921 -19.2091 23.40977
v -1.551558 -19.81559 21.42589
v -0.9909975 -19.93798 20.79303
v -1.010043 -19.16702 23.18566
v -7.077122 -20.39514 16.26397
v -4.096714 -24.0699 16.64538
v -1.985357 -21.43149 18.09973
v -1.192715 -21.00988 18.4354
v -0.7687173 -21.68783 17.63664
v -1.135563 -22.02893 17.51074
v -1.540293 -22.55598 17.21577
v -0.7102515 -22.31713 17.24218
v -5.321937 -17.79743 19.61712
v -12.45901 -22.34407 12.33397
v -11.63397 -21.56031 12.94472
v -12.37424 -20.10947 13.3504
v -11.84096 -21.18202 12.92116
v -10.66563 -20.76957 13.69619
v -11.8151 -19.93972 13.719
v -10.22301 -20.37244 14.06705
v -10.79453 -19.00633 14.41379
v -9.887932 -19.78541 14.44353
v -9.420542 -19.11503 14.83444
v -11.30804 -19.14379 14.34033
v -9.872531 -17.97557 14.60849
v -10.33837 -18.53285 14.58481
v -9.154057 -17.89979 14.60892
v -8.661601 -17.68381 14.67508
v -9.078223 -18.56736 14.93201
v -13.38724 -21.57865 11.82564
v -13.46291 -21.04768 11.91907
v -13.16116 -20.55474 12.53342
v -12.3681 -19.45604 14.0947
v -11.54792 -18.63953 14.57996
v -12.90517 -19.75954 13.56534
v -8.57658 -18.08223 15.04482
v -8.430353 -19.09541 15.44166
v -8.084245 -19.56916 15.66539
v -13.92812 -19.13386 14.27349
v -12.93087 -19.09093 14.45704
v -13.29304 -18.88041 14.69448
v -13.79622 -18.72763 14.90238
v -12.70359 -18.4807 15.02352
v -13.27287 -18.43768 15.18795
v -2.113877 -23.69911 16.82416
v -3.47834 -23.60808 16.79578
v -14.55799 -37.85745 10.64254
v -14.7505 -37.23951 11.3122
v -16.01458 -37.78117 10.07209
v -0.2543555 -19.43922 21.19041
v 0.2099506 -19.22572 20.60573
v -0.3608048 -19.98396 19.56844
v -7.853213 -17.90285 15.69243
v -2.087018 -37.79461 14.93537
v -2.061353 -38.48728 13.83527
v -4.126418 -38.77722 12.87106
v -14.20078 -22.24521 11.34911
v -14.57532 -21.00116 11.18001
v -14.48951 -23.94893 11.55746
v -5.208594 -18.37502 20.89742
v -5.30675 -18.12314 20.28407
v -5.45041 -17.59561 19.9303
v -5.905894 -17.66016 21.16837
v -6.057948 -17.70167 21.86856
v -5.321079 -18.37205 21.82795
v -4.782652 -18.90336 21.63353
v -3.332973 -39.22396 12.14126
v -4.648658 -38.38185 13.57658
v -7.79472 -18.95644 16.01622
v -8.117217 -18.48465 15.62544
v -44.88929 67.76688 1.368561
v 26.31544 58.37069 14.90195
v 27.50655 58.80983 14.23938
v 25.65898 -18.29221 7.710301
v 23.17408 49.19479 16.23465
v -10.86127 -5.312879 20.43944
v -11.60252 -7.169492 20.55058
v 52.3472 51.88725 -12.12218
v 51.79248 51.05712 -10.98758
v 52.04959 52.36319 -11.65829
v 53.04112 52.42266 -13.58935
v 51.79427 52.18149 -11.15421
v 51.5157 52.40194 -10.65391
v 51.9235 53.62194 -11.56862
v 50.89277 53.01414 -9.555156
v 51.08092 53.736 -9.927375
v 51.67873 55.21108 -11.29649
v 51.18066 52.0518 -9.983
v 50.45837 54.0695 -8.954232
v 52.67381 52.94441 -12.84254
v 50.536 54.97028 -9.224326
v 50.97076 56.06403 -10.0917
v 51.71283 56.16869 -11.57026
v 51.07446 57.28434 -10.48783
v 52.00721 55.84482 -12.12443
v 51.99334 56.51424 -12.18272
v 50.44305 57.49456 -9.44818
v 50.49746 56.28483 -9.308179
v 49.46976 57.32986 -7.708784
v 49.92858 56.19216 -8.355327
v 49.70513 58.09597 -8.297519
v 50.14543 58.73304 -9.224928
v 49.33523 59.89976 -8.186999
v 48.88588 59.06208 -7.288053
v 48.44426 61.29122 -7.053467
v 48.02658 61.1611 -6.293581
v 48.72197 57.9874 -6.717395
v 52.52548 54.67193 -12.91281
v 52.96327 53.90746 -13.56684
v 49.33839 61.47768 -8.582904
v 49.91132 60.62442 -9.318694
v 47.4644 58.464 -4.862994
v 48.13966 57.3603 -5.72621
v 47.92496 59.71597 -5.785354
v 48.22711 56.48371 -5.668331
v 45.94606 59.15873 -2.779483
v 47.00356 59.90816 -4.446519
v 46.5451 59.94586 -3.782181
v 44.82766 60.31786 -1.51801
v 45.38748 58.57615 -1.896983
v 46.00342 61.5509 -3.436341
v 45.06738 61.37181 -2.100765
v 45.16634 62.52298 -2.546264
v 46.76495 61.4196 -4.432599
v 46.31959 62.62618 -4.136153
v 45.52158 63.38197 -3.254841
v 47.04095 61.96042 -4.981307
v 46.44656 63.78029 -4.700976
v 47.03241 63.24109 -5.385059
v 47.37666 61.01555 -5.255416
v 47.66866 62.10796 -5.937333
v 44.92518 64.0523 -2.595301
v 44.28223 63.44601 -1.561409
v 44.46938 62.46123 -1.528294
v 43.96861 65.31756 -1.825046
v 45.68756 64.86749 -3.964504
v -33.55295 37.99092 13.23782
v -20.67542 54.81419 18.93315
v -43.88768 17.49775 -2.600236
v -44.28494 16.87423 -3.245199
v -44.9223 16.33511 -3.774868
v -45.56915 15.82189 -4.454629
v -45.59883 16.77225 -4.18288
v -45.34887 14.59005 -4.297573
v 11.97581 -29.04722 11.56143
v 41.40239 5.487602 -2.351576
v 42.68584 8.16743 -3.951418
v 41.40123 7.216748 -2.658084
v 43.28009 6.111491 -4.031514
v 40.00344 5.569418 -1.350947
v 39.20919 6.951407 -0.9757426
v 40.66429 7.972644 -2.189244
v 39.72137 7.74152 -1.433874
v 40.57125 5.043448 -1.654189
v 41.44678 8.453391 -2.922436
v -11.12057 -7.029449 21.61077
v 45.14827 -46.4879 -25.44756
v 44.07576 -47.52054 -24.00518
v 44.95969 -47.38253 -26.60403
v 18.95264 -40.92101 2.510473
v 19.26425 -40.43277 3.00985
v -1.505709 -25.00136 16.4767
v 41.07438 4.614409 -1.948689
v 52.26041 36.27335 -12.27152
v -58.65148 47.89046 -17.41299
v 33.5637 38.26839 11.13393
v -58.15202 -23.66249 -31.27444
v -18.95637 41.74949 18.79711
v -19.4684 40.47697 18.57884
v 39.94118 58.31719 4.582291
v 39.31446 59.75854 5.010025
v 38.20982 61.11878 5.855929
v 39.29079 60.9494 4.839707
v 40.20664 60.57362 3.940303
v 39.81062 61.88726 4.143119
v 41.03851 58.76694 3.400671
v 40.79005 62.21043 2.966192
v 41.18496 60.90844 2.812051
v 42.06113 59.33531 2.149562
v 42.71739 59.33156 1.366251
v 42.56889 57.96056 1.769907
v 41.63243 57.61876 2.891949
v 43.12194 58.074 1.092662
v 43.75941 57.10036 0.4571259
v 40.91658 57.46255 3.648487
v 44.03674 58.07537 -0.05509948
v 59.0019 16.83459 -30.18317
v 58.97327 18.69916 -30.22562
v 59.38353 17.82987 -31.54088
v 5.870484 -72.18636 -2.428099
v 4.590294 -72.45899 -2.253308
v 2.572719 -72.70916 -1.977585
v 2.439656 -73.54717 -3.202602
v 0.03904552 -73.03957 -2.132778
v 1.922317 -72.08957 -1.064419
v 6.175077 -72.8664 -3.564155
v 17.42847 50.79465 18.44663
v 17.07437 51.75489 18.59729
v 17.97566 52.00574 18.3105
v 19.12161 52.86605 17.94603
v 17.41804 53.18946 18.52097
v 18.85637 53.6738 18.05976
v 16.17052 51.47296 18.8604
v 15.11628 52.0502 19.17463
v 15.79766 50.29606 18.93038
v 16.56811 52.32395 18.77373
v 14.34343 52.26505 19.39858
v 15.85199 52.83303 18.98203
v 14.34151 53.39146 19.41646
v 15.01383 53.63681 19.2191
v -18.49608 40.71432 18.83507
v -18.35086 39.99166 18.80404
v -19.41432 39.42751 18.47956
v -21.0602 -71.69949 -15.82976
v -27.10765 -25.43245 7.805946
v -27.90512 -26.0603 7.581253
v 47.05151 28.18771 -1.263537
v 47.30425 29.36818 -1.398988
v 46.6027 29.85027 -0.2595765
v 47.32606 28.62858 -1.569727
v -33.37632 64.30882 12.6048
v 2.906982 -53.77423 5.63589
v 6.93737 -68.19753 0.6983519
v 19.6565 53.08633 17.74763
v -0.6294425 -70.97275 0.2516094
v 47.96991 29.62163 -2.554858
v 48.21608 28.67943 -3.124544
v 47.7276 28.23075 -2.347438
v 40.56602 32.73864 6.670138
v 9.669363 -41.62893 7.88501
v 10.6153 -41.05635 7.100701
v 11.00027 -40.46444 6.923535
v 11.9127 -41.23447 6.117143
v 31.54094 60.63952 11.47452
v 32.30325 60.06513 10.98655
v 31.90598 61.14418 11.15875
v 32.77734 58.93706 10.7111
v -26.89706 -33.60694 6.650159
v -26.74378 -35.35581 6.135736
v -27.41167 -34.34165 6.21458
v -28.34314 -32.94273 6.256741
v -27.30132 -31.01463 7.049448
v -62.26823 4.707665 -28.85895
v -62.49699 6.471564 -29.14646
v 36.64499 57.84224 7.73847
v 25.00517 -19.30031 7.777852
v -46.56259 68.61533 -1.082098
v -46.44396 69.62373 -1.298019
v 50.81304 58.78138 -10.44408
v -15.12154 -72.92599 -6.979458
v -12.56298 -74.23729 -7.674188
v -11.26732 -75.02974 -9.303512
v -14.08641 -74.3327 -9.977551
v -14.03981 -74.58331 -11.45322
v -11.47258 -74.77804 -8.447052
v -57.46566 49.09184 -14.94198
v -57.21749 47.86037 -14.41693
v 16.73953 48.81333 18.61944
v 15.11528 48.99296 19.07468
v -28.80889 -29.30616 6.864236
v -28.06399 -28.14844 7.267674
v -53.85989 58.21404 -9.058312
v -52.66309 58.2673 -7.141866
v -53.55402 59.28757 -8.755204
v -52.78093 60.0877 -7.687557
v -53.58613 60.9212 -9.215028
v -53.02005 61.65313 -8.450203
v -51.87102 61.27839 -6.445224
v -51.50893 59.69171 -5.623202
v -51.85607 59.18171 -6.052773
v 44.22237 -48.42565 -26.25252
v 32.49026 37.30466 11.83776
v 33.60237 36.36814 11.33372
v 34.87714 36.21 10.57543
v -59.56182 32.59409 -21.59689
v -16.06149 -16.88371 15.8664
v -16.40524 -16.17813 15.70706
v -16.48865 -15.07872 15.84514
v -16.15311 -15.97136 16.52884
v -16.17584 -15.43737 16.72407
v 17.80305 -41.39643 2.334418
v 18.84756 -41.2851 2.280363
v -7.351739 -16.90019 15.47906
v 22.41551 43.13273 16.4331
v 21.29444 43.11536 16.88438
v 31.9529 36.79433 12.2191
v 30.52901 36.53147 12.92208
v 31.4385 35.79887 12.46705
v 30.37827 35.09686 12.972
v 29.88649 35.74441 13.211
v -31.60258 28.13789 10.67371
v -31.63183 26.18062 9.704507
v 24.59751 -66.40157 -19.07949
v 22.98669 -67.45708 -18.20124
v 35.53898 34.99108 10.18454
v 34.90872 34.77842 10.57109
v 33.84982 35.2592 11.26317
v 34.16094 34.20686 11.08768
v 34.72723 34.20247 10.72299
v 36.22337 35.31895 9.77486
v 35.85981 34.00842 9.982354
v -57.09877 50.84718 -14.16723
v -57.00519 49.72261 -14.00775
v -56.50242 50.81564 -12.90727
v -56.26462 51.10178 -12.48486
v -56.17097 50.60858 -12.28202
v -56.29815 50.03914 -12.54003
v -57.31731 51.65345 -14.52928
v -56.79336 53.30798 -13.62523
v -56.34719 52.47208 -12.75651
v 53.12257 -17.07468 -20.80841
v 52.65781 -18.48313 -20.12236
v 52.93243 -18.52929 -21.22997
v 53.4985 -18.37342 -23.6362
v 53.66475 -16.73123 -22.91334
v -31.03325 0.9854761 4.373454
v -33.51229 1.741114 3.750917
v 20.41698 -68.08815 -13.57946
v 18.2331 -69.98707 -13.72768
v 19.58185 -69.19929 -14.61775
v 20.30162 43.08197 17.27995
v 20.62411 44.35772 17.17577
v 20.47575 42.12877 17.20292
v 19.3462 42.58398 17.58686
v 18.39539 43.10864 17.91248
v 18.73657 44.20139 17.80767
v 18.87534 45.49879 17.82601
v 17.69318 44.86658 18.17539
v -33.12802 -64.64153 -24.40907
v -32.89768 -65.02216 -26.43805
v -31.03289 -66.23875 -26.28205
v -32.29908 -65.45715 -27.41542
v -34.31193 -63.99174 -26.00676
v -34.86307 -63.74766 -28.01052
v -34.08485 -64.29044 -28.99672
v -32.92242 -65.01782 -29.04904
v -31.71553 -65.80251 -27.75998
v -34.06665 -64.25622 -29.97998
v -35.74804 -63.05028 -27.20629
v -29.9973 -66.88264 -26.2861
v -30.59632 -66.49934 -26.96225
v -45.65443 -53.98077 -39.66307
v -44.66774 -55.16737 -38.27413
v -45.63472 -54.1561 -38.43662
v 53.2225 -22.52425 -26.7049
v 53.59468 -19.62605 -25.59262
v 53.1706 -20.72329 -24.53617
v 53.60983 -20.63891 -26.81679
v 53.0455 -23.82781 -27.09212
v -39.27907 69.07675 6.68281
v 57.45784 14.13869 -25.27541
v 53.59927 41.70176 -14.89458
v 53.43407 40.7482 -14.65098
v -29.98185 -29.48236 6.44455
v 48.04842 62.84469 -6.744023
v 41.64825 1.208506 -1.54595
v -8.657701 -25.01055 15.21034
v -17.74912 -73.34196 -17.436
v -29.29712 6.870639 4.307493
v -30.78268 6.810913 4.092483
v -29.89625 4.69486 4.292778
v -28.73153 3.490128 4.531738
v -30.39722 36.95452 14.71898
v -28.80696 36.34819 15.27719
v -28.18733 35.70933 15.41638
v -29.21313 35.55664 14.98115
v -30.28156 35.81718 14.64157
v -32.20259 37.66943 13.92801
v -31.09984 38.17308 14.38462
v -31.49524 35.86336 14.25631
v -60.94454 -7.049962 -31.57457
v 20.69472 53.89566 17.38484
v 54.1786 47.44339 -15.44851
v 21.25039 -67.95638 -15.22682
v 20.24286 -68.96159 -15.68997
v 22.17776 -67.26419 -15.57847
v 21.58776 -66.91035 -13.49702
v 21.72915 -68.17522 -17.1509
v -12.01389 -73.74152 -5.917403
v -36.3648 12.04599 2.681306
v -35.90245 12.32714 2.79085
v -36.82695 12.47139 2.373492
v -35.23885 11.59761 3.197202
v 57.32156 20.81768 -25.21936
v -38.47222 1.87924 2.220732
v -25.38152 67.71387 15.96507
v 17.10678 -41.55408 2.571938
v 3.678984 -53.61732 5.602043
v 58.15633 -3.001289 -34.03037
v 57.99826 -4.653369 -35.40508
v 57.7525 -4.08273 -32.7571
v 58.2574 -4.383193 -37.08295
v -27.27931 4.658528 4.632291
v -28.28727 5.396082 4.488475
v -27.57781 5.188353 4.572034
v -61.76659 8.93433 -26.33962
v -16.86155 -14.65589 13.83468
v -16.66444 -14.23349 14.95578
v -16.27557 -12.57881 14.99716
v -15.90435 -12.87192 16.66034
v -16.13419 -13.69658 16.59697
v -16.15974 -14.44824 16.78985
v -15.69464 -13.49631 17.61939
v -15.54152 -14.05059 18.13363
v -14.81009 -12.70144 18.90224
v -14.98602 -13.68379 19.02711
v -15.30872 -14.50707 18.59567
v -15.68783 -15.30591 17.76681
v -15.89502 -15.80191 17.1691
v -15.32194 -15.89745 17.94394
v -14.85014 -11.9705 18.28966
v -13.94566 -12.6695 20.27286
v -13.90868 -13.53267 20.51662
v -14.50531 -14.43438 19.72457
v -14.68272 -15.06853 19.01302
v -15.21045 -11.36706 16.80334
v -14.03646 -11.01801 18.92113
v -15.14803 -15.51915 18.39659
v -14.40218 -16.08171 18.17811
v -14.77632 -16.53377 17.36109
v -13.82956 -15.27214 19.59662
v -13.11958 -16.69299 18.02356
v -13.39075 -15.73039 19.49974
v -13.7341 -11.8545 20.19943
v -13.10526 -10.56652 20.40359
v -12.98685 -9.503107 19.54373
v -12.44665 -9.739343 21.14481
v -12.54555 -10.92736 21.81752
v -12.90063 -11.4832 21.42764
v -12.6639 -12.07803 21.99291
v -13.41208 -12.4027 20.99536
v -11.34634 -11.45507 23.7722
v -12.01032 -12.69329 22.90112
v -12.37488 -13.56935 22.11114
v -10.4029 -14.87436 23.0439
v -10.37633 -13.70992 24.1154
v -10.12243 -13.24092 24.67338
v -8.821279 -15.96185 23.2006
v -8.440029 -15.92168 23.83449
v -6.974106 -15.83011 25.76685
v -8.353505 -12.54318 26.61337
v -7.725896 -16.8165 22.90053
v -6.667792 -13.0822 27.68986
v -4.45366 -15.00933 27.85512
v -5.078211 -15.64323 27.11378
v -4.753012 -17.13173 25.97011
v -5.423379 -17.58548 24.83692
v -3.749505 -12.73688 28.95224
v -3.341104 -13.93624 28.68921
v -3.383069 -14.8881 28.22016
v -3.206912 -15.48488 27.87049
v -3.768167 -15.60847 27.6856
v -11.12825 -14.83687 22.38794
v -12.23254 -14.74622 21.24742
v -13.06711 -13.23099 21.57731
v -11.51007 -15.75278 20.74491
v -13.08461 -15.03017 20.30903
v -4.976426 -10.81944 28.75026
v -8.169745 -10.3133 27.01284
v -5.750556 -9.931576 28.36514
v -6.551299 -7.776557 27.25811
v -8.970776 -16.38777 21.68822
v -8.45097 -16.57433 21.93791
v -9.029697 -16.08559 22.55595
v -10.1502 -15.9745 21.76655
v -7.723993 -8.672823 26.92727
v -3.840235 -8.078899 28.41099
v -9.523973 -11.38257 25.77981
v -10.56173 -10.85237 24.73703
v -9.731975 -9.700638 25.49237
v -6.999132 -17.12303 23.45169
v -5.683891 -17.94011 23.16908
v -6.471473 -17.52283 22.44855
v -4.839639 -18.77229 22.35074
v -11.44943 -10.81602 23.53329
v -2.776338 -16.32952 27.3373
v -3.023843 -16.73501 26.92187
v -9.024579 -9.216136 26.08351
v -9.792249 -8.44729 24.95989
v -8.665802 -8.069594 25.93707
v -9.203115 -6.943397 24.69967
v -7.627883 -7.802709 26.62182
v -10.80551 -9.971361 24.22184
v -11.33098 -9.183285 23.02193
v -10.29658 -8.214864 24.14242
v -10.05903 -6.07791 22.84035
v -11.67637 -9.6367 22.66543
v -11.963 -8.29806 20.87863
v -10.21787 -16.21983 21.11003
v -9.008425 -16.71271 19.2384
v -8.564066 -16.66034 20.92086
v -2.917708 -11.88443 29.19651
v -3.385561 -9.372746 28.92757
v -1.983417 -12.65736 29.22825
v -2.480335 -13.32548 29.02273
v -1.891244 -10.45325 29.20219
v -1.276489 -11.35787 29.25196
v -1.452681 -13.13995 29.09075
v -3.539982 -18.63574 24.19397
v -2.815981 -17.57469 25.97065
v -0.3954002 -17.04574 26.46496
v -0.4906416 -18.41531 24.5738
v -7.580846 -17.00471 22.07731
v -8.227157 -3.707483 23.05756
v -8.042453 -5.717116 24.94927
v -6.391887 -6.518085 26.64906
v -10.90975 -16.26846 20.24621
v -10.48027 -16.45473 19.56196
v -11.49469 -16.37868 19.51408
v -12.58404 -15.75849 19.88931
v -1.814173 -8.790755 28.89355
v -0.3434486 -10.00459 29.03587
v -6.902365 -17.25609 21.62655
v -6.616248 -17.06967 20.43489
v -7.599438 -16.93758 21.07627
v 0.8912572 -17.89778 24.74169
v 1.383104 -18.19609 22.95931
v -12.10897 -7.30052 19.26675
v -6.572297 -4.832263 25.35666
v -2.068847 -13.82054 28.85091
v -2.397922 -14.48425 28.52098
v -3.156778 -14.35747 28.51196
v -2.978735 -15.1103 28.12214
v -15.47102 -10.87438 15.25895
v -16.82668 -13.91341 13.6922
v -8.691996 -2.489126 21.36213
v -7.773449 -0.6306432 20.79494
v -9.180936 -1.406278 19.72761
v -5.824323 -0.4432883 22.32456
v -6.588274 0.7998086 20.86533
v 58.8635 33.94881 -29.67171
v 58.618 34.26895 -28.97333
v 0.03629345 -23.72409 16.70111
v -1.884091 -27.07378 16.13821
v 0.1835755 -27.51839 16.26479
v -54.34034 -40.2861 -35.36201
v -53.70573 -41.69864 -34.92624
v -54.84298 -38.76854 -34.28234
v -54.77298 -39.39945 -36.57033
v -57.6503 -25.86728 -30.29716
v -58.35172 -22.5123 -31.38294
v 15.92199 -44.72687 3.253007
v -27.05828 -29.45198 7.383136
v -18.29925 20.25807 6.697113
v -19.22879 19.56184 5.519594
v -18.3514 19.37119 5.863644
v -18.81046 20.22574 6.440394
v -19.9738 19.93205 5.686771
v -19.58126 21.40605 7.262303
v -14.57088 -38.59542 9.395927
v -13.5124 -37.16471 11.99158
v -12.51938 -38.26286 10.81362
v -13.03417 -38.85458 9.66992
v -19.41104 -41.09345 3.609271
v -18.76921 -40.77277 3.958068
v 15.36305 -71.00955 -9.944119
v 44.87701 35.45882 1.630045
v -63.0163 6.783462 -31.11139
v -62.84444 7.275291 -30.25761
v 51.65422 -31.38508 -28.22588
v 24.42076 36.9914 15.49676
v 24.02926 38.07557 15.69898
v 49.65545 27.7431 -6.415728
v 49.24019 26.35501 -6.013214
v 48.70644 27.67812 -4.343944
v 48.96548 28.10973 -4.724865
v 48.58821 28.46741 -3.846832
v -5.697021 2.614882 20.41778
v -5.267078 0.8661477 21.76445
v -4.222333 2.973854 21.03179
v -5.139497 4.109472 19.96811
v -6.624685 3.669543 19.07755
v -5.591651 5.447118 19.00419
v -5.275764 6.376079 18.76349
v -3.565473 6.314898 19.6111
v -3.335677 4.875371 20.37405
v 30.40801 -7.116632 5.060764
v -59.27625 -11.01638 -25.10305
v -59.55511 -11.68154 -27.56303
v -59.88396 -9.971007 -27.69989
v -59.72407 -9.453119 -26.12728
v -60.31354 -8.815869 -29.30429
v -60.10773 -7.660844 -26.64546
v -59.80282 -8.360393 -25.63017
v -59.94554 -10.85933 -29.40177
v -60.3663 -9.822892 -31.05725
v -60.3968 -10.52447 -32.36533
v -60.15668 -12.17923 -32.81208
v -59.81056 -12.48102 -30.51181
v -59.47607 -13.83844 -29.78981
v -59.12528 -15.00663 -28.67973
v -59.10592 -14.19902 -27.54935
v -58.83872 -16.00326 -27.83901
v -59.18665 -15.31846 -29.52956
v -58.9499 -13.67841 -25.80431
v -60.57225 -10.10714 -33.10274
v -60.77855 -9.024232 -33.02819
v -60.77318 -8.173001 -31.74049
v -59.71645 -13.61799 -31.27692
v -60.46978 -11.04121 -33.5713
v -58.87908 -18.01433 -30.41088
v -59.22813 -16.22809 -30.90615
v -59.19495 -17.19142 -31.76019
v -59.69191 -14.93316 -32.8658
v -59.39305 -17.20786 -33.27405
v -59.04542 -18.26719 -31.86658
v -58.84317 -19.54302 -31.80834
v -59.19634 -18.50777 -33.39141
v -58.99603 -19.74777 -33.16199
v -59.28758 -18.88071 -34.40042
v -59.44999 -17.92422 -34.59373
v -58.70763 -19.31306 -30.56217
v 35.4716 27.90413 8.190989
v 49.76899 26.56024 -7.044583
v 8.343611 -71.90369 -3.551481
v 7.570792 -73.32864 -5.30654
v -34.26962 67.17303 11.29933
v -32.76197 66.9641 12.39429
v -34.04592 29.46775 10.76825
v 46.91312 -43.91932 -26.9149
v 46.37892 -45.42393 -27.9852
v 45.76434 -46.10002 -26.95244
v 7.008549 -41.92594 9.721793
v 8.565587 -42.51274 8.787275
v -61.78564 -4.464097 -33.74535
v -61.3165 -5.683166 -32.21806
v 35.96685 57.56217 8.342466
v 22.91885 -19.30969 8.119699
v 41.98997 61.7481 1.726256
v 42.50651 60.60777 1.353457
v 1.588749 -43.46653 11.86975
v 3.91 -42.73994 11.24812
v 2.202618 -42.74941 11.62171
v 52.20663 -20.67715 -20.26205
v 8.348178 -36.34021 13.27733
v 8.196369 -35.72976 13.63687
v 8.003271 -34.80229 14.03525
v 7.085895 -35.95684 14.03192
v 9.275159 -37.05192 12.22199
v 8.622602 -37.94798 11.505
v 7.906883 -37.65233 12.19046
v 6.855752 -36.8386 13.48704
v 8.46791 -38.29574 11.01648
v 6.443708 -38.64749 11.03287
v 6.96976 -38.05875 11.93183
v 5.784668 -38.04883 12.39163
v 10.71406 -37.53676 11.04794
v 10.43578 -37.00671 11.65349
v -1.833274 6.541198 19.78311
v -0.6974882 6.143258 19.88908
v -1.888038 4.315887 20.85099
v -34.36538 -32.57694 3.633162
v -34.77636 -31.89524 3.67397
v -33.4228 -32.01894 4.327153
v -43.62457 17.13509 -2.6119
v -43.16508 16.7899 -2.369712
v -11.76808 -75.24734 -11.92171
v 42.90304 -50.20293 -25.62943
v 41.84825 -51.7742 -25.91462
v 43.16592 -50.38081 -27.05108
v 42.70404 -51.52107 -28.49369
v 41.87049 -52.55482 -28.17262
v 41.43243 -53.7428 -30.61311
v 41.29928 -53.24454 -27.97958
v -49.8219 -48.93219 -37.11963
v -50.86969 -47.31559 -36.93497
v -51.97437 -45.50533 -38.51483
v -51.00872 -47.09182 -38.92599
v -49.79872 -48.94975 -38.61309
v -50.40944 -47.96872 -40.34788
v -51.68533 -45.94573 -40.05975
v -52.41676 -44.67344 -39.80151
v -33.07702 38.42191 13.41609
v -32.94911 37.25307 13.646
v -46.01934 32.69181 4.952035
v -45.7772 33.29319 5.205729
v -45.73495 34.09232 5.222793
v -46.52734 32.98395 4.368624
v -47.06719 33.63534 3.71874
v 27.87458 -7.794656 6.01966
v 28.74377 -7.001198 5.545835
v 25.97129 -6.46034 6.240458
v 27.10432 -4.434046 5.261094
v 24.11444 -8.829597 7.388581
v -33.88631 -31.37332 4.327633
v -29.27296 0.3386866 4.81742
v -27.88061 1.240613 4.935965
v -27.45858 -0.8631944 5.550714
v -27.20147 3.168563 4.775359
v -26.84871 1.665857 5.056553
v 40.1414 57.15673 4.501541
v 55.58514 42.3809 -19.29098
v 55.86036 42.45497 -19.9256
v 55.83669 41.54654 -20.1061
v 55.84579 40.6936 -20.37536
v 56.21549 41.7468 -21.07098
v 55.49858 43.14771 -18.97845
v 56.30659 41.28841 -21.41581
v 56.1711 40.72652 -21.21317
v 47.27293 -41.68891 -24.47087
v 47.86645 -41.43952 -26.14404
v 48.03377 -41.92763 -27.71586
v 48.38282 -40.90397 -27.22313
v 47.74784 -42.92388 -28.5008
v 49.1427 -38.56917 -26.52989
v 47.28975 -44.1569 -29.21645
v 48.26515 -39.84479 -25.14215
v 49.35415 -39.39225 -28.86123
v 49.3422 -37.56617 -25.94155
v 48.77546 -38.13089 -24.6618
v 48.79969 -40.69773 -28.66696
v 49.28724 -36.73438 -24.68539
v 49.87099 -36.42167 -26.49751
v 47.58381 -44.1848 -30.92988
v 48.14736 -42.86671 -30.41612
v 49.74906 -38.30509 -28.8771
v 50.19171 -37.33017 -29.43762
v 49.97675 -37.2351 -28.17839
v 49.84168 -38.87809 -30.60954
v 49.39398 -40.64868 -32.11797
v 50.06901 -38.75655 -31.87233
v 50.72258 -36.43521 -30.8043
v 50.98488 -36.19099 -31.88413
v 51.30002 -35.78061 -33.34834
v 50.67063 -37.48958 -32.86735
v 50.59283 -38.26751 -34.67136
v 50.06409 -39.35967 -33.54985
v -42.8859 19.69186 -0.4666538
v -43.21903 19.12125 -0.9960229
v -43.65056 18.96749 -1.389266
v -10.41658 -36.1231 14.25559
v -11.42859 -37.32984 12.68565
v -9.496086 -36.96334 13.8701
v -10.82715 -37.74169 12.37175
v -9.401822 -37.37431 13.42734
v -25.79751 36.48204 16.33303
v 17.87852 48.14179 18.21148
v 18.26972 46.84691 18.06007
v 17.96859 45.91882 18.13118
v 16.51918 47.89634 18.65813
v 16.67238 45.82475 18.53961
v 15.30404 46.81953 18.96777
v 15.16417 47.796 19.03916
v 14.64997 45.89138 19.12426
v 15.4524 45.04393 18.88038
v 13.71018 46.7604 19.39137
v 14.30385 47.8338 19.28053
v 16.58708 43.86858 18.52272
v 15.31061 43.57952 18.87116
v 13.00402 44.11147 19.47697
v 14.54867 42.72203 19.01529
v 13.69387 45.1697 19.34098
v 16.11817 42.73617 18.56657
v 15.98538 41.52309 18.52382
v 13.59266 41.83637 19.18634
v 14.95154 41.24526 18.7668
v 12.35028 42.67909 19.5266
v 13.69144 40.47441 19.04307
v 11.6806 41.17773 19.55962
v 11.85647 40.22948 19.39707
v 10.87175 42.12353 19.8222
v 10.31252 40.94548 19.80353
v 9.094526 41.70421 20.12357
v 9.293435 43.30318 20.2188
v 11.53037 43.53228 19.78615
v 9.053181 40.63081 20.01416
v 8.300493 41.39304 20.23566
v 7.437861 42.69926 20.50223
v 7.986288 43.5018 20.47752
v 5.949886 41.1168 20.5464
v 10.58358 39.53978 19.5856
v 4.371543 43.04042 20.95279
v 5.475862 44.92411 20.96553
v 3.028747 39.97974 20.74909
v 2.394694 42.23313 21.07998
v 6.113147 39.18334 20.28892
v 6.805643 40.34129 20.33755
v 1.854911 41.27225 21.02305
v 3.202455 43.41391 21.1045
v 14.58858 39.5573 18.72578
v 15.55955 38.49771 18.34542
v 17.49698 37.62984 17.72272
v 15.63854 36.84599 18.07598
v 13.70496 37.11465 18.53499
v 17.14795 40.0392 18.07738
v 9.862164 44.01086 20.16884
v 12.48018 38.82477 19.07689
v 11.75561 44.93078 19.80688
v 12.65766 46.55735 19.65883
v 11.68621 46.14572 19.8884
v 10.47275 44.65713 20.07928
v 8.623721 45.13622 20.45672
v 10.25897 46.42398 20.20564
v 8.478159 40.35007 20.07832
v 7.716054 39.27897 20.05125
v 9.709406 39.78957 19.78843
v 9.581623 38.14371 19.53378
v 8.205927 37.20052 19.6095
v 5.01215 37.5145 20.14398
v 6.742232 35.55538 19.47086
v 8.285373 34.05116 18.79573
v 7.022188 33.8003 18.96297
v 4.008088 35.9222 19.95437
v 10.57614 36.40628 19.04277
v 10.14985 34.34588 18.54302
v 5.106925 34.06944 19.35677
v 5.652555 32.8891 18.92486
v 6.677971 33.00324 18.76999
v 3.036715 34.40192 19.69944
v 1.87247 35.05915 19.96093
v 11.46757 37.91787 19.14575
v 11.83605 36.56075 18.82022
v 12.93907 37.06348 18.6947
v 11.27002 35.41495 18.6496
v 12.04729 35.64349 18.55886
v 12.31818 34.82345 18.29243
v 11.25012 33.49321 18.02961
v 10.24429 33.06408 18.09802
v 9.393907 32.9779 18.24491
v 6.350873 32.43835 18.65051
v 2.800921 38.23721 20.51005
v 13.14128 47.42852 19.5576
v 17.0328 42.71845 18.29931
v 17.5602 41.34846 18.07414
v 18.21178 42.26216 17.93891
v 18.70739 41.1845 17.71886
v 3.174448 32.70204 19.24739
v 14.19449 35.88192 18.14363
v 13.17921 36.48445 18.51272
v 13.27364 35.76739 18.33211
v 14.52979 34.12147 17.64485
v 16.64141 36.80415 17.85152
v 17.4123 43.92982 18.24625
v -40.37001 71.20851 4.835351
v -39.69141 70.83689 5.6318
v -39.00441 70.99231 6.187311
v -38.3595 70.34174 7.026544
v 3.125567 -66.68089 2.853786
v -33.47795 -2.80298 4.632932
v -63.05879 9.129746 -30.59949
v -62.6009 8.076016 -29.20137
v -62.7623 8.790629 -29.60046
v -63.43507 8.260823 -32.34583
v -39.77199 -59.7488 -35.98197
v 17.37242 -25.10018 8.821262
v 15.40274 -24.18855 9.372046
v 16.82259 -23.49744 8.831497
v -13.6706 -38.97905 9.066533
v -16.99207 -73.65937 -15.23648
v -9.484962 -46.30899 10.76407
v 18.08299 -70.48824 -15.31423
v 17.11109 -71.02913 -14.6721
v 18.10105 -70.77814 -16.94255
v 59.03956 31.05563 -30.73821
v 59.27148 30.77721 -31.56337
v -44.2793 34.12342 6.621421
v -44.69555 33.74332 6.263165
v -45.88076 34.74386 4.940057
v -46.79256 -52.07827 -43.6674
v -47.40254 -51.41334 -43.6184
v -21.70023 63.43745 18.14624
v -21.79749 62.24109 18.27378
v -21.03258 61.89192 18.54363
v -21.52378 60.61374 18.5209
v -23.06851 65.35308 17.34029
v -20.76136 65.58425 18.01305
v -20.66539 62.71359 18.55495
v -18.96395 64.93605 18.62526
v 43.40789 59.21646 0.5571084
v -41.5649 70.98328 3.723403
v -42.59779 71.71251 2.282608
v -10.22019 -45.4095 10.75471
v -9.782182 -43.9597 11.08193
v -8.312934 -43.24127 11.48686
v -9.527101 -43.14907 11.07877
v -8.670011 -45.35733 11.36764
v -11.0431 -43.41279 10.42113
v -9.458301 -42.24113 10.87837
v -10.54097 -41.66848 10.24914
v -7.734591 -44.45855 11.74253
v -7.612907 -46.0237 11.42464
v -7.30446 -44.83455 11.80037
v -8.63335 -42.39387 11.20552
v -5.718667 -45.15318 11.99075
v -5.643589 -45.94739 11.8253
v -5.653067 -46.71529 11.47068
v -56.42788 -32.99611 -32.26547
v -55.78544 -34.82439 -31.30507
v -55.57497 -35.93577 -32.13828
v -56.23881 -34.1011 -33.09263
v -56.63792 -33.48537 -35.35258
v -57.1423 -30.44456 -33.07126
v -56.13504 -34.87862 -34.24568
v -55.20298 -37.36144 -32.88162
v -55.75283 -36.16654 -34.30563
v -56.97079 -32.00686 -34.83543
v -57.13884 -31.83995 -36.19568
v -57.48864 -30.38445 -36.04484
v -57.57732 -29.23014 -34.44167
v -57.77013 -29.2061 -36.18176
v -57.8614 -29.55596 -38.69394
v -57.28641 -31.73427 -38.01619
v -57.40279 -31.68303 -39.96049
v -57.80322 -30.16784 -41.983
v -58.1245 -28.68407 -40.72314
v -57.56919 -31.08696 -42.12453
v -57.32645 -32.10081 -41.69444
v -57.36039 -31.94095 -43.32932
v -56.88301 -32.92508 -36.47109
v -56.08295 -35.80447 -37.10489
v -56.42409 -34.50608 -36.28206
v -57.98363 -29.49351 -43.49861
v -58.41772 -27.48227 -42.09859
v -58.36012 -27.3894 -40.08816
v -58.24611 -27.34225 -37.72201
v -58.47555 -26.54406 -38.81458
v -57.97502 -27.96603 -35.77315
v -57.47723 -28.19769 -32.02159
v -55.51036 -37.29177 -36.07179
v -54.8815 -39.29743 -37.87796
v -55.32156 -38.0702 -37.38253
v -55.72181 -37.10544 -38.62263
v -57.48397 -31.35767 -45.10979
v -58.56552 -26.97916 -43.86638
v -58.64503 -26.32482 -41.55718
v -55.10876 -38.87054 -39.55528
v -55.75816 -37.13121 -40.56836
v -57.83083 -27.84266 -34.35894
v -57.03032 -32.7998 -38.39892
v -56.11549 -35.98442 -39.09772
v -56.77194 -33.89876 -39.28109
v -56.3995 -35.20695 -40.85821
v -56.96907 -33.32741 -41.26725
v -55.02937 -39.07853 -41.6087
v -55.67099 -37.41766 -41.77145
v -62.14697 -4.113194 -35.8844
v -62.44359 -2.315201 -35.46555
v 21.74918 41.84062 16.71945
v 48.56927 -37.5131 -23.23352
v -60.0597 32.5542 -22.92548
v -59.54552 31.25046 -21.53783
v -60.41918 33.92899 -23.8523
v 7.916505 -20.32644 13.67509
v -47.20379 -51.74033 -43.03596
v -46.86965 -52.36056 -41.7534
v -46.49471 -52.9373 -40.64966
v -47.54569 -51.66396 -41.3259
v -47.94606 -51.27038 -40.60649
v 22.33361 -18.05774 8.272971
v 57.14684 -6.040053 -31.40488
v 24.37289 58.24126 15.88241
v 25.81088 59.27659 15.1273
v 26.7936 59.76742 14.56216
v -0.5352806 -23.52015 16.80384
v 0.5998207 -21.55164 17.17716
v 0.2512062 -21.39694 17.39836
v -0.04592045 -21.16444 17.78308
v 1.218751 -20.15387 17.57992
v 0.2125382 -20.10372 18.62838
v 1.641551 -20.35157 17.17374
v 2.097898 -20.81947 16.73083
v -61.14785 -6.942417 -32.90543
v -61.20803 -7.229151 -33.74738
v -59.5383 28.14209 -21.34317
v -59.85459 25.96416 -21.99821
v -60.07395 27.14141 -22.64387
v -60.07449 28.62708 -22.75171
v -60.23641 29.53258 -23.20949
v -59.72178 29.74341 -21.9214
v -60.6095 28.62821 -24.18676
v -60.67469 26.80707 -24.24145
v -60.52126 25.58783 -23.7285
v -61.14814 27.59507 -25.60645
v -61.0612 28.81931 -25.43757
v -60.67015 30.01042 -24.43126
v -60.46461 31.95694 -24.00816
v -61.64474 29.29563 -27.23526
v -60.96239 30.97845 -25.26169
v -61.06457 32.92253 -25.63508
v -61.83974 31.17002 -27.83974
v -60.86041 33.82479 -25.04524
v -61.99363 30.08194 -28.30134
v -61.5741 33.59756 -27.10558
v -61.33302 34.53696 -26.42765
v -61.81363 32.58888 -27.7563
v -60.20935 23.80094 -22.77114
v -60.77348 23.93904 -24.23271
v -61.06575 25.29597 -25.12556
v -61.14117 26.41242 -25.48133
v -61.15374 23.85138 -25.23743
v -61.56965 27.67675 -26.84436
v -61.6376 26.91305 -26.97513
v -60.8272 35.42855 -24.97543
v -62.53095 30.44789 -29.88659
v -62.19626 31.1447 -28.88355
v -62.165 28.1055 -28.60654
v -62.1862 29.01262 -28.74129
v -62.55141 29.0616 -29.8386
v -60.48319 22.04996 -23.34074
v -60.93813 22.31753 -24.48225
v -59.99204 22.05445 -22.1543
v -61.29314 36.58035 -26.10583
v -61.09219 37.13856 -25.45424
v -60.88575 37.59479 -24.87919
v -61.37496 36.97451 -26.24237
v -61.14749 37.83157 -25.43327
v -60.80358 38.33742 -24.53675
v -61.34762 37.911 -25.92908
v -61.26783 38.83931 -25.48769
v -60.97688 38.96769 -24.84091
v -61.70419 37.41043 -27.01844
v -61.98016 37.96612 -27.65349
v -61.66991 38.99873 -26.46459
v -61.5173 39.03312 -26.04161
v -50.94476 -45.70595 -48.39818
v -16.19201 -11.86567 14.20309
v 7.689762 -29.42777 14.04333
v 8.53624 -28.57233 13.41912
v 6.25674 -30.33659 14.93718
v 5.360242 -29.21829 15.20472
v 9.320037 -30.2886 13.29506
v 5.665554 -32.90288 15.50304
v 5.588035 -30.82154 15.34319
v 48.01622 27.91955 -2.940146
v -29.51296 -2.219486 5.453894
v -25.85327 -0.5815575 5.900134
v -25.93979 -2.452523 6.547892
v 28.27441 -64.21751 -21.57375
v 26.3624 -66.05119 -22.78761
v 27.96966 -64.7663 -22.58456
v 23.91411 -67.58699 -21.80114
v 24.00439 -67.71415 -22.97208
v 25.64419 -66.86043 -24.77415
v 27.06794 -65.96039 -25.03457
v 27.72367 -65.34973 -24.38443
v 27.45597 -65.80638 -26.29189
v 26.28267 -66.62383 -27.62455
v 25.11992 -67.33823 -26.95947
v 24.3091 -67.73796 -24.61744
v 24.41464 -67.71761 -26.20736
v 23.62683 -68.17998 -25.25986
v 29.13324 -63.854 -22.68782
v 28.86268 -64.47858 -24.14029
v 27.3007 -64.8082 -20.9447
v 29.60422 -63.73474 -23.51107
v 50.44818 -36.14114 -28.68173
v 50.67106 -34.6964 -27.68306
v 50.68496 -35.27721 -28.50963
v 50.908 -35.24012 -29.63151
v -62.58477 28.00332 -29.93204
v 20.27926 41.00907 17.22351
v 19.26357 39.85298 17.4591
v 20.98339 39.18763 16.84636
v 21.14557 40.48436 16.90513
v 19.67977 38.69858 17.20608
v 21.25172 37.96867 16.72117
v 20.17468 37.87082 17.05094
v 18.6295 38.19724 17.47058
v 22.56607 39.64843 16.30644
v 22.31667 37.74415 16.32826
v 22.77069 38.66304 16.19288
v 21.77326 41.16266 16.70932
v -27.93232 6.650674 4.489148
v -28.72982 7.772802 4.417954
v -26.69382 7.337167 4.609522
v -28.6031 9.226355 4.612111
v -26.69764 9.175477 4.689338
v -25.00433 9.083741 4.686269
v -30.77879 7.672891 4.133024
v -29.81569 8.784142 4.436107
v -31.02187 9.102632 4.271492
v -31.4252 8.292284 4.08827
v -30.45878 8.855151 4.357877
v -24.06999 7.081942 4.753335
v -24.52884 7.881063 4.701519
v -25.5956 6.582511 4.694392
v -25.51277 5.360534 4.79579
v -26.74332 5.630271 4.646496
v -27.61527 10.01802 4.780198
v -28.70049 9.914874 4.657056
v -26.99949 10.20248 4.815979
v -23.94268 8.325506 4.719694
v -23.95448 9.252109 4.720821
v -23.30373 8.392102 4.723484
v -23.30538 7.895767 4.716597
v 45.60216 -46.70877 -27.66879
v 17.48349 43.2835 18.2049
v 59.06484 10.21529 -30.49228
v 58.92842 9.353134 -30.1446
v 39.28311 -56.53856 -33.03218
v 38.4864 -57.34349 -36.82644
v -39.45998 0.7099589 2.065559
v -54.33344 -40.69668 -41.94134
v -54.63761 -39.92405 -42.84176
v 9.221227 -22.71876 11.77236
v 8.100258 -22.7605 12.44466
v 9.579172 -22.0704 11.48676
v 7.87099 -22.01535 12.63312
v 10.6533 -21.64075 10.86554
v 9.385145 -21.5105 11.67371
v 10.42514 -21.14629 11.05507
v 10.83095 -22.31918 10.85495
v 8.864899 -21.41397 12.05592
v 9.204007 -20.67199 12.42541
v 9.924451 -20.23497 12.3217
v 10.24369 -20.51237 11.54656
v 11.04985 -19.63787 11.53171
v 11.05321 -19.37546 12.6056
v 11.65413 -19.8252 10.6259
v 11.44345 -20.70832 10.50755
v 9.616613 -20.11724 13.00467
v 10.77239 -19.22975 13.82726
v 11.67424 -22.79247 10.48128
v 12.48426 -21.66706 10.08335
v 12.91731 -22.84073 10.01856
v 12.22854 -24.38469 10.57699
v 13.98388 -23.91879 9.830003
v 13.53055 -24.79499 10.13345
v 14.51051 -24.98614 9.791051
v 15.02856 -22.51561 9.246331
v 8.520672 -21.00588 12.55745
v 7.598126 -21.22725 13.20149
v 8.538454 -20.32336 13.38871
v 14.07004 -20.65622 9.31066
v 15.72826 -20.04011 8.801669
v 13.16957 -20.99631 9.657623
v 14.9821 -19.13158 8.936909
v 13.64234 -18.88352 9.351657
v 16.92471 -19.06228 8.588277
v 12.68959 -19.8869 9.848469
v 13.8153 -17.78688 9.399195
v 15.71551 -17.26125 8.824197
v 16.41075 -20.61503 8.678802
v 17.49019 -15.74175 8.759921
v 17.23235 -17.94368 8.602911
v 16.45423 -15.78969 8.847319
v 18.41436 -16.6238 8.629221
v 17.16799 -14.78087 8.888611
v 18.84291 -13.61209 8.844269
v 19.33798 -15.28119 8.704454
v 16.51623 -13.4769 9.082806
v 15.41583 -13.28023 9.291908
v 16.89754 -12.05742 9.204697
v 18.36469 -12.31484 8.965
v 14.94057 -14.6003 9.32034
v 14.52961 -12.7015 9.713488
v 15.5084 -11.73825 9.496427
v 19.91517 -17.81563 8.455227
v 15.12073 -15.89766 9.12402
v 14.53818 -10.92574 9.924072
v 13.65248 -11.12425 10.46303
v 15.78561 -10.64309 9.549584
v 13.62953 -9.141184 10.52953
v 14.3181 -9.077039 10.17942
v 15.02741 -9.233863 9.880517
v 14.8369 -7.222384 10.03315
v 12.7449 -10.57562 11.48536
v 12.33497 -7.947408 11.67754
v 12.95501 -7.287091 11.1204
v 13.68693 -6.208853 10.6354
v 14.86738 -5.787424 9.930904
v 16.10405 -6.059206 9.387372
v 16.51657 -7.556441 9.363429
v 14.18576 -4.259257 10.1433
v 13.22051 -4.452663 10.84401
v 15.2399 -5.075368 9.636178
v 13.04592 -3.138793 10.7538
v 15.40447 -3.439517 9.177061
v 14.01089 -2.341162 9.779131
v 13.97499 -1.216027 9.45682
v 15.12427 -1.701783 8.84486
v 15.94267 -2.442181 8.585744
v 16.42718 -1.641282 8.061966
v 15.60951 -0.349593 8.062657
v 16.01068 -4.704738 9.170632
v 12.5462 -4.606122 11.38881
v 12.06652 -3.026654 11.55112
v 11.92751 -1.046502 11.06756
v 12.03608 -0.362197 10.69852
v 13.13292 0.2772484 9.524327
v 11.27636 -1.786379 11.97996
v 17.46277 -6.254831 8.846535
v 17.65017 -5.113082 8.529211
v 16.95329 -4.165744 8.596164
v 17.77614 -7.834339 8.953016
v 18.29207 -6.844716 8.648256
v 16.61819 -8.522546 9.370017
v 19.64766 -7.049139 8.251729
v 19.57281 -8.473548 8.528963
v 11.94935 -4.997577 11.94082
v 11.25645 -3.636635 12.47399
v 11.16243 0.7746442 11.13704
v 12.17799 1.386122 9.844122
v 13.7004 -12.97071 10.32643
v 14.46227 -14.42468 9.58492
v 13.92996 -14.15096 10.03608
v 20.40575 -16.26828 8.557738
v 19.80931 -19.15264 8.340617
v 18.52476 -19.04366 8.425857
v 21.94642 -16.96084 8.382786
v 13.35998 -12.10479 10.76862
v 18.3382 -20.17241 8.388963
v 10.58438 -0.3878073 12.25642
v 9.307323 0.4102356 13.42035
v 9.864702 1.374382 12.32945
v 10.41 2.274368 11.25038
v 10.01838 -1.115687 13.1503
v 8.860412 -0.4380353 14.29621
v 9.737946 -2.351 13.88698
v 9.163043 -1.700847 14.38854
v 8.484202 0.7644194 14.26329
v 7.610994 -0.1344797 15.77397
v 8.685891 1.934555 13.46949
v 7.590322 2.462594 14.57513
v 8.406652 3.325166 13.12
v 9.272564 -2.859361 14.66436
v 7.615841 1.38466 15.03313
v 7.159807 1.316432 15.64158
v 9.41861 2.958107 12.07209
v 8.887546 4.104292 12.07603
v 10.11202 4.492757 10.34152
v 7.49915 3.941632 13.93375
v 8.27613 5.395937 12.10573
v 7.223815 4.976294 13.73106
v 6.708684 4.079587 14.8612
v 6.540265 6.189524 13.93326
v 5.434787 5.571351 15.65874
v 5.718477 7.005619 14.58774
v 6.680686 7.248859 13.12033
v 4.315464 8.648777 15.46863
v 4.183543 6.493592 16.68805
v 5.925565 3.715754 16.01013
v 5.015151 3.573474 17.1584
v 4.130477 10.47891 14.88654
v 5.048919 8.740791 14.51893
v 5.403026 9.149634 13.83234
v 4.736922 11.20427 13.79948
v 5.323056 11.38954 12.9606
v 6.036666 9.773554 12.64108
v 3.444052 11.25114 15.30373
v 3.957492 11.88531 14.53444
v 3.077616 9.851412 16.26356
v 3.501772 8.68588 16.37135
v 2.04457 10.69919 16.68908
v 5.947484 11.58556 11.96143
v 6.760147 9.774377 11.56512
v 6.332801 8.47746 12.89767
v 2.517144 11.25743 16.13584
v 2.83511 12.48936 15.41719
v 7.454891 6.798124 12.30072
v 3.553618 12.99385 14.61025
v 4.447179 12.57002 13.72893
v 4.334385 13.48298 13.64476
v 2.857296 13.95988 15.01636
v 3.494042 14.84507 14.30988
v 4.309296 15.95164 13.45506
v 4.792354 14.37576 12.95566
v 1.887463 15.07089 15.46116
v 2.244371 16.81709 15.08126
v 1.722458 12.72392 16.16533
v 0.8206732 14.72422 16.05606
v -0.2482173 15.22323 16.3036
v 0.377055 16.41548 15.95023
v 0.6531618 13.55615 16.42218
v -0.3398606 13.94773 16.6208
v 4.042129 16.79653 13.75806
v 5.376355 16.96949 12.39365
v 6.088196 16.6757 11.42039
v 4.815003 17.8051 13.16308
v 5.569356 17.96571 12.41474
v 3.936662 18.9004 14.13043
v 4.973828 18.89807 13.26518
v 3.573634 19.71567 14.54655
v 4.394219 21.0258 14.38276
v 5.341451 20.31183 13.46602
v 6.571429 19.63623 12.00855
v 6.270669 18.01825 11.59097
v 3.599036 21.23025 14.93199
v 6.070306 21.80862 13.52283
v 3.897128 22.72031 15.28266
v 4.950978 23.31664 14.98286
v 5.042317 22.35788 14.49804
v 6.471295 22.57152 13.64494
v 6.439912 21.14485 12.88702
v 7.132268 20.55196 11.89132
v 7.73298 20.47333 11.19772
v 7.056011 17.62621 10.42905
v 7.015318 16.39721 10.05937
v 7.576692 22.30388 12.61192
v 8.212887 21.22011 11.23106
v 7.676515 19.32512 10.50144
v 7.75249 15.93758 8.966225
v 7.921421 17.57522 9.276841
v 6.557855 14.47601 10.53895
v 8.66836 19.88542 9.736268
v 8.975014 18.10641 8.334167
v 8.358274 16.44364 8.341171
v 9.397449 20.0505 9.133502
v 10.09024 18.89881 7.809505
v 6.979879 18.66681 11.01664
v 8.734031 20.47924 10.11931
v 9.675388 21.34754 9.973263
v 10.39908 20.46855 8.679873
v 11.01615 18.31551 6.886174
v 9.72023 17.34658 7.324402
v 10.65021 16.2973 6.278329
v 9.654982 15.58075 6.832161
v 8.620152 15.79415 7.879718
v 10.47289 14.57768 6.052144
v 9.08509 14.27238 7.20485
v 10.4722 13.34677 6.057356
v 9.15616 12.84983 7.276591
v 8.328125 13.45633 8.090981
v 7.905108 14.40328 8.588165
v 8.010549 15.67669 8.585437
v 8.268826 11.71593 8.579776
v 12.37691 15.42797 5.009592
v 11.99804 14.06769 5.09945
v 11.30812 12.49008 5.575158
v 12.2529 12.49233 5.090514
v 11.49591 11.67035 5.573855
v 10.37096 11.02192 6.540283
v 11.35764 19.71686 7.549603
v 6.940609 12.50905 10.19709
v 9.739779 11.73855 6.905367
v 13.16975 14.70467 4.452628
v 12.5282 18.41568 6.070178
v 13.5693 17.49395 5.067502
v 14.28602 16.37715 4.361605
v 13.55432 19.07081 6.012946
v 12.59359 19.46505 6.81576
v 12.5814 20.65155 7.731343
v 13.6253 20.28164 7.080544
v 10.80366 21.39261 9.182266
v 10.60867 22.86441 10.61569
v 10.02086 22.35464 10.56582
v 9.660775 21.84812 10.42116
v 11.60452 22.15991 9.376464
v 9.7154 23.28815 11.65353
v 12.15347 23.6278 10.43162
v 7.498768 12.13947 9.488342
v 7.535917 10.01002 10.31369
v 5.767128 13.70566 11.77189
v 11.54487 21.05525 8.487867
v 8.270177 10.10965 9.251086
v 8.298013 9.195071 9.681826
v 2.065477 18.81573 15.24857
v 3.453292 18.15928 14.37922
v 1.452243 20.04481 15.6576
v 13.19723 13.21039 4.602213
v 13.22107 12.35694 4.771612
v 14.18685 12.53555 4.485479
v 14.15906 11.90774 4.639502
v 13.45498 11.24892 4.810222
v 12.86361 11.20742 4.96427
v 2.684173 21.0545 15.34227
v 2.676305 22.10801 15.64474
v 2.973373 23.07651 15.82954
v 3.566721 23.81737 15.84253
v 9.154923 11.52972 7.574113
v 8.917953 22.23917 11.38412
v 14.00384 15.46195 4.152112
v 14.10411 14.84121 3.922945
v 13.95006 13.66758 4.156365
v 1.645952 21.04686 15.75268
v 8.864163 23.93195 12.82407
v 6.500917 23.57301 14.21629
v 8.3006 25.04533 14.0608
v 8.91814 24.83776 13.50651
v 7.977223 25.37905 14.4897
v 8.87465 25.62322 14.18538
v 6.302266 24.56293 14.88977
v 5.346787 24.20727 15.19147
v 5.350622 24.92433 15.54593
v 6.863989 25.83434 15.3835
v 7.318213 25.99753 15.27
v 10.38227 25.55439 13.26912
v 10.07825 26.46035 14.23835
v 11.5761 26.64186 13.66115
v 11.35669 25.56567 12.74917
v 10.17701 27.80371 15.25649
v 11.35742 27.56439 14.58698
v 12.51544 27.67675 14.21245
v 8.902667 27.57765 15.5679
v 9.924352 28.98109 16.17711
v 11.4493 28.6902 15.47916
v 9.150789 28.81572 16.31452
v 12.26878 29.39395 15.73839
v 11.17213 30.26124 16.60268
v 10.49876 29.82591 16.52148
v 12.37344 28.371 14.8756
v 14.15829 29.32035 15.04541
v 13.23196 28.585 14.73593
v 8.366201 26.56792 15.12184
v 7.503896 27.40604 16.03422
v 12.48162 26.66227 13.28487
v 12.72323 25.95133 12.46505
v 8.924597 29.64798 16.88612
v 9.485911 30.23375 17.01965
v 10.13998 30.82849 17.14719
v 12.48819 31.00208 16.72312
v 13.91679 30.20346 15.81585
v 10.96697 31.207 17.17017
v -0.9029844 16.41176 16.22477
v 0.1295585 18.03868 15.93418
v 0.9681529 17.77325 15.67784
v 9.128972 9.998466 8.243914
v 15.39857 30.67079 15.70622
v 14.43922 30.95736 16.19478
v 15.1754 29.9374 15.21826
v 16.75227 30.08191 14.8795
v 14.21809 27.44037 13.30809
v 14.13969 26.54102 12.45453
v 15.29894 26.3327 11.82705
v 14.42194 25.52798 11.30129
v 13.63159 25.46954 11.5451
v 12.76951 25.08653 11.53917
v 15.50891 27.37912 12.76814
v 15.64463 25.14908 10.60858
v 14.97976 28.57175 14.13769
v 16.48531 28.23553 13.27804
v 8.878972 8.708207 9.219728
v 8.31244 8.237427 10.19697
v 9.040602 7.509288 9.738975
v 8.465999 6.367803 11.21759
v 7.421331 8.540589 11.26969
v 9.634235 6.210022 9.840469
v 10.00756 7.571445 8.589985
v 9.430909 5.078488 10.78345
v 11.91134 24.73268 11.60967
v 17.88924 -9.569684 9.065842
v 16.33368 -10.28317 9.436543
v 10.52652 -4.168017 13.34033
v 2.089575 9.044987 17.3596
v 8.128367 -1.013765 15.48162
v 11.04542 4.904731 9.057561
v 12.93444 21.73164 8.479417
v 0.5187047 18.88971 15.85547
v 0.7349347 20.5439 15.97206
v 1.145209 8.956877 17.97415
v 1.439505 9.927607 17.37976
v -0.514878 10.28669 17.96427
v 3.286764 6.291542 17.65741
v 1.880082 7.854662 18.04221
v 10.75967 24.5491 12.09783
v 11.27662 3.31739 9.754878
v 6.609037 2.666696 15.684
v 12.24585 22.63352 9.48657
v 14.03446 22.92593 9.116786
v 15.20722 22.50525 8.454313
v 14.71964 21.79773 8.010923
v 12.85425 23.60275 10.11312
v 4.367567 4.531108 17.39778
v -14.44729 8.730254 7.419513
v -16.06804 9.468186 5.856443
v -17.50497 9.143861 5.298702
v -17.10526 10.9998 5.04854
v 13.76059 49.15234 19.45999
v 52.71495 -24.9783 -26.56882
v 52.44113 -24.94384 -25.22263
v -28.22331 -31.27416 6.67206
v -28.69499 -31.89284 6.358908
v 21.17585 36.88676 16.62548
v 20.53875 37.11791 16.8505
v 19.83246 36.99279 17.05279
v 9.354733 -42.47497 8.219203
v 18.1454 -10.8405 9.041212
v -57.80268 50.22556 -15.54688
v -56.41025 -35.12291 -42.68627
v 5.854402 -35.61959 14.76707
v 6.46158 -34.29953 14.95168
v 4.531598 -35.35366 15.41745
v 7.006764 -33.50959 14.82106
v 44.4291 28.80547 2.283242
v -32.90949 24.76801 8.559503
v -50.71735 -47.39012 -41.53305
v 55.39048 44.23252 -18.4027
v 55.48828 43.76365 -18.78257
v 44.49385 -48.69316 -27.96416
v 45.57379 -47.49003 -29.64807
v 43.95295 -50.08763 -29.72266
v 44.3582 -49.81452 -31.19106
v 43.7355 -51.02602 -32.73268
v 43.27467 -51.46522 -31.39231
v 44.48488 -50.01151 -33.00408
v 45.8406 -47.74054 -32.30646
v 42.58924 -52.29064 -30.84377
v 42.59592 -52.01819 -29.81289
v 45.11805 -49.36908 -35.73124
v 44.42085 -50.3382 -35.10653
v 45.72728 -48.41978 -35.83118
v 9.008573 46.89781 20.47809
v 17.71948 -23.46945 8.57308
v 2.845093 5.067726 18.61935
v 15.32921 23.43242 9.183422
v 16.46852 23.73429 9.201459
v 16.86977 22.73056 8.337564
v 13.73225 23.94687 10.07635
v 14.32937 24.82081 10.66811
v 17.32955 25.35621 10.3811
v 18.34258 24.1055 9.238374
v 18.822 24.88519 9.779785
v -61.46653 21.02391 -25.78363
v -61.61456 22.43205 -26.28063
v -61.13575 19.34133 -24.80107
v -61.63129 19.37592 -26.06969
v 29.90709 -63.66114 -24.19753
v 59.37797 -1.960248 -41.8233
v 58.81247 -3.759303 -40.41391
v -61.47197 17.52016 -25.47062
v 58.43012 -4.758889 -39.03993
v 58.26931 -5.076319 -38.32624
v 14.95363 -72.29757 -14.03024
v 15.23061 -71.5821 -11.32415
v -0.7109963 -74.12638 -3.786655
v -1.912115 -73.47847 -2.681142
v -61.98878 18.31467 -26.95548
v -61.71711 18.17978 -26.17882
v -62.30118 19.21031 -27.94082
v -62.01826 20.87693 -27.36313
v -4.264295 6.995573 19.02184
v -3.485769 7.7763 18.96409
v 26.12628 60.17419 14.89547
v 27.14755 61.40735 14.21585
v 27.85407 60.91494 13.86234
v 28.3216 59.77782 13.68305
v 28.47208 58.98073 13.64316
v 26.05489 61.90915 14.73233
v 19.51215 -10.49884 8.75722
v 19.68063 -12.04493 8.786477
v 21.19825 -11.41634 8.475448
v 21.33676 -13.43002 8.538979
v 21.04063 -15.01144 8.562283
v 22.79931 -14.92425 8.342825
v 22.56577 -15.97929 8.348609
v -61.61358 -5.716774 -34.41946
v -62.60251 -2.497968 -36.71254
v -62.32099 -4.041564 -37.27226
v -63.075 -2.019249 -40.61487
v -62.58479 -3.556282 -38.73635
v -62.82413 -2.033947 -37.89738
v -63.00286 -0.313348 -36.55201
v -61.96267 -5.340129 -36.64613
v -61.82158 -6.405647 -37.44724
v -61.47822 -6.914061 -35.33049
v -61.47168 -7.477556 -36.40694
v -61.34444 -8.918905 -37.86385
v -61.7848 -7.133556 -38.59816
v -61.28424 -8.081438 -35.8206
v -61.16351 -8.066783 -34.69779
v -61.12242 -9.231972 -36.34052
v -61.56002 -8.538987 -39.09981
v -62.01036 -6.753958 -40.03495
v -62.23724 -5.016584 -38.41621
v -62.2172 -5.651451 -39.64346
v -60.87517 -9.603285 -34.79274
v -61.75276 -8.202659 -40.4221
v -62.19553 -6.364829 -41.08045
v -62.33455 -5.461567 -40.54337
v -62.10992 -7.112183 -41.92068
v -61.8685 -8.552128 -42.59151
v -62.31729 -6.10862 -41.82876
v 39.7951 -55.61937 -30.28846
v 41.02905 -54.43108 -31.83448
v 40.43045 -54.6189 -29.00012
v 40.3529 -54.32439 -27.61281
v -50.12822 29.99615 -0.3261319
v 44.30316 34.8588 2.567345
v 44.92156 34.32534 1.793865
v 45.2113 33.25214 1.57409
v 44.37536 33.27415 2.72791
v 4.507256 24.06486 15.54202
v 3.801909 24.33003 15.95018
v 4.682759 24.7774 15.7887
v 56.61259 -6.141956 -28.1929
v 56.84812 -5.9248 -29.33632
v 56.30867 -8.182276 -28.71138
v 56.70326 -7.754362 -30.83085
v 57.2654 -6.535118 -33.00964
v 57.38481 -7.023721 -34.75483
v 56.88847 -8.64464 -33.43475
v 56.56525 -8.901122 -31.50192
v 46.16356 -46.74741 -30.54283
v 46.85495 -45.83614 -31.77308
v 46.74265 -46.43364 -33.5332
v -21.80082 -35.77621 8.119054
v -22.11807 -36.38988 7.634741
v -21.08509 -36.78722 7.946913
v -19.57246 -37.54127 8.255404
v -21.25736 -37.69309 7.110459
v -52.75169 62.06899 -8.079655
v -51.90445 62.90336 -6.920393
v -50.91886 62.65148 -5.366012
v -51.2022 61.14013 -5.380319
v -39.8214 -59.74432 -35.77212
v 23.72253 40.99033 15.93465
v 23.22325 42.86431 16.1196
v 56.27326 -9.574485 -30.30545
v 23.95386 39.55579 15.74243
v 22.83838 36.8161 16.10608
v 19.11408 -35.99664 6.986052
v 37.33345 60.23022 6.855188
v 28.94717 35.24774 13.58428
v 15.78463 -60.96599 -2.014917
v 55.72173 -4.137667 -22.63449
v -25.21824 -40.40823 3.150493
v -27.00649 -39.52133 3.619578
v -26.03498 -39.32193 4.000239
v 32.41269 35.29643 11.97815
v 31.42562 34.68471 12.47249
v 59.63416 19.82156 -32.61903
v -30.11432 68.54465 13.5375
v -18.95457 60.85169 19.18379
v -19.06893 62.05167 19.03402
v -17.3161 62.22626 19.4225
v -16.34135 61.09998 19.73596
v -16.83958 63.95924 19.24783
v -17.69763 65.08856 18.86898
v -16.6863 66.14433 18.86171
v -14.98938 67.02346 18.99596
v -13.81091 64.32457 19.74648
v -19.18834 66.22002 18.30874
v -17.34258 67.12076 18.48654
v -15.7145 63.53694 19.54933
v 23.80827 -67.16504 -19.51025
v -45.65863 68.78158 0.01127324
v -45.52975 69.55949 -0.1427984
v -45.66079 67.89991 0.3570158
v -3.389831 -44.80706 12.15219
v -6.639491 -44.18278 11.9306
v -4.493707 -46.04299 11.91016
v -1.989402 -44.2211 12.12257
v -2.236106 -45.32521 12.10981
v -3.068147 -46.0171 11.94931
v -4.203714 -43.53738 12.02794
v -4.298652 -42.72913 11.85989
v -5.868808 -42.52679 11.74947
v -3.696317 -41.70731 11.79283
v -2.020062 -42.50958 11.8627
v -3.807558 -46.45018 11.75804
v -3.971878 -46.97643 11.43885
v -2.291095 -46.64799 11.69064
v -3.22003 -46.97255 11.46378
v -2.333462 -47.68811 10.87365
v 13.55927 -72.89343 -12.66049
v 21.15366 -36.02712 6.100418
v 20.65557 -36.11459 6.258965
v -62.72302 29.58728 -30.41182
v -63.07598 29.90182 -31.5899
v -62.9612 28.58275 -31.105
v -62.79656 30.95544 -30.70764
v -63.27364 31.58998 -32.18683
v -63.56977 31.02472 -33.05267
v -55.29446 -38.29257 -43.53272
v 51.28271 58.39201 -11.12831
v 50.37444 60.16739 -10.09295
v 51.22329 59.47339 -11.24142
v 51.59473 58.53991 -11.73856
v 50.63092 60.49321 -10.58556
v 51.9142 59.07673 -12.52728
v 52.05801 58.07661 -12.57365
v 14.37113 -16.77401 9.272594
v -62.14735 33.5841 -28.6718
v -62.27933 32.23856 -29.15298
v 43.90923 62.33488 -0.8035642
v 42.94889 64.64088 -0.2331531
v 43.96638 60.5703 -0.452383
v 44.51362 59.33575 -0.8914849
v 44.29834 58.58408 -0.4579386
v 42.69388 63.04063 0.5382463
v 42.26531 64.5875 0.65255
v 43.385 65.43666 -1.088536
v 42.79654 66.40089 -0.6834607
v 2.745804 -19.58119 16.55657
v -32.0521 0.06675925 4.305003
v -31.31215 -1.247619 4.753962
v -33.04142 0.2049303 4.074161
v 8.231237 28.97462 16.72162
v -29.90558 27.40925 10.61711
v -30.40911 27.08369 10.33754
v -33.44651 29.88974 11.17807
v -32.48919 28.83466 10.85009
v -32.56823 29.8799 11.40918
v -31.56848 29.49382 11.45196
v -32.01857 29.11732 11.13731
v -31.30857 29.02441 11.2371
v -30.43266 29.72385 11.86085
v -29.55643 29.25178 11.77763
v -30.67488 30.32162 12.17734
v -31.07786 30.65256 12.26525
v -31.57131 30.07904 11.77215
v -30.21539 30.67144 12.58217
v -29.4564 30.32178 12.57349
v -28.64347 28.72832 11.65084
v -28.60558 27.61209 10.994
v -27.02423 27.73796 11.34018
v -29.91901 26.17972 9.976282
v -28.27876 26.74104 10.53836
v -26.9855 28.65212 11.98182
v -27.20056 25.82926 9.999622
v -26.54618 25.61675 9.94729
v -28.71683 26.1475 10.14859
v -32.10485 30.41691 11.82175
v 51.06744 -28.05335 -22.39536
v 10.02403 10.62175 6.972921
v 9.950982 9.146541 7.723443
v 11.15117 9.925358 6.234762
v 11.1328 7.511653 7.445611
v 11.08861 8.444869 6.961144
v 12.1488 10.74631 5.328728
v 12.07829 8.931599 5.949364
v -38.35687 71.64508 6.505915
v -37.69966 70.58874 7.528408
v -31.8953 9.683906 4.169397
v 31.0684 -63.11295 -25.8563
v 29.52389 -64.15517 -25.08636
v -36.98337 -62.22538 -28.67296
v 59.3615 16.27589 -31.38005
v 59.29792 14.36491 -31.18664
v 59.65173 15.79351 -32.46554
v 59.70899 14.38054 -32.65187
v 60.02884 14.7859 -33.92369
v 59.86833 13.68309 -33.3086
v 59.87543 12.21661 -33.56904
v 60.22066 13.35583 -34.85757
v 59.65976 10.86119 -32.74142
v 59.68236 10.01928 -33.11512
v 13.38634 51.22503 19.63312
v 12.72505 50.11425 19.7714
v 11.88793 50.92184 19.99011
v 12.40535 48.75649 19.77931
v 11.52479 49.66215 20.03363
v 10.24916 50.94732 20.34599
v 10.20173 49.47505 20.32214
v 11.56028 47.75004 19.97044
v 10.86328 51.67079 20.21178
v 11.68018 52.51522 20.0453
v 10.22427 52.58463 20.36163
v 10.27549 47.9188 20.25926
v 9.107699 48.76648 20.52086
v 9.325415 49.96024 20.52243
v 7.923862 50.31108 20.76531
v 7.497697 52.251 20.87604
v 8.847066 52.64114 20.64379
v 6.48323 50.85168 21.02835
v 6.725604 49.38992 20.95479
v 5.614263 51.87696 21.15371
v 4.027957 52.36413 21.3445
v 5.372674 54.18633 21.15888
v 6.94928 54.24747 20.9289
v 5.415327 50.29821 21.17389
v 8.134819 55.15705 20.74528
v 6.709194 55.6869 20.93449
v 8.572908 53.96056 20.67926
v 7.572576 56.54417 20.77469
v 5.298085 56.46774 21.09999
v 6.115641 57.19981 20.95273
v 7.549028 57.47858 20.73736
v 5.211737 58.07681 21.00427
v 6.17702 59.25378 20.80334
v 7.242074 58.33075 20.73244
v 3.3815 48.72585 21.37366
v 1.843626 49.25304 21.5194
v 1.690844 51.23414 21.56301
v -58.53038 -25.77808 -37.75583
v 18.05006 -22.49146 8.452076
v -15.80289 -16.65197 16.59136
v -15.38607 -17.74018 15.7043
v -14.67055 -17.95677 15.90242
v -15.09789 -17.36568 16.44044
v 12.38884 -72.44858 -8.426338
v 11.07058 -73.31033 -8.82118
v 10.75728 -72.6651 -6.899465
v 10.34542 -73.05857 -7.275529
v 56.74852 40.0463 -22.77923
v 56.52859 40.37996 -22.11834
v -22.08276 -37.96547 6.429024
v -23.54479 -36.89102 6.654179
v -23.73742 -38.0785 5.628971
v -24.79968 -36.45456 6.403268
v -22.03297 -38.84587 5.354128
v -23.34846 -39.33624 4.337586
v -24.76212 -38.29852 5.137036
v -20.91104 -39.95505 3.56301
v -21.5908 -40.0858 3.177902
v -23.28345 -39.67752 3.895541
v -24.20959 -39.82306 3.702528
v -20.89003 -71.88286 -19.48697
v -34.40269 24.36845 7.942561
v 52.61536 -20.73913 -21.85986
v 53.12612 -19.22329 -22.7113
v 53.25251 -19.76115 -23.9074
v 20.61752 -69.01656 -17.06757
v 12.51826 -41.61491 5.554823
v 13.47298 -42.59794 5.045164
v 2.503196 44.67263 21.27273
v -60.64248 -10.86847 -34.85437
v 44.23092 56.17906 0.006625746
v 44.56399 57.05348 -0.5423868
v 45.1508 56.60174 -1.222127
v 1.020538 -73.74366 -3.257734
v 14.6165 10.99096 4.614681
v 13.88392 10.53063 4.780285
v 12.85083 10.45336 5.065418
v 15.36016 9.667717 4.606069
v 13.83372 9.255161 5.013651
v 14.55908 9.693283 4.724299
v 15.15983 11.32222 4.559887
v 15.72271 11.27044 4.483838
v 16.30239 10.31321 4.481822
v 14.95897 8.151599 4.888301
v 32.89254 -2.84173 3.269413
v 34.28049 -3.368746 2.936763
v 46.21331 -46.19345 -29.11596
v -24.85442 -69.84361 -21.46324
v -23.09138 -70.7588 -21.14126
v -24.15864 -70.22375 -22.01011
v -22.83832 -70.87936 -21.40486
v -24.03376 -70.27817 -22.40755
v -25.39103 -69.53264 -23.07793
v -13.9856 -9.598249 17.27184
v 41.27212 63.21367 2.162853
v 40.72448 63.97025 2.60693
v 39.77558 63.85881 3.676455
v 40.18324 64.9979 2.927768
v 40.62609 66.19672 2.046099
v 41.51452 65.31123 1.327841
v 38.75795 63.39768 4.891014
v 38.84198 64.66945 4.450942
v 39.40052 65.40001 3.653126
v 38.35111 66.43095 4.429805
v 39.72499 66.1469 3.074854
v -24.16416 -1.14072 6.634519
v -24.78783 0.1307888 5.976333
v 31.3733 -4.301439 4.028245
v 31.60627 -2.809363 3.62003
v 30.30889 -5.348289 4.606856
v 29.70468 -2.952151 4.169182
v 28.96562 -4.311957 4.726193
v 28.48351 -2.559574 4.368846
v 29.88054 -1.165862 3.75236
v 30.25076 0.6614011 3.404438
v 31.32797 -0.3479431 3.266361
v 27.72141 0.4877457 3.959735
v 32.40538 -1.008396 3.070142
v 32.08213 0.8880948 2.907576
v 29.89653 2.274266 3.365309
v 31.37489 2.921435 2.90169
v 32.58113 2.207124 2.591809
v 33.3457 1.230834 2.475914
v 32.57965 3.08202 2.532427
v 34.93007 2.639495 1.695747
v 32.68888 4.331661 2.465817
v 34.34416 4.213305 1.82286
v 33.58888 3.286361 2.155579
v 28.64947 4.354885 3.58971
v 28.45398 2.471302 3.663832
v 30.01147 4.30767 3.243075
v 26.71354 1.37178 4.077479
v 27.0711 2.946815 3.900626
v 27.07247 3.769488 3.880738
v 28.15188 5.834393 3.732997
v 30.91988 5.836634 3.022793
v 31.23124 4.4346 2.912381
v 26.95352 5.100002 3.889915
v 33.18818 6.252596 2.278466
v 32.27753 5.522783 2.588182
v 34.76412 5.086377 1.616964
v 35.48105 3.952111 1.349899
v 36.14148 2.908658 1.165859
v 32.22656 6.943199 2.649393
v 33.1789 7.249751 2.313659
v 33.3025 8.440459 2.257698
v 34.01885 7.437602 1.962277
v 33.97601 6.540111 1.957436
v 34.58936 6.47057 1.681292
v 35.75729 6.216657 1.116025
v 36.49368 4.945748 0.7866409
v 31.5703 6.546367 2.858138
v 36.71991 5.830804 0.6400741
v 36.152 8.020371 0.8921443
v 35.41462 7.669279 1.268416
v 36.79275 7.213184 0.5646069
v 30.49085 7.07155 3.220803
v 29.74046 6.964357 3.427171
v 35.06295 0.3282596 2.00775
v 29.69742 8.258863 3.531183
v 31.10001 8.010061 3.085439
v 36.72461 7.878545 0.5729097
v 36.95336 9.435272 0.3412304
v 37.7252 7.723178 -0.05290061
v 37.83698 6.935008 -0.06538284
v 38.67365 6.228205 -0.5583423
v 37.76406 5.684731 0.03010516
v 39.29809 8.2979 -1.176802
v 38.67914 4.841682 -0.4269736
v 37.47814 4.245445 0.32536
v 39.48246 4.290984 -0.8233088
v 38.96406 2.40701 -0.1844525
v 38.16267 3.240489 0.1003499
v 37.08091 2.591122 0.7871071
v 36.47213 1.439919 1.259338
v 37.99865 1.452289 0.5327255
v 37.26599 -0.3666576 1.250081
v -16.48883 -11.78327 12.76061
v -62.3483 8.29523 -28.26107
v -62.12229 8.694407 -27.45159
v -62.42782 10.04703 -28.24524
v -61.88694 10.50825 -26.49406
v -62.95297 10.32304 -29.95005
v -62.37815 12.25338 -27.88883
v -62.80194 11.41488 -29.32825
v -62.78882 12.70595 -29.1595
v -62.67294 13.6208 -28.77704
v -61.98759 12.3027 -26.73085
v -63.201 9.855739 -30.94005
v 22.62533 -40.71732 2.65484
v -30.73078 -32.97015 5.246409
v -30.35625 -34.0243 5.061149
v -29.56068 -33.02986 5.715159
v 58.79689 8.805372 -29.77764
v -43.16799 17.90829 -1.955642
v -43.43436 17.77058 -2.208583
v 5.900866 -42.22978 10.33379
v -49.94806 -48.37708 -42.59777
v -48.85941 -50.21513 -39.37087
v -49.82642 -48.86979 -39.92293
v -48.78061 -49.90541 -42.70008
v -49.03447 -50.06915 -37.90796
v -47.89775 -50.83119 -43.62181
v -47.8069 -51.62729 -38.91146
v -29.09134 -39.70502 3.046739
v -52.42001 -44.61343 -41.26751
v -51.80157 -45.53414 -42.67879
v -52.61207 -44.14367 -42.64686
v -53.09419 -43.34678 -40.80053
v -51.97385 -44.95227 -44.9016
v -51.52206 -45.72266 -44.57301
v -18.03244 11.1788 4.812589
v -17.42825 11.63986 4.896344
v 41.13724 56.42579 3.56078
v 34.22242 8.691763 1.831169
v -58.21597 -25.06326 -33.36674
v -58.4645 -24.05139 -34.09558
v -58.59735 -23.01931 -33.91382
v -59.00744 -20.89705 -34.60762
v -58.75134 -21.05985 -32.67164
v -58.98981 -21.99877 -35.95677
v -58.53476 -24.44963 -35.22048
v -59.40825 -20.4941 -37.80811
v -59.00941 -23.19794 -38.09176
v -58.65231 -24.79668 -37.04799
v -59.49488 -18.77044 -36.3013
v -59.21289 -21.88633 -38.26776
v -59.44664 -21.10166 -39.51765
v -59.97181 -17.91203 -39.7865
v -60.17529 -17.70341 -42.38486
v -60.38414 -16.28801 -41.70433
v -60.18613 -16.39945 -39.49653
v -59.76572 -18.13812 -37.96142
v -58.27192 -25.91171 -35.24226
v -58.29849 -26.48061 -36.47448
v -59.21811 -22.31669 -39.22449
v -59.36903 -21.97629 -40.46251
v -58.96111 -24.07227 -39.53157
v -59.34246 -22.47848 -41.40239
v -59.63887 -20.78394 -41.70702
v 58.1242 -5.040459 -37.1932
v 57.92941 -5.578634 -36.60768
v 57.99974 -5.947765 -37.7653
v 57.81696 -6.62101 -37.51645
v 57.63505 -6.970052 -36.7157
v 58.20016 -5.749495 -39.11378
v 58.49527 -5.015093 -40.28478
v 57.90174 -6.778325 -38.54596
v -17.60766 12.26314 4.779773
v -17.34708 13.4528 4.492536
v 54.13747 -17.14042 -25.81556
v 53.79722 -17.38941 -24.12052
v 53.8034 -18.18832 -25.08099
v -50.63625 -46.52061 -47.1124
v -50.28024 -47.25998 -46.14381
v -50.75813 -46.56929 -46.19662
v -49.87041 -48.15038 -44.58833
v 24.34133 -39.75345 2.815791
v 1.945953 6.448172 18.6242
v 0.9461256 7.07697 18.92678
v 0.7143986 7.976338 18.63535
v -0.6930438 8.971748 18.59999
v 57.70271 19.81666 -26.27863
v -60.02783 30.9634 -22.75853
v 26.73281 6.345781 3.983331
v 27.92452 6.660483 3.821217
v 25.85453 5.799482 4.098857
v 25.00158 6.871627 4.254933
v 26.35062 7.609547 4.12173
v 26.41614 8.590776 4.215683
v 27.7251 7.360206 3.900841
v 49.21233 -40.28187 -30.0005
v 35.43066 28.88872 8.715752
v -5.883323 -38.04901 13.76029
v 48.20274 -38.7088 -23.47306
v 53.81666 -21.55804 -29.16433
v 53.02228 -25.26205 -28.47523
v -4.482171 -39.26762 11.84925
v -5.116501 -38.83083 12.52728
v 12.2364 -6.62791 11.74847
v 10.72292 -5.713664 13.28428
v 14.25552 17.54322 4.793447
v 14.99298 16.97788 4.228965
v 14.79664 16.38216 4.056622
v 15.03647 16.28356 3.770522
v 14.49187 15.56316 3.795513
v 15.74502 16.77305 3.153666
v 14.91521 15.88035 2.665856
v 14.4586 15.34846 3.449337
v -33.9203 30.50866 11.39119
v -34.99181 30.34685 10.96197
v -34.65202 31.04555 11.44047
v -33.82138 31.0885 11.72696
v -33.12959 30.65956 11.7022
v -51.86459 31.09966 -3.247163
v -54.67006 -38.12733 -50.90531
v -54.23219 -39.09356 -51.05786
v -54.06109 -39.73785 -50.28403
v -53.79375 -40.1382 -50.72192
v -54.46854 -39.04127 -49.66557
v -54.03268 -40.10993 -49.27989
v -53.24865 -41.49868 -49.75929
v 43.03272 11.82278 -5.239105
v 41.74836 11.52065 -3.871166
v 41.10062 12.14771 -3.467134
v 41.5747 10.70259 -3.486649
v 42.36607 10.14734 -4.100718
v 43.12956 9.37765 -4.666073
v 41.6119 9.57798 -3.271078
v 40.44477 10.27106 -2.351804
v -54.42154 -40.54608 -40.28539
v 8.464481 -41.20842 8.54352
v -60.57939 -14.54628 -40.8191
v -59.96824 -15.73312 -36.37945
v -60.4405 -14.38813 -38.71574
v -59.72407 -17.39728 -36.32737
v -60.91469 -12.43449 -40.3551
v -60.75415 -14.17665 -42.29103
v -61.18122 -12.48807 -43.55472
v -61.01515 -13.45657 -43.84852
v -61.26265 -11.52481 -42.39593
v -61.45584 -11.44197 -44.5092
v -61.71681 -10.04722 -44.6088
v -61.64418 -9.636485 -42.55766
v -61.7119 -10.58977 -45.9014
v -61.43246 -12.04861 -46.19757
v -62.08238 -8.96933 -46.89728
v -60.61683 -13.11937 -38.27756
v -60.33335 -13.65252 -36.37125
v -60.04173 -14.79512 -35.58176
v -59.76465 -15.69019 -34.43247
v -12.50844 -31.15674 14.11461
v -59.95069 -19.31254 -42.80786
v 0.8634581 21.92163 16.19912
v 2.158718 21.68098 15.73374
v 2.264498 22.61152 15.96299
v 0.3141623 23.76214 16.79155
v 2.536845 24.08917 16.34177
v 1.643076 24.65628 16.8031
v 2.991932 24.95844 16.50661
v 2.462779 25.48911 16.8574
v -4.197173 8.366787 18.43056
v -4.133979 10.27588 17.61448
v 60.04854 16.55161 -34.05251
v 60.34434 15.29829 -35.3387
v -28.72226 -34.23912 5.690888
v -28.61226 -35.04657 5.46042
v -29.52217 -35.21363 5.01499
v -25.87998 -27.66043 7.897325
v -63.34691 1.233378 -36.91006
v -63.27177 1.399155 -36.19157
v -17.53002 8.040728 5.617771
v -19.02208 8.737107 4.977656
v -18.74346 10.31639 4.794175
v -58.55785 -20.60015 -30.87798
v 4.931329 25.93118 16.26426
v 4.343348 25.06283 16.07735
v 57.49474 22.12477 -25.87699
v 57.55632 20.77735 -25.87694
v 57.77334 22.4469 -26.77854
v -60.3007 44.76747 -21.72179
v -60.1547 45.2528 -21.24088
v 16.92168 -21.96161 8.663998
v -61.90092 14.26684 -26.53221
v -62.69874 15.97097 -28.99526
v -61.70594 13.2256 -25.987
v -61.99353 15.80894 -26.85004
v -63.1911 15.24975 -30.61311
v -63.15215 13.31899 -30.38599
v -63.2543 16.62935 -30.80744
v -62.77919 17.21348 -29.32262
v -63.38801 18.99774 -31.52762
v -63.53412 17.12905 -31.80051
v -63.10772 18.13208 -30.46958
v -62.98513 18.33795 -30.04751
v 12.36101 -19.2354 10.19732
v 12.92257 -18.83452 9.814967
v 12.72862 -18.34123 10.21149
v 13.52633 -17.39063 9.739408
v 12.20799 -18.24946 12.23735
v 12.08577 -19.01013 10.7107
v 12.93608 -16.91513 11.13764
v 11.93695 -18.5909 12.4693
v 47.21959 -45.68607 -34.12117
v 8.597415 57.5975 20.56322
v 8.307375 56.59074 20.65203
v 9.423406 58.94024 20.36508
v 8.820353 59.22886 20.45115
v 10.0131 58.00917 20.29852
v 10.7159 59.75667 20.02335
v 10.26633 56.56041 20.29842
v 51.34383 -33.18435 -28.91272
v 51.62994 -32.63625 -29.76245
v 51.39917 -34.31401 -30.93502
v -29.68219 -31.98475 5.958626
v -30.17556 -31.0494 6.018684
v -29.44025 -30.8523 6.339407
v 6.129896 46.217 20.95093
v 3.240867 46.30022 21.29733
v 54.00624 -19.91459 -28.46751
v 53.59923 -21.6773 -27.94308
v 53.91138 -18.89068 -26.54534
v 54.26978 -18.40403 -28.33872
v 54.37208 -17.22896 -27.5233
v 25.42896 2.440511 4.218631
v 25.54589 3.597033 4.152879
v 25.70712 4.937309 4.109408
v 24.00225 4.26602 4.346453
v 23.88923 6.13673 4.315573
v 24.1953 2.646705 4.38927
v -19.02958 1.510369 7.848068
v 35.90627 59.59241 8.201797
v 36.6483 59.7436 7.517946
v 36.88004 60.24358 7.264074
v 35.08193 58.43449 8.995559
v 33.94086 58.58847 9.888639
v 34.65647 60.00374 9.2123
v 33.50764 59.9837 10.09475
v 32.77859 61.18625 10.52541
v 1.059302 49.88984 21.60073
v -62.59365 31.79615 -30.08384
v 26.95515 -0.804892 4.353013
v 24.76865 -66.65812 -20.35183
v 22.95312 -68.08215 -20.79897
v 55.02901 -13.61824 -27.15813
v 13.16426 -12.93523 11.17008
v 12.41266 -11.70009 12.86829
v 23.49001 -7.604913 7.271639
v -17.96633 12.96281 4.511644
v -0.8661771 -45.32526 12.12714
v 0.3748716 -45.13131 12.0986
v -51.02872 -46.71 -43.34865
v -9.013474 -38.29164 12.0414
v -10.97599 -38.11797 11.64796
v -10.84729 -38.84903 10.50338
v -7.936204 -38.77346 11.71564
v -9.058455 -39.07903 10.63855
v -32.90284 68.87404 11.73989
v -31.89846 67.72171 12.72218
v -33.42225 70.4884 10.85554
v -32.13733 70.2579 11.81337
v -31.607 69.12022 12.49559
v 12.88983 33.58495 17.78759
v 12.56095 32.05585 17.22962
v 11.54972 32.73456 17.70508
v -49.18736 -49.03748 -44.52195
v -33.82846 0.5827579 3.832284
v -35.22354 1.431785 3.352134
v -36.64274 0.9601938 3.034804
v -35.71272 2.676354 3.057412
v -34.69531 69.04082 10.47494
v 34.54922 28.03859 8.66743
v 33.76067 28.75374 9.335645
v 33.97285 29.13231 9.449974
v 35.04177 29.64934 9.280516
v 33.45321 27.31916 8.64326
v 32.26063 28.56593 9.707738
v 32.12763 29.01211 9.998628
v 33.03508 29.365 9.89921
v 31.92541 27.11022 9.016225
v 30.94553 28.50714 10.08242
v 32.86274 26.01099 8.251093
v 31.47059 26.30063 8.760757
v 31.01135 25.05057 8.318699
v 30.47079 25.57733 8.722851
v 30.53476 27.17182 9.437041
v 28.57771 26.49282 9.539535
v 29.2553 27.44807 9.921388
v 30.37311 28.25121 10.11023
v 36.14043 61.35982 7.783544
v 36.88937 61.73956 7.020352
v 35.85649 63.40381 7.630091
v 34.95005 62.2734 8.627096
v 34.70969 63.84634 8.504134
v 34.82542 64.91566 8.200439
v 35.42984 66.28492 7.329988
v 36.77186 64.32384 6.608318
v 37.00915 62.92058 6.692379
v 36.4033 66.40238 6.357768
v 36.56345 65.33292 6.515019
v 37.37842 65.91964 5.538191
v 37.76434 64.75485 5.533398
v 38.15242 63.71352 5.41213
v 38.03304 62.73512 5.761509
v 37.67171 61.95909 6.262606
v 38.53596 62.15077 5.371523
v -61.72296 36.2751 -27.34132
v -24.64611 2.93986 5.207536
v -7.643315 -16.87102 20.43685
v -8.251392 -16.7463 20.03513
v -42.93803 17.50262 -2.05396
v -42.53369 17.87626 -1.650025
v -42.48434 17.27733 -1.878754
v -42.53446 15.66731 -1.868974
v 51.77956 -34.25224 -33.59082
v 51.04525 -37.00005 -34.63487
v 51.53987 -35.54723 -34.91971
v 9.569823 -73.92771 -8.691075
v 7.294158 -74.20673 -7.030059
v 37.81678 -58.00113 -36.46655
v 40.41982 -55.39051 -34.13811
v 40.91649 -54.8341 -35.94831
v 39.34145 -56.49408 -37.02592
v 39.92238 -55.74612 -32.08527
v 41.60178 -53.95996 -33.55405
v 42.64003 -52.80763 -35.91143
v 42.65615 -52.75916 -37.70895
v 43.19326 -52.04176 -35.14854
v 44.10154 -50.88755 -37.34625
v 43.13626 -52.02078 -40.13969
v 41.84642 -53.51952 -40.61828
v 41.69026 -53.85545 -38.69551
v 41.24554 -54.44991 -37.27477
v 40.45643 -55.17061 -39.41552
v 40.31009 -55.47533 -37.40874
v 39.62009 -56.10652 -38.49117
v 39.50507 -56.09481 -39.65126
v 38.72376 -56.88126 -39.34462
v 37.25435 -58.23635 -39.18192
v 42.73249 -52.32089 -31.96335
v 7.042456 -0.623374 16.8589
v 8.186455 -1.775273 15.76053
v 53.67655 -23.35559 -30.42214
v 53.39389 -24.68719 -30.20629
v 57.7089 23.56365 -26.61814
v 57.48542 22.968 -25.91587
v -58.30247 -20.90193 -29.4618
v 52.29906 56.21365 -12.70915
v 52.29477 55.57262 -12.58881
v 53.00321 55.04985 -13.82241
v 34.21361 62.28434 9.248984
v 40.65713 8.939236 -2.300693
v 40.13868 8.894367 -1.862631
v 57.51426 24.72134 -26.15376
v 59.53376 -1.454232 -42.18153
v 59.64914 -0.0623052 -40.71894
v 23.11823 2.849591 4.538846
v 21.65232 5.734083 4.49376
v -2.44346 23.65059 16.93478
v -0.3866622 22.3967 16.5479
v 0.7296232 26.03876 17.43694
v -2.285353 25.7156 17.52822
v -3.583625 23.49043 16.76565
v -21.95847 66.41646 17.46309
v 30.97 23.16359 7.40591
v -19.91464 55.38484 19.15898
v 22.29445 -68.22616 -19.08732
v 20.73985 -69.30444 -18.93774
v 18.86531 -70.61244 -19.58027
v 19.00535 -70.12794 -16.76558
v 3.439793 -32.24893 16.34369
v 2.842383 -35.18234 16.02352
v 17.99857 35.76283 17.36718
v 19.57247 36.40897 17.03356
v 18.74251 36.05307 17.212
v 19.59492 35.61942 16.93193
v 18.78967 35.17726 17.02586
v 17.74081 35.04364 17.25774
v 58.0564 23.27883 -27.67004
v 38.96451 9.357916 -1.053762
v -52.65272 63.9034 -8.440586
v -52.06451 64.6742 -7.695861
v -51.28671 64.66746 -6.409518
v -51.14246 64.09258 -6.047469
v -51.01948 65.85584 -6.32711
v -51.66056 65.49901 -7.288995
v -53.16886 63.10241 -9.030587
v 57.3284 -7.835766 -35.72674
v -62.90341 -2.782754 -40.48711
v -63.10764 -1.19292 -39.10887
v -63.1212 -1.600014 -40.20447
v 46.06869 57.29507 -2.568041
v 0.9747197 -19.61952 18.12839
v 0.9769787 -19.16698 18.4411
v 1.859884 -19.1969 17.43334
v 0.524 -19.39783 19.07802
v 0.2157809 -19.5347 19.63472
v 0.8717186 -18.76853 18.96277
v 0.7709352 -18.63321 19.75383
v 1.32469 -17.22068 18.42569
v 2.018883 -17.16809 17.46615
v 2.51787 -17.86748 16.9116
v 2.623404 -18.74311 16.72641
v 2.885465 -18.17493 16.41641
v 0.498972 -18.92031 20.80568
v 0.7186207 -18.64826 20.64301
v 0.9473463 -18.17258 19.89109
v 1.114404 -17.48116 18.90835
v 1.127873 -17.25723 18.83016
v 16.5751 53.54627 18.78772
v 18.42929 54.51161 18.22005
v 17.36512 55.51124 18.54906
v 16.54964 54.29132 18.78285
v 16.48174 55.04356 18.81037
v 14.15567 20.33438 6.881351
v 14.80359 20.80112 7.026083
v -54.07425 61.92923 -10.18151
v -53.5264 62.29077 -9.370539
v -11.3682 -42.51595 10.08508
v -58.79286 -25.54455 -41.25049
v -58.82446 -25.54121 -42.8797
v -59.1 -24.04476 -43.02301
v -58.88667 -25.35522 -44.6227
v -59.21936 -23.24493 -42.02964
v -58.96321 -24.47919 -40.83663
v -58.65433 -25.9943 -40.02391
v -59.26036 -23.49514 -44.90582
v -58.88462 -25.2411 -47.0766
v -58.46473 -27.23025 -46.28065
v -59.2683 -23.37228 -46.67824
v -58.73596 -25.22948 -39.06768
v -50.84519 -46.7592 -44.62214
v -62.72274 27.7742 -30.32815
v -62.80374 26.87119 -30.50007
v -63.07319 27.15202 -31.35684
v -63.29265 28.46022 -32.20057
v -63.80034 29.026 -33.77586
v -62.87257 26.05374 -30.62263
v -63.2972 25.89003 -31.98254
v -62.61958 26.24472 -29.85149
v -62.94471 24.84824 -30.6738
v -52.7512 -43.63614 -44.73595
v -53.13391 -43.03877 -43.72471
v 60.23708 13.9815 -34.84899
v 60.31103 12.1459 -35.39094
v 2.291889 -16.72583 16.75272
v 1.966683 -16.71219 17.19962
v 2.875536 -17.1129 16.46157
v 2.761862 -16.76465 15.95724
v 31.63855 7.822386 2.872182
v -0.3089314 -35.14482 16.52159
v 1.622294 -34.75632 16.43092
v 0.4675489 -37.12045 15.25621
v -1.597531 -38.22554 14.26755
v 0.7746957 -38.02144 14.148
v 2.119961 -37.26049 14.67955
v -0.2019943 -39.54537 11.59537
v 1.45185 -38.64404 12.81215
v 7.057935 -20.0241 14.12306
v 6.78106 -19.44208 14.45418
v 32.72392 40.68041 11.43367
v 13.11814 52.61571 19.72842
v 14.12627 28.65339 14.51287
v 16.87447 29.14331 13.94917
v 15.79923 29.11646 14.31307
v -42.65211 32.03968 7.809098
v -41.87559 31.91315 8.332517
v 21.53 -38.67005 4.426867
v 19.44346 -39.8653 3.685246
v 21.98939 -39.80482 3.435641
v 22.16678 -38.24012 4.514406
v 23.82778 -39.4168 3.154985
v 20.12966 -38.72451 4.729867
v 7.872398 48.62902 20.74199
v -23.44121 36.84848 17.08726
v 14.16614 -71.88574 -9.956908
v 16.69065 57.27133 18.75161
v 18.8125 56.01362 18.10514
v 35.71417 0.8613157 1.664819
v 0.04115623 28.32285 18.26343
v -1.288995 27.09583 17.9628
v -3.718027 27.13086 17.85067
v -1.739299 29.63692 18.74495
v 33.06486 41.64161 11.03571
v 6.534533 0.9285344 16.66487
v 0.6433164 42.11634 21.17723
v 0.5957813 44.44941 21.37947
v 1.079093 46.11489 21.45389
v -44.83179 31.8806 5.964214
v -44.77552 32.14715 6.108771
v -44.38656 32.0279 6.462427
v -44.05453 31.74003 6.628078
v -43.99134 32.10275 6.813862
v -43.46172 31.98624 7.250583
v 40.85261 -53.04636 -25.70847
v 40.16939 -53.5085 -24.70135
v 39.96211 -54.27619 -26.02045
v 59.50412 31.19656 -32.16351
v 59.21762 32.33259 -31.12211
v 59.46749 30.31334 -32.22279
v 59.0844 29.59449 -31.0999
v 59.74875 30.77762 -32.98497
v 59.65559 30.30458 -32.84295
v 59.44915 29.40835 -32.37617
v 59.87001 30.00714 -33.67409
v 59.95066 29.65842 -33.98745
v 59.9274 28.53715 -33.97825
v 59.50336 28.14827 -32.55884
v 59.77628 28.01217 -33.44465
v 59.93122 31.21599 -33.38705
v 59.75312 31.38442 -32.82435
v 59.91412 30.80396 -33.47292
v 40.31635 0.2536691 -0.47743
v 39.8579 1.292779 -0.4336672
v 39.96524 3.19893 -0.9163775
v 39.68439 -0.7850627 0.1262357
v 38.5137 -0.03889042 0.6117864
v -38.3996 36.10919 10.74634
v 5.920924 -73.85477 -5.159379
v 5.742567 -74.65996 -7.08007
v 4.563326 -74.66192 -6.270566
v 4.829165 -75.00197 -7.488327
v 25.77794 35.27092 14.89339
v 56.64434 40.90575 -22.2733
v 56.85039 40.65357 -22.75924
v -46.45552 15.64569 -5.191124
v 17.61889 -40.57464 2.642383
v 14.40177 18.11009 4.967574
v 14.45357 18.77776 5.502456
v 13.95207 18.18789 5.26254
v 1.72449 26.97388 17.57797
v 1.838954 29.04345 18.25767
v 2.93854 27.40618 17.48873
v 17.38239 22.99868 8.454252
v -51.36628 31.39024 -2.282176
v 0.3711904 -18.97216 21.88599
v 0.827424 -18.58353 21.34487
v 11.70773 58.09367 19.92292
v 9.479822 55.19627 20.50663
v 9.089193 56.34613 20.52795
v 10.6454 53.80518 20.28376
v 11.37501 54.44768 20.13125
v 10.70017 55.35914 20.24725
v 12.71462 53.6842 19.83092
v 24.66675 -40.43655 2.345122
v 4.238032 25.84285 16.47857
v 3.494164 26.0435 16.79189
v 3.40292 24.64546 16.24123
v 21.84415 55.13743 16.96972
v 20.69496 55.34389 17.41629
v 22.77238 56.27561 16.59333
v 20.03121 57.96687 17.63765
v 22.69278 58.13318 16.6103
v 23.66663 57.27864 16.19948
v 19.59409 56.5043 17.84114
v 21.13482 58.50909 17.22453
v 24.62775 56.09179 15.74875
v 21.49186 59.88195 17.03505
v 19.58174 60.3427 17.70557
v 19.5833 59.74668 17.7281
v 20.90284 61.56592 17.10576
v 22.21288 60.84688 16.66817
v 18.60884 62.01517 17.80782
v 19.98769 63.07944 17.20948
v 22.28914 62.26633 16.45726
v 19.22434 63.24682 17.44979
v 21.25115 64.02158 16.58459
v 41.94531 65.98742 0.5687349
v 42.04258 66.90894 0.1199898
v 42.99776 66.76501 -1.065863
v -44.74114 70.7757 0.32948
v -44.82467 68.66997 1.084631
v -0.2894387 -19.1593 22.60316
v 29.40555 24.06706 8.32119
v 5.426531 -37.47921 13.31617
v 3.317002 -36.83164 14.72396
v 4.236979 -37.5176 13.70326
v -57.04922 -32.99469 -43.89658
v -56.6959 -33.99673 -45.61539
v -22.13715 60.36864 18.34541
v 6.686877 -74.95403 -9.162942
v 5.156143 -75.22539 -8.601776
v -13.30173 -74.90417 -12.80019
v 52.5321 -27.68676 -28.46277
v 52.4347 -28.96499 -29.38543
v -0.5318794 20.16593 16.18312
v -1.881422 20.92175 16.34828
v -1.400137 19.04624 16.16664
v -3.702084 19.66808 15.96335
v -3.840043 22.02032 16.33317
v 41.53918 32.82236 5.827484
v 42.23929 32.97018 5.1524
v 26.30534 -40.41593 1.793923
v 26.72031 -41.02024 1.317941
v 45.16337 57.50322 -1.394634
v 45.78823 57.03772 -2.134701
v -2.326736 10.92671 17.78741
v -61.80011 -10.71935 -48.02484
v -62.21045 -8.926982 -48.70538
v -62.49239 -7.590936 -48.70649
v -61.79817 -11.12278 -49.5033
v -62.11662 -9.774639 -49.69086
v -61.36317 -12.74253 -47.49688
v -61.62017 -11.99391 -49.34343
v -62.72084 -6.506377 -48.35541
v -62.04464 -8.615265 -45.27673
v -62.44021 -7.25257 -46.89499
v 6.041547 1.552978 16.96594
v 36.04346 -59.53099 -36.87984
v 35.76107 -59.86841 -35.54455
v -2.822005 -74.64443 -4.742239
v -0.2950063 -75.1169 -5.945593
v -1.970045 -75.12967 -5.869211
v -2.746334 -75.46792 -6.844277
v -3.862569 -75.38512 -6.707695
v -5.296921 -75.23661 -6.432096
v -14.02511 -7.318012 14.70732
v -13.89658 -7.896539 15.35756
v -12.96385 -7.140745 16.6871
v 5.201749 23.71107 15.03627
v 40.26392 5.257101 -1.466383
v 14.23663 -38.62799 7.65532
v 10.90188 -73.88533 -10.89677
v 9.099021 -74.58086 -10.93874
v 8.085006 -74.64672 -9.514467
v 56.60709 -9.716273 -33.27419
v 56.80475 -9.520587 -34.51266
v 56.12405 -10.58574 -30.73789
v 56.55142 -10.71279 -34.52257
v 56.50532 -10.3642 -33.55262
v 56.19342 -11.62316 -33.11761
v 56.18644 -11.02989 -31.94783
v 55.69305 -13.03744 -31.36659
v 55.75785 -13.21115 -32.32294
v 55.66513 -12.06769 -29.59107
v 55.93175 -10.63799 -29.50108
v 55.3638 -13.38477 -29.15951
v 54.96359 -14.4461 -27.7957
v 54.64617 -15.32575 -26.85091
v 54.63481 -14.14994 -25.29264
v 54.3477 -15.90685 -25.62002
v 54.63439 -16.1622 -27.92774
v 55.06536 -14.8426 -29.07558
v 18.52636 57.88302 18.17886
v -16.52044 -73.80882 -13.72561
v -14.68164 -74.49364 -13.43602
v -29.40978 30.78673 12.95943
v -27.19232 29.35663 12.43602
v -17.3579 -73.51383 -16.83015
v 48.83892 -41.56287 -31.03119
v 48.82313 -42.10493 -32.69513
v 48.25721 -43.49307 -33.26731
v 4.434455 -31.75436 15.9548
v 4.798666 -30.03456 15.57202
v 4.342692 -30.3477 15.8121
v -58.83677 31.8714 -19.65916
v -32.26699 36.76738 13.99601
v -32.46143 36.31781 13.87627
v -31.88936 35.59708 14.09086
v -12.41982 -6.667923 17.61625
v 1.350503 36.80447 20.37121
v 1.991366 38.38248 20.58586
v -0.9872336 36.76066 20.46373
v 0.4366412 38.75161 20.74735
v -2.030548 39.63103 20.91628
v -4.18341 35.71036 20.20014
v -1.858674 33.47152 19.76787
v -3.717809 37.69462 20.59777
v -3.490024 33.17786 19.66439
v -5.835059 35.42428 20.03191
v -0.4738775 40.6911 21.04648
v 1.446205 39.48943 20.78349
v -5.686837 37.09823 20.36656
v -6.772794 37.88194 20.42345
v -5.224261 40.2806 20.88725
v -0.3814024 32.85135 19.59638
v -27.09367 67.34299 15.38531
v -25.16716 69.08423 15.66411
v -24.73901 70.08175 15.5097
v -23.46283 68.62836 16.42374
v -23.15536 69.71244 16.19697
v -27.66598 69.14027 14.58922
v -26.04996 71.01514 14.62133
v -21.84434 70.04076 16.50453
v -21.64565 67.98603 17.17546
v -23.03495 67.47865 16.85983
v -22.43029 71.45038 15.85941
v -29.07241 69.15494 13.91129
v -28.45769 70.60282 13.71502
v -27.28337 71.57404 13.87857
v -25.00205 72.0076 14.69205
v -24.08476 71.53828 15.20726
v -18.3489 14.30908 3.734022
v -18.15396 15.01028 3.389648
v -18.31352 15.89216 3.119231
v -18.36392 16.60014 3.361473
v 33.33194 -0.7930005 2.766873
v 1.102922 -33.3251 16.67937
v -59.8812 -13.49151 -32.43459
v 44.4515 31.48429 2.801578
v 45.16856 30.57458 1.791947
v 45.36095 31.84728 1.548425
v 45.49015 29.35459 1.241436
v 45.17099 29.20192 1.577885
v 44.92932 29.04258 1.818409
v 44.74903 29.83097 2.201417
v 44.47625 29.50298 2.451583
v 44.46463 30.41466 2.63106
v 44.23137 30.91909 2.981664
v 57.63872 25.24379 -26.54858
v 60.37843 17.93512 -35.40168
v 59.97496 17.52324 -33.74191
v 60.27504 17.25024 -35.02835
v 60.67702 16.97407 -36.75192
v 60.51794 16.08883 -36.09824
v 52.22147 -27.22655 -26.36121
v -56.16656 -35.89854 -41.82262
v -36.74289 70.80817 8.274704
v -36.07209 70.46456 8.920064
v -35.55408 70.02438 9.50292
v -36.34893 71.70127 8.232267
v -37.39748 71.70792 7.402405
v 0.7782701 -74.57906 -4.795469
v 37.76501 10.72544 -0.3377515
v 41.30468 -53.93108 -41.97361
v -31.50989 24.36256 8.451297
v -30.53368 25.46136 9.422294
v -29.97416 24.6354 8.902662
v 16.48051 -33.7449 9.103563
v 2.829046 3.473608 19.4299
v 4.102971 2.017978 19.04263
v 3.5795 1.257128 20.02384
v 2.801561 2.220952 20.11606
v 2.057415 3.708686 19.90102
v 4.448913 0.592617 19.51233
v 5.417569 -0.8402891 19.29236
v 3.736687 -0.2421853 20.91279
v 3.264944 0.5593376 20.78804
v 4.556822 -2.105821 21.55068
v 3.93914 -0.912649 21.22116
v 6.5702 -2.75964 19.1322
v 6.059402 -1.104593 18.59136
v 6.106369 -3.042905 20.21816
v 5.399271 -3.858077 22.11008
v 7.197244 -5.48521 20.44556
v 6.424176 -4.514153 21.09429
v -37.69424 0.1566572 2.841149
v 21.88218 -68.94666 -21.64611
v -49.64675 -48.64707 -43.48964
v -62.94225 -5.453484 -48.15842
v -8.674546 -41.87027 11.02675
v -6.995998 -42.20016 11.52279
v 51.65897 -27.91065 -24.55756
v 58.02531 25.87127 -27.76791
v 9.990592 -4.730471 14.09744
v 14.20833 0.7554216 8.497093
v 13.09304 1.793922 8.856916
v 12.84911 2.848636 8.529849
v 14.36594 2.367362 7.615865
v 13.73258 3.924703 7.270961
v 12.44845 4.567115 7.91845
v 13.83679 5.257758 6.474628
v 15.52355 3.941686 6.185874
v 16.20482 1.955507 6.750767
v 16.77815 3.309614 5.880813
v 17.50962 1.898398 6.131307
v 15.04713 1.294055 7.68817
v 17.1742 0.1979487 7.013945
v 12.90352 5.944566 6.798692
v 11.71104 5.7189 7.929575
v 13.04352 5.050903 7.162347
v 11.925 6.776 7.112058
v 11.25376 6.748177 7.772555
v 13.10753 6.65997 6.290364
v 12.82299 7.84603 5.903919
v 14.54016 7.233745 5.271138
v 14.40644 6.540337 5.56635
v 11.59405 7.680568 6.903639
v 11.79007 8.196107 6.48175
v -32.73795 10.37054 4.048367
v 24.91858 0.5762293 4.481064
v -31.84138 65.93971 13.2146
v -52.98734 -41.84075 -50.17764
v -29.8781 -38.26918 3.51651
v -18.55857 -37.80839 8.577292
v -19.60315 -38.37104 7.306761
v -17.41504 -37.95764 9.075599
v 11.57637 -39.4083 7.35567
v 28.14554 -65.21706 -25.37905
v 28.17857 -65.38377 -26.97963
v 30.08187 -64.01543 -26.93643
v 29.30097 -64.64541 -27.59571
v 30.54169 -63.78336 -27.91866
v 29.12399 -64.82877 -29.6659
v 28.38835 -65.32635 -28.81688
v 28.08746 -65.48994 -29.92453
v 26.74532 -66.31377 -28.69515
v 31.53752 -63.15726 -29.47786
v 30.28131 -64.06308 -30.58101
v 31.82313 -62.78976 -27.76741
v 32.30935 -62.57596 -29.36157
v 33.30008 -61.70687 -28.39512
v 33.14435 -61.44813 -26.35725
v 34.53863 -60.619 -28.33944
v 32.24796 -61.94422 -25.08028
v 33.58617 -61.63256 -30.10175
v 29.59765 -64.48122 -31.52138
v 31.57202 -63.19291 -32.06075
v 16.79043 -38.0327 6.89749
v 15.94416 -38.24857 7.151803
v 16.61142 -38.54448 6.426812
v 15.30996 -38.67099 6.990105
v -45.35841 32.08448 5.51623
v -45.26197 32.5329 5.717316
v -45.018 32.52717 5.977769
v -45.19624 33.02312 5.818755
v -44.85629 32.59195 6.172706
v -44.67535 32.2647 6.28582
v -44.56444 32.47566 6.456273
v -44.30602 32.12556 6.604796
v 26.28653 63.42819 14.39622
v 25.45753 62.48883 14.9449
v 27.39979 63.03697 13.84559
v 26.61549 64.10936 14.11197
v 28.47985 62.99813 13.22967
v 27.46865 64.55368 13.53712
v 28.63626 64.91907 12.77606
v 28.3668 61.9569 13.42918
v 29.57109 63.96957 12.35028
v 29.59366 62.11182 12.66462
v 30.43618 63.17 11.90923
v 31.36779 62.63739 11.34823
v 30.73342 61.60231 11.92553
v 29.69969 61.40976 12.67874
v 31.50189 64.36927 10.93195
v 29.89327 60.84595 12.61141
v -61.95198 22.83941 -27.28676
v 54.46212 44.9908 -16.31181
v 4.133305 -18.59337 15.41913
v -53.90558 -41.62197 -42.31953
v -53.87043 -41.42668 -44.9395
v -54.66518 -39.54658 -45.88462
v -54.46833 -39.80364 -46.91721
v -53.99369 -40.98354 -46.19422
v -53.35152 -42.33149 -45.77176
v -54.03127 -40.51976 -47.86658
v -52.89595 -42.99382 -46.65597
v -53.45116 -41.60988 -48.14296
v -52.84156 -42.74541 -48.04951
v -52.0013 -43.98156 -48.66108
v -52.41803 -42.96656 -49.6702
v -53.54967 -41.17175 -48.9737
v -52.36455 -43.85528 -46.92838
v -51.33717 -45.31237 -47.66933
v -51.79046 -44.76851 -46.97908
v -51.75817 -45.05494 -46.06284
v -51.2557 -45.77438 -46.28855
v -54.79317 -38.60951 -48.62669
v -53.86512 -41.78007 -40.77882
v -53.50167 -42.45268 -42.50335
v -54.18843 -41.05837 -39.36024
v -53.09911 -43.35174 -39.38228
v -53.67619 -42.17111 -38.13404
v -55.10396 -38.30719 -47.06413
v -55.45321 -37.09233 -48.32373
v -55.15759 -37.12169 -50.42897
v -55.5546 -36.59024 -49.23139
v -55.18613 -36.60155 -51.5991
v -55.76229 -36.50912 -47.3563
v -55.69427 -35.6592 -50.85572
v -14.44716 -19.12908 13.82021
v 22.64661 -10.02917 7.999311
v 21.62936 -8.825675 8.047509
v 39.63843 2.329181 -0.5369583
v 21.52194 -37.20166 5.337914
v 20.85461 -36.6429 5.91563
v 5.154808 1.438998 18.14803
v 5.885469 0.1116343 18.01684
v 51.80415 -34.79515 -35.27875
v 51.92076 -33.45171 -33.0222
v 52.11714 -33.57463 -34.839
v 29.33714 65.5584 12.15161
v 30.5078 64.46999 11.60793
v 60.48143 14.42973 -35.97444
v 10.0121 31.97098 17.72161
v 10.80251 32.30497 17.70651
v 8.831111 32.31116 18.10689
v 8.165808 33.15765 18.5317
v -54.05777 -41.24975 -37.42539
v -53.63146 -42.08023 -36.35159
v -25.18878 3.944096 4.969852
v 33.81573 -60.04264 -23.62776
v 28.3562 8.792244 3.884307
v 28.80425 7.686985 3.700791
v 12.4754 -40.63141 5.661437
v -50.51128 31.65197 -0.8014728
v -49.94396 32.26072 0.04116194
v 31.24093 29.34175 10.45122
v 30.76645 29.22904 10.56554
v 32.17856 29.96257 10.45378
v 33.06021 30.06828 10.21399
v -21.66937 -40.86833 2.421239
v 3.56804 -2.140229 22.61789
v 3.996407 -3.574397 23.46904
v 5.769792 -5.160079 22.79991
v 4.326257 -4.731496 24.1675
v 3.488546 -4.63747 24.82563
v 2.215711 -2.727334 24.13034
v -58.72303 -24.89786 -38.08751
v -61.388 -9.740935 -39.91412
v 23.06689 -9.145 7.72661
v 21.65134 -6.825269 7.611873
v 21.3009 -5.606795 7.394443
v 22.793 -4.741549 6.649759
v 24.34016 -5.425787 6.387186
v 23.73719 -2.969775 5.768095
v 24.97246 -2.720875 5.336204
v 25.34974 -3.97561 5.638997
v 21.25822 -4.538346 7.06917
v 21.15612 -3.203766 6.638745
v -57.09158 -32.40775 -47.19116
v -57.47224 -31.13642 -46.87819
v -56.2518 -35.28091 -46.47812
v -56.6092 -34.05248 -47.01082
v -56.54824 -34.64054 -44.31705
v -55.89549 -36.60683 -44.41494
v -18.72287 54.88575 19.47401
v -61.56722 -9.314274 -41.11208
v -61.97943 -8.660687 -44.50954
v -62.21845 -7.498655 -44.38157
v -62.37486 -6.48092 -43.49205
v -61.19783 -9.883136 -38.38058
v -60.97037 -11.14947 -38.41076
v -60.96093 -11.75276 -39.49431
v -60.68318 -11.22419 -35.9004
v 20.61767 36.19477 16.66761
v 33.6193 -2.285884 2.961919
v -30.35228 69.80935 12.96007
v 19.46278 -70.39906 -21.33539
v -13.8565 -17.13934 16.87314
v -13.11553 -16.98406 17.49874
v -63.70104 7.663518 -33.72705
v -63.97074 9.738023 -34.28842
v -63.60693 9.48957 -32.65848
v -64.16969 11.87602 -34.76208
v -64.10414 10.95839 -34.61914
v -63.38864 11.05842 -31.4899
v -63.30609 12.31818 -31.05711
v -63.85011 12.45024 -33.22387
v -11.49807 -74.44598 -7.325703
v -62.30807 22.10762 -28.2986
v -62.56891 20.86588 -28.98493
v -62.90607 23.19879 -30.3994
v -62.81987 21.56363 -29.85703
v -62.23367 23.27231 -28.17856
v -62.74649 19.03346 -29.31239
v -63.09243 20.34405 -30.55617
v -62.5539 23.9502 -29.34248
v -48.45591 31.03355 2.272747
v -47.94468 31.37576 2.820361
v -48.3045 31.61976 2.463816
v -3.29642 -6.097121 27.47843
v -2.682514 -6.809758 27.99168
v -7.81146 -39.35769 10.77963
v -8.154366 -39.47404 10.63049
v -8.616255 -39.75943 10.52611
v -8.899389 -39.35139 10.45215
v -9.563818 -39.7013 10.26679
v -9.879223 -39.3553 10.21455
v 4.750441 47.06115 21.16888
v 3.487158 47.53943 21.32522
v 1.9834 47.381 21.44695
v 5.161648 48.21035 21.15967
v -0.4230479 48.18704 21.61118
v -0.8151062 45.0061 21.4601
v -1.305508 46.39419 21.55729
v -2.048157 48.64745 21.63601
v -2.925639 47.06688 21.56292
v -3.119595 44.61705 21.42065
v -4.042701 46.66193 21.50712
v -18.64052 -38.81312 7.139643
v -20.81614 -38.4656 6.492217
v -19.90801 -38.86082 6.426123
v -20.66028 -39.38512 5.054465
v -60.7308 -14.86298 -43.36482
v 0.3540603 -43.3119 11.93259
v -0.4426392 -44.13184 12.09406
v 1.535414 -27.41735 16.26906
v 13.60207 33.05791 17.4332
v -62.54509 -6.071234 -44.69516
v -62.48232 -6.726704 -45.84526
v -62.62217 -5.938486 -45.50244
v -62.73985 -5.354319 -45.24773
v 17.48969 -2.726798 7.919578
v -33.3839 36.80004 13.48705
v -33.78931 36.16793 13.29216
v -34.44679 36.08605 13.0287
v 58.02577 35.36746 -27.04179
v 60.44521 4.845763 -39.83051
v 60.63418 4.290716 -42.02001
v -61.20839 41.63542 -24.75641
v -61.17472 42.45283 -24.41648
v -61.06749 42.74089 -24.06636
v -60.89951 42.64821 -23.60254
v -63.47287 24.19922 -32.43746
v 56.86943 39.95735 -23.10159
v 56.96727 40.16145 -23.2672
v 57.1046 39.25725 -23.86949
v -11.97626 -6.082562 18.35145
v 17.60546 -21.32334 8.495945
v 17.74445 -0.7231098 7.083219
v 16.7347 -0.7921591 7.600335
v 40.2334 13.2162 -3.02436
v 39.96107 15.18558 -3.235184
v 40.54359 15.23721 -3.630808
v 39.26158 12.18511 -1.784941
v 39.37063 13.5749 -2.342427
v 39.54352 14.76177 -2.851104
v 39.71783 15.59626 -3.013301
v 40.07965 15.68758 -3.243577
v 39.61138 16.12296 -2.775983
v 39.89621 16.49169 -2.692265
v 40.42299 16.39742 -3.065877
v 39.69218 17.31889 -1.942111
v 39.51876 16.82509 -2.177543
v 39.44799 17.84291 -1.418629
v 39.6285 18.29002 -1.167282
v 40.24033 18.1037 -1.739895
v 38.92003 17.88617 -1.020377
v 39.27784 19.02444 -0.3313733
v 43.47831 33.12846 3.800634
v 42.15807 32.07934 5.244564
v 53.613 52.76609 -14.71598
v 53.71714 51.09867 -14.68594
v 54.41733 50.30456 -16.07788
v 54.2846 51.55913 -15.98953
v 54.30471 52.53822 -16.10247
v -31.3201 -31.46465 5.466557
v -42.05502 72.39541 2.578779
v -40.92221 71.71804 4.097807
v -19.75659 10.78569 4.677716
v -18.24795 11.84645 4.727458
v -12.10923 -41.29508 9.364307
v 8.404172 30.16592 17.28898
v 9.312819 30.58109 17.22604
v 9.630085 31.43423 17.56081
v 8.425454 30.80629 17.59068
v 7.787444 30.05222 17.40016
v 7.341691 31.10239 17.95774
v 6.841299 30.03034 17.61484
v 8.904578 31.6769 17.84636
v 7.09534 28.88652 17.01178
v 6.002831 28.70777 17.22865
v 5.570319 30.20387 17.97042
v 6.223859 30.60211 17.99516
v 6.44371 27.91124 16.69593
v 5.095537 28.01953 17.1857
v 5.192873 26.89608 16.63821
v 5.406002 29.5164 17.73841
v 3.802763 27.02999 17.11605
v 3.203177 30.63727 18.58965
v 3.469694 28.88095 17.90323
v 4.538974 29.57288 17.94578
v 5.234859 30.7959 18.27056
v 4.758924 32.08201 18.8224
v 6.151205 31.32805 18.31094
v 5.542109 31.75841 18.58378
v 6.747617 31.44071 18.22267
v 1.249368 30.48597 18.81432
v 6.609297 26.98348 16.1342
v 6.090489 26.30905 15.97921
v 5.799297 26.80763 16.3621
v 7.020608 26.33995 15.61032
v 7.681005 26.69693 15.52768
v -4.546676 30.39244 18.81145
v -29.13568 -30.06506 6.616833
v 33.58562 -60.62852 -24.69333
v 34.80416 -59.31562 -24.241
v 59.59854 8.441009 -33.10235
v 60.08364 10.00799 -35.00251
v 60.0378 8.702491 -35.16143
v 60.41888 10.39313 -36.51329
v 60.0089 7.691978 -35.42723
v 60.57518 10.18174 -37.34459
v 60.08353 11.26577 -34.6599
v 60.29437 10.89136 -35.7681
v 25.47208 -1.302461 4.769665
v 58.26902 -6.099007 -40.44222
v 57.92743 -7.494204 -40.41913
v 9.80974 -38.24201 10.51016
v 10.53789 -38.52756 9.759021
v 8.829453 -38.90664 9.67998
v -22.49386 -40.85033 2.312565
v -31.47567 -2.626391 5.075387
v -31.9864 -4.147712 5.394542
v 56.75613 -10.76253 -36.43319
v 56.43286 -11.81857 -35.60732
v 56.11181 -12.56973 -34.22608
v 55.82919 -14.1314 -34.31044
v 55.85081 -13.14636 -33.04854
v 56.21442 -13.16726 -36.24147
v 56.56056 -12.28072 -37.52011
v 56.15201 -14.27151 -37.72858
v 57.03823 -9.750599 -36.99999
v 55.79719 -15.25446 -36.06978
v 55.43653 -15.94876 -34.11984
v 55.48824 -14.94728 -32.8509
v 55.38177 -16.86624 -35.03671
v 55.45214 -14.03646 -30.99066
v 55.18781 -15.74365 -31.44436
v 56.32006 -13.80722 -38.38188
v 56.35646 -14.24172 -39.72968
v 56.14275 -15.32772 -39.718
v 55.93116 -15.6414 -38.03316
v 56.61298 -13.03115 -39.68736
v 55.5787 -17.47649 -37.86184
v 55.55847 -16.96662 -36.83826
v -37.77301 36.04216 11.11277
v -37.31465 35.69082 11.36747
v -37.96192 35.0544 11.09937
v -39.07078 35.21345 10.4067
v 56.8547 -11.49398 -38.69051
v 56.87975 -10.8056 -37.64384
v 57.16156 -10.17629 -38.83012
v 57.12978 -10.84913 -39.82563
v 56.80998 -12.23753 -39.8618
v 57.10023 -11.58248 -41.15245
v 59.67743 7.271045 -33.89917
v 60.33224 8.435042 -36.88144
v 60.1645 7.369993 -36.36872
v 60.09246 6.352777 -36.5521
v 54.53843 -17.27967 -28.69803
v 54.76434 -17.59215 -31.00927
v 54.36461 -18.89324 -29.70202
v 54.96379 -15.74674 -29.68052
v 54.34761 -19.56683 -30.47949
v 55.06925 -17.11893 -32.79315
v 54.87532 -18.41798 -33.1232
v 54.595 -19.55239 -32.37284
v -35.55619 31.28755 11.23912
v 3.626105 -28.55628 15.8576
v 2.116158 -29.83935 16.30475
v -0.296129 -29.48086 16.17389
v 0.8788427 -30.69366 16.4547
v 2.252382 -33.44296 16.51546
v 7.382634 47.35734 20.79064
v 7.844002 46.31163 20.67316
v 6.804708 47.79779 20.90261
v 12.1974 -9.122471 11.94845
v 11.76784 -9.704623 13.03351
v 11.35419 -8.356347 13.04576
v 11.20613 -9.529099 14.2134
v 11.92769 -10.87859 13.73088
v 60.62733 9.427143 -37.90954
v -10.40284 -75.5867 -12.87967
v -9.777305 -75.6047 -10.87914
v -47.27171 32.00018 3.561526
v -47.58067 31.81288 3.225868
v 33.83857 63.63237 9.29027
v 32.49437 62.24425 10.581
v 32.44199 64.81567 10.13519
v 33.72044 64.84803 9.123176
v -18.21208 7.109565 5.659635
v 21.81225 36.78671 16.42937
v -22.44413 -40.33022 2.756608
v -23.09826 -40.57666 2.615119
v 14.3459 -41.43687 4.303564
v 15.71741 -40.49434 3.345701
v 16.02744 -41.61942 3.149174
v -62.55091 32.78124 -29.92113
v -62.35374 34.54707 -29.19731
v -62.01 34.99939 -28.27619
v 23.45263 59.55638 16.22659
v 60.55751 8.496372 -38.06739
v 60.79238 8.234585 -39.17775
v 60.57357 6.825332 -39.04822
v 60.44447 7.192929 -38.0577
v 60.76976 6.343543 -40.44815
v 60.9028 7.871078 -40.09585
v 61.08085 9.477077 -40.51332
v 61.02971 7.56752 -41.57134
v 61.19479 8.74665 -41.92128
v 27.01473 -2.809471 4.790268
v 17.50891 -38.20382 6.302629
v 18.27958 -38.05527 6.040923
v 17.68256 -38.98468 5.26963
v -49.1102 33.07793 1.169695
v 17.54826 -71.42552 -20.3924
v 18.02978 -71.03326 -18.82295
v 17.11991 -71.40077 -17.22386
v -57.88798 -26.49566 -32.76746
v -16.22939 26.15261 12.80692
v -17.02385 25.42126 11.76918
v 20.96455 2.972481 4.833651
v 21.05537 4.770164 4.625249
v 21.7963 6.628102 4.459153
v 22.33939 7.476012 4.443665
v 23.77873 7.387273 4.368694
v 22.51751 8.904205 4.49341
v 16.45548 11.01345 4.417717
v 16.83914 10.24748 4.469848
v 16.92578 8.326951 4.570092
v 15.88471 7.91961 4.743266
v -56.37239 -33.9806 -49.97757
v -56.54541 -32.9361 -51.64449
v -38.49256 72.68456 5.949522
v -35.5315 73.65678 7.99019
v -36.72976 73.44113 7.164549
v -39.90057 72.5794 4.723876
v -59.81409 -14.89493 -33.78617
v -60.05379 -13.33731 -33.56855
v 17.4297 27.11195 11.88153
v 17.08575 26.09439 11.09905
v 17.80447 26.04492 10.86029
v 19.04692 26.69408 11.13203
v 18.43777 27.50282 11.99275
v 19.86755 25.38838 10.05749
v 20.72894 26.39938 10.5848
v 20.45626 27.01767 11.13104
v 22.2511 27.55249 11.19332
v 22.53778 26.81015 10.59554
v 21.4453 25.37926 9.820876
v 22.21452 25.65685 9.88202
v 23.31177 25.86822 9.83053
v 23.26766 25.13691 9.568086
v 23.59677 24.79455 9.31919
v 22.66153 24.64023 9.36254
v 21.62165 24.66171 9.341437
v 21.74975 24.39689 9.151689
v 20.94242 24.36539 9.243521
v 18.99798 28.0773 12.37781
v 17.56494 28.57879 13.25304
v -9.382119 -41.37597 10.70125
v 29.09601 59.19646 13.24962
v 38.34401 -57.04166 -40.50727
v -57.95652 -29.31496 -47.08573
v -58.15869 -28.68187 -45.3775
v -57.63304 -30.22308 -48.26262
v -58.04797 -28.27014 -49.3722
v -58.53165 -26.69354 -47.86489
v -58.29964 -26.9426 -50.92167
v -57.32762 -31.41921 -48.14438
v -57.53456 -30.2504 -49.69964
v -4.408996 -4.876859 26.39984
v 49.43767 -41.17149 -34.48516
v 48.89583 -42.31553 -34.1611
v -56.11771 -36.00859 -43.53089
v -56.76386 -33.99826 -43.5434
v -55.53796 -37.47827 -45.52455
v 9.175264 59.74617 20.34944
v 8.671319 60.99196 20.29445
v 10.08685 59.57927 20.17453
v 9.820976 60.86704 20.08442
v -63.7759 2.618642 -38.40373
v -63.57919 3.03105 -36.44972
v 0.9473608 12.22401 16.73132
v -60.35034 -12.9673 -35.56976
v -58.84138 -24.8115 -50.71397
v 18.99879 -3.729485 7.614034
v 19.72905 -5.50914 7.866579
v 19.39263 -1.61367 6.74041
v 13.63638 53.79218 19.59186
v 14.2228 54.39394 19.4316
v 15.18672 54.40251 19.15646
v 14.49095 54.83464 19.3485
v 15.49384 53.80646 19.07971
v 23.42388 58.83415 16.27978
v -46.71846 32.53162 4.153318
v -46.14295 32.22268 4.786922
v -45.87556 31.81561 4.994
v 3.306118 -17.29137 15.51132
v 3.415707 -17.06616 15.03877
v 51.73898 57.68243 -11.92217
v -50.09807 30.88246 -0.1612219
v -49.57817 30.90214 0.6202136
v -49.36856 30.62874 0.8900193
v 16.21287 -72.00656 -20.71599
v 15.6015 -72.3254 -18.45702
v 54.05606 49.83498 -15.29634
v 54.38887 48.51706 -15.99837
v 54.70911 48.11355 -16.63193
v 54.86526 47.48035 -16.86689
v 60.15203 24.83369 -34.84085
v 60.07081 25.54728 -34.49683
v 59.83076 26.21624 -33.68832
v 60.22782 23.26772 -35.07627
v -60.33447 -12.00976 -34.00526
v -56.90715 -32.67132 -48.7902
v -61.11063 39.81288 -24.94426
v -21.34729 68.6711 17.07941
v -61.43322 39.90721 -25.62164
v 60.37128 2.417991 -42.26369
v 60.07025 0.8302213 -42.50936
v 0.74972 5.399372 19.7941
v -64.3597 8.772832 -36.81636
v -64.2004 8.081574 -36.30648
v -63.78449 6.218859 -34.95952
v -64.06066 6.959579 -36.13734
v -64.22155 7.23564 -37.00247
v -64.04604 5.719397 -36.89087
v -63.88132 4.655814 -36.74994
v -64.08294 4.631129 -38.03488
v -64.07781 3.852662 -38.9936
v -63.74434 3.319359 -37.23316
v -64.29128 5.440814 -38.62069
v -64.2067 5.466835 -38.04021
v -64.32553 6.101972 -38.20225
v -63.51667 1.275544 -38.13076
v -63.8633 2.482295 -39.46607
v -63.75491 1.681481 -39.86139
v -64.03464 3.020809 -40.07502
v -64.31612 4.95283 -39.49451
v -64.24072 4.028172 -40.29053
v -64.17668 3.023724 -41.12308
v -63.2754 -0.07188225 -38.2742
v -63.46927 -0.02005214 -40.09148
v -63.58941 -0.3101497 -42.17233
v -63.27027 -1.059748 -40.55021
v -64.04973 2.147108 -41.69219
v -63.95422 1.354603 -42.47667
v -64.10213 2.047981 -42.4958
v -64.37702 2.941421 -43.92388
v -64.10977 1.547343 -43.51864
v -64.38905 3.21215 -43.15796
v -64.62225 4.308402 -43.35961
v -64.35923 3.75332 -41.65079
v -64.1475 1.141961 -45.16493
v -64.14029 0.8471207 -46.24844
v -63.74037 -0.5264183 -44.82618
v -64.38915 1.943351 -46.30816
v -64.53315 3.007837 -45.69598
v -63.57829 -0.8247828 -43.58752
v -64.61266 3.566989 -45.39092
v -63.8517 -0.4208401 -46.40502
v -63.40233 -2.341437 -45.37608
v -63.34499 -2.14819 -44.05762
v -63.6004 -1.757901 -46.58067
v -63.30312 -3.306937 -47.32137
v -63.86843 -0.902537 -47.66036
v -60.51411 -16.03206 -43.01117
v -60.33257 -17.43292 -44.21616
v -59.82257 -20.42393 -44.04283
v -60.08424 -19.20677 -45.86928
v 18.03432 -1.721584 7.328354
v 19.58495 54.95031 17.81955
v 19.88354 54.2877 17.69541
v -23.64006 6.156577 4.882282
v -22.23839 4.613213 5.312822
v -21.69815 6.299721 5.036592
v -23.21459 3.951802 5.267314
v -62.80041 24.47677 -30.2017
v -62.43008 25.63767 -29.20807
v 14.97031 12.1783 4.447505
v 58.69193 34.49874 -29.08814
v 58.91774 35.06018 -29.52057
v 58.63108 35.07708 -28.7207
v 3.594321 54.77162 21.35337
v 4.175287 56.44414 21.21462
v 20.10291 -70.04076 -22.19932
v 20.89597 -69.65707 -23.38831
v 18.85611 -70.69578 -22.61951
v 17.41801 -71.41973 -22.22582
v 19.47414 -70.36317 -24.14778
v 18.20331 -71.00093 -23.1357
v 16.12422 -71.96293 -21.86696
v 17.60188 -71.27857 -22.98512
v -60.15501 -13.83663 -35.17411
v 34.66787 -60.81865 -31.98358
v 1.287103 -42.37783 11.73818
v -5.849369 -17.36071 20.26975
v 13.24893 -16.61873 10.67179
v 14.43012 -15.88672 9.406353
v 13.96346 -15.82377 9.741747
v -32.54107 71.45128 11.0788
v -30.70342 72.79115 11.62862
v -30.37372 71.32381 12.39559
v -31.30759 70.16416 12.3095
v -7.00412 40.91552 20.83751
v 22.92345 -68.33107 -22.38555
v -2.860788 10.15386 18.04636
v -2.156969 9.022449 18.63072
v -5.90084 -1.658564 23.22264
v -25.48716 -35.76894 6.459128
v 20.84324 -1.296447 6.085768
v 22.50108 -0.4387452 5.293259
v 47.68492 -44.61126 -33.1525
v 47.04782 -46.16182 -35.58644
v 21.69006 -19.38687 8.218959
v -26.5724 73.4716 13.39591
v -25.37952 72.87933 14.1351
v 20.77095 35.19369 16.529
v 19.97555 35.37785 16.79149
v 20.45913 34.49012 16.51528
v 19.498 34.86146 16.81056
v 19.88184 34.02929 16.52932
v -49.76089 67.40082 -4.970369
v -50.36296 65.75952 -5.335747
v -50.43289 64.54813 -5.129332
v 57.3522 -9.051353 -38.39472
v 29.18589 25.38195 8.865638
v 28.29664 24.58814 8.839488
v 27.87802 25.39236 9.343901
v -25.74846 -37.07611 5.71344
v -25.97678 -38.19518 4.887614
v -27.36712 -37.3161 4.997008
v 3.233918 -74.08104 -4.396414
v 40.78736 11.8224 -3.09256
v -34.67331 71.11628 9.754891
v -33.69651 72.28516 9.997698
v -35.10768 71.91499 9.090793
v 13.28563 -72.77626 -11.15161
v 39.59128 -55.64795 -42.08049
v -59.17408 -23.83598 -47.86068
v -59.37796 -22.79517 -48.11447
v -59.44101 -22.51382 -47.3877
v -59.47346 -22.42307 -45.90331
v -59.57998 -21.8828 -48.73851
v -59.6704 -21.51894 -47.40674
v -59.80302 -20.7916 -45.81949
v -59.87911 -20.44856 -47.86856
v -59.33264 -22.96025 -49.33862
v -59.4877 -22.14855 -50.24202
v -59.82073 -20.62523 -50.26719
v -59.91893 -20.01304 -52.11081
v -60.07329 -19.47701 -49.27296
v -59.74351 -20.70158 -51.99721
v -60.11892 -19.29564 -51.09543
v -28.43285 -36.11319 5.106378
v 54.58706 46.47676 -16.36599
v 55.33983 45.16632 -18.10625
v 55.51127 45.9495 -18.45028
v -56.29786 53.32841 -12.71714
v -56.42655 57.07717 -13.52471
v -56.98402 55.14141 -14.41142
v -56.86422 55.96749 -14.21899
v -57.47207 54.67157 -15.38429
v -57.6212 53.56427 -15.37254
v -57.87232 52.62354 -15.79932
v 22.69101 47.43008 16.35757
v 22.22721 46.97971 16.55134
v 9.04383 62.11517 20.08526
v 10.37277 61.26765 19.92958
v 11.55924 60.48019 19.80208
v 11.19428 61.14621 19.79794
v 35.77626 -1.782251 2.148105
v 35.76302 68.16769 6.381746
v 37.1555 67.01659 5.45575
v 36.70885 67.98912 5.544382
v 35.96151 69.1442 5.813013
v 36.89016 69.33933 4.845734
v -27.30418 66.1518 15.58293
v -1.374568 8.133505 19.04873
v 24.18763 60.12214 15.87476
v 24.9177 61.60342 15.35237
v 60.51799 11.65842 -36.47227
v 60.81518 11.61396 -38.02645
v -41.79428 16.15427 -1.217992
v -59.42901 -22.06517 -51.76757
v -59.16565 -23.37279 -51.21836
v -59.52052 -21.48328 -52.81008
v -59.1184 -22.98491 -53.30842
v -58.7838 -24.5469 -52.77201
v -58.63529 -24.88813 -53.50821
v -58.27009 -26.49401 -52.77015
v -58.93929 -24.71059 -49.0267
v 18.10731 63.17606 17.80612
v 19.43794 65.80959 16.88961
v 20.16736 64.92233 16.83739
v -0.1892063 7.283824 19.25022
v 25.93303 -66.81465 -28.20502
v -1.854146 -39.533 11.81084
v 20.81693 -20.6743 8.166586
v 18.50964 59.5017 18.1079
v 18.68298 60.7592 17.94644
v 17.6885 61.38714 18.16034
v 17.94794 61.01001 18.13223
v 16.52844 58.69722 18.7484
v 17.30259 60.014 18.44371
v 16.00093 60.7272 18.74141
v 15.44922 56.8961 19.1007
v 14.88108 58.39074 19.1951
v 15.2545 59.82204 19.02156
v 16.25345 55.72084 18.88192
v 15.47698 55.70847 19.09309
v 14.85473 62.07178 18.89129
v 16.67263 61.22357 18.49293
v 16.92441 60.79098 18.48072
v 17.38218 61.05046 18.30236
v 16.06782 61.49248 18.62498
v 16.84884 62.4596 18.27892
v 15.88927 62.38939 18.57332
v 52.09484 -32.54859 -32.63762
v 52.28605 -31.31732 -31.67692
v 51.88544 -32.48116 -31.12718
v 52.39855 -31.78553 -33.43846
v 52.65512 -30.5808 -33.05468
v 52.092 -31.11351 -30.13587
v 52.58561 -30.07866 -31.73437
v 52.35762 -30.07491 -30.38799
v 52.79441 -30.96288 -35.16265
v 52.70371 -31.65936 -35.9595
v 52.36805 -33.1074 -36.46481
v 53.01893 -29.75131 -34.71552
v 53.29357 -29.67716 -37.01903
v 52.5405 -32.82999 -37.78943
v 52.24871 -33.91468 -37.74936
v 51.97276 -34.7158 -37.14997
v 52.04417 -34.87366 -39.06359
v 51.68336 -35.9309 -38.75226
v 51.60063 -35.92301 -37.30501
v 7.001248 -1.869457 17.75385
v 7.067046 -3.482423 18.89474
v 8.172716 -4.037555 16.92867
v 8.098133 -2.485213 16.28011
v 8.171519 -5.387764 17.74899
v 7.754341 -5.058248 18.56082
v 7.401994 -4.713877 19.21648
v 8.904457 -3.995423 15.62008
v 8.668545 -5.507898 16.70229
v 8.922935 -6.229895 16.56932
v 9.046104 -5.22464 15.81117
v 8.255648 -6.030617 17.99436
v 7.584371 -5.221272 19.15072
v 7.666118 -5.718056 19.37512
v 59.82769 17.83054 -33.1772
v 13.67747 -16.27139 10.01332
v 13.64658 -15.21944 10.31754
v 26.37834 34.90641 14.67085
v 26.66555 34.33875 14.48737
v 24.18009 35.78471 15.45934
v 24.73731 34.92997 15.14505
v 23.86895 35.34132 15.46265
v -21.76167 -71.42734 -20.77293
v -20.20063 -72.19707 -19.93573
v -19.76702 -72.4305 -19.3427
v -19.18613 -72.69093 -19.29566
v 17.65932 61.75819 18.12423
v 16.04754 63.64481 18.34543
v 17.23539 64.47656 17.8539
v 12.59535 -13.00246 13.72664
v 12.13726 -12.22764 14.78538
v -64.52202 9.967801 -37.28436
v -64.35149 11.14198 -35.9251
v 36.50324 -59.0354 -37.98142
v 35.60029 -59.70518 -38.21918
v 34.13188 -60.98422 -36.994
v 34.75342 -60.67068 -35.87182
v 34.3915 -60.58099 -38.4438
v 33.81999 -61.0799 -37.83993
v 0.3100337 11.75996 17.16227
v 15.9192 -72.02815 -16.74413
v 14.85544 -72.66101 -17.70609
v 53.06633 -26.54167 -30.19637
v -18.51672 -40.12064 3.942573
v -18.91824 -40.22121 3.610972
v -18.13364 -40.24525 4.309001
v -17.74722 -40.0791 4.715245
v -17.0786 -40.42408 5.335432
v -16.96786 -40.08275 5.43319
v -6.075727 30.95003 18.81539
v -7.197927 30.14103 18.3562
v -5.788103 28.49297 18.02339
v 59.51548 32.0178 -31.99912
v 59.64381 32.04615 -32.28894
v -35.03071 12.09133 3.1645
v -34.09444 12.96251 3.224197
v -34.51594 11.62926 3.45115
v -34.26202 11.23814 3.595295
v -33.93896 10.80636 3.707456
v 19.91057 28.61394 12.63184
v 20.81449 28.27784 12.09948
v 21.28889 28.84554 12.45638
v 20.15804 29.18602 13.09087
v 31.25645 22.17024 6.523904
v 31.8662 21.65079 5.720682
v 43.42231 6.691 -4.306772
v -64.54494 12.24544 -36.63323
v -64.74187 10.85513 -38.05769
v -64.48372 8.115368 -37.86261
v -64.75367 9.380896 -38.76871
v -64.90844 11.85195 -38.47744
v -65.1056 10.62876 -40.34526
v 46.69769 -45.65498 -30.10955
v -33.50344 24.17624 8.002355
v -34.55928 23.67671 7.207759
v -33.89433 23.44399 7.305597
v -32.12706 23.49853 7.614581
v -33.22326 22.85004 7.055902
v -32.79373 23.26757 7.31876
v -34.10713 23.21183 7.05004
v -4.816451 45.46225 21.3913
v 59.86414 4.498405 -36.56405
v 59.6588 4.084831 -35.70598
v -61.62652 25.37218 -26.69422
v -61.59656 23.99785 -26.46096
v -20.50337 7.712136 4.955792
v -57.76009 54.05619 -15.79288
v 7.664793 -19.76703 14.20079
v 8.47136 -19.62644 14.33473
v 7.663781 -19.41178 14.4805
v 6.354144 -18.78476 14.70342
v 5.813382 -18.41457 14.83508
v 6.430943 -18.36164 14.96891
v 7.281013 -18.78226 14.87826
v 8.541914 -19.1782 14.83531
v 9.310822 -19.25196 14.7676
v 9.597933 -18.56924 15.8801
v 8.787461 -18.70424 15.51241
v 10.05162 -19.07316 14.91695
v 9.905831 -19.59379 13.90423
v 15.01577 63.76826 18.60028
v 15.37329 64.42896 18.40313
v 16.1095 64.78234 18.11385
v 48.44236 -43.45723 -34.79129
v -1.790469 17.24736 16.18999
v -20.07686 67.98415 17.64435
v -20.183 69.83054 17.04929
v -18.23558 69.56359 17.57838
v -18.27231 71.06423 17.09584
v -16.4804 68.94401 18.1629
v -17.41191 70.48082 17.5078
v -18.64639 67.71216 18.05539
v -19.90665 71.22219 16.65317
v -17.98289 72.30473 16.77876
v -16.14456 71.95422 17.25526
v -19.78352 73.12321 15.93508
v -17.83906 74.04576 16.04473
v -19.24137 74.41165 15.52875
v -16.48963 73.86264 16.46939
v -54.56317 57.71933 -10.1536
v 17.95766 65.7902 17.3411
v -64.43389 6.973309 -38.26133
v 36.10344 8.917083 0.9077835
v 36.52958 8.697795 0.667725
v 19.64055 -70.27128 -23.59739
v 20.58264 -69.80058 -24.45223
v 38.11818 -0.9402197 0.9686992
v -36.69641 35.66536 11.78647
v -36.28496 35.86166 11.99464
v -17.87202 -39.30612 6.475092
v -18.87043 -39.40148 5.866512
v -20.08965 -39.724 4.359175
v -1.543339 -40.64047 11.69791
v -3.170825 -40.11716 11.37879
v -2.017791 -41.77402 11.79788
v -64.75677 4.412172 -44.65681
v -64.75281 4.925066 -43.5113
v -64.60735 4.774911 -42.38292
v -64.95129 5.110577 -44.74887
v -65.03322 5.714539 -44.6817
v -65.02951 6.122128 -43.63603
v -64.92155 6.026515 -42.8364
v -64.79198 4.275021 -45.36899
v -64.98975 5.146244 -45.11869
v -65.18723 6.733554 -44.62848
v 45.06651 -49.49009 -40.24251
v 45.12078 -49.46183 -37.64972
v 44.22727 -50.6831 -39.30439
v 46.04566 -48.0548 -39.78639
v 45.31459 -48.81184 -43.29618
v 46.65092 -46.93287 -41.93261
v 46.38469 -47.18991 -43.45071
v 45.87561 -47.77021 -44.85964
v 46.4483 -47.29794 -36.14304
v 46.98586 -46.52503 -38.80421
v 47.25682 -45.97634 -41.64646
v 47.72886 -45.25743 -39.48157
v 47.73816 -45.17923 -38.12355
v 47.62125 -45.18713 -35.69873
v 48.23198 -44.12145 -36.76622
v 48.35253 -44.03961 -38.97238
v 49.02957 -42.47177 -36.63768
v 48.9985 -42.66649 -37.74288
v 48.39107 -43.98917 -40.50439
v 48.84823 -43.07581 -39.6345
v 47.04347 -46.27504 -36.37434
v 46.97406 -46.03185 -44.96673
v 49.58268 -41.39737 -37.61945
v 49.78682 -41.02958 -38.66338
v 49.09762 -42.52522 -41.30486
v 49.6144 -41.1077 -36.24957
v 50.13657 -39.68525 -35.51188
v -1.568103 -16.22724 27.43897
v -1.625447 -16.8994 26.80945
v -0.2539501 -15.79873 27.56754
v 0.6602095 -15.86236 27.22184
v 2.425765 -16.14491 25.98688
v 2.603518 -17.10584 24.16021
v 1.869878 -15.25409 27.15575
v 4.35875 -15.19572 25.32138
v 3.170895 -15.03575 26.48331
v 4.219916 -16.57931 23.05304
v 5.057124 -14.68887 25.09856
v 5.740603 -15.77408 22.86981
v 5.343428 -16.28725 22.3756
v 6.894743 -12.23228 24.49793
v 5.508224 -13.35666 25.527
v 6.380418 -14.14483 24.19567
v 7.758442 -14.58996 22.51562
v 6.749639 -15.75867 22.04349
v 3.130182 -13.62791 27.35187
v 4.576658 -12.15642 26.71359
v 3.065003 -11.66564 27.86842
v 4.920944 -16.7377 20.78043
v 7.155273 -16.18519 21.04822
v 5.223811 -16.55605 21.59084
v 3.685388 -16.97898 22.51374
v 4.235082 -16.81817 21.70707
v 2.171153 -17.65745 22.65447
v 8.617156 -15.19013 21.34337
v 7.71834 -16.33252 20.26367
v 9.163254 -14.57913 21.25684
v 9.289551 -15.2219 20.66536
v 8.872741 -16.21399 19.84768
v 5.966285 -16.80626 19.35694
v 7.137007 -16.90098 18.71968
v 7.029696 -16.60582 19.83284
v 5.552559 -16.79044 19.77877
v 1.932831 -13.92957 27.89624
v 3.805936 -10.15541 27.44362
v 4.456321 -10.75582 27.03824
v 5.123479 -9.567798 26.33617
v 3.802594 -8.287646 26.92636
v 5.220917 -11.51348 26.29151
v 4.701044 -7.363137 25.78137
v 6.056211 -7.804068 24.57098
v 6.071053 -8.914127 25.15394
v 6.691822 -7.542788 23.4143
v 6.768893 -9.122151 24.30529
v 1.944868 -9.767828 28.34291
v 1.035329 -9.05792 28.52461
v 2.413992 -7.085192 27.15923
v 5.802097 -10.90874 25.82094
v 6.747891 -9.986547 24.68034
v 0.3024547 -5.82848 27.15586
v 0.7277433 -8.112954 28.30734
v 3.695569 -5.846301 25.59592
v 5.105578 -5.844028 24.27723
v 6.428785 -6.004627 22.57601
v -1.363593 -6.19324 27.64747
v 7.231223 -10.72022 24.18277
v 7.40644 -9.80335 23.58702
v 8.025482 -10.81868 22.91675
v 7.577075 -12.05426 23.69986
v 8.302145 -11.47854 22.61091
v 7.605376 -13.05519 23.5364
v 8.648537 -10.76662 21.66975
v 8.851513 -12.02959 21.87329
v 9.56777 -11.87929 20.63263
v 10.01464 -12.28909 20.10042
v 9.774051 -13.26094 20.84361
v 8.442704 -13.35833 22.51334
v 9.909052 -14.63335 20.28216
v 10.26032 -14.04967 20.18268
v 10.29473 -13.43629 20.08009
v 8.347477 -9.213973 21.19732
v 7.497671 -7.61909 21.79315
v 8.95454 -10.07119 20.51209
v 11.12821 -14.88614 18.89001
v 11.03609 -13.53895 18.90503
v 10.72383 -15.78078 18.81833
v 10.17584 -15.84615 19.45189
v 11.73582 -14.382 17.77592
v 12.1788 -14.87794 16.80765
v 11.66599 -15.37038 17.85767
v 11.45755 -12.92886 17.68163
v 10.84683 -12.00807 18.27553
v 10.94443 -11.55818 17.57112
v 11.81292 -12.58077 16.39662
v 12.05597 -13.82613 16.73813
v 12.08613 -15.4283 17.01869
v 12.67899 -15.58105 15.09612
v 12.13423 -16.65159 16.12299
v 11.2386 -16.57154 17.48617
v 11.70509 -17.17769 16.44359
v 12.6088 -14.2536 15.03103
v 12.33954 -17.50111 14.27477
v 12.83031 -14.68489 14.0517
v 12.98151 -15.69083 12.38074
v 12.64086 -17.14818 13.36244
v 11.90554 -17.58132 15.52451
v 11.29832 -17.73903 16.34035
v 10.86573 -17.54427 17.01424
v 10.62565 -16.68049 18.17548
v 9.538513 -16.61178 19.20414
v 9.355764 -17.10647 18.47668
v 8.921762 -17.35635 17.70209
v 9.965425 -17.21877 18.10514
v 8.601136 -17.11336 18.1029
v 8.16711 -16.97005 18.37112
v 10.48982 -17.43234 17.49252
v 12.30652 -13.55305 15.70154
v 10.78876 -10.53986 16.62799
v 11.56882 -11.09217 15.26518
v 10.59476 -12.88745 19.38055
v 10.01921 -11.3775 19.45555
v 0.2955004 -3.994719 25.85055
v 1.859324 -4.919331 25.98621
v 1.712498 -3.364027 24.88377
v -1.141717 -15.61895 27.83598
v 11.98402 -18.14222 14.05387
v 10.96162 -18.58492 15.25862
v 10.51096 -18.11165 16.36814
v 8.857652 -9.402106 20.04593
v 9.880727 -10.119 18.36842
v 9.099401 -8.593235 18.26899
v 10.10692 -9.624803 17.11804
v 8.068551 -7.966498 20.70579
v 7.371575 -6.672585 21.19236
v 48.88615 -42.90854 -42.25576
v 48.17777 -44.29121 -42.11332
v 47.74569 -45.0516 -42.57369
v -59.44229 -22.26024 -43.24409
v -59.43977 -22.38479 -43.70469
v -59.96999 -19.98382 -46.98215
v -16.16413 -38.48598 8.88602
v -14.9865 -38.90889 8.601282
v -16.55362 -38.79888 8.154058
v -17.78806 -38.58767 7.930723
v 58.41724 -6.201666 -42.23564
v 58.11207 -7.316773 -41.61169
v 58.82069 -4.784908 -42.83349
v 58.14443 -7.612451 -42.87876
v 58.60895 -5.983703 -43.58715
v 59.06238 -4.600753 -44.94271
v 58.34326 -7.366039 -44.334
v 58.79087 -4.499902 -41.80595
v 58.99932 -3.9312 -42.52211
v 59.28059 -3.706456 -45.16085
v -60.96201 -14.50223 -46.12952
v -60.61518 -16.27221 -45.98168
v -61.14169 -13.74985 -46.7328
v -61.17819 -13.34895 -45.63449
v -60.1277 -19.12275 -47.27769
v -11.79891 -39.38401 9.48364
v -10.96949 -39.39437 9.8235
v -11.11275 -39.57225 9.652038
v -57.40773 -27.11643 -30.15289
v 8.725539 -7.772882 18.34889
v 8.399836 -7.723035 19.35366
v 11.94688 -73.29488 -10.37564
v 20.1848 4.364958 4.746909
v 60.82603 15.94672 -37.3368
v -9.674799 -16.57467 19.93951
v -10.12621 -16.50493 19.53125
v -32.26846 -31.3933 5.061564
v 19.39548 -20.43511 8.291553
v -62.64879 -6.305353 -46.94191
v -62.76193 -5.68993 -46.53978
v -63.12301 -4.306424 -47.54871
v -62.89424 -5.01899 -46.3053
v -63.09262 -3.912735 -45.7853
v -62.89172 -4.499717 -44.52514
v -15.29874 -74.30098 -15.6952
v -15.09761 -74.36752 -14.8419
v -16.36645 -73.89291 -16.50314
v 31.25413 65.35376 10.88326
v 30.74629 65.41631 11.23616
v 30.31941 65.92722 11.40413
v 30.69624 66.88683 10.88504
v 31.46644 66.47669 10.44953
v -63.44661 20.27788 -31.88376
v -63.36522 21.70639 -31.7398
v -61.3858 -13.11365 -49.19028
v -61.38649 -13.29244 -50.84033
v -61.35198 -13.35773 -49.89414
v -61.17178 -14.21486 -50.44353
v -61.15961 -14.14038 -48.95149
v -61.04559 -14.73137 -49.00383
v -61.05453 -14.85234 -50.72081
v -60.71239 -16.39944 -48.91047
v -60.82458 -15.98922 -50.70583
v -60.39739 -17.96438 -49.99768
v -60.40485 -17.82662 -48.11623
v -60.43187 -17.38922 -46.96326
v -60.61447 -16.98308 -51.65821
v -61.23471 -13.51241 -47.73592
v -60.86492 -15.22693 -47.05977
v 12.05513 56.33513 19.91997
v 13.35453 56.90614 19.63046
v 13.27457 54.90116 19.6713
v 13.82339 56.37362 19.52565
v 14.71064 55.87138 19.29465
v 14.2399 55.11028 19.41962
v 13.54078 58.30317 19.53975
v 13.98111 59.11456 19.38565
v 41.58381 31.45568 5.646504
v 40.97935 32.43748 6.290235
v 17.092 30.54255 15.14811
v 17.26612 31.0322 15.46859
v 16.53013 31.32676 15.87334
v -12.84685 -40.10114 8.808504
v -13.67171 -39.68862 8.15332
v -12.5647 -39.66936 8.929479
v -13.55749 -39.35948 8.489828
v -63.18443 -2.192348 -42.07763
v -63.29301 -1.992665 -42.98955
v 33.95881 29.98611 9.896885
v -5.456404 33.67816 19.64808
v -6.57726 34.68689 19.78287
v 12.06862 -19.79851 10.27934
v -60.21421 45.45948 -21.30871
v -60.08592 46.06089 -20.92761
v -59.91438 46.40103 -20.50334
v -60.05722 46.87774 -20.76289
v -24.62965 35.84562 16.66862
v -24.28374 36.66299 16.85137
v -24.98603 35.65436 16.52896
v -25.44505 35.43721 16.30237
v -39.84542 35.52147 9.857514
v -63.45105 23.52764 -32.27388
v -63.76042 23.23591 -33.28226
v -63.76394 24.0603 -33.37614
v -63.94564 24.61799 -34.074
v -64.20145 24.15998 -34.9855
v -64.06615 23.11749 -34.36327
v -63.76514 25.34058 -33.54644
v 17.02583 -40.74058 2.627074
v 17.63235 -40.70821 2.50947
v 55.76313 44.15274 -19.29146
v 34.03235 -61.23329 -35.55772
v 32.46532 -62.3725 -34.92423
v 33.09718 -61.72466 -36.77951
v 33.04322 -61.8072 -36.39842
v 6.04125 32.00045 18.57909
v 6.546976 31.88044 18.42757
v 47.24718 -44.99913 -31.39498
v 60.07542 21.3518 -34.35433
v 59.97467 23.46069 -34.08424
v 60.2049 19.90544 -34.79501
v 59.91834 18.99922 -33.64454
v 60.53944 20.64241 -36.28633
v 60.47449 19.15812 -35.82047
v 60.46383 22.10642 -36.0332
v 60.52792 23.25362 -36.24447
v 60.67035 22.1396 -36.82339
v 28.8776 60.91037 13.24498
v 10.19081 -5.964652 14.06427
v 9.775151 -5.6554 14.62571
v 10.36611 -7.792332 14.57206
v 9.549553 -6.781618 15.53932
v 13.40141 -14.39289 10.77429
v 12.86718 -13.99187 13.26661
v 12.99146 -14.7006 12.48145
v 18.4447 0.425629 6.342309
v 18.42742 -0.7181735 6.785099
v -12.03279 -75.22674 -13.37166
v -17.71134 -39.84201 5.166471
v -18.84539 -39.95783 4.077798
v -17.21778 -39.74027 5.622965
v -17.26789 -39.91758 5.295499
v -18.39253 -40.01654 4.191684
v 19.57436 -0.3505943 6.196959
v 19.50216 0.9103214 5.764689
v 20.90059 0.5716798 5.434175
v 3.642271 -17.37962 15.06081
v 15.25387 62.93351 18.66905
v 24.28189 8.291448 4.402512
v 25.83189 8.943753 4.322039
v 44.0504 30.22945 3.047247
v 3.933712 -18.03972 15.26097
v 7.643836 31.70788 18.12327
v 7.247624 32.43505 18.45644
v 59.05399 34.52941 -30.04617
v 59.35862 33.90304 -31.00477
v 59.46161 33.202 -31.57248
v 32.80848 66.18349 9.496452
v 33.55833 66.41105 8.833641
v -7.156916 -74.59843 -5.305351
v -7.69565 -75.12611 -6.930379
v -5.339124 -75.53175 -7.3372
v -8.182484 -75.34053 -7.935473
v -4.8659 -75.77015 -8.127112
v -3.032939 -75.89202 -8.390753
v -6.874494 -75.86776 -9.574854
v -4.7554 -76.04972 -9.609744
v -54.30571 60.3037 -10.27146
v -54.67034 61.20556 -11.02615
v -54.97691 59.70311 -11.31441
v -54.64825 58.89434 -10.57512
v -55.01055 57.71527 -10.97291
v -55.63937 58.9948 -12.46171
v -55.77723 57.82399 -12.4111
v -8.738809 -75.61376 -9.601938
v 57.72469 -7.537927 -38.46872
v 57.509 -8.291425 -38.14902
v 57.43246 -8.034652 -36.999
v 57.57512 -8.692028 -39.72323
v 18.89252 -39.22371 4.557383
v 33.60261 -61.68427 -32.02629
v 32.8338 -62.26824 -33.36342
v 34.37799 -61.09328 -33.05543
v 33.64449 -61.59649 -34.32533
v 35.02451 -60.53752 -34.29215
v 12.77673 59.89579 19.60084
v 12.81248 61.16409 19.48993
v 13.87745 60.36669 19.31652
v 12.2157 61.03451 19.62645
v 10.71758 61.88251 19.80291
v 11.00852 62.5597 19.67358
v 34.4955 66.13375 8.154567
v 34.54893 67.20752 7.761049
v 34.28302 69.30231 7.28057
v 33.21484 67.82643 8.695835
v 33.38838 69.62348 7.888894
v 33.79556 70.81183 7.060874
v 34.86876 70.28619 6.36913
v 55.02294 -18.77144 -34.80425
v 55.15419 -17.25374 -33.71283
v 54.77866 -19.68148 -34.0651
v 55.37555 -18.90791 -38.29826
v 55.02061 -20.01036 -36.70806
v 55.18653 -20.09418 -38.50317
v 55.6278 -18.0294 -39.31833
v 55.92687 -17.20697 -41.16444
v 55.95732 -16.38507 -40.01945
v 54.78051 -22.05199 -37.85792
v 54.82783 -21.32783 -36.8192
v 56.31596 -15.5317 -41.81179
v 56.52381 -13.99994 -40.95413
v 56.80373 -14.02359 -44.02901
v 56.43576 -15.5826 -43.15824
v 56.9727 -12.80073 -42.73337
v 57.10486 -12.71527 -43.86521
v 57.18393 -11.96573 -43.19128
v 57.44498 -11.70719 -45.40174
v 57.33338 -11.50411 -43.78511
v 57.1739 -12.85212 -45.0318
v 56.92094 -13.78344 -44.74032
v 57.65356 -10.43899 -44.64673
v 57.54789 -10.34234 -43.04342
v 57.34342 -10.97826 -42.46659
v 56.25924 -16.65487 -43.53975
v 56.02396 -17.56945 -42.86636
v 56.11293 -17.53348 -44.1767
v 55.80902 -18.64075 -42.69974
v 55.79515 -18.4804 -42.19613
v 55.7687 -18.24846 -41.48445
v 55.46999 -19.71128 -40.87178
v 55.57053 -18.60772 -39.93759
v 55.85321 -18.76551 -44.02172
v 55.55781 -19.75384 -42.03553
v 55.30331 -20.86609 -41.74512
v 55.19291 -20.77062 -39.87019
v 54.96983 -22.28529 -40.70752
v 54.55805 -23.96649 -39.07533
v 54.65993 -23.85804 -40.13937
v 54.39616 -24.07241 -37.20398
v 54.83558 -23.54916 -42.02289
v 55.11188 -22.61358 -43.99744
v 54.80532 -24.00903 -44.05742
v 54.36477 -25.3716 -40.09669
v 55.41827 -20.64388 -42.88021
v 55.30344 -21.6346 -44.10394
v 54.13607 -25.7652 -38.00464
v 54.08363 -26.41347 -39.1483
v 53.77271 -26.72982 -35.76537
v 53.83812 -27.20298 -37.6236
v 53.92762 -27.13017 -38.77214
v 53.86659 -25.33599 -34.53154
v 53.57909 -26.75401 -34.25423
v 54.0821 -23.71358 -34.09925
v 53.66525 -28.19116 -38.07443
v 53.46278 -27.98688 -35.10172
v 53.36579 -28.9673 -36.22645
v 53.6611 -25.54889 -33.17933
v 54.27089 -23.05998 -34.81512
v 53.70132 -24.89098 -32.54363
v 53.49003 -29.15855 -38.48852
v 53.41212 -29.82987 -39.62524
v 53.09034 -30.90235 -38.56678
v 54.27177 -22.32192 -33.43058
v 54.50965 -21.83937 -34.82729
v 53.64143 -28.7005 -39.37307
v 53.03332 -28.60433 -32.83879
v 52.81281 -28.40863 -30.94049
v 53.21829 -27.0407 -31.76914
v 52.89761 -29.5665 -33.33995
v -2.254107 -15.44906 27.92835
v -2.574358 -15.76254 27.76262
v 53.49097 -25.82789 -32.15189
v 57.82958 -8.343408 -41.31782
v 57.49761 -9.341884 -40.25092
v 57.69787 -9.324938 -42.30909
v 57.45588 -10.36205 -42.11029
v 54.34965 -21.32721 -32.72605
v 54.27225 -20.6352 -31.34879
v 46.02665 30.44205 0.6643458
v 32.63745 70.44843 8.191517
v 32.24766 70.64735 8.429313
v 32.09842 72.05508 7.905854
v -6.278947 -38.52867 12.75644
v 21.50612 -69.33634 -24.50338
v 20.53625 -69.73777 -25.06163
v -7.795603 -37.84122 13.36545
v -6.159418 -39.24486 11.4901
v -18.95824 -40.10637 3.66987
v -19.58369 -40.12912 3.420498
v 54.55252 -22.5331 -36.39521
v 54.67851 -21.77888 -36.07994
v 54.00848 -22.61519 -31.87842
v 53.78492 -23.85106 -31.74716
v 0.3203887 40.58115 21.0079
v -3.540047 42.28668 21.18069
v -4.922198 43.97268 21.27555
v 16.29844 35.77563 17.76686
v 17.08397 36.02521 17.6388
v -60.22136 -18.41462 -46.2833
v 40.17364 11.30431 -2.342352
v 39.24722 11.36453 -1.566598
v -7.933956 -75.97805 -12.67402
v -7.963461 -75.92608 -11.28255
v -8.618361 -75.87876 -13.80427
v -6.478865 -76.13121 -12.9715
v 20.30216 -36.60752 6.155051
v 19.68342 -36.9184 6.262183
v 19.99121 -35.93519 6.623974
v -61.97816 26.33961 -27.87256
v -62.05501 24.3119 -27.85158
v -1.052864 14.49779 16.59187
v -61.89713 17.03864 -26.64887
v 13.1834 -15.54929 11.23388
v 16.03027 6.094395 5.156974
v 17.10859 5.170872 5.12882
v 17.8256 4.375105 5.155508
v -32.90678 36.46199 13.70971
v 19.39327 -37.84488 5.771964
v 14.31962 13.99833 3.861014
v 14.50994 12.94171 4.256409
v 8.066178 -5.745479 18.30502
v 7.901974 -6.657618 19.6559
v 7.958878 -6.005962 18.82258
v -56.97797 -33.34255 -42.37989
v -10.95907 -75.46991 -13.84819
v -40.94418 32.106 9.033781
v -41.03322 31.47109 8.784424
v 12.02476 -39.68501 6.585601
v 13.09067 -39.26014 7.081151
v 11.38632 -39.62001 6.955404
v 10.65508 -39.43684 7.733849
v 10.05067 -39.23359 8.522838
v 32.70616 -62.01778 -36.63778
v 33.08471 -61.69435 -37.19312
v 33.91396 -60.98279 -38.46926
v 32.89938 -61.8278 -37.22633
v 33.2654 -61.52159 -37.92958
v 34.62347 -60.28925 -39.42826
v 33.68646 -61.163 -38.42734
v 32.72923 -61.96618 -37.43091
v 32.18277 -62.39254 -36.59559
v 32.33696 -62.2848 -36.46609
v 35.04278 -59.9312 -39.40252
v 35.64381 -59.35605 -39.8722
v 35.85578 -59.14912 -40.49438
v 36.35224 -58.63346 -41.12078
v 39.07502 -55.80557 -43.62468
v 38.03288 -56.89843 -42.87199
v 39.99218 -54.73298 -44.86681
v 31.50337 -62.92585 -35.74771
v 37.13625 -57.90097 -41.58292
v 37.7057 -57.25882 -42.67381
v 35.68693 -59.41476 -39.32116
v 28.11213 -65.33055 -32.24272
v 30.82146 -63.44962 -35.10266
v 29.22746 -64.57071 -33.3283
v 27.00662 -66.01658 -30.99265
v 25.36744 -67.03222 -29.54694
v 26.83511 -66.11149 -31.03287
v 36.27143 -58.78655 -40.6609
v 23.72117 -68.02548 -28.0034
v 23.94206 -67.89359 -28.36549
v 21.4364 -69.29437 -26.40579
v 37.40644 -57.68462 -41.46708
v 36.75486 -58.41455 -40.4748
v 24.55277 -67.55861 -28.51764
v 26.7322 -66.23105 -30.41813
v 23.61879 -68.09388 -27.78709
v 25.4366 -67.0831 -28.56485
v 27.10296 -66.04436 -30.28623
v 28.45496 -65.12589 -32.21303
v 23.336 -68.29829 -27.25818
v 31.60935 -62.85623 -36.08868
v 23.72251 -68.11302 -26.76771
v 22.76365 -68.66415 -25.34581
v 29.29295 -64.59369 -32.38861
v -64.44965 4.69296 -41.00294
v -64.6034 5.519834 -41.11252
v -65.05795 7.27318 -42.39725
v -64.55144 6.349432 -39.63404
v -64.65855 7.453341 -39.49582
v -64.84823 8.20943 -40.37656
v -65.1284 9.135292 -41.36046
v -13.69613 -74.79917 -14.52162
v 57.85008 37.25303 -26.26376
v 58.24163 36.04121 -27.49261
v 58.11058 35.92289 -27.16475
v 57.73148 37.8047 -25.80853
v 57.82944 38.16451 -25.98689
v 58.05788 37.62802 -26.73131
v 58.06366 38.16435 -26.62449
v 58.06368 37.16747 -26.84905
v 57.47167 38.61269 -24.97541
v 57.29806 38.74103 -24.50245
v 57.50263 39.03661 -25.0074
v 57.68439 39.20427 -25.53529
v 57.75016 39.27512 -25.67217
v 57.96267 38.53202 -26.2839
v 58.66883 36.47829 -28.46539
v 58.38697 36.91775 -27.53004
v 58.55104 36.25945 -28.16021
v 58.62973 35.59269 -28.60333
v 58.43758 35.33941 -28.21073
v 57.99011 39.11711 -26.21736
v 58.13515 38.58539 -26.72656
v 58.13988 39.10251 -26.59543
v 58.41339 38.78231 -27.39014
v 58.34552 38.23378 -27.35194
v 58.33783 37.79108 -27.36151
v 41.31135 29.84188 5.550764
v 41.50345 30.3442 5.523787
v 26.84691 26.26356 9.885725
v 27.26932 26.34001 9.831314
v 26.56931 27.26759 10.31262
v 28.08724 27.22685 10.01656
v 26.03573 27.39968 10.47712
v 26.96191 27.6425 10.46356
v 28.35891 27.90319 10.35051
v 27.97192 28.30164 10.64552
v 25.60453 27.74884 10.76807
v 26.55387 28.75782 11.26953
v 27.14507 28.70502 11.10858
v 28.6415 28.50459 10.6158
v 27.8903 29.257 11.27937
v 24.39971 27.81304 10.99782
v 25.42464 28.60677 11.3602
v 24.94311 29.07558 11.77229
v 19.47389 24.14264 9.150166
v 18.66088 22.95246 8.171196
v 20.39087 23.07649 8.123276
v 33.01512 68.58759 8.612511
v 32.49492 69.50586 8.687541
v -34.89678 72.86222 8.847703
v -33.48527 73.96741 9.367995
v 23.46547 24.44636 9.036431
v 23.35233 23.17354 8.047702
v 23.20259 23.54905 8.432686
v 21.34278 23.65067 8.507039
v 21.92809 23.1221 7.987985
v 24.17595 23.42329 8.360204
v 24.60419 22.88905 7.858819
v 23.86024 22.52121 6.881285
v 23.29143 22.98165 7.624669
v 22.79565 22.32774 6.749718
v 22.03256 22.74311 7.630111
v -36.97157 31.20633 10.6698
v -35.90947 31.68458 11.33634
v -35.82621 31.32585 11.17473
v -14.37869 -8.281224 14.69514
v -14.89406 -10.26398 16.00084
v 52.41047 57.04064 -12.96561
v 52.68423 55.83381 -13.32208
v 52.84951 56.79706 -13.83706
v 53.29293 55.22552 -14.44876
v 52.45658 57.82906 -13.29285
v 53.50036 55.98225 -15.09903
v 53.51918 55.05429 -14.85495
v 53.66845 55.20411 -15.18365
v 53.69455 54.05687 -15.01826
v 52.70469 57.9117 -13.79206
v 53.23696 57.24389 -14.69788
v 37.30664 69.90731 4.198451
v 38.42078 67.94301 3.853367
v 37.87496 67.61385 4.539765
v 38.46764 69.20496 3.270678
v 53.48988 -25.07091 -31.23969
v -1.590355 -45.80684 12.04571
v 60.08755 28.83228 -34.51046
v -56.94973 -31.89967 -50.7829
v 60.42741 2.920327 -41.85924
v -47.45219 34.13848 3.185784
v 10.69439 -7.216291 13.69904
v -14.95748 -39.73352 7.186114
v -15.74711 -39.14642 7.876786
v -15.10619 -39.49828 7.390215
v -41.1248 20.86676 1.627921
v -40.90063 20.65075 1.548744
v -40.24572 20.78188 2.214782
v -40.27513 20.13233 1.784
v -39.75547 20.70074 2.449375
v -40.46948 20.63346 1.837391
v -38.82111 21.40673 3.544886
v -39.18397 21.93252 3.604772
v -38.42945 20.56819 3.200729
v -38.39611 22.03259 4.127299
v -37.97573 21.8934 4.232185
v -38.07858 21.60727 4.013142
v -49.53325 31.94231 0.6658615
v 60.70404 12.51997 -37.20591
v 38.68536 -56.33725 -42.63966
v 39.37523 -55.5538 -43.50734
v 37.97865 -57.07022 -42.08746
v 38.10775 -57.17569 -40.91831
v 57.3507 39.09118 -24.56631
v 60.2583 1.317688 -43.23711
v -35.87331 35.57781 12.21957
v -35.4035 34.43678 12.47559
v -36.35744 35.21526 11.98569
v -7.676587 31.8908 18.85655
v -6.755314 33.24179 19.408
v -7.915566 32.50423 19.02377
v -60.33419 -17.69286 -45.75116
v -62.52953 -4.229984 -39.75743
v 2.108337 -74.93084 -5.95534
v 3.054277 -75.24882 -7.322895
v 39.26922 10.19878 -1.380166
v 38.42129 11.72125 -0.9645199
v 38.51199 12.15891 -1.150846
v 37.27274 11.81467 -0.08520152
v -18.35627 -73.03465 -18.85219
v -18.72074 -72.88469 -19.16071
v -29.46721 70.18065 13.3313
v 16.2804 -39.26778 5.497235
v 54.99651 20.87214 -19.66711
v 54.53074 49.37104 -16.19128
v 36.41501 10.13745 0.628996
v 35.54121 11.38636 1.122973
v 36.2315 12.36133 0.5476267
v 35.30577 10.42951 1.304324
v 35.63067 9.624679 1.111914
v 34.11926 10.67801 1.976521
v 33.89167 11.08364 2.079592
v 33.51319 11.62115 2.204829
v 35.05026 12.04762 1.292704
v 34.50809 9.447604 1.711392
v 33.36393 9.404509 2.266966
v 33.29987 9.990229 2.332354
v 32.68262 10.52334 2.653796
v 33.62616 8.890947 2.105268
v 32.49645 8.258554 2.588688
v 31.88845 9.186977 2.877109
v 18.98544 2.359889 5.414098
v -0.463553 12.69245 17.03969
v 9.107055 -7.596632 17.15617
v 20.37683 66.16155 16.47496
v 16.18133 67.092 17.56444
v 16.69417 67.995 17.17521
v 18.58633 67.91165 16.62284
v 20.02968 67.68306 16.16614
v 17.67382 69.03513 16.5676
v 16.41459 69.19763 16.87293
v 17.5613 69.92767 16.30103
v 18.47252 70.18865 15.88766
v 19.24487 69.01836 16.03673
v 17.11475 70.82416 16.10959
v -4.590473 24.33409 16.82306
v -3.719267 25.76448 17.41866
v -5.278082 25.47102 17.03035
v 53.70576 56.28635 -15.48968
v 56.48118 -15.83556 -44.03304
v 56.51804 -15.89886 -44.91605
v 56.31767 -16.83339 -45.14267
v 36.90219 21.11666 3.400454
v 37.07278 20.04441 2.097764
v 36.36171 20.44067 2.768397
v 36.44885 20.79114 3.187119
v 35.64837 21.06099 4.016173
v 31.18521 71.12222 9.024866
v 31.24824 72.06792 8.537002
v 31.04482 72.67441 8.403356
v 30.06382 72.38758 9.263352
v -14.83439 -16.74933 16.98591
v 13.84455 31.87755 16.83268
v 15.15424 32.78596 17.02395
v 39.77177 66.94032 2.740905
v 39.86319 68.29578 2.109236
v 39.14056 68.45524 2.834296
v 39.02515 67.01399 3.556912
v 40.76506 67.32276 1.485569
v -5.841861 -41.43884 11.51582
v 22.43461 -68.75538 -27.03619
v 19.69976 -70.17015 -24.75647
v 31.07276 -63.43035 -33.42013
v 31.48647 -63.19069 -33.20923
v 16.99023 31.81159 16.04261
v 18.06377 31.0922 15.24401
v 17.8973 30.72754 15.02288
v 34.61306 20.81743 4.059057
v 35.4488 20.63062 3.429409
v 53.4917 53.32379 -14.55881
v 53.59611 53.77217 -14.8334
v 54.03726 53.32686 -15.67877
v -63.25559 32.35992 -32.06068
v -62.97395 33.23166 -31.18915
v -63.40405 33.3249 -32.45156
v -63.1337 34.17384 -31.54258
v -63.49569 32.28741 -32.82249
v -62.94775 32.09758 -31.1147
v -63.46376 32.00883 -32.7497
v 19.84433 22.02588 7.288477
v 21.02665 21.98327 7.152594
v 18.6827 22.04253 7.380436
v 18.81017 21.88641 7.245723
v 17.39798 22.39919 7.979618
v 10.16633 -17.9401 16.92745
v -64.74796 13.16963 -37.344
v -64.4261 13.05811 -35.66522
v 44.79057 -49.12964 -45.72578
v 44.2644 -49.9848 -44.8929
v 44.68523 -49.70485 -43.03993
v 43.79631 -50.86577 -43.24142
v 43.31776 -51.24682 -44.35063
v 44.46238 -49.19649 -47.30862
v 43.47556 -50.53102 -46.77919
v 43.11471 -51.24466 -45.57746
v 43.52743 -50.27324 -47.77546
v 44.37027 -48.97913 -48.6333
v 45.32655 -48.1041 -47.05849
v 45.11863 -47.87325 -49.13712
v 45.8666 -46.77875 -49.4495
v -60.53473 -12.94573 -37.13375
v -63.20059 -3.321903 -45.75442
v -63.20873 -2.982519 -44.83245
v -62.73581 -4.879075 -43.54858
v -63.26331 -3.079186 -45.81144
v -63.07711 -3.185919 -43.58334
v 48.27576 -43.92841 -44.07728
v 53.26296 -30.51272 -40.28518
v 52.95862 -31.76832 -40.42724
v 53.21924 -30.92048 -41.76902
v 52.71336 -32.47591 -39.05772
v 53.73383 -28.86604 -42.03776
v 52.85017 -32.33631 -42.30555
v 52.57513 -33.13847 -40.59894
v 52.37297 -33.99345 -42.2997
v 52.79643 -32.52551 -44.15149
v 53.24952 -30.90378 -42.80414
v 53.16389 -31.23789 -44.43364
v 52.1186 -34.75826 -43.96716
v 52.41055 -33.55679 -39.18266
v 11.69001 -39.86128 6.40066
v 11.66172 -40.18896 6.417274
v 11.26665 -39.81457 6.803397
v 10.6138 -39.8835 7.244606
v 10.43164 -39.64269 7.511943
v 23.44132 61.26404 16.12281
v 30.4299 23.78041 7.777873
v 13.19664 -40.72277 5.028775
v 12.10033 -40.10845 5.890388
v 12.29817 -40.0551 5.731597
v 12.36557 -39.94108 5.849815
v 12.55355 -39.77713 6.10154
v 12.99152 -39.89377 5.580404
v 12.72202 -40.0657 5.457015
v 13.19528 -40.00936 5.229775
v 12.82323 -40.23699 5.293473
v 14.25534 -39.73112 5.342021
v 13.62497 -39.93086 5.141436
v 22.91432 64.15983 15.90958
v 23.09176 62.73266 16.06188
v 24.033 62.40012 15.67884
v -0.2871715 -42.3274 11.78568
v 23.87956 -0.935666 5.073061
v 46.07881 -46.91214 -47.64914
v 46.44535 -45.87636 -49.69833
v 46.74509 -45.9458 -47.42508
v 46.64712 -45.80916 -48.89486
v 14.99828 35.62213 17.94944
v -1.611431 10.44653 18.02209
v -56.90707 -31.37513 -52.6684
v -56.65154 -32.1105 -52.96808
v -21.23389 24.17072 9.476461
v -22.06872 24.67373 9.768723
v 36.63664 29.81193 8.591373
v 36.5023 28.92372 8.248928
v 38.35076 29.88267 7.6973
v 38.00724 30.65336 8.210059
v 39.01552 30.57739 7.524997
v 38.72517 31.43493 7.955276
v 37.69659 31.27028 8.588401
v 39.3204 31.16352 7.483115
v 35.62368 30.21325 9.314256
v 35.9678 29.88482 8.959383
v 51.04418 -37.58833 -37.29657
v 51.11791 -37.10463 -35.83565
v 50.73496 -38.68827 -39.52356
v 50.60196 -38.75409 -36.81436
v 50.38991 -39.00052 -35.36105
v 50.1946 -39.86166 -37.20634
v 50.52715 -39.26219 -41.78128
v 51.16846 -37.60661 -40.66254
v 51.0821 -37.8582 -42.23263
v 50.75628 -38.67078 -43.5526
v 50.14261 -40.13473 -43.21747
v 49.96052 -40.67366 -41.17936
v 51.53506 -36.56063 -40.57817
v 58.73468 -6.09858 -45.17952
v 58.41589 -7.438833 -45.49943
v 58.03406 -8.475095 -43.85801
v 17.52789 29.7475 14.31638
v 1.431581 53.28553 21.56009
v 27.48755 65.93381 13.24224
v 26.47369 65.56406 13.86802
v 28.56376 67.34132 12.1949
v -64.29476 13.88037 -34.87073
v -63.84267 13.79391 -33.02939
v -63.63354 13.00515 -32.24707
v -64.17683 14.8994 -34.33709
v -28.83963 -37.82919 4.16767
v -27.27406 -38.7205 4.136226
v 8.36726 -19.97057 13.88636
v 9.589307 -39.87706 7.909757
v 53.457 -30.1313 -43.68159
v 53.67813 -29.19754 -43.3308
v 53.54733 -29.71844 -44.88324
v 31.36593 -63.11038 -34.65834
v 32.08699 -62.56709 -35.60054
v 30.45588 -63.79932 -33.49058
v 26.90345 25.02426 9.361438
v 26.43735 24.56791 9.207562
v 27.60528 24.267 8.945834
v 41.44905 67.10732 0.7637684
v 28.46869 -5.434554 5.175924
v 59.06625 -3.336527 -41.98148
v 59.21767 -2.951175 -42.3828
v -35.66189 23.22021 6.28477
v -35.85832 22.81184 5.89389
v 7.217057 60.39529 20.56281
v -25.46986 2.97228 5.067603
v 7.981487 -38.89861 10.0369
v 5.97368 -39.16655 10.31538
v 5.233627 -38.19298 12.32959
v -23.03491 73.33259 14.8627
v -15.10301 -18.36886 14.8766
v -14.69326 -18.39265 15.1986
v -14.34483 -18.78856 14.63672
v -20.97472 5.628555 5.305961
v 8.231834 -6.63149 18.61016
v 21.08927 65.48696 16.36475
v 21.40182 66.25723 16.07256
v 22.08384 65.26836 16.02942
v 58.38811 34.47318 -28.30451
v -8.697661 -40.64209 10.72177
v -64.61733 14.92218 -36.32079
v -32.20834 31.03556 12.19009
v -31.28685 30.97135 12.41401
v -31.16005 31.56857 12.94086
v -7.802469 -17.08325 14.7859
v 2.548496 57.27984 21.3352
v -0.5058066 54.16972 21.65131
v 0.768872 56.01087 21.5281
v 0.5289295 58.0967 21.4087
v 1.179018 59.20978 21.28437
v 16.98714 -40.42896 2.838285
v 16.83403 -40.5106 2.772565
v 38.03984 65.55788 4.986825
v 34.09454 -0.3108892 2.444018
v -62.335 36.74089 -28.85617
v -62.52071 35.39309 -29.55259
v -62.13129 35.66226 -28.51251
v -62.66171 35.84982 -29.8194
v 31.80692 69.5206 9.218277
v 31.02651 70.01685 9.588669
v 31.94207 68.67887 9.396062
v 31.51771 67.99547 9.949457
v 30.83449 68.10417 10.43343
v 29.80726 68.30804 11.06923
v 29.7762 69.46857 10.67463
v 28.99509 70.66119 10.71753
v 29.97028 71.12224 9.879111
v 32.5718 67.83514 9.219337
v 31.90578 66.98281 9.994922
v 31.30923 67.49009 10.27957
v -21.8031 -40.6334 2.459355
v -21.17823 -40.43933 2.656258
v -20.52725 -40.37404 2.787081
v -20.02426 -40.38884 3.027131
v 29.89601 33.58084 12.95368
v 29.504 34.24738 13.21701
v 29.27148 34.70658 13.36171
v 28.79721 34.82042 13.62689
v 55.50554 -20.51934 -43.89241
v 19.19511 4.688346 4.820707
v 20.93897 7.322736 4.485816
v 20.00067 6.366582 4.569147
v 19.27291 3.210573 5.095649
v 18.36016 4.92042 4.91369
v 20.36739 2.151722 5.105288
v 17.74747 6.107512 4.811677
v 16.82478 6.59055 4.860123
v 17.18599 7.367209 4.679218
v 18.63965 7.377512 4.577916
v -2.985634 -5.438926 27.09458
v -3.726313 -3.887901 25.85372
v -4.33528 -2.982646 24.98885
v -16.42698 -39.23264 7.238123
v -18.27005 -73.12342 -18.11529
v -16.98185 -73.5968 -17.99207
v -16.68132 -73.69997 -18.10727
v -17.18727 -73.55318 -17.41054
v -15.37586 -74.22138 -17.27737
v 58.47829 34.82282 -28.46728
v 18.25933 -70.93559 -23.52594
v 19.51501 -70.29843 -24.5091
v 4.325814 60.0496 20.93699
v 6.211108 60.74588 20.66638
v 2.119027 59.91434 21.15455
v 3.859102 60.8868 20.91114
v 3.087513 61.01646 20.98234
v -18.62089 17.99479 4.198625
v 42.62099 -51.39765 -47.39115
v -45.06453 68.34615 0.9421368
v 15.98796 7.152115 4.888507
v 43.12359 -51.90525 -41.74278
v 42.08606 -53.01819 -42.48635
v 41.69828 -53.27174 -43.50563
v 40.7968 -54.20608 -43.46941
v 42.82428 -52.08832 -43.04906
v 42.49086 -52.1053 -44.77768
v 40.0139 -54.95536 -43.60114
v 41.09702 -53.55894 -45.03909
v 40.5849 -54.05383 -45.12909
v 42.20599 -52.23925 -45.5617
v 43.65738 -49.93242 -48.52179
v -62.62671 -4.843347 -42.30243
v -14.74903 -74.41676 -17.34273
v 13.58718 -40.09837 4.869238
v -24.42147 9.983146 4.752516
v -23.1425 9.903819 4.71865
v -23.2986 9.376293 4.731094
v -22.91354 8.947528 4.725476
v -22.37212 9.172015 4.700065
v -24.72132 10.51558 4.778583
v 37.38337 -57.81064 -40.9016
v -58.0934 52.87084 -16.25648
v -57.87053 53.54189 -15.93176
v 54.80894 49.18412 -16.75794
v -55.07941 -38.54382 -46.13407
v -29.36966 -67.25973 -26.29006
v 54.56986 -24.95532 -42.41206
v 54.20127 -26.49483 -41.2196
v 54.37639 -25.90989 -42.81532
v 54.32564 -26.3371 -43.85317
v 53.99956 -27.67488 -42.42412
v 54.41129 -26.05255 -45.1144
v 54.03792 -27.69217 -44.05774
v 53.87896 -28.3821 -45.24018
v 54.27309 -26.65671 -45.94948
v 54.00207 -27.81916 -46.64678
v 54.60926 -25.06121 -44.41526
v 56.09861 -18.0778 -45.32674
v 55.75983 -19.48469 -44.80042
v -62.60094 -4.547421 -41.32692
v -62.83702 -3.602434 -41.75224
v -63.27477 -1.453332 -41.27672
v 0.4896942 -11.59846 28.92769
v 0.3067816 3.603294 20.85963
v 1.927955 2.356448 20.70867
v 1.175831 2.439067 21.10412
v 23.63607 36.51304 15.75639
v 59.83529 16.97779 -33.15372
v -63.43633 14.29364 -31.3858
v -63.71116 15.27493 -32.43658
v -63.49466 15.14596 -31.66063
v -63.95255 16.8958 -33.37232
v 4.990553 -42.25974 10.74288
v 5.435666 -41.09829 10.25875
v 21.68468 -69.16301 -25.88582
v 22.88323 -68.54647 -27.12348
v 52.03976 -35.0952 -41.21554
v -34.61403 74.05606 8.493897
v -64.98091 13.75209 -38.3265
v -65.09966 13.23441 -39.01162
v 60.96856 14.74259 -38.25549
v 60.43503 12.79402 -35.82463
v 60.76291 13.69572 -37.38835
v 61.09224 15.77816 -38.8637
v 61.18358 14.79363 -39.24129
v 61.31374 13.97788 -39.94706
v 61.16493 13.6314 -39.26114
v 60.87565 12.9242 -38.06526
v 29.39878 22.883 7.7842
v 28.81363 23.50907 8.203575
v 29.68641 23.56476 7.992136
v -19.22256 22.23312 8.27408
v -63.52746 13.8161 -31.71099
v 57.97205 39.49262 -26.04513
v 58.29042 39.67135 -26.68735
v 57.90988 39.74328 -25.79977
v -33.68413 11.75725 3.701657
v -32.52266 11.10667 4.151564
v -30.73784 31.70136 13.18766
v -49.8135 31.4176 0.2725667
v -49.34165 31.36811 0.9711905
v 18.69406 -38.6472 5.29878
v 17.24148 -39.87618 3.923668
v -50.32051 31.35244 -0.4704042
v 14.26961 -72.89259 -16.69899
v 14.9738 -72.43863 -15.39369
v 12.85262 -73.44863 -14.67904
v 13.16525 -73.4344 -17.35326
v 11.72151 -73.97466 -16.30223
v 10.57302 -74.35367 -14.4734
v 11.03433 -74.0957 -12.86567
v 11.96857 -73.84265 -18.25328
v 10.07912 -74.5731 -15.28669
v 10.09024 -74.5527 -16.26904
v 12.87278 -73.33331 -13.36212
v 10.80604 -74.31552 -17.46225
v 9.662992 -74.61287 -13.45325
v 13.67851 -73.18769 -18.80778
v 8.797558 -74.9558 -16.31891
v 9.534205 -74.70494 -17.35373
v 8.015532 -75.15904 -15.63058
v 12.40275 -73.62726 -19.24911
v 14.72743 -72.72979 -19.31534
v 8.765501 -74.9527 -14.77202
v 15.01957 -72.5577 -20.17692
v 14.24036 -72.81709 -20.59559
v 16.02154 -72.05937 -21.46864
v 12.12053 -73.70293 -19.40624
v 15.40289 -72.30643 -21.5632
v 13.81929 -72.99641 -20.54372
v -9.361443 -75.23348 -8.242679
v 8.030665 -6.349002 18.92939
v -64.30985 17.8064 -34.92264
v -64.18472 16.31993 -34.37059
v -64.14157 18.65179 -34.27887
v -64.59546 16.26858 -36.12604
v -64.42744 15.74981 -35.42809
v -64.39161 16.71728 -35.27505
v -64.98624 15.99444 -37.91637
v 16.05084 -40.20676 3.455857
v 15.35465 -40.27248 3.576992
v 15.79284 -40.3244 3.349225
v 30.87867 22.60666 7.045503
v 23.99255 1.557711 4.519201
v 23.03864 0.7054188 4.826109
v 22.52515 -68.7434 -23.74898
v 36.88911 12.50733 0.06811208
v -31.03697 74.07876 10.86886
v -4.413682 19.15891 15.70904
v 28.60539 72.29432 10.25257
v 29.29893 72.427 9.749286
v -63.21791 0.1917209 -37.40117
v 56.74927 -14.47649 -44.40522
v 56.72784 -14.83345 -44.84616
v 23.67593 9.501662 4.548077
v 26.61049 24.1951 8.982285
v 26.91149 23.40183 8.346733
v 27.22018 23.98977 8.717714
v 25.42396 24.94595 9.441302
v 25.75443 26.05645 9.878078
v 24.86566 25.20023 9.545096
v 20.60974 -37.35239 5.605741
v -34.04172 35.46894 13.16312
v -34.93224 34.63427 12.72146
v -43.52222 33.10066 7.365297
v -44.06696 33.0243 6.912043
v 53.20258 -30.93011 -46.55333
v 53.65526 -29.29 -45.97261
v 52.65202 -32.86197 -45.88106
v 52.97501 -31.72629 -47.18853
v 9.477837 -18.08732 16.79217
v 9.343035 -17.80636 17.30407
v 22.39364 28.47482 11.84604
v 22.29964 29.09583 12.33482
v 23.26428 29.04427 12.09896
v 23.75682 28.57356 11.65054
v 22.81616 29.46468 12.54045
v 24.08391 29.39171 12.18191
v 24.10262 29.7166 12.41907
v 25.27043 29.83293 12.27284
v 25.17995 29.35337 11.92642
v -28.52956 72.20134 13.01198
v -27.72284 72.84151 13.15146
v -27.63714 74.35377 12.50922
v -29.14576 73.15183 12.31171
v -29.53365 72.30833 12.46776
v 33.52824 33.51845 11.36477
v 32.6233 34.28382 11.89383
v -32.57119 35.99316 13.79311
v -33.30521 35.76552 13.4411
v -32.83752 35.49993 13.62167
v -33.31466 36.24698 13.51669
v -15.3462 -74.24566 -16.65195
v -13.69413 -74.78265 -15.74056
v -13.76424 -74.76974 -15.09656
v -14.57986 -74.54478 -15.80204
v -56.06198 -35.2812 -48.7594
v 2.440392 -0.6483636 22.34356
v 0.7752872 -0.9661142 23.46211
v -62.32768 17.63418 -27.96118
v 57.50296 -12.28493 -47.44274
v 57.58566 -11.49072 -46.63743
v 57.26825 -13.10979 -46.94926
v 57.97368 -9.68676 -46.37134
v -20.45099 11.52922 4.647233
v -21.61094 10.96733 4.682742
v -21.41249 12.98187 4.138463
v -20.15809 12.09431 4.549376
v -18.7957 12.94117 4.34004
v 27.97737 23.49234 8.233525
v -8.742547 30.83444 18.34215
v -19.41549 -40.25221 3.305533
v -19.89979 -40.24695 3.109402
v 55.7663 44.77381 -19.12188
v 56.87882 -15.1551 -48.13295
v 56.50616 -16.35342 -46.59922
v 56.51453 -16.73832 -48.20151
v 56.93672 -14.66554 -47.16526
v 56.22148 -17.80728 -47.20533
v 56.12951 -18.35543 -48.33615
v 29.46964 -64.42194 -33.29354
v -15.81966 -39.53736 6.802555
v -16.06481 -39.73898 6.311995
v -16.60719 -39.62064 6.251778
v -16.99684 -39.23054 7.009274
v -58.35619 49.85167 -16.68793
v 39.76258 32.08987 7.301019
v 38.4521 32.3503 8.260648
v 37.70179 33.21442 8.841112
v 34.94072 8.789432 1.490901
v -20.20982 22.16729 7.862897
v -20.02378 21.54579 7.208875
v -22.35629 21.75473 6.529828
v -21.30666 20.80388 5.992511
v -20.72772 21.85285 7.204939
v -21.60274 22.48689 7.56807
v -21.28493 22.78614 8.129218
v -20.75007 22.9934 8.602739
v 9.55449 -8.477058 16.96284
v 2.718813 -37.77139 13.86828
v -63.74247 19.63908 -32.83569
v -63.81865 21.69897 -33.40656
v -64.17863 21.64869 -34.60982
v -63.76122 22.391 -33.24217
v -64.04858 20.60478 -34.11658
v -64.37127 19.98618 -35.29127
v -64.77034 18.50344 -36.8634
v -64.7681 19.50047 -36.79929
v -64.81849 17.69965 -37.12082
v -65.00034 18.51782 -37.78198
v -64.85415 16.72104 -37.31049
v -64.96072 17.36271 -37.75672
v -64.80133 20.87597 -37.0792
v -65.06711 17.69978 -38.20084
v -65.12029 19.02072 -38.33783
v -65.12917 18.05675 -38.53206
v -64.93225 22.03787 -37.6716
v -64.74508 22.05836 -36.92968
v -65.04475 21.30889 -38.0567
v -65.0658 20.00058 -38.10458
v -64.87846 22.79767 -37.57107
v -22.57162 -40.68345 2.422054
v 52.48998 -33.28362 -46.93003
v 52.82873 -32.02732 -48.36732
v 52.13652 -33.84134 -49.51794
v 51.97131 -34.78072 -47.63905
v 51.68752 -35.26151 -49.05677
v 51.62592 -35.7046 -48.12629
v 51.43944 -36.43672 -46.61481
v 51.78384 -35.55619 -46.03611
v 52.60314 -32.13783 -50.72918
v 53.81286 -28.2236 -40.38288
v 15.51395 31.71106 16.39743
v 13.13311 31.1716 16.6472
v 50.01893 -40.23817 -44.87527
v 49.71625 -41.19251 -42.23899
v 50.01759 -39.84184 -47.111
v 49.48637 -41.44728 -44.56316
v 30.20284 28.95714 10.56658
v 29.49824 28.80386 10.63093
v 29.79614 29.20315 10.82375
v 30.67664 29.87067 10.93067
v 29.87835 29.5351 10.9964
v 26.47755 29.57791 11.83811
v 27.31409 29.50094 11.58927
v 42.39149 -51.77893 -46.75048
v 3.836443 -40.86919 10.85115
v 35.49947 33.42285 10.16654
v 31.48056 -63.00638 -35.22156
v 19.96853 8.106331 4.501679
v -63.79128 26.27741 -33.63302
v -64.25426 26.56448 -35.22609
v -64.32406 25.53969 -35.46297
v -64.52592 24.90424 -36.19057
v -64.39994 23.72853 -35.694
v -64.58246 24.23245 -36.4431
v -64.7223 23.55199 -36.91595
v -64.58024 23.42723 -36.39901
v 29.14876 67.4681 11.76957
v 30.05905 67.22242 11.225
v -64.58298 22.84622 -36.38017
v -1.200709 12.69517 17.14621
v -0.787884 11.97239 17.33905
v 16.5488 -71.78165 -22.35877
v -20.96106 -40.23223 2.973307
v -22.10171 -40.43251 2.58576
v 55.94339 -19.02446 -46.88365
v 55.6305 -20.45175 -46.46778
v 55.54195 -20.73376 -45.28415
v 55.80638 -19.80052 -47.77772
v 55.47178 -21.39799 -47.94522
v 55.66291 -20.64324 -49.14423
v 55.3226 -21.84746 -45.74836
v 55.05213 -23.24251 -47.71295
v 55.28285 -22.28545 -48.80108
v 55.46806 -21.60233 -50.03031
v 55.06302 -23.29056 -49.60076
v 55.10672 -22.86236 -45.53048
v 54.72898 -24.58377 -46.26014
v 54.80077 -24.17826 -44.9533
v 54.74919 -24.69146 -48.40355
v 54.56268 -25.41125 -46.87368
v 54.40998 -25.98086 -49.39449
v 54.49857 -25.71645 -47.62844
v 17.72439 -40.21518 3.219445
v 2.866952 -0.0598047 21.57092
v -5.509026 -3.107543 24.56676
v -6.66987 -3.234715 23.9686
v -3.4623 0.1174871 23.04642
v -3.042718 -1.613719 24.30054
v 59.38928 -2.630376 -43.27993
v 59.51488 -2.6204 -45.15968
v 54.77266 52.27277 -16.93988
v 54.85909 51.10737 -17.18152
v 55.46677 50.16142 -18.30058
v 55.05945 49.7356 -17.37204
v 54.75729 50.3899 -16.78993
v 55.32911 50.75898 -18.07458
v 55.25123 48.72441 -17.82371
v 57.83716 -9.147246 -43.52817
v 58.13974 -8.778556 -45.80011
v 31.72049 10.52905 3.088713
v 30.69489 9.706242 3.388467
v 31.52887 11.03768 3.11873
v 32.78027 11.03742 2.60658
v 29.61833 9.368104 3.705977
v 30.20397 9.944948 3.57071
v 30.92849 10.56532 3.345132
v 30.24394 10.66577 3.523863
v 15.05355 54.93172 19.19217
v 5.636712 61.96266 20.5964
v 13.61378 62.15587 19.17902
v 14.21664 63.36604 18.85502
v -21.45951 72.25029 15.85055
v -20.64767 73.77033 15.40404
v -20.50108 75.28194 14.73239
v -21.61175 75.82133 14.13375
v -23.73836 75.91254 13.35812
v -18.90282 76.06943 14.81879
v -7.568336 36.79736 20.14097
v -8.425081 39.28497 20.47962
v -10.1264 37.9744 20.05447
v -10.34951 39.87355 20.33117
v -12.04076 38.01542 19.77713
v -12.63178 41.81269 20.18807
v -13.5888 40.5294 19.87823
v -9.667403 41.24245 20.58773
v 48.80333 -42.74908 -45.22258
v 48.98654 -41.81474 -48.23927
v -15.44682 -39.95308 6.654068
v -1.161722 56.97985 21.54627
v -2.344377 57.21438 21.53835
v -1.097661 58.96402 21.40576
v -2.676945 58.43336 21.46453
v -2.487598 59.72365 21.35057
v -56.42496 -34.25142 -48.65353
v -56.57492 -33.89671 -48.21896
v -56.75847 -32.90895 -49.55618
v 58.97314 -3.49735 -41.43486
v 55.17302 51.88411 -17.78397
v 55.01314 52.38406 -17.46783
v 53.90701 55.37658 -15.84056
v -17.09567 27.05805 13.35194
v 33.44928 32.88572 11.26662
v 32.58873 33.58779 11.84437
v -15.27074 72.44016 17.2619
v -21.60755 8.906119 4.709466
v -21.83987 7.858145 4.791332
v -23.06067 7.276335 4.787068
v 38.27757 13.45271 -1.315119
v 52.19541 58.84584 -12.98174
v -64.88354 14.55775 -37.6529
v 21.67901 35.91009 16.33015
v 22.01224 2.146239 4.79033
v 32.76054 21.25986 4.955274
v 31.86163 21.04447 5.084375
v 31.67715 21.43319 5.534659
v 31.31833 21.6005 5.882209
v 31.12712 21.90774 6.254866
v -31.48319 23.69234 7.827087
v -30.28819 24.27069 8.53598
v 30.46759 -63.74421 -33.93719
v 30.92034 -63.37304 -34.79988
v -64.95553 6.374711 -42.5653
v -65.1372 6.718108 -43.38428
v -65.12064 7.069117 -43.09154
v -65.1897 8.069568 -42.95639
v -65.29179 9.100354 -42.55173
v -65.22633 7.239456 -43.95193
v -65.32306 8.09458 -43.9595
v -65.35505 10.70819 -42.09892
v -65.40905 10.02675 -42.90112
v -65.44814 11.41272 -42.33204
v -65.46404 10.8437 -42.85456
v -2.364275 50.50547 21.67877
v -1.086301 52.44917 21.67712
v -20.78969 10.22175 4.664567
v -20.20647 9.894638 4.695584
v -21.24802 10.43007 4.668623
v 27.75939 23.15152 8.098185
v 27.46705 23.32575 8.291207
v 27.25261 67.44877 12.97956
v -15.79252 76.73368 15.31842
v -17.56942 76.11902 15.1276
v -15.96603 76.13435 15.51765
v -16.72766 75.45305 15.6697
v 1.300802 -16.90225 18.30256
v 59.91931 26.1995 -33.99209
v 60.03983 27.06766 -34.38916
v -12.68716 -7.858633 18.17529
v -5.588529 46.80177 21.43959
v -3.809143 48.63188 21.60641
v 55.7878 43.08225 -19.59992
v 10.26726 -8.997484 15.88679
v 9.632684 -7.686575 16.02116
v -59.67886 46.96085 -19.84318
v -59.49487 47.01048 -19.41397
v -59.3284 46.47831 -19.14636
v -59.19402 47.6153 -18.66856
v -59.61131 47.7849 -19.50207
v -59.92494 47.22285 -20.42645
v -59.86332 47.42639 -20.25496
v -59.66072 47.387 -19.71933
v 3.287977 -38.18198 13.05878
v 4.227462 -38.37608 12.31311
v 4.121247 -39.17195 10.89083
v 2.374995 -38.96624 11.67953
v 1.594063 -39.46637 11.33101
v 2.366046 -39.24735 11.33649
v 1.211591 -39.22995 11.71256
v 0.6342616 -39.5085 11.47832
v -11.52078 -75.30286 -14.89465
v -9.007222 -75.8113 -14.28444
v -10.47753 -75.50595 -14.90802
v -12.22019 -75.15003 -15.53314
v -13.72794 -74.76642 -16.29737
v -12.81033 -74.99205 -16.0523
v -6.5964 -76.11079 -13.94015
v -8.176894 -75.95088 -14.51762
v -10.37602 -75.50375 -15.23421
v -6.519658 -76.1294 -14.35048
v -12.07676 -75.18085 -16.03856
v -13.56962 -74.81092 -16.66347
v -13.94785 -74.6959 -16.76846
v 41.71637 -52.64521 -46.06497
v -15.64494 70.04276 18.01203
v -16.23102 69.45734 18.09766
v -12.70547 67.50173 19.21078
v -13.79632 68.81563 18.69499
v 28.93855 73.48199 9.535036
v 57.94275 -9.543357 -45.56879
v 58.37694 -8.044817 -46.63181
v -5.488912 -76.14299 -11.19121
v 48.56189 -42.75095 -47.63072
v -6.435113 -76.13728 -13.44256
v -57.20726 -31.48661 -49.43229
v -57.38819 -30.15164 -51.81849
v 7.256674 -75.34672 -15.96194
v 53.23247 -30.62409 -48.69391
v 4.898165 -39.60643 10.25996
v 5.572142 -39.38139 10.06606
v 4.511363 -39.39834 10.42405
v -65.50127 12.10452 -42.35078
v -65.24861 11.49825 -40.63033
v -65.41221 12.64396 -41.10604
v -65.56867 12.80582 -42.47063
v -65.5469 12.24943 -42.70024
v -65.59354 14.04019 -41.93441
v -2.131001 -47.13669 11.34026
v -36.94912 34.31123 11.65394
v -37.98111 33.82115 11.03827
v -38.26954 34.30239 10.89213
v -38.39067 34.88206 10.86979
v -34.90419 23.04356 6.696378
v -34.93392 22.64715 6.604339
v -35.40387 22.70455 6.257727
v -62.98957 -0.8336405 -37.11166
v 51.74193 -35.92264 -43.8195
v 51.93324 -35.26163 -44.92251
v 50.88146 -38.14828 -45.37975
v 50.89024 -38.00091 -46.15134
v 50.86735 -37.86156 -47.38213
v -58.66404 48.77771 -17.39757
v -8.386196 -17.25755 14.41885
v 49.49477 -40.71422 -48.47567
v 7.299107 -39.67112 9.220233
v 7.928793 -39.37938 9.307023
v 6.510314 -39.39449 9.785748
v 6.57933 -39.60416 9.597114
v -26.00704 10.31067 4.805085
v -25.59612 10.92297 4.814403
v -25.15369 11.25095 4.761018
v 26.03012 66.55801 13.85977
v 26.38019 67.1475 13.52974
v 25.3383 68.2364 13.74179
v 25.3528 65.37877 14.50483
v 24.30795 66.39828 14.78095
v 24.65295 68.44289 14.04196
v 23.17051 66.30894 15.32608
v 23.94764 64.89715 15.30401
v 22.50501 68.39636 14.97019
v 21.93134 67.60422 15.43506
v 23.74324 69.3382 14.18417
v 22.92514 70.22211 14.21461
v 21.61898 69.92867 14.8555
v 21.20508 68.73389 15.40662
v 21.68923 71.50916 14.23951
v 21.66554 66.97138 15.7623
v 21.08687 67.44249 15.8482
v 25.24653 70.13091 13.13619
v 26.51381 70.26716 12.40506
v 25.9974 71.3009 12.23065
v 27.07769 70.88973 11.78615
v 27.72084 69.82557 11.85358
v 28.36243 68.441 11.97366
v 24.77706 71.22916 12.95467
v 23.42097 71.98049 13.2821
v 25.92139 72.41436 11.79152
v 25.84489 64.47541 14.44875
v 24.92833 63.86909 15.01021
v 25.63978 26.58505 10.18894
v 24.86988 26.65175 10.29393
v 24.14452 27.08222 10.54518
v 24.27788 26.02954 9.886993
v 24.12773 26.25973 10.05385
v 14.49004 14.54714 3.539031
v 14.91079 13.6779 3.7511
v 15.07852 14.32757 3.265864
v 14.67355 15.17123 2.893317
v 15.36484 12.89136 4.095738
v 27.93569 22.96653 7.899707
v 28.3272 22.96049 7.803246
v 27.64942 23.0283 8.160862
v 27.58598 22.89208 8.066886
v 54.26089 53.52193 -16.16503
v 54.59652 53.25241 -16.74817
v 53.90405 54.37608 -15.39891
v 54.49475 53.68989 -16.66254
v 54.00146 54.60031 -15.63593
v 55.06129 52.87345 -17.55832
v 3.890373 -75.78665 -10.57028
v 2.584582 -75.49206 -7.953084
v 61.3246 15.2757 -39.83015
v 61.34634 12.54855 -40.26387
v 27.7025 29.78316 11.60477
v 28.24321 29.72945 11.50062
v 28.52987 29.0734 10.99818
v 29.05751 29.6112 11.24732
v 15.14208 -39.62399 5.280746
v -2.643932 52.6478 21.69207
v 7.711603 -75.10589 -11.8857
v -29.59516 74.71383 11.38329
v -25.10637 75.32802 13.13859
v -25.69312 75.78629 12.67091
v -26.42674 75.07322 12.72147
v 10.96708 -74.18547 -18.32393
v 31.62737 11.73254 2.885476
v 32.00687 12.1621 2.590183
v 55.76767 49.01908 -18.93836
v 56.10641 48.2527 -19.6733
v 55.72932 47.67186 -18.76252
v 55.9553 49.66181 -19.55093
v 56.92805 46.67667 -21.74379
v 56.37729 48.62426 -20.44945
v 56.22536 46.7894 -20.00717
v 56.08514 46.48647 -19.69549
v 55.5411 46.49546 -18.42647
v 55.34325 47.31643 -17.93023
v 56.238 44.89706 -20.32613
v 56.04833 45.83221 -19.8032
v 56.01036 44.95385 -19.76357
v 56.33833 46.38502 -20.36707
v 56.77719 46.05218 -21.38638
v 55.67976 49.95985 -18.69494
v -34.01003 31.64008 11.92914
v -33.96933 32.19426 12.25901
v -61.69072 -11.85955 -50.11374
v 6.051905 -75.43291 -11.14678
v 2.702371 -75.74234 -9.202538
v 37.65837 32.28388 8.809954
v 37.24204 31.87922 9.021889
v -29.44932 71.04073 13.02442
v -61.72464 39.6636 -26.46738
v 34.17134 30.62289 10.10678
v 35.19939 30.66847 9.706431
v 60.44151 18.45788 -35.65381
v 0.7178954 -76.1237 -10.39813
v 27.19009 72.62667 10.97682
v 26.58208 72.27047 11.47964
v 26.71525 72.80199 11.16937
v 28.06347 71.94524 10.74228
v 51.58459 -36.48134 -41.94452
v -57.9343 -27.86278 -52.6414
v -57.66509 -28.77699 -52.61469
v -57.64375 -29.17517 -51.74555
v -33.52829 35.14239 13.32224
v -32.8901 34.68687 13.50521
v -7.589388 -16.83997 14.97325
v -7.938335 -17.04082 14.61206
v -7.456992 -16.81742 15.24095
v 43.69925 30.97825 3.52566
v 43.81495 30.57598 3.340004
v 43.9796 31.78201 3.327559
v 43.60669 31.55791 3.72206
v -18.94001 19.33574 5.246519
v -18.82041 19.04954 4.872365
v -18.54107 19.11114 5.440601
v 47.80553 -44.55033 -45.70979
v 48.04988 -43.6083 -48.14697
v 47.34303 -44.78018 -48.3313
v 47.09684 -45.63868 -46.14471
v 47.69565 -43.77887 -49.94131
v 47.26767 -44.45453 -50.17559
v -27.94456 10.89619 4.853057
v -27.0961 11.29815 4.812981
v 20.11238 71.34712 14.90606
v 43.85289 -50.96213 -42.02185
v 44.05375 -50.81446 -40.76408
v 56.57225 41.45425 -22.00544
v -32.97797 31.16301 12.04591
v 41.85023 -52.3773 -46.71222
v 41.34936 -53.05297 -46.05919
v 42.29775 -51.79571 -47.19687
v -51.70739 30.49805 -2.984764
v -47.14091 32.77689 3.670767
v 54.77308 -24.49944 -49.99022
v 54.37421 -25.80648 -50.99861
v 54.07708 -27.10942 -50.7228
v 14.23964 -40.28817 4.386162
v 14.12469 -39.98684 4.851245
v 14.89672 -40.18307 4.018201
v 14.88553 -40.02739 4.393061
v 36.8714 30.47966 8.775062
v 37.02195 31.3413 9.007407
v -15.05304 74.56219 16.45871
v -51.23522 30.69582 -2.027405
v -14.41112 -74.56461 -16.49803
v -25.2698 74.4328 13.44792
v -24.0912 74.57347 13.86373
v 49.53611 -41.63463 -41.24366
v 60.62748 19.62125 -36.5334
v 60.85762 18.44516 -37.44364
v 60.80133 19.87924 -37.37037
v 61.03956 18.56269 -38.19804
v 61.19905 17.82439 -39.00209
v 61.16801 18.79014 -38.67072
v 61.15165 17.01084 -38.87733
v 60.91523 17.48257 -37.74474
v 36.85575 33.75576 9.370109
v -37.6063 22.09309 4.562964
v 42.89508 31.68917 4.538216
v 31.69899 33.45813 12.20888
v 31.88128 33.87977 12.23718
v 31.11125 33.67415 12.50216
v -57.07726 -30.88973 -52.47868
v -4.549541 -76.23274 -12.82234
v -37.56917 15.67894 1.065942
v -38.01228 16.79388 0.6211203
v -38.65174 16.95081 0.1669385
v -37.43001 16.36036 1.139118
v -37.38675 17.32462 1.280032
v -37.99372 17.37533 0.7029366
v -37.46138 18.30222 1.473663
v -37.25256 16.71774 1.225229
v -36.61665 16.91933 1.556596
v -36.67649 17.37694 1.623268
v -38.70562 17.71031 0.1111459
v -38.21907 17.93259 0.676312
v -38.57878 18.42767 0.7607865
v -38.61002 18.00893 0.35642
v -38.15286 18.46518 1.034689
v -37.78333 18.1522 1.179332
v -36.77411 18.39746 1.881309
v -36.34249 18.18734 1.993619
v -35.92919 18.90375 2.386972
v -36.51594 19.13176 2.391584
v -35.59072 18.50852 2.438702
v -36.19761 19.61861 2.775042
v -35.02554 19.40188 2.917428
v -35.43228 19.83321 3.117305
v -34.9123 18.94957 2.842789
v -35.20403 17.58537 2.40854
v -33.19108 18.09511 2.98202
v -32.71509 18.7946 3.212756
v -34.30279 17.67171 2.722579
v -32.44313 17.55592 3.027017
v -32.22789 18.37242 3.154108
v -37.93093 18.83168 1.262348
v -36.06939 17.24666 1.950487
v -35.66294 17.48891 2.196399
v -36.09454 17.48597 1.979753
v -31.47486 18.61856 3.301011
v -34.41122 19.63128 3.145019
v -33.60654 20.27695 3.585504
v 57.34718 -13.05422 -47.69931
v -35.72268 71.90504 8.627651
v 1.220616 0.4950527 22.2684
v -62.84948 34.42764 -30.65399
v -62.84682 33.5106 -30.7924
v -62.84758 35.06364 -30.50553
v -56.08507 -35.10771 -49.20943
v 56.49929 45.47856 -20.79086
v 36.19086 13.4705 0.101595
v -37.06684 22.23652 4.98708
v -36.95822 22.04497 4.965652
v -37.24597 21.61175 4.204864
v -7.553987 -39.67321 10.76828
v -7.849924 -40.11066 10.79661
v 56.87469 47.44227 -21.65494
v 57.05747 46.91412 -22.07105
v 57.15524 45.76362 -22.42671
v 57.12705 46.28227 -22.40652
v 56.97242 45.58386 -21.95286
v 53.99012 55.38432 -16.01068
v 53.483 -29.54209 -49.63233
v 53.07565 -30.61773 -51.1366
v 53.54325 -28.98745 -51.04786
v 50.23932 -39.06758 -48.7571
v 50.62107 -37.9872 -49.54134
v 49.51489 -40.4615 -49.59837
v 49.8862 -39.16163 -51.54812
v 50.60957 -37.65312 -51.01818
v 49.07352 -40.86643 -51.41415
v 48.94252 -41.5607 -49.94812
v 48.53115 -42.26635 -50.16565
v 22.04045 72.22678 13.79968
v 21.07666 73.5832 13.56759
v 22.17112 74.41839 12.72293
v 23.91143 73.24142 12.48965
v 20.3988 33.85162 16.27328
v 19.58842 33.49155 16.37786
v 18.8919 33.62692 16.54298
v -15.50625 28.88065 15.49077
v -25.73258 35.13147 16.14291
v -26.41872 35.4568 15.99113
v 60.24855 27.06771 -35.06714
v 60.03476 26.19239 -34.37656
v 57.61823 39.40711 -25.29587
v 57.65417 39.57375 -25.34032
v 57.52733 39.49117 -24.99337
v 57.57734 39.80436 -25.04984
v 57.70331 39.88099 -25.34792
v 57.66703 40.42243 -25.09383
v 0.8731079 -75.80087 -8.442791
v 1.090516 -75.47874 -7.294504
v -35.42399 22.29516 6.231915
v -35.93056 21.93615 5.62537
v -36.14648 22.31425 5.533072
v -36.53159 22.38223 5.295183
v -36.07771 22.69799 5.639608
v -36.4204 22.00196 5.198123
v 21.01646 8.449054 4.481462
v 21.60846 8.047621 4.455916
v 21.63968 9.373675 4.505436
v -22.388 22.96463 8.011764
v -21.43711 23.06829 8.452767
v -22.46537 23.70326 8.854524
v -24.75994 23.99932 8.601969
v -23.42174 23.78552 8.599707
v -23.74459 24.46412 9.269769
v -25.37765 24.1942 8.815239
v -24.86134 24.56731 9.293938
v -23.66321 25.29052 10.02011
v -16.68784 29.37908 15.49045
v -16.35326 30.0873 16.06605
v -14.66008 30.60135 16.81899
v -12.18275 29.68439 17.01481
v -62.96402 34.91586 -30.84241
v -14.95938 76.12225 15.77864
v 60.35821 24.09246 -35.58708
v 17.28135 72.21146 15.5064
v 18.99625 71.16634 15.3577
v 18.18114 72.73979 15.03198
v 20.73537 68.27843 15.72468
v -52.07976 29.73412 -3.716981
v -19.68903 14.90407 3.072118
v -18.39136 12.30175 4.627882
v 60.56861 3.580896 -42.44861
v 60.56937 3.359366 -43.04427
v -0.905868 -75.39119 -6.6564
v -1.433063 -75.61652 -7.306098
v 23.42164 36.00913 15.74055
v 23.09671 35.65376 15.80414
v 22.73132 36.38549 16.0942
v 23.45982 35.03511 15.57149
v 22.28534 36.4129 16.24979
v 61.02631 16.99153 -38.37895
v 60.93786 16.38587 -38.00927
v 13.22288 63.69754 19.03167
v 61.20173 16.85921 -39.14032
v 61.29132 17.70751 -39.47014
v 61.30154 18.49489 -39.36733
v -39.49475 35.0348 10.13036
v -59.24969 49.21401 -18.52001
v -59.15547 49.66615 -18.30708
v -59.48006 49.23877 -19.04069
v -59.01533 50.53041 -18.06212
v -59.35955 48.82553 -18.78999
v -59.51318 48.64326 -19.2241
v -59.61527 48.49158 -19.50515
v -59.08257 49.04781 -18.19457
v -59.15659 48.42976 -18.49008
v -59.40679 48.46215 -19.00749
v -59.33161 48.19669 -18.88728
v -7.182775 44.94529 21.1936
v -6.737821 46.05151 21.29592
v 2.49686 0.9520441 21.18155
v 58.62895 37.82954 -28.10544
v 58.76708 38.13345 -28.53196
v 58.58088 38.64055 -27.92065
v 58.93304 37.57991 -29.19671
v 58.55126 37.14605 -28.03587
v 57.51538 44.8429 -23.63758
v 57.47501 45.59128 -23.3539
v -8.377397 35.60099 19.79466
v 60.51093 26.96354 -35.8237
v 60.52682 27.32848 -35.86904
v 60.47586 27.4454 -35.74067
v 60.62622 26.7234 -36.27773
v 60.31018 27.44849 -35.28121
v 60.25448 28.64481 -35.03221
v 60.35091 28.69847 -35.25184
v -2.084117 -5.994109 27.54965
v 34.6659 32.92652 10.63785
v 34.05974 33.09861 11.00869
v 16.64746 21.8721 7.702146
v -26.03027 11.06471 4.826598
v 17.91585 31.8401 15.81851
v 18.6307 32.00756 15.74204
v 18.30788 31.48678 15.44243
v 19.18405 31.7615 15.34858
v 18.88682 31.1974 15.05853
v 18.92482 30.79253 14.73485
v 18.3746 30.30232 14.511
v 19.02274 30.28739 14.29684
v 18.55956 29.21759 13.51694
v 19.18277 29.61751 13.69586
v 19.45116 30.29612 14.16372
v 19.93553 31.26352 14.81086
v 19.5954 30.79551 14.52357
v 14.82592 15.45397 2.724127
v 15.05008 15.11427 2.781363
v -25.83702 73.34766 13.72824
v -42.10949 16.72061 -1.669373
v 59.14844 35.13817 -30.09084
v 59.3749 34.58 -30.63894
v 59.38445 35.63179 -30.64626
v 59.06325 35.6398 -29.77155
v 59.4174 34.80573 -30.68905
v 59.08787 36.70572 -29.65162
v 58.81721 35.65628 -29.0853
v 58.91822 36.77008 -29.16266
v 58.79131 36.77813 -28.78753
v -0.109861 -2.922842 25.13532
v -0.7914048 -0.9812415 23.85521
v -1.686576 -2.376382 24.89724
v 25.96911 73.12424 11.44943
v 26.66789 73.50463 10.87482
v 24.53442 74.00062 11.81657
v 24.12025 34.78686 15.31498
v 60.43184 2.195409 -43.62936
v 59.93701 -0.1682057 -43.46917
v 60.12762 0.2762214 -44.68673
v 59.6953 -1.74537 -45.10693
v 59.67815 -1.579691 -44.09673
v 59.72883 -1.092404 -43.45892
v -40.15947 31.62509 9.295703
v -38.93225 32.25936 10.16318
v -39.47205 32.41045 9.90889
v 0.2500873 -41.46786 11.64634
v 1.51313 -41.44568 11.5497
v 60.62411 3.276364 -44.0858
v 60.77627 4.982273 -42.34885
v 60.97192 6.339866 -42.29824
v -8.090803 -17.3727 14.70893
v -65.33266 14.59299 -39.64132
v -65.23817 13.63191 -39.60431
v -65.2008 14.16817 -39.10848
v 60.85296 10.68411 -38.48124
v -60.66429 -16.35876 -47.38339
v 61.03195 12.45318 -38.91995
v 40.85442 -53.53963 -46.06414
v 41.44766 -52.82905 -46.55722
v 7.46454 61.48905 20.41309
v 7.596036 63.80527 20.07027
v 6.651417 62.87238 20.3284
v 9.438765 63.8165 19.78061
v 9.496744 65.3819 19.4722
v 10.22478 64.58919 19.49414
v 11.74071 64.22756 19.2615
v 10.47329 66.06666 19.14318
v 8.32058 64.63259 19.83256
v 6.232788 64.19648 20.18899
v 6.989034 65.96033 19.7274
v 6.251579 65.46245 19.93952
v 3.697228 64.69483 20.35747
v 4.995965 63.68037 20.41352
v 4.979833 66.07803 19.96469
v 3.677016 62.46732 20.72525
v 12.53005 62.94447 19.30517
v 4.687384 61.48112 20.75229
v 7.78576 66.11926 19.57568
v 8.546121 66.92747 19.25984
v 7.532749 68.31266 19.09055
v 8.447238 69.18793 18.69062
v 10.01469 68.40324 18.63751
v 9.496992 70.20193 18.21776
v 9.712978 69.66068 18.33108
v 0.9792024 62.41351 20.93489
v 2.2005 64.17373 20.58454
v 1.169023 65.29987 20.42196
v -1.786129 61.22577 21.1798
v -1.980159 62.4221 21.02759
v 12.71874 64.54376 18.98974
v 11.91226 65.24319 19.03365
v 13.56323 65.70698 18.55569
v 12.00077 66.55149 18.71977
v 13.32507 66.73833 18.38484
v 14.55799 65.08567 18.46093
v 13.98186 64.00892 18.80555
v 10.74835 66.98086 18.87258
v 11.95948 68.15298 18.31137
v -25.37539 34.80293 16.18297
v -25.96097 34.58814 15.93095
v -10.32401 -16.51612 19.3133
v -10.74529 -16.55642 19.20123
v -10.85439 -16.66146 19.06845
v -11.02662 -16.7402 18.81723
v -11.22124 -16.54093 19.03756
v -11.55253 -16.66053 18.63002
v -11.82209 -16.60126 18.56926
v 1.706234 1.865032 21.14686
v 56.11665 42.38572 -20.55186
v 56.69358 42.24451 -22.10736
v 28.83112 69.23312 11.35581
v -59.85472 47.59587 -20.22699
v 15.93902 54.35217 18.94836
v -20.24532 9.039696 4.774808
v -13.03578 75.63637 16.34986
v -13.70774 74.07661 16.9133
v -14.38257 73.17719 17.15753
v 56.79413 45.08921 -21.47966
v 56.75195 43.7237 -21.77545
v 57.09002 44.82386 -22.23675
v 57.05801 43.69453 -22.54402
v 56.56572 44.27558 -21.14427
v 56.50575 44.77365 -20.93871
v 57.33127 43.45222 -23.35282
v 57.20132 42.64397 -23.24084
v 56.73354 43.10253 -21.9568
v 56.97359 42.42783 -22.7403
v 56.43582 43.28026 -21.10683
v 56.12045 44.24215 -20.08033
v 57.42168 42.04364 -23.96852
v 57.08081 41.39233 -23.22671
v 57.00707 40.85236 -23.10145
v 56.8756 41.13625 -22.75669
v 56.81688 41.54696 -22.56691
v 6.906171 -39.941 9.367755
v 7.652285 -39.83299 9.080158
v 7.998924 -39.64435 8.978576
v 8.316839 -39.8462 8.672533
v 7.834846 -40.34344 8.988523
v 8.753657 -39.30301 8.972055
v 7.625752 -17.02129 17.9607
v 6.712588 -17.02146 18.28941
v 6.150066 -16.91675 18.87683
v 57.0646 -13.45857 -45.52556
v 58.55878 38.9454 -27.73192
v 58.43026 39.3859 -27.12117
v -25.20769 27.43393 11.42101
v 61.22951 9.617836 -41.34936
v 61.27556 10.1495 -41.21971
v 61.28365 9.506521 -41.73344
v -7.198689 26.28519 16.82928
v -6.030529 27.35491 17.54165
v -7.797459 27.66168 17.22287
v 18.78914 8.798575 4.481638
v 16.30697 -40.08461 3.626468
v 16.70919 -39.50155 4.84866
v 15.83918 -39.85001 4.493071
v 16.15469 32.23593 16.52239
v 16.16422 32.92951 16.87099
v 15.95432 33.23882 17.05851
v 16.77897 32.43941 16.49586
v -25.00736 34.42249 16.1781
v -24.266 34.61032 16.54244
v -24.89103 33.56704 15.89557
v -24.32592 34.29996 16.38541
v -25.45753 34.12502 15.89071
v -25.89973 33.85944 15.68796
v -26.16132 34.14225 15.7239
v -26.52218 34.33312 15.73874
v -23.81292 34.23974 16.53823
v -23.51607 33.68275 16.44862
v -23.96431 33.16315 16.1192
v -24.49556 32.83078 15.66235
v -25.08043 32.93992 15.49986
v -61.17524 41.09019 -24.70668
v 6.997019 31.58759 18.21639
v 6.227763 71.52217 18.26435
v 7.014017 69.57117 18.78514
v 7.44475 71.97781 17.95557
v 25.68944 22.98724 7.929986
v 26.44975 23.20197 8.244637
v 25.41143 23.59899 8.700336
v 26.2993 23.81065 8.728877
v 26.31273 24.17474 9.120852
v 24.93859 23.21894 8.093921
v 8.28066 -75.04048 -13.29503
v 40.34351 31.02369 6.593513
v 40.52705 30.19872 6.268528
v 45.72998 29.16503 0.8857797
v 41.91093 30.61713 5.246912
v 42.36996 31.18599 4.944108
v 42.75164 30.92157 4.502412
v 9.694897 -39.60501 8.144473
v 29.73081 30.01501 11.29303
v 28.75898 29.97183 11.53254
v 29.14282 30.8706 11.94369
v 30.00254 30.75506 11.59638
v 31.16382 30.49327 11.08795
v 30.79441 30.98995 11.44234
v 32.40909 32.98798 11.75845
v 43.30239 31.26951 4.009535
v -42.68565 33.34251 7.965788
v -43.85769 32.40734 7.02905
v 23.62132 22.40991 6.57093
v 23.30284 22.14429 6.330135
v 23.62955 22.07722 6.241326
v -61.28725 40.62283 -25.06274
v -61.46877 41.31633 -25.39911
v -61.44484 40.46317 -25.54124
v 36.03918 32.64004 9.774263
v 36.82925 32.36932 9.356958
v 34.92613 32.05569 10.21345
v 35.15565 32.55038 10.22369
v -38.45476 32.22035 10.4317
v -37.89748 32.2538 10.73033
v -24.86222 34.99613 16.45551
v -22.75276 34.19259 16.7272
v 60.65443 21.03197 -36.82653
v 60.87135 21.67013 -37.6049
v 17.26666 34.21931 17.08159
v 16.5118 35.01588 17.56816
v 15.2046 18.13453 4.691744
v 14.95444 17.45942 4.338195
v 15.40075 18.19659 4.246684
v 15.80783 17.49383 3.809532
v 15.56976 16.9894 3.754364
v 37.40533 13.41696 -0.5806856
v 37.63824 12.30669 -0.4520313
v 3.667491 66.04489 20.1082
v 51.86882 -34.15179 -51.41465
v -22.07004 10.58967 4.70508
v -23.24279 10.48706 4.739117
v 11.401 68.32629 18.39224
v -35.96516 34.1377 12.15426
v -36.24795 34.43885 12.05767
v 55.48392 51.03519 -18.42886
v 55.68908 50.28382 -18.757
v -32.89576 11.62127 3.976624
v -33.26546 12.90164 3.428333
v -32.53161 12.2759 3.833153
v -32.75977 11.29614 4.099845
v 38.36369 13.9483 -1.59457
v 9.502525 -74.57785 -12.15599
v 19.08489 73.75888 14.25441
v -12.85437 43.67514 20.32182
v -10.44566 42.62606 20.62237
v -9.379886 43.46276 20.84549
v -11.07712 44.62731 20.69484
v -8.858407 45.0186 21.02539
v -9.590091 46.19305 21.01894
v 53.95499 -27.98117 -47.87673
v 53.53495 -29.70878 -47.28135
v -4.640374 -76.23248 -13.67468
v -65.35223 18.15283 -39.56781
v 60.76771 23.13235 -37.01999
v 60.77443 23.78072 -36.91514
v 60.55375 23.95782 -36.2525
v 60.97208 22.21761 -37.84328
v 60.82255 22.2122 -37.34055
v 60.64431 24.49578 -36.51078
v 60.83013 24.14926 -37.08943
v 7.100095 -75.3229 -13.05274
v 7.503341 -75.28663 -14.19766
v 5.627749 -75.66431 -14.20861
v 4.777259 -75.78072 -12.60373
v 4.608948 -75.83411 -13.92479
v 5.155853 -75.74471 -14.99806
v 6.721188 -75.45464 -15.2403
v 6.29746 -75.53191 -16.09422
v 3.215246 -76.01333 -14.84865
v 2.499164 -76.09071 -13.88872
v 2.509439 -76.09077 -14.33751
v 2.477689 -76.07766 -12.37761
v -0.3853197 -76.25797 -12.67548
v -0.2593806 -76.25702 -13.12094
v 59.60508 34.03675 -31.48665
v -22.46507 17.28173 3.091132
v -21.76398 17.32366 2.879345
v -21.99021 18.18694 3.271479
v -20.73276 18.26183 3.316713
v -21.33139 18.56721 3.550687
v -21.54328 18.27231 3.240808
v -22.06781 18.84945 3.828134
v -22.57256 18.76218 3.594399
v -20.03722 18.13013 3.359242
v -20.46827 18.46678 3.706897
v 14.95018 34.78419 17.75642
v 15.3887 34.11594 17.49926
v -41.79184 17.70771 -1.670815
v 23.0796 29.94424 12.8861
v 23.69013 30.31853 13.02376
v 24.796 30.42873 12.83801
v -39.90475 17.37667 -0.554462
v -5.113188 42.12252 21.09912
v -9.385559 27.24361 16.56171
v -32.23075 11.2936 4.245285
v -31.36468 11.03635 4.348721
v -31.82948 10.8065 4.228796
v -32.03992 11.56185 4.244108
v -31.44061 11.27483 4.375103
v -31.66073 11.43871 4.326888
v -30.77241 11.02524 4.51605
v -30.9321 10.47496 4.41694
v -31.2306 10.33265 4.340814
v -26.1612 33.6554 15.52148
v -26.6829 33.9611 15.47462
v 58.49931 39.76228 -27.26192
v 58.7134 39.2375 -28.07166
v 9.021501 -39.48901 8.548235
v 56.04488 43.65421 -19.95142
v 47.97226 -42.9449 -51.23092
v 28.93946 8.965572 3.814078
v 29.28896 10.06266 3.858343
v -65.04932 16.73636 -38.17743
v -65.00954 15.56541 -38.11856
v -65.17545 16.12373 -38.97551
v -65.20261 16.43273 -39.09704
v -65.20836 17.08846 -38.94298
v -65.11175 15.33804 -38.62421
v 26.40154 9.500937 4.337098
v 27.19645 9.087546 4.119818
v 26.85525 9.616797 4.291442
v 27.80737 9.312016 4.072451
v 27.87816 9.793118 4.136552
v -13.02345 44.83542 20.38234
v 15.21836 15.5457 2.571999
v 15.34553 16.13869 2.322323
v 17.1141 14.43095 3.072297
v 16.06771 15.53574 2.470553
v 15.67676 14.83934 2.915673
v 15.86695 16.85965 2.118474
v 16.37282 17.28603 2.060497
v 15.73923 16.97466 1.772434
v 16.01278 17.06954 1.817587
v 15.93289 16.78012 1.767744
v 16.86985 16.5368 2.090262
v 16.68283 17.21239 1.958513
v 15.38971 16.72419 1.641164
v 15.65316 16.47231 1.860488
v 4.630773 66.88274 19.8217
v 6.029484 67.93455 19.39578
v 6.794118 67.14137 19.49018
v 4.591544 68.23383 19.50274
v 4.725019 69.39842 19.15135
v 4.108521 69.64587 19.17698
v 5.55 70.24735 18.76947
v 5.480396 70.66081 18.65085
v 5.226737 71.6284 18.38271
v 4.383577 70.966 18.74691
v -20.63673 -40.33165 2.815182
v -20.40017 -40.23785 3.019572
v -16.42318 59.82001 19.82966
v -15.08983 59.50109 20.1212
v -14.67198 59.01153 20.22564
v -16.71385 59.12719 19.80253
v 1.55816 1.139594 21.69613
v 0.1897765 2.025922 21.74944
v 19.39145 10.25554 4.511662
v 17.80033 9.718513 4.474346
v 19.00067 9.44179 4.491234
v 20.07711 8.840265 4.493839
v 20.81277 12.8008 3.897976
v 18.75971 11.32878 4.386094
v 20.76546 10.591 4.512636
v -14.94449 45.26969 20.04257
v -13.94602 69.91981 18.33549
v -14.96064 70.61079 17.96406
v -14.099 71.8737 17.67345
v -13.45362 70.8892 18.11664
v -12.93227 70.33734 18.35986
v -11.32692 69.57584 18.85351
v -34.36476 22.46416 6.774498
v -36.23677 32.05891 11.38731
v -36.92915 32.62838 11.2803
v -37.13833 32.03585 10.95861
v -35.96826 32.49261 11.66187
v -35.37825 32.24412 11.7835
v 57.3438 44.45575 -23.15049
v 18.80298 10.68364 4.465599
v -58.35829 52.00921 -16.69804
v -57.81797 53.76135 -15.85641
v -30.1793 34.95088 14.59787
v -31.22992 34.29084 14.14992
v 34.44175 31.01148 10.13038
v 35.08037 31.36153 9.951088
v 36.035 30.82183 9.405118
v 36.14647 30.54974 9.219406
v -17.39748 40.31761 19.05834
v 56.53279 48.79411 -20.80359
v 55.96738 50.28113 -19.50869
v -10.6918 27.39964 16.19353
v 14.46718 66.44871 18.18612
v 15.22907 64.9369 18.33297
v 14.77673 64.21192 18.58893
v -12.3166 -17.6311 16.01307
v -12.93946 -17.54591 16.33611
v -12.41497 -17.75662 15.75257
v -13.25974 -17.87358 16.01027
v -13.20882 -17.26447 16.72422
v -12.7265 -17.43184 16.65006
v -12.8853 -17.07894 17.07567
v 15.37051 16.42685 2.472667
v -2.112199 -76.29335 -12.53328
v 0.1642959 -76.25264 -11.87359
v 1.298358 -76.18699 -12.79416
v -9.981292 35.84064 19.61969
v -13.31217 37.00137 19.35661
v -9.208522 33.98997 19.28643
v -10.79407 34.19186 19.08188
v -0.2509525 65.25027 20.52617
v -0.8580668 64.00526 20.75068
v -31.30659 16.57546 3.1059
v -30.68399 17.28941 3.230872
v -32.06109 17.17175 3.054279
v -29.63425 17.18635 3.316646
v -29.74109 16.77447 3.235812
v -28.8676 16.24418 3.268596
v -30.39161 16.44336 3.113557
v 3.459403 67.34005 19.83476
v -10.30178 -39.85983 9.981669
v -11.50939 -39.86741 9.448398
v 36.5823 30.96081 9.136416
v 57.24156 39.24313 -24.25139
v -22.86264 27.09281 11.70609
v -24.96344 27.88601 11.83348
v -23.73788 28.32065 12.50315
v -22.27609 29.82945 14.15246
v -20.53239 28.33767 13.40762
v -25.03485 28.89411 12.65026
v -25.08344 29.58964 13.21471
v -24.01851 29.20302 13.15747
v -23.22082 29.70626 13.7924
v 11.8241 31.1118 16.9329
v -60.93357 43.01985 -23.643
v 30.71714 13.09545 2.691653
v 51.20786 -36.57214 -49.39355
v 51.30898 -35.71151 -51.68335
v 51.4288 -35.65873 -50.53683
v -20.49338 72.7369 15.89196
v -21.69555 10.21272 4.691695
v -21.84503 11.62146 4.604393
v -21.71379 9.601889 4.679203
v -13.02888 76.60451 15.8989
v -12.49725 -16.67881 18.19808
v -11.65366 -16.77568 18.25123
v -12.61099 -16.81832 17.85399
v -11.23469 -16.90502 17.70573
v 34.27704 20.33454 3.948367
v 33.742 20.3869 4.221641
v 33.57822 20.77596 4.47016
v 32.31096 20.35675 4.275525
v 34.82378 20.44674 3.626559
v 2.019862 0.73374 21.67311
v -1.666355 55.04674 21.63998
v -2.516796 54.03565 21.65684
v -3.465938 54.75436 21.62536
v -4.238095 53.35454 21.634
v -5.165959 52.12998 21.59792
v -3.704967 52.00803 21.66785
v -5.697613 53.29433 21.55761
v -4.509471 50.79351 21.62536
v -6.340165 50.9581 21.50473
v -7.021855 52.63776 21.46792
v -45.6253 32.63665 5.356349
v -1.760622 -39.77494 11.47495
v -1.802272 -40.13876 11.48931
v -0.7543743 -39.87899 11.34504
v -0.1594412 -40.06384 11.40828
v 55.80542 50.48805 -19.08582
v 18.84703 12.46853 3.993586
v 17.26904 13.27102 3.67689
v 16.73502 11.88076 4.250642
v 18.81845 13.22072 3.727761
v 8.354662 -75.04543 -17.07545
v -4.41351 -76.23581 -13.09023
v -58.89482 50.2244 -17.76281
v -58.84711 49.77193 -17.66506
v -58.40937 50.80648 -16.70371
v 55.75397 51.05513 -19.01964
v 55.84835 51.17483 -19.29294
v 56.00966 50.59649 -19.57843
v 55.5848 51.81951 -18.69349
v 55.44795 51.87566 -18.36833
v 55.26354 52.8164 -18.07148
v 16.82678 17.68966 2.07685
v 17.27048 18.00125 2.405899
v 17.44139 18.01419 2.302479
v 16.7624 17.58302 1.985148
v 16.3739 17.26567 1.907581
v 16.81715 17.52283 2.767605
v 17.34195 18.05863 2.686914
v 17.14783 17.97556 2.90412
v 17.16283 18.22691 3.067909
v 17.4882 18.44302 3.136238
v 17.84196 18.38861 2.949892
v 18.17962 18.41742 2.857594
v 17.60909 18.11164 2.454365
v 15.97716 17.09022 3.283056
v -47.70707 33.30711 3.046165
v -47.94932 33.57242 2.730085
v -48.12535 33.2972 2.523231
v -48.0676 33.41909 2.612253
v 37.98829 19.41495 0.9035047
v 38.66434 18.81663 -0.1135679
v 37.59276 18.94204 0.6249448
v 54.26636 -26.69329 -47.73071
v 3.78953 71.29986 18.71555
v 4.117321 72.84853 18.14658
v 4.698825 72.00327 18.33786
v 6.063371 72.82603 17.86292
v -63.99461 28.17192 -34.43762
v 35.96272 70.7049 5.136292
v -13.8574 60.00108 20.29764
v -13.78709 62.19765 20.07131
v -12.05788 62.54798 20.30496
v -11.99721 61.23066 20.47191
v -10.84481 61.73336 20.56083
v -3.177965 1.685637 22.12354
v -4.09798 1.119069 22.18424
v -29.78308 31.60146 13.4578
v -29.36339 31.96669 13.76791
v -28.31927 31.8957 13.97746
v -28.14234 30.88049 13.3556
v -42.38822 32.27487 8.0216
v 16.19903 22.26715 8.039548
v -23.19321 33.15706 16.33062
v -21.94862 33.20896 16.54684
v -23.59447 32.8131 16.05909
v -23.24646 32.46833 15.88051
v -24.01481 32.5783 15.73877
v -21.21734 32.31192 16.26254
v -22.30916 32.2134 15.93411
v -10.09456 -39.52271 10.07096
v 35.87856 20.40882 2.969633
v 35.98648 20.03987 2.687313
v 35.44355 20.16912 3.059666
v 35.59721 19.5948 2.751341
v 36.4639 19.95532 2.317969
v 36.06304 19.56022 2.278715
v 36.72931 19.62989 1.940631
v 36.12909 19.25351 2.042282
v 35.449 18.93967 2.342908
v 34.9543 19.29137 3.160048
v 35.00562 18.92243 2.900554
v 34.94916 19.94124 3.289929
v 37.133 19.32198 1.234291
v 37.35455 19.66335 1.508536
v 36.56659 19.26804 1.677847
v 35.6652 18.26799 1.562278
v 1.957735 66.66736 20.08506
v 2.272376 67.40601 19.89825
v 0.0252424 69.21358 19.57353
v 1.615268 69.1344 19.53056
v 2.956689 68.99432 19.46835
v -65.49876 13.99087 -41.06982
v -65.38528 13.48742 -40.57391
v -65.20218 14.54107 -38.89439
v -65.24728 14.94916 -39.18165
v -27.8095 25.32125 9.604622
v 15.46122 -40.14445 3.794525
v 16.28635 -40.32111 3.186411
v -2.265097 -4.933317 26.78609
v -1.219913 -3.916951 26.02241
v -6.936922 43.64262 21.10733
v -58.75287 49.1508 -17.516
v -16.71238 42.99519 19.48286
v -15.72322 43.37388 19.73553
v -18.27135 43.37498 19.10931
v -15.34376 44.58878 19.90825
v -15.86818 41.677 19.56719
v -15.2421 40.12274 19.49356
v -16.45801 40.71931 19.30975
v -17.60172 41.37834 19.12817
v 58.98661 37.60577 -29.33406
v 0.339761 67.62283 19.98971
v 0.5768471 70.20972 19.30089
v 16.5606 71.75546 15.93825
v -3.184835 64.10627 20.76557
v -1.636645 64.22928 20.72991
v -4.068383 65.01746 20.57545
v -3.109241 65.3633 20.52151
v -4.595492 62.88736 20.94487
v -5.192187 64.13819 20.71818
v -4.892722 64.73087 20.61143
v -6.399267 63.05788 20.8103
v 20.47201 29.43655 13.23405
v 20.47604 30.2035 13.79826
v -33.35439 22.4941 7.094789
v -32.64328 22.90396 7.239385
v -33.97366 22.31657 6.85042
v -33.85511 22.59434 6.921357
v 1.244874 -76.16825 -14.21562
v 0.2545083 -76.18504 -14.3323
v 55.05359 48.12074 -17.27496
v -31.08153 9.82206 4.304029
v -29.76001 9.895811 4.558438
v 19.8192 74.12783 13.78274
v 17.11699 74.67551 14.52963
v 18.30324 74.44155 14.2453
v -16.55846 39.28679 19.10428
v -13.15257 34.31731 18.69153
v -15.38294 35.72948 18.67696
v -15.30603 37.53035 19.09732
v -7.525137 42.55323 20.9676
v -7.703313 46.95024 21.25534
v -8.419069 49.33651 21.25168
v -7.016011 48.54412 21.39
v -10.81784 48.73118 20.91939
v -10.82633 46.63087 20.85413
v -10.38314 50.69616 21.03595
v -7.334627 50.55779 21.39127
v -5.910779 48.02977 21.46975
v -11.95156 50.57797 20.79247
v -13.57464 49.2499 20.47159
v -12.67241 47.22368 20.55943
v -9.631719 51.49128 21.15387
v -8.838575 51.93683 21.26866
v -8.210318 52.65787 21.35582
v -7.413979 51.92543 21.42525
v -14.38638 51.65399 20.40294
v -12.25301 51.86698 20.76328
v -10.77403 52.29461 21.01081
v 0.2194473 66.11697 20.3335
v 18.57327 20.82597 5.736026
v 17.64265 20.21292 5.521062
v 19.24693 20.46096 5.148385
v 18.11358 19.72279 4.730056
v -31.97656 32.69169 13.35553
v -31.6435 31.96786 13.00894
v -30.80552 32.41364 13.56094
v -29.77309 32.6305 13.99767
v 57.72737 41.84583 -24.86436
v 58.0271 42.19278 -25.5941
v 57.68575 42.40199 -24.56026
v 57.59538 42.79827 -24.21005
v 57.80586 42.91002 -24.85486
v 57.99704 42.88614 -25.4043
v 57.61868 43.81096 -24.16305
v 57.91859 43.42726 -25.02882
v 8.365915 -16.78978 19.10649
v -2.781974 -76.20879 -10.29992
v -0.7883018 -76.27168 -11.48731
v 31.03846 32.85909 12.27074
v 30.40485 32.80204 12.49652
v -3.561798 55.71922 21.59337
v -5.333129 56.332 21.49783
v -15.40346 26.64698 13.64752
v 20.96806 74.73312 13.11675
v 58.06517 43.03118 -25.52183
v 57.98061 43.57309 -25.15502
v 47.02083 -44.67875 -50.73872
v 2.700001 70.07058 19.20523
v -10.26913 70.95065 18.58406
v -12.43548 72.8792 17.57571
v -12.05021 70.94981 18.31044
v -9.829827 69.20061 19.15405
v -57.33833 -29.90506 -52.81454
v -7.588176 29.02198 17.85196
v -7.124977 28.21535 17.63856
v -8.091004 29.49006 17.93204
v 61.24301 10.5943 -40.81186
v 12.36566 68.92522 17.98533
v 14.66543 67.01653 17.98875
v 14.02971 67.85272 17.92945
v 15.19121 67.697 17.67903
v 17.80482 17.17199 2.359862
v 17.72944 15.88967 2.372803
v 18.7101 17.62866 2.812635
v 17.64386 17.81017 2.365417
v 18.6506 18.11894 2.857313
v 18.16926 18.10896 2.678777
v 19.58061 18.54655 3.347641
v 20.05903 17.05089 3.137748
v 19.86228 16.04101 2.970092
v 20.84529 16.45564 3.246664
v 20.48478 17.77689 3.372124
v 22.18291 17.05526 3.374686
v 22.07844 15.98931 3.288875
v 21.26781 15.71836 3.23193
v 21.29013 18.40391 3.550054
v 22.66564 18.41454 3.760143
v 22.30871 17.66355 3.523883
v 22.9291 17.83974 3.589945
v 22.9295 17.19561 3.363281
v 23.10159 17.46432 3.425537
v 23.48101 16.33377 3.22207
v 23.62924 18.3366 3.670299
v 24.10428 17.50481 3.34006
v 24.47736 17.9891 3.441933
v 25.19623 18.75701 3.50765
v 25.7417 18.22913 3.234913
v 24.42829 17.10532 3.276885
v 25.87664 16.9505 3.018578
v 24.38235 18.9818 3.77168
v 24.44433 19.69809 3.981744
v 24.20836 20.09821 4.147173
v 25.26958 20.22091 4.128104
v 25.94256 19.60455 3.665983
v 26.14742 20.22429 3.999155
v 26.77471 19.52674 3.494669
v 27.06359 20.1478 3.852505
v 27.92192 19.30808 3.293362
v 29.02327 19.46039 3.309595
v 27.70086 20.08823 3.813119
v 27.74734 18.82058 3.014938
v 23.17769 19.07752 3.897248
v 23.0397 19.84646 4.136437
v 23.65372 20.21851 4.361639
v 23.90921 20.50968 4.608228
v 22.56342 20.08744 4.255853
v 29.7474 19.55495 3.302093
v 29.54723 19.12069 3.147527
v 29.50034 18.61976 2.954181
v 28.82741 19.0917 3.149831
v 28.49323 18.40418 2.886345
v 21.99083 19.32841 3.985595
v 21.781 19.72126 4.124472
v 22.64301 20.26347 4.535545
v 21.70504 19.97682 4.266765
v 24.41169 20.81181 4.985836
v 23.65568 20.5959 4.905157
v 26.64629 20.52869 4.158825
v 27.4733 20.42068 3.981552
v 27.27149 20.5994 4.101525
v 60.26897 30.15928 -34.70117
v 60.18103 29.58769 -34.66037
v 61.08333 20.30098 -38.27485
v 60.86718 20.91696 -37.51772
v 1.16423 -76.17797 -11.36612
v -3.947721 60.88456 21.21005
v -3.875793 59.14792 21.3904
v -5.127434 61.01172 21.15088
v -24.3663 26.72098 11.04207
v -25.51014 26.22186 10.5202
v 17.25332 -40.33187 2.97
v -9.467453 32.43625 18.76707
v -12.4975 -17.02556 17.32217
v -13.88471 52.86375 20.48642
v -58.06672 51.11175 -16.02945
v -15.0601 47.56939 20.13148
v -65.13013 14.55817 -38.6734
v -17.57697 54.91065 19.72938
v 34.1075 31.85533 10.52358
v 35.56173 32.12674 9.915844
v 33.77161 30.81615 10.32981
v 33.10555 31.08055 10.67317
v 33.68784 31.96619 10.74263
v 34.43837 32.36229 10.56601
v 34.32701 32.11562 10.5134
v 13.56022 70.14391 17.31395
v 14.59759 68.90696 17.47991
v 14.93243 69.63982 17.13439
v 14.69003 71.3083 16.61723
v 13.52612 71.41381 16.85773
v 14.85975 70.63041 16.81565
v 12.54763 70.30701 17.50491
v 12.80552 72.4098 16.72211
v 11.80214 71.82728 17.15419
v 12.18405 73.13656 16.59926
v 11.24344 73.43873 16.67269
v 13.67901 72.37045 16.51534
v 24.45957 24.72911 9.336065
v -38.37853 32.90259 10.66912
v -38.64404 33.31239 10.5646
v -37.38045 33.51975 11.27615
v -37.5572 32.8008 11.06387
v -38.06955 32.70522 10.79587
v 59.68544 32.34539 -32.34881
v 58.28676 40.17342 -26.69193
v -42.72155 19.21438 -0.6404869
v -42.32155 19.36621 -0.2833125
v -43.37059 18.19166 -1.726099
v -43.29293 18.57611 -1.321668
v -43.57715 18.47509 -1.661416
v -10.78165 31.67779 18.24546
v -4.976935 -39.81644 11.16207
v -5.432159 -40.08216 11.14329
v -3.273296 -39.77333 11.38111
v -3.933085 -39.58678 11.45091
v -4.342561 -39.63268 11.32606
v -14.57207 33.38318 18.13083
v -12.14052 31.97601 18.06217
v -14.71532 32.05759 17.54167
v -35.0352 32.70286 12.09246
v -23.18355 18.26898 3.50071
v -24.14638 17.52644 3.522421
v -23.33167 18.85605 3.723747
v -23.49012 16.68972 3.173535
v -24.03797 16.87531 3.441724
v -23.97313 18.13871 3.774726
v -25.17718 17.33678 3.600789
v -24.52347 18.01126 3.789922
v -25.11367 18.89393 4.154255
v -25.71714 17.85874 3.674132
v -23.98995 18.56615 4.177693
v -25.533 16.46737 3.49027
v -24.74241 16.49905 3.466683
v -24.75473 16.08173 3.399851
v -24.39694 15.7782 3.222248
v 11.06553 69.08942 18.23516
v -11.54846 63.39553 20.24199
v -28.8855 32.86931 14.34905
v -27.83704 33.04996 14.70033
v -28.38632 33.60995 14.8397
v -28.54792 33.27671 14.62216
v -27.41005 32.3236 14.47398
v -26.56734 33.17305 15.10106
v -26.7793 31.73491 14.32723
v -27.19681 30.82035 13.55749
v -26.10685 32.07287 14.713
v -26.09155 31.59452 14.44068
v -25.95381 31.13105 14.11769
v -26.71054 31.29508 14.02959
v -26.16608 30.66603 13.7042
v -25.10641 30.82615 14.1583
v -25.99921 32.69567 15.02888
v -25.54846 32.56537 15.11866
v -25.40468 31.3455 14.44721
v -25.36971 31.75974 14.75741
v 55.45948 51.41991 -18.40596
v -30.34364 10.26535 4.526148
v -18.87452 27.23717 12.86497
v -17.33456 28.31799 14.42055
v -15.39031 27.12848 14.08495
v -18.55548 29.91519 15.35095
v -18.94569 28.1673 13.69996
v -17.74701 31.02571 16.32096
v -18.45159 31.61633 16.51231
v -17.32343 30.23712 15.92221
v -16.90794 32.48389 17.26751
v -17.00377 31.11338 16.5241
v -16.31183 31.6331 16.9526
v -16.21054 30.59734 16.40827
v -3.869889 57.23929 21.51757
v -27.03932 24.87771 9.320296
v -28.20523 24.30834 8.858823
v -25.38726 25.14591 9.726951
v -25.79488 25.09398 9.648419
v -25.66247 24.65445 9.311076
v -26.27788 18.39191 3.777407
v -27.35844 18.6642 3.821468
v -26.85031 17.85438 3.663905
v -26.15743 19.08525 4.011282
v -27.59188 20.09626 4.371187
v -26.97771 16.9416 3.489769
v -27.83372 17.53614 3.546408
v -26.38949 17.27638 3.539701
v -27.85387 18.41982 3.727913
v -28.38763 18.04179 3.617435
v -28.08006 19.28622 3.960055
v -28.86896 16.70841 3.318393
v -28.69352 17.3042 3.419012
v -29.02448 17.58813 3.444841
v -28.60535 19.11694 3.861582
v -29.19559 20.26853 4.128358
v -28.59991 20.57364 4.372663
v -28.02702 20.92848 4.774918
v -26.30813 20.40568 4.564958
v -26.78857 20.78691 4.800848
v -11.48177 28.54661 16.56822
v -30.12308 10.56221 4.619597
v -29.65292 10.41805 4.641956
v -27.67819 11.76577 4.67263
v -27.6378 12.37288 4.457702
v -28.15308 11.98148 4.58085
v -28.28247 12.4657 4.367073
v -10.65247 59.99257 20.78312
v -11.43841 -16.72008 18.66536
v 16.25539 17.90862 3.661843
v 15.72856 17.93685 3.925491
v 29.73417 33.19157 12.90123
v 28.4013 33.33155 13.47682
v 28.87971 32.7583 13.01081
v 28.81624 33.44081 13.34101
v 29.50684 32.93122 12.86695
v -31.06483 32.92162 13.77396
v -58.54041 50.99244 -17.00402
v -48.62965 32.01791 2.021616
v -49.04094 32.02767 1.397504
v -48.67748 31.33594 1.989419
v -9.501039 72.52487 18.153
v -8.417647 70.53742 18.92242
v -35.6432 33.03676 11.9967
v -36.31908 33.20473 11.68072
v -35.98693 33.44254 11.98569
v 29.22158 22.77019 7.73295
v 29.27199 22.5536 7.474571
v 29.75666 22.51913 7.381476
v 29.31063 22.32166 7.1735
v 30.18812 22.16962 6.749856
v -26.39783 33.44981 15.29241
v 17.29013 32.54435 16.41348
v 59.80685 32.50391 -32.64479
v 59.6683 33.19761 -32.08546
v 60.1193 31.25736 -33.94615
v 59.90372 31.88352 -33.1785
v -21.5086 16.83872 2.707679
v -22.9032 16.45744 2.972718
v -36.13605 33.81246 12.01366
v -35.87421 33.70156 12.1143
v -24.21531 23.77136 8.42112
v -24.03056 23.40486 8.008963
v 27.9389 18.11769 2.843201
v 28.66375 17.53984 2.77
v 29.49196 18.02031 2.830854
v 28.84451 16.56601 2.670623
v 27.4545 17.01616 2.839681
v 30.34511 18.25949 2.777191
v 30.40753 18.67366 2.949777
v 31.2795 17.42468 2.442375
v 30.77851 18.09989 2.724615
v 30.59039 17.58444 2.658477
v 29.57345 15.93768 2.554081
v 29.98771 16.78239 2.488866
v 29.17233 15.96912 2.560297
v 27.09014 15.73243 2.781541
v 15.43119 72.3129 16.09826
v 15.97139 74.64862 14.87425
v 15.32508 73.44665 15.63793
v 13.32898 73.20812 16.28285
v 12.94212 74.12496 16.00204
v 14.68608 74.79606 15.21164
v 14.53799 72.15108 16.37342
v -6.546162 61.53898 21.00719
v -5.877854 59.36966 21.26994
v -8.585423 61.14028 20.88009
v -15.85938 33.95827 18.07936
v 17.68325 34.02168 16.92935
v -30.04356 23.59672 7.752473
v -31.06593 23.371 7.567323
v -24.37624 32.20816 15.36342
v 17.67885 10.85398 4.422492
v -11.26213 53.08056 20.94832
v -9.426108 55.03561 21.1793
v -8.79511 54.38515 21.26611
v -8.23044 56.78369 21.25404
v -10.82295 57.31363 20.9325
v -8.164901 59.62133 21.06629
v -12.25338 58.77613 20.64617
v -6.503519 54.28739 21.48088
v -7.320244 54.022 21.4221
v -9.136128 62.36414 20.66265
v 16.20614 66.0743 17.79713
v -16.87332 -39.79157 5.700672
v -5.548981 58.1565 21.37499
v -9.847511 75.37994 16.98026
v -11.59903 74.5766 17.05666
v -10.74606 74.04536 17.40594
v -9.471687 74.1582 17.54142
v -11.40287 76.02779 16.45683
v -64.32393 20.83755 -35.13224
v -17.1332 38.10639 18.81613
v -16.79017 36.06408 18.48332
v 16.00833 11.94428 4.321328
v 15.78893 13.66045 3.578732
v 24.50967 20.49683 4.411421
v 25.42104 20.4671 4.240921
v 11.79353 69.83529 17.84796
v -12.848 53.62254 20.67043
v -5.447668 -16.84499 18.32353
v -5.428807 -17.13563 19.16814
v 31.51614 32.8465 12.06133
v 30.85257 32.07368 12.05296
v 30.57173 32.20987 12.22141
v 30.0619 32.42869 12.49082
v -11.12963 55.62464 20.95189
v 57.97276 39.99568 -25.90554
v 57.98764 40.66111 -25.84232
v -64.40362 23.04595 -35.65598
v -41.42447 32.58261 8.869234
v -16.94142 34.57264 18.02863
v 26.90658 33.86676 14.30333
v 26.22428 33.89516 14.50712
v 25.52201 34.23884 14.85454
v 21.23799 18.807 3.703386
v -26.6517 29.93494 13.05274
v 23.8268 34.26995 15.35452
v 24.45605 34.17443 15.13634
v 61.31413 16.12726 -39.74983
v 15.60994 71.14629 16.44625
v -18.40694 38.51506 18.59719
v 20.29858 20.25797 4.664956
v 19.18503 19.58768 3.869321
v 19.63961 19.44772 3.797187
v 20.65141 19.4874 3.931462
v 6.412308 61.62453 20.5452
v 6.047469 -39.88169 9.75692
v -31.72285 31.68899 12.78179
v -32.48178 31.77958 12.57585
v -33.75211 34.11203 13.10535
v -6.387007 71.1772 18.91163
v -8.106894 72.93548 18.16137
v -6.42208 68.839 19.59362
v -8.928809 68.88512 19.34158
v -15.73569 31.96862 17.26266
v -15.57715 31.06512 16.82533
v -16.8989 33.60323 17.72035
v -27.85521 11.22138 4.826426
v 60.99334 20.02857 -37.97689
v 54.43864 54.2992 -16.68603
v -23.21119 12.20602 4.431731
v -24.36987 11.41088 4.685366
v -23.26859 11.37709 4.654366
v -22.48918 12.35113 4.386636
v -22.97449 13.79564 3.697375
v -22.15413 14.81357 3.161959
v -24.12703 12.99917 4.106104
v 29.74783 31.51039 12.11701
v 30.20011 31.28333 11.8381
v 21.40625 19.18078 3.916857
v 58.27816 41.62184 -26.52793
v 58.12332 42.57194 -25.82966
v -3.685928 -76.2674 -13.62282
v -1.441926 -76.2477 -13.84681
v -36.40967 33.98145 11.94855
v -23.84873 16.27664 3.143951
v -10.47982 29.64032 17.40838
v -26.31665 15.83477 3.49404
v -25.46338 15.4394 3.478797
v -26.46633 14.99966 3.608741
v -27.37095 12.51187 4.368354
v -27.09102 12.90212 4.233161
v -27.1607 12.58456 4.363382
v -27.05586 13.24657 4.057315
v -27.06135 13.9812 3.820657
v 60.27718 26.07759 -35.13722
v -12.2389 30.82437 17.55779
v -20.4662 30.60127 15.33668
v -20.59686 33.25201 16.83554
v -20.65755 32.25571 16.33883
v -20.1451 32.72829 16.63536
v -21.10696 30.09644 14.77155
v -22.05522 30.908 15.13463
v -23.3408 30.35604 14.32662
v -22.62754 30.30236 14.45468
v -5.215741 75.14455 17.52814
v -6.27633 75.7466 17.23043
v -5.964514 75.28112 17.4409
v -6.143441 74.86162 17.61932
v -4.037178 74.39889 17.86726
v -15.93466 -40.04352 6.202208
v -12.42043 65.06374 19.814
v -12.35648 66.09343 19.61077
v -13.38472 65.37261 19.6317
v -10.66798 66.46669 19.75503
v -10.30458 64.72591 20.15878
v -9.392066 65.70284 20.0622
v -8.807925 66.78053 19.91437
v -8.879819 64.83953 20.27611
v -7.257032 66.92265 20.00025
v -7.371707 65.66087 20.27966
v -11.10548 67.66804 19.41682
v -9.886776 67.39469 19.64583
v -10.03487 28.80479 17.11992
v 16.62978 17.80939 3.295284
v -5.653168 -16.60166 18.36357
v -40.84835 17.45665 -0.9855003
v -0.9461281 -39.63324 11.49175
v 12.61963 74.76442 15.7782
v 25.41317 24.34096 9.231042
v 21.59589 36.28751 16.40463
v 22.66055 35.9408 16.01917
v -9.853908 63.82003 20.37459
v -28.02678 34.30839 15.27788
v -28.42532 34.24873 15.1012
v -27.70626 33.97675 15.20323
v -27.656 33.67996 15.05466
v -26.79198 33.74182 15.30005
v -26.97688 33.46795 15.14242
v -27.66806 34.23296 15.37543
v -28.21342 34.79844 15.3226
v -27.91513 35.10294 15.49909
v -27.91088 34.60431 15.43286
v 3.558093 70.71416 18.94794
v 22.40767 9.943306 4.546436
v 21.38737 11.0343 4.459932
v 1.492777 71.08848 18.99876
v 0.5521072 71.729 18.85125
v 1.941204 72.01881 18.65603
v 0.7110944 72.7942 18.42849
v -0.9162508 73.07212 18.37375
v 0.2912191 73.69231 18.08374
v 1.842723 73.71841 17.9995
v 1.9584 73.11364 18.25007
v 1.075725 74.3122 17.8181
v 2.427116 73.83966 17.90732
v -0.7012335 75.38026 17.516
v 1.220352 74.89338 17.57158
v 0.2303355 75.854 17.23082
v -1.658187 75.68319 17.40016
v -1.130209 75.7569 17.37469
v -1.116484 74.43423 17.8663
v 25.55573 30.47369 12.69835
v 26.28357 30.31115 12.41917
v 3.841759 -39.49315 10.60332
v 3.302664 -39.66978 10.76818
v 4.184363 -40.17115 10.59633
v 3.276744 -39.41647 10.79744
v 2.299567 -39.43879 11.13759
v 3.43255 -39.3005 10.80462
v -10.27752 68.20999 19.38799
v 12.21361 73.6034 16.40971
v 20.19473 32.57121 15.56261
v 20.05483 32.92138 15.89694
v 19.94791 32.42761 15.68236
v 19.97211 33.32814 16.14403
v 19.80862 33.03354 16.10297
v 19.69448 32.64259 15.90901
v 31.00712 18.76422 2.956223
v 32.31124 18.80986 2.832382
v 32.06897 19.2249 3.100924
v 33.1816 18.81272 2.76207
v 32.47323 18.11177 2.282427
v 32.82118 17.47166 1.943052
v 33.29445 17.94479 1.882533
v 33.37709 16.79876 1.47354
v 33.39526 17.47957 1.61928
v 32.27048 17.71613 2.241857
v 31.97018 17.13374 2.107148
v 32.47326 16.65527 1.767105
v 30.22928 19.91893 3.546099
v 30.83214 19.92287 3.460531
v 30.94138 20.05364 3.704946
v 30.29453 20.17114 3.986498
v 60.60258 26.27765 -36.30978
v 60.54337 25.50252 -36.14314
v -7.753374 63.49215 20.63726
v -6.871104 63.97112 20.6324
v 24.32939 22.26291 6.552402
v 25.4433 22.35808 7.219685
v 17.97114 21.22467 6.586198
v 17.13896 21.3087 7.041174
v 16.78563 20.64897 6.454941
v 15.78968 20.67299 6.697631
v -4.138208 66.26302 20.3439
v -6.477397 65.71004 20.33488
v -5.170387 66.31357 20.29051
v -4.547813 68.63145 19.76145
v -3.448923 66.56406 20.29648
v -2.860538 67.64376 20.04967
v -2.615942 66.34166 20.33505
v -3.481202 69.20622 19.63185
v -5.268712 69.98745 19.33138
v -7.439739 64.56929 20.48036
v -6.156343 64.40331 20.62112
v 60.70279 26.34802 -36.62437
v 23.2623 20.55196 4.991358
v -23.99501 20.57228 4.265185
v -23.63457 20.22418 4.137999
v -24.08857 20.56164 4.395659
v -23.48308 20.19378 3.812887
v 30.31833 19.30694 3.24388
v -14.62934 53.35036 20.35646
v -14.10914 54.48835 20.45127
v -13.03487 55.74681 20.64867
v -15.57634 54.29779 20.16169
v -14.82533 55.7338 20.31572
v -16.76664 55.45384 19.89723
v -16.62097 54.10529 19.95226
v -16.35365 56.59934 19.99171
v -14.91875 58.06931 20.23072
v -13.82645 56.5299 20.48361
v -15.80978 53.21083 20.12325
v -13.60395 58.78784 20.4262
v -13.06043 57.66302 20.56904
v -20.04902 23.57778 9.253561
v -27.50346 16.77562 3.451517
v -0.6220813 -39.71738 11.41459
v 0.1262493 -39.66819 11.43271
v 1.40922 -39.76288 11.3253
v 60.33474 29.19629 -35.08405
v 60.27353 29.04593 -35.01249
v -42.65621 32.52634 7.870343
v -42.43307 32.45491 8.065699
v -2.03679 -76.30604 -11.6091
v -4.003477 -76.26519 -11.87127
v 38.23025 18.26122 -0.3318936
v 61.28125 11.68175 -40.55362
v 61.21025 11.7448 -39.88966
v 10.40034 73.09543 17.0222
v 11.01423 70.8287 17.71135
v 8.864117 73.56048 17.12087
v 9.880215 72.49076 17.35779
v -18.80701 23.05757 9.171047
v -23.3332 23.1862 8.010179
v -0.8877722 71.58394 18.91846
v -2.422407 72.8037 18.50369
v -2.777766 74.40813 17.88994
v -3.919783 73.76447 18.10603
v -3.862916 75.08814 17.5902
v -2.272146 70.87195 19.14148
v -4.199944 71.797 18.80622
v -3.414926 69.99258 19.39003
v -5.980131 73.07321 18.31598
v -7.460152 74.11813 17.80778
v -5.895419 73.7907 18.06354
v -1.074312 70.40363 19.31548
v -2.507899 69.58553 19.52648
v -0.8974862 69.17668 19.63918
v -1.770487 68.51106 19.82265
v -3.149852 75.26875 17.52831
v -37.13755 14.37599 1.676574
v 56.51162 42.9279 -21.40515
v 3.424982 73.57349 17.95147
v 3.359556 72.80163 18.26511
v 4.973242 73.73119 17.66739
v 3.191492 74.56155 17.5417
v 6.039664 73.73951 17.514
v 5.513162 74.8967 17.08615
v 6.091019 75.77741 16.58949
v 4.602703 75.95921 16.71418
v 7.035563 74.56764 17.00058
v 6.859462 75.8707 16.42222
v 8.509541 74.57069 16.76966
v 1.448245 75.69743 17.1872
v 3.017715 75.30682 17.22539
v 2.129717 76.08036 16.9693
v 3.213638 71.93415 18.55334
v -35.04724 22.16693 6.430349
v 57.84822 40.60941 -25.4545
v 27.66092 30.40377 12.10676
v -0.2637614 67.48094 20.04553
v -1.596073 67.07649 20.17315
v -1.580214 66.04539 20.39249
v 60.21859 25.26288 -35.04683
v 60.17417 25.65383 -34.85074
v 30.9451 16.76557 2.366198
v 30.6736 16.93268 2.466315
v 32.39434 16.24388 1.743307
v 31.71138 16.35137 2.088639
v 61.31453 16.84829 -39.763
v -16.28808 52.21761 20.01554
v 23.03353 30.72338 13.5639
v 21.87075 30.10132 13.31793
v 22.454 30.04645 13.14101
v 22.57659 31.34179 14.23094
v 23.95939 31.37604 13.7758
v 24.3853 30.79189 13.22168
v 21.72059 30.70445 13.89158
v 24.09718 32.13601 14.24099
v 23.26834 31.87017 14.3494
v 20.89124 29.90269 13.45825
v 21.7811 29.80878 13.09217
v 24.95263 32.12524 13.82391
v 24.7848 31.66659 13.70052
v 25.55593 31.71329 13.41813
v 25.07649 31.22892 13.3015
v 25.56218 32.04217 13.57814
v 25.99652 32.06029 13.47803
v 27.11366 31.17791 12.77637
v 25.96564 30.75271 12.7917
v 21.96788 29.46933 12.75241
v -20.98255 36.54211 17.66492
v -24.64644 21.82762 6.115121
v -23.86169 21.4873 5.914884
v -23.83135 22.03075 6.287372
v -25.82873 21.92749 6.254064
v -26.04178 22.54219 6.817354
v -26.85884 22.54035 7.054132
v -25.20652 22.24297 6.420554
v -25.712 22.91948 7.132305
v -26.95561 23.07466 7.481187
v -25.85892 23.21101 7.506861
v -26.01709 23.42428 7.880018
v -24.68419 22.99786 7.22877
v -25.32289 23.58501 8.117299
v -24.24133 22.65582 6.735086
v -23.44189 22.72145 7.028971
v -24.0493 22.25199 6.404996
v -24.05503 21.03377 5.586526
v -23.72738 20.93877 5.533598
v -24.40042 20.93345 5.495669
v -24.78639 21.48087 5.903947
v -27.84111 22.77922 7.343535
v -26.11775 23.54429 8.2558
v -3.192653 -76.26041 -11.02172
v -3.245594 -39.63681 11.53243
v 15.39459 16.38817 1.936839
v 29.17556 33.75638 13.25644
v -8.185931 68.17439 19.61883
v -16.41491 50.52927 19.94393
v 19.03597 18.70696 3.196198
v 18.83382 18.77817 3.172979
v 18.48804 18.41086 2.928485
v 19.65379 18.85546 3.461925
v 20.04096 32.33574 15.51726
v -17.82696 54.06264 19.67491
v -19.6727 18.55739 3.959834
v -19.59693 19.2237 4.671226
v -20.44347 18.68188 3.910957
v 16.89594 34.03265 17.13531
v 19.1307 33.11542 16.3242
v 18.97315 32.7961 16.17186
v 22.01161 20.24427 4.708592
v 34.97389 13.84128 0.6005182
v 35.94786 14.70818 -0.3417749
v 34.93291 14.92689 0.2350626
v 34.80836 15.34049 0.2543471
v 35.32771 15.11393 -0.01136659
v 35.284 15.61422 -0.09313247
v 35.71904 15.95515 -0.5525043
v 35.76676 15.29139 -0.3254201
v 34.41299 15.03994 0.5354224
v 33.64947 14.92813 1.067816
v 33.79309 15.6518 0.9781891
v 34.8816 15.7686 0.2313178
v 34.55396 16.166 0.5152062
v 35.11475 16.25363 -0.0394033
v 33.97154 16.39673 1.012618
v 33.255 16.00815 1.414277
v 29.05435 10.25681 3.928089
v 32.55346 15.65656 1.490685
v 33.24719 15.7317 1.334077
v 32.26222 15.86071 1.742092
v -22.1639 24.07757 9.26649
v 20.30422 14.65593 3.030363
v 22.05386 14.96979 3.386564
v 20.06464 15.27418 2.883439
v -23.03475 34.69662 16.80187
v -21.67782 34.8807 17.16622
v -20.89286 35.75434 17.50075
v -20.64586 34.20688 17.18521
v -18.65074 33.69535 17.44452
v -18.96571 34.03948 17.53534
v -19.20949 33.88969 17.42085
v 31.20014 19.28842 3.097492
v 22.44666 31.97495 14.67314
v 23.11798 32.46426 14.77982
v 24.35853 32.49615 14.28741
v 24.32307 32.34499 14.16914
v -23.84986 35.59355 16.80748
v -24.55944 35.42591 16.61717
v 25.87236 24.55572 9.345366
v -32.04164 20.52718 3.905616
v -32.23908 20.76009 4.101281
v -32.72345 20.57614 3.910741
v -33.47134 21.07279 4.415537
v -31.15289 20.18181 3.681464
v -31.64032 20.34492 3.743425
v -29.47719 21.49708 5.152101
v -30.3943 20.7076 4.062991
v -28.95443 20.90396 4.556929
v -30.7377 21.22942 4.730261
v -32.76265 19.38648 3.355652
v -32.09453 18.88936 3.224786
v -32.18411 19.64777 3.43806
v -3.230336 -76.28107 -13.14489
v -19.80403 36.47975 17.93053
v -22.80206 35.01336 16.94117
v -65.29 16.42531 -39.5451
v -65.34088 16.69931 -39.72821
v -65.31851 15.9332 -39.66308
v -65.39158 15.25823 -39.91087
v -28.82349 18.07971 3.598285
v 29.51343 20.01588 3.538162
v -18.26503 34.79862 17.85371
v -18.7786 34.16074 17.56725
v -19.12692 34.57 17.62115
v -19.39195 35.33752 17.77406
v -18.95309 35.69661 17.95684
v -18.74504 37.31603 18.33461
v 11.24242 69.91273 17.94976
v -7.495008 -39.255 11.02505
v -26.34075 30.2529 13.36235
v -25.69138 30.17759 13.48996
v -24.95259 30.2987 13.8247
v 60.01753 31.15743 -33.65889
v -19.95916 35.14911 17.59611
v -20.43518 35.44389 17.53692
v 56.04202 43.11638 -20.11805
v 30.63628 20.23939 4.567914
v 29.26517 20.45899 5.259076
v 31.65795 20.16087 4.120965
v 22.1558 29.67934 12.89473
v -6.682654 -39.49134 11.00899
v -23.95524 23.0749 7.573308
v -25.13709 15.31034 3.428473
v 29.08619 10.79639 3.86886
v 11.58865 74.2711 16.27139
v 18.7994 32.62497 16.09817
v -24.35613 20.6583 5.034985
v 28.99566 31.57183 12.39365
v -41.92612 20.09056 0.537911
v -26.59444 22.12261 6.558248
v -25.3284 14.54104 3.534118
v -26.06857 14.29738 3.677386
v 22.65265 32.65347 15.03005
v 20.19059 30.55929 14.16963
v 29.73411 32.01848 12.39085
v -23.62967 20.26552 3.891472
v -24.12667 15.54833 3.163382
v -23.42473 15.98594 2.999859
v -24.0875 30.77316 14.48603
v 30.57486 31.22716 11.64607
v 31.04332 31.64593 11.7046
v 28.88472 12.34197 3.422659
v 27.13334 12.50988 3.699942
v 29.2107 11.88245 3.511719
v 27.41073 10.22305 4.256706
v -42.76353 18.26969 -1.13841
v -43.01654 18.22703 -1.292524
v -42.83501 18.10207 -1.452865
v 31.73733 15.45414 1.878346
v 32.0305 15.72565 1.683307
v 32.0182 15.73478 1.736139
v 5.962633 -50.82396 6.935507
v -11.97847 -18.24078 14.95146
v -11.50226 -18.15753 14.84023
v -12.22237 -17.96323 15.19775
v -11.86882 -17.9706 15.13167
v -27.20452 35.57745 15.77055
v 0.03661235 -13.57095 28.75196
v -0.2252479 -14.42114 28.45183
v -0.859767 -13.98913 28.76343
v -0.7632257 -14.74046 28.38204
v 1.725393 -12.1747 28.4589
v -2.818781 3.189899 21.34279
v -2.672525 1.657393 22.22926
v -28.67024 10.61649 4.75899
v -4.392466 -40.77902 11.571
v 14.33007 19.81432 6.336381
v 16.90779 19.74747 5.625873
v 15.94687 20.40617 6.412009
v 15.52632 20.17588 6.333707
v 15.2438 20.78947 6.826771
v 15.2389 19.64504 6.037784
v 15.31748 19.13991 5.618336
v 15.32514 18.52885 5.081953
v -18.56397 15.29807 3.024102
v -18.56063 15.84264 2.818274
v -18.86245 16.42107 2.532461
v -19.67288 15.9968 2.380799
v -20.03137 16.60594 2.109028
v -19.25311 16.26762 2.293277
v -19.32363 16.58123 2.183651
v 5.837538 -18.23854 14.89403
v 7.556166 -18.17574 15.5613
v 8.613734 -18.46981 15.80346
v 8.341515 -18.15244 16.02594
v -4.967541 -39.52504 11.41039
v -41.26221 20.3195 1.012043
v 8.38396 -39.54113 8.748606
v 9.039965 -39.90632 8.316743
v -0.659018 3.219206 21.33486
v -1.782606 -0.3477665 23.50816
v 7.018548 -17.6113 15.52851
v 6.242601 -17.72482 15.30576
v 7.500243 -17.82385 15.51158
v 5.584106 -18.13396 15.02242
v -0.2700295 0.170744 23.01224
v -1.165097 1.962631 22.08918
v -7.681421 -41.12952 11.10669
v 30.09547 12.46634 3.074701
v 32.88365 32.83375 11.52528
v 1.383373 -40.41401 11.3659
v 2.567178 -39.73409 11.0322
v -26.35658 11.40543 4.784625
v -33.77437 19.86797 3.35076
v 2.101394 0.2488344 21.93266
v -37.438 19.99947 2.777492
v -36.86056 20.26191 3.140549
v -37.46063 20.46518 3.34347
v 57.30338 39.55137 -24.35856
v 57.50856 40.13919 -24.7851
v 57.35612 40.54768 -24.24034
v -22.73798 22.77848 7.461669
v 60.45538 24.70867 -35.8535
v 19.83317 32.11766 15.47609
v 20.34552 32.09679 15.22711
v 21.01798 31.97815 15.02593
v 21.07228 31.4922 14.68791
v 21.57025 31.80762 14.69989
v 19.83624 31.62972 15.12358
v 59.64934 34.48358 -31.47379
v -23.95675 34.8678 16.6902
v -35.6574 33.8336 12.24625
v -34.95438 33.98296 12.55735
v -22.35956 15.82483 2.898926
v -25.24994 14.07373 3.597855
v -24.74677 14.94157 3.319614
v -32.0544 33.20969 13.55929
v -30.35667 33.51176 14.23974
v -30.75346 33.8555 14.23964
v -19.55153 29.55708 14.76713
v -19.93523 31.01081 15.80387
v 33.909 18.7009 2.696237
v 33.42804 19.10312 3.219795
v 33.91113 19.6722 3.857355
v 33.2398 20.16986 4.183313
v 18.63997 18.75153 3.16996
v 19.29197 18.96294 3.481016
v 18.7156 18.95519 3.435877
v 19.53092 19.31178 3.72973
v 16.17999 17.51838 3.492326
v -47.86939 32.57096 2.892417
v -23.47894 31.44306 15.18389
v -24.86459 31.47466 14.64613
v 34.61117 17.96543 1.446077
v 34.09975 18.32926 2.055485
v 35.91464 17.8102 0.9933112
v 35.80902 18.28453 1.349113
v 35.41238 17.76894 1.275422
v 34.48077 18.58923 2.783443
v 34.97576 18.66456 2.66375
v 34.45626 18.47773 2.674758
v 22.66007 20.53145 5.105837
v 22.86079 20.4079 4.980437
v 18.45478 16.52662 2.536689
v 23.69869 20.81122 5.124763
v 24.70212 21.06196 5.201129
v -42.87665 18.61667 -1.023873
v -29.06304 33.59152 14.55052
v -19.28777 33.36433 17.17
v -18.22639 33.03886 17.26331
v -19.81011 33.10333 16.90285
v -27.43826 23.97371 8.677439
v -30.02887 19.81279 3.746289
v -26.54061 21.12819 5.071343
v -25.55166 21.51092 5.866844
v -32.03279 33.73517 13.72078
v -33.01741 33.61773 13.29654
v -32.62229 33.36373 13.3891
v -33.61663 33.27459 12.9069
v 32.92468 19.99538 3.990544
v 31.99148 19.48708 3.264174
v 31.27612 19.93165 3.477232
v -39.90435 33.00948 9.839938
v -40.07845 33.45154 9.873415
v -40.86817 33.01311 9.290052
v 19.26244 32.34388 15.80625
v -19.58848 34.39793 17.47825
v -38.35345 19.67385 2.18382
v -12.95059 -39.20738 9.116765
v -37.63464 18.95415 1.585787
v -36.93962 19.00734 2.116267
v 26.13594 10.07366 4.40694
v 19.43929 15.10493 2.78212
v -5.723878 -16.59376 17.8959
v -6.056223 -39.8471 11.01708
v -6.885585 -39.89384 10.86781
v -19.8977 20.84591 6.527177
v -32.60369 16.88711 2.937606
v -31.98318 16.40044 2.967687
v -32.70801 16.69623 2.869814
v -27.36028 22.39039 6.866137
v 2.413208 -11.33831 28.2392
v -25.49964 19.81753 4.338085
v -7.011993 -16.74385 19.1746
v -7.616988 -16.64876 18.64423
v 19.77127 21.94187 6.929618
v 18.23643 21.0149 6.175568
v -35.90307 17.05199 1.979053
v -36.31538 16.67413 1.651925
v -33.08313 16.81142 2.75873
v -33.28094 17.27708 2.843259
v -33.87589 17.15686 2.631215
v 8.128773 -17.38671 16.65519
v 8.268418 -17.73412 16.31307
v 8.515802 -17.35603 17.17863
v 8.662054 -17.98199 16.51311
v 8.075217 -17.46762 16.22486
v -42.20346 18.35565 -1.02784
v -41.4777 19.61223 0.4504244
v -41.7523 18.7095 -0.5430353
v 18.94345 15.61415 2.673939
v 19.26783 15.88666 2.718368
v 19.6366 14.9702 2.855545
v 18.29868 15.64754 2.499051
v 18.20287 16.07485 2.431417
v 7.63666 -17.22337 16.84358
v 8.15509 -17.16922 17.24526
v -7.179973 -16.64752 15.64566
v -6.82466 -16.51802 16.14903
v 8.544175 -17.20174 17.50781
v -28.47567 21.1561 4.996325
v 20.22649 20.75858 5.228182
v 20.54513 20.92338 5.391095
v 19.59747 21.21007 5.801717
v 20.24203 21.42581 5.974592
v 20.76873 21.41826 6.403773
v 21.44685 20.59263 5.075769
v 31.52548 19.95182 3.641595
v 7.866944 -17.92089 15.74397
v 7.982622 -17.54328 15.98081
v 38.77348 16.59378 -1.711819
v 38.79214 17.18758 -1.268195
v -60.53542 44.59586 -22.25906
v -9.860989 -16.66574 19.26747
v 7.882102 -17.66832 15.73532
v 20.36305 20.53037 4.992951
v 27.09111 29.91146 11.85944
v 7.621183 -17.26707 16.34482
v 7.077167 -17.13197 17.52547
v 6.856831 -17.22784 16.52458
v -38.42333 21.09255 3.660476
v -37.7301 21.17765 3.959805
v -38.64998 21.06592 3.500222
v -38.31818 20.83036 3.472742
v -30.51896 11.27583 4.582195
v -31.10429 11.54154 4.418677
v -30.54948 11.57243 4.556644
v -29.93746 11.36294 4.675236
v 36.70289 18.953 1.406001
v 19.16952 19.36918 3.717863
v -23.06755 22.35564 6.673752
v -23.70218 22.59619 6.621853
v -30.62881 16.21174 3.084715
v 59.85933 31.83488 -33.12658
v -6.161436 -16.47416 17.2335
v -41.38282 17.81323 -1.363737
v -41.31495 17.68575 -1.713973
v 38.40907 17.74099 -0.7782821
v 19.94151 21.63953 6.292709
v 39.01365 16.45757 -2.373718
v -6.33994 -16.50156 17.88078
v -7.602657 -16.72956 15.16701
v -19.52461 20.3346 6.184764
v -20.4081 20.06895 5.773302
v 7.843633 -17.40347 16.00829
v -37.91681 21.82641 4.10053
v -37.21707 13.50195 1.906151
v 33.11649 19.12257 3.126354
v -33.56564 20.78057 4.081618
v 23.96829 10.49969 4.569063
v 24.75114 9.85259 4.502893
v 29.79256 20.24377 3.752591
v -20.61999 38.5133 18.09764
v -24.84789 31.99427 14.97478
v -27.57356 34.40167 15.51475
v -20.11128 37.69934 18.10824
v -23.92009 31.95885 15.41868
v -24.46654 31.45203 14.81393
v 20.53254 21.91563 6.56121
v 20.88293 21.66201 6.245534
v -8.304956 -17.06609 14.66592
v -8.118062 -17.13773 14.42642
v -8.338941 -17.20036 14.44146
v -6.842114 -16.42305 16.42275
v -8.171734 -17.13687 14.37953
v -19.24506 30.91722 15.86999
v 7.774819 -17.58918 15.6991
v 7.502264 -17.4321 15.77762
v 7.51861 -17.66798 15.53802
v 7.39271 -17.32158 16.00343
v 34.46508 14.5443 0.6272987
v 33.82515 13.30222 1.441617
v -30.74189 15.54498 3.108043
v -31.33121 16.22978 2.981713
v 34.52554 18.40506 2.320323
v 29.58859 20.35609 4.152448
v 2.016694 -17.74525 22.12228
v 1.346028 -18.18369 21.67648
v -35.86659 13.53675 2.445383
v 28.16084 34.79655 13.93854
v 22.50423 29.74345 12.89563
v -39.47797 18.47531 0.2945499
v -31.556 20.87774 4.314892
v -31.93951 21.37843 4.991744
v -32.16506 21.07402 4.583513
v -37.80616 18.89915 1.308469
v -23.27524 19.03831 3.838347
v 25.19372 22.86088 7.711696
v 39.29822 15.6001 -2.791924
v 4.550174 75.2926 17.03802
v 1.163455 -17.20827 18.88294
v 31.06102 20.42652 4.716784
v -26.20558 20.96692 4.969859
v -25.1403 20.43983 4.562346
v 28.47255 22.64481 7.30235
v -65.54598 11.98303 -42.97016
v -65.57618 12.03154 -43.09601
v -34.84167 17.10031 2.399956
v 0.2121464 76.15696 17.09941
v -36.97717 19.64807 2.547961
v -34.19988 21.81613 4.933532
v -33.03774 21.38509 4.962906
v -29.96634 23.41927 7.658677
v 34.5753 19.8335 3.591604
v 37.11281 18.89206 1.003474
v 36.77386 18.51887 0.8230218
v 36.25341 18.56781 1.30635
v 36.06381 18.21544 0.9059125
v 37.90795 18.41975 -0.0005577721
v -29.1785 18.80911 3.756223
v -29.74832 18.10279 3.467747
v -23.41634 15.57204 3.053381
v 24.47378 21.91107 6.156315
v 24.08226 21.74974 5.971208
v -58.24045 51.44558 -16.36815
v -28.8576 23.96196 8.447832
v -24.26084 20.43363 4.321333
v -24.2547 20.36165 4.292711
v -24.80449 20.60772 4.749682
v 24.18948 32.53688 14.24212
v 28.59345 20.47795 4.705335
v -23.328 15.04431 3.181991
v -24.45394 14.41743 3.43223
v -30.55537 11.93586 4.464496
v -30.12059 11.79146 4.576324
v 38.95018 14.7379 -2.386588
v 46.05295 29.66844 0.5456846
v 25.07987 10.77442 4.487409
v 25.8447 10.76546 4.407116
v -26.1299 21.35908 5.613183
v -25.67155 21.12905 5.429352
v 34.7957 19.41575 3.303142
v 34.39595 19.55786 3.708174
v 59.80509 31.86344 -32.90768
v -27.37939 23.323 7.87415
v 37.89669 17.87449 -0.4332586
v 23.19761 15.72994 3.310895
v 36.2518 17.87904 0.4588889
v 36.62392 17.8033 0.01625266
v 36.66859 17.78797 0.247834
v 37.32681 17.76967 -0.5457756
v 36.89077 17.88349 -0.3132524
v 36.76912 17.90914 0.03614105
v 37.46125 17.94133 -0.7703837
v 36.70037 17.9936 -0.2363788
v 37.15429 18.35055 -0.4060132
v 36.57334 18.05872 -0.02237121
v 36.15204 18.04356 0.1345759
v 35.99576 18.048 0.4956117
v 37.66291 18.27013 -0.8025195
v 25.97737 20.6822 4.404607
v -21.64048 18.79997 3.974436
v -21.33543 18.89316 4.074079
v -36.97738 20.8379 3.620826
v 38.47907 17.3932 -1.050695
v 38.26112 17.05571 -1.02841
v 28.94849 34.21866 13.39733
v 32.50228 18.36193 2.51101
v 31.45835 18.4883 2.835923
v -65.4389 16.60813 -40.43069
v 15.18806 21.25111 7.257107
v 16.09815 21.19901 6.984253
v -23.52363 30.84626 14.70518
v -27.6643 34.79193 15.58427
v -27.22629 34.71759 15.7258
v -27.04883 34.2211 15.59316
v 20.94512 30.3026 13.74908
v 28.74627 20.06189 3.684549
v 20.80317 32.41233 15.30007
v -29.46947 22.60161 7.517324
v -29.33161 22.74535 7.609935
v -29.73445 22.67031 7.655585
v 32.04551 15.04349 1.779884
v 23.7246 21.22685 5.530466
v -26.42555 34.85382 15.89811
v -32.6489 22.63434 7.357554
v -33.42615 22.24784 7.194161
v -32.776 22.34727 7.525514
v -24.69144 31.66604 14.82858
v 34.72453 7.9216 1.644009
v 34.48592 16.61568 0.6361343
v 34.81734 16.45093 0.3231599
v -11.44355 72.84385 17.74535
v 26.96472 10.63125 4.295254
v -32.48977 32.31837 12.94469
v -22.19092 35.53326 17.1884
v -22.639 19.17441 4.087038
v -21.87186 18.98009 4.127284
v -61.25576 42.18308 -24.67915
v 27.70182 22.82049 7.784771
v 1.596199 -16.86663 17.92556
v 24.26998 21.3944 5.603573
v 32.03086 19.77203 3.735811
v 57.10065 40.45938 -23.57598
v 22.85497 11.27254 4.450921
v -47.95203 31.97303 2.861265
v 25.13623 12.0586 4.172201
v 36.54212 14.08572 -0.3448301
v 21.71312 32.20784 14.98347
v -38.9007 19.66612 2.009307
v -38.40432 19.33207 1.524009
v -38.7214 19.44826 1.822819
v 40.21173 32.79223 6.984369
v 16.71648 33.18057 16.89535
v 57.78865 43.931 -24.56693
v 22.49326 21.07272 5.580869
v -33.56276 22.31614 7.071317
v -40.71505 20.47254 1.30891
v -22.48608 36.31104 17.27141
v -24.65391 20.44803 4.892817
v -24.87592 20.62523 5.042582
v -24.36966 20.55721 5.085376
v 24.06137 33.0019 14.78887
v 23.39576 33.70461 15.30333
v -31.94856 74.60182 9.990068
v 10.56495 74.15382 16.52745
v -23.58659 20.40662 5.039998
v 27.87491 32.15573 13.07242
v 6.300364 -17.57798 15.54522
v 5.853586 -17.47979 15.56526
v 6.799428 -17.4192 15.91982
v 3.672714 -17.50309 15.21241
v 16.23107 16.34347 1.999408
v -26.2554 23.92266 8.780431
v -26.75181 23.89319 8.722114
v 28.97942 20.95486 6.296268
v 28.33812 20.5984 5.971725
v 29.43237 20.69674 5.730281
v -39.00624 18.90478 1.039044
v -39.28947 19.46777 1.656228
v -40.58468 19.05585 0.7321117
v 26.11366 12.83516 3.697521
v 28.27521 13.42261 3.097965
v 16.59785 32.88816 16.79755
v 37.28201 18.41109 0.3100051
v -39.27403 20.40445 2.557577
v -65.56223 11.9902 -43.24002
v -24.09882 36.44484 16.84834
v 35.53944 16.31781 -0.5103439
v 35.83631 16.8835 -0.1726268
v 34.17782 17.04164 0.963845
v 23.80548 14.51536 3.389276
v 22.60468 14.06217 3.586384
v 23.24904 13.5244 3.72032
v 21.92629 13.75277 3.501269
v 6.424575 -40.72259 9.700126
v 27.48111 34.34491 14.14968
v -38.60061 34.11493 10.67942
v 24.37119 32.53617 14.15449
v 25.21408 32.29882 13.77493
v 25.62885 32.33407 13.7303
v -2.276497 75.60555 17.41049
v -1.899205 75.63903 17.40337
v 35.12416 18.63 2.466664
v -38.34716 19.00495 1.37917
v 0.9424447 76.51212 16.81674
v 24.36684 13.57233 3.536285
v 25.0237 12.40612 4.032316
v 30.04135 20.57213 5.277161
v -27.32946 21.8932 5.901652
v -28.9092 21.92436 5.789926
v 29.19852 20.25258 3.780527
v 17.51515 18.93169 3.816913
v 16.30405 34.47195 17.45667
v -26.22521 21.73884 5.972236
v 40.95081 31.65635 6.218538
v -5.600082 -39.6336 11.10709
v -58.76857 51.44829 -17.59107
v -40.47797 34.79831 9.508512
v 28.06157 22.72552 7.463156
v 23.00097 35.15961 15.77017
v 22.54783 35.58575 15.99577
v 20.45892 33.0426 15.77933
v -65.55155 11.63292 -43.16466
v 27.82825 22.62559 7.366023
v 27.58091 22.55227 7.550973
v 26.24984 11.7057 4.139216
v 4.847447 -16.78927 20.20795
v 28.03691 31.34639 12.55648
v 31.94112 18.14058 2.57394
v -19.90759 33.89469 17.25833
v 15.12385 -40.17916 3.834272
v -41.80793 32.3564 8.475117
v 26.3097 22.81963 7.699848
v -21.18931 20.26439 5.598474
v 17.40675 21.63008 7.282821
v 34.17086 32.85192 10.88773
v -36.34176 33.67907 11.84793
v 57.66647 44.18543 -24.24048
v -64.29363 1.25479 -46.7309
v -34.72345 21.71667 4.676664
v -35.19176 21.42979 4.387239
v -37.60954 19.44631 2.142781
v -31.20234 20.73838 4.036793
v 35.24334 18.26117 1.74909
v -34.96213 22.0796 6.337752
v -34.64622 22.06505 6.360374
v -34.54817 22.2109 6.551143
v -34.1372 22.14541 6.452123
v -25.6448 19.09635 3.993059
v 24.3723 21.56243 5.884796
v 24.85148 21.82032 6.124261
v 24.58767 21.47244 6.018165
v 24.83982 22.15283 6.49423
v 25.52029 21.57142 5.993533
v 25.25193 22.00905 6.747784
v 25.36141 21.81688 6.63301
v -23.60575 34.72556 16.7271
v 1.07703 -18.22278 20.81012
v 22.08529 31.5868 14.41354
v 34.5047 19.09722 3.224236
v 60.7006 25.35162 -36.7291
v 1.327885 -18.11274 21.14663
v 35.06332 30.20028 9.562316
v 41.05441 30.70234 5.949141
v 26.45232 22.60205 7.561947
v 27.34198 22.75917 7.890909
v 27.09237 22.94037 8.044676
v 26.94926 22.49694 7.756051
v -23.14135 19.41448 4.444587
v -23.9617 20.16946 4.666642
v -23.86566 19.77907 4.609223
v -29.85286 10.5781 4.667081
v -39.02505 32.89569 10.25361
v 21.24953 34.79173 16.35942
v 21.00787 34.21303 16.2672
v 30.34903 17.05746 2.510427
v 30.87115 16.08347 2.369763
v -34.57058 16.93426 2.342026
v -35.13656 16.22915 2.170463
v -34.72104 16.66857 2.200167
v 4.390212 -16.79285 20.78939
v 3.961807 -16.92821 21.14152
v -40.35765 18.1277 -0.7247022
v -40.75906 18.59484 -0.10797
v -41.48791 18.74314 -0.3337548
v -40.87654 17.99152 -0.9666029
v -31.45119 34.95045 14.17692
v 27.96264 33.8616 13.85069
v 28.64515 34.07146 13.5546
v 23.07076 34.03462 15.57645
v 23.31951 34.65182 15.63231
v 22.6751 35.04361 15.92136
v -35.92424 20.82911 3.779062
v -36.30724 20.66124 3.561012
v -35.49403 20.19189 3.338116
v -39.21439 34.00285 10.3102
v -65.43305 16.03322 -40.34547
v -65.46452 15.71838 -40.63611
v 24.54576 21.34439 5.929922
v -5.17101 75.78062 17.27576
v 23.20556 33.20092 15.15635
v 22.57796 33.76005 15.51708
v 21.90429 33.87674 15.75859
v 22.19348 33.64614 15.50571
v 21.4159 33.92007 16.01662
v 21.86883 33.89438 15.90217
v 22.64031 33.72646 15.56534
v 21.81142 33.74523 15.64579
v 21.50644 33.76273 15.8102
v 2.904048 -17.28896 22.00917
v -28.84068 34.15525 14.9395
v 16.75006 15.86788 2.297357
v -23.60759 19.46715 4.617824
v -23.87088 19.70571 4.738906
v 30.01538 15.43191 2.587261
v 31.31614 15.18683 2.330241
v 28.20439 15.81661 2.600766
v 27.99203 15.06046 2.709037
v 28.576 15.4244 2.590451
v 29.11112 15.25821 2.591604
v 38.12042 14.43855 -1.563389
v 37.42042 14.79548 -1.255936
v 26.14293 14.80512 2.993186
v 26.06846 15.29216 2.949792
v 29.94729 32.70173 12.65075
v 25.02357 30.77444 13.02679
v -5.816683 -39.4543 11.16943
v -61.26082 42.77621 -24.52177
v -29.45168 34.37944 14.75811
v -29.15691 33.85865 14.72168
v 3.649425 76.25694 16.67463
v 36.30394 31.5394 9.452348
v 5.104393 -17.54884 15.34105
v -41.45644 17.2771 -1.339468
v -10.5184 -17.87992 14.73911
v -9.189515 -17.49434 14.63127
v -11.13098 -17.85785 15.01488
v 34.61723 19.31878 3.411287
v -39.43781 33.51607 10.17627
v -39.56039 33.80365 10.23479
v -39.25163 33.8437 10.37395
v -39.91156 33.9253 10.06183
v -40.22712 34.26531 9.860398
v -39.57743 34.18697 10.18866
v -40.55323 33.63367 9.645829
v -40.97627 33.54833 9.420382
v -41.69292 33.41191 8.855331
v 28.1902 20.33014 3.919618
v 33.0713 32.37296 11.28286
v 32.78244 32.21786 11.31663
v 33.5596 32.34379 11.00601
v 33.19347 32.05973 11.09234
v 33.01125 32.08202 11.24155
v 16.1964 19.12739 5.479434
v 15.58616 18.42898 4.911579
v 29.20458 32.0976 12.55004
v 29.64806 32.42752 12.58629
v -40.29457 19.70645 1.550773
v 36.82995 31.83393 9.249303
v 37.02831 31.67623 9.108967
v 33.16666 31.76138 10.9147
v 23.28154 12.83441 3.933876
v 22.88955 13.42344 3.70906
v 22.86521 12.91478 3.898084
v 23.01006 13.89526 3.48174
v 23.47661 13.05069 3.859535
v 23.82415 13.83199 3.509441
v 19.62574 32.28475 15.69538
v 9.692318 74.43217 16.59571
v 25.82403 33.70701 14.54892
v 25.44891 33.82894 14.68189
v 24.96631 33.79022 14.85893
v 25.47335 33.46957 14.55403
v -21.60803 14.332 3.326463
v 40.27287 31.90935 6.867176
v 39.85378 31.59723 7.141001
v 34.41305 19.42856 3.586709
v 61.12351 10.84993 -39.89569
v -39.32337 33.08501 10.15331
v 14.61437 -40.97994 4.055536
v 27.62278 29.93516 11.75836
v 37.85813 17.73963 -0.7680966
v -40.22585 17.85276 -0.7288603
v -26.84419 34.61901 15.78294
v 2.652266 72.64648 18.38324
v 9.276636 75.09705 16.372
v 11.39777 74.89539 16.02601
v -36.36872 21.36737 4.31474
v 39.04662 16.0936 -2.610997
v 38.33125 15.61809 -2.135984
v 38.72731 16.29446 -2.477512
v -36.22047 33.53453 11.7339
v -36.57444 33.97404 11.84592
v -35.9382 33.56847 11.79143
v -36.49347 33.5354 11.6134
v -8.591104 76.38039 16.70018
v -10.12733 76.43071 16.45716
v 29.71978 13.1293 2.935412
v 30.40375 14.09163 2.489247
v 32.15727 13.80676 1.95245
v 28.56179 20.43373 4.014216
v 27.4845 33.16716 13.77528
v 27.38026 33.62962 14.00178
v 21.94993 35.41558 16.17971
v 21.71036 34.54373 16.12963
v -36.86134 33.53926 11.44082
v -36.76098 33.70532 11.608
v 20.14091 33.50237 16.1672
v 27.05225 31.90369 13.16015
v -23.91291 19.18429 4.587641
v -23.48638 18.97873 4.548244
v -23.5702 19.09727 4.642507
v -65.01087 14.39991 -38.26808
v 25.05559 14.63663 3.166722
v 25.19781 14.49839 3.119577
v 35.5762 8.393788 1.193756
v -19.08948 18.32138 4.094353
v 31.3828 21.08613 5.618918
v 30.49945 21.2377 5.934288
v 17.42316 33.31253 16.76451
v 31.73093 32.44216 11.78846
v -31.96135 23.13821 7.39028
v -31.12435 22.97682 7.476989
v -32.25761 22.80307 7.353223
v -6.570194 -40.25405 11.0411
v 22.72881 33.35833 15.32272
v 27.37632 29.79127 11.67766
v 34.30029 18.68682 2.831996
v 34.23532 18.50269 2.434339
v -7.028858 -16.47894 17.21509
v -7.203522 -16.48846 16.36878
v -7.120684 -16.48804 16.03052
v -41.48915 32.90223 8.882224
v -41.3451 32.89587 9.049793
v -41.67802 32.53704 8.816046
v -42.00861 32.34718 8.521371
v -42.33938 32.32809 8.323029
v -42.49741 32.19716 8.114093
v -42.99907 32.02909 7.776211
v -42.98242 32.25578 7.81008
v -65.5815 14.76932 -41.54869
v -8.12381 75.24161 17.27188
v -34.01556 33.64226 12.86197
v -34.61074 33.49709 12.52782
v 31.81455 15.61159 2.07278
v -21.70534 36.0879 17.47719
v -21.84781 36.33065 17.49541
v 26.65939 20.6984 4.265674
v 27.71789 20.66932 4.821279
v 26.42946 20.93618 4.95352
v 27.25802 20.79564 4.55194
v 27.3469 20.68962 4.317609
v 28.29389 20.49622 3.902085
v 26.79599 21.07003 5.803513
v 22.7048 34.51487 15.837
v 21.3232 33.48492 15.82659
v -7.329724 76.12821 16.97825
v 36.57929 14.61284 -0.651033
v 37.17849 15.4062 -1.367028
v -6.11049 76.32665 16.98194
v 15.37167 16.68662 1.9167
v 15.23483 16.6552 1.716886
v 16.88471 32.93574 16.77098
v 16.95601 32.72458 16.59613
v -29.67775 33.8399 14.55322
v 28.6228 32.09222 12.76758
v 20.94054 31.02907 14.35423
v 21.71212 31.39508 14.37293
v -28.54491 11.4609 4.703973
v 29.66721 15.30466 2.594588
v -29.13812 10.74614 4.731303
v 1.063138 -17.6679 19.48979
v 28.07181 22.58838 7.257864
v -35.2445 33.32602 12.24057
v 57.47956 42.40908 -24.033
v 27.92689 22.14217 7.523933
v 26.67911 33.63399 14.27929
v 26.47834 33.2167 14.13162
v 26.96706 32.88774 13.78732
v 26.56931 32.41139 13.5642
v 27.37846 32.47266 13.41928
v 26.61461 31.94087 13.30509
v -24.37474 20.5549 4.75109
v -41.60513 32.88571 8.922035
v -35.30483 33.64322 12.32734
v -11.75491 -17.43223 16.22195
v -12.72732 -17.52025 16.60974
v -11.91932 -17.66634 15.93173
v 12.58814 75.69389 15.32069
v 25.26612 16.43695 3.064991
v 26.58859 16.06128 2.864557
v 25.07974 15.49464 3.150128
v 24.51777 16.12617 3.187741
v 32.88602 11.6806 2.440859
v 32.79925 12.07828 2.377182
v 25.57441 21.84355 7.157342
v 25.60202 21.65549 6.877325
v 25.93662 21.6893 7.174335
v 25.41057 21.83627 6.914382
v 26.32756 21.99329 7.333927
v 25.97548 21.88 7.4337
v 26.474 21.76836 7.239399
v 24.85139 21.47206 5.986486
v 27.17695 34.09634 14.26045
v -32.0671 12.13588 4.029026
v -31.23993 13.16804 3.748021
v -36.94868 33.32973 11.38525
v 7.121374 -40.68695 9.374107
v 33.90618 32.65929 10.94139
v -5.508634 -39.36397 11.45801
v 27.40672 21.33299 6.716744
v 27.96894 21.34097 6.963639
v 28.10935 20.62628 6.314666
v 27.69976 20.93343 6.252994
v -48.2267 32.23335 2.52853
v -29.97797 23.0258 7.594479
v -24.76712 20.31897 4.701735
v 25.41822 30.90905 12.99795
v 37.34801 18.11827 -0.2813965
v 16.02024 19.93206 6.205528
v -28.71424 34.7616 15.12784
v -48.50916 32.98969 2.041331
v -40.70712 72.72732 3.848258
v -10.25459 -16.65146 19.24195
v 35.97565 20.66903 3.132123
v -39.72858 20.04302 2.165575
v -39.61024 20.06242 2.198517
v -28.5441 10.90761 4.799663
v -29.20295 11.27423 4.712517
v -10.89223 -17.4147 15.70415
v -11.60714 -17.70508 15.6187
v -65.45922 15.08678 -40.20135
v -34.17297 32.69172 12.42313
v -32.68105 32.94725 13.16579
v -26.45632 24.6558 9.238714
v 19.23117 19.57867 3.829985
v 34.61833 17.42429 0.8286322
v -35.06127 21.94031 5.107837
v -34.64752 21.96666 5.0046
v -25.18412 21.02068 5.436565
v 32.15487 32.45031 11.6251
v 32.06772 31.61677 11.29704
v -19.75743 32.1416 16.48243
v 16.77859 32.93558 16.82224
v 34.74263 16.82265 0.4015409
v 29.66427 12.4103 3.219265
v -23.89014 19.51363 4.7185
v -24.51407 19.74231 4.600415
v 16.61279 18.28533 3.324564
v 26.03148 31.24595 13.07686
v 29.97187 11.82497 3.330334
v -32.81823 15.99193 2.798518
v -33.74712 16.46639 2.45991
v -34.04166 16.54924 2.395443
v 31.73468 19.808 3.469177
v -30.81206 22.72856 7.483407
v -33.30278 22.12267 7.34397
v -32.5978 13.53684 3.339643
v -38.81347 19.52586 1.950444
v 25.82869 21.38879 6.434796
v 25.45341 21.55813 6.57575
v 26.32709 21.24257 6.594523
v 16.2487 19.68658 6.001726
v -41.99496 32.47723 8.428861
v -42.36617 32.39376 8.181508
v -42.48984 32.57357 8.125686
v -42.72291 32.36293 8.05877
v 1.444884 -16.92834 18.22931
v 6.208081 -17.07151 17.91652
v 4.540019 -16.91514 18.96215
v 1.706142 -17.53537 20.3811
v 4.720931 -17.33542 16.23655
v 4.600366 -17.83761 15.26092
v 3.674556 -17.67885 15.67817
v -29.2965 16.1285 3.19555
v -27.78915 13.02376 4.204885
v -28.6948 12.26808 4.449719
v -28.26629 15.24547 3.465619
v -29.64742 12.44912 4.348473
v 25.63817 22.6824 7.474142
v 25.17829 22.71711 7.509409
v -39.53954 17.82652 -0.3535782
v -41.6357 18.89439 -0.1849855
v -40.06734 18.16705 -0.4710789
v -41.47413 18.96606 0.1556971
v -40.896 20.34226 1.06962
v -41.01433 19.48744 0.8938234
v 8.996264 -17.86355 17.0373
v 6.956835 -18.02036 15.32843
v 20.00467 21.47301 7.123127
v 20.28851 21.29359 6.853788
v 19.99732 21.04687 7.021013
v -20.2557 19.48951 4.938543
v -21.12456 19.16545 4.408182
v -20.90755 19.53864 4.973633
v -21.70986 19.05202 4.149956
v -8.360504 -16.69977 16.46921
v -12.13678 -17.31215 16.70027
v 21.07266 14.16712 3.286922
v 30.60456 15.05168 2.55316
v 33.51135 12.29852 1.998525
v 32.59956 12.60959 2.226313
v 30.38871 14.81523 2.572026
v 30.42981 14.82697 2.543789
v 29.54556 14.793 2.638149
v 17.50013 15.30637 2.605208
v 18.63923 14.34755 3.089309
v 36.11016 17.9625 0.6064203
v 37.30598 18.40596 -0.3927722
v 37.84915 18.36171 -0.7128069
v 36.12929 16.13017 -0.8110697
v 36.38116 15.47797 -0.7642309
v 37.48418 15.94644 -1.486545
v 37.19762 16.9978 -0.5497343
v 37.16039 17.78825 -0.177654
v 37.82956 18.08057 -0.8710574
v 35.87203 17.14831 0.7327887
v 16.14482 20.48112 6.50279
v 16.1989 19.78641 5.992802
v 18.59028 19.3747 3.842472
v 19.36887 19.92118 4.451374
v 16.03767 18.62809 4.650126
v 17.3805 20.37331 5.936027
v 17.33455 20.73232 6.375496
v 15.73496 18.3255 3.892306
v 16.25756 18.42314 3.916259
v 24.94601 21.54531 5.96183
v -24.57638 20.53032 4.830625
v -23.27981 19.91832 3.744432
v -23.41006 19.83715 3.816625
v -22.96553 19.69639 3.593169
v -23.74856 20.14465 3.952117
v 28.5141 22.26563 7.393155
v 29.23316 22.22884 7.016032
v 28.35042 22.61792 7.070219
v 28.42937 22.43843 7.064246
v 29.12693 21.9754 7.466432
v 28.9873 21.92052 7.235943
v 27.13073 22.42602 7.730214
v -20.25537 16.29091 2.335352
v -20.12143 16.72249 2.099737
v 25.00719 33.09649 14.51377
v 25.92229 32.96659 14.16939
v 25.53657 32.59023 14.07369
v 10.46108 75.60769 15.90776
v -23.53131 36.24954 16.97579
v -26.4103 23.67301 8.491988
v -28.79971 23.10653 7.748817
v -26.89324 23.61561 8.336534
v -28.56807 22.51352 7.061595
v -36.88642 21.47641 4.259867
v 34.27559 19.59854 3.915325
v 34.29294 19.53464 3.862058
v -31.8709 22.61049 7.610217
v -32.63955 22.27456 7.707649
v -30.65986 22.51141 7.559686
v -30.50994 22.39965 7.45789
v -31.74974 22.40978 7.855536
v 21.14911 33.5399 15.89591
v 21.56114 33.19378 15.47511
v 21.31606 33.24536 15.67224
v 21.19204 33.66275 16.01496
v -32.21835 34.70588 13.81758
v -25.42536 12.68692 4.26175
v -23.80538 13.43497 3.8976
v -24.80973 13.69817 3.720397
v 22.06151 31.69083 14.42757
v 4.223128 -18.32652 15.3034
v -36.90395 21.57783 4.104631
v 20.66776 14.41739 3.144324
v -18.61564 16.30066 2.927392
v -19.08044 17.02176 2.803612
v -20.68798 17.234 2.558534
v -20.17836 16.76305 2.319309
v -19.91991 16.94025 2.327275
v -19.31273 17.68884 3.441311
v -19.91002 17.53097 2.904923
v -19.5185 17.04452 2.578858
v -20.16216 16.62605 2.205767
v -24.90229 20.36178 4.552361
v 25.60648 14.04412 3.232902
v -12.64318 -18.09378 15.26388
v -11.62054 -17.8393 15.25584
v -12.35308 -17.93097 15.42357
v 20.99443 14.73449 3.076661
v 22.34991 14.30741 3.199501
v 27.79229 14.697 2.858706
v 26.39983 22.4595 7.576828
v -35.66416 21.85781 5.214069
v -33.4796 22.22403 6.677367
v -32.98053 22.3251 7.142268
v -34.89688 22.01318 5.724085
v -32.63526 22.30419 7.429218
v -32.79316 22.23029 7.674495
v -34.13334 22.11414 5.996469
v -35.27843 22.09116 6.090376
v -35.51058 22.00252 5.67625
v -36.29501 21.72579 4.85182
v -29.531 22.14835 6.33615
v -32.03402 22.24148 6.689238
v -32.61425 21.97413 5.826877
v 19.53826 14.50917 3.020545
v 9.053898 75.89816 16.01587

# 25996 faces
f 1 2 3
f 1 4 2
f 1 5 4
f 6 5 1
f 7 8 3
f 3 8 1
f 7 9 8
f 9 7 10
f 7 11 10
f 7 3 11
f 11 3 12
f 13 8 9
f 14 9 15
f 16 13 9
f 16 9 14
f 1 8 6
f 17 6 8
f 3 2 12
f 17 18 6
f 13 19 17
f 19 18 17
f 13 16 19
f 20 19 16
f 21 19 20
f 6 18 22
f 22 18 23
f 2 4 12
f 24 12 4
f 12 24 25
f 26 24 4
f 27 28 25
f 25 29 27
f 30 28 27
f 30 27 31
f 25 24 29
f 32 28 33
f 28 30 33
f 34 33 30
f 34 30 35
f 24 26 29
f 27 29 26
f 27 26 36
f 37 36 26
f 38 37 39
f 39 37 26
f 37 38 40
f 41 42 38
f 43 39 26
f 44 37 45
f 45 37 40
f 38 39 46
f 43 46 39
f 44 36 37
f 47 41 38
f 38 46 47
f 46 48 47
f 23 48 46
f 49 50 48
f 49 48 18
f 23 18 48
f 48 50 51
f 52 47 48
f 53 54 47
f 54 41 47
f 52 53 47
f 55 54 53
f 42 54 55
f 41 54 42
f 40 42 55
f 53 56 55
f 57 55 56
f 53 58 56
f 59 58 53
f 57 45 55
f 40 55 45
f 45 57 60
f 61 60 57
f 60 61 62
f 63 62 61
f 57 64 61
f 59 65 58
f 66 53 52
f 67 68 66
f 67 66 52
f 59 53 66
f 69 36 70
f 71 70 44
f 44 70 36
f 72 69 70
f 72 70 73
f 74 75 70
f 75 73 70
f 76 75 77
f 77 75 74
f 70 78 74
f 70 71 78
f 78 71 79
f 45 79 44
f 79 71 44
f 73 80 72
f 31 69 35
f 69 72 35
f 72 80 35
f 80 73 81
f 82 63 83
f 83 63 64
f 61 64 63
f 80 81 34
f 84 34 81
f 43 26 4
f 43 5 85
f 27 69 31
f 83 64 65
f 28 86 25
f 87 86 32
f 32 86 28
f 86 87 88
f 89 88 87
f 32 90 87
f 90 89 87
f 90 91 89
f 92 93 89
f 94 93 92
f 91 92 89
f 88 89 95
f 93 95 89
f 96 95 93
f 97 96 93
f 98 96 97
f 97 93 99
f 94 99 93
f 96 100 101
f 98 100 96
f 100 102 101
f 102 103 101
f 104 103 105
f 106 105 103
f 102 106 103
f 96 101 95
f 88 95 103
f 95 101 103
f 107 106 102
f 88 103 86
f 86 103 104
f 107 102 108
f 108 109 107
f 97 99 98
f 110 98 111
f 99 111 98
f 111 99 112
f 94 113 99
f 107 109 10
f 114 10 109
f 115 113 116
f 113 94 116
f 117 115 118
f 115 116 118
f 110 102 98
f 119 111 120
f 120 111 112
f 119 121 111
f 122 121 119
f 123 122 124
f 122 125 124
f 119 125 122
f 126 124 127
f 127 124 125
f 120 112 128
f 99 128 112
f 120 128 129
f 127 125 130
f 130 125 120
f 64 57 56
f 81 73 75
f 109 131 114
f 5 22 85
f 62 132 60
f 133 62 63
f 82 133 63
f 134 133 82
f 135 132 133
f 136 132 135
f 137 135 138
f 135 139 138
f 138 139 140
f 137 138 141
f 132 62 133
f 142 132 136
f 143 144 83
f 144 82 83
f 138 145 141
f 146 141 145
f 140 145 138
f 123 121 122
f 121 123 147
f 148 147 123
f 148 123 149
f 150 149 123
f 150 123 151
f 151 123 152
f 124 152 123
f 84 81 153
f 81 154 153
f 155 154 81
f 156 59 157
f 66 157 59
f 158 159 157
f 159 156 157
f 157 160 158
f 161 160 68
f 162 161 163
f 162 164 161
f 165 164 166
f 164 162 166
f 167 83 65
f 168 50 49
f 34 35 80
f 169 170 126
f 124 126 170
f 84 171 34
f 172 171 173
f 84 173 171
f 174 171 172
f 91 174 175
f 176 175 174
f 134 139 133
f 139 135 133
f 167 65 177
f 64 56 58
f 69 27 36
f 134 82 178
f 82 144 178
f 179 178 144
f 179 144 143
f 180 178 181
f 179 181 178
f 182 180 181
f 183 182 181
f 183 181 184
f 179 184 181
f 185 183 184
f 185 184 186
f 184 179 186
f 187 178 188
f 178 180 188
f 188 189 187
f 189 188 190
f 188 191 190
f 180 191 188
f 134 178 187
f 139 134 187
f 139 187 192
f 182 183 193
f 194 183 195
f 185 195 183
f 185 196 195
f 197 195 196
f 182 193 198
f 194 193 183
f 182 198 191
f 191 198 199
f 198 200 199
f 193 201 198
f 201 200 198
f 202 199 203
f 200 203 199
f 204 179 205
f 204 205 206
f 207 204 208
f 208 204 209
f 204 206 209
f 179 207 186
f 179 204 207
f 205 179 143
f 206 210 209
f 211 209 210
f 210 206 156
f 211 210 212
f 159 210 156
f 213 210 159
f 210 214 212
[truncated: 450,025 more chars]
