# Supplementary material for: Simulation of facial growth based on longitudinal data: Age progression and age regression between 7 and 17 years of age using 3D surface data
Source: PLoS One. 2019 Feb 22;14(2):e0212618. doi: 10.1371/journal.pone.0212618 (PMC6386244; doi:10.1371/journal.pone.0212618)
Supplement: S1 File — (ZIP) [file pone.0212618.s001.zip › F/09.obj]

# Generated in Morphome3cs 


# 13193 vetices
v 42.65066 -25.56207 -3.620517
v 41.86956 -25.01518 -2.538385
v 41.25551 -26.29245 -2.366338
v 42.79172 -23.03632 -2.885287
v 43.59713 -23.96261 -4.138577
v 43.88218 -25.21351 -5.00364
v 41.021 -27.7023 -2.664373
v 42.37196 -27.61056 -4.164555
v 41.74463 -29.08503 -4.0942
v 40.25116 -28.67731 -2.267314
v 39.76881 -26.9383 -1.122811
v 40.09091 -23.83365 -0.4364171
v 44.13942 -27.65974 -6.423897
v 42.88821 -29.94215 -5.894427
v 41.34583 -30.92998 -4.501393
v 44.15783 -29.81773 -7.55972
v 43.96944 -26.49549 -5.670909
v 45.47228 -25.06257 -7.158494
v 45.6524 -27.02965 -8.3537
v 45.02242 -29.04981 -8.454028
v 45.78127 -28.36386 -9.281915
v 44.39262 -23.78496 -5.108095
v 45.28973 -23.70204 -6.31168
v 41.22411 -22.6202 -1.148574
v 40.23164 -22.07184 -0.08847836
v 43.24929 -20.86646 -2.779725
v 41.79316 -18.60052 -0.7749704
v 40.2601 -20.46738 0.2379716
v 42.16531 -20.17193 -1.459928
v 39.70866 -17.85071 1.131377
v 41.01304 -17.36123 0.1125313
v 38.25253 -20.09616 1.900171
v 38.82134 -18.86444 1.663082
v 38.68801 -16.39837 2.02101
v 39.86765 -16.64228 1.129868
v 43.35931 -18.07735 -2.27718
v 43.87312 -18.54862 -2.927651
v 44.73273 -19.38111 -4.098585
v 43.9297 -20.9057 -3.540699
v 45.64631 -16.95099 -4.638587
v 45.76551 -19.51448 -5.48905
v 45.70013 -18.16745 -4.991501
v 43.68415 -22.38832 -3.716988
v 44.41528 -16.32003 -3.088163
v 45.45795 -16.09887 -4.237074
v 44.82261 -21.64521 -4.905138
v 46.17676 -20.76921 -6.471997
v 46.23356 -22.30299 -7.119792
v 46.59909 -25.36013 -9.028995
v 47.04488 -23.36281 -8.825624
v 47.5012 -21.83342 -8.897724
v 47.47416 -20.71191 -8.388107
v 47.57952 -18.36145 -7.700166
v 46.5816 -18.47824 -6.26769
v 46.73988 -16.8779 -6.041219
v 47.8565 -15.67333 -7.303936
v 46.92613 -15.17738 -5.898545
v 48.46208 -15.91226 -8.261765
v 49.66423 -16.80157 -10.58658
v 46.36053 -13.92493 -4.994759
v 47.37668 -13.41425 -6.156211
v 46.41289 -12.53779 -4.825432
v 47.47461 -12.00621 -6.072967
v 48.25005 -13.80563 -7.440088
v 49.39914 -15.28251 -9.554286
v 48.75824 -19.07277 -9.89425
v 48.35325 -21.2891 -10.13526
v 49.23597 -20.55445 -11.3782
v 42.11649 -17.31997 -0.8951248
v 43.16525 -15.45446 -1.661202
v 44.11427 -15.35301 -2.608298
v 42.06645 -16.00918 -0.6707263
v 42.39068 -14.4511 -0.8602218
v 43.93691 -13.65247 -2.253837
v 42.56488 -13.44369 -0.938334
v 41.92825 -12.8294 -0.3462364
v 43.29255 -12.52387 -1.553495
v 44.45103 -14.35344 -2.847503
v 45.08751 -14.68055 -3.600675
v 40.62012 -15.50118 0.6191335
v 40.0987 -14.1438 1.080687
v 48.5344 -10.06648 -7.197902
v 49.33602 -12.55342 -8.743585
v 37.97606 -15.45012 2.549146
v 44.31253 -22.83066 -4.646884
v 38.57861 -22.29927 1.229786
v 37.47529 -20.98611 2.292488
v 36.8988 -22.067 2.491561
v 36.13055 -21.19977 3.158004
v 36.57915 -19.59513 3.112767
v 34.27241 -20.04385 4.407548
v 33.54459 -21.51277 4.636355
v 34.74799 -23.69649 3.53849
v 33.3698 -23.7278 4.356139
v 35.71282 -23.23092 3.046256
v 35.81771 -24.7378 2.627228
v 34.94659 -26.1254 2.84634
v 35.19573 -27.51034 2.291039
v 33.28837 -26.189 3.83228
v 36.2888 -26.30409 1.90303
v 36.75124 -24.5165 2.04319
v 36.7035 -27.30753 1.282256
v 37.83894 -24.98484 1.132321
v 38.79659 -23.39668 0.7850386
v 39.19247 -24.71993 0.1047945
v 38.04585 -26.53607 0.5136548
v 38.62247 -28.64942 -0.7414788
v 37.28121 -29.35815 0.1214242
v 38.39669 -30.11331 -1.106722
v 35.81226 -29.08831 1.348266
v 33.10062 -28.71408 3.162076
v 32.25082 -26.63773 4.243972
v 32.24671 -24.17232 4.828033
v 40.34942 -30.47795 -3.146676
v 31.24063 -23.99036 5.316632
v 32.05252 -23.02611 5.126024
v 30.49956 -24.62251 5.507617
v 30.41546 -22.64918 5.889362
v 31.43576 -28.84111 4.025216
v 30.72121 -27.24308 4.818517
v 32.84832 -30.18838 2.821965
v 31.55897 -30.24789 3.503985
v 32.22495 -32.24912 2.44051
v 30.49628 -31.31037 3.686706
v 30.39682 -28.83231 4.515574
v 29.10024 -31.76433 4.244298
v 28.9826 -29.38867 4.985304
v 31.50432 -26.11139 4.73543
v 29.84276 -26.0019 5.485605
v 28.29843 -27.89539 5.633344
v 38.80895 -31.72679 -2.210131
v 45.59243 -12.70886 -3.942645
v 46.72137 -10.95842 -5.04003
v 48.508 -8.45968 -6.989598
v 45.75991 -9.497447 -3.895656
v 44.74793 -11.1126 -2.909554
v 44.65576 -9.634417 -2.786834
v 45.52554 -8.194093 -3.584955
v 47.16632 -8.116068 -5.326687
v 45.10278 -6.482488 -3.098527
v 44.40672 -8.630255 -2.513543
v 44.59306 -12.55869 -2.820918
v 49.79623 -11.53554 -9.231002
v 49.76263 -10.2404 -8.961847
v 44.49071 -7.123228 -2.533254
v 43.41099 -6.991085 -1.576429
v 34.37677 -29.71725 2.069684
v 35.0705 -31.62583 0.8685178
v 33.2913 -32.67247 1.609472
v 33.60294 -33.79155 0.9624705
v 32.3919 -33.62098 1.807266
v 31.05465 -33.13602 2.774015
v 37.8653 -13.91557 2.641611
v 38.44376 -13.08479 2.256907
v 39.85918 -13.20243 1.257293
v 50.37312 -16.65932 -11.84851
v 49.83027 -18.35373 -11.51641
v 50.76115 -18.61872 -13.55695
v 50.86103 -17.37649 -13.15212
v 50.4387 -19.89505 -13.47124
v 49.36684 -21.51938 -12.13617
v 48.53451 -23.64717 -11.56949
v 48.62722 -22.18221 -11.03564
v 50.25166 -22.04021 -14.23114
v 50.31796 -23.29546 -15.11305
v 49.62822 -23.79662 -13.89389
v 50.10372 -13.96693 -10.36795
v 47.69741 -24.93327 -10.70161
v 28.44902 -32.90581 4.200723
v 29.66917 -32.74759 3.647905
v 37.62297 -17.72388 2.621208
v 35.42239 -16.42589 4.069511
v 36.64068 -15.6365 3.367427
v 35.58075 -18.76812 3.815705
v 34.5111 -18.53232 4.436675
v 33.98648 -16.59882 4.831562
v 50.07584 -15.11987 -10.71079
v 49.85264 -8.281528 -8.801204
v 50.86185 -10.40479 -10.75365
v 50.51229 -6.76425 -9.58397
v 51.35046 -7.285139 -10.97752
v 51.54518 -5.713103 -11.15975
v 52.11592 -6.812324 -12.30101
v 51.63029 -8.44531 -11.63719
v 52.29445 -8.828104 -12.98881
v 51.738 -9.920385 -12.16914
v 48.68123 -6.383643 -7.036948
v 49.9949 -5.525366 -8.756192
v 49.17291 -4.384652 -7.608437
v 50.55225 -4.305089 -9.544101
v 51.22531 -5.030722 -10.57586
v 46.96686 -5.655907 -4.975946
v 52.89391 -4.937281 -13.56584
v 53.16565 -6.439035 -14.30741
v 52.97709 -8.143177 -14.25837
v 52.42879 -9.934776 -13.55409
v 53.44277 -10.00186 -15.92814
v 52.07402 -4.253272 -11.96278
v 51.70881 -2.755103 -11.32893
v 52.74584 -2.822639 -13.15092
v 53.48271 -3.08999 -14.60526
v 51.70355 -0.7148805 -11.45768
v 52.5149 -1.771039 -12.7414
v 51.43661 -12.77013 -12.44616
v 50.54865 -13.17372 -10.93375
v 51.05466 -14.45109 -12.31049
v 51.92583 -10.95125 -12.85014
v 52.83022 -12.98086 -15.64987
v 51.97282 -13.37149 -13.80283
v 51.54242 -15.89075 -13.93211
v 52.44102 -13.98893 -15.12807
v 53.00125 -15.22694 -17.2346
v 52.0329 -18.25871 -16.35106
v 52.50406 -16.68207 -16.73688
v 47.96948 -4.774834 -6.102193
v 46.67525 -3.471245 -4.665881
v 48.04998 -3.142926 -6.215017
v 31.37753 -20.98915 5.717343
v 53.78687 -14.12147 -18.95943
v 53.92229 -12.49811 -18.37408
v 53.43982 -15.76887 -18.89789
v 43.94172 -5.544261 -2.005387
v 45.42292 -4.744615 -3.35954
v 45.79798 -3.057591 -3.769044
v 44.44262 -2.484891 -2.580394
v 44.98873 -1.281492 -3.208807
v 46.72378 -1.30613 -4.893728
v 43.65285 -1.171795 -2.079545
v 43.78823 -3.284729 -1.954579
v 42.55342 -6.679428 -0.8805303
v 41.95634 -5.162658 -0.4377987
v 42.14492 -3.486001 -0.6793553
v 43.10633 -2.161731 -1.494713
v 42.23084 -8.846484 -0.6481736
v 40.99119 -6.732611 0.2398352
v 39.63448 -7.361499 1.160924
v 40.2695 -8.36209 0.7764251
v 41.39709 -10.7554 0.07021532
v 43.51048 -9.898438 -1.704185
v 41.86838 -11.7063 -0.2927197
v 43.70179 -10.93918 -1.89402
v 40.40731 -5.727291 0.6138593
v 53.68406 -7.395122 -15.71278
v 54.53132 -7.680552 -18.01653
v 54.09212 -8.754779 -17.18045
v 54.59098 -9.016267 -18.70404
v 54.08794 -10.10917 -17.72027
v 54.44878 -6.477676 -17.40373
v 55.29551 -6.515062 -19.90555
v 55.31662 -7.390666 -20.37086
v 55.03232 -9.176459 -20.2747
v 47.75233 -22.88333 -9.805977
v 48.41029 -25.72667 -12.50512
v 47.30408 -26.12499 -10.63745
v 44.97467 -13.43401 -3.323179
v 38.09941 -33.34831 -2.347385
v 38.65807 -34.96635 -3.695524
v 40.43178 -33.63626 -4.879547
v 40.60833 -34.36264 -5.504851
v 38.82266 -36.45425 -4.723978
v 39.33891 -37.22301 -5.757678
v 37.2355 -37.16376 -3.536434
v 37.9135 -38.48476 -4.970356
v 35.42371 -39.2864 -3.106776
v 36.3182 -37.57516 -2.929327
v 39.08935 -38.43362 -6.25034
v 38.29345 -39.44979 -6.010612
v 40.14074 -37.41349 -6.836597
v 34.80107 -37.23701 -1.517517
v 33.45532 -38.74389 -1.25553
v 36.45613 -40.3494 -4.627073
v 36.42862 -35.9135 -2.164882
v 35.75647 -34.87423 -1.085872
v 33.9784 -36.25573 -0.4351517
v 33.08551 -37.2597 -0.2964031
v 33.2609 -35.90215 0.2354176
v 32.68157 -35.17548 0.9429528
v 35.37348 -34.25763 -0.4872552
v 36.12928 -33.41981 -0.6841828
v 37.40911 -34.59525 -2.332684
v 36.42209 -31.83523 -0.1988084
v 34.44367 -33.51981 0.5193259
v 36.12323 -30.40442 0.6285655
v 34.31059 -41.668 -3.448715
v 33.1984 -40.81166 -2.080672
v 41.5539 -31.54547 -5.060954
v 42.57532 -31.74607 -6.45848
v 41.38454 -34.5521 -6.566374
v 42.49419 -33.48521 -7.374011
v 52.96565 -11.62201 -15.37904
v 52.48765 -0.4456235 -12.78005
v 50.7597 -1.416605 -9.922607
v 50.34498 -0.2145711 -9.450745
v 44.01571 -11.88597 -2.202751
v 54.49769 -10.75068 -19.3122
v 55.37377 -9.512479 -21.65937
v 55.64886 -10.48803 -23.52234
v 55.16993 -10.81051 -21.73819
v 55.1427 -12.0952 -22.58617
v 54.02578 -5.472916 -16.10278
v 54.98299 -5.073412 -18.52163
v 54.13782 -2.577819 -15.97323
v 55.10085 -3.042533 -18.36991
v 46.3461 -27.52652 -9.761228
v 49.94176 -2.678841 -8.659234
v 46.70514 0.7989695 -5.248383
v 40.57725 -11.96056 0.7093718
v 37.1535 -14.37009 3.084305
v 40.57256 -10.78985 0.6839799
v 49.60308 -25.28563 -14.7313
v 51.26221 -21.70552 -16.43834
v 43.35993 -31.41849 -7.342884
v 34.4377 -13.49833 4.559034
v 35.13686 -14.46577 4.236988
v 32.69737 -16.77615 5.449227
v 31.33066 -15.23989 6.02267
v 32.44303 -14.13632 5.527397
v 31.45119 -16.66995 5.992053
v 32.20331 -12.95815 5.536695
v 30.78934 -13.93596 6.181768
v 31.28477 -17.93181 6.015991
v 29.52409 -16.93059 6.713418
v 33.29626 -13.02333 5.079756
v 29.97953 -12.79645 6.370359
v 32.09581 -10.17654 5.229671
v 29.23792 -9.969149 6.196839
v 29.45989 -11.76111 6.427648
v 31.09455 -9.861188 5.541318
v 44.17331 -0.03551657 -2.703308
v 44.04079 1.595676 -2.966318
v 44.60324 2.457441 -3.666107
v 45.71357 1.373018 -4.380045
v 43.18327 3.016411 -2.674901
v 43.10967 0.9054986 -2.090678
v 43.58695 5.25285 -3.561093
v 42.72292 3.441197 -2.434995
v 44.59272 4.035606 -4.082651
v 45.75427 -29.86803 -10.10441
v 45.11001 -30.84682 -9.62885
v 43.70887 -32.40292 -8.439521
v 46.13626 -30.99823 -11.49678
v 45.27452 -32.71929 -11.13102
v 44.47992 -32.42389 -9.645449
v 46.48713 -28.50788 -10.56419
v 47.28986 -28.9043 -12.21335
v 47.11933 -27.99491 -11.35741
v 47.1437 -30.10746 -12.73748
v 46.9539 -27.21093 -10.62503
v 47.79646 -26.99447 -12.05328
v 48.16326 -27.51275 -13.0827
v 48.10739 -28.65122 -13.72718
v 48.76535 -26.53231 -13.71283
v 48.74011 -27.95256 -14.57206
v 47.72519 -29.88347 -13.78635
v 46.15958 -33.37476 -13.16767
v 45.21418 -33.96424 -11.87749
v 45.71487 -35.72667 -14.14132
v 46.58072 -34.09282 -14.53191
v 45.07037 -35.2351 -12.57666
v 44.42879 -34.40556 -10.88468
v 44.06595 -37.16672 -12.31154
v 44.05173 -35.761 -11.23222
v 43.32158 -37.5795 -11.41836
v 43.26842 -35.5973 -9.892106
v 44.89777 -37.19585 -13.78917
v 42.45969 -37.79329 -10.25913
v 41.72193 -39.73677 -10.63042
v 42.12046 -40.752 -12.01672
v 41.35 -38.11482 -8.897553
v 40.94505 -39.6837 -9.494272
v 44.10786 -38.87014 -13.73349
v 42.87924 -40.89419 -13.33341
v 41.76882 -35.63396 -7.76788
v 42.88131 -34.41414 -8.535065
v 48.46656 -29.33114 -14.91973
v 49.02588 -28.6347 -15.69347
v 48.58192 -30.25082 -15.86694
v 43.96546 -33.74465 -9.69556
v 49.29243 -27.0006 -15.14981
v 49.90112 -26.94528 -16.58554
v 49.77637 -27.87692 -16.95244
v 49.73622 -26.22238 -15.6405
v 40.45229 -36.13918 -6.382068
v 40.32382 -40.84885 -9.498582
v 44.55768 -39.88559 -15.37123
v 44.08081 -41.95509 -16.31907
v 43.01304 -42.24901 -14.72228
v 45.04989 -40.91896 -17.17579
v 44.51435 -42.68426 -17.76957
v 43.42918 -43.43546 -16.47729
v 44.12181 -44.52216 -18.83579
v 45.14655 -42.85529 -19.22851
v 46.30515 -40.32495 -19.20767
v 40.45846 -39.13437 -8.427738
v 40.26604 -38.02596 -7.397725
v 39.85736 -40.3249 -8.471516
v 39.4136 -39.74599 -7.504268
v 38.60149 -40.32135 -6.927521
v 38.99135 -41.82626 -8.46766
v 37.6185 -40.23495 -5.782032
v 36.32764 -41.31264 -5.081888
v 36.98893 -42.6525 -6.649292
v 35.44656 -42.01799 -4.67338
v 50.55925 -27.02401 -18.36689
v 51.16928 -25.38846 -18.86606
v 50.23788 -25.22309 -16.19383
v 51.01594 -24.49444 -17.70424
v 51.14659 -23.32968 -17.23406
v 49.40053 -29.05734 -16.90929
v 49.97391 -28.80025 -18.19462
v 50.17314 -29.50387 -19.30585
v 49.306 -30.24766 -17.59866
v 49.16052 -31.82194 -18.55626
v 49.89231 -31.23446 -19.996
v 28.48852 -10.97993 6.629408
v 30.07653 -8.702066 5.668287
v 33.10817 -17.7561 5.217959
v 33.1721 -18.92057 5.099631
v 32.05663 -19.33806 5.595315
v 29.63005 -19.84426 6.521094
v 29.45041 -18.44139 6.687217
v 41.91095 2.455003 -1.608422
v 41.88719 3.546116 -1.861623
v 42.43861 4.320742 -2.426411
v 53.77995 -1.378106 -15.1698
v 54.583 -1.02486 -16.88447
v 54.07358 1.29081 -15.8326
v 53.56216 -0.06506015 -14.7675
v 54.64153 0.9374454 -17.02855
v 55.06398 0.1031614 -17.96256
v 36.64778 -12.01841 3.295283
v 37.97032 -11.23636 2.44187
v 55.03008 -1.56339 -17.99002
v 32.60404 -38.7601 -0.6668862
v 31.75401 -37.38295 0.5441255
v 30.66885 -36.837 1.478806
v 31.60281 -34.99253 1.711937
v 29.23242 -35.67691 2.812593
v 30.32903 -34.72802 2.557588
v 29.78575 -38.08625 1.471924
v 28.04837 -37.65425 2.645641
v 27.88149 -36.534 3.199486
v 46.83732 -31.68782 -13.2473
v 47.31348 -32.7011 -14.95026
v 36.46874 -10.48007 3.25936
v 39.30348 -11.93159 1.62608
v 37.16677 -9.100172 2.722814
v 53.12165 0.1659939 -13.96247
v 53.18611 -1.574528 -14.00604
v 50.42619 -30.35399 -20.79678
v 49.98483 -32.01203 -20.90188
v 49.64328 -33.70362 -21.40669
v 49.3293 -33.14532 -20.07625
v 50.86261 -30.78819 -22.55847
v 50.50125 -32.52937 -22.91737
v 48.22403 -34.45172 -18.37959
v 48.60352 -35.24904 -19.9933
v 48.19473 -32.74614 -16.91764
v 51.14136 -28.08116 -21.01882
v 51.23985 -29.75174 -22.91158
v 38.9746 -6.028252 1.469693
v 38.47465 -7.430484 1.84133
v 40.9146 -3.893187 0.1810641
v 41.3983 -2.389047 -0.276676
v 39.38356 -4.372199 1.121591
v 40.18351 -2.875156 0.5148402
v 38.9772 -3.124152 1.213363
v 27.56162 -28.96198 5.664615
v 35.61908 -8.267077 3.390013
v 35.15016 -10.36296 3.932022
v 28.38231 -26.56933 5.896356
v 28.24832 -25.24501 6.207227
v 33.99763 -10.66717 4.5081
v 33.79916 -9.276208 4.372918
v 34.25894 -8.401325 4.032954
v 33.67498 -12.14264 4.818516
v 35.71551 -13.31406 3.899163
v 51.48618 -24.66286 -19.26332
v 51.89187 -22.77789 -19.0244
v 52.61842 -22.58821 -21.41633
v 52.49993 -23.64999 -21.92768
v 52.49302 -24.83228 -22.9515
v 51.70609 -25.46896 -20.69755
v 53.15359 -22.75031 -23.7596
v 52.93722 -24.10522 -24.14343
v 38.81684 -9.427811 1.780072
v 37.04531 -7.305778 2.569978
v 49.00571 -1.607726 -7.493402
v 47.52208 -0.552942 -5.869749
v 47.50993 -2.013906 -5.69202
v 47.93109 0.4707006 -6.500202
v 34.59837 -7.165076 3.66674
v 52.48185 1.017172 -12.93056
v 51.37985 2.474773 -11.44336
v 52.39692 3.0058 -13.11981
v 50.41822 0.9474688 -9.752597
v 50.80197 3.177199 -10.75976
v 51.8149 4.094179 -12.42025
v 53.36385 3.326548 -14.74449
v 52.70468 4.778197 -13.94263
v 53.57965 4.717391 -15.33666
v 54.16592 2.828355 -16.15923
v 51.33142 5.657179 -12.08424
v 54.78091 2.869313 -17.39927
v 49.50727 1.999899 -8.732677
v 49.58573 3.709493 -9.271529
v 49.11127 0.4342918 -7.905147
v 47.76203 1.797142 -6.592272
v 47.42363 2.715747 -6.446984
v 46.91696 4.514702 -6.433371
v 48.8792 5.069748 -8.793167
v 45.85491 3.230512 -5.014262
v 52.06752 6.811931 -13.41797
v 53.27799 5.935696 -15.03284
v 53.39756 8.463922 -15.62159
v 51.059 9.134389 -12.54813
v 50.31767 6.702506 -11.02119
v 50.36317 8.740581 -11.60885
v 52.17046 9.267111 -13.97612
v 51.51189 11.19129 -13.38593
v 52.28428 11.27772 -14.38057
v 54.00257 7.929844 -16.53038
v 50.56248 11.01595 -12.27544
v 52.26524 12.98 -14.4573
v 52.98286 12.19656 -15.41613
v 52.92052 13.02154 -15.34825
v 53.88496 12.5331 -16.76917
v 53.51576 10.93937 -16.07549
v 35.70656 -5.308842 2.934658
v 37.73026 -4.907311 2.00165
v 53.67969 -11.48837 -17.17725
v 56.01437 -7.724478 -23.16
v 55.83823 -9.251366 -23.40904
v 56.21294 -9.40766 -25.40481
v 56.56395 -7.721941 -25.66965
v 56.41702 -9.348066 -26.4852
v 55.84454 -11.27787 -25.35935
v 42.57174 -44.9478 -16.42916
v 41.9258 -43.89721 -14.37334
v 42.125 -42.26459 -13.26967
v 41.17178 -45.4398 -14.5733
v 40.90083 -44.12982 -12.95629
v 41.14564 -47.17009 -16.21217
v 42.5229 -46.19762 -17.57261
v 39.91781 -48.00599 -15.07422
v 40.17821 -46.29882 -13.84086
v 40.36945 -49.16797 -17.0776
v 38.79047 -49.76682 -15.17956
v 38.38194 -48.36534 -13.13743
v 39.32764 -46.6125 -12.86378
v 37.5161 -47.44972 -11.07488
v 37.53122 -49.15746 -12.6938
v 38.28354 -46.07072 -10.93704
v 36.39914 -49.359 -11.38136
v 35.8096 -48.15092 -9.519077
v 34.51685 -49.62212 -9.280121
v 36.3051 -50.64977 -12.52378
v 37.26741 -50.42152 -13.59498
v 37.5602 -51.39713 -15.09276
v 36.56334 -46.19183 -8.81546
v 36.85174 -45.02946 -8.243225
v 39.17699 -43.77848 -10.20978
v 39.15663 -44.85595 -11.05586
v 35.08234 -51.61136 -11.91187
v 33.04412 -52.98113 -10.83416
v 32.74965 -51.95536 -9.503108
v 33.391 -49.92293 -8.336144
v 41.32648 -42.39185 -12.13377
v 39.92904 -44.42235 -11.78536
v 40.91406 -41.80272 -11.06847
v 40.39109 -41.64086 -10.19466
v 38.80535 -50.66786 -16.23237
v 36.6319 -52.93971 -15.47278
v 38.439 -52.20273 -17.41315
v 37.08043 -53.28522 -16.56303
v 35.11401 -54.21378 -14.79384
v 35.37363 -53.03094 -13.82825
v 35.73322 -55.139 -16.83357
v 38.10334 -53.28188 -18.27542
v 36.57455 -54.60328 -17.49112
v 36.54926 -55.76056 -19.09555
v 35.54766 -56.69916 -18.71287
v 38.00459 -54.02485 -19.12398
v 35.1995 -47.68671 -8.402129
v 33.10583 -49.28038 -7.494895
v 35.52549 -46.23989 -7.640265
v 31.31488 -51.13013 -7.359624
v 31.77827 -49.33962 -6.304105
v 32.94645 -47.88607 -6.207037
v 31.47661 -50.31301 -6.819126
v 31.03932 -49.87928 -6.103109
v 31.95167 -51.64588 -8.40558
v 31.50643 -53.16864 -9.363518
v 30.14224 -52.88135 -7.859227
v 30.25284 -52.04428 -7.237479
v 30.46047 -50.9751 -6.486717
v 39.35828 -45.74134 -12.14655
v 49.10173 6.640231 -9.512365
v 49.45583 8.013835 -10.33361
v 27.55019 -39.06003 2.273076
v 26.65724 -37.7325 3.337286
v 27.40246 -38.28898 2.704206
v 26.4984 -39.3208 2.645355
v 26.51513 -36.3284 3.980892
v 24.83749 -37.21049 4.410846
v 27.19528 -35.46647 3.961295
v 26.12961 -35.65366 4.432072
v 25.53777 -33.95059 5.263129
v 26.53978 -34.46412 4.64155
v 24.59073 -38.62753 3.821483
v 23.9904 -38.68697 4.038021
v 25.17723 -36.07393 4.735091
v 25.08715 -34.89376 5.1896
v 35.8045 -14.85932 3.864715
v 47.2627 -33.84559 -15.75455
v 29.17585 -22.43647 6.384794
v 51.08694 12.47284 -13.00763
v 50.02554 13.52747 -11.85101
v 51.29621 15.12112 -13.21244
v 51.48938 13.45442 -13.50782
v 52.02596 14.5181 -14.15961
v 49.71529 15.0745 -11.38152
v 50.9723 15.76429 -12.73667
v 48.88068 12.94269 -10.65565
v 48.57004 15.17928 -10.13001
v 48.25909 12.89657 -10.01878
v 47.69909 15.24176 -9.240715
v 49.23699 16.0347 -10.66692
v 49.74089 11.22307 -11.38348
v 48.28421 16.62927 -9.391077
v 49.46948 17.50136 -10.46721
v 48.42666 18.53344 -8.692737
v 46.68069 14.7607 -8.316683
v 46.57933 16.76844 -7.45298
v 45.02954 14.73084 -6.767347
v 45.50625 17.26761 -6.030661
v 43.89706 16.53314 -5.067755
v 44.65799 17.23398 -5.27912
v 46.31625 18.63253 -5.964505
v 44.21468 18.17058 -4.198469
v 46.13747 20.7878 -4.125573
v 47.31993 20.26308 -6.047154
v 47.44432 18.48082 -7.463203
v 48.20361 19.66646 -7.701396
v 45.01594 18.89335 -4.344485
v 47.35881 21.42762 -5.237413
v 47.65737 22.61868 -4.793428
v 48.48708 21.95531 -6.540323
v 44.39827 19.72585 -3.091163
v 44.44454 23.08585 -0.4299457
v 45.05567 21.65742 -2.170789
v 46.48407 22.06474 -3.564372
v 43.54768 20.43556 -1.753595
v 43.19373 21.48699 -0.4927623
v 49.0982 21.06175 -8.128044
v 46.95179 23.35589 -3.215133
v 49.45868 24.84303 -6.240832
v 48.34609 24.29288 -4.679962
v 49.87431 21.82405 -8.870171
v 49.57584 19.84793 -9.516791
v 46.16119 24.11732 -1.637322
v 42.97641 22.69883 0.5923709
v 43.83268 24.33536 1.054232
v 42.11788 24.31461 2.498072
v 41.51892 23.04532 1.981825
v 41.43409 22.19273 1.374164
v 42.42878 20.1205 -1.116864
v 41.70295 20.96765 0.1648362
v 46.12309 25.20999 -0.8862212
v 44.33576 25.66417 1.414906
v 45.77468 26.1593 0.1467977
v 41.35726 20.26548 -0.3030773
v 41.98134 19.64344 -1.31319
v 40.50438 20.23337 0.2685463
v 41.11475 19.53213 -0.9378053
v 40.93473 20.70293 0.4667631
v 42.58922 25.66976 3.03125
v 41.13004 24.34387 3.196189
v 40.95353 25.90767 4.43006
v 39.53862 23.62065 3.75913
v 40.16493 25.22029 4.472208
v 38.21697 24.16379 4.944191
v 37.73343 25.25274 5.937961
v 42.88327 19.27659 -2.297451
v 41.54112 18.9738 -1.718642
v 43.56819 26.53971 2.684802
v 40.69366 21.17539 1.045925
v 49.60516 23.81592 -7.159904
v 47.32613 24.76209 -2.778373
v 48.03531 26.06531 -3.05709
v 47.78173 26.89247 -2.208393
v 49.95378 23.37521 -8.055628
v 40.19698 20.74261 1.008449
v 49.06492 27.72853 -3.96839
v 49.4613 26.16098 -5.513021
v 49.44769 27.23455 -4.917282
v 42.82036 26.99034 3.6163
v 38.77315 22.98251 3.831916
v 39.18332 22.33976 2.960185
v 40.14143 22.66096 2.639825
v 37.77232 22.0444 3.876469
v 38.50912 21.74334 3.155022
v 40.47577 28.58053 6.178442
v 39.4948 26.97757 6.00577
v 39.9078 21.69505 2.116675
v 50.21654 25.24935 -7.527035
v 50.71284 24.49965 -8.918009
v 50.81903 23.27821 -9.774299
v 50.59771 26.49472 -7.688626
v 50.91126 25.96629 -8.604462
v 41.62035 26.96408 4.568085
v 42.17671 28.26978 4.745038
v 41.95415 29.25134 5.355867
v 41.20706 29.95983 6.177934
v 42.72996 29.52899 4.776914
v 37.12098 26.80013 7.150805
v 38.55978 27.44023 6.795812
v 43.39384 28.96495 3.972202
v 43.73104 27.95062 3.259414
v 39.30538 28.60034 6.941229
v 40.48249 29.29753 6.482476
v 39.92779 30.00615 7.131105
v 47.30303 12.84215 -9.080043
v 46.13227 13.36805 -7.946194
v 46.55154 11.64897 -8.163662
v 47.53796 11.30387 -9.080913
v 45.44842 12.33706 -7.186883
v 44.0773 14.32584 -6.005593
v 44.24221 15.47871 -5.855124
v 40.206 30.99544 7.280303
v 40.5866 30.7769 6.921829
v 45.31486 27.08714 1.155225
v 44.56468 26.73988 1.798816
v 36.71543 24.31932 5.905466
v 44.40486 29.629 3.187491
v 43.68882 29.65744 3.911105
v 50.70391 21.72342 -10.31101
v 51.83707 23.09372 -11.7753
v 51.95807 24.98612 -11.32563
v 50.30912 20.10006 -10.47638
v 51.37204 21.00146 -11.79007
v 50.83285 19.19889 -11.63989
v 50.34134 17.45682 -11.56735
v 52.06385 18.27352 -13.74377
v 52.03168 16.15781 -14.04942
v 52.97357 17.40947 -15.23744
v 52.84438 14.68308 -15.25107
v 53.13338 20.59353 -14.9569
v 53.29525 19.66792 -15.40993
v 53.87691 19.24701 -16.46587
v 52.39528 20.0759 -13.80499
v 52.78125 21.34992 -14.13693
v 52.38384 21.76861 -13.29009
v 51.69442 20.36359 -12.55051
v 53.03467 22.22012 -14.3834
v 53.65992 21.39596 -15.80468
v 51.45696 27.06675 -9.463451
v 43.42151 15.85001 -5.050125
v 43.38359 14.71721 -5.338541
v 43.43789 13.73617 -5.441069
v 42.37148 14.95216 -4.492994
v 42.54255 15.73472 -4.406033
v 41.80705 15.76135 -3.931153
v 42.33793 16.79655 -3.818962
v 43.25217 16.94384 -4.324559
v 43.21587 18.20028 -3.438634
v 35.90313 24.0452 6.102418
v 35.38823 25.74449 7.317562
v 36.76122 23.22292 5.246676
v 36.21679 22.66127 5.199774
v 35.39437 22.76906 5.887277
v 34.41764 23.42945 6.67481
v 35.33735 22.19375 5.454886
v 34.7857 22.53623 6.146118
v 34.11314 22.81177 6.517095
v 36.53273 21.87668 4.550292
v 34.91854 21.62107 4.772728
v 33.96434 22.38522 6.179548
v 33.13704 24.55998 7.579405
v 34.5845 24.72298 7.117292
v 34.18575 26.03032 8.020318
v 35.59834 26.94254 7.913012
v 35.11052 27.24535 8.287838
v 37.06949 22.01455 4.33892
v 37.5982 27.98802 7.579444
v 38.27237 28.9127 7.693087
v 48.12417 11.41025 -9.715884
v 48.56492 12.17014 -10.27052
v 44.98435 27.98886 1.976496
v 53.59127 16.93944 -16.2113
v 53.70231 14.879 -16.48775
v 54.29116 15.53402 -17.41503
v 55.17622 16.992 -18.93123
v 55.33366 15.51458 -19.25321
v 54.528 14.18206 -17.81519
v 54.7815 13.31178 -18.22797
v 46.23412 27.48486 0.2863015
v 47.07523 28.10055 -0.5479169
v 42.49478 30.52395 5.315878
v 42.8109 30.7257 5.090204
v 43.15759 30.12266 4.567706
v 48.86129 10.94436 -10.42614
v 48.98777 9.163855 -10.09842
v 47.87744 10.15844 -9.163938
v 39.58698 19.69319 0.3091431
v 39.36515 20.53096 1.493739
v 39.41956 21.15324 1.973896
v 56.16461 18.42483 -20.90158
v 55.89062 16.98757 -20.33739
v 54.88939 19.16561 -18.2844
v 55.53082 20.00272 -19.5821
v 54.51623 20.60658 -17.47428
v 36.45967 27.51918 7.867582
v 52.52809 24.86374 -12.57961
v 45.37052 10.56427 -6.680504
v 46.89353 9.995019 -8.092557
v 47.97726 7.625851 -8.523722
v 46.71144 8.436631 -7.422355
v 46.10402 7.753183 -6.604248
v 47.85434 6.153307 -7.929092
v 30.28843 -54.2757 -9.200518
v 27.47699 -54.48276 -7.074587
v 28.50124 -55.80973 -8.951707
v 28.49025 -52.25148 -6.089443
v 26.71168 -53.4945 -5.826246
v 28.60299 -50.90751 -5.15749
v 29.36084 -51.64062 -6.213109
v 31.0195 -54.7757 -10.40726
v 29.76009 -55.49012 -9.803014
v 31.89863 -55.53101 -12.10943
v 29.73713 -57.59069 -11.79526
v 28.78543 -57.17158 -10.38902
v 28.81405 -59.01552 -12.17923
v 27.62248 -57.32217 -9.400899
v 26.79602 -59.07923 -10.05272
v 26.27486 -56.72623 -7.782672
v 25.24466 -58.7341 -8.28165
v 24.01203 -58.81314 -7.239925
v 25.89564 -55.84249 -6.855041
v 25.33595 -60.32566 -9.568163
v 22.89503 -58.16373 -5.89228
v 22.42834 -59.80054 -6.40854
v 21.49861 -58.92114 -5.144878
v 22.24602 -57.26929 -4.868316
v 20.81413 -60.77417 -5.501318
v 22.43011 -62.19453 -7.889457
v 23.43284 -61.69593 -8.634737
v 19.81627 -59.65014 -4.08325
v 19.00229 -61.85877 -4.365457
v 19.79499 -62.12557 -5.236518
v 21.08723 -62.09393 -6.470607
v 18.20295 -63.81573 -4.557065
v 18.75263 -64.3941 -5.394726
v 18.0535 -61.32118 -3.319325
v 17.71748 -62.31691 -3.460958
v 18.33561 -59.74727 -2.94141
v 20.70647 -63.69694 -7.050289
v 20.9091 -58.20251 -4.28149
v 18.82953 -58.18446 -2.630226
v 21.1438 -56.89907 -3.81717
v 24.22381 -54.93165 -5.033863
v 24.60801 -56.14831 -6.059568
v 25.87637 -53.86644 -5.513371
v 17.18877 -63.36216 -3.451262
v 16.42422 -64.62379 -3.342278
v 17.75532 -65.51834 -5.039242
v 30.87234 -57.0696 -12.52999
v 27.41436 -60.24523 -11.82732
v 28.20963 -60.82509 -13.36616
v 26.4829 -62.04217 -12.54586
v 28.26841 -62.00646 -14.91072
v 18.30611 -66.43537 -6.196561
v 20.21581 -65.66332 -7.891103
v 21.89204 -63.87143 -8.51742
v 21.24955 -65.03797 -8.678427
v 21.67538 -65.60178 -9.741878
v 20.6827 -66.38644 -9.111947
v 19.22331 -67.60742 -8.340219
v 18.18454 -68.07096 -7.428578
v 21.45384 -55.61967 -3.396062
v 22.66022 -54.51908 -3.678641
v 23.9166 -53.9366 -4.229297
v 25.00725 -53.68699 -4.800576
v 24.17865 -52.89675 -3.82242
v 21.18095 -54.36876 -2.560947
v 21.74188 -53.26682 -2.408509
v 20.74555 -52.75432 -1.510292
v 22.94515 -52.35418 -2.737324
v 23.87847 -51.62633 -2.950352
v 22.14114 -51.54117 -1.874496
v 20.31689 -56.46929 -2.958591
v 19.09638 -56.15735 -1.910995
v 19.83372 -54.53787 -1.700326
v 18.60963 -56.94915 -1.894544
v 17.74317 -56.86471 -1.239835
v 17.12825 -55.32573 -0.1982986
v 18.90652 -53.4026 -0.5566258
v 18.87493 -51.32708 0.2634106
v 17.74527 -53.13295 0.3287207
v 16.70951 -54.78561 0.3012468
v 16.51362 -57.05206 -0.475052
v 16.68975 -58.69614 -1.288908
v 15.44839 -58.09626 -0.2181845
v 15.4841 -56.6651 0.3296924
v 15.25686 -59.85665 -0.717665
v 14.72289 -57.39378 0.5083791
v 13.93697 -56.57654 1.271816
v 14.1148 -55.22456 1.706636
v 15.69831 -55.25199 0.7611654
v 14.97565 -54.33792 1.575099
v 20.80636 -51.00265 -0.8057964
v 14.16906 -59.30098 0.1608984
v 20.12768 -50.03321 -0.05169225
v 21.70121 -49.78036 -0.8537943
v 23.41338 -49.77041 -1.762527
v 23.59434 -50.91566 -2.428452
v 22.50473 -49.0784 -1.007964
v 22.25107 -48.2002 -0.5392343
v 21.63878 -47.42839 -0.003773013
v 19.56619 -49.27532 0.5065024
v 18.88163 -47.8959 1.280643
v 19.87301 -47.6451 0.7516465
v 18.28046 -49.8899 1.113637
v 15.43881 -52.89432 1.888087
v 13.53316 -54.40899 2.362682
v 16.15796 -53.75208 1.079571
v 16.38204 -60.3772 -1.680828
v 15.21426 -61.92063 -1.370918
v 21.32689 -45.85132 0.6320197
v 23.0382 -46.64796 -0.2252647
v 23.70097 -47.20642 -0.6930817
v 24.06704 -48.02936 -1.239228
v 24.9853 -49.17666 -2.219795
v 14.34129 -63.44635 -1.241162
v 15.35107 -63.71667 -2.106886
v 14.33399 -61.08737 -0.4764757
v 13.25685 -63.54715 -0.518071
v 13.36283 -62.37764 -0.2366565
v 20.12228 -46.49848 0.9086176
v 22.23612 -44.84814 0.7746157
v 19.59957 -45.0523 1.456514
v 21.1114 -43.72685 1.422467
v 15.75865 -51.41311 2.269334
v 16.74858 -52.01559 1.379185
v 19.84406 -43.88163 1.582571
v 22.07976 -43.71239 1.332573
v 21.4899 -42.74213 1.92656
v 20.63574 -42.74387 1.936401
v 23.98924 -43.2304 1.345767
v 24.59144 -43.72322 0.9258684
v 22.87188 -45.02085 0.5513335
v 14.09546 -64.63453 -1.48276
v 24.99944 -45.10742 0.006616282
v 26.2503 -44.70761 -0.1740064
v 26.48745 -43.09018 0.6626877
v 25.39417 -48.73611 -2.159402
v 25.53814 -50.71843 -3.361399
v 26.27652 -49.27366 -2.856708
v 24.89805 -51.3123 -3.361796
v 27.52001 -51.18878 -4.708461
v 27.69943 -49.24006 -3.515903
v 26.25131 -51.57431 -4.274714
v 29.94411 -50.15493 -5.48659
v 30.19287 -48.17694 -4.209859
v 28.81375 -47.22319 -2.761665
v 26.41009 -52.464 -4.932405
v 19.66294 -42.92986 1.925985
v 19.88175 -42.0945 2.279603
v 22.9893 -42.15007 2.163614
v 21.22406 -41.5932 2.676183
v 26.57512 -47.25812 -1.748184
v 25.49941 -46.6396 -1.007785
v 27.75688 -46.06092 -1.539046
v 27.63962 -43.85285 -0.2623166
v 29.25196 -43.59297 -0.9201386
v 29.01073 -45.25996 -1.668163
v 30.53008 -44.30526 -2.056735
v 29.72956 -44.0071 -1.396721
v 29.90252 -45.43861 -2.265761
v 30.86411 -45.52403 -2.948519
v 30.46353 -46.55819 -3.304775
v 30.66114 -43.58189 -1.753195
v 31.76458 -43.80863 -2.619718
v 31.57666 -45.35453 -3.359194
v 32.50728 -45.19572 -3.98501
v 32.72536 -43.05936 -2.94061
v 31.73709 -46.5983 -4.254815
v 32.64825 -46.33317 -4.826141
v 32.12132 -47.53273 -5.214004
v 24.66298 -46.2445 -0.5066212
v 16.36117 -49.69955 2.42938
v 17.7485 -47.21777 2.110218
v 15.86709 -47.52095 3.401836
v 15.31982 -49.07771 3.340813
v 14.8143 -50.47772 3.195179
v 17.10047 -46.40275 2.680891
v 17.71974 -45.46854 2.34695
v 13.92215 -48.25518 4.681985
v 14.17005 -47.09948 4.854162
v 14.91775 -46.49793 4.344473
v 12.33908 -48.42635 5.908772
v 11.83665 -46.20891 7.05266
v 13.65187 -45.31724 5.547822
v 13.82646 -49.4635 4.2992
v 11.3582 -47.53117 7.061278
v 15.20929 -45.2515 4.168364
v 14.70541 -43.62362 4.328411
v 13.83341 -44.36885 5.25648
v 15.32131 -43.97494 3.984513
v 15.93211 -43.63634 3.533537
v 15.64321 -46.12442 3.765269
v 16.0419 -43.00769 3.342714
v 11.40285 -49.98033 5.806392
v 13.49923 -50.2423 4.198709
v 11.37024 -51.55659 4.964335
v 10.13735 -52.30651 5.220465
v 9.682826 -51.43119 5.970495
v 9.07153 -50.58954 6.817069
v 12.00483 -52.12528 4.30138
v 13.48763 -52.98578 3.007242
v 11.13454 -53.44528 4.101699
v 9.475478 -53.2583 4.981842
v 8.824764 -54.78209 4.390804
v 11.10925 -54.45955 3.613015
v 10.0848 -55.08726 3.769602
v 8.775206 -56.23073 3.772014
v 11.96353 -55.27434 2.845327
v 10.2755 -56.42963 3.127995
v 8.55969 -53.47969 5.210602
v 13.11026 -55.49833 2.177462
v 8.984783 -52.19802 5.869289
v 9.423272 -56.58364 3.410915
v 7.747891 -53.90733 5.23735
v 13.82117 -51.87344 3.284847
v 12.87427 -57.11957 1.660179
v 10.03915 -58.96979 2.466239
v 10.30304 -60.26927 2.024725
v 12.33841 -58.91914 1.347444
v 10.31911 -57.61726 2.722137
v 9.119831 -57.84789 3.127442
v 7.172761 -58.74771 3.624266
v 7.727072 -57.34369 3.756328
v 12.42449 -60.04593 0.9758034
v 9.202667 -60.48034 2.497201
v 8.042714 -52.7603 5.8604
v 13.35617 -60.66327 0.2553792
v 11.037 -62.34363 1.172022
v 11.34108 -60.9267 1.339543
v 9.024315 -61.75917 2.362814
v 8.628279 -63.1563 2.323273
v 7.84607 -60.00668 3.134799
v 6.867179 -61.63224 3.327165
v 6.44193 -59.85148 3.668062
v 5.622495 -62.64781 3.700723
v 6.867457 -63.38137 3.086313
v 7.763578 -64.56257 2.458371
v 6.335865 -64.69101 3.065691
v 6.894567 -65.41319 2.667948
v 9.162181 -64.42523 1.769938
v 7.797689 -65.49127 2.216117
v 7.876402 -66.61654 1.8466
v 9.289103 -65.58983 1.384032
v 9.04335 -67.03738 1.031013
v 7.699137 -67.50066 1.581625
v 7.689275 -68.81377 0.9684162
v 9.420166 -68.40657 0.1985536
v 6.625054 -67.96711 1.922969
v 10.1316 -67.82236 0.03952094
v 11.12329 -66.43797 -0.05223759
v 11.02966 -64.57373 0.6644718
v 12.77483 -65.30063 -0.771929
v 13.49607 -66.44746 -1.785148
v 11.61038 -67.56963 -0.87249
v 12.04146 -63.20309 0.3768919
v 5.413541 -60.62789 3.905964
v 14.12594 -67.8519 -3.042536
v 12.07547 -67.96811 -1.428719
v 14.79098 -66.61002 -2.909109
v 13.34342 -68.43147 -2.707251
v 10.8616 -68.07157 -0.5645523
v 6.414215 -67.23069 2.309923
v 4.487828 -65.46433 3.586848
v 5.337419 -67.34512 2.704241
v 4.077025 -66.9017 3.272144
v 5.084642 -63.49341 3.781026
v 2.020178 -64.0592 4.456223
v 3.781332 -62.60701 4.24545
v -0.8662376 -61.00583 5.131736
v 2.480608 -60.87323 4.680482
v 0.8020022 -58.55589 5.091955
v -3.06858 -59.58573 5.268187
v -3.239726 -61.98175 5.109874
v -2.42836 -57.94275 5.355299
v 4.324313 -61.67633 4.170217
v 4.933976 -61.36443 4.006909
v -5.557299 -57.85352 5.179827
v -2.415511 -56.64566 5.495203
v -0.4323379 -56.80577 5.404023
v -2.353369 -54.57865 6.172847
v -4.905109 -55.57037 5.706227
v 1.369005 -55.49247 5.6411
v 0.2810436 -53.64146 6.527201
v 1.993416 -54.19958 6.145126
v 4.012142 -60.5294 4.331038
v 5.673651 -59.2458 3.968765
v 3.442443 -58.05059 4.7314
v 3.419876 -59.77739 4.539233
v 4.060121 -58.62994 4.502234
v 2.824862 -59.92902 4.667134
v 3.419599 -56.75973 4.976678
v 4.742109 -56.34311 4.831501
v 6.112894 -56.75087 4.408932
v 5.414181 -57.95647 4.281741
v 6.084247 -58.4802 3.978191
v 5.173848 -54.97197 5.317196
v 6.122089 -54.30171 5.421618
v 6.980316 -55.42742 4.649213
v 5.125274 -53.36735 6.236403
v 6.922104 -52.51796 6.379824
v 7.632363 -55.66584 4.356953
v 10.3348 -49.10472 7.039827
v 27.924 -42.52671 0.3571111
v 33.37943 -43.60278 -3.768188
v 19.10858 -47.04061 1.323003
v 18.54908 -45.81775 1.840316
v 5.179342 -68.81309 2.093511
v -0.8557255 -63.17846 4.910477
v 12.74309 -44.71861 6.265423
v 13.1321 -44.06393 5.775029
v 11.49469 -45.50541 7.379709
v 11.45422 -43.82101 7.116932
v 12.32737 -43.62991 6.311551
v 31.30129 -42.63268 -1.676746
v 24.84029 -52.1842 -3.819176
v 9.362324 -49.39381 7.501154
v 9.488538 -47.75354 8.360268
v 7.840078 -49.41241 8.418552
v 6.398314 -48.48054 9.828689
v 7.471331 -47.97842 9.524984
v 6.155688 -47.32504 10.58191
v 7.972618 -46.73579 9.768116
v 5.71165 -49.18242 9.639838
v 4.840903 -47.80085 10.93922
v 7.232183 -50.98038 7.473479
v 10.87498 -46.46396 7.769022
v 10.01309 -46.12592 8.46102
v 4.730781 -50.1196 9.206862
v 4.271764 -50.35526 9.098372
v 2.955584 -49.4181 10.30586
v 3.728956 -48.77128 10.6687
v 2.503718 -47.71748 11.67249
v 0.5460389 -48.86454 11.06273
v 1.825927 -50.19366 9.553082
v 2.916412 -51.24661 8.272511
v -0.09637193 -51.13893 8.375109
v -1.301228 -49.03623 10.88548
v -0.2123334 -48.14676 11.72201
v 1.085607 -47.90252 11.76993
v 5.726162 -46.27678 11.10807
v 6.950656 -46.29807 10.49398
v 8.167501 -45.20752 9.800559
v 4.862113 -45.34858 11.53006
v 4.193515 -47.0705 11.49292
v 4.967687 -51.1168 8.151098
v 2.991503 -46.63545 11.9258
v 1.547048 -47.0914 12.0729
v 0.9174671 -46.43405 12.31197
v -0.1249145 -47.05225 12.2315
v -1.280018 -47.42204 12.14102
v 2.004243 -45.22719 12.20363
v 4.826728 -52.64003 6.802897
v 10.81877 -44.07434 7.687988
v 9.639304 -44.45156 8.68572
v 32.03972 -39.43844 -0.5980214
v 30.64944 -38.68743 0.6476853
v 30.11166 -39.51121 0.6102525
v 29.67949 -40.80518 0.2564915
v 30.92994 -41.3617 -0.7743552
v 29.96282 -42.87579 -0.9399284
v 32.80886 -41.88786 -2.369099
v 28.9115 -41.71098 0.2422896
v 28.23812 -40.65654 1.111745
v 28.98009 -39.47591 1.303396
v 41.9157 -47.58621 -18.02345
v 54.396 10.91126 -17.47517
v 54.11502 9.678299 -16.88867
v 37.53588 -56.1424 -21.48328
v 36.42313 -56.94919 -20.58414
v 46.4122 28.663 0.6090794
v 51.47734 -30.62175 -24.52846
v 54.29615 6.331892 -16.82826
v 54.36494 4.746492 -16.76288
v 55.10733 5.432958 -18.23902
v 11.25973 -42.43381 7.015017
v 11.87784 -42.78861 6.509653
v -4.352987 -53.10783 6.877419
v -1.936213 -52.03166 7.610629
v -4.032313 -50.73634 8.78811
v -2.044701 -49.84354 9.887701
v -6.698723 -52.49724 7.167683
v -6.873753 -51.29449 8.201125
v -6.861739 -54.30258 6.024103
v 2.527329 -56.03619 5.330504
v 3.76071 -55.85448 5.257005
v 52.54068 26.39644 -12.24195
v 53.15229 26.50249 -13.66011
v 53.07804 23.96721 -14.01734
v 52.79421 23.28596 -13.61931
v 53.34412 23.12785 -14.76937
v 40.75566 -50.33306 -19.13703
v 40.294 -51.28827 -19.5064
v 39.68692 -50.60503 -17.60373
v 39.39973 -51.53857 -18.2261
v 55.60516 8.059769 -19.36871
v 55.19872 10.75549 -18.86288
v 51.89136 -26.36571 -22.12599
v 28.66712 -20.53303 6.778841
v 27.52318 -18.05499 7.301526
v 27.44271 -19.12978 7.250594
v 55.88695 14.4124 -20.2878
v 55.49571 13.1533 -19.51544
v 55.56336 11.79418 -19.56956
v 56.41065 12.73758 -21.29581
v 56.35371 15.59593 -21.26666
v 57.02272 14.01964 -22.71541
v 56.806 12.31265 -22.16502
v 56.36874 10.28525 -21.10696
v 41.11486 3.48281 -1.31033
v 51.978 28.93057 -10.36028
v 50.7573 28.28988 -7.47289
v 52.12819 27.4936 -10.95576
v 56.19962 20.9651 -21.03699
v 33.9255 -47.16895 -6.638866
v 33.59488 -45.37801 -5.044478
v 35.75687 -44.4598 -6.5854
v 35.61583 -43.33596 -5.681267
v 37.44284 -43.54404 -7.815591
v 34.33023 -43.41948 -4.4749
v 43.43732 -45.84131 -18.89689
v 43.0283 -47.85611 -20.51106
v 43.52351 -44.65053 -17.81319
v 44.2511 -45.70109 -20.45951
v 42.17767 -48.7296 -19.89851
v 44.22612 -47.3789 -22.5759
v 42.4292 -49.56493 -21.54149
v 43.99043 -48.3595 -23.39523
v 43.21584 -49.57194 -23.40005
v 45.08146 -44.44531 -20.77906
v 51.01552 -27.04217 -19.75217
v 49.8233 10.03579 -11.25496
v 44.55485 9.007686 -5.368714
v 44.50872 10.81224 -5.848418
v 43.61422 10.74741 -4.887569
v 44.48641 12.14279 -6.15752
v 45.27686 7.160782 -5.575252
v 4.383081 -54.91819 5.531359
v 55.85474 -4.19311 -20.90122
v 39.14951 -42.80075 -9.405851
v 55.94195 9.433696 -20.18444
v 45.02855 -46.06593 -22.76236
v 44.4247 -46.41662 -21.77776
v 45.34921 -44.91614 -21.98249
v -0.4830948 -51.97576 7.596994
v 56.12671 -5.206292 -22.18896
v 55.92452 -6.797033 -22.29572
v 56.30624 -6.012913 -23.26561
v 44.42139 6.788665 -4.69187
v 45.30192 6.190928 -5.299813
v 44.16563 8.226697 -4.78498
v 42.65114 13.55517 -4.690885
v 42.90886 12.11481 -4.533103
v 41.77364 13.30721 -3.793245
v 41.78698 14.2354 -4.028892
v 41.74248 14.91147 -4.014959
v 51.59237 -26.98254 -21.60014
v 55.43912 -0.9973871 -18.91298
v -5.147316 -59.96906 5.126923
v -5.159761 -61.26797 5.064556
v -5.239683 -63.30351 4.879814
v -1.993206 -64.63866 4.693395
v -5.020325 -64.76012 4.645671
v -7.899978 -64.40665 4.334262
v -8.422637 -65.53809 3.976633
v -9.957468 -65.31384 3.592568
v -10.16625 -63.34837 3.86262
v -2.094139 -66.14646 4.278433
v -4.27949 -65.70235 4.42871
v -11.1587 -66.43499 2.800611
v -11.9171 -63.64398 3.125137
v -9.547378 -66.63728 3.324195
v -7.826656 -67.16499 3.575339
v -9.805467 -68.42155 2.482362
v -8.346096 -69.34773 2.373073
v -6.359898 -66.30396 4.098549
v -5.412584 -67.56175 3.691614
v -6.103488 -69.32615 2.73091
v -12.16493 -62.31546 3.218874
v -10.63142 -61.06556 3.876942
v -12.53688 -66.36368 2.197243
v -7.21416 -69.61832 2.415582
v -11.88851 -68.03467 1.8338
v -10.89755 -69.4859 1.459565
v -12.12956 -70.16978 0.4290301
v -13.80704 -68.2035 0.7259031
v -9.451268 -70.28233 1.439337
v -11.05689 -71.35202 -0.006666339
v -8.327209 -70.98605 1.232763
v -12.86376 -71.10252 -0.6999348
v -14.16449 -71.90865 -2.334116
v -15.11224 -69.73627 -1.05837
v -14.07477 -69.33484 -0.09083895
v -9.612152 -72.49136 -0.5236058
v -12.56529 -72.10786 -1.484504
v -11.49734 -73.33851 -2.33763
v -12.21261 -74.6104 -4.715242
v -11.12665 -73.85355 -2.831559
v -13.62317 -73.81213 -4.374646
v -8.599866 -74.14296 -2.213461
v -9.470427 -75.01155 -3.889144
v -7.307015 -72.47787 0.08884944
v -4.674542 -73.82807 -1.122486
v -10.19681 -75.62471 -5.477938
v -15.20116 -73.25858 -4.827241
v -16.50174 -71.8893 -4.160081
v -16.6141 -70.20685 -2.598329
v -16.2247 -73.47587 -6.140194
v -17.42672 -70.77885 -3.826632
v -16.87569 -68.85091 -1.771451
v -16.42036 -67.60192 -0.7089141
v -15.00627 -68.23385 -0.05307122
v -17.72145 -68.12028 -1.985438
v -16.93981 -65.86523 -0.2986268
v -15.44532 -67.03204 0.2589298
v -18.47806 -69.8867 -3.939951
v -18.91518 -66.97145 -2.278284
v -20.62543 -68.18661 -4.577634
v -19.94217 -69.99512 -5.456496
v -20.72116 -66.29004 -3.450834
v -22.18848 -67.45557 -5.637854
v -21.5219 -68.9175 -6.131983
v -22.91994 -67.86809 -6.822749
v -19.36243 -65.46889 -1.926886
v -20.39748 -64.18288 -2.165555
v -20.14367 -62.92566 -1.5144
v -19.27519 -64.05427 -1.283403
v -18.33178 -64.47414 -0.7585657
v -18.00115 -65.76451 -1.015966
v -23.99376 -65.01598 -5.845102
v -23.52644 -66.41278 -6.296068
v -22.24573 -63.78914 -3.514218
v -24.42614 -63.07032 -5.158481
v -25.3693 -64.65012 -7.10583
v -26.00265 -62.71065 -6.529652
v -25.82714 -61.63198 -5.709094
v -27.01039 -64.47681 -8.9107
v -27.04857 -62.67644 -7.597347
v -22.63143 -62.52845 -3.293022
v -27.47411 -61.63414 -7.333997
v -27.39513 -60.41327 -6.501208
v -26.44928 -59.6217 -5.202382
v -24.3899 -61.24945 -4.220576
v -28.47746 -59.4339 -6.911951
v -28.6377 -61.32795 -8.352598
v -22.62747 -60.78647 -2.610213
v -24.1617 -59.61913 -3.302248
v -20.61275 -60.95631 -1.1742
v -21.66622 -63.08088 -2.725498
v -21.50916 -59.52221 -1.300233
v -26.67154 -58.28301 -4.69335
v -25.39636 -58.0395 -3.543449
v -24.01051 -58.12992 -2.532263
v -27.75386 -63.09459 -8.710332
v -27.9498 -63.79937 -9.529731
v -29.70145 -61.6065 -9.745102
v -29.9317 -60.4853 -9.082021
v -30.25169 -62.23859 -10.97227
v -29.52775 -63.69222 -11.54588
v -27.89964 -65.76292 -11.53023
v -19.40428 -57.57533 0.7284372
v -21.28392 -57.30901 -0.3267551
v -23.28867 -57.65509 -1.808927
v -22.64568 -56.70998 -0.9775733
v -18.45297 -59.4343 0.6587252
v -18.27087 -56.61584 1.688422
v -18.81573 -55.09144 1.96525
v -19.59902 -60.34458 -0.2999619
v -18.57431 -62.41058 -0.27641
v -18.21114 -60.53815 0.4886335
v -24.4589 -55.81138 -1.79991
v -22.1197 -55.37 -0.075395
v -23.24552 -55.1555 -0.6995519
v -21.09729 -55.66761 0.4438359
v -23.83422 -53.5338 -0.4186842
v -21.47395 -54.10709 0.8342188
v -25.24564 -53.19386 -1.167221
v -25.96463 -54.95868 -2.479018
v -26.05441 -56.48235 -3.30159
v -26.58775 -53.92745 -2.387
v -26.26951 -51.78327 -1.219442
v -26.8862 -51.87596 -1.637309
v -16.47786 -57.66471 2.227774
v -17.04941 -61.16111 0.9922032
v -15.27993 -60.98437 1.979341
v -14.27929 -59.35233 2.746673
v -13.33524 -60.59164 2.934521
v -15.81801 -62.88662 1.284829
v -13.98629 -62.17288 2.405879
v -12.17157 -57.21867 3.968815
v -12.22624 -59.39871 3.521698
v -14.83712 -57.91986 2.853162
v -14.86306 -56.57602 3.260857
v -12.43383 -55.84095 4.335388
v -15.45962 -54.3349 3.920575
v -25.31307 -51.18118 -0.3932149
v -22.10979 -51.57591 1.371642
v -20.68406 -51.98816 2.094583
v -19.90905 -54.63285 1.528844
v -20.19297 -50.42685 2.920035
v -18.97446 -52.75594 2.780863
v -21.96265 -49.44825 2.101232
v -21.68361 -48.55745 2.47737
v -22.70948 -50.50268 1.353731
v -27.43115 -53.18521 -2.583697
v -17.09661 -54.74678 2.980488
v -24.84372 -66.55411 -7.983212
v -25.7506 -66.54373 -9.195517
v -15.69996 -65.48207 0.6714846
v -15.11096 -64.54615 1.30233
v -13.87905 -64.61824 1.984647
v -14.31287 -66.19934 1.266229
v -3.753878 -72.59983 0.238389
v -5.893574 -71.35001 1.313314
v -28.81846 -57.64349 -6.110501
v -19.25551 -48.28059 4.222439
v -18.37453 -49.56588 4.409134
v -29.67367 -58.2025 -7.216332
v -29.80247 -58.97651 -7.845778
v -7.79153 -59.63216 4.717884
v -9.210832 -58.88184 4.42154
v -7.414142 -61.5982 4.730017
v -7.542527 -57.49464 4.920161
v -9.865919 -56.83722 4.623574
v -8.854049 -55.07567 5.451299
v -6.904471 -56.04942 5.318573
v -31.15769 -60.89298 -10.82714
v -23.8259 -67.07288 -7.182893
v -23.76477 -68.38015 -8.44913
v -22.05777 -69.80785 -7.832053
v -22.10151 -71.00709 -9.78115
v -23.74369 -69.53677 -10.03166
v -20.73629 -70.47959 -6.953696
v -20.72356 -71.97148 -9.37584
v -19.87751 -72.35027 -8.799522
v -26.15287 -67.29771 -10.73975
v -26.88896 -68.11925 -13.57818
v -28.16524 -66.61834 -13.28838
v -25.8259 -68.91123 -12.90017
v -24.00917 -70.55703 -12.75992
v -25.06716 -70.28504 -15.01311
v -22.25303 -71.96648 -12.68191
v -23.24152 -70.7104 -11.40748
v -24.94987 -49.46926 0.3592459
v -27.0712 -49.79417 -0.8571275
v -26.15048 -48.51509 0.02779926
v -23.3966 -48.69298 1.425009
v -24.87722 -47.98567 0.8123655
v -23.72772 -47.35791 1.509036
v -23.81774 -46.31816 1.638342
v -25.92552 -47.13177 0.5163404
v -27.22992 -48.40182 -0.449353
v -28.7623 -49.2387 -1.451383
v -29.60415 -46.56264 -0.4524744
v -27.75619 -47.1421 -0.163033
v -27.68156 -45.79308 0.4217793
v -25.84635 -45.71059 0.9442859
v -30.73522 -49.25883 -2.33314
v -28.62531 -50.67099 -2.072844
v -30.42571 -51.30942 -3.349793
v -28.91982 -51.65123 -2.715994
v -24.47013 -45.4812 1.490111
v -25.14464 -44.36151 1.450647
v -24.00771 -44.35451 1.786796
v -23.34666 -45.18967 1.972781
v -23.05504 -43.4232 2.176682
v -21.63559 -46.84681 2.839625
v -21.61434 -45.47906 2.930403
v -20.55544 -46.60223 3.610504
v -22.01473 -43.67696 2.636692
v -20.71845 -44.38291 3.504162
v -19.55494 -46.54626 4.388919
v -20.31444 -42.84479 3.579826
v -21.67738 -42.64579 2.695746
v -22.75577 -42.71088 2.217897
v -27.34283 -44.56663 1.021788
v -21.51424 -41.48019 2.627325
v -20.99532 -41.79357 2.95727
v -20.38858 -41.58973 3.228989
v -32.031 -47.68575 -1.980876
v -30.92611 -48.35183 -1.90388
v -3.439214 -74.77155 -2.319845
v -18.34963 -71.63148 -5.655525
v -17.37827 -72.60565 -5.964087
v -17.53669 -73.3336 -7.422816
v -19.74296 -71.71942 -7.452056
v -29.02078 -65.03403 -12.42953
v -31.18412 -58.9048 -9.151405
v -31.01283 -58.33735 -8.543701
v -30.96032 -57.36148 -7.763847
v -16.81102 -53.07834 3.817459
v -17.74082 -51.55004 3.995267
v -16.11957 -50.75193 5.347092
v -15.12962 -53.03803 4.673195
v -14.68844 -52.32343 5.271728
v -16.97182 -49.83825 5.244313
v -16.95402 -47.82016 6.125756
v -17.23656 -45.66003 6.423094
v -18.15529 -46.68033 5.490024
v -16.19713 -45.57164 7.305525
v -15.35692 -47.04551 7.684639
v -15.64065 -48.2511 6.949492
v -19.1447 -45.24411 4.839734
v -17.9602 -45.03796 5.84284
v -25.67832 -43.40081 1.687048
v -24.10081 -42.84906 2.001935
v -24.66188 -42.32869 2.165876
v -25.45576 -42.25071 2.228853
v -28.02228 -43.36181 1.521491
v -27.0377 -41.50598 2.702485
v -29.7783 -42.55037 1.606586
v -3.415502 -71.63263 1.123364
v -3.989039 -69.91377 2.434015
v -3.650913 -70.71527 1.855375
v -22.40923 -72.18281 -14.30372
v -23.16562 -71.83197 -15.32345
v -30.48202 -47.71662 -1.367012
v -4.723906 -66.89349 4.006485
v -14.19335 -51.58457 5.941401
v -20.58783 -47.86662 3.351283
v -19.67126 -43.57806 4.143642
v -28.73848 -66.82794 -14.83104
v -29.06494 -65.88741 -13.73866
v -18.1832 -43.92453 5.502614
v -17.19386 -44.1085 6.413948
v -18.51434 -42.76427 4.972655
v -16.7915 -42.07373 6.171597
v -27.24331 -55.79968 -3.828404
v -28.50216 -54.00961 -3.740401
v -28.55204 -55.36417 -4.536209
v -29.93497 -55.46803 -5.605708
v -29.91169 -54.25361 -4.833963
v -27.55261 -56.85397 -4.622677
v -31.12477 -54.09836 -5.598418
v -31.43038 -56.27374 -7.375195
v -30.94894 -52.87409 -4.630759
v -32.11696 -54.10456 -6.337905
v -28.84557 -52.47055 -3.117801
v -32.13114 -52.18701 -4.951237
v -33.37009 -51.6334 -5.371641
v -32.16051 -50.33975 -3.712715
v -34.73227 -51.50463 -6.272507
v -33.55651 -50.2865 -4.505214
v -34.6001 -49.78811 -4.853894
v -32.59377 -47.42094 -2.086615
v -34.22485 -48.01862 -3.382606
v -36.54794 -48.8127 -5.670922
v -36.18996 -47.57175 -4.481632
v -34.98543 -46.83868 -3.107337
v -33.59565 -53.00301 -6.594821
v -37.04095 -50.37836 -7.400615
v -36.83004 -51.81752 -8.445308
v -38.52229 -51.14553 -9.69057
v -35.35962 -53.99826 -8.993017
v -36.85239 -54.02952 -10.55985
v -37.81322 -53.94385 -11.60883
v -38.94863 -49.29332 -8.474762
v -38.08777 -48.63205 -7.00569
v -39.62274 -47.4537 -7.698192
v -39.92474 -51.67323 -11.93498
v -39.89539 -50.38787 -10.63686
v -38.31088 -47.03101 -6.016559
v -40.64347 -47.53252 -8.968794
v -40.84597 -48.24975 -9.837226
v -40.64354 -51.48999 -12.72165
v -39.76928 -45.49187 -6.421154
v -34.02759 -54.0908 -7.87012
v -40.76823 -45.98051 -7.901639
v -42.30638 -45.4902 -9.412853
v -42.3363 -43.91709 -8.251842
v -40.70327 -43.78123 -6.236266
v -41.45645 -42.10793 -5.977078
v -42.89455 -42.38915 -7.851563
v -42.75509 -41.14846 -6.828037
v -40.56189 -42.07727 -5.028589
v -38.84747 -43.89064 -4.458686
v -40.47159 -40.86843 -4.214026
v -39.08587 -41.72449 -3.436703
v -37.29243 -44.87993 -3.676804
v -38.25698 -44.96158 -4.551643
v -38.84787 -40.2038 -2.408675
v -36.17639 -42.09066 -1.332192
v -37.31199 -39.29344 -0.7989596
v -43.65542 -43.40744 -9.56197
v -36.10318 -44.23655 -2.397718
v -43.62558 -39.79886 -6.905774
v -42.43672 -39.27169 -5.232285
v -41.55839 -40.71515 -5.190758
v -39.04264 -38.74344 -1.823011
v -35.20729 -41.30901 -0.2843305
v -36.67129 -38.27498 0.1324951
v -35.13163 -40.02578 0.3599913
v -36.64424 -36.78634 0.8431872
v -38.09706 -37.14429 -0.314759
v -35.14361 -38.46853 1.040099
v -39.11954 -35.97484 -0.5102727
v -40.22271 -35.76487 -1.269929
v -38.815 -33.90417 0.6510184
v -35.38844 -36.59516 1.737095
v -40.82997 -37.70035 -2.778866
v -42.05058 -37.37212 -3.729101
v -42.94754 -35.47195 -3.584349
v -41.9791 -34.60575 -2.213789
v -41.89425 -33.11669 -1.415802
v -43.43365 -33.61304 -3.110037
v -43.6424 -32.48768 -2.756078
v -41.23244 -31.97296 -0.3317333
v -43.21784 -31.15655 -1.709593
v -44.69526 -31.66487 -3.433589
v -44.83791 -30.1371 -2.88983
v -44.95948 -32.97221 -4.424611
v -44.74823 -28.90355 -2.25392
v -43.58155 -28.47169 -0.9434122
v -42.81247 -27.8931 -0.03859372
v -42.51424 -30.0456 -0.6063446
v -41.48029 -29.66163 0.4097547
v -40.85123 -30.61042 0.5330445
v -41.35156 -28.38842 0.9847053
v -44.06444 -26.58455 -0.7076533
v -44.5442 -34.51602 -4.788293
v -43.92566 -37.14056 -5.604695
v -45.40225 -26.28361 -1.931892
v -45.64483 -29.41714 -3.44443
v -44.86569 -22.5958 -0.2684982
v -46.13258 -25.56757 -2.460271
v -43.65028 -25.23628 0.1156302
v -42.87446 -25.068 0.8289019
v -41.14849 -25.06623 2.205333
v -41.93066 -27.26224 0.9111625
v -40.37255 -26.36192 2.363567
v -43.37141 -23.56652 0.8237793
v -42.26974 -22.5361 1.957764
v -40.45753 -22.38251 3.287258
v -48.09889 -22.92243 -3.866463
v -47.65182 -21.91334 -3.017519
v -47.52161 -25.45285 -4.049084
v -46.32028 -28.64286 -3.873828
v -48.66203 -26.06469 -5.7844
v -48.53662 -28.13571 -6.52575
v -49.2663 -26.89527 -7.002695
v -49.97956 -25.89125 -7.617308
v -50.46733 -24.27391 -7.675973
v -51.43152 -21.8505 -8.192413
v -49.96321 -21.98809 -6.029641
v -51.06039 -25.65586 -9.219753
v -51.98188 -23.56837 -9.823536
v -52.01236 -26.16783 -11.13232
v -53.05288 -25.42739 -12.72964
v -50.58685 -20.5505 -6.436799
v -48.86294 -23.54317 -5.061555
v -48.88067 -20.67781 -4.152946
v -50.3866 -27.53966 -9.058208
v -49.66758 -18.96277 -4.68734
v -47.62706 -20.179 -2.527776
v -49.33884 -17.28205 -3.859637
v -48.31339 -17.91986 -2.779997
v -52.43464 -22.03507 -9.936055
v -52.33657 -20.22737 -9.033645
v -51.34823 -19.61463 -7.240018
v -52.00346 -18.23058 -7.801794
v -50.63041 -18.17519 -5.782438
v -53.29908 -16.76301 -9.40918
v -53.38054 -18.39411 -10.14834
v -51.30326 -15.51384 -6.024081
v -53.47385 -14.42801 -9.002644
v -52.40749 -14.63033 -7.399128
v -53.80337 -20.71718 -11.86276
v -54.13626 -15.57609 -10.50476
v -55.27302 -20.61281 -14.94779
v -54.4744 -21.64176 -13.66398
v -54.49809 -19.99618 -12.93387
v -55.08387 -19.30688 -13.87226
v -54.14579 -18.46811 -11.56451
v -53.55092 -23.04767 -12.48638
v -52.48301 -27.21843 -12.56745
v -53.15147 -27.76407 -14.24684
v -51.34153 -28.54106 -11.17877
v -53.5156 -26.43264 -14.2091
v -49.98841 -16.28548 -4.467449
v -49.84059 -14.38963 -3.928348
v -50.55672 -12.31299 -4.545603
v -51.86473 -13.31577 -6.363924
v -51.98592 -11.72284 -6.266691
v -46.13074 -20.59579 -1.042337
v -46.79207 -18.51092 -1.269769
v -44.15187 -19.97465 0.9510068
v -43.00077 -21.50466 1.598816
v -42.50623 -20.38284 2.190929
v -47.71442 -17.32907 -2.007236
v -39.92048 -20.08451 3.997095
v -38.32124 -21.63435 4.701439
v -38.98518 -23.70582 3.942309
v -50.21565 -28.87271 -9.454399
v -48.93184 -29.19695 -7.62529
v -48.45755 -30.81429 -7.76457
v -49.45295 -31.41404 -9.662228
v -48.10375 -32.43887 -8.188886
v -48.34914 -33.41016 -9.128015
v -47.17854 -34.66867 -8.195857
v -46.12613 -34.25954 -6.560325
v -45.47087 -31.1694 -4.067715
v -46.60672 -29.67203 -4.699122
v -47.84372 -29.32359 -6.139077
v -53.32036 -13.02236 -8.394396
v -53.5606 -10.77796 -8.338131
v -45.46923 -18.63787 -0.00836865
v -43.67514 -18.61704 1.540668
v -54.51171 -16.20609 -11.41974
v -54.77319 -14.29338 -11.23646
v -55.3863 -17.02756 -13.50108
v -55.66223 -14.92102 -13.26051
v -53.89725 -25.15556 -14.33267
v -54.36042 -23.14029 -14.219
v -54.7644 -24.02781 -15.69626
v -39.9013 -32.30414 0.54354
v -37.08115 -34.29648 1.628304
v -36.70323 -32.50231 2.567077
v -39.5221 -31.55541 1.132749
v -38.32746 -31.36099 1.998327
v -48.78263 -34.06655 -10.2592
v -51.14102 -11.09648 -5.124662
v -40.75381 -38.81205 -3.313034
v -55.97474 -17.59438 -15.11326
v -34.7366 -36.98631 1.94867
v -32.96687 -38.28118 2.38865
v -34.11381 -41.04376 0.5165409
v -54.49959 -12.21528 -10.13712
v -38.49454 -30.35387 2.272068
v -35.0584 -43.48221 -1.283294
v -34.38954 -42.83206 -0.529013
v -52.27438 -30.19453 -13.98714
v -55.53929 -13.28798 -12.40547
v -56.13012 -12.25391 -13.27206
v -56.3 -13.50848 -14.10594
v -55.37148 -11.57655 -11.55283
v -56.35954 -10.51788 -13.22529
v -55.09717 -10.78959 -10.83095
v -40.13878 -24.35611 3.049752
v -38.22554 -25.6004 3.947888
v -39.32479 -27.50764 2.733003
v -36.1911 -28.12443 4.339739
v -36.06765 -26.34689 4.882645
v -37.84373 -29.34685 3.041601
v -36.689 -24.6392 4.975838
v -39.89647 -29.33889 1.702795
v -46.02147 -32.43145 -5.369813
v -52.73597 -9.137436 -6.949182
v -54.4117 -8.729602 -9.309193
v -52.53927 -5.219223 -6.4899
v -53.60096 -4.956507 -7.854006
v -53.25167 -6.327343 -7.42687
v -53.70229 -2.767932 -8.00997
v -51.48713 -4.390325 -5.238369
v -53.03578 -0.8879573 -7.314995
v -54.2213 -7.25332 -8.841914
v -52.89502 -7.942312 -7.063014
v -54.9294 -5.354262 -9.790395
v -54.85004 -4.087859 -9.626724
v -51.34602 -6.003388 -5.094876
v -54.75391 -2.711322 -9.495642
v -52.10456 -1.264455 -6.14894
v -51.24709 -0.5960166 -5.273113
v -52.24587 0.7436212 -6.63594
v -46.71605 -31.56501 -5.789279
v -37.82617 -23.24299 4.67417
v -54.92746 -9.534011 -10.26894
v -49.75337 -5.866481 -3.403896
v -49.79115 -4.369527 -3.451638
v -50.06329 -1.784447 -3.867927
v -48.18608 -3.304667 -2.003047
v -48.6073 -6.593757 -2.31579
v -49.95691 -8.363745 -3.655377
v -48.21977 -1.052195 -2.320828
v -49.31193 -9.3319 -3.013077
v -48.44769 -8.157196 -2.169099
v -50.21517 -10.18024 -4.015789
v -49.20015 -11.15151 -2.945526
v -48.57132 -9.687716 -2.288841
v -50.88049 -8.8676 -4.677429
v -48.21872 -11.12342 -1.976861
v -48.63079 -12.59379 -2.427132
v -50.01519 -0.01292408 -4.108231
v -37.40793 -31.07468 2.677927
v -35.78503 -23.18843 5.705655
v -42.36354 -18.34711 2.577492
v -40.53524 -18.47433 3.798765
v -47.97222 -13.5219 -1.817584
v -47.61514 -15.8678 -1.70107
v -46.52535 -13.91231 -0.4539309
v -46.28259 -14.92843 -0.2930913
v -45.2741 -15.76776 0.5252335
v -46.21847 -17.04925 -0.4570374
v -45.04367 -13.09894 0.8371947
v -55.17949 -7.542026 -10.3742
v -55.48487 -5.822178 -10.71516
v -35.39612 -24.34632 5.649925
v -44.30051 -40.93488 -8.576146
v -50.61621 -32.51126 -12.31064
v -51.22534 -30.13442 -11.91566
v -51.7695 -31.72499 -14.00634
v -51.47039 -33.99722 -14.9892
v -52.91937 -30.40858 -15.52673
v -52.7603 -32.64612 -16.78051
v -50.52019 -31.45772 -11.47363
v -49.69304 -34.01858 -11.72486
v -52.26651 -34.8607 -17.372
v -52.73999 -35.36694 -18.8587
v -53.92228 -33.08799 -20.02181
v -54.01114 -30.72211 -18.40522
v -54.84786 -31.16546 -21.10052
v -53.77058 -28.93019 -16.44826
v -54.53214 -29.47819 -18.83569
v -54.47974 -27.37516 -17.13794
v -41.94701 -16.27068 3.048149
v -43.83783 -17.09252 1.597742
v -43.37417 -15.97726 2.04708
v -44.27153 -14.978 1.401569
v -42.36306 -14.09618 2.8072
v -44.01292 -11.9811 1.608459
v -40.94316 -16.97401 3.670202
v -55.15362 -27.41636 -19.02139
v -54.1395 -26.46469 -15.67099
v -54.98328 -24.90556 -16.77742
v -44.34976 -43.58744 -10.63113
v -47.82787 0.3180002 -2.241287
v -49.0968 0.1705289 -3.291811
v -49.49891 1.600469 -3.992294
v -46.3048 -2.156758 -0.6382741
v -51.2192 1.397722 -5.622409
v -51.55787 3.139794 -6.457027
v -50.2896 3.919423 -5.392383
v -49.81166 2.57254 -4.536894
v -54.15671 -33.79731 -21.27673
v -53.10746 -35.51819 -19.89532
v -53.52853 -36.35294 -21.73965
v -54.70694 -33.76677 -22.86157
v -54.70545 -32.58652 -21.84503
v -55.17023 -32.38237 -23.09386
v -52.31909 -37.53603 -19.72142
v -51.44311 -36.47117 -16.85428
v -51.66459 -37.13698 -17.89147
v -51.39618 -38.48549 -18.44438
v -51.00439 -40.32037 -19.24361
v -52.0372 -39.2328 -20.62516
v -51.42361 -40.67236 -20.57301
v -50.61892 -38.6841 -16.95902
v -49.98508 -40.31373 -17.09082
v -49.71116 -43.01422 -19.12075
v -50.62584 -42.11669 -20.22209
v -49.99051 -44.31241 -21.21531
v -48.72385 -44.48859 -18.64209
v -47.84894 -45.25376 -17.74056
v -48.15787 -46.70665 -20.01916
v -48.86076 -42.37618 -16.79223
v -49.1395 -45.86302 -21.13991
v -46.99855 -47.30896 -18.34696
v -48.53028 -40.27898 -14.39114
v -48.50167 -41.41094 -15.29096
v -46.61177 -43.26354 -13.74616
v -48.80733 -38.73293 -13.63729
v -46.99301 -40.39824 -11.95615
v -47.23878 -41.60067 -13.32865
v -46.12932 -40.93534 -11.09551
v -45.36319 -43.66096 -12.18218
v -47.55638 -37.97588 -11.04136
v -46.09311 -38.70957 -9.404955
v -45.10062 -41.61368 -10.14815
v -50.41832 -36.72149 -14.99369
v -49.72765 -35.66042 -12.9466
v -48.9827 -36.22039 -12.08978
v -47.49285 -35.70603 -9.372418
v -48.15868 -36.87435 -11.20004
v -46.43646 -44.52081 -14.58233
v -45.23177 -45.68598 -13.72486
v -46.61183 -35.76805 -8.136182
v -47.57045 -43.17535 -15.24752
v -47.48392 -44.12295 -15.93289
v -53.78211 -37.63507 -23.80333
v -48.54691 -35.77414 -11.04685
v -45.2485 0.1328843 -0.3877266
v -45.31433 -0.9609501 -0.1994866
v -36.8664 -20.5617 5.606852
v -34.23296 -21.52691 6.599034
v -34.04842 -20.37332 6.790522
v -36.08577 -19.44754 6.07481
v -34.85652 -19.46204 6.576142
v -31.90261 -21.33986 7.327175
v -47.94521 1.770399 -2.713382
v -44.55386 -1.80861 0.4411678
v -45.79025 -4.13842 -0.09689234
v -43.50769 -1.785841 1.035743
v -44.00865 -3.206128 0.9838234
v -44.19214 -4.579288 1.018931
v -44.75316 -5.664516 0.7108235
v -45.54255 -6.501411 0.1917356
v -44.1826 -7.204274 1.148638
v -42.11152 -3.494071 2.02621
v -42.12602 -6.077085 2.292063
v -46.75807 -8.415808 -0.6895024
v -46.8972 -6.643953 -0.8347707
v -47.59609 -5.824627 -1.429867
v -44.77702 -9.898161 0.9364708
v -43.11505 -8.223752 1.932485
v -46.00644 -11.8877 0.02764945
v -46.83092 -10.08848 -0.6990494
v -46.9625 -11.50089 -0.7998146
v -42.08227 -9.245387 2.652144
v -43.17839 -10.49887 2.082984
v -42.47968 -11.84513 2.644535
v -47.64318 -9.873148 -1.413664
v -34.06261 -25.6378 5.939091
v -38.31019 -18.64144 5.07775
v -40.57524 -14.90008 3.937776
v -39.09134 -16.34936 4.762969
v -37.03128 -15.76797 5.794381
v -37.83577 -14.08449 5.376327
v -37.22876 -17.41335 5.688192
v -33.94434 -18.12337 6.992064
v -34.39678 -16.16674 6.874452
v -39.43521 -13.10259 4.518344
v -37.49517 -11.55365 5.306297
v -32.22231 -16.18188 7.567197
v -33.27476 -13.74521 7.16831
v -35.33302 -13.20478 6.384456
v -30.6394 -14.48086 7.955593
v -35.13175 -11.2342 6.216085
v -33.75898 -11.46063 6.7418
v -32.29717 -10.07196 6.970325
v -30.99872 -11.0933 7.529473
v -32.47865 -12.31521 7.287007
v -34.41627 -8.311683 5.927369
v -30.77246 -11.97318 7.71856
v -41.04631 -12.94507 3.60528
v -39.97158 -10.12094 3.941759
v -39.68695 -7.979571 3.787843
v -39.81036 -11.79423 4.206129
v -30.32667 -13.16574 7.948754
v -42.95883 -38.28944 -5.194706
v -43.86761 -38.44895 -6.331138
v -45.34351 -37.64291 -7.656104
v -44.74603 -39.26311 -7.964812
v -46.77133 -48.653 -19.55611
v -47.8381 -48.51809 -21.68673
v -45.41351 -47.98292 -16.27986
v -45.6857 -49.535 -18.58162
v -45.407 -51.13227 -20.13054
v -45.06199 -50.87405 -19.12297
v -46.29208 -50.12355 -20.5167
v -43.85119 -51.0522 -17.15545
v -44.42838 -51.88111 -19.26347
v -44.78934 -52.29327 -20.58002
v -45.89396 -51.45797 -21.67653
v -44.21235 -48.42351 -14.80554
v -43.39459 -49.73321 -14.88229
v -42.58727 -52.89215 -17.29406
v -43.23713 -52.78938 -18.28387
v -43.20165 -48.80633 -13.63771
v -44.1903 -47.01853 -13.38506
v -43.54969 -46.7822 -12.2447
v -42.39737 -48.05453 -11.7487
v -41.93254 -49.78025 -12.75776
v -42.3392 -50.75057 -14.36001
v -41.66321 -52.48212 -15.3075
v -40.24187 -53.30206 -14.13323
v -39.97496 -55.73767 -16.71486
v -39.14863 -55.08942 -14.64301
v -41.18499 -53.87199 -16.24322
v -39.27361 -53.69617 -13.22889
v -38.25941 -55.15079 -13.51148
v -37.85106 -56.28663 -14.26675
v -38.47492 -57.0517 -16.12962
v -37.87806 -58.79449 -17.64502
v -39.48705 -57.15862 -17.90031
v -38.36646 -53.91855 -12.27549
v -37.35294 -58.22417 -15.96314
v -36.58592 -57.78374 -14.33337
v -36.10156 -57.22353 -13.03758
v -35.62254 -59.13226 -14.65038
v -35.46879 -59.88803 -15.43237
v -40.62518 -55.04049 -16.84023
v -41.46812 -54.46902 -17.46414
v -36.90981 -59.54659 -17.16827
v -37.17253 -60.4364 -19.04754
v -41.10766 -55.58115 -18.38612
v -39.06485 -58.79974 -19.6764
v -37.22234 -60.85467 -19.9229
v -45.93864 -46.89338 -16.01126
v -35.71633 -60.96406 -17.36291
v -38.33543 -60.43444 -21.34073
v -39.88349 -58.89308 -21.53255
v -34.72834 -61.39116 -16.40347
v -46.88906 -50.42041 -22.35351
v -47.06698 -51.04757 -23.88932
v -48.69947 -48.40766 -23.71261
v -48.83171 -46.86451 -21.76256
v -41.21733 -49.4425 -11.44388
v -46.81578 -45.28116 -15.91498
v -42.56432 -2.276531 1.631211
v -40.97024 -7.156329 3.020769
v -34.58152 -58.33383 -12.32853
v -55.33666 -28.50889 -20.43258
v -55.35723 -29.58503 -21.35388
v -39.75817 -59.8604 -23.37014
v -41.23187 -58.42046 -23.69692
v -46.84046 -12.77107 -0.6913674
v -47.60068 -12.64835 -1.402976
v -54.45756 -1.145487 -9.179597
v -53.83361 0.9117342 -8.645706
v -55.94509 -0.5655233 -11.5146
v -54.9579 0.6292223 -10.161
v -56.39735 -3.061643 -12.15083
v -55.38544 -3.926773 -10.47159
v -56.62214 -1.91729 -12.56938
v -42.99054 -45.88575 -10.65602
v -35.24107 -45.94558 -2.751622
v -52.60499 -40.2314 -23.18598
v -53.52581 -39.055 -24.64531
v -53.51003 -40.14436 -26.0628
v -52.29686 -42.12745 -24.75182
v -52.78812 -42.17656 -26.46947
v -53.53831 -41.36009 -28.11512
v -54.22538 -39.00102 -27.11748
v -55.00977 -36.21615 -26.48079
v -55.08998 -37.15777 -28.08666
v -51.3331 -41.97641 -21.77969
v -51.07312 -43.82972 -23.41996
v -50.3193 -45.48831 -23.6219
v -54.74118 -35.90496 -25.07701
v -54.37749 -35.80963 -23.73304
v -55.44094 -35.51575 -27.36299
v -47.96912 3.144548 -3.109549
v -35.00185 -27.52986 5.066897
v -55.6473 -8.755878 -11.3628
v -56.44172 -8.971357 -12.94598
v -33.45649 -22.88109 6.665747
v -34.00486 -24.42806 6.193619
v -46.69456 0.7420081 -1.495341
v -45.46474 1.888157 -0.956315
v -44.47584 1.642592 -0.2652737
v -44.28242 -0.5446169 0.352883
v -38.84862 -60.93423 -23.80376
v -37.98459 -61.19054 -22.24683
v -37.58274 -61.99775 -23.36049
v -56.14384 -15.71192 -14.66379
v -56.67894 -13.8859 -15.14034
v -56.26818 -7.260219 -12.26746
v -56.27991 -5.440384 -12.07783
v -56.88132 -5.997228 -13.26802
v -56.98378 -4.503048 -13.33118
v -55.92188 -4.206597 -11.36288
v -57.16757 -7.130014 -14.0561
v -57.48973 -8.987285 -15.29689
v -57.70977 -7.81177 -15.47482
v -57.91878 -6.086309 -15.56154
v -57.56934 -5.335102 -14.63499
v -57.4994 -12.14164 -16.48187
v -56.75578 -10.88701 -14.17969
v -57.29086 -13.63995 -16.6159
v -45.17709 -52.89903 -22.42588
v -45.89014 -52.95113 -24.29402
v -44.84418 -53.92326 -23.44421
v -36.28626 -30.51191 3.535892
v -35.25786 -29.83193 4.295562
v -33.21428 -29.00462 5.446146
v -34.29803 -30.09931 4.676051
v -35.10266 -30.93428 4.013826
v -31.9803 -18.49281 7.574071
v -31.06218 -20.41419 7.644728
v -29.97132 -18.66909 8.029049
v -29.3446 -20.2234 8.018292
v -30.17319 -22.05355 7.648174
v -27.97949 -20.01223 8.221737
v -29.03144 -21.77131 7.898583
v -29.98793 -10.90676 7.770115
v -56.25176 -18.75163 -16.3966
v -55.31717 -21.72515 -15.6574
v -55.60484 -22.25294 -16.75379
v -56.63743 -18.83706 -17.55562
v -56.55515 -21.26423 -18.82486
v -57.16679 -19.74395 -19.80998
v -57.06447 -21.36669 -20.60747
v -55.61255 -23.04135 -17.2782
v -56.92169 -22.66504 -21.13948
v -56.57367 -23.61862 -20.63815
v -55.92129 -24.83861 -19.37803
v -56.41406 -25.20586 -21.34193
v -57.78812 -20.00591 -22.3871
v -57.81588 -18.57395 -21.36386
v -54.62838 3.24133 -10.25094
v -53.91706 3.978608 -9.514524
v -53.09057 2.688584 -8.092975
v -52.38201 3.893146 -7.623472
v -53.02133 5.232842 -8.774104
v -54.62366 5.734984 -10.97178
v -51.95447 7.174974 -8.210639
v -53.61392 7.702101 -10.28684
v -54.48574 6.713356 -11.07774
v -50.97903 6.083437 -6.789135
v -50.66293 9.055548 -7.482271
v -51.83312 8.946247 -8.689056
v -52.72624 8.675756 -9.57957
v -51.9883 10.89197 -9.435755
v -51.21556 10.22352 -8.438801
v -52.81196 11.70988 -10.49407
v -54.2955 9.688928 -11.67573
v -51.04267 12.71031 -8.893829
v -57.40001 -21.90681 -22.42022
v -55.90353 2.771628 -11.98428
v -40.69702 -59.56948 -25.22119
v -40.88217 -56.88476 -19.93513
v -33.43437 -44.69409 -0.9550361
v -33.10623 -42.75015 0.1978269
v -35.22471 -34.41357 2.709394
v -36.00836 -35.4106 1.824688
v -49.62676 -45.74717 -22.14503
v -55.7637 0.5798839 -11.35384
v -40.98416 -0.7195386 2.044777
v -40.43486 -4.001814 2.846559
v -39.50327 -1.254266 2.727892
v -43.88207 -54.44246 -22.07856
v -55.46064 -30.99068 -22.80876
v -56.07821 -28.56707 -22.93399
v -55.93193 -27.08642 -21.1702
v -57.14428 -25.88098 -24.7277
v -56.81857 -25.22738 -22.86421
v -57.02081 -27.2081 -25.41695
v -56.56177 -28.94079 -25.03692
v -56.01667 -30.41543 -24.2693
v -57.34184 -27.42057 -27.02128
v -51.66167 14.47749 -9.592216
v -50.27029 11.35419 -7.799827
v -50.0063 13.64514 -7.993208
v -49.02358 14.79452 -7.065168
v -51.28154 16.87119 -8.722985
v -50.0281 16.44095 -7.638457
v -49.68394 18.3217 -6.236461
v -50.45144 18.67111 -6.840253
v -51.57808 18.9683 -8.019061
v -50.82168 20.13292 -6.246813
v -50.82971 21.70106 -5.069541
v -49.95522 20.18732 -5.116029
v -48.95237 16.95247 -6.387708
v -48.47781 18.50121 -4.940631
v -48.83675 17.37196 -6.053082
v -52.32962 22.95714 -6.441173
v -52.11044 20.69075 -7.630624
v -52.65866 18.76012 -9.461804
v -53.00296 20.95658 -8.761019
v -48.15347 19.72163 -3.671947
v -47.7399 18.94243 -4.001549
v -48.90654 21.65198 -2.708155
v -47.05805 19.67625 -2.878043
v -46.03689 20.79045 -1.116047
v -47.10606 22.47882 -0.281471
v -47.49301 21.29538 -1.688649
v -48.86889 23.00266 -1.632681
v -50.4485 22.96306 -3.617843
v -49.55782 23.94358 -1.765429
v -46.08623 21.89523 -0.0740141
v -45.22134 21.08264 -0.4229589
v -45.56066 19.90856 -1.671309
v -46.47558 19.29519 -2.79109
v -51.97801 24.1089 -5.09238
v -51.83477 26.02769 -3.686686
v -50.5041 24.17229 -2.828594
v -50.3491 25.16506 -1.983218
v -51.73584 28.1164 -2.484982
v -51.73267 26.97213 -2.995014
v -49.72757 26.08828 -0.5850123
v -50.31351 27.26126 -0.759875
v -49.75264 27.80003 0.2393425
v -49.00874 26.46465 0.4737146
v -48.27892 24.63462 0.182219
v -50.40635 28.49603 -0.3055111
v -48.70255 27.38679 1.330929
v -48.46694 28.59564 2.132586
v -47.16425 27.95617 3.20991
v -47.89242 25.91795 1.394428
v -46.1893 25.36478 2.67058
v -44.45116 26.94367 4.94865
v -45.47291 28.11096 4.77943
v -43.9342 25.47132 4.404685
v -47.89848 17.61036 -5.0913
v -49.75387 29.68629 0.9252124
v -54.2608 21.8596 -10.23179
v -53.60793 20.1052 -10.08541
v -53.84125 19.28779 -10.77273
v -54.73991 20.53384 -11.5578
v -54.81701 23.48859 -10.43295
v -53.8604 23.31565 -8.77199
v -48.42212 29.76779 2.573327
v -47.76056 29.95284 3.379211
v -53.42932 24.01939 -7.622087
v -53.65624 25.49956 -7.215852
v -49.82082 30.5861 1.131588
v -49.50543 30.2183 1.425579
v -49.08329 30.44575 2.027526
v -52.60197 27.98514 -4.080861
v -53.0925 16.90647 -10.66035
v -42.39067 24.20011 4.282341
v -44.94444 24.4415 2.963634
v -42.78273 25.67132 5.24749
v -41.33318 24.77306 5.376271
v -41.74372 23.57485 4.017695
v -39.32613 24.73716 6.232182
v -40.89014 24.41593 5.235222
v -39.60019 23.90815 5.457844
v -40.51924 23.4196 4.449222
v -41.73203 23.01676 3.414438
v -43.16564 27.83106 6.314746
v -38.94147 23.30411 4.894926
v -43.07686 23.14242 2.888525
v -40.71329 26.71252 7.074758
v -42.7354 29.08129 7.163204
v -41.24364 28.27839 7.639279
v -38.72248 26.76881 8.000745
v -40.14342 29.59331 8.842371
v -41.49316 29.79313 8.214701
v -38.21132 25.92984 7.639254
v -36.8597 26.96091 8.814323
v -46.35093 28.97024 4.404628
v -44.17289 29.89048 6.542178
v -38.94446 29.22198 9.208193
v -37.99171 24.29215 6.544967
v -38.6362 23.99046 5.96758
v -38.28041 23.46295 5.393204
v -38.1712 23.05276 5.186543
v -38.96784 22.91268 4.640698
v -40.43665 22.34373 3.423706
v -53.99928 27.59212 -7.008059
v -52.94623 26.51563 -5.36846
v -53.51326 28.61218 -5.620337
v -55.01497 21.82598 -11.47863
v -54.22842 17.07437 -11.90429
v -55.45283 18.87751 -13.08528
v -54.78746 19.65003 -11.9495
v -55.91287 17.30662 -13.99442
v -55.85061 20.57312 -13.24925
v -56.13461 19.19369 -13.98411
v -46.56487 31.07941 4.885517
v -45.04621 31.25928 6.267274
v -44.91875 31.83294 6.513855
v -44.40334 31.79712 6.943833
v -44.05274 31.2359 7.042422
v -43.87643 31.77118 7.351399
v -43.13342 30.82972 7.594851
v -45.82482 23.94137 1.925677
v -46.3998 23.42244 1.046092
v -44.40886 22.63861 1.648663
v -45.31173 22.50166 1.00843
v -44.21723 21.19668 0.2553991
v -43.60405 22.07858 1.446577
v -43.20184 20.67515 0.2894075
v -44.6725 20.36164 -0.8200777
v -42.36877 22.33882 2.373789
v -43.62494 22.48789 1.881481
v -42.45762 21.45856 1.338102
v -41.6587 21.69543 2.239911
v -45.20528 19.92177 -1.477453
v -48.88354 30.89356 2.400306
v -54.76337 14.71155 -12.82274
v -53.18828 14.81091 -11.10659
v -55.637 15.89367 -13.77994
v -56.7984 21.82909 -14.5409
v -55.92655 23.50368 -12.51415
v -57.27173 24.62693 -14.92382
v -56.24432 25.3266 -12.65934
v -55.7811 24.42234 -11.94251
v -56.99814 25.58607 -14.19548
v -57.92009 26.94172 -16.10188
v -57.08815 27.1445 -14.16889
v -56.30037 26.58314 -12.47845
v -54.6861 25.82173 -9.21588
v -39.19091 30.02929 9.459316
v -36.96259 25.73013 8.026035
v -36.40849 24.89157 7.720936
v -36.94408 24.3494 7.108712
v -54.57484 27.59676 -8.276532
v -54.59883 29.70231 -7.876173
v -54.09782 29.97618 -6.66358
v -53.7481 30.89325 -5.863482
v -53.27731 29.65306 -4.924168
v -54.17281 32.73804 -6.995308
v -54.61786 31.16888 -7.907952
v -53.51484 32.49112 -5.406962
v -54.94906 33.2337 -8.861522
v -53.66166 34.13355 -6.101827
v -55.51569 29.43425 -10.16711
v -55.23546 27.5467 -9.852427
v -55.54798 25.5403 -11.07225
v -54.44999 34.97536 -7.950281
v -51.55401 29.03353 -1.897081
v -42.21191 20.86421 1.13997
v -47.82175 16.25862 -5.70762
v -52.85674 33.53544 -4.159837
v -53.02813 30.90842 -4.225694
v -52.74618 29.71581 -3.80384
v -50.83537 29.3496 -0.6248372
v -57.90582 22.33735 -16.51508
v -57.5005 19.3784 -16.14129
v -58.36212 21.83795 -17.45847
v -58.52406 23.91241 -17.66955
v -43.27782 32.01358 7.880111
v -42.38935 31.61728 8.365216
v -42.14042 30.81309 8.236254
v -36.871 23.66608 6.203286
v -44.59249 19.72818 -1.260424
v -45.28019 19.40512 -1.961021
v -53.38689 13.05153 -11.28179
v -52.50763 14.5272 -10.41813
v -57.86256 28.52493 -15.92396
v -55.55531 13.95999 -13.74847
v -56.28344 12.91656 -14.60772
v -56.65697 15.45488 -15.14169
v -54.56134 11.80893 -12.42541
v -56.7061 16.97853 -15.1262
v -55.71918 10.05399 -13.521
v -56.87955 11.22245 -15.22375
v -55.87963 8.11572 -13.31942
v -55.66318 6.432215 -12.59202
v -57.47115 8.268993 -15.63748
v -56.73057 5.65168 -13.97443
v -57.46995 3.290517 -14.72895
v -58.36359 3.481173 -16.41367
v -56.75495 2.866441 -13.4162
v -57.49673 17.19225 -16.31472
v -56.95758 18.38178 -15.3716
v -46.35738 17.89173 -3.850529
v -36.00788 23.94071 6.912142
v -36.71557 23.94954 6.615771
v -35.91619 26.89442 9.098391
v -36.27146 25.81001 8.358891
v -36.18336 28.09337 9.657354
v -34.33406 27.38306 9.853024
v -34.96312 26.50741 9.255459
v -34.74305 25.12821 8.531711
v -34.21591 -61.25596 -15.36082
v -31.26524 -38.63469 3.089931
v -33.19852 -36.80947 2.887127
v -32.76771 -34.85192 3.867759
v -34.27701 -35.49149 2.812188
v -31.38362 -35.96712 4.170195
v -42.10917 -55.71751 -20.48352
v -42.64846 -55.64993 -21.43576
v -42.17842 -56.74785 -22.39425
v -40.77271 -57.97158 -21.66167
v -42.2536 -54.59217 -19.00651
v -43.75863 -55.45314 -23.72637
v -42.85223 -56.69291 -24.01564
v -43.0159 -57.29854 -26.07599
v -44.27503 -55.33311 -24.88689
v -39.71412 30.41117 9.397435
v -37.97428 30.19019 10.05284
v -41.90716 -57.99161 -24.51116
v -41.83356 -57.47746 -23.05428
v -57.03388 -23.96467 -22.63537
v -54.56683 -39.04681 -28.62214
v -37.31953 -55.53288 -12.72108
v -57.79628 -15.18981 -18.95182
v -56.90121 -16.11804 -16.75755
v -57.05046 -17.23308 -17.81517
v -34.15873 29.09537 10.75569
v -35.32716 28.2998 10.03547
v -37.50371 28.59388 9.487115
v -35.85445 29.35748 10.43765
v -31.57495 -8.155643 6.783319
v -30.91793 -9.426443 7.247459
v -29.66284 -9.433444 7.596528
v -30.6412 -7.368819 6.844677
v -57.72403 14.68807 -16.66902
v -57.48676 13.26839 -16.283
v -56.80248 12.44915 -15.2589
v -57.86477 12.11135 -16.75182
v -58.80901 13.41586 -18.37229
v -58.80975 14.38225 -18.42765
v -58.5672 10.80607 -17.75476
v -59.88773 12.30261 -20.25431
v -48.24905 31.51962 3.229564
v -47.73626 31.28259 3.73262
v -37.13261 -5.176401 4.285917
v -36.58726 -6.763606 4.813566
v -36.8121 -9.297495 5.248724
v -38.60452 -8.634228 4.380482
v -35.45819 -7.771788 5.438367
v -34.81298 -5.435794 5.092583
v -33.23416 -60.26091 -12.76386
v -33.72383 -60.82081 -14.08678
v -32.90539 -54.28273 -7.091756
v -32.38414 -56.0203 -7.993193
v -33.33492 -55.47151 -8.376225
v -34.80052 -55.66036 -9.961666
v -52.16419 29.08862 -2.885282
v -51.97872 29.73263 -2.382651
v -32.14673 -59.34042 -10.52821
v -32.24634 -61.69064 -13.04175
v -31.49691 -42.35614 1.128526
v -30.73856 -44.45951 0.3121521
v -31.92297 -41.27098 1.517161
v -29.60428 -16.52059 8.207979
v -27.74258 -14.35614 8.541994
v -27.82482 -16.01041 8.519573
v -29.35439 -12.91814 8.155555
v -24.94964 -15.16084 8.869912
v -25.52083 -12.32418 8.836405
v -27.7125 -12.37323 8.461411
v -29.03588 -11.11286 8.0274
v -26.44446 -10.65031 8.552158
v -27.37128 -8.379075 7.969084
v -25.59688 -9.369963 8.591177
v -24.58056 -11.45916 8.976416
v -56.73371 -14.87197 -15.69567
v -36.13444 -56.15578 -11.92653
v -34.81199 -57.06519 -11.31672
v -36.27654 -55.11399 -11.00285
v -35.72892 -55.63218 -10.90465
v -34.63922 -56.54877 -10.6193
v -33.75873 -56.0238 -9.249098
v -33.63435 -56.85675 -9.854643
v -33.30146 -56.68946 -9.40312
v -32.62719 -57.11898 -9.129781
v -33.2708 -58.42126 -10.91339
v -33.16716 -56.20033 -8.859211
v -44.6731 -55.89186 -27.89268
v -44.8358 -55.37049 -26.89825
v -57.3888 -2.553676 -14.0344
v -50.57543 30.46032 0.05042555
v -58.55706 6.712658 -17.23934
v -59.55604 7.096126 -19.19396
v -59.77602 8.738322 -19.7819
v -45.75221 31.92961 5.807419
v -38.66911 31.59973 10.40655
v -37.39051 30.94456 10.66886
v -36.34494 30.04832 10.60672
v -24.56107 -8.1635 8.668687
v -23.83305 -9.894524 9.034245
v -53.23253 35.8885 -5.564616
v -52.74854 35.07912 -4.339435
v -52.48447 36.76748 -4.194868
v -52.04518 35.69649 -3.110448
v -52.05219 34.31458 -2.689338
v -52.29264 33.39138 -2.959838
v -52.73672 37.6553 -4.862599
v -51.32338 36.33054 -2.00971
v -51.48895 34.73956 -1.750345
v -53.55873 37.37098 -6.414606
v -52.86854 38.90218 -5.28885
v -53.21617 40.00935 -6.062479
v -53.75429 39.18766 -7.007843
v -52.17822 38.95266 -4.061396
v -52.29617 40.70588 -4.477552
v -51.35099 39.81811 -2.815636
v -51.95811 41.72116 -3.991167
v -52.21983 43.36173 -4.55058
v -51.26373 43.38066 -3.043134
v -51.3133 41.62642 -2.944376
v -51.49256 38.0713 -2.735719
v -53.23215 41.7263 -6.171318
v -50.45586 38.66494 -1.188703
v -50.444 40.65638 -1.529173
v -49.74769 39.60844 -0.3342395
v -51.01945 45.70845 -2.859822
v -51.96176 45.96565 -4.260776
v -51.7663 48.32 -4.089624
v -50.27989 47.20424 -1.881581
v -50.25241 44.24633 -1.64086
v -48.97152 46.65618 -0.1485043
v -50.04407 48.28247 -1.642588
v -49.59643 45.1975 -0.8292219
v -49.077 44.22029 -0.08966583
v -48.63319 44.8965 0.3997248
v -49.53006 43.5104 -0.606297
v -49.51976 48.395 -0.9617315
v -47.72319 44.63171 1.570842
v -48.12577 43.65683 1.178645
v -49.0638 49.37757 -0.4481808
v -47.88932 49.09073 1.012737
v -48.64606 50.19854 0.03040147
v -50.53046 48.76302 -2.375637
v -47.29014 43.38745 2.204033
v -48.76358 42.52417 0.5152864
v -47.43144 41.316 2.34674
v -46.70023 42.53152 2.971098
v -46.334 45.09385 3.060211
v -45.55135 43.61209 4.050925
v -46.22194 41.81786 3.585086
v -47.52278 47.7345 1.497712
v -47.22784 45.91319 2.001589
v -46.64201 48.20591 2.46942
v -45.61946 46.7251 3.681524
v -45.77548 48.54316 3.380954
v -46.69187 50.16687 2.30132
v -45.0694 51.13101 3.965531
v -44.53184 48.2525 4.634363
v -44.17501 49.56493 4.913736
v -45.83284 52.90215 3.071193
v -44.92157 53.19276 4.031135
v -45.79292 54.61222 3.031716
v -44.59865 55.2306 4.248297
v -44.0688 53.38559 4.885701
v -44.16676 51.943 4.833673
v -42.76436 52.07042 6.177116
v -44.31808 56.71087 4.444715
v -43.13844 53.52255 5.780905
v -43.0608 56.08982 5.725732
v -41.38997 54.07774 7.36077
v -42.78377 50.00719 6.204058
v -41.02183 49.72023 7.756693
v -45.76247 55.91698 2.958596
v -45.31124 58.40461 3.2414
v -44.37786 59.41731 4.120437
v -43.61389 58.86981 4.975518
v -44.95353 61.57222 3.183798
v -42.47782 59.05594 6.095318
v -42.91475 61.17373 5.379454
v -41.95868 48.43218 6.994403
v -43.15594 48.13015 5.919669
v -40.4525 47.56195 8.292981
v -42.49637 47.35817 6.55818
v -40.72591 49.30011 7.997371
v -41.2854 46.45824 7.660263
v -42.96021 46.24622 6.223626
v -42.04304 45.31624 7.107291
v -44.52536 62.92969 3.399545
v -42.98869 63.20544 4.972585
v -41.15615 52.63815 7.586998
v -40.4904 55.22254 8.135725
v -39.38765 54.9044 9.04433
v -38.78851 54.09975 9.537576
v -39.74082 51.55176 8.797425
v -41.4796 56.41278 7.202461
v -46.30283 57.7368 2.183429
v -46.41759 59.44069 1.831819
v -47.85548 57.03319 0.4386978
v -46.66985 55.69428 1.952964
v -47.70052 55.69004 0.7631841
v -47.6914 60.411 0.1431267
v -48.9969 59.30378 -1.367083
v -47.25408 61.8917 0.4348136
v -47.94197 61.03073 -0.2839258
v -47.83466 54.50278 0.6918427
v -48.72098 54.10399 -0.346526
v -49.14865 55.51432 -1.020155
v -48.77292 57.10286 -0.721579
v -49.34257 54.46664 -1.171655
v -50.13869 52.65696 -2.043375
v -49.41567 51.25869 -1.01517
v -50.18979 54.25082 -2.283906
v -42.13581 61.38837 6.105276
v -46.75242 52.47535 2.095572
v -50.8304 54.22658 -3.150518
v -51.05814 50.80885 -3.181446
v -51.49477 52.76475 -3.930322
v -50.59292 50.50531 -2.506398
v -52.14582 54.14312 -5.036321
v -51.81501 54.79237 -4.632456
v -50.97515 55.33749 -3.46968
v -49.35089 50.09049 -0.8418665
v -49.8649 49.33115 -1.455739
v -52.90307 51.04819 -5.93865
v -52.02698 50.67206 -4.593006
v -52.43373 52.76384 -5.35595
v -51.37787 49.05432 -3.572731
v -40.75395 50.57038 7.967723
v -38.75769 52.45367 9.573131
v -38.67229 50.95798 9.617841
v -39.10134 49.59178 9.295229
v -38.61698 46.74463 9.731432
v -37.90913 47.67165 10.21822
v -37.18643 48.40956 10.7309
v -36.84955 49.83327 10.96782
v -39.82097 45.66224 8.868382
v -40.96744 43.9855 8.133357
v -39.42167 44.48179 9.294434
v -40.41942 42.39356 8.813233
v -41.99179 43.79791 7.293283
v -37.61541 52.81092 10.44817
v -37.60435 44.59853 10.61825
v -38.53394 43.89061 10.01221
v -37.27783 53.84957 10.70888
v -37.43117 55.47406 10.57709
v -35.78369 52.17382 11.75165
v -39.25927 41.88831 9.793832
v -37.31238 56.91339 10.64312
v -36.22798 55.40372 11.45803
v -35.33075 54.56693 12.07006
v -38.35918 56.0138 9.857753
v -39.22263 56.82536 9.134638
v -35.16374 56.5371 12.22193
v -39.31492 39.74646 10.2346
v -42.72069 42.52307 6.871558
v -42.94134 44.61088 6.380263
v -44.90207 42.0685 4.924148
v -44.78948 44.37103 4.698709
v -44.33506 45.94541 4.962904
v -43.53561 45.83222 5.734225
v -44.0234 47.28823 5.165935
v -43.83162 39.90202 6.442288
v -42.12957 40.92138 7.775557
v -41.56109 39.3377 8.570848
v -42.75595 38.79192 7.694445
v -42.30477 37.20397 8.54916
v -43.44662 37.45856 7.493881
v -45.12887 38.99564 5.45256
v -44.29953 37.47321 6.653696
v -44.66112 37.08694 6.461415
v -45.174 37.49999 5.840981
v -45.99413 37.06094 5.110161
v -46.17604 37.70318 4.700804
v -46.00412 38.99504 4.517932
v -44.16721 36.20108 7.145125
v -45.44334 36.55242 5.862339
v -45.50173 40.97332 4.514241
v -37.47517 46.40583 10.57643
v -36.27546 50.62643 11.36575
v -34.03576 52.42418 12.89182
v -33.38297 57.21609 13.36539
v -33.34948 55.0334 13.37248
v -33.71957 49.77909 13.04897
v -35.02721 48.98866 12.19095
v -33.93076 48.45263 12.90369
v -32.55395 49.22947 13.73606
v -31.93255 51.82066 14.17407
v -34.89397 47.60471 12.30061
v -36.50862 47.02194 11.24048
v -35.45399 46.52792 11.95983
v -35.19251 45.07515 12.20126
v -36.68484 44.20847 11.27135
v -34.71584 46.36281 12.44223
v -30.95985 51.19109 14.67593
v -31.05688 48.18403 14.58178
v -29.8343 49.67759 15.27051
v -29.75545 53.16337 15.36163
v -29.45247 50.90398 15.47274
v -29.26811 54.45153 15.65101
v -30.22814 54.40906 15.15042
v -27.93923 53.38681 16.28531
v -27.91662 52.11366 16.24708
v -28.23318 50.55684 16.04835
v -33.70828 47.13268 13.05537
v -35.9458 43.07543 11.89112
v -33.69592 46.08754 13.07716
v -32.1594 47.91417 13.97394
v -32.77162 47.14798 13.62108
v -29.33337 48.39596 15.4762
v -29.32581 46.83289 15.49155
v -31.05024 46.91702 14.58988
v -28.17859 48.19986 16.0171
v -26.31705 48.86357 16.89536
v -26.84278 46.91301 16.65333
v -26.11264 44.89145 16.94755
v -27.18547 45.65693 16.48952
v -28.35715 46.37989 15.96178
v -40.09201 39.44162 9.73816
v -47.65724 52.84014 1.031959
v -46.6944 53.67333 2.115985
v -53.04399 47.50548 -6.02459
v -32.27441 53.3278 14.00271
v -30.88853 54.9607 14.79944
v -48.15453 40.96377 1.513453
v -49.31495 41.24761 -0.05490766
v -44.4541 63.44312 3.378304
v -32.6038 46.14051 13.76291
v -32.5901 45.09509 13.80204
v -33.2951 43.61196 13.4657
v -33.68184 44.81054 13.15835
v -30.66389 45.2417 14.81839
v -31.71375 43.44946 14.35854
v -32.18641 41.74163 14.24644
v -30.21803 43.1587 15.14954
v -41.26399 58.89896 7.259904
v -40.12592 58.80558 8.251919
v -40.55722 57.80105 7.942122
v -53.26714 44.86341 -6.289925
v -53.97303 41.7736 -7.509829
v -54.39004 43.921 -8.26619
v -54.80183 41.23314 -9.088712
v -55.37609 44.21626 -10.09542
v -54.87156 45.52819 -9.092913
v -55.23492 47.83817 -9.69362
v -54.59799 47.81675 -8.58102
v -55.71212 45.3822 -10.59197
v -56.26404 47.6011 -11.58895
v -55.75195 49.07548 -10.6515
v -56.71643 45.40154 -12.69499
v -56.04193 44.26165 -11.3745
v -56.47997 43.70156 -12.30676
v -57.28886 44.3288 -13.82823
v -55.56464 41.87074 -10.53369
v -57.56021 45.17282 -14.29141
v -57.25705 48.0522 -13.53166
v -56.10199 40.99103 -11.69325
v -56.7364 42.33333 -12.95455
v -56.73326 40.76338 -13.09536
v -57.26445 41.25882 -14.15837
v -57.75106 41.73727 -15.18643
v -58.01107 44.55744 -15.46462
v -58.02581 43.17719 -15.60034
v -57.51099 39.39961 -14.88999
v -56.90258 39.0587 -13.52117
v -58.43348 41.41537 -16.78407
v -58.0875 39.46516 -16.19555
v -56.32331 39.60353 -12.23478
v -56.23255 38.33963 -12.06403
v -56.61409 37.00275 -12.91411
v -57.83506 37.65862 -15.7492
v -57.33646 35.33469 -14.6031
v -58.67831 38.38147 -17.69081
v -57.03603 49.32991 -13.09386
v -47.54487 51.2171 1.282827
v -48.36686 51.64513 0.3015444
v -34.2547 57.48409 12.79476
v -33.9549 58.53479 12.96862
v -32.66135 59.73829 13.76328
v -35.21793 59.5088 12.06476
v -31.80171 57.6801 14.31712
v -32.3113 55.91869 14.01992
v -29.83103 59.48104 15.34005
v -30.22136 57.54751 15.18208
v -30.5049 56.49827 15.02945
v -56.45463 34.84025 -12.55408
v -27.14355 50.89471 16.58832
v -54.35151 39.61263 -8.143756
v -55.26158 40.24555 -9.962658
v -55.6894 38.81171 -10.85996
v -55.0232 36.55314 -9.363254
v -54.62911 37.65584 -8.631163
v -58.36185 35.74752 -17.10122
v -57.51342 33.44466 -15.02994
v -57.9123 33.48931 -15.97988
v -37.38012 41.92752 11.11044
v -49.85342 58.84204 -2.447458
v -50.07433 60.78068 -3.104373
v -49.00202 61.07248 -1.671998
v -50.44865 59.91644 -3.455307
v -50.30105 56.09741 -2.660645
v -50.79705 57.03482 -3.474213
v -50.79631 58.77651 -3.753797
v -51.23474 60.88462 -4.808054
v -29.12281 43.58831 15.64961
v -29.70888 44.66445 15.34002
v -28.17837 42.69752 16.10423
v -29.92697 41.59544 15.3473
v -28.37945 40.85689 16.08525
v -29.48552 38.96437 15.55717
v -25.18413 49.09285 17.37259
v -24.92613 50.41975 17.49328
v -25.47759 51.78279 17.31159
v -24.68482 52.8761 17.63714
v -26.51466 53.12316 16.89315
v -24.72161 54.57661 17.67616
v -25.91275 54.56033 17.19561
v -22.98739 54.51646 18.2976
v -23.30663 51.52843 18.1305
v -27.43623 54.95659 16.54383
v -25.40434 56.53028 17.41649
v -22.27888 52.57576 18.506
v -34.74454 42.62252 12.71058
v -38.87516 58.46815 9.347911
v -37.69443 58.24195 10.29172
v -40.4897 56.79769 8.057447
v -37.54859 59.66026 10.35403
v -39.89298 60.06599 8.368001
v -38.95605 61.1875 9.047042
v -52.0302 58.61956 -5.501452
v -51.37699 60.10475 -4.854333
v -54.90951 49.26244 -9.19943
v -55.46327 50.69396 -10.22932
v -22.87112 49.87497 18.24674
v -22.50783 47.89278 18.32695
v -23.676 48.49496 17.9101
v -23.54249 46.53945 17.93079
v -23.96864 47.55572 17.79387
v -21.15068 48.71707 18.78713
v -19.4766 46.27147 19.22711
v -23.35388 45.69574 17.99125
v -35.58464 58.81977 11.84362
v -34.56903 60.87053 12.41011
v -33.73173 61.54922 12.93541
v -49.97681 37.94931 -0.2509818
v -49.10556 38.18816 0.9213202
v -49.02221 39.70017 0.6294265
v -47.96799 38.65252 2.286578
v -49.14634 35.6329 1.658211
v -47.13103 40.33928 2.872484
v -48.52836 36.41814 2.245112
v -50.6558 36.39117 -0.8438878
v -50.09341 34.08826 0.6897144
v -50.42337 35.13278 -0.05694317
v -51.04105 34.56976 -0.9642584
v -48.16642 37.351 2.410155
v -47.44666 36.79719 3.516547
v -48.58117 35.15825 2.572876
v -22.06973 51.14262 18.54679
v -20.64576 52.5975 19.03045
v -20.58592 51.06842 19.01754
v -18.76894 52.4075 19.55378
v -19.13075 48.56519 19.39485
v -34.07565 41.96575 13.18115
v -33.25544 41.29556 13.71978
v -26.38159 56.76785 17.00875
v -23.70925 57.82326 18.02912
v -25.49704 59.31126 17.30785
v -23.35926 56.26161 18.17402
v -23.20482 59.59655 18.16519
v -21.60765 58.0485 18.72993
v -21.85235 56.48804 18.66672
v -52.74092 54.18721 -5.935013
v -53.27833 52.87364 -6.606492
v -28.26412 56.49534 16.17283
v -28.49761 55.48142 16.04801
v -28.24877 57.9966 16.16544
v -29.47384 56.87524 15.5579
v -50.44952 42.4521 -1.776001
v -40.93387 60.81271 7.355359
v -41.3172 61.96767 6.829737
v -40.06517 62.77705 7.870625
v -38.75098 62.88863 8.998013
v -36.66958 58.55669 11.05986
v -36.40783 57.7375 11.29959
v -51.55096 56.07758 -4.41403
v -52.51122 56.20286 -5.833599
v -39.08532 -3.71624 3.335605
v -40.07045 -6.005977 3.296093
v -38.16901 -4.878145 3.853191
v -25.14716 44.08068 17.3209
v -22.59656 43.8131 18.20476
v -25.24678 41.35443 17.23321
v -23.80906 41.95389 17.72932
v -21.54049 40.94669 18.40797
v -20.77003 42.61908 18.7119
v -26.89899 41.74874 16.63511
v -27.03793 43.71968 16.54848
v -28.69305 44.65775 15.81408
v -27.91936 43.74516 16.16863
v -27.83504 44.81914 16.19132
v -28.25434 45.08788 16.00202
v -28.58335 45.7424 15.86229
v -23.90993 40.85794 17.66082
v -24.85191 38.23553 17.22491
v -22.37235 39.8143 18.06058
v -25.94285 39.68237 16.96669
v -22.63049 38.50691 17.87018
v -24.17038 38.30726 17.43071
v -41.47249 1.100251 1.444314
v -57.78732 46.18586 -14.65836
v -57.63542 47.35375 -14.33906
v -45.13029 60.20192 3.181297
v -58.30712 18.67531 -17.55975
v -40.58285 38.20827 9.634447
v -52.11387 -44.21704 -27.57852
v -46.95754 2.327155 -2.104837
v -53.89529 49.96325 -7.48502
v -53.82544 49.06923 -7.329901
v -55.81513 -26.10403 -20.00324
v -40.81279 30.06855 8.710105
v -36.28136 31.00199 11.10015
v -42.87022 1.544655 0.6594012
v -43.20247 -0.5518087 0.9474608
v -54.133 37.75825 -7.59945
v -54.24568 36.4324 -7.69484
v -49.76297 6.526812 -5.744263
v -48.24763 4.460587 -3.712713
v -48.65375 6.428388 -4.647712
v -47.84294 8.330068 -4.457155
v -49.33833 8.72351 -6.029799
v -52.33915 2.665125 -7.218848
v -41.8589 -58.61847 -26.12821
v -42.63848 -58.22591 -27.77053
v -43.38573 -57.48756 -28.18478
v -41.47866 -59.73365 -29.34388
v -40.59547 -60.30593 -28.01437
v -42.03473 -59.03307 -28.50395
v -31.21594 -45.16762 -0.2310696
v -29.16016 -45.39645 0.2603284
v -29.63892 55.86065 15.47161
v -36.89437 -3.646768 4.054196
v -29.05089 -7.82836 7.398373
v -32.60231 39.93143 14.19053
v -30.20705 -37.34541 4.157138
v -50.82087 42.73726 -2.342811
v -48.88164 12.05562 -6.585531
v -48.10452 14.65206 -6.21305
v -58.23832 -18.20992 -22.85636
v -58.46511 -16.64718 -22.47135
v -58.45853 -18.75312 -24.3446
v -58.60371 -17.4445 -23.86817
v -58.87969 -16.9864 -24.85031
v -57.64238 -16.7154 -19.33649
v -57.0026 0.3698314 -13.42041
v -58.10483 -1.197765 -15.55602
v -57.86121 0.1490241 -15.09646
v -57.9545 2.165565 -15.45974
v -35.52399 41.48426 12.39967
v -35.59726 39.63975 12.63826
v -38.03808 40.09898 11.06633
v -37.03884 38.61123 11.99508
v -21.44335 38.18263 18.15901
v -22.78424 37.91618 17.90288
v -36.33335 -31.65519 3.088924
v -49.22813 34.63918 1.826072
v -33.02411 -62.30608 -15.00925
v -32.5211 -63.63661 -16.24089
v -31.9251 -63.27101 -14.62868
v -31.65717 -64.83477 -16.78843
v -32.90365 -64.2376 -18.10703
v -34.66298 -61.89535 -17.10294
v -34.33336 -63.26016 -18.93852
v -33.32379 -64.45072 -19.44319
v -35.4662 -62.31641 -19.31911
v -30.78368 -64.65474 -14.8112
v -31.52893 -65.82137 -18.70122
v -30.50951 -66.81791 -18.96799
v -30.83744 -67.13503 -21.19196
v -32.83074 -65.34145 -20.58347
v -29.17641 -67.77234 -18.40437
v -29.32772 -68.16089 -20.48058
v -35.73474 -62.82148 -20.97876
v -36.54114 -62.3715 -21.73407
v -46.28584 -53.32144 -26.43854
v -47.69107 -51.14808 -25.96636
v -47.98252 -50.25078 -24.97182
v -49.21553 -48.91087 -26.25357
v -47.75312 -51.72536 -27.59791
v -47.5145 -52.48579 -28.93962
v -49.03605 -50.38802 -29.38235
v -50.5078 -47.49871 -28.12335
v -50.31573 -48.35767 -29.51564
v -48.86683 -51.08887 -31.2156
v -49.77446 -49.67349 -31.09335
v -50.34597 -48.70134 -30.89493
v -46.91048 6.836482 -3.244137
v -45.56799 -54.12125 -26.02863
v -46.45102 -54.01871 -29.26842
v -44.36749 -56.53566 -28.98595
v -45.26366 -55.84858 -30.80733
v -46.66819 -54.29391 -32.10759
v -44.18374 -57.13406 -31.00431
v -45.69107 -55.62806 -32.93708
v -43.26652 -58.19137 -32.58838
v -42.90987 -58.52716 -31.23122
v -42.9306 -58.52615 -34.13657
v -44.17473 -57.32705 -34.02535
v -42.06517 -59.34217 -32.51611
v -41.90877 -59.43286 -34.65752
v -42.5286 -58.77266 -36.04233
v -43.06079 -58.06267 -29.05801
v -57.78788 -22.1861 -24.38058
v -58.44894 -19.99434 -25.52184
v -43.94809 -57.46871 -36.07997
v -30.14795 61.22176 15.08738
v -46.33827 61.03637 1.684502
v -46.22729 63.90801 1.243756
v -55.62418 34.92371 -10.55244
v -55.76025 33.1225 -10.77285
v -55.95917 32.26427 -11.24601
v -55.34476 31.72952 -9.740571
v -55.80782 31.01208 -10.84415
v -56.55108 31.22765 -12.65227
v -56.97176 33.55823 -13.77307
v -47.65456 -52.74151 -30.75849
v -55.81152 -32.47918 -25.49615
v -56.79932 -29.84884 -26.89296
v -56.40429 -32.4404 -27.84405
v -42.99506 -58.12584 -38.17386
v -42.21008 -58.86086 -37.68465
v -37.73148 61.97456 9.970736
v -51.58726 33.75195 -1.684032
v -51.64167 31.94429 -1.517928
v -35.2035 -63.86104 -22.40079
v -36.59347 -62.96234 -23.54751
v -35.38397 -64.34102 -25.24123
v -36.38159 -63.6734 -25.53108
v -35.14184 -35.36862 2.366003
v -40.11684 -57.85019 -20.07589
v -20.20296 43.61945 18.92455
v -51.45975 -44.37446 -25.43144
v -50.71991 -46.38445 -26.47016
v -51.46788 -45.42397 -27.40693
v -51.40811 -46.33231 -29.34593
v -56.97198 50.60453 -12.95507
v -56.27401 28.30258 -12.16088
v -56.16901 30.37438 -11.75645
v -56.6457 27.81563 -13.08002
v -57.06734 28.71208 -13.96103
v -56.83974 29.9953 -13.36892
v -57.57567 30.03477 -15.17606
v -57.31773 31.36129 -14.55745
v -58.24091 29.87447 -16.77143
v -58.00684 31.23129 -16.22132
v -57.7486 32.05947 -15.5702
v -59.05968 30.33518 -18.76028
v -58.76669 28.73512 -18.03341
v -58.66426 31.77144 -17.81403
v -37.37687 -1.04525 3.391837
v -59.14685 32.83277 -18.99452
v -59.6882 29.11909 -20.29309
v -58.74852 27.07111 -17.9944
v -59.39245 27.01504 -19.50585
v -60.02603 26.80578 -21.04357
v -58.29791 25.65951 -17.04271
v -59.02308 25.69716 -18.62185
v -59.29535 24.34232 -19.24475
v -59.44726 25.2088 -19.57691
v -39.62983 31.55473 9.891924
v -39.56519 32.17162 10.17769
v -27.18156 59.24247 16.62022
v -28.87084 58.95328 15.85328
v -27.31774 60.73195 16.48621
v -28.42347 60.66177 15.98603
v -25.97248 61.08412 17.0249
v -25.88725 62.65726 16.9396
v -27.33312 62.0458 16.38237
v -26.56294 64.39162 16.4264
v -24.99206 63.83732 17.13319
v -24.68855 61.42896 17.50768
v -28.60169 62.17432 15.77634
v -38.24649 42.42804 10.43309
v -58.08427 -9.418388 -16.98581
v -34.364 40.24183 13.26351
v -37.49107 63.9856 9.885071
v -39.13502 64.2283 8.481651
v -38.04484 64.74995 9.300522
v -37.52779 64.55611 9.762744
v -28.66153 64.70182 15.41135
v -29.29461 63.92147 15.21612
v -26.77953 66.24252 15.98745
v -34.01439 -64.24897 -20.51122
v -28.03409 -57.32054 -5.272269
v -54.82688 -39.45972 -30.90281
v -55.07255 -38.3208 -29.95158
v -46.77797 63.6277 0.6386156
v -59.5452 18.61094 -19.80559
v -57.99838 16.5625 -17.12514
v -58.61806 15.4211 -18.13072
v -59.56585 15.83765 -19.82671
v -29.7362 45.95292 15.309
v -33.10101 26.19832 9.601563
v -49.66039 -50.14399 -32.4664
v -21.5306 60.4837 18.62333
v -27.02934 37.32375 16.39923
v -27.25827 38.7724 16.43662
v -28.18337 39.68183 16.17922
v -21.31815 54.36969 18.84334
v -19.75189 54.70372 19.30107
v -49.66774 62.59254 -2.928784
v -50.01321 -46.50961 -24.35511
v -49.67205 -47.40748 -24.81954
v -59.64066 10.24938 -19.63569
v -48.90827 63.53045 -2.097068
v -47.93236 62.80651 -0.6332684
v -47.76612 64.43381 -0.8253986
v -48.26687 65.44205 -1.808722
v -47.2998 65.97547 -0.6284075
v -48.97877 65.09672 -2.667806
v -48.3017 67.23946 -2.337186
v -50.11506 65.2392 -4.295762
v -50.72559 62.33265 -4.363783
v -50.28291 63.63881 -4.097241
v -49.23699 66.43701 -3.43191
v -49.37622 67.81901 -3.976115
v -47.49606 68.98752 -1.842421
v -47.40743 67.95535 -1.379339
v -30.07587 -65.7719 -15.45596
v -29.95265 -64.66408 -13.39522
v -30.46832 -66.2971 -17.44124
v -43.73801 35.44587 7.674107
v -37.45825 -62.56245 -24.88025
v -41.56543 38.10056 8.877101
v -55.68228 36.22001 -10.773
v -28.73104 45.3448 15.79397
v -59.39016 4.626846 -18.64364
v -58.2062 32.74038 -16.68834
v -43.89664 -57.39822 -37.41035
v -51.00143 -47.17896 -29.65436
v -30.80506 63.67942 14.47639
v -31.05394 62.81079 14.44474
v -29.873 62.5989 15.09376
v -29.45615 65.51772 14.88132
v -28.3406 66.10997 15.3045
v -30.5592 66.34589 14.11481
v -29.44631 67.6403 14.3939
v -31.04566 67.61293 13.55904
v -32.27212 62.05198 13.83009
v -32.03246 63.64888 13.78067
v -33.7973 63.45934 12.67031
v -32.72736 64.46243 13.20375
v -28.58896 69.17085 14.40376
v -31.61694 65.65881 13.65349
v -57.63628 -24.50887 -25.69796
v -58.34187 -21.60621 -26.5748
v -52.57223 -43.93338 -29.02671
v -53.05246 -42.63103 -28.42338
v -39.33949 66.18796 7.894145
v -38.72161 67.82959 7.954245
v -37.65473 66.22281 9.297518
v -37.92988 68.20233 8.501781
v -56.46056 51.20684 -12.02834
v -55.86604 51.91736 -10.98736
v -55.03736 51.97318 -9.598031
v -54.78554 53.3093 -9.221816
v -54.25662 51.27348 -8.00705
v -55.6367 53.26617 -10.68347
v -55.05444 55.06563 -9.85098
v -53.88914 52.27524 -7.510319
v -54.32432 55.98339 -8.736794
v -53.69143 56.58192 -7.857629
v -53.3068 55.3224 -7.044499
v -55.70772 55.54269 -11.06273
v -55.10041 56.50463 -10.13924
v -25.98234 67.32421 16.04654
v -24.4015 67.434 16.62965
v -59.10989 39.01133 -18.67297
v -58.88033 40.84646 -17.86449
v -59.31881 42.82967 -18.68447
v -59.31326 40.82629 -18.90023
v -58.74638 43.03409 -17.2693
v -59.60534 44.34306 -19.12491
v -59.08916 44.4932 -17.80568
v -59.72025 41.79219 -19.81079
v -60.11992 43.49105 -20.53142
v -60.09322 41.05352 -20.83569
v -59.86439 38.50807 -20.76758
v -60.69851 40.85085 -22.53337
v -60.28466 39.28519 -21.73576
v -59.29659 36.82459 -19.36201
v -60.51762 38.29247 -22.3739
v -60.73716 39.60322 -22.8928
v -59.7535 36.26019 -20.6154
v -41.17483 -60.1192 -33.22638
v -40.74931 -60.41856 -34.52654
v -40.02418 -61.14339 -31.22109
v -58.76252 36.82961 -18.00949
v -40.79024 30.99902 9.135112
v -43.24923 64.90197 4.345297
v -42.24958 65.0134 5.352321
v -19.51603 58.77748 19.30512
v -27.98838 -21.87116 8.045696
v -38.40571 37.42128 11.25423
v -39.24937 38.05739 10.64656
v -48.1973 9.701495 -5.193291
v -47.05544 9.165781 -3.933421
v -45.63983 9.421092 -2.721568
v -45.06518 5.566947 -1.535629
v -45.72735 6.683109 -2.249309
v -46.2931 4.446354 -2.182735
v -45.11434 7.884144 -2.003937
v -55.30968 -34.88646 -26.07511
v -55.14648 -34.29748 -24.84592
v -55.89152 -33.8781 -27.20624
v -24.14098 -6.735213 8.51081
v -15.86088 -49.52026 6.160395
v -14.0958 -49.24038 7.478269
v -47.05305 17.11816 -4.734636
v -13.80921 -74.7709 -6.249844
v -34.2152 -33.97905 3.421515
v -46.69241 39.30244 3.638784
v -30.82045 -63.22375 -12.83853
v -32.07861 -30.53643 5.521768
v -30.98577 -29.13254 6.276783
v -32.15359 -27.99477 6.08442
v -33.87453 -27.05993 5.667852
v -32.71143 -26.37136 6.261573
v -30.68979 -26.72071 6.828826
v -30.83634 -28.01055 6.537879
v -32.54159 -25.1387 6.571446
v -29.53909 -25.41652 7.343869
v -29.00443 -27.95938 7.090889
v -30.78028 -23.39065 7.352251
v -31.33881 -24.60853 7.026306
v -38.23359 -62.17703 -26.50366
v -39.67766 -60.85963 -26.19024
v -48.62018 -51.70014 -32.63802
v -49.62001 -50.46655 -34.03368
v -32.59052 -66.16592 -23.24423
v -30.61601 -67.52779 -22.42348
v -32.31711 -65.87897 -20.86407
v -33.82254 -65.00117 -22.2731
v -22.84766 62.39053 18.04522
v -23.19709 63.69576 17.78248
v -60.50793 42.96493 -21.52558
v -60.92308 42.51013 -22.64565
v -41.09804 -60.16756 -30.88341
v -39.95782 -61.13018 -30.02079
v -42.24452 -59.18924 -31.0013
v -25.96063 -5.949799 7.784543
v -23.37565 -5.186835 8.393709
v -26.47157 -4.126269 7.112051
v -24.52576 -2.770199 7.293808
v -22.24647 -6.808176 9.123722
v -28.12607 -6.22211 7.246011
v -47.45412 13.09115 -5.407562
v -47.90233 11.66239 -5.453995
v -13.58463 -54.64938 4.483591
v -11.43149 -54.79181 5.085653
v -13.65893 -53.67712 4.969815
v -11.23999 -52.48407 6.531699
v -40.07394 36.82659 10.24505
v -17.9 53.86839 19.79032
v -24.52559 -41.23489 2.899221
v -24.22036 -41.74348 2.426196
v -23.91458 -41.89638 2.298337
v -23.49875 -42.38621 2.127511
v -36.3675 64.93644 10.5946
v -36.32449 63.05596 10.91176
v -27.39655 -68.73193 -16.35467
v -26.09163 -69.80144 -16.30949
v -28.57694 -67.7802 -16.73179
v -23.49593 -71.75527 -16.46453
v -24.94724 -70.88223 -17.69256
v -27.24078 -69.27298 -18.15102
v -24.95296 -71.06834 -19.25458
v -26.06756 -70.36401 -19.6162
v -23.5669 -71.91402 -19.07433
v -22.1518 -72.68492 -17.51476
v -22.15854 -72.70132 -19.64316
v -21.15841 -73.24364 -18.04149
v -19.93693 -73.86801 -16.25802
v -19.81621 -73.8989 -18.61027
v -45.32439 18.6362 -2.536047
v -44.64627 18.41064 -2.258152
v 44.33393 13.6109 -6.231276
v -5.633803 -49.27568 10.44426
v -6.409879 -50.22516 9.330181
v -3.615695 -49.11666 10.77425
v -45.38515 17.84148 -3.175358
v -45.78931 17.43315 -3.683355
v -57.7418 -25.79557 -27.38115
v -58.14244 -25.00764 -28.7625
v -58.02382 -24.03079 -27.19505
v -58.56412 -22.76668 -28.88858
v -57.87664 -27.07655 -29.3511
v -58.37709 -25.13671 -30.25508
v -58.63075 -23.49372 -30.01928
v 48.5428 8.225449 -9.32305
v -30.93569 -40.54916 2.315452
v -30.91405 -39.84057 2.679431
v -31.08095 -5.930467 6.326279
v -32.68183 -5.922937 5.863858
v 27.84393 -13.27503 7.087558
v 26.94655 -11.89179 7.214581
v 26.70075 -9.53241 6.891221
v 25.07917 -11.08543 7.606506
v -29.26755 -44.20917 0.8407493
v -59.0398 -20.20792 -29.25697
v -59.07711 -18.87625 -28.09155
v -58.93325 -18.40721 -26.64539
v -29.93559 -4.725726 6.303283
v -41.09543 36.99593 9.470959
v 48.00813 28.32524 -1.806161
v 47.08467 27.03113 -1.106157
v 48.32231 28.06821 -2.443854
v -58.88599 35.32991 -18.37047
v -58.72104 33.3479 -17.96255
v 46.90809 -36.16154 -16.83586
v 47.53651 -36.80685 -18.75694
v 46.26095 -35.62334 -15.08678
v 45.91633 -37.30587 -15.78281
v 45.18448 -37.52856 -14.5607
v 45.11102 -39.42872 -16.00743
v 46.01837 -38.48783 -16.94783
v 46.60079 -37.82747 -17.57857
v 46.81441 -38.75779 -18.87409
v 45.8657 -39.68629 -17.70515
v 47.59211 -39.48173 -21.3468
v 47.76619 -38.3347 -20.68605
v 46.7528 -42.18608 -22.16601
v 46.13114 -42.13306 -20.63434
v 47.89841 -40.08095 -22.78092
v 46.1244 -43.9405 -22.69959
v 47.20011 -42.66303 -24.04446
v 46.51517 -44.27436 -24.20286
v 45.59314 -45.33061 -23.196
v 47.31523 -43.73223 -25.92079
v 45.03365 -43.712 -19.86807
v 48.59449 -36.57402 -21.11199
v -28.73413 -17.46947 8.33048
v 53.55943 25.28543 -14.83516
v 53.87009 24.33473 -15.68803
v -58.7258 21.15402 -18.21321
v -59.1628 -14.71453 -24.18169
v -29.78585 -66.86012 -17.20846
v -49.29685 10.30056 -6.493945
v -46.36951 12.12749 -4.055251
v -46.85884 10.76516 -4.150871
v -44.81874 11.6294 -2.416453
v -44.98154 12.95873 -2.928649
v -43.40189 9.066468 -0.8541627
v -42.75855 10.55407 -0.5307975
v -46.03253 13.17868 -4.021729
v -42.11468 9.171259 0.05367548
v -43.62207 7.385913 -0.8407987
v -42.08438 6.295715 0.2675391
v -41.09944 10.83191 0.6539112
v -41.12019 8.968263 0.7313045
v -43.45174 5.540458 -0.4788517
v -40.96623 7.22832 0.8709852
v -41.16042 5.321165 0.884249
v -44.70399 3.747942 -0.9076433
v -42.7763 3.71049 0.2359646
v -40.03753 10.99672 1.337054
v -39.65154 8.225482 1.563302
v -40.00578 5.976715 1.407037
v -42.18524 11.57872 -0.18101
v -41.63332 12.89602 0.1334133
v -42.84888 12.57015 -0.8225543
v -42.06848 13.05761 -0.2263803
v -41.0773 3.819372 1.12247
v -37.41258 4.75126 2.600095
v -37.79979 2.895777 2.625781
v -39.00601 7.078817 1.871029
v -38.00185 7.145852 2.331762
v -38.53115 8.770342 2.137774
v -36.58517 7.209217 2.890136
v -37.09325 8.579853 2.796024
v -39.98323 9.336284 1.413293
v -38.95444 10.18076 1.980114
v -37.98632 11.77958 2.495536
v -37.21269 10.44618 2.839684
v -36.2993 10.19591 3.191166
v -34.53989 7.610058 3.5924
v -35.25583 6.88354 3.334011
v -36.22676 5.565827 3.004051
v -35.32051 5.010841 3.315393
v -33.46481 5.920617 3.81374
v -35.2993 8.867621 3.502409
v -34.48117 4.012235 3.572989
v -32.6413 5.017843 4.003754
v -33.16993 3.244715 3.950256
v -35.34227 10.18083 3.586671
v -33.9885 10.11829 4.040278
v -32.87672 8.507772 4.122259
v 42.38929 -50.65968 -23.16105
v 41.623 -51.45113 -22.57994
v 42.82357 -50.77575 -24.46691
v 41.7407 -52.087 -23.95341
v 41.95768 -52.48625 -25.3641
v -39.91751 65.28106 7.567232
v 25.29237 -61.98325 -10.93602
v 25.34321 -63.1722 -12.21988
v 24.60321 -63.02672 -11.09637
v 24.74656 -64.46439 -12.89485
v 23.15101 -64.81116 -11.00231
v 23.42187 -65.43206 -12.1123
v 23.26522 -63.71732 -10.03275
v 26.2731 -63.53671 -13.97197
v 23.59794 -66.0204 -13.16014
v 22.27502 -67.17072 -12.63255
v 27.36547 -62.95581 -14.84671
v 26.74794 -63.91979 -15.25737
v 28.17679 -63.02963 -16.20803
v 21.40255 -67.15164 -11.07699
v 22.52854 -64.16561 -9.502731
v 27.50263 -64.3262 -17.23264
v 25.53124 -64.84705 -14.67714
v 25.96469 -65.41011 -16.33854
v 24.7674 -66.13757 -15.46862
v 27.04178 -65.37226 -18.40295
v 25.62022 -66.46629 -17.91778
v 24.90971 -66.68639 -16.86638
v 23.8441 -67.4026 -16.14017
v -0.6411403 -66.18975 4.197958
v 0.2187676 -65.51507 4.370924
v 1.082138 -66.61813 3.927495
v -0.349174 -67.3079 3.746522
v -0.4991343 -68.62847 3.14959
v 1.959191 -67.42406 3.517853
v -2.5181 -67.68479 3.655173
v -0.7730226 -69.84309 2.43389
v -2.005727 -68.88783 3.029808
v -1.517144 -70.66162 1.868981
v 29.76759 -24.09398 5.8873
v 29.38284 -62.68243 -17.61354
v 29.55643 -63.39452 -19.25679
v 1.557353 -65.50915 4.215393
v 45.7931 28.81323 1.419981
v 24.24872 -60.64715 -8.719147
v 24.5333 -61.86242 -9.972918
v 23.04673 -63.02513 -9.193848
v 23.61207 -62.50554 -9.441434
v -56.04515 -34.81475 -29.23136
v -56.089 -35.43494 -30.38401
v -55.63306 -36.36765 -29.50795
v -55.32049 57.667 -10.64365
v -56.28485 54.35428 -11.92562
v -56.26649 55.96208 -12.20558
v -56.96953 55.84331 -13.51062
v -56.05862 57.40893 -12.10521
v 5.908017 -44.72988 11.07479
v -59.99581 45.08871 -19.94555
v -49.17087 69.08739 -4.193472
v -48.48443 69.54739 -3.417428
v -13.75398 -67.22308 1.212986
v 16.80701 -43.55101 2.865356
v 17.12226 -44.56453 2.696702
v -41.96297 63.39718 5.967927
v -40.93198 63.99022 6.85074
v -41.49685 64.564 6.206381
v -41.70049 65.68146 5.77283
v -40.80817 65.80514 6.607719
v -39.93324 63.57119 7.876041
v -40.78728 66.96001 6.309968
v -36.61967 61.60106 10.87323
v -35.31637 65.21186 11.35334
v -34.50464 64.7631 12.01483
v -34.53522 62.26426 12.33198
v -35.59678 61.83954 11.62008
v -35.73564 61.05918 11.57711
v -8.771292 -53.35173 6.403211
v -8.006219 -51.56113 7.868783
v -9.914133 -51.21754 7.925073
v -8.977261 -50.63304 8.651555
v -47.7704 -52.90361 -32.4288
v -48.05901 -52.75866 -34.61544
v -46.77945 -54.41829 -35.20282
v -47.36946 -53.70316 -36.10856
v -48.13697 -52.75963 -36.34759
v -48.76313 -51.89661 -35.73174
v -49.69363 -50.60071 -36.52367
v -49.32769 -51.02483 -34.96508
v -42.883 -58.03804 -39.21089
v -21.24587 -72.28085 -11.18511
v -19.64262 -73.03106 -9.962323
v -19.00201 -73.82079 -11.37813
v -19.80127 -73.68375 -13.20715
v -19.92815 -73.8208 -15.11787
v -21.22149 -72.84879 -13.4478
v -18.63348 -74.43173 -14.5139
v -17.57875 -74.78426 -12.66211
v -45.18752 -56.18827 -36.36362
v -45.71775 -55.6521 -35.16
v -46.58533 -54.5994 -37.18635
v -22.61076 -8.967237 9.247409
v 42.66521 18.0821 -3.146337
v 41.72986 17.53843 -3.000978
v -60.21504 6.275002 -20.55835
v 32.65343 22.68571 6.815235
v 33.14647 23.01662 7.006024
v 32.73798 23.56605 7.32524
v 32.21446 24.80121 7.980073
v 6.464476 -43.92138 10.63025
v 7.632784 -44.01503 9.962733
v 44.79599 5.358281 -4.607995
v -50.88053 -47.76542 -30.90058
v -51.88592 -46.16958 -31.45773
v -52.79341 -44.7939 -32.85359
v -52.95455 -43.72897 -30.49472
v -52.18462 -44.95937 -29.61444
v -50.79046 -48.2785 -32.17929
v -52.13859 -46.23005 -33.63346
v -51.35567 -47.7461 -34.33931
v -50.77595 -48.77733 -34.84446
v -50.09428 -49.69622 -33.7902
v -52.81441 -45.20034 -34.98582
v -52.9366 -43.42471 -29.60492
v 28.09027 -30.4123 5.120429
v -50.28984 -49.61946 -35.53967
v -16.35203 -44.1222 7.106631
v 33.751 -53.13024 -11.81003
v 16.38829 -66.32787 -4.180812
v 14.16116 -65.64587 -1.951481
v 15.21503 -67.51149 -3.803136
v 17.00193 -68.32426 -6.195991
v 15.45409 -68.36997 -4.591711
v 15.42714 -70.65842 -6.759895
v 14.54987 -70.19876 -5.241839
v 17.20708 -69.49699 -7.644394
v 27.41566 -21.90485 7.011973
v 26.0623 -22.37422 7.282354
v 26.05245 -24.49625 6.955204
v 25.25773 -23.41996 7.286947
v 23.54291 -23.54577 7.577713
v 24.64319 -21.86303 7.596961
v 24.62135 -24.87501 7.233471
v 26.90624 -20.04058 7.316062
v 23.57119 -22.40941 7.680553
v 23.62492 -21.05135 7.842475
v -33.6943 -31.30263 4.589661
v 28.04618 -34.21171 3.999433
v 27.10485 -33.79441 4.605389
v 27.61834 -32.30412 4.789696
v 33.20969 25.88633 8.317547
v 3.288984 -45.08694 11.93977
v 33.83495 -54.20922 -13.06952
v 34.55526 -55.54666 -15.58782
v 32.22831 -54.40393 -11.31619
v 32.38392 -56.21811 -13.45701
v 32.52421 -57.56122 -15.23702
v 31.11514 -59.07916 -15.15617
v 33.70963 -58.28447 -17.96306
v 30.94879 -58.44335 -14.17375
v 31.9849 -59.83185 -17.47066
v 33.01193 -59.47448 -18.60694
v 31.45835 -61.2718 -18.83344
v 30.57468 -61.25582 -17.33533
v 33.96933 -58.61324 -18.8743
v 34.50587 -59.27745 -21.02
v 33.62657 -60.26573 -21.12514
v 32.70736 -60.87802 -20.43896
v 35.2835 -58.08754 -20.34935
v 31.78585 -61.86718 -20.53389
v -5.948696 -75.74117 -4.169582
v -35.72409 3.749113 3.232435
v 46.2136 29.41053 1.116568
v 47.0012 29.54871 0.05406701
v 47.4193 29.41489 -0.6015957
v 47.21632 28.66793 -0.5048237
v 51.49834 30.08979 -8.999854
v 50.65937 29.42174 -7.023509
v 52.11256 31.59512 -10.6023
v 52.80537 29.72474 -12.36129
v 53.0592 31.60891 -12.95995
v 53.39412 30.40631 -13.86219
v 51.51704 31.58249 -9.03065
v 51.91232 32.65586 -10.09158
v 51.14521 30.51214 -8.126942
v 50.95189 31.94555 -7.691166
v 53.69481 32.42001 -14.57917
v 54.16626 30.58208 -15.80861
v 53.67451 33.9368 -14.47157
v 54.25298 32.15806 -15.95862
v 52.76622 33.52051 -12.20138
v 53.5079 34.85493 -14.059
v 52.73315 35.11845 -12.16604
v 53.2812 35.46827 -13.51518
v 53.0924 35.94158 -13.03113
v 53.55881 36.73096 -14.11035
v 54.20406 35.20213 -15.7244
v 53.47906 37.5587 -13.80488
v 54.08916 36.33627 -15.41725
v 53.39591 38.47717 -13.57149
v 53.97457 37.84244 -15.01367
v 54.19143 38.67946 -15.47355
v 54.47905 37.25553 -16.29038
v 52.27056 32.86166 -10.98196
v 52.26438 35.31843 -11.07843
v 54.43337 34.40246 -16.33946
v 54.57032 32.93205 -16.76552
v 54.73858 30.89134 -17.23416
v 55.12223 33.5006 -18.11858
v 55.2104 34.89383 -18.27408
v 54.56017 35.94395 -16.53801
v 55.36515 36.48654 -18.55362
v 56.01564 35.31953 -20.35955
v 55.84379 33.57783 -19.98931
v 55.11224 38.00154 -17.7314
v 54.66968 39.05448 -16.56046
v 55.00143 39.71781 -17.27914
v 55.78918 39.30153 -19.19286
v 55.93679 37.55516 -19.84914
v 56.46414 39.64005 -20.87604
v 55.23576 32.16389 -18.45131
v 55.9166 32.08879 -20.23926
v 55.24151 31.09109 -18.52053
v 56.28893 31.14921 -21.29662
v 55.09808 29.85367 -18.11068
v 54.26803 40.09467 -15.4844
v 53.41815 39.6014 -13.6109
v 54.71984 41.35571 -16.41363
v 56.83309 37.50292 -22.27304
v 56.79673 40.68711 -21.6236
v 57.10655 39.10237 -22.66276
v 57.52887 38.1687 -24.05384
v 57.31462 37.60724 -23.55384
v 57.43961 40.05819 -23.48965
v 55.84478 40.37956 -19.17208
v 56.21121 40.84748 -20.13952
v 56.36664 33.25674 -21.40949
v 55.50979 40.64462 -18.23919
v 54.38244 28.91848 -16.39318
v 54.63034 27.74572 -17.08158
v 55.50544 28.0232 -19.26547
v 55.07418 26.87082 -18.23475
v 54.51551 26.54582 -16.91242
v 54.70864 26.13228 -17.37636
v 54.14595 25.57607 -16.13504
v 54.03186 27.63586 -15.68533
v 53.49614 28.85563 -14.2155
v -28.05918 -69.02991 -20.05265
v -38.37098 -62.45599 -30.31016
v -47.08631 14.26233 -5.285783
v -42.42733 -58.82671 -29.61936
v 9.606485 -70.94427 -1.632192
v 10.80075 -69.19975 -1.200127
v 9.562182 -69.63116 -0.6224485
v -55.47525 -38.00958 -31.69239
v -53.94274 -41.12678 -29.63736
v -54.51021 -40.95576 -32.66753
v -53.92294 -41.98633 -31.63472
v -55.12739 -39.36286 -32.63919
v -54.97783 -40.16554 -33.7651
v 40.55542 -53.31919 -23.21794
v 40.82146 -51.47243 -20.85418
v -53.56781 -42.25225 -30.14647
v 44.74412 -47.18612 -23.64782
v -18.3712 -73.60984 -9.287628
v -15.65753 -74.93474 -8.879035
v -17.20893 -74.1523 -8.89829
v -10.73095 -50.30359 8.453378
v -12.16479 -50.38047 7.778649
v -12.68239 -51.62685 6.633116
v -12.89914 -49.29156 8.186562
v -44.85912 65.24851 2.505669
v -45.9544 67.01949 0.7650036
v -46.58236 66.89723 0.01201602
v -44.03488 67.37103 2.863607
v -45.36568 67.93964 1.174117
v -44.55968 68.40434 1.959219
v -42.35327 66.57658 4.854611
v -42.01905 69.43742 4.431948
v 18.63512 -43.91949 1.912047
v -13.86548 -47.71328 8.464146
v -32.92749 -46.47815 -1.709251
v -31.298 -47.05922 -1.293894
v 37.30806 -3.795721 2.078489
v 36.279 -3.585121 2.482445
v 26.04246 -31.32591 5.711226
v 26.0944 -32.79568 5.339223
v 26.22532 -33.67566 5.035498
v 24.80238 -32.8816 5.882521
v 25.06557 -28.93085 6.544504
v 26.78902 -27.8626 6.165092
v 25.66594 -27.47116 6.593797
v 23.40573 -30.55127 6.854911
v 24.97656 -31.11282 6.186295
v 24.64253 -29.87037 6.532988
v 23.77191 -32.08981 6.477792
v 23.28946 -27.8871 7.206949
v 23.31507 -29.14178 7.063536
v 23.16294 -26.2279 7.3784
v 23.57986 -33.72573 6.181871
v 21.69691 -32.31921 7.273733
v 24.12242 -35.09352 5.538411
v 22.73238 -36.29049 5.709166
v 21.29458 -34.2802 7.016257
v 20.31895 -33.87651 7.554404
v 21.30244 -35.84075 6.517606
v 20.31464 -35.42424 7.105124
v 51.61814 -19.35407 -15.93166
v -19.10513 -43.08922 4.461879
v -58.93475 -0.9922933 -17.44195
v -58.36911 -2.58718 -16.1945
v -58.60281 -4.064529 -16.91326
v -59.08476 -1.998888 -17.92617
v -58.34573 -6.69298 -16.82338
v -59.14623 -5.779895 -18.78962
v -59.40746 -3.987139 -19.10761
v -59.29456 -2.896326 -18.57949
v -59.42919 0.2284248 -18.60355
v -59.07296 3.19785 -17.84759
v -59.63423 3.3472 -19.08628
v -60.31405 -1.261802 -21.24077
v -60.41536 1.88179 -21.13743
v -60.61568 3.644387 -21.53923
v -59.72639 -1.651559 -19.57236
v -60.7761 0.03131967 -22.42407
v -61.06687 1.418172 -23.10699
v -60.72614 4.642724 -21.78864
v -60.13937 4.365022 -20.31463
v -60.73333 -1.785261 -22.734
v -60.35686 -3.617344 -22.09093
v -61.27644 -0.06960627 -24.14672
v -60.82531 -4.063238 -24.05743
v -61.47859 -1.525962 -25.56969
v -61.424 -3.484416 -26.4013
v -59.87094 -2.574668 -20.21281
v -59.74166 -4.248529 -20.22715
v -59.98887 -5.170825 -21.37324
v -59.09359 -7.192518 -19.14841
v -60.56083 -5.681056 -23.82651
v -61.05486 -5.202902 -25.88295
v -60.42042 -7.184947 -24.21369
v -60.77 -7.1605 -25.99858
v -60.35508 -8.682376 -25.07847
v -61.02678 -6.36852 -26.66801
v -61.16499 -6.921733 -27.92224
v -61.32322 -5.638174 -27.61138
v -61.56985 -5.711946 -29.05378
v -61.66433 -4.327336 -28.27311
v -62.084 -3.992304 -30.44975
v -61.97278 -3.221818 -28.99638
v -61.84569 -2.708692 -27.91106
v -60.05664 -8.671572 -23.5336
v -58.64953 -7.67949 -17.96184
v -58.72747 -10.08519 -19.16866
v -58.13738 -13.16016 -18.84631
v -58.41624 -13.91934 -20.24776
v -58.97444 -11.28604 -20.63655
v -59.38487 -9.170657 -20.99664
v -59.70316 -10.82307 -23.50389
v -59.78221 -8.037592 -21.90386
v -60.21442 -7.132285 -23.23625
v -60.01111 -6.438131 -21.98202
v -59.02824 -13.56455 -22.50965
v -59.49738 -12.62169 -23.95302
v -58.66108 -14.56341 -21.6717
v -58.15954 -15.89044 -20.66372
v -62.26541 -2.179498 -29.72395
v -62.17092 -1.519134 -28.68583
v -62.7495 -2.41044 -32.79084
v -62.37495 -2.901326 -31.06629
v -62.62185 -1.362052 -30.95021
v -62.49023 -3.784181 -32.78973
v -62.97596 -2.49878 -34.47718
v -63.39381 -1.028721 -35.37686
v -63.28748 -0.4158313 -33.93852
v -63.68528 0.6447642 -35.29026
v -63.7126 0.08674843 -36.12595
v -63.29073 0.3364078 -33.04913
v -62.95099 0.6905617 -30.95702
v -63.54132 1.953005 -33.09261
v -62.54283 0.6039025 -29.03698
v -62.61346 -0.2764501 -30.04908
v -63.17834 2.925647 -30.49433
v -64.12267 3.452127 -35.12302
v -63.69295 1.634452 -34.26018
v -63.74795 4.155087 -32.53155
v -64.03185 5.641817 -33.12024
v -64.0233 4.028347 -34.04278
v -64.07365 2.378875 -35.82838
v -29.44301 -68.24637 -21.5091
v -53.20014 50.05424 -6.356574
v -56.62741 -33.26883 -29.99842
v 52.73622 -19.9443 -19.61291
v 53.20359 -17.48283 -19.25262
v 56.4807 35.10809 -21.61826
v 56.6794 34.21729 -22.22056
v 57.1756 33.00751 -23.67645
v 56.51785 32.06897 -21.91772
v 56.76418 35.26319 -22.34823
v -51.59934 30.14836 -1.607211
v -51.17556 29.76586 -1.013974
v -51.38657 31.34509 -1.059755
v -60.90532 43.37205 -22.44003
v -61.02129 41.38218 -23.26721
v -61.24048 42.57386 -23.4185
v -61.29343 43.09518 -23.43547
v -61.406 44.09534 -23.40514
v -61.06881 43.90181 -22.72684
v -61.27478 45.40233 -22.90062
v -61.14352 44.58535 -22.75146
v -60.507 44.61671 -21.26501
v -60.57829 45.9567 -21.16638
v -61.27448 41.60413 -23.84246
v -61.23038 40.39427 -24.11266
v -61.65155 41.65801 -24.71622
v -61.622 42.90152 -24.33884
v -60.09994 46.43347 -20.02069
v -60.3992 46.74673 -20.60631
v -59.79005 45.76221 -19.3638
v -61.00578 38.86714 -23.67195
v 23.28337 -67.0438 -14.2431
v 22.76031 -67.83509 -14.73718
v 52.94238 27.86528 -12.91633
v 20.26848 -68.20415 -10.65355
v -15.03819 -74.14217 -6.16861
v -10.31145 -48.30166 10.18066
v -12.73075 -47.68113 9.240795
v -11.06194 -47.52201 10.26477
v -22.14329 -11.18823 9.364352
v -22.39559 -13.96851 9.148314
v -21.26508 -12.10644 9.430293
v -23.5247 -15.87598 8.904627
v -21.29198 -15.64272 9.061669
v -20.77119 -14.32312 9.254388
v -20.21432 -15.53741 9.242207
v -20.15073 -17.07406 9.065395
v -21.68697 -18.57132 8.796925
v -17.9642 -19.94538 9.74466
v -19.19091 -19.42644 9.259966
v -18.98578 -17.39345 9.43586
v -17.75898 -18.73047 10.06618
v -19.13279 -16.15181 9.553605
v -18.4161 -16.82728 10.00159
v -17.82193 -17.46786 10.45504
v -17.07085 -20.20633 10.19059
v -18.95651 -21.39495 9.470531
v -17.90178 -16.65797 10.68411
v -17.08905 -18.64776 10.88612
v -16.7334 -19.77134 10.582
v -24.54469 -17.42503 8.720664
v -23.67726 -19.62001 8.583229
v -22.56657 -20.58808 8.661806
v -24.61136 -20.64745 8.467725
v -23.88556 -22.07133 8.465459
v -25.40229 -18.81148 8.553817
v -26.46829 -23.04373 8.108082
v -26.35571 -19.64553 8.423052
v -15.91135 -19.85159 11.53265
v -16.54351 -18.68515 11.89801
v -16.14794 -18.98113 12.62258
v -15.71135 -20.5099 11.14652
v -16.71387 -21.14378 10.27505
v -15.50813 -21.02859 11.09058
v -16.53644 -18.31448 13.2868
v -16.96103 -17.65918 12.35534
v -15.51424 -19.33485 13.59665
v -17.35631 -17.39957 11.37179
v -17.19175 -16.77609 13.01534
v -16.88197 -17.41399 14.1323
v -17.04363 -16.93047 14.00539
v -17.20176 -15.47207 13.21365
v -19.40753 -13.69457 9.665478
v -19.16575 -15.04864 9.650373
v -58.59752 45.33398 -16.6172
v -59.43448 46.54766 -18.41058
v -58.90357 46.57667 -17.16979
v -59.77897 47.11747 -19.11484
v -59.68014 47.87411 -18.75848
v -59.34929 47.32368 -18.07279
v -58.23085 46.04992 -15.71058
v -58.69213 47.6924 -16.63396
v -49.98661 67.05762 -4.666346
v 8.118288 -51.76791 6.502242
v 6.164903 -69.44653 1.344953
v 4.023602 -69.67443 1.955005
v 3.96219 -68.80473 2.485354
v 4.286706 -70.5677 1.29314
v 6.249595 -70.4229 0.6942142
v 5.534516 -71.33704 0.2917038
v 2.495362 -69.87434 2.145778
v 4.74613 -72.8079 -0.8061287
v 3.316239 -71.55219 0.7778484
v -59.68872 -13.02688 -25.44218
v 30.25285 -58.56542 -13.46269
v 29.42205 -59.80584 -13.79616
v 30.83905 -60.34058 -16.42527
v 29.87612 -60.8592 -15.69549
v 11.70253 -70.11774 -2.563531
v 8.189805 -70.86359 -0.6474935
v 8.517119 -72.23276 -2.120985
v 7.339499 -72.74976 -1.939205
v 6.78227 -72.07855 -0.9437822
v 7.242914 -70.61568 0.08931769
v 10.88244 -71.18894 -2.833687
v -61.99048 0.7813719 -26.5629
v -62.03979 1.693148 -26.32986
v -61.59897 1.953529 -24.69584
v -61.79462 3.226146 -25.06345
v -61.41568 3.740381 -23.7925
v -62.23337 3.228493 -26.56028
v -62.06643 4.429393 -25.69305
v -61.73109 4.78034 -24.58519
v -62.50029 4.675996 -27.11238
v -62.60006 6.570911 -27.03714
v -62.3881 1.627446 -27.79221
v -61.31962 5.389153 -23.27384
v -62.95229 6.039575 -28.38213
v -62.9325 7.078793 -28.06211
v -62.06836 6.349155 -25.40364
v -61.8709 7.291796 -24.73806
v -61.23645 6.864895 -23.02515
v -62.39595 8.166182 -26.24026
v -61.74919 8.539467 -24.37581
v -61.10123 8.281498 -22.70147
v -61.69274 10.32886 -24.1782
v -61.29568 9.62403 -23.14635
v -62.6629 2.056425 -28.72473
v -60.68781 10.02113 -21.77342
v 17.99177 -42.78405 2.341147
v 19.57566 -32.64293 8.119277
v 20.74953 -31.6285 7.759321
v 19.32454 -34.55956 7.851073
v 19.90182 -35.02071 7.444551
v 17.94839 -34.05504 8.622305
v 17.33514 -33.35312 9.065748
v 18.72117 -31.66963 8.60771
v 15.91711 -32.87922 9.860395
v 17.00606 -31.88769 9.394388
v 14.2445 -31.87256 10.83439
v 14.50628 -34.68559 10.53698
v 13.80959 -33.37027 11.08993
v 16.25102 -34.25831 9.532729
v 15.78612 -35.11181 9.640265
v 15.07768 -35.71339 9.967725
v 16.70456 -30.62911 9.55248
v 13.51718 -31.26725 11.19497
v 14.08882 -28.21197 10.53842
v 12.89641 -29.9565 11.3693
v 15.31062 -29.59917 10.16179
v 16.45603 -28.52114 9.550158
v 16.40253 -29.69499 9.668807
v 14.09849 -35.98704 10.54586
v 16.65922 -37.54761 8.164597
v 14.49138 -37.25095 9.801964
v 13.24686 -37.15409 10.70388
v 16.36297 -36.28907 8.947783
v 15.331 -37.96203 8.79049
v 13.2081 -37.95351 10.21267
v 11.52556 -36.86464 11.91276
v 12.8701 -35.96267 11.42476
v 13.34653 -38.60794 9.541722
v 11.82334 -39.35345 9.385206
v 13.24063 -39.44669 8.514328
v 11.62365 -38.76066 10.38058
v 11.9478 -36.09054 11.97929
v 13.19316 -34.83193 11.384
v 10.65263 -36.26405 12.73152
v 10.94246 -35.51052 12.77131
v 11.85255 -34.3389 12.32289
v 9.6496 -35.41867 13.55322
v 15.01057 -38.38551 8.666363
v 16.80576 -35.59577 8.874216
v 12.13881 -32.84529 12.10524
v 11.14377 -29.76202 12.32434
v 10.78584 -31.65717 12.83299
v 11.91473 -31.09338 12.07056
v 14.81 -27.01974 10.04736
v 20.29908 -28.79334 8.098461
v 18.71855 -28.73438 8.672646
v 18.1834 -30.01079 8.900137
v 20.55697 -30.3814 7.954985
v 17.68283 -28.41175 9.05776
v 11.94988 -37.79486 11.10133
v 12.77877 -27.46669 11.022
v 13.6235 -26.6877 10.49475
v 18.71826 -36.36798 7.516058
v 18.02044 -35.98922 8.035646
v 18.40334 -37.35569 7.216143
v 17.124 -36.86297 8.225346
v 10.14699 -30.32404 12.99844
v 0.7225613 -68.52442 3.142355
v 1.193381 -69.05956 2.821297
v -63.66721 5.843184 -31.40542
v 51.71012 -29.40501 -24.30078
v 51.25595 -32.52611 -25.5004
v 51.89095 -31.017 -26.57322
v 52.31281 -30.5228 -27.87727
v 51.74426 -32.585 -27.63007
v 51.04359 -34.44818 -26.73834
v 52.33214 -29.21621 -26.5426
v -6.758913 -59.88901 4.909916
v -53.9172 -42.62214 -33.70548
v -54.37879 -41.68378 -33.99442
v -53.3824 -43.7565 -33.67395
v 17.46337 -70.0659 -8.740458
v 18.98736 -68.89787 -9.507013
v -51.91227 55.72398 -4.891091
v -39.64977 68.20473 6.985776
v -38.7278 69.51476 7.39328
v -8.968788 -48.08619 10.84124
v -8.667274 -49.63306 9.689891
v -8.300418 -50.0231 9.38434
v 52.09635 -20.40737 -17.93303
v -53.32035 57.8831 -7.37197
v 26.58287 -26.13219 6.536808
v 53.52998 -21.23047 -23.96583
v 53.34203 -23.87343 -25.79378
v 53.53659 -22.53885 -25.41892
v 52.67448 -25.6043 -24.50556
v -16.80658 -16.70053 15.5279
v -16.32322 -18.04911 15.17357
v -16.20238 -18.48939 14.38393
v -47.50412 -53.50407 -37.48884
v -48.31479 -52.49501 -38.07344
v -47.32766 -53.5298 -39.51764
v 32.57 -8.181527 4.675696
v 33.0336 -5.950507 4.036619
v 31.65301 -6.492907 4.618379
v 33.81055 -4.74251 3.530005
v 46.2111 -45.9036 -25.87484
v 45.33937 -46.73447 -24.57808
v -17.51114 50.19681 19.84245
v -16.93892 48.85305 19.9601
v -16.95516 46.82812 19.91664
v -43.91918 -56.92391 -40.1288
v -41.53355 -59.43691 -37.58223
v -48.44518 -51.39128 -44.72276
v -49.1298 -50.4933 -44.91247
v -49.62948 -49.49509 -46.60765
v -45.73888 -54.90541 -41.69131
v -46.71891 -53.59765 -43.42975
v -45.89102 -54.59676 -42.50323
v -44.64198 -56.10435 -41.04436
v -46.33907 -54.40859 -41.0878
v -45.22451 -55.70638 -40.09892
v 55.43727 1.404367 -18.78725
v 55.30744 3.434956 -18.52587
v 56.19519 0.8343737 -20.7618
v 55.97605 3.209332 -20.06807
v 55.88462 6.462772 -19.90417
v 56.26065 4.557713 -20.76565
v 56.59767 2.769085 -21.68683
v 55.30406 6.929685 -18.72801
v 56.35449 5.465747 -20.94875
v 55.9719 8.064841 -20.13174
v 55.14666 20.93969 -18.75562
v -42.37617 35.96988 8.689746
v -35.94894 -33.25156 2.720945
v -30.81466 -22.4355 7.468722
v -28.62562 -23.30096 7.786662
v -28.64322 -25.19524 7.554631
v -56.33969 51.4506 -11.82271
v -56.3801 52.06452 -11.93034
v -56.44136 53.06074 -12.13196
v -35.66796 -0.6785524 3.804296
v -39.45535 -61.38154 -35.15696
v -38.65152 -62.21135 -32.45078
v -37.38628 -63.1173 -32.67237
v -38.09422 -62.5116 -33.88676
v -36.95683 -63.41797 -32.54506
v -36.81698 -63.57687 -31.66726
v 43.67804 30.69797 4.135932
v 43.86061 30.7379 3.953384
v -15.44807 -75.24519 -9.701585
v -17.47309 -74.55901 -10.84774
v 55.16566 -13.30886 -23.78238
v 54.43801 -13.89299 -21.09176
v 54.81952 -15.21881 -24.0096
v 54.39476 -15.40081 -22.18905
v 54.58808 -12.24513 -20.47188
v 56.32278 -11.40221 -28.53565
v 56.07979 -11.60252 -27.24178
v 55.76907 -12.47508 -26.29818
v -50.54088 -48.13431 -47.34864
v -50.44002 -48.18694 -47.65289
v -50.25343 -48.76083 -46.3356
v 55.91757 -2.45324 -20.53067
v 55.99645 -0.7100819 -20.4375
v 56.43993 -1.785432 -22.0245
v 56.47481 -3.054815 -22.55861
v 56.92496 -1.206657 -23.48905
v 57.16972 -1.940152 -24.72268
v 56.61557 -0.1642963 -22.20982
v 57.22771 0.9989978 -23.8506
v 55.55717 0.09730475 -19.15638
v 56.93353 4.727188 -22.45588
v 57.28698 3.89996 -23.50841
v 57.40792 5.767085 -23.67108
v 57.10518 7.291033 -22.80149
v 57.55328 2.943432 -24.43971
v 57.63076 6.942711 -24.1831
v 58.16818 5.748052 -25.97545
v 58.51907 4.622812 -27.31841
v 58.19547 3.179707 -26.55494
v 58.29782 8.376514 -26.0309
v 58.92399 7.741045 -28.09821
v 59.11376 6.642355 -28.94771
v 58.7576 9.03678 -27.31529
v 59.48599 6.834711 -30.3849
v 59.23397 5.568969 -29.73798
v 59.71431 6.730547 -31.43043
v 59.5912 5.351603 -31.3576
v 59.88095 8.331434 -31.52144
v 60.04617 7.435992 -32.57883
v 59.03928 3.183131 -29.93583
v 58.68601 3.762848 -28.20985
v 59.66852 3.948098 -32.31371
v 60.19626 6.292691 -33.64472
v 60.0887 4.618717 -33.99162
v 59.92622 3.115879 -34.23762
v 59.24134 1.730641 -31.67167
v 58.84172 0.4426146 -30.61925
v 58.62178 1.72745 -28.84584
v 60.19853 3.510961 -35.59055
v 59.76772 2.174127 -34.03135
v 59.51809 1.494762 -33.2388
v 58.38325 0.1149466 -28.66849
v 58.35792 -1.135825 -29.47874
v 57.84927 0.284512 -26.36982
v 57.82981 -2.239873 -27.71449
v 57.86653 1.598685 -25.93019
v 58.19266 -2.688171 -29.95374
v 58.89966 -1.746855 -32.91153
v 59.28585 0.2902539 -33.03309
v 58.39941 -3.23932 -31.70056
v 57.63579 -1.421163 -26.36187
v 57.09207 -3.48307 -25.06727
v 57.51925 -4.53881 -27.90753
v 57.02876 -4.6462 -25.5488
v 57.11792 -6.071168 -27.14055
v 59.41964 -0.4092448 -34.58392
v 59.99986 1.706567 -35.90044
v 59.81618 0.1430957 -36.33388
v 60.10526 2.770538 -35.61623
v 60.4249 4.771752 -35.74163
v 60.33139 5.472825 -34.70575
v 42.11326 -0.8407899 -1.03189
v 55.45655 -12.87954 -24.8228
v -36.55148 11.60871 3.135505
v 29.24639 -64.34143 -20.71465
v 30.92175 -62.77335 -20.67256
v 30.33528 -63.88459 -22.07779
v 30.5658 -62.11535 -18.72937
v 29.83721 -61.76521 -16.93581
v -56.78476 -31.92994 -29.1139
v -57.1356 -32.06183 -31.14347
v -57.31649 -30.09055 -29.67805
v -57.45072 -30.63116 -31.08077
v -57.68493 -29.49211 -30.96913
v -57.55478 -28.95474 -29.65065
v -47.10971 34.79635 4.481793
v -47.65057 35.02004 3.745561
v 56.97356 -7.438001 -27.63002
v 48.3923 -40.12385 -24.28201
v -37.76598 69.66279 8.157187
v -37.02917 67.71221 9.417212
v -35.29085 68.80372 10.42967
v -35.72419 67.28563 10.52571
v -36.7117 66.4992 9.99178
v -35.85146 66.01701 10.76488
v 9.895578 -34.60009 13.57247
v 10.78994 -33.34443 13.00196
v 3.595032 -53.12934 6.593009
v 2.646287 -52.78656 6.904726
v 43.96242 -49.64988 -25.58519
v 1.940575 -70.95293 1.504304
v 0.3627902 -70.091 2.241425
v 2.471719 -72.66325 -0.08015862
v 0.2900019 -71.32245 1.340667
v 4.434399 -43.92292 11.48197
v -8.323531 -75.57794 -4.524822
v 56.57159 7.751103 -21.48561
v 57.05691 9.48858 -22.62096
v 57.69633 10.14139 -24.20285
v 57.66532 8.22597 -24.23761
v 57.26032 11.77629 -23.18249
v -47.7795 -52.18313 -44.70794
v -61.86129 -5.670604 -31.13513
v -35.46497 -31.43911 3.644535
v 9.946978 -32.10431 13.38286
v 9.480947 -33.55092 13.83628
v 9.081451 -32.5926 13.96986
v 38.11526 -6.501137 1.964127
v -44.56236 -56.33969 -40.12529
v 46.35599 -4.750209 -4.298129
v 57.74752 39.28038 -24.487
v 16.35892 -27.33385 9.482535
v 16.32585 -26.28823 9.367229
v -57.63922 -30.4867 -32.09188
v -61.54113 -6.571293 -29.9661
v -60.99781 -8.418608 -28.56223
v -61.49265 -7.401222 -30.74184
v -61.79512 -1.84483 -27.08946
v -62.12544 -0.4894218 -27.76364
v 56.24787 36.43444 -20.88673
v -28.19736 37.7129 15.98949
v -28.48658 38.26559 15.93458
v 57.6244 13.11808 -24.10397
v 58.25853 11.34374 -25.77018
v 57.69852 14.57001 -24.33927
v 58.05006 9.457945 -25.25069
v 58.45364 10.18055 -26.3725
v 58.4621 12.97899 -26.35884
v 58.68037 11.6105 -26.97522
v 58.91908 14.18812 -27.72034
v 59.32896 13.22692 -29.03031
v -14.34826 -46.41475 8.601553
v -12.29281 -46.27195 10.05905
v -14.21439 -45.1009 8.92082
v -11.98936 -45.10024 10.38206
v -13.54197 -44.19026 9.298162
v -15.35071 -44.23775 7.936965
v -13.94012 -42.76712 8.651173
v -12.7202 -42.94964 9.567358
v -12.32328 -43.82656 10.04592
v -15.57581 -42.60342 7.302101
v -16.44489 -42.85659 6.682522
v -15.36812 -40.91121 7.211075
v -16.29152 -41.02031 6.286583
v 28.32193 -15.74466 7.092943
v 26.39733 -15.2786 7.608296
v 27.75112 -14.37086 7.214499
v 25.41136 -13.51032 7.759676
v 26.66431 -16.67613 7.561989
v 25.10906 -17.46535 7.885807
v 23.63795 -17.4401 8.1342
v 24.63668 -15.0001 7.999102
v 23.69678 -13.78092 8.171683
v -38.93301 -61.74818 -27.61905
v -40.31649 -60.43227 -26.989
v -37.52505 -63.00722 -27.96612
v 2.98279 -66.25412 3.759549
v 18.79475 -69.51665 -10.12548
v 20.92335 -68.57867 -12.49223
v 19.27481 -70.34123 -12.79483
v -20.36214 -5.319719 9.586306
v -21.14791 -4.061924 8.967689
v -20.53048 -7.657787 9.790804
v -18.40903 -3.42403 10.2807
v -19.4813 -3.454573 9.65231
v -19.07044 -5.665053 10.26707
v -19.28341 -7.614064 10.26384
v -19.16006 -6.238063 10.27166
v -17.51971 -4.247264 11.05045
v -18.06378 -5.676661 10.87936
v -16.77232 -5.538218 11.77182
v -18.54764 -6.420265 10.61368
v -17.09633 -2.282058 10.9569
v -19.02773 -1.662127 9.368032
v -15.83369 -2.893093 12.18988
v -15.47837 -4.206334 12.78199
v -16.13978 -5.996844 12.33189
v -14.5112 -3.460427 13.68866
v -14.09536 -4.686532 14.45469
v -14.78539 -5.336582 13.69399
v -15.68998 -0.3157893 11.51183
v -17.04005 0.2038509 10.11526
v -14.05084 -1.658982 13.71106
v -15.20336 -1.509844 12.41943
v -13.67403 -3.312683 14.65974
v -17.13658 -6.907485 11.49283
v -15.27741 -6.011118 13.20215
v -15.6468 -7.03167 12.91053
v -16.72244 -7.418273 11.8009
v -14.74028 -7.295399 14.20513
v -16.63515 -8.912424 11.96931
v -17.98694 -9.331853 10.79991
v -18.00811 -8.091706 10.88021
v -13.52262 -5.789713 15.64908
v -13.3417 0.6533358 13.64708
v -12.09573 -1.052472 15.88137
v -12.7744 2.350188 13.49325
v -11.72537 1.266115 15.2724
v -14.39198 1.475912 12.09643
v -14.75036 -0.1538916 12.41505
v -13.81854 2.318995 12.30823
v -13.71084 3.510797 11.77365
v -11.76128 3.313332 14.21664
v -10.56851 3.360844 15.63681
v -12.78135 4.108696 12.53261
v -11.54005 5.384532 13.31461
v -11.02402 5.159313 14.09954
v -10.96799 0.05859714 16.84731
v -9.295311 2.079086 17.8304
v -9.254242 3.724496 17.02302
v -16.19388 -10.73733 13.4862
v -15.15158 -8.385658 13.99538
v -19.76081 -8.787873 10.04001
v -19.02802 -10.23342 10.19407
v -19.80808 -11.71286 9.768663
v -21.13368 -10.25307 9.614081
v -18.16953 -10.89667 10.59054
v -18.8645 -11.6686 10.14259
v -18.68111 -12.38422 10.19864
v -17.41762 -11.45417 11.36089
v -18.44083 -14.16899 10.26345
v -17.45562 -13.53947 11.94486
v -18.95797 -13.90504 9.894899
v -19.52351 -12.74506 9.751287
v -17.38346 -10.0236 11.28482
v -17.10824 -12.62357 12.32095
v -10.40725 -0.9410054 18.24686
v -11.20974 -1.87171 17.59715
v -15.76079 1.416039 10.69898
v -18.69126 0.08228994 8.959403
v -11.27314 -3.392064 18.56562
v -10.67148 -2.767715 19.20882
v -21.37021 -2.597846 8.469824
v -12.59479 -3.104206 16.11331
v -11.81891 -2.1417 16.80023
v -12.0595 -3.560283 17.22143
v -12.64727 -5.362029 17.05512
v -12.42988 5.683945 12.0106
v -13.40594 4.614133 11.52461
v -11.73233 6.247561 12.53345
v -10.33962 6.858973 13.94615
v -10.96829 7.276305 12.85495
v -10.14482 9.042184 12.91799
v -10.99949 9.426935 11.49321
v -9.006489 10.40968 13.80459
v -9.407453 7.969722 14.56242
v -9.849693 12.43362 11.78287
v -9.878055 14.08011 11.38603
v -8.819524 12.39111 13.23388
v -8.583 14.49395 13.11184
v -7.83604 12.85841 14.36346
v -10.00886 15.33771 11.12801
v -7.566132 14.95225 14.23068
v -7.219593 13.98121 14.75749
v -7.818076 16.64911 13.87883
v -6.965366 15.62388 14.69388
v -9.536009 16.69967 11.91926
v -8.682956 17.9628 13.16033
v -7.184187 17.23681 14.4948
v -9.300582 19.51531 12.98102
v -9.928082 18.38989 11.85242
v -8.674508 19.5602 13.6178
v -11.81461 20.87193 11.00233
v -10.90083 18.65456 10.71293
v -10.92009 17.31519 10.1947
v -10.41661 21.89993 13.10192
v -8.859284 20.80954 13.90798
v -9.691365 22.50631 14.05016
v -11.56075 23.62154 13.36851
v -10.11417 23.72413 14.42419
v -13.59346 25.00655 13.15209
v -13.54296 24.32971 12.57222
v -12.12262 24.73824 13.84241
v -12.90662 26.0336 14.45367
v -11.58009 25.73066 14.92686
v -10.14699 25.26918 15.35113
v -10.54191 26.34323 15.8359
v -8.383968 23.6992 15.44265
v -13.31232 22.53857 11.1041
v -12.25927 27.09235 15.55941
v -15.01465 24.13299 11.52665
v -14.87623 25.31018 12.73737
v -13.29295 23.19261 11.70254
v -15.09255 26.62218 13.87806
v -14.76453 28.2208 15.40842
v -15.88593 25.0666 12.01482
v -16.99845 25.39448 11.83431
v -7.779244 23.16684 15.53426
v -8.634056 21.75211 14.4763
v -7.591064 20.94057 14.87854
v -7.519889 19.67891 14.57819
v -6.1331 19.86673 15.4514
v -5.58744 17.98023 15.58952
v -6.254036 14.58945 15.45918
v -6.504486 12.76956 15.73684
v -7.103977 11.96034 15.449
v -10.88496 15.67818 9.948153
v -11.94282 16.06486 8.611325
v -11.97352 17.93439 9.125606
v -13.63652 18.70197 7.900109
v -13.14864 19.75953 8.981977
v -11.95826 19.24956 9.795918
v -14.52187 18.9462 7.474485
v -14.10084 20.22267 8.600365
v -13.16351 21.18265 10.01616
v -14.95373 20.03591 7.970494
v -14.59668 21.18425 9.037642
v -15.25452 20.97469 8.519649
v -14.90524 22.79202 10.30184
v -16.41756 19.63786 7.131498
v -15.56424 17.32142 6.069689
v -17.2237 20.87903 7.749483
v -16.54772 17.50776 5.651983
v -17.88386 19.6818 6.540445
v -16.21352 21.97453 8.976419
v -15.92458 22.92237 9.937514
v -17.17233 22.27662 8.859997
v -17.30898 23.54405 10.00546
v -16.1811 24.56085 11.38929
v -18.11748 21.75 8.11222
v -18.50895 23.18606 9.429204
v -17.46888 24.4145 10.71573
v -10.91871 12.2656 10.31187
v -11.29238 14.21988 9.42772
v -12.45152 11.65506 8.606287
v -12.19192 12.83313 8.522546
v -12.04568 10.4058 9.590847
v -13.40248 15.73038 7.122139
v -14.18651 15.20235 6.463141
v -8.221253 25.03771 16.14473
v -8.73282 6.100712 16.42654
v -9.960176 4.521767 15.77014
v -5.42263 21.14335 16.00777
v -13.69473 13.39884 6.88849
v -12.30569 13.89708 8.214042
v -12.20411 7.707678 10.94883
v -13.10633 9.02215 9.125848
v -13.15202 10.6345 8.246041
v -13.30361 29.01789 16.48029
v -5.009647 13.93917 16.44298
v -5.751088 11.78372 16.68966
v -7.152257 11.08007 15.75714
v -8.358066 10.66201 14.55428
v -15.55349 14.57805 5.600265
v -16.21478 15.83249 5.358799
v -13.9329 11.57521 7.074039
v -13.05628 12.79798 7.572062
v -6.595267 22.70465 15.94914
v -5.214431 23.57462 16.7113
v -13.79864 5.660012 10.39034
v -13.90377 7.755414 9.005657
v -15.44493 13.33779 5.690478
v -17.03053 14.14441 4.704052
v -16.21335 14.52983 5.229875
v -17.104 14.99125 4.669819
v -16.79615 16.1414 5.057147
v -17.63438 15.07471 4.27283
v -17.37374 15.93455 4.641769
v -17.90504 17.42979 4.9026
v -17.20179 18.04031 5.569742
v -17.66257 18.69059 5.80399
v -18.26752 18.49996 5.258854
v -3.961344 13.43294 17.09302
v -4.042531 14.16397 16.83009
v -3.034225 13.42328 17.37616
v -3.545458 11.87478 17.80494
v -4.483897 15.6062 16.31227
v -5.094055 16.602 15.88461
v -3.775734 15.63953 16.57973
v -3.929445 17.87989 16.26153
v -2.584368 16.99356 16.62024
v -2.305896 15.07156 16.9935
v -3.180954 14.53292 16.99993
v -1.745059 13.67674 17.42902
v -19.26001 24.14819 10.04568
v -20.25105 25.1978 10.66448
v -18.30393 26.08297 12.05305
v -22.12652 26.53105 11.39734
v -20.49938 26.83049 12.06879
v -17.44976 -14.74776 11.84407
v -17.26088 -14.86622 13.37661
v -6.835971 25.79846 16.98204
v -18.44144 0.9566861 8.769704
v -17.36078 1.924518 9.113016
v -16.45279 11.95804 5.447194
v -16.40851 11.26983 5.570188
v -15.57243 10.33591 6.252071
v -14.10793 10.39259 7.351119
v -5.729858 10.04822 17.48339
v -7.936872 9.884522 15.44894
v -7.238966 9.406978 16.42941
v -5.861513 9.062054 17.82828
v -7.109815 8.062917 17.22904
v -15.01735 2.54934 10.88701
v -22.36577 -1.688407 7.727658
v -22.94725 -3.003093 7.939634
v -23.25739 -0.6208004 7.011453
v -21.22135 -0.1127327 7.650422
v -24.1377 1.640135 5.888475
v -22.48865 2.113211 6.266404
v -20.41352 1.540892 7.392596
v -20.18192 0.4637851 7.941176
v -9.10775 25.95991 16.21995
v -14.65812 3.642393 10.65902
v -16.39335 2.86338 9.440467
v -15.81254 4.523267 9.031141
v -14.7282 4.623837 10.01576
v -15.39326 6.28704 8.397451
v -16.66666 4.819183 8.127837
v -17.26067 5.802019 7.142926
v -17.67244 3.12712 8.305295
v -15.54333 7.997869 7.206174
v -18.65952 2.891188 7.743981
v -21.98319 -7.909812 9.336612
v -21.87517 -9.360174 9.440049
v -8.020468 8.703685 15.90784
v -7.169546 6.47495 17.93903
v -8.130943 3.823946 18.2401
v -7.042949 5.121062 18.707
v -2.460804 12.46951 17.80576
v -12.64741 6.129578 11.42752
v -10.84505 -3.900646 19.8527
v -9.978993 -2.750963 20.38243
v -11.68917 -5.595671 19.50621
v -11.98934 -5.072248 18.33997
v 51.45883 32.58594 -8.920565
v 50.17419 32.9236 -5.864119
v 50.17283 30.09001 -5.838403
v 50.66911 33.69309 -7.076464
v 51.39646 33.67834 -8.800199
v 50.92296 34.45406 -7.776497
v 50.38073 34.7031 -6.550429
v 49.22455 33.89369 -4.020666
v 49.78771 31.57142 -4.957451
v 48.90054 32.23882 -3.149429
v 49.4105 35.96188 -4.756014
v 49.83017 30.77088 -5.031344
v 49.41563 30.23979 -4.087398
v 48.06475 34.91126 -1.96315
v 48.30669 37.36908 -2.922111
v 49.24195 37.60399 -4.703601
v 50.08034 36.28659 -6.078817
v 47.48934 36.86396 -1.406219
v 48.79874 38.85069 -4.048429
v 47.34492 33.46061 -0.5183558
v 47.28946 35.717 -0.8685589
v 49.43126 38.70785 -5.203943
v 50.40498 37.68966 -6.974648
v 50.43529 36.01532 -6.839045
v 49.44063 40.09069 -5.34586
v 50.17637 39.94859 -6.747673
v 48.43739 31.10994 -2.144641
v 47.34062 38.62228 -1.527734
v 46.23572 35.38282 0.8133129
v 45.95155 38.04704 0.6400911
v 50.00198 41.40046 -6.485171
v 50.70304 40.95476 -7.789011
v 50.77411 38.25911 -7.805595
v 49.14125 41.66684 -4.929277
v 49.13815 43.82077 -5.097264
v 50.00333 43.28574 -6.600013
v 49.92508 44.31668 -6.48629
v 50.71637 42.53501 -7.827816
v 51.44999 40.92779 -9.268026
v 51.63449 42.94471 -9.591883
v 52.16549 41.90535 -10.72509
v 50.61441 43.35148 -7.676954
v 51.53093 44.58451 -9.369504
v 52.31714 39.82825 -11.10796
v 51.69254 39.91181 -9.781818
v 52.44431 44.62563 -11.11195
v 52.47056 43.16759 -11.27455
v 52.90556 44.69916 -12.02397
v 52.73419 40.95956 -11.97656
v 53.25926 43.46126 -12.89381
v 53.49456 41.44779 -13.60488
v 52.89907 39.19943 -12.4713
v 48.33778 39.1176 -3.296637
v 47.78756 38.85455 -2.328512
v 51.59623 38.61757 -9.623831
v 52.60704 37.70886 -11.81836
v 52.23298 36.7653 -10.99831
v 51.66124 36.80167 -9.666589
v 51.2313 37.31619 -8.728872
v 47.41243 31.3269 -0.379067
v 51.04292 35.99569 -8.218707
v 50.32228 43.5632 -7.174065
v 51.73296 35.42118 -9.750661
v 51.25874 36.10859 -8.715933
v 49.61792 45.68189 -5.996002
v 50.2316 45.01616 -7.028274
v 50.49235 44.39383 -7.473242
v 53.93516 43.3194 -14.38362
v 50.87386 37.07983 -7.936597
v 46.59768 32.34882 0.8356593
v 46.49165 33.76621 0.7237754
v 48.56409 42.31181 -4.00535
v 48.11864 43.43108 -3.38887
v 48.723 39.69051 -4.000414
v 48.2967 40.70303 -3.430505
v 47.48181 42.16684 -2.330787
v 47.72801 39.77586 -2.401459
v 47.03163 40.02664 -1.324203
v 46.75372 41.07547 -1.087391
v 45.61226 41.02192 0.4825073
v 45.55438 42.42227 0.348089
v 46.38765 42.16666 -0.7399277
v 46.1099 44.41389 -0.6184879
v 46.79647 43.76921 -1.479775
v 45.21482 44.19816 0.571909
v 45.33836 45.62317 0.2854653
v 46.46519 46.59692 -1.251986
v 47.22688 44.59737 -2.147963
v 47.62839 46.31078 -2.855587
v 45.32949 47.76153 0.133755
v 44.5621 44.81463 1.276326
v 44.54362 46.71254 1.146989
v 46.01704 48.50272 -0.790703
v 44.02814 47.65672 1.664419
v 44.34419 49.18541 1.195446
v 45.05226 50.65155 0.2075722
v 46.28349 50.14772 -1.29205
v 45.73951 51.33273 -0.7062687
v 44.8508 52.3073 0.3116134
v 45.30388 52.82769 -0.2696598
v 46.78624 49.01676 -1.864378
v 44.04092 50.64415 1.425603
v 43.06206 49.84285 2.558967
v 43.61907 51.39102 1.835204
v 47.07204 47.76295 -2.164826
v 43.03582 47.64806 2.752961
v 46.02032 39.93183 0.1259962
v 44.27717 41.18525 2.141613
v 44.63809 43.35263 1.396196
v 43.58414 42.7229 2.67153
v 42.69661 41.48016 3.869562
v 42.55841 43.0805 3.731814
v 43.06285 44.59959 2.990904
v 41.35309 43.13483 4.907756
v 42.09201 43.70619 4.119205
v 41.66401 45.11414 4.38109
v 40.33131 44.03905 5.749207
v 39.93002 45.36154 5.977912
v 41.99747 40.51025 4.743359
v 41.01315 40.46128 5.771906
v 41.84058 46.34747 4.071331
v 43.37066 45.98129 2.506402
v 43.95125 44.47429 2.026612
v 39.73144 43.76033 6.327273
v 40.39159 41.84449 6.080136
v 43.23413 39.79044 3.607188
v 43.07738 38.31588 4.136702
v 44.34582 39.51054 2.360878
v 42.59849 37.06909 4.93078
v 41.76925 38.81933 5.339448
v 41.60333 37.7638 5.768908
v 40.25506 38.4136 6.861965
v 40.96954 36.96739 6.564088
v 41.79031 35.95899 6.008793
v 42.30028 35.12166 5.658989
v 41.7029 33.95824 6.37866
v 40.74847 35.76194 6.994121
v 44.80612 38.22867 2.121403
v 44.18103 36.31422 3.325732
v 38.59612 44.52536 7.189807
v 38.8834 46.61736 6.786365
v 38.11825 45.75452 7.49214
v 37.79788 47.53383 7.626033
v 38.11367 43.06134 7.742567
v 37.31724 43.14238 8.373317
v 37.33142 44.12069 8.243864
v 36.66831 43.42001 8.830731
v 37.09955 45.89431 8.254554
v 36.37108 44.74702 8.912416
v 35.1443 46.08194 9.698674
v 35.55787 43.96734 9.573647
v 34.39323 44.01468 10.41881
v 38.22498 42.0389 7.81181
v 39.13718 42.1076 7.085973
v 39.32215 40.66072 7.223338
v 38.51855 39.91534 8.028146
v 37.52443 40.49807 8.715741
v 37.28917 41.56187 8.642722
v 45.35716 39.82557 1.049105
v 45.45082 37.27969 1.471829
v 44.76802 37.15748 2.413647
v 39.66848 47.55828 6.020545
v 36.4541 46.89295 8.669944
v 38.34444 48.42347 7.127335
v 38.15254 38.85006 8.57607
v 36.96571 39.54775 9.362849
v 36.11955 40.85173 9.667941
v 36.33666 41.81879 9.306033
v 37.62597 38.26696 9.095381
v 35.97853 39.87775 9.95836
v 34.491 40.44398 10.91443
v 35.40056 41.99056 10.00044
v 34.10801 41.39597 11.00465
v 34.20745 42.73763 10.68688
v 34.84069 42.94371 10.20197
v 35.2794 47.58961 9.508456
v 36.89357 42.3545 8.800714
v 39.16726 38.87838 7.710415
v 38.95975 36.90661 8.364272
v 43.69078 35.44848 4.097759
v 37.02145 48.9151 8.139308
v 38.55188 49.23811 6.920043
v 37.84075 50.08224 7.446629
v 39.44872 49.98694 6.091644
v 40.5396 48.26712 5.195055
v 40.25365 52.07565 5.210608
v 40.12316 50.20087 5.452508
v 37.14552 51.32082 7.972486
v 38.45749 52.70481 6.824673
v 36.91312 50.11826 8.197282
v 37.12773 52.53592 7.947136
v 38.84322 55.21607 6.344725
v 37.94752 53.75513 7.209985
v 39.17622 54.07118 6.108981
v 40.35682 53.57077 5.020646
v 40.91306 49.47562 4.752118
v 35.90623 50.01186 8.974574
v 34.64821 50.02111 9.898871
v 34.41389 51.45439 10.03021
v 35.74331 52.36551 9.004779
v 34.24242 53.67976 10.14077
v 35.47618 53.5245 9.187942
v 36.75869 53.29979 8.208455
v 32.9949 54.87682 10.97163
v 32.98262 52.77653 11.03405
v 32.02835 53.66359 11.6527
v 33.62803 55.98021 10.47854
v 34.98745 55.27157 9.502527
v 35.30949 54.28545 9.309215
v 36.36233 54.73909 8.464512
v 35.73669 55.7669 8.90946
v 36.26352 56.71909 8.426344
v 37.16344 55.07623 7.786382
v 31.4098 57.09977 11.97573
v 30.85655 56.25639 12.36064
v 30.42427 53.89563 12.68818
v 30.14092 55.23957 12.85334
v 33.15008 51.37642 10.93851
v 32.13663 58.09325 11.45504
v 39.89037 55.57963 5.326033
v 39.59786 56.45377 5.536874
v 41.03218 54.54304 4.283155
v 41.42397 56.02993 3.723702
v 40.88444 47.09879 4.941672
v 38.36891 56.72024 6.648773
v 39.06958 57.75473 5.868712
v 39.76046 58.3197 5.160333
v 40.54986 57.48212 4.464885
v 37.29064 57.02482 7.571213
v 38.14421 58.24672 6.691647
v 38.44036 59.75632 6.260229
v 41.18503 56.91592 3.875297
v 41.51017 51.20688 4.073703
v 42.02371 53.57854 3.359911
v 41.45694 52.54199 4.033712
v 42.65852 51.44671 2.870825
v 43.30884 53.01898 2.029685
v 42.20885 54.7575 3.030863
v 43.57719 54.8217 1.521001
v 44.10925 54.05878 1.028793
v 42.46341 55.65419 2.649206
v 43.26358 56.66938 1.671682
v 44.95919 56.1596 -0.2865035
v 45.18801 54.30108 -0.3194847
v 42.11657 57.12688 2.884096
v 45.65198 54.89042 -0.9918039
v 46.32043 53.3778 -1.637377
v 46.82291 52.55446 -2.243455
v 46.86728 50.57149 -2.117134
v 47.25114 54.38126 -3.102259
v 48.04181 53.44593 -4.162915
v 48.48388 52.17397 -4.621402
v 47.21237 51.79519 -2.718488
v 47.68722 50.56551 -3.286614
v 48.82212 51.22704 -5.031738
v 39.80241 35.42906 7.828161
v 38.8446 35.03761 8.664258
v 38.41741 35.6232 8.931585
v 37.90543 35.03838 9.30524
v 37.70028 35.80548 9.382183
v 37.70767 36.76975 9.315891
v 39.84071 33.47772 7.928766
v 40.8982 34.28611 7.07865
v 31.52563 59.89547 11.77426
v 29.9675 60.2938 12.79928
v 32.42559 59.02324 11.19402
v 29.88174 58.3132 12.93754
v 29.27102 58.78556 13.31676
v 29.55347 55.60939 13.22204
v 29.05137 52.85092 13.5127
v 27.83561 54.51715 14.24389
v 28.48607 56.52557 13.8512
v 29.26791 57.40071 13.35754
v 27.71193 56.99013 14.2946
v 28.50758 57.93784 13.82332
v 31.59512 52.13522 11.95909
v 30.51381 52.5421 12.62746
v 29.78889 51.88881 13.08391
v 28.25062 52.5714 13.98293
v 27.95638 50.9688 14.14277
v 26.87969 51.66091 14.72031
v 29.03719 50.25809 13.55706
v 27.68946 49.40735 14.29071
v 26.93352 49.79549 14.68771
v 26.61812 53.37323 14.86631
v 28.85851 48.61956 13.65104
v 30.25355 48.30668 12.8578
v 29.06639 46.81135 13.55894
v 31.08847 50.40064 12.29905
v 30.0263 50.51771 12.95431
v 31.41935 47.80981 12.1531
v 25.14177 53.76241 15.62059
v 25.71983 54.81268 15.35524
v 26.63542 56.0064 14.9083
v 32.50723 48.78771 11.40165
v 30.93765 46.17258 12.47934
v 32.46395 46.69294 11.50474
v 31.48384 45.1339 12.21186
v 32.34083 43.64906 11.79628
v 33.13969 45.14978 11.16076
v 33.00799 42.83487 11.46257
v 31.8947 42.04983 12.24635
v 31.05251 43.15831 12.62701
v 31.06738 41.56788 12.76323
v 30.40401 42.37224 13.0651
v 28.50185 44.23322 14.00138
v 28.7341 45.75585 13.77782
v 33.81892 46.87626 10.59323
v 34.50908 48.48509 10.04023
v 27.28783 58.43354 14.51596
v 26.52024 58.14924 14.93017
v 29.24819 43.17139 13.64508
v 25.27647 51.83624 15.55402
v 24.67107 52.2833 15.84941
v 23.65119 52.27588 16.31873
v 23.44853 53.63023 16.40587
v 24.35575 55.01081 16.03124
v 22.09251 52.81326 16.98893
v 22.25869 54.07346 16.93114
v 23.07262 54.24825 16.59165
v 22.73393 54.82811 16.74711
v 22.51806 51.08687 16.803
v 20.36062 52.37552 17.65905
v 20.43399 53.46498 17.62934
v 21.25521 50.04872 17.28871
v 19.75263 50.76727 17.85973
v 48.46206 45.62304 -4.060083
v 48.24885 48.61747 -3.977627
v 48.6133 47.85039 -4.467428
v 49.78062 46.7537 -6.312833
v 49.72211 48.38981 -6.271201
v 50.32694 48.11692 -7.282954
v 51.21226 47.56232 -8.782948
v 50.69869 46.30386 -7.880248
v 50.72467 45.6678 -7.925047
v 51.04318 49.52367 -8.570928
v 50.33889 50.21706 -7.408682
v 49.61921 50.19109 -6.175323
v 50.5083 51.61706 -7.870109
v 49.62767 52.12016 -6.449425
v 50.10216 53.37156 -7.335163
v 48.7032 50.14115 -4.775265
v 50.81864 52.69751 -8.520336
v 51.59493 50.48232 -9.69164
v 51.45267 51.66828 -9.53623
v 51.85448 51.78966 -10.2569
v 49.153 53.68757 -5.877948
v 49.52249 54.51261 -6.547724
v 50.65546 54.53731 -8.500386
v 49.09911 52.01609 -5.513516
v 50.22951 54.58535 -7.781535
v 50.34828 55.6033 -8.159022
v 50.97007 53.6939 -8.873688
v 51.6615 47.96723 -9.565289
v 51.78614 49.12321 -9.88332
v 51.58887 46.68042 -9.503855
v 51.34439 45.30122 -9.019258
v 36.65392 37.37843 9.985643
v 34.61884 38.30084 11.12364
v 31.96956 51.30735 11.73944
v 41.84758 49.33819 3.861241
v 36.34294 48.56107 8.668198
v 26.17758 50.65925 15.09154
v 24.94897 50.32504 15.65987
v 25.98898 49.34117 15.17122
v 26.08719 47.85751 15.13384
v 24.42208 49.23708 15.903
v 24.1075 47.90947 16.07373
v 24.89353 47.08029 15.72
v 27.62126 48.0078 14.33465
v 24.8708 45.88883 15.74005
v 22.3675 46.89179 16.83031
v 22.36456 49.22614 16.80427
v 21.21811 48.54648 17.2935
v 19.59701 49.63843 17.91077
v 19.92132 47.58429 17.79333
v 18.00854 50.35106 18.48089
v 20.45683 46.02263 17.61078
v 33.04985 49.82439 11.03273
v 51.88532 46.56172 -10.06449
v 39.01404 60.12601 5.638547
v 37.55813 59.59597 7.064517
v 37.24815 60.38824 7.232721
v 52.5096 46.43412 -11.19937
v 27.45774 46.22416 14.45458
v 25.96538 46.5505 15.19999
v 27.72611 44.97756 14.35832
v 25.81511 44.71926 15.29893
v 27.29169 43.49094 14.65113
v 26.15109 42.87496 15.24758
v 24.91744 43.21289 15.78939
v 25.50611 42.03406 15.56571
v 18.77642 52.01768 18.22207
v 27.59699 41.99778 14.56728
v 26.48997 40.27512 15.14277
v 27.79954 40.49979 14.53433
v 25.19035 40.95734 15.69341
v 28.22386 38.76665 14.46045
v 26.94477 38.9576 15.04131
v 29.14909 39.75138 13.9435
v 27.96511 37.4856 14.61241
v 26.68672 37.96248 15.15156
v 25.34282 39.07941 15.67059
v 29.22943 36.58515 14.02498
v 27.68195 36.271 14.7158
v 29.09348 41.741 13.83879
v 29.4112 40.92354 13.7474
v 30.49975 40.60825 13.15939
v 52.3587 50.54083 -11.05437
v 52.42302 48.94685 -11.03359
v 52.89376 49.64746 -12.03008
v 38.11342 55.49287 6.956653
v 31.15141 61.04417 11.91251
v 49.02765 55.01357 -5.862758
v 48.43723 55.16313 -5.00596
v 49.20164 56.22348 -6.347206
v 49.775 55.79138 -7.211615
v 48.48204 56.64037 -5.3374
v 49.48828 56.96059 -6.929902
v 47.67725 56.30261 -4.095848
v 47.87415 57.40593 -4.57627
v 34.83819 58.16714 9.477971
v 33.68221 58.04809 10.38375
v 25.77677 57.78332 15.31027
v 53.59634 45.12919 -13.54511
v 53.69609 43.81218 -13.82518
v 53.99581 44.93202 -14.38692
v 54.3922 44.51643 -15.22258
v 53.29353 46.40917 -12.74235
v 53.93906 46.76252 -14.10174
v 54.39203 45.88099 -15.11478
v 54.61574 47.10775 -15.4675
v 54.53454 44.85944 -15.48726
v 53.60153 48.47569 -13.35296
v 54.27272 48.33843 -14.73668
v 53.10566 47.71024 -12.37613
v 52.17332 47.44572 -10.53561
v 53.4038 49.66171 -12.9688
v 52.83317 51.00098 -11.99669
v 53.245 51.37309 -12.81239
v 54.01864 49.38784 -14.22316
v 53.82714 49.90929 -13.84631
v 53.56071 51.71284 -13.48556
v 54.16735 50.48447 -14.55802
v 54.51336 49.48975 -15.18678
v -59.63115 31.32065 -20.20151
v 38.45007 20.9883 2.566458
v 18.24051 -26.84959 8.742922
v -7.572556 -47.94669 11.30658
v -6.564514 -48.24022 11.30908
v -7.095412 -50.50379 9.005329
v -31.79702 -34.89495 4.330451
v -33.51615 -33.36603 4.00414
v -32.70678 -32.75772 4.607683
v -21.55558 -72.84766 -15.04872
v -40.67365 -60.35795 -35.84116
v -40.72359 -60.2447 -36.55926
v -49.27726 30.84408 1.949264
v -49.44359 31.33274 1.857933
v -49.0901 31.26304 2.31162
v -48.69978 31.50816 2.746073
v -32.68094 6.572196 4.006016
v -31.71878 5.636908 4.212089
v 10.18801 -25.86541 12.01399
v 11.62882 -28.19122 11.74452
v 11.90283 -26.14233 11.18433
v 13.89591 -26.11692 10.27516
v 32.21718 41.00005 12.22148
v -59.25256 -16.42351 -26.51252
v 60.33932 3.300683 -36.53199
v 60.64484 2.62711 -39.03688
v 60.64092 3.746457 -37.90791
v 60.36637 0.7088085 -39.49336
v 60.92665 5.0109 -38.50919
v 61.00902 3.433229 -40.40921
v 61.09297 5.497317 -39.10964
v 59.49786 -1.578728 -36.58591
v 60.0467 -0.8428492 -39.68371
v 59.59253 -2.240723 -38.41055
v 60.84462 2.231504 -41.14199
v 60.58591 1.022063 -41.11993
v 59.54005 -2.975878 -39.21328
v 60.03685 -1.304308 -40.53974
v 59.82659 -2.699346 -41.25657
v 59.17317 -4.199497 -38.62234
v 59.5051 -3.499081 -39.98532
v 59.24553 -3.131918 -37.12757
v 25.39032 -25.91525 6.896541
v -28.12089 -4.400562 6.695781
v -28.04598 -2.678318 6.178314
v 24.72717 -12.31974 7.842367
v 41.23905 -49.47952 -18.97563
v 39.69258 -52.78365 -20.50918
v 39.11641 -52.77808 -19.40399
v 38.53231 -54.95279 -21.51117
v 37.80504 -56.92839 -23.53665
v 39.45237 -55.53475 -24.80967
v 38.80751 -56.60574 -25.54761
v 37.7391 -57.97169 -25.8687
v 35.96744 -59.16571 -23.98441
v 36.87224 -59.15912 -26.67786
v 36.60925 -57.59172 -22.1263
v 37.42775 -59.19209 -28.92465
v 38.60475 -57.73788 -28.26698
v 39.22579 -57.31245 -29.35963
v 37.99639 -58.96974 -31.04936
v 35.97268 -60.63305 -28.89059
v 39.70425 -56.23143 -27.4093
v 39.93475 -55.70876 -26.71651
v 17.43556 -70.7861 -9.924375
v 55.34324 26.53939 -18.89592
v 55.41428 27.29112 -19.05443
v 24.60804 43.98945 15.9021
v -8.663804 1.201497 19.12589
v -7.641184 2.428061 19.53021
v -20.03828 60.41132 19.05667
v -18.17129 58.60094 19.62339
v -16.42542 58.10005 20.02303
v -17.47505 57.14065 19.81104
v -19.2415 57.15052 19.40641
v -18.09287 60.51924 19.52226
v -17.48495 59.78123 19.71106
v 25.34446 56.57322 15.55238
v 20.23556 -27.14493 8.102925
v 19.0428 -26.31696 8.441778
v 21.25425 -25.13993 7.829528
v 21.45864 -27.02537 7.762459
v 21.95694 -28.07778 7.572348
v 20.91096 -29.17244 7.880616
v 22.38953 -26.48245 7.535347
v 22.59939 -25.14572 7.577273
v 21.92908 -23.10076 7.842707
v 20.05493 -23.98128 8.105311
v 20.74154 -22.05821 8.062351
v 22.45311 -21.37624 7.939434
v 18.56529 -25.24447 8.518996
v 19.27689 -24.86708 8.304481
v 19.59963 -22.20968 8.195982
v 19.06486 -23.75441 8.290799
v 22.43291 -29.09098 7.344934
v 21.36667 -29.54986 7.699658
v 21.73354 -30.41472 7.494763
v 24.12701 -66.1015 -14.18155
v -59.09955 23.20906 -18.83832
v 23.51769 55.62758 16.41923
v 24.21218 56.4996 16.07963
v 31.26641 39.92854 12.805
v -60.16052 21.36467 -21.16451
v -59.70352 23.04288 -20.16632
v -60.60103 20.42581 -22.04988
v -60.12572 18.03648 -20.94346
v -60.64728 16.97972 -21.96691
v -61.13628 19.61527 -23.24448
v -60.68877 14.65911 -22.03175
v -59.70321 14.78493 -20.04362
v -61.47929 14.32908 -23.75236
v -60.77169 12.56891 -22.05004
v -61.38146 17.76273 -23.68766
v -61.36841 20.7375 -23.87035
v -61.70686 12.01447 -24.20974
v -61.75161 17.34551 -24.54908
v -62.32686 10.89149 -25.86086
v -62.34765 12.41587 -25.92268
v -59.59687 13.63101 -19.78487
v -60.59875 24.31762 -22.27546
v -60.13627 25.0843 -21.23704
v -62.09771 13.50877 -25.26904
v -61.8739 14.60208 -24.74235
v -61.9617 15.90211 -25.00795
v -62.26423 16.8253 -25.86212
v -61.85039 18.23446 -24.86959
v -62.37881 14.98404 -26.05211
v -20.35191 2.819386 6.851109
v -20.25797 4.127154 6.322079
v -19.02348 5.102903 6.454398
v -34.21534 -65.00563 -23.87108
v -28.33633 -69.12729 -22.55522
v -27.18256 -69.75668 -20.80472
v -29.97137 -68.07774 -23.19114
v -26.40129 -70.38745 -23.14921
v -29.09661 -68.75114 -24.15462
v -26.03344 -70.5714 -21.62098
v -30.93028 -67.62269 -25.10259
v -34.40848 66.22498 11.76674
v -58.8517 49.45496 -16.84372
v -58.25225 48.03716 -15.60888
v 36.92505 28.91416 8.350124
v -17.03665 -15.96845 14.99634
v -36.40036 37.00572 12.49339
v -37.75441 37.12925 11.7616
v -31.74723 4.409017 4.224749
v -31.58627 3.453032 4.298957
v 35.1965 -59.09952 -22.0891
v 34.63678 -59.87443 -22.43724
v 34.83517 -60.02938 -23.23968
v 33.91574 -60.82265 -22.89078
v 59.47585 11.21559 -29.4798
v 60.04884 13.32585 -31.52797
v 58.91907 10.03169 -27.7763
v 59.28847 9.943347 -29.05406
v 60.09338 12.0395 -31.7743
v 14.28526 -68.85954 -3.875624
v 12.828 -69.3376 -2.869937
v 13.36943 -70.64697 -4.497823
v 14.15957 -71.82193 -6.734946
v 12.59186 -71.65951 -4.84469
v 11.77909 -69.0134 -1.824673
v 12.20323 -73.47353 -7.138413
v 14.1194 -72.81625 -8.393785
v 11.12929 -73.41814 -5.852952
v 9.842824 -72.59707 -3.519885
v 11.01157 -72.74247 -4.710827
v 9.026752 -74.42693 -5.617769
v 9.065042 -73.77599 -4.528455
v -41.79468 13.66078 -0.1134695
v -40.4178 12.39645 1.021431
v -40.08779 13.73315 0.990925
v -40.60862 14.92728 0.2854964
v -39.42122 14.47775 1.089911
v -39.67224 12.9812 1.409214
v -42.13885 14.70277 -0.7036414
v -41.79197 15.9318 -0.6032668
v -38.62819 13.97149 1.690957
v -39.58269 12.43712 1.558359
v -14.74924 -20.82471 11.82068
v -14.0111 -20.291 13.2398
v -35.55206 37.57994 12.91812
v -34.50098 37.70423 13.40257
v -35.64054 36.60358 12.94679
v 21.70252 45.86356 17.14045
v 23.01985 45.70266 16.58605
v -36.3421 70.32162 9.112406
v -37.5045 70.61147 8.06202
v 10.86113 -24.49052 11.33794
v 10.19591 -27.51176 12.39786
v 8.871771 -26.90894 13.02127
v 9.083867 -28.51293 13.25011
v 8.008213 -27.67982 13.68371
v 8.427162 -25.16311 12.87092
v 7.439735 -23.79677 13.24465
v 9.350751 -24.2929 12.08187
v 7.312342 -26.4985 13.83757
v 6.508898 -24.19465 13.99427
v 6.099688 -23.35828 14.24647
v 5.269112 -24.36679 14.92013
v 5.067572 -22.69249 15.02899
v 3.848057 -25.31945 15.882
v 5.729691 -25.83462 14.76842
v 6.02725 -26.74854 14.71403
v 4.899598 -27.57113 15.45525
v 4.207612 -26.42587 15.72586
v 6.059729 -21.39652 14.49974
v 6.458501 -22.46299 14.08068
v 5.08201 -20.98158 15.17886
v 4.862009 -20.14689 15.41373
v 6.159731 -20.45778 14.78884
v 3.250016 -23.55393 16.19873
v 3.931331 -22.6622 15.82043
v 3.476093 -21.84339 16.18266
v 3.304856 -27.04799 16.15008
v 2.956422 -25.38093 16.27478
v 0.8610638 -26.44949 16.714
v 1.236173 -25.38992 16.74439
v 1.754341 -24.17104 16.73801
v 6.538864 -28.16296 14.64761
v 3.452895 -20.8506 16.27131
v 4.303179 -19.69341 15.76914
v 5.709668 -19.10178 15.12585
v 2.336257 -22.37837 16.7857
v 7.636512 -22.75146 13.12362
v 7.20611 -21.62398 13.86731
v 7.179721 -29.1094 14.45947
v 16.88433 -71.9425 -11.54741
v 17.68976 -71.69842 -12.81717
v 16.56166 -72.63822 -13.24248
v -64.34286 4.941856 -35.10524
v -18.18278 19.0111 5.725733
v -18.65032 19.06511 5.363011
v -41.35406 31.33728 8.942681
v 54.06564 23.29001 -16.25252
v 8.10726 -34.15104 14.54765
v 8.076604 -31.9913 14.46758
v 56.7672 36.07475 -22.24911
v 57.42902 36.02144 -24.13131
v 57.32479 34.8452 -23.99379
v 57.94746 35.83918 -25.60938
v 58.17739 33.61169 -26.5022
v 58.76885 34.113 -27.95249
v 58.36975 31.86494 -27.10395
v 57.84633 31.9094 -25.64912
v 58.66513 33.01313 -27.90459
v 58.9879 31.94691 -29.00067
v 59.12568 34.64412 -29.04252
v 59.08445 33.3416 -29.12535
v 58.8395 30.95603 -28.57255
v 57.43025 31.71535 -24.42008
v 59.48816 32.16697 -30.42769
v 59.49889 30.64137 -30.60646
v 59.11338 30.653 -29.46398
v 59.68955 32.78213 -31.02957
v 59.51905 33.93195 -30.37951
v 58.00623 37.9378 -25.42745
v 58.39082 36.87469 -26.6501
v 57.96343 38.96262 -25.12027
v 58.21812 38.52333 -25.83821
v 58.10538 38.09258 -25.69648
v 58.50301 37.15832 -26.87051
v 56.95517 31.32977 -23.1403
v 56.83106 28.85666 -22.77073
v 57.36092 29.93021 -24.27559
v 56.21325 29.61864 -21.09183
v 56.51164 26.82434 -21.8654
v 55.83908 27.22993 -20.13945
v 56.55682 25.54643 -21.9336
v 55.67646 25.40733 -19.76725
v 57.04016 24.9223 -23.23746
v 56.52789 23.77975 -21.80215
v 55.9488 23.94981 -20.43249
v 57.23104 26.76112 -23.8174
v 57.70648 28.08727 -25.2177
v 57.32837 25.11659 -24.01355
v 57.69979 25.64515 -25.04676
v 57.28696 23.57019 -23.82708
v 57.81592 23.9548 -25.25135
v 56.40373 22.51252 -21.46097
v 57.4952 22.26838 -24.31069
v 56.65369 21.72134 -22.08081
v 57.61091 20.67472 -24.49955
v 57.27451 19.03752 -23.52669
v 56.78902 19.1593 -22.3388
v 56.55277 16.86777 -21.73106
v 57.81106 17.19298 -24.77004
v 58.05849 19.47758 -25.61798
v 58.21394 16.11082 -25.74663
v 58.55396 18.65043 -26.96053
v 57.92112 29.42228 -25.93844
v 58.16751 28.62789 -26.64623
v 58.0824 27.38046 -26.30217
v 57.91668 30.68344 -25.85235
v 58.29133 30.17842 -26.98981
v 58.81541 29.07977 -28.61383
v 58.67636 28.40326 -28.20739
v 59.4543 29.09286 -30.66028
v 59.11233 27.90704 -29.50373
v 59.53971 30.09667 -30.78107
v 59.7113 28.86642 -31.51499
v 59.67839 27.42915 -31.3842
v 59.29854 26.99199 -30.08898
v 59.81905 29.68645 -31.82183
v 59.99499 28.69339 -32.45314
v 59.16653 17.34183 -28.72648
v 59.34953 14.49312 -29.09522
v 58.61333 14.78585 -26.80732
v 59.64839 25.60333 -31.16984
v 59.95636 26.65861 -32.32061
v 59.34007 25.98214 -30.15832
v 59.42291 24.65635 -30.30943
v 59.92269 24.79529 -32.08902
v 60.34881 26.9053 -33.67327
v 60.54534 25.33773 -34.28065
v 60.32702 23.69916 -33.27839
v 60.00929 21.59334 -31.96554
v 59.71093 23.50748 -31.12105
v 59.48605 22.70308 -30.24032
v 59.61621 20.81411 -30.46326
v 59.06358 22.73289 -28.93843
v 59.16294 24.2226 -29.39087
v 59.01905 25.2496 -29.00278
v 58.77599 20.9902 -27.84583
v 59.2551 19.97181 -29.23433
v 58.78522 22.53385 -28.08017
v 57.87413 22.92488 -25.37325
v 58.95758 26.66255 -29.0008
v 58.64207 27.81702 -28.0875
v 58.47504 27.01687 -27.49648
v 35.54475 -60.66238 -27.10863
v 35.81672 -60.03941 -25.8813
v 56.72789 -6.343432 -25.33414
v 52.17246 -26.67672 -23.51541
v 51.88417 -27.36064 -23.03552
v 15.5132 -71.24574 -7.701649
v 16.3933 -71.26119 -8.996995
v 15.17976 -72.19654 -8.839821
v -5.371166 7.829956 18.75161
v 3.060976 -28.02537 16.265
v -23.48461 -71.98222 -20.49368
v -26.89065 -70.09726 -24.22649
v -28.30904 -69.30817 -25.37141
v -29.3715 -68.64162 -25.56296
v -15.86106 -22.19867 10.80522
v -47.44998 31.84906 4.135797
v 46.12939 56.15835 -1.831406
v 46.93797 56.47889 -3.032688
v 45.33084 56.39443 -0.7903627
v 46.36963 57.25181 -2.332305
v 46.94023 57.90416 -3.285901
v -62.24789 9.535603 -25.73962
v -52.42812 -46.23416 -37.13486
v -53.28521 -44.50776 -36.47904
v -53.36616 -44.53964 -38.29604
v -53.61027 -43.66923 -35.28887
v 61.14309 3.203848 -41.82827
v -59.53099 34.14714 -20.01477
v 27.65631 -65.38954 -19.75562
v 25.9013 -66.73259 -19.23939
v 26.28164 -66.95716 -20.82305
v 32.8765 -61.65501 -22.38768
v 32.0001 -62.66433 -22.8916
v 33.2706 -61.92725 -24.11335
v 31.11548 -63.72749 -23.55596
v 31.59396 -63.6665 -24.72225
v 32.50595 -62.80043 -24.63605
v 27.62581 -39.92113 1.814253
v -1.481047 -73.79575 -1.039951
v -2.05078 -72.39769 0.4363854
v -43.9145 68.6865 2.56437
v -43.26487 68.83205 3.237628
v -43.26048 71.39764 2.132423
v -43.72562 70.01047 2.244907
v -42.47557 71.52409 2.945368
v -40.95088 71.43315 4.619822
v -40.37281 70.23182 5.633108
v -44.24802 70.30264 1.516999
v -44.38945 71.49075 0.8839653
v -40.91075 68.43536 5.74083
v 24.19712 45.09431 16.06971
v 30.67239 38.91601 13.2421
v 29.595 37.97533 13.85499
v 36.23766 -60.5591 -30.05273
v 37.50142 -59.62003 -32.87118
v 36.16541 -60.78357 -31.60153
v 39.33327 -57.66917 -31.95536
v 37.72486 -59.39153 -35.79732
v 36.15113 -60.8497 -33.85587
v 49.04348 -37.19479 -22.97568
v 49.92139 -34.71916 -23.1244
v -13.42076 -41.34078 8.811357
v 49.87923 28.15559 -5.47765
v -47.66345 70.46182 -2.658216
v 31.66528 38.19863 12.84188
v 33.0528 39.02466 11.93232
v 33.27484 40.26191 11.65569
v -35.40644 -64.64739 -30.67354
v -35.8894 -64.25639 -31.47358
v -32.0304 -66.84866 -24.80523
v -60.52032 34.90123 -22.577
v -59.94395 35.05855 -21.10576
v -60.25675 37.19818 -21.8584
v -60.85842 36.00239 -23.50998
v -61.09835 37.08394 -24.13201
v 54.87786 42.49489 -16.5815
v 55.53308 41.92605 -18.15739
v 55.27419 43.08351 -17.39007
v 55.89651 43.42139 -18.81162
v 56.13313 41.74189 -19.73196
v 55.89056 42.4506 -19.01219
v 54.38956 43.52851 -15.32633
v 54.82866 44.18701 -16.21061
v 55.08835 44.18867 -16.81424
v 55.48725 45.49102 -17.51063
v 55.61581 44.32593 -17.97322
v 55.48597 22.51695 -19.41082
v 54.9376 23.57416 -18.12193
v 55.04586 25.38317 -18.19702
v 54.5937 21.82235 -17.51558
v 23.98648 -41.5645 2.25236
v 25.06927 -42.11774 1.653305
v 52.3194 -27.01163 -24.39271
v 51.97109 -27.87692 -23.83732
v -47.19281 -53.09589 -43.43063
v -9.94998 -4.118863 21.79082
v 50.7901 -33.65538 -24.96638
v 50.30678 -35.27634 -24.97721
v 50.68124 -36.27992 -27.59546
v -39.19814 11.9854 1.824329
v -38.57629 13.0724 1.842234
v -37.72561 12.45788 2.503005
v -36.29502 -64.06361 -30.07857
v 39.7394 -1.584173 0.5630729
v -45.08183 15.30533 -3.374831
v -44.19546 13.35502 -2.243738
v -44.56352 16.12236 -3.042355
v -43.10135 14.6117 -1.484025
v -42.89185 13.73409 -1.140679
v -55.79331 -36.65809 -30.80655
v -20.33586 -22.73168 9.212704
v -18.65132 -23.87642 9.912898
v -20.07688 -24.56837 9.546583
v -19.29544 -26.3618 10.09156
v -22.16134 -23.30734 8.794266
v -21.3504 -25.54995 9.239784
v -22.31618 -25.25117 8.91465
v -22.98056 -24.2906 8.669267
v -23.72218 -25.80956 8.553034
v -22.57046 -26.85921 8.973256
v -21.3935 -26.79657 9.356915
v -20.53786 -27.85269 9.790656
v -22.35544 -28.7144 9.163542
v -20.35214 -29.14516 10.00574
v -21.31732 -30.00283 9.64439
v -22.67248 -30.80112 9.056873
v -21.76215 -31.78872 9.429065
v -22.86599 -32.18084 8.88207
v -24.25773 -30.88821 8.388122
v -20.29878 -32.87154 10.09413
v -24.21719 -29.58928 8.477062
v -23.65454 -27.72546 8.656137
v -22.10306 -34.71891 8.815689
v -22.87906 -33.78497 8.626806
v -22.7477 -34.65209 8.495552
v -24.64186 -33.10182 7.972172
v -24.24067 -34.56635 7.831424
v -18.62745 -28.79325 10.74671
v -25.45605 -28.00317 8.066811
v -25.11112 -26.86231 8.184053
v -16.78386 -27.21322 11.34311
v -17.51074 -24.58255 10.47691
v -15.99867 -24.92849 11.20154
v -17.16478 -29.21375 11.50089
v -19.82375 -31.55084 10.37705
v -18.616 -32.26852 11.03735
v -19.28852 -34.48641 10.54559
v -21.03025 -34.4075 9.501889
v -20.00267 -36.32687 9.605533
v -19.06026 -36.31821 10.20323
v -18.22601 -36.00973 10.87578
v -17.17222 -33.08657 11.87308
v -17.56923 -31.37753 11.5453
v -17.39315 -34.43811 11.71915
v -16.03794 -32.57713 12.53953
v -16.22246 -34.3339 12.48561
v -16.52096 -35.55726 12.07537
v -14.72511 -35.82068 13.0561
v -15.74321 -36.71259 12.04386
v -16.93959 -36.62347 11.40662
v -14.49311 -32.97901 13.53796
v -15.30739 -30.46486 12.70605
v -12.89601 -35.83797 13.99613
v -19.1304 -30.57867 10.68253
v -15.80974 -28.64597 12.10089
v -14.4585 -31.53309 13.35093
v -17.86385 -38.11152 9.794209
v -13.57197 -30.13287 13.61181
v -12.31616 -28.92702 14.05811
v -10.09339 -29.91588 15.3749
v -12.06598 -30.99631 14.57419
v -13.5283 -28.19351 13.21662
v -11.28763 -25.61462 13.91595
v -13.96565 -27.19356 12.76187
v -11.39537 -27.51965 14.27458
v -10.79702 -28.53499 14.82561
v -15.43965 -26.93591 11.94216
v -14.88107 -26.18545 12.05731
v -12.64311 -25.79107 13.14663
v -13.67558 -25.15852 12.40895
v -25.211 -34.11597 7.500885
v -25.855 -35.17129 6.921196
v -27.26126 -33.18316 6.857163
v -23.52714 -35.76311 7.744481
v -24.08029 -36.68918 7.114962
v -26.16811 -31.88693 7.534051
v -19.45714 -29.65186 10.44871
v -13.10918 -24.18187 12.46292
v -11.98904 -24.85195 13.28355
v -11.52199 -22.91678 13.3462
v -10.21853 -22.37046 14.26938
v -9.942316 -23.47945 14.53466
v -10.88864 -26.17838 14.28978
v -10.02922 -27.47673 15.03625
v -7.746715 -29.44939 16.24643
v -7.275578 -26.70263 16.22798
v -9.362278 -26.37486 15.24141
v -9.680154 -31.85649 15.88546
v -10.89427 -31.25638 15.21477
v -11.99814 -32.265 14.81308
v -10.86143 -32.72975 15.38262
v -8.118754 -31.63258 16.44647
v -8.089396 -33.01374 16.54915
v -10.07512 -34.84162 15.59509
v -11.2911 -34.45037 15.14048
v -12.43474 -33.45608 14.64698
v -5.876682 -28.78943 16.53683
v -5.090861 -26.7095 16.62535
v -4.138181 -29.0293 16.47485
v -6.132437 -30.5647 16.65084
v -5.53024 -32.45069 16.91446
v -4.576227 -30.33289 16.54273
v -4.167682 -33.45203 17.03871
v -6.785973 -33.33595 16.87567
v -6.598922 -34.68604 16.76077
v -5.562045 -35.16238 16.83395
v -8.408508 -35.84401 15.9029
v -6.354366 -36.82203 15.97028
v -7.182749 -37.59579 15.1273
v -3.35342 -32.68056 16.79795
v -8.759133 -34.58027 16.14673
v -2.226278 -29.24025 16.29912
v -3.24903 -33.57373 17.01273
v -3.909702 -35.3829 16.99132
v -4.385487 -37.05331 16.26454
v -3.161384 -35.90896 16.88098
v -1.391347 -34.07167 17.0668
v -1.81211 -35.5437 16.98592
v -0.2266094 -33.14354 16.95958
v -2.867446 -30.99405 16.42744
v -1.491597 -31.68269 16.58384
v -4.360233 -38.17896 15.37507
v -5.987696 -37.98228 15.152
v -3.036834 -37.78478 15.93705
v -3.575138 -39.02861 14.4051
v -20.89019 -36.57313 8.898446
v -24.90036 -23.96248 8.270041
v -26.449 -24.98035 7.964956
v -25.17129 -25.80341 8.188955
v -26.6124 -26.38437 7.838184
v -2.705133 -26.68546 16.60667
v -9.705833 -24.64095 14.80239
v -9.263228 -21.80282 14.95246
v -8.002853 -21.2841 15.99311
v -7.651205 -22.64033 16.11266
v -8.410845 -24.35064 15.61961
v -7.196073 -24.9129 16.24515
v -5.865768 -23.76095 16.84608
v -5.039826 -23.06887 17.29351
v -6.194733 -21.48558 17.24213
v -5.362145 -21.47542 17.80593
v -4.209714 -22.59947 17.77597
v -6.197073 -20.14996 17.71773
v -5.321392 -20.39824 18.49996
v -5.68723 -19.69764 18.48894
v -4.641208 -20.41801 19.44235
v -4.17231 -21.63877 18.43313
v -3.257556 -20.98111 19.85623
v -2.820267 -21.82401 18.67869
v -6.297114 -19.26585 17.99432
v -5.632137 -19.12056 19.00514
v -6.009982 -18.66836 18.56001
v -5.052228 -19.5608 19.90994
v -4.873333 -19.72079 20.2069
v -4.256692 -20.24412 20.44233
v -2.155487 -20.99594 20.08968
v -5.338381 -19.04138 19.69548
v -4.969497 -19.47816 20.95444
v -5.315356 -18.85798 20.08362
v -6.490209 -18.33023 17.97392
v -5.909559 -17.7566 18.52609
v -5.682214 -18.14243 19.02598
v -5.635634 -17.69723 18.8788
v -5.497681 -18.20401 19.49254
v -6.817744 -19.77449 17.29123
v -7.489686 -19.61514 16.8716
v -7.404746 -18.66967 16.95735
v -7.178124 -17.9446 17.08917
v -2.802781 -22.86197 17.95204
v -2.346529 -22.42808 18.19445
v -3.045211 -23.25148 17.67134
v -4.600809 -19.7786 21.78784
v -6.603294 -17.09447 17.12941
v -5.974179 -17.18712 18.10221
v -6.876908 -16.97241 16.65979
v -6.535012 -16.95208 17.19343
v -6.258027 -16.9913 17.676
v -4.85915 -19.56213 21.58004
v -2.453273 -20.49967 21.47136
v -2.122051 -19.79408 24.0292
v -1.58223 -20.39807 21.97624
v -1.010277 -20.5103 21.32446
v -1.001189 -19.74838 23.79765
v -7.223101 -20.84987 16.66269
v -4.192626 -24.58391 17.02262
v -2.060499 -21.9626 18.56634
v -1.244192 -21.54404 18.90681
v -0.7477297 -22.21848 18.10989
v -1.128859 -22.55057 17.98532
v -1.575038 -23.10375 17.66354
v -0.6931912 -22.85168 17.68353
v -5.474355 -18.34011 20.08944
v -12.64884 -22.83578 12.5649
v -11.82164 -21.98909 13.23724
v -12.60414 -20.52316 13.69052
v -12.0446 -21.59143 13.23183
v -10.846 -21.17216 14.02167
v -12.0289 -20.3433 14.07344
v -10.40513 -20.77183 14.39546
v -11.00186 -19.41762 14.77691
v -10.07994 -20.17227 14.78204
v -9.618446 -19.54497 15.20706
v -11.51944 -19.55188 14.70348
v -10.07177 -18.38586 14.96291
v -10.54218 -18.94549 14.94621
v -9.346824 -18.31391 14.96078
v -8.849789 -18.09995 15.02483
v -9.272811 -18.99612 15.29979
v -13.608 -22.01655 12.06605
v -13.69837 -21.45776 12.2038
v -13.39712 -20.93493 12.87215
v -12.58771 -19.85716 14.45402
v -11.76195 -19.04437 14.94409
v -13.13978 -20.16374 13.92181
v -8.766282 -18.5116 15.40833
v -8.621628 -19.54488 15.82641
v -8.202231 -19.98744 16.03369
v -14.18065 -19.53102 14.63942
v -13.15689 -19.48936 14.82212
v -13.52345 -19.2766 15.0638
v -14.03242 -19.12009 15.27559
v -12.93013 -18.881 15.39872
v -13.50559 -18.83422 15.56737
v -2.164446 -24.22365 17.23993
v -3.560199 -24.12606 17.20517
v -14.82206 -38.60468 10.89174
v -15.01856 -37.96752 11.57225
v -16.30571 -38.52308 10.29912
v -0.2436622 -20.00673 21.73302
v 0.2283885 -19.77887 21.12892
v -0.375168 -20.53083 20.06378
v -8.038039 -18.34995 16.0678
v -2.132509 -38.54031 15.30471
v -2.103465 -39.26796 14.19048
v -4.212792 -39.58332 13.20824
v -14.418 -22.73258 11.52133
v -14.81834 -21.42571 11.39493
v -14.69278 -24.46741 11.70435
v -5.35703 -18.94472 21.41434
v -5.458551 -18.68152 20.77921
v -5.606051 -18.13987 20.41072
v -6.073783 -18.21824 21.69017
v -6.243223 -18.22612 22.39368
v -5.471356 -18.94741 22.37767
v -4.916584 -19.48689 22.17982
v -3.405601 -40.02805 12.46052
v -4.739474 -39.16456 13.92043
v -7.981366 -19.42211 16.4114
v -8.305375 -18.93461 16.00663
v -45.17311 68.86149 1.107637
v 26.54585 59.3713 14.88055
v 27.7394 59.80882 14.20665
v 26.03081 -18.62444 7.60561
v 23.45386 50.06509 16.37771
v -11.03372 -5.464681 20.976
v -11.8033 -7.35537 21.0904
v 52.90162 52.79136 -12.34395
v 52.3508 51.94699 -11.18381
v 52.59764 53.2705 -11.87484
v 53.59483 53.33865 -13.8405
v 52.34224 53.0846 -11.36065
v 52.05958 53.30539 -10.8531
v 52.45887 54.54308 -11.7926
v 51.42571 53.9198 -9.739989
v 51.60841 54.65173 -10.1244
v 52.19675 56.14919 -11.52865
v 51.72532 52.94843 -10.16796
v 50.97662 54.98434 -9.137782
v 53.22087 53.86361 -13.08399
v 51.04576 55.89657 -9.420406
v 51.47372 57.00695 -10.31201
v 52.22165 57.11862 -11.81519
v 51.56609 58.24305 -10.72621
v 52.52172 56.79317 -12.3755
v 52.50125 57.47055 -12.4406
v 50.92588 58.4513 -9.672767
v 50.99333 57.22693 -9.51825
v 49.94331 58.27805 -7.905787
v 50.41928 57.12902 -8.549689
v 50.17343 59.05539 -8.511686
v 50.61225 59.70339 -9.459657
v 49.78062 60.8802 -8.420879
v 49.33434 60.02907 -7.499547
v 48.8646 62.28572 -7.290411
v 48.44284 62.15233 -6.519472
v 49.1796 58.93958 -6.90802
v 53.05536 55.6104 -13.16761
v 53.50343 54.84037 -13.82741
v 49.76809 62.47885 -8.841618
v 50.35635 61.61762 -9.576679
v 47.90106 59.41677 -5.035293
v 48.59668 58.30122 -5.895711
v 48.3545 60.68739 -5.985668
v 48.69463 57.41373 -5.826489
v 46.35568 60.1174 -2.937106
v 47.4192 60.87915 -4.633391
v 46.95439 60.91633 -3.962048
v 45.21106 61.2922 -1.68009
v 45.79598 59.52635 -2.036796
v 46.38967 62.54243 -3.635921
v 45.4434 62.36049 -2.284459
v 45.53262 63.52731 -2.75175
v 47.16232 62.41073 -4.640699
v 46.69958 63.63291 -4.358747
v 45.88439 64.39813 -3.48007
v 47.43661 62.95953 -5.203176
v 46.81752 64.80271 -4.946459
v 47.41585 64.25739 -5.629783
v 47.78597 62.00265 -5.467054
v 48.071 63.11087 -6.171998
v 45.27448 65.07761 -2.824546
v 44.62907 64.46355 -1.772051
v 44.82751 63.46537 -1.72332
v 44.29557 66.3597 -2.067434
v 46.03925 65.90369 -4.219037
v -34.05192 38.65594 13.46184
v -20.87618 55.69898 18.9801
v -44.61559 17.81529 -2.628772
v -45.01396 17.16268 -3.271092
v -45.64621 16.60595 -3.825417
v -46.29682 16.11834 -4.517332
v -46.32445 17.06169 -4.250736
v -46.08009 14.89335 -4.364123
v 12.13673 -29.64656 11.73909
v 42.03479 5.577972 -2.373304
v 43.31589 8.312557 -4.000494
v 42.0268 7.342297 -2.681519
v 43.9236 6.216053 -4.09228
v 40.62397 5.663653 -1.345139
v 39.82173 7.08212 -0.9491612
v 41.2845 8.120225 -2.194676
v 40.33578 7.882055 -1.412538
v 41.19698 5.132642 -1.661037
v 42.07302 8.607745 -2.943225
v -11.30402 -7.212537 22.17511
v 45.57972 -47.12335 -25.97677
v 44.50131 -48.16736 -24.52588
v 45.40051 -48.03645 -27.13296
v 19.28729 -41.68128 2.541543
v 19.63807 -41.15831 3.021548
v -1.533219 -25.5297 16.84659
v 41.70923 4.691231 -1.966751
v 52.88982 36.94049 -12.44327
v -59.2613 48.80005 -17.71302
v 34.06153 38.9835 11.34356
v -58.79418 -24.02798 -31.70709
v -19.22932 42.47363 19.10739
v -19.75533 41.17851 18.90369
v 40.2861 59.27476 4.496208
v 39.64382 60.74033 4.912138
v 38.5173 62.12132 5.744113
v 39.60841 61.94705 4.721377
v 40.53591 61.56334 3.820206
v 40.12405 62.89568 4.004044
v 41.39417 59.72969 3.305297
v 41.10952 63.21964 2.812112
v 41.52052 61.89935 2.677461
v 42.42165 60.30226 2.034865
v 43.08529 60.29631 1.245111
v 42.93631 58.90262 1.679312
v 41.99284 58.55633 2.804834
v 43.50777 59.02013 0.9888473
v 44.1634 58.03138 0.3623963
v 41.27169 58.40403 3.564434
v 44.43355 59.01944 -0.1693378
v 59.74471 17.21202 -30.64537
v 59.70735 19.11153 -30.69482
v 60.12069 18.23822 -32.0257
v 5.996378 -73.6142 -2.301654
v 4.688696 -73.89493 -2.122808
v 2.634429 -74.14996 -1.837568
v 2.508557 -75.0033 -3.081161
v 0.05009167 -74.49156 -1.985613
v 1.964194 -73.51509 -0.9040076
v 6.312144 -74.31285 -3.462065
v 17.63577 51.69147 18.59023
v 17.26959 52.65967 18.72658
v 18.18183 52.92389 18.42978
v 19.32712 53.78691 18.04635
v 17.61208 54.1202 18.62075
v 19.05643 54.60239 18.14547
v 16.36182 52.37862 18.9962
v 15.29467 52.96073 19.30292
v 15.98891 51.18519 19.09106
v 16.75788 53.2401 18.89251
v 14.51121 53.17858 19.52301
v 16.03243 53.7564 19.09367
v 14.49998 54.32153 19.52313
v 15.1788 54.57143 19.32046
v -18.76461 41.42 19.163
v -18.62177 40.68805 19.14125
v -19.70614 40.11626 18.81791
v -21.3718 -73.03518 -15.99595
v -27.51115 -25.89277 7.69105
v -28.31701 -26.52188 7.456882
v 47.71058 28.69582 -1.222746
v 47.97067 29.91616 -1.364107
v 47.26687 30.39969 -0.2096893
v 47.99089 29.15146 -1.5334
v -33.62355 65.30442 12.49969
v 2.945426 -54.81179 5.813561
v 7.075009 -69.5173 0.8707449
v 19.86861 54.01259 17.83845
v -0.6366636 -72.37651 0.4439267
v 48.63828 30.16872 -2.545082
v 48.88652 29.21057 -3.118346
v 48.39222 28.74029 -2.327024
v 41.18715 33.35567 6.840699
v 9.878402 -42.39644 8.111806
v 10.79643 -41.8291 7.259547
v 11.18686 -41.2281 7.077429
v 12.11778 -42.00869 6.248625
v 31.8014 61.65267 11.40512
v 32.57475 61.06861 10.9151
v 32.16781 62.16318 11.07973
v 33.05809 59.92374 10.65004
v -27.32276 -34.1849 6.602108
v -27.1824 -35.95421 6.099681
v -27.84803 -34.92287 6.157015
v -28.76283 -33.50601 6.169382
v -27.71157 -31.56188 6.972957
v -63.07531 4.795017 -29.26747
v -63.30685 6.583692 -29.56429
v 36.9625 58.80472 7.673222
v 25.36687 -19.65644 7.669839
v -46.84705 69.73404 -1.375388
v -46.71706 70.75585 -1.606473
v 51.28677 59.75685 -10.69716
v -15.36749 -74.36371 -6.961775
v -12.75992 -75.69232 -7.649422
v -11.43969 -76.49587 -9.300037
v -14.30809 -75.77544 -9.999654
v -14.25839 -76.02311 -11.49973
v -11.64922 -76.24294 -8.429797
v -58.06618 50.01241 -15.21197
v -57.82958 48.75839 -14.67718
v 16.95666 49.67431 18.80284
v 15.30461 49.86248 19.26072
v -29.21856 -29.81486 6.740249
v -28.4687 -28.648 7.15169
v -54.33768 59.24437 -9.304767
v -53.13028 59.28713 -7.367175
v -54.01458 60.33113 -9.008317
v -53.22382 61.13589 -7.937154
v -54.0245 61.98923 -9.488955
v -53.44368 62.72667 -8.723866
v -52.28933 62.33603 -6.694918
v -51.94556 60.72235 -5.846976
v -52.30311 60.20787 -6.27558
v 44.6608 -49.09279 -26.78251
v 32.9905 38.00246 12.0897
v 34.12915 37.04097 11.58185
v 35.42107 36.89661 10.8034
v -60.26596 33.2045 -21.94474
v -16.37929 -17.25933 16.26089
v -16.72156 -16.53253 16.09345
v -16.79377 -15.40826 16.23916
v -16.46281 -16.32043 16.94506
v -16.48441 -15.76974 17.14733
v 18.11313 -42.15756 2.363376
v 19.17964 -42.04839 2.305961
v -7.528257 -17.33282 15.83676
v 22.74792 43.91124 16.70819
v 21.61615 43.89338 17.164
v 32.45279 37.48626 12.48278
v 31.00888 37.20381 13.2086
v 31.93775 36.46274 12.75895
v 30.86504 35.74259 13.27854
v 30.36098 36.41118 13.51075
v -32.14982 28.57844 10.99853
v -32.18688 26.58871 10.01497
v 25.01846 -67.54432 -19.438
v 23.39695 -68.63449 -18.53649
v 36.09941 35.65975 10.42175
v 35.47266 35.44322 10.82148
v 34.38156 35.9271 11.52435
v 34.71248 34.85248 11.37496
v 35.29121 34.84835 11.00334
v 36.79507 35.9847 9.989466
v 36.44569 34.66004 10.23802
v -57.68219 51.79329 -14.43207
v -57.59978 50.64954 -14.26666
v -57.08605 51.75593 -13.15502
v -56.84471 52.04442 -12.72779
v -56.75627 51.54235 -12.52015
v -56.88948 50.96482 -12.77963
v -57.89275 52.61456 -14.80217
v -57.34946 54.2906 -13.89351
v -56.91189 53.43736 -13.00914
v 53.75805 -17.31827 -21.19413
v 53.27039 -18.74596 -20.51146
v 53.54891 -18.79606 -21.62958
v 54.12632 -18.64081 -24.05926
v 54.31291 -16.97375 -23.32187
v -31.59284 1.003345 4.473605
v -34.11181 1.779313 3.84978
v 20.81727 -69.32064 -13.80962
v 18.60482 -71.26802 -13.95219
v 19.96963 -70.45173 -14.8708
v 20.60823 43.85405 17.56356
v 20.92633 45.15009 17.44084
v 20.79278 42.88863 17.49793
v 19.64395 43.34803 17.88442
v 18.67542 43.88431 18.21336
v 19.01419 44.99434 18.08603
v 19.14058 46.30874 18.076
v 17.95256 45.66932 18.44755
v -33.53032 -65.70633 -24.78295
v -33.29069 -66.08262 -26.81863
v -31.40748 -67.33635 -26.64601
v -32.68304 -66.52344 -27.79487
v -34.72088 -65.02547 -26.39789
v -35.27161 -64.76203 -28.41133
v -34.48271 -65.314 -29.39407
v -33.30827 -66.06126 -29.43864
v -32.09258 -66.87663 -28.1364
v -34.46191 -65.27365 -30.37912
v -36.16816 -64.05056 -27.61213
v -30.36147 -67.99944 -26.64132
v -30.96441 -67.59966 -27.32619
v -46.15475 -54.7681 -40.09099
v -45.15898 -55.97801 -38.70327
v -46.13547 -54.95051 -38.86943
v 53.81714 -22.8513 -27.17452
v 54.21878 -19.91197 -26.04105
v 53.77698 -21.02124 -24.97657
v 54.22561 -20.94146 -27.2803
v 53.62865 -24.17171 -27.5662
v -39.52241 70.15255 6.454483
v 58.20723 14.44556 -25.65221
v 54.22296 42.486 -15.13295
v 54.07769 41.53285 -14.8988
v -30.39911 -29.97773 6.29791
v 48.44858 63.85875 -6.998211
v 42.28117 1.232036 -1.564238
v -8.774734 -25.53855 15.50189
v -18.00983 -74.70838 -17.6002
v -29.84547 6.986705 4.508806
v -31.3493 6.927993 4.281611
v -30.45001 4.781915 4.457294
v -29.26098 3.549061 4.680704
v -30.8672 37.61784 14.99794
v -29.2595 37.00346 15.58355
v -28.63955 36.35204 15.75158
v -29.68075 36.21287 15.31584
v -30.76594 36.47613 14.95562
v -32.68081 38.3314 14.17972
v -31.54999 38.84029 14.633
v -31.987 36.50465 14.55366
v -61.69657 -7.145612 -31.99446
v 20.91644 54.83802 17.4518
v 54.77487 48.30783 -15.71101
v 21.657 -69.18279 -15.49499
v 20.63476 -70.19895 -15.9661
v 22.59709 -68.46295 -15.85807
v 21.99673 -68.1066 -13.73044
v 22.13162 -69.37996 -17.46164
v -12.19043 -75.20257 -5.845728
v -37.02716 12.29825 2.856616
v -36.55709 12.58288 2.975247
v -37.49489 12.7267 2.538217
v -35.88478 11.84675 3.394449
v 58.03196 21.25318 -25.60959
v -39.13509 1.929851 2.266146
v -25.56923 68.7413 15.8579
v 17.40417 -42.31808 2.607697
v 3.731909 -54.64272 5.784978
v 58.90874 -3.005486 -34.53271
v 58.73764 -4.689565 -35.93082
v 58.4963 -4.108315 -33.24038
v 58.99584 -4.413063 -37.62413
v -27.78589 4.729637 4.801961
v -28.81322 5.489737 4.671411
v -28.09077 5.271048 4.751511
v -62.5821 9.094173 -26.72868
v -17.161 -14.97239 14.17173
v -16.96224 -14.54001 15.32046
v -16.55397 -12.85441 15.37438
v -16.17807 -13.15794 17.07684
v -16.41726 -13.99133 17.01297
v -16.44958 -14.75958 17.21226
v -15.96979 -13.79266 18.05893
v -15.81722 -14.35779 18.59102
v -15.06885 -12.98492 19.38342
v -15.24992 -13.98413 19.51377
v -15.59685 -14.80771 19.07192
v -15.995 -15.63245 18.22543
v -16.20766 -16.14352 17.61011
v -15.5953 -16.26116 18.40403
v -15.10614 -12.23996 18.7525
v -14.20772 -12.94458 20.78585
v -14.18344 -13.82643 21.03568
v -14.79011 -14.73233 20.23625
v -14.98656 -15.38994 19.51717
v -15.46975 -11.62347 17.22933
v -14.28912 -11.26549 19.40662
v -15.41902 -15.87269 18.87117
v -14.66863 -16.43636 18.63712
v -15.03884 -16.89113 17.7951
v -14.12823 -15.60665 20.12112
v -13.3727 -17.08882 18.47534
v -13.66158 -16.09728 19.99996
v -13.99358 -12.12174 20.71633
v -13.36239 -10.80437 20.92879
v -13.23291 -9.723696 20.05378
v -12.68902 -9.962365 21.69406
v -12.8007 -11.16664 22.38613
v -13.16585 -11.73408 21.98231
v -12.94381 -12.33923 22.5613
v -13.68132 -12.67954 21.53132
v -11.616 -11.66811 24.3955
v -12.30829 -12.94865 23.49841
v -12.69475 -13.84175 22.69638
v -10.74323 -15.24152 23.67228
v -10.76304 -13.91843 24.80945
v -10.46784 -13.45833 25.36378
v -9.081284 -16.4518 23.82497
v -8.697788 -16.41451 24.45548
v -7.256943 -16.29953 26.51423
v -8.632446 -12.68699 27.39534
v -7.957896 -17.33488 23.49968
v -6.869772 -13.26871 28.55527
v -4.563163 -15.32454 28.70601
v -5.21398 -16.00741 27.92185
v -4.973446 -17.67156 26.69912
v -5.652056 -18.12206 25.5098
v -3.817952 -12.89073 29.85689
v -3.401528 -14.1871 29.58842
v -3.444298 -15.20126 29.08734
v -3.259819 -15.84105 28.71406
v -3.846553 -15.96885 28.52045
v -11.45496 -15.19989 22.99826
v -12.56992 -15.04792 21.8386
v -13.35128 -13.52005 22.12862
v -11.80933 -16.14039 21.32441
v -13.36192 -15.37868 20.83615
v -5.068878 -10.95818 29.54778
v -8.352667 -10.45635 27.73089
v -5.862561 -10.06985 29.12361
v -6.660519 -7.948899 27.95427
v -9.209657 -16.87742 22.2372
v -8.681621 -17.07829 22.49362
v -9.275811 -16.55252 23.14232
v -10.42904 -16.42737 22.37695
v -7.860231 -8.832514 27.61507
v -3.901174 -8.2545 29.13957
v -9.787259 -11.53359 26.46732
v -10.80668 -11.03511 25.38303
v -9.917373 -9.875593 26.15958
v -7.23582 -17.64738 24.06275
v -5.892615 -18.48191 23.71752
v -6.663254 -18.06272 22.99653
v -4.973286 -19.35549 22.92282
v -11.69711 -11.02474 24.14769
v -2.80991 -16.74646 28.14608
v -3.069672 -17.17899 27.70754
v -9.189507 -9.383293 26.7555
v -9.95549 -8.631643 25.60333
v -8.803717 -8.245114 26.59952
v -9.339701 -7.123777 25.32656
v -7.757064 -7.979612 27.29569
v -11.02313 -10.1686 24.85556
v -11.54084 -9.385959 23.62318
v -10.46603 -8.404931 24.76881
v -10.20564 -6.246109 23.42863
v -11.90167 -9.843031 23.25287
v -12.18047 -8.49751 21.42455
v -10.47708 -16.7028 21.68736
v -9.188281 -17.24177 19.73464
v -8.768912 -17.19667 21.4455
v -2.941319 -12.01997 30.04884
v -3.425036 -9.530317 29.67796
v -1.982985 -12.85235 30.1583
v -2.501658 -13.55049 29.9399
v -1.893026 -10.613 29.98206
v -1.279301 -11.50238 30.06246
v -1.426278 -13.37221 30.00757
v -3.619553 -19.20272 24.84364
v -2.856588 -18.07815 26.7046
v -0.3258198 -17.53362 27.22199
v -0.4445421 -18.9732 25.24215
v -7.793171 -17.53459 22.63462
v -8.349853 -3.844762 23.66109
v -8.161123 -5.881695 25.58586
v -6.497561 -6.683627 27.32544
v -11.18746 -16.68679 20.81162
v -10.72262 -16.91294 20.04544
v -11.74749 -16.81112 20.00353
v -12.85154 -16.14567 20.39836
v -1.833517 -8.967355 29.63286
v -0.3337664 -10.1609 29.79229
v -7.085222 -17.78607 22.15848
v -6.800625 -17.60711 20.92917
v -7.789937 -17.47063 21.59706
v 1.018035 -18.45326 25.38817
v 1.480582 -18.74736 23.56422
v -12.33031 -7.485226 19.77452
v -6.674045 -4.984516 26.01295
v -2.070035 -14.08254 29.75342
v -2.413804 -14.78352 29.40283
v -3.208195 -14.63838 29.39768
v -3.021303 -15.44367 28.98083
v -15.73252 -11.12114 15.65141
v -17.11944 -14.21634 14.02911
v -8.829561 -2.601044 21.92668
v -7.915197 -0.7008981 21.36369
v -9.33351 -1.493257 20.25505
v -5.944938 -0.5009043 22.95349
v -6.724542 0.773649 21.46011
v 59.52415 34.62806 -30.14865
v 59.27622 34.95272 -29.44098
v 0.04831282 -24.23565 17.08411
v -1.916442 -27.6431 16.4641
v 0.1951283 -28.09235 16.57453
v -54.9004 -40.87362 -35.81701
v -54.26028 -42.29584 -35.39077
v -55.40812 -39.33115 -34.74511
v -55.34436 -39.98548 -37.02033
v -58.26987 -26.24862 -30.74389
v -59.0029 -22.85953 -31.81602
v 16.22243 -45.56568 3.352309
v -27.45855 -29.97536 7.297583
v -18.62731 20.58958 6.914435
v -19.57317 19.87532 5.728573
v -18.68087 19.68294 6.06333
v -19.14753 20.55556 6.660543
v -20.33135 20.25382 5.91064
v -19.93125 21.7598 7.50903
v -14.83534 -39.36901 9.616295
v -13.75296 -37.89522 12.26847
v -12.74669 -39.02528 11.07315
v -13.27037 -39.63947 9.90371
v -19.78112 -41.81624 3.652651
v -19.12783 -41.4902 4.014699
v 15.69522 -72.34212 -10.05846
v 45.49759 36.10094 1.690334
v -63.8148 6.897475 -31.53625
v -63.64829 7.400757 -30.67931
v 52.17612 -31.83008 -28.73421
v 24.83078 37.67137 15.84138
v 24.41874 38.77975 16.03011
v 50.31867 28.25292 -6.477286
v 49.90476 26.84205 -6.075782
v 49.3755 28.18243 -4.364439
v 49.63386 28.62489 -4.757368
v 49.25584 28.99358 -3.856904
v -5.840632 2.631643 21.02637
v -5.39275 0.8489066 22.3878
v -4.333626 3.006242 21.68502
v -5.279917 4.166215 20.57788
v -6.788175 3.70252 19.64189
v -5.739536 5.523405 19.58751
v -5.419509 6.476087 19.34345
v -3.650168 6.427114 20.2493
v -3.418549 4.962262 21.02813
v 30.89333 -7.273 5.064516
v -60.02431 -11.18827 -25.50381
v -60.29385 -11.8674 -27.97797
v -60.63733 -10.10956 -28.11037
v -60.48454 -9.581049 -26.53258
v -61.06901 -8.936034 -29.72267
v -60.87611 -7.760981 -27.05813
v -60.5693 -8.474164 -26.03211
v -60.68431 -11.0417 -29.81824
v -61.10743 -9.956611 -31.47429
v -61.13066 -10.67043 -32.7779
v -60.87328 -12.38531 -33.21786
v -60.53648 -12.68613 -30.92856
v -60.19274 -14.06589 -30.2055
v -59.83678 -15.24544 -29.11221
v -59.82585 -14.42061 -27.97393
v -59.54586 -16.25357 -28.27433
v -59.89436 -15.56334 -29.95561
v -59.67543 -13.88632 -26.22141
v -61.3055 -10.24429 -33.51458
v -61.51546 -9.14652 -33.43678
v -61.5184 -8.283174 -32.15517
v -60.4321 -13.84319 -31.69064
v -61.194 -11.19555 -33.978
v -59.56417 -18.29988 -30.83928
v -59.9231 -16.49503 -31.32385
v -59.88227 -17.46593 -32.17987
v -60.3904 -15.18389 -33.27533
v -60.07792 -17.48894 -33.68545
v -59.72576 -18.56058 -32.28465
v -59.51555 -19.84946 -32.23111
v -59.87402 -18.80774 -33.80687
v -59.6649 -20.07762 -33.58099
v -59.96061 -19.18969 -34.80853
v -60.12799 -18.22369 -34.99599
v -59.38088 -19.61301 -30.99087
v 36.06441 28.36617 8.470547
v 50.43192 27.05515 -7.121164
v 8.528364 -73.31925 -3.463056
v 7.74838 -74.78246 -5.242638
v -34.50727 68.19872 11.15293
v -32.99456 67.98234 12.26536
v -34.62673 29.95033 11.08532
v 47.36177 -44.52209 -27.44236
v 46.8337 -46.05022 -28.51467
v 46.20831 -46.73158 -27.48067
v 7.142354 -42.7157 9.982913
v 8.751263 -43.31119 9.027987
v -62.53641 -4.512726 -34.16406
v -62.07423 -5.750402 -32.63771
v 36.28477 58.52143 8.27431
v 23.27937 -19.67039 8.030318
v 42.326 62.74774 1.569693
v 42.85915 61.59051 1.211964
v 1.607196 -44.3079 12.16263
v 3.973025 -43.55368 11.52943
v 2.230428 -43.56523 11.90425
v 52.78972 -20.96749 -20.66903
v 8.488267 -37.03314 13.57771
v 8.338182 -36.39782 13.94215
v 8.135672 -35.44201 14.32803
v 7.204535 -36.64899 14.34903
v 9.435392 -37.7744 12.5037
v 8.762774 -38.70036 11.76571
v 8.035093 -38.39513 12.46903
v 6.963095 -37.55602 13.7995
v 8.603611 -39.05724 11.26693
v 6.554344 -39.43747 11.28848
v 7.084181 -38.81608 12.21005
v 5.880115 -38.8106 12.6846
v 10.89897 -38.27107 11.30192
v 10.61734 -37.73252 11.9213
v -1.870207 6.670356 20.43903
v -0.6701598 6.258136 20.5503
v -1.938307 4.392532 21.53187
v -34.79813 -33.07726 3.412583
v -35.20903 -32.38455 3.444603
v -33.84718 -32.5208 4.125302
v -44.34901 17.42377 -2.636087
v -43.88687 17.06669 -2.379515
v -11.94681 -76.70162 -11.96585
v 43.34029 -50.90011 -26.15337
v 42.28526 -52.50246 -26.43984
v 43.61148 -51.08731 -27.57617
v 43.15477 -52.2529 -29.02226
v 42.3225 -53.3051 -28.6999
v 41.89562 -54.52299 -31.13732
v 41.75061 -54.00929 -28.50315
v -50.37745 -49.63047 -37.58065
v -51.4202 -47.99549 -37.38905
v -52.53672 -46.16676 -38.96479
v -51.56597 -47.78864 -39.38153
v -50.36554 -49.65356 -39.0654
v -50.96009 -48.67169 -40.79247
v -52.24406 -46.64367 -40.50566
v -52.98708 -45.33771 -40.24208
v -33.55288 39.09299 13.6496
v -33.44175 37.90435 13.89791
v -46.70791 33.26992 5.052135
v -46.46751 33.88118 5.307451
v -46.41482 34.70171 5.316818
v -47.2182 33.58749 4.448324
v -47.74968 34.23798 3.776267
v 28.3267 -7.982692 6.028186
v 29.21095 -7.168471 5.562089
v 26.40329 -6.634863 6.275622
v 27.56597 -4.567266 5.315587
v 24.50299 -9.054481 7.406434
v -34.30956 -31.86274 4.117572
v -29.80293 0.343064 4.914336
v -28.39108 1.261404 5.045469
v -27.95008 -0.8916216 5.63153
v -27.70761 3.217955 4.917679
v -27.34248 1.692141 5.174393
v 40.49132 58.09485 4.427442
v 56.20785 43.18507 -19.61258
v 56.48309 43.26141 -20.25875
v 56.46265 42.33939 -20.44095
v 56.47463 41.47348 -20.71365
v 56.84085 42.54404 -21.42296
v 56.11802 43.96252 -19.29562
v 56.93369 42.07905 -21.77308
v 56.80003 41.50806 -21.56611
v 47.70789 -42.24686 -24.99391
v 48.31715 -42.00294 -26.66695
v 48.49852 -42.50307 -28.24202
v 48.84651 -41.46366 -27.74754
v 48.21315 -43.51765 -29.02802
v 49.60396 -39.09401 -27.05224
v 47.7569 -44.76991 -29.74664
v 48.71055 -40.38164 -25.66319
v 49.83812 -39.94093 -29.3847
v 49.80182 -38.07523 -26.46149
v 49.22004 -38.64322 -25.17793
v 49.27523 -41.26009 -29.1924
v 49.74182 -37.22573 -25.2001
v 50.34092 -36.91911 -27.01364
v 48.06613 -44.80984 -31.45868
v 48.62999 -43.46886 -30.9451
v 50.23754 -38.83757 -29.39863
v 50.68978 -37.85516 -29.95912
v 50.46237 -37.75048 -28.69913
v 50.34285 -39.42701 -31.13327
v 49.8998 -41.23339 -32.64645
v 50.58306 -39.31457 -32.39492
v 51.23732 -36.95669 -31.32257
v 51.51166 -36.71508 -32.40749
v 51.84229 -36.30716 -33.87517
v 51.19974 -38.03573 -33.39467
v 51.13386 -38.83545 -35.20076
v 50.59062 -39.93401 -34.0785
v -43.59829 20.04017 -0.4406578
v -43.93177 19.4588 -0.9864928
v -44.3599 19.30327 -1.386939
v -10.60117 -36.82345 14.57468
v -11.63281 -38.05684 12.98345
v -9.670278 -37.6941 14.19001
v -11.02358 -38.48566 12.67292
v -9.577302 -38.10907 13.74939
v -26.19914 37.12473 16.66381
v 18.11022 48.99812 18.40883
v 18.52164 47.68245 18.28192
v 18.22475 46.73722 18.37595
v 16.73682 48.74569 18.86261
v 16.90709 46.63902 18.79523
v 15.51448 47.65439 19.20366
v 15.3654 48.6408 19.25128
v 14.85969 46.70801 19.38611
v 15.67982 45.84829 19.15753
v 13.90294 47.58855 19.63416
v 14.49625 48.67375 19.49508
v 16.83823 44.65464 18.81883
v 15.54404 44.36096 19.18005
v 13.20284 44.90327 19.77897
v 14.77638 43.49303 19.34234
v 13.8934 45.97725 19.62111
v 16.36835 43.50572 18.88721
v 16.24357 42.27185 18.86382
v 13.81087 42.59405 19.531
v 15.19639 41.98927 19.11936
v 12.54764 43.44582 19.85921
v 13.91998 41.21079 19.41142
v 11.87374 41.92146 19.91881
v 12.05688 40.95736 19.77654
v 11.04786 42.8783 20.16366
v 10.48265 41.68489 20.16612
v 9.238347 42.45589 20.46606
v 9.437817 44.07856 20.53357
v 11.70912 44.3152 20.10338
v 9.203254 41.36485 20.37495
v 8.436414 42.14028 20.57866
v 7.556783 43.466 20.81971
v 8.112565 44.28105 20.78262
v 6.047478 41.86148 20.88939
v 10.7649 40.251 19.9721
v 4.447298 43.81174 21.25369
v 5.556835 45.71648 21.23569
v 3.082327 40.70531 21.09743
v 2.43544 42.98627 21.39062
v 6.218054 39.89241 20.66215
v 6.919888 41.07031 20.69467
v 1.89231 42.01785 21.34764
v 3.253475 44.19204 21.39588
v 14.83824 40.27976 19.10543
v 15.82712 39.20293 18.73861
v 17.8065 38.31614 18.12324
v 15.91622 37.51305 18.50068
v 13.94824 37.78734 18.95908
v 17.43268 40.77258 18.4319
v 10.0146 44.79663 20.46975
v 12.69349 39.53226 19.48238
v 11.9311 45.73065 20.09151
v 12.8371 47.37742 19.90566
v 11.85458 46.95666 20.14396
v 10.6302 45.44638 20.36921
v 8.748504 45.93066 20.73238
v 10.40355 47.24308 20.45475
v 8.620893 41.07642 20.44134
v 7.848081 39.99215 20.43007
v 9.874635 40.50508 20.16702
v 9.747733 38.83387 19.94614
v 8.351917 37.87554 20.02295
v 5.106778 38.20071 20.5376
v 6.866073 36.20402 19.90432
v 8.446835 34.6597 19.25351
v 7.158001 34.40632 19.41549
v 4.082573 36.57565 20.36642
v 10.76797 37.05829 19.48141
v 10.34075 34.9608 19.00489
v 5.208661 34.6907 19.7965
v 5.765049 33.47789 19.37415
v 6.809747 33.59717 19.2294
v 3.095071 35.03779 20.11871
v 1.912151 35.70301 20.36547
v 11.66995 38.61036 19.5663
v 12.0519 37.22014 19.25589
v 13.17266 37.73112 19.12015
v 11.48152 36.05069 19.10338
v 12.2747 36.28333 19.00603
v 12.54345 35.4543 18.75157
v 11.46352 34.09349 18.51254
v 10.44121 33.64755 18.5794
v 9.576927 33.56357 18.7226
v 6.475025 33.01935 19.11135
v 2.857907 38.93433 20.88138
v 13.31924 48.26669 19.78561
v 17.29907 43.49199 18.6164
v 17.84518 42.09407 18.40695
v 18.49446 43.02501 18.25403
v 19.00338 41.92681 18.04315
v 3.235595 33.29408 19.68218
v 14.45124 36.53665 18.58984
v 13.4163 37.14308 18.94587
v 13.51441 36.42015 18.77803
v 14.80062 34.73397 18.11462
v 16.94166 37.46677 18.26616
v 17.67397 44.71738 18.53973
v -40.597 72.32028 4.558481
v -39.91914 71.93939 5.367898
v -39.2277 72.09288 5.926813
v -38.5863 71.42976 6.783955
v 3.168484 -67.97372 3.067549
v -34.05634 -2.846921 4.668908
v -63.86372 9.294573 -31.02978
v -63.40845 8.213526 -29.6158
v -63.57042 8.945846 -30.02289
v -64.23151 8.412629 -32.7872
v -40.21578 -60.64373 -36.40144
v 17.61064 -25.6284 8.845301
v 15.60298 -24.72227 9.42161
v 17.05466 -24.00918 8.840646
v -13.93124 -39.71463 9.293809
v -17.24927 -75.04948 -15.36255
v -9.674419 -47.24512 11.07791
v 18.44702 -71.7698 -15.56287
v 17.46244 -72.33086 -14.89985
v 18.45848 -72.05436 -17.21646
v 59.7124 31.68613 -31.22523
v 59.94668 31.40379 -32.06022
v -44.9532 34.72314 6.767735
v -45.37379 34.32986 6.40073
v -46.55916 35.3556 5.021331
v -47.30634 -52.82537 -44.07736
v -47.92286 -52.15142 -44.03054
v -21.88488 64.42528 18.08763
v -21.98654 63.21665 18.22523
v -21.21427 62.86051 18.50123
v -21.70945 61.56282 18.49242
v -23.25278 66.34985 17.26264
v -20.93145 66.59291 17.93684
v -20.84261 63.68874 18.50562
v -19.12156 65.93405 18.55848
v 43.78506 60.17785 0.430921
v -41.79915 72.09939 3.439194
v -42.8293 72.84544 1.975481
v -10.42696 -46.31193 11.06205
v -9.961589 -44.82026 11.37924
v -8.463874 -44.08566 11.76353
v -9.701277 -43.98109 11.35379
v -8.838455 -46.25775 11.6884
v -11.26132 -44.25716 10.70079
v -9.62609 -43.04959 11.14009
v -10.73759 -42.44996 10.50191
v -7.873194 -45.34027 12.04723
v -7.759948 -46.95746 11.75194
v -7.440224 -45.73266 12.11283
v -8.791062 -43.21214 11.46631
v -5.830132 -46.06245 12.30332
v -5.752246 -46.90295 12.14526
v -5.757992 -47.69122 11.80545
v -57.00599 -33.49644 -32.71854
v -56.35258 -35.32845 -31.7744
v -56.14452 -36.45177 -32.60216
v -56.81742 -34.61349 -33.54037
v -57.22884 -34.00631 -35.78061
v -57.74007 -30.89617 -33.50848
v -56.71946 -35.40212 -34.68646
v -55.76541 -37.90681 -33.34856
v -56.32823 -36.71227 -34.76081
v -57.56168 -32.51522 -35.26169
v -57.73554 -32.35994 -36.60958
v -58.09071 -30.88014 -36.45473
v -58.19037 -29.6736 -34.86365
v -58.38784 -29.66196 -36.58817
v -58.49067 -30.03109 -39.08581
v -57.89444 -32.26626 -38.41723
v -58.02362 -32.22037 -40.35233
v -58.432 -30.71085 -42.35891
v -58.76505 -29.16024 -41.10052
v -58.19752 -31.63699 -42.50356
v -57.95176 -32.65141 -42.07925
v -57.99121 -32.49607 -43.69956
v -57.48079 -33.45191 -36.88948
v -56.6691 -36.37292 -37.5395
v -57.01971 -35.03831 -36.70749
v -58.61912 -30.04356 -43.85844
v -59.06899 -27.94959 -42.46761
v -59.00572 -27.84049 -40.4701
v -58.88038 -27.78599 -38.11096
v -59.12039 -26.97853 -39.20174
v -58.59948 -28.40387 -36.17867
v -58.08448 -28.61682 -32.46007
v -56.09221 -37.85522 -36.51929
v -55.462 -39.89028 -38.322
v -55.90509 -38.64796 -37.82798
v -56.31453 -37.68615 -39.05414
v -58.12265 -31.93134 -45.45395
v -59.22176 -27.4542 -44.20791
v -59.29959 -26.7755 -41.9266
v -55.69551 -39.47004 -39.98742
v -56.35686 -37.72665 -40.99351
v -58.44955 -28.2703 -34.77979
v -57.64128 -33.33652 -38.80294
v -56.70906 -36.5662 -39.52218
v -57.38658 -34.44552 -39.68077
v -57.00292 -35.8012 -41.2711
v -57.57794 -33.91662 -41.66626
v -55.62306 -39.69587 -42.0368
v -56.27344 -38.02072 -42.19322
v -62.8909 -4.160449 -36.29269
v -63.19647 -2.323603 -35.88377
v 22.07915 42.59497 17.00986
v 49.00708 -38.01279 -23.74216
v -60.7615 33.16853 -23.29123
v -60.25508 31.84619 -21.89053
v -61.10451 34.56833 -24.21931
v 8.061849 -20.74414 14.00468
v -47.72132 -52.48434 -43.45156
v -47.38261 -53.11698 -42.17582
v -47.00342 -53.70561 -41.07661
v -48.06549 -52.41182 -41.75352
v -48.46973 -52.01498 -41.04001
v 22.6937 -18.40314 8.201397
v 57.88287 -6.102396 -31.87496
v 24.59015 59.23916 15.87128
v 26.03642 60.28669 15.09944
v 27.01688 60.783 14.52625
v -0.5358933 -24.0388 17.20716
v 0.6668901 -22.03858 17.6021
v 0.3177998 -21.88388 17.841
v 0.01747894 -21.64997 18.25834
v 1.281971 -20.59801 18.03743
v 0.2028725 -20.62888 19.09829
v 1.707048 -20.80399 17.59746
v 2.159768 -21.28009 17.12312
v -61.89859 -7.033753 -33.32401
v -61.95311 -7.327075 -34.16077
v -60.26339 28.67729 -21.70163
v -60.59086 26.45986 -22.36606
v -60.80388 27.65158 -23.01138
v -60.79631 29.16812 -23.12155
v -60.94984 30.07982 -23.57508
v -60.43755 30.29923 -22.28316
v -61.32767 29.15587 -24.55981
v -61.41026 27.29826 -24.63397
v -61.26302 26.06484 -24.1195
v -61.87341 28.08957 -25.99772
v -61.7739 29.34554 -25.82093
v -61.38047 30.56055 -24.80736
v -61.1608 32.56757 -24.36612
v -62.35155 29.82841 -27.62535
v -61.66249 31.55211 -25.6413
v -61.75257 33.53765 -26.01417
v -62.53458 31.74251 -28.23022
v -61.54427 34.46038 -25.42002
v -62.69421 30.62945 -28.69413
v -62.25572 34.2244 -27.49101
v -62.0102 35.18531 -26.80902
v -62.50029 33.19254 -28.14532
v -60.9599 24.26309 -23.15168
v -61.52351 24.39447 -24.62536
v -61.80405 25.7725 -25.52021
v -61.87367 26.89827 -25.87363
v -61.90157 24.29887 -25.63139
v -62.2897 28.171 -27.24051
v -62.36279 27.3963 -27.37275
v -61.50179 36.09837 -25.34788
v -63.22734 30.99949 -30.28304
v -62.88983 31.71413 -29.27726
v -62.87746 28.60919 -29.00207
v -62.8929 29.53579 -29.13634
v -63.25642 29.58308 -30.23593
v -61.24618 22.47595 -23.72284
v -61.69567 22.74195 -24.8671
v -60.75359 22.47738 -22.51627
v -61.95945 37.27301 -26.48411
v -61.75659 37.84414 -25.82847
v -61.54848 38.31063 -25.24939
v -62.03896 37.6754 -26.62128
v -61.80829 38.55195 -25.80716
v -61.46281 39.0692 -24.90423
v -62.00723 38.6324 -26.30601
v -61.92321 39.58092 -25.86175
v -61.63219 39.71235 -25.21031
v -62.36467 38.11932 -27.40142
v -62.6366 38.68559 -28.03951
v -62.32296 39.74238 -26.84464
v -62.17089 39.77817 -26.41921
v -51.51508 -46.37779 -48.76674
v -16.46619 -12.12906 14.56036
v 7.77701 -30.04817 14.29198
v 8.637632 -29.17335 13.64547
v 6.322846 -30.97282 15.21717
v 5.416628 -29.83793 15.48571
v 9.436336 -30.91679 13.52741
v 5.734068 -33.55391 15.80171
v 5.647423 -31.4673 15.63498
v 48.67897 28.42352 -2.928782
v -30.03587 -2.270542 5.513662
v -26.31728 -0.6165689 5.985948
v -26.38741 -2.53311 6.621088
v 28.70784 -65.28072 -21.98223
v 26.77769 -67.15415 -23.20033
v 28.40038 -65.83704 -23.00481
v 24.3125 -68.73861 -22.18718
v 24.39636 -68.85966 -23.37166
v 26.04034 -67.96868 -25.20276
v 27.47568 -67.04251 -25.47412
v 28.14112 -66.42086 -24.82163
v 27.859 -66.8745 -26.74533
v 26.66622 -67.70392 -28.08279
v 25.49696 -68.44244 -27.40514
v 24.69374 -68.87096 -25.03598
v 24.78967 -68.83772 -26.64201
v 24.00045 -69.31982 -25.68038
v 29.5713 -64.90018 -23.11198
v 29.29189 -65.52863 -24.58142
v 27.73526 -65.89397 -21.34299
v 30.04376 -64.77045 -23.94999
v 50.94307 -36.64638 -29.20025
v 51.16026 -35.17657 -28.19766
v 51.18029 -35.76694 -29.02762
v 51.41578 -35.74014 -30.14705
v -63.29596 28.50134 -30.33011
v 20.60282 41.75679 17.53677
v 19.57876 40.58254 17.79738
v 21.32219 39.91189 17.18522
v 21.4816 41.23977 17.21819
v 20.00493 39.40533 17.56277
v 21.60179 38.65996 17.07091
v 20.51185 38.56129 17.41532
v 18.94838 38.89367 17.84849
v 22.93069 40.37897 16.62846
v 22.68541 38.43775 16.67806
v 23.1416 39.37664 16.52425
v 22.11077 41.91235 17.00333
v -28.45492 6.767183 4.68828
v -29.26862 7.898256 4.630618
v -27.19577 7.461801 4.817196
v -29.1321 9.374538 4.845686
v -27.19397 9.322356 4.92024
v -25.47275 9.229714 4.913737
v -31.34835 7.799406 4.333049
v -30.364 8.926651 4.657734
v -31.59632 9.255339 4.48791
v -32.00571 8.425806 4.287768
v -31.02473 8.999441 4.574505
v -24.52776 7.197299 4.944416
v -24.99444 8.015688 4.904062
v -26.0773 6.69322 4.88555
v -25.99188 5.446915 4.969347
v -27.24273 5.725437 4.828222
v -28.12883 10.1806 5.024206
v -29.22999 10.0765 4.897178
v -27.49911 10.37104 5.062633
v -24.39756 8.465064 4.925323
v -24.40956 9.410502 4.939318
v -23.7427 8.530602 4.924633
v -23.74431 8.026227 4.915257
v 46.05239 -47.3527 -28.19898
v 17.75222 44.06357 18.51052
v 59.84315 10.46602 -30.94078
v 59.70795 9.584896 -30.58779
v 39.74879 -57.36171 -33.56746
v 38.92548 -58.1781 -37.37149
v -40.12661 0.7416589 2.089185
v -54.92478 -41.33162 -42.37723
v -55.23739 -40.55953 -43.26499
v 9.327583 -23.22659 11.94926
v 8.186179 -23.26966 12.663
v 9.697314 -22.532 11.68012
v 7.974887 -22.46007 12.89695
v 10.77803 -22.08157 11.0476
v 9.525015 -21.91467 11.93912
v 10.56067 -21.52671 11.3103
v 10.96419 -22.8195 10.99014
v 9.001103 -21.82306 12.34145
v 9.369756 -21.08669 12.74634
v 10.10491 -20.66421 12.63618
v 10.40256 -20.89853 11.85275
v 11.22506 -20.0634 11.82187
v 11.23664 -19.80515 12.9264
v 11.80767 -20.20979 10.89755
v 11.57542 -21.09405 10.73695
v 9.796636 -20.54703 13.33173
v 10.94428 -19.6527 14.1777
v 11.81803 -23.30302 10.58976
v 12.64105 -22.14576 10.18301
v 13.08507 -23.36163 10.09478
v 12.38594 -24.92959 10.68844
v 14.16533 -24.44796 9.905262
v 13.71274 -25.33703 10.22812
v 14.70495 -25.52791 9.870812
v 15.22018 -23.0137 9.279898
v 8.671307 -21.40819 12.87389
v 7.737819 -21.61315 13.52772
v 8.690127 -20.74036 13.72959
v 14.24408 -21.10586 9.375177
v 15.94602 -20.48353 8.796126
v 13.34077 -21.45654 9.743908
v 15.18178 -19.54706 8.95911
v 13.82091 -19.28396 9.440918
v 17.18773 -19.46179 8.555335
v 12.84565 -20.3005 9.984737
v 13.97557 -18.14799 9.526029
v 15.94977 -17.62537 8.824376
v 16.6436 -21.06935 8.662312
v 17.79723 -16.05749 8.742068
v 17.51037 -18.31657 8.569963
v 16.72443 -16.11179 8.837504
v 18.7376 -16.95604 8.597836
v 17.46929 -15.08201 8.887331
v 19.17075 -13.89497 8.843278
v 19.67631 -15.58776 8.684559
v 16.8014 -13.7517 9.106985
v 15.65279 -13.55436 9.342961
v 17.18822 -12.31119 9.242674
v 18.67805 -12.57917 8.984497
v 15.12765 -14.91587 9.422209
v 14.70151 -12.98672 9.852317
v 15.75649 -11.97959 9.561796
v 20.2582 -18.16339 8.407554
v 15.31507 -16.22738 9.198531
v 14.73595 -11.16257 10.0456
v 13.81162 -11.39409 10.67399
v 16.03982 -10.87783 9.622379
v 13.8188 -9.351242 10.70147
v 14.52751 -9.285421 10.31461
v 15.26069 -9.447438 9.985675
v 15.05816 -7.416034 10.16229
v 12.91546 -10.84806 11.76688
v 12.50869 -8.153886 11.92347
v 13.14061 -7.473893 11.32176
v 13.8816 -6.388193 10.81455
v 15.08359 -5.971939 10.07744
v 16.35019 -6.247094 9.500552
v 16.77309 -7.766098 9.454647
v 14.38486 -4.420876 10.31732
v 13.40275 -4.614145 11.05117
v 15.46465 -5.248388 9.777096
v 13.22729 -3.28635 10.97052
v 15.63495 -3.596233 9.325153
v 14.2163 -2.481421 9.965275
v 14.17995 -1.332666 9.641438
v 15.35501 -1.828044 9.003535
v 16.1952 -2.585693 8.729215
v 16.69343 -1.765655 8.202502
v 15.8619 -0.4526692 8.214813
v 16.25741 -4.880835 9.297028
v 12.72116 -4.763942 11.61963
v 12.23092 -3.163924 11.80267
v 12.09682 -1.160604 11.31698
v 12.20919 -0.4628466 10.94244
v 13.331 0.1898262 9.726946
v 11.43364 -1.905884 12.25427
v 17.73595 -6.450712 8.937126
v 17.93088 -5.298464 8.62923
v 17.2185 -4.331086 8.714229
v 18.06073 -8.056337 9.023481
v 18.588 -7.049417 8.724569
v 16.88567 -8.740672 9.447852
v 19.96478 -7.265093 8.315402
v 19.89035 -8.707851 8.57952
v 12.11748 -5.155912 12.19855
v 11.41518 -3.777557 12.7576
v 11.3167 0.699266 11.40418
v 12.35519 1.316259 10.07319
v 13.86556 -13.26807 10.54371
v 14.63093 -14.73637 9.737115
v 14.08916 -14.4623 10.24688
v 20.75117 -16.59073 8.518557
v 20.14732 -19.52476 8.282115
v 18.83272 -19.42797 8.37534
v 22.29985 -17.28998 8.324604
v 13.53043 -12.39731 11.01748
v 18.62296 -20.59055 8.340044
v 10.72593 -0.4768738 12.55634
v 9.441302 0.3401182 13.75708
v 10.00072 1.309468 12.64154
v 10.55598 2.224011 11.53145
v 10.16003 -1.213995 13.47636
v 8.992919 -0.5216203 14.66515
v 9.881021 -2.469069 14.23037
v 9.296622 -1.805718 14.75699
v 8.612824 0.7029398 14.63453
v 7.73917 -0.2086385 16.1922
v 8.815559 1.889496 13.82162
v 7.713518 2.434997 14.96828
v 8.531355 3.307572 13.46666
v 9.408567 -2.982461 15.04101
v 7.745305 1.339389 15.43394
v 7.288365 1.271405 16.06353
v 9.548959 2.928735 12.38844
v 9.011687 4.091752 12.40401
v 10.26005 4.482653 10.61132
v 7.617493 3.939624 14.31404
v 8.391504 5.41257 12.44302
v 7.337486 4.992939 14.1115
v 6.828361 4.083753 15.26554
v 6.6509 6.231422 14.3271
v 5.552938 5.617252 16.10626
v 5.825626 7.072109 15.00831
v 6.784932 7.308249 13.49225
v 4.421125 8.757813 15.92167
v 4.29951 6.567008 17.17864
v 6.049651 3.724215 16.45971
v 5.143348 3.58747 17.64975
v 4.219331 10.61954 15.32331
v 5.148696 8.841761 14.94049
v 5.495976 9.255136 14.23302
v 4.815323 11.35212 14.20086
v 5.391039 11.53682 13.34113
v 6.116132 9.883247 13.00721
v 3.527745 11.41083 15.75586
v 4.030981 12.04899 14.96064
v 3.171459 9.990061 16.74958
v 3.604716 8.806545 16.85619
v 2.118855 10.86668 17.20248
v 6.008674 11.72829 12.30996
v 6.839522 9.873351 11.89449
v 6.428 8.561668 13.26385
v 2.59278 11.42584 16.62305
v 2.903393 12.67669 15.8685
v 7.561933 6.844609 12.64783
v 3.615515 13.17908 15.03464
v 4.513443 12.74179 14.12669
v 4.388046 13.67226 14.03663
v 2.903919 14.16195 15.44833
v 3.538491 15.06097 14.71082
v 4.338539 16.19031 13.82424
v 4.830515 14.57854 13.32108
v 1.920481 15.29508 15.89612
v 2.267791 17.07768 15.48261
v 1.774941 12.91968 16.64575
v 0.8400657 14.95113 16.51836
v -0.2470116 15.45183 16.76873
v 0.3817695 16.66513 16.39197
v 0.68182 13.77102 16.90962
v -0.3347822 14.17162 17.11422
v 4.068576 17.05771 14.12926
v 5.401762 17.24773 12.72033
v 6.116253 16.94959 11.72406
v 4.845631 18.10055 13.50756
v 5.595952 18.27222 12.74184
v 3.967894 19.22903 14.49093
v 5.012706 19.22968 13.60847
v 3.605459 20.05873 14.91385
v 4.444237 21.40328 14.749
v 5.397676 20.68071 13.81307
v 6.646785 20.0139 12.32547
v 6.31305 18.33705 11.89048
v 3.642253 21.60717 15.30637
v 6.164234 22.2124 13.87709
v 3.954877 23.13175 15.66756
v 5.037598 23.73864 15.37148
v 5.120012 22.76515 14.87012
v 6.583297 22.98528 14.01122
v 6.530239 21.54207 13.22693
v 7.233224 20.94134 12.20767
v 7.84977 20.86776 11.50024
v 7.109142 17.94446 10.69879
v 7.055888 16.66308 10.31917
v 7.712629 22.7215 12.96034
v 8.355884 21.62443 11.54019
v 7.774343 19.70104 10.78303
v 7.806808 16.19683 9.196324
v 8.010677 17.90168 9.51327
v 6.593041 14.68082 10.8302
v 8.830874 20.27493 9.995653
v 9.1183 18.45906 8.554518
v 8.45225 16.73187 8.545145
v 9.575705 20.43531 9.399002
v 10.29249 19.2658 8.043091
v 7.046555 19.01881 11.30604
v 8.900583 20.87399 10.39584
v 9.881915 21.74431 10.26386
v 10.61069 20.84737 8.950328
v 11.23322 18.65759 7.099306
v 9.887959 17.68254 7.522577
v 10.84842 16.60714 6.449225
v 9.796694 15.84868 6.999341
v 8.718721 16.05647 8.072212
v 10.63052 14.81097 6.193555
v 9.177384 14.49839 7.383744
v 10.62502 13.52899 6.192374
v 9.248219 13.01243 7.457343
v 8.400232 13.63551 8.298789
v 7.961588 14.61547 8.814701
v 8.07456 15.93322 8.801669
v 8.345613 11.84938 8.809663
v 12.64015 15.6663 5.174595
v 12.2435 14.26721 5.211367
v 11.52092 12.6495 5.695117
v 12.51048 12.66076 5.220222
v 11.71941 11.82005 5.692477
v 10.5196 11.1385 6.695161
v 11.59669 20.07462 7.799136
v 6.992793 12.66161 10.48433
v 9.85228 11.86473 7.078122
v 13.4437 14.92712 4.611639
v 12.7962 18.75817 6.287195
v 13.85576 17.77487 5.264923
v 14.58143 16.63425 4.546343
v 13.84378 19.38634 6.242177
v 12.87543 19.80102 7.058527
v 12.85883 21.00439 8.000183
v 13.91807 20.62425 7.343077
v 11.03006 21.77442 9.475861
v 10.83954 23.26934 10.94457
v 10.23704 22.75711 10.88099
v 9.866134 22.25009 10.72397
v 11.84855 22.53963 9.68047
v 9.920065 23.70541 12.00144
v 12.4103 24.02599 10.77138
v 7.559206 12.28051 9.751207
v 7.617548 10.10784 10.60569
v 5.807482 13.89225 12.10401
v 11.78956 21.4336 8.771919
v 8.360435 10.20366 9.507457
v 8.397263 9.274317 9.952089
v 2.082385 19.12791 15.63411
v 3.47561 18.45566 14.74794
v 1.464084 20.38333 16.0441
v 13.46517 13.3877 4.744932
v 13.48839 12.52822 4.917634
v 14.48093 12.71281 4.641114
v 14.45075 12.07364 4.799292
v 13.72511 11.39967 4.966224
v 13.1213 11.35909 5.112125
v 2.715128 21.42564 15.71982
v 2.710595 22.50164 16.02732
v 3.016748 23.49247 16.22159
v 3.62165 24.2466 16.24196
v 9.248359 11.64657 7.775103
v 9.096183 22.65368 11.71121
v 14.29259 15.69969 4.322081
v 14.39288 15.06617 4.085556
v 14.24021 13.8713 4.307509
v 1.663813 21.41382 16.13758
v 9.04699 24.35744 13.19809
v 6.624743 24.00204 14.5995
v 8.475403 25.48228 14.46474
v 9.103724 25.26765 13.90076
v 8.144834 25.82144 14.90307
v 9.06048 26.06327 14.59614
v 6.429815 25.00178 15.29535
v 5.446136 24.64396 15.59321
v 5.452983 25.36958 15.96124
v 7.010651 26.28658 15.81093
v 7.474119 26.45308 15.69876
v 10.59874 25.98268 13.67111
v 10.29139 26.90364 14.66137
v 11.81737 27.08025 14.0796
v 11.59602 25.98318 13.14129
v 10.38415 28.26583 15.70551
v 11.59275 28.01467 15.02319
v 12.77122 28.12534 14.64798
v 9.091544 28.0446 16.01512
v 10.12711 29.46496 16.64181
v 11.68909 29.15898 15.93825
v 9.343083 29.29805 16.77975
v 12.51545 29.87285 16.2072
v 11.39749 30.7627 17.08745
v 10.71239 30.32151 17.00027
v 12.62978 28.82567 15.32228
v 14.43975 29.79171 15.51219
v 13.49504 29.03646 15.18237
v 8.542141 27.0236 15.55441
v 7.664599 27.8809 16.48225
v 12.73732 27.09424 13.69633
v 12.98723 26.36841 12.85833
v 9.11091 30.1473 17.36142
v 9.678714 30.7426 17.50429
v 10.34194 31.35627 17.63843
v 12.73342 31.51795 17.21379
v 14.1952 30.69135 16.29147
v 11.18619 31.73968 17.66088
v -0.9175584 16.66503 16.67297
v 0.1253216 18.3246 16.34905
v 0.9779858 18.04997 16.08735
v 9.239082 10.08311 8.467841
v 15.7038 31.15166 16.18195
v 14.7233 31.45363 16.68331
v 15.47479 30.40959 15.68797
v 17.0777 30.55941 15.34072
v 14.50396 27.87632 13.72504
v 14.4251 26.96167 12.85542
v 15.60802 26.74414 12.21457
v 14.71657 25.93065 11.6741
v 13.91366 25.87377 11.91719
v 13.03304 25.49235 11.91027
v 15.8203 27.80598 13.17824
v 15.95864 25.54091 10.96849
v 15.27753 29.01528 14.57433
v 16.81408 28.6716 13.69852
v 8.991696 8.774907 9.473351
v 8.417855 8.300303 10.48062
v 9.16117 7.555109 10.00585
v 8.583605 6.397933 11.52756
v 7.513917 8.617364 11.58596
v 9.768893 6.227657 10.10632
v 10.14311 7.616242 8.818837
v 9.566144 5.083036 11.07237
v 12.15672 25.1435 11.98287
v 18.18613 -9.803172 9.117265
v 16.60127 -10.514 9.50467
v 10.67893 -4.313002 13.66256
v 2.187648 9.183429 17.89042
v 8.25734 -1.106094 15.88686
v 11.21138 4.898059 9.29235
v 13.22069 22.09906 8.774174
v 0.5181475 19.19696 16.2562
v 0.7391241 20.89374 16.36435
v 1.215239 9.109502 18.54121
v 1.513678 10.09137 17.91894
v -0.4959633 10.47488 18.53836
v 3.410869 6.370649 18.18183
v 1.979073 7.977764 18.60237
v 10.99144 24.96319 12.46789
v 11.44414 3.287444 9.999243
v 6.733783 2.652413 16.11494
v 12.50407 23.00837 9.795568
v 14.32285 23.29478 9.4369
v 15.52866 22.85696 8.753202
v 15.05622 22.13853 8.303373
v 13.12433 23.99641 10.45011
v 4.495046 4.56942 17.90366
v -14.6341 8.794691 7.618742
v -16.35858 9.590564 5.990534
v -17.84268 9.286218 5.435843
v -17.43121 11.18454 5.187442
v 13.93432 50.01888 19.6487
v 53.28297 -25.33756 -27.04609
v 53.00208 -25.29884 -25.6926
v -28.6353 -31.81354 6.576302
v -29.11234 -32.43718 6.255712
v 21.53463 37.57176 16.99282
v 20.88361 37.7993 17.22257
v 20.16678 37.66957 17.4326
v 9.552116 -43.26921 8.451468
v 18.45024 -11.08982 9.077878
v -58.39252 51.16761 -15.82815
v -57.01603 -35.72721 -43.09765
v 5.945987 -36.29979 15.09521
v 6.558651 -34.94729 15.25624
v 4.59314 -36.02953 15.75006
v 7.100835 -34.16116 15.10577
v 45.07787 29.32969 2.388838
v -33.47013 25.1695 8.836969
v -51.27294 -48.0835 -41.96958
v 56.0057 45.06211 -18.71174
v 56.10538 44.58716 -19.09745
v 44.94454 -49.37156 -28.49245
v 46.03832 -48.15644 -30.17841
v 44.41201 -50.79826 -30.25433
v 44.83175 -50.52918 -31.72671
v 44.21631 -51.76781 -33.26722
v 43.7401 -52.20551 -31.92358
v 44.96872 -50.73682 -33.54037
v 46.32684 -48.42548 -32.84133
v 43.05227 -53.0427 -31.37785
v 43.05449 -52.76234 -30.34408
v 45.61551 -50.09967 -36.26008
v 44.91652 -51.07499 -35.64406
v 46.23069 -49.13224 -36.36498
v 9.134056 47.72405 20.71471
v 17.96465 -23.9721 8.564635
v 2.960183 5.130303 19.18283
v 15.64322 23.8033 9.515141
v 16.79237 24.12105 9.537689
v 17.21017 23.05448 8.643003
v 14.01645 24.33479 10.41876
v 14.6237 25.21462 11.02396
v 17.67332 25.74447 10.74145
v 18.69605 24.48378 9.568984
v 19.18167 25.29267 10.14635
v -62.23297 21.42474 -26.19205
v -62.36899 22.84307 -26.68592
v -61.91245 19.70856 -25.19547
v -62.40309 19.74196 -26.47417
v 30.34503 -64.6892 -24.64487
v 60.11243 -1.936122 -42.37442
v 59.53941 -3.76632 -40.95735
v -62.25554 17.8492 -25.86073
v 59.15936 -4.800284 -39.58765
v 59.00116 -5.115829 -38.87191
v 15.26988 -73.64028 -14.22242
v 15.55666 -72.92752 -11.46989
v -0.7004579 -75.60562 -3.664038
v -1.927053 -74.93839 -2.542693
v -62.76863 18.65986 -27.37191
v -62.49606 18.52135 -26.57824
v -63.07308 19.56564 -28.36163
v -62.78397 21.26746 -27.78951
v -4.384457 7.116699 19.6303
v -3.568526 7.924128 19.58112
v 26.3513 61.19319 14.8534
v 27.37636 62.43201 14.15588
v 28.08711 61.9385 13.80829
v 28.56005 60.7966 13.634
v 28.71692 59.98119 13.59958
v 26.27285 62.94117 14.66885
v 19.83129 -10.75137 8.786597
v 20.01141 -12.31258 8.794062
v 21.53972 -11.67736 8.483569
v 21.68459 -13.71839 8.521283
v 21.3891 -15.31799 8.529519
v 23.1592 -15.22199 8.296201
v 22.92239 -16.30314 8.292699
v -62.35889 -5.789233 -34.82857
v -63.34775 -2.512622 -37.12616
v -63.06029 -4.089167 -37.68062
v -63.81168 -2.050709 -40.99835
v -63.32069 -3.591623 -39.13511
v -63.5694 -2.045393 -38.30253
v -63.75966 -0.2854298 -36.97953
v -62.7016 -5.405575 -37.05275
v -62.55818 -6.490993 -37.85423
v -62.21555 -7.008943 -35.73714
v -62.20441 -7.582971 -36.81329
v -62.06964 -9.037452 -38.26132
v -62.51418 -7.232138 -38.99514
v -62.01585 -8.192362 -36.22846
v -61.90084 -8.175614 -35.10666
v -61.8504 -9.355848 -36.7467
v -62.28395 -8.658552 -39.48613
v -62.73754 -6.844859 -40.41889
v -62.97113 -5.085559 -38.81146
v -62.94965 -5.736484 -40.02556
v -61.60773 -9.732846 -35.20237
v -62.47316 -8.322498 -40.78401
v -62.92269 -6.455479 -41.45073
v -63.06564 -5.542141 -40.91961
v -62.83414 -7.206893 -42.26784
v -62.58226 -8.707608 -42.93916
v -63.03954 -6.216116 -42.19112
v 40.25794 -56.42875 -30.81189
v 41.49638 -55.22499 -32.35521
v 40.88789 -55.41092 -29.52573
v 40.80345 -55.10937 -28.1348
v -50.84824 30.54316 -0.343316
v 44.92184 35.50166 2.640412
v 45.54609 34.9546 1.860291
v 45.85234 33.87417 1.638408
v 45.0169 33.90555 2.813088
v 4.589136 24.50056 15.9436
v 3.865694 24.77024 16.35531
v 4.774767 25.22626 16.1973
v 57.35298 -6.211848 -28.62158
v 57.58765 -5.99129 -29.78107
v 57.03749 -8.28377 -29.15459
v 57.42963 -7.851819 -31.30105
v 57.99544 -6.610739 -33.50484
v 58.11766 -7.103331 -35.27077
v 57.6116 -8.750469 -33.94165
v 57.28943 -9.015038 -31.98466
v 46.63621 -47.40651 -31.07429
v 47.33811 -46.49232 -32.30391
v 47.23532 -47.10598 -34.06829
v -22.16722 -36.42146 8.213614
v -22.49885 -37.03904 7.719657
v -21.45223 -37.45565 8.063911
v -19.9283 -38.23614 8.417982
v -21.64241 -38.37755 7.216664
v -53.16738 63.14624 -8.354097
v -52.30133 63.9851 -7.192879
v -51.30972 63.72061 -5.6209
v -51.61602 62.18974 -5.617882
v -40.26597 -60.63988 -36.19223
v 24.08381 41.73652 16.21785
v 23.57061 43.63122 16.38746
v 56.99308 -9.703697 -30.77257
v 24.33486 40.29322 16.04467
v 23.21848 37.49541 16.46508
v 19.42678 -36.65722 7.051087
v 37.64779 61.22336 6.758326
v 29.42063 35.89855 13.89976
v 16.03953 -62.05356 -2.028905
v 56.47191 -4.173305 -22.98014
v -25.70407 -41.08032 3.105239
v -27.47309 -40.18891 3.530531
v -26.4921 -39.98834 3.945825
v 32.93476 35.96052 12.26226
v 31.93455 35.32584 12.78259
v 60.36496 20.25725 -33.10996
v -30.32582 69.57465 13.40143
v -19.12896 61.81974 19.16039
v -19.23585 63.02308 18.99871
v -17.4701 63.20245 19.39065
v -16.48939 62.07386 19.71902
v -16.98292 64.95573 19.20053
v -17.84481 66.09497 18.80745
v -16.82862 67.16587 18.7908
v -15.11326 68.05428 18.92117
v -13.93094 65.32717 19.70186
v -19.34334 67.23465 18.22953
v -17.48692 68.15466 18.40248
v -15.85238 64.53049 19.50869
v 24.21935 -68.3242 -19.8684
v -45.93578 69.89579 -0.2751464
v -45.79795 70.68362 -0.4409905
v -45.94745 69.00188 0.08545161
v -3.467326 -45.70975 12.46108
v -6.766037 -45.06501 12.22871
v -4.583696 -47.00033 12.23043
v -2.034587 -45.1062 12.42104
v -2.285629 -46.25591 12.42608
v -3.138698 -46.97537 12.27075
v -4.289052 -44.38704 12.31933
v -4.379255 -43.53851 12.16349
v -5.974962 -43.3375 12.04277
v -3.771958 -42.55025 12.09981
v -2.063802 -43.31383 12.16953
v -3.885954 -47.42753 12.08597
v -4.05359 -47.97956 11.7723
v -2.340827 -47.63094 12.02168
v -3.284101 -47.97948 11.79529
v -2.38392 -48.73312 11.20204
v 13.85188 -74.26487 -12.8112
v 21.50041 -36.66982 6.111341
v 20.99561 -36.76032 6.284683
v -63.42403 30.11873 -30.80971
v -63.77338 30.43693 -31.98887
v -63.66744 29.09044 -31.50423
v -63.48884 31.51599 -31.10527
v -63.96021 32.16044 -32.58598
v -64.25882 31.58065 -33.45243
v -55.89926 -38.9188 -43.94936
v 51.76532 59.36599 -11.38764
v 50.82942 61.15748 -10.35627
v 51.69454 60.4605 -11.51373
v 52.07904 59.51802 -12.00867
v 51.0856 61.48916 -10.85954
v 52.39638 60.06387 -12.81466
v 52.5513 59.05249 -12.85206
v 14.55062 -17.11575 9.361356
v -62.82698 34.2073 -29.0634
v -62.966 32.83118 -29.54667
v 44.26173 63.33776 -0.990358
v 43.26978 65.67596 -0.4514427
v 44.33655 61.54906 -0.6085823
v 44.90308 60.29676 -1.032679
v 44.69297 59.53497 -0.5836046
v 43.0258 64.05531 0.3515345
v 42.57917 65.62346 0.4423586
v 43.70421 66.4811 -1.326557
v 43.10147 67.45849 -0.9334093
v 2.823033 -19.99154 16.94365
v -32.62328 0.07191019 4.386602
v -31.86925 -1.267096 4.816785
v -33.62571 0.2151951 4.152676
v 8.406681 29.46945 17.18709
v -30.42509 27.86584 10.95657
v -30.94254 27.52982 10.66669
v -34.01879 30.37603 11.50342
v -33.04591 29.29217 11.17653
v -33.12856 30.36046 11.743
v -32.10819 29.96018 11.79338
v -32.56923 29.57526 11.4703
v -31.84544 29.47823 11.57573
v -30.95298 30.19012 12.21264
v -30.06907 29.70698 12.12966
v -31.20164 30.82025 12.53602
v -31.60652 31.17209 12.62516
v -32.11481 30.57032 12.12067
v -30.73516 31.17153 12.93445
v -29.96282 30.81122 12.93903
v -29.14338 29.17489 12.00594
v -29.1062 28.06631 11.34892
v -27.49719 28.17073 11.69946
v -30.44328 26.61339 10.28795
v -28.77044 27.18105 10.87763
v -27.45956 29.09254 12.35191
v -27.67742 26.25367 10.33171
v -27.00852 26.02194 10.27831
v -29.2149 26.58471 10.46906
v -32.65604 30.91633 12.1655
v 51.57487 -28.43408 -22.86217
v 10.14741 10.71426 7.153051
v 10.08091 9.213221 7.931698
v 11.33668 10.01418 6.386201
v 11.29785 7.541821 7.640972
v 11.25157 8.497808 7.14281
v 12.38905 10.87968 5.463113
v 12.30381 9.021672 6.090246
v -38.57137 72.75117 6.239554
v -37.92138 71.67686 7.287773
v -32.48921 9.857304 4.381965
v 31.50625 -64.11347 -26.32481
v 29.95297 -65.18896 -25.54015
v -37.41225 -63.19738 -29.08901
v 60.10881 16.64545 -31.84957
v 60.05751 14.69732 -31.65265
v 60.4039 16.15572 -32.94653
v 60.46599 14.71924 -33.13825
v 60.78868 15.13093 -34.4187
v 60.63197 14.00682 -33.79517
v 60.6446 12.51248 -34.05612
v 60.98756 13.67442 -35.35978
v 60.43198 11.13011 -33.21828
v 60.45992 10.27358 -33.59663
v 13.54693 52.12012 19.77904
v 12.88631 50.99135 19.94096
v 12.03165 51.81253 20.14604
v 12.56593 49.62169 19.98014
v 11.67239 50.53416 20.21536
v 10.37587 51.83863 20.49921
v 10.33232 50.33963 20.50857
v 11.71454 48.58996 20.19163
v 10.99328 52.57346 20.35485
v 11.81591 53.43136 20.17255
v 10.34656 53.49488 20.48673
v 10.41241 48.76616 20.47481
v 9.229728 49.61992 20.71814
v 9.442668 50.82769 20.69745
v 8.026775 51.18281 20.93173
v 7.591821 53.1547 21.00041
v 8.950212 53.55169 20.76399
v 6.562027 51.72726 21.18066
v 6.810163 50.25101 21.13482
v 5.673976 52.77359 21.28678
v 4.076676 53.25811 21.47015
v 5.43044 55.11109 21.25368
v 7.024159 55.18096 21.01975
v 5.479058 51.17025 21.34006
v 8.221995 56.10471 20.82481
v 6.783211 56.63998 21.00619
v 8.672589 54.88918 20.77657
v 7.653986 57.50446 20.83537
v 5.356541 57.42039 21.15951
v 6.181193 58.17302 21.00029
v 7.627593 58.45284 20.78259
v 5.26576 59.05714 21.04075
v 6.237499 60.24519 20.82377
v 7.312537 59.31414 20.76527
v 3.426622 49.57845 21.56219
v 1.871887 50.10893 21.69725
v 1.714426 52.1133 21.70661
v -59.17746 -26.19929 -38.14692
v 18.30502 -22.97131 8.424249
v -16.10843 -17.02404 17.00846
v -15.65086 -18.1592 16.1082
v -14.89509 -18.38098 16.2912
v -15.35648 -17.7326 16.84933
v 12.65837 -73.83574 -8.475489
v 11.31389 -74.7269 -8.867525
v 10.98935 -74.07679 -6.896475
v 10.56438 -74.48104 -7.274542
v 57.38079 40.81925 -23.15815
v 57.15944 41.15743 -22.48656
v -22.48337 -38.64584 6.509354
v -23.95291 -37.54526 6.697524
v -24.17672 -38.73535 5.650404
v -25.21545 -37.0961 6.416728
v -22.44711 -39.54714 5.425717
v -23.823 -40.01052 4.367507
v -25.21154 -38.94984 5.133752
v -21.30576 -40.66029 3.594008
v -21.99664 -40.79264 3.194009
v -23.7642 -40.3579 3.93237
v -24.70201 -40.48913 3.699307
v -21.18382 -73.19653 -19.70142
v -35.00069 24.79533 8.180524
v 53.20574 -21.03062 -22.27744
v 53.74091 -19.49956 -23.1274
v 53.86758 -20.04709 -24.34066
v 21.0076 -70.24422 -17.36735
v 12.7348 -42.39303 5.671072
v 13.73317 -43.38694 5.188444
v 2.547914 45.46113 21.53734
v -61.36597 -11.01804 -35.25895
v 44.65086 57.09658 -0.07888924
v 44.9784 57.98278 -0.6460852
v 45.57758 57.52468 -1.326379
v 1.062664 -75.20349 -3.123797
v 14.92 11.13833 4.789166
v 14.16528 10.66945 4.945431
v 13.10991 10.58362 5.212197
v 15.68046 9.799295 4.796845
v 14.11787 9.365183 5.172457
v 14.8615 9.817206 4.900796
v 15.47534 11.47719 4.73934
v 16.04615 11.42715 4.673161
v 16.63157 10.45264 4.688458
v 15.26331 8.245988 5.058395
v 33.43943 -2.922034 3.319087
v 34.83541 -3.445002 2.970888
v 46.67201 -46.8378 -29.64635
v -25.18436 -71.08698 -21.73325
v -23.40369 -72.0298 -21.39312
v -24.47894 -71.47306 -22.28003
v -23.14672 -72.15147 -21.65777
v -24.35112 -71.5257 -22.6807
v -25.72 -70.75381 -23.36913
v -14.23457 -9.825188 17.72405
v 41.5874 64.23425 1.986358
v 41.02796 65.00213 2.422102
v 40.07141 64.89188 3.502172
v 40.47331 66.04405 2.729325
v 40.91075 67.25644 1.821455
v 41.81468 66.35809 1.111579
v 39.04944 64.42797 4.734635
v 39.12353 65.71489 4.270532
v 39.68071 66.45296 3.454327
v 38.61524 67.49858 4.221284
v 40.00209 67.20815 2.859411
v -24.58454 -1.2077 6.728091
v -25.23082 0.1039939 6.071007
v 31.89056 -4.407987 4.067349
v 32.13873 -2.887499 3.677005
v 30.80954 -5.477139 4.637585
v 30.21776 -3.040246 4.228411
v 29.46135 -4.433777 4.772461
v 28.97503 -2.648973 4.439176
v 30.40157 -1.234349 3.836969
v 30.78395 0.6363734 3.509479
v 31.87391 -0.3932508 3.350943
v 28.21901 0.4508238 4.081835
v 32.95935 -1.060883 3.142198
v 32.64034 0.8731363 3.002553
v 30.42992 2.282974 3.49525
v 31.92886 2.943496 3.026466
v 33.14857 2.217129 2.697925
v 33.91657 1.227266 2.564321
v 33.14655 3.11061 2.644075
v 35.52272 2.664483 1.774164
v 33.25436 4.3967 2.587655
v 34.92717 4.270607 1.918595
v 34.16947 3.323256 2.254904
v 29.1701 4.41039 3.761756
v 28.96718 2.481612 3.80911
v 30.54611 4.362395 3.399471
v 27.20102 1.355274 4.216457
v 27.5703 2.960357 4.063458
v 27.57504 3.800503 4.055676
v 28.66972 5.932511 3.929389
v 31.47265 5.941202 3.192539
v 31.7819 4.499282 3.054081
v 27.45328 5.162658 4.084544
v 33.75885 6.369975 2.417334
v 32.83995 5.628381 2.735396
v 35.35094 5.172439 1.711248
v 36.07641 4.00309 1.427882
v 36.74403 2.948241 1.227447
v 32.79755 7.056651 2.815469
v 33.76027 7.366059 2.4679
v 33.89638 8.569714 2.420933
v 34.60802 7.566758 2.104928
v 34.55478 6.663767 2.089569
v 35.1726 6.60054 1.800798
v 36.34953 6.338154 1.20476
v 37.09404 5.028655 0.8519784
v 32.13374 6.655481 3.029063
v 37.32153 5.937516 0.7054054
v 36.75479 8.180604 1.004261
v 36.01304 7.813933 1.391465
v 37.38546 7.359505 0.6478952
v 31.04376 7.167763 3.405358
v 30.2852 7.059291 3.619665
v 35.64677 0.3139061 2.067909
v 30.24865 8.369662 3.735036
v 31.66517 8.121832 3.272078
v 37.32249 8.037751 0.6699536
v 37.57827 9.603763 0.4465835
v 38.33094 7.884371 0.01621973
v 38.44121 7.066105 -0.008740594
v 39.27991 6.342826 -0.5215362
v 38.37456 5.786824 0.07677253
v 39.9087 8.466161 -1.134552
v 39.29626 4.919737 -0.3992897
v 38.09008 4.304122 0.3724939
v 40.10345 4.357775 -0.8096641
v 39.58508 2.440588 -0.1670464
v 38.77871 3.286741 0.1352875
v 37.69105 2.62219 0.8334671
v 37.07455 1.450199 1.307598
v 38.60877 1.468681 0.5616307
v 37.86754 -0.3866292 1.277293
v -16.76441 -12.05507 13.08417
v -63.16053 8.439335 -28.67351
v -62.94002 8.849387 -27.86236
v -63.24006 10.23123 -28.66213
v -62.69716 10.7001 -26.88386
v -63.75689 10.50014 -30.36827
v -63.1806 12.47821 -28.29909
v -63.60532 11.61465 -29.74688
v -63.58779 12.93299 -29.58405
v -63.47202 13.86547 -29.20038
v -62.79383 12.52811 -27.13262
v -64.00404 10.02455 -31.36723
v 23.02011 -41.41107 2.592934
v -31.15911 -33.50501 5.098529
v -30.7905 -34.57906 4.928393
v -29.98776 -33.5767 5.595806
v 59.57822 9.025641 -30.21519
v -43.89405 18.22472 -1.950467
v -44.15676 18.07833 -2.223008
v 6.007883 -43.0247 10.60833
v -50.49583 -49.07917 -43.02444
v -49.39246 -50.94924 -39.81548
v -50.39783 -49.5785 -40.38343
v -49.31504 -50.62584 -43.12305
v -49.60394 -50.77108 -38.36808
v -48.42352 -51.56145 -44.03537
v -48.32913 -52.38252 -39.35308
v -29.55904 -40.35896 2.911947
v -52.98846 -45.29842 -41.71188
v -52.37276 -46.2066 -43.1059
v -53.19397 -44.81699 -43.0775
v -53.6723 -44.00012 -41.23851
v -52.55119 -45.61745 -45.30662
v -52.09295 -46.39446 -44.98224
v -18.37763 11.36142 4.968155
v -17.761 11.83091 5.041822
v 41.50521 57.34903 3.486705
v 34.82896 8.830254 1.979509
v -58.84967 -25.45053 -33.78814
v -59.10512 -24.43441 -34.5078
v -59.24513 -23.386 -34.32535
v -59.67075 -21.24147 -35.01733
v -59.40899 -21.40498 -33.09013
v -59.64757 -22.36183 -36.35756
v -59.17296 -24.83934 -35.62645
v -60.07535 -20.84785 -38.19522
v -59.66561 -23.59067 -38.47842
v -59.29539 -25.20212 -37.44497
v -60.16964 -19.10298 -36.69771
v -59.87703 -22.25834 -38.65487
v -60.1155 -21.47602 -39.88943
v -60.65083 -18.2454 -40.16798
v -60.85376 -18.05037 -42.73385
v -61.06971 -16.58992 -42.06225
v -60.87409 -16.68884 -39.87503
v -60.443 -18.46953 -38.34967
v -58.90716 -26.32024 -35.65447
v -58.93625 -26.90569 -36.87521
v -59.88394 -22.70078 -39.60484
v -60.03773 -22.3625 -40.83669
v -59.61845 -24.48073 -39.91165
v -60.01146 -22.87687 -41.77252
v -60.31418 -21.16299 -42.07502
v 58.85938 -5.078893 -37.73392
v 58.66325 -5.627001 -37.14553
v 58.72774 -6.002414 -38.31054
v 58.54101 -6.689845 -38.06309
v 58.36349 -7.046599 -37.25886
v 58.93176 -5.799636 -39.66906
v 59.22231 -5.060286 -40.83945
v 58.62555 -6.850935 -39.10111
v -17.95494 12.47809 4.927611
v -17.687 13.67064 4.634062
v 54.78778 -17.38921 -26.25357
v 54.43916 -17.64169 -24.54301
v 54.44221 -18.45342 -25.51642
v -51.20057 -47.19857 -47.49618
v -50.83834 -47.94507 -46.5382
v -51.32229 -47.24779 -46.59008
v -50.42056 -48.84627 -44.99775
v 24.74084 -40.43188 2.716776
v 2.045577 6.546578 19.20705
v 1.033065 7.197525 19.52635
v 0.7853026 8.113024 19.22972
v -0.6699813 9.147825 19.20584
v 58.41914 20.23384 -26.68431
v -60.7348 31.5366 -23.11984
v 27.23065 6.434841 4.196885
v 28.43938 6.755829 4.032806
v 26.34041 5.87852 4.307858
v 25.47691 6.957319 4.474526
v 26.84993 7.707697 4.350957
v 26.92061 8.696199 4.459937
v 28.23903 7.456498 4.119259
v 49.7029 -40.84732 -30.52372
v 36.02334 29.38415 9.00012
v -5.997537 -38.81491 14.10598
v 48.63882 -39.22422 -23.98683
v 54.43562 -21.87824 -29.64713
v 53.59962 -25.62907 -28.96297
v -4.575255 -40.07245 12.16147
v -5.218886 -39.64086 12.86021
v 12.41049 -6.81283 11.98696
v 10.88853 -5.881637 13.60392
v 14.55253 17.82455 4.99453
v 15.30027 17.24733 4.424894
v 15.0997 16.63917 4.242382
v 15.34251 16.53813 3.953123
v 14.78792 15.80257 3.965863
v 16.06105 17.0364 3.336425
v 15.21457 16.12272 2.820414
v 14.75243 15.58225 3.610253
v -34.49453 31.01061 11.71204
v -35.57944 30.84892 11.26961
v -35.22743 31.57179 11.74928
v -34.38472 31.61742 12.04701
v -33.6928 31.17365 12.03487
v -52.57638 31.6607 -3.315822
v -55.27814 -38.78008 -51.21793
v -54.83762 -39.74668 -51.3729
v -54.66584 -40.38931 -50.61155
v -54.39622 -40.79113 -51.04564
v -55.0765 -39.69088 -49.9978
v -54.63765 -40.75897 -49.6213
v -53.84647 -42.15137 -50.10019
v 43.673 12.0289 -5.307465
v 42.3776 11.72157 -3.895023
v 41.73547 12.35827 -3.472977
v 42.20055 10.9034 -3.50446
v 42.99791 10.3261 -4.143099
v 43.76519 9.542818 -4.724454
v 42.24029 9.750563 -3.290758
v 41.06287 10.46697 -2.328958
v -55.00708 -41.17 -40.72008
v 8.605926 -41.9828 8.743756
v -61.2751 -14.81577 -41.17941
v -60.66092 -16.00558 -36.77562
v -61.13716 -14.65127 -39.09914
v -60.40782 -17.69309 -36.72042
v -61.61844 -12.67571 -40.72538
v -61.44865 -14.44886 -42.63614
v -61.8753 -12.7428 -43.86121
v -61.70737 -13.73549 -44.16441
v -61.97427 -11.70282 -42.74666
v -62.1585 -11.65905 -44.82628
v -62.42243 -10.23701 -44.92846
v -62.35516 -9.812866 -42.90281
v -62.4139 -10.79399 -46.20353
v -62.13047 -12.28284 -46.49186
v -62.78592 -9.144987 -47.1916
v -61.32064 -13.35973 -38.66331
v -61.03559 -13.89581 -36.76345
v -60.73816 -15.05077 -35.97867
v -60.45349 -15.95777 -34.83011
v -12.68725 -31.79344 14.36344
v -60.62844 -19.67834 -43.1517
v 0.8761944 22.30582 16.59329
v 2.184451 22.06263 16.11614
v 2.297076 23.01771 16.35277
v 0.3222648 24.18499 17.20417
v 2.58296 24.52587 16.74501
v 1.674038 25.10209 17.21508
v 3.048841 25.40563 16.91718
v 2.50945 25.94609 17.27461
v -4.31121 8.518454 19.01424
v -4.229318 10.45655 18.16684
v 60.79992 16.9295 -34.55216
v 61.10355 15.65376 -35.84897
v -29.16249 -34.81096 5.596179
v -29.06013 -35.62508 5.372746
v -29.96274 -35.79214 4.909744
v -26.26622 -28.17105 7.825149
v -64.10135 1.270966 -37.33079
v -64.03103 1.446559 -36.61948
v -17.86234 8.150286 5.75227
v -19.3929 8.875585 5.137275
v -19.10245 10.47585 4.959174
v -59.2184 -20.9315 -31.30758
v 5.032416 26.39415 16.68723
v 4.429292 25.51583 16.48891
v 58.20224 22.59012 -26.2834
v 58.26669 21.21519 -26.27693
v 58.48085 22.92243 -27.2009
v -60.92739 45.62844 -22.0662
v -60.77902 46.12258 -21.58099
v 17.15906 -22.44506 8.652143
v -62.69901 14.52858 -26.93147
v -63.49162 16.26242 -29.42553
v -62.51077 13.47255 -26.37815
v -62.78627 16.09927 -27.24915
v -63.98003 15.52527 -31.05315
v -63.94288 13.55234 -30.81361
v -64.03339 16.9288 -31.24636
v -63.56521 17.52964 -29.7632
v -64.15347 19.33512 -31.94523
v -64.30441 17.43159 -32.22524
v -63.88417 18.45247 -30.90567
v -63.76239 18.66632 -30.48495
v 12.50908 -19.60192 10.44468
v 13.07592 -19.21158 9.991779
v 12.88571 -18.70724 10.45947
v 13.67842 -17.74303 9.924984
v 12.41203 -18.65628 12.55028
v 12.25673 -19.40271 10.97713
v 13.12264 -17.26966 11.42371
v 12.14015 -19.00233 12.78496
v 47.72173 -46.35083 -34.65663
v 8.688302 58.57534 20.60623
v 8.39719 57.55621 20.71047
v 9.517768 59.93449 20.39124
v 8.910288 60.22359 20.47331
v 10.11615 58.98925 20.33875
v 10.82343 60.76807 20.03901
v 10.37476 57.5304 20.36205
v 51.85654 -33.65468 -29.42133
v 52.15684 -33.10238 -30.27428
v 51.92984 -34.8064 -31.45327
v -30.10546 -32.52025 5.828829
v -30.59345 -31.56736 5.87433
v -29.84983 -31.3762 6.213849
v 6.218314 47.02515 21.19665
v 3.288112 47.10939 21.53081
v 54.6378 -20.20953 -28.94087
v 54.20934 -21.998 -28.41746
v 54.54421 -19.16908 -26.99811
v 54.91456 -18.67593 -28.80788
v 55.02617 -17.48699 -27.98155
v 25.89983 2.445914 4.379682
v 26.02154 3.622796 4.332997
v 26.19005 4.996146 4.308017
v 24.45607 4.301724 4.538922
v 24.34331 6.213176 4.536241
v 24.64932 2.648202 4.555905
v -19.33017 1.478799 7.995326
v 36.21044 60.5781 8.116638
v 36.95572 60.73531 7.433102
v 37.19083 61.22998 7.169923
v 35.38255 59.41288 8.923795
v 34.22998 59.56983 9.823063
v 34.94183 61.00071 9.128934
v 33.78834 60.98357 10.01619
v 33.04838 62.20116 10.43551
v 1.077258 50.7471 21.76593
v -63.28173 32.37675 -30.48001
v 27.43373 -0.8663186 4.454471
v 25.18404 -67.79718 -20.72689
v 23.34808 -69.25497 -21.16651
v 55.71891 -13.81682 -27.60049
v 13.3472 -13.23289 11.43246
v 12.60748 -11.98022 13.19455
v 23.87509 -7.815701 7.30805
v -18.31842 13.18384 4.669201
v -0.894205 -46.25433 12.44284
v 0.3773143 -46.04628 12.4089
v -51.591 -47.39265 -43.77001
v -9.184772 -39.07381 12.34304
v -11.17733 -38.88589 11.93029
v -11.05466 -39.63528 10.77712
v -8.095942 -39.55758 12.02571
v -9.233934 -39.85624 10.91923
v -33.1195 69.91877 11.57399
v -32.13077 68.74929 12.58702
v -33.6275 71.55718 10.65498
v -32.33987 71.32014 11.62817
v -31.8347 70.15859 12.34332
v 13.13599 34.17255 18.26547
v 12.80786 32.60281 17.73266
v 11.77572 33.30371 18.19665
v -49.72925 -49.74351 -44.93114
v -34.4254 0.5984346 3.910301
v -35.84274 1.471582 3.430561
v -37.27503 0.9929677 3.092195
v -36.34096 2.737845 3.143594
v -34.91822 70.09415 10.29076
v 35.13197 28.50508 8.960498
v 34.33531 29.22788 9.64046
v 34.54698 29.62571 9.756465
v 35.62305 30.15763 9.570703
v 34.02206 27.75143 8.946398
v 32.81751 29.02674 10.03282
v 32.68305 29.48548 10.32948
v 33.59863 29.85375 10.22117
v 32.48074 27.53703 9.337154
v 31.48253 28.95868 10.4186
v 33.43104 26.45177 8.546581
v 32.02884 26.74205 9.079592
v 31.54152 25.47329 8.593285
v 31.00411 26.05242 9.032088
v 31.07321 27.59351 9.773307
v 29.09473 26.92362 9.883785
v 29.7701 27.87551 10.27355
v 30.90244 28.69567 10.4499
v 36.42499 62.37413 7.677788
v 37.18217 62.75323 6.910254
v 36.12864 64.44009 7.499797
v 35.2352 63.29791 8.507047
v 34.97178 64.8897 8.375491
v 35.07969 65.97204 8.05164
v 35.67682 67.35674 7.150567
v 37.04195 65.3698 6.453378
v 37.29241 63.94884 6.560415
v 36.6548 67.47353 6.167095
v 36.82414 66.39112 6.342999
v 37.63964 66.98302 5.347583
v 38.03739 65.8039 5.361421
v 38.43671 64.74905 5.25546
v 38.32484 63.75892 5.623523
v 37.9678 62.97397 6.141609
v 38.83656 63.1659 5.239038
v -62.38894 36.95896 -27.72603
v -25.10912 2.982745 5.34011
v -7.843846 -17.39757 20.94425
v -8.444966 -17.25721 20.53636
v -43.67023 17.82282 -2.045248
v -43.24449 18.1704 -1.63861
v -43.19698 17.56188 -1.870488
v -43.25611 15.93231 -1.862052
v 52.33613 -34.76171 -34.11365
v 51.59217 -37.55127 -35.1619
v 52.10062 -36.07954 -35.44889
v 9.781832 -75.36349 -8.718847
v 7.457596 -75.66473 -7.00327
v 38.25134 -58.84667 -37.01071
v 40.8842 -56.21046 -34.66529
v 41.38297 -55.62984 -36.49095
v 39.78777 -57.31535 -37.57133
v 40.38966 -56.56245 -32.61203
v 42.07975 -54.74094 -34.07768
v 43.12813 -53.58052 -36.44821
v 43.13409 -53.52919 -38.25293
v 43.68129 -52.80288 -35.67831
v 44.59774 -51.64169 -37.88085
v 43.61283 -52.78776 -40.68586
v 42.30642 -54.30613 -41.16547
v 42.15405 -54.64162 -39.24159
v 41.7098 -55.24168 -37.81952
v 40.90467 -55.9759 -39.96295
v 40.76429 -56.28177 -37.95436
v 40.06307 -56.92346 -39.03822
v 39.9426 -56.91335 -40.19901
v 39.15454 -57.7108 -39.8922
v 37.67151 -59.08692 -39.72871
v 43.20291 -53.07707 -32.49232
v 7.164278 -0.7044857 17.31221
v 8.314305 -1.880779 16.17569
v 54.28434 -23.69989 -30.92225
v 53.98975 -25.05126 -30.70621
v 58.4109 24.05481 -27.03817
v 58.18876 23.44701 -26.32364
v -58.96307 -21.2311 -29.90215
v 52.81251 57.16876 -12.97298
v 52.81435 56.51999 -12.84532
v 53.53318 55.99665 -14.09557
v 34.48565 63.30413 9.143534
v 41.27633 9.111016 -2.297937
v 40.75112 9.071334 -1.842404
v 58.21279 25.23168 -26.56992
v 60.27036 -1.421273 -42.73468
v 60.39613 -0.002997763 -41.26308
v 23.55467 2.855241 4.707083
v 22.07175 5.794225 4.709013
v -2.471753 24.06924 17.34495
v -0.3881637 22.78873 16.95124
v 0.7476078 26.50458 17.85992
v -2.306488 26.17808 17.9485
v -3.624069 23.90753 17.16938
v -22.13287 67.43254 17.37814
v 31.52459 23.58051 7.66999
v -20.10983 56.27455 19.20037
v 22.69269 -69.41663 -19.42858
v 21.12149 -70.5247 -19.26432
v 19.21989 -71.86284 -19.89902
v 19.37626 -71.38787 -17.04584
v 3.473485 -32.8927 16.64983
v 2.87218 -35.84978 16.36579
v 18.31227 36.42637 17.78704
v 19.90758 37.08139 17.42353
v 19.07072 36.72656 17.6193
v 19.9376 36.27188 17.32519
v 19.12596 35.82697 17.44241
v 18.0557 35.68467 17.68937
v 58.76224 23.77496 -28.11022
v 39.58689 9.536093 -0.997876
v -53.04336 65.00645 -8.738408
v -52.44 65.7831 -7.995603
v -51.6552 65.76939 -6.697745
v -51.51685 65.18481 -6.325649
v -51.37088 66.97265 -6.628779
v -52.02208 66.6162 -7.5947
v -53.57454 64.19865 -9.325275
v 58.05804 -7.931591 -36.25937
v -63.638 -2.811749 -40.87061
v -63.85147 -1.207316 -39.50732
v -63.86025 -1.623429 -40.59251
v 46.4997 58.22843 -2.696934
v 0.9804124 -20.12469 18.58153
v 0.9880109 -19.67352 18.89993
v 1.880178 -19.67759 17.86532
v 0.5304692 -19.92313 19.5561
v 0.2204121 -20.07468 20.1297
v 0.8880303 -19.28129 19.43394
v 0.7960454 -19.15971 20.24794
v 1.349872 -17.69695 18.87283
v 2.048995 -17.6208 17.88662
v 2.550535 -18.31618 17.32168
v 2.653618 -19.1991 17.13705
v 2.918889 -18.61552 16.81543
v 0.530342 -19.47013 21.33434
v 0.7553276 -19.18992 21.16546
v 0.9809768 -18.69304 20.38744
v 1.139961 -17.9719 19.37094
v 1.153203 -17.74272 19.28922
v 16.75823 54.48336 18.88483
v 18.62186 55.45391 18.29543
v 17.54088 56.47367 18.61246
v 16.72905 55.23878 18.86853
v 16.65541 56.00027 18.88304
v 14.45598 20.67641 7.145227
v 15.11321 21.1508 7.302304
v -54.50316 63.01688 -10.47543
v -53.94594 63.37856 -9.660048
v -11.59002 -43.31492 10.3381
v -59.44822 -25.98494 -41.62031
v -59.48372 -25.9929 -43.23583
v -59.76222 -24.48087 -43.36462
v -59.54767 -25.81487 -44.9452
v -59.88628 -23.66123 -42.38837
v -59.62014 -24.90454 -41.2081
v -59.30463 -26.43074 -40.40614
v -59.9215 -23.94581 -45.21327
v -59.53408 -25.76765 -47.36501
v -59.12111 -27.73783 -46.58282
v -59.92823 -23.85382 -46.96345
v -59.38489 -25.65259 -39.45111
v -51.40749 -47.44058 -45.0315
v -63.43487 28.26624 -30.72695
v -63.5212 27.34319 -30.89968
v -63.78784 27.62797 -31.75698
v -63.99806 28.96234 -32.60039
v -64.50047 29.53657 -34.17559
v -63.59491 26.50783 -31.02297
v -64.0186 26.33725 -32.38352
v -63.3418 26.70485 -30.25085
v -63.67443 25.27651 -31.07521
v -53.33834 -44.29188 -45.1403
v -53.72442 -43.69108 -44.13808
v 61.00161 14.31201 -35.35216
v 61.08247 12.44145 -35.89681
v 2.319811 -17.15604 17.1509
v 1.992801 -17.1529 17.60962
v 2.912453 -17.53976 16.85539
v 2.789736 -17.1769 16.3346
v 32.21263 7.934355 3.050348
v -0.3388661 -35.77499 16.87369
v 1.621689 -35.40519 16.77092
v 0.4648256 -37.83506 15.62903
v -1.627959 -38.98007 14.63865
v 0.7834053 -38.77398 14.49942
v 2.143494 -37.9809 15.0316
v -0.2229575 -40.32632 11.89474
v 1.47313 -39.43863 13.13395
v 7.183416 -20.43758 14.46256
v 6.869967 -19.8489 14.81349
v 33.18084 41.41295 11.6135
v 13.26521 53.53891 19.85137
v 14.4066 29.10249 14.95727
v 17.20446 29.59211 14.38581
v 16.11349 29.56832 14.76058
v -43.31507 32.58107 7.994717
v -42.52874 32.452 8.53257
v 21.90116 -39.35289 4.399168
v 19.80421 -40.58359 3.687199
v 22.37255 -40.50946 3.385025
v 22.5329 -38.916 4.48025
v 24.23264 -40.09699 3.065936
v 20.49341 -39.42097 4.732468
v 7.976604 49.4788 20.93931
v -23.8077 37.49905 17.42986
v 14.4726 -73.25149 -10.06317
v 16.86101 58.25374 18.78585
v 18.99875 56.98383 18.15081
v 36.30397 0.8567762 1.722835
v 0.04844389 28.83661 18.69218
v -1.297422 27.5847 18.3891
v -3.76411 27.61816 18.27074
v -1.751783 30.17344 19.16722
v 33.52186 42.38525 11.20834
v 6.659342 0.8764548 17.12222
v 0.663785 42.87041 21.48411
v 0.6107247 45.23559 21.64173
v 1.095637 46.92179 21.68405
v -45.51671 32.46663 6.074996
v -45.459 32.73875 6.222165
v -45.0685 32.6191 6.58442
v -44.73542 32.32616 6.75528
v -44.67036 32.69643 6.944282
v -44.12847 32.52779 7.420436
v 41.28789 -53.8024 -26.2271
v 40.60126 -54.27399 -25.21316
v 40.40261 -55.05578 -26.5353
v 60.17905 31.83117 -32.66841
v 59.88619 32.98557 -31.61568
v 60.14586 30.93269 -32.72701
v 59.76349 30.19999 -31.58935
v 60.42703 31.40589 -33.499
v 60.33519 30.92443 -33.35443
v 60.13118 30.01204 -32.88065
v 60.55223 30.62253 -34.19444
v 60.63499 30.26809 -34.51073
v 60.6167 29.12751 -34.49971
v 60.19147 28.73043 -33.06372
v 60.46696 28.59299 -33.95948
v 60.60894 31.85234 -33.9066
v 60.42893 32.02308 -33.33757
v 60.59342 31.4332 -33.99268
v 40.94281 0.2539863 -0.4872752
v 40.4814 1.316992 -0.4313658
v 40.59141 3.24209 -0.91108
v 40.29829 -0.8032748 0.1246619
v 39.11953 -0.04762006 0.6265896
v -38.98283 36.76266 10.96571
v 6.060643 -75.31652 -5.076323
v 5.875041 -76.1308 -7.042804
v 4.671978 -76.13927 -6.20976
v 4.94433 -76.47949 -7.453607
v 26.20616 35.92378 15.24699
v 57.27353 41.69178 -22.64491
v 57.4811 41.43649 -23.13893
v -47.18375 15.93458 -5.279349
v 17.92358 -41.32387 2.679689
v 14.70179 18.40302 5.17791
v 14.75602 19.08566 5.729573
v 14.24573 18.48335 5.474052
v 1.761243 27.45888 18.0085
v 1.879543 29.56717 18.69285
v 3.000283 27.90026 17.92427
v 17.73633 23.33263 8.767658
v -52.07751 31.95816 -2.334643
v 0.4139846 -19.5368 22.4515
v 0.8786469 -19.13281 21.89089
v 11.8273 59.08923 19.96565
v 9.585986 56.1495 20.586
v 9.186584 57.3134 20.59161
v 10.76413 54.73614 20.38723
v 11.5029 55.38647 20.22286
v 10.81227 56.31514 20.32707
v 12.85747 54.61486 19.93771
v 25.07084 -41.1242 2.230389
v 4.320288 26.30482 16.9013
v 3.561968 26.51001 17.21564
v 3.463205 25.08992 16.64904
v 22.06468 56.09432 17.0134
v 20.90062 56.30183 17.4649
v 22.98583 57.25791 16.61508
v 20.22251 58.9674 17.65163
v 22.89877 59.12978 16.61392
v 23.88193 58.26788 16.20479
v 19.78155 57.48398 17.87461
v 21.33049 59.50954 17.22896
v 24.86016 57.0622 15.76155
v 21.68611 60.8943 17.02003
v 19.75727 61.36176 17.69517
v 19.7632 60.76485 17.725
v 21.07941 62.60726 17.07099
v 22.40753 61.87546 16.63783
v 18.77427 63.05391 17.77719
v 20.15816 64.13313 17.16072
v 22.47786 63.31422 16.41018
v 19.38635 64.30334 17.4036
v 21.42835 65.09477 16.51818
v 42.24446 67.04167 0.335594
v 42.33562 67.97449 -0.1313894
v 43.30207 67.82698 -1.324666
v -44.99259 71.9111 0.01878075
v -45.09836 69.77657 0.8088769
v -0.260796 -19.73596 23.19414
v 29.9342 24.48895 8.612333
v 5.518727 -38.22409 13.62962
v 3.364148 -37.54176 15.06817
v 4.306683 -38.25679 14.03648
v -57.66204 -33.60091 -44.27435
v -57.30656 -34.63169 -45.98827
v -22.33477 61.31263 18.31691
v 6.84037 -76.41623 -9.175303
v 5.278914 -76.70036 -8.591778
v -13.50549 -76.34337 -12.86589
v 53.08611 -28.08773 -28.96006
v 52.98622 -29.38292 -29.88688
v -0.5379351 20.50285 16.58324
v -1.901992 21.27732 16.75108
v -1.415302 19.35256 16.57437
v -3.743847 19.99102 16.36104
v -3.883823 22.40234 16.73031
v 42.16908 33.42846 5.98491
v 42.86977 33.56809 5.292248
v 26.68331 -41.09433 1.644003
v 27.09153 -41.7057 1.148669
v 45.58047 58.43856 -1.513599
v 46.2184 57.96717 -2.255093
v -2.360521 11.12183 18.35321
v -62.49778 -10.93295 -48.29958
v -62.91068 -9.107782 -48.9768
v -63.1954 -7.746099 -48.98208
v -62.49232 -11.34954 -49.75785
v -62.81351 -9.975382 -49.94706
v -62.05724 -12.99498 -47.77279
v -62.31281 -12.23757 -49.59766
v -63.42698 -6.639875 -48.63898
v -62.7522 -8.779172 -45.59231
v -63.14754 -7.395399 -47.19459
v 6.168941 1.51707 17.43454
v 36.45979 -60.40366 -37.4228
v 36.18167 -60.74868 -36.08429
v -2.847361 -76.13136 -4.636674
v -0.2756528 -76.60927 -5.862881
v -1.980056 -76.62269 -5.783949
v -2.76935 -76.96351 -6.777214
v -3.905079 -76.87921 -6.638731
v -5.36439 -76.72829 -6.359684
v -14.26925 -7.501871 15.09298
v -14.14143 -8.089595 15.76546
v -13.20749 -7.327124 17.13332
v 5.297733 24.1411 15.43
v 40.886 5.348437 -1.466179
v 14.49995 -39.38238 7.820948
v 11.14237 -75.30089 -10.98313
v 9.302677 -76.01671 -11.00787
v 8.267115 -76.09675 -9.545279
v 57.32458 -9.8471 -33.78021
v 57.52365 -9.648665 -35.03107
v 56.83635 -10.73364 -31.2108
v 57.26242 -10.86071 -35.04667
v 57.21962 -10.5045 -34.06385
v 56.89669 -11.78807 -33.62489
v 56.8951 -11.18344 -32.44127
v 56.38505 -13.22755 -31.85963
v 56.44964 -13.40199 -32.82779
v 56.37086 -12.23982 -30.05418
v 56.64484 -10.78614 -29.96352
v 56.057 -13.58012 -29.62266
v 55.64791 -14.65553 -28.24415
v 55.32011 -15.54892 -27.29278
v 55.31589 -14.35925 -25.71455
v 55.01101 -16.13621 -26.05068
v 55.30177 -16.39946 -28.38708
v 55.74581 -15.06164 -29.54074
v 18.70301 58.8779 18.2005
v -16.77495 -75.21308 -13.82466
v -14.90722 -75.91772 -13.51934
v -29.9109 31.2764 13.31775
v -27.66743 29.80379 12.81099
v -17.61517 -74.88901 -16.98289
v 49.32998 -42.1527 -31.55882
v 49.32635 -42.71099 -33.22396
v 48.76193 -44.12055 -33.79974
v 4.481292 -32.41009 16.25937
v 4.846325 -30.67064 15.86619
v 4.385719 -30.98765 16.10912
v -59.54683 32.46937 -19.99013
v -32.75254 37.41594 14.26559
v -32.96222 36.95358 14.15606
v -32.39122 36.23509 14.39552
v -12.65067 -6.836545 18.08293
v 1.382793 37.47752 20.75395
v 2.028668 39.08351 20.95211
v -0.9930585 37.43114 20.84147
v 0.4524196 39.45761 21.10254
v -2.048903 40.35052 21.25281
v -4.236672 36.36026 20.58455
v -1.877152 34.08511 20.17428
v -3.76801 38.37982 20.96212
v -3.535243 33.78414 20.06804
v -5.91652 36.06919 20.42261
v -0.4691102 41.42053 21.37058
v 1.479334 40.2082 21.13377
v -5.766336 37.7699 20.73741
v -6.867039 38.56364 20.78594
v -5.292069 41.00234 21.21564
v -0.3764206 33.45095 20.01153
v -27.29579 68.3641 15.27089
v -25.35037 70.11978 15.54504
v -24.91506 71.1342 15.36935
v -23.64122 69.66194 16.31436
v -23.32573 70.7611 16.06737
v -27.86424 70.17773 14.45363
v -26.22528 72.07947 14.4574
v -22.00541 71.09547 16.36998
v -21.81114 69.01757 17.07908
v -23.21252 68.50787 16.76163
v -22.58684 72.52377 15.6974
v -29.27263 70.19189 13.77249
v -28.64482 71.66313 13.54805
v -27.45937 72.64637 13.69812
v -25.16675 73.08588 14.51245
v -24.24854 72.61053 15.03951
v -18.692 14.57118 3.897058
v -18.48308 15.23586 3.517373
v -18.64354 16.12963 3.25336
v -18.69412 16.85024 3.50531
v 33.89328 -0.838414 2.835147
v 1.091632 -33.97858 16.99258
v -60.59081 -13.71861 -32.84197
v 45.10669 32.06134 2.912943
v 45.82657 31.13458 1.874438
v 46.01945 32.43291 1.619053
v 46.14586 29.89476 1.328563
v 45.8259 29.7375 1.671887
v 45.58177 29.5741 1.917072
v 45.40511 30.37301 2.304276
v 45.12731 30.03543 2.561924
v 45.1197 30.96898 2.742748
v 44.88658 31.48288 3.096885
v 58.33558 25.77094 -26.97471
v 61.12507 18.33938 -35.91792
v 60.72085 17.9187 -34.24034
v 61.02441 17.64169 -35.53936
v 61.43007 17.36116 -37.27903
v 61.27435 16.45932 -36.61738
v 52.76678 -27.61337 -26.84763
v -56.77127 -36.49818 -42.23686
v -36.95869 71.89486 8.03925
v -36.28813 71.5432 8.696787
v -35.77195 71.09483 9.292785
v -36.55515 72.7985 7.983683
v -37.60789 72.81055 7.144746
v 0.8157793 -76.06458 -4.692685
v 38.40628 10.9129 -0.2498045
v 41.75519 -54.72657 -42.52096
v -32.06407 24.77756 8.713139
v -31.08183 25.84816 9.706111
v -30.50412 25.04218 9.19293
v 16.72709 -34.38879 9.23632
v 2.937306 3.505998 20.01459
v 4.220077 2.003528 19.59006
v 3.685815 1.231198 20.59627
v 2.905382 2.220667 20.71013
v 2.157814 3.747555 20.50565
v 4.561604 0.5442138 20.05678
v 5.528298 -0.9205726 19.8186
v 3.834594 -0.3067724 21.48928
v 3.361644 0.5201668 21.37564
v 4.64224 -2.208892 22.12173
v 4.031365 -0.9923726 21.79848
v 6.682721 -2.875434 19.64268
v 6.1716 -1.190503 19.09578
v 6.207532 -3.163579 20.75419
v 5.481168 -3.997098 22.68558
v 7.314589 -5.64516 20.98509
v 6.524762 -4.660091 21.64896
v -38.3382 0.1719563 2.877311
v 22.26074 -70.13565 -22.01562
v -50.19233 -49.35043 -43.90842
v -63.65106 -5.566756 -48.4478
v -8.830008 -42.65349 11.29879
v -7.118684 -42.99235 11.81436
v 52.18175 -28.2978 -25.03344
v 58.72152 26.40814 -28.21559
v 10.14485 -4.880637 14.44941
v 14.43045 0.6710622 8.675426
v 13.29362 1.73278 9.059701
v 13.05217 2.808546 8.733153
v 14.60048 2.31887 7.786844
v 13.96153 3.903566 7.449334
v 12.64924 4.557999 8.118885
v 14.08171 5.267326 6.638133
v 15.80871 3.93804 6.338142
v 16.48926 1.901392 6.89772
v 17.09107 3.301134 6.028188
v 17.82917 1.854062 6.27273
v 15.29844 1.225935 7.847941
v 17.47253 0.1155652 7.148659
v 13.12441 5.960682 6.970889
v 11.89333 5.729594 8.133763
v 13.25856 5.048944 7.345003
v 12.11167 6.798981 7.301505
v 11.42427 6.773313 7.975349
v 13.34568 6.692647 6.44806
v 13.06916 7.907228 6.04958
v 14.82894 7.302206 5.424498
v 14.67928 6.583917 5.726331
v 11.77938 7.72281 7.080748
v 11.9789 8.248059 6.650427
v -33.33896 10.56468 4.265747
v 25.37619 0.5346429 4.614055
v -32.07912 66.94747 13.09983
v -53.58263 -42.4954 -50.51469
v -30.33663 -38.90641 3.385471
v -18.90921 -38.52173 8.759115
v -19.96855 -39.09261 7.452122
v -17.74661 -38.6854 9.277456
v 11.77546 -40.16443 7.520029
v 28.56057 -66.27661 -25.82809
v 28.58374 -66.43539 -27.44301
v 30.50414 -65.03124 -27.40941
v 29.71214 -65.67295 -28.07012
v 30.96178 -64.7861 -28.40175
v 29.52021 -65.84721 -30.15487
v 28.78354 -66.3634 -29.29599
v 28.47264 -66.52417 -30.41005
v 27.12599 -67.378 -29.16464
v 31.95646 -64.13391 -29.97673
v 30.68213 -65.05628 -31.08142
v 32.25536 -63.76812 -28.25522
v 32.73583 -63.53881 -29.86289
v 33.74135 -62.65434 -28.89362
v 33.58839 -62.40611 -26.83864
v 34.99084 -61.54097 -28.8419
v 32.70076 -62.92101 -25.54727
v 34.01924 -62.56847 -30.61265
v 29.98638 -65.47998 -32.02426
v 31.97537 -64.15681 -32.57498
v 17.06789 -38.75286 7.010825
v 16.21766 -38.97916 7.286569
v 16.89597 -39.28067 6.527866
v 15.57973 -39.42381 7.123749
v -46.04698 32.63906 5.632685
v -45.94469 33.09562 5.842856
v -45.69355 33.08706 6.113689
v -45.87754 33.60096 5.948135
v -45.53177 33.15416 6.313955
v -45.35802 32.85966 6.40278
v -45.23977 33.03519 6.604451
v -44.98728 32.71951 6.729668
v 26.50128 64.4851 14.31237
v 25.66612 63.53064 14.87942
v 27.62774 64.07903 13.76197
v 26.8267 65.17331 14.01793
v 28.70344 64.03677 13.14704
v 27.67481 65.61711 13.432
v 28.86024 65.98616 12.66821
v 28.59805 62.9907 13.35773
v 29.80225 65.02289 12.24662
v 29.83132 63.14502 12.5824
v 30.67747 64.21336 11.81066
v 31.61471 63.67936 11.25107
v 30.98244 62.6261 11.84834
v 29.94471 62.43403 12.60567
v 31.744 65.42432 10.81834
v 30.14244 61.86336 12.54592
v -62.70274 23.25092 -27.70181
v 55.07225 45.82545 -16.58344
v 4.179784 -19.01355 15.79581
v -54.49341 -42.27071 -42.75033
v -54.47172 -42.07091 -45.33577
v -55.27541 -40.18714 -46.26379
v -55.07719 -40.44647 -47.28553
v -54.59763 -41.6275 -46.57516
v -53.94772 -42.9801 -46.16172
v -54.63638 -41.16577 -48.22652
v -53.48776 -43.64645 -47.038
v -54.05059 -42.25914 -48.5036
v -53.43422 -43.39873 -48.41494
v -52.58477 -44.64212 -49.02288
v -53.00716 -43.6239 -50.0172
v -54.15034 -41.82172 -49.3229
v -52.95022 -44.51303 -47.30959
v -51.9112 -45.98061 -48.04534
v -52.36907 -45.4323 -47.36171
v -52.33481 -45.72062 -46.45589
v -51.82636 -46.4458 -46.68023
v -55.40385 -39.25647 -48.96981
v -54.4474 -42.41948 -41.22178
v -54.09 -43.1094 -42.92399
v -54.76985 -41.68029 -39.79893
v -53.67035 -43.99722 -39.82571
v -54.24574 -42.793 -38.58309
v -55.71733 -38.95032 -47.42467
v -56.06713 -37.7404 -48.66382
v -55.76834 -37.77407 -50.74294
v -56.16804 -37.24117 -49.55791
v -55.79589 -37.25568 -51.8955
v -56.3779 -37.15573 -47.70545
v -56.30663 -36.31285 -51.15697
v -14.70085 -19.53385 14.17553
v 23.01013 -10.27639 8.013185
v 21.98176 -9.059133 8.079869
v 40.26313 2.365119 -0.5303653
v 21.88327 -37.87084 5.325115
v 21.20176 -37.30681 5.929461
v 5.277006 1.405852 18.65799
v 6.004521 0.04816992 18.51152
v 52.37133 -35.31786 -35.80935
v 52.47729 -33.94589 -33.54291
v 52.68644 -34.07728 -35.36586
v 29.55984 66.63136 12.02739
v 30.75393 65.52107 11.49307
v 61.24504 14.76911 -36.4894
v 10.21318 32.52902 18.21317
v 11.01431 32.86446 18.19743
v 9.003901 32.88839 18.58919
v 8.323656 33.74837 19.0002
v -54.62727 -41.86177 -37.87123
v -54.18911 -42.69116 -36.80476
v -25.66117 4.011771 5.119029
v 34.25971 -60.96455 -24.09418
v 28.88671 8.906293 4.107259
v 29.33407 7.793356 3.912937
v 12.68774 -41.39336 5.78089
v -51.21721 32.21631 -0.8219728
v -50.65453 32.82675 0.02852773
v 31.78098 29.82536 10.79391
v 31.3014 29.70732 10.91174
v 32.72315 30.4571 10.79147
v 33.62059 30.5701 10.5359
v -22.07615 -41.58452 2.417896
v 3.644566 -2.238598 23.2198
v 4.064981 -3.710407 24.0749
v 5.851235 -5.318209 23.39069
v 4.38853 -4.887919 24.78683
v 3.546931 -4.79458 25.45816
v 2.273938 -2.838299 24.77052
v -59.36863 -25.31676 -38.46944
v -62.10356 -9.892417 -40.2901
v 23.44042 -9.379289 7.747179
v 22.01334 -7.029617 7.665833
v 21.65915 -5.797073 7.46148
v 23.18118 -4.905263 6.719337
v 24.75357 -5.593497 6.443304
v 24.15413 -3.093338 5.852726
v 25.4125 -2.832615 5.417042
v 25.78732 -4.107721 5.70259
v 21.61744 -4.703752 7.14584
v 21.52291 -3.343897 6.72942
v -57.7104 -33.05067 -47.52134
v -58.09417 -31.76896 -47.20473
v -56.86904 -35.92683 -46.83199
v -57.22654 -34.69992 -47.35214
v -57.15533 -35.2642 -44.70551
v -56.50479 -37.22651 -44.81624
v -18.90932 55.76804 19.53014
v -62.28038 -9.48285 -41.47891
v -62.68849 -8.82329 -44.83432
v -62.93069 -7.638708 -44.71125
v -63.09184 -6.59944 -43.83499
v -61.91984 -10.02177 -38.77689
v -61.69182 -11.31151 -38.8019
v -61.67965 -11.92284 -39.87872
v -61.40633 -11.37469 -36.30587
v 20.96276 36.8751 17.05997
v 34.17291 -2.350731 3.012017
v -30.55176 70.86086 12.79582
v 19.81499 -71.62967 -21.68197
v -14.10612 -17.52334 17.29317
v -13.36382 -17.3828 17.93544
v -64.48947 7.796944 -34.16526
v -64.75645 9.89485 -34.71843
v -64.39993 9.651591 -33.09715
v -64.94763 12.05073 -35.17306
v -64.88676 11.12305 -35.03798
v -64.18459 11.24541 -31.91921
v -64.09925 12.53585 -31.49327
v -64.63611 12.65116 -33.64994
v -11.67586 -75.90907 -7.289531
v -63.06355 22.50393 -28.72445
v -63.33073 21.24529 -29.40787
v -63.64585 23.59301 -30.80209
v -63.58071 21.94417 -30.2752
v -62.98127 23.68044 -28.59911
v -63.52087 19.3843 -29.74614
v -63.8562 20.68751 -30.98465
v -63.29421 24.35501 -29.76596
v -49.15188 31.57572 2.319573
v -48.64309 31.9269 2.871379
v -49.00109 32.16934 2.509573
v -3.34902 -6.259211 28.18913
v -2.717256 -6.979893 28.71086
v -7.964556 -40.14623 11.0639
v -8.313629 -40.26145 10.91038
v -8.783491 -40.54946 10.8025
v -9.072193 -40.13123 10.72711
v -9.74836 -40.48282 10.53553
v -10.06974 -40.12801 10.48216
v 4.817815 47.88264 21.38886
v 3.536451 48.3685 21.53441
v 2.009353 48.21268 21.65621
v 5.230715 49.0499 21.35912
v -0.425561 49.02019 21.80717
v -0.8211621 45.79884 21.7123
v -1.316059 47.20506 21.78528
v -2.069551 49.49268 21.8219
v -2.959055 47.88003 21.77617
v -3.154986 45.40404 21.67774
v -4.088223 47.47389 21.72976
v -18.99084 -39.56158 7.300984
v -21.20446 -39.17268 6.607178
v -20.28629 -39.59545 6.55709
v -21.05914 -40.12918 5.147239
v -61.41993 -15.15799 -43.68835
v 0.3474012 -44.13896 12.22719
v -0.4597055 -45.01296 12.39183
v 1.558156 -27.9919 16.56768
v 13.86168 33.63538 17.92777
v -63.26011 -6.185392 -45.02515
v -63.1931 -6.856417 -46.15947
v -63.33552 -6.052505 -45.82311
v -63.45528 -5.456812 -45.57317
v 17.77695 -2.865006 8.041763
v -33.88551 37.44831 13.74405
v -34.30812 36.81285 13.56195
v -34.97391 36.72538 13.30485
v 58.67787 36.0678 -27.48315
v 61.21423 4.997515 -40.36968
v 61.3969 4.431116 -42.57372
v -61.84902 42.4349 -25.12519
v -61.81131 43.26905 -24.78307
v -61.70298 43.56302 -24.43036
v -61.53658 43.46893 -23.96299
v -64.20351 24.60951 -32.83926
v 57.50223 40.72929 -23.48581
v 57.59962 40.93695 -23.65453
v 57.74028 40.0188 -24.26551
v -12.19109 -6.243554 18.8365
v 17.86292 -21.78354 8.46539
v 18.05216 -0.8257084 7.210638
v 17.01194 -0.9002156 7.738119
v 40.88625 13.461 -3.006806
v 40.63148 15.44036 -3.217788
v 41.20849 15.49849 -3.625178
v 39.90324 12.39116 -1.737693
v 40.02731 13.81832 -2.316176
v 40.20708 15.0116 -2.821788
v 40.3768 15.85841 -2.986139
v 40.73945 15.94585 -3.228838
v 40.27587 16.40441 -2.753804
v 40.56168 16.78107 -2.672288
v 41.0556 16.65519 -3.066449
v 40.30609 17.61709 -1.933304
v 40.18011 17.12328 -2.146029
v 40.05856 18.13166 -1.411285
v 40.23559 18.60321 -1.159964
v 40.85506 18.41268 -1.743765
v 39.52971 18.18016 -0.9976069
v 39.89071 19.36017 -0.3016697
v 44.11123 33.76194 3.913797
v 42.80111 32.68706 5.391417
v 54.16706 53.69065 -14.98925
v 54.28563 52.00424 -14.94953
v 54.99466 51.2058 -16.36292
v 54.85167 52.47448 -16.27874
v 54.86417 53.46541 -16.39889
v -31.73571 -31.9811 5.301267
v -42.27761 73.53434 2.264894
v -41.14665 72.84047 3.806949
v -20.13545 10.9694 4.859448
v -18.60491 12.05189 4.886951
v -12.34056 -42.06793 9.603372
v 8.571981 30.6846 17.76919
v 9.49883 31.10303 17.71549
v 9.823216 31.97756 18.05077
v 8.597298 31.33826 18.0748
v 7.945104 30.57439 17.87726
v 7.488514 31.64734 18.43325
v 6.978289 30.55641 18.08646
v 9.081111 32.22928 18.33244
v 7.240454 29.38681 17.47386
v 6.126414 29.2142 17.68096
v 5.685642 30.73899 18.43282
v 6.352181 31.1405 18.46327
v 6.580764 28.39558 17.14817
v 5.200638 28.5157 17.63177
v 5.307245 27.37531 17.07708
v 5.519421 30.0376 18.19324
v 3.881019 27.5147 17.55213
v 3.2684 31.19374 19.02873
v 3.540875 29.40121 18.34426
v 4.636132 30.09717 18.39498
v 5.342035 31.34702 18.73215
v 4.857527 32.66023 19.26873
v 6.276184 31.88622 18.77811
v 5.654328 32.32745 19.04037
v 6.884852 31.99839 18.69374
v 1.282227 31.04431 19.24224
v 6.749475 27.45221 16.57722
v 6.220095 26.77309 16.41213
v 5.924531 27.2822 16.80295
v 7.169897 26.79599 16.04056
v 7.842646 27.15671 15.95928
v -4.606175 30.94287 19.22796
v -29.54728 -30.57623 6.491653
v 34.02866 -61.56274 -25.16012
v 35.24821 -60.21555 -24.71554
v 60.37975 8.657821 -33.58206
v 60.85917 10.26139 -35.50204
v 60.81487 8.929967 -35.66181
v 61.19403 10.65448 -37.02775
v 60.78621 7.899311 -35.92986
v 61.35051 10.43895 -37.8665
v 60.85648 11.54382 -35.15718
v 61.06858 11.16242 -36.27594
v 25.92809 -1.376245 4.866549
v 58.99164 -6.153631 -40.9948
v 58.64274 -7.575618 -40.97836
v 9.969143 -39.00289 10.74997
v 10.70796 -39.30113 9.977386
v 8.973582 -39.69701 9.904506
v -22.9139 -41.56806 2.300679
v -32.02629 -2.679297 5.123426
v -32.53812 -4.223372 5.422267
v 57.464 -10.91091 -36.98024
v 57.13502 -11.98429 -36.14477
v 56.80695 -12.7524 -34.74981
v 56.5154 -14.33598 -34.83527
v 56.54224 -13.33741 -33.56282
v 56.91111 -13.36088 -36.78811
v 57.2557 -12.45489 -38.07782
v 56.84535 -14.48047 -38.29376
v 57.75084 -9.881064 -37.54905
v 56.48278 -15.48062 -36.61472
v 56.11169 -16.19111 -34.64582
v 56.16827 -15.16967 -33.35998
v 56.0546 -17.12274 -35.57111
v 56.13818 -14.2393 -31.48144
v 55.86131 -15.97662 -31.94155
v 57.01327 -14.00859 -38.95013
v 57.04939 -14.45702 -40.30688
v 56.82957 -15.56058 -40.29725
v 56.61565 -15.87491 -38.59859
v 57.30593 -13.22039 -40.2602
v 56.25594 -17.74626 -38.42313
v 56.23661 -17.22219 -37.39143
v -38.34809 36.69908 11.34417
v -37.89372 36.33782 11.61324
v -38.55415 35.66301 11.35031
v -39.67838 35.83337 10.6399
v 57.55459 -11.65711 -39.25362
v 57.58463 -10.95465 -38.20118
v 57.86842 -10.31058 -39.39184
v 57.83004 -10.99896 -40.39205
v 57.50319 -12.4147 -40.43854
v 57.79319 -11.74781 -41.7225
v 60.45536 7.470709 -34.38322
v 61.10882 8.657506 -37.39774
v 60.9415 7.571153 -36.8801
v 60.86849 6.533673 -37.06494
v 55.1961 -17.53475 -29.16648
v 55.42608 -17.85368 -31.50324
v 55.0101 -19.17618 -30.18477
v 55.63617 -15.98221 -30.15288
v 54.99146 -19.85984 -30.97155
v 55.73407 -17.37205 -33.30584
v 55.53405 -18.69904 -33.6393
v 55.24047 -19.84946 -32.88398
v -36.13961 31.81873 11.53488
v 3.655048 -29.15841 16.14832
v 2.136536 -30.47058 16.59669
v -0.2931215 -30.11597 16.46597
v 0.8895203 -31.35269 16.74721
v 2.256435 -34.07925 16.83524
v 7.486184 48.19055 21.01369
v 7.956726 47.12795 20.9193
v 6.900121 48.63527 21.11447
v 12.36843 -9.362651 12.22821
v 11.94635 -9.968317 13.37077
v 11.52519 -8.59346 13.3803
v 11.38983 -9.783668 14.58459
v 12.11961 -11.14849 14.08431
v 61.4031 9.669382 -38.43578
v -10.55685 -77.04323 -12.93586
v -9.92212 -77.07577 -10.89774
v -47.96825 32.56955 3.627202
v -48.28172 32.368 3.280968
v 34.09798 64.67473 9.173112
v 32.75499 63.26511 10.48305
v 32.68514 65.87447 10.00676
v 33.96956 65.9052 8.984504
v -18.55395 7.205514 5.793409
v 22.17604 37.46785 16.79732
v -22.86363 -41.04116 2.755914
v -23.5284 -41.29324 2.606485
v 14.62325 -42.21891 4.429961
v 15.98514 -41.2423 3.403313
v 16.30571 -42.3872 3.200558
v -63.23343 33.38379 -30.31655
v -63.02712 35.1899 -29.59018
v -62.6818 35.65392 -28.66546
v 23.66399 60.56828 16.20786
v 61.33325 8.720092 -38.59415
v 61.56774 8.453105 -39.71394
v 61.34748 7.015909 -39.58221
v 61.21993 7.390786 -38.58377
v 61.54121 6.524475 -40.99271
v 61.6767 8.082166 -40.63889
v 61.85382 9.719508 -41.06067
v 61.80011 7.771849 -42.12438
v 61.96516 8.973809 -42.47775
v 27.4848 -2.913237 4.866138
v 17.80696 -38.91702 6.389169
v 18.59285 -38.76958 6.102304
v 18.00045 -39.71596 5.332523
v -49.80234 33.66062 1.186934
v 17.88037 -72.6918 -20.71022
v 18.37693 -72.30125 -19.12368
v 17.46133 -72.69184 -17.49236
v -58.50977 -26.89646 -33.19804
v -16.53122 26.5792 13.18876
v -17.33788 25.83297 12.1314
v 21.36341 2.972296 4.996696
v 21.46423 4.810452 4.824543
v 22.21889 6.705296 4.681692
v 22.77137 7.569625 4.673057
v 24.23329 7.484636 4.59921
v 22.94995 9.013915 4.738701
v 16.78727 11.17315 4.623201
v 17.1746 10.38783 4.681677
v 17.2664 8.429311 4.77866
v 16.2049 8.011007 4.930048
v -56.98716 -34.63201 -50.28128
v -57.16069 -33.58286 -51.92062
v -38.69812 73.80599 5.663038
v -35.71792 74.77749 7.711331
v -36.92227 74.56445 6.880006
v -40.11271 73.70763 4.426985
v -60.5121 -15.1454 -34.18987
v -60.76155 -13.5651 -33.97396
v 17.77489 27.52693 12.27436
v 17.42913 26.49948 11.47498
v 18.1596 26.44538 11.23411
v 19.42391 27.09316 11.51534
v 18.79873 27.92518 12.38737
v 20.24684 25.79907 10.4323
v 21.13238 26.79859 10.96705
v 20.85145 27.41957 11.51707
v 22.66882 27.96915 11.58218
v 22.95894 27.2058 10.97541
v 21.83534 25.79405 10.19246
v 22.63169 26.07885 10.25878
v 23.73353 26.29006 10.20548
v 23.6882 25.55116 9.922027
v 24.02391 25.20382 9.669048
v 23.07466 25.04585 9.717974
v 22.00868 25.04943 9.698403
v 22.14191 24.78032 9.494656
v 21.32584 24.74244 9.59716
v 19.36643 28.50437 12.779
v 17.90811 29.01217 13.66936
v -9.553555 -42.16378 10.96672
v 29.34199 60.19733 13.20416
v 38.7667 -57.8752 -41.05491
v -58.59926 -29.89807 -47.38062
v -58.81396 -29.19553 -45.70228
v -58.25638 -30.84789 -48.56619
v -58.67823 -28.86531 -49.64937
v -59.17187 -27.25492 -48.15142
v -58.93483 -27.51379 -51.17143
v -57.94765 -32.05699 -48.45684
v -58.15701 -30.87603 -49.98502
v -4.491166 -5.02438 27.08368
v 49.96162 -41.77733 -35.01663
v 49.41106 -42.93442 -34.69197
v -56.72314 -36.62651 -43.93124
v -57.3722 -34.6085 -43.92947
v -56.15382 -38.11866 -45.89947
v 9.265765 60.74863 20.36445
v 8.75162 62.01359 20.29438
v 10.18631 60.58283 20.19216
v 9.91574 61.88839 20.08418
v -64.53092 2.667506 -38.8112
v -64.34192 3.088698 -36.8703
v 0.9935122 12.42238 17.23772
v -61.05877 -13.19561 -35.96275
v -59.48729 -25.33804 -50.95535
v 19.3161 -3.885662 7.713377
v 20.05092 -5.696373 7.944894
v 19.73191 -1.725689 6.854064
v 13.78832 54.72951 19.69525
v 14.379 55.33624 19.52321
v 15.35225 55.35497 19.24515
v 14.65022 55.79014 19.43084
v 15.66609 54.7477 19.17613
v 23.6363 59.84235 16.26614
v -47.40984 33.10456 4.232925
v -46.83301 32.78556 4.88413
v -46.5676 32.36927 5.094144
v 3.338692 -17.69915 15.88102
v 3.44482 -17.46084 15.39452
v 52.23309 58.65102 -12.18665
v -50.80634 31.4421 -0.1722566
v -50.28708 31.4685 0.6207225
v -50.07689 31.18914 0.8979121
v 16.52343 -73.28648 -21.02685
v 15.91356 -73.63239 -18.72917
v 54.63555 50.72792 -15.56505
v 54.97843 49.39627 -16.27463
v 55.30227 48.98991 -16.91856
v 55.46306 48.34979 -17.15602
v 60.86092 25.36047 -35.36519
v 60.77554 26.08629 -35.01899
v 60.53032 26.76609 -34.2029
v 60.9453 23.76721 -35.60009
v -61.04593 -12.21904 -34.40097
v -57.52433 -33.31799 -49.10183
v -61.76128 40.57508 -25.31433
v -21.50725 69.70509 16.97917
v -62.08265 40.67097 -25.99656
v 61.12715 2.522621 -42.81823
v 60.81821 0.9049195 -43.06469
v 0.8382201 5.483491 20.41959
v -65.12698 8.913523 -37.22909
v -64.96924 8.212841 -36.72281
v -64.56293 6.332255 -35.38934
v -64.83734 7.081942 -36.56285
v -64.98747 7.354292 -37.41632
v -64.81126 5.816494 -37.30721
v -64.64487 4.725569 -37.16299
v -64.8429 4.711098 -38.44492
v -64.83312 3.919611 -39.3969
v -64.50327 3.376137 -37.64555
v -65.05032 5.531989 -39.02637
v -64.96776 5.559094 -38.44977
v -65.08681 6.203305 -38.61034
v -64.27006 1.313355 -38.53576
v -64.61421 2.527295 -39.86515
v -64.50283 1.713111 -40.25664
v -64.78451 3.07315 -40.46938
v -65.07131 5.035528 -39.89391
v -64.99161 4.095623 -40.68348
v -64.92324 3.074221 -41.5085
v -64.02592 -0.05309448 -38.68657
v -64.21287 -0.01650914 -40.48305
v -64.32544 -0.3159021 -42.54358
v -64.00957 -1.074634 -40.93593
v -64.79258 2.18259 -42.07154
v -64.69283 1.375598 -42.84742
v -64.84212 2.080129 -42.8673
v -65.11372 2.984511 -44.28203
v -64.84567 1.569083 -43.87922
v -65.12895 3.261314 -43.52427
v -65.36326 4.374285 -43.72505
v -65.10519 3.814098 -42.03192
v -64.87743 1.152902 -45.50713
v -64.86623 0.8502122 -46.57773
v -64.46773 -0.542503 -45.16865
v -65.11696 1.964412 -46.63907
v -65.26431 3.047711 -46.03546
v -64.30863 -0.8426877 -43.94297
v -65.34555 3.616543 -45.73453
v -64.57453 -0.4395677 -46.72953
v -64.12434 -2.390275 -45.70809
v -64.07107 -2.190038 -44.40512
v -64.32032 -1.800082 -46.89992
v -64.01785 -3.378653 -47.62738
v -64.58723 -0.9331522 -47.9689
v -61.20115 -16.34315 -43.34129
v -61.00969 -17.78938 -44.53196
v -60.49681 -20.81605 -44.37009
v -60.75721 -19.59962 -46.15842
v 18.33972 -1.84246 7.45022
v 19.78551 55.90221 17.8806
v 20.08739 55.23301 17.76641
v -24.08764 6.257504 5.061439
v -22.66316 4.689886 5.454731
v -22.10843 6.399051 5.197804
v -23.65017 4.012126 5.405822
v -63.52699 24.87297 -30.60524
v -63.16141 26.07722 -29.63279
v 15.28136 12.35105 4.617432
v 59.34969 35.18668 -29.55777
v 59.57457 35.75837 -29.99704
v 59.28659 35.77462 -29.18609
v 3.634142 55.70363 21.43553
v 4.217369 57.39082 21.27432
v 20.45753 -71.25477 -22.56177
v 21.25247 -70.85136 -23.77041
v 19.19253 -71.92436 -22.97723
v 17.73768 -72.67139 -22.56691
v 19.80876 -71.57082 -24.52792
v 18.52808 -72.23391 -23.49444
v 16.42718 -73.23258 -22.19288
v 17.91949 -72.52042 -23.3373
v -60.85977 -14.07707 -35.57124
v 35.09882 -61.72743 -32.50813
v 1.297919 -43.18217 12.02302
v -6.015159 -17.90484 20.75948
v 13.41218 -16.95927 10.95033
v 14.60852 -16.20763 9.5206
v 14.12388 -16.1431 9.917056
v -32.73534 72.53082 10.86701
v -30.88137 73.88459 11.40376
v -30.56165 72.39617 12.20168
v -31.50774 71.22268 12.13183
v -7.098007 41.64184 21.15839
v 23.3082 -69.4977 -22.77129
v -2.916595 10.34153 18.62459
v -2.196085 9.19609 19.24243
v -6.013286 -1.74148 23.85596
v -25.91206 -36.39165 6.453676
v 21.21243 -1.394085 6.196283
v 22.91159 -0.5102344 5.410357
v 48.18334 -45.2541 -33.68575
v 47.5576 -46.8447 -36.12266
v 22.04405 -19.75755 8.144142
v -26.73281 74.56927 13.18013
v -25.53973 73.96865 13.93581
v 21.12651 35.83032 16.92648
v 20.31864 36.02907 17.18812
v 20.82538 35.11151 16.92895
v 19.84071 35.49631 17.22445
v 20.23664 34.62373 16.96489
v -50.08298 68.52875 -5.279637
v -50.70958 66.86906 -5.627743
v -50.79494 65.64062 -5.404739
v 58.06589 -9.169252 -38.95033
v 29.70204 25.81549 9.169374
v 28.81261 25.03978 9.122492
v 28.37216 25.8578 9.667771
v -26.18333 -37.71817 5.694166
v -26.41946 -38.84988 4.857316
v -27.82117 -37.94814 4.941435
v 3.315539 -75.55572 -4.293221
v 41.42266 12.02752 -3.089029
v -34.87812 72.19836 9.532071
v -33.88816 73.38017 9.761023
v -35.30727 73.0097 8.848813
v 13.57431 -74.15726 -11.26996
v 40.0223 -56.46547 -42.62791
v -59.82983 -24.33243 -48.13288
v -60.0383 -23.26827 -48.37981
v -60.10393 -22.97786 -47.66124
v -60.146 -22.82884 -46.19501
v -60.24352 -22.3371 -48.99368
v -60.33799 -21.96021 -47.67768
v -60.47337 -21.19854 -46.10979
v -60.55017 -20.86719 -48.132
v -59.9901 -23.44133 -49.58947
v -60.14718 -22.61401 -50.47948
v -60.4865 -21.05639 -50.50122
v -60.5834 -20.43679 -52.32156
v -60.74531 -19.87897 -49.51805
v -60.40538 -21.14016 -52.21028
v -60.7882 -19.70013 -51.31797
v -28.88723 -36.71018 5.025217
v 55.18989 47.33162 -16.64269
v 55.95086 46.0084 -18.41199
v 56.11855 46.80294 -18.76411
v -56.85243 54.30676 -12.97359
v -56.9345 58.11423 -13.81367
v -57.51781 56.15382 -14.69861
v -57.38772 56.99158 -14.50888
v -58.0123 55.68081 -15.68049
v -58.17526 54.55793 -15.66381
v -58.43713 53.6045 -16.09189
v 22.98648 48.27235 16.5406
v 22.52162 47.81652 16.74706
v 9.124858 63.14466 20.07311
v 10.4691 62.29295 19.92643
v 11.67052 61.4961 19.81174
v 11.30105 62.16427 19.79819
v 36.35183 -1.829498 2.180642
v 35.99788 69.26053 6.162571
v 37.4071 68.09365 5.24699
v 36.95055 69.0782 5.320635
v 36.19059 70.24772 5.572646
v 37.12355 70.44352 4.593868
v -27.51157 67.16015 15.48003
v -1.410757 8.3008 19.6844
v 24.40178 61.14026 15.84608
v 25.12594 62.6304 15.30193
v 61.2911 11.9447 -36.98797
v 61.58807 11.89925 -38.55614
v -42.50674 16.42874 -1.188763
v -60.08569 -22.53333 -51.98629
v -59.81771 -23.86863 -51.44777
v -60.17761 -21.94141 -53.0148
v -59.76823 -23.47669 -53.51115
v -59.42785 -25.07095 -52.98706
v -59.27669 -25.41985 -53.71568
v -58.90532 -27.05696 -52.99437
v -59.58841 -25.23088 -49.28831
v 18.26384 64.23924 17.7639
v 19.60216 66.89308 16.80825
v 20.33279 65.99981 16.76587
v -0.138922 7.417809 19.88091
v 26.30936 -67.89574 -28.66607
v -1.902534 -40.32813 12.11852
v 21.15366 -21.07228 8.089553
v 18.68306 60.51876 18.11041
v 18.85089 61.78297 17.93376
v 17.84961 62.42022 18.13901
v 18.11423 62.03997 18.11509
v 16.68174 59.69777 18.76668
v 17.46468 61.03298 18.44155
v 16.14302 61.75422 18.73535
v 15.60353 57.87516 19.14929
v 15.02645 59.38829 19.22392
v 15.39312 60.83593 19.03108
v 16.41824 56.68409 18.94789
v 15.64179 56.67483 19.15982
v 14.99118 63.10556 18.87176
v 16.82417 62.25546 18.47664
v 17.08003 61.81855 18.46872
v 17.53904 62.07796 18.28695
v 16.20544 62.52799 18.61004
v 16.99486 63.50363 18.24944
v 16.03046 63.43309 18.54334
v 52.65168 -33.02863 -33.15857
v 52.83975 -31.77754 -32.19207
v 52.42778 -32.95538 -31.64307
v 52.96455 -32.25906 -33.96182
v 53.22315 -31.03347 -33.57454
v 52.63465 -31.56041 -30.64588
v 53.14738 -30.51832 -32.24819
v 52.91216 -30.51166 -30.89605
v 53.37703 -31.43036 -35.69462
v 53.28835 -32.13891 -36.49361
v 52.94931 -33.61203 -37.00004
v 53.60464 -30.20032 -35.24372
v 53.89528 -30.13536 -37.55859
v 53.13111 -33.33811 -38.33259
v 52.83461 -34.43725 -38.28965
v 52.55114 -35.2458 -37.68887
v 52.6315 -35.41594 -39.60813
v 52.2635 -36.48946 -39.29688
v 52.17348 -36.47434 -37.84393
v 7.11789 -1.970727 18.23084
v 7.181768 -3.608881 19.39646
v 8.309024 -4.174603 17.37726
v 8.225788 -2.602939 16.71267
v 8.318397 -5.543034 18.22457
v 7.890425 -5.208626 19.05568
v 7.523987 -4.861917 19.72748
v 9.044682 -4.136661 16.03237
v 8.823189 -5.667362 17.14859
v 9.088527 -6.406583 17.01176
v 9.200447 -5.385464 16.22823
v 8.411488 -6.196464 18.47622
v 7.71615 -5.375509 19.66022
v 7.802039 -5.879467 19.89039
v 60.5708 18.23101 -33.6702
v 13.83024 -16.60182 10.21902
v 13.80895 -15.54027 10.54803
v 26.82178 35.54471 15.02537
v 27.11269 34.97296 14.84221
v 24.59505 36.45671 15.82717
v 25.16594 35.57222 15.51464
v 24.27517 35.99597 15.83761
v -22.06046 -72.71909 -21.01012
v -20.48413 -73.51546 -20.15098
v -20.04744 -73.75947 -19.54697
v -19.45929 -74.02695 -19.49533
v 17.81586 62.79763 18.09903
v 16.18923 64.7013 18.29692
v 17.3891 65.54863 17.79884
v 12.79765 -13.29788 14.0745
v 12.33263 -12.51174 15.15583
v -65.28738 10.1251 -37.6927
v -65.12076 11.31712 -36.33766
v 36.91857 -59.89891 -38.52652
v 36.00598 -60.58055 -38.76323
v 34.5301 -61.88482 -37.53339
v 35.16331 -61.56651 -36.41031
v 34.78488 -61.47258 -38.98583
v 34.211 -61.98155 -38.37995
v 0.3433892 11.95646 17.69201
v 16.24346 -73.34068 -16.99297
v 15.15826 -73.98363 -17.95924
v 53.64376 -26.92968 -30.6962
v -18.87007 -40.82414 4.000075
v -19.27864 -40.925 3.657006
v -18.48042 -40.95344 4.378902
v -18.08689 -40.78682 4.798585
v -17.40635 -41.14315 5.439872
v -17.29321 -40.79583 5.540975
v -6.164128 31.51127 19.23251
v -7.306896 30.68278 18.78113
v -5.869912 29.01056 18.44042
v 60.18716 32.66647 -32.50333
v 60.31628 32.69577 -32.79691
v -35.67233 12.34581 3.365803
v -34.72757 13.22594 3.44613
v -35.15019 11.87944 3.661564
v -34.89261 11.48396 3.809026
v -34.55587 11.01393 3.91149
v 20.29434 29.04742 13.03685
v 21.21 28.70172 12.49645
v 21.69115 29.28247 12.8619
v 20.54508 29.63154 13.51109
v 31.81663 22.57457 6.77566
v 32.43382 22.05009 5.955224
v 44.06643 6.806636 -4.372908
v -65.31071 12.43626 -37.04076
v -65.50432 11.02474 -38.46072
v -65.24733 8.245865 -38.27059
v -65.51431 9.528703 -39.16972
v -65.66886 12.036 -38.87692
v -65.86034 10.79336 -40.73483
v 47.16744 -46.29727 -30.64405
v -34.08872 24.59615 8.248038
v -35.16008 24.08908 7.436922
v -34.48652 23.8513 7.542591
v -32.69218 23.89982 7.8667
v -33.80691 23.24538 7.297978
v -33.36951 23.66714 7.564325
v -34.70274 23.6153 7.283145
v -4.874845 46.25173 21.63836
v 60.63678 4.6426 -37.07701
v 60.42546 4.222155 -36.20329
v -62.36144 25.83804 -27.09663
v -62.34131 24.44178 -26.86621
v -20.89443 7.834363 5.124389
v -58.3083 55.05847 -16.09125
v 7.807254 -20.18732 14.54887
v 8.633936 -20.03951 14.69861
v 7.772995 -19.81727 14.8419
v 6.438733 -19.18682 15.06588
v 5.888916 -18.81503 15.19829
v 6.522591 -18.76198 15.33688
v 7.389306 -19.18527 15.24739
v 8.708461 -19.60658 15.20511
v 9.494514 -19.66759 15.1378
v 9.779532 -18.98087 16.28231
v 8.95962 -19.14183 15.90592
v 10.22709 -19.48344 15.2858
v 10.08595 -20.00959 14.25659
v 15.14672 64.82527 18.5515
v 15.50214 65.49546 18.34677
v 16.2496 65.8533 18.05198
v 48.95812 -44.09655 -35.32253
v -1.814068 17.51805 16.62206
v -20.23421 69.02311 17.54428
v -20.33461 70.87218 16.93801
v -18.3752 70.61861 17.45281
v -18.40606 72.13979 16.94281
v -16.60962 69.99584 18.04973
v -17.54229 71.55111 17.36621
v -18.79447 68.74751 17.96022
v -20.05006 72.29638 16.49701
v -18.10982 73.39865 16.60383
v -16.26113 73.04803 17.08758
v -19.91693 74.22279 15.74221
v -17.95763 75.16213 15.8359
v -19.36568 75.52937 15.3113
v -16.60146 74.981 16.26624
v -55.05281 58.74889 -10.40835
v 18.10343 66.87898 17.2707
v -65.19563 7.087116 -38.66822
v 36.71575 9.074901 1.02848
v 37.13773 8.860366 0.7789687
v 19.98059 -71.48063 -23.97271
v 20.92849 -70.9905 -24.84383
v 38.72042 -0.9657166 0.9854722
v -37.27635 36.32146 12.02853
v -36.85945 36.51763 12.24039
v -18.20453 -40.09702 6.622124
v -19.23116 -40.18198 5.995905
v -20.47065 -40.42889 4.417251
v -1.584495 -41.45116 12.0006
v -3.242106 -40.9231 11.67515
v -2.064419 -42.60837 12.10316
v -65.49361 4.476861 -45.0094
v -65.49418 5.000181 -43.8758
v -65.35226 4.84994 -42.75792
v -65.68921 5.186089 -45.10155
v -65.77185 5.799515 -45.03554
v -65.77232 6.215478 -44.00043
v -65.66691 6.119861 -43.20811
v -65.52633 4.335938 -45.71402
v -65.72649 5.221512 -45.46764
v -65.92683 6.834291 -44.9836
v 45.56885 -50.22844 -40.78816
v 45.62991 -50.19157 -38.19149
v 44.71984 -51.43192 -39.84917
v 46.55976 -48.78425 -40.31925
v 45.81709 -49.55465 -43.84341
v 47.18274 -47.65693 -42.47408
v 46.90438 -47.91609 -43.99884
v 46.38641 -48.50894 -45.40682
v 46.95589 -47.99714 -36.68203
v 47.51107 -47.2261 -39.34219
v 47.7961 -46.68274 -42.18855
v 48.26748 -45.94986 -40.02068
v 48.26768 -45.86596 -38.66128
v 48.13635 -45.85368 -36.23749
v 48.76023 -44.78576 -37.30356
v 48.8942 -44.71245 -39.51255
v 49.5661 -43.11033 -37.17543
v 49.5396 -43.31347 -38.28254
v 48.93827 -44.6687 -41.04941
v 49.39811 -43.73983 -40.17731
v 47.55737 -46.96597 -36.91465
v 47.50348 -46.75277 -45.51514
v 50.12941 -42.02597 -38.15553
v 50.34274 -41.65996 -39.20204
v 49.65476 -43.18985 -41.85589
v 50.15451 -41.7221 -36.78543
v 50.67453 -40.27613 -36.04401
v -1.546057 -16.65001 28.25027
v -1.608888 -17.36551 27.58581
v -0.1711628 -16.21361 28.3841
v 0.7822245 -16.29626 28.01877
v 2.611006 -16.62014 26.72234
v 2.764531 -17.62505 24.77482
v 2.050397 -15.64886 27.9856
v 4.570322 -15.62019 26.05211
v 3.387587 -15.42902 27.27905
v 4.369224 -17.09219 23.6362
v 5.301304 -15.07504 25.81956
v 5.919755 -16.2494 23.45776
v 5.500807 -16.77433 22.96185
v 7.132556 -12.44156 25.14344
v 5.781426 -13.59021 26.26012
v 6.656838 -14.43702 24.87167
v 8.006515 -14.91487 23.1192
v 6.946928 -16.19861 22.6301
v 3.317129 -13.85907 28.20197
v 4.762401 -12.3107 27.4997
v 3.179718 -11.82099 28.66445
v 5.039015 -17.24615 21.32082
v 7.34539 -16.61654 21.61503
v 5.382077 -17.04276 22.16854
v 3.824217 -17.48757 23.08274
v 4.351768 -17.34187 22.25776
v 2.311441 -18.17197 23.21671
v 8.855752 -15.52608 21.90876
v 7.917516 -16.75424 20.80272
v 9.368833 -14.89857 21.80164
v 9.51368 -15.54469 21.21303
v 9.072423 -16.60541 20.36806
v 6.087474 -17.31338 19.87795
v 7.296896 -17.39429 19.22654
v 7.208711 -17.06298 20.36912
v 5.665938 -17.29704 20.29899
v 2.074861 -14.18206 28.77871
v 3.902127 -10.30872 28.16422
v 4.582881 -10.89188 27.76814
v 5.229382 -9.728901 27.01786
v 3.868324 -8.465941 27.60559
v 5.39994 -11.66232 27.03247
v 4.772272 -7.54337 26.43217
v 6.15412 -7.991642 25.19883
v 6.184229 -9.106416 25.80368
v 6.798149 -7.733212 24.02031
v 6.899427 -9.322142 24.93474
v 2.00101 -9.923325 29.07372
v 1.068848 -9.235027 29.24866
v 2.466364 -7.267027 27.839
v 5.969527 -11.06998 26.51428
v 6.897933 -10.18353 25.3175
v 0.3297673 -6.006017 27.8621
v 0.7575067 -8.290406 29.0205
v 3.758498 -6.020235 26.2346
v 5.177683 -6.015568 24.89825
v 6.526083 -6.174749 23.1586
v -1.363799 -6.367992 28.36637
v 7.403601 -10.93308 24.81497
v 7.560236 -10.01694 24.20448
v 8.203746 -11.05787 23.51407
v 7.792651 -12.28042 24.31402
v 8.493102 -11.71831 23.19219
v 7.844712 -13.3219 24.1524
v 8.83225 -11.00745 22.222
v 9.046287 -12.293 22.43236
v 9.751664 -12.14613 21.15537
v 10.19586 -12.56636 20.61117
v 9.960982 -13.54161 21.36949
v 8.663265 -13.64275 23.09275
v 10.10175 -14.95673 20.79477
v 10.44785 -14.35113 20.69296
v 10.47753 -13.72276 20.58849
v 8.512939 -9.436279 21.74563
v 7.630028 -7.815763 22.36338
v 9.130642 -10.30746 21.03767
v 11.31508 -15.21283 19.35553
v 11.22106 -13.83395 19.38041
v 10.92269 -16.13683 19.28988
v 10.37655 -16.20359 19.95124
v 11.93 -14.69768 18.21838
v 12.38454 -15.20477 17.21824
v 11.84704 -15.71811 18.30275
v 11.64256 -13.21731 18.12446
v 11.02293 -12.27575 18.73634
v 11.11956 -11.8228 18.02123
v 12.00326 -12.86635 16.80709
v 12.25665 -14.12715 17.15504
v 12.28782 -15.77578 17.43897
v 12.89402 -15.92419 15.47133
v 12.33004 -17.02678 16.52321
v 11.44306 -16.94051 17.92206
v 11.89305 -17.55982 16.85157
v 12.81491 -14.56711 15.40163
v 12.54448 -17.89683 14.62993
v 13.03976 -15.00954 14.39626
v 13.18763 -16.03612 12.69065
v 12.85665 -17.53056 13.69055
v 12.10204 -17.97698 15.90861
v 11.47479 -18.13066 16.7406
v 11.0478 -17.93642 17.43023
v 10.82544 -17.05785 18.6267
v 9.728955 -17.00116 19.69
v 9.592649 -17.5337 18.95215
v 9.129249 -17.77829 18.15269
v 10.15328 -17.61578 18.55349
v 8.81063 -17.53867 18.564
v 8.372478 -17.39917 18.83855
v 10.66915 -17.83011 17.92099
v 12.51093 -13.85768 16.08987
v 10.9662 -10.79337 17.05668
v 11.75399 -11.35838 15.65603
v 10.77382 -13.16583 19.87134
v 10.19799 -11.63998 19.94671
v 0.3402823 -4.122784 26.53666
v 1.912554 -5.073165 26.6496
v 1.768865 -3.493926 25.53881
v -1.098928 -16.0092 28.66978
v 12.18176 -18.55206 14.40503
v 11.13609 -18.98518 15.63501
v 10.69965 -18.51062 16.77029
v 9.02945 -9.633166 20.56823
v 10.05546 -10.36687 18.84413
v 9.277371 -8.81623 18.75122
v 10.28119 -9.865763 17.56603
v 8.217609 -8.170155 21.2455
v 7.495892 -6.849601 21.74934
v 49.44671 -43.583 -42.80514
v 48.72785 -44.98124 -42.65929
v 48.28951 -45.7507 -43.12339
v -60.11263 -22.65615 -43.58854
v -60.10844 -22.78471 -44.03493
v -60.63783 -20.39897 -47.24865
v -16.46052 -39.25136 9.089693
v -15.26386 -39.68703 8.808809
v -16.85968 -39.57252 8.340272
v -18.12406 -39.33859 8.109168
v 59.1268 -6.256312 -42.7916
v 58.81718 -7.391327 -42.16586
v 59.53712 -4.814247 -43.39137
v 58.84596 -7.69612 -43.43993
v 59.3178 -6.037717 -44.14988
v 59.77664 -4.632158 -45.51077
v 59.04433 -7.44958 -44.90178
v 59.5108 -4.521997 -42.35807
v 59.7212 -3.944066 -43.07784
v 59.99908 -3.721345 -45.72943
v -61.65429 -14.78642 -46.41882
v -61.30293 -16.59315 -46.26982
v -61.83485 -14.02039 -47.01606
v -61.8744 -13.60782 -45.93269
v -60.80458 -19.50975 -47.54764
v -12.02493 -40.13877 9.72755
v -11.18007 -40.15755 10.07861
v -11.3261 -40.33564 9.901758
v -58.01402 -27.5183 -30.6017
v 8.896121 -7.974406 18.84001
v 8.562279 -7.92399 19.86388
v 12.20873 -74.69761 -10.46312
v 20.57784 4.396332 4.931867
v 61.58461 16.31488 -37.86745
v -9.910606 -17.05578 20.42998
v -10.36413 -16.97191 20.01125
v -32.6896 -31.89782 4.877224
v 19.70708 -20.84647 8.227553
v -63.35814 -6.430546 -47.24384
v -63.47362 -5.802445 -46.84857
v -63.83532 -4.396792 -47.84911
v -63.608 -5.118456 -46.61896
v -63.81008 -3.990609 -46.10835
v -63.61116 -4.584559 -44.86153
v -15.52859 -75.70437 -15.81856
v -15.32658 -75.77861 -14.95058
v -16.61024 -75.28008 -16.64509
v 31.4875 66.42085 10.75236
v 30.97682 66.4851 11.10718
v 30.54411 67.00274 11.26756
v 30.91563 67.97289 10.7274
v 31.69243 67.55671 10.2955
v -64.19974 20.60999 -32.28959
v -64.1112 22.06706 -32.14411
v -62.07619 -13.37952 -49.44363
v -62.07326 -13.56801 -51.07204
v -62.04044 -13.63116 -50.13785
v -61.857 -14.50803 -50.67831
v -61.84792 -14.42656 -49.20553
v -61.73238 -15.03004 -49.25602
v -61.73772 -15.15983 -50.9509
v -61.39498 -16.73301 -49.16124
v -61.5049 -16.32065 -50.93443
v -61.07319 -18.33569 -50.23357
v -61.08459 -18.18812 -48.37579
v -61.11467 -17.73728 -47.23766
v -61.29006 -17.33925 -51.87392
v -61.92668 -13.7814 -48.00692
v -61.55374 -15.52926 -47.33582
v 12.17991 57.30947 19.98612
v 13.49061 57.88034 19.68434
v 13.41994 55.84909 19.7548
v 13.96694 57.34737 19.58537
v 14.86972 56.84056 19.35979
v 14.39368 56.06375 19.49774
v 13.67136 59.307 19.57255
v 14.11502 60.1218 19.40881
v 42.22668 32.02327 5.814532
v 41.60751 33.04365 6.461794
v 17.42261 31.02825 15.61279
v 17.59823 31.53516 15.94095
v 16.85209 31.83178 16.34995
v -13.09285 -40.85664 9.029629
v -13.93364 -40.42499 8.353603
v -12.80537 -40.4189 9.155345
v -13.81682 -40.09438 8.700467
v -63.91628 -2.230001 -42.44634
v -64.02254 -2.029072 -43.34905
v 34.52384 30.49304 10.20432
v -5.530347 34.29041 20.05043
v -6.673924 35.31354 20.18081
v 12.21119 -20.18372 10.50389
v -60.83713 46.33329 -21.64973
v -60.7051 46.94522 -21.26521
v -60.53163 47.29085 -20.83677
v -60.67057 47.7765 -21.09952
v -25.02252 36.48372 17.02143
v -24.66593 37.31117 17.19015
v -25.38601 36.28359 16.88631
v -25.85876 36.0603 16.66419
v -40.45625 36.14777 10.07284
v -64.18587 23.92432 -32.67626
v -64.49525 23.62448 -33.68414
v -64.49394 24.46572 -33.77743
v -64.67123 25.0336 -34.47424
v -64.92793 24.56427 -35.38449
v -64.79965 23.50156 -34.7638
v -64.48732 25.77244 -33.9469
v 17.31807 -41.48966 2.665082
v 17.93687 -41.45805 2.543544
v 56.37913 44.98306 -19.61647
v 34.43739 -62.14122 -36.09366
v 32.85957 -63.30665 -35.45369
v 33.48696 -62.64073 -37.31582
v 33.43452 -62.72565 -36.93374
v 6.165015 32.57095 19.0377
v 6.674629 32.44919 18.89536
v 47.73184 -45.6387 -31.92684
v 60.80175 21.8168 -34.86707
v 60.68916 23.96276 -34.59827
v 60.93992 20.34494 -35.30927
v 60.65591 19.42133 -34.14492
v 61.27296 21.09595 -36.81654
v 61.21547 19.58484 -36.34337
v 61.18913 22.58592 -36.564
v 61.24783 23.7536 -36.77971
v 61.39706 22.62009 -37.36177
v 29.11696 61.93342 13.1821
v 10.35439 -6.136725 14.42049
v 9.935081 -5.817798 15.00539
v 10.5378 -8.00839 14.95571
v 9.718469 -6.969903 15.95445
v 13.58094 -14.70939 11.02641
v 13.0704 -14.30859 13.60011
v 13.19452 -15.03257 12.79744
v 18.77601 0.3503507 6.474259
v 18.75043 -0.8170867 6.90835
v -12.21415 -76.67037 -13.44206
v -18.05006 -40.54951 5.262419
v -19.20445 -40.66055 4.136731
v -17.54727 -40.44921 5.734586
v -17.59859 -40.62669 5.397712
v -18.74364 -40.71994 4.256676
v 19.92458 -0.4358765 6.320613
v 19.86395 0.8591579 5.89893
v 21.28433 0.5197916 5.562945
v 3.675783 -17.77794 15.41963
v 15.38932 63.97729 18.63317
v 24.74233 8.399945 4.65069
v 26.32119 9.051691 4.573552
v 44.70864 30.77778 3.163101
v 3.974742 -18.44981 15.62979
v 7.796058 32.27342 18.60132
v 7.389029 33.01859 18.92679
v 59.71342 35.21912 -30.52901
v 60.02211 34.58321 -31.49948
v 60.12823 33.8706 -32.07318
v 33.04285 67.25776 9.338932
v 33.79458 67.48682 8.666133
v -7.257222 -76.07949 -5.217435
v -7.805151 -76.61102 -6.872485
v -5.407059 -77.02546 -7.281198
v -8.300395 -76.82456 -7.896844
v -4.925334 -77.26501 -8.085078
v -3.060216 -77.38842 -8.35282
v -6.968767 -77.35506 -9.562653
v -4.812426 -77.54173 -9.595523
v -54.75821 61.36941 -10.55048
v -55.11355 62.28816 -11.32164
v -55.44233 60.7662 -11.59915
v -55.12236 59.94229 -10.84465
v -55.50303 58.74895 -11.23708
v -56.11819 60.05334 -12.75282
v -56.27251 58.86642 -12.69265
v -8.865995 -77.09391 -9.594618
v 58.44576 -7.625 -39.02443
v 58.22836 -8.393373 -38.70252
v 58.15768 -8.131738 -37.54659
v 58.28761 -8.805198 -40.28675
v 19.23094 -39.93628 4.586874
v 34.02404 -62.61246 -32.5478
v 33.24064 -63.20492 -33.88833
v 34.80025 -62.00448 -33.58389
v 34.05283 -62.51501 -34.85647
v 35.44537 -61.43348 -34.82682
v 12.89794 60.90996 19.61818
v 12.93041 62.19244 19.48961
v 14.00661 61.38326 19.32376
v 12.3307 62.05562 19.62967
v 10.81241 62.91324 19.79371
v 11.10529 63.60255 19.65455
v 34.73859 67.20502 7.985353
v 34.78416 68.29101 7.570224
v 34.50195 70.41044 7.050394
v 33.43903 68.91933 8.503177
v 33.60059 70.7364 7.658352
v 34.00171 71.93746 6.80305
v 35.08403 71.4045 6.114551
v 55.6835 -19.05779 -35.33397
v 55.81962 -17.51379 -34.23552
v 55.4332 -19.98052 -34.58765
v 56.04949 -19.19938 -38.86203
v 55.68709 -20.31839 -37.25574
v 55.8541 -20.40789 -39.06322
v 56.30337 -18.3082 -39.88931
v 56.60814 -17.47373 -41.75189
v 56.64463 -16.63505 -40.60151
v 55.43622 -22.39766 -38.41247
v 55.48071 -21.66022 -37.36301
v 57.00098 -15.77129 -42.40104
v 57.21342 -14.22004 -41.5457
v 57.48545 -14.25075 -44.6228
v 57.11971 -15.82701 -43.75323
v 57.65728 -13.00977 -43.31949
v 57.78463 -12.9333 -44.45425
v 57.86914 -12.15566 -43.77971
v 58.12869 -11.88371 -45.98022
v 58.01443 -11.69175 -44.37669
v 57.85462 -13.05043 -45.6108
v 57.59893 -13.99905 -45.31943
v 58.3418 -10.58634 -45.22052
v 58.24008 -10.48875 -43.61379
v 58.03612 -11.13911 -43.03884
v 56.93597 -16.91789 -44.12706
v 56.697 -17.84783 -43.4543
v 56.78467 -17.82056 -44.77059
v 56.48003 -18.93103 -43.28704
v 56.46807 -18.76759 -42.78392
v 56.44556 -18.53035 -42.06985
v 56.14255 -20.02375 -41.45047
v 56.24712 -18.89831 -40.51381
v 56.52477 -19.0588 -44.61453
v 56.22835 -20.07343 -42.61549
v 55.97381 -21.20065 -42.32585
v 55.85906 -21.09968 -40.44546
v 55.63388 -22.63965 -41.28122
v 55.20871 -24.34586 -39.63501
v 55.31343 -24.23718 -40.70571
v 55.03762 -24.44811 -37.74794
v 55.4929 -23.9295 -42.60061
v 55.77143 -22.99251 -44.585
v 55.46183 -24.40821 -44.64332
v 55.00629 -25.77525 -40.66011
v 56.0869 -20.97902 -43.46306
v 55.96733 -21.98928 -44.6916
v 54.77269 -26.171 -38.55354
v 54.71932 -26.82788 -39.70425
v 54.3868 -27.14146 -36.30135
v 54.46052 -27.6254 -38.16931
v 54.55491 -27.55704 -39.32412
v 54.48655 -25.72211 -35.0597
v 54.18275 -27.163 -34.78113
v 54.709 -24.07204 -34.6279
v 54.28425 -28.62901 -38.62289
v 54.06234 -28.40896 -35.63328
v 53.96742 -29.40944 -36.76337
v 54.27208 -25.93513 -33.69738
v 54.90488 -23.4148 -35.34529
v 54.31038 -25.2667 -33.05781
v 54.10619 -29.6164 -39.03595
v 54.03389 -30.30325 -40.17722
v 53.69706 -31.3875 -39.11299
v 54.90187 -22.65868 -33.94956
v 55.15161 -22.17343 -35.35426
v 54.2654 -29.15486 -39.92495
v 53.61427 -29.03107 -33.35675
v 53.38038 -28.82782 -31.45328
v 53.80133 -27.44478 -32.28196
v 53.47514 -30.0076 -33.86273
v -2.263199 -15.81482 28.77174
v -2.598109 -16.14358 28.59644
v 54.0907 -26.21643 -32.66413
v 58.53028 -8.451737 -41.87769
v 58.20527 -9.468049 -40.8142
v 58.39635 -9.453758 -42.88227
v 58.15247 -10.50729 -42.68206
v 54.98507 -21.65078 -33.24283
v 54.9099 -20.94606 -31.85499
v 46.6847 31.00379 0.7337229
v 32.84049 71.57195 7.949351
v 32.44757 71.77377 8.185665
v 32.28823 73.19702 7.633342
v -6.404059 -39.32448 13.08555
v 21.86222 -70.51327 -24.90199
v 20.87723 -70.92132 -25.45968
v -7.946924 -38.59949 13.70303
v -6.282253 -40.0458 11.79378
v -19.31924 -40.80859 3.717152
v -19.9555 -40.83181 3.456952
v 55.20135 -22.88151 -36.93609
v 55.32589 -22.11461 -36.61912
v 54.6312 -22.95436 -32.38786
v 54.39746 -24.20604 -32.25509
v 0.3344631 41.31257 21.33602
v -3.584262 43.0414 21.47846
v -4.982613 44.74791 21.54536
v 16.5949 36.43029 18.19684
v 17.3935 36.68958 18.06036
v -60.90209 -18.78273 -46.56586
v 40.80649 11.51308 -2.309569
v 39.88265 11.56251 -1.511996
v -8.045297 -77.44618 -12.72074
v -8.076156 -77.40291 -11.30381
v -8.740673 -77.33606 -13.87265
v -6.564654 -77.60096 -13.02186
v 20.63984 -37.2672 6.186934
v 20.0132 -37.59487 6.304
v 20.3205 -36.58601 6.663208
v -62.7018 26.80361 -28.27327
v -62.79797 24.74544 -28.27234
v -1.059252 14.72948 17.07586
v -62.68445 17.35913 -27.05824
v 13.36294 -15.88636 11.52237
v 16.3448 6.146222 5.321611
v 17.44804 5.210956 5.29241
v 18.16981 4.397378 5.319169
v -33.41382 37.09999 13.97853
v 19.72427 -38.53896 5.809148
v 14.61075 14.20748 4.020864
v 14.81028 13.13344 4.415281
v 8.213416 -5.908007 18.79599
v 8.050066 -6.841843 20.17778
v 8.104974 -6.170419 19.3242
v -57.58902 -33.93597 -42.77522
v -11.12148 -76.91645 -13.92313
v -41.57793 32.64715 9.252118
v -41.67824 32.00207 8.991369
v 12.22961 -40.43935 6.729504
v 13.32272 -40.02282 7.235531
v 11.57875 -40.37264 7.109952
v 10.83544 -40.19004 7.909753
v 10.22335 -40.04528 8.728232
v 33.09316 -62.94033 -37.17265
v 33.4723 -62.60923 -37.7302
v 34.30307 -61.88231 -39.01028
v 33.28515 -62.74546 -37.76295
v 33.65117 -62.43222 -38.46834
v 35.01464 -61.1754 -39.97153
v 34.07372 -62.06612 -38.96778
v 33.11263 -62.88659 -37.9674
v 32.5653 -63.32332 -37.12876
v 32.7215 -63.21343 -36.99945
v 35.4378 -60.81065 -39.94651
v 36.04235 -60.22545 -40.41729
v 36.2541 -60.01577 -41.03988
v 36.75296 -59.49232 -41.66675
v 39.49655 -56.62896 -44.17054
v 38.44506 -57.7346 -43.41819
v 40.42191 -55.54707 -45.4114
v 31.88427 -63.87039 -36.27644
v 37.54311 -58.74908 -42.12946
v 38.11514 -58.09982 -43.22004
v 36.08823 -60.2849 -39.86612
v 28.4827 -66.34747 -32.74265
v 31.19987 -64.40812 -35.62688
v 29.60158 -65.56308 -33.83889
v 27.37457 -67.05832 -31.47978
v 25.72922 -68.11009 -30.01529
v 27.20119 -67.15551 -31.51937
v 36.67311 -59.64736 -41.2069
v 24.07707 -69.14076 -28.44985
v 24.29779 -69.00275 -28.81627
v 21.77898 -70.45576 -26.8232
v 37.81637 -58.52923 -42.01388
v 37.16191 -59.26909 -41.02133
v 24.91356 -68.65762 -28.97328
v 27.10138 -67.28191 -30.90002
v 23.97512 -69.21255 -28.23106
v 25.80576 -68.16892 -29.02596
v 27.47658 -67.09105 -30.76915
v 28.82885 -66.13766 -32.71445
v 23.69315 -69.42632 -27.69567
v 31.98953 -63.79844 -36.61869
v 24.08693 -69.23962 -27.20318
v 23.12778 -69.81639 -25.76155
v 29.67336 -65.59096 -32.89488
v -65.19922 4.769294 -41.39015
v -65.35371 5.608435 -41.49896
v -65.80579 7.385985 -42.77308
v -65.30787 6.452549 -40.03198
v -65.41616 7.572634 -39.89398
v -65.60291 8.338589 -40.76777
v -65.88017 9.276981 -41.74401
v -13.90321 -76.22363 -14.61828
v 58.49466 37.98426 -26.69536
v 58.89202 36.7536 -27.9414
v 58.76094 36.63287 -27.60856
v 58.37381 38.54465 -26.2338
v 58.47076 38.91065 -26.41535
v 58.70175 38.36607 -27.17047
v 58.70561 38.91119 -27.06269
v 58.70922 37.89795 -27.28944
v 58.11039 39.36499 -25.38848
v 57.93591 39.49486 -24.9081
v 58.13979 39.79581 -25.4214
v 58.32115 39.96663 -25.95764
v 58.38689 40.03883 -26.09679
v 58.60297 39.28451 -26.71732
v 59.31944 37.19939 -28.92901
v 59.03508 37.64531 -27.98079
v 59.20207 36.97657 -28.61925
v 59.28334 36.29888 -29.0677
v 59.09118 36.04065 -28.66903
v 58.62839 39.87912 -26.65051
v 58.77579 39.33927 -27.16681
v 58.77872 39.86475 -27.0344
v 59.05428 39.54022 -27.84068
v 58.98815 38.9826 -27.80117
v 58.98222 38.53272 -27.81049
v 41.94638 30.38219 5.720531
v 42.13533 30.89153 5.694778
v 27.33974 26.70049 10.23652
v 27.77124 26.79779 10.18927
v 27.04798 27.68373 10.67871
v 28.59407 27.64249 10.37302
v 26.50669 27.81994 10.84808
v 27.44804 28.07129 10.83369
v 28.86703 28.33633 10.71037
v 28.47227 28.74343 11.01126
v 26.06882 28.17235 11.14616
v 27.02905 29.19914 11.64426
v 27.62622 29.14943 11.4813
v 29.15214 28.95004 10.97613
v 28.38384 29.7181 11.64997
v 24.84996 28.2391 11.38299
v 25.88461 29.04886 11.74246
v 25.39843 29.52727 12.16156
v 19.863 24.5068 9.486172
v 19.00972 23.27781 8.487638
v 20.77513 23.4566 8.462193
v 33.23293 69.68966 8.406144
v 32.70381 70.61911 8.465903
v -35.08768 73.96935 8.589527
v -33.66268 75.08493 9.099967
v 23.89163 24.84959 9.383427
v 23.7817 23.55781 8.38352
v 23.62828 23.93853 8.774403
v 21.73889 24.03925 8.852345
v 22.3349 23.50309 8.325167
v 24.61841 23.81362 8.697662
v 25.0558 23.27325 8.187998
v 24.29866 22.89679 7.196013
v 23.71974 23.36245 7.953056
v 23.21762 22.69809 7.065236
v 22.44234 23.11881 7.961957
v -37.57194 31.73213 10.93698
v -36.48496 32.21748 11.62223
v -36.41447 31.85642 11.46321
v -14.62873 -8.485171 15.08
v -15.15178 -10.50442 16.41133
v 52.91704 58.00661 -13.24086
v 53.20451 56.78742 -13.59294
v 53.362 57.76356 -14.12423
v 53.8233 56.17674 -14.73374
v 52.9559 58.80499 -13.58025
v 54.02514 56.94415 -15.40032
v 54.05265 56.00527 -15.14558
v 54.20156 56.15805 -15.48088
v 54.23804 54.99737 -15.30494
v 53.20539 58.89056 -14.08808
v 53.74835 58.21884 -15.00268
v 37.53891 71.01726 3.93187
v 38.67437 69.02841 3.615798
v 38.12703 68.69653 4.313358
v 38.71273 70.30463 3.007776
v 54.09045 -25.44114 -31.74569
v -1.627656 -46.75542 12.36899
v 60.77664 29.42818 -35.03814
v -57.56722 -32.54077 -51.06427
v 61.18634 3.034705 -42.41158
v -48.13278 34.74271 3.230225
v 10.86261 -7.419055 14.04655
v -15.24421 -40.45718 7.353667
v -16.04295 -39.93188 8.064245
v -15.39531 -40.21997 7.563045
v -41.81126 21.22271 1.70999
v -41.58525 21.00226 1.63284
v -40.92338 21.13886 2.318095
v -40.95571 20.47748 1.881469
v -40.43315 21.04993 2.536244
v -41.14961 20.98579 1.931926
v -39.48078 21.77827 3.68585
v -39.86012 22.28571 3.738554
v -39.08747 20.92512 3.344329
v -39.0485 22.4152 4.280097
v -38.62354 22.27349 4.392088
v -38.72864 21.98242 4.169663
v -50.23405 32.51339 0.6695925
v 61.47495 12.82299 -37.72954
v 39.105 -57.16504 -43.18635
v 39.80035 -56.37367 -44.05345
v 38.39243 -57.90697 -42.63425
v 38.5266 -58.01184 -41.46575
v 57.98741 39.85081 -24.97339
v 61.00707 1.400784 -43.79679
v -36.43149 36.21372 12.49061
v -35.96329 35.01347 12.77846
v -36.93569 35.83498 12.25406
v -7.791492 32.46917 19.27586
v -6.857563 33.84659 19.81425
v -8.033258 33.09306 19.44121
v -61.01804 -18.04357 -46.04081
v -63.26279 -4.274096 -40.1453
v 2.170769 -76.41815 -5.877964
v 3.135498 -76.73483 -7.276137
v 39.89032 10.3917 -1.323895
v 39.06408 11.92963 -0.8898697
v 39.15203 12.36114 -1.086704
v 37.91703 12.01724 0.01414955
v -18.62017 -74.38279 -19.04062
v -18.98832 -74.22668 -19.3556
v -29.66086 71.23611 13.16613
v 16.56832 -40.02739 5.591604
v 55.70579 21.28871 -19.96988
v 55.11535 50.26174 -16.47462
v 37.0429 10.30415 0.7490085
v 36.16772 11.57161 1.262633
v 36.865 12.57724 0.6753966
v 35.92632 10.59612 1.439813
v 36.24902 9.783974 1.244224
v 34.73174 10.85142 2.134428
v 34.50338 11.276 2.248723
v 34.12651 11.83326 2.391493
v 35.68113 12.26906 1.45512
v 35.12004 9.596199 1.860118
v 33.9641 9.540172 2.434417
v 33.89629 10.13361 2.503017
v 33.27269 10.68606 2.838798
v 34.22564 9.030257 2.2692
v 33.08426 8.383672 2.76201
v 32.47742 9.318359 3.063651
v 19.34241 2.332873 5.56308
v -0.4547659 12.89988 17.5614
v 9.285646 -7.803297 17.61388
v 20.54052 67.25152 16.38252
v 16.32047 68.1875 17.47423
v 16.81781 69.10215 17.06138
v 18.72487 69.01947 16.50183
v 20.18041 68.78854 16.04204
v 17.79973 70.15495 16.4268
v 16.53045 70.31794 16.73387
v 17.68201 71.05724 16.14123
v 18.59835 71.32124 15.71749
v 19.38239 70.13859 15.88829
v 17.22809 71.9631 15.93194
v -4.646632 24.76654 17.22996
v -3.766885 26.2289 17.8354
v -5.347433 25.92866 17.44363
v 54.22936 57.2535 -15.79982
v 57.15992 -16.08176 -44.61609
v 57.1912 -16.15551 -45.49732
v 56.98419 -17.10979 -45.7344
v 37.5211 21.52303 3.546307
v 37.69634 20.42643 2.221366
v 36.97683 20.83109 2.909878
v 37.06414 21.18962 3.33421
v 36.25689 21.4643 4.185474
v 31.377 72.25535 8.777478
v 31.43399 73.21109 8.269042
v 31.2257 73.82442 8.123674
v 30.24214 73.53602 8.995255
v -15.09423 -17.10945 17.40852
v 14.10748 32.41454 17.33229
v 15.43717 33.3536 17.51574
v 40.04327 68.01089 2.510042
v 40.12563 69.38212 1.851502
v 39.39595 69.5448 2.579844
v 39.29007 68.0873 3.331753
v 41.04253 68.39585 1.238489
v -5.951485 -42.21999 11.8157
v 22.78375 -69.89745 -27.46607
v 20.03291 -71.36785 -25.14524
v 31.46324 -64.39423 -33.93884
v 31.88204 -64.14964 -33.72861
v 17.31908 32.3387 16.52017
v 18.40791 31.58161 15.71122
v 18.23869 31.2137 15.48789
v 35.2117 21.21311 4.240557
v 36.05523 21.02413 3.591569
v 54.04026 54.25402 -14.83272
v 54.14138 54.70853 -15.11495
v 54.5888 54.26138 -15.97223
v -63.93787 32.94761 -32.45975
v -63.65211 33.84065 -31.58692
v -64.08015 33.93258 -32.85104
v -63.80605 34.80247 -31.94099
v -64.17738 32.87143 -33.22213
v -63.63282 32.68211 -31.51266
v -64.14716 32.58694 -33.14925
v 20.22408 22.39044 7.611559
v 21.42413 22.34766 7.4772
v 19.04554 22.40779 7.699317
v 19.17526 22.24914 7.562704
v 17.74187 22.72737 8.298413
v 10.35064 -18.33636 17.34618
v -65.51028 13.37396 -37.74696
v -65.19419 13.26184 -36.07529
v 45.28394 -49.88624 -46.27125
v 44.7501 -50.74673 -45.43884
v 45.17838 -50.45607 -43.58685
v 44.27653 -51.6305 -43.78813
v 43.79028 -52.01984 -44.8966
v 44.95053 -49.96053 -47.8515
v 43.94901 -51.3062 -47.32217
v 43.58353 -52.02246 -46.12207
v 44.00149 -51.05019 -48.31668
v 44.85712 -49.74669 -49.17337
v 45.82832 -48.85608 -47.60265
v 45.61741 -48.63216 -49.67682
v 46.37772 -47.52836 -49.98939
v -61.24129 -13.17996 -37.52375
v -63.91929 -3.389151 -46.07937
v -63.93062 -3.041123 -45.16908
v -63.45684 -4.968182 -43.89517
v -63.98246 -3.142283 -46.13639
v -63.80199 -3.244748 -43.93365
v 48.82874 -44.62234 -44.62805
v 53.88441 -30.99851 -40.83805
v 53.5743 -32.27354 -40.97909
v 53.84463 -31.41804 -42.33076
v 53.31379 -32.98442 -39.60038
v 54.37004 -29.33415 -42.60687
v 53.4693 -32.86172 -42.8703
v 53.18674 -33.66647 -41.15027
v 52.98339 -34.54102 -42.85941
v 53.41983 -33.06197 -44.71702
v 53.88029 -31.40704 -43.37117
v 53.79435 -31.75234 -45.00566
v 52.73259 -35.32979 -44.53366
v 53.00695 -34.08454 -39.72729
v 11.88639 -40.6132 6.540562
v 11.85894 -40.94676 6.557357
v 11.45596 -40.56748 6.954239
v 10.79137 -40.63763 7.407845
v 10.60592 -40.39444 7.682534
v 23.64716 62.29059 16.08004
v 30.97425 24.20284 8.050043
v 13.42126 -41.48297 5.131307
v 12.30349 -40.86113 6.016656
v 12.50449 -40.80621 5.853615
v 12.57384 -40.6924 5.974669
v 12.7674 -40.53071 6.232292
v 13.21201 -40.64542 5.697404
v 12.93611 -40.81651 5.571445
v 13.41827 -40.75954 5.337758
v 13.03916 -40.98933 5.40358
v 14.50237 -40.48565 5.450749
v 13.8568 -40.68153 5.246454
v 23.09615 65.22485 15.83817
v 23.28474 63.78202 16.00663
v 24.22926 63.44099 15.62006
v -0.3061996 -43.1223 12.08799
v 24.31331 -1.011437 5.181717
v 46.59304 -47.65485 -48.19319
v 46.96627 -46.6181 -50.23835
v 47.27065 -46.67757 -47.97039
v 47.17125 -46.54667 -49.43718
v 15.27006 36.27241 18.39357
v -1.626256 10.63656 18.5952
v -57.52502 -32.00892 -52.92192
v -57.26774 -32.74993 -53.22196
v -21.60805 24.58215 9.802659
v -22.46641 25.07804 10.10131
v 37.23693 30.33149 8.854119
v 37.11182 29.4232 8.509007
v 38.96085 30.40997 7.928428
v 38.60994 31.18986 8.449927
v 39.62329 31.12343 7.74535
v 39.33062 32.00229 8.178893
v 38.29485 31.82503 8.838782
v 39.92459 31.71871 7.698087
v 36.19971 30.73394 9.595385
v 36.5531 30.40224 9.235914
v 51.60858 -38.16308 -37.83223
v 51.6715 -37.66354 -36.36681
v 51.30993 -39.28936 -40.06897
v 51.15572 -39.34199 -37.34776
v 50.93004 -39.58186 -35.89296
v 50.74551 -40.46484 -37.74306
v 51.10466 -39.88588 -42.33542
v 51.7505 -38.1984 -41.21056
v 51.6687 -38.46411 -42.78516
v 51.34379 -39.30069 -44.10678
v 50.72163 -40.77885 -43.76926
v 50.53073 -41.31119 -41.72937
v 52.12106 -37.13505 -41.12943
v 59.44113 -6.15993 -45.74971
v 59.11533 -7.528093 -46.07211
v 58.73061 -8.579248 -44.42522
v 17.87123 30.21297 14.7649
v 1.443596 54.18401 21.66819
v 27.69831 67.01479 13.11986
v 26.67308 66.63734 13.76082
v 28.76991 68.43649 12.03928
v -65.06393 14.09729 -35.28192
v -64.62139 14.03236 -33.45302
v -64.41933 13.22619 -32.67665
v -64.94508 15.1327 -34.74769
v -29.29632 -38.46598 4.06879
v -27.73107 -39.37496 4.062804
v 8.526562 -20.39449 14.22605
v 9.747694 -40.63036 8.092083
v 54.09339 -30.62663 -44.25272
v 54.31792 -29.67736 -43.90493
v 54.18819 -30.21448 -45.45709
v 31.75165 -64.06225 -35.18308
v 32.47405 -63.50389 -36.13082
v 30.84023 -64.77187 -34.00715
v 27.38708 25.44952 9.689425
v 26.91496 24.98425 9.539442
v 28.10449 24.68407 9.265038
v 41.73463 68.17643 0.5143716
v 28.9439 -5.583527 5.2129
v 59.79232 -3.337618 -42.53384
v 59.94546 -2.945815 -42.93738
v -36.27769 23.62413 6.493348
v -36.47756 23.20841 6.097061
v 7.286445 61.40242 20.57022
v -25.9441 3.018457 5.204066
v 8.113734 -39.69979 10.26811
v 6.086639 -39.97925 10.57633
v 5.32394 -38.9622 12.62668
v -23.18308 74.42998 14.66146
v -15.35588 -18.78356 15.25824
v -14.93629 -18.78173 15.59436
v -14.58694 -19.18192 15.01026
v -21.37593 5.715992 5.450568
v 8.389323 -6.815084 19.10901
v 21.26133 66.56713 16.27954
v 21.56905 67.34764 15.97677
v 22.25097 66.34734 15.94816
v 59.04458 35.15959 -28.76299
v -8.865003 -41.45218 11.00234
v -65.37962 15.15433 -36.72515
v -32.75117 31.56369 12.53156
v -31.82099 31.49342 12.76672
v -31.695 32.08815 13.27573
v -7.981514 -17.49964 15.12934
v 2.569431 58.23778 21.38128
v -0.5140402 55.0793 21.74412
v 0.7712039 56.95296 21.59469
v 0.5342489 59.06375 21.4454
v 1.185349 60.19656 21.30724
v 17.27877 -41.17512 2.881585
v 17.12211 -41.2565 2.814579
v 38.30836 66.61559 4.796983
v 34.66629 -0.3449994 2.508396
v -62.99647 37.43175 -29.24739
v -63.18887 36.05341 -29.94642
v -62.79911 36.3306 -28.9025
v -63.32714 36.51949 -30.21414
v 32.01255 70.63512 9.000763
v 31.22509 71.13793 9.365219
v 32.15416 69.78342 9.194631
v 31.73278 69.09292 9.764618
v 31.04575 69.20419 10.25073
v 30.01233 69.41195 10.88774
v 29.97291 70.58546 10.46926
v 29.17996 71.79226 10.49091
v 30.15651 72.25699 9.638099
v 32.79295 68.92928 9.031209
v 32.1301 68.06815 9.828287
v 31.52708 68.58223 10.10644
v -22.21188 -41.34577 2.455772
v -21.57672 -41.14734 2.661904
v -20.91487 -41.07948 2.800576
v -20.40361 -41.09477 3.050382
v 30.39241 34.18219 13.29788
v 29.99387 34.88457 13.55104
v 29.76013 35.35695 13.68115
v 29.27646 35.47105 13.95087
v 56.17267 -20.85682 -44.47704
v 19.57189 4.726832 5.003918
v 21.34658 7.412226 4.713981
v 20.39203 6.437865 4.786048
v 19.64453 3.209146 5.252252
v 18.72337 4.962201 5.093232
v 20.74899 2.130089 5.256397
v 18.10254 6.166972 4.999718
v 17.16013 6.656851 5.042228
v 17.53184 7.455627 4.878531
v 19.00673 7.464582 4.793573
v -3.03536 -5.593534 27.80245
v -3.799366 -4.011143 26.54381
v -4.421966 -3.089652 25.6643
v -16.73829 -40.02264 7.414505
v -18.5355 -74.47932 -18.29252
v -17.22978 -74.96561 -18.16008
v -16.92456 -75.07054 -18.27532
v -17.4401 -74.92515 -17.57104
v -15.60241 -75.61134 -17.42589
v 59.13387 35.51548 -28.92852
v 18.58234 -72.16375 -23.88987
v 19.84766 -71.50153 -24.89369
v 4.368124 61.04681 20.95101
v 6.26971 61.75561 20.66724
v 2.132558 60.90503 21.16829
v 3.899639 61.8969 20.9117
v 3.116446 62.02154 20.97981
v -18.97902 18.28638 4.374745
v 43.0821 -52.18427 -47.93245
v -45.34304 69.45008 0.6695839
v 16.31152 7.228331 5.065024
v 43.59683 -52.67617 -42.28967
v 42.54496 -53.80449 -43.03341
v 42.1507 -54.06432 -44.05214
v 41.23837 -55.00941 -44.01587
v 43.29165 -52.86591 -43.59582
v 42.95179 -52.88908 -45.32299
v 40.44611 -55.76816 -44.14736
v 41.53979 -54.35977 -45.58372
v 41.02125 -54.86058 -45.67342
v 42.66242 -53.0273 -46.10589
v 44.13335 -50.70914 -49.06149
v -63.35104 -4.928708 -42.6628
v -14.96588 -75.81119 -17.4893
v 13.8168 -40.84779 4.967649
v -24.87756 10.14493 4.983403
v -23.57653 10.07063 4.93366
v -23.74116 9.537427 4.942933
v -23.34267 9.095082 4.929209
v -22.7901 9.319968 4.902245
v -25.18102 10.69113 5.017169
v 37.79502 -58.65629 -41.4486
v -58.65563 53.85745 -16.55566
v -58.42486 54.53713 -16.22959
v 55.39573 50.07445 -17.05095
v -55.69282 -39.18456 -46.50642
v -29.72751 -68.38774 -26.64008
v 55.22179 -25.36139 -42.99166
v 54.8443 -26.92014 -41.78739
v 55.02475 -26.3313 -43.39853
v 54.97546 -26.77305 -44.43784
v 54.64236 -28.12243 -42.99727
v 55.06681 -26.49144 -45.69714
v 54.68626 -28.14717 -44.638
v 54.52588 -28.85851 -45.81361
v 54.92902 -27.10629 -46.52788
v 54.65144 -28.2871 -47.21936
v 55.263 -25.47817 -44.99453
v 56.76688 -18.37512 -45.90838
v 56.42617 -19.80598 -45.38875
v -63.32878 -4.625169 -41.6982
v -63.56609 -3.664177 -42.12123
v -64.01096 -1.476422 -41.65491
v 0.5293728 -11.74402 29.73468
v 0.3740926 3.655401 21.51313
v 2.025786 2.36434 21.32278
v 1.256386 2.457838 21.74347
v 24.03731 37.19656 16.11633
v 60.58294 17.36268 -33.64475
v -64.22017 14.5485 -31.81857
v -64.48837 15.53467 -32.8635
v -64.27759 15.40955 -32.0927
v -64.71738 17.16332 -33.7814
v 5.081349 -43.0632 11.01504
v 5.520053 -41.87342 10.51042
v 22.03329 -70.32468 -26.29997
v 23.23663 -69.68222 -27.5569
v 52.63688 -35.65529 -41.76849
v -34.79416 75.17863 8.214868
v -65.73919 13.9649 -38.72412
v -65.85665 13.439 -39.40651
v 61.73208 15.08794 -38.79189
v 61.20482 13.10224 -36.3357
v 61.52996 14.02128 -37.91529
v 61.85169 16.1428 -39.40705
v 61.94722 15.13968 -39.78625
v 62.08013 14.30813 -40.49648
v 61.93251 13.95535 -39.8044
v 61.64519 13.23486 -38.59705
v 29.93233 23.28887 8.073638
v 29.33535 23.9205 8.502082
v 30.2213 23.98098 8.27744
v -19.56587 22.60592 8.535657
v -64.30882 14.05385 -32.13383
v 58.60901 40.26062 -26.47618
v 58.92807 40.44328 -27.12883
v 58.54583 40.51511 -26.22739
v -34.2993 12.02099 3.926889
v -33.12378 11.3509 4.390656
v -31.26078 32.22058 13.52985
v -50.5211 31.97832 0.2662215
v -50.04298 31.92031 0.9781584
v 19.02421 -39.35645 5.340699
v 17.56879 -40.62925 3.981514
v -51.02665 31.91105 -0.4846218
v 14.56591 -74.23009 -16.92987
v 15.28667 -73.77394 -15.60999
v 13.12828 -74.81907 -14.85963
v 13.43991 -74.78223 -17.58368
v 11.97237 -75.34703 -16.50055
v 10.80486 -75.7526 -14.6269
v 11.27686 -75.50056 -12.99259
v 12.21888 -75.19518 -18.48754
v 10.30043 -75.97178 -15.45058
v 10.31028 -75.94265 -16.45126
v 13.15109 -74.71153 -13.51835
v 11.03729 -75.68852 -17.67203
v 9.877709 -76.02821 -13.57839
v 13.95705 -74.51654 -19.06692
v 8.992883 -76.35758 -16.4905
v 9.741894 -76.09061 -17.55035
v 8.196496 -76.57277 -15.783
v 12.6575 -74.96545 -19.50362
v 15.02147 -74.04137 -19.5922
v 8.961699 -76.36722 -14.91448
v 15.31435 -73.85751 -20.4694
v 14.52055 -74.12103 -20.88744
v 16.32525 -73.33486 -21.78815
v 12.36977 -75.04211 -19.66082
v 15.69673 -73.58817 -21.87874
v 14.09289 -74.30594 -20.83099
v -9.500228 -76.71242 -8.213082
v 8.181079 -6.521104 19.43209
v -65.06719 18.08792 -35.32682
v -64.94874 16.57639 -34.77842
v -64.89716 18.94925 -34.68343
v -65.35471 16.52277 -36.52897
v -65.19019 15.99589 -35.834
v -65.15179 16.97958 -35.67983
v -65.74093 16.24317 -38.31303
v 16.32557 -40.95293 3.515648
v 15.61504 -41.01758 3.640988
v 16.06149 -41.06967 3.406947
v 31.43341 23.01542 7.307613
v 24.44181 1.538733 4.66517
v 23.46669 0.6599805 4.955186
v 22.89725 -69.91022 -24.14668
v 37.53696 12.72142 0.1711473
v -31.20629 75.19086 10.61625
v -4.459768 19.47154 16.10413
v 28.77756 73.44341 9.993144
v 29.47345 73.57671 9.483921
v -63.97191 0.2212057 -37.82314
v 57.43082 -14.70395 -44.99463
v 57.40343 -15.06988 -45.42669
v 24.12323 9.62091 4.808084
v 27.09267 24.60654 9.311009
v 27.40157 23.8028 8.666158
v 27.71337 24.40058 9.037473
v 25.88208 25.36392 9.782381
v 26.22304 26.4957 10.22029
v 25.31278 25.61997 9.889865
v 20.95793 -38.0283 5.615791
v -34.57452 36.09272 13.4589
v -35.48591 35.22234 13.03055
v -44.18575 33.67748 7.5338
v -44.73932 33.59437 7.069055
v 53.83817 -31.4565 -47.12276
v 54.298 -29.78924 -46.54304
v 53.27713 -33.41423 -46.44444
v 53.60938 -32.26389 -47.75526
v 9.659713 -18.49851 17.2128
v 9.520991 -18.21782 17.73603
v 22.81788 28.90277 12.24344
v 22.72191 29.53356 12.73489
v 23.69567 29.48376 12.49913
v 24.192 29.00719 12.0442
v 23.24062 29.90627 12.93968
v 24.52719 29.84208 12.57571
v 24.54816 30.17635 12.81093
v 25.72939 30.2963 12.66204
v 25.6382 29.80844 12.31341
v -28.7051 73.28297 12.81204
v -27.89134 73.93132 12.94319
v -27.79474 75.46407 12.27047
v -29.31635 74.24742 12.08934
v -29.7116 73.3929 12.25996
v 34.07122 34.12094 11.66592
v 33.1559 34.92853 12.19497
v -33.08075 36.63778 14.07834
v -33.82082 36.41214 13.72688
v -33.35812 36.15347 13.91881
v -33.82316 36.8927 13.78797
v -15.57413 -75.64076 -16.79074
v -13.89849 -76.19801 -15.85719
v -13.97119 -76.18937 -15.20304
v -14.79813 -75.95368 -15.92341
v -56.67686 -35.93243 -49.08541
v 2.520955 -0.7127792 22.95926
v 0.8276455 -1.019696 24.12515
v -63.11218 17.96774 -28.38766
v 58.18424 -12.4817 -48.027
v 58.26924 -11.66788 -47.219
v 57.94723 -13.3212 -47.53322
v 58.6635 -9.825559 -46.94993
v -20.84381 11.72637 4.835618
v -22.01472 11.15661 4.886129
v -21.81399 13.22878 4.34573
v -20.54343 12.30803 4.735997
v -19.15286 13.1715 4.510528
v 28.48496 23.8993 8.540513
v -8.881102 31.3882 18.76808
v -19.78441 -40.95565 3.340149
v -20.27691 -40.95035 3.135552
v 56.37982 45.61277 -19.4453
v 57.55175 -15.4114 -48.7188
v 57.17687 -16.62561 -47.18335
v 57.18346 -17.0245 -48.78643
v 57.61149 -14.90846 -47.75031
v 56.88853 -18.10829 -47.78892
v 56.79429 -18.67134 -48.91897
v 29.84616 -65.41074 -33.80505
v -16.1225 -40.25306 6.955184
v -16.37273 -40.4532 6.44941
v -16.92504 -40.33277 6.384576
v -17.3106 -40.01696 7.176946
v -58.94921 50.79189 -16.98286
v 40.36949 32.67663 7.507631
v 39.05484 32.9376 8.485284
v 38.30917 33.83006 9.069205
v 35.55075 8.932195 1.62587
v -20.57068 22.53619 8.126276
v -20.3814 21.90118 7.459548
v -22.77115 22.10035 6.789863
v -21.71057 21.12522 6.232374
v -21.127 22.17265 7.453869
v -21.98742 22.85676 7.836418
v -21.67247 23.17174 8.384863
v -21.11715 23.39557 8.870546
v 9.733635 -8.702705 17.41353
v 2.762247 -38.51719 14.21025
v -64.49692 19.95717 -33.24146
v -64.56141 22.05606 -33.8093
v -64.91951 22.00288 -35.01089
v -64.50066 22.76234 -33.6446
v -64.79553 20.93921 -34.51926
v -65.11852 20.30719 -35.6921
v -65.51981 18.79574 -37.26119
v -65.51388 19.811 -37.19651
v -65.5701 17.97756 -37.5185
v -65.74736 18.80988 -38.17667
v -65.60844 16.98209 -37.70859
v -65.71165 17.63447 -38.15242
v -65.54013 21.21194 -37.47451
v -65.81566 17.97716 -38.59449
v -65.86376 19.32142 -38.72998
v -65.87539 18.34013 -38.92398
v -65.66409 22.39565 -38.06457
v -65.47855 22.41735 -37.32487
v -65.77921 21.65227 -38.4487
v -65.80595 20.31932 -38.49701
v -65.60661 23.17039 -37.96406
v -22.99295 -41.39904 2.412223
v 53.11408 -33.85115 -47.4882
v 53.45749 -32.58426 -48.91679
v 52.75458 -34.43275 -50.06334
v 52.58878 -35.37646 -48.18894
v 52.29947 -35.87175 -49.60316
v 52.23774 -36.31653 -48.67512
v 52.04766 -37.04869 -47.16856
v 52.39968 -36.15164 -46.59538
v 53.2263 -32.70874 -51.27262
v 54.44363 -28.67051 -40.94415
v 15.81658 32.23431 16.89254
v 13.38915 31.68983 17.14405
v 50.60199 -40.88898 -45.42767
v 50.28525 -41.84784 -42.78571
v 50.60269 -40.50353 -47.66144
v 50.06203 -42.11517 -45.11577
v 30.72826 29.41999 10.91542
v 30.0131 29.25701 10.98351
v 30.31093 29.67139 11.18094
v 31.21048 30.36552 11.27964
v 30.39517 30.01707 11.35422
v 26.94823 30.04268 12.21755
v 27.79591 29.9635 11.96099
v 42.84966 -52.56676 -47.29283
v 3.890421 -41.64583 11.12197
v 36.08398 34.05167 10.43636
v 31.86424 -63.95419 -35.7486
v 20.36502 8.20948 4.731325
v -64.508 26.72909 -34.03324
v -64.9668 27.01883 -35.62443
v -65.04201 25.97188 -35.86093
v -65.24606 25.32182 -36.58709
v -65.1274 24.12272 -36.09175
v -65.30561 24.63569 -36.839
v -65.44817 23.94072 -37.3108
v -65.30778 23.81414 -36.79515
v 29.35675 68.56357 11.60842
v 30.27303 68.31339 11.06405
v -65.31359 23.22147 -36.77651
v -1.212401 12.90118 17.67673
v -0.7864273 12.17718 17.87891
v 16.85535 -73.0424 -22.69448
v -21.35614 -40.93806 2.988552
v -22.51538 -41.14299 2.583128
v 56.60808 -19.34535 -47.46561
v 56.29041 -20.79738 -47.04692
v 56.20354 -21.08116 -45.87054
v 56.4687 -20.13924 -48.35838
v 56.13074 -21.76549 -48.52242
v 56.32236 -21.0037 -49.72205
v 55.98079 -22.21988 -46.3326
v 55.70721 -23.6412 -48.28544
v 55.93896 -22.67315 -49.37502
v 56.12468 -21.98453 -50.60437
v 55.71607 -23.7006 -50.17049
v 55.76502 -23.24284 -46.10491
v 55.38439 -25.01133 -46.84668
v 55.45733 -24.58385 -45.53711
v 55.40047 -25.12001 -48.97092
v 55.21851 -25.84753 -47.44866
v 55.05643 -26.43818 -49.95584
v 55.14985 -26.16663 -48.19205
v 18.0346 -40.9668 3.270287
v 2.952688 -0.1139309 22.17726
v -5.609972 -3.22346 25.22152
v -6.782754 -3.357827 24.59945
v -3.539491 0.08927067 23.7266
v -3.111641 -1.680303 24.9893
v 60.11726 -2.620613 -43.8393
v 60.23886 -2.614606 -45.72792
v 55.33665 53.20026 -17.24985
v 55.43182 52.02147 -17.48979
v 56.04867 51.06815 -18.62502
v 55.64307 50.63439 -17.67822
v 55.33524 51.29459 -17.08825
v 55.9063 51.6721 -18.39738
v 55.84185 49.61193 -18.13419
v 58.5311 -9.263865 -44.09495
v 58.83345 -8.896304 -46.37565
v 32.29911 10.69905 3.283765
v 31.25783 9.83461 3.582984
v 32.10929 11.23708 3.333489
v 33.37391 11.2325 2.802562
v 30.16543 9.487741 3.913224
v 30.75859 10.09114 3.777704
v 31.49433 10.74359 3.555601
v 30.8042 10.84611 3.751305
v 15.21701 55.88888 19.27218
v 5.690004 62.99208 20.58147
v 13.7341 63.18885 19.16286
v 14.33688 64.4184 18.81835
v -21.60651 73.33574 15.67389
v -20.78221 74.87658 15.19741
v -20.62687 76.40797 14.49541
v -21.73932 76.95274 13.88402
v -23.8733 77.04312 13.10158
v -19.01748 77.20907 14.56859
v -7.679054 37.45833 20.5192
v -8.547863 39.98909 20.83085
v -10.27816 38.65307 20.42972
v -10.49793 40.58062 20.67813
v -12.22201 38.68885 20.15821
v -12.80883 42.54782 20.50811
v -13.78687 41.24062 20.2165
v -9.80184 41.97043 20.91061
v 49.36602 -43.43548 -45.77369
v 49.5525 -42.50573 -48.78625
v -15.74325 -40.67477 6.804159
v -1.174864 57.92504 21.59614
v -2.370211 58.15662 21.58529
v -1.113887 59.94114 21.42682
v -2.700782 59.3944 21.4914
v -2.513716 60.71514 21.36137
v -57.04066 -34.90237 -48.97558
v -57.19124 -34.54659 -48.54457
v -57.37477 -33.55687 -49.85935
v 59.69939 -3.500651 -41.98417
v 55.74158 52.8098 -18.10679
v 55.5773 53.31462 -17.78761
v 54.43989 56.33447 -16.14982
v -17.40982 27.49568 13.74681
v 33.98472 33.46713 11.56988
v 33.11892 34.18306 12.15547
v -15.3801 73.54346 17.08672
v -22.01646 9.055364 4.903114
v -22.25359 7.984329 4.977092
v -23.49587 7.394057 4.977027
v 38.9344 13.68318 -1.261108
v 52.68257 59.83224 -13.27382
v -65.64246 14.78345 -38.05252
v 22.0534 36.58096 16.71616
v 22.42592 2.130753 4.94045
v 33.31905 21.61375 5.121199
v 32.42976 21.43464 5.312291
v 32.24258 21.82844 5.769521
v 31.87955 21.99683 6.12595
v 31.68563 22.30764 6.504965
v -32.03773 24.09427 8.084186
v -30.82292 24.67965 8.804751
v 30.84933 -64.71368 -34.45572
v 31.30114 -64.33062 -35.32348
v -65.70222 6.473808 -42.9396
v -65.88172 6.821063 -43.7515
v -65.86609 7.177778 -43.46133
v -65.93563 8.193314 -43.32723
v -66.03951 9.240116 -42.92599
v -65.96882 7.3492 -44.31389
v -66.06567 8.217204 -44.32157
v -66.10352 10.87234 -42.47593
v -66.15514 10.17986 -43.27219
v -66.1953 11.58726 -42.70696
v -66.20974 11.00912 -43.22569
v -2.390139 51.36719 21.83376
v -1.095761 53.33556 21.79641
v -21.18444 10.38716 4.855416
v -20.59171 10.05852 4.877373
v -21.65486 10.60425 4.867563
v 28.26488 23.55294 8.407271
v 27.96715 23.72834 8.605418
v 27.45154 68.54755 12.82794
v -15.88973 77.89069 15.06073
v -17.67756 77.26236 14.87817
v -16.06626 77.28265 15.27069
v -16.83446 76.59054 15.43496
v 1.324313 -17.37109 18.74423
v 60.61964 26.74937 -34.50994
v 60.7369 27.633 -34.91275
v -12.92772 -8.056827 18.65581
v -5.656198 47.60537 21.66031
v -3.852897 49.466 21.79163
v 56.40808 43.89749 -19.92836
v 10.44566 -9.2379 16.30796
v 9.809208 -7.899805 16.44923
v -60.293 47.8598 -20.17023
v -60.10923 47.90952 -19.73634
v -59.94699 47.36717 -19.46501
v -59.80457 48.52333 -18.98317
v -60.2198 48.69809 -19.82667
v -60.53608 48.12719 -20.75992
v -60.47314 48.33407 -20.58688
v -60.27185 48.29338 -20.04563
v 3.341948 -38.95411 13.38056
v 4.300691 -39.15782 12.61252
v 4.199936 -39.98423 11.17607
v 2.400379 -39.72643 11.97769
v 1.603774 -40.23201 11.62032
v 2.389786 -40.00669 11.62486
v 1.236331 -40.05048 12.03327
v 0.6274084 -40.28194 11.77321
v -11.69119 -76.73749 -14.98957
v -9.135753 -77.26335 -14.36208
v -10.6304 -76.94559 -15.00022
v -12.40105 -76.57619 -15.64088
v -13.93152 -76.17736 -16.42302
v -12.99978 -76.41043 -16.17064
v -6.683596 -77.57275 -14.00838
v -8.290872 -77.40476 -14.59771
v -10.52674 -76.9409 -15.33181
v -6.605173 -77.58879 -14.42592
v -12.25427 -76.60413 -16.15403
v -13.76979 -76.22035 -16.79419
v -14.15375 -76.10164 -16.90243
v 42.16592 -53.43943 -46.60815
v -15.76448 71.11256 17.87999
v -16.36862 70.51045 17.99102
v -12.8159 68.54993 19.1345
v -13.90579 69.87502 18.58877
v 29.10482 74.64388 9.249594
v 58.63366 -9.675925 -46.14458
v 59.07301 -8.150858 -47.20927
v -5.558278 -77.62605 -11.20761
v 49.12009 -43.44945 -48.17832
v -6.519834 -77.60366 -13.50153
v -57.82634 -32.12542 -49.72872
v -58.01016 -30.77397 -52.07581
v 7.422811 -76.76353 -16.1145
v 53.86607 -31.15961 -49.24448
v 4.966717 -40.35494 10.5139
v 5.653038 -40.12565 10.3137
v 4.572313 -40.14485 10.6834
v -66.24768 12.28953 -42.72521
v -66.00201 11.67562 -41.01737
v -66.16283 12.83832 -41.48904
v -66.31381 13.00151 -42.84386
v -66.29179 12.43633 -43.07196
v -66.33887 14.25558 -42.31084
v -2.173854 -48.16535 11.66625
v -37.53976 34.90081 11.92391
v -38.57881 34.39357 11.2991
v -38.87184 34.89579 11.14331
v -38.98801 35.4872 11.11918
v -35.51139 23.44606 6.919016
v -35.54332 23.04507 6.828043
v -36.01854 23.10167 6.471484
v -63.74164 -0.8186029 -37.53011
v 52.34944 -36.5095 -44.38059
v 52.54889 -35.84488 -45.48802
v 51.47957 -38.78088 -45.93784
v 51.49127 -38.63409 -46.7041
v 51.46734 -38.49949 -47.93271
v -59.26623 49.70227 -17.69892
v -8.569889 -17.66474 14.75638
v 50.06999 -41.39349 -49.02272
v 7.41325 -40.41868 9.441582
v 8.07096 -40.18472 9.547535
v 6.635622 -40.20967 10.04307
v 6.679743 -40.35086 9.829967
v -26.4911 10.48468 5.054515
v -26.07643 11.11389 5.069784
v -25.61668 11.45186 5.013403
v 26.22841 67.64788 13.7306
v 26.57646 68.24384 13.38749
v 25.5213 69.34609 13.58151
v 25.55509 66.45591 14.40238
v 24.49699 67.48837 14.66269
v 24.83068 69.55585 13.88067
v 23.35258 67.39885 15.215
v 24.14239 65.97174 15.21251
v 22.66924 69.50947 14.81842
v 22.09645 68.70852 15.30233
v 23.90969 70.46181 14.00845
v 23.08091 71.35552 14.02371
v 21.76807 71.0592 14.67642
v 21.35834 69.85123 15.25438
v 21.82958 72.65671 14.02687
v 21.83274 68.07248 15.65426
v 21.24692 68.54548 15.72373
v 25.41642 71.26144 12.93723
v 26.6895 71.39769 12.19804
v 26.16345 72.44261 12.00348
v 27.25187 72.0257 11.56301
v 27.90545 70.94947 11.65035
v 28.55982 69.54887 11.79653
v 24.93728 72.37199 12.73485
v 23.56888 73.13211 13.05191
v 26.0799 73.56792 11.5412
v 26.04982 65.54385 14.3544
v 25.12903 64.93169 14.9336
v 26.09679 27.04046 10.56174
v 25.31499 27.10246 10.67391
v 24.58972 27.49088 10.92088
v 24.71769 26.45345 10.25536
v 24.55937 26.69131 10.43578
v 14.78377 14.76608 3.697774
v 15.20854 13.87877 3.91922
v 15.38152 14.54354 3.42749
v 14.96879 15.4003 3.044796
v 15.67473 13.08462 4.273258
v 28.44456 23.36612 8.204699
v 28.84236 23.36174 8.102646
v 28.15412 23.4279 8.473373
v 28.09008 23.28952 8.379221
v 54.81199 54.46049 -16.46811
v 55.15175 54.1903 -17.05995
v 54.44621 55.32201 -15.69438
v 55.04572 54.63223 -16.97522
v 54.54224 55.54967 -15.93693
v 55.62204 53.81023 -17.88233
v 3.990571 -77.26211 -10.59357
v 2.657724 -76.98017 -7.917039
v 62.08666 15.63063 -40.38085
v 62.11674 12.85125 -40.81379
v 28.18205 30.30338 11.94225
v 28.74348 30.20797 11.86998
v 29.03943 29.53268 11.36308
v 29.5675 30.08837 11.60925
v 15.42692 -40.40941 5.384716
v -2.67531 53.53199 21.80514
v 7.887512 -76.54945 -11.96202
v -29.75583 75.83189 11.12703
v -25.24964 76.45052 12.89017
v -25.83522 76.91498 12.41088
v -26.57585 76.19261 12.47348
v 11.19906 -75.54765 -18.5502
v 32.22047 11.95218 3.114559
v 32.61006 12.39233 2.821734
v 56.35788 49.91352 -19.26993
v 56.70221 49.13944 -20.0155
v 56.32788 48.54901 -19.08686
v 56.54141 50.56539 -19.89521
v 57.53403 47.54699 -22.11765
v 56.97107 49.51722 -20.8061
v 56.82958 47.65778 -20.35115
v 56.69071 47.35012 -20.03317
v 56.14573 47.35629 -18.74136
v 55.94299 48.18674 -18.23838
v 56.85124 45.73992 -20.67113
v 56.6567 46.68686 -20.14091
v 56.62307 45.79642 -20.09871
v 56.94465 47.24857 -20.71625
v 57.38617 46.9134 -21.7527
v 56.26387 50.86548 -19.02574
v -34.56625 32.1617 12.24184
v -34.52341 32.72987 12.57398
v -62.38233 -12.10328 -50.35844
v 6.194452 -76.89272 -11.19534
v 2.778892 -77.22778 -9.192313
v 38.26008 32.86386 9.05256
v 37.8378 32.44999 9.279063
v -29.63645 72.1079 12.84245
v -62.37396 40.42106 -26.8474
v 34.73221 31.13807 10.40654
v 35.76828 31.19228 9.988916
v 61.18591 18.87182 -36.17365
v 0.7587707 -77.611 -10.40498
v 27.35348 73.78107 10.71669
v 26.74477 73.42171 11.22949
v 26.87523 73.95875 10.90751
v 28.23537 73.09121 10.49259
v 52.17578 -37.06342 -42.49696
v -58.56403 -28.45038 -52.87466
v -58.29109 -29.37918 -52.85354
v -58.26884 -29.78437 -51.99793
v -34.06472 35.76862 13.62621
v -33.42442 35.29249 13.82175
v -7.766496 -17.25888 15.31815
v -8.118019 -17.45213 14.95093
v -7.633657 -17.24292 15.59203
v 44.35094 31.54457 3.65615
v 44.47271 31.13229 3.461751
v 44.62985 32.37297 3.449028
v 44.25618 32.14437 3.852045
v -19.27895 19.64276 5.445573
v -19.15696 19.34885 5.062211
v -18.87372 19.41586 5.635129
v 48.34971 -45.25922 -46.25892
v 48.59873 -44.31888 -48.69285
v 47.87925 -45.50415 -48.87577
v 47.62838 -46.36113 -46.6923
v 48.2384 -44.49983 -50.48235
v 47.80291 -45.18382 -50.71542
v -28.46182 11.12615 5.116457
v -27.59867 11.51702 5.082873
v 20.24345 72.49294 14.70374
v 44.33537 -51.72336 -42.56865
v 44.54095 -51.5695 -41.31029
v 57.19921 42.24839 -22.37319
v -33.53718 31.69742 12.37611
v 42.30112 -53.17126 -47.25434
v 41.79419 -53.8517 -46.60226
v 42.75445 -52.5856 -47.73834
v -52.42406 31.05009 -3.054071
v -47.83717 33.37827 3.729671
v 55.42271 -24.93339 -50.55531
v 55.01825 -26.2694 -51.55679
v 54.71828 -27.59434 -51.27759
v 14.48126 -41.03853 4.471504
v 14.36595 -40.73782 4.948194
v 15.14986 -40.93031 4.093581
v 15.14067 -40.77734 4.477472
v 37.46455 31.01435 9.038015
v 37.61532 31.89885 9.268593
v -15.15412 75.69389 16.24424
v -51.94728 31.24745 -2.075115
v -14.62497 -75.96898 -16.6298
v -25.41923 75.5426 13.21662
v -24.23569 75.68582 13.63362
v 50.09797 -42.29004 -41.79286
v 61.36702 20.0566 -37.06396
v 61.60457 18.85943 -37.9802
v 61.54054 20.3194 -37.90901
v 61.78691 18.97916 -38.74159
v 61.95042 18.22716 -39.55091
v 61.91501 19.21079 -39.21895
v 61.90642 17.39857 -39.42341
v 61.66705 17.87918 -38.28198
v 37.44614 34.40923 9.60975
v -38.24914 22.47703 4.731352
v 43.5397 32.28025 4.679347
v 32.22048 34.05161 12.53139
v 32.40101 34.49133 12.55896
v 31.62544 34.27762 12.83254
v -57.69657 -31.51915 -52.73182
v -4.601684 -77.70581 -12.86947
v -38.30102 15.96862 1.249048
v -38.67593 17.08282 0.7391776
v -39.32217 17.23874 0.2673818
v -38.16174 16.63581 1.313048
v -38.09896 17.58889 1.43676
v -38.65442 17.67132 0.8216519
v -38.11215 18.61405 1.610617
v -37.97624 16.99576 1.394004
v -37.31456 17.18264 1.713741
v -37.32097 17.67838 1.776658
v -39.37254 18.00628 0.208689
v -38.87993 18.23497 0.7900562
v -39.24233 18.73732 0.8694767
v -39.27485 18.31023 0.4589005
v -38.81113 18.77657 1.153991
v -38.43856 18.46053 1.307239
v -37.41567 18.7122 2.034314
v -36.97908 18.49977 2.155204
v -36.55711 19.2259 2.557488
v -37.15151 19.45813 2.553363
v -36.21574 18.82625 2.616277
v -36.82713 19.95252 2.944744
v -35.63888 19.73108 3.105181
v -36.05032 20.16986 3.300727
v -35.52596 19.27339 3.03324
v -35.8275 17.89262 2.594493
v -33.78161 18.40719 3.199517
v -33.29542 19.11391 3.434904
v -34.91254 17.98037 2.924813
v -33.0236 17.86138 3.255927
v -32.80175 18.68603 3.382898
v -38.58474 19.14849 1.387488
v -36.70639 17.54837 2.118259
v -36.29333 17.79438 2.373075
v -36.73086 17.79046 2.146941
v -32.03543 18.93372 3.537541
v -35.01462 19.96278 3.3422
v -34.19554 20.61577 3.793743
v 58.02614 -13.2676 -48.28451
v -35.92466 73.00221 8.380569
v 1.29213 0.464727 22.91512
v -63.52158 35.06419 -31.05075
v -63.52386 34.12671 -31.18941
v -63.51643 35.7145 -30.90205
v -56.69969 -35.75972 -49.52891
v 57.11052 46.33067 -21.14548
v 36.85251 13.70218 0.2352847
v -37.70299 22.62381 5.167333
v -37.59383 22.42948 5.147773
v -37.885 21.98488 4.373964
v -7.702234 -40.46822 11.0516
v -8.002687 -40.91407 11.08006
v 57.47628 48.32246 -22.02903
v 57.66241 47.7882 -22.45101
v 57.76606 46.62252 -22.81
v 57.73498 47.14807 -22.79043
v 57.58389 46.43953 -22.32778
v 54.52347 56.34295 -16.32285
v 54.1186 -30.06413 -50.18295
v 53.70449 -31.16589 -51.68138
v 54.17787 -29.50724 -51.59641
v 50.82771 -39.7282 -49.30417
v 51.21557 -38.6378 -50.08641
v 50.09013 -41.14346 -50.14261
v 50.46708 -39.83695 -52.08651
v 51.20286 -38.30651 -51.55872
v 49.64049 -41.56174 -51.9523
v 49.50743 -42.25734 -50.4908
v 49.08871 -42.97195 -50.70718
v 22.17883 73.38179 13.57029
v 21.20171 74.75217 13.31275
v 22.29793 75.59573 12.44575
v 24.05448 74.40581 12.23064
v 20.76795 34.44558 16.70897
v 19.94191 34.06608 16.82792
v 19.23065 34.22927 16.99064
v -15.77982 29.35341 15.92568
v -26.15329 35.74843 16.5126
v -26.84355 36.08138 16.35052
v 60.94727 27.63368 -35.59793
v 60.73604 26.74253 -34.89855
v 58.25414 40.17253 -25.71475
v 58.28961 40.34195 -25.76014
v 58.16285 40.2577 -25.40766
v 58.21186 40.57602 -25.46543
v 58.33789 40.65425 -25.76837
v 58.29965 41.20415 -25.51105
v 0.915352 -77.29416 -8.410839
v 1.135691 -76.97157 -7.240475
v -36.04109 22.68823 6.447867
v -36.5546 22.32159 5.829216
v -36.77118 22.70347 5.73092
v -37.16786 22.7553 5.459552
v -36.6997 23.09179 5.837399
v -37.04945 22.3858 5.389804
v 21.42541 8.555263 4.715298
v 22.02614 8.147791 4.690459
v 22.05762 9.484034 4.749218
v -22.78675 23.3437 8.289605
v -21.82489 23.46299 8.716053
v -22.8836 24.09778 9.145452
v -25.19965 24.39364 8.887626
v -23.83807 24.17771 8.885891
v -24.16926 24.85107 9.582376
v -25.82836 24.59279 9.10255
v -25.30371 24.94772 9.594857
v -24.07684 25.68305 10.3546
v -16.98575 29.8521 15.93618
v -16.64076 30.58685 16.52006
v -14.91121 31.11637 17.27249
v -12.39388 30.19711 17.46423
v -63.63333 35.56269 -31.23975
v -15.0546 77.27402 15.53423
v 61.0725 24.60682 -36.11758
v 17.38944 73.36526 15.29729
v 19.12077 72.30979 15.16406
v 18.29267 73.90007 14.80812
v 20.88791 69.39065 15.5843
v -52.80001 30.28778 -3.793571
v -20.0427 15.17631 3.256813
v -18.74828 12.51506 4.791398
v 61.32805 3.707441 -43.0046
v 61.32628 3.481193 -43.60349
v -0.8967862 -76.88613 -6.586529
v -1.432815 -77.11308 -7.24808
v 23.81994 36.68044 16.11556
v 23.4883 36.30954 16.1844
v 23.11065 37.05781 16.46369
v 23.85619 35.67757 15.95547
v 22.65708 37.08274 16.62186
v 61.78062 17.37894 -38.92061
v 61.69456 16.76208 -38.54651
v 13.33662 64.7566 18.9923
v 61.95724 17.24404 -39.68828
v 62.04345 18.10795 -40.02257
v 62.05034 18.90993 -39.92067
v -40.10701 35.64433 10.36167
v -59.84754 50.14971 -18.83602
v -59.74944 50.60878 -18.62152
v -60.07712 50.17611 -19.36268
v -59.60118 51.48622 -18.37551
v -59.96048 49.75532 -19.10838
v -60.11488 49.57059 -19.54687
v -60.21776 49.41673 -19.83069
v -59.68206 49.9797 -18.50635
v -59.76073 49.3515 -18.80394
v -60.01023 49.38585 -19.32748
v -59.9373 49.11545 -19.20539
v -7.274574 45.72755 21.44814
v -6.821267 46.84575 21.53025
v 2.583543 0.9275028 21.7913
v 59.2743 38.57271 -28.56545
v 59.41155 38.88185 -28.99825
v 59.22276 39.39661 -28.37872
v 59.58007 38.31972 -29.67151
v 59.19887 37.87779 -28.49404
v 58.13059 45.69024 -24.03881
v 58.08695 46.44903 -23.75215
v -8.503447 36.24159 20.18682
v 61.21235 27.52844 -36.36231
v 61.22659 27.89972 -36.40874
v 61.17462 28.01852 -36.27918
v 61.32969 27.28437 -36.82034
v 61.00754 28.0212 -35.81483
v 60.94574 29.23797 -35.56522
v 61.04274 29.29285 -35.78743
v -2.106748 -6.157234 28.26435
v 35.22603 33.51373 10.92582
v 34.60941 33.69189 11.30156
v 16.98266 22.23842 8.014029
v -26.51593 11.26623 5.093955
v 18.25558 32.36302 16.29411
v 18.98544 32.5358 16.21478
v 18.65682 31.99568 15.9184
v 19.53202 32.32088 15.78819
v 19.25224 31.68966 15.5199
v 19.292 31.27735 15.18497
v 18.7356 30.77545 14.95586
v 19.39114 30.76399 14.74202
v 18.9231 29.66628 13.94851
v 19.55482 30.07282 14.13079
v 19.82904 30.77294 14.60644
v 20.31247 31.76169 15.26637
v 19.97446 31.27933 14.96964
v 15.12354 15.6883 2.87613
v 15.35156 15.34327 2.936463
v -25.99567 74.44307 13.51744
v -42.82122 16.99886 -1.652301
v 59.80617 35.83845 -30.57527
v 60.03629 35.27177 -31.13036
v 60.04145 36.34101 -31.13873
v 59.71861 36.34817 -30.25225
v 60.07817 35.50143 -31.18147
v 59.73921 37.43178 -30.13195
v 59.47142 36.36415 -29.55657
v 59.5686 37.4967 -29.63632
v 59.44118 37.50453 -29.25598
v -0.06801553 -3.021724 25.82008
v -0.7824002 -1.022253 24.55139
v -1.704739 -2.453494 25.59907
v 26.12342 74.28527 11.18399
v 26.82326 74.66891 10.59836
v 24.67624 75.17233 11.53877
v 24.53392 35.42039 15.69016
v 61.18304 2.294571 -44.19135
v 60.67757 -0.1131521 -44.02945
v 60.8675 0.337665 -45.25323
v 60.42377 -1.722887 -45.67482
v 60.40991 -1.551943 -44.66001
v 60.46452 -1.054491 -44.01898
v -40.7867 32.15775 9.519689
v -39.54914 32.80801 10.40085
v -40.09245 32.96716 10.14046
v 0.2419445 -42.27973 11.94457
v 1.52757 -42.24862 11.84335
v 61.37775 3.39548 -44.65052
v 61.54016 5.135783 -42.90499
v 61.73907 6.519746 -42.85509
v -8.272997 -17.78916 15.05448
v -66.08559 14.81861 -40.0316
v -65.99263 13.84236 -39.99557
v -65.9562 14.38729 -39.50195
v 61.62735 10.95111 -39.0138
v -61.34957 -16.68612 -47.65357
v 61.80262 12.75454 -39.45845
v 41.29293 -54.34361 -46.60694
v 41.89333 -53.62717 -47.09941
v 7.535816 62.51616 20.40743
v 7.66416 64.85125 20.03566
v 6.711812 63.90495 20.30499
v 9.51888 64.86501 19.74543
v 9.576 66.452 19.41396
v 10.30512 65.65199 19.44655
v 11.84064 65.28752 19.21926
v 10.55695 67.14593 19.07196
v 8.390382 65.6944 19.78767
v 6.284819 65.24676 20.14787
v 7.038978 67.03281 19.66524
v 6.299451 66.52954 19.88264
v 3.726228 65.74657 20.3142
v 5.037299 64.7215 20.3769
v 5.022335 67.14906 19.90058
v 3.710479 63.49505 20.70755
v 12.63975 63.99013 19.27886
v 4.725017 62.49704 20.74743
v 7.850851 67.1922 19.51149
v 8.61807 68.01347 19.18473
v 7.586032 69.41077 18.99397
v 8.509677 70.29695 18.57348
v 10.08994 69.50513 18.53438
v 9.563035 71.32517 18.0774
v 9.78211 70.77746 18.20159
v 0.9811565 63.43293 20.91562
v 2.212708 65.21723 20.54629
v 1.175198 66.35522 20.37315
v -1.809562 62.22203 21.17711
v -2.006119 63.43332 21.00861
v 12.82431 65.60992 18.94153
v 12.01029 66.31394 18.97705
v 13.67377 66.78677 18.49118
v 12.0946 67.63107 18.64485
v 13.43425 67.82362 18.3041
v 14.67802 66.16396 18.40219
v 14.09804 65.06931 18.76139
v 10.82982 68.06673 18.79241
v 12.04858 69.2551 18.20969
v -25.79246 35.40557 16.56106
v -26.38432 35.18821 16.31518
v -10.56226 -16.97752 19.78771
v -10.98718 -17.00897 19.67533
v -11.09622 -17.11329 19.53961
v -11.26787 -17.18802 19.28206
v -11.46651 -16.98133 19.50977
v -11.79712 -17.09339 19.09206
v -12.06861 -17.0263 19.03079
v 1.796123 1.867385 21.77216
v 56.73996 43.19219 -20.89603
v 57.31786 43.05101 -22.47812
v 29.02502 70.34856 11.15952
v -60.46321 48.50644 -20.55879
v 16.1147 55.30091 19.03487
v -20.63271 9.186378 4.951558
v -13.12218 76.78819 16.11834
v -13.8025 75.20665 16.71059
v -14.48409 74.29334 16.97045
v 57.40791 45.93734 -21.8456
v 57.37103 44.55223 -22.14343
v 57.70553 45.66954 -22.61516
v 57.6777 44.52382 -22.92507
v 57.18243 45.11126 -21.50253
v 57.12011 45.61605 -21.29434
v 57.95221 44.27895 -23.74686
v 57.82508 43.45828 -23.63152
v 57.35476 43.9219 -22.32656
v 57.59771 43.23809 -23.12217
v 57.05617 44.10111 -21.46235
v 56.73667 45.07541 -20.41976
v 58.04808 42.84966 -24.37019
v 57.70905 42.18734 -23.61517
v 57.63736 41.63888 -23.48718
v 57.50446 41.92665 -23.13692
v 57.44398 42.3434 -22.94442
v 7.013412 -40.69242 9.593562
v 7.774024 -40.58414 9.29693
v 8.127203 -40.39365 9.192121
v 8.450994 -40.59759 8.877261
v 7.961881 -41.10359 9.202105
v 8.898077 -40.05268 9.184096
v 7.808328 -17.44774 18.4136
v 6.850492 -17.52505 18.79476
v 6.27631 -17.42084 19.3853
v 57.74312 -13.67106 -46.1066
v 59.19959 39.70636 -28.18775
v 59.06941 40.1537 -27.56885
v -25.65693 27.86039 11.78979
v 62.00128 9.862533 -41.90301
v 62.04752 10.40474 -41.77317
v 62.05492 9.748774 -42.28972
v -7.304269 26.75835 17.24522
v -6.117723 27.84867 17.95979
v -7.918359 28.1596 17.64894
v 19.15883 8.908909 4.709274
v 16.58826 -40.83252 3.689847
v 17.01556 -40.26604 4.916856
v 16.12709 -40.64767 4.570968
v 16.46777 32.78513 17.01018
v 16.46742 33.51267 17.34744
v 16.25347 33.82814 17.53663
v 17.10096 32.98782 16.97332
v -25.42464 35.01989 16.56647
v -24.66416 35.2095 16.92549
v -25.31195 34.14334 16.30861
v -24.72489 34.88329 16.77829
v -25.87955 34.7244 16.28996
v -26.33391 34.43765 16.08733
v -26.59586 34.72091 16.1087
v -26.96172 34.91563 16.12233
v -24.20167 34.81788 16.93131
v -23.89687 34.26623 16.86394
v -24.37625 33.72161 16.53584
v -24.91953 33.3773 16.08423
v -25.5124 33.48991 15.91691
v -61.81943 41.87903 -25.07529
v 7.139297 32.15064 18.68921
v 6.269167 72.65718 18.10266
v 7.065859 70.68277 18.66236
v 7.492676 73.11997 17.78192
v 26.15929 23.37682 8.253489
v 26.93266 23.59815 8.567357
v 25.87527 23.99688 9.036722
v 26.77745 24.21495 9.057775
v 26.79036 24.58512 9.455058
v 25.39449 23.60869 8.4235
v 8.467979 -76.4701 -13.40454
v 40.97046 31.58208 6.784861
v 41.15873 30.74075 6.45224
v 46.38785 29.69874 0.9633077
v 42.5449 31.16403 5.412883
v 43.01259 31.75215 5.100626
v 43.39933 31.48178 4.647685
v 9.87673 -40.41753 8.356439
v 30.24668 30.5075 11.65262
v 29.25969 30.45919 11.90069
v 29.64474 31.37745 12.30803
v 30.51701 31.2605 11.953
v 31.69566 30.9904 11.43119
v 31.3222 31.51208 11.79203
v 32.94308 33.5741 12.07688
v 43.94793 31.84369 4.148488
v -43.34808 33.95882 8.121929
v -44.52671 32.95617 7.193868
v 24.05562 22.783 6.88074
v 23.73298 22.51314 6.637647
v 24.0652 22.44615 6.546951
v -61.93364 41.40195 -25.43396
v -62.1105 42.10907 -25.77259
v -62.09121 41.23839 -25.91559
v 36.62572 33.23787 10.04521
v 37.42421 32.95069 9.615542
v 35.50176 32.6274 10.50045
v 35.7327 33.13956 10.50992
v -39.06149 32.76999 10.67692
v -38.49348 32.80391 10.98691
v -25.27241 35.59961 16.82854
v -23.13139 34.77879 17.13374
v 61.38668 21.49265 -37.36252
v 61.60193 22.14252 -38.14951
v 17.57973 34.85033 17.53679
v 16.81326 35.64853 18.00627
v 15.51682 18.42766 4.907057
v 15.26146 17.73818 4.538517
v 15.71447 18.48902 4.454826
v 16.12718 17.77287 4.010807
v 15.88505 17.25849 3.948547
v 38.05233 13.64529 -0.4948831
v 38.2807 12.51512 -0.3676144
v 3.694924 67.11105 20.04779
v 52.48113 -34.75733 -51.95461
v -22.48624 10.76582 4.912024
v -23.67366 10.66318 4.955981
v 11.48572 69.4297 18.28822
v -36.53419 34.709 12.44458
v -36.82259 35.02365 12.34241
v 56.05972 51.95272 -18.7591
v 56.27097 51.1935 -19.09009
v -33.50285 11.87185 4.212752
v -33.87812 13.17146 3.673782
v -33.13371 12.55912 4.088085
v -33.36498 11.54323 4.337327
v 39.03363 14.18643 -1.548432
v 9.714476 -76.00318 -12.25374
v 19.19715 74.92981 14.00422
v -13.03045 44.42834 20.61336
v -10.5902 43.37337 20.92391
v -9.507576 44.21804 21.12907
v -11.22213 45.39044 20.95885
v -8.971565 45.79854 21.28157
v -9.708788 46.9852 21.25198
v 54.59818 -28.46598 -48.43491
v 54.17315 -30.22333 -47.8411
v -4.693633 -77.69907 -13.73772
v -66.09506 18.43743 -39.95514
v 61.49021 23.63068 -37.56254
v 61.49378 24.29057 -37.45823
v 61.27034 24.4703 -36.78936
v 61.70075 22.69993 -38.39141
v 61.55008 22.69423 -37.88399
v 61.35894 25.01791 -37.05129
v 61.54807 24.66569 -37.63493
v 7.264021 -76.76323 -13.1479
v 7.675145 -76.71619 -14.31845
v 5.763008 -77.10561 -14.31607
v 4.895726 -77.23902 -12.67372
v 4.72459 -77.28316 -14.0202
v 5.282028 -77.18207 -15.11777
v 6.877381 -76.88079 -15.37536
v 6.445138 -76.95351 -16.24229
v 3.304652 -77.46069 -14.95437
v 2.574863 -77.54844 -13.97238
v 2.585495 -77.54486 -14.42994
v 2.552309 -77.54728 -12.43106
v -0.3633287 -77.73142 -12.7252
v -0.2348818 -77.72687 -13.17973
v 60.26971 34.72007 -31.98812
v -22.87228 17.52208 3.343592
v -22.15683 17.55982 3.137877
v -22.39124 18.41508 3.535052
v -21.08822 18.50969 3.594366
v -21.71181 18.85725 3.761898
v -21.92475 18.51185 3.51341
v -22.46164 19.14756 4.054285
v -22.97513 19.05886 3.824156
v -20.38621 18.38173 3.642348
v -20.81816 18.7279 3.97537
v 15.22028 35.41202 18.21361
v 15.67152 34.72615 17.96462
v -42.49391 17.99691 -1.648962
v 23.50201 30.41246 13.29534
v 24.12103 30.80507 13.43563
v 25.2484 30.9138 13.23702
v -40.5878 17.66604 -0.4857136
v -5.180231 42.87161 21.40106
v -9.536106 27.73309 16.98335
v -32.82673 11.54036 4.489533
v -31.94501 11.27745 4.598732
v -32.43326 11.01547 4.458133
v -32.63226 11.81155 4.49153
v -32.02239 11.51983 4.626884
v -32.2464 11.68627 4.577592
v -31.34219 11.26569 4.771875
v -31.50447 10.70705 4.66569
v -31.80828 10.56304 4.58557
v -26.6048 34.21581 15.91856
v -27.12663 34.53659 15.85417
v 59.13717 40.53622 -27.71212
v 59.35368 40.00359 -28.53287
v 9.16976 -40.23871 8.748528
v 56.66368 44.47888 -20.28753
v 48.51999 -43.66281 -51.7684
v 29.48216 9.083891 4.028583
v 29.82741 10.21299 4.08597
v -65.80102 16.9973 -38.57212
v -65.76465 15.80702 -38.51482
v -65.9262 16.37404 -39.36715
v -65.95209 16.68809 -39.48778
v -65.95657 17.355 -39.33397
v -65.86588 15.57579 -39.01849
v 26.89814 9.606669 4.589379
v 27.71543 9.197705 4.362157
v 27.36988 9.728297 4.53697
v 28.33501 9.428265 4.308409
v 28.40689 9.918487 4.37748
v -13.20048 45.59942 20.65227
v 15.52245 15.78267 2.727812
v 15.65133 16.38618 2.478025
v 17.42897 14.64464 3.270996
v 16.38654 15.77575 2.638494
v 15.98825 15.04799 3.101325
v 16.18124 17.12134 2.28157
v 16.69548 17.55686 2.231862
v 16.05009 17.23676 1.926847
v 16.32849 17.33448 1.977565
v 16.24707 17.03955 1.924299
v 17.20152 16.79698 2.267504
v 17.01048 17.48287 2.132252
v 15.69403 16.98016 1.786323
v 15.96277 16.72551 2.013187
v 4.670955 67.9649 19.74797
v 6.066159 69.02425 19.30794
v 6.841382 68.22859 19.41038
v 4.629658 69.32622 19.41408
v 4.761451 70.50571 19.03786
v 4.139916 70.75635 19.06072
v 5.590157 71.36576 18.6358
v 5.519045 71.78444 18.5089
v 5.261322 72.76429 18.22196
v 4.413994 72.09365 18.60296
v -21.02619 -41.03691 2.828617
v -20.78578 -40.94215 3.03992
v -16.57425 60.77643 19.82337
v -15.23343 60.45626 20.11959
v -14.80944 59.95552 20.2329
v -16.86604 60.06667 19.8046
v 1.636093 1.123258 22.33249
v 0.2436567 2.045825 22.41805
v 19.76889 10.39343 4.743556
v 18.15554 9.845253 4.696248
v 19.37918 9.57023 4.723519
v 20.47151 8.951734 4.727138
v 21.22731 13.02787 4.169601
v 19.12372 11.497 4.615235
v 21.16482 10.7404 4.760005
v -15.14275 46.03323 20.29902
v -14.0537 70.99363 18.20853
v -15.07362 71.69073 17.82287
v -14.20245 72.97343 17.5107
v -13.55533 71.9781 17.97338
v -13.03165 71.42051 18.22781
v -11.41637 70.65539 18.74129
v -34.96712 22.85918 7.00683
v -36.81492 32.59493 11.66732
v -37.51662 33.18305 11.55836
v -37.73163 32.56614 11.22521
v -36.53808 33.04123 11.94798
v -35.94862 32.78379 12.07848
v 57.9607 45.29704 -23.54311
v 19.17166 10.83547 4.694269
v -58.92999 52.98431 -16.99955
v -58.36972 54.75956 -16.15426
v -30.67146 35.56837 14.93533
v -31.73517 34.88723 14.4903
v 35.00439 31.53793 10.42665
v 35.65489 31.91032 10.23578
v 36.61289 31.35874 9.67442
v 36.72685 31.08092 9.492446
v -17.65751 41.02591 19.39384
v 57.12598 49.69009 -21.16692
v 56.54977 51.19252 -19.85471
v -10.87488 27.88723 16.61941
v 14.58162 67.53706 18.1083
v 15.35523 66.013 18.27208
v 14.90197 65.27672 18.53697
v -12.54575 -18.03765 16.40765
v -13.17657 -17.94667 16.74083
v -12.64314 -18.16011 16.14104
v -13.49757 -18.27172 16.40873
v -13.45128 -17.66017 17.139
v -12.96419 -17.83755 17.06268
v -13.12772 -17.47989 17.49885
v 15.67744 16.68017 2.633323
v -2.121314 -77.76953 -12.57674
v 0.1959511 -77.73212 -11.90855
v 1.351252 -77.65685 -12.85125
v -10.13246 36.48149 20.01957
v -13.5164 37.65854 19.75224
v -9.347241 34.60338 19.69904
v -10.96458 34.80096 19.5027
v -0.2603703 66.29841 20.48055
v -0.8761868 65.03997 20.716
v -31.87137 16.86931 3.350776
v -31.23579 17.58976 3.480253
v -32.63665 17.47283 3.289155
v -30.1878 17.46149 3.545349
v -30.30602 17.04795 3.465861
v -29.41439 16.53284 3.5283
v -30.96745 16.72452 3.333528
v 3.480062 68.4251 19.75608
v -10.49988 -40.63711 10.24142
v -11.7301 -40.63201 9.691187
v 37.1681 31.50945 9.401771
v 57.87749 40.00486 -24.65357
v -23.27575 27.51829 12.07289
v -25.4099 28.31384 12.20707
v -24.16321 28.75257 12.88159
v -22.66311 30.28275 14.56757
v -20.90378 28.78408 13.8042
v -25.4819 29.33244 13.03187
v -25.53354 30.04488 13.60617
v -24.44563 29.64923 13.55081
v -23.64149 30.15312 14.19637
v 12.05785 31.63213 17.4221
v -61.56817 43.8477 -24.00376
v 31.32471 13.32183 2.935106
v 51.81207 -37.20292 -49.93916
v 51.91276 -36.34132 -52.22206
v 52.03547 -36.28222 -51.07907
v -20.63253 73.82987 15.70594
v -22.10733 10.38363 4.893705
v -22.25412 11.83425 4.81569
v -22.12331 9.759807 4.878536
v -13.11242 77.76816 15.64823
v -12.74639 -17.08842 18.65222
v -11.89561 -17.20561 18.70266
v -12.85792 -17.2261 18.29858
v -11.46777 -17.33953 18.13893
v 34.87476 20.7213 4.134709
v 34.33431 20.77342 4.418609
v 34.13461 21.1332 4.605309
v 32.8856 20.73773 4.489552
v 35.39443 20.80641 3.732422
v 2.103879 0.7033554 22.29435
v -1.686202 55.96665 21.71786
v -2.546077 54.94542 21.74788
v -3.501795 55.6657 21.70435
v -4.285368 54.25155 21.73543
v -5.221737 53.00946 21.72066
v -3.746431 52.88708 21.79409
v -5.756017 54.18133 21.66117
v -4.560304 51.65553 21.77294
v -6.411694 51.81633 21.64949
v -7.099687 53.51915 21.58098
v -46.31113 33.20899 5.471422
v -1.808505 -40.56785 11.77282
v -1.84997 -40.93872 11.78712
v -0.7854867 -40.66494 11.63785
v -0.1794156 -40.85041 11.70173
v 56.38613 51.40099 -19.42538
v 19.20245 12.67944 4.23085
v 17.59966 13.474 3.882405
v 17.06848 12.06005 4.456079
v 19.15851 13.43329 3.965131
v 8.540572 -76.44381 -17.25714
v -4.463131 -77.70687 -13.14248
v -59.48394 51.17454 -18.07202
v -59.44052 50.71434 -17.97202
v -58.99357 51.76279 -17.00167
v 56.33057 51.97469 -19.36032
v 56.4243 52.09647 -19.63877
v 56.59019 51.51205 -19.92697
v 56.1554 52.74727 -19.03185
v 56.01768 52.80316 -18.70135
v 55.82542 53.75395 -18.40392
v 17.15692 17.96908 2.256624
v 17.60887 18.28852 2.599801
v 17.78228 18.30199 2.496632
v 17.09123 17.86013 2.161749
v 16.69604 17.53566 2.075704
v 17.14971 17.80169 2.961412
v 17.68241 18.348 2.887937
v 17.48591 18.2636 3.106874
v 17.50137 18.51966 3.27496
v 17.83199 18.74054 3.349628
v 18.19108 18.68587 3.163935
v 18.53397 18.71607 3.074135
v 17.95316 18.40212 2.654256
v 16.29759 17.36051 3.473631
v -48.39373 33.89698 3.093754
v -48.63732 34.16783 2.767791
v -48.81686 33.89239 2.556998
v -48.75815 34.0167 2.647854
v 38.62301 19.7804 0.9980477
v 39.27389 19.14255 -0.07302549
v 38.19788 19.26683 0.6692634
v 54.91305 -27.15333 -48.29114
v 3.815052 72.43165 18.56689
v 4.141803 73.99997 17.96539
v 4.729019 73.14382 18.17135
v 6.100441 73.97756 17.67549
v -64.69881 28.66236 -34.83684
v 36.18126 71.82584 4.864217
v -13.98198 60.96137 20.29774
v -13.91627 63.18129 20.04836
v -12.17125 63.53821 20.27907
v -12.11379 62.20312 20.46196
v -10.94825 62.71263 20.54674
v -3.248411 1.700551 22.80312
v -4.197145 1.116168 22.84371
v -30.28054 32.1157 13.81696
v -29.85047 32.48874 14.13377
v -28.8105 32.42055 14.353
v -28.62947 31.36653 13.73721
v -43.05407 32.87314 8.182776
v 16.5501 22.58807 8.346745
v -23.58075 33.72312 16.75767
v -22.32359 33.78117 16.97429
v -24.00493 33.36192 16.47912
v -23.65587 33.00826 16.30006
v -24.43424 33.11801 16.16
v -21.58197 32.86246 16.70216
v -22.6915 32.75434 16.36735
v -10.28903 -40.29556 10.33401
v 36.48938 20.79818 3.119907
v 36.57346 20.40128 2.764433
v 36.02007 20.53613 3.16242
v 36.21039 19.9688 2.905299
v 37.0521 20.31618 2.392425
v 36.64816 19.91162 2.348974
v 37.35176 20.00294 2.066608
v 36.74816 19.61929 2.178667
v 36.0287 19.27136 2.39703
v 35.56429 19.66064 3.331322
v 35.61794 19.28458 3.068809
v 35.55453 20.32157 3.4591
v 37.75989 19.68629 1.343984
v 37.98216 20.03585 1.619746
v 37.18911 19.63291 1.802318
v 36.28486 18.61325 1.700685
v 1.968558 67.73672 20.01883
v 2.289681 68.48701 19.81981
v 0.02532464 70.31604 19.47859
v 1.628395 70.23686 19.4326
v 2.980687 70.0956 19.36892
v -66.24757 14.20612 -41.45208
v -66.13658 13.69508 -40.95961
v -65.95778 14.76625 -39.28865
v -66.00085 15.18059 -39.57388
v -28.30233 25.72536 9.904967
v 15.72514 -40.89111 3.863517
v 16.5647 -41.06668 3.23933
v -2.302456 -5.084641 27.5031
v -1.227857 -4.036522 26.73505
v -7.028191 44.40971 21.38523
v -59.35189 50.08226 -17.81971
v -16.94172 43.73415 19.78258
v -15.94079 44.12209 20.02971
v -18.52538 44.11863 19.39498
v -15.54876 45.34551 20.17862
v -16.09626 42.40249 19.88742
v -15.46711 40.82531 19.83667
v -16.70039 41.43408 19.64311
v -17.8569 42.09215 19.44574
v 59.63377 38.34616 -29.81082
v 0.334372 68.70117 19.90703
v 0.5801319 71.32618 19.18491
v 16.66604 72.90429 15.74262
v -3.219857 65.13562 20.73216
v -1.660928 65.26662 20.69604
v -4.105294 66.05836 20.53416
v -3.138635 66.40423 20.47941
v -4.643816 63.90041 20.92013
v -5.245218 65.1657 20.68117
v -4.942786 65.76308 20.57088
v -6.466416 64.06563 20.78826
v 20.85603 29.88289 13.65189
v 20.86946 30.67945 14.23427
v -33.94212 22.88757 7.339436
v -33.21817 23.29874 7.487594
v -34.57103 22.70902 7.088106
v -34.44948 22.98938 7.158902
v 1.297368 -77.62616 -14.30062
v 0.2888153 -77.64295 -14.41643
v 55.64788 48.99945 -17.57365
v -31.65959 9.996436 4.528102
v -30.31294 10.06302 4.791851
v 19.93398 75.30225 13.521
v 17.21335 75.8558 14.26775
v 18.40766 75.61979 13.98388
v -16.80837 39.97618 19.45615
v -13.36803 34.9254 19.12179
v -15.62763 36.36486 19.08853
v -15.54149 38.19458 19.48358
v -7.626627 43.29976 21.2645
v -7.797602 47.75671 21.47418
v -8.519868 50.17127 21.42594
v -7.100297 49.37511 21.57598
v -10.94681 49.55997 21.10669
v -10.96091 47.42829 21.07897
v -10.50356 51.54353 21.18757
v -7.417734 51.41362 21.54345
v -5.978777 48.85766 21.66478
v -12.08629 51.4244 20.9444
v -13.73608 50.06494 20.64606
v -12.83223 48.02379 20.77539
v -9.740919 52.35311 21.28897
v -8.939601 52.80407 21.39565
v -8.300162 53.53315 21.46924
v -7.496318 52.79435 21.55262
v -14.53794 52.50967 20.52229
v -12.38904 52.73187 20.89046
v -10.89071 53.16253 21.13218
v 0.2133097 67.17112 20.27699
v 18.93526 21.16954 6.019156
v 17.99214 20.54637 5.79096
v 19.61905 20.79867 5.424803
v 18.46948 20.04688 4.987112
v -32.5033 33.23196 13.68792
v -32.17129 32.47466 13.33283
v -31.32122 32.93922 13.90678
v -30.26388 33.16923 14.36306
v 58.35499 42.64977 -25.28011
v 58.65403 43.0029 -26.02192
v 58.31135 43.21428 -24.97215
v 58.21931 43.61622 -24.61697
v 58.42946 43.7302 -25.27214
v 58.62106 43.70654 -25.83018
v 58.23828 44.64379 -24.57077
v 58.54041 44.25548 -25.44979
v 8.555814 -17.20466 19.61482
v -2.803947 -77.69991 -10.29882
v -0.7741206 -77.75502 -11.5123
v 31.55172 33.42431 12.60345
v 30.9118 33.37292 12.83713
v -3.596969 56.64614 21.65538
v -5.393284 57.26795 21.55083
v -15.69121 27.0889 14.04625
v 21.08658 75.91449 12.83828
v 58.68886 43.85399 -25.94988
v 58.60199 44.40366 -25.57827
v 47.55192 -45.41287 -51.27652
v 2.720005 71.18613 19.08513
v -10.3486 72.05315 18.45012
v -12.52552 73.99816 17.39826
v -12.14205 72.04485 18.17004
v -9.91028 70.26499 19.06285
v -57.96046 -30.52261 -53.05744
v -7.707228 29.54291 18.27677
v -7.23394 28.72235 18.05934
v -8.218972 30.01944 18.36024
v 62.01512 10.85849 -41.36284
v 12.45451 70.03701 17.86567
v 14.77837 68.10961 17.90416
v 14.13434 68.95481 17.82902
v 15.30497 68.79896 17.57799
v 18.15322 17.44789 2.55895
v 18.07764 16.14391 2.567968
v 19.0749 17.91725 3.03488
v 17.98867 18.09569 2.563422
v 19.01349 18.4149 3.079877
v 18.52348 18.40227 2.891129
v 19.95957 18.85397 3.591772
v 20.44968 17.33838 3.384959
v 20.25097 16.31166 3.211439
v 21.25182 16.73914 3.506771
v 20.88159 18.07759 3.628252
v 22.61188 17.35517 3.649902
v 22.50873 16.27378 3.564825
v 21.6838 15.99362 3.497962
v 21.69907 18.71735 3.815933
v 23.09869 18.73495 4.039998
v 22.73808 17.97238 3.800558
v 23.36872 18.15408 3.871089
v 23.37107 17.50142 3.64327
v 23.54527 17.77456 3.706409
v 23.93521 16.63116 3.506974
v 24.07886 18.66044 3.952901
v 24.56495 17.82044 3.623199
v 24.94245 18.3124 3.72429
v 25.66961 19.09229 3.784604
v 26.22617 18.56019 3.510064
v 24.8962 17.41753 3.56236
v 26.36926 17.26657 3.300179
v 24.8417 19.31655 4.05254
v 24.90135 20.04132 4.260655
v 24.65964 20.44505 4.426093
v 25.73762 20.57328 4.40344
v 26.4239 19.95235 3.935735
v 26.62941 20.58002 4.2682
v 27.26947 19.8766 3.757547
v 27.56039 20.50607 4.113898
v 28.43557 19.65917 3.546368
v 29.55298 19.81678 3.55114
v 28.20805 20.4482 4.069563
v 28.2602 19.16494 3.269059
v 23.61663 19.40833 4.177837
v 23.47299 20.18587 4.416075
v 24.09577 20.56477 4.643929
v 24.3545 20.86041 4.89311
v 22.98789 20.42796 4.534932
v 30.28727 19.91468 3.53491
v 30.08635 19.47414 3.384146
v 30.0412 18.96638 3.192812
v 29.35589 19.44277 3.394183
v 29.01982 18.74546 3.135933
v 22.40889 19.65733 4.261195
v 22.19409 20.05434 4.399663
v 23.06865 20.60672 4.819447
v 22.11604 20.31296 4.543139
v 24.86458 21.16815 5.275038
v 24.09715 20.94701 5.195421
v 27.13502 20.88985 4.424918
v 27.97536 20.78368 4.239463
v 27.76962 20.96372 4.361381
v 60.95361 30.77852 -35.23355
v 60.86743 30.19683 -35.19106
v 61.82248 20.74907 -38.82283
v 61.60168 21.37592 -38.06007
v 1.213934 -77.65906 -11.39382
v -3.990645 61.87311 21.20791
v -3.924554 60.12383 21.40667
v -5.186513 62.00067 21.14871
v -24.80456 27.14332 11.40136
v -25.95586 26.64593 10.87013
v 17.55148 -41.07957 3.015895
v -9.616241 33.0177 19.19457
v -12.73862 -17.43486 17.75105
v -14.03193 53.74504 20.58838
v -58.64791 52.07034 -16.31981
v -15.24878 48.36497 20.33551
v -65.88615 14.78359 -39.06857
v -17.75613 55.79383 19.78707
v 34.66781 32.41705 10.8271
v 36.13708 32.69204 10.19574
v 34.33138 31.33743 10.63844
v 33.65891 31.61535 10.99556
v 34.24718 32.54129 11.04697
v 34.99921 32.93598 10.86173
v 34.89326 32.69438 10.81265
v 13.65231 71.27151 17.16426
v 14.70177 70.02216 17.35462
v 15.03582 70.76344 16.99135
v 14.78499 72.45036 16.4382
v 13.61315 72.55553 16.67982
v 14.95856 71.76508 16.65099
v 12.63253 71.4352 17.35457
v 12.88456 73.56277 16.52557
v 11.87703 72.97224 16.97284
v 12.25687 74.2973 16.38891
v 11.3097 74.60175 16.45815
v 13.76355 73.52379 16.31688
v 24.90182 25.14013 9.682544
v -38.98204 33.46332 10.91916
v -39.25425 33.87466 10.81493
v -37.98595 34.12603 11.52471
v -38.14979 33.36011 11.3282
v -38.67006 33.26486 11.04947
v 60.35695 33.00022 -32.85798
v 58.9222 40.95316 -27.13389
v -43.43293 19.55033 -0.6166475
v -43.03741 19.70974 -0.2509983
v -44.08976 18.4925 -1.727618
v -43.99278 18.90476 -1.315837
v -44.28517 18.81301 -1.660472
v -10.95706 32.23513 18.68284
v -5.079844 -40.6205 11.45461
v -5.542351 -40.89182 11.43526
v -3.346985 -40.57363 11.67816
v -4.017869 -40.38816 11.75089
v -4.434581 -40.4343 11.62289
v -14.81498 33.96688 18.56887
v -12.3426 32.53628 18.50384
v -14.96063 32.61152 17.9939
v -35.60537 33.25038 12.39447
v -23.59826 18.56138 3.737769
v -24.58053 17.81407 3.772274
v -23.74812 19.15709 3.964244
v -23.91322 16.96236 3.410808
v -24.47143 17.15456 3.689914
v -24.40332 18.43456 4.024863
v -25.63949 17.60025 3.84504
v -24.97947 18.2898 4.04232
v -25.56359 19.2038 4.41554
v -26.18222 18.14472 3.922212
v -24.42381 18.83564 4.404783
v -25.99742 16.72714 3.73882
v -25.18966 16.757 3.715257
v -25.20285 16.35408 3.655101
v -24.83856 16.04391 3.470491
v 11.1453 70.20137 18.11522
v -11.66112 64.39957 20.20835
v -29.37231 33.41791 14.72524
v -28.3144 33.60649 15.08503
v -28.85907 34.18181 15.20379
v -29.02139 33.83422 15.00162
v -27.88145 32.86014 14.8695
v -27.03245 33.74924 15.50647
v -27.24262 32.26158 14.7323
v -27.6789 31.30672 13.94775
v -26.56062 32.60271 15.12272
v -26.55117 32.10614 14.84654
v -26.40635 31.63253 14.52275
v -27.17696 31.80687 14.43507
v -26.62353 31.1469 14.10246
v -25.55316 31.31446 14.56578
v -26.44733 33.22947 15.43477
v -25.98819 33.0969 15.52822
v -25.85711 31.84799 14.85566
v -25.81904 32.28523 15.17395
v 56.03244 52.34196 -18.73747
v -30.90516 10.49308 4.777054
v -19.21778 27.66881 13.2484
v -17.64757 28.76598 14.83504
v -15.67403 27.57672 14.49274
v -18.88816 30.39944 15.78642
v -19.28622 28.61257 14.10502
v -18.05951 31.55238 16.77459
v -18.7727 32.15195 16.95935
v -17.62688 30.72941 16.36961
v -17.19519 33.0449 17.71344
v -17.30209 31.63865 16.97664
v -16.59106 32.17736 17.41129
v -16.48861 31.10673 16.8615
v -3.910464 58.18636 21.55851
v -27.51479 25.28175 9.623865
v -28.70551 24.71332 9.139342
v -25.82884 25.55104 10.05431
v -26.24993 25.49089 9.967401
v -26.11254 25.03197 9.610586
v -26.76643 18.69195 4.021668
v -27.86456 18.95466 4.052286
v -27.35476 18.12596 3.898351
v -26.62514 19.39811 4.27394
v -28.08288 20.42391 4.631239
v -27.48395 17.20755 3.740334
v -28.36481 17.81749 3.781572
v -26.87575 17.54728 3.785871
v -28.37119 18.70166 3.957959
v -28.91816 18.3327 3.849714
v -28.59252 19.56314 4.188772
v -29.4141 16.98758 3.563919
v -29.24165 17.58321 3.657695
v -29.57124 17.85772 3.673665
v -29.11611 19.43428 4.120588
v -29.71314 20.5991 4.378724
v -29.10674 20.90734 4.625811
v -28.52386 21.26717 5.03152
v -26.77587 20.73499 4.825002
v -27.26425 21.12225 5.060806
v -11.68337 29.04095 17.00702
v -30.68086 10.79442 4.87552
v -30.2018 10.64633 4.897901
v -28.19791 12.00602 4.947749
v -28.14787 12.61887 4.727782
v -28.67969 12.23319 4.856021
v -28.80438 12.71473 4.637409
v -10.76013 60.95626 20.79161
v -11.68227 -17.15719 19.12811
v 16.58137 18.19552 3.868039
v 16.04672 18.22399 4.13001
v 30.2294 33.76683 13.24891
v 28.87578 33.90516 13.84704
v 29.36699 33.31662 13.37586
v 29.29759 34.02381 13.70336
v 29.9985 33.49677 13.2197
v -31.57762 33.45984 14.1181
v -59.12255 51.95266 -17.30615
v -49.32553 32.58188 2.059738
v -49.74006 32.59393 1.416275
v -49.37517 31.88647 2.025929
v -9.572731 73.65094 17.99151
v -8.484444 71.64136 18.80246
v -36.21395 33.58776 12.29327
v -36.91233 33.8004 11.9445
v -36.55988 34.00343 12.27687
v 29.75269 23.17366 8.024055
v 29.80406 22.95416 7.761804
v 30.29634 22.9216 7.662317
v 29.84335 22.71905 7.456375
v 30.73356 22.56886 7.016807
v -26.83926 34.01619 15.67104
v 17.61864 33.09973 16.8858
v 60.47851 33.16182 -33.15783
v 60.33629 33.86683 -32.59274
v 60.79814 31.89497 -34.47218
v 60.57843 32.53114 -33.69668
v -21.89355 17.07719 2.954394
v -23.31553 16.72312 3.1981
v -36.70777 34.37712 12.29922
v -36.4429 34.26469 12.40862
v -24.64552 24.16173 8.705314
v -24.45754 23.78794 8.288831
v 28.45835 18.45394 3.099625
v 29.19772 17.87052 3.024374
v 30.03598 18.35897 3.073292
v 29.38642 16.884 2.930268
v 27.97238 17.33763 3.110148
v 30.90001 18.60278 3.006538
v 30.96136 19.02306 3.177577
v 31.85182 17.75664 2.661645
v 31.34049 18.44164 2.949328
v 31.1527 17.9186 2.889156
v 30.12965 16.24739 2.809075
v 30.54525 17.10417 2.730708
v 29.72211 16.27896 2.819396
v 27.60811 16.03618 3.063324
v 15.52703 73.46758 15.89554
v 16.06106 75.82784 14.61693
v 15.41569 74.6132 15.41016
v 13.40837 74.37061 16.06731
v 13.01604 75.29734 15.76773
v 14.76772 75.97652 14.95623
v 14.62873 73.30278 16.1769
v -6.610819 62.5316 21.00124
v -5.935005 60.33708 21.28649
v -8.671318 62.12393 20.87706
v -16.11691 34.55301 18.5095
v 18.0019 34.64188 17.39054
v -30.57433 23.99032 8.015422
v -31.61411 23.76534 7.825081
v -24.80572 32.75201 15.78982
v 18.03077 11.01325 4.638988
v -11.38275 53.95808 21.05445
v -9.528913 55.94624 21.25519
v -8.892799 55.28729 21.35266
v -8.322027 57.71529 21.30173
v -10.93154 58.24849 20.97286
v -8.25137 60.58547 21.07844
v -12.36794 59.73346 20.66275
v -6.575702 55.19115 21.56789
v -7.398189 54.91929 21.51429
v -9.220434 63.35667 20.64745
v 16.34591 67.15873 17.72271
v -17.19652 -40.50154 5.816472
v -5.609799 59.11752 21.40647
v -9.916365 76.54008 16.7613
v -11.67994 75.72053 16.84926
v -10.82298 75.18588 17.21119
v -9.540506 75.30486 17.3479
v -11.47919 77.19021 16.22127
v -65.06762 21.17507 -35.53278
v -17.3958 38.7743 19.18175
v -17.05404 36.69922 18.88398
v 16.33332 12.12092 4.513246
v 16.09825 13.86235 3.761686
v 24.96436 20.84949 4.691753
v 25.89042 20.82283 4.515562
v 11.87534 70.95717 17.71016
v -12.98842 54.50831 20.76237
v -5.60147 -17.34682 18.75173
v -5.583349 -17.6589 19.62254
v 32.0337 33.41454 12.38899
v 31.36491 32.62323 12.39077
v 31.08068 32.75737 12.55922
v 30.5636 32.9812 12.83601
v -11.24567 56.53363 21.01587
v 58.60796 40.77169 -26.33515
v 58.62028 41.44757 -26.27174
v -65.13483 23.42634 -36.05404
v -42.06098 33.13475 9.082981
v -17.21821 35.1773 18.4496
v 27.36004 34.49062 14.65954
v 26.66716 34.51934 14.8682
v 25.95832 34.85058 15.22975
v 21.64491 19.12574 3.970459
v -27.11517 30.3959 13.43935
v 24.23689 34.88062 15.7401
v 24.8778 34.77993 15.51504
v 62.07283 16.4982 -40.30137
v 15.71167 72.28773 16.26782
v -18.68992 39.19427 18.95352
v 20.6867 20.59406 4.939691
v 19.55571 19.90975 4.118872
v 20.01791 19.76907 4.049964
v 21.04645 19.81306 4.196015
v 6.474605 62.64915 20.5338
v 6.138154 -40.6323 9.994843
v -32.25231 32.21086 13.11157
v -33.01056 32.2914 12.90034
v -34.29303 34.68647 13.4275
v -6.438402 72.29639 18.78444
v -8.168699 74.07167 17.99554
v -6.477473 69.92574 19.50363
v -8.993478 69.96066 19.25202
v -15.99755 32.52169 17.71632
v -15.84095 31.58982 17.28198
v -17.17888 34.19004 18.15434
v -28.37077 11.45551 5.092417
v 61.73322 20.47167 -38.52157
v 54.98412 55.24837 -17.00269
v -23.637 12.43727 4.669405
v -24.82084 11.61483 4.929773
v -23.69763 11.57944 4.882553
v -22.9075 12.5804 4.613564
v -23.39165 14.06514 3.920494
v -22.55295 15.07546 3.369802
v -24.56853 13.26083 4.349014
v 30.25198 32.03585 12.46952
v 30.70682 31.80706 12.18874
v 21.81504 19.50538 4.188067
v 58.9076 42.42388 -26.96906
v 58.74884 43.38801 -26.26165
v -3.72243 -77.73499 -13.68542
v -1.438497 -77.71203 -13.91714
v -36.98209 34.55291 12.22922
v -24.27914 16.5455 3.385118
v -10.65446 30.16586 17.84827
v -26.79852 16.09971 3.763524
v -25.92599 15.70748 3.740624
v -26.94832 15.26569 3.885129
v -27.87564 12.75777 4.637458
v -27.58973 13.15091 4.502306
v -27.66135 12.83052 4.632268
v -27.55306 13.4982 4.326182
v -27.55705 14.24025 4.090461
v 60.98101 26.62649 -35.66711
v -12.4422 31.36093 18.00411
v -20.82522 31.10135 15.76777
v -20.95224 33.8359 17.26612
v -21.01259 32.80698 16.77934
v -20.49854 33.28817 17.06933
v -21.48418 30.57467 15.19199
v -22.4373 31.4009 15.57073
v -23.76416 30.82945 14.74327
v -23.02626 30.77533 14.88128
v -5.256409 76.31541 17.3204
v -6.323192 76.92236 17.01002
v -6.009863 76.45208 17.23031
v -6.190327 76.02746 17.41771
v -4.070427 75.56302 17.67465
v -16.24053 -40.76228 6.337117
v -12.53163 66.0809 19.7643
v -12.46285 67.11462 19.55089
v -13.50103 66.39124 19.57635
v -10.76095 67.50282 19.69253
v -10.40073 65.7421 20.11009
v -9.472493 66.73575 20.00515
v -8.883362 67.81952 19.85044
v -8.957377 65.86344 20.2326
v -7.320855 67.97698 19.93386
v -7.439303 66.69556 20.22635
v -11.2005 68.71581 19.34205
v -9.971529 68.44324 19.57291
v -10.20387 29.31301 17.55261
v 16.96078 18.09431 3.498572
v -5.811091 -17.09979 18.79125
v -41.54216 17.74582 -0.9382618
v -0.9803675 -40.41861 11.78922
v 12.68951 75.94327 15.53054
v 25.87419 24.75005 9.572648
v 21.96741 36.96975 16.785
v 23.04277 36.60464 16.40047
v -9.94556 64.82739 20.33836
v -28.49041 34.89182 15.64881
v -28.89434 34.82379 15.46836
v -28.16636 34.55373 15.57495
v -28.12471 34.24285 15.43339
v -27.23835 34.31296 15.67668
v -27.43898 34.03703 15.53485
v -28.12646 34.81501 15.74972
v -28.67448 35.40131 15.681
v -28.36643 35.71249 15.85299
v -28.37115 35.19242 15.8057
v 3.583202 71.83865 18.8123
v 22.83546 10.06722 4.801241
v 21.78866 11.18518 4.722335
v 1.501889 72.217 18.8624
v 0.5532293 72.86548 18.70512
v 1.952151 73.15929 18.49921
v 0.712042 73.94347 18.25931
v -0.9273105 74.22372 18.20331
v 0.2881626 74.85197 17.89679
v 1.850315 74.8793 17.80743
v 1.967714 74.26759 18.07059
v 1.077329 75.47999 17.61621
v 2.438458 75.00224 17.71084
v -0.7124235 76.56052 17.29778
v 1.22221 76.06816 17.35711
v 0.2248241 77.03975 16.99933
v -1.675739 76.86607 17.17762
v -1.144388 76.94134 17.14968
v -1.129864 75.60231 17.66817
v 26.01968 30.95789 13.0919
v 26.74868 30.79865 12.81122
v 3.89046 -40.24317 10.8687
v 3.342145 -40.42543 11.03883
v 4.241916 -40.93268 10.86014
v 3.315197 -40.16832 11.06924
v 2.321285 -40.1983 11.42041
v 3.473814 -40.0504 11.07646
v -10.36849 69.26598 19.30749
v 12.28505 74.76951 16.18922
v 20.55449 33.15131 15.99239
v 20.4121 33.51056 16.33128
v 20.3053 33.00534 16.11824
v 20.32699 33.92672 16.57967
v 20.1625 33.62569 16.54235
v 20.0479 33.22527 16.34918
v 31.56891 19.11615 3.176097
v 32.89001 19.16473 3.033296
v 32.64277 19.58607 3.306114
v 33.77141 19.16907 2.95068
v 33.05668 18.45454 2.476863
v 33.4123 17.8035 2.131675
v 33.8882 18.28416 2.059761
v 33.97827 17.1178 1.650539
v 33.99255 17.81037 1.793677
v 32.85377 18.05256 2.44164
v 32.55266 17.46062 2.313281
v 33.06435 16.97344 1.96356
v 30.77477 20.28522 3.774393
v 31.38579 20.29094 3.680339
v 31.49678 20.42435 3.92678
v 30.84124 20.54175 4.219721
v 61.30796 26.83079 -36.85172
v 61.25211 26.04203 -36.68198
v -7.826003 64.50247 20.61259
v -6.942286 64.99083 20.59929
v 24.77631 22.63659 6.860893
v 25.9106 22.73808 7.535656
v 18.32499 21.57647 6.883139
v 17.4816 21.66386 7.341577
v 17.12364 20.99237 6.737943
v 16.11347 21.0183 6.976114
v -4.180772 67.31327 20.28942
v -6.536647 66.74628 20.28143
v -5.225555 67.36563 20.23323
v -4.588844 69.71592 19.674
v -3.481845 67.62067 20.23903
v -2.889179 68.71877 19.97618
v -2.642566 67.40264 20.27888
v -3.510171 70.30555 19.54468
v -5.312119 71.09367 19.22882
v -7.507707 65.59303 20.44192
v -6.218745 65.42587 20.58205
v 61.40865 26.90259 -37.16956
v 23.6978 20.9013 5.2836
v -24.41977 20.89627 4.511051
v -24.05359 20.54315 4.381437
v -24.51546 20.88682 4.643943
v -23.89849 20.50937 4.050778
v 30.86792 19.66509 3.471838
v -14.77854 54.22823 20.44772
v -14.24903 55.3812 20.52882
v -13.16676 56.65319 20.70617
v -15.7401 55.19499 20.233
v -14.98018 56.63808 20.36748
v -16.92822 56.3534 19.94893
v -16.79781 54.988 20.02427
v -16.51313 57.51366 20.02685
v -15.06263 58.99719 20.25011
v -13.96588 57.45256 20.52621
v -15.9817 54.08546 20.21173
v -13.72916 59.7317 20.44191
v -13.18738 58.58923 20.6006
v -20.40807 23.97799 9.562954
v -28.02028 17.04262 3.706598
v -0.6509297 -40.50083 11.70934
v 0.1104749 -40.44651 11.72692
v 1.416245 -40.53434 11.61437
v 61.0242 29.7992 -35.61884
v 60.9631 29.64605 -35.54605
v -43.32293 33.12883 8.026689
v -43.09862 33.05692 8.227066
v -2.044911 -77.78975 -11.63431
v -4.046391 -77.74625 -11.90018
v 38.84405 18.57103 -0.2869832
v 62.05229 11.96731 -41.10411
v 61.98228 12.03207 -40.43534
v 10.46278 74.25413 16.81791
v 11.0877 71.9615 17.55423
v 8.91614 74.72293 16.91041
v 9.941442 73.64188 17.16778
v -19.16322 23.44288 9.467493
v -23.74839 23.56737 8.290073
v -0.897414 72.71732 18.77895
v -2.444271 73.9509 18.34247
v -2.802477 75.57425 17.69574
v -3.95237 74.92104 17.92643
v -3.894811 76.26065 17.38284
v -2.292037 71.99471 19.01923
v -4.234846 72.9289 18.66754
v -3.443571 71.10228 19.28695
v -6.027363 74.21782 18.15146
v -7.516299 75.2714 17.61991
v -5.941562 74.94442 17.88447
v -1.084385 71.52194 19.20071
v -2.529006 70.69109 19.43039
v -0.9049877 70.27847 19.54803
v -1.794123 69.59871 19.73486
v -3.177042 76.4444 17.31633
v -37.8549 14.66286 1.848792
v 57.13334 43.74389 -21.76517
v 3.443431 74.73363 17.75774
v 3.379056 73.95251 18.08773
v 5.001324 74.89321 17.46462
v 3.206613 75.73299 17.32766
v 6.074347 74.90208 17.30769
v 5.541967 76.07241 16.85693
v 6.121263 76.96326 16.33951
v 4.623911 77.14664 16.46522
v 7.074161 75.7403 16.77363
v 6.893876 77.05788 16.16777
v 8.55669 75.74463 16.53874
v 1.450612 76.88137 16.95472
v 3.030481 76.48676 16.99607
v 2.13585 77.26907 16.72668
v 3.233807 73.07364 18.39355
v -35.66019 22.55903 6.653702
v 58.48079 41.39467 -25.87784
v 28.14041 30.89034 12.48287
v -0.2765534 68.55414 19.96806
v -1.616025 68.14587 20.10351
v -1.602076 67.10157 20.33711
v 60.92589 25.79737 -35.57413
v 60.8792 26.19502 -35.37679
v 31.51641 17.08743 2.594091
v 31.24036 17.25712 2.698152
v 32.98685 16.55546 1.943594
v 32.29508 16.66619 2.304403
v 62.07016 17.23262 -40.31593
v -16.46888 53.07826 20.12014
v 23.46554 31.21694 13.9794
v 22.27976 30.57586 13.73504
v 22.87176 30.51781 13.55333
v 23.00138 31.84703 14.65514
v 24.39247 31.88367 14.19473
v 24.82442 31.28629 13.63161
v 22.12094 31.19275 14.32208
v 24.53487 32.65942 14.65827
v 23.6963 32.38735 14.77805
v 21.28688 30.37223 13.88083
v 22.19337 30.27894 13.50816
v 25.38195 32.70158 14.19469
v 25.22563 32.18267 14.11554
v 25.99583 32.27973 13.7827
v 25.52706 31.73669 13.70953
v 26.001 32.61681 13.94243
v 26.44209 32.63597 13.83868
v 27.56926 31.68571 13.1663
v 26.4319 31.24654 13.18726
v 22.38136 29.91655 13.15843
v -21.32277 37.19226 18.0354
v -25.08439 22.17989 6.380068
v -24.28607 21.83397 6.176464
v -24.26029 22.36022 6.55548
v -26.28796 22.28327 6.521985
v -26.50431 22.90827 7.087401
v -27.33672 22.90995 7.326531
v -25.65397 22.60199 6.687493
v -26.16822 23.29107 7.403598
v -27.43447 23.45261 7.754465
v -26.31786 23.5887 7.780949
v -26.47926 23.80759 8.157637
v -25.12199 23.37011 7.500505
v -25.77281 23.97136 8.397936
v -24.67087 23.02022 7.001522
v -23.85766 23.08878 7.296939
v -24.47583 22.60984 6.669064
v -24.48346 21.37375 5.84752
v -24.15004 21.27695 5.792592
v -24.83514 21.27224 5.757834
v -25.22745 21.82853 6.16908
v -28.33629 23.1554 7.615539
v -26.58254 23.93267 8.537979
v -3.221581 -77.7476 -11.03444
v -3.318456 -40.4372 11.83386
v 15.69995 16.63912 2.086571
v 29.66274 34.37313 13.59309
v -8.251199 69.24292 19.53678
v -16.60849 51.35632 20.08421
v 19.40491 19.01414 3.430635
v 19.19914 19.08558 3.404482
v 18.84777 18.7108 3.150531
v 20.03335 19.16783 3.708811
v 20.39948 32.91051 15.94971
v -18.01298 54.93965 19.74666
v -20.01331 18.83195 4.214505
v -19.94683 19.52594 4.871772
v -20.7933 18.94168 4.171931
v 17.1998 34.64642 17.59718
v 19.47491 33.70794 16.77176
v 19.31606 33.38076 16.62049
v 22.42752 20.5854 4.99409
v 35.64149 14.08388 0.7816045
v 36.58863 14.97836 -0.2241837
v 35.60249 15.17877 0.4177613
v 35.46963 15.61471 0.4388418
v 35.99939 15.3745 0.1522957
v 35.95336 15.8921 0.06977869
v 36.34807 16.24705 -0.4429055
v 36.4466 15.55885 -0.1825413
v 35.07574 15.30801 0.7273441
v 34.2745 15.19809 1.277472
v 34.40524 15.94895 1.147445
v 35.5404 16.03831 0.4011475
v 35.17096 16.4688 0.660924
v 35.73612 16.5544 0.08686637
v 34.59752 16.65857 1.17183
v 33.85948 16.31394 1.597635
v 29.59507 10.42237 4.161378
v 33.15065 15.95747 1.687919
v 33.85294 16.03252 1.517851
v 32.8552 16.16623 1.947082
v -22.57786 24.47593 9.580339
v 20.70343 14.90785 3.278808
v 22.48678 15.23944 3.666241
v 20.45795 15.53394 3.125623
v -23.41008 35.29523 17.19826
v -22.0283 35.48431 17.55767
v -21.23358 36.38125 17.88531
v -20.99561 34.81746 17.59925
v -18.96144 34.27948 17.87248
v -19.28065 34.62809 17.96329
v -19.52083 34.47119 17.85325
v 31.76166 19.64827 3.312515
v 22.8645 32.49968 15.11329
v 23.53494 33.00243 15.21099
v 24.77813 33.08215 14.66635
v 24.74239 32.92656 14.54742
v -24.23225 36.23192 17.17719
v -24.95741 36.05125 16.98243
v 26.34059 24.96998 9.684518
v -32.6053 20.8659 4.13139
v -32.80559 21.10322 4.326106
v -33.298 20.91759 4.130068
v -34.0573 21.42609 4.631062
v -31.70258 20.51293 3.91437
v -32.19762 20.67939 3.971889
v -29.99806 21.84702 5.40248
v -30.93024 21.04425 4.301806
v -29.46671 21.24269 4.807909
v -31.27953 21.5772 4.970724
v -33.34154 19.71254 3.575535
v -32.66413 19.2079 3.452729
v -32.75254 19.97515 3.662922
v -3.259036 -77.75256 -13.19882
v -20.11234 37.12463 18.31302
v -23.17317 35.61726 17.32519
v -66.03807 16.68037 -39.93368
v -66.08766 16.95891 -40.1157
v -66.06768 16.18017 -40.05161
v -66.14202 15.49431 -40.29897
v -29.36753 18.36476 3.830647
v 30.04777 20.38095 3.773046
v -18.56223 35.40789 18.26518
v -19.08967 34.75054 17.99485
v -19.43986 35.17619 18.03905
v -19.70543 35.96638 18.17649
v -19.26043 36.3311 18.34982
v -19.03849 37.97481 18.70445
v 11.32044 71.03483 17.8117
v -7.642136 -40.04657 11.31635
v -26.80583 30.71173 13.74896
v -26.14471 30.63796 13.88073
v -25.39908 30.76462 14.22315
v 60.6961 31.79305 -34.18148
v -20.28755 35.76969 17.99834
v -20.76985 36.06783 17.93113
v 56.66275 43.93328 -20.45599
v 31.19018 20.61331 4.807605
v 29.80041 20.83146 5.524334
v 32.22447 20.53647 4.34137
v 22.57429 30.14478 13.30975
v -6.815501 -40.28815 11.29904
v -24.38073 23.45084 7.848526
v -25.59377 15.57512 3.686408
v 29.6321 10.97439 4.119727
v 11.65428 75.44411 16.03818
v 19.14031 33.20515 16.54797
v -24.78952 20.99044 5.29269
v 29.49234 32.09396 12.75448
v -42.62394 20.42983 0.5926583
v -27.06758 22.48385 6.828233
v -25.78659 14.82603 3.801166
v -26.54639 14.58976 3.951902
v 23.06937 33.19905 15.46573
v 20.57194 31.04355 14.61563
v 30.23051 32.55625 12.74215
v -24.04773 20.58276 4.131301
v -24.5636 15.80953 3.406826
v -23.84756 16.2482 3.232425
v -24.51557 31.25817 14.89912
v 31.09403 31.75623 11.9975
v 31.5643 32.18647 12.0453
v 29.44743 12.55233 3.712319
v 27.67571 12.71406 3.999599
v 29.77371 12.08366 3.785483
v 27.93915 10.38302 4.503673
v -43.47708 18.57421 -1.121855
v -43.73291 18.53067 -1.282048
v -43.54916 18.40196 -1.442487
v 32.32571 15.75409 2.096288
v 32.62069 16.0289 1.891227
v 32.6084 16.03841 1.945264
v 6.059023 -51.84502 7.165099
v -12.19789 -18.64337 15.32172
v -11.71684 -18.56144 15.20596
v -12.44514 -18.36356 15.57216
v -12.08814 -18.37359 15.50388
v -27.63591 36.19774 16.11759
v 0.1327261 -13.85792 29.64136
v -0.1396607 -14.75202 29.32143
v -0.8038318 -14.28167 29.65461
v -0.7021227 -15.08053 29.2481
v 1.803529 -12.32014 29.28795
v -2.88506 3.237191 22.0199
v -2.721289 1.672787 22.91445
v -29.20091 10.84461 5.019253
v -4.482327 -41.60582 11.87312
v 14.63222 20.14467 6.586792
v 17.24773 20.0738 5.889788
v 16.27287 20.74597 6.684804
v 15.84627 20.51184 6.599388
v 15.55945 21.13755 7.102805
v 15.55456 19.97097 6.291355
v 15.63378 19.45529 5.861066
v 15.64042 18.83104 5.309726
v -18.89932 15.52715 3.157898
v -18.89455 16.07817 2.9531
v -19.20015 16.6642 2.673702
v -20.02577 16.23655 2.534398
v -20.38896 16.85376 2.269601
v -19.59765 16.50854 2.438411
v -19.66859 16.82606 2.330612
v 5.915008 -18.63744 15.25805
v 7.684333 -18.58044 15.94773
v 8.770441 -18.88067 16.20052
v 8.496964 -18.56246 16.42761
v -5.069917 -40.32824 11.71033
v -41.95169 20.66326 1.083131
v 8.519082 -40.28876 8.955439
v 9.188564 -40.66045 8.510659
v -0.6420316 3.2716 22.01872
v -1.8086 -0.3738363 24.2044
v 7.135412 -18.00812 15.91043
v 6.337486 -18.12232 15.67971
v 7.627217 -18.22205 15.89525
v 5.658264 -18.53463 15.38884
v -0.2340291 0.1482201 23.69248
v -1.171974 1.989702 22.78323
v -7.828044 -41.9143 11.38626
v 30.69133 12.6834 3.333809
v 33.41641 33.41367 11.83897
v 1.391803 -41.19735 11.65541
v 2.594153 -40.49622 11.31128
v -26.83958 11.62058 5.059216
v -34.36724 20.20147 3.556633
v 2.182776 0.2035386 22.55514
v -38.08364 20.34185 2.929395
v -37.49766 20.6084 3.304363
v -38.10606 20.81833 3.502026
v 57.9383 40.3182 -24.76282
v 58.14174 40.91594 -25.19693
v 57.98764 41.33041 -24.64405
v -23.1421 23.15034 7.733169
v 61.1674 25.23411 -36.38797
v 20.18956 32.68726 15.91132
v 20.70861 32.66571 15.65378
v 21.4084 32.49633 15.47585
v 21.46598 31.99357 15.13411
v 21.95122 32.37152 15.11082
v 20.21467 32.13262 15.57913
v 60.31252 35.17455 -31.97582
v -24.34602 35.46759 17.07111
v -36.21865 34.39679 12.54704
v -35.51436 34.545 12.8694
v -22.76298 16.07936 3.112272
v -25.70029 14.3593 3.862167
v -25.19655 15.1991 3.570611
v -32.58642 33.7627 13.88794
v -30.85874 34.07839 14.59254
v -31.25912 34.4329 14.58328
v -19.8993 30.03057 15.18859
v -20.27796 31.52613 16.24462
v 34.50859 19.05656 2.875427
v 34.02097 19.46613 3.411767
v 34.50896 20.04742 4.051261
v 33.82726 20.55132 4.38687
v 19.00216 19.05783 3.399082
v 19.66527 19.27552 3.724223
v 19.07933 19.26553 3.671567
v 19.90774 19.63074 3.980252
v 16.50442 17.79764 3.692266
v -48.56646 33.16234 2.939496
v -23.89057 31.95345 15.61045
v -25.28905 32.0077 15.0213
v 35.21975 18.30404 1.597378
v 34.70172 18.6764 2.222633
v 36.5387 18.14435 1.120312
v 36.42941 18.62907 1.481484
v 36.03176 18.10369 1.414508
v 35.08876 18.94443 2.958192
v 35.58868 19.02127 2.829551
v 35.06433 18.83058 2.848521
v 23.08614 20.87866 5.399718
v 23.29049 20.75422 5.272992
v 18.81595 16.79576 2.748245
v 24.14022 21.16511 5.417721
v 25.15891 21.42232 5.491639
v -43.58995 18.92704 -1.007014
v -29.54632 34.16318 14.9064
v -19.60771 33.93542 17.60747
v -18.53011 33.6126 17.70789
v -20.14851 33.6743 17.34173
v -27.92603 24.37214 8.959845
v -30.56131 20.13839 3.991069
v -27.01153 21.46814 5.331615
v -26.00622 21.85949 6.132998
v -32.56038 34.2976 14.05054
v -33.55663 34.18789 13.62251
v -33.15475 33.92361 13.71634
v -34.16257 33.83879 13.23262
v 33.50841 20.37269 4.195482
v 32.56313 19.85223 3.470924
v 31.83595 20.30129 3.692135
v -40.52326 33.56869 10.07062
v -40.69617 34.01789 10.10968
v -41.51692 33.62447 9.481836
v 19.61051 32.91828 16.24986
v -19.91382 35.00314 17.8979
v -39.01186 20.01027 2.315252
v -13.19802 -39.94978 9.347497
v -38.28468 19.27445 1.71997
v -37.58117 19.33113 2.268448
v 26.62906 10.20445 4.669881
v 19.82085 15.35758 3.012256
v -5.882329 -17.08224 18.31053
v -6.177803 -40.65082 11.30636
v -7.02173 -40.69568 11.15332
v -20.25335 21.18642 6.764719
v -33.18924 17.18575 3.166085
v -32.55993 16.69298 3.204531
v -33.29583 16.99261 3.096716
v -27.84694 22.75794 7.136516
v 2.500896 -11.48213 29.0271
v -25.9542 20.13829 4.597795
v -7.199801 -17.25572 19.62834
v -7.81281 -17.14534 19.08366
v 20.14933 22.30423 7.24462
v 18.59388 21.36236 6.465546
v -36.58034 17.32058 2.140992
v -37.01021 16.94268 1.81278
v -33.67648 17.10883 2.979334
v -33.87603 17.58036 3.061272
v -34.48061 17.4585 2.839258
v 8.294255 -17.79512 17.07208
v 8.429103 -18.14213 16.72152
v 8.701796 -17.77111 17.61215
v 8.835479 -18.39642 16.92922
v 8.230412 -17.87022 16.62938
v -42.90974 18.66 -1.001549
v -42.17246 19.9429 0.5103632
v -42.4903 19.04289 -0.4934733
v 19.31495 15.87164 2.894615
v 19.64506 16.15064 2.94543
v 20.02225 15.22217 3.0902
v 18.65777 15.90127 2.705637
v 18.55964 16.33495 2.635968
v 7.794841 -17.6344 17.26377
v 8.334417 -17.58368 17.679
v -7.354632 -17.08157 16.00449
v -6.996291 -16.96346 16.51859
v 8.738586 -17.61932 17.95088
v -28.98018 21.49949 5.252158
v 20.61273 21.10215 5.512743
v 20.936 21.27003 5.680449
v 19.97345 21.55985 6.09316
v 20.62724 21.77952 6.272876
v 21.16331 21.7737 6.713961
v 21.85283 20.93678 5.364586
v 32.08935 20.32297 3.856508
v 8.006465 -18.32355 16.13557
v 8.130575 -17.9433 16.37829
v 39.43021 16.88943 -1.663829
v 39.44645 17.49744 -1.214273
v -61.16258 45.45413 -22.60861
v -10.09338 -17.13999 19.7378
v 8.022583 -18.06653 16.12592
v 20.75187 20.87082 5.274188
v 27.56043 30.43386 12.20338
v 7.768724 -17.67023 16.75064
v 7.229512 -17.62637 18.01565
v 6.990017 -17.63708 16.93283
v -39.07991 21.46004 3.809479
v -38.37762 21.546 4.121601
v -39.30923 21.43245 3.643939
v -38.97413 21.19252 3.621086
v -31.08416 11.51953 4.842231
v -31.67986 11.78942 4.675082
v -31.11511 11.8201 4.818378
v -30.492 11.60653 4.939577
v 37.32858 19.31089 1.525417
v 19.54024 19.68774 3.964304
v -23.47676 22.71619 6.937086
v -24.12183 22.95864 6.885559
v -31.1827 16.50002 3.335797
v 60.53386 32.4815 -33.64393
v -6.326204 -16.94567 17.62974
v -42.08017 18.10501 -1.33086
v -42.01066 17.97272 -1.685757
v 39.0565 18.06443 -0.7133566
v 20.32193 21.99639 6.595556
v 39.67112 16.74718 -2.339739
v -6.509954 -16.98715 18.29488
v -7.780592 -17.15164 15.51558
v -19.87399 20.66493 6.411038
v -20.77351 20.39431 6.004773
v 7.989322 -17.80213 16.40566
v -38.56363 22.20402 4.25927
v -37.91515 13.78029 2.08463
v 33.70486 19.48482 3.320137
v -34.15331 21.12844 4.2937
v 24.42448 10.64798 4.842521
v 25.21774 9.968404 4.772022
v 30.33042 20.61298 3.986119
v -20.93098 39.19223 18.43844
v -25.27017 32.53673 15.3552
v -28.02975 34.98709 15.8914
v -20.42411 38.36252 18.46137
v -24.3389 32.49103 15.84691
v -24.88471 31.98641 15.19353
v 20.92116 22.27711 6.871524
v 21.27746 22.02011 6.551533
v -8.488725 -17.47721 15.00726
v -8.298935 -17.54503 14.76215
v -8.52219 -17.60768 14.77878
v -7.014918 -16.87339 16.79847
v -8.352942 -17.54286 14.71417
v -19.58334 31.43292 16.31654
v 7.91237 -17.98582 16.08808
v 7.635476 -17.82856 16.16742
v 7.646973 -18.06402 15.92194
v 7.528036 -17.72064 16.39889
v 35.138 14.80227 0.8176262
v 34.46799 13.53564 1.643978
v -31.32323 15.81941 3.334653
v -31.89715 16.51907 3.225339
v 35.13341 18.75519 2.486758
v 30.12444 20.72669 4.394479
v 2.149754 -18.26002 22.65725
v 1.421193 -18.72602 22.23386
v -36.54154 13.78693 2.647367
v 28.63115 35.43537 14.27638
v 22.9223 30.1994 13.30314
v -40.15213 18.78385 0.3822539
v -32.11153 21.22153 4.547215
v -32.50151 21.734 5.225821
v -32.73066 21.42401 4.812906
v -38.45794 19.21673 1.435915
v -23.69049 19.34208 4.079258
v 25.65507 23.24653 8.034852
v 39.97065 15.86285 -2.75711
v 4.572363 76.47255 16.80357
v 1.190714 -17.69365 19.34348
v 31.62041 20.80472 4.952596
v -26.67081 21.30412 5.23011
v -25.58703 20.76727 4.819083
v 28.98992 23.04196 7.592938
v -66.29006 12.16556 -43.33986
v -66.31985 12.21473 -43.46479
v -35.46157 17.4017 2.592213
v 0.2062746 77.34621 16.86158
v -37.61724 19.9828 2.703803
v -34.7954 22.18431 5.144033
v -33.61736 21.74473 5.187615
v -30.49629 23.81017 7.922092
v 35.1786 20.21221 3.771567
v 37.74223 19.24708 1.110999
v 37.38342 18.85586 0.897938
v 36.8461 18.90539 1.382658
v 36.68605 18.55651 1.026968
v 38.54687 18.7607 0.08152412
v -29.70013 19.12424 4.013716
v -30.31638 18.38907 3.69519
v -23.83991 15.82946 3.285342
v 24.92421 22.28086 6.459226
v 24.52669 22.11619 6.272944
v -58.8183 52.41091 -16.66391
v -29.3692 24.36164 8.722479
v -24.69102 20.75734 4.570498
v -24.68493 20.68444 4.541903
v -25.24521 20.93765 5.006219
v 24.60583 33.12234 14.62024
v 29.11569 20.84706 4.966558
v -23.75117 15.29551 3.412277
v -24.88094 14.69503 3.688627
v -31.12064 12.18752 4.727255
v -30.67815 12.04068 4.841748
v 39.61788 14.9943 -2.346013
v 46.71212 30.21188 0.6184252
v 25.55358 10.93849 4.770294
v 26.33714 10.944 4.68541
v -26.59449 21.70499 5.878032
v -26.12819 21.47076 5.693285
v 35.40349 19.78726 3.47812
v 34.99984 19.93217 3.894582
v 60.47921 32.51041 -33.42259
v -27.86607 23.70766 8.149894
v 38.53839 18.20231 -0.3570353
v 23.64918 16.01769 3.598257
v 36.87728 18.21156 0.570899
v 37.2528 18.13197 0.1156529
v 37.29902 18.11771 0.3512841
v 37.96222 18.09459 -0.4650485
v 37.52094 18.21182 -0.2236889
v 37.39896 18.23994 0.1336914
v 38.09601 18.26827 -0.6961376
v 37.32767 18.32437 -0.1436938
v 37.78344 18.68725 -0.323343
v 37.1994 18.3919 0.07555798
v 36.77374 18.3772 0.2405698
v 36.61692 18.38371 0.6104515
v 38.29725 18.60329 -0.7323971
v 26.45506 21.04263 4.677794
v -22.02708 19.09746 4.196562
v -21.71649 19.19163 4.293073
v -37.61471 21.19566 3.787845
v 39.12904 17.70823 -0.9902953
v 38.9113 17.36418 -0.964024
v 29.42921 34.84512 13.73193
v 33.08535 18.70937 2.707331
v 32.02781 18.83698 3.05064
v -66.1834 16.8658 -40.81446
v 15.50285 21.60833 7.544096
v 16.42573 21.55319 7.273566
v -23.93981 31.33349 15.12539
v -28.10934 35.37865 15.9472
v -27.67184 35.30161 16.09451
v -27.49756 34.80304 15.97351
v 21.34438 30.7826 14.17953
v 29.26937 20.42513 3.929478
v 21.18744 32.9467 15.74818
v -29.99424 22.98305 7.788155
v -29.85373 23.12836 7.881245
v -30.26397 23.05471 7.926729
v 32.6402 15.3362 1.994455
v 24.16518 21.58586 5.828255
v -26.85301 35.45601 16.27332
v -33.22574 23.0283 7.609802
v -34.0167 22.64079 7.441848
v -33.35704 22.74152 7.781986
v -25.11239 32.203 15.20729
v 35.32502 8.063826 1.777573
v 35.09946 16.92697 0.7822788
v 35.43502 16.75743 0.4595485
v -11.52732 73.96619 17.57142
v 27.48024 10.80219 4.558286
v -33.02064 32.85208 13.27012
v -22.54475 36.16124 17.56792
v -23.04305 19.48003 4.32374
v -22.26261 19.28171 4.354847
v -61.89353 42.99377 -25.04764
v 28.20714 23.21695 8.090824
v 1.622552 -17.32604 18.35661
v 24.71871 21.7572 5.900413
v 32.60326 20.14261 3.948356
v 57.73207 41.23994 -23.96874
v 23.29813 11.44592 4.733078
v -48.64674 32.52877 2.91556
v 25.61711 12.25119 4.478519
v 37.21918 14.3303 -0.2281841
v 22.12094 32.7378 15.42768
v -39.56621 20.00277 2.130452
v -39.06296 19.65837 1.645141
v -39.38499 19.77996 1.944064
v 40.83152 33.40359 7.163398
v 17.02669 33.76979 17.36759
v 58.40815 44.76618 -24.98144
v 22.91482 21.42624 5.880595
v -34.1546 22.70895 7.315543
v -41.39742 20.81866 1.39185
v -22.84923 36.9619 17.62681
v -25.09293 20.77757 5.151599
v -25.31881 20.95802 5.3031
v -24.8038 20.88894 5.344472
v 24.49005 33.57531 15.19434
v 23.79759 34.32023 15.69454
v -32.11623 75.72276 9.719698
v 10.62505 75.3244 16.29942
v -24.00693 20.7352 5.294309
v 28.34913 32.696 13.45483
v 6.401184 -17.97745 15.92534
v 5.944849 -17.87999 15.94421
v 6.919046 -17.82092 16.31133
v 3.708696 -17.90602 15.57614
v 16.55125 16.59719 2.163748
v -26.72288 24.31986 9.067724
v -27.22803 24.29024 9.007627
v 29.51168 21.33343 6.579039
v 28.86098 20.96969 6.258294
v 29.97081 21.07341 6.000248
v -39.67411 19.22374 1.144938
v -39.96026 19.80013 1.766794
v -41.29271 19.39197 0.8004916
v 26.64008 13.06165 4.008369
v 28.82041 13.67781 3.38163
v 16.90746 33.47133 17.27127
v 37.90875 18.73698 0.3655662
v -39.94226 20.75645 2.680329
v -66.30518 12.17253 -43.60755
v -24.48068 37.09715 17.19488
v 36.16387 16.61669 -0.3995515
v 36.46186 17.19428 -0.06221228
v 34.78571 17.36205 1.117844
v 24.27222 14.78954 3.686473
v 23.05079 14.3221 3.877215
v 23.70907 13.78043 4.020697
v 22.35963 14.00292 3.782127
v 6.52583 -41.48869 9.935127
v 27.94014 34.97813 14.49704
v -39.20752 34.70515 10.93277
v 24.79008 33.12151 14.52989
v 25.64647 32.87917 14.14165
v 26.06777 32.91639 14.09433
v -2.298018 76.78648 17.19033
v -1.918294 76.8209 17.18195
v 35.73826 18.98544 2.627024
v -39.00639 19.32612 1.499771
v 0.9408056 77.70468 16.56791
v 24.8157 13.85088 3.842674
v 25.49863 12.60274 4.35014
v 30.58771 20.94913 5.533336
v -27.81417 22.24785 6.16445
v -29.42083 22.28181 6.046552
v 29.72761 20.61983 4.020711
v 17.86067 19.23932 4.046205
v 16.6027 35.09109 17.90834
v -26.69127 22.09111 6.238307
v 41.58631 32.24257 6.397032
v -5.713992 -40.43447 11.39892
v -59.34554 52.41724 -17.90133
v -41.11053 35.4336 9.700714
v 28.57221 23.1219 7.760153
v 23.3932 35.80075 16.15604
v 22.9329 36.24562 16.38253
v 20.82109 33.63474 16.20692
v -66.29536 11.80994 -43.53302
v 28.33517 23.01947 7.664115
v 28.08493 22.94453 7.85579
v 26.76366 11.88738 4.429525
v 5.007583 -17.26353 20.7215
v 28.52318 31.86086 12.92707
v 32.51845 18.48417 2.780724
v -20.24361 34.47786 17.67945
v 15.38064 -40.92498 3.904865
v -42.46857 32.95654 8.647862
v 26.79056 23.20938 8.015667
v -21.58697 20.57074 5.835767
v 17.7527 21.99044 7.591034
v 34.72115 33.43666 11.17921
v -36.93285 34.28328 12.11325
v 58.28453 45.02383 -24.6501
v -65.01917 1.263376 -47.05567
v -35.32651 22.08372 4.879114
v -35.80233 21.79333 4.582617
v -38.25847 19.77718 2.284509
v -31.75161 21.07741 4.269328
v 35.85871 18.60689 1.896369
v -35.57386 22.46936 6.56098
v -35.25327 22.45323 6.586788
v -35.15375 22.60206 6.780326
v -34.73632 22.53264 6.683595
v -26.10319 19.40797 4.253668
v 24.82249 21.92776 6.185578
v 25.30871 22.19046 6.425855
v 25.04246 21.83777 6.321748
v 25.29582 22.52704 6.800392
v 25.98995 21.94132 6.291615
v 25.7167 22.38367 7.058374
v 25.82894 22.18969 6.942463
v -23.98764 35.32214 17.11488
v 1.128993 -18.75723 21.33704
v 22.47413 32.14599 14.81768
v 35.1111 19.46258 3.403455
v 61.41132 25.8888 -37.27328
v 1.393863 -18.64797 21.68519
v 35.6343 30.72082 9.851762
v 41.68989 31.25317 6.123596
v 26.9366 22.98967 7.875848
v 27.84197 23.15345 8.202917
v 27.58746 23.33594 8.360357
v 27.44366 22.88607 8.071026
v -23.55488 19.7271 4.691179
v -24.38843 20.4932 4.91997
v -24.29172 20.09844 4.863124
v -30.40568 10.8099 4.92461
v -39.6385 33.45279 10.49194
v 21.61821 35.40866 16.76112
v 21.38443 34.81705 16.68605
v 30.91043 17.38352 2.745973
v 31.44545 16.39524 2.604419
v -35.18662 17.2327 2.537394
v -35.7642 16.52021 2.357222
v -35.34017 16.96335 2.391992
v 4.549421 -17.27757 21.32109
v 4.115142 -17.42272 21.68427
v -41.04198 18.42559 -0.6663244
v -41.44849 18.90526 -0.04584409
v -42.18525 19.05588 -0.2860143
v -41.56773 18.28729 -0.9197977
v -31.95481 35.5714 14.50527
v 28.43143 34.45315 14.21035
v 29.12265 34.69608 13.89345
v 23.46677 34.65765 15.9714
v 23.71593 35.2884 16.01919
v 23.0604 35.68664 16.31315
v -36.54675 21.18388 3.960974
v -36.93553 21.01374 3.736047
v -36.1119 20.53437 3.522096
v -39.83895 34.62358 10.52756
v -66.1796 16.28149 -40.73024
v -66.21082 15.96134 -41.01946
v 25.00042 21.70808 6.233
v -5.210967 76.95917 17.05482
v 23.62823 33.77172 15.5704
v 22.96753 34.37439 15.91685
v 22.28383 34.49194 16.16635
v 22.57764 34.25599 15.90883
v 21.78887 34.53606 16.43286
v 22.24842 34.51133 16.31335
v 23.03132 34.3411 15.96636
v 22.18973 34.3562 16.0531
v 21.88072 34.37407 16.22301
v 3.026775 -17.80061 22.53819
v -29.31335 34.72783 15.30469
v 17.08049 16.1165 2.47458
v -24.02995 19.783 4.871094
v -24.29766 20.02555 4.994947
v 30.58124 15.73456 2.841864
v 31.90187 15.48463 2.565167
v 28.73962 16.12324 2.870769
v 28.52774 15.35643 2.988163
v 29.11909 15.72599 2.859949
v 29.66362 15.55789 2.857261
v 38.8003 14.68155 -1.507768
v 38.11118 15.04369 -1.17505
v 26.64935 15.09381 3.288096
v 26.57152 15.58732 3.241323
v 30.44354 33.26477 12.99991
v 25.4741 31.26299 13.42626
v -5.934356 -40.25317 11.46349
v -61.8954 43.59886 -24.88934
v -29.93699 34.96523 15.11343
v -29.64063 34.43642 15.07993
v 3.664464 77.44727 16.42226
v 36.88593 32.0916 9.71874
v 5.174617 -17.94896 15.71207
v -42.15794 17.56287 -1.307158
v -10.72378 -18.28692 15.09721
v -9.382202 -17.90439 14.97891
v -11.34318 -18.26448 15.38138
v 35.22417 19.68873 3.591177
v -40.06819 34.13091 10.39155
v -40.17342 34.38041 10.48193
v -39.87812 34.4636 10.59304
v -40.52268 34.50043 10.3035
v -40.86179 34.89514 10.06269
v -40.20526 34.81276 10.40106
v -41.19555 34.25537 9.844354
v -41.62366 34.17032 9.612558
v -42.34751 34.03167 9.033225
v 28.7039 20.69479 4.171287
v 33.62157 32.95682 11.59634
v 33.32955 32.79822 11.63116
v 34.10487 32.91821 11.31405
v 33.74676 32.63711 11.40333
v 33.56245 32.6603 11.5554
v 16.52618 19.44261 5.730052
v 15.90518 18.72896 5.13855
v 29.70459 32.63831 12.90531
v 30.14572 32.98248 12.93813
v -40.97461 20.04533 1.622168
v 37.42313 32.40138 9.512864
v 37.62276 32.24168 9.371215
v 33.7206 32.33217 11.22302
v 23.74438 13.07981 4.238523
v 23.34284 13.67544 4.005516
v 23.31971 13.15866 4.197734
v 23.46374 14.15514 3.774754
v 23.9425 13.30079 4.164733
v 24.29349 14.09613 3.810339
v 19.9791 32.85863 16.13507
v 9.746611 75.6053 16.36427
v 26.27413 34.29441 14.9322
v 25.89311 34.42681 15.07304
v 25.39725 34.38528 15.24806
v 25.91602 34.04552 14.94902
v -21.99179 14.58269 3.531428
v 40.89358 32.49383 7.061508
v 40.46819 32.16412 7.346289
v 35.01754 19.80042 3.771547
v 61.89656 11.11967 -40.44007
v -39.94268 33.64564 10.38949
v 14.86503 -41.74062 4.131655
v 28.10079 30.45921 12.09821
v 38.49919 18.06284 -0.6972483
v -40.90995 18.14699 -0.6683084
v -27.28124 35.20866 16.15945
v 2.667189 73.79513 18.21133
v 9.32667 76.27722 16.12724
v 11.46033 76.075 15.77955
v -36.99691 21.73499 4.496757
v 39.70586 16.37494 -2.580387
v 38.9877 15.89259 -2.08751
v 39.3822 16.58029 -2.44197
v -36.81018 34.13389 11.99793
v -37.15092 34.54564 12.12261
v -36.52355 34.1658 12.0579
v -37.08686 34.13625 11.87349
v -8.65084 77.55658 16.46328
v -10.19562 77.60221 16.21605
v 30.30269 13.37297 3.197458
v 31.01826 14.33202 2.71661
v 32.76996 14.06104 2.182966
v 29.08095 20.80111 4.263127
v 27.95195 33.72245 14.14604
v 27.84179 34.24704 14.35399
v 22.33097 36.06836 16.56854
v 22.08474 35.17403 16.53849
v -37.45958 34.14202 11.69538
v -37.35728 34.31136 11.86597
v 20.50872 34.08755 16.61347
v 27.51526 32.47692 13.51333
v -24.34156 19.49783 4.844437
v -23.90776 19.28875 4.801291
v -23.99306 19.40957 4.897235
v -65.76823 14.62289 -38.66519
v 25.54396 14.91889 3.465257
v 25.68898 14.77921 3.417981
v 36.1832 8.534588 1.318817
v -19.44604 18.60862 4.31438
v 31.94693 21.47584 5.861872
v 31.05148 21.62583 6.191213
v 17.74728 33.88822 17.22
v 32.25777 33.00655 12.11615
v -32.52465 23.53309 7.642807
v -31.67507 23.36733 7.736563
v -32.82725 23.19633 7.606347
v -6.699886 -41.06594 11.33073
v 23.13895 33.93618 15.74719
v 27.85045 30.31095 12.01771
v 34.90551 19.04351 3.00915
v 34.83934 18.85454 2.605894
v -7.207893 -16.94736 17.61235
v -7.381366 -16.93711 16.74447
v -7.29592 -16.92918 16.39736
v -42.14455 33.51283 9.063102
v -41.99959 33.50722 9.23471
v -42.33779 33.14332 8.99562
v -42.67213 32.94985 8.693954
v -43.00604 32.93094 8.490076
v -43.16564 32.79664 8.276601
v -43.67251 32.62606 7.929953
v -43.65445 32.85648 7.964102
v -66.32687 14.99653 -41.92725
v -8.182615 76.40614 17.05961
v -34.56633 34.2085 13.1849
v -35.17429 34.05846 12.84355
v 32.40407 15.91481 2.292606
v -22.05738 36.69689 17.88837
v -22.20097 36.94243 17.90485
v 27.14762 21.06157 4.531973
v 28.22547 21.03718 5.090558
v 26.91483 21.30178 5.232154
v 27.75633 21.16264 4.818439
v 27.84645 21.05552 4.580061
v 28.80804 20.86308 4.150685
v 27.28966 21.43963 6.094763
v 23.0934 35.14753 16.23368
v 21.69635 34.09037 16.24454
v -7.382517 77.30566 16.74891
v 37.27298 14.85346 -0.5401815
v 37.82598 15.68168 -1.2895
v -6.155742 77.50944 16.74927
v 15.67666 16.94275 2.067048
v 15.53672 16.90962 1.860831
v 17.19824 33.52038 17.24244
v 17.27102 33.30422 17.0654
v -30.16977 34.41874 14.9063
v 29.10625 32.62974 13.13596
v 21.33981 31.51141 14.78699
v 22.09597 31.94864 14.78039
v -29.07319 11.70035 4.971375
v 30.22832 15.60533 2.854176
v -29.67764 10.978 4.992463
v 1.095382 -18.17233 19.97124
v 28.58262 22.98279 7.551861
v -35.81174 33.88501 12.54703
v 58.10468 43.2208 -24.43632
v 28.43948 22.53141 7.829054
v 27.13019 34.25222 14.63789
v 26.93357 33.77789 14.51677
v 27.4283 33.43211 14.17124
v 27.02287 32.99716 13.92148
v 27.84399 33.01757 13.81038
v 27.0706 32.51476 13.66183
v -24.80792 20.88363 5.005836
v -42.26236 33.49783 9.103128
v -35.86415 34.2037 12.63541
v -11.98061 -17.84628 16.61904
v -12.96479 -17.9271 17.02194
v -12.14446 -18.0774 16.32337
v 12.65475 76.88235 15.05219
v 25.75083 16.74426 3.351953
v 27.09693 16.36821 3.147891
v 25.56544 15.78897 3.444495
v 24.99114 16.42626 3.477911
v 33.4832 11.89425 2.649399
v 33.39212 12.3147 2.595995
v 26.04726 22.21838 7.475991
v 26.07561 22.02793 7.191887
v 26.4168 22.06397 7.492555
v 25.8798 22.20994 7.229089
v 26.81298 22.37319 7.649828
v 26.45602 22.25738 7.755144
v 26.9631 22.14627 7.554488
v 25.31048 21.83832 6.288464
v 27.63316 34.72508 14.61297
v -32.65882 12.39095 4.276
v -31.82728 13.4444 4.010115
v -37.54943 33.93007 11.63904
v 7.235948 -41.45264 9.599081
v 34.45315 33.2349 11.23805
v -5.620278 -40.16608 11.76004
v 27.91249 21.70938 7.018377
v 28.48515 21.72039 7.265164
v 28.62982 20.99741 6.609711
v 28.21115 21.30606 6.547188
v -48.92406 32.8045 2.573237
v -30.50973 23.41308 7.86046
v -25.208 20.64589 4.959466
v 25.88087 31.41218 13.40101
v 37.98183 18.4514 -0.1974411
v 16.34796 20.26354 6.473207
v -29.18258 35.36491 15.48591
v -49.20008 33.58548 2.073279
v -40.92104 73.86241 3.541157
v -10.49142 -17.11724 19.71422
v 36.58628 21.0637 3.283149
v -40.40382 20.38882 2.276961
v -40.28386 20.40828 2.311973
v -29.0726 11.13995 5.063383
v -29.74373 11.51391 4.978201
v -11.10658 -17.83053 16.08391
v -11.82733 -18.11537 16.00117
v -66.20927 15.32005 -40.58814
v -34.73133 33.23986 12.7381
v -33.2115 33.50066 13.49548
v -26.93287 25.03667 9.524491
v 19.6025 19.90064 4.079165
v 35.22853 17.75049 0.971386
v -35.67002 22.31557 5.311943
v -35.2494 22.33905 5.210877
v -25.63246 21.36083 5.700311
v 32.68612 33.01107 11.94958
v 32.60537 32.1638 11.6275
v -20.09155 32.68493 16.9242
v 17.09075 33.52041 17.29539
v 35.35705 17.13612 0.5381247
v 30.24319 12.63698 3.488955
v -24.3178 19.8315 4.975352
v -24.95196 20.06265 4.859041
v 16.94304 18.57827 3.529629
v 26.49336 31.75198 13.47563
v 30.547 12.02491 3.586797
v -33.41027 16.28085 3.024777
v -34.35194 16.75919 2.668854
v -34.65083 16.84299 2.599488
v 32.30157 20.1774 3.679781
v -31.3588 23.11583 7.746815
v -33.89264 22.51569 7.595906
v -33.20868 13.80516 3.595755
v -39.47838 19.86005 2.072271
v 26.30633 21.75861 6.741697
v 25.92405 21.92846 6.885972
v 26.81476 21.61313 6.902884
v 16.57988 20.01328 6.266669
v -42.65697 33.08036 8.599422
v -43.03194 32.99584 8.345565
v -43.1557 33.17874 8.287617
v -43.39257 32.96627 8.218655
v 1.471318 -17.39538 18.66932
v 6.311686 -17.59702 18.38523
v 4.612854 -17.44137 19.4535
v 1.773011 -18.04722 20.89262
v 4.797932 -17.75161 16.63032
v 4.657037 -18.24233 15.63002
v 3.716929 -18.0937 16.05561
v -29.86448 16.41494 3.443147
v -28.3008 13.27676 4.476276
v -29.22486 12.5169 4.719816
v -28.79839 15.52834 3.742688
v -30.19496 12.70303 4.616434
v 26.10751 23.06726 7.791214
v 25.63963 23.10063 7.829699
v -40.21577 18.12183 -0.2764719
v -42.33464 19.21093 -0.1370094
v -40.74847 18.46679 -0.4042525
v -42.17185 19.2861 0.2115529
v -41.5807 20.68524 1.14648
v -41.70552 19.81911 0.9677169
v 9.189255 -18.2836 17.46945
v 7.067475 -18.42031 15.70619
v 20.38938 21.83034 7.445416
v 20.67771 21.64815 7.172213
v 20.38389 21.39861 7.342542
v -20.6177 19.79958 5.154312
v -21.49022 19.45184 4.663052
v -21.28148 19.85152 5.199645
v -22.09752 19.35415 4.37551
v -8.554051 -17.14666 16.85281
v -12.36957 -17.72553 17.11139
v 21.48814 14.41728 3.551832
v 31.1813 15.34845 2.802739
v 34.12682 12.55226 2.203604
v 33.20514 12.84898 2.455064
v 30.96338 15.10846 2.826205
v 31.00492 15.12027 2.796803
v 30.10739 15.0861 2.90339
v 17.84526 15.54997 2.799609
v 19.00759 14.58299 3.31088
v 36.73383 18.29733 0.7225377
v 37.93652 18.74389 -0.3117444
v 38.48523 18.69728 -0.6433139
v 36.76126 16.42334 -0.7129223
v 37.06258 15.74062 -0.6386424
v 38.13131 16.23113 -1.417478
v 37.83754 17.30797 -0.4640354
v 37.79507 18.11563 -0.08810353
v 38.46713 18.40977 -0.8032069
v 36.49972 17.46902 0.8591729
v 16.47389 20.82243 6.78004
v 16.52902 20.11461 6.25717
v 18.95203 19.69198 4.085335
v 19.74302 20.24994 4.714748
v 16.36279 18.93098 4.877948
v 17.72677 20.71055 6.212799
v 17.68024 21.07651 6.662093
v 16.05275 18.61924 4.097689
v 16.58389 18.71981 4.129838
v 25.40612 21.91266 6.262258
v -25.01352 20.85989 5.087652
v -23.69223 20.2302 3.980801
v -23.8253 20.14914 4.055565
v -23.37251 20.00401 3.825131
v -24.16933 20.46151 4.194354
v 29.03515 22.65884 7.68887
v 29.76446 22.62444 7.297382
v 28.86486 23.01366 7.357495
v 28.9463 22.83251 7.352382
v 29.66043 22.36849 7.760546
v 29.51774 22.31181 7.527267
v 27.62865 22.81514 8.043823
v -20.61821 16.5372 2.502125
v -20.4804 16.97224 2.262572
v 25.44254 33.65359 14.91103
v 26.37902 33.52596 14.56291
v 25.99097 33.136 14.47577
v 10.51627 76.79452 15.64864
v -23.90487 36.89865 17.32871
v -26.88059 24.06533 8.776299
v -29.31158 23.49193 8.020597
v -27.37177 24.00652 8.617869
v -29.07599 22.88673 7.330156
v -37.52131 21.847 4.434625
v 34.87878 19.9739 4.106867
v 34.89655 19.90887 4.052865
v -32.43626 23.00323 7.871149
v -33.2195 22.66969 7.968467
v -31.20539 22.89724 7.826928
v -31.05306 22.78288 7.725378
v -32.31509 22.80325 8.122683
v 21.51959 34.1461 16.31583
v 21.93793 33.79135 15.88702
v 21.68972 33.8447 16.08963
v 21.56305 34.27276 16.43591
v -32.74009 35.30919 14.14216
v -25.88195 12.94255 4.531621
v -24.24025 13.70574 4.134994
v -25.2472 13.97538 3.977357
v 22.44946 32.25197 14.83089
v 4.270566 -18.74033 15.67559
v -37.53784 21.94785 4.276155
v 21.07462 14.66833 3.400471
v -18.94999 16.54403 3.068213
v -19.42155 17.27653 2.956995
v -21.0573 17.49667 2.741256
v -20.53883 17.01532 2.486668
v -20.27533 17.19384 2.490425
v -19.6774 17.95142 3.685257
v -20.26206 17.7523 3.171467
v -19.86701 17.29974 2.738071
v -20.52233 16.87549 2.370485
v -25.34498 20.68802 4.808503
v 26.10695 14.32017 3.5358
v -12.87024 -18.49262 15.64193
v -11.83845 -18.24512 15.62967
v -12.57852 -18.33293 15.80426
v 21.4067 14.99261 3.336295
v 22.78903 14.56866 3.479261
v 28.32687 14.98779 3.144502
v 26.88424 22.84534 7.892765
v -36.28289 22.23647 5.414508
v -34.06894 22.61106 6.916811
v -33.56335 22.71573 7.391597
v -35.50534 22.395 5.938701
v -33.21383 22.69622 7.685438
v -33.37568 22.62547 7.934192
v -34.73064 22.49596 6.221191
v -35.89384 22.47988 6.306761
v -36.12819 22.38693 5.8845
v -36.92231 22.1024 5.040949
v -30.05433 22.51447 6.595034
v -32.60008 22.62171 6.938677
v -33.18755 22.34567 6.062263
v 19.92318 14.75331 3.256362
v 9.100474 77.08676 15.75403

# 25996 faces
f 1 2 3
f 1 4 2
f 1 5 4
f 6 5 1
f 7 8 3
f 3 8 1
f 7 9 8
f 9 7 10
f 7 11 10
f 7 3 11
f 11 3 12
f 13 8 9
f 14 9 15
f 16 13 9
f 16 9 14
f 1 8 6
f 17 6 8
f 3 2 12
f 17 18 6
f 13 19 17
f 19 18 17
f 13 16 19
f 20 19 16
f 21 19 20
f 6 18 22
f 22 18 23
f 2 4 12
f 24 12 4
f 12 24 25
f 26 24 4
f 27 28 25
f 25 29 27
f 30 28 27
f 30 27 31
f 25 24 29
f 32 28 33
f 28 30 33
f 34 33 30
f 34 30 35
f 24 26 29
f 27 29 26
f 27 26 36
f 37 36 26
f 38 37 39
f 39 37 26
f 37 38 40
f 41 42 38
f 43 39 26
f 44 37 45
f 45 37 40
f 38 39 46
f 43 46 39
f 44 36 37
f 47 41 38
f 38 46 47
f 46 48 47
f 23 48 46
f 49 50 48
f 49 48 18
f 23 18 48
f 48 50 51
f 52 47 48
f 53 54 47
f 54 41 47
f 52 53 47
f 55 54 53
f 42 54 55
f 41 54 42
f 40 42 55
f 53 56 55
f 57 55 56
f 53 58 56
f 59 58 53
f 57 45 55
f 40 55 45
f 45 57 60
f 61 60 57
f 60 61 62
f 63 62 61
f 57 64 61
f 59 65 58
f 66 53 52
f 67 68 66
f 67 66 52
f 59 53 66
f 69 36 70
f 71 70 44
f 44 70 36
f 72 69 70
f 72 70 73
f 74 75 70
f 75 73 70
f 76 75 77
f 77 75 74
f 70 78 74
f 70 71 78
f 78 71 79
f 45 79 44
f 79 71 44
f 73 80 72
f 31 69 35
f 69 72 35
f 72 80 35
f 80 73 81
f 82 63 83
f 83 63 64
f 61 64 63
f 80 81 34
f 84 34 81
f 43 26 4
f 43 5 85
f 27 69 31
f 83 64 65
f 28 86 25
f 87 86 32
f 32 86 28
f 86 87 88
f 89 88 87
f 32 90 87
f 90 89 87
f 90 91 89
f 92 93 89
f 94 93 92
f 91 92 89
f 88 89 95
f 93 95 89
f 96 95 93
f 97 96 93
f 98 96 97
f 97 93 99
f 94 99 93
f 96 100 101
f 98 100 96
f 100 102 101
f 102 103 101
f 104 103 105
f 106 105 103
f 102 106 103
f 96 101 95
f 88 95 103
f 95 101 103
f 107 106 102
f 88 103 86
f 86 103 104
f 107 102 108
f 108 109 107
f 97 99 98
f 110 98 111
f 99 111 98
f 111 99 112
f 94 113 99
f 107 109 10
f 114 10 109
f 115 113 116
f 113 94 116
f 117 115 118
f 115 116 118
f 110 102 98
f 119 111 120
f 120 111 112
f 119 121 111
f 122 121 119
f 123 122 124
f 122 125 124
f 119 125 122
f 126 124 127
f 127 124 125
f 120 112 128
f 99 128 112
f 120 128 129
f 127 125 130
f 130 125 120
f 64 57 56
f 81 73 75
f 109 131 114
f 5 22 85
f 62 132 60
f 133 62 63
f 82 133 63
f 134 133 82
f 135 132 133
f 136 132 135
f 137 135 138
f 135 139 138
f 138 139 140
f 137 138 141
f 132 62 133
f 142 132 136
f 143 144 83
f 144 82 83
f 138 145 141
f 146 141 145
f 140 145 138
f 123 121 122
f 121 123 147
f 148 147 123
f 148 123 149
f 150 149 123
f 150 123 151
f 151 123 152
f 124 152 123
f 84 81 153
f 81 154 153
f 155 154 81
f 156 59 157
f 66 157 59
f 158 159 157
f 159 156 157
f 157 160 158
f 161 160 68
f 162 161 163
f 162 164 161
f 165 164 166
f 164 162 166
f 167 83 65
f 168 50 49
f 34 35 80
f 169 170 126
f 124 126 170
f 84 171 34
f 172 171 173
f 84 173 171
f 174 171 172
f 91 174 175
f 176 175 174
f 134 139 133
f 139 135 133
f 167 65 177
f 64 56 58
f 69 27 36
f 134 82 178
f 82 144 178
f 179 178 144
f 179 144 143
f 180 178 181
f 179 181 178
f 182 180 181
f 183 182 181
f 183 181 184
f 179 184 181
f 185 183 184
f 185 184 186
f 184 179 186
f 187 178 188
f 178 180 188
f 188 189 187
f 189 188 190
f 188 191 190
f 180 191 188
f 134 178 187
f 139 134 187
f 139 187 192
f 182 183 193
f 194 183 195
f 185 195 183
f 185 196 195
f 197 195 196
f 182 193 198
f 194 193 183
f 182 198 191
f 191 198 199
f 198 200 199
f 193 201 198
f 201 200 198
f 202 199 203
f 200 203 199
f 204 179 205
f 204 205 206
f 207 204 208
f 208 204 209
f 204 206 209
f 179 207 186
f 179 204 207
f 205 179 143
f 206 210 209
f 211 209 210
f 210 206 156
f 211 210 212
f 159 210 156
f 213 210 159
[truncated: 450,039 more chars]
