# Supplementary material for: Simulation of facial growth based on longitudinal data: Age progression and age regression between 7 and 17 years of age using 3D surface data
Source: PLoS One. 2019 Feb 22;14(2):e0212618. doi: 10.1371/journal.pone.0212618 (PMC6386244; doi:10.1371/journal.pone.0212618)
Supplement: S1 File — (ZIP) [file pone.0212618.s001.zip › F/10.obj]

# Generated in Morphome3cs 


# 13193 vetices
v 43.12013 -25.91908 -3.913173
v 42.33567 -25.36765 -2.813015
v 41.70682 -26.66707 -2.650515
v 43.28671 -23.35643 -3.141897
v 44.08619 -24.29282 -4.416055
v 44.36319 -25.56227 -5.306519
v 41.46027 -28.09418 -2.961659
v 42.82085 -27.99917 -4.476877
v 42.18196 -29.49124 -4.415542
v 40.6797 -29.08249 -2.567806
v 40.20328 -27.32401 -1.401916
v 40.55321 -24.17197 -0.6802734
v 44.60341 -28.04331 -6.76243
v 43.32695 -30.35726 -6.242736
v 41.76747 -31.36589 -4.836287
v 44.60689 -30.22652 -7.924945
v 44.43996 -26.86448 -5.991735
v 45.96837 -25.40693 -7.482511
v 46.13451 -27.40202 -8.709049
v 45.48412 -29.44871 -8.824647
v 46.25098 -28.75083 -9.652864
v 44.89312 -24.11032 -5.397696
v 45.80036 -24.03035 -6.614703
v 41.70566 -22.93818 -1.380521
v 40.71307 -22.38328 -0.3084942
v 43.77106 -21.15789 -3.012793
v 42.3217 -18.86588 -0.9639987
v 40.74897 -20.76328 0.0405537
v 42.68266 -20.45738 -1.67592
v 40.21878 -18.11078 0.9691355
v 41.54887 -17.61375 -0.0546008
v 38.72755 -20.38725 1.719187
v 39.31392 -19.13939 1.494521
v 39.20007 -16.6425 1.886112
v 40.39717 -16.88713 0.9767939
v 43.91641 -18.33359 -2.476217
v 44.43043 -18.80777 -3.135278
v 45.28748 -19.6455 -4.327626
v 44.45737 -21.19448 -3.782668
v 46.2433 -17.18882 -4.84714
v 46.33017 -19.78628 -5.736266
v 46.28183 -18.41719 -5.216757
v 44.1941 -22.70187 -3.976588
v 45.00337 -16.54736 -3.270777
v 46.05805 -16.32719 -4.429001
v 45.35183 -21.94373 -5.169354
v 46.7333 -21.05543 -6.745342
v 46.76624 -22.60818 -7.416498
v 47.10381 -25.70539 -9.377874
v 47.57729 -23.68512 -9.150697
v 48.05597 -22.13416 -9.208105
v 48.04119 -20.99813 -8.679898
v 48.17886 -18.61622 -7.958183
v 47.16914 -18.73642 -6.510728
v 47.34472 -17.11525 -6.260786
v 48.4883 -15.89295 -7.52839
v 47.55523 -15.39348 -6.100364
v 49.09912 -16.13711 -8.501234
v 50.30338 -17.03761 -10.86219
v 46.99711 -14.12281 -5.169683
v 48.03235 -13.60477 -6.340519
v 47.06563 -12.71114 -4.980226
v 48.14762 -12.17853 -6.236588
v 48.91018 -14.00426 -7.645185
v 50.05294 -15.49912 -9.802614
v 49.36164 -19.33992 -10.18503
v 48.92469 -21.58407 -10.45282
v 49.82482 -20.83866 -11.69914
v 42.66438 -17.56362 -1.070469
v 43.74757 -15.67515 -1.821105
v 44.70801 -15.57184 -2.774776
v 42.6262 -16.24057 -0.8250719
v 42.97337 -14.65446 -0.9963094
v 44.54749 -13.84955 -2.392388
v 43.1607 -13.63694 -1.061594
v 42.52514 -13.0098 -0.4527602
v 43.90978 -12.70267 -1.670756
v 45.05989 -14.55833 -3.004925
v 45.701 -14.88773 -3.771808
v 41.16674 -15.72908 0.4799033
v 40.65397 -14.3502 0.9650121
v 49.23714 -10.2134 -7.362892
v 50.02102 -12.7327 -8.953827
v 38.49322 -15.68831 2.425172
v 44.82171 -23.14301 -4.917755
v 39.04106 -22.62165 1.016684
v 37.93124 -21.29774 2.107435
v 37.34333 -22.39305 2.295944
v 36.5774 -21.52316 2.977168
v 37.04331 -19.89174 2.948025
v 34.71003 -20.36604 4.251669
v 33.96859 -21.85357 4.46739
v 35.16628 -24.05703 3.336977
v 33.77375 -24.09627 4.160202
v 36.13601 -23.5817 2.845603
v 36.23189 -25.10987 2.407457
v 35.34944 -26.52406 2.618879
v 35.59202 -27.92407 2.048351
v 33.6816 -26.59385 3.612939
v 36.69184 -26.7001 1.663134
v 37.17757 -24.87956 1.81637
v 37.11161 -27.71305 1.025466
v 38.26953 -25.34809 0.8917539
v 39.24716 -23.73528 0.5596587
v 39.63333 -25.07316 -0.1392328
v 38.46846 -26.92355 0.2543038
v 39.03712 -29.06355 -1.026039
v 37.68737 -29.78929 -0.1586047
v 38.80255 -30.54621 -1.401616
v 36.2071 -29.52066 1.086687
v 33.48286 -29.1554 2.927511
v 32.63852 -27.05663 4.02984
v 32.64241 -24.56164 4.637317
v 40.76677 -30.9123 -3.467355
v 31.63527 -24.38033 5.131903
v 32.45291 -23.39814 4.946484
v 30.88496 -25.02566 5.325336
v 30.81205 -23.0246 5.726067
v 31.80699 -29.29612 3.807252
v 31.09717 -27.67569 4.614254
v 33.22451 -30.65465 2.577462
v 31.92949 -30.72634 3.279107
v 32.5965 -32.75302 2.197779
v 30.86248 -31.81183 3.474735
v 30.76422 -29.29951 4.308399
v 29.46174 -32.29081 4.053318
v 29.34324 -29.87629 4.799614
v 31.89191 -26.52685 4.534189
v 30.22151 -26.42826 5.29938
v 28.66459 -28.36638 5.457371
v 39.21486 -32.1838 -2.523945
v 46.23598 -12.88746 -4.08839
v 47.39338 -11.11516 -5.177219
v 49.22224 -8.580422 -7.135856
v 46.43843 -9.639749 -4.001896
v 45.39832 -11.26939 -3.025162
v 45.32368 -9.781583 -2.884619
v 46.21436 -8.315545 -3.676474
v 47.86963 -8.235036 -5.442926
v 45.79828 -6.582785 -3.168175
v 45.07758 -8.759991 -2.59432
v 45.22462 -12.73785 -2.954367
v 50.49605 -11.70199 -9.437465
v 50.47383 -10.38725 -9.15044
v 45.17277 -7.22957 -2.598009
v 44.08077 -7.101895 -1.627279
v 34.76427 -30.16721 1.81171
v 35.45814 -32.09867 0.5945597
v 33.66568 -33.1729 1.350489
v 33.97906 -34.30764 0.6945591
v 32.76015 -34.1434 1.560286
v 31.4218 -33.66296 2.549158
v 38.39484 -14.12928 2.538057
v 38.99524 -13.28197 2.159423
v 40.42133 -13.39673 1.156896
v 51.01957 -16.89653 -12.13824
v 50.45295 -18.61293 -11.81779
v 51.38742 -18.88271 -13.88304
v 51.50481 -17.622 -13.46167
v 51.04538 -20.17251 -13.80957
v 49.94365 -21.82221 -12.47535
v 49.07626 -23.97392 -11.92597
v 49.18991 -22.49038 -11.37334
v 50.8326 -22.35011 -14.5965
v 50.88623 -23.62129 -15.49738
v 50.1851 -24.12719 -14.27357
v 50.77789 -14.16701 -10.61086
v 48.21692 -25.27347 -11.06008
v 28.81091 -33.45877 4.025681
v 30.0283 -33.28542 3.451373
v 38.11722 -17.99025 2.473774
v 35.9059 -16.68911 3.946402
v 37.13895 -15.88338 3.251827
v 36.04505 -19.05381 3.66718
v 34.96714 -18.82575 4.294878
v 34.44793 -16.87083 4.714247
v 50.73643 -15.3364 -10.96944
v 50.58109 -8.399685 -8.973915
v 51.57922 -10.55264 -10.97179
v 51.25468 -6.853764 -9.756433
v 52.09643 -7.382831 -11.1779
v 52.30075 -5.786207 -11.34992
v 52.86996 -6.903586 -12.51679
v 52.36868 -8.561108 -11.8537
v 53.03753 -8.950407 -13.22769
v 52.46481 -10.06105 -12.40413
v 49.40677 -6.471041 -7.170831
v 50.74081 -5.599427 -8.909424
v 49.9158 -4.440268 -7.737116
v 51.30807 -4.356976 -9.705437
v 51.98156 -5.093545 -10.75488
v 47.68327 -5.738061 -5.068308
v 53.66154 -4.995018 -13.79061
v 53.92775 -6.518401 -14.54939
v 53.72619 -8.254129 -14.50974
v 53.16072 -10.07215 -13.80697
v 54.17867 -10.14392 -16.2176
v 52.83865 -4.300394 -12.15934
v 52.47721 -2.774742 -11.51164
v 53.52116 -2.842321 -13.35837
v 54.26144 -3.114654 -14.83675
v 52.47692 -0.7017264 -11.63608
v 53.291 -1.772944 -12.94036
v 52.13458 -12.9509 -12.7057
v 51.23343 -13.36311 -11.17878
v 51.73355 -14.65747 -12.58403
v 52.64697 -11.10699 -13.10238
v 53.53637 -13.16531 -15.95197
v 52.67084 -13.56449 -14.08588
v 52.21192 -16.11911 -14.23862
v 53.13503 -14.19057 -15.43109
v 53.6875 -15.4475 -17.57489
v 52.67716 -18.52066 -16.70528
v 53.1732 -16.9247 -17.08196
v 48.69924 -4.83923 -6.209645
v 47.39803 -3.51733 -4.745687
v 48.78177 -3.180912 -6.317471
v 31.78555 -21.33625 5.56568
v 54.49419 -14.32736 -19.31376
v 54.64321 -12.67618 -18.70878
v 54.12759 -15.99754 -19.26116
v 44.6224 -5.638206 -2.05447
v 46.1264 -4.814402 -3.425988
v 46.51101 -3.096566 -3.83258
v 45.1383 -2.521115 -2.626726
v 45.69045 -1.295429 -3.257943
v 47.44766 -1.316316 -4.970214
v 44.34128 -1.184474 -2.114146
v 44.47287 -3.337419 -1.994186
v 43.21387 -6.791175 -0.920612
v 42.61072 -5.252557 -0.4603524
v 42.80942 -3.545316 -0.701447
v 43.78349 -2.197064 -1.524091
v 42.87474 -8.97726 -0.7110239
v 41.63388 -6.841784 0.2083522
v 40.25056 -7.484516 1.136588
v 40.88847 -8.494599 0.7348211
v 42.006 -10.91602 -0.007678434
v 44.15626 -10.04551 -1.789202
v 42.47422 -11.88286 -0.3838165
v 44.34184 -11.10014 -1.996449
v 41.0475 -5.824868 0.5973322
v 54.44172 -7.493617 -15.98219
v 55.29198 -7.784918 -18.31965
v 54.84333 -8.876252 -17.47962
v 55.34283 -9.139555 -19.02518
v 54.82918 -10.25151 -18.03629
v 55.21623 -6.559154 -17.6909
v 56.07108 -6.596131 -20.23112
v 56.08889 -7.488351 -20.70675
v 55.79058 -9.305671 -20.61838
v 48.29647 -23.19952 -10.13518
v 48.93013 -26.07955 -12.88973
v 47.80865 -26.48303 -11.00919
v 45.60229 -13.62192 -3.472578
v 38.50013 -33.8321 -2.66422
v 39.05866 -35.47048 -4.029876
v 40.84106 -34.11168 -5.229992
v 41.0173 -34.84848 -5.863259
v 39.22434 -36.98246 -5.069132
v 39.743 -37.75546 -6.116992
v 37.62855 -37.70872 -3.864775
v 38.30913 -39.0476 -5.316324
v 35.81241 -39.87776 -3.417285
v 36.70875 -38.13565 -3.247816
v 39.49103 -38.98683 -6.61432
v 38.69323 -40.02604 -6.36854
v 40.54654 -37.94525 -7.209741
v 35.18348 -37.80199 -1.814443
v 33.83669 -39.34003 -1.537098
v 36.84899 -40.95392 -4.961037
v 36.81981 -36.44308 -2.47902
v 36.14091 -35.39109 -1.385831
v 34.35678 -36.80614 -0.7159929
v 33.46447 -37.83536 -0.5682552
v 33.63907 -36.45104 -0.03634558
v 33.05471 -35.71888 0.6837043
v 35.75838 -34.76868 -0.7802901
v 36.51776 -33.91166 -0.9800363
v 37.80226 -35.10038 -2.649872
v 36.81606 -32.30389 -0.4882784
v 34.8243 -34.02536 0.2423738
v 36.51721 -30.85666 0.3521615
v 34.6955 -42.30881 -3.756685
v 33.57695 -41.44883 -2.365481
v 41.97506 -31.98693 -5.404658
v 43.0025 -32.18549 -6.823652
v 41.79846 -35.0377 -6.936441
v 42.91487 -33.95048 -7.753217
v 53.68745 -11.78572 -15.67012
v 53.26442 -0.4235506 -12.97495
v 51.5227 -1.416311 -10.07682
v 51.10252 -0.190938 -9.593751
v 44.64625 -12.05417 -2.317866
v 55.24047 -10.90309 -19.64902
v 56.13055 -9.64541 -22.02305
v 56.40193 -10.63624 -23.91771
v 55.91879 -10.96635 -22.11075
v 55.87944 -12.27054 -22.97723
v 54.79954 -5.537583 -16.36737
v 55.76369 -5.130328 -18.82088
v 54.92197 -2.588758 -16.22136
v 55.89008 -3.062794 -18.65753
v 46.8307 -27.90057 -10.13423
v 50.6979 -2.703282 -8.796779
v 47.42759 0.8239382 -5.328734
v 41.16679 -12.14067 0.6194347
v 37.66865 -14.59392 2.980353
v 41.1738 -10.95479 0.6070573
v 50.14073 -25.63622 -15.1297
v 51.85809 -22.01091 -16.82182
v 43.79521 -31.85001 -7.715198
v 34.93264 -13.73155 4.478589
v 35.62786 -14.70923 4.142637
v 33.1449 -17.05981 5.340918
v 31.78633 -15.51336 5.936884
v 32.91037 -14.38734 5.451552
v 31.89196 -16.95881 5.891608
v 32.67757 -13.19539 5.475682
v 31.2457 -14.19669 6.116839
v 31.71483 -18.23889 5.900105
v 29.94771 -17.23667 6.622735
v 33.78653 -13.25274 5.008347
v 30.43132 -13.04678 6.326861
v 32.59125 -10.37654 5.209688
v 29.71005 -10.1882 6.190085
v 29.92094 -12.00038 6.397556
v 31.59408 -10.06341 5.526533
v 44.86421 -0.02920789 -2.742476
v 44.73323 1.628511 -3.005677
v 45.30085 2.504436 -3.716513
v 46.4226 1.407438 -4.444668
v 43.86596 3.072654 -2.704479
v 43.79569 0.9227419 -2.117332
v 44.26805 5.341409 -3.606426
v 43.4018 3.505203 -2.457931
v 45.28852 4.113842 -4.140955
v 46.21681 -30.27743 -10.49804
v 45.56108 -31.26869 -10.02384
v 44.14315 -32.84724 -8.829886
v 46.59706 -31.41883 -11.90919
v 45.71946 -33.16435 -11.54684
v 44.92057 -32.86626 -10.0475
v 46.96578 -28.89883 -10.95358
v 47.77061 -29.2951 -12.6176
v 47.6063 -28.37388 -11.75028
v 47.6175 -30.51797 -13.15629
v 47.44579 -27.58209 -11.00324
v 48.29483 -27.36755 -12.44216
v 48.66417 -27.89127 -13.48722
v 48.60173 -29.04392 -14.144
v 49.2822 -26.89548 -14.11627
v 49.24403 -28.33589 -14.99102
v 48.20575 -30.29061 -14.21043
v 46.60786 -33.82731 -13.606
v 45.65496 -34.42673 -12.30696
v 46.15531 -36.21169 -14.5986
v 47.0307 -34.5537 -14.98736
v 45.50695 -35.71341 -13.01514
v 44.86386 -34.87536 -11.3057
v 44.48961 -37.67551 -12.75443
v 44.48032 -36.25243 -11.66057
v 43.74434 -38.09679 -11.84981
v 43.69031 -36.08763 -10.30581
v 45.3286 -37.70327 -14.24769
v 42.87708 -38.3163 -10.68139
v 42.13592 -40.29676 -11.05339
v 42.5345 -41.32244 -12.45473
v 41.75906 -38.65077 -9.298177
v 41.3572 -40.24725 -9.900139
v 44.53455 -39.40547 -14.19651
v 43.29609 -41.4612 -13.78826
v 42.18603 -36.12943 -8.157296
v 43.30331 -34.88854 -8.931444
v 48.95598 -29.72864 -15.35072
v 49.52816 -29.02437 -16.12427
v 49.0671 -30.66209 -16.31263
v 44.39639 -34.20626 -10.10213
v 49.81023 -27.37333 -15.56725
v 50.42871 -27.31718 -17.00989
v 50.29766 -28.26011 -17.3882
v 50.26753 -26.58319 -16.05632
v 40.85973 -36.65108 -6.751871
v 40.73334 -41.43291 -9.903621
v 44.98594 -40.43406 -15.84455
v 44.50627 -42.53566 -16.80579
v 43.43241 -42.83724 -15.19413
v 45.48191 -41.47801 -17.66984
v 44.94236 -43.27337 -18.27073
v 43.85148 -44.04129 -16.96731
v 44.55316 -45.13901 -19.34286
v 45.5839 -43.44785 -19.74045
v 46.74933 -40.87449 -19.7166
v 40.86794 -39.69176 -8.822906
v 40.67329 -38.56393 -7.777886
v 40.26351 -40.90437 -8.8606
v 39.81851 -40.31827 -7.885284
v 39.00065 -40.90767 -7.295945
v 39.39664 -42.43592 -8.854768
v 38.01633 -40.83028 -6.133839
v 36.72167 -41.93262 -5.418337
v 37.38606 -43.28919 -7.004712
v 35.83718 -42.65614 -5.00191
v 51.09821 -27.3989 -18.80856
v 51.73199 -25.74426 -19.29966
v 50.78658 -25.57339 -16.60401
v 51.58082 -24.83885 -18.12158
v 51.72559 -23.65926 -17.6374
v 49.9095 -29.45626 -17.35173
v 50.49483 -29.19725 -18.64489
v 50.69217 -29.91259 -19.7689
v 49.80547 -30.66328 -18.05474
v 49.64981 -32.25815 -19.02831
v 50.40036 -31.66569 -20.47451
v 28.94226 -11.21691 6.61433
v 30.56839 -8.891445 5.673059
v 33.55285 -18.04731 5.092425
v 33.61023 -19.23818 4.957226
v 32.48223 -19.65887 5.455942
v 30.0361 -20.18889 6.394452
v 29.86029 -18.76857 6.579142
v 42.58239 2.49766 -1.615123
v 42.56284 3.60475 -1.872395
v 43.11402 4.392009 -2.446597
v 54.56511 -1.370294 -15.40194
v 55.37446 -1.009656 -17.14507
v 54.86311 1.347526 -16.06768
v 54.34686 -0.03533214 -14.99002
v 55.4379 0.9868926 -17.28342
v 55.86135 0.1376236 -18.23474
v 37.18264 -12.21514 3.220732
v 38.53364 -11.41528 2.371905
v 55.8228 -1.557406 -18.26928
v 32.97769 -39.36531 -0.9319574
v 32.12793 -37.97457 0.2965158
v 31.0409 -37.42671 1.260314
v 31.97024 -35.5459 1.474942
v 29.60063 -36.26095 2.62794
v 30.69792 -35.28814 2.344484
v 30.15922 -38.70767 1.268883
v 28.4283 -38.28581 2.487424
v 28.26315 -37.14443 3.047246
v 47.30124 -32.11674 -13.67566
v 47.77422 -33.13981 -15.40257
v 37.01615 -10.65697 3.20787
v 39.87181 -12.10967 1.544231
v 37.7395 -9.253249 2.68785
v 53.90421 0.1999697 -14.17386
v 53.96999 -1.570454 -14.22455
v 50.94493 -30.77692 -21.27242
v 50.49143 -32.45528 -21.38774
v 50.13935 -34.16964 -21.90527
v 49.82045 -33.60141 -20.56422
v 51.39199 -31.22222 -23.04922
v 51.01782 -32.98336 -23.4199
v 48.6952 -34.91984 -18.86211
v 49.07829 -35.73074 -20.49144
v 48.66627 -33.19057 -17.38582
v 51.68573 -28.4739 -21.4855
v 51.78318 -30.17328 -23.39834
v 39.59352 -6.135534 1.462298
v 39.07744 -7.558795 1.823702
v 41.56429 -3.967117 0.1711224
v 42.05638 -2.431558 -0.2896591
v 40.01193 -4.452194 1.124987
v 40.8251 -2.930928 0.5146934
v 39.60872 -3.183775 1.224937
v 27.92157 -29.46024 5.499135
v 36.18219 -8.41822 3.372947
v 35.68076 -10.54728 3.890834
v 28.75083 -27.01988 5.726421
v 28.62354 -25.67746 6.040044
v 34.51749 -10.86202 4.465382
v 34.33021 -9.448503 4.35201
v 34.80177 -8.563909 4.022553
v 34.1774 -12.3585 4.758532
v 36.22825 -13.5376 3.812073
v 52.06001 -25.01333 -19.69298
v 52.49114 -23.10303 -19.43795
v 53.22764 -22.91407 -21.85023
v 53.10011 -23.98992 -22.3745
v 53.08771 -25.18694 -23.41338
v 52.2783 -25.83167 -21.14545
v 53.77761 -23.08437 -24.21776
v 53.54518 -24.45686 -24.61033
v 39.40667 -9.582601 1.733831
v 37.63297 -7.433133 2.562477
v 49.75522 -1.617856 -7.612257
v 48.25367 -0.5471575 -5.958837
v 48.2406 -2.032617 -5.781505
v 48.6647 0.4967397 -6.596572
v 35.15682 -7.300315 3.669036
v 53.25777 1.063614 -13.12491
v 52.14608 2.543094 -11.61763
v 53.17073 3.089815 -13.31239
v 51.17838 0.9887353 -9.900575
v 51.56077 3.259319 -10.92065
v 52.58249 4.197507 -12.60331
v 54.14621 3.417924 -14.95988
v 53.47938 4.89348 -14.14785
v 54.36184 4.835565 -15.56159
v 54.95604 2.912972 -16.39624
v 52.08886 5.784621 -12.25949
v 55.57826 2.956135 -17.65675
v 50.25717 2.058369 -8.864141
v 50.3311 3.793885 -9.411922
v 49.85836 0.4618557 -8.026222
v 48.49162 1.842713 -6.690349
v 48.14616 2.777709 -6.544101
v 47.62964 4.605038 -6.532073
v 49.61146 5.175057 -8.927182
v 46.56614 3.295336 -5.088918
v 52.83487 6.960326 -13.61367
v 54.05632 6.07475 -15.2509
v 54.17348 8.646741 -15.84651
v 51.8143 9.320962 -12.7342
v 51.06744 6.84459 -11.18663
v 51.10987 8.917973 -11.78298
v 52.93596 9.458187 -14.17999
v 52.26903 11.41423 -13.58164
v 53.04594 11.50635 -14.59015
v 54.78812 8.103328 -16.76899
v 51.31151 11.23421 -12.45687
v 53.02491 13.23708 -14.67156
v 53.74497 12.44583 -15.64274
v 53.68081 13.2855 -15.57349
v 54.66457 12.79322 -17.01578
v 54.2922 11.16477 -16.30756
v 36.28867 -5.417324 2.95721
v 38.34029 -5.001564 2.015794
v 54.40607 -11.64954 -17.48803
v 56.78858 -7.826324 -23.54056
v 56.60043 -9.378036 -23.79946
v 56.97355 -9.537082 -25.81992
v 57.33776 -7.825336 -26.08508
v 57.18027 -9.477224 -26.91852
v 56.59156 -11.43738 -25.78458
v 42.99498 -45.57946 -16.91703
v 42.34103 -44.51488 -14.84049
v 42.53616 -42.85364 -13.72344
v 41.5867 -46.08643 -15.03917
v 41.31061 -44.75605 -13.40076
v 41.56313 -47.84441 -16.69085
v 42.95097 -46.84877 -18.0688
v 40.33593 -48.69842 -15.53781
v 40.59052 -46.96346 -14.29497
v 40.79525 -49.87502 -17.56078
v 39.20487 -50.49551 -15.63764
v 38.78996 -49.07381 -13.57387
v 39.73659 -47.28665 -13.30212
v 37.91731 -48.15197 -11.48261
v 37.93541 -49.88471 -13.11747
v 38.6855 -46.74583 -11.34987
v 36.80165 -50.09912 -11.78066
v 36.2079 -48.87774 -9.89646
v 34.91216 -50.37928 -9.645907
v 36.70887 -51.40841 -12.93723
v 37.6745 -51.16812 -14.02847
v 37.97562 -52.15926 -15.54146
v 36.9622 -46.88336 -9.188292
v 37.24854 -45.7005 -8.614165
v 39.58304 -44.41423 -10.61757
v 39.56509 -45.50547 -11.47501
v 35.48347 -52.39693 -12.31022
v 33.44415 -53.80693 -11.20029
v 33.14358 -52.76353 -9.855769
v 33.7826 -50.69312 -8.681444
v 41.73631 -42.99292 -12.57127
v 40.33854 -45.05981 -12.21215
v 41.32448 -42.39703 -11.49308
v 40.80027 -42.2349 -10.60844
v 39.22448 -51.41229 -16.69867
v 37.05037 -53.73685 -15.91648
v 38.86262 -52.97271 -17.88424
v 37.50073 -54.08369 -17.01889
v 35.53102 -55.04427 -15.21963
v 35.78647 -53.83825 -14.24775
v 36.15671 -55.9825 -17.27885
v 38.53288 -54.07354 -18.75471
v 37.00008 -55.43015 -17.95217
v 36.98697 -56.6115 -19.56952
v 35.98472 -57.57656 -19.17217
v 38.43829 -54.8311 -19.61136
v 35.5918 -48.41123 -8.763431
v 33.49523 -50.04371 -7.82998
v 35.91747 -46.93758 -7.99471
v 31.70019 -51.93368 -7.67557
v 32.16374 -50.11353 -6.618771
v 33.33067 -48.62849 -6.525937
v 31.86078 -51.10452 -7.133652
v 31.42217 -50.6668 -6.407055
v 32.34001 -52.45604 -8.739343
v 31.9012 -54.00705 -9.701295
v 30.53106 -53.72504 -8.167521
v 30.64269 -52.87253 -7.54217
v 30.83964 -51.78516 -6.78548
v 39.76633 -46.40275 -12.57625
v 49.83371 6.773178 -9.658288
v 50.19364 8.173676 -10.49158
v 27.94159 -39.72079 2.120814
v 27.04038 -38.38552 3.216475
v 27.78839 -38.93874 2.560693
v 26.89684 -39.99839 2.512436
v 26.8936 -36.95516 3.869854
v 25.22387 -37.87026 4.337989
v 27.57269 -36.07009 3.825624
v 26.50328 -36.27169 4.330382
v 25.9048 -34.54731 5.171645
v 26.91025 -35.05855 4.523533
v 24.98065 -39.31471 3.740315
v 24.37336 -39.37831 3.971421
v 25.56485 -36.70377 4.655663
v 25.45698 -35.51085 5.111456
v 36.30286 -15.10371 3.762043
v 47.72178 -34.30437 -16.22116
v 29.56411 -22.81115 6.234115
v 51.83623 12.71534 -13.1979
v 50.75645 13.78861 -12.028
v 52.04221 15.41626 -13.4091
v 52.24006 13.71468 -13.7083
v 52.77802 14.80122 -14.36776
v 50.44064 15.36599 -11.54826
v 51.71265 16.07112 -12.92565
v 49.60376 13.18762 -10.81475
v 49.28532 15.46759 -10.27964
v 48.97587 13.14236 -10.16744
v 48.4067 15.53203 -9.375298
v 49.95621 16.34443 -10.82241
v 50.48095 11.44065 -11.55763
v 48.9918 16.94922 -9.526642
v 50.18647 17.84079 -10.61785
v 49.12831 18.89008 -8.812131
v 47.38031 15.04023 -8.437002
v 47.27134 17.0934 -7.557171
v 45.71618 15.00599 -6.863242
v 46.1836 17.60174 -6.105817
v 44.56476 16.84076 -5.124367
v 45.33168 17.57518 -5.336387
v 46.99435 18.98731 -6.035899
v 44.88753 18.51682 -4.239158
v 46.81522 21.17446 -4.153297
v 48.00282 20.65056 -6.117081
v 48.13454 18.83096 -7.564779
v 48.89606 20.04433 -7.804705
v 45.68565 19.25163 -4.376628
v 48.04398 21.83643 -5.29245
v 48.34258 23.05132 -4.835873
v 49.17884 22.37921 -6.6208
v 45.07151 20.09998 -3.09277
v 45.11976 23.50338 -0.372572
v 45.73096 22.05055 -2.152326
v 47.16641 22.48262 -3.580635
v 44.21597 20.81946 -1.727102
v 43.86428 21.89145 -0.4400186
v 49.79681 21.46878 -8.233289
v 47.63493 23.79508 -3.223437
v 50.15147 25.32163 -6.309521
v 49.03667 24.75547 -4.719151
v 50.57815 22.24685 -8.986581
v 50.28278 20.22826 -9.645424
v 46.84549 24.56545 -1.61649
v 43.64169 23.09685 0.6768925
v 44.50798 24.76812 1.141632
v 42.78106 24.73254 2.625613
v 42.18649 23.46595 2.104845
v 42.09253 22.59526 1.478003
v 43.1078 20.51852 -1.088702
v 42.37114 21.37987 0.2303582
v 46.8113 25.68272 -0.8520885
v 45.01892 26.12971 1.505344
v 46.4598 26.64917 0.2013823
v 42.03167 20.67222 -0.2539691
v 42.65615 20.0271 -1.302884
v 41.17222 20.63 0.3135056
v 41.77938 19.91776 -0.9118593
v 41.60788 21.12006 0.5265201
v 43.26468 26.12548 3.166717
v 41.78836 24.75697 3.344215
v 41.61737 26.35539 4.602387
v 40.18399 24.04143 3.921946
v 40.81411 25.639 4.652004
v 38.86435 24.61336 5.136513
v 38.37025 25.69538 6.164599
v 43.55119 19.66179 -2.277535
v 42.21585 19.33014 -1.727328
v 44.24903 27.0217 2.803932
v 41.35526 21.58898 1.127483
v 50.30151 24.27719 -7.244838
v 48.01649 25.23065 -2.783171
v 48.72434 26.56143 -3.066022
v 48.47098 27.39776 -2.199646
v 50.65165 23.82662 -8.156699
v 40.86713 21.17434 1.088486
v 49.75957 28.2464 -3.984127
v 50.15627 26.65725 -5.568688
v 50.1425 27.74932 -4.955337
v 43.49791 27.47614 3.756597
v 39.42694 23.4246 3.98413
v 39.84301 22.77711 3.097101
v 40.81187 23.09911 2.773134
v 38.42052 22.46721 4.038294
v 39.16463 22.16065 3.296955
v 41.13346 29.0962 6.37656
v 40.14514 27.44245 6.21823
v 40.5761 22.11069 2.227119
v 50.91359 25.73493 -7.614381
v 51.41581 24.97253 -9.031091
v 51.52626 23.72933 -9.90499
v 51.2938 27.00607 -7.776887
v 51.61255 26.46267 -8.709787
v 42.29013 27.44038 4.736645
v 42.84795 28.78438 4.906901
v 42.61908 29.78832 5.52818
v 41.8652 30.50717 6.367814
v 43.394 30.06777 4.933798
v 37.74267 27.24046 7.406757
v 39.2034 27.90757 7.02958
v 44.06715 29.49823 4.109304
v 44.40939 28.4632 3.382513
v 39.95721 29.11603 7.162747
v 41.13277 29.82963 6.686188
v 40.57016 30.54759 7.351151
v 48.01361 13.0879 -9.215786
v 46.83333 13.62619 -8.064941
v 47.25514 11.86635 -8.288451
v 48.24768 11.51805 -9.219714
v 46.14165 12.56248 -7.293049
v 44.75735 14.59363 -6.078914
v 44.92036 15.76623 -5.927162
v 40.84662 31.56017 7.499296
v 41.23389 31.34109 7.131936
v 46.00245 27.5924 1.230353
v 45.24982 27.23654 1.892203
v 37.35406 24.79479 6.121988
v 45.08703 30.17589 3.304996
v 44.36693 30.20004 4.043487
v 51.41273 22.14271 -10.44993
v 52.5556 23.54293 -11.9383
v 52.66914 25.47192 -11.48336
v 51.02412 20.48867 -10.62067
v 52.09507 21.40927 -11.95663
v 51.55704 19.57176 -11.80217
v 51.06816 17.79597 -11.736
v 52.80666 18.63371 -13.94769
v 52.78206 16.47404 -14.25662
v 53.72519 17.75519 -15.46249
v 53.6011 14.97713 -15.47467
v 53.87241 20.99683 -15.17931
v 54.03869 20.0545 -15.64112
v 54.62607 19.63098 -16.71212
v 53.13283 20.46995 -14.00741
v 53.51466 21.76633 -14.34073
v 53.11464 22.19409 -13.48197
v 52.42243 20.76018 -12.72991
v 53.76603 22.65612 -14.5931
v 54.40213 21.81987 -16.04364
v 52.15854 27.58622 -9.58788
v 44.08318 16.12124 -5.095444
v 44.05543 14.98373 -5.386462
v 44.11519 13.9904 -5.504442
v 43.05107 15.23233 -4.513305
v 43.20959 15.99677 -4.432967
v 42.4818 16.02686 -3.936566
v 42.99605 17.07505 -3.849811
v 43.9137 17.24496 -4.373578
v 43.8768 18.54789 -3.461611
v 36.50764 24.49404 6.318925
v 35.99833 26.18147 7.580138
v 37.38512 23.68405 5.428991
v 36.82636 23.10187 5.361397
v 36.02078 23.19857 6.106207
v 35.0322 23.86523 6.913711
v 35.96402 22.61342 5.667903
v 35.40749 22.95977 6.376253
v 34.72655 23.23674 6.758328
v 37.17089 22.29416 4.736352
v 35.53932 22.02895 4.977646
v 34.5763 22.8028 6.417372
v 33.7139 24.99228 7.846606
v 35.1791 25.17704 7.376127
v 34.78139 26.4807 8.308758
v 36.2065 27.37696 8.192445
v 35.71144 27.68701 8.578311
v 37.71202 22.43573 4.515875
v 38.23103 28.46558 7.834437
v 38.91065 29.42907 7.941543
v 48.84148 11.62774 -9.866245
v 49.28509 12.40621 -10.42639
v 45.66508 28.50208 2.069279
v 54.34673 17.27548 -16.45142
v 54.46772 15.17735 -16.73302
v 55.05738 15.84787 -17.67492
v 55.93991 17.33963 -19.22087
v 56.10673 15.83335 -19.5493
v 55.30223 14.47151 -18.08026
v 55.56025 13.58815 -18.49962
v 46.91562 27.99711 0.3436674
v 47.76163 28.62447 -0.505692
v 43.15473 31.08651 5.486016
v 43.47246 31.29246 5.254581
v 43.82689 30.67566 4.720756
v 49.58982 11.15396 -10.58617
v 49.71875 9.341254 -10.25405
v 48.58994 10.35039 -9.308783
v 40.25779 20.06161 0.3867325
v 40.03232 20.92076 1.596554
v 40.08496 21.55709 2.085349
v 56.9224 18.80859 -21.23242
v 56.65899 17.3393 -20.65776
v 55.64167 19.55363 -18.56603
v 56.28147 20.41021 -19.89447
v 55.26107 21.01772 -17.74295
v 37.08244 27.97482 8.138947
v 53.24419 25.34687 -12.757
v 46.06008 10.75263 -6.780098
v 47.59793 10.18103 -8.218732
v 48.69354 7.769613 -8.656215
v 47.41022 8.589199 -7.535991
v 46.80006 7.89525 -6.702271
v 48.57212 6.273448 -8.051301
v 30.67828 -55.14941 -9.519581
v 27.86876 -55.38713 -7.331626
v 28.89791 -56.72812 -9.242997
v 28.87983 -53.10242 -6.358794
v 27.10069 -54.39514 -6.063292
v 28.99275 -51.73143 -5.424041
v 29.74751 -52.47036 -6.495247
v 31.41915 -55.65167 -10.74952
v 30.15446 -56.39064 -10.11805
v 32.30276 -56.41044 -12.47443
v 30.14633 -58.53217 -12.12817
v 29.18748 -58.11761 -10.69455
v 29.22934 -59.99833 -12.50014
v 28.02132 -58.27935 -9.678634
v 27.19831 -60.08391 -10.32195
v 26.66591 -57.68888 -8.02455
v 25.63038 -59.74524 -8.504929
v 24.3868 -59.83564 -7.433119
v 26.28011 -56.79412 -7.082025
v 25.73593 -61.36779 -9.805447
v 23.25412 -59.18927 -6.060435
v 22.78189 -60.85457 -6.568879
v 21.8414 -59.96897 -5.282126
v 22.59415 -58.28674 -5.01102
v 21.15427 -61.85526 -5.627081
v 22.80226 -63.29557 -8.057772
v 23.82064 -62.78262 -8.827754
v 20.13946 -60.72434 -4.180722
v 19.31922 -62.9735 -4.449985
v 20.1279 -63.24168 -5.338787
v 21.44082 -63.20018 -6.607564
v 18.52383 -64.97431 -4.622503
v 19.08745 -65.56133 -5.476784
v 18.34978 -62.43219 -3.380629
v 18.01753 -63.44239 -3.51528
v 18.63316 -60.83066 -3.004071
v 21.06829 -64.83862 -7.178034
v 21.24291 -59.24476 -4.400097
v 19.13036 -59.2414 -2.698593
v 21.47961 -57.91529 -3.933582
v 24.6004 -55.88948 -5.218353
v 24.98542 -57.12206 -6.259471
v 26.26217 -54.78713 -5.732515
v 17.48289 -64.52142 -3.491309
v 16.71961 -65.81232 -3.360877
v 18.07781 -66.72118 -5.094142
v 31.28369 -57.98986 -12.88775
v 27.83515 -61.26579 -12.12212
v 28.63735 -61.85211 -13.68762
v 26.91098 -63.11357 -12.83053
v 28.70847 -63.06105 -15.24678
v 18.65097 -67.65495 -6.272135
v 20.59115 -66.85141 -8.015771
v 22.27906 -65.01389 -8.678912
v 21.63736 -66.21019 -8.834394
v 22.07452 -66.7868 -9.915482
v 21.07421 -67.59139 -9.26213
v 19.59725 -68.85451 -8.455161
v 18.54533 -69.33224 -7.513767
v 21.79323 -56.61723 -3.510933
v 23.01877 -55.49118 -3.817026
v 24.28995 -54.88153 -4.397157
v 25.38986 -54.61231 -4.992596
v 24.56365 -53.82373 -3.993185
v 21.52135 -55.35392 -2.659281
v 22.09651 -54.22815 -2.510231
v 21.08974 -53.71786 -1.583117
v 23.31649 -53.28978 -2.865795
v 24.26006 -52.53474 -3.097146
v 22.50735 -52.47504 -1.973635
v 20.63906 -57.49135 -3.051326
v 19.4038 -57.18309 -1.972139
v 20.15552 -55.53681 -1.765753
v 18.90716 -57.98951 -1.95233
v 18.03062 -57.91147 -1.273734
v 17.41396 -56.35449 -0.2032871
v 19.22547 -54.39187 -0.5862158
v 19.20075 -52.28913 0.250976
v 18.04822 -54.13153 0.3298748
v 16.98826 -55.81443 0.3106
v 16.78219 -58.11115 -0.4861952
v 16.96158 -59.7727 -1.309876
v 15.70185 -59.17412 -0.2115745
v 15.734 -57.7221 0.3516594
v 15.50487 -60.96315 -0.7116483
v 14.96604 -58.46486 0.5387988
v 14.16982 -57.64305 1.324281
v 14.35564 -56.27396 1.771504
v 15.96142 -56.28971 0.7897709
v 15.23238 -55.3692 1.631183
v 21.1621 -51.94232 -0.8669673
v 14.40392 -60.40389 0.1927469
v 20.47099 -50.959 -0.08575214
v 22.07121 -50.68327 -0.9315045
v 23.80335 -50.64691 -1.885734
v 23.98296 -51.81345 -2.56635
v 22.88822 -49.96103 -1.106325
v 22.63396 -49.07058 -0.6227692
v 22.0183 -48.29401 -0.06608155
v 19.90717 -50.19548 0.4919419
v 19.21608 -48.79463 1.297076
v 20.22676 -48.53038 0.7393667
v 18.6018 -50.83019 1.130081
v 15.70758 -53.90817 1.949451
v 13.76927 -55.45406 2.445629
v 16.43272 -54.7742 1.114473
v 16.64774 -61.48577 -1.700866
v 15.46939 -63.06173 -1.366531
v 21.70523 -46.6864 0.5835496
v 23.44961 -47.46948 -0.3335244
v 24.11324 -48.03013 -0.8217718
v 24.48292 -48.86454 -1.382885
v 25.39242 -50.01926 -2.38792
v 14.5958 -64.6188 -1.213126
v 15.61951 -64.89365 -2.099066
v 14.56879 -62.21527 -0.448031
v 13.48992 -64.7313 -0.4627506
v 13.59538 -63.54037 -0.1890514
v 20.48151 -47.36408 0.8950765
v 22.64739 -45.65538 0.6980528
v 19.95175 -45.89557 1.469663
v 21.51455 -44.51658 1.389816
v 16.03756 -52.40105 2.342671
v 17.04381 -53.00272 1.416523
v 20.20881 -44.69325 1.588055
v 22.50033 -44.49426 1.266417
v 21.8931 -43.50866 1.881596
v 21.03469 -43.52324 1.913384
v 24.4131 -43.98431 1.225996
v 25.00478 -44.48516 0.7888391
v 23.29343 -45.8207 0.4511865
v 14.35237 -65.83863 -1.447703
v 25.40873 -45.87927 -0.1426405
v 26.65347 -45.47131 -0.3525244
v 26.88669 -43.82133 0.4957106
v 25.80711 -49.56078 -2.339922
v 25.9423 -51.58465 -3.552852
v 26.68478 -50.0993 -3.063456
v 25.29122 -52.20052 -3.538347
v 27.9215 -52.03142 -4.953458
v 28.09568 -50.05175 -3.759071
v 26.64849 -52.44713 -4.491629
v 30.32631 -50.95659 -5.772301
v 30.57734 -48.94632 -4.490285
v 29.19434 -47.98635 -3.011171
v 26.80307 -53.3482 -5.153
v 20.01778 -43.73483 1.934746
v 20.25938 -42.87665 2.277084
v 23.39571 -42.89075 2.077126
v 21.61663 -42.33872 2.632256
v 26.97703 -48.05281 -1.953899
v 25.90898 -47.4363 -1.181258
v 28.14669 -46.82072 -1.756323
v 28.03121 -44.58417 -0.4599542
v 29.64001 -44.30901 -1.153773
v 29.39569 -45.99608 -1.907863
v 30.90943 -45.01577 -2.314697
v 30.11186 -44.72224 -1.642012
v 30.28327 -46.17113 -2.521775
v 31.24095 -46.25103 -3.219644
v 30.84279 -47.29919 -3.578461
v 31.04282 -44.28288 -2.010236
v 32.14401 -44.50251 -2.895036
v 31.95607 -46.07074 -3.638318
v 32.89074 -45.90313 -4.280773
v 33.10466 -43.73525 -3.226182
v 32.1201 -47.33252 -4.547186
v 33.03452 -47.05839 -5.128924
v 32.50846 -48.27604 -5.520495
v 25.07316 -47.03789 -0.6572598
v 16.66199 -50.64885 2.502568
v 18.07534 -48.11194 2.163463
v 16.1719 -48.43274 3.508432
v 15.61044 -50.02628 3.449091
v 15.09059 -51.45543 3.301505
v 17.41798 -47.28886 2.760449
v 18.04635 -46.32578 2.411832
v 14.20737 -49.20136 4.835426
v 14.46417 -48.0188 5.006316
v 15.21675 -47.39842 4.480553
v 12.60691 -49.39477 6.10444
v 12.0928 -47.1214 7.269584
v 13.92965 -46.19255 5.718708
v 14.10121 -50.43857 4.437713
v 11.61074 -48.48849 7.290893
v 15.51486 -46.11946 4.298096
v 14.99961 -44.43165 4.46214
v 14.11025 -45.20918 5.418183
v 15.61099 -44.80497 4.10638
v 16.23103 -44.45568 3.638267
v 15.95347 -47.01212 3.882681
v 16.32471 -43.81504 3.396713
v 11.63187 -50.99442 6.000751
v 13.76163 -51.2325 4.338402
v 11.58146 -52.5815 5.135254
v 10.32099 -53.35585 5.398185
v 9.870747 -52.46976 6.177816
v 9.25415 -51.63313 7.047396
v 12.22526 -53.15586 4.446702
v 13.72809 -54.01645 3.108581
v 11.32984 -54.50063 4.244903
v 9.635091 -54.32178 5.155551
v 8.970175 -55.84726 4.550728
v 11.29933 -55.5154 3.746006
v 10.25101 -56.15276 3.910704
v 8.920841 -57.30989 3.916845
v 12.16178 -56.33149 2.953138
v 10.44875 -57.51009 3.246901
v 8.704087 -54.55059 5.390933
v 13.32927 -56.55683 2.26059
v 9.141957 -53.24713 6.072568
v 9.579942 -57.66698 3.542636
v 7.87792 -54.95994 5.429697
v 14.07442 -52.88688 3.395805
v 13.08526 -58.20034 1.733223
v 10.2108 -60.08462 2.571921
v 10.48417 -61.40681 2.125716
v 12.54262 -60.02553 1.417763
v 10.4902 -58.71191 2.828756
v 9.274078 -58.94812 3.252167
v 7.290174 -59.86245 3.771566
v 7.855697 -58.43388 3.901228
v 12.62768 -61.1699 1.043827
v 9.361997 -61.62738 2.611382
v 8.169085 -53.82209 6.066811
v 13.58465 -61.78798 0.3013035
v 11.23413 -63.51152 1.265003
v 11.53626 -62.07377 1.426898
v 9.181262 -62.9361 2.489195
v 8.782666 -64.36639 2.465079
v 7.979977 -61.14463 3.271915
v 6.990239 -62.81778 3.48556
v 6.551273 -60.99776 3.823371
v 5.72244 -63.86357 3.882882
v 6.99562 -64.60619 3.258878
v 7.913542 -65.80706 2.623714
v 6.457256 -65.93841 3.256937
v 7.028028 -66.68324 2.853091
v 9.333931 -65.66024 1.910818
v 7.949794 -66.75699 2.386349
v 8.034674 -67.91056 2.02168
v 9.473016 -66.84448 1.532436
v 9.219609 -68.33601 1.18577
v 7.855793 -68.81442 1.759358
v 7.849334 -70.16769 1.14238
v 9.613499 -69.74226 0.3423985
v 6.758439 -69.30592 2.110869
v 10.33821 -69.13819 0.1671535
v 11.34126 -67.70322 0.05693668
v 11.22968 -65.80053 0.7738461
v 13.01313 -66.53044 -0.7048872
v 13.75565 -67.70066 -1.731066
v 11.84265 -68.86704 -0.7741019
v 12.25521 -64.39127 0.4588942
v 5.508696 -61.7887 4.076774
v 14.4083 -69.13982 -3.006247
v 12.31494 -69.27207 -1.339966
v 15.06953 -67.86028 -2.885134
v 13.61664 -69.73898 -2.653585
v 11.08244 -69.38811 -0.4500461
v 6.538994 -68.54501 2.506788
v 4.577211 -66.75497 3.798354
v 5.43851 -68.67284 2.915055
v 4.153356 -68.22601 3.495821
v 5.176064 -64.73456 3.975045
v 2.046741 -65.31786 4.680893
v 3.841932 -63.82354 4.444814
v -0.8896753 -62.20544 5.348536
v 2.516742 -62.06187 4.881984
v 0.8051263 -59.69933 5.286497
v -3.129925 -60.76295 5.47097
v -3.300725 -63.21189 5.337509
v -2.4728 -59.08386 5.547342
v 4.394342 -62.87259 4.357956
v 5.017631 -62.55223 4.187217
v -5.65643 -58.99304 5.36986
v -2.459813 -57.74755 5.69127
v -0.4434264 -57.90069 5.59891
v -2.402085 -55.653 6.381358
v -5.003595 -56.65958 5.900033
v 1.387605 -56.58405 5.836327
v 0.2892532 -54.68118 6.755479
v 2.027161 -55.26257 6.357736
v 4.0751 -61.69939 4.516308
v 5.767131 -60.37884 4.135228
v 3.500284 -59.16385 4.917634
v 3.470432 -60.94186 4.721919
v 4.134662 -59.75416 4.679898
v 2.86262 -61.10234 4.856301
v 3.477635 -57.85658 5.16482
v 4.816165 -57.43786 5.008219
v 6.208428 -57.83862 4.574516
v 5.499438 -59.07177 4.451832
v 6.187765 -59.59787 4.137738
v 5.260511 -56.04098 5.502499
v 6.222839 -55.36694 5.612122
v 7.092445 -56.50749 4.814874
v 5.205922 -54.41732 6.457348
v 7.040661 -53.58474 6.596113
v 7.763746 -56.74286 4.515355
v 10.55753 -50.11185 7.275227
v 28.30679 -43.23257 0.1652286
v 33.761 -44.28072 -4.06964
v 19.44938 -47.92633 1.337935
v 18.88722 -46.6785 1.881333
v 5.284598 -70.18413 2.298567
v -0.8801083 -64.4272 5.14583
v 13.00812 -45.57543 6.452002
v 13.40433 -44.89601 5.949097
v 11.73501 -46.39945 7.599151
v 11.69871 -44.65523 7.3245
v 12.58914 -44.44781 6.497107
v 31.68251 -43.31568 -1.938395
v 25.2312 -53.08952 -4.001714
v 9.566447 -50.41704 7.746347
v 9.708859 -48.72371 8.62728
v 8.013299 -50.45292 8.6897
v 6.543229 -49.49305 10.14462
v 7.644825 -48.9643 9.826461
v 6.292921 -48.30186 10.90329
v 8.151425 -47.68355 10.06422
v 5.828964 -50.23115 9.952763
v 4.941932 -48.79827 11.278
v 7.366321 -52.048 7.717838
v 11.11533 -47.38887 8.006506
v 10.23343 -47.04347 8.715258
v 4.809855 -51.19457 9.503771
v 4.337187 -51.43358 9.394244
v 2.996676 -50.48794 10.641
v 3.795722 -49.8186 11.01092
v 2.546768 -48.72911 12.01431
v 0.534515 -49.95155 11.40437
v 1.829049 -51.27807 9.869765
v 2.950972 -52.30814 8.54793
v -0.1265521 -52.18453 8.67661
v -1.331104 -50.13947 11.22201
v -0.2232311 -49.20293 12.06038
v 1.098886 -48.93373 12.11277
v 5.847857 -47.21817 11.43228
v 7.102409 -47.23579 10.80401
v 8.344986 -46.10373 10.08631
v 4.9619 -46.26113 11.84961
v 4.281102 -48.04687 11.82882
v 5.041657 -52.19547 8.415851
v 3.054628 -47.60252 12.26293
v 1.574034 -48.08498 12.40909
v 0.9369876 -47.40279 12.6492
v -0.1309865 -48.05114 12.57034
v -1.309318 -48.4451 12.48185
v 2.040298 -46.14569 12.52576
v 4.899937 -53.7179 7.027649
v 11.04952 -44.92328 7.913819
v 9.850074 -45.31593 8.935669
v 32.41239 -40.06104 -0.8566595
v 31.02935 -39.31044 0.4193628
v 30.48958 -40.15376 0.3892714
v 30.05693 -41.47171 0.03928253
v 31.30569 -42.02164 -1.019322
v 30.34446 -43.5728 -1.179725
v 33.18631 -42.54332 -2.649777
v 29.29215 -42.39588 0.03716065
v 28.63071 -41.33428 0.9256465
v 29.3597 -40.12831 1.111269
v 42.34255 -48.26252 -18.5192
v 55.18087 11.13983 -17.73075
v 54.89606 9.887276 -17.13242
v 37.98599 -56.99448 -21.98074
v 36.86834 -57.82351 -21.06345
v 47.09615 29.19237 0.6771361
v 52.02188 -31.05921 -25.03025
v 55.08662 6.479234 -17.07072
v 55.15547 4.865426 -17.00704
v 55.9038 5.565736 -18.50627
v 11.50988 -43.23277 7.224853
v 12.13664 -43.59432 6.700183
v -4.440897 -54.16018 7.111736
v -1.972821 -53.05377 7.88307
v -4.08753 -51.79639 9.101125
v -2.074164 -50.94182 10.21568
v -6.826381 -53.5315 7.405667
v -6.97886 -52.35231 8.464539
v -6.987563 -55.38316 6.228703
v 2.565551 -57.12467 5.526287
v 3.816784 -56.9434 5.446804
v 53.24884 26.90695 -12.4186
v 53.86312 27.01982 -13.86465
v 53.80243 24.43821 -14.22234
v 53.51994 23.74613 -13.81552
v 54.07272 23.58131 -14.98528
v 41.18627 -51.05899 -19.63623
v 40.72742 -52.03605 -20.00579
v 40.11072 -51.34093 -18.08678
v 39.82811 -52.2896 -18.71175
v 56.40175 8.244081 -19.6513
v 55.99122 10.98831 -19.13994
v 52.4618 -26.74227 -22.58805
v 29.06548 -20.88904 6.651252
v 27.92505 -18.38798 7.211173
v 27.84309 -19.47985 7.148812
v 56.66474 14.71404 -20.59589
v 56.27905 13.43134 -19.81031
v 56.35204 12.04738 -19.86106
v 57.197 13.01222 -21.617
v 57.12696 15.9226 -21.59517
v 57.8092 14.32375 -23.0655
v 57.59786 12.58374 -22.5001
v 57.16652 10.51344 -21.41864
v 41.78382 3.535036 -1.310276
v 52.67151 29.48471 -10.49916
v 51.45068 28.82898 -7.567255
v 52.8307 28.0225 -11.10507
v 56.94144 21.39624 -21.37284
v 34.31622 -47.89483 -6.971221
v 33.98144 -46.08126 -5.357327
v 36.15177 -45.13211 -6.930089
v 36.01016 -43.9943 -6.016163
v 37.84504 -44.18816 -8.184832
v 34.71549 -44.08728 -4.791589
v 43.86497 -46.48164 -19.40092
v 43.46665 -48.53324 -21.02715
v 43.94832 -45.27589 -18.31238
v 44.68945 -46.33886 -20.98169
v 42.61462 -49.4212 -20.40896
v 44.67782 -48.04609 -23.1095
v 42.87196 -50.27227 -22.06401
v 44.44864 -49.0454 -23.93053
v 43.67202 -50.28142 -23.93215
v 45.52864 -45.06289 -21.30273
v 51.56316 -27.42166 -20.2038
v 50.5629 10.23422 -11.42586
v 45.23301 9.172193 -5.446533
v 45.19374 11.00508 -5.93326
v 44.28709 10.93869 -4.94989
v 45.16705 12.36327 -6.241914
v 45.96589 7.292133 -5.6594
v 4.446704 -55.99852 5.721731
v 56.64353 -4.233807 -21.23434
v 39.55647 -43.42206 -9.804173
v 56.74219 9.642846 -20.48418
v 45.48529 -46.71196 -23.29309
v 44.87447 -47.06623 -22.30737
v 45.80511 -45.54283 -22.509
v -0.4941211 -52.9939 7.879029
v 56.91377 -5.263749 -22.54517
v 56.70492 -6.882075 -22.66271
v 57.08894 -6.08388 -23.64176
v 45.10493 6.909537 -4.760323
v 45.99524 6.303093 -5.382101
v 44.84068 8.375252 -4.851843
v 43.32511 13.81242 -4.731228
v 43.57399 12.33125 -4.58006
v 42.43905 13.55334 -3.808463
v 42.46054 14.50479 -4.039899
v 42.41661 15.18725 -4.021241
v 52.15167 -27.365 -22.06541
v 56.23346 -0.9788448 -19.20131
v -5.242934 -61.15184 5.3318
v -5.254938 -62.48204 5.280413
v -5.339202 -64.55858 5.113044
v -2.036814 -65.93467 4.939286
v -5.113384 -66.05785 4.884105
v -8.042309 -65.68619 4.557634
v -8.570698 -66.8442 4.197191
v -10.13333 -66.61832 3.799598
v -10.34459 -64.60361 4.060915
v -2.132692 -67.47464 4.527856
v -4.354557 -67.01642 4.674428
v -11.35577 -67.75859 2.992377
v -12.13257 -64.89982 3.303181
v -9.710172 -67.97021 3.531833
v -7.963021 -68.51138 3.800446
v -9.979343 -69.79224 2.682707
v -8.49024 -70.74255 2.581791
v -6.471553 -67.63348 4.334527
v -5.50216 -68.92495 3.930796
v -6.199872 -70.72517 2.958449
v -12.37939 -63.54177 3.382965
v -10.81743 -62.26807 4.04954
v -12.76144 -67.68301 2.372112
v -7.334184 -71.02564 2.629246
v -12.097 -69.39585 2.016384
v -11.08868 -70.8829 1.63931
v -12.33757 -71.58327 0.5930224
v -14.05685 -69.55795 0.8787669
v -9.615802 -71.6969 1.626249
v -11.24419 -72.79139 0.155697
v -8.468279 -72.42119 1.423949
v -13.08419 -72.53754 -0.5523745
v -14.40944 -73.36812 -2.219095
v -15.38264 -71.13029 -0.9330955
v -14.32554 -70.72141 0.05282282
v -9.769074 -73.96038 -0.363003
v -12.7794 -73.57162 -1.349334
v -11.68569 -74.83119 -2.21458
v -12.40505 -76.13329 -4.633597
v -11.30137 -75.35831 -2.715223
v -13.844 -75.3157 -4.287753
v -8.734433 -75.65585 -2.078611
v -9.617768 -76.53843 -3.781574
v -7.425363 -73.9492 0.2652931
v -4.738111 -75.33876 -0.9582163
v -10.36256 -77.15966 -5.407401
v -15.46646 -74.73982 -4.758847
v -16.79039 -73.33461 -4.095831
v -16.90625 -71.61095 -2.508854
v -16.49993 -74.96033 -6.110947
v -17.73392 -72.19026 -3.76773
v -17.17026 -70.21256 -1.681457
v -16.7093 -68.93248 -0.6052253
v -15.2821 -69.58438 0.0780966
v -18.0306 -69.44936 -1.913904
v -17.2281 -67.15408 -0.2073248
v -15.72301 -68.35277 0.3831635
v -18.80024 -71.26407 -3.898108
v -19.23399 -68.27094 -2.236977
v -20.97702 -69.49795 -4.581501
v -20.28643 -71.36463 -5.457508
v -21.05784 -67.55748 -3.455321
v -22.55428 -68.74018 -5.682323
v -21.88609 -70.24728 -6.169841
v -23.29296 -69.16276 -6.891742
v -19.68653 -66.72739 -1.905109
v -20.7193 -65.40598 -2.168557
v -20.46008 -64.12136 -1.522448
v -19.59192 -65.28072 -1.265673
v -18.6385 -65.71947 -0.7128114
v -18.30705 -67.04092 -0.9540296
v -24.36527 -66.22835 -5.93349
v -23.89901 -67.6672 -6.3752
v -22.58777 -64.98789 -3.565816
v -24.79074 -64.24171 -5.264934
v -25.75761 -65.85029 -7.229575
v -26.38299 -63.86378 -6.670862
v -26.19697 -62.75917 -5.846839
v -27.4121 -65.66808 -9.07698
v -27.44062 -63.82108 -7.75883
v -22.97532 -63.69754 -3.361768
v -27.86358 -62.75241 -7.511168
v -27.78314 -61.50015 -6.678623
v -26.82594 -60.69817 -5.358545
v -24.74218 -62.38265 -4.328035
v -28.87429 -60.49314 -7.113384
v -29.04446 -62.42747 -8.557034
v -22.96243 -61.91837 -2.683762
v -24.50801 -60.71414 -3.409227
v -20.92868 -62.10671 -1.204203
v -21.99632 -64.27144 -2.765651
v -21.83297 -60.63452 -1.350494
v -27.05225 -59.33248 -4.855767
v -25.75948 -59.09763 -3.671952
v -24.35942 -59.20064 -2.634337
v -28.16123 -64.24451 -8.894341
v -28.36017 -64.96614 -9.714977
v -30.12408 -62.70195 -9.977626
v -30.3463 -61.5551 -9.315275
v -30.68114 -63.35026 -11.21787
v -29.9563 -64.84425 -11.77992
v -28.32299 -66.97468 -11.73227
v -19.71259 -58.66541 0.7308531
v -21.61033 -58.38385 -0.3641545
v -23.63474 -58.72233 -1.896105
v -22.99075 -57.76514 -1.042601
v -18.7479 -60.56457 0.6810218
v -18.56949 -57.69787 1.722694
v -19.12543 -56.14782 1.997513
v -19.90229 -61.48504 -0.3028179
v -18.87483 -63.60417 -0.2487841
v -18.49953 -61.69482 0.517773
v -24.82146 -56.83368 -1.90275
v -22.46273 -56.40353 -0.1219059
v -23.60188 -56.17456 -0.7694995
v -21.42949 -56.71505 0.4201439
v -24.20605 -54.52255 -0.4911423
v -21.82146 -55.12495 0.812098
v -25.63605 -54.16017 -1.272019
v -26.35172 -55.94977 -2.612504
v -26.4355 -57.50275 -3.444525
v -26.98412 -54.89592 -2.528316
v -26.67365 -52.71783 -1.346033
v -27.29778 -52.79863 -1.77848
v -16.7538 -58.76703 2.296027
v -17.33148 -62.33744 1.046967
v -15.53948 -62.16766 2.076663
v -14.52304 -60.50051 2.855509
v -13.56528 -61.77238 3.063433
v -16.08684 -64.11036 1.381091
v -14.22681 -63.39053 2.53655
v -12.38123 -58.33055 4.109602
v -12.43846 -60.55493 3.664421
v -15.09034 -59.03587 2.95376
v -15.11937 -57.67108 3.36647
v -12.64683 -56.93494 4.481238
v -15.72728 -55.40529 4.031115
v -25.712 -52.11606 -0.4912095
v -22.48079 -52.55169 1.355368
v -21.03433 -52.97883 2.111815
v -20.23762 -55.67134 1.537951
v -20.55344 -51.39844 2.965755
v -19.30526 -53.77399 2.833125
v -22.34204 -50.3864 2.107073
v -22.06686 -49.48555 2.494044
v -23.08791 -51.45896 1.330338
v -27.84254 -54.12635 -2.740771
v -17.38706 -55.80821 3.056206
v -25.23834 -67.80383 -8.096356
v -26.15304 -67.79179 -9.337524
v -15.97714 -66.76414 0.7837418
v -15.37774 -65.81004 1.423964
v -14.12195 -65.89414 2.131455
v -14.56986 -67.5049 1.411781
v -3.79875 -74.08118 0.4361672
v -5.983136 -72.79646 1.521094
v -29.21836 -58.6581 -6.319299
v -19.61913 -49.22625 4.309776
v -18.71921 -50.54436 4.509244
v -30.08565 -59.21931 -7.446767
v -30.21027 -60.01311 -8.074793
v -7.930953 -60.80698 4.907661
v -9.38065 -60.03512 4.595139
v -7.548632 -62.82057 4.942951
v -7.679009 -58.61563 5.098993
v -10.04239 -57.94038 4.788437
v -9.004436 -56.15697 5.640379
v -7.034437 -57.13256 5.51547
v -31.58837 -61.96081 -11.09175
v -24.20368 -68.34437 -7.268515
v -24.15451 -69.68179 -8.552616
v -22.4285 -71.1539 -7.897861
v -22.46384 -72.38722 -9.877923
v -24.12934 -70.86616 -10.15249
v -21.09264 -71.85636 -6.992641
v -21.07251 -73.37989 -9.453383
v -20.21146 -73.77715 -8.86139
v -26.56148 -68.56049 -10.90049
v -27.30521 -69.39576 -13.78881
v -28.58968 -67.85173 -13.50978
v -26.23754 -70.21354 -13.08811
v -24.39805 -71.90894 -12.91966
v -25.45929 -71.61517 -15.21738
v -22.61937 -73.35715 -12.82012
v -23.62404 -72.06793 -11.5485
v -25.36342 -50.38064 0.2748427
v -27.49828 -50.6796 -0.9988965
v -26.57699 -49.39165 -0.08724517
v -23.79828 -49.60264 1.389457
v -25.29488 -48.86928 0.7375061
v -24.13577 -48.25358 1.469563
v -24.23564 -47.18214 1.602329
v -26.36325 -47.98436 0.411716
v -27.66596 -49.26555 -0.5956057
v -29.20923 -50.08866 -1.634256
v -30.07051 -47.34763 -0.6489708
v -28.21665 -47.96056 -0.3181102
v -28.15813 -46.58947 0.2664474
v -26.29911 -46.53972 0.842822
v -31.18127 -50.08256 -2.554826
v -29.05925 -51.55299 -2.252507
v -30.8638 -52.17849 -3.570964
v -29.3476 -52.54935 -2.902082
v -24.90108 -46.33295 1.434616
v -25.61096 -45.1745 1.375395
v -24.44303 -45.19398 1.74893
v -23.75868 -46.0467 1.95757
v -23.48048 -44.26035 2.174379
v -22.02617 -47.73665 2.865856
v -22.00733 -46.34637 2.962515
v -20.93608 -47.49313 3.670412
v -22.41582 -44.52509 2.671461
v -21.1085 -45.24983 3.568061
v -19.92747 -47.43621 4.478381
v -20.70462 -43.68336 3.670621
v -22.09578 -43.40823 2.703347
v -23.18969 -43.4738 2.204092
v -27.82708 -45.34314 0.8790387
v -21.92892 -42.21824 2.631331
v -21.40275 -42.53904 2.975211
v -20.78658 -42.33156 3.258828
v -32.47634 -48.46942 -2.225871
v -31.37524 -49.15514 -2.12785
v -3.478491 -76.30118 -2.173936
v -18.66679 -73.06077 -5.639823
v -17.67997 -74.06033 -5.940212
v -17.83869 -74.80202 -7.435658
v -20.07765 -73.13621 -7.48796
v -29.45117 -66.21987 -12.65945
v -31.60606 -59.92419 -9.415692
v -31.43142 -59.34627 -8.8015
v -31.37586 -58.35038 -8.014822
v -17.10985 -54.12299 3.910823
v -18.06252 -52.56484 4.088466
v -16.42405 -51.76661 5.489022
v -15.39679 -54.09388 4.802751
v -14.95175 -53.37128 5.418005
v -17.30034 -50.82922 5.377138
v -17.29767 -48.77215 6.283748
v -17.58418 -46.55212 6.577204
v -18.51233 -47.58469 5.617859
v -16.52783 -46.46632 7.492184
v -15.67182 -47.98813 7.897158
v -15.95867 -49.22226 7.142742
v -19.51252 -46.12553 4.936411
v -18.31335 -45.91576 5.978278
v -26.17249 -44.19142 1.591653
v -24.56149 -43.65869 1.963288
v -25.14839 -43.10144 2.110592
v -25.96799 -42.98354 2.159074
v -28.538 -44.09579 1.36729
v -27.55031 -42.2033 2.600507
v -30.26763 -43.2614 1.42693
v -3.458762 -73.09173 1.337038
v -4.046753 -71.32952 2.66523
v -3.698033 -72.15007 2.081444
v -22.77234 -73.5691 -14.46852
v -23.53456 -73.20206 -15.51114
v -30.94207 -48.51384 -1.584875
v -4.806538 -68.24113 4.247868
v -14.45619 -52.62796 6.108403
v -20.95892 -48.78865 3.407028
v -20.04854 -44.41639 4.238533
v -29.16855 -68.05612 -15.07907
v -29.49601 -67.09225 -13.97906
v -18.5408 -44.77412 5.635677
v -17.53552 -44.96366 6.572774
v -18.87897 -43.59053 5.097117
v -17.13456 -42.89816 6.343984
v -27.63945 -56.79504 -3.996851
v -28.91919 -54.95675 -3.927683
v -28.95923 -56.33782 -4.733097
v -30.34993 -56.42604 -5.829978
v -30.3337 -55.18784 -5.053274
v -27.94119 -57.86843 -4.800458
v -31.55469 -55.01488 -5.841908
v -31.85233 -57.23336 -7.634086
v -31.38048 -53.76916 -4.867419
v -32.55035 -55.0092 -6.603665
v -29.26959 -53.3836 -3.305353
v -32.57116 -53.04921 -5.211442
v -33.80695 -52.47657 -5.649943
v -32.60342 -51.16967 -3.966631
v -35.17426 -52.33529 -6.577147
v -33.99761 -51.09991 -4.783404
v -35.04506 -50.58559 -5.14779
v -33.03725 -48.19462 -2.340475
v -34.6715 -48.78986 -3.667659
v -36.99632 -49.58574 -5.99078
v -36.64246 -48.32486 -4.789011
v -35.43259 -47.58809 -3.393806
v -34.0337 -53.87096 -6.884865
v -37.49054 -51.17271 -7.734023
v -37.27783 -52.64255 -8.784833
v -38.98322 -51.9507 -10.05493
v -35.80428 -54.87558 -9.31601
v -37.30705 -54.89682 -10.91321
v -38.27076 -54.80474 -11.97752
v -39.41294 -50.06144 -8.833138
v -38.54509 -49.39439 -7.345239
v -40.08783 -48.19225 -8.050501
v -40.39418 -52.47988 -12.32636
v -40.36209 -51.17283 -11.01757
v -38.76905 -47.76955 -6.347518
v -41.11949 -48.26249 -9.34325
v -41.31775 -48.99379 -10.21858
v -41.11589 -52.28979 -13.12674
v -40.2383 -46.19726 -6.769587
v -34.46668 -54.97812 -8.172529
v -41.24422 -46.69038 -8.270418
v -42.79085 -46.18156 -9.810662
v -42.81736 -44.58155 -8.638352
v -41.17531 -44.45141 -6.594263
v -41.93508 -42.74605 -6.338774
v -43.3811 -43.02212 -8.238789
v -43.24148 -41.76266 -7.207076
v -41.03266 -42.71833 -5.374815
v -39.31184 -44.5771 -4.786146
v -40.9447 -41.48725 -4.558249
v -39.54638 -42.37264 -3.761115
v -37.749 -45.58794 -3.986654
v -38.71575 -45.6666 -4.872175
v -39.31026 -40.82234 -2.724118
v -36.63223 -42.75882 -1.606363
v -37.76864 -39.90647 -1.084276
v -44.14335 -44.05871 -9.967064
v -36.55696 -44.93924 -2.68548
v -44.11703 -40.38406 -7.292855
v -42.92484 -39.85326 -5.597751
v -42.04089 -41.32664 -5.550372
v -39.50746 -39.33233 -2.136631
v -35.66423 -41.97025 -0.5381399
v -37.13254 -38.87074 -0.1358849
v -35.58729 -40.66951 0.1168687
v -37.10406 -37.35379 0.5800418
v -38.55939 -37.70763 -0.6037476
v -35.6028 -39.0803 0.8048655
v -39.58802 -36.51232 -0.8112576
v -40.69876 -36.29358 -1.588572
v -39.28616 -34.41064 0.3648769
v -35.84397 -37.17254 1.500383
v -41.30944 -38.26195 -3.114011
v -42.53806 -37.92297 -4.079944
v -43.44697 -35.98631 -3.940817
v -42.47049 -35.10688 -2.548546
v -42.38976 -33.59571 -1.73682
v -43.94135 -34.09413 -3.456612
v -44.15622 -32.94971 -3.096166
v -41.72846 -32.43585 -0.640929
v -43.72805 -31.60281 -2.031616
v -45.2186 -32.1131 -3.777357
v -45.36752 -30.56363 -3.223359
v -45.47732 -33.44177 -4.782228
v -45.28255 -29.31167 -2.575224
v -44.10871 -28.87896 -1.243829
v -43.33428 -28.29328 -0.3238437
v -43.02814 -30.47499 -0.9104506
v -41.98478 -30.09114 0.116959
v -41.34549 -31.05561 0.2388795
v -41.85814 -28.79724 0.7050749
v -44.6067 -26.96003 -0.9966567
v -45.05227 -35.00763 -5.153042
v -44.42625 -37.67689 -5.981766
v -45.96312 -26.65174 -2.23272
v -46.1822 -29.83168 -3.779424
v -45.45429 -22.9075 -0.5191621
v -46.70438 -25.92108 -2.761003
v -44.19846 -25.59064 -0.1509
v -43.41819 -25.42205 0.57033
v -41.6731 -25.42513 1.961543
v -42.45282 -27.65388 0.6354136
v -40.8841 -26.74421 2.112791
v -43.93024 -23.8937 0.5800275
v -42.82861 -22.8511 1.735451
v -41.00038 -22.70578 3.080941
v -48.71609 -23.23533 -4.162452
v -48.27337 -22.20663 -3.291144
v -48.10728 -25.80131 -4.366482
v -46.87323 -29.03977 -4.214577
v -49.25342 -26.42552 -6.131365
v -49.10802 -28.52307 -6.892602
v -49.85497 -27.26436 -7.365321
v -50.58357 -26.2431 -7.981102
v -51.09542 -24.60039 -8.032246
v -52.09011 -22.14316 -8.531899
v -50.60921 -22.28194 -6.342513
v -51.67293 -26.00222 -9.601063
v -52.62582 -23.88709 -10.19775
v -52.63169 -26.51947 -11.54198
v -53.68104 -25.77245 -13.14358
v -51.25415 -20.82437 -6.73688
v -49.4808 -23.86164 -5.373742
v -49.53039 -20.95465 -4.428162
v -50.97786 -27.9131 -9.453167
v -50.34656 -19.21552 -4.951481
v -48.26979 -20.44903 -2.779448
v -50.03673 -17.51126 -4.095875
v -48.99149 -18.1565 -3.012666
v -53.0971 -22.33218 -10.29463
v -53.02188 -20.49786 -9.367009
v -52.03133 -19.87609 -7.540868
v -52.71288 -18.46993 -8.097923
v -51.33112 -18.42014 -6.05312
v -54.03576 -16.98645 -9.713923
v -54.09587 -18.64198 -10.47565
v -52.0386 -15.72062 -6.263987
v -54.23957 -14.62533 -9.277452
v -53.16319 -14.82804 -7.653588
v -54.49323 -20.99706 -12.23079
v -54.89214 -15.78958 -10.81005
v -55.96932 -20.89496 -15.34224
v -55.15711 -21.93221 -14.0569
v -55.20148 -20.26941 -13.30547
v -55.79755 -19.573 -14.24824
v -54.86494 -18.71819 -11.90889
v -54.21004 -23.35989 -12.88059
v -53.09295 -27.58789 -12.99268
v -53.7629 -28.13395 -14.69176
v -51.93137 -28.92739 -11.60039
v -54.13905 -26.79017 -14.64149
v -50.7015 -16.50286 -4.699017
v -50.57551 -14.58084 -4.133706
v -51.32214 -12.46839 -4.734369
v -52.63042 -13.49382 -6.589538
v -52.76811 -11.87917 -6.472694
v -46.74887 -20.87457 -1.277908
v -47.43874 -18.76099 -1.486128
v -44.755 -20.24761 0.7386202
v -43.57467 -21.8089 1.382435
v -43.08416 -20.66945 1.989846
v -48.38771 -17.55628 -2.220431
v -40.4718 -20.38008 3.821028
v -38.8459 -21.95226 4.517935
v -39.50113 -24.05983 3.729695
v -50.79512 -29.26887 -9.85943
v -49.49857 -29.60001 -8.011208
v -49.01232 -31.24266 -8.157848
v -50.01178 -31.84344 -10.07872
v -48.64653 -32.88643 -8.590653
v -48.89042 -33.87114 -9.546307
v -47.70375 -35.15245 -8.606503
v -46.64727 -34.74316 -6.949793
v -46.00107 -31.611 -4.415572
v -47.15542 -30.08719 -5.053055
v -48.40289 -29.73158 -6.510321
v -54.09829 -13.19655 -8.647572
v -54.36436 -10.9216 -8.5685
v -46.1005 -18.88958 -0.2150115
v -44.28432 -18.87309 1.351238
v -55.26136 -16.42657 -11.7395
v -55.5438 -14.49006 -11.5399
v -56.12986 -17.25932 -13.85471
v -56.43113 -15.12565 -13.59354
v -54.5368 -25.49581 -14.76085
v -55.02178 -23.45422 -14.6284
v -55.41941 -24.3541 -16.12651
v -40.38354 -32.77838 0.2502098
v -37.54875 -34.81799 1.36965
v -37.17102 -33.00419 2.319493
v -40.00097 -32.02198 0.8495836
v -38.80214 -31.83133 1.732226
v -49.32276 -34.53393 -10.68916
v -51.9207 -11.24239 -5.303451
v -41.22893 -39.3934 -3.653202
v -56.71043 -17.84091 -15.48605
v -35.19624 -37.57676 1.725078
v -33.43747 -38.9115 2.199574
v -34.57618 -41.70452 0.2862259
v -55.29511 -12.3813 -10.40926
v -38.97357 -30.80699 2.009774
v -35.51365 -44.18093 -1.548765
v -34.84787 -43.51964 -0.7805882
v -52.85587 -30.60225 -14.4424
v -56.32528 -13.47193 -12.71361
v -56.92447 -12.42319 -13.58519
v -57.08245 -13.69706 -14.43896
v -56.1725 -11.73605 -11.83599
v -57.17199 -10.66178 -13.52544
v -55.90429 -10.93799 -11.0995
v -40.66058 -24.7109 2.822875
v -38.72562 -25.97963 3.727692
v -39.81611 -27.91495 2.485294
v -36.66807 -28.55428 4.122366
v -36.5491 -26.75445 4.67599
v -38.32508 -29.78543 2.795923
v -37.18377 -25.0152 4.77668
v -40.38825 -29.77043 1.431999
v -46.55224 -32.88455 -5.738706
v -53.54548 -9.258495 -7.141267
v -55.23644 -8.843751 -9.536286
v -53.37352 -5.278642 -6.646421
v -54.44232 -5.011119 -8.033089
v -54.08277 -6.402451 -7.60442
v -54.5504 -2.78344 -8.182152
v -52.31318 -4.434978 -5.371325
v -53.87909 -0.8710634 -7.467783
v -55.05578 -7.346701 -9.05464
v -53.7165 -8.045233 -7.249944
v -55.77795 -5.413002 -10.0063
v -55.70183 -4.126423 -9.831302
v -52.16584 -6.077322 -5.229304
v -55.60921 -2.72401 -9.692991
v -52.93905 -1.252759 -6.286015
v -52.07278 -0.5731285 -5.392683
v -53.08161 0.7894387 -6.775116
v -47.25658 -32.00533 -6.158689
v -38.32925 -23.59295 4.479245
v -55.7453 -9.663825 -10.51902
v -50.55633 -5.937172 -3.51169
v -50.59868 -4.417143 -3.554176
v -50.87186 -1.783867 -3.967377
v -48.9726 -3.332004 -2.078227
v -49.39353 -6.67412 -2.408818
v -50.74866 -8.468245 -3.781152
v -49.00961 -1.044235 -2.390736
v -50.09153 -9.45226 -3.143008
v -49.22448 -8.257704 -2.274412
v -50.99471 -10.31271 -4.167556
v -49.96041 -11.29536 -3.095763
v -49.33802 -9.812267 -2.415578
v -51.67828 -8.97993 -4.829319
v -48.96777 -11.26607 -2.113976
v -49.37038 -12.757 -2.589522
v -50.8256 0.0226898 -4.208922
v -37.8801 -31.5463 2.426448
v -36.28268 -23.54762 5.523831
v -42.95646 -18.60302 2.403193
v -41.10655 -18.75095 3.634967
v -48.69094 -13.69843 -1.982031
v -48.30227 -16.07824 -1.890978
v -47.21768 -14.09466 -0.6047669
v -46.96445 -15.12743 -0.4560253
v -45.93719 -15.98051 0.3520161
v -46.87539 -17.27446 -0.6489605
v -45.72952 -13.26603 0.7074021
v -56.0145 -7.638643 -10.61274
v -56.33301 -5.888343 -10.94767
v -35.8835 -24.72478 5.462857
v -44.797 -41.53736 -8.979326
v -51.17332 -32.94987 -12.76151
v -51.80128 -30.54371 -12.35397
v -52.33991 -32.15494 -14.47001
v -52.02448 -34.45751 -15.47306
v -53.50638 -30.81876 -15.99318
v -53.32618 -33.08505 -17.26438
v -51.08229 -31.88669 -11.90903
v -50.23537 -34.48434 -12.17153
v -52.81868 -35.33422 -17.87074
v -53.29115 -35.85475 -19.37205
v -54.4935 -33.53962 -20.53335
v -54.6004 -31.13656 -18.89454
v -55.44116 -31.59255 -21.60752
v -54.37257 -29.32227 -16.91486
v -55.13601 -29.87608 -19.32261
v -55.09837 -27.74873 -17.59984
v -42.55947 -16.50166 2.89611
v -44.45829 -17.33077 1.427636
v -44.00277 -16.20436 1.889375
v -44.92195 -15.18004 1.250637
v -42.99636 -14.291 2.679588
v -44.69555 -12.13644 1.495711
v -41.53001 -17.22113 3.520622
v -55.77402 -27.791 -19.49738
v -54.76591 -26.82513 -16.11581
v -55.62883 -25.24493 -17.22071
v -44.84165 -44.23464 -11.05105
v -48.61157 0.3560821 -2.305504
v -49.89563 0.2059165 -3.374876
v -50.30032 1.665842 -4.085812
v -47.06858 -2.160101 -0.6874541
v -52.04263 1.458456 -5.742976
v -52.37841 3.233155 -6.590157
v -51.09438 4.018712 -5.506906
v -50.61462 2.650521 -4.638422
v -54.72501 -34.26348 -21.79561
v -53.6643 -36.0063 -20.41697
v -54.08376 -36.86081 -22.2662
v -55.28041 -34.23316 -23.38916
v -55.28672 -33.03417 -22.36488
v -55.75589 -32.82978 -23.61726
v -52.86226 -38.05547 -20.24096
v -51.98121 -36.96975 -17.35419
v -52.20711 -37.64795 -18.4085
v -51.93122 -39.02103 -18.96475
v -51.53117 -40.88554 -19.76404
v -52.57431 -39.78137 -21.15563
v -51.95602 -41.24406 -21.10427
v -51.14486 -39.22371 -17.46095
v -50.50772 -40.88105 -17.59542
v -50.2292 -43.62942 -19.63202
v -51.15468 -42.71336 -20.74942
v -50.51529 -44.94493 -21.73888
v -49.2428 -45.1236 -19.1545
v -48.36129 -45.90529 -18.24168
v -48.68008 -47.37052 -20.53247
v -49.37293 -42.98173 -17.29159
v -49.66538 -46.51577 -21.66017
v -47.50354 -47.99778 -18.83795
v -49.04636 -40.8499 -14.87055
v -49.01567 -42.00094 -15.7771
v -47.11616 -43.8905 -14.21617
v -49.32689 -39.27774 -14.11209
v -47.5034 -40.97888 -12.40877
v -47.74743 -42.19652 -13.79062
v -46.63371 -41.52903 -11.53191
v -45.85773 -44.30222 -12.62084
v -48.07394 -38.5143 -11.4862
v -46.59797 -39.26757 -9.826818
v -45.60117 -42.22344 -10.57171
v -50.95271 -37.22625 -15.47883
v -50.25916 -36.15745 -13.40794
v -49.5127 -36.7215 -12.54553
v -48.01907 -36.20474 -9.797696
v -48.68093 -37.39082 -11.64393
v -46.93903 -45.17176 -15.05536
v -45.7262 -46.36307 -14.18032
v -47.12975 -36.27465 -8.544808
v -48.07989 -43.79823 -15.73223
v -47.99037 -44.76419 -16.41897
v -54.34163 -38.16109 -24.35093
v -49.07753 -36.26645 -11.48828
v -45.99869 0.1621662 -0.416659
v -46.06649 -0.9515264 -0.2311171
v -37.38184 -20.87748 5.445796
v -34.72411 -21.86953 6.448083
v -34.54427 -20.70447 6.651022
v -36.60379 -19.75176 5.927324
v -35.36095 -19.77234 6.437673
v -32.38424 -21.69125 7.194751
v -48.7263 1.832059 -2.781579
v -45.29272 -1.816996 0.4160544
v -46.54137 -4.186031 -0.1408445
v -44.23693 -1.790603 1.021799
v -44.743 -3.237908 0.9605567
v -44.92069 -4.631106 0.9896762
v -45.48774 -5.734598 0.6678098
v -46.28787 -6.580456 0.1351133
v -44.90168 -7.292572 1.096887
v -42.81649 -3.532072 2.020209
v -42.82352 -6.155152 2.268656
v -47.50828 -8.522279 -0.7771745
v -47.65635 -6.726794 -0.9050384
v -48.37109 -5.894665 -1.506205
v -45.48425 -10.02848 0.8466617
v -43.81166 -8.322742 1.874599
v -46.71424 -12.04167 -0.09314763
v -47.56639 -10.21907 -0.8050086
v -47.6897 -11.65071 -0.9271331
v -42.75883 -9.364087 2.585434
v -43.86157 -10.63833 1.994981
v -43.13858 -12.0055 2.540754
v -48.39277 -9.998566 -1.527727
v -34.53057 -26.04401 5.761928
v -38.85177 -18.92889 4.927106
v -41.17524 -15.12111 3.814214
v -39.66564 -16.59179 4.626204
v -37.57996 -16.01427 5.676159
v -38.40702 -14.30733 5.270673
v -37.76143 -17.68626 5.55613
v -34.44899 -18.41735 6.873499
v -34.91956 -16.43972 6.768855
v -40.03396 -13.30252 4.416058
v -38.08263 -11.73198 5.22797
v -32.72126 -16.46441 7.481892
v -33.78971 -13.98638 7.10001
v -35.88175 -13.43022 6.301602
v -31.13057 -14.74437 7.907622
v -35.69291 -11.42421 6.155974
v -34.29588 -11.66722 6.694012
v -32.82328 -10.26329 6.95211
v -31.50438 -11.30637 7.511624
v -32.99929 -12.54067 7.240016
v -34.98905 -8.455607 5.910625
v -31.26894 -12.20339 7.693677
v -41.67125 -13.13286 3.494903
v -40.60244 -10.2617 3.874262
v -40.33701 -8.082837 3.747538
v -40.42797 -11.96505 4.117541
v -30.81724 -13.41539 7.917104
v -43.44869 -38.85339 -5.563311
v -44.36142 -39.00962 -6.712975
v -45.84956 -38.18087 -8.057971
v -45.24565 -39.83278 -8.36761
v -47.27027 -49.37034 -20.04437
v -48.34973 -49.22713 -22.18412
v -45.9115 -48.69794 -16.758
v -46.18369 -50.26982 -19.06245
v -45.90567 -51.89696 -20.61342
v -45.55991 -51.63325 -19.60178
v -46.79226 -50.86312 -21.0015
v -44.34209 -51.82452 -17.62257
v -44.92186 -52.66552 -19.73659
v -45.28827 -53.08074 -21.05866
v -46.39816 -52.22197 -22.16249
v -44.70177 -49.15213 -15.26106
v -43.88325 -50.4869 -15.33203
v -43.07184 -53.70657 -17.7525
v -43.72643 -53.59619 -18.75243
v -43.68742 -49.54687 -14.0772
v -44.68098 -47.71852 -13.82878
v -44.03533 -47.48468 -12.66902
v -42.87556 -48.7876 -12.15991
v -42.40825 -50.54396 -13.17681
v -42.81971 -51.52488 -14.79573
v -42.14205 -53.29554 -15.74254
v -40.71667 -54.13732 -14.54685
v -40.45406 -56.62555 -17.14585
v -39.61717 -55.96627 -15.05098
v -41.66638 -54.71509 -16.68304
v -39.74085 -54.54333 -13.62668
v -38.72232 -56.03254 -13.8985
v -38.31378 -57.19656 -14.65468
v -38.9451 -57.97543 -16.53794
v -38.34988 -59.7546 -18.05309
v -39.9665 -58.07812 -18.33086
v -38.82849 -54.77468 -12.65637
v -37.81948 -59.17892 -16.35645
v -37.04626 -58.73187 -14.70812
v -36.55513 -58.16446 -13.39771
v -36.07527 -60.11544 -15.0076
v -35.92169 -60.89164 -15.79551
v -41.10546 -55.91052 -17.27713
v -41.95372 -55.31785 -17.91591
v -37.37641 -60.53168 -17.56194
v -37.64449 -61.4358 -19.45237
v -41.59006 -56.4566 -18.83359
v -39.54557 -59.74889 -20.10821
v -37.70069 -61.85964 -20.33456
v -46.43936 -47.58643 -16.49244
v -36.17842 -61.98987 -17.74369
v -38.81786 -61.42138 -21.76682
v -40.37653 -59.83739 -21.9759
v -35.1842 -62.43647 -16.76428
v -47.39997 -51.15992 -22.84747
v -47.57769 -51.79821 -24.38463
v -49.24079 -49.08329 -24.23482
v -49.36172 -47.52645 -22.28102
v -41.69444 -50.2028 -11.84643
v -47.31979 -45.9395 -16.39586
v -43.27934 -2.291203 1.627056
v -41.64519 -7.252632 2.988828
v -35.02345 -59.31361 -12.66046
v -55.94812 -28.90212 -20.91946
v -55.96144 -29.99555 -21.8499
v -40.25409 -60.82077 -23.818
v -41.73404 -59.34689 -24.16153
v -47.55161 -12.93142 -0.8319948
v -48.32484 -12.80866 -1.551761
v -55.30987 -1.132353 -9.365271
v -54.68153 0.9639134 -8.818025
v -56.80537 -0.5403996 -11.73704
v -55.81322 0.676052 -10.35784
v -57.25361 -3.084601 -12.39482
v -56.23888 -3.965927 -10.68689
v -57.48091 -1.91946 -12.81317
v -43.47549 -46.57755 -11.06301
v -35.69497 -46.6804 -3.03983
v -53.1475 -40.79654 -23.72468
v -54.08215 -39.60521 -25.18737
v -54.06699 -40.70644 -26.60113
v -52.84105 -42.71756 -25.28887
v -53.33705 -42.76156 -27.00736
v -54.0995 -41.94247 -28.64703
v -54.79531 -39.54864 -27.65125
v -55.58698 -36.72663 -27.01297
v -55.67053 -37.68278 -28.61345
v -51.86524 -42.57006 -22.31298
v -51.60908 -44.44728 -23.95266
v -50.8518 -46.1364 -24.14889
v -55.31516 -36.40804 -25.6215
v -54.9422 -36.31224 -24.27407
v -56.02644 -36.01844 -27.89249
v -48.74649 3.233482 -3.18298
v -35.47684 -27.96288 4.865082
v -56.47323 -8.872584 -11.62555
v -57.26759 -9.092164 -13.2309
v -33.93782 -23.25064 6.50905
v -34.48019 -24.82195 6.021775
v -47.46209 0.7846451 -1.54478
v -46.22087 1.954194 -0.9873826
v -45.21999 1.704633 -0.2817304
v -45.0179 -0.5246383 0.3351415
v -39.34666 -61.92197 -24.24918
v -38.47564 -62.19207 -22.67376
v -38.07002 -63.02159 -23.79168
v -56.90405 -15.93023 -15.02075
v -57.45931 -14.08013 -15.48885
v -57.10556 -7.356106 -12.53131
v -57.12896 -5.503682 -12.33039
v -57.72691 -6.067282 -13.53991
v -57.83543 -4.550395 -13.59698
v -56.77414 -4.248711 -11.59493
v -58.00507 -7.222193 -14.34467
v -58.31697 -9.109513 -15.61426
v -58.54291 -7.914922 -15.78826
v -58.76163 -6.164137 -15.86595
v -58.41942 -5.39499 -14.92668
v -58.2976 -12.31078 -16.83316
v -57.56716 -11.03645 -14.49696
v -58.07389 -13.83182 -16.97969
v -45.68465 -53.68947 -22.91391
v -46.39501 -53.7453 -24.78211
v -45.34794 -54.73573 -23.93075
v -36.75399 -30.98298 3.304003
v -35.7193 -30.30167 4.080611
v -33.66928 -29.47367 5.260697
v -34.75715 -30.58229 4.473567
v -35.56168 -31.42184 3.799153
v -32.47111 -18.80267 7.466639
v -31.53931 -20.75943 7.528543
v -30.44699 -18.99163 7.944924
v -29.81303 -20.57432 7.925006
v -30.64232 -22.42939 7.52669
v -28.44333 -20.36498 8.14378
v -29.49396 -22.15143 7.791943
v -30.48704 -11.11844 7.760499
v -56.97788 -19.0095 -16.79267
v -56.00123 -22.02042 -16.06751
v -56.28291 -22.55705 -17.17824
v -57.36266 -19.099 -17.96312
v -57.24669 -21.56402 -19.25878
v -57.87946 -20.02381 -20.24389
v -57.7597 -21.66551 -21.05668
v -56.27977 -23.35716 -17.7132
v -57.60099 -22.98443 -21.60191
v -57.24025 -23.94902 -21.10114
v -56.57273 -25.18197 -19.83742
v -57.06705 -25.55753 -21.82053
v -58.49655 -20.29347 -22.83596
v -58.54297 -18.83767 -21.80296
v -55.47783 3.331963 -10.44262
v -54.75816 4.081472 -9.694128
v -53.92824 2.769536 -8.252894
v -53.20777 3.996756 -7.772749
v -53.85272 5.359718 -8.944428
v -55.46548 5.871571 -11.17402
v -52.76742 7.335755 -8.376761
v -54.44071 7.870494 -10.48001
v -55.32188 6.867299 -11.27915
v -51.77988 6.219819 -6.92836
v -51.45483 9.250754 -7.636562
v -52.63612 9.135988 -8.860186
v -53.54076 8.861784 -9.764439
v -52.78863 11.12192 -9.62091
v -52.00663 10.43747 -8.604692
v -53.62216 11.95547 -10.68887
v -55.12306 9.894557 -11.88592
v -51.82976 12.9751 -9.062257
v -58.08899 -22.21812 -22.88464
v -56.76114 2.855305 -12.20554
v -41.20987 -60.51481 -25.68601
v -41.37015 -57.78651 -20.38496
v -33.88736 -45.41566 -1.207051
v -33.56932 -43.44522 -0.03078306
v -35.68466 -34.95335 2.48533
v -36.46732 -35.96272 1.580671
v -50.1571 -46.3937 -22.6669
v -56.62265 0.624707 -11.57034
v -41.68205 -0.7114677 2.064665
v -41.11749 -4.051322 2.848077
v -40.18462 -1.25835 2.75734
v -44.38176 -55.2713 -22.55587
v -56.05802 -31.42198 -23.32291
v -56.69869 -28.96463 -23.44104
v -56.56201 -27.46022 -21.65593
v -57.79339 -26.25021 -25.22132
v -57.47116 -25.58209 -23.34938
v -57.65828 -27.59639 -25.91965
v -57.18302 -29.35167 -25.5477
v -56.6258 -30.84129 -24.78625
v -57.98351 -27.81816 -27.52074
v -52.45018 14.77098 -9.766109
v -51.04934 11.59232 -7.952411
v -50.78564 13.93141 -8.143841
v -49.79593 15.09794 -7.189492
v -52.06664 17.20204 -8.885311
v -50.80619 16.76026 -7.785863
v -50.45406 18.68397 -6.356356
v -51.22575 19.04055 -6.972926
v -52.36245 19.34421 -8.170439
v -51.59484 20.52961 -6.368343
v -51.59807 22.12291 -5.166637
v -50.7224 20.5825 -5.211155
v -49.72426 17.27997 -6.510362
v -49.24166 18.8605 -5.031123
v -49.6064 17.71162 -6.167816
v -53.10545 23.40829 -6.559956
v -52.89262 21.10017 -7.775481
v -53.45092 19.12983 -9.634562
v -53.78986 21.36824 -8.921188
v -48.91583 20.10397 -3.731338
v -48.49351 19.30557 -4.063964
v -49.67311 22.06157 -2.749282
v -47.80935 20.04218 -2.917856
v -46.77963 21.17747 -1.114372
v -47.86243 22.88839 -0.262297
v -48.25275 21.69306 -1.702159
v -49.63889 23.43315 -1.649895
v -51.22311 23.40732 -3.686887
v -50.33326 24.39907 -1.793267
v -46.84302 22.30443 -0.04564446
v -45.9594 21.46385 -0.4058518
v -46.30239 20.2745 -1.675697
v -47.23084 19.65913 -2.823618
v -52.75061 24.5774 -5.190892
v -52.6038 26.52899 -3.757404
v -51.27481 24.63471 -2.881613
v -51.11794 25.6429 -2.019243
v -52.49543 28.64909 -2.53372
v -52.49759 27.49436 -3.052016
v -50.49421 26.57161 -0.5881996
v -51.08126 27.78395 -0.7723181
v -50.51786 28.32754 0.2426702
v -49.77497 26.95543 0.4946079
v -49.04818 25.09195 0.2032271
v -51.16529 29.03338 -0.3136698
v -49.46288 27.89125 1.365768
v -49.2248 29.13728 2.183833
v -47.92226 28.47031 3.294588
v -48.66109 26.39433 1.439727
v -46.94076 25.81416 2.758815
v -45.18752 27.41314 5.095156
v -46.21796 28.61809 4.910029
v -44.66924 25.90962 4.545584
v -48.65371 17.94493 -5.174889
v -50.50365 30.23406 0.945905
v -55.05562 22.29264 -10.4173
v -54.40439 20.50247 -10.26758
v -54.64416 19.66914 -10.96649
v -55.54381 20.93967 -11.76197
v -55.60608 23.95394 -10.62149
v -54.64697 23.77329 -8.934975
v -49.16928 30.31189 2.629205
v -48.50603 30.49578 3.44915
v -54.21301 24.49812 -7.761301
v -54.43653 25.99671 -7.352358
v -50.56668 31.14892 1.154932
v -50.24961 30.7723 1.455975
v -49.82125 31.00097 2.075808
v -53.37231 28.52536 -4.15541
v -53.89164 17.23932 -10.84821
v -43.1058 24.62407 4.429398
v -45.68322 24.86721 3.065256
v -43.5004 26.10566 5.41275
v -42.04037 25.20358 5.551183
v -42.45599 23.99435 4.154881
v -40.01353 25.17224 6.437657
v -41.58543 24.83387 5.405105
v -40.28712 24.33438 5.640299
v -41.21745 23.83448 4.60693
v -42.44158 23.41115 3.536729
v -43.88689 28.31094 6.497354
v -39.61974 23.71362 5.076314
v -43.78441 23.54239 2.988945
v -41.40854 27.16032 7.297765
v -43.44395 29.59197 7.363588
v -41.94494 28.76527 7.867462
v -39.38531 27.20847 8.256693
v -40.8254 30.11642 9.095149
v -42.18746 30.32008 8.440759
v -38.87431 26.37551 7.890025
v -37.49285 27.39639 9.095883
v -47.09723 29.49866 4.513241
v -44.89113 30.42555 6.714276
v -39.60989 29.7212 9.481419
v -38.65789 24.72535 6.758512
v -39.31099 24.41757 6.167181
v -38.95026 23.87589 5.588538
v -38.85731 23.44339 5.360051
v -39.66546 23.29242 4.80931
v -41.14162 22.71317 3.558566
v -54.77209 28.13166 -7.141335
v -53.72069 27.03103 -5.468995
v -54.2791 29.1592 -5.729268
v -55.81506 22.25863 -11.68324
v -55.03767 17.41599 -12.11223
v -56.26838 19.24749 -13.31078
v -55.59587 20.03772 -12.15961
v -56.73783 17.64828 -14.23403
v -56.66172 20.9807 -13.47848
v -56.9512 19.56929 -14.22172
v -47.29029 31.63874 5.00091
v -45.76526 31.82037 6.415056
v -45.63372 32.40403 6.668604
v -45.11912 32.36629 7.105573
v -44.76523 31.79653 7.218014
v -44.57786 32.33474 7.534729
v -43.83829 31.37975 7.788846
v -46.57269 24.363 1.998566
v -47.14855 23.83687 1.098374
v -45.14818 23.05318 1.715003
v -46.05998 22.91512 1.058981
v -44.9409 21.57376 0.2981791
v -44.32397 22.46659 1.51371
v -43.9353 21.03796 0.3426292
v -45.41322 20.7288 -0.8062043
v -43.09182 22.72943 2.475918
v -44.34363 22.88192 1.954567
v -43.18695 21.82349 1.417206
v -42.38256 22.06267 2.334751
v -45.94902 20.28602 -1.475032
v -49.62722 31.45537 2.448031
v -55.58246 15.00885 -13.04368
v -53.99375 15.11154 -11.30773
v -56.46326 16.20597 -14.01443
v -57.60793 22.26453 -14.79839
v -56.72462 23.96947 -12.73754
v -58.06013 25.11817 -15.19264
v -57.03346 25.83674 -12.8927
v -56.57423 24.91197 -12.1586
v -57.78175 26.09522 -14.45211
v -58.69345 27.47623 -16.39754
v -57.85946 27.68101 -14.42634
v -57.07505 27.10747 -12.7067
v -55.4673 26.33573 -9.389496
v -39.86119 30.56178 9.729114
v -37.60199 26.16915 8.284227
v -37.02526 25.31329 7.966086
v -37.59659 24.78324 7.339722
v -55.34336 28.13154 -8.432744
v -55.36062 30.27768 -8.030394
v -54.85619 30.55943 -6.789004
v -54.50084 31.4842 -5.981223
v -54.03707 30.2243 -5.018939
v -54.90832 33.36798 -7.135386
v -55.36939 31.77577 -8.066076
v -54.25325 33.0969 -5.517313
v -55.68625 33.87066 -9.038508
v -54.38967 34.77922 -6.22919
v -56.27502 30.01167 -10.3603
v -56.00717 28.0834 -10.03677
v -56.32907 26.04696 -11.27488
v -55.17467 35.63969 -8.108768
v -52.31394 29.58032 -1.936562
v -42.93515 21.2254 1.225697
v -48.58427 16.54891 -5.802055
v -53.58997 34.17711 -4.252487
v -53.77673 31.49625 -4.308545
v -53.50576 30.28069 -3.881065
v -51.59288 29.89884 -0.6356851
v -58.70825 22.78157 -16.80534
v -58.32176 19.76353 -16.41669
v -59.16599 22.27184 -17.76289
v -59.31325 24.39043 -17.98742
v -43.96882 32.56896 8.074305
v -43.08046 32.18346 8.575341
v -42.83105 31.35911 8.450762
v -37.52198 24.08222 6.423236
v -45.33096 20.08411 -1.24766
v -46.03239 19.76459 -1.967818
v -54.1979 13.31517 -11.48497
v -53.30618 14.82096 -10.60885
v -58.62508 29.09092 -16.22014
v -56.38278 14.24195 -13.98324
v -57.12078 13.17885 -14.8536
v -57.48776 15.76196 -15.39585
v -55.38884 12.05396 -12.64458
v -57.53605 17.31594 -15.38121
v -56.5616 10.2674 -13.75
v -57.72552 11.45437 -15.47423
v -56.72686 8.294953 -13.55058
v -56.51227 6.581363 -12.81618
v -58.33214 8.448045 -15.89458
v -57.59087 5.785192 -14.2186
v -58.33677 3.38112 -14.98504
v -59.22961 3.570169 -16.69018
v -57.61659 2.949665 -13.65418
v -58.32926 17.53201 -16.58688
v -57.78122 18.74612 -15.62901
v -47.11631 18.22367 -3.899248
v -36.64705 24.36267 7.148808
v -37.36444 24.37231 6.842253
v -36.53354 27.32215 9.394572
v -36.9091 26.25457 8.621022
v -36.81145 28.56404 9.96255
v -34.93637 27.8219 10.17044
v -35.5739 26.97188 9.561873
v -35.34121 25.54996 8.805094
v -34.66271 -62.30297 -15.70224
v -31.75028 -39.27737 2.938079
v -33.66622 -37.40351 2.700825
v -33.22882 -35.42316 3.693054
v -34.74039 -36.05801 2.601377
v -31.85585 -36.56163 4.029855
v -42.60035 -56.5885 -20.94603
v -43.13919 -56.51447 -21.90023
v -42.67201 -57.63922 -22.85868
v -41.2668 -58.89584 -22.11318
v -42.73831 -55.43762 -19.46637
v -44.25901 -56.3056 -24.20949
v -43.35248 -57.57614 -24.49099
v -43.52562 -58.19622 -26.55767
v -44.78164 -56.17955 -25.37497
v -40.37866 30.94576 9.655616
v -38.61808 30.71469 10.34257
v -42.41242 -58.90577 -24.98499
v -42.32787 -58.38501 -23.51595
v -57.7022 -24.30086 -23.11325
v -55.13926 -39.6041 -29.14528
v -37.77774 -56.42931 -13.0938
v -58.56021 -15.40841 -19.34827
v -57.65642 -16.34547 -17.14038
v -57.79372 -17.47386 -18.21552
v -34.75371 29.57722 11.08657
v -35.94104 28.77138 10.35215
v -38.14828 29.06708 9.777531
v -36.46839 29.84773 10.75102
v -32.10492 -8.320252 6.792659
v -31.43468 -9.616581 7.248434
v -30.15936 -9.626169 7.606802
v -31.16149 -7.522526 6.868464
v -58.56417 14.97991 -16.94178
v -58.33299 13.53718 -16.54956
v -57.64441 12.70152 -15.51217
v -58.71402 12.3553 -17.0228
v -59.65612 13.68207 -18.66733
v -59.65553 14.67005 -18.73132
v -59.42656 11.0263 -18.04082
v -60.74038 12.54508 -20.57528
v -48.9874 32.09206 3.299025
v -48.47348 31.85381 3.817587
v -37.76629 -5.250899 4.29418
v -37.20092 -6.869493 4.806137
v -37.40962 -9.440198 5.205119
v -39.23194 -8.762056 4.339243
v -36.04857 -7.897999 5.424006
v -35.41293 -5.530972 5.111092
v -33.67734 -61.29258 -13.07617
v -34.16796 -61.86081 -14.41446
v -33.34129 -55.18532 -7.374207
v -32.81321 -56.96377 -8.271231
v -33.76709 -56.39571 -8.671393
v -35.24184 -56.57828 -10.2845
v -52.925 29.63972 -2.943869
v -52.73627 30.29294 -2.429078
v -32.57763 -60.36375 -10.81139
v -32.68078 -62.77095 -13.33318
v -31.96668 -43.05993 0.9272881
v -31.20886 -45.19697 0.1052872
v -32.39527 -41.95433 1.325034
v -30.08001 -16.81764 8.148467
v -28.20781 -14.62886 8.522714
v -28.29066 -16.30638 8.480973
v -29.83896 -13.17144 8.134872
v -25.38613 -15.44717 8.866397
v -25.96284 -12.57306 8.855067
v -28.17663 -12.62392 8.46014
v -29.52281 -11.33532 8.023844
v -26.89201 -10.87457 8.581677
v -27.83666 -8.567726 8.012866
v -26.03177 -9.579478 8.639497
v -25.00493 -11.6922 9.010312
v -57.50344 -15.07978 -16.05645
v -36.58613 -57.07312 -12.28112
v -35.25455 -58.01441 -11.64684
v -36.7272 -56.00685 -11.3519
v -36.17575 -56.54308 -11.24659
v -35.08048 -57.48772 -10.94315
v -34.19138 -56.95758 -9.553138
v -34.06757 -57.81013 -10.15946
v -33.73653 -57.63939 -9.70177
v -33.05934 -58.08517 -9.415231
v -33.70556 -59.41499 -11.21599
v -33.60252 -57.13858 -9.153991
v -45.19407 -56.75099 -28.39058
v -45.35265 -56.21578 -27.39304
v -58.24654 -2.570858 -14.30124
v -51.32853 31.03158 0.05021718
v -59.42613 6.861254 -17.52283
v -60.42521 7.247799 -19.50309
v -60.64192 8.918809 -20.09822
v -46.4718 32.49568 5.940839
v -39.30854 32.14986 10.67227
v -38.02502 31.48693 10.96219
v -36.96845 30.55767 10.91602
v -24.98109 -8.354042 8.735106
v -24.24422 -10.10985 9.089746
v -53.96006 36.56264 -5.695593
v -53.47366 35.73306 -4.434752
v -53.2007 37.45298 -4.28649
v -52.76562 36.36786 -3.182574
v -52.7795 34.94527 -2.752437
v -53.02694 34.01163 -3.027084
v -53.44912 38.36214 -4.967782
v -52.03839 37.00736 -2.062411
v -52.21617 35.38369 -1.80014
v -54.27329 38.07599 -6.551139
v -53.5743 39.62766 -5.40103
v -53.91863 40.76085 -6.18968
v -54.4652 39.92861 -7.154512
v -52.88271 39.67731 -4.14827
v -52.99512 41.46476 -4.576234
v -52.04649 40.55772 -2.885728
v -52.64652 42.49685 -4.079666
v -52.90206 44.16866 -4.651762
v -51.94015 44.18224 -3.117909
v -51.99722 42.3975 -3.015218
v -52.20217 38.77945 -2.801811
v -53.92508 42.50691 -6.298129
v -51.15474 39.37503 -1.222066
v -51.13047 41.40701 -1.574036
v -50.43647 40.33466 -0.3524595
v -51.67115 46.5476 -2.938349
v -52.61901 46.81499 -4.362369
v -52.40224 49.20981 -4.203738
v -50.91013 48.06261 -1.95476
v -50.913 45.0624 -1.694909
v -49.59039 47.50193 -0.1935831
v -50.65896 49.15615 -1.721432
v -50.24088 46.02367 -0.8746571
v -49.72515 45.02872 -0.1172137
v -49.26863 45.71257 0.3748426
v -50.18963 44.30947 -0.6395355
v -50.12832 49.2702 -1.03262
v -48.34702 45.43735 1.565886
v -48.7684 44.45078 1.171777
v -49.65095 50.26487 -0.5133941
v -48.46742 49.95975 0.9637647
v -49.22049 51.09198 -0.03848046
v -51.14425 49.64951 -2.467114
v -47.92595 44.17538 2.214957
v -49.42256 43.3015 0.505295
v -48.08255 42.06667 2.374122
v -47.33579 43.29911 3.002309
v -46.94099 45.90021 3.073965
v -46.16164 44.39112 4.091616
v -46.85572 42.57335 3.627608
v -48.11174 48.5845 1.470519
v -47.83391 46.73949 1.993503
v -47.21287 49.06057 2.447503
v -46.19457 47.55418 3.686618
v -46.33015 49.39489 3.367114
v -47.23649 51.05363 2.257698
v -45.57549 52.02168 3.927012
v -45.07043 49.09913 4.636189
v -44.6911 50.42667 4.899841
v -46.33069 53.81851 3.003955
v -45.39547 54.10801 3.969665
v -46.26665 55.5521 2.946265
v -45.04356 56.17876 4.16554
v -44.52678 54.29833 4.827635
v -44.64867 52.83471 4.79289
v -43.22006 52.9548 6.145845
v -44.74298 57.67035 4.348599
v -43.58385 54.4382 5.72672
v -43.47358 57.03891 5.647464
v -41.80504 54.98962 7.316867
v -43.26877 50.86791 6.197503
v -41.49091 50.5718 7.768634
v -46.21769 56.87767 2.863332
v -45.73363 59.39332 3.121942
v -44.7728 60.41922 4.000412
v -44.00953 59.85907 4.862541
v -45.33944 62.60472 3.034727
v -42.85015 60.04539 5.992733
v -43.28162 62.1933 5.250323
v -42.4551 49.26734 7.014907
v -43.67725 48.97009 5.931003
v -40.93959 48.38398 8.338175
v -43.0185 48.18027 6.58681
v -41.19501 50.14608 8.018
v -41.79871 47.26421 7.711648
v -43.50248 47.05421 6.262931
v -42.583 46.10677 7.168005
v -44.89624 63.98195 3.240052
v -43.33437 64.24765 4.824833
v -41.58268 53.52666 7.563502
v -40.87926 56.14579 8.086925
v -39.76749 55.82249 9.008147
v -39.17464 55.00397 9.510256
v -40.16971 52.41775 8.79302
v -41.8703 57.35151 7.133345
v -46.74323 58.72797 2.065005
v -46.84498 60.46013 1.694191
v -48.33296 58.01118 0.3133633
v -47.14756 56.6564 1.846119
v -48.19218 56.65569 0.6512807
v -48.12187 61.4529 -0.01793779
v -49.46753 60.33455 -1.534317
v -47.66706 62.94635 0.2641575
v -48.37089 62.08048 -0.4524509
v -48.34679 55.45015 0.589308
v -49.24392 55.05574 -0.4515067
v -49.66677 56.48761 -1.143099
v -49.26835 58.09415 -0.8623906
v -49.87111 55.43024 -1.288093
v -50.70955 53.59546 -2.15879
v -49.98603 52.17768 -1.103075
v -50.73399 55.21633 -2.412205
v -42.49165 62.4057 5.982008
v -47.27153 53.39464 2.024678
v -51.38679 55.19526 -3.293363
v -51.66043 51.7291 -3.294586
v -52.07856 53.71482 -4.066189
v -51.19329 51.42258 -2.611669
v -52.7123 55.11463 -5.188924
v -52.37515 55.77192 -4.79243
v -51.51546 56.32074 -3.618663
v -49.93142 50.99008 -0.9160387
v -50.46372 50.21864 -1.536865
v -53.51258 51.98348 -6.077814
v -52.64234 51.5999 -4.72894
v -53.01997 53.71544 -5.502399
v -51.99775 49.95103 -3.683568
v -41.20719 51.43646 7.972391
v -39.15991 53.33048 9.565555
v -39.09031 51.81911 9.634494
v -39.54433 50.43516 9.323847
v -39.09416 47.54856 9.8114
v -38.36882 48.48711 10.28972
v -37.62348 49.23213 10.7984
v -37.26327 50.67147 11.01393
v -40.32638 46.45341 8.947385
v -41.51175 44.76139 8.219135
v -39.93743 45.25748 9.391921
v -40.97464 43.14359 8.924692
v -42.55185 44.57195 7.37071
v -37.99837 53.69842 10.44527
v -38.09554 45.37318 10.7331
v -39.04402 44.65631 10.1251
v -37.64627 54.74843 10.6996
v -37.78559 56.39394 10.5457
v -36.15428 53.04502 11.77689
v -39.80033 42.62859 9.924446
v -37.65224 57.85796 10.59643
v -36.57334 56.32184 11.43448
v -35.67543 55.47362 12.06714
v -38.72015 56.94373 9.812211
v -39.58216 57.76826 9.075052
v -35.48333 57.4706 12.19948
v -39.87831 40.45999 10.39008
v -43.30177 43.28029 6.951943
v -43.5031 45.40143 6.439548
v -45.51398 42.81724 4.980763
v -45.38383 45.16217 4.739906
v -44.90346 46.75843 4.99255
v -44.09257 46.64064 5.772563
v -44.57001 48.12134 5.181657
v -44.44818 40.61262 6.530962
v -42.71451 41.64989 7.876
v -42.15849 40.05408 8.699107
v -43.37931 39.50242 7.805642
v -42.95232 37.88656 8.70341
v -44.09921 38.14926 7.620001
v -45.76751 39.70623 5.52953
v -44.95163 38.17038 6.76374
v -45.32061 37.7891 6.571626
v -45.82836 38.18666 5.940296
v -46.66881 37.74498 5.193416
v -46.84378 38.39788 4.77238
v -46.65323 39.71135 4.577431
v -44.83552 36.8881 7.284262
v -46.11434 37.2319 5.970261
v -46.13002 41.71244 4.56946
v -37.94487 47.20348 10.67114
v -36.67135 51.48001 11.40651
v -34.39611 53.29616 12.92943
v -33.68453 58.1545 13.34585
v -33.672 55.93575 13.37788
v -34.1025 50.6174 13.13311
v -35.43816 49.81863 12.2728
v -34.3333 49.26797 13.00765
v -32.93264 50.05796 13.84388
v -32.27431 52.67582 14.23774
v -35.32085 48.41574 12.4041
v -36.9579 47.82645 11.34087
v -35.90025 47.32561 12.07717
v -35.65434 45.85423 12.34046
v -37.16789 44.98045 11.40507
v -35.15401 47.15443 12.5705
v -31.30259 52.04306 14.75506
v -31.43659 48.99862 14.72146
v -30.18584 50.50601 15.39023
v -30.06054 54.043 15.42117
v -29.77729 51.74948 15.57231
v -29.55841 55.34704 15.6898
v -30.52362 55.30363 15.18329
v -28.2286 54.26244 16.34747
v -28.22434 52.97642 16.33068
v -28.55597 51.39843 16.16726
v -34.12555 47.93385 13.18573
v -36.43241 43.83464 12.05203
v -34.13115 46.87899 13.22021
v -32.55355 48.72706 14.10762
v -33.1818 47.95088 13.76025
v -29.69185 49.213 15.62772
v -29.69999 47.62571 15.67519
v -31.44425 47.71517 14.75094
v -28.53041 49.01407 16.18573
v -26.63886 49.68413 17.06347
v -27.19329 47.70879 16.85947
v -26.47401 45.66449 17.19534
v -27.54824 46.43663 16.71589
v -28.72992 47.17417 16.1643
v -40.67374 40.16094 9.882326
v -48.18593 53.77577 0.9479564
v -47.19836 54.59381 2.032836
v -53.69521 48.38853 -6.165337
v -32.60391 54.20948 14.0379
v -31.1876 55.86961 14.82068
v -48.81966 41.71189 1.52348
v -49.99001 42.00304 -0.07230197
v -44.81652 64.50108 3.216892
v -33.01928 46.92719 13.92306
v -33.02201 45.87243 13.97775
v -33.75041 44.36956 13.65286
v -34.12861 45.58458 13.32335
v -31.07015 46.01792 15.01432
v -32.15356 44.21013 14.56405
v -32.64529 42.46585 14.46702
v -30.64434 43.91328 15.3807
v -41.62751 59.87831 7.164481
v -40.47654 59.77607 8.168936
v -40.92012 58.7586 7.865394
v -53.9402 45.69823 -6.424109
v -54.67343 42.56428 -7.665065
v -55.07484 44.75024 -8.433898
v -55.50606 42.01643 -9.267274
v -56.06897 45.06071 -10.29795
v -55.54779 46.38116 -9.274989
v -55.89179 48.73057 -9.882536
v -55.25569 48.70368 -8.757219
v -56.39029 46.23832 -10.79405
v -56.92665 48.4985 -11.80795
v -56.40026 49.9934 -10.85892
v -57.39581 46.26458 -12.92861
v -56.72821 45.10242 -11.58622
v -57.17228 44.53279 -12.53261
v -57.97644 45.17777 -14.07991
v -56.26806 42.67366 -10.73848
v -58.2426 46.03905 -14.5507
v -57.9181 48.96576 -13.78202
v -56.8079 41.77779 -11.91531
v -57.43845 43.14449 -13.19355
v -57.44426 41.54817 -13.34354
v -57.97181 42.05389 -14.41904
v -58.45556 42.54175 -15.45725
v -58.69668 45.41605 -15.74121
v -58.71995 44.01103 -15.87926
v -58.22875 40.16094 -15.16846
v -57.61634 39.81095 -13.77066
v -59.13662 42.2191 -17.08119
v -58.80142 40.22926 -16.48596
v -57.03714 40.3648 -12.47232
v -56.94957 39.07351 -12.29889
v -57.33434 37.71608 -13.16072
v -58.55791 38.39163 -16.03884
v -58.06738 36.02402 -14.87683
v -59.39372 39.12233 -18.00019
v -57.68594 50.26311 -13.34002
v -48.08617 52.1268 1.217576
v -48.91764 52.55956 0.223157
v -34.56464 58.42421 12.76345
v -34.24897 59.49473 12.93131
v -32.94705 60.70661 13.71884
v -35.52353 60.48877 12.00823
v -32.08791 58.61939 14.29874
v -32.61568 56.83558 14.02177
v -30.09399 60.44925 15.31091
v -30.49687 58.49191 15.17228
v -30.79152 57.42265 15.03092
v -57.18921 35.514 -12.79595
v -27.45237 51.73946 16.70386
v -55.06101 40.36594 -8.30499
v -55.97142 41.01297 -10.15962
v -56.40375 39.55373 -11.06779
v -55.74788 37.24786 -9.543897
v -55.34838 38.37132 -8.800824
v -59.09621 36.44703 -17.4161
v -58.25421 34.09321 -15.31242
v -58.65294 34.14322 -16.27402
v -37.89851 42.66134 11.25934
v -50.3331 59.86916 -2.61367
v -50.53111 61.838 -3.298965
v -49.44318 62.1267 -1.85489
v -50.92092 60.96371 -3.644153
v -50.82941 57.08764 -2.806552
v -51.31135 58.04136 -3.633399
v -51.28752 59.80927 -3.933819
v -51.70328 61.9519 -5.02185
v -29.52921 44.34512 15.88435
v -30.11561 45.43713 15.55616
v -28.58602 43.43841 16.35603
v -30.36045 42.32952 15.59615
v -28.79495 41.5769 16.35717
v -29.93523 39.6698 15.84177
v -25.49306 49.91336 17.54356
v -25.21855 51.25605 17.63365
v -25.76536 52.64116 17.41952
v -24.95341 53.74942 17.72693
v -26.79799 53.99955 16.96746
v -24.97652 55.47979 17.73409
v -26.17211 55.457 17.24956
v -23.22532 55.4161 18.36498
v -23.56827 52.38795 18.25543
v -27.70815 55.85489 16.58307
v -25.64799 57.45412 17.43737
v -22.53156 53.44181 18.61188
v -35.22503 43.36637 12.8886
v -39.21721 59.42762 9.276233
v -38.03482 59.20245 10.22964
v -40.86111 57.73875 7.992189
v -37.86584 60.63435 10.28495
v -40.23477 61.05514 8.271358
v -39.27801 62.19228 8.951493
v -52.5373 59.65919 -5.69975
v -51.85728 61.16156 -5.060377
v -55.55207 50.17613 -9.384338
v -56.09486 51.63626 -10.43547
v -23.14908 50.7083 18.40798
v -22.80368 48.70595 18.53225
v -23.97733 49.31619 18.09915
v -23.85527 47.33716 18.16808
v -24.27799 48.36103 18.00483
v -21.41508 49.54372 18.97758
v -19.73899 47.06701 19.47616
v -23.67333 46.48362 18.24229
v -35.89195 59.78671 11.79308
v -34.86065 61.86073 12.35051
v -34.01293 62.54462 12.87325
v -50.67387 38.64526 -0.2686389
v -49.79536 38.89028 0.9226062
v -49.70277 40.42681 0.6286108
v -48.64559 39.36696 2.310249
v -49.8556 36.29211 1.674134
v -47.78499 41.06994 2.912353
v -49.22285 37.08633 2.274102
v -51.36554 37.06338 -0.8773326
v -50.82358 34.7236 0.6919621
v -51.14365 35.78751 -0.07827451
v -51.76859 35.22026 -0.9984625
v -48.85744 38.03512 2.437874
v -48.13953 37.45481 3.565018
v -49.29064 35.80158 2.612962
v -22.32901 51.99603 18.68341
v -20.87388 53.47522 19.14032
v -20.82341 51.92414 19.15875
v -18.98506 53.27938 19.67132
v -19.36813 49.39323 19.59818
v -34.55474 42.69649 13.37744
v -33.73157 42.009 13.93175
v -26.63485 57.69678 17.02159
v -23.93346 58.76616 18.03926
v -25.7279 60.27056 17.29524
v -23.59201 57.1796 18.20989
v -23.41792 60.56309 18.15752
v -21.81567 58.99717 18.74349
v -22.0707 57.41784 18.70167
v -53.31288 55.16388 -6.099736
v -53.87133 53.83358 -6.771
v -28.53141 57.41537 16.18658
v -28.77335 56.39325 16.07619
v -28.50456 58.93568 16.15688
v -29.74747 57.80836 15.55781
v -51.12796 43.23721 -1.830192
v -41.28621 61.81662 7.244639
v -41.65809 62.98542 6.713272
v -40.39419 63.807 7.753068
v -39.07127 63.91385 8.888165
v -36.99025 59.51751 11.00406
v -36.73194 58.68283 11.25174
v -52.08625 57.07486 -4.575335
v -53.05517 57.2093 -6.013521
v -39.75279 -3.766207 3.350144
v -40.74101 -6.083355 3.283659
v -38.81996 -4.946312 3.860121
v -25.5013 44.84248 17.58641
v -22.91893 44.57193 18.48617
v -25.62182 42.084 17.53326
v -24.16222 42.69053 18.0286
v -21.8638 41.67238 18.73211
v -21.07308 43.3719 19.01986
v -27.30204 42.47553 16.91173
v -27.42177 44.47868 16.80606
v -29.09252 45.4276 16.03528
v -28.31393 44.50001 16.41268
v -28.2186 45.5903 16.42067
v -28.64205 45.86656 16.22258
v -28.96682 46.52987 16.07223
v -24.26921 41.5864 17.97416
v -25.24215 38.92749 17.56219
v -22.71614 40.52565 18.39356
v -26.34944 40.38552 17.27173
v -22.98389 39.19917 18.21783
v -24.55373 39.00511 17.77181
v -42.18655 1.146723 1.466993
v -58.46302 47.07169 -14.92399
v -58.30226 48.25846 -14.60076
v -45.52735 61.22402 3.046649
v -59.13087 19.04448 -17.85672
v -41.18743 38.91109 9.808221
v -52.66487 -44.8347 -28.11356
v -47.72655 2.398134 -2.157327
v -54.5226 50.87914 -7.638545
v -54.47121 49.96595 -7.492233
v -56.453 -26.46535 -20.47731
v -41.4973 30.6004 8.948059
v -36.90318 31.53343 11.41156
v -43.60009 1.601284 0.6669825
v -43.92767 -0.5339074 0.9441758
v -54.84672 38.47339 -7.750237
v -54.96447 37.12215 -7.848733
v -50.55088 6.672582 -5.865105
v -49.02717 4.574844 -3.794998
v -49.43071 6.573146 -4.745907
v -48.60517 8.505877 -4.549382
v -50.11379 8.911103 -6.156812
v -53.17107 2.749516 -7.364583
v -42.37165 -59.54277 -26.60201
v -43.16188 -59.13665 -28.25648
v -43.9097 -58.38602 -28.67828
v -42.02614 -60.6736 -29.81668
v -41.09974 -61.26039 -28.48499
v -42.57053 -59.95859 -28.98266
v -31.67659 -45.91504 -0.4488018
v -29.63811 -46.16455 0.07828274
v -29.92079 56.77816 15.48822
v -37.53522 -3.695011 4.080324
v -29.54754 -8.002202 7.430229
v -33.07901 40.63741 14.41433
v -30.68812 -37.97536 4.044363
v -51.49916 43.52626 -2.406126
v -49.64671 12.30621 -6.713881
v -48.87146 14.94948 -6.315917
v -58.96692 -18.47734 -23.29629
v -59.21057 -16.89012 -22.90194
v -59.18164 -19.02693 -24.79805
v -59.34158 -17.70178 -24.30989
v -59.62078 -17.24233 -25.29015
v -58.39111 -16.95506 -19.7445
v -57.86489 0.4085343 -13.66801
v -58.96725 -1.188885 -15.84022
v -58.72781 0.1827715 -15.36921
v -58.82137 2.236747 -15.73074
v -36.02123 42.20238 12.58691
v -36.11235 40.34275 12.83776
v -38.57924 40.8128 11.23428
v -37.58795 39.31189 12.19939
v -21.78538 38.87616 18.52162
v -23.15499 38.56436 18.31712
v -36.8004 -32.14287 2.8509
v -49.94476 35.27225 1.850726
v -33.47152 -63.38397 -15.33475
v -32.9635 -64.75582 -16.5625
v -32.35876 -64.38932 -14.92469
v -32.10167 -65.98705 -17.10172
v -33.35695 -65.35865 -18.45034
v -35.11941 -62.9529 -17.4658
v -34.79058 -64.34455 -19.30229
v -33.78107 -65.56828 -19.79936
v -35.93073 -63.3703 -19.70189
v -31.22417 -65.81239 -15.09033
v -31.97441 -66.98969 -19.0197
v -30.94508 -68.01936 -19.27375
v -31.26397 -68.3238 -21.53608
v -33.28799 -66.48254 -20.93278
v -29.59716 -69.00555 -18.70026
v -29.74208 -69.38719 -20.80074
v -36.20773 -63.88197 -21.3766
v -37.01625 -63.41662 -22.14137
v -46.8038 -54.12176 -26.93691
v -48.21064 -51.90081 -26.46744
v -48.49952 -50.98289 -25.47241
v -49.76748 -49.59079 -26.77812
v -48.27926 -52.48845 -28.10622
v -48.04503 -53.26638 -29.44578
v -49.59652 -51.09082 -29.90761
v -51.06051 -48.16316 -28.65026
v -50.87721 -49.03308 -30.04565
v -49.40451 -51.8452 -31.72247
v -50.34267 -50.36464 -31.6241
v -50.91243 -49.38121 -31.42268
v -47.67063 6.982225 -3.307498
v -46.08279 -54.9401 -26.52233
v -46.9799 -54.83701 -29.77303
v -44.89411 -57.41303 -29.48364
v -45.80091 -56.71085 -31.3119
v -47.21325 -55.12025 -32.61421
v -44.72121 -58.027 -31.50207
v -46.23854 -56.48605 -33.43415
v -43.79005 -59.09366 -33.0752
v -43.45987 -59.44316 -31.72122
v -43.44889 -59.43056 -34.62239
v -44.70562 -58.21093 -34.51568
v -42.5766 -60.26548 -32.99831
v -42.41632 -60.35231 -35.13992
v -43.04132 -59.6763 -36.52698
v -43.59092 -58.97296 -29.54496
v -58.47426 -22.51131 -24.8506
v -59.15763 -20.29358 -25.97967
v -44.47484 -58.34947 -36.56934
v -30.40732 62.21047 15.04093
v -46.74496 62.06555 1.534579
v -46.60699 64.98478 1.056498
v -56.3566 35.59628 -10.75653
v -56.50053 33.76353 -10.9812
v -56.70302 32.88997 -11.46157
v -56.08943 32.34369 -9.931225
v -56.55737 31.6168 -11.05235
v -57.30103 31.83744 -12.89347
v -57.71093 34.21624 -14.0331
v -48.18921 -53.53115 -31.26938
v -56.40781 -32.93787 -26.02401
v -57.41641 -30.27663 -27.39864
v -57.00307 -32.91037 -28.35275
v -43.51151 -59.01191 -38.65957
v -42.71891 -59.76139 -38.16819
v -38.04158 62.98682 9.877301
v -52.31656 34.37267 -1.726623
v -52.37928 32.52515 -1.542701
v -35.6787 -64.94302 -22.79041
v -37.08493 -64.01189 -23.96973
v -35.84233 -65.4109 -25.66321
v -36.87922 -64.73628 -25.95568
v -35.60219 -35.9264 2.138127
v -40.60651 -58.77407 -20.52016
v -20.49209 44.37904 19.21933
v -52.00108 -44.99535 -25.96203
v -51.26147 -47.03836 -26.99409
v -52.01319 -46.06045 -27.93423
v -51.96522 -46.9826 -29.87383
v -57.61028 51.55832 -13.20271
v -57.04275 28.86099 -12.39075
v -56.92308 30.96897 -11.98164
v -57.41642 28.364 -13.3228
v -57.83297 29.27784 -14.22008
v -57.59708 30.58826 -13.61723
v -58.33294 30.62222 -15.45877
v -58.06874 31.97491 -14.82608
v -58.99559 30.45992 -17.07565
v -58.75903 31.84609 -16.52266
v -58.49454 32.68961 -15.85706
v -59.81808 30.93404 -19.10078
v -59.52801 29.30492 -18.35918
v -59.41318 32.39904 -18.13847
v -38.03216 -1.049982 3.440233
v -59.8928 33.4739 -19.33025
v -60.45023 29.69143 -20.65341
v -59.51854 27.6059 -18.31875
v -60.16447 27.55058 -19.8526
v -60.79971 27.33685 -21.41933
v -59.07764 26.17304 -17.35243
v -59.80032 26.20619 -18.9504
v -60.08017 24.82613 -19.58416
v -60.22506 25.70687 -19.919
v -40.2801 32.1115 10.14786
v -40.21021 32.72803 10.43088
v -27.42161 60.20312 16.60257
v -29.12785 59.91318 15.83136
v -27.55822 61.716 16.45285
v -28.66975 61.64574 15.95188
v -26.20374 62.07273 16.99105
v -26.10984 63.65939 16.89263
v -27.5663 63.03895 16.33906
v -26.78523 65.41167 16.36726
v -25.20358 64.85136 17.0798
v -24.90487 62.41783 17.47633
v -28.84301 63.17348 15.72807
v -38.77112 43.17534 10.56577
v -58.90874 -9.55001 -17.32793
v -34.86008 40.93793 13.47347
v -37.79096 65.01881 9.781466
v -39.44707 65.2747 8.35624
v -38.34747 65.79396 9.178402
v -37.8226 65.59264 9.65343
v -28.89685 65.71989 15.34378
v -29.53506 64.93933 15.15163
v -26.99604 67.27883 15.90923
v -34.47899 -65.35235 -20.88421
v -28.42959 -58.33453 -5.463903
v -55.40819 -40.0284 -31.41961
v -55.65396 -38.87337 -30.46518
v -47.16567 64.70399 0.4486888
v -60.36565 18.97967 -20.13643
v -58.83198 16.88898 -17.40675
v -59.45658 15.72689 -18.42938
v -60.4021 16.15344 -20.15038
v -30.12795 46.73958 15.50345
v -33.67796 26.62493 9.914834
v -50.23686 -50.84567 -32.99729
v -21.73265 61.45729 18.61019
v -27.461 38.00005 16.73441
v -27.6835 39.47136 16.73848
v -28.6041 40.39082 16.46239
v -21.54705 55.26186 18.91704
v -19.96072 55.606 19.37452
v -50.09701 63.67339 -3.142149
v -50.55447 -47.16325 -24.8833
v -50.21415 -48.07146 -25.34395
v -60.50113 10.45758 -19.94892
v -49.3179 64.61954 -2.313132
v -48.34071 63.8786 -0.8260266
v -48.15355 65.52793 -1.039873
v -48.64758 66.5537 -2.045015
v -47.6655 67.08833 -0.8599678
v -49.37063 66.20848 -2.908108
v -48.66291 68.37697 -2.600298
v -50.51728 66.36128 -4.553244
v -51.1699 63.41743 -4.588766
v -50.70607 64.73913 -4.334304
v -49.61625 67.56965 -3.695434
v -49.74174 68.97253 -4.26112
v -47.83145 70.14394 -2.122579
v -47.75275 69.09672 -1.642497
v -30.51475 -66.96004 -15.73172
v -30.38578 -65.83368 -13.65091
v -30.90417 -67.49354 -17.74502
v -44.41196 36.09172 7.843932
v -37.95633 -63.59756 -25.31222
v -42.18505 38.80239 9.033488
v -56.41152 36.91148 -10.98508
v -29.12375 46.13006 16.00599
v -60.26033 4.734439 -18.94931
v -58.95233 33.38249 -16.99671
v -44.42215 -58.27394 -37.89923
v -51.55904 -47.84387 -30.1789
v -31.05793 64.69985 14.4082
v -31.31214 63.8169 14.38401
v -30.12436 63.60165 15.03757
v -29.69175 66.55402 14.80029
v -28.56923 67.14531 15.21868
v -30.80053 67.39114 14.02425
v -29.67735 68.69799 14.29149
v -31.28354 68.67122 13.45243
v -32.5405 63.05072 13.77039
v -32.29624 64.66222 13.70663
v -34.07042 64.47864 12.58693
v -32.98892 65.49035 13.11959
v -28.80444 70.24297 14.28858
v -31.87071 66.69525 13.56535
v -58.30098 -24.86561 -26.18104
v -59.0355 -21.93745 -27.04417
v -53.13129 -44.54847 -29.55544
v -53.61153 -43.22688 -28.9564
v -39.64427 67.2579 7.750033
v -39.00697 68.91579 7.787446
v -37.94456 67.28907 9.165006
v -38.20649 69.28912 8.336132
v -57.09137 52.16617 -12.26397
v -56.48713 52.88316 -11.21018
v -55.65326 52.9327 -9.800176
v -55.38506 54.28833 -9.425828
v -54.8756 52.21537 -8.182566
v -56.24198 54.25172 -10.90833
v -55.6351 56.07475 -10.07481
v -54.49425 53.23042 -7.683938
v -54.88807 57.00078 -8.95209
v -54.24192 57.60327 -8.066056
v -53.8698 56.32114 -7.232419
v -56.28695 56.56472 -11.30616
v -55.66373 57.5365 -10.3768
v -26.19058 68.37836 15.95842
v -24.59653 68.4857 16.54749
v -59.82108 39.76554 -18.99099
v -59.583 41.62892 -18.17072
v -60.01223 43.66444 -19.00693
v -60.01751 41.62309 -19.22688
v -59.44022 43.86991 -17.57251
v -60.28953 45.20694 -19.45288
v -59.77414 45.35759 -18.11628
v -60.41795 42.60876 -20.14819
v -60.80717 44.34077 -20.87701
v -60.7934 41.85669 -21.18598
v -60.57712 39.25991 -21.11874
v -61.3966 41.65019 -22.90242
v -60.99195 40.05313 -22.09718
v -60.01933 37.53755 -19.69737
v -61.22911 39.04061 -22.74334
v -61.44081 40.37747 -23.26622
v -60.48299 36.96359 -20.96811
v -41.67641 -61.0554 -33.70565
v -41.24538 -61.35705 -35.00501
v -40.51667 -62.10577 -31.69368
v -59.4867 37.54554 -18.32949
v -41.45913 31.54093 9.372167
v -43.59518 65.97436 4.177763
v -42.57721 66.08344 5.199808
v -19.70926 59.73077 19.31621
v -28.44094 -22.26158 7.950737
v -38.98629 38.11734 11.48267
v -39.83257 38.73779 10.84334
v -48.95776 9.908102 -5.300739
v -47.81046 9.361734 -4.013868
v -46.37998 9.621175 -2.763553
v -45.81486 5.698372 -1.563827
v -46.48029 6.832033 -2.294619
v -47.05795 4.558793 -2.231076
v -45.85631 8.054204 -2.033921
v -55.8916 -35.38465 -26.60636
v -55.72913 -34.7781 -25.38593
v -56.48329 -34.36566 -27.7268
v -24.55449 -6.902292 8.593658
v -16.16898 -50.52096 6.327581
v -14.37944 -50.24943 7.692499
v -47.80833 17.427 -4.80474
v -14.04415 -76.28874 -6.209042
v -34.67657 -34.52024 3.215902
v -47.34738 40.01839 3.681658
v -31.25399 -64.35317 -13.10319
v -32.52715 -31.0438 5.355299
v -31.43219 -29.63033 6.126866
v -32.60764 -28.45775 5.917426
v -34.33817 -27.48931 5.484795
v -33.17698 -26.79896 6.092274
v -31.14024 -27.17699 6.679567
v -31.28443 -28.48798 6.390125
v -33.01074 -25.55458 6.410121
v -29.99055 -25.85799 7.215609
v -29.44058 -28.45313 6.973344
v -31.2444 -23.78743 7.216031
v -31.80271 -25.02459 6.878858
v -38.71721 -63.18063 -26.95502
v -40.19438 -61.83878 -26.64656
v -49.16137 -52.47462 -33.14695
v -50.20156 -51.18383 -34.56074
v -33.02732 -67.30654 -23.62545
v -31.03626 -68.71753 -22.777
v -32.77946 -67.03063 -21.20811
v -34.29714 -66.11694 -22.64644
v -23.05169 63.38921 18.01032
v -23.39462 64.71128 17.73484
v -61.19689 43.8056 -21.88311
v -61.6128 43.34242 -23.01571
v -41.60197 -61.11089 -31.36051
v -40.45155 -62.09587 -30.49141
v -42.79425 -60.12388 -31.49207
v -26.40787 -6.101686 7.858261
v -23.77418 -5.328576 8.494645
v -26.93474 -4.235347 7.190183
v -24.96046 -2.863895 7.396305
v -22.6163 -6.977118 9.224723
v -28.61262 -6.368613 7.294371
v -48.21271 13.37173 -5.50484
v -48.65762 11.90206 -5.56019
v -13.81954 -55.72872 4.621488
v -11.62694 -55.87315 5.251306
v -13.89913 -54.74819 5.112862
v -11.43204 -53.54598 6.723377
v -40.68943 37.51424 10.45842
v -18.10105 54.76457 19.88239
v -25.03665 -41.95434 2.870132
v -24.67443 -42.49168 2.401958
v -24.36433 -42.64615 2.273956
v -23.94294 -43.14369 2.103928
v -36.65471 65.98342 10.4855
v -36.61776 64.07465 10.82034
v -27.82155 -70.00697 -16.59983
v -26.4897 -71.10908 -16.54297
v -29.00597 -69.02669 -16.99851
v -23.86469 -73.11548 -16.67233
v -25.32775 -72.20968 -17.93239
v -27.64335 -70.55171 -18.42134
v -25.32778 -72.38907 -19.51525
v -26.45273 -71.66203 -19.8923
v -23.92716 -73.25967 -19.32004
v -22.50083 -74.06303 -17.72581
v -22.50062 -74.06445 -19.8855
v -21.49337 -74.63319 -18.25252
v -20.26116 -75.28678 -16.43192
v -20.13208 -75.30212 -18.82044
v -46.08069 18.99071 -2.558563
v -45.39648 18.74744 -2.266369
v 45.01665 13.8593 -6.312246
v -5.719186 -50.35844 10.7731
v -6.504049 -51.2851 9.644559
v -3.681371 -50.21191 11.1054
v -46.14492 18.16571 -3.203613
v -46.54662 17.74503 -3.727213
v -58.39822 -26.17544 -27.87268
v -58.80863 -25.3808 -29.24609
v -58.69563 -24.38932 -27.67595
v -59.25007 -23.1099 -29.36011
v -58.52253 -27.47852 -29.83341
v -59.04627 -25.51519 -30.73328
v -59.31101 -23.84994 -30.49181
v 49.26798 8.382955 -9.469898
v -31.41462 -41.22571 2.153118
v -31.39484 -40.50186 2.528548
v -31.62138 -6.053852 6.358811
v -33.24828 -6.029772 5.883987
v 28.27548 -13.54839 7.052993
v 27.37116 -12.14751 7.206509
v 27.14061 -9.763462 6.908916
v 25.49181 -11.34297 7.6164
v -29.75634 -44.95119 0.658651
v -59.74839 -20.5188 -29.72568
v -59.79844 -19.1636 -28.55556
v -59.65827 -18.68309 -27.1028
v -30.46209 -4.829991 6.35386
v -41.73064 37.67513 9.655831
v 48.69751 28.85052 -1.780559
v 47.77156 27.53675 -1.075358
v 49.01218 28.58705 -2.431307
v -59.61737 36.01547 -18.69637
v -59.46437 34.00218 -18.29054
v 47.36185 -36.65007 -17.31682
v 47.99477 -37.30745 -19.25202
v 46.70746 -36.10534 -15.55377
v 46.35718 -37.81621 -16.25875
v 45.61776 -38.04193 -15.02823
v 45.54219 -39.96828 -16.48838
v 46.45916 -39.00913 -17.43616
v 47.04865 -38.34311 -18.06969
v 47.26528 -39.28687 -19.3758
v 46.30482 -40.22867 -18.20328
v 48.05397 -40.02613 -21.86498
v 48.22676 -38.86083 -21.19981
v 47.21016 -42.7704 -22.69165
v 46.57905 -42.7156 -21.15622
v 48.36734 -40.63438 -23.3067
v 46.58319 -44.55538 -23.22862
v 47.67019 -43.25733 -24.58184
v 46.98075 -44.89413 -24.73813
v 46.05424 -45.96618 -23.72799
v 47.79908 -44.34834 -26.46525
v 45.47512 -44.31438 -20.38488
v 49.06702 -37.07414 -21.62007
v -29.20242 -17.7792 8.272874
v 54.2805 25.7844 -15.06096
v 54.59597 24.8156 -15.9263
v -59.53339 21.5778 -18.53185
v -59.9245 -14.9323 -24.61257
v -30.21766 -68.07685 -17.49874
v -50.07016 10.5183 -6.625522
v -47.11731 12.3751 -4.12385
v -47.60808 10.98994 -4.22854
v -45.56232 11.8574 -2.441689
v -45.71965 13.22193 -2.966963
v -44.13209 9.260229 -0.8463033
v -43.49446 10.76535 -0.5029814
v -46.78406 13.44728 -4.096185
v -42.8362 9.361988 0.09353143
v -44.35365 7.548332 -0.8407263
v -42.80882 6.431993 0.2953277
v -41.82296 11.04076 0.729332
v -41.83409 9.161156 0.7914658
v -44.18935 5.66759 -0.4776487
v -41.67974 7.386204 0.9230316
v -41.87483 5.440173 0.9264891
v -45.45161 3.846462 -0.9281412
v -43.50624 3.800998 0.246326
v -40.7528 11.21399 1.439613
v -40.35101 8.394492 1.652533
v -40.70713 6.106329 1.472796
v -42.91698 11.80524 -0.1356649
v -42.35534 13.17609 0.2119123
v -43.58636 12.83329 -0.787149
v -42.80199 13.34658 -0.1642311
v -41.78862 3.918357 1.160096
v -38.08527 4.861566 2.702285
v -38.47698 2.966512 2.707654
v -39.69855 7.230694 1.962129
v -38.68577 7.294681 2.442169
v -39.22233 8.941133 2.247224
v -37.25507 7.348207 3.020903
v -37.77034 8.752133 2.92724
v -40.69284 9.531143 1.498219
v -39.65809 10.37734 2.097512
v -38.67886 12.02774 2.66474
v -37.90113 10.64406 2.996732
v -36.9765 10.38457 3.354143
v -35.1818 7.741362 3.754624
v -35.90459 7.016026 3.482245
v -36.88565 5.686123 3.129314
v -35.96769 5.122497 3.445826
v -34.08992 6.041118 3.972266
v -35.95195 9.036403 3.662597
v -35.11731 4.099148 3.703114
v -33.25158 5.117948 4.163161
v -33.78402 3.311322 4.084516
v -35.9974 10.3746 3.761273
v -34.62361 10.32099 4.236829
v -33.48665 8.656148 4.31487
v 42.8434 -51.3886 -23.69256
v 42.07508 -52.19707 -23.10371
v 43.28835 -51.50973 -25.00511
v 42.19869 -52.84706 -24.48294
v 42.42473 -53.25151 -25.90412
v -40.22815 66.33968 7.429147
v 25.70156 -63.06006 -11.18145
v 25.76807 -64.2789 -12.4795
v 25.01623 -64.13338 -11.33291
v 25.18164 -65.60577 -13.15469
v 23.56647 -65.97064 -11.21457
v 23.85038 -66.60815 -12.34607
v 23.66988 -64.84928 -10.2346
v 26.71195 -64.64689 -14.26576
v 24.03419 -67.21047 -13.40903
v 22.70406 -68.3973 -12.85922
v 27.80736 -64.04255 -15.16917
v 27.1969 -65.03617 -15.57891
v 28.62364 -64.11262 -16.55782
v 21.81687 -68.37849 -11.26772
v 22.92469 -65.31323 -9.685098
v 27.95805 -65.43984 -17.58867
v 25.97428 -65.99509 -14.97461
v 26.41499 -66.56671 -16.66339
v 25.21664 -67.32302 -15.77224
v 27.49252 -66.51528 -18.76453
v 26.07073 -67.64761 -18.26578
v 25.35726 -67.87943 -17.18858
v 24.28706 -68.62654 -16.44091
v -0.656406 -67.51751 4.443567
v 0.2112865 -66.82653 4.610436
v 1.095136 -67.95289 4.164253
v -0.3594714 -68.66277 3.990227
v -0.5122879 -70.01892 3.390985
v 1.991098 -68.77061 3.752512
v -2.562343 -69.05619 3.899698
v -0.7924194 -71.2634 2.669281
v -2.043428 -70.28594 3.270773
v -1.539864 -72.10078 2.098422
v 30.15549 -24.4956 5.713995
v 29.83226 -63.74363 -17.99332
v 30.01374 -64.47005 -19.65799
v 1.581695 -66.8052 4.451655
v 46.47716 29.34441 1.501506
v 24.638 -61.70492 -8.928537
v 24.93847 -62.94312 -10.20016
v 23.44431 -64.14253 -9.383765
v 24.01556 -63.60665 -9.645535
v -56.64104 -35.32315 -29.74534
v -56.6876 -35.9534 -30.89228
v -56.22528 -36.89032 -30.02321
v -55.87108 58.71861 -10.89639
v -56.88134 55.36257 -12.17409
v -56.84384 56.99511 -12.46686
v -57.55183 56.88019 -13.78866
v -56.61714 58.46238 -12.37442
v 6.026241 -45.61701 11.37946
v -60.67449 45.96756 -20.28405
v -49.52079 70.25708 -4.495682
v -48.82303 70.71849 -3.718431
v -14.00283 -68.56156 1.365791
v 17.12192 -44.36723 2.945203
v 17.44279 -45.4042 2.774241
v -42.29858 64.44151 5.828471
v -41.25489 65.03867 6.71514
v -41.82808 65.63144 6.055417
v -42.02757 66.75564 5.610604
v -41.12794 66.87584 6.453236
v -40.25356 64.61445 7.753338
v -41.09486 68.04617 6.1364
v -36.92421 62.60461 10.79162
v -35.59652 66.25185 11.24623
v -34.7809 65.79721 11.91915
v -34.81836 63.26573 12.25953
v -35.88654 62.83731 11.54743
v -36.03115 62.0508 11.51132
v -8.913255 -54.43264 6.608648
v -8.138021 -52.62629 8.109691
v -10.0925 -52.2737 8.167071
v -9.136286 -51.69275 8.922298
v -48.31049 -53.70076 -32.93602
v -48.61423 -53.55536 -35.12528
v -47.3347 -55.25085 -35.70468
v -47.92958 -54.52179 -36.61295
v -48.70047 -53.56556 -36.84587
v -49.32481 -52.68682 -36.23851
v -50.29434 -51.32733 -37.05179
v -49.91852 -51.75162 -35.49497
v -43.39827 -58.91951 -39.69582
v -21.6027 -73.68903 -11.28964
v -19.97806 -74.46677 -10.03137
v -19.32461 -75.2695 -11.46464
v -20.13191 -75.11745 -13.33054
v -20.25548 -75.24593 -15.27334
v -21.57163 -74.25847 -13.58764
v -18.94357 -75.87727 -14.64995
v -17.87618 -76.2512 -12.75945
v -45.72624 -57.04662 -36.85768
v -46.26268 -56.50493 -35.6567
v -47.13714 -55.42934 -37.68611
v -22.9958 -9.165899 9.320582
v 43.3314 18.43148 -3.160609
v 42.38343 17.84545 -3.013555
v -61.08151 6.404973 -20.88409
v 33.24897 23.10217 7.07468
v 33.74823 23.4404 7.263427
v 33.33229 23.99591 7.588598
v 32.79697 25.24682 8.253469
v 6.597425 -44.78632 10.92119
v 7.795969 -44.88107 10.24544
v 45.48608 5.451212 -4.673656
v -51.44398 -48.43972 -31.42257
v -52.44999 -46.82222 -31.97709
v -53.36752 -45.43335 -33.371
v -53.52337 -44.34374 -31.01988
v -52.74406 -45.59146 -30.13892
v -51.35913 -48.96317 -32.70355
v -52.71398 -46.89451 -34.1484
v -51.93516 -48.43719 -34.85363
v -51.36161 -49.48181 -35.36478
v -50.67571 -50.40005 -34.31437
v -53.40081 -45.85502 -35.50063
v -53.50151 -44.03601 -30.13322
v 28.44562 -30.93007 4.948576
v -50.87871 -50.33709 -36.06652
v -16.6797 -44.97795 7.2913
v 34.15256 -53.95298 -12.19137
v 16.70068 -67.55848 -4.201241
v 14.42469 -66.87653 -1.914599
v 15.51502 -68.78123 -3.795036
v 17.34022 -69.59861 -6.243781
v 15.76148 -69.65847 -4.590943
v 15.7553 -72.01131 -6.803785
v 14.85229 -71.54853 -5.23483
v 17.55438 -70.80932 -7.72277
v 27.80258 -22.28614 6.88032
v 26.44012 -22.77331 7.157867
v 26.42378 -24.92989 6.817528
v 25.63035 -23.84492 7.165981
v 23.90302 -23.98935 7.480196
v 25.01923 -22.26588 7.494466
v 24.98289 -25.32894 7.11542
v 27.3025 -20.40353 7.208864
v 23.9437 -22.83112 7.588277
v 24.00245 -21.44474 7.761546
v -34.15083 -31.80555 4.395559
v 28.40771 -34.78868 3.841609
v 27.46169 -34.3763 4.471163
v 27.97496 -32.85685 4.633588
v 33.79702 26.35431 8.610538
v 3.35354 -45.99514 12.25733
v 34.24222 -55.05085 -13.46295
v 34.97382 -56.40821 -16.01141
v 32.63001 -55.26345 -11.6774
v 32.79505 -57.11072 -13.8416
v 32.95014 -58.47691 -15.63482
v 31.54143 -60.0395 -15.53481
v 34.14769 -59.20788 -18.39931
v 31.36986 -59.39058 -14.54325
v 32.42781 -60.80536 -17.88091
v 33.4567 -60.43156 -19.03773
v 31.91161 -62.28319 -19.25047
v 31.02167 -62.2737 -17.72578
v 34.41 -59.54264 -19.31961
v 34.96075 -60.21609 -21.48891
v 34.08491 -61.23487 -21.58559
v 33.16436 -61.86723 -20.88155
v 35.72957 -58.99713 -20.81875
v 32.24478 -62.88461 -20.97071
v -6.035326 -77.2879 -4.061339
v -36.37488 3.834975 3.346822
v 46.89906 29.95268 1.19489
v 47.68981 30.09715 0.109018
v 48.10966 29.96524 -0.5541133
v 47.90308 29.20037 -0.4584508
v 52.18371 30.66128 -9.115485
v 51.34981 29.98494 -7.111816
v 52.79236 32.19304 -10.75351
v 53.49612 30.29586 -12.54011
v 53.74348 32.21193 -13.15302
v 54.08383 30.99214 -14.07468
v 52.19133 32.17229 -9.146506
v 52.58572 33.26489 -10.23101
v 51.82552 31.08928 -8.229407
v 51.62812 32.53935 -7.787677
v 54.37402 33.04002 -14.7999
v 54.85574 31.17956 -16.05668
v 54.35106 34.5876 -14.69318
v 54.93556 32.77737 -16.21031
v 53.43838 34.15712 -12.37912
v 54.18136 35.5187 -14.27369
v 53.40225 35.78253 -12.34927
v 53.95032 36.14296 -13.71837
v 53.75687 36.62243 -13.22709
v 54.22498 37.43162 -14.33187
v 54.87638 35.88285 -15.97083
v 54.14069 38.2726 -14.02085
v 54.75554 37.0343 -15.65929
v 54.06013 39.2092 -13.78522
v 54.64011 38.57172 -15.25613
v 54.86116 39.43467 -15.7278
v 55.147 37.98793 -16.54859
v 52.94481 33.47949 -11.13906
v 52.93357 35.98568 -11.24047
v 55.11005 35.0714 -16.5932
v 55.25341 33.57063 -17.03403
v 55.43189 31.49511 -17.50727
v 55.80291 34.15433 -18.41128
v 55.88653 35.57921 -18.56662
v 55.22925 36.64011 -16.79582
v 56.04155 37.21542 -18.85898
v 56.69802 36.03228 -20.69684
v 56.52631 34.24282 -20.31564
v 55.78697 38.76412 -18.02253
v 55.34978 39.82908 -16.84352
v 55.6669 40.49389 -17.56975
v 56.45679 40.07412 -19.5199
v 56.61119 38.29891 -20.18678
v 57.13048 40.42067 -21.23508
v 55.92465 32.79813 -18.74795
v 56.60478 32.7247 -20.56903
v 55.9385 31.70345 -18.81972
v 56.9857 31.7723 -21.64755
v 55.7949 30.43823 -18.39892
v 54.93194 40.87312 -15.74029
v 54.0817 40.36309 -13.8304
v 55.37845 42.15617 -16.68928
v 57.50745 38.24884 -22.65538
v 57.45879 41.48586 -21.99761
v 57.77515 39.87628 -23.05395
v 58.2009 38.9283 -24.46874
v 57.98875 38.35658 -23.95932
v 58.10425 40.84889 -23.89664
v 56.50811 41.16988 -19.49994
v 56.87222 41.64663 -20.48608
v 57.05369 33.91995 -21.76125
v 56.17229 41.4378 -18.54962
v 55.0836 29.4838 -16.6478
v 55.33662 28.29126 -17.34901
v 56.21602 28.58361 -19.57627
v 55.78864 27.40384 -18.53068
v 55.22814 27.06948 -17.18136
v 55.42359 26.65093 -17.6547
v 54.8667 26.0805 -16.38755
v 54.74067 28.17826 -15.93183
v 54.19533 29.41692 -14.43085
v -28.46269 -70.28574 -20.35436
v -38.84821 -63.45052 -30.77309
v -47.84666 14.5643 -5.369313
v -42.96812 -59.74935 -30.10453
v 9.812723 -72.35206 -1.511667
v 11.02983 -70.54675 -1.089407
v 9.766634 -70.99926 -0.4897029
v -56.07192 -38.56341 -32.20604
v -54.51272 -41.7085 -30.16181
v -55.09722 -41.55 -33.18096
v -54.49994 -42.58504 -32.15575
v -55.72058 -39.93936 -33.14999
v -55.57394 -40.75607 -34.27354
v 41.01045 -54.10714 -23.7417
v 41.26067 -52.22276 -21.36477
v -54.13585 -42.85255 -30.67219
v 45.2048 -47.85368 -24.18337
v -18.68691 -75.06533 -9.334237
v -15.92599 -76.42923 -8.898001
v -17.50505 -75.62502 -8.928864
v -10.93548 -51.35902 8.712174
v -12.40006 -51.42699 8.012961
v -12.9189 -52.67694 6.827945
v -13.16492 -50.31024 8.429325
v -45.21281 66.33548 2.314248
v -46.29738 68.13818 0.5336953
v -46.93177 68.01826 -0.2249565
v -44.35983 68.48234 2.648306
v -45.69439 69.06725 0.9349855
v -44.87766 69.5332 1.721641
v -42.67511 67.66666 4.670315
v -42.30988 70.56503 4.205421
v 18.96456 -44.74293 1.95224
v -14.15984 -48.68132 8.704296
v -33.37388 -47.23575 -1.965716
v -31.75222 -47.8361 -1.521738
v 37.91911 -3.873573 2.099405
v 36.87556 -3.663918 2.515316
v 26.38661 -31.8851 5.594908
v 26.4533 -33.37424 5.225371
v 26.59017 -34.2587 4.923851
v 25.16434 -33.47026 5.802342
v 25.40522 -29.46129 6.4338
v 27.14743 -28.35445 6.009268
v 26.01437 -27.96407 6.459423
v 23.74823 -31.12027 6.795502
v 25.32376 -31.67802 6.093927
v 24.9822 -30.42355 6.438861
v 24.12017 -32.67798 6.421048
v 23.61954 -28.42297 7.130239
v 23.6579 -29.69153 6.995843
v 23.50236 -26.73546 7.287871
v 23.93459 -34.3336 6.141859
v 22.03054 -32.92278 7.273823
v 24.4967 -35.72456 5.48404
v 23.10193 -36.94017 5.693892
v 21.63463 -34.91418 7.035488
v 20.63831 -34.51574 7.600739
v 21.64914 -36.49938 6.538334
v 20.64366 -36.08352 7.153308
v 52.24602 -19.63079 -16.2893
v -19.47942 -43.91553 4.573371
v -59.79506 -0.9850776 -17.74911
v -59.22874 -2.603042 -16.49272
v -59.45526 -4.109075 -17.22424
v -59.94164 -2.008059 -18.24407
v -59.1845 -6.782048 -17.14769
v -59.98689 -5.853045 -19.13631
v -60.25949 -4.031094 -19.45026
v -60.14842 -2.922893 -18.91002
v -60.29122 0.2548154 -18.92034
v -59.94051 3.281081 -18.14785
v -60.50252 3.430395 -19.40058
v -61.16954 -1.265162 -21.59827
v -61.27965 1.934207 -21.48433
v -61.48322 3.728121 -21.8868
v -60.58377 -1.657104 -19.90986
v -61.63382 0.05143447 -22.79126
v -61.92761 1.461877 -23.48207
v -61.59341 4.742287 -22.13321
v -61.00441 4.460916 -20.64035
v -61.58284 -1.803261 -23.10748
v -61.20077 -3.659295 -22.4719
v -62.12958 -0.05262633 -24.5394
v -61.66245 -4.11064 -24.45423
v -62.32108 -1.534692 -25.9769
v -62.2564 -3.520793 -26.81555
v -60.72477 -2.596829 -20.56303
v -60.58916 -4.299684 -20.58497
v -60.82767 -5.2382 -21.74985
v -59.92799 -7.28827 -19.50936
v -61.38924 -5.755764 -24.22229
v -61.88148 -5.268122 -26.29935
v -61.23967 -7.280215 -24.61704
v -61.58445 -7.257351 -26.41755
v -61.16271 -8.802064 -25.49319
v -61.84238 -6.45191 -27.09224
v -61.97277 -7.011399 -28.35335
v -62.13742 -5.711411 -28.03585
v -62.38022 -5.783514 -29.48991
v -62.48345 -4.378666 -28.70013
v -62.89695 -4.036019 -30.89608
v -62.79597 -3.252021 -29.43134
v -62.67519 -2.734294 -28.33452
v -60.86886 -8.789375 -23.93502
v -59.4832 -7.784888 -18.30797
v -59.54045 -10.22656 -19.5414
v -58.92337 -13.3486 -19.23038
v -59.19186 -14.12467 -20.64828
v -59.77288 -11.44871 -21.03
v -60.19862 -9.301551 -21.37774
v -60.49739 -10.98697 -23.90803
v -60.60264 -8.148041 -22.28936
v -61.037 -7.228013 -23.6342
v -60.84081 -6.526428 -22.36669
v -59.80217 -13.76297 -22.92443
v -60.27652 -12.81169 -24.36994
v -59.43052 -14.77434 -22.08764
v -58.91625 -16.1184 -21.0826
v -63.0884 -2.195752 -30.16121
v -63.00218 -1.5248 -29.11703
v -63.55737 -2.430712 -33.24307
v -63.1911 -2.925205 -31.51568
v -63.44302 -1.366116 -31.39579
v -63.29041 -3.822258 -33.2402
v -63.77391 -2.517249 -34.93065
v -64.19267 -1.018478 -35.83018
v -64.09766 -0.3933556 -34.39665
v -64.49172 0.690547 -35.75683
v -64.51418 0.1257414 -36.5976
v -64.10848 0.3668467 -33.50592
v -63.78433 0.7282971 -31.40342
v -64.3662 2.012269 -33.55521
v -63.38015 0.6269218 -29.46457
v -63.44369 -0.26711 -30.48724
v -64.01595 2.996591 -30.93805
v -64.93989 3.533653 -35.59081
v -64.50845 1.691215 -34.72519
v -64.576 4.245249 -32.98871
v -64.85922 5.747272 -33.58257
v -64.84522 4.118773 -34.51016
v -64.88142 2.44315 -36.29525
v -29.85492 -69.46614 -21.84136
v -53.82348 50.96724 -6.501035
v -57.23349 -33.76253 -30.50289
v 53.375 -20.23243 -20.01279
v 53.8714 -17.73697 -19.63129
v 57.16463 35.81079 -21.98636
v 57.36699 34.90475 -22.59881
v 57.86805 33.67512 -24.07958
v 57.21307 32.71593 -22.27977
v 57.44751 35.96971 -22.72981
v -52.3521 30.71568 -1.6363
v -51.92822 30.31804 -1.028502
v -52.13117 31.9292 -1.081322
v -61.59064 44.22086 -22.80775
v -61.71543 42.19194 -23.64369
v -61.92868 43.4074 -23.79671
v -61.97884 43.93884 -23.81385
v -62.08628 44.95847 -23.78358
v -61.7508 44.76083 -23.09773
v -61.94793 46.28969 -23.27391
v -61.82164 45.45737 -23.12281
v -61.18679 45.48826 -21.61938
v -61.2502 46.85297 -21.52015
v -61.96662 42.41818 -24.22476
v -61.92775 41.18374 -24.4976
v -62.34226 42.4729 -25.10715
v -62.30692 43.74109 -24.72619
v -60.76991 47.33673 -20.36061
v -61.06673 47.65669 -20.95388
v -60.46516 46.65242 -19.69512
v -61.71188 39.62633 -24.05378
v 23.72215 -68.26521 -14.51021
v 23.1968 -69.07463 -15.00727
v 53.64604 28.40738 -13.10882
v 20.67169 -69.46588 -10.8277
v -15.29461 -75.64796 -6.132834
v -10.5249 -49.30985 10.49844
v -13.00068 -48.65938 9.514918
v -11.29599 -48.48899 10.5755
v -22.52753 -11.41378 9.423936
v -22.79628 -14.23761 9.179653
v -21.63962 -12.34256 9.492415
v -23.94795 -16.17047 8.906357
v -21.67134 -15.94101 9.081155
v -21.13476 -14.59205 9.29911
v -20.53523 -15.84113 9.300473
v -20.48116 -17.40015 9.092054
v -22.05958 -18.93763 8.78957
v -18.23186 -20.35394 9.861255
v -19.47414 -19.82608 9.321369
v -19.2567 -17.73125 9.544101
v -17.98732 -19.08526 10.27367
v -19.40361 -16.46432 9.682287
v -18.65674 -17.15437 10.19622
v -18.0526 -17.80579 10.69181
v -17.32735 -20.62466 10.34932
v -19.23652 -21.84995 9.532272
v -18.1204 -16.98107 10.96645
v -17.32613 -19.00658 11.15636
v -16.97574 -20.15139 10.80248
v -24.98557 -17.74261 8.701493
v -24.09299 -19.98908 8.551087
v -22.9427 -20.99415 8.631065
v -25.03895 -21.03569 8.419111
v -24.28544 -22.50367 8.416012
v -25.84865 -19.15566 8.51519
v -26.90916 -23.46337 8.02594
v -26.80785 -19.99804 8.366855
v -16.16615 -20.202 11.84638
v -16.80714 -19.04611 12.22318
v -16.44239 -19.38836 12.93485
v -15.96323 -20.90727 11.39421
v -16.96445 -21.58117 10.43113
v -15.76258 -21.44919 11.31069
v -16.83981 -18.71323 13.62053
v -17.25306 -18.02474 12.66506
v -15.80162 -19.74472 13.94222
v -17.57757 -17.73114 11.70715
v -17.49556 -17.13547 13.33988
v -17.19417 -17.79189 14.48671
v -17.35671 -17.29572 14.35325
v -17.47193 -15.7805 13.48947
v -19.70941 -13.96566 9.778761
v -19.44293 -15.34117 9.7878
v -59.27794 46.21048 -16.91111
v -60.10545 47.45021 -18.72988
v -59.57538 47.47688 -17.47219
v -60.44552 48.03162 -19.4439
v -60.34184 48.80099 -19.08375
v -60.01538 48.23939 -18.38832
v -58.907 46.93657 -15.99166
v -59.35609 48.61047 -16.92973
v -50.3667 68.20466 -4.948594
v 8.259581 -52.82051 6.726721
v 6.293218 -70.82805 1.536934
v 4.101921 -71.06538 2.168783
v 4.038852 -70.1749 2.702656
v 4.371208 -71.98199 1.495808
v 6.383438 -71.82751 0.8769917
v 5.657287 -72.77341 0.4695256
v 2.54089 -71.27976 2.36523
v 4.853597 -74.28176 -0.6468177
v 3.384097 -72.99625 0.9739339
v -60.46172 -13.22538 -25.87041
v 30.67496 -59.52054 -13.81856
v 29.84769 -60.79644 -14.14099
v 31.27962 -61.33436 -16.81161
v 30.31396 -61.87135 -16.06405
v 11.95029 -71.48397 -2.481483
v 8.369589 -72.27567 -0.4991261
v 8.705829 -73.68156 -1.99936
v 7.497152 -74.21915 -1.804518
v 6.931612 -73.53472 -0.7919614
v 7.394903 -72.02419 0.261355
v 11.11645 -72.59197 -2.745425
v -62.83919 0.8085476 -26.97347
v -62.89059 1.736988 -26.73663
v -62.45472 1.998745 -25.08424
v -62.65449 3.298668 -25.45798
v -62.27967 3.822893 -24.17158
v -63.08994 3.301526 -26.97078
v -62.92535 4.520922 -26.08959
v -62.59497 4.88445 -24.9696
v -63.35596 4.772655 -27.52779
v -63.45613 6.697102 -27.45132
v -63.23536 1.679721 -28.21485
v -62.18402 5.504551 -23.64014
v -63.80651 6.155379 -28.81132
v -63.78639 7.214183 -28.48903
v -62.9298 6.477839 -25.80005
v -62.73297 7.438898 -25.12405
v -62.10054 7.002938 -23.38477
v -63.25293 8.326608 -26.64254
v -62.61055 8.712582 -24.75749
v -61.96383 8.449126 -23.05814
v -62.54648 10.53117 -24.5553
v -62.15423 9.815446 -23.50883
v -63.50634 2.112751 -29.15253
v -61.54867 10.22456 -22.1194
v 18.30595 -43.59949 2.398812
v 19.88027 -33.26804 8.180258
v 21.0672 -32.23254 7.782295
v 19.63047 -35.21372 7.92667
v 20.21964 -35.67705 7.504151
v 18.22472 -34.71091 8.736268
v 17.60117 -34.00085 9.191642
v 19.00487 -32.28547 8.685464
v 16.15712 -33.52683 10.01272
v 17.25926 -32.51797 9.514102
v 14.45753 -32.51891 11.01106
v 14.72814 -35.37185 10.73453
v 14.01514 -34.04388 11.28886
v 16.4975 -34.93094 9.68912
v 16.03057 -35.80084 9.812082
v 15.31681 -36.41672 10.15762
v 16.95371 -31.24475 9.665999
v 13.71399 -31.90656 11.37957
v 14.2917 -28.80459 10.68116
v 13.08442 -30.57983 11.55383
v 15.53315 -30.20416 10.29846
v 16.6955 -29.10969 9.651691
v 16.64287 -30.2995 9.782367
v 14.32203 -36.69656 10.75766
v 16.93064 -38.27502 8.310764
v 14.73054 -37.97504 10.00513
v 13.4709 -37.87244 10.93061
v 16.62481 -36.99092 9.107747
v 15.59407 -38.69424 8.968493
v 13.44635 -38.68361 10.44098
v 11.73416 -37.56743 12.17567
v 13.0729 -36.67122 11.65805
v 13.59686 -39.36035 9.755726
v 12.03402 -40.14971 9.597907
v 13.48652 -40.23544 8.704538
v 11.83463 -39.52738 10.62099
v 12.14101 -36.80122 12.22527
v 13.39458 -35.5304 11.60683
v 10.83519 -36.96488 13.0058
v 11.11924 -36.20726 13.03476
v 12.02858 -35.03005 12.56829
v 9.796641 -36.10679 13.83715
v 15.2713 -39.13217 8.847
v 17.07368 -36.28292 9.019847
v 12.31749 -33.51787 12.33338
v 11.29908 -30.38869 12.53488
v 10.93796 -32.31654 13.0709
v 12.08433 -31.73788 12.28298
v 15.02431 -27.59255 10.16264
v 20.59675 -29.36769 8.107631
v 18.99168 -29.31489 8.722992
v 18.45359 -30.61324 8.97859
v 20.86286 -30.97158 7.974466
v 17.9407 -28.99457 9.132098
v 12.1775 -38.51775 11.35258
v 12.95933 -28.05663 11.17986
v 13.81688 -27.26094 10.62804
v 19.02118 -37.05476 7.60768
v 18.31095 -36.67464 8.146723
v 18.70372 -38.05981 7.314397
v 17.40379 -37.57023 8.361567
v 10.2829 -30.96375 13.22912
v 0.7282393 -69.90265 3.380177
v 1.213739 -70.45096 3.051249
v -64.50699 5.958188 -31.86041
v 52.26588 -29.82657 -24.79581
v 51.79193 -32.98683 -26.01626
v 52.4481 -31.46391 -27.08743
v 52.88431 -30.96717 -28.39455
v 52.29721 -33.05835 -28.15472
v 51.57557 -34.93682 -27.26542
v 52.90725 -29.63992 -27.05157
v -6.880702 -61.07396 5.107324
v -54.50444 -43.24076 -34.21759
v -54.9715 -42.29344 -34.50371
v -53.96641 -44.38506 -34.19192
v 17.82096 -71.39276 -8.847036
v 19.37115 -70.18256 -9.643822
v -52.4561 56.71846 -5.055088
v -39.93733 69.30101 6.802764
v -38.99697 70.62354 7.196929
v -9.144444 -49.09394 11.17524
v -8.826708 -50.69024 9.996678
v -8.44865 -51.08526 9.683274
v 52.72131 -20.70228 -18.32124
v -53.85061 58.92163 -7.585556
v 26.95062 -26.59495 6.386715
v 54.1727 -21.5448 -24.41609
v 53.96587 -24.22339 -26.27452
v 54.17314 -22.87319 -25.8913
v 53.27397 -25.97566 -24.98552
v -17.12191 -17.07171 15.91738
v -16.62697 -18.45772 15.56083
v -16.50846 -18.89363 14.74669
v -48.06468 -54.3157 -37.9927
v -48.88305 -53.28939 -38.58047
v -47.88628 -54.336 -40.01815
v 33.09482 -8.348247 4.675503
v 33.58216 -6.080256 4.065443
v 32.1826 -6.634844 4.64503
v 34.37502 -4.846247 3.569276
v 46.68475 -46.55487 -26.41858
v 45.80394 -47.39808 -25.11782
v -17.72796 51.03521 20.01463
v -17.15685 49.68162 20.16166
v -17.17851 47.62896 20.157
v -44.44471 -57.78347 -40.61619
v -42.03574 -60.34821 -38.06381
v -49.02019 -52.15329 -45.21214
v -49.71247 -51.24263 -45.4024
v -50.22067 -50.22958 -47.08945
v -46.28292 -55.72728 -42.18219
v -47.27431 -54.3947 -43.91933
v -46.43721 -55.41157 -42.99287
v -45.1749 -56.94757 -41.53281
v -46.88864 -55.2242 -41.5818
v -45.76277 -56.54574 -40.59052
v 56.23802 1.466564 -19.06636
v 56.10672 3.532679 -18.79821
v 57.0023 0.8889162 -21.07545
v 56.78178 3.304687 -20.36581
v 56.68524 6.617132 -20.19944
v 57.06835 4.678952 -21.07579
v 57.40692 2.858485 -22.01298
v 56.10184 7.091012 -19.00252
v 57.16118 5.604535 -21.26036
v 56.77115 8.25061 -20.42645
v 55.89362 21.36342 -19.0547
v -43.04131 36.64045 8.865324
v -36.41407 -33.76926 2.484472
v -31.28343 -22.81542 7.336912
v -29.08088 -23.71103 7.675943
v -29.09205 -25.6435 7.43733
v -56.9676 52.41286 -12.05614
v -57.00189 53.03708 -12.16784
v -57.05281 54.04979 -12.37676
v -36.30327 -0.6832501 3.869381
v -39.93807 -62.33748 -35.63146
v -39.12865 -63.19314 -32.9191
v -37.85061 -64.11915 -33.13552
v -38.56438 -63.49555 -34.35498
v -37.41705 -64.42745 -33.00602
v -37.27684 -64.59343 -32.1254
v 44.36011 31.27341 4.27184
v 44.54554 31.31063 4.083089
v -15.71235 -76.74323 -9.733522
v -17.77154 -76.0311 -10.91318
v 55.89604 -13.50504 -24.19386
v 55.15446 -14.0977 -21.46949
v 55.53068 -15.44435 -24.43565
v 55.09893 -15.62762 -22.59132
v 55.31931 -12.42198 -20.83313
v 57.07532 -11.56704 -29.00915
v 56.83192 -11.76789 -27.69591
v 56.51116 -12.65575 -26.74361
v -51.14362 -48.85229 -47.82615
v -51.04217 -48.90547 -48.12845
v -50.85106 -49.48653 -46.81932
v 56.71426 -2.460284 -20.8525
v 56.79861 -0.6882992 -20.75191
v 57.23734 -1.780171 -22.36769
v 57.26953 -3.072176 -22.91333
v 57.72628 -1.187009 -23.84962
v 57.97042 -1.937071 -25.10452
v 57.42134 -0.1292496 -22.55216
v 58.03682 1.055207 -24.21149
v 56.35614 0.1361056 -19.44549
v 57.74421 4.855619 -22.79186
v 58.09878 4.012797 -23.86306
v 58.22045 5.916721 -24.02733
v 57.91611 7.467589 -23.14405
v 58.3647 3.040407 -24.80417
v 58.44189 7.117496 -24.5474
v 58.9837 5.900818 -26.36676
v 59.33638 4.759013 -27.73225
v 59.01089 3.282984 -26.95959
v 59.10952 8.58642 -26.42699
v 59.73847 7.939965 -28.52609
v 59.93076 6.822698 -29.38671
v 59.56818 9.258441 -27.72935
v 60.30695 7.022203 -30.84936
v 60.05312 5.727936 -30.18941
v 60.53467 6.91809 -31.9167
v 60.40987 5.508209 -31.83748
v 60.70022 8.550826 -32.00702
v 60.86428 7.641726 -33.08099
v 59.85993 3.294983 -30.39474
v 59.50399 3.881079 -28.63944
v 60.48569 4.079088 -32.80639
v 61.01294 6.478761 -34.15772
v 60.90615 4.767814 -34.51868
v 60.73849 3.233969 -34.76765
v 60.05566 1.817796 -32.15848
v 59.65474 0.5015979 -31.08952
v 59.43861 1.808049 -29.28987
v 61.00414 3.645046 -36.13086
v 60.57662 2.278162 -34.55737
v 60.32911 1.579453 -33.75008
v 59.194 0.160675 -29.10996
v 59.1653 -1.106569 -29.93618
v 58.65978 0.3317445 -26.7761
v 58.63527 -2.242418 -28.14583
v 58.67931 1.671341 -26.32753
v 58.99243 -2.691748 -30.42208
v 59.69592 -1.728099 -33.42071
v 60.09571 0.3502907 -33.54485
v 59.19055 -3.249729 -32.19809
v 58.44106 -1.402966 -26.76958
v 57.88841 -3.505975 -25.45575
v 58.31088 -4.580821 -28.35126
v 57.82136 -4.690354 -25.95256
v 57.90218 -6.140583 -27.57833
v 60.22358 -0.3557666 -35.11913
v 60.80218 1.801516 -36.44484
v 60.61193 0.2052924 -36.88413
v 60.90835 2.885591 -36.15838
v 61.23169 4.926744 -36.27694
v 61.14305 5.640512 -35.23734
v 42.78464 -0.8486317 -1.047583
v 56.19354 -13.06855 -25.24542
v -37.22828 11.86118 3.320336
v 29.70722 -65.43369 -21.12616
v 31.38251 -63.8177 -21.10022
v 30.79689 -64.95316 -22.51267
v 31.02187 -63.15228 -19.13681
v 30.2836 -62.80038 -17.31304
v -57.39474 -32.4002 -29.61713
v -57.75342 -32.54809 -31.62901
v -57.9404 -30.53339 -30.16789
v -58.07909 -31.08585 -31.56247
v -58.31985 -29.92764 -31.453
v -58.18814 -29.37725 -30.1407
v -47.81697 35.43649 4.567411
v -48.35921 35.66286 3.808992
v 57.74717 -7.530258 -28.07733
v 48.87347 -40.6811 -24.81249
v -38.02788 70.76826 7.967343
v -37.30481 68.78796 9.269328
v -35.54582 69.88586 10.27855
v -35.9976 68.35536 10.39768
v -36.99345 67.56571 9.864174
v -36.13262 67.06637 10.64717
v 10.04044 -35.28778 13.84338
v 10.94567 -34.02934 13.25517
v 3.652538 -54.17814 6.81635
v 2.68773 -53.82972 7.137568
v 44.4315 -50.36562 -26.12633
v 1.977137 -72.38617 1.713944
v 0.3594362 -71.50678 2.472288
v 2.523325 -74.13733 0.1008019
v 0.2926933 -72.7681 1.556013
v 4.519819 -44.7911 11.78092
v -8.453698 -77.11762 -4.42997
v 57.3756 7.932805 -21.80597
v 57.86005 9.705731 -22.96049
v 58.49969 10.37639 -24.57159
v 58.47354 8.422587 -24.60443
v 58.05947 12.04066 -23.53905
v -48.34748 -52.95649 -45.19586
v -62.66638 -5.734993 -31.58809
v -35.92719 -31.93249 3.421806
v 10.08587 -32.77351 13.636
v 9.606444 -34.24697 14.10975
v 9.200939 -33.273 14.24054
v 38.71807 -6.613432 1.959656
v -45.09417 -57.18945 -40.61467
v 47.07164 -4.820426 -4.377626
v 58.41531 40.05928 -24.91068
v 16.59259 -27.90712 9.572548
v 16.55926 -26.85146 9.444292
v -58.27436 -30.9407 -32.57164
v -62.34669 -6.65296 -30.41077
v -61.79625 -8.534146 -28.99652
v -62.29115 -7.498747 -31.19247
v -62.63099 -1.855307 -27.50922
v -62.96175 -0.4804877 -28.18384
v 56.92634 37.15979 -21.24255
v -28.64273 38.40921 16.30463
v -28.92973 38.97367 16.23969
v 58.41656 13.40793 -24.47726
v 59.06144 11.60777 -26.16856
v 58.48267 14.89047 -24.7193
v 58.85859 9.683209 -25.63634
v 59.26283 10.42215 -26.77959
v 59.25656 13.27557 -26.76516
v 59.48189 11.88314 -27.38893
v 59.70782 14.51152 -28.15087
v 60.12822 13.53439 -29.48583
v -14.64486 -47.34608 8.838759
v -12.5549 -47.20104 10.34718
v -14.50766 -45.98563 9.158854
v -12.24534 -46.00024 10.6762
v -13.8229 -45.05513 9.54379
v -15.66278 -45.096 8.145651
v -14.22147 -43.57937 8.874216
v -12.97043 -43.7753 9.821854
v -12.57161 -44.67628 10.31674
v -15.90056 -43.41388 7.49574
v -16.77581 -43.67656 6.860701
v -15.67832 -41.66806 7.385782
v -16.61958 -41.7697 6.430373
v 28.74154 -16.04779 7.024335
v 26.80424 -15.58412 7.559374
v 28.17245 -14.65842 7.167789
v 25.81645 -13.79494 7.740009
v 27.06888 -17.00025 7.49622
v 25.50114 -17.80297 7.825664
v 24.02114 -17.78606 8.084589
v 25.03194 -15.31081 7.967782
v 24.08174 -14.07854 8.160872
v -39.42108 -62.7363 -28.07875
v -40.83997 -61.39775 -27.44491
v -37.99812 -64.02473 -28.41729
v 3.02903 -67.56675 3.988412
v 19.17856 -70.82275 -10.27632
v 21.33945 -69.85078 -12.70729
v 19.6772 -71.66333 -13.00872
v -20.68355 -5.469209 9.728815
v -21.49452 -4.190074 9.100681
v -20.86117 -7.837369 9.904477
v -18.688 -3.545212 10.47923
v -19.78322 -3.578657 9.824067
v -19.36749 -5.812387 10.43622
v -19.58596 -7.782614 10.40923
v -19.45647 -6.391124 10.43328
v -17.77984 -4.376964 11.27675
v -18.33036 -5.826525 11.08702
v -17.02579 -5.684952 12.02788
v -18.82904 -6.578069 10.79466
v -17.34929 -2.388857 11.19275
v -19.32652 -1.755688 9.547337
v -16.07053 -3.006388 12.47745
v -15.72459 -4.338405 13.0871
v -16.39441 -6.150809 12.61879
v -14.74548 -3.577781 14.03172
v -14.33896 -4.819327 14.82596
v -15.03688 -5.480492 14.03895
v -15.91931 -0.3883217 11.78628
v -17.29435 0.1423521 10.34181
v -14.27015 -1.746593 14.05744
v -15.42993 -1.60296 12.71931
v -13.90532 -3.426172 15.03807
v -17.4061 -7.072526 11.72572
v -15.53405 -6.168021 13.52695
v -15.90778 -7.202744 13.22624
v -16.98801 -7.598142 12.06049
v -14.99744 -7.471762 14.57185
v -16.90594 -9.11234 12.24566
v -18.26132 -9.536478 11.00061
v -18.28348 -8.273182 11.07486
v -13.76857 -5.938559 16.06347
v -13.54284 0.6057801 13.99993
v -12.29882 -1.126018 16.30303
v -12.96671 2.328334 13.85318
v -11.92204 1.232297 15.68491
v -14.59742 1.43645 12.40125
v -14.96565 -0.2209198 12.72174
v -14.01945 2.295873 12.62238
v -13.90894 3.507175 12.07993
v -11.94539 3.316536 14.60468
v -10.75694 3.372037 16.07475
v -12.96816 4.118572 12.86918
v -11.71205 5.420971 13.6874
v -11.19817 5.196071 14.49556
v -11.16139 0.003891351 17.308
v -9.486821 2.073081 18.33972
v -9.444177 3.754441 17.51098
v -16.47196 -10.98763 13.83742
v -15.41175 -8.589107 14.3589
v -20.08494 -8.97446 10.16174
v -19.32974 -10.44586 10.33532
v -20.13036 -11.94046 9.869075
v -21.49487 -10.46147 9.692904
v -18.43173 -11.12985 10.79929
v -19.1477 -11.91356 10.3022
v -18.95465 -12.64511 10.3805
v -17.68929 -11.70394 11.6278
v -18.71966 -14.45053 10.42488
v -17.72385 -13.83904 12.25835
v -19.24356 -14.18045 10.04095
v -19.81905 -13.00379 9.873966
v -17.64464 -10.25018 11.53941
v -17.39276 -12.90112 12.6271
v -10.59329 -1.014128 18.74683
v -11.40553 -1.960271 18.07212
v -15.99423 1.373575 10.95561
v -18.98692 0.02136798 9.14267
v -11.46927 -3.510098 19.06397
v -10.85572 -2.876443 19.72952
v -21.72525 -2.701412 8.604097
v -12.81169 -3.214713 16.53782
v -12.02234 -2.238041 17.25161
v -12.27149 -3.677214 17.68057
v -12.87984 -5.507662 17.51149
v -12.60749 5.722116 12.33883
v -13.595 4.634691 11.83089
v -11.89942 6.299271 12.88124
v -10.50366 6.931876 14.3484
v -11.12749 7.351856 13.22207
v -10.29194 9.155086 13.2944
v -11.14064 9.534773 11.82264
v -9.144825 10.55403 14.21184
v -9.570111 8.069692 14.98878
v -9.961289 12.60569 12.12921
v -9.976055 14.28433 11.71519
v -8.938702 12.57312 13.62516
v -8.68515 14.70992 13.49485
v -7.959808 13.05214 14.78981
v -10.10048 15.57216 11.4447
v -7.666137 15.18146 14.64326
v -7.326809 14.19337 15.19641
v -7.901196 16.91082 14.2693
v -7.060719 15.86649 15.11203
v -9.617908 16.97001 12.25557
v -8.763621 18.26639 13.52353
v -7.264943 17.51463 14.8929
v -9.389339 19.8652 13.33049
v -10.01509 18.71593 12.17641
v -8.759902 19.90138 13.9825
v -11.96664 21.29158 11.29883
v -11.00222 18.9973 11.00266
v -11.01393 17.61469 10.47024
v -10.54966 22.32079 13.44899
v -8.955194 21.18596 14.2725
v -9.820222 22.94091 14.41757
v -11.74723 24.0758 13.73616
v -10.26407 24.17031 14.80679
v -13.83729 25.46599 13.5299
v -13.78413 24.78835 12.93272
v -12.32856 25.19694 14.22521
v -13.13651 26.50626 14.86055
v -11.77867 26.20518 15.33473
v -10.30826 25.73626 15.76025
v -10.71913 26.82855 16.25653
v -8.499183 24.14185 15.84248
v -13.53335 22.98559 11.41824
v -12.47502 27.58069 15.98804
v -15.28895 24.58068 11.86801
v -15.14974 25.76585 13.1118
v -13.51793 23.64362 12.03328
v -15.37106 27.08717 14.28081
v -15.03152 28.71173 15.84636
v -16.18095 25.51618 12.37745
v -17.31397 25.83606 12.19518
v -7.880861 23.59303 15.93283
v -8.731426 22.1505 14.85314
v -7.673083 21.30811 15.26465
v -7.599019 20.01589 14.96282
v -6.204191 20.20649 15.84848
v -5.655128 18.27561 16.00784
v -6.353122 14.8173 15.91429
v -6.628948 12.97088 16.2163
v -7.238394 12.1466 15.91629
v -10.97907 15.93127 10.22033
v -12.05515 16.3354 8.836866
v -12.09206 18.26737 9.36614
v -13.84627 19.09013 8.093208
v -13.35182 20.16859 9.214103
v -12.09621 19.63149 10.04923
v -14.77279 19.34745 7.667261
v -14.33589 20.63617 8.835238
v -13.37858 21.60954 10.28532
v -15.22344 20.4367 8.187231
v -14.85545 21.60568 9.293321
v -15.52953 21.39013 8.763787
v -15.17723 23.23059 10.6015
v -16.71185 20.04362 7.334594
v -15.8497 17.66198 6.19793
v -17.54815 21.29799 7.988163
v -16.84752 17.79656 5.793037
v -18.20768 20.0177 6.737617
v -16.51926 22.39974 9.246972
v -16.21619 23.35012 10.23369
v -17.50588 22.68309 9.12712
v -17.62627 23.96839 10.31104
v -16.48259 25.00529 11.732
v -18.45348 22.15707 8.368996
v -18.86071 23.59761 9.721997
v -17.79137 24.85572 11.05175
v -11.03509 12.43236 10.60517
v -11.398 14.43534 9.689982
v -12.59172 11.80155 8.842583
v -12.31959 13.00443 8.754049
v -12.19043 10.52933 9.856888
v -13.57671 15.99565 7.283083
v -14.37622 15.46576 6.598272
v -8.342704 25.49844 16.55901
v -8.913119 6.175693 16.90821
v -10.14343 4.559472 16.21886
v -5.484601 21.51165 16.41028
v -13.87434 13.5958 7.04318
v -12.4306 14.09875 8.42928
v -12.37132 7.780979 11.25622
v -13.28736 9.107158 9.373023
v -13.3123 10.74932 8.47209
v -13.54016 29.52687 16.93541
v -5.103065 14.16916 16.94475
v -5.886072 11.97763 17.20319
v -7.294093 11.25144 16.23649
v -8.498703 10.8133 14.98934
v -15.838 14.81164 5.69693
v -16.51012 16.08855 5.473642
v -14.12549 11.71656 7.242111
v -13.19645 12.96741 7.771421
v -6.676229 23.11642 16.35089
v -5.28134 24.00205 17.12312
v -13.99657 5.692769 10.66952
v -14.10312 7.826378 9.247313
v -15.72673 13.53333 5.793278
v -17.34241 14.36858 4.809988
v -16.54127 14.74706 5.327582
v -17.41635 15.23022 4.783426
v -17.10179 16.40237 5.180617
v -17.95611 15.3142 4.391941
v -17.69009 16.19069 4.768298
v -18.22999 17.71522 5.056225
v -17.5133 18.33932 5.725825
v -17.9824 19.00363 5.977573
v -18.59832 18.80691 5.432935
v -4.045745 13.66224 17.62547
v -4.127414 14.39581 17.34475
v -3.09539 13.65477 17.92487
v -3.63208 12.09372 18.37878
v -4.56171 15.85504 16.79002
v -5.167933 16.86694 16.33036
v -3.836329 15.89157 17.07128
v -3.978913 18.17013 16.7028
v -2.622777 17.2703 17.09055
v -2.343675 15.32582 17.50795
v -3.23937 14.77605 17.52137
v -1.766163 13.91734 17.98137
v -19.62469 24.57363 10.36365
v -20.63006 25.62567 11.00422
v -18.6425 26.52613 12.42098
v -22.53455 26.96836 11.76014
v -20.87654 27.27879 12.44002
v -17.71866 -15.04234 12.0664
v -17.5624 -15.19375 13.71686
v -6.932329 26.27181 17.40402
v -18.73705 0.911742 8.953921
v -17.62908 1.89523 9.318333
v -16.77393 12.15016 5.568198
v -16.72772 11.45603 5.686963
v -15.83313 10.46577 6.400942
v -14.30963 10.50533 7.534933
v -5.878798 10.21837 18.0304
v -8.087957 10.02936 15.91569
v -7.396399 9.553011 16.92944
v -6.022229 9.217581 18.38419
v -7.281638 8.189061 17.75056
v -15.23565 2.526353 11.15827
v -22.75187 -1.774558 7.851652
v -23.3441 -3.108006 8.056728
v -23.66981 -0.6759303 7.128474
v -21.58523 -0.1705554 7.785369
v -24.58966 1.653099 6.008461
v -22.90894 2.122937 6.389735
v -20.75583 1.512619 7.540505
v -20.51695 0.414362 8.092299
v -9.252596 26.43447 16.63893
v -14.87127 3.639759 10.93112
v -16.64058 2.852252 9.666555
v -16.05457 4.539332 9.258309
v -14.94739 4.638735 10.27163
v -15.62695 6.3381 8.611665
v -16.92969 4.841436 8.330331
v -17.54182 5.844211 7.316702
v -17.9523 3.123911 8.495027
v -15.77535 8.06065 7.395009
v -18.9715 2.884445 7.913937
v -22.34915 -8.095037 9.429228
v -22.24763 -9.56379 9.516874
v -8.184877 8.830744 16.38539
v -7.350488 6.568637 18.48328
v -8.31884 3.860892 18.7763
v -7.226851 5.191719 19.27095
v -2.51341 12.69762 18.3826
v -12.82887 6.175469 11.73778
v -11.0269 -4.026613 20.38596
v -10.15008 -2.859975 20.93092
v -11.89656 -5.749351 20.02564
v -12.20298 -5.215554 18.82775
v 52.13487 33.19196 -9.039357
v 50.84224 33.53916 -5.928061
v 50.8615 30.66398 -5.901928
v 51.33636 34.3177 -7.162307
v 52.06848 34.30359 -8.915513
v 51.58826 35.08873 -7.872015
v 51.04454 35.33754 -6.626821
v 49.88766 34.52239 -4.05471
v 50.46584 32.15784 -5.00721
v 49.58123 32.85611 -3.171733
v 50.06182 36.61845 -4.807491
v 50.51553 31.35092 -5.083183
v 50.10384 30.8121 -4.114328
v 48.71997 35.5498 -1.966609
v 48.94453 38.04902 -2.944778
v 49.8856 38.29006 -4.75164
v 50.73043 36.95112 -6.146723
v 48.12427 37.53871 -1.404061
v 49.43484 39.56166 -4.085863
v 48.0152 34.09193 -0.492232
v 47.93398 36.37766 -0.8614075
v 50.07641 39.41811 -5.263377
v 51.05504 38.38009 -7.059099
v 51.09046 36.67944 -6.919177
v 50.07998 40.82385 -5.407367
v 50.82151 40.6811 -6.833345
v 49.12282 31.69765 -2.137422
v 47.96758 39.32259 -1.527295
v 46.88054 36.03357 0.8525151
v 46.57268 38.74205 0.6687107
v 50.6394 42.16172 -6.571029
v 51.34536 41.70844 -7.891944
v 51.42573 38.96379 -7.907133
v 49.77194 42.43003 -4.986599
v 49.75854 44.61797 -5.165028
v 50.63298 44.0779 -6.692741
v 50.54829 45.12463 -6.578564
v 51.34766 43.31604 -7.936705
v 52.09825 41.68443 -9.402727
v 52.2746 43.74041 -9.732339
v 52.81799 42.68983 -10.89607
v 51.24321 44.14385 -7.784524
v 52.16859 45.40143 -9.5207
v 52.97012 40.57218 -11.27451
v 52.34251 40.64882 -9.924077
v 53.09868 45.46464 -11.30622
v 53.12762 43.97924 -11.4679
v 53.56586 45.54083 -12.24209
v 53.38988 41.7333 -12.16251
v 53.92276 44.30574 -13.11005
v 54.16001 42.24563 -13.83598
v 53.55668 39.94065 -12.6631
v 48.97269 39.82791 -3.325892
v 48.4194 39.56031 -2.340625
v 52.24988 39.33317 -9.762531
v 53.26412 38.41631 -11.99404
v 52.89529 37.45386 -11.15957
v 52.31884 37.486 -9.801291
v 51.8841 38.0081 -8.848456
v 48.09284 31.91208 -0.3412205
v 51.70246 36.66573 -8.329659
v 50.95321 44.35849 -7.277713
v 52.3989 36.08173 -9.886473
v 51.91844 36.78131 -8.836195
v 50.23198 46.50881 -6.083778
v 50.8503 45.82977 -7.127656
v 51.11808 45.19875 -7.581293
v 54.58463 44.1444 -14.62226
v 51.53086 37.76179 -8.043036
v 47.27533 32.9502 0.8988225
v 47.15314 34.41152 0.7717174
v 49.18728 43.08306 -4.049129
v 48.73284 44.21965 -3.425532
v 49.35678 40.41183 -4.037716
v 48.92583 41.4441 -3.462431
v 48.10031 42.93242 -2.347466
v 48.35493 40.50043 -2.415076
v 47.65181 40.75542 -1.324739
v 47.36894 41.82111 -1.084825
v 46.21933 41.76385 0.5093653
v 46.15314 43.19155 0.3681653
v 46.99478 42.93458 -0.7339641
v 46.7003 45.21943 -0.6220192
v 47.39567 44.56318 -1.486143
v 45.79447 44.99726 0.5884663
v 45.90605 46.44338 0.2901298
v 47.03961 47.43179 -1.271284
v 47.82499 45.40596 -2.170716
v 48.21696 47.14309 -2.894764
v 45.87464 48.61504 0.1242662
v 45.13138 45.62708 1.296825
v 45.09172 47.54884 1.153735
v 46.56689 49.36879 -0.8166786
v 44.56139 48.50405 1.672041
v 44.86675 50.05706 1.185945
v 45.56877 51.54135 0.1743349
v 46.81991 51.0329 -1.332491
v 46.25592 52.23082 -0.753027
v 45.34465 53.21211 0.262859
v 45.79663 53.7332 -0.3235756
v 47.34188 49.88895 -1.904317
v 44.54342 51.53059 1.404677
v 43.561 50.71984 2.552673
v 44.10464 52.28513 1.809975
v 47.64245 48.61659 -2.205415
v 43.55773 48.49498 2.771229
v 46.6318 40.65536 0.1503292
v 44.87182 41.93378 2.195643
v 45.21928 44.13767 1.429945
v 44.16257 43.49958 2.722182
v 43.27433 42.22879 3.945544
v 43.12404 43.86486 3.794851
v 43.61867 45.40744 3.034538
v 41.90462 43.91674 4.989903
v 42.64693 44.50004 4.185103
v 42.19712 45.92444 4.439421
v 40.85989 44.83633 5.832361
v 40.43989 46.17968 6.050113
v 42.57061 41.24934 4.840145
v 41.57396 41.19023 5.874302
v 42.36268 47.17709 4.114622
v 43.91364 46.80801 2.53409
v 44.51556 45.28035 2.059491
v 40.2555 44.55289 6.418898
v 40.93954 42.60484 6.180786
v 43.82763 40.51557 3.685084
v 43.68407 39.01371 4.220916
v 44.95249 40.22704 2.415962
v 43.21245 37.75817 5.030543
v 42.34667 39.53391 5.453186
v 42.19278 38.47456 5.885441
v 40.82634 39.14 6.987594
v 41.57676 37.66859 6.693768
v 42.41082 36.64949 6.129821
v 42.93655 35.78914 5.77958
v 42.34376 34.59187 6.541256
v 41.3716 36.43768 7.140199
v 45.42078 38.93215 2.176995
v 44.81329 36.98079 3.403422
v 39.10007 45.33168 7.281558
v 39.36397 47.45243 6.851236
v 38.60522 46.5752 7.571312
v 38.25969 48.38073 7.686018
v 38.62822 43.84231 7.85501
v 37.82003 43.92513 8.494899
v 37.82347 44.91632 8.353909
v 37.16373 44.20795 8.949993
v 37.57275 46.71775 8.345508
v 36.84891 45.5551 9.024312
v 35.58961 46.9083 9.803091
v 36.03185 44.76479 9.702812
v 34.85669 44.81113 10.55521
v 38.75095 42.80293 7.931518
v 39.66959 42.87479 7.197978
v 39.86514 41.38695 7.345436
v 39.05575 40.65181 8.1661
v 38.05562 41.2312 8.853164
v 37.80834 42.31729 8.779899
v 45.96373 40.5464 1.085209
v 46.07672 37.95929 1.519466
v 45.39391 37.83595 2.472192
v 40.15115 48.4027 6.067966
v 36.90739 47.73052 8.749825
v 38.80523 49.28032 7.169995
v 38.69815 39.5834 8.72496
v 37.49831 40.28349 9.514798
v 36.63159 41.59224 9.82518
v 36.84211 42.58475 9.450448
v 38.17995 38.99395 9.268831
v 36.49559 40.62428 10.12091
v 34.99014 41.18971 11.08696
v 35.88783 42.75314 10.15143
v 34.58561 42.15818 11.17494
v 34.67786 43.5179 10.84419
v 35.3172 43.72573 10.35273
v 35.71017 48.43427 9.586784
v 37.40172 43.13027 8.933688
v 39.72385 39.6087 7.847745
v 39.53997 37.61789 8.535458
v 44.32239 36.11008 4.195815
v 37.45703 49.77927 8.183058
v 39.00206 50.10194 6.953357
v 38.2709 50.96387 7.470563
v 39.8982 50.86563 6.109919
v 41.02097 49.12344 5.227113
v 40.68472 52.98143 5.198133
v 40.57793 51.08524 5.460443
v 37.55615 52.21902 7.981517
v 38.86254 53.62283 6.814307
v 37.3307 51.00326 8.224466
v 37.52316 53.45131 7.942043
v 39.22477 56.16657 6.299515
v 38.33433 54.68431 7.186471
v 39.57473 55.00848 6.074787
v 40.77649 54.50135 4.985893
v 41.38398 50.3498 4.765491
v 36.31145 50.89439 9.013167
v 35.04528 50.90334 9.941427
v 34.78743 52.36297 10.05611
v 36.12405 53.28485 9.007524
v 34.58807 54.61086 10.1367
v 35.84235 54.45938 9.177947
v 37.14127 54.2284 8.194173
v 33.31729 55.83608 10.95624
v 33.32866 53.70053 11.05106
v 32.3529 54.60207 11.66244
v 33.94687 56.95888 10.44877
v 35.32976 56.23593 9.472486
v 35.66351 55.2332 9.288548
v 36.72168 55.68213 8.433341
v 36.07396 56.73032 8.875381
v 36.60276 57.70251 8.378996
v 37.53337 56.02903 7.746146
v 31.70088 58.10057 11.9451
v 31.14349 57.245 12.34553
v 30.73384 54.84081 12.70576
v 30.43207 56.20925 12.85377
v 33.51548 52.28243 10.97766
v 32.43078 59.10192 11.41145
v 40.27569 56.52746 5.271935
v 39.97088 57.41688 5.474936
v 41.44596 55.47673 4.238566
v 41.8259 56.98258 3.660188
v 41.3862 47.93898 4.984897
v 38.73158 57.6937 6.591028
v 39.42912 58.73716 5.798147
v 40.12359 59.30406 5.080082
v 40.92224 58.46052 4.389897
v 37.63621 58.00389 7.516025
v 38.49601 59.24469 6.621139
v 38.78135 60.77469 6.180034
v 41.56555 57.88052 3.80574
v 41.96989 52.10267 4.064577
v 42.45868 54.5009 3.322312
v 41.90239 53.45734 4.008151
v 43.1316 52.34597 2.851264
v 43.76896 53.93786 1.991982
v 42.63023 55.69535 2.977523
v 44.02098 55.75346 1.462307
v 44.56398 54.98296 0.9746661
v 42.87515 56.60624 2.585935
v 43.68055 57.62273 1.594584
v 45.40414 57.09848 -0.3616415
v 45.65993 55.2319 -0.3886533
v 42.51431 58.08491 2.806643
v 46.12651 55.82193 -1.064336
v 46.81586 54.28924 -1.704682
v 47.3341 53.46389 -2.310904
v 47.40399 51.46219 -2.170109
v 47.76285 55.29593 -3.194039
v 48.55863 54.36744 -4.248864
v 49.02532 53.07787 -4.718455
v 47.74007 52.69759 -2.783985
v 48.23311 51.45272 -3.358362
v 49.37744 52.12392 -5.127793
v 40.41599 36.0956 7.999049
v 39.45295 35.69778 8.867675
v 39.01168 36.30809 9.135651
v 38.50531 35.71296 9.529562
v 38.28074 36.4928 9.591843
v 38.2811 37.46503 9.509591
v 40.46736 34.11029 8.135931
v 41.52819 34.93998 7.251094
v 31.80333 60.92968 11.7208
v 30.23106 61.33632 12.74766
v 32.71356 60.04733 11.14462
v 30.15054 59.33187 12.90584
v 29.53324 59.8116 13.28412
v 29.83741 56.58827 13.22129
v 29.35689 53.78225 13.55857
v 28.11366 55.47555 14.26989
v 28.75264 57.51993 13.84877
v 29.53515 58.4017 13.34193
v 27.96878 57.99004 14.29169
v 28.76679 58.95068 13.80185
v 31.93239 53.0586 11.99574
v 30.83781 53.47292 12.66688
v 30.11236 52.80763 13.13775
v 28.5515 53.49697 14.04085
v 28.27188 51.87261 14.23375
v 27.17747 52.57828 14.80574
v 29.37305 51.15302 13.64745
v 28.0258 50.28914 14.41757
v 27.25863 50.68232 14.81125
v 26.89555 54.31649 14.92492
v 29.21457 49.49076 13.77847
v 30.6233 49.17159 12.97378
v 29.44474 47.65208 13.71934
v 31.43866 51.29157 12.37351
v 30.36871 51.40949 13.03486
v 31.80862 48.6618 12.26603
v 25.40316 54.71429 15.68119
v 25.97815 55.78762 15.39362
v 26.88977 56.99889 14.92297
v 32.89756 49.65498 11.48582
v 31.34344 47.00522 12.6277
v 32.87568 47.52857 11.62774
v 31.90573 45.95267 12.36898
v 32.78411 44.44063 11.96375
v 33.57815 45.96341 11.30112
v 33.46793 43.6071 11.63063
v 32.3517 42.81907 12.43012
v 31.48866 43.93965 12.81218
v 31.52087 42.33229 12.96489
v 30.84183 43.14489 13.26944
v 28.90408 45.03424 14.21182
v 29.12361 46.58731 13.95904
v 34.24417 47.71504 10.69808
v 34.91772 49.34715 10.10874
v 27.53287 59.45487 14.49969
v 26.76281 59.16604 14.92599
v 29.65836 43.96082 13.86017
v 25.55923 52.76011 15.64898
v 24.94719 53.21006 15.93898
v 23.91461 53.20222 16.41706
v 23.6988 54.58675 16.48046
v 24.59912 55.9777 16.07989
v 22.33444 53.75207 17.08794
v 22.49378 55.03511 17.00734
v 23.31626 55.21365 16.65847
v 22.96497 55.79425 16.80828
v 22.7833 51.99781 16.93219
v 20.59226 53.30704 17.77832
v 20.65511 54.4148 17.7285
v 21.5135 50.94311 17.45112
v 19.99176 51.67228 18.01481
v 49.06229 46.44868 -4.11726
v 48.82149 49.48506 -4.042148
v 49.19778 48.70508 -4.537318
v 50.38669 47.59399 -6.408244
v 50.31352 49.25445 -6.368773
v 50.92907 48.9812 -7.397787
v 51.83347 48.42159 -8.930231
v 51.31663 47.14291 -7.996442
v 51.34777 46.49346 -8.04579
v 51.63885 50.41073 -8.717146
v 50.92182 51.10786 -7.537716
v 50.18918 51.08308 -6.272256
v 51.07883 52.52647 -8.016701
v 50.18363 53.03004 -6.575125
v 50.65017 54.30019 -7.485998
v 49.26708 51.0295 -4.860172
v 51.38116 53.62254 -8.686229
v 52.18588 51.38539 -9.864042
v 52.03125 52.58506 -9.713063
v 52.43515 52.7109 -10.44767
v 49.68644 54.61441 -6.007522
v 50.05141 55.45213 -6.695694
v 51.19698 55.4843 -8.680736
v 49.64817 52.91689 -5.619897
v 50.76584 55.53014 -7.950307
v 50.87498 56.56183 -8.343306
v 51.5238 54.63244 -9.053435
v 52.27491 48.83899 -9.722672
v 52.39068 50.0106 -10.05211
v 52.22358 47.53105 -9.664336
v 51.97859 46.12628 -9.163974
v 37.21305 38.08621 10.18083
v 35.15816 39.03616 11.33505
v 32.32391 52.21325 11.78586
v 42.33337 50.20834 3.868652
v 36.7742 49.42267 8.722231
v 26.47806 51.56036 15.20203
v 25.24287 51.22003 15.79005
v 26.30903 50.221 15.31239
v 26.42584 48.71671 15.3045
v 24.72612 50.12373 16.06146
v 24.41903 48.7663 16.26248
v 25.22304 47.92748 15.91873
v 27.97341 48.86471 14.4898
v 25.21389 46.72033 15.96484
v 22.67471 47.73465 17.05024
v 22.64423 50.11008 16.97748
v 21.49315 49.4151 17.48711
v 19.84355 50.52758 18.09109
v 20.18657 48.43846 18.01741
v 18.22868 51.24848 18.65405
v 20.74421 46.85516 17.86327
v 33.4291 50.70722 11.09726
v 52.51009 47.4169 -10.22589
v 39.35574 61.14825 5.552195
v 37.89279 60.6142 6.988625
v 37.57722 61.41729 7.147678
v 53.13827 47.29211 -11.38267
v 27.82827 47.06268 14.6453
v 26.31725 47.39098 15.39635
v 28.11149 45.79541 14.56723
v 26.1887 45.53255 15.53457
v 27.68579 44.27917 14.88497
v 26.53416 43.65265 15.49919
v 25.28547 43.99046 16.052
v 25.89154 42.81506 15.83101
v 18.99581 52.945 18.35751
v 27.9998 42.77255 14.81357
v 26.90062 41.02962 15.41668
v 28.22363 41.25819 14.78763
v 25.57808 41.72428 15.97563
v 28.6721 39.49593 14.74576
v 27.37066 39.68927 15.33866
v 29.59128 40.49998 14.19541
v 28.42356 38.18219 14.91896
v 27.12126 38.67294 15.46716
v 25.74973 39.81474 15.98288
v 29.71152 37.28572 14.34037
v 28.14549 36.95629 15.0536
v 29.51525 42.50469 14.07179
v 29.84168 41.67425 13.98328
v 30.9555 41.36415 13.38225
v 52.95449 51.45026 -11.2526
v 53.03287 49.83668 -11.22353
v 53.50013 50.54967 -12.24229
v 38.48464 56.44813 6.913041
v 31.41826 62.09091 11.85455
v 49.54494 55.95676 -6.004781
v 48.9453 56.10532 -5.136483
v 49.70782 57.18335 -6.509103
v 50.29296 56.74881 -7.38251
v 48.97437 57.60226 -5.488889
v 49.99002 57.93167 -7.108457
v 48.16265 57.25683 -4.225926
v 48.35006 58.37574 -4.72602
v 35.1501 59.16763 9.425245
v 33.98917 59.05077 10.33391
v 26.01997 58.79403 15.31212
v 54.23577 45.97733 -13.77093
v 54.34281 44.64266 -14.05365
v 54.63713 45.78011 -14.62895
v 55.03654 45.36125 -15.48026
v 53.92512 47.27242 -12.95599
v 54.56997 47.63497 -14.34314
v 55.02907 46.74463 -15.37357
v 55.2463 47.9893 -15.73672
v 55.17739 45.70994 -15.75093
v 54.22009 49.36813 -13.58569
v 54.89438 49.23383 -14.99572
v 53.72778 48.58923 -12.58693
v 52.79345 48.3145 -10.70957
v 54.01268 50.56783 -13.19911
v 53.42776 51.91972 -12.21512
v 53.83873 52.29955 -13.04815
v 54.63199 50.29495 -14.47633
v 54.43581 50.82164 -14.09451
v 54.15313 52.64591 -13.73573
v 54.77295 51.40656 -14.82237
v 55.12791 50.40163 -15.45893
v -60.38211 31.93468 -20.55192
v 39.10741 21.38952 2.69813
v 18.50775 -27.41009 8.78241
v -7.714281 -48.96462 11.64889
v -6.685996 -49.27394 11.65711
v -7.210186 -51.5666 9.295955
v -32.2614 -35.47038 4.178651
v -33.97618 -33.90388 3.81549
v -33.16222 -33.29438 4.432199
v -21.90524 -74.24702 -15.21694
v -41.16805 -61.29157 -36.31996
v -41.21812 -61.1741 -37.03837
v -50.01323 31.40393 1.99517
v -50.179 31.90422 1.900722
v -49.82602 31.83002 2.362913
v -49.43917 32.08385 2.80178
v -33.29314 6.698016 4.177809
v -32.31129 5.747142 4.383957
v 10.31707 -26.44273 12.19996
v 11.79025 -28.79108 11.93082
v 12.06321 -26.71123 11.34285
v 14.09351 -26.67699 10.39507
v 32.68892 41.75784 12.41202
v -59.9967 -16.67481 -26.96063
v 61.14127 3.42698 -37.08058
v 61.4426 2.742888 -39.61642
v 61.44471 3.882819 -38.47504
v 61.15551 0.7887952 -40.07775
v 61.73181 5.17274 -39.0833
v 61.80583 3.565694 -41.00352
v 61.89754 5.669281 -39.6906
v 60.2832 -1.553256 -37.14887
v 60.82748 -0.7913015 -40.27012
v 60.36615 -2.224866 -38.99306
v 61.63435 2.341317 -41.7432
v 61.37047 1.109002 -41.72058
v 60.31147 -2.963279 -39.79576
v 60.81232 -1.260672 -41.13473
v 60.59278 -2.680997 -41.85893
v 59.94452 -4.218345 -39.21442
v 60.2711 -3.495553 -40.57575
v 60.02614 -3.130764 -37.69716
v 25.75388 -26.38722 6.762823
v -28.62142 -4.506753 6.75873
v -28.55006 -2.756175 6.255603
v 25.12911 -12.5905 7.841818
v 41.66804 -50.18874 -19.47519
v 40.13596 -53.55894 -21.01125
v 39.55251 -53.55568 -19.89797
v 38.98019 -55.77657 -22.0154
v 38.2678 -57.79853 -24.04602
v 39.92009 -56.36928 -25.33549
v 39.27781 -57.46449 -26.07475
v 38.21161 -58.86358 -26.3912
v 36.43041 -60.09583 -24.48554
v 37.35346 -60.07698 -27.19894
v 37.06537 -58.48122 -22.62079
v 37.91621 -60.103 -29.46202
v 39.09114 -58.61524 -28.80859
v 39.71112 -58.18545 -29.89958
v 38.48952 -59.87572 -31.60604
v 36.457 -61.58354 -29.42353
v 40.18245 -57.08159 -27.95098
v 40.40983 -56.5461 -27.25324
v 17.79717 -72.13045 -10.05625
v 56.05832 27.06662 -19.19899
v 56.12812 27.83262 -19.36279
v 24.96687 44.7865 16.16027
v -8.846293 1.180291 19.66983
v -7.825496 2.438665 20.10314
v -20.22723 61.38432 19.04872
v -18.35159 59.55804 19.64028
v -16.59355 59.04889 20.05161
v -17.65708 58.07988 19.85065
v -19.43336 58.0846 19.43957
v -18.26946 61.49977 19.51568
v -17.65405 60.74719 19.71527
v 25.58658 57.57651 15.57011
v 20.53028 -27.69736 8.095485
v 19.32264 -26.86458 8.455852
v 21.57122 -25.65205 7.774404
v 21.77453 -27.56388 7.722483
v 22.27493 -28.62231 7.529491
v 21.20886 -29.74615 7.876703
v 22.71797 -27.0077 7.468541
v 22.93341 -25.63637 7.493232
v 22.27969 -23.55448 7.767497
v 20.3519 -24.48066 8.067554
v 21.07385 -22.4994 8.004862
v 22.82063 -21.78559 7.866704
v 18.83292 -25.78379 8.533062
v 19.55742 -25.39109 8.293737
v 19.91138 -22.6731 8.155664
v 19.35211 -24.25522 8.270818
v 22.75872 -29.64764 7.299931
v 21.67145 -30.12795 7.688181
v 22.05009 -30.99835 7.481017
v 24.56938 -67.29399 -14.4561
v -59.89109 23.67027 -19.16843
v 23.75274 56.6101 16.4595
v 24.44908 57.49337 16.10177
v 31.73556 40.68742 13.03112
v -60.96367 21.79272 -21.52194
v -60.49303 23.50039 -20.51607
v -61.41032 20.82943 -22.41607
v -60.94912 18.39584 -21.29332
v -61.47551 17.31242 -22.32192
v -61.94825 19.99818 -23.62224
v -61.52864 14.94906 -22.38319
v -60.54626 15.07862 -20.36883
v -62.32153 14.6113 -24.12737
v -61.62122 12.81841 -22.4002
v -62.2035 18.10974 -24.07034
v -62.17589 21.14683 -24.26453
v -62.55708 12.25085 -24.58868
v -62.57487 17.68401 -24.94321
v -63.17778 11.10403 -26.25844
v -63.19627 12.65933 -26.32976
v -60.4466 13.90111 -20.10152
v -61.38639 24.80092 -22.66318
v -60.91898 25.58553 -21.61016
v -62.94145 13.77389 -25.66248
v -62.71456 14.89159 -25.13759
v -62.79274 16.21406 -25.40691
v -63.09004 17.15495 -26.27375
v -62.67028 18.59089 -25.27206
v -63.21028 15.27153 -26.4575
v -20.7079 2.823435 6.995612
v -20.63223 4.172492 6.460173
v -19.36763 5.148505 6.599989
v -34.66613 -66.10564 -24.27347
v -28.73409 -70.3646 -22.88748
v -27.57476 -71.02739 -21.10611
v -30.383 -69.27772 -23.54554
v -26.77805 -71.65729 -23.47047
v -29.49696 -69.96355 -24.50994
v -26.41131 -71.85904 -21.92118
v -31.34572 -68.79262 -25.48271
v -34.67808 67.2799 11.65771
v -59.50203 50.40384 -17.14518
v -58.91402 48.95817 -15.89045
v 37.56077 29.4253 8.622879
v -17.3552 -16.31177 15.36823
v -36.96809 37.69515 12.7478
v -38.33814 37.81959 11.99284
v -32.34143 4.498231 4.384069
v -32.17535 3.520015 4.446149
v 35.65849 -60.02917 -22.57248
v 35.10038 -60.82489 -22.91827
v 35.30316 -60.9823 -23.73019
v 34.38195 -61.79746 -23.37211
v 60.28253 11.48743 -29.93186
v 60.85054 13.64346 -32.02497
v 59.72799 10.27384 -28.19933
v 60.10136 10.18799 -29.49715
v 60.90076 12.33675 -32.27532
v 14.57976 -70.1701 -3.850601
v 13.09191 -70.6775 -2.80652
v 13.65404 -72.01736 -4.463229
v 14.46108 -73.21845 -6.76461
v 12.86464 -73.06297 -4.812765
v 12.0244 -70.34612 -1.732389
v 12.47011 -74.92681 -7.157606
v 14.42585 -74.23447 -8.456809
v 11.37528 -74.88129 -5.834424
v 10.06044 -74.04824 -3.438877
v 11.25291 -74.19028 -4.663272
v 9.226661 -75.93343 -5.579384
v 9.265989 -75.26521 -4.466516
v -42.51211 13.96608 -0.03009088
v -41.14 12.66187 1.128652
v -40.81356 14.05412 1.12332
v -41.33255 15.23094 0.4006248
v -40.15199 14.79227 1.248973
v -40.39401 13.27559 1.542927
v -42.87767 15.01743 -0.6396921
v -42.51933 16.2301 -0.5242929
v -39.34967 14.27863 1.866861
v -40.29972 12.70887 1.68861
v -15.01558 -21.21266 12.11146
v -14.27499 -20.71346 13.58585
v -36.09813 38.27174 13.16014
v -35.03083 38.38403 13.654
v -36.20837 37.27583 13.2241
v 22.01191 46.69052 17.38745
v 23.34442 46.53014 16.82688
v -36.58983 71.42896 8.924417
v -37.75635 71.72851 7.858108
v 10.99128 -25.04805 11.49877
v 10.32836 -28.1092 12.60046
v 8.97869 -27.49537 13.24375
v 9.199149 -29.12929 13.48467
v 8.104621 -28.2819 13.92774
v 8.520002 -25.73008 13.09307
v 7.52023 -24.32047 13.50145
v 9.465712 -24.84324 12.27407
v 7.395679 -27.07801 14.08879
v 6.569221 -24.72677 14.27636
v 6.157312 -23.86054 14.55554
v 5.317702 -24.89758 15.22759
v 5.124721 -23.18906 15.36547
v 3.884086 -25.86282 16.19958
v 5.780022 -26.39591 15.05647
v 6.081631 -27.32503 14.99263
v 4.9492 -28.16213 15.74957
v 4.24547 -26.9902 16.03262
v 6.154258 -21.83665 14.83785
v 6.530632 -22.93629 14.39472
v 5.15183 -21.40307 15.55212
v 4.919176 -20.59251 15.81072
v 6.235539 -20.89368 15.17222
v 3.293647 -24.06751 16.54749
v 3.98242 -23.15448 16.1748
v 3.533219 -22.32821 16.55791
v 3.333987 -27.62543 16.46323
v 2.98695 -25.92128 16.60279
v 0.8817526 -27.01056 17.05406
v 1.260461 -25.93082 17.09569
v 1.787418 -24.69759 17.10319
v 6.609029 -28.77105 14.91828
v 3.52388 -21.29456 16.65414
v 4.354486 -20.14077 16.1722
v 5.783975 -19.52353 15.51132
v 2.393354 -22.8739 17.17929
v 7.73188 -23.22817 13.39972
v 7.333104 -22.044 14.19951
v 7.261288 -29.73428 14.72573
v 17.2398 -73.32015 -11.71162
v 18.06115 -73.06409 -13.02311
v 16.91137 -74.02657 -13.44361
v -65.16026 5.037926 -35.56803
v -18.51196 19.32994 5.909442
v -18.98764 19.38285 5.549259
v -42.02698 31.88187 9.172922
v 54.79871 23.75248 -16.50139
v 8.226715 -34.82904 14.8365
v 8.177542 -32.66537 14.74377
v 57.44735 36.79564 -22.62968
v 58.10921 36.74374 -24.54536
v 58.00956 35.54639 -24.40426
v 58.62864 36.56022 -26.04883
v 58.86759 34.29454 -26.95447
v 59.45856 34.80724 -28.42938
v 59.06754 32.51763 -27.56441
v 58.5433 32.5603 -26.08525
v 59.35855 33.6876 -28.37931
v 59.68603 32.60408 -29.49151
v 59.81353 35.34906 -29.53719
v 59.77724 34.02372 -29.6198
v 59.54159 31.59489 -29.05555
v 58.12819 32.36068 -24.83493
v 60.18677 32.83033 -30.94077
v 60.20382 31.27798 -31.12025
v 59.81714 31.2879 -29.96043
v 60.38603 33.4571 -31.55231
v 60.21038 34.62615 -30.89388
v 58.67944 38.69508 -25.86598
v 59.06863 37.61523 -27.10827
v 58.63268 39.73695 -25.55463
v 58.88958 39.2912 -26.28451
v 58.778 38.85279 -26.13975
v 59.18007 37.90411 -27.33272
v 57.65471 31.96573 -23.53208
v 57.54254 29.44515 -23.14879
v 58.06635 30.54254 -24.68577
v 56.91757 30.21569 -21.4378
v 57.22894 27.36731 -22.22185
v 56.5536 27.77437 -20.4671
v 57.27948 26.06666 -22.29118
v 56.39637 25.92147 -20.08523
v 57.7698 25.43459 -23.61621
v 57.25877 24.26721 -22.15253
v 56.67825 24.43565 -20.76281
v 57.95619 27.31125 -24.21594
v 58.4226 28.67096 -25.64176
v 58.05674 25.63735 -24.40795
v 58.42266 26.1807 -25.45836
v 58.02013 24.05922 -24.21939
v 58.54506 24.45621 -25.66482
v 57.1383 22.97206 -21.80738
v 58.23382 22.73483 -24.70654
v 57.39079 22.17152 -22.43505
v 58.35881 21.11066 -24.89642
v 58.03122 19.43875 -23.90037
v 57.54451 19.56064 -22.69429
v 57.31799 17.22156 -22.06736
v 58.58054 17.56305 -25.16155
v 58.81635 19.89708 -26.03804
v 58.98904 16.46548 -26.15493
v 59.31445 19.06072 -27.39759
v 58.62849 30.02851 -26.37647
v 58.87847 29.2211 -27.09505
v 58.8025 27.95445 -26.74388
v 58.61895 31.31253 -26.29058
v 58.99584 30.80043 -27.44634
v 59.5252 29.68497 -29.09501
v 59.38878 28.99547 -28.6812
v 60.16542 29.70184 -31.1726
v 59.82803 28.49287 -29.99711
v 60.24705 30.72387 -31.2967
v 60.42417 29.47273 -32.03942
v 60.39781 28.00967 -31.90463
v 60.01889 27.56246 -30.58982
v 60.52868 30.3078 -32.35185
v 60.70966 29.29805 -32.9906
v 59.94115 17.72904 -29.18619
v 60.14167 14.82614 -29.5477
v 59.39794 15.11895 -27.22795
v 60.37658 26.15083 -31.68428
v 60.68045 27.22686 -32.853
v 60.06537 26.53461 -30.65863
v 60.15508 25.18524 -30.80977
v 60.65598 25.32982 -32.61497
v 61.07337 27.47992 -34.22449
v 61.27879 25.88525 -34.83709
v 61.06831 24.21601 -33.81861
v 60.76048 22.06986 -32.48349
v 60.4503 24.01722 -31.63111
v 60.22881 23.19655 -30.73609
v 60.36993 21.27357 -30.95827
v 59.80788 23.23008 -29.41649
v 59.89647 24.74181 -29.87674
v 59.74715 25.78662 -29.48448
v 59.52501 21.44678 -28.30134
v 60.01291 20.41625 -29.70881
v 59.5286 23.02314 -28.54829
v 58.61168 23.40838 -25.78987
v 59.6785 27.22497 -29.48458
v 59.35704 28.39842 -28.55859
v 59.19757 27.58319 -27.95596
v 36.02591 -61.61804 -27.62125
v 36.29571 -60.97899 -26.39104
v 57.50856 -6.41924 -25.73802
v 52.75001 -27.06284 -23.99158
v 52.4504 -27.75429 -23.51189
v 15.84346 -72.61982 -7.766331
v 16.73864 -72.6301 -9.098269
v 15.50706 -73.59825 -8.924086
v -5.534716 7.962797 19.34487
v 3.085683 -28.62392 16.57489
v -23.83914 -73.31902 -20.75825
v -27.26916 -71.34979 -24.56367
v -28.69842 -70.52756 -25.73133
v -29.77071 -69.83926 -25.93356
v -16.10943 -22.67064 10.9591
v -48.18123 32.41705 4.225348
v 46.59584 57.1074 -1.930039
v 47.41156 57.43349 -3.150558
v 45.78433 57.34665 -0.8798011
v 46.82716 58.21623 -2.451104
v 47.39825 58.87838 -3.424989
v -63.10349 9.720015 -26.13457
v -53.02274 -46.91703 -37.64456
v -53.88115 -45.16383 -36.98637
v -53.97123 -45.20778 -38.80173
v -54.20318 -44.30698 -35.80038
v 61.93457 3.332619 -42.43677
v -60.2703 34.81663 -20.35997
v 28.10541 -66.52369 -20.13892
v 26.34479 -67.91866 -19.61892
v 26.72351 -68.13293 -21.22798
v 33.34056 -62.65468 -22.84927
v 32.46764 -63.69202 -23.35039
v 33.74281 -62.92542 -24.5936
v 31.5783 -64.78278 -24.01671
v 32.0648 -64.72213 -25.20285
v 32.98246 -63.82075 -25.12268
v 28.0179 -40.59666 1.651806
v -1.494159 -75.30693 -0.8714904
v -2.076967 -73.87359 0.6396169
v -44.22501 69.81503 2.328958
v -43.56955 69.95856 3.006942
v -43.53967 72.55833 1.857362
v -44.02147 71.1556 1.989098
v -42.74855 72.68164 2.676322
v -41.21556 72.5806 4.368426
v -40.64525 71.3596 5.408086
v -44.54453 71.45496 1.250519
v -44.67556 72.66025 0.5963594
v -41.20411 69.54212 5.541104
v 24.54124 45.91589 16.31328
v 31.14347 39.65639 13.4945
v 30.06052 38.6828 14.1398
v 36.71913 -61.50283 -30.59965
v 37.97728 -60.53332 -33.43972
v 36.63556 -61.72541 -32.15998
v 39.83075 -58.54923 -32.51659
v 38.1848 -60.29519 -36.38165
v 36.6061 -61.78562 -34.42875
v 49.52613 -37.71043 -23.49695
v 50.42189 -35.20123 -23.63701
v -13.69219 -42.12804 9.038987
v 50.5728 28.68869 -5.528258
v -47.98539 71.63981 -2.963866
v 32.16043 38.91935 13.10141
v 33.55173 39.76833 12.15523
v 33.75789 41.02091 11.84883
v -35.85379 -65.69543 -31.12064
v -36.34039 -65.2908 -31.92618
v -32.45723 -67.99707 -25.19294
v -61.25637 35.58145 -22.95358
v -60.67907 35.73603 -21.46472
v -60.97441 37.92376 -22.22333
v -61.57923 36.70286 -23.89313
v -61.81248 37.80627 -24.5197
v 55.53192 43.31338 -16.86214
v 56.1901 42.73923 -18.46786
v 55.92607 43.91278 -17.68748
v 56.54732 44.25871 -19.137
v 56.7908 42.55479 -20.07211
v 56.54523 43.27335 -19.33973
v 55.03869 44.35932 -15.58407
v 55.47519 45.02981 -16.48705
v 55.73505 45.03297 -17.10246
v 56.12827 46.3559 -17.81525
v 56.26252 45.17504 -18.28424
v 56.22221 22.96974 -19.71968
v 55.66888 24.0436 -18.40694
v 55.76346 25.89035 -18.48543
v 55.33325 22.26148 -17.7844
v 24.39496 -42.29057 2.150516
v 25.48644 -42.85331 1.518034
v 52.89979 -27.40347 -24.87625
v 52.53891 -28.27642 -24.32051
v -47.753 -53.8853 -43.92154
v -10.10994 -4.253231 22.36513
v 51.31233 -34.12976 -25.48415
v 50.81826 -35.77115 -25.49867
v 51.20865 -36.79935 -28.13276
v -39.90606 12.23164 1.960617
v -39.28037 13.33679 1.983667
v -38.4192 12.71858 2.665672
v -36.75199 -65.09882 -30.52876
v 40.3838 -1.619488 0.5748945
v -45.83874 15.63301 -3.396247
v -44.92293 13.64778 -2.239928
v -45.321 16.41597 -3.041718
v -43.84094 14.92866 -1.448584
v -43.6268 14.02294 -1.102135
v -56.39465 -37.18575 -31.31633
v -20.6456 -23.21895 9.23381
v -18.93512 -24.3995 9.976003
v -20.38018 -25.08513 9.59955
v -19.59242 -26.90883 10.17881
v -22.50759 -23.78679 8.78521
v -21.67699 -26.07992 9.271388
v -22.65905 -25.76746 8.922011
v -23.33967 -24.78693 8.649737
v -24.09237 -26.32691 8.531269
v -22.91699 -27.40026 8.991318
v -21.72586 -27.34084 9.401484
v -20.8612 -28.41368 9.86514
v -22.70683 -29.2811 9.207009
v -20.67275 -29.73021 10.09688
v -21.65664 -30.58733 9.72378
v -23.03285 -31.38731 9.116428
v -22.11543 -32.39832 9.515542
v -23.23961 -32.79042 8.943892
v -24.64573 -31.46672 8.403508
v -20.62964 -33.50985 10.22313
v -24.60187 -30.15639 8.481068
v -24.02478 -28.2704 8.65703
v -22.47149 -35.36804 8.911957
v -23.25698 -34.41435 8.699262
v -23.12749 -35.29408 8.574365
v -25.04259 -33.70938 7.996564
v -24.64422 -35.19481 7.872847
v -18.91576 -29.38057 10.87242
v -25.857 -28.53479 8.022745
v -25.50563 -27.3868 8.138548
v -17.0395 -27.78431 11.49052
v -17.77443 -25.11906 10.57558
v -16.23846 -25.46965 11.33453
v -17.43085 -29.81178 11.65879
v -20.138 -32.17075 10.50698
v -18.91321 -32.90322 11.20114
v -19.60842 -35.14789 10.71519
v -21.37276 -35.05733 9.62913
v -20.34435 -37.01918 9.772523
v -19.39469 -37.01616 10.38935
v -18.54074 -36.69936 11.08486
v -17.44847 -33.74247 12.07376
v -17.84774 -32.01101 11.72253
v -17.67877 -35.11091 11.93063
v -16.29279 -33.23282 12.75416
v -16.48295 -35.02245 12.71964
v -16.80918 -36.23931 12.31824
v -14.99317 -36.49922 13.33165
v -16.04187 -37.4138 12.31206
v -17.25018 -37.32077 11.64836
v -14.71649 -33.65468 13.78246
v -15.53942 -31.09591 12.91126
v -13.12674 -36.52175 14.30139
v -19.43203 -31.18674 10.81499
v -16.05168 -29.24079 12.27857
v -14.67686 -32.18206 13.58296
v -18.20343 -38.84792 10.00686
v -13.77814 -30.76378 13.83981
v -12.49378 -29.53556 14.29985
v -10.24167 -30.54808 15.65608
v -12.24217 -31.64947 14.83601
v -13.72999 -28.79023 13.43058
v -11.44434 -26.1673 14.16923
v -14.17898 -27.77077 12.96003
v -11.55767 -28.10827 14.52754
v -10.94961 -29.14311 15.08965
v -15.67459 -27.50705 12.11048
v -15.10286 -26.75102 12.22902
v -12.82482 -26.35141 13.36352
v -13.87489 -25.70611 12.59803
v -25.63135 -34.73154 7.511794
v -26.29447 -35.79619 6.918557
v -27.69959 -33.76471 6.81082
v -23.92949 -36.41406 7.803655
v -24.50015 -37.34542 7.160541
v -26.58614 -32.46088 7.508142
v -19.76014 -30.24609 10.56416
v -13.29812 -24.7063 12.6709
v -12.15758 -25.39368 13.51799
v -11.68351 -23.42085 13.62277
v -10.36193 -22.87718 14.57911
v -10.0833 -23.98432 14.8444
v -11.04122 -26.7412 14.55122
v -10.16909 -28.06768 15.31538
v -7.856537 -30.08286 16.54266
v -7.386218 -27.27297 16.53984
v -9.491227 -26.93546 15.53319
v -9.825504 -32.50991 16.18201
v -11.05352 -31.92143 15.49776
v -12.17138 -32.94394 15.09052
v -11.0321 -33.391 15.67577
v -8.237017 -32.28973 16.74829
v -8.208909 -33.68408 16.8636
v -10.24597 -35.50793 15.92171
v -11.47574 -35.12328 15.44928
v -12.6289 -34.13247 14.92905
v -5.988513 -29.40526 16.83271
v -5.204506 -27.27178 16.95862
v -4.23588 -29.65147 16.78043
v -6.247582 -31.23266 16.94459
v -5.630041 -33.12774 17.22214
v -4.681051 -30.99277 16.84006
v -4.241959 -34.14521 17.35783
v -6.886292 -34.00548 17.19137
v -6.705862 -35.34813 17.10037
v -5.661336 -35.83295 17.18255
v -8.548988 -36.53697 16.2524
v -6.474297 -37.52041 16.34089
v -7.316947 -38.33152 15.48939
v -3.415656 -33.37866 17.11014
v -8.900987 -35.24537 16.48393
v -2.27125 -29.87359 16.60859
v -3.300972 -34.276 17.33523
v -3.965602 -36.0529 17.35242
v -4.458659 -37.75662 16.65007
v -3.201318 -36.57203 17.2515
v -1.42688 -34.76886 17.39202
v -1.848989 -36.20353 17.34675
v -0.239761 -33.84419 17.27461
v -2.926187 -31.67608 16.72518
v -1.520813 -32.3883 16.88415
v -4.448283 -38.93695 15.75375
v -6.104656 -38.73431 15.51673
v -3.088407 -38.51028 16.32757
v -3.647646 -39.81923 14.773
v -21.25347 -37.25991 9.036459
v -25.30128 -24.4251 8.205487
v -26.8697 -25.45106 7.880233
v -25.56686 -26.3012 8.132104
v -27.02979 -26.87855 7.754033
v -2.762588 -27.25068 16.96697
v -9.840471 -25.16916 15.10148
v -9.410867 -22.26372 15.3128
v -8.147818 -21.73578 16.39025
v -7.784483 -23.13221 16.49084
v -8.536638 -24.87046 15.95051
v -7.307923 -25.44306 16.5855
v -5.974709 -24.28489 17.23685
v -5.166235 -23.59475 17.72616
v -6.346869 -21.97102 17.68564
v -5.516523 -21.97109 18.28129
v -4.338212 -23.13934 18.25163
v -6.347646 -20.60222 18.18137
v -5.478565 -20.8674 19.01026
v -5.837687 -20.13761 18.98981
v -4.768835 -20.97881 19.93261
v -4.303913 -22.16031 18.95673
v -3.348508 -21.55324 20.36366
v -2.91059 -22.37657 19.16691
v -6.461092 -19.78334 18.43823
v -5.781909 -19.65921 19.47077
v -6.167403 -19.19165 19.01062
v -5.187171 -20.12245 20.40248
v -5.041545 -20.18848 20.75905
v -4.369699 -20.82223 20.9561
v -2.214103 -21.57033 20.60417
v -5.48031 -19.59252 20.1775
v -5.099173 -20.05547 21.47431
v -5.455883 -19.41319 20.57414
v -6.656172 -18.83554 18.40778
v -6.063831 -18.26561 18.96786
v -5.831989 -18.66759 19.48327
v -5.784049 -18.2121 19.32899
v -5.64301 -18.73869 19.96228
v -6.948987 -20.20498 17.7257
v -7.672778 -20.10705 17.29574
v -7.585011 -19.15356 17.37275
v -7.353905 -18.42299 17.4997
v -2.87741 -23.43041 18.44176
v -2.415401 -23.00795 18.7018
v -3.113976 -23.82823 18.14388
v -4.717299 -20.36965 22.33523
v -6.768529 -17.5628 17.5324
v -6.128938 -17.67789 18.52916
v -7.045732 -17.42821 17.05084
v -6.698918 -17.41953 17.59668
v -6.417585 -17.46975 18.09106
v -4.98388 -20.14796 22.1191
v -2.507031 -21.09287 22.01847
v -2.14296 -20.39223 24.65709
v -1.603059 -20.99403 22.53895
v -1.020033 -21.09728 21.86971
v -0.9823933 -20.34455 24.41823
v -7.380349 -21.31272 17.07742
v -4.2915 -25.11581 17.41975
v -2.132997 -22.513 19.05304
v -1.291227 -22.09674 19.39767
v -0.7230707 -22.7688 18.60606
v -1.121421 -23.0963 18.48136
v -1.611248 -23.67192 18.13281
v -0.6748688 -23.40788 18.14783
v -5.618547 -18.88687 20.57601
v -12.85043 -23.33885 12.80779
v -12.02097 -22.43678 13.53879
v -12.84731 -20.95208 14.04112
v -12.26002 -22.02048 13.55069
v -11.03737 -21.59287 14.36213
v -12.25478 -20.76359 14.44094
v -10.59648 -21.18778 14.74224
v -11.21805 -19.8432 15.15465
v -10.27683 -20.57125 15.13959
v -9.823042 -19.98887 15.59588
v -11.74046 -19.97456 15.08056
v -10.27758 -18.80825 15.33344
v -10.75357 -19.3713 15.32293
v -9.545411 -18.74005 15.32967
v -9.042976 -18.52764 15.39222
v -9.472963 -19.43761 15.6843
v -13.84051 -22.46801 12.31566
v -13.94539 -21.88333 12.4938
v -13.64539 -21.33305 13.21387
v -12.8186 -20.27355 14.82582
v -11.98486 -19.46254 15.32199
v -13.39013 -20.58189 14.28662
v -8.960319 -18.95259 15.78922
v -8.81714 -20.00731 16.22824
v -8.329449 -20.41449 16.41645
v -14.44947 -19.93804 15.01539
v -13.39369 -19.90194 15.19913
v -13.76441 -19.68633 15.44473
v -14.27925 -19.52569 15.65996
v -13.16577 -19.29385 15.78632
v -13.74775 -19.24317 15.9586
v -2.217233 -24.7679 17.67608
v -3.645798 -24.66189 17.63426
v -15.09746 -39.37428 11.14637
v -15.29784 -38.71739 11.83817
v -16.609 -39.28672 10.53095
v -0.2225418 -20.5892 22.28836
v 0.2570612 -20.3473 21.66609
v -0.3813944 -21.09389 20.57578
v -8.224676 -18.8071 16.46082
v -2.177014 -39.30613 15.6817
v -2.145678 -40.07024 14.55443
v -4.301657 -40.41262 13.55243
v -14.64871 -23.23219 11.70364
v -15.07254 -21.86228 11.61834
v -14.91146 -25.00039 11.86491
v -5.496338 -19.51861 21.94339
v -5.601532 -19.24386 21.28747
v -5.753156 -18.68737 20.90476
v -6.232876 -18.77838 22.22344
v -6.422835 -18.74805 22.93783
v -5.612698 -19.52688 22.93805
v -5.04131 -20.07623 22.73723
v -3.479467 -40.85885 12.78749
v -4.831701 -39.96896 14.2729
v -8.170039 -19.89943 16.82393
v -8.496337 -19.3959 16.40519
v -45.49095 70.00064 0.8560828
v 26.78062 60.4081 14.86109
v 27.97861 60.84509 14.17555
v 26.42689 -18.97149 7.523327
v 23.73755 50.96201 16.52389
v -11.21711 -5.617773 21.53117
v -12.01229 -7.544215 21.6469
v 53.48029 53.7329 -12.57925
v 52.93365 52.87389 -11.39258
v 53.16951 54.21574 -12.10466
v 54.17268 54.29227 -14.10648
v 52.91401 54.0256 -11.57993
v 52.627 54.24701 -11.06477
v 53.01723 55.50312 -12.02989
v 51.98146 54.86443 -9.936548
v 52.15844 55.60682 -10.33344
v 52.73677 57.12741 -11.77402
v 52.29356 53.88312 -10.36488
v 51.51677 55.93917 -9.332717
v 53.79169 54.82089 -13.33965
v 51.57699 56.86346 -9.628111
v 51.99787 57.99092 -10.54457
v 52.75195 58.10929 -12.07362
v 52.07836 59.24351 -10.97719
v 53.058 57.78191 -12.64056
v 53.03057 58.4677 -12.71252
v 51.42888 59.4503 -9.909164
v 51.50999 58.21051 -9.740003
v 50.43653 59.269 -8.113281
v 50.93044 58.10767 -8.755061
v 50.66121 60.05786 -8.736791
v 51.09852 60.71688 -9.70604
v 50.24458 61.90485 -8.665631
v 49.80141 61.04014 -7.721302
v 49.30267 63.3255 -7.537285
v 48.87671 63.18896 -6.75471
v 49.65614 59.93537 -7.108488
v 53.60788 56.58826 -13.43695
v 54.06688 55.81195 -14.10294
v 50.21582 63.52494 -9.111423
v 50.81998 62.65506 -9.846373
v 48.35577 60.41414 -5.21617
v 49.07246 59.2858 -6.074429
v 48.802 61.7037 -6.195072
v 49.18129 58.38686 -5.993821
v 46.78251 61.12168 -3.101959
v 47.85234 61.89555 -4.828454
v 47.38097 61.93244 -4.149677
v 45.61117 62.31288 -1.848565
v 46.22161 60.52216 -2.183383
v 46.79272 63.58034 -3.842917
v 45.836 63.39576 -2.474767
v 45.91531 64.57851 -2.963973
v 47.57676 63.44791 -4.856833
v 47.09626 64.68622 -4.589063
v 46.26352 65.46128 -3.712356
v 47.84934 64.00474 -5.433394
v 47.20493 65.87199 -5.199933
v 47.81602 65.3202 -5.883035
v 48.21267 63.03541 -5.687324
v 48.49059 64.15966 -6.415644
v 45.63987 66.15016 -3.060284
v 44.99199 65.52827 -1.988625
v 45.20196 64.51645 -1.92442
v 44.63812 67.44946 -2.315629
v 46.40697 66.98719 -4.480897
v -34.56908 39.34898 13.69491
v -21.08677 56.61634 19.03072
v -45.37436 18.14393 -2.646532
v -45.77388 17.46327 -3.288524
v -46.40321 16.89021 -3.868304
v -47.05852 16.42617 -4.571879
v -47.08414 17.36241 -4.30894
v -46.84488 15.20947 -4.425357
v 12.30925 -30.2669 11.93323
v 42.7028 5.670971 -2.390277
v 43.98158 8.461592 -4.047851
v 42.6871 7.470275 -2.702887
v 44.60493 6.32494 -4.148618
v 41.27754 5.759362 -1.335238
v 40.46507 7.212783 -0.9221691
v 41.9368 8.270185 -2.200136
v 40.98134 8.02424 -1.392652
v 41.85727 5.223197 -1.662499
v 42.73217 8.764657 -2.963823
v -11.49751 -7.398056 22.75665
v 46.05428 -47.79604 -26.52476
v 44.9681 -48.85223 -25.0639
v 45.88382 -48.72829 -27.68235
v 19.63241 -42.4675 2.566224
v 20.02099 -41.9002 3.021833
v -1.56181 -26.07725 17.235
v 42.37957 4.770169 -1.978621
v 53.54771 37.63474 -12.62757
v -59.91682 49.74054 -18.02556
v 34.57185 39.72192 11.55033
v -59.47484 -24.4003 -32.17239
v -19.51171 43.22424 19.42561
v -20.05308 41.90556 19.23676
v 40.6469 60.27605 4.405929
v 39.98873 61.76813 4.811406
v 38.83943 63.1699 5.630479
v 39.94138 62.99092 4.600452
v 40.88098 62.5994 3.696811
v 40.45287 63.95057 3.862215
v 41.76612 60.73847 3.20591
v 41.44466 64.27561 2.654587
v 41.8721 62.93683 2.53899
v 42.7986 61.31548 1.915604
v 43.46972 61.30736 1.118997
v 43.32215 59.88991 1.583634
v 42.36976 59.53938 2.712852
v 43.91032 60.01218 0.8797376
v 44.58434 59.0079 0.2619614
v 41.6431 59.38956 3.476381
v 44.84722 60.0093 -0.2894415
v 60.5219 17.60506 -31.1405
v 60.47514 19.54164 -31.19632
v 60.89129 18.66265 -32.54487
v 6.128045 -75.10776 -2.172774
v 4.792108 -75.39763 -1.989216
v 2.698808 -75.65894 -1.693009
v 2.578388 -76.52898 -2.95776
v 0.06095497 -76.0131 -1.833107
v 2.008827 -75.00872 -0.7370455
v 6.454445 -75.82447 -3.359343
v 17.8437 52.61505 18.7363
v 17.46571 53.59075 18.8577
v 18.38775 53.86857 18.55168
v 19.53408 54.73804 18.14878
v 17.8057 55.07915 18.72252
v 19.25721 55.56072 18.23342
v 16.55228 53.30966 19.13414
v 15.47207 53.89781 19.43284
v 16.17999 52.09834 19.25458
v 16.94617 54.18311 19.01312
v 14.67822 54.11913 19.64874
v 16.21137 54.70705 19.20695
v 14.65699 55.27827 19.63108
v 15.34215 55.53376 19.42298
v -19.04313 42.15158 19.49884
v -18.90261 41.40968 19.48617
v -20.00816 40.8307 19.16437
v -21.71605 -74.43328 -16.17739
v -27.93893 -26.36821 7.589725
v -28.7536 -26.99926 7.345367
v 48.39872 29.22598 -1.18479
v 48.66348 30.48567 -1.333397
v 47.95718 30.97146 -0.1637336
v 48.6835 29.69673 -1.50067
v -33.8894 66.34278 12.40652
v 2.989147 -55.89428 6.011533
v 7.223289 -70.89951 1.049796
v 20.08205 54.96874 17.93168
v -0.6427109 -73.84914 0.6459095
v 49.33115 30.73787 -2.540834
v 49.58335 29.76401 -3.116861
v 49.08493 29.27135 -2.310346
v 41.83038 33.99557 7.012259
v 10.09837 -43.19718 8.350717
v 10.98192 -42.62855 7.427438
v 11.37728 -42.01721 7.239143
v 12.32719 -42.80912 6.386497
v 32.07198 62.7074 11.33748
v 32.8562 62.1142 10.84571
v 32.44013 63.22411 11.00296
v 33.34903 60.95208 10.59023
v -27.77076 -34.78581 6.558904
v -27.64257 -36.57654 6.065555
v -28.30659 -35.52692 6.104017
v -29.20775 -34.09086 6.088187
v -28.14576 -32.12844 6.904343
v -63.92252 4.893112 -29.69679
v -64.15614 6.708769 -30.00363
v 37.29237 59.80862 7.60718
v 25.75272 -20.02699 7.583711
v -47.16913 70.89599 -1.660789
v -47.02797 71.93106 -1.906721
v 51.78027 60.77512 -10.96289
v -15.63126 -75.867 -6.946346
v -12.97503 -77.21558 -7.629836
v -11.631 -78.0312 -9.304578
v -14.55175 -77.28632 -10.0301
v -14.50063 -77.53129 -11.55682
v -11.84399 -77.77676 -8.419205
v -58.71143 50.96502 -15.49123
v -58.48553 49.68843 -14.94617
v 17.17357 50.55952 18.99039
v 15.49476 50.75629 19.45023
v -29.65429 -30.34183 6.625793
v -28.89831 -29.16499 7.046233
v -54.85993 60.3117 -9.553579
v -53.64026 60.34529 -7.59344
v -54.51979 61.41207 -9.263279
v -53.71074 62.22232 -8.187563
v -54.50851 63.09462 -9.764667
v -53.91256 63.83817 -8.99846
v -52.751 63.43283 -6.944123
v -52.42413 61.79259 -6.070263
v -52.7923 61.27327 -6.498349
v 45.14056 -49.79882 -27.33275
v 33.50364 38.72443 12.341
v 34.66982 37.73785 11.83111
v 35.98065 37.6057 11.03059
v -61.01107 33.84549 -22.31334
v -16.70424 -17.64325 16.66737
v -17.04513 -16.8957 16.49272
v -17.10959 -15.74614 16.64535
v -16.78105 -16.67925 17.3733
v -16.80165 -16.11199 17.58306
v 18.43138 -42.94572 2.387632
v 19.52194 -42.83844 2.325381
v -7.705881 -17.77418 16.21289
v 23.08495 44.71395 16.98553
v 21.94197 44.6955 17.44651
v 32.967 38.20262 12.74702
v 31.50284 37.90296 13.4983
v 32.45245 37.15141 13.05479
v 31.36796 36.41038 13.59315
v 30.85059 37.10178 13.81777
v -32.7164 29.04165 11.33612
v -32.76308 27.01475 10.33876
v 25.45546 -68.74682 -19.81622
v 23.82137 -69.87301 -18.8902
v 36.67693 36.3525 10.65896
v 36.05333 36.1301 11.07423
v 34.93 36.61694 11.78851
v 35.2825 35.51999 11.66743
v 35.87318 35.5162 11.28718
v 37.38337 36.67473 10.20327
v 37.0496 35.33633 10.49465
v -58.31057 52.77206 -14.70515
v -58.23873 51.60905 -14.53373
v -57.71373 52.72949 -13.40969
v -57.46867 53.02063 -12.9772
v -57.38504 52.50972 -12.76462
v -57.52422 51.92385 -13.02587
v -58.51379 53.60825 -15.08363
v -57.95128 55.30657 -14.16917
v -57.52127 54.43632 -13.26837
v 54.43718 -17.5731 -21.59355
v 53.92701 -19.02137 -20.91305
v 54.2096 -19.07498 -22.04299
v 54.79879 -18.91937 -24.50002
v 55.0042 -17.2263 -23.74658
v -32.17618 1.024912 4.584412
v -34.73665 1.821935 3.959182
v 21.23255 -70.61321 -14.05111
v 18.98745 -72.61296 -14.18892
v 20.36952 -71.7674 -15.13727
v 20.91804 44.65035 17.85118
v 21.23144 45.96716 17.70947
v 21.11357 43.6725 17.79603
v 19.94495 44.13648 18.18616
v 18.95826 44.68431 18.51841
v 19.2942 45.81129 18.36873
v 19.40812 47.14364 18.33019
v 18.21344 46.4964 18.7246
v -33.97175 -66.82019 -25.18489
v -33.72465 -67.19297 -27.23184
v -31.82368 -68.48592 -27.04258
v -33.109 -67.6405 -28.20934
v -35.16974 -66.10734 -26.82049
v -35.72147 -65.82429 -28.84834
v -34.92308 -66.38652 -29.83012
v -33.73717 -67.15496 -29.86718
v -32.51216 -68.00217 -28.54874
v -34.90049 -66.34014 -30.8195
v -36.62847 -65.09747 -28.05218
v -30.7676 -69.16935 -27.02937
v -31.37481 -68.75253 -27.72438
v -46.70207 -55.59227 -40.58593
v -45.69649 -56.82597 -39.19601
v -46.68245 -55.78118 -39.36578
v 54.45892 -23.19271 -27.66511
v 54.88804 -20.2098 -26.5095
v 54.42922 -21.33269 -25.43501
v 54.88755 -21.25636 -27.76581
v 54.25987 -24.53116 -28.06157
v -39.79043 71.27435 6.239212
v 58.99376 14.7656 -26.05436
v 54.87645 43.30065 -15.38499
v 54.7538 42.34653 -15.15789
v -30.84283 -30.49237 6.16085
v 48.86594 64.91878 -7.261905
v 42.95206 1.256462 -1.57473
v -8.899876 -26.0824 15.80886
v -18.30343 -76.14048 -17.78328
v -30.41362 7.108648 4.710537
v -31.93687 7.050678 4.471082
v -31.02519 4.873519 4.627128
v -29.81189 3.612199 4.837187
v -31.35543 38.3084 15.29032
v -29.73028 37.68805 15.90625
v -29.11042 37.01933 16.1045
v -30.16787 36.89422 15.66659
v -31.27025 37.16117 15.28471
v -33.17672 39.02132 14.44134
v -32.01701 39.53495 14.89199
v -32.49798 37.17202 14.86548
v -62.48782 -7.23943 -32.44557
v 21.13841 55.81143 17.52149
v 55.39846 49.20621 -15.98889
v 22.07937 -70.4696 -15.77796
v 21.03876 -71.49927 -16.25714
v 23.03266 -69.72115 -16.15214
v 22.42236 -69.36046 -13.97526
v 22.54717 -70.64672 -17.78933
v -12.38188 -76.73051 -5.77793
v -37.71064 12.55836 3.034191
v -37.23284 12.84639 3.16242
v -38.18454 12.99048 2.705846
v -36.55098 12.10276 3.593513
v 58.77646 21.70603 -26.02583
v -39.82751 1.98536 2.324105
v -25.76776 69.8075 15.75973
v 17.70884 -43.10928 2.639911
v 3.79016 -55.71436 5.986608
v 59.69818 -3.006369 -35.07291
v 59.51408 -4.722129 -36.4959
v 59.27813 -4.131918 -33.75887
v 59.77053 -4.438909 -38.20884
v -28.31232 4.806042 4.977082
v -29.35961 5.588751 4.857569
v -28.62375 5.359287 4.935027
v -63.43675 9.267533 -27.13471
v -17.46973 -15.29713 14.52204
v -17.27078 -14.8547 15.69871
v -16.84464 -13.13659 15.76498
v -16.4652 -13.45028 17.50843
v -16.71335 -14.29382 17.44294
v -16.75167 -15.07991 17.6484
v -16.25855 -14.09653 18.51414
v -16.10634 -14.67336 19.06371
v -15.34137 -13.27519 19.8803
v -15.52751 -14.29259 20.01643
v -15.89622 -15.12008 19.56204
v -16.31255 -15.96936 18.69778
v -16.52852 -16.49604 18.06239
v -15.88312 -16.63262 18.87681
v -15.37604 -12.51505 19.23114
v -14.482 -13.22701 21.31599
v -14.47051 -14.1294 21.57314
v -15.08643 -15.04153 20.76266
v -15.30509 -15.71924 20.03721
v -15.74304 -11.88496 17.67081
v -14.5539 -11.51836 19.90784
v -15.70514 -16.23396 19.35986
v -14.94367 -16.80083 19.1088
v -15.31067 -17.2589 18.24119
v -14.4405 -15.95016 20.66221
v -13.63127 -17.49276 18.93954
v -13.93921 -16.47256 20.51329
v -14.26424 -12.39514 21.25
v -13.62773 -11.04718 21.47064
v -13.4873 -9.949156 20.57975
v -12.93929 -10.19055 22.25982
v -13.06468 -11.41151 22.9715
v -13.43965 -11.99068 22.5547
v -13.23339 -12.60641 23.14679
v -13.96072 -12.96308 22.08543
v -11.89927 -11.88791 25.03549
v -12.61769 -13.21358 24.11376
v -13.02169 -14.1263 23.29989
v -11.07564 -15.6306 24.31143
v -11.14836 -14.15482 25.51147
v -10.82337 -13.69691 26.06564
v -9.33747 -16.94977 24.45551
v -8.95179 -16.9188 25.08262
v -7.543208 -16.79013 27.25899
v -8.934916 -12.85492 28.19531
v -8.185601 -17.85738 24.10886
v -7.101481 -13.487 29.43835
v -4.691596 -15.66882 29.56863
v -5.36403 -16.3952 28.74113
v -5.203371 -18.22871 27.422
v -5.881006 -18.66838 26.1778
v -3.910008 -13.06964 30.80711
v -3.486015 -14.47399 30.49971
v -3.524184 -15.54621 29.96504
v -3.327327 -16.22633 29.56695
v -3.939494 -16.35679 29.36516
v -11.78075 -15.57786 23.62386
v -12.9124 -15.36284 22.44965
v -13.64553 -13.81685 22.69912
v -12.10674 -16.5412 21.91902
v -13.64694 -15.73576 21.37724
v -5.190371 -11.09669 30.38949
v -8.56257 -10.60409 28.47458
v -6.001319 -10.20386 29.92277
v -6.796735 -8.113831 28.68328
v -9.445425 -17.3683 22.79746
v -8.908224 -17.58325 23.06023
v -9.521452 -17.02246 23.74015
v -10.70196 -16.892 22.99836
v -8.023511 -8.989841 28.3298
v -3.977932 -8.416 29.91845
v -10.07154 -11.69217 27.17431
v -11.06889 -11.22393 26.04607
v -10.1238 -10.05437 26.84636
v -7.466028 -18.17657 24.68083
v -6.093861 -19.02459 24.27439
v -6.847859 -18.60211 23.55761
v -5.098157 -19.94463 23.50493
v -11.95765 -11.23909 24.77819
v -2.852132 -17.18907 28.96248
v -3.121688 -17.64598 28.50069
v -9.376901 -9.551486 27.45019
v -10.13663 -8.817333 26.26698
v -8.964448 -8.419233 27.285
v -9.494847 -7.302701 25.97465
v -7.910459 -8.152496 27.99821
v -11.25573 -10.37006 25.50677
v -11.76268 -9.592746 24.24046
v -10.65062 -8.59659 25.41429
v -10.3661 -6.414492 24.03717
v -12.13787 -10.05438 23.856
v -12.4058 -8.701444 21.98672
v -10.73219 -17.19425 22.27927
v -9.365446 -17.77302 20.24818
v -8.969244 -17.73272 21.98734
v -2.980013 -12.16501 30.95974
v -3.479086 -9.675833 30.48329
v -2.0096 -13.0889 31.10036
v -2.548334 -13.81468 30.86881
v -1.896246 -10.76371 30.82392
v -1.275891 -11.64757 30.93629
v -1.423221 -13.64464 30.93473
v -3.692862 -19.78128 25.50117
v -2.897249 -18.60021 27.44534
v -0.2553149 -18.04569 27.98368
v -0.3904999 -19.54902 25.91664
v -7.999595 -18.06533 23.20234
v -8.491669 -3.976525 24.28949
v -8.300414 -6.042057 26.24787
v -6.62712 -6.84121 28.03588
v -11.46314 -17.11936 21.39149
v -10.9638 -17.37403 20.5414
v -12.00161 -17.24818 20.50546
v -13.12397 -16.53972 20.92044
v -1.853511 -9.129983 30.43017
v -0.3115441 -10.30795 30.60835
v -7.264226 -18.31483 22.70594
v -6.976889 -18.14535 21.43575
v -7.977598 -18.00186 22.13518
v 1.148428 -19.0191 26.03626
v 1.58945 -19.31632 24.17734
v -12.55897 -7.673352 20.29849
v -6.798717 -5.128019 26.7006
v -2.093008 -14.38211 30.6662
v -2.448646 -15.11738 30.29442
v -3.280909 -14.95369 30.29448
v -3.080351 -15.80821 29.84911
v -16.00714 -11.37278 16.05796
v -17.42194 -14.52771 14.37959
v -8.985376 -2.707965 22.51557
v -8.078139 -0.7640303 21.95907
v -9.503467 -1.575846 20.80616
v -6.091595 -0.5487833 23.61565
v -6.884727 0.756049 22.08502
v 60.2132 35.33431 -30.66054
v 59.96317 35.66359 -29.94222
v 0.06156897 -24.76645 17.4888
v -1.950163 -28.23128 16.80389
v 0.2087532 -28.68558 16.89853
v -55.50558 -41.4824 -36.31854
v -54.8601 -42.9171 -35.9001
v -56.01695 -39.91401 -35.24942
v -55.96051 -40.59085 -37.52042
v -58.92838 -26.63983 -31.22003
v -59.69245 -23.21277 -32.28161
v 16.53565 -46.43793 3.456514
v -27.88331 -30.51712 7.22137
v -18.96448 20.94399 7.134772
v -19.92754 20.2105 5.940544
v -19.01914 20.01633 6.265315
v -19.49431 20.90806 6.88405
v -20.70001 20.59734 6.138567
v -20.29228 22.13736 7.76076
v -15.10989 -40.16884 9.838604
v -14.00373 -38.64744 12.55167
v -12.98259 -39.81691 11.33725
v -13.51578 -40.45597 10.1403
v -20.16992 -42.56442 3.699449
v -19.50584 -42.2331 4.075933
v 16.03696 -73.73768 -10.18056
v 46.13594 36.766 1.745037
v -64.65296 7.025523 -31.98709
v -64.49128 7.540134 -31.12525
v 52.74797 -32.29784 -29.26377
v 25.25033 38.37421 16.1927
v 24.81674 39.50752 16.36532
v 51.01048 28.78626 -6.546271
v 50.60082 27.35025 -6.143747
v 50.07271 28.70801 -4.390038
v 50.32985 29.16197 -4.796178
v 49.95011 29.54113 -3.872457
v -6.00934 2.658794 21.66652
v -5.544964 0.8424209 23.04697
v -4.471789 3.053134 22.37683
v -5.445429 4.234565 21.22177
v -6.973725 3.744385 20.23423
v -5.911853 5.611421 20.20045
v -5.588395 6.588238 19.95323
v -3.760163 6.55589 20.92625
v -3.526489 5.066311 21.72371
v 31.4052 -7.434601 5.083077
v -60.81092 -11.36189 -25.92022
v -61.07116 -12.05376 -28.41389
v -61.42931 -10.24949 -28.54217
v -61.28364 -9.710906 -26.95515
v -61.86366 -9.056132 -30.16615
v -61.68322 -7.861735 -27.48841
v -61.37466 -8.589248 -26.44987
v -61.46227 -11.22262 -30.2606
v -61.88757 -10.09104 -31.92111
v -61.90307 -10.81701 -33.22586
v -61.62888 -12.58908 -33.66145
v -61.30144 -12.89068 -31.37522
v -60.94851 -14.2941 -30.64868
v -60.58686 -15.4865 -29.56804
v -60.58449 -14.64448 -28.41985
v -60.29129 -16.50741 -28.73124
v -60.64094 -15.81023 -30.40813
v -60.43907 -14.09777 -26.65503
v -62.07703 -10.38179 -33.96336
v -62.29103 -9.267795 -33.88195
v -62.3026 -8.392066 -32.60207
v -61.18625 -14.06841 -32.13655
v -61.95627 -11.35041 -34.42353
v -60.28772 -18.58815 -31.29776
v -60.65669 -16.76357 -31.77272
v -60.60815 -17.7424 -32.63391
v -61.1279 -15.43402 -33.72304
v -60.80081 -17.77166 -34.13549
v -60.44445 -18.85696 -32.73696
v -60.22628 -20.1596 -32.68833
v -60.59026 -19.10979 -34.26219
v -60.37227 -20.40978 -34.03814
v -60.67171 -19.50055 -35.25913
v -60.84402 -18.52414 -35.44181
v -60.09254 -19.91742 -31.4494
v 36.68105 28.84794 8.759031
v 51.12605 27.57186 -7.205406
v 8.719919 -74.79861 -3.374462
v 7.930984 -76.30121 -5.182802
v -34.76286 69.26923 11.01917
v -33.2435 69.04453 12.14861
v -35.2288 30.45589 11.41603
v 47.8558 -45.15966 -27.99012
v 47.33308 -46.71303 -29.06601
v 46.69606 -47.40021 -28.02963
v 7.28681 -43.53846 10.25982
v 8.948815 -44.14273 9.283259
v -63.32664 -4.557674 -34.62014
v -62.87087 -5.815353 -33.08927
v 36.61471 59.52142 8.206279
v 23.66069 -20.04494 7.961854
v 42.67807 63.7942 1.40883
v 43.22811 62.61987 1.065709
v 1.631277 -45.18484 12.4764
v 4.044124 -44.40164 11.82973
v 2.264108 -44.41544 12.20662
v 53.41793 -21.27241 -21.08801
v 8.634691 -37.74656 13.88279
v 8.485226 -37.08717 14.25218
v 8.272284 -36.10634 14.62683
v 7.327642 -37.36171 14.67118
v 9.603223 -38.51687 12.79169
v 8.910139 -39.4749 12.03354
v 8.170123 -39.15941 12.75492
v 7.076268 -38.29388 14.11794
v 8.746288 -39.84377 11.52432
v 6.669274 -40.25649 11.55002
v 7.205077 -39.5963 12.49618
v 5.980357 -39.5948 12.98615
v 11.09235 -39.02514 11.56188
v 10.80658 -38.47776 12.19467
v -1.915659 6.819494 21.14219
v -0.6299603 6.391336 21.25646
v -1.992153 4.490604 22.26225
v -35.26076 -33.59993 3.198695
v -35.67188 -32.89606 3.222602
v -34.30061 -33.04422 3.930644
v -45.10348 17.72557 -2.650562
v -44.63853 17.36074 -2.380316
v -12.14802 -78.22531 -12.02178
v 43.81647 -51.63734 -26.69768
v 42.75978 -53.27213 -26.98599
v 44.09613 -51.83406 -28.12339
v 43.64433 -53.0259 -29.57571
v 42.8114 -54.09755 -29.25169
v 42.3948 -55.34623 -31.69161
v 42.23809 -54.8163 -29.05122
v -50.97577 -50.36171 -38.09845
v -52.01549 -48.70528 -37.89851
v -53.1442 -46.85556 -39.47456
v -52.16825 -48.51394 -39.89896
v -50.97429 -50.3902 -39.58144
v -51.55665 -49.40506 -41.30353
v -52.84858 -47.36687 -41.01779
v -53.60252 -46.02776 -40.74677
v -34.04622 39.79174 13.89126
v -33.95311 38.58348 14.16038
v -47.42796 33.8759 5.162682
v -47.18821 34.49678 5.419268
v -47.12414 35.33927 5.419641
v -47.94 34.21747 4.537477
v -48.46264 34.87008 3.841908
v 28.80175 -8.176335 6.053638
v 29.70266 -7.340166 5.59349
v 26.85625 -6.813561 6.327265
v 28.04914 -4.703352 5.383414
v 24.9115 -9.284057 7.443291
v -34.76238 -32.37313 3.915335
v -30.35531 0.350037 5.022058
v -28.9229 1.284936 5.165484
v -28.46346 -0.9181524 5.725207
v -28.23434 3.271878 5.068269
v -27.85679 1.722115 5.302295
v 40.85772 59.07685 4.348785
v 56.85984 44.02029 -19.95278
v 57.13501 44.09896 -20.61127
v 57.1181 43.16284 -20.79532
v 57.13319 42.2835 -21.07176
v 57.4954 43.37208 -21.79582
v 56.76645 44.80882 -19.63113
v 57.59008 42.90023 -22.15165
v 57.45849 42.31981 -21.94003
v 48.18891 -42.83826 -25.53276
v 48.8145 -42.59914 -27.20856
v 49.00957 -43.11183 -28.78894
v 49.35708 -42.05563 -28.29173
v 48.72475 -44.14548 -29.57735
v 50.11323 -39.64872 -27.59325
v 48.27005 -45.41833 -30.30048
v 49.20284 -40.94976 -26.2012
v 50.36998 -40.5201 -29.93056
v 50.30963 -38.61369 -26.99912
v 49.71238 -39.18521 -25.71011
v 49.79762 -41.85439 -29.73988
v 50.24422 -37.74607 -25.73042
v 50.85979 -37.4444 -27.5483
v 48.59478 -45.47014 -32.01435
v 49.15937 -44.1051 -31.49948
v 50.77414 -39.39973 -29.9425
v 51.23659 -38.40842 -30.50376
v 50.99657 -38.29449 -29.24105
v 50.89263 -40.00569 -31.6822
v 50.45388 -41.84941 -33.20273
v 51.14612 -39.90169 -32.94508
v 51.80128 -37.50512 -31.86658
v 52.08769 -37.26563 -32.95803
v 52.43443 -36.85913 -34.432
v 51.77821 -38.60992 -33.95092
v 51.7243 -39.43147 -35.76284
v 51.16595 -40.53827 -34.63752
v -44.34157 20.40199 -0.4038541
v -44.67593 19.8095 -0.966545
v -45.10122 19.65246 -1.3735
v -10.79181 -37.54437 14.90088
v -11.845 -38.80754 13.28935
v -9.84901 -38.44691 14.51723
v -11.22791 -39.25405 12.98145
v -9.758081 -38.86639 14.07906
v -26.61519 37.79501 17.00951
v 18.34266 49.87903 18.61046
v 18.77481 48.54324 18.50803
v 18.48219 47.58037 18.62544
v 16.95572 49.61871 19.0717
v 17.14345 47.47733 19.05585
v 15.7257 48.51342 19.44415
v 15.56755 49.50941 19.46766
v 15.07009 47.54828 19.65307
v 15.90817 46.67625 19.44016
v 14.0964 48.44097 19.88162
v 14.68874 49.53736 19.71386
v 17.09142 45.46491 19.12002
v 15.77895 45.16667 19.49431
v 13.40307 45.71856 20.08703
v 15.0053 44.28726 19.67521
v 14.09419 46.8085 19.90671
v 16.62107 44.29933 19.21287
v 16.5046 43.04459 19.20907
v 14.03065 43.37491 19.88235
v 15.44355 42.75757 19.47767
v 12.74569 44.23643 20.19871
v 14.15 41.97128 19.78621
v 12.06804 42.6886 20.28545
v 12.25857 41.70893 20.16309
v 11.22451 43.65664 20.51237
v 10.65396 42.44759 20.53669
v 9.382343 43.2309 20.81636
v 9.582087 44.87646 20.85497
v 11.88805 45.1208 20.42728
v 9.353739 42.1225 20.7442
v 8.572156 42.91072 20.92991
v 7.675482 44.25451 21.14449
v 8.238363 45.08279 21.09388
v 6.145146 42.62931 21.2398
v 10.94782 40.98631 20.36674
v 4.521283 44.60532 21.56004
v 5.636665 46.53144 21.51011
v 3.134786 41.45414 21.45271
v 2.474548 43.76222 21.70611
v 6.322608 40.62499 21.04403
v 7.034209 41.82301 21.06047
v 1.927476 42.78602 21.67763
v 3.302816 44.99215 21.69167
v 15.09004 41.02574 19.49103
v 16.09819 39.93177 19.13717
v 18.12003 39.02539 18.5294
v 16.19852 38.20291 18.93139
v 14.19448 38.48435 19.38981
v 17.72157 41.53002 18.79177
v 10.16724 45.6058 20.77676
v 12.90827 40.26344 19.89421
v 12.10645 46.55335 20.38208
v 13.01665 48.22157 20.15741
v 12.02207 47.79036 20.40486
v 10.78736 46.25837 20.66502
v 8.872557 46.74787 21.01316
v 10.54808 48.08464 20.70841
v 8.763731 41.827 20.81299
v 7.980236 40.72911 20.81763
v 10.04108 41.2443 20.55391
v 9.915465 39.54717 20.36615
v 8.498666 38.57367 20.44524
v 5.200962 38.90999 20.9397
v 6.990953 36.87596 20.34611
v 8.609608 35.2918 19.7194
v 7.294418 35.03585 19.87622
v 4.156537 37.25248 20.78646
v 10.96109 37.73532 19.92743
v 10.53323 35.59908 19.47503
v 5.309748 35.3344 20.24408
v 5.876997 34.09024 19.83207
v 6.942191 34.21413 19.69701
v 3.152792 35.69664 20.54653
v 1.950498 36.36983 20.77881
v 11.8745 39.32607 19.9937
v 12.27003 37.90394 19.69899
v 13.40902 38.42255 19.55273
v 11.69491 36.71006 19.56438
v 12.50513 36.94782 19.46081
v 12.77222 36.10839 19.21864
v 11.67982 34.7179 19.00342
v 10.63957 34.25507 19.0694
v 9.761708 34.17313 19.20851
v 6.599628 33.62303 19.58038
v 2.913019 39.65479 21.26037
v 13.49733 49.12828 20.01807
v 17.56782 44.28992 18.93834
v 18.13336 42.86292 18.74514
v 18.77984 43.81129 18.57401
v 19.3032 42.69342 18.37253
v 3.296535 33.90964 20.12553
v 14.71278 37.21509 19.04282
v 13.65639 37.82621 19.3867
v 13.75911 37.09639 19.23148
v 15.07736 35.36967 18.59246
v 17.24582 38.15368 18.68704
v 17.93765 45.52912 18.83806
v -40.85134 73.47739 4.294596
v -40.17295 73.0874 5.117197
v -39.47609 73.23891 5.679727
v -38.83696 72.56335 6.554839
v 3.219485 -69.32878 3.294326
v -34.66109 -2.889603 4.71866
v -64.70693 9.474953 -31.4861
v -64.25554 8.365662 -30.0538
v -64.41721 9.115646 -30.46814
v -65.06685 8.579448 -33.25796
v -40.70536 -61.5813 -36.87905
v 17.86433 -26.17302 8.886321
v 15.81695 -25.27063 9.490089
v 17.30138 -24.53529 8.868273
v -14.21032 -40.47517 9.531427
v -17.53651 -76.50602 -15.50414
v -9.87406 -48.22015 11.40488
v 18.8201 -73.11586 -15.826
v 17.82202 -73.69758 -15.14127
v 18.82333 -73.39536 -17.50728
v 60.41345 32.3421 -31.74947
v 60.64944 32.05587 -32.59607
v -45.65456 35.35297 6.923768
v -46.08081 34.94659 6.548487
v -47.26629 35.99728 5.110301
v -47.86853 -53.60933 -44.56648
v -48.49134 -52.92557 -44.52142
v -22.07872 65.44828 18.03478
v -22.1855 64.22666 18.18252
v -21.40565 63.8643 18.46382
v -21.90562 62.54865 18.46884
v -23.44674 67.38385 17.19265
v -21.10908 67.6368 17.86696
v -21.02871 64.69839 18.46131
v -19.28667 66.96701 18.49627
v 44.17885 61.18545 0.2993333
v -42.06266 73.2607 3.167341
v -43.0923 74.02305 1.680091
v -10.64455 -47.25103 11.38412
v -10.15255 -45.71442 11.69446
v -8.62368 -44.96046 12.06069
v -9.886539 -44.84382 11.64833
v -9.015767 -47.1945 12.02604
v -11.49306 -45.13325 10.99806
v -9.804998 -43.88533 11.42138
v -10.94656 -43.25983 10.772
v -8.01892 -46.25589 12.37277
v -7.913055 -47.92995 12.09577
v -7.582705 -46.66537 12.44569
v -8.958244 -44.05807 11.74809
v -5.945186 -47.00875 12.63739
v -5.864192 -47.89566 12.48447
v -5.865705 -48.70623 12.15737
v -57.62623 -34.00948 -33.20731
v -56.96154 -35.84917 -32.27613
v -56.75594 -36.98545 -33.10122
v -57.43825 -35.13958 -34.0266
v -57.86217 -34.53876 -36.2545
v -58.37862 -31.36056 -33.98391
v -57.34619 -35.94005 -35.16984
v -56.37117 -38.47065 -33.85333
v -56.9466 -37.27394 -35.25715
v -58.19526 -33.03276 -35.73264
v -58.3748 -32.88728 -37.07279
v -58.73465 -31.38242 -36.91331
v -58.84332 -30.12746 -35.32869
v -59.04609 -30.12667 -37.04403
v -59.16042 -30.51397 -39.53581
v -58.54498 -32.80423 -38.87353
v -58.68647 -32.7621 -40.80676
v -59.10269 -31.25359 -42.80545
v -59.44563 -29.64171 -41.54353
v -58.86751 -32.18862 -42.95369
v -58.61906 -33.20591 -42.53353
v -58.6635 -33.05394 -44.14657
v -58.12111 -33.98853 -37.35719
v -57.29882 -36.95412 -38.02493
v -57.65798 -35.5831 -37.18231
v -59.29621 -30.5914 -44.29573
v -59.75963 -28.42001 -42.90739
v -59.69076 -28.29648 -40.91522
v -59.55439 -28.2356 -38.55486
v -59.80442 -27.41783 -39.64687
v -59.26362 -28.85002 -36.63167
v -58.73139 -29.04715 -32.93312
v -56.71772 -38.43518 -37.01452
v -56.08715 -40.50177 -38.82049
v -56.53292 -39.24286 -38.32556
v -56.95114 -38.28142 -39.54208
v -58.80214 -32.50429 -45.8843
v -59.91674 -27.93005 -44.62917
v -59.99334 -27.22834 -42.36541
v -56.32687 -40.08628 -40.48006
v -56.99925 -38.33534 -41.48155
v -59.10814 -28.70688 -35.24359
v -58.29486 -33.88106 -39.26422
v -57.34679 -37.15918 -40.0046
v -58.04329 -35.00177 -40.14027
v -57.65012 -36.40381 -41.74889
v -58.23045 -34.5093 -42.13219
v -56.2617 -40.3289 -42.53306
v -56.9193 -38.637 -42.68248
v -63.67378 -4.202279 -36.74577
v -63.98888 -2.326564 -36.3437
v 22.41421 43.37283 17.30343
v 49.49228 -38.54205 -24.26512
v -61.50497 33.81296 -23.67949
v -61.00416 32.46997 -22.26295
v -61.8313 35.23831 -24.6107
v 8.21712 -21.18082 14.35233
v -48.28693 -53.26455 -43.94394
v -47.94335 -53.90969 -42.67093
v -47.55951 -54.51022 -41.57299
v -48.63268 -53.19498 -42.25206
v -49.04039 -52.79406 -41.54192
v 23.07315 -18.76188 8.15083
v 58.65768 -6.164524 -32.37782
v 24.8103 60.2717 15.86246
v 26.26536 61.33445 15.07416
v 27.24501 61.83657 14.49228
v -0.5356915 -24.57685 17.63166
v 0.7364856 -22.54762 18.05163
v 0.3864795 -22.39314 18.30719
v 0.08202977 -22.15661 18.75609
v 1.35132 -21.0621 18.51788
v 0.1998971 -21.1717 19.58696
v 1.779642 -21.27484 18.04472
v 2.228125 -21.76135 17.54041
v -62.68796 -7.123255 -33.77718
v -62.73698 -7.422401 -34.61254
v -61.0253 29.23915 -22.07792
v -61.36292 26.98041 -22.75148
v -61.5704 28.18858 -23.39915
v -61.5557 29.73713 -23.51224
v -61.70176 30.65702 -23.96323
v -61.1919 30.88411 -22.66465
v -62.08421 29.71358 -24.95757
v -62.18264 27.81824 -25.04959
v -62.04038 26.56797 -24.53095
v -62.63648 28.6151 -26.41527
v -62.52548 29.90269 -26.23177
v -62.13023 31.14221 -25.20873
v -61.8992 33.20722 -24.75109
v -63.09721 30.39249 -28.04692
v -62.40256 32.15673 -26.04821
v -62.48145 34.1838 -26.42142
v -63.26914 32.34644 -28.65368
v -62.2695 35.12683 -25.8217
v -63.43387 31.20845 -29.12086
v -62.97844 34.8825 -27.90782
v -62.72904 35.86474 -27.22026
v -63.22744 33.8276 -28.56717
v -61.74545 24.74808 -23.55055
v -62.30865 24.8736 -25.03897
v -62.57802 26.27508 -25.9383
v -62.6428 27.41257 -26.29122
v -62.68448 24.77097 -26.04844
v -63.04801 28.69684 -27.66569
v -63.12584 27.90961 -27.79928
v -62.21856 36.79897 -25.74702
v -63.96274 31.58283 -30.71708
v -63.62295 32.31517 -29.70631
v -63.62795 29.14427 -29.43196
v -63.63806 30.09046 -29.56619
v -63.99972 30.1362 -30.67059
v -62.04365 22.92345 -24.12328
v -62.48787 23.18907 -25.27284
v -61.54986 22.92177 -22.89503
v -62.66846 37.99656 -26.89144
v -62.464 38.58046 -26.23031
v -62.25444 39.05708 -25.64594
v -62.74585 38.40715 -27.0295
v -62.51243 39.30299 -26.20856
v -62.16561 39.83148 -25.2973
v -62.71021 39.38451 -26.7115
v -62.62242 40.35307 -26.26336
v -62.33139 40.48748 -25.60588
v -63.06823 38.85914 -27.81536
v -63.33637 39.43603 -28.45784
v -63.01991 40.51669 -27.2543
v -62.8684 40.55381 -26.82551
v -52.13113 -47.07793 -49.23325
v -16.75278 -12.39844 14.93095
v 7.871557 -30.69184 14.55497
v 8.747804 -29.79518 13.88771
v 6.394163 -31.63396 15.50959
v 5.478201 -30.48066 15.78016
v 9.561089 -31.56846 13.77338
v 5.805481 -34.23199 16.10815
v 5.710403 -32.13943 15.93856
v 49.37025 28.94829 -2.921365
v -30.58213 -2.320626 5.587095
v -26.8013 -0.6492261 6.085438
v -26.85653 -2.613335 6.709731
v 29.16186 -66.39999 -22.41356
v 27.20865 -68.31566 -23.63814
v 28.84974 -66.96475 -23.44958
v 24.72321 -69.9509 -22.59708
v 24.79966 -70.06579 -23.79698
v 26.44893 -69.13611 -25.65982
v 27.89814 -68.18256 -25.94225
v 28.57507 -67.54929 -25.28618
v 28.27614 -68.0001 -27.22938
v 27.06039 -68.84235 -28.57433
v 25.88325 -69.60608 -27.88321
v 25.08861 -70.06429 -25.48298
v 25.17344 -70.01789 -27.10788
v 24.3824 -70.52049 -26.13061
v 30.03019 -66.00163 -23.56115
v 29.73986 -66.63492 -25.04928
v 28.1888 -67.03717 -21.76349
v 30.50391 -65.86165 -24.41451
v 51.487 -37.17887 -29.74044
v 51.69902 -35.68325 -28.73224
v 51.72503 -36.28354 -29.56686
v 51.97306 -36.26614 -30.68624
v -64.04489 29.03091 -30.76557
v 20.93061 42.52865 17.85366
v 19.89851 41.33604 18.14037
v 21.66698 40.6601 17.52917
v 21.82309 42.01952 17.53472
v 20.33645 40.13607 17.92466
v 21.95887 39.37526 17.42641
v 20.85517 39.2748 17.7853
v 19.27187 39.61334 18.23147
v 23.30012 41.13329 16.95456
v 23.0607 39.15427 17.03321
v 23.51857 40.11308 16.85972
v 22.4535 42.68555 17.30102
v -28.99739 6.889936 4.888468
v -29.82708 8.030904 4.84178
v -27.71638 7.592716 5.024772
v -29.68369 9.536394 5.079476
v -27.70917 9.479768 5.149163
v -25.95972 9.38538 5.139433
v -31.93887 7.935081 4.532147
v -30.93389 9.083783 4.879753
v -32.19068 9.421644 4.705091
v -32.60656 8.570086 4.486305
v -31.61079 9.158164 4.791978
v -25.00314 7.319218 5.137148
v -25.47779 8.1572 5.107054
v -26.57735 6.809741 5.078685
v -26.48972 5.53825 5.147592
v -27.76137 5.826035 5.013551
v -28.66377 10.35757 5.269216
v -29.78105 10.25089 5.138641
v -28.01938 10.55444 5.309989
v -24.87004 8.612217 5.131158
v -24.88208 9.577562 5.157189
v -24.19961 8.67697 5.125986
v -24.20078 8.16327 5.114199
v 46.54574 -48.03401 -28.75128
v 18.02279 44.86754 18.82077
v 60.65732 10.72791 -31.42192
v 60.5242 9.827574 -31.06335
v 40.24446 -58.23174 -34.13997
v 39.39007 -59.05981 -37.96236
v -40.82491 0.7779644 2.125917
v -55.56076 -41.98502 -42.88212
v -55.88149 -41.21096 -43.76182
v 9.443049 -23.74685 12.14362
v 8.28069 -23.79251 12.89784
v 9.82431 -23.00772 11.88923
v 8.087659 -22.92225 13.17602
v 10.91166 -22.53627 11.24482
v 9.672757 -22.33431 12.21763
v 10.7036 -21.92175 11.57908
v 11.10702 -23.33323 11.14242
v 9.146124 -22.25 12.6382
v 9.544581 -21.51665 13.07716
v 10.2943 -21.1041 12.96113
v 10.56935 -21.29981 12.16856
v 11.40612 -20.49936 12.12311
v 11.42753 -20.24313 13.25834
v 11.96578 -20.60573 11.18212
v 11.71439 -21.49442 10.98002
v 9.987052 -20.99129 13.66997
v 11.12752 -20.08636 14.54091
v 11.9741 -23.82865 10.71611
v 12.80965 -22.641 10.29794
v 13.26558 -23.89676 10.19066
v 12.55562 -25.48932 10.81936
v 14.35978 -24.99163 10.0001
v 13.90745 -25.89427 10.34218
v 14.9129 -26.08521 9.969246
v 15.42565 -23.52587 9.333687
v 8.830518 -21.83068 13.20074
v 7.885053 -22.02366 13.86801
v 8.852823 -21.17674 14.0845
v 14.43305 -21.57106 9.453637
v 16.17693 -20.93919 8.810327
v 13.52356 -21.93202 9.845739
v 15.39554 -19.97549 8.998391
v 14.01003 -19.69763 9.542315
v 17.46264 -19.87466 8.541746
v 13.00945 -20.72718 10.13385
v 14.14751 -18.52209 9.66193
v 16.19719 -18.0007 8.841403
v 16.88995 -21.53594 8.665401
v 18.11697 -16.38365 8.742346
v 17.80057 -18.70137 8.555401
v 17.00703 -16.44447 8.845041
v 19.07455 -17.29842 8.584959
v 17.78272 -15.39335 8.903852
v 19.5125 -14.18752 8.861732
v 20.02919 -15.90479 8.684359
v 17.09768 -14.03543 9.148787
v 15.90119 -13.83713 9.410833
v 17.49031 -12.57331 9.29887
v 19.00505 -12.85209 9.023586
v 15.32816 -15.23918 9.536301
v 14.88755 -13.27815 10.00293
v 16.015 -12.2289 9.645182
v 20.61718 -18.52351 8.379547
v 15.52281 -16.56687 9.285981
v 14.94599 -11.40626 10.18384
v 13.98511 -11.66668 10.89534
v 16.30488 -11.11948 9.713644
v 14.01968 -9.567582 10.89112
v 14.74794 -9.500631 10.46882
v 15.50418 -9.667702 10.11052
v 15.29112 -7.614095 10.31332
v 13.09526 -11.12492 12.06107
v 12.69473 -8.363692 12.18626
v 13.33815 -7.665844 11.5431
v 14.08878 -6.571636 11.01497
v 15.3124 -6.159022 10.24577
v 16.60907 -6.437563 9.634302
v 17.04267 -7.979419 9.566556
v 14.59731 -4.583528 10.51332
v 13.59878 -4.776648 11.28006
v 15.70227 -5.423026 9.939537
v 13.42227 -3.432739 11.20859
v 15.87846 -3.752362 9.493825
v 14.43392 -2.619745 10.17234
v 14.39736 -1.446616 9.845612
v 15.59821 -1.952084 9.181184
v 16.45984 -2.727003 8.891869
v 16.97213 -1.887254 8.36068
v 16.12638 -0.5528347 8.384284
v 16.5172 -5.057489 9.44411
v 12.90973 -4.923397 11.87246
v 12.40967 -3.300341 12.07613
v 12.27958 -1.271428 11.58771
v 12.3951 -0.5593339 11.20664
v 13.54037 0.1065213 9.948806
v 11.60468 -2.023102 12.55112
v 18.02326 -6.648887 9.048091
v 18.2254 -5.484892 8.748782
v 17.49752 -4.496816 8.851378
v 18.35925 -8.282064 9.115104
v 18.89843 -7.257012 8.821443
v 17.1654 -8.963792 9.546594
v 20.29778 -7.483831 8.399226
v 20.22351 -8.945916 8.65061
v 12.29926 -5.316496 12.47775
v 11.58757 -3.918953 13.06374
v 11.48349 0.6284736 11.69202
v 12.54345 1.251101 10.32149
v 14.04274 -13.57212 10.7684
v 14.81219 -15.05616 9.898561
v 14.25802 -14.78146 10.4657
v 21.11293 -16.92486 8.499345
v 20.50079 -19.90981 8.24224
v 19.15481 -19.82469 8.342769
v 22.67249 -17.6314 8.287404
v 13.71083 -12.69508 11.27621
v 18.92191 -21.02244 8.309404
v 10.88101 -0.5625933 12.878
v 9.588085 0.2744177 14.11623
v 10.14952 1.24985 12.97468
v 10.71341 2.178886 11.83281
v 10.31544 -1.310416 13.82471
v 9.138756 -0.602237 15.0565
v 10.03805 -2.586399 14.59616
v 9.444067 -1.908697 15.14793
v 8.753844 0.6458603 15.02812
v 7.880256 -0.2788742 16.63426
v 8.956868 1.849587 14.19542
v 7.848036 2.412714 15.38438
v 8.667103 3.296215 13.8344
v 9.558308 -3.105168 15.43937
v 7.886519 1.298833 15.85795
v 7.429094 1.230992 16.5094
v 9.690619 2.904836 12.72508
v 9.14583 4.086144 12.75152
v 10.41717 4.479341 10.89922
v 7.746597 3.944129 14.71615
v 8.515856 5.436055 12.79925
v 7.461321 5.016595 14.51346
v 6.959284 4.094616 15.6933
v 6.771009 6.281469 14.74208
v 5.682466 5.671084 16.57804
v 5.942219 7.147081 15.45131
v 6.897204 7.375875 13.88362
v 4.537762 8.877309 16.39741
v 4.429348 6.649844 17.69471
v 6.185614 3.739091 16.93392
v 5.285532 3.60812 18.16672
v 4.317137 10.77069 15.78267
v 5.257002 8.952728 15.38356
v 5.595963 9.369869 14.65457
v 4.899644 11.51021 14.62254
v 5.463274 11.69325 13.74077
v 6.200714 10.00139 13.39162
v 3.621477 11.58229 16.23164
v 4.111613 12.22373 15.40957
v 3.278172 10.14071 17.26175
v 3.720621 8.938172 17.36668
v 2.207492 11.04803 17.74565
v 6.072382 11.88004 12.67597
v 6.923161 9.98082 12.24116
v 6.529623 8.6545 13.64888
v 2.681187 11.60769 17.13718
v 2.98192 12.87572 16.34395
v 7.676649 6.898973 13.0141
v 3.684331 13.37518 15.48165
v 4.584398 12.92428 14.54463
v 4.445646 13.87202 14.4485
v 2.958351 14.37591 15.90419
v 3.5874 15.28782 15.13319
v 4.368548 16.43915 14.2128
v 4.870279 14.79175 13.70556
v 1.960233 15.53266 16.35685
v 2.294451 17.35043 15.90717
v 1.8391 13.12938 17.15521
v 0.8668038 15.19347 17.01098
v -0.2419353 15.69818 17.26638
v 0.3898625 16.93075 16.86181
v 0.7201813 14.0031 17.4288
v -0.324034 14.41504 17.64253
v 4.095808 17.33007 14.51895
v 5.42567 17.53857 13.06302
v 6.140697 17.23649 12.0425
v 4.875003 18.40872 13.86855
v 5.619902 18.59177 13.08448
v 3.998324 19.57022 14.86879
v 5.049586 19.57465 13.96729
v 3.636011 20.41469 15.29886
v 4.492193 21.7952 15.13004
v 5.451884 21.0651 14.17441
v 6.716767 20.40671 12.65636
v 6.350834 18.67005 12.20455
v 3.683632 21.99887 15.6961
v 6.255126 22.63278 14.24447
v 4.010854 23.55953 16.06604
v 5.121776 24.17801 15.77269
v 5.195415 23.18905 15.25591
v 6.692657 23.41752 14.3902
v 6.617371 21.95563 13.58023
v 7.329341 21.34825 12.53658
v 7.960702 21.28107 11.81538
v 7.155218 18.27628 10.98139
v 7.089994 16.942 10.59184
v 7.845783 23.15841 13.3207
v 8.493268 22.04975 11.86169
v 7.864975 20.09498 11.07643
v 7.852682 16.46641 9.435997
v 8.090232 18.24409 9.760194
v 6.624892 14.89501 11.13601
v 8.984783 20.68559 10.2647
v 9.251829 18.82982 8.779744
v 8.536242 17.0331 8.755987
v 9.748948 20.84385 9.670329
v 10.49209 19.65558 8.276427
v 7.106302 19.38626 11.60906
v 9.060132 21.29095 10.68254
v 10.08375 22.16619 10.56296
v 10.81954 21.25084 9.223622
v 11.45287 19.0246 7.309328
v 10.04622 18.03602 7.721354
v 11.04241 16.93198 6.614987
v 9.929507 16.12877 7.167434
v 8.80659 16.32887 8.269888
v 10.78729 15.054 6.329824
v 9.260787 14.73025 7.568778
v 10.77582 13.72 6.326046
v 9.335499 13.1804 7.645985
v 8.467923 13.82207 8.516103
v 8.012867 14.83512 9.050387
v 8.130006 16.19914 9.02614
v 8.422215 11.99001 9.050632
v 12.90884 15.91997 5.336391
v 12.48573 14.48153 5.319181
v 11.73079 12.81786 5.813612
v 12.76749 12.83839 5.344358
v 11.93947 11.97448 5.812747
v 10.6668 11.25888 6.857086
v 11.83846 20.45695 8.047074
v 7.044806 12.82248 10.78504
v 9.960426 11.99575 7.259521
v 13.72358 15.16244 4.766571
v 13.07203 19.12032 6.50286
v 14.14861 18.0747 5.459045
v 14.88364 16.9069 4.726651
v 14.13984 19.72404 6.469648
v 13.16381 20.1616 7.301922
v 13.14218 21.38297 8.269743
v 14.21775 20.99076 7.60559
v 11.25504 22.18269 9.77338
v 11.06932 23.69989 11.28168
v 10.45043 23.18436 11.20483
v 10.0679 22.67679 11.03624
v 12.09438 22.9467 9.989016
v 10.12248 24.14663 12.36023
v 12.6694 24.45043 11.1187
v 7.619464 12.4294 10.02663
v 7.70259 10.21303 10.91313
v 5.847621 14.08789 12.45356
v 12.03744 21.83715 9.056931
v 8.453359 10.30458 9.777479
v 8.500531 9.361095 10.23676
v 2.100282 19.45329 16.0399
v 3.498266 18.76433 15.13571
v 1.475119 20.73546 16.44964
v 13.73575 13.57138 4.880974
v 13.76021 12.70886 5.057359
v 14.78004 12.89795 4.791216
v 14.74805 12.24875 4.952946
v 13.99887 11.5591 5.115405
v 13.38046 11.51862 5.254053
v 2.744668 21.81115 16.11435
v 2.742578 22.91045 16.42575
v 3.05767 23.92483 16.62775
v 3.6744 24.69358 16.65438
v 9.340629 11.76966 7.985864
v 9.270662 23.09098 12.04939
v 14.5878 15.95125 4.487302
v 14.6881 15.30344 4.243062
v 14.5333 14.08236 4.453493
v 1.680338 21.79538 16.54007
v 9.229026 24.80503 13.5831
v 6.746692 24.44988 14.9946
v 8.649501 25.94116 14.88138
v 9.289463 25.71966 14.30689
v 8.312263 26.28568 15.32925
v 9.246675 26.52577 15.01999
v 6.555872 25.46095 15.71332
v 5.543269 25.09973 16.00716
v 5.554027 25.83485 16.38828
v 7.157301 26.76035 16.25074
v 7.630223 26.92989 16.13989
v 10.81724 26.43436 14.0854
v 10.50643 27.36909 15.09714
v 12.06271 27.54128 14.50995
v 11.83762 26.42546 13.54577
v 10.59411 28.75069 16.16887
v 11.83182 28.48769 15.47323
v 13.03169 28.59687 15.09664
v 9.282627 28.53441 16.476
v 10.33267 29.97112 17.11938
v 11.93261 29.64995 16.41077
v 9.537861 29.80263 17.25691
v 12.76649 30.37456 16.68848
v 11.62594 31.28777 17.58388
v 10.92898 30.84073 17.49145
v 12.89007 29.3031 15.78254
v 14.72866 30.28509 15.99135
v 13.76352 29.511 15.64184
v 8.718263 27.50031 15.99977
v 7.825904 28.37779 16.94285
v 12.99677 27.54968 14.12067
v 13.25585 26.8104 13.26354
v 9.298767 30.67038 17.84788
v 9.873003 31.27547 17.99956
v 10.54658 31.90749 18.13973
v 12.98303 32.05668 17.71641
v 14.47884 31.20185 16.78102
v 11.40803 32.29489 18.16129
v -0.9322253 16.93534 17.15158
v 0.1219715 18.62437 16.78923
v 0.9895561 18.3406 16.52126
v 9.350953 10.17342 8.704911
v 16.0166 31.65536 16.67088
v 15.01318 31.97308 17.18557
v 15.78298 30.90361 16.17027
v 17.41445 31.05759 15.81699
v 14.79656 28.33575 14.15451
v 14.71677 27.40691 13.26768
v 15.9241 27.18033 12.61251
v 15.01744 26.35878 12.05659
v 14.20082 26.30356 12.29959
v 13.30078 25.92377 12.29133
v 16.13966 28.25718 13.6008
v 16.28071 25.95796 11.33651
v 15.58353 29.48242 15.02402
v 17.15135 29.13064 14.13241
v 9.108835 8.848658 9.741479
v 8.528761 8.370429 10.78012
v 9.287793 7.608113 10.28871
v 8.708921 6.43518 11.85559
v 7.612123 8.701417 11.9195
v 9.911019 6.252831 10.38874
v 10.28374 7.667418 9.062727
v 9.710128 5.094663 11.37926
v 12.40507 25.58005 12.36578
v 18.49653 -10.04254 9.189367
v 16.87986 -10.75227 9.591805
v 10.84471 -4.459309 14.00597
v 2.302149 9.335873 18.45053
v 8.399811 -1.19517 16.3153
v 11.38572 4.898136 9.543688
v 13.514 22.49118 9.070467
v 0.5177105 19.51792 16.67965
v 0.741591 21.25764 16.77562
v 1.304858 9.277577 19.14091
v 1.604864 10.27032 18.48941
v -0.4654675 10.68373 19.15305
v 3.551139 6.459917 18.73412
v 2.097218 8.113928 19.19344
v 11.22366 25.40232 12.84908
v 11.62119 3.263588 10.26174
v 6.870541 2.643706 16.56956
v 12.76644 23.41052 10.10943
v 14.61799 23.68857 9.760983
v 15.85781 23.23386 9.056341
v 15.40031 22.50236 8.598026
v 13.39913 24.41602 10.79298
v 4.637014 4.615463 18.43624
v -14.83014 8.865417 7.831649
v -16.65462 9.713915 6.134582
v -18.1896 9.430985 5.577417
v -17.76763 11.37659 5.325738
v 14.10785 50.90922 19.84033
v 53.89943 -25.71354 -27.54381
v 53.61084 -25.67088 -26.18052
v -29.07268 -32.37312 6.488174
v -29.55508 -33.00266 6.159771
v 21.9013 38.28058 17.36702
v 21.23555 38.50406 17.60061
v 20.50745 38.36986 17.81846
v 9.76181 -44.09573 8.696919
v 18.76886 -11.34594 9.134741
v -59.02797 52.14159 -16.11932
v -57.66607 -36.33811 -43.58059
v 6.041641 -37.0001 15.42879
v 6.659151 -35.61902 15.56653
v 4.658151 -36.72535 16.08746
v 7.198589 -34.83793 15.39769
v 45.75626 29.87608 2.49588
v -34.0536 25.58978 9.132698
v -51.8745 -48.80699 -42.47666
v 56.64964 45.92374 -19.03854
v 56.75128 45.44248 -19.43051
v 45.43681 -50.08928 -29.04384
v 46.54576 -48.86093 -30.73434
v 44.91113 -51.54884 -30.81222
v 45.34576 -51.28355 -32.29091
v 44.73634 -52.55046 -33.83348
v 44.24466 -52.9869 -32.4845
v 45.49268 -51.50219 -34.10841
v 46.85569 -49.14898 -33.40548
v 43.55325 -53.83668 -31.94064
v 43.55148 -53.54852 -30.90217
v 46.15414 -50.86958 -36.82697
v 45.45184 -51.85279 -36.21785
v 46.77665 -49.88437 -36.93622
v 9.2579 48.57182 20.95555
v 18.22507 -24.48937 8.574326
v 3.094002 5.203179 19.77659
v 15.96641 24.19803 9.850833
v 17.12798 24.53033 9.879015
v 17.56321 23.40162 8.953155
v 14.30627 24.74839 10.76773
v 14.92414 25.63379 11.38777
v 18.02691 26.15679 11.10929
v 19.06121 24.88312 9.906036
v 19.55383 25.72092 10.51843
v -63.03392 21.84735 -26.62221
v -63.15845 23.279 -27.11509
v -62.72386 20.09612 -25.60938
v -63.20952 20.12892 -26.90057
v 30.80346 -65.77248 -25.11876
v 60.87898 -1.903858 -42.98707
v 60.30069 -3.767488 -41.55726
v -63.0738 18.19715 -26.27002
v 59.92422 -4.836381 -40.18447
v 59.76877 -5.151402 -39.46407
v 15.59182 -75.04907 -14.42769
v 15.8918 -74.33809 -11.62493
v -0.6928173 -77.15213 -3.541443
v -1.944127 -76.46797 -2.399894
v -63.58305 19.02542 -27.81078
v -63.30985 18.88317 -26.99907
v -63.87928 19.94343 -28.80769
v -63.58416 21.68164 -28.24166
v -4.52915 7.253252 20.27339
v -3.675084 8.088601 20.23693
v 26.58005 62.24952 14.81435
v 27.60979 63.49654 14.0987
v 28.32588 63.0004 13.75616
v 28.80503 61.85315 13.58722
v 28.96933 61.0196 13.55797
v 26.49425 64.0126 14.60921
v 20.16551 -11.01012 8.836728
v 20.35748 -12.58876 8.822557
v 21.899 -11.94603 8.512381
v 22.05027 -14.01628 8.52499
v 21.75484 -15.63471 8.517678
v 23.53918 -15.53072 8.271397
v 23.29897 -16.63848 8.258437
v -63.14305 -5.857929 -35.27768
v -64.13213 -2.521154 -37.5857
v -63.83822 -4.130801 -38.1382
v -64.58781 -2.073116 -41.443
v -64.09529 -3.62079 -39.58938
v -64.35365 -2.049107 -38.7588
v -64.55632 -0.2500171 -37.45207
v -63.4784 -5.466356 -37.5071
v -63.33147 -6.571887 -38.312
v -62.99127 -7.100317 -36.18777
v -62.97472 -7.684921 -37.26742
v -62.83109 -9.153357 -38.71232
v -63.28009 -7.326027 -39.44855
v -62.78534 -8.300784 -36.68228
v -62.67639 -8.282655 -35.55716
v -62.61536 -9.47768 -37.20075
v -63.04381 -8.774754 -39.93162
v -63.50126 -6.930487 -40.86568
v -63.74277 -5.147963 -39.26143
v -63.719 -5.814519 -40.4683
v -62.37772 -9.861232 -35.65463
v -63.22942 -8.438082 -41.21225
v -63.68646 -6.539607 -41.88941
v -63.83367 -5.615367 -41.36126
v -63.59418 -7.297014 -42.68992
v -63.33248 -8.854706 -43.36329
v -63.79933 -6.315231 -42.62408
v 40.75357 -57.28373 -31.3652
v 41.99881 -56.06284 -32.90932
v 41.3796 -56.24689 -30.07775
v 41.28875 -55.93768 -28.68153
v -51.60293 31.11712 -0.3531852
v 45.56031 36.16917 2.707834
v 46.19109 35.60578 1.920056
v 46.51406 34.51969 1.697048
v 45.67941 34.55936 2.89413
v 4.668741 24.95461 16.35781
v 3.927716 25.2283 16.77292
v 4.864711 25.69389 16.61812
v 58.13258 -6.2823 -29.07717
v 58.36585 -6.058079 -30.25457
v 57.806 -8.38666 -29.62558
v 58.19551 -7.949459 -31.80249
v 58.76377 -6.685084 -34.0353
v 58.88799 -7.181772 -35.82508
v 58.37381 -8.856453 -34.48513
v 58.05273 -9.130302 -32.5003
v 47.15293 -48.10321 -31.63243
v 47.86625 -47.18513 -32.86316
v 47.77281 -47.81547 -34.63483
v -22.54808 -37.0909 8.312678
v -22.89342 -37.7121 7.80796
v -21.83294 -38.14801 8.184746
v -20.29708 -38.955 8.582975
v -22.04056 -39.08687 7.324147
v -53.62816 64.2617 -8.629036
v -52.74249 65.10591 -7.464652
v -51.74326 64.82984 -5.874012
v -52.07213 63.27923 -5.854263
v -40.75615 -61.57797 -36.66989
v 24.4506 42.50677 16.50383
v 23.92258 44.42296 16.65748
v 57.75267 -9.835149 -31.27044
v 24.72277 41.05407 16.35016
v 23.60628 38.19768 16.83056
v 19.7502 -37.34359 7.119877
v 37.97572 62.2617 6.660673
v 29.9085 36.57091 14.22507
v 16.30889 -63.19184 -2.043664
v 57.26326 -4.210355 -23.34386
v -26.20824 -41.77399 3.047136
v -27.96172 -40.87908 3.433071
v -26.9697 -40.67707 3.883282
v 33.47301 36.64841 12.55027
v 32.46037 35.98723 13.10069
v 61.12558 20.71126 -33.64041
v -30.551 70.64761 13.27669
v -19.3118 62.82242 19.13999
v -19.41144 64.02829 18.96702
v -17.63157 64.21173 19.361
v -16.64475 63.07894 19.70365
v -17.13253 65.98524 19.15572
v -17.99904 67.13611 18.74945
v -16.97672 68.21983 18.72357
v -15.24274 69.11728 18.8482
v -14.05771 66.36168 19.6582
v -19.50509 68.28347 18.15566
v -17.63652 69.22175 18.32244
v -15.99635 65.55655 19.47012
v 24.64476 -69.54394 -20.24689
v -46.24888 71.05386 -0.5527298
v -46.1022 71.85149 -0.7300926
v -46.2697 70.14787 -0.17745
v -3.544275 -46.64704 12.79254
v -6.898268 -45.97975 12.54912
v -4.674752 -47.99543 12.5696
v -2.07851 -46.02401 12.74394
v -2.333642 -47.22204 12.7639
v -3.208176 -47.97145 12.6109
v -4.375302 -45.27002 12.63379
v -4.462042 -44.37988 12.48791
v -6.085723 -44.17915 12.35655
v -3.848428 -43.42193 12.41822
v -2.108367 -44.15129 12.496
v -3.963621 -48.44265 12.43148
v -4.135253 -49.02245 12.12214
v -2.389114 -48.65357 12.36998
v -3.347514 -49.02547 12.14355
v -2.433862 -49.82177 11.54307
v 14.1497 -75.70272 -12.97336
v 21.85991 -37.33761 6.1244
v 21.3481 -37.43127 6.312397
v -64.16351 30.68193 -31.24633
v -64.50922 31.00393 -32.42938
v -64.4115 29.62986 -31.94366
v -64.22027 32.10839 -31.54243
v -64.68603 32.76291 -33.02822
v -64.98667 32.16862 -33.89734
v -56.54774 -39.55852 -44.4412
v 52.26814 60.38227 -11.66013
v 51.30334 62.19136 -10.63199
v 52.18551 61.49054 -11.79927
v 52.58363 60.53836 -12.29244
v 51.55922 62.52892 -11.1463
v 52.89869 61.0934 -13.11643
v 53.06527 60.07011 -13.14489
v 14.74169 -17.46878 9.462507
v -63.54752 34.86201 -29.4899
v -63.69276 33.45544 -29.97636
v 44.63045 64.38764 -1.182834
v 43.60626 66.7585 -0.6745841
v 44.72323 62.57439 -0.7705463
v 45.30933 61.30389 -1.180031
v 45.10445 60.53175 -0.7152737
v 43.37362 65.11713 0.1600934
v 42.90852 66.70679 0.2278994
v 44.03889 67.57318 -1.56985
v 43.42151 68.56387 -1.188136
v 2.908191 -20.41031 17.3494
v -33.21959 0.07973783 4.479809
v -32.45072 -1.284611 4.892313
v -34.23565 0.2287644 4.242902
v 8.58421 29.98616 17.66362
v -30.96371 28.34287 11.30704
v -31.49555 27.99527 11.00794
v -34.61202 30.8858 11.84231
v -33.62302 29.77368 11.5164
v -33.7087 30.86452 12.09074
v -32.66764 30.45157 12.14783
v -33.13969 30.05788 11.81653
v -32.40148 29.95671 11.92693
v -31.4919 30.68216 12.57769
v -30.59963 30.1885 12.49374
v -31.74601 31.34241 12.9084
v -32.15335 31.71366 12.99911
v -32.6772 31.08446 12.48211
v -31.27301 31.69456 13.30064
v -30.48755 31.32576 13.31794
v -29.66043 29.64801 12.37242
v -29.62519 28.54362 11.71317
v -27.98651 28.63027 12.06838
v -30.98779 27.06521 10.61268
v -29.28103 27.64087 11.22672
v -27.94991 29.56063 12.73226
v -28.17303 26.6981 10.67454
v -27.49008 26.44852 10.61919
v -29.73279 27.04069 10.80146
v -33.22656 31.43826 12.5231
v 52.13004 -28.83581 -23.34252
v 10.2691 10.81159 7.342911
v 10.21325 9.286057 8.1523
v 11.52223 10.10833 6.544264
v 11.46747 7.577613 7.848907
v 11.41632 8.555479 7.335655
v 12.62731 11.0188 5.596821
v 12.52919 9.114227 6.23818
v -38.8103 73.90246 5.986824
v -38.16616 72.81036 7.060755
v -33.10287 10.0429 4.596408
v 31.96505 -65.16815 -26.82213
v 30.40102 -66.27835 -26.02197
v -37.88197 -64.21467 -29.54296
v 60.88882 17.03028 -32.35426
v 60.85178 15.04399 -32.15223
v 61.18803 16.53313 -33.46503
v 61.25706 15.07253 -33.65945
v 61.57972 15.49087 -34.95438
v 61.42804 14.3444 -34.32036
v 61.4468 12.82121 -34.5819
v 61.78559 14.00721 -35.90453
v 61.23899 11.41058 -33.73107
v 61.27278 10.53982 -34.11446
v 13.70617 53.0404 19.92619
v 13.046 51.89252 20.11231
v 12.1741 52.72742 20.30284
v 12.72537 50.51017 20.18403
v 11.81864 51.42963 20.39912
v 10.50028 52.75256 20.65343
v 10.4619 51.22771 20.69635
v 11.86899 49.45284 20.41663
v 11.12162 53.50012 20.49789
v 11.95007 54.37253 20.29973
v 10.46644 54.42983 20.61112
v 10.5491 49.63583 20.69332
v 9.349 50.49546 20.91767
v 9.55848 51.71928 20.87347
v 8.127446 52.07822 21.09821
v 7.682134 54.08184 21.12367
v 9.050369 54.48624 20.88317
v 6.638147 52.62662 21.33202
v 6.892867 51.1351 21.31544
v 5.731836 53.69355 21.41767
v 4.120906 54.17546 21.59222
v 5.484777 56.06132 21.34503
v 7.094519 56.13941 21.10792
v 5.540845 52.06416 21.50494
v 8.305876 57.07891 20.90139
v 6.851448 57.61922 21.07476
v 8.768672 55.84327 20.87166
v 7.730987 58.4918 20.89283
v 5.410398 58.39961 21.21507
v 6.24258 59.17263 21.04385
v 7.701844 59.45523 20.82422
v 5.31494 60.06435 21.07283
v 6.29335 61.26628 20.83994
v 7.379083 60.32698 20.79405
v 3.469044 50.45132 21.75042
v 1.896283 50.98622 21.87331
v 1.733616 53.01471 21.84636
v -59.86373 -26.62523 -38.59339
v 18.57509 -23.46547 8.414843
v -16.4232 -17.40399 17.43773
v -15.93129 -18.58306 16.52186
v -15.13868 -18.81042 16.6923
v -15.62528 -18.11083 17.26933
v 12.93581 -75.28704 -8.532633
v 11.56326 -76.20959 -8.920495
v 11.22901 -75.55246 -6.898729
v 10.79107 -75.96781 -7.280045
v 58.04255 41.6221 -23.56019
v 57.81983 41.96495 -22.87695
v -22.8981 -39.34953 6.588718
v -24.37773 -38.22112 6.740802
v -24.63162 -39.41438 5.669182
v -25.64974 -37.75993 6.429672
v -22.87373 -40.26978 5.491537
v -24.3101 -40.70545 4.387362
v -25.67887 -39.62339 5.125852
v -21.71659 -41.38894 3.622991
v -22.41786 -41.52259 3.206598
v -24.2568 -41.05826 3.956129
v -25.20819 -41.17761 3.683399
v -21.51393 -74.57278 -19.93744
v -35.62483 25.23473 8.439775
v 53.84163 -21.33661 -22.70894
v 54.40067 -19.78827 -23.5592
v 54.52786 -20.34547 -24.79153
v 21.40901 -71.53484 -17.68401
v 12.9559 -43.19786 5.792654
v 14.00685 -44.20644 5.341093
v 2.590318 46.2718 21.80512
v -62.12719 -11.16724 -35.70688
v 45.088 58.0591 -0.1703846
v 45.40995 58.95736 -0.7559634
v 46.02176 58.49252 -1.437165
v 1.103678 -76.7338 -2.988754
v 15.23014 11.29529 4.957801
v 14.45059 10.81618 5.104154
v 13.37009 10.72007 5.355806
v 16.00747 9.93728 4.981868
v 14.40428 9.479788 5.329269
v 15.16967 9.947218 5.072305
v 15.79751 11.64129 4.913159
v 16.37766 11.59268 4.856624
v 16.96929 10.60144 4.888495
v 15.57338 8.344395 5.226025
v 34.01355 -3.004118 3.379269
v 35.4204 -3.524035 3.015808
v 47.17545 -47.51913 -30.20094
v -25.5531 -72.3886 -22.02743
v -23.75438 -73.36099 -21.66898
v -24.8385 -72.78145 -22.57534
v -23.49372 -73.48405 -21.93523
v -24.70808 -72.83246 -22.98006
v -26.08919 -72.03273 -23.68749
v -14.49579 -10.05642 18.19088
v 41.91826 65.30187 1.806182
v 41.34667 66.08107 2.234119
v 40.38214 65.97178 3.325436
v 40.77814 67.1373 2.528275
v 41.21 68.36354 1.593941
v 42.12997 67.45235 0.891696
v 39.35542 65.50472 4.576547
v 39.41929 66.80703 4.088524
v 39.97519 67.55288 3.253582
v 38.89281 68.61301 4.011772
v 40.29343 68.31655 2.641842
v -25.02463 -1.273262 6.837107
v -25.69409 0.07896844 6.179005
v 32.43458 -4.518714 4.11852
v 32.69724 -2.967638 3.744054
v 31.33605 -5.609471 4.681511
v 30.75404 -3.1302 4.298295
v 29.98028 -4.558427 4.831594
v 29.48894 -2.739237 4.519786
v 30.94524 -1.301939 3.929981
v 31.34022 0.6141765 3.620874
v 32.44427 -0.4372403 3.44325
v 28.73702 0.416169 4.209417
v 33.53921 -1.112144 3.22286
v 33.22358 0.8606885 3.104469
v 30.98515 2.294335 3.629358
v 32.50621 2.96837 3.154965
v 33.74081 2.230049 2.809591
v 34.51397 1.226044 2.660013
v 33.73825 3.141773 2.759899
v 36.14289 2.692094 1.859114
v 33.84396 4.462595 2.711325
v 35.53674 4.329465 2.017341
v 34.77588 3.362648 2.358807
v 29.70978 4.468833 3.933413
v 29.50055 2.494934 3.957576
v 31.10174 4.419596 3.556574
v 27.70718 1.34203 4.359397
v 28.08813 2.977703 4.228055
v 28.09544 3.834747 4.230882
v 29.20609 6.030387 4.121401
v 32.04612 6.04565 3.35927
v 32.35472 4.565929 3.196776
v 27.96998 5.229366 4.277405
v 34.35263 6.487203 2.553135
v 33.42444 5.732561 2.881467
v 35.96363 5.259599 1.806882
v 36.69967 4.056183 1.510153
v 37.37609 2.989736 1.295342
v 33.38889 7.173798 2.976573
v 34.36234 7.48584 2.616796
v 34.50912 8.706514 2.577218
v 35.21877 7.699286 2.242003
v 35.15677 6.78698 2.218371
v 35.78055 6.730641 1.917283
v 36.9684 6.459849 1.292595
v 37.7231 5.112173 0.9205201
v 32.71798 6.767542 3.195446
v 37.95122 6.043773 0.7718598
v 37.38109 8.341527 1.111206
v 36.63504 7.960619 1.509297
v 38.00505 7.504417 0.7282156
v 31.61521 7.271571 3.585174
v 30.84785 7.161336 3.807764
v 36.25978 0.3010238 2.136371
v 30.81673 8.491178 3.933649
v 32.24896 8.241892 3.452963
v 37.94571 8.195612 0.7619193
v 38.22499 9.776481 0.5446448
v 38.96401 8.04528 0.0817733
v 39.07397 7.197388 0.04692195
v 39.91745 6.457544 -0.4832166
v 39.01498 5.889633 0.1256863
v 40.54793 8.63499 -1.095455
v 39.94531 4.999998 -0.3671677
v 38.73206 4.365512 0.4249229
v 40.75809 4.427664 -0.7906277
v 40.23937 2.475828 -0.1417797
v 39.42623 3.335142 0.177063
v 38.33172 2.655389 0.8872252
v 37.70724 1.462596 1.364008
v 39.25179 1.48685 0.5990624
v 38.50108 -0.4056154 1.313681
v -17.05184 -12.33232 13.41946
v -64.01187 8.597569 -29.10596
v -63.79657 9.017875 -28.29124
v -64.09068 10.43019 -29.09932
v -63.54549 10.90638 -27.29107
v -64.59845 10.69388 -30.8111
v -64.01997 12.71963 -28.73018
v -64.44582 11.83161 -30.18934
v -64.4233 13.17793 -30.03227
v -64.30692 14.1284 -29.64662
v -63.63736 12.76945 -27.55306
v -64.84445 10.21011 -31.82126
v 23.42456 -42.13012 2.518663
v -31.61461 -34.062 4.957302
v -31.25159 -35.15705 4.800975
v -30.44142 -34.14569 5.482694
v 60.39668 9.255988 -30.6841
v -44.65059 18.55231 -1.93559
v -44.9093 18.39711 -2.227032
v 6.125371 -43.85231 10.89915
v -51.09024 -49.81314 -43.52549
v -49.97168 -51.71598 -40.32411
v -51.01037 -50.32025 -40.91293
v -49.89681 -51.38019 -43.62101
v -50.21381 -51.50912 -38.89017
v -48.99722 -52.32711 -44.52749
v -48.89754 -53.17163 -39.8581
v -30.04879 -41.03902 2.771732
v -53.60233 -46.00699 -42.22567
v -52.98906 -46.90658 -43.6082
v -53.81986 -45.51416 -43.58429
v -54.29558 -44.67684 -41.74316
v -53.17343 -46.30951 -45.79569
v -52.70923 -47.09449 -45.4739
v -18.73501 11.55257 5.122866
v -18.10511 12.03027 5.186172
v 41.88866 58.31475 3.408939
v 35.45543 8.975554 2.120398
v -59.52252 -25.84497 -34.2484
v -59.78513 -24.82295 -34.96201
v -59.93233 -23.75764 -34.7786
v -60.37223 -21.58842 -35.47039
v -60.10525 -21.75377 -33.54519
v -60.34398 -22.72756 -36.8066
v -59.85059 -25.23436 -36.07801
v -60.78076 -21.20198 -38.63704
v -60.36041 -23.98536 -38.92123
v -59.97761 -25.61151 -37.89446
v -60.88251 -19.43428 -37.14362
v -60.57969 -22.63142 -39.09833
v -60.82224 -21.84954 -40.32234
v -61.36729 -18.57491 -40.61074
v -61.56909 -18.39014 -43.15781
v -61.79142 -16.8859 -42.49188
v -61.59886 -16.9751 -40.31438
v -61.15819 -18.79834 -38.79362
v -59.58163 -26.73532 -36.11261
v -59.61351 -27.33695 -37.32657
v -60.58814 -23.08527 -40.04572
v -60.74398 -22.74788 -41.27603
v -60.31445 -24.89102 -40.3528
v -60.71785 -23.27431 -42.21087
v -61.0262 -21.53957 -42.5117
v 59.63081 -5.113793 -38.31889
v 59.4339 -5.672324 -37.72623
v 59.49234 -6.05384 -38.90063
v 59.30217 -6.755813 -38.65464
v 59.12889 -7.120767 -37.84463
v 59.6987 -5.845759 -40.2736
v 59.98429 -5.100065 -41.44724
v 59.38563 -6.920068 -39.70381
v -18.31367 12.70022 5.074489
v -18.03666 13.89587 4.775922
v 55.48186 -17.64749 -26.71239
v 55.12489 -17.90412 -24.98396
v 55.12537 -18.72922 -25.97123
v -51.81102 -47.90636 -47.97231
v -51.44294 -48.66117 -47.02079
v -51.93252 -47.95616 -47.07215
v -51.01756 -49.5743 -45.48906
v 25.15245 -41.13679 2.610667
v 2.164817 6.658077 19.82226
v 1.141093 7.332258 20.16153
v 0.8762465 8.265678 19.86082
v -0.6358073 9.34396 19.8546
v 59.16973 20.66839 -27.11778
v -61.48201 32.14027 -23.5037
v 27.74442 6.5273 4.405679
v 28.97222 6.857151 4.239072
v 26.84254 5.959846 4.513227
v 25.96821 7.049485 4.688979
v 27.3665 7.816446 4.575534
v 27.44213 8.812995 4.698472
v 28.77001 7.562437 4.332728
v 50.24118 -41.4441 -31.07147
v 36.63865 29.89865 9.292704
v -6.113867 -39.60137 14.45975
v 49.12168 -39.77034 -24.51471
v 55.10128 -22.21053 -30.15553
v 54.226 -26.01253 -29.47367
v -4.671689 -40.90338 12.48089
v -5.324226 -40.47608 13.19866
v 12.59735 -7.001399 12.24522
v 11.06696 -6.052299 13.94327
v 14.85647 18.12409 5.191892
v 15.61495 17.53288 4.616158
v 15.40987 16.91122 4.423163
v 15.65574 16.80736 4.130209
v 15.09067 16.05562 4.130781
v 16.38457 17.31501 3.512481
v 15.52033 16.3796 2.96729
v 15.05274 15.8294 3.765087
v -35.09029 31.53649 12.0472
v -36.18897 31.37445 11.59177
v -35.8243 32.12215 12.07333
v -34.9698 32.16924 12.38134
v -34.27776 31.71131 12.38205
v -53.31976 32.24874 -3.381951
v -55.92882 -39.44241 -51.642
v -55.48587 -40.412 -51.79974
v -55.31343 -41.05489 -51.0475
v -55.04175 -41.45911 -51.47943
v -55.72698 -40.35289 -50.43619
v -55.28535 -41.42339 -50.06692
v -54.48771 -42.82289 -50.54667
v 44.34692 12.24368 -5.377506
v 43.03701 11.92962 -3.923217
v 42.39793 12.5765 -3.484066
v 42.85701 11.10902 -3.526157
v 43.66261 10.51027 -4.187298
v 44.43621 9.712356 -4.782979
v 42.89999 9.926683 -3.312304
v 41.70909 10.66616 -2.310864
v -55.63774 -41.81308 -41.21753
v 8.752474 -42.78612 8.957389
v -62.0068 -15.07884 -41.60768
v -61.391 -16.27665 -37.2207
v -61.87077 -14.90998 -39.54108
v -61.12925 -17.98827 -37.1629
v -62.35874 -12.90932 -41.16141
v -62.17874 -14.71345 -43.05705
v -62.60602 -12.98596 -44.25315
v -62.43544 -14.00316 -44.56648
v -62.72134 -11.87556 -43.17432
v -62.89678 -11.86723 -45.2302
v -63.16391 -10.41792 -45.33393
v -63.10228 -9.980883 -43.32558
v -63.1516 -10.98895 -46.59699
v -62.86401 -12.50765 -46.88002
v -63.52544 -9.311046 -47.57942
v -62.06155 -13.59522 -39.10519
v -61.77553 -14.13598 -37.20489
v -61.47276 -15.30456 -36.42238
v -61.18094 -16.22462 -35.27088
v -12.87625 -32.45486 14.62445
v -61.34289 -20.03871 -43.57224
v 0.8863497 22.70512 17.00421
v 2.208603 22.45957 16.51538
v 2.327269 23.43921 16.75752
v 0.3275073 24.62417 17.63001
v 2.626443 24.9797 17.16153
v 1.701876 25.56525 17.63997
v 3.10294 25.87092 17.34044
v 2.553231 26.42197 17.70423
v -4.448595 8.685814 19.63275
v -4.346411 10.65393 18.75275
v 61.58138 17.32368 -35.09356
v 61.89228 16.02504 -36.40385
v -29.62797 -35.40598 5.506687
v -29.5326 -36.22797 5.288909
v -30.42944 -36.39463 4.808241
v -26.67581 -28.69846 7.764068
v -64.89627 1.319046 -37.79753
v -64.83064 1.503338 -37.08998
v -18.20372 8.262175 5.894965
v -19.7763 9.019006 5.298755
v -19.47461 10.64266 5.124016
v -59.91744 -21.26723 -31.76804
v 5.132448 26.87733 17.1214
v 4.513107 25.9872 16.91262
v 58.9437 23.07368 -26.71712
v 59.01134 21.67073 -26.70462
v 59.22212 23.41658 -27.65184
v -61.60014 46.51943 -22.43023
v -61.4495 47.0224 -21.93982
v 17.41046 -22.94219 8.659626
v -63.53332 14.80754 -27.35032
v -64.31928 16.5743 -29.88112
v -63.35231 13.73578 -26.78732
v -63.61454 16.40876 -27.67002
v -64.80392 15.82162 -31.52188
v -64.76959 13.80503 -31.26835
v -64.84703 17.25059 -31.71637
v -64.38515 17.86679 -30.22982
v -64.95392 19.69803 -32.39994
v -65.1094 17.75734 -32.68499
v -64.69479 18.79717 -31.37283
v -64.57339 19.01785 -30.95115
v 12.66152 -19.98097 10.70379
v 13.23536 -19.60131 10.17951
v 13.04491 -19.08429 10.72096
v 13.83905 -18.10654 10.11959
v 12.62012 -19.072 12.87778
v 12.43097 -19.80543 11.25728
v 13.31126 -17.63621 11.72659
v 12.34792 -19.42276 13.11455
v 48.26917 -47.05214 -35.22448
v 8.774836 59.5827 20.64609
v 8.481949 58.54928 20.76596
v 9.608167 60.9588 20.41459
v 8.995658 61.24804 20.49234
v 10.21578 59.99933 20.37634
v 10.92737 61.80908 20.05275
v 10.48065 58.52826 20.42314
v 52.41927 -34.14919 -29.95292
v 52.7338 -33.59217 -30.81083
v 52.50998 -35.32344 -31.99736
v -30.55534 -33.07697 5.706244
v -31.03862 -32.10549 5.738071
v -30.28628 -31.91952 6.096625
v 6.305417 47.85518 21.44566
v 3.333445 47.94051 21.7664
v 55.31528 -20.51516 -29.43927
v 54.86629 -22.33143 -28.91559
v 55.22216 -19.45816 -27.47281
v 55.60466 -18.95767 -29.30239
v 55.72495 -17.75338 -28.46407
v 26.38774 2.455056 4.543185
v 26.51401 3.652606 4.513367
v 26.68954 5.058682 4.505047
v 24.9256 4.341114 4.730481
v 24.81228 6.293552 4.752636
v 25.11914 2.653492 4.724704
v -19.6468 1.450678 8.160632
v 36.5264 61.60635 8.031752
v 37.27635 61.77037 7.347169
v 37.51479 62.26192 7.075169
v 35.69497 60.43239 8.852438
v 34.52962 60.59298 9.758792
v 35.23859 62.0401 9.047106
v 34.07959 62.02493 9.939311
v 33.32771 63.25813 10.34878
v 1.091493 51.62603 21.92822
v -64.00952 32.98912 -30.9143
v 27.93213 -0.9269056 4.563664
v 25.61462 -68.99603 -21.1235
v 23.75465 -70.48924 -21.55643
v 56.45067 -14.02135 -28.06698
v 13.53641 -13.53872 11.70977
v 12.81272 -12.26757 13.53838
v 24.27918 -8.030645 7.363035
v -18.6819 13.41112 4.826264
v -0.9200456 -47.21924 12.77989
v 0.3836501 -46.99648 12.74046
v -52.19916 -48.10494 -44.26872
v -9.361833 -39.88333 12.65073
v -11.3865 -39.68154 12.21859
v -11.26986 -40.45314 11.05415
v -8.260354 -40.37318 12.34008
v -9.421919 -40.65852 11.20882
v -33.35305 71.00724 11.42072
v -32.37745 69.82006 12.46432
v -33.85058 72.66965 10.46754
v -32.5588 72.42534 11.4556
v -32.07649 71.24094 12.20319
v 13.38651 34.78374 18.75193
v 13.05943 33.1727 18.24578
v 12.00508 33.89603 18.69642
v -50.31847 -50.48293 -45.42196
v -35.04853 0.6176646 3.999789
v -36.48906 1.515118 3.520464
v -37.93623 1.029819 3.161793
v -36.99664 2.804934 3.240791
v -35.15999 71.19212 10.11976
v 35.73727 28.99107 9.262979
v 34.93151 29.72259 9.954822
v 35.14299 30.13842 10.07181
v 36.22693 30.68491 9.869473
v 34.61307 28.20161 9.259797
v 33.39515 29.50768 10.36792
v 33.259 29.97766 10.6698
v 34.18335 30.36094 10.55275
v 33.05602 27.97977 9.668421
v 32.0392 29.4304 10.76548
v 34.02122 26.90423 8.85431
v 32.6073 27.19564 9.410596
v 32.09357 25.9033 8.883235
v 31.55862 26.53714 9.353854
v 31.631 28.03139 10.12015
v 29.62944 27.3675 10.24048
v 30.30357 28.31995 10.63624
v 31.45046 29.15973 10.80025
v 36.72356 63.43208 7.572948
v 37.48851 63.81262 6.799505
v 36.41309 65.52193 7.370017
v 35.53246 64.36716 8.389561
v 35.24508 65.97827 8.248278
v 35.34505 67.07372 7.904428
v 35.93514 68.47422 6.972508
v 37.32491 66.46172 6.29845
v 37.58904 65.02299 6.427986
v 36.91841 68.59077 5.976995
v 37.0973 67.49537 6.171288
v 37.91379 68.09283 5.156678
v 38.32394 66.89931 5.188732
v 38.73503 65.83094 5.097592
v 38.63082 64.8289 5.484252
v 38.27799 64.03481 6.019433
v 39.15181 64.22728 5.104748
v -63.0974 37.67394 -28.14252
v -25.59109 3.029467 5.481822
v -8.038757 -17.92229 21.46856
v -8.633996 -17.76862 21.05528
v -44.43163 18.15289 -2.027349
v -43.9856 18.4811 -1.615977
v -43.93947 17.86311 -1.852117
v -44.00633 16.21344 -1.847477
v 52.94247 -35.29499 -34.66761
v 52.18871 -38.12925 -35.72165
v 52.71106 -36.63711 -36.01101
v 9.998004 -76.86589 -8.753327
v 7.624053 -77.18937 -6.981165
v 38.71026 -59.73984 -37.60033
v 41.38143 -57.07561 -35.23212
v 41.88084 -56.47111 -37.07568
v 40.2613 -58.18309 -38.1624
v 40.88928 -57.42436 -33.17337
v 42.59229 -55.56636 -34.63821
v 43.65156 -54.39742 -37.02561
v 43.6462 -54.34313 -38.84145
v 44.20664 -53.60648 -36.24653
v 45.13243 -52.43745 -38.45867
v 44.12324 -53.59753 -41.2819
v 42.79698 -55.13644 -41.76489
v 42.64919 -55.47221 -39.83536
v 42.20531 -56.07853 -38.40904
v 41.38103 -56.82635 -40.56081
v 41.24757 -57.13394 -38.54579
v 40.53289 -57.78638 -39.63413
v 40.40598 -57.77766 -40.7985
v 39.60964 -58.58674 -40.49136
v 38.10992 -59.98497 -40.32771
v 43.71105 -53.87534 -33.05275
v 7.299766 -0.7819852 17.78995
v 8.456003 -1.983993 16.61368
v 54.94021 -24.05814 -31.44937
v 54.63432 -25.43027 -31.23265
v 59.14621 24.5655 -27.48559
v 58.92591 23.94512 -26.75838
v -59.66213 -21.56552 -30.36907
v 53.34768 58.16436 -13.25128
v 53.35598 57.50743 -13.11615
v 54.0858 56.98288 -14.38402
v 34.76998 64.36833 9.040169
v 41.92687 9.284214 -2.297747
v 41.3938 9.249449 -1.825602
v 58.94445 25.76285 -27.01328
v 61.03849 -1.379567 -43.35062
v 61.17562 0.06489724 -41.86506
v 24.00651 2.864584 4.877054
v 22.50474 5.858945 4.920556
v -2.502847 24.50453 17.76821
v -0.3923865 23.19602 17.37025
v 0.7628435 26.98906 18.29466
v -2.330394 26.6585 18.38015
v -3.667539 24.34113 17.58659
v -22.31572 68.48434 17.29996
v 32.1024 24.00472 7.949741
v -20.31475 57.19635 19.24469
v 23.10309 -70.66894 -19.78963
v 21.51282 -71.80807 -19.61057
v 19.58039 -73.17775 -20.23868
v 19.75621 -72.71193 -17.34262
v 3.510036 -33.56483 16.96371
v 2.902326 -36.53809 16.71251
v 18.63251 37.11116 18.21468
v 20.24999 37.77597 17.82073
v 19.40656 37.42192 18.03412
v 20.28826 36.94552 17.72852
v 19.47028 36.49892 17.86954
v 18.37766 36.34777 18.13112
v 59.50163 24.28999 -28.57891
v 40.2351 9.717424 -0.9474356
v -53.47988 66.14774 -9.036421
v -52.86086 66.93079 -8.294621
v -52.06787 66.91089 -6.984174
v -51.93495 66.31681 -6.601977
v -51.76655 68.12918 -6.928097
v -52.42873 67.77254 -7.89902
v -54.02641 65.33263 -9.62093
v 58.82471 -8.0259 -36.8327
v -64.41112 -2.831535 -41.31808
v -64.63528 -1.212523 -39.96076
v -64.63896 -1.6377 -41.03979
v 46.94835 59.20657 -2.833036
v 0.9927282 -20.64756 19.05426
v 1.006586 -20.19684 19.37756
v 1.906682 -20.17616 18.31799
v 0.5451741 -20.46482 20.05172
v 0.2339137 -20.63068 20.64101
v 0.9129514 -19.80986 19.92268
v 0.8309085 -19.70148 20.75778
v 1.383674 -18.18756 19.33815
v 2.08663 -18.08863 18.32702
v 2.589715 -18.7814 17.75287
v 2.689519 -19.6729 17.56935
v 2.957942 -19.07335 17.2364
v 0.5723575 -20.03523 21.87639
v 0.802703 -19.7468 21.70158
v 1.024728 -19.22837 20.89907
v 1.174641 -18.47696 19.8508
v 1.1876 -18.24229 19.76565
v 16.94101 55.44874 18.98315
v 18.81477 56.42693 18.37258
v 17.71774 57.46637 18.67767
v 16.90824 56.2149 18.95523
v 16.8285 56.98624 18.95708
v 14.76379 21.04174 7.40888
v 15.43117 21.52345 7.578689
v -54.97889 64.14134 -10.77168
v -54.41174 64.50374 -9.951067
v -11.82655 -44.14434 10.60973
v -60.14254 -26.42711 -42.05796
v -60.18179 -26.44502 -43.66701
v -60.46285 -24.91484 -43.78331
v -60.24697 -26.27269 -45.35315
v -60.59076 -24.07613 -42.81933
v -60.31575 -25.3305 -41.64635
v -59.99389 -26.87103 -40.8504
v -60.62078 -24.3903 -45.60911
v -60.22263 -26.2833 -47.75381
v -59.8155 -28.24234 -46.97977
v -60.6262 -24.32468 -47.3483
v -60.07306 -26.07866 -39.89393
v -52.01584 -48.15197 -45.52314
v -64.18455 28.78984 -31.16401
v -64.27573 27.84663 -31.33777
v -64.53955 28.13547 -32.19765
v -64.74105 29.49625 -33.04299
v -65.23822 30.07907 -34.62201
v -64.35393 26.9932 -31.46186
v -64.77639 26.81579 -32.82621
v -64.10091 27.19623 -30.68703
v -64.44028 25.73577 -31.51495
v -53.96953 -44.97189 -45.62873
v -54.35855 -44.36632 -44.63191
v 61.79693 14.65716 -35.89808
v 61.8853 12.75055 -36.44618
v 2.354355 -17.60126 17.57011
v 2.026122 -17.60824 18.03991
v 2.955685 -17.98247 17.27073
v 2.823046 -17.60472 16.7342
v 32.80555 8.054178 3.222627
v -0.3686801 -36.4274 17.22918
v 1.620831 -36.07484 17.11475
v 0.4636083 -38.56927 16.00754
v -1.658206 -39.75628 15.01756
v 0.7935909 -39.54683 14.85889
v 2.168684 -38.72127 15.38955
v -0.2425665 -41.13663 12.20639
v 1.495867 -40.2568 13.46313
v 7.312871 -20.86673 14.82594
v 6.963527 -20.27382 15.1955
v 33.64882 42.17025 11.79047
v 13.4117 54.48913 19.97456
v 14.69382 29.57502 15.4147
v 17.5448 30.06404 14.83797
v 16.43663 30.0426 15.22089
v -44.0082 33.14946 8.193583
v -43.21154 33.01711 8.746969
v 22.28199 -40.05851 4.366194
v 20.17292 -41.31969 3.680074
v 22.76552 -41.23656 3.324535
v 22.91086 -39.61609 4.442356
v 24.64938 -40.80298 2.969958
v 20.86537 -40.13926 4.729334
v 8.07919 50.34983 21.13866
v -24.18645 38.17572 17.78438
v 14.78814 -74.68242 -10.17705
v 17.02906 59.26722 18.82162
v 19.18594 57.98574 18.19882
v 36.92318 0.8539919 1.78913
v 0.05322125 29.37023 19.13134
v -1.308869 28.09224 18.82613
v -3.813371 28.12485 18.70176
v -1.767518 30.73137 19.59965
v 33.98899 43.15337 11.37768
v 6.79704 0.8293504 17.60367
v 0.6812146 43.64672 21.79562
v 0.6232316 46.04429 21.90683
v 1.109783 47.7501 21.91588
v -46.23065 33.07512 6.197309
v -46.17128 33.35318 6.346797
v -45.77919 33.23259 6.718253
v -45.44514 32.93396 6.895049
v -45.37792 33.31226 7.08685
v -44.82639 33.09547 7.60426
v 41.75891 -54.60072 -26.76686
v 41.06834 -55.082 -25.74583
v 40.87787 -55.87897 -27.07236
v 60.88104 32.49166 -33.21358
v 60.5824 33.66489 -32.14729
v 60.85138 31.57739 -33.27166
v 60.47076 30.83012 -32.11678
v 61.13179 32.05998 -34.05513
v 61.04141 31.56977 -33.90775
v 60.84031 30.64057 -33.42596
v 61.26039 31.26346 -34.75856
v 61.34505 30.90316 -35.0785
v 61.33197 29.74256 -35.06559
v 60.90685 29.33667 -33.60974
v 61.18422 29.19802 -34.51743
v 61.31284 32.51487 -34.4691
v 61.13132 32.68789 -33.89249
v 61.29884 32.0884 -34.55563
v 41.60555 0.2547125 -0.4880165
v 41.13976 1.34208 -0.420585
v 41.25237 3.288571 -0.8992478
v 40.9484 -0.8219691 0.1324721
v 39.75969 -0.05525339 0.6502891
v -39.59027 37.44723 11.19665
v 6.203291 -76.84515 -4.997416
v 6.008516 -77.6688 -7.0105
v 4.781104 -77.68379 -6.152853
v 5.05892 -78.02463 -7.424566
v 26.64742 36.59773 15.61134
v 57.93204 42.50817 -23.03896
v 58.14119 42.24961 -23.54168
v -47.94665 16.2347 -5.357934
v 18.23568 -42.09862 2.712311
v 15.00896 18.7152 5.384827
v 15.06587 19.41395 5.954223
v 14.54619 18.79874 5.682612
v 1.795384 27.96326 18.44945
v 1.918035 30.1116 19.13793
v 3.059656 28.41443 18.37037
v 18.10254 23.68937 9.086727
v -52.82078 32.55134 -2.384019
v 0.4679124 -20.11706 23.02794
v 0.941063 -19.69763 22.4489
v 11.94374 60.11383 20.00656
v 9.689033 57.1288 20.66329
v 9.280294 58.30859 20.6523
v 10.88081 55.69337 20.48935
v 11.62849 56.35192 20.31358
v 10.92208 57.29787 20.40525
v 12.99922 55.57216 20.04412
v 25.48748 -41.8386 2.10857
v 4.400337 26.78629 17.33592
v 3.627979 26.99608 17.65099
v 3.5211 25.55217 17.06949
v 22.28648 57.08457 17.0594
v 21.10696 57.29111 17.51615
v 23.20201 58.27312 16.63965
v 20.41372 60.00064 17.66852
v 23.10583 60.16032 16.62047
v 24.10003 59.29082 16.21272
v 19.97032 58.49436 17.91078
v 21.5275 60.54451 17.23572
v 25.09619 58.06638 15.77697
v 21.88144 61.94242 17.00786
v 19.9321 62.41746 17.68794
v 19.94272 61.818 17.72486
v 21.25684 63.68449 17.04044
v 22.60405 62.94033 16.61035
v 18.93991 64.12666 17.75027
v 20.32853 65.22237 17.11628
v 22.66862 64.39789 16.36658
v 19.54898 65.39451 17.36107
v 21.60612 66.20452 16.45631
v 42.55866 68.1435 0.09847829
v 42.64347 69.08778 -0.3868218
v 43.62142 68.93679 -1.588428
v -45.27908 73.09042 -0.2819117
v -45.40633 70.92756 0.542731
v -0.2214285 -20.32798 23.79468
v 30.48511 24.91915 8.918344
v 5.615119 -38.99017 13.95052
v 3.411968 -38.27271 15.41804
v 4.379293 -39.01701 14.37635
v -58.31819 -34.20844 -44.7302
v -57.96059 -35.26701 -46.44757
v -22.54278 62.29437 18.2939
v 6.993649 -77.94611 -9.195475
v 5.40023 -78.24328 -8.589036
v -13.73396 -77.85139 -12.94436
v 53.68956 -28.50724 -29.48015
v 53.58773 -29.82034 -30.41243
v -0.5458989 20.85432 17.00375
v -1.925615 21.64707 17.17254
v -1.433316 19.67302 17.00577
v -3.789915 20.32783 16.78022
v -3.930239 22.79955 17.14345
v 42.82098 34.05742 6.140867
v 43.5223 34.19133 5.429537
v 27.07993 -41.80046 1.490517
v 27.48199 -42.4197 0.976146
v 46.01481 59.41916 -1.639141
v 46.66615 58.94142 -2.382465
v -2.406211 11.33979 18.96074
v -63.23112 -11.13657 -48.67403
v -63.64684 -9.278339 -49.34881
v -63.93459 -7.890947 -49.35683
v -63.22212 -11.56576 -50.11833
v -63.54617 -10.16553 -50.30863
v -62.78682 -13.23755 -48.14819
v -63.04103 -12.47073 -49.95795
v -64.16958 -6.763091 -49.01907
v -63.49596 -8.933988 -45.99468
v -63.89129 -7.528539 -47.58574
v 6.309373 1.486412 17.92771
v 36.89651 -61.32518 -38.01332
v 36.62312 -61.67824 -36.66879
v -2.87876 -77.68642 -4.532786
v -0.2610147 -78.16991 -5.783823
v -1.996454 -78.18426 -5.702238
v -2.800626 -78.52815 -6.715249
v -3.956808 -78.44243 -6.574626
v -5.442122 -78.2891 -6.291678
v -14.52543 -7.687123 15.49223
v -14.3975 -8.285481 16.18758
v -13.46059 -7.515328 17.59404
v 5.391572 24.58945 15.83608
v 41.54226 5.44072 -1.461299
v 14.76966 -40.15855 7.988813
v 11.38633 -76.7834 -11.07901
v 9.507263 -77.52014 -11.08693
v 8.45045 -77.61419 -9.584196
v 58.08159 -9.97858 -34.32206
v 58.28105 -9.777066 -35.58751
v 57.58867 -10.88385 -31.71442
v 58.01256 -11.00965 -35.60915
v 57.97365 -10.64624 -34.61164
v 57.64064 -11.955 -34.16724
v 57.64437 -11.33921 -32.96818
v 57.11902 -13.42201 -32.3845
v 57.18347 -13.59633 -33.36635
v 57.11771 -12.4157 -30.54621
v 57.39838 -10.93676 -30.45559
v 56.79177 -13.78072 -30.11346
v 56.37431 -14.87141 -28.71739
v 56.03676 -15.77979 -27.75795
v 56.03917 -14.57535 -26.15735
v 55.71735 -16.37433 -26.50207
v 56.01279 -16.64469 -28.87151
v 56.4689 -15.28689 -30.03326
v 18.88089 59.90506 18.22386
v -17.0575 -76.68418 -13.93702
v -15.15927 -77.4099 -13.61604
v -30.43055 31.79122 13.69205
v -28.15874 30.27857 13.19772
v -17.90446 -76.33023 -17.15361
v 49.86898 -42.77507 -32.11276
v 49.87738 -43.35011 -33.78184
v 49.31356 -44.78301 -34.36261
v 4.531098 -33.0931 16.57297
v 4.898399 -31.33181 16.17267
v 4.432481 -31.65356 16.41773
v -60.29545 33.09594 -20.33664
v -33.25734 38.09143 14.54697
v -33.48191 37.61631 14.44866
v -32.91318 36.89878 14.7139
v -12.89004 -7.007389 18.56536
v 1.413273 38.17429 21.14486
v 2.064271 39.8081 21.32583
v -1.00205 38.12577 21.22687
v 0.4653696 40.18723 21.46448
v -2.071285 41.09366 21.59585
v -4.294734 37.03334 20.97777
v -1.898959 34.72094 20.58976
v -3.822326 39.08871 21.33369
v -3.584592 34.41202 20.48107
v -6.002668 36.73683 20.82228
v -0.4680957 42.17348 21.70064
v 1.510396 40.94995 21.49063
v -5.850628 38.46544 21.11643
v -6.966746 39.2697 21.15626
v -5.364896 41.74811 21.55058
v -0.3749163 34.07303 20.43565
v -27.50913 69.42521 15.16639
v -25.54353 71.19371 15.43479
v -25.10051 72.22494 15.23724
v -23.82805 70.7332 16.21212
v -23.50441 71.84705 15.94485
v -28.07365 71.25533 14.3287
v -26.41113 73.18288 14.30274
v -22.17406 72.18653 16.24168
v -21.98473 70.0843 16.9889
v -23.39882 69.5734 16.67069
v -22.75143 73.63361 15.54229
v -29.48581 71.27151 13.64478
v -28.84464 72.7641 13.39184
v -27.6471 73.75851 13.52784
v -25.34131 74.20232 14.34161
v -24.42141 73.72045 14.87979
v -19.04657 14.83755 4.062264
v -18.81952 15.47608 3.644704
v -18.98135 16.38356 3.386974
v -19.03232 17.11801 3.648957
v 34.4817 -0.882803 2.912229
v 1.082517 -34.6594 17.31171
v -61.33915 -13.94457 -33.28597
v 45.7855 32.66232 3.021715
v 46.51068 31.71816 1.955778
v 46.70056 33.04299 1.686762
v 46.82982 30.45682 1.415556
v 46.50871 30.29406 1.76678
v 46.26286 30.12719 2.016841
v 46.08805 30.9375 2.407631
v 45.80644 30.59061 2.672688
v 45.80064 31.54568 2.853974
v 45.56684 32.06994 3.211372
v 59.06553 26.31853 -27.42738
v 61.89988 18.76143 -36.47985
v 61.49662 18.33108 -34.7801
v 61.80257 18.05028 -36.09489
v 62.21047 17.76586 -37.85512
v 62.05913 16.84651 -37.18346
v 53.36097 -28.01933 -27.35349
v -57.42002 -37.10687 -42.7195
v -37.19637 73.02657 7.817515
v -36.52506 72.66675 8.487138
v -36.00995 72.21007 9.096165
v -36.78306 73.94039 7.748919
v -37.84139 73.9581 6.900913
v 0.8509898 -77.61759 -4.591674
v 39.06841 11.10529 -0.17008
v 42.23423 -55.56565 -43.1245
v -32.64138 25.20772 8.994414
v -31.65049 26.25303 10.00711
v -31.05476 25.46783 9.501218
v 16.986 -35.05854 9.378795
v 3.065882 3.547809 20.63125
v 4.35451 1.997074 20.16662
v 3.811668 1.213453 21.19967
v 3.030643 2.230006 21.33638
v 2.279499 3.798156 21.14561
v 4.692104 0.5023915 20.62969
v 5.654908 -0.9963025 20.37212
v 3.951724 -0.3638936 22.09742
v 3.478734 0.4888862 21.99636
v 4.745197 -2.306289 22.72272
v 4.142215 -1.065026 22.40745
v 6.808938 -2.988956 20.17824
v 6.298954 -1.272107 19.62596
v 6.322862 -3.281218 21.31614
v 5.578599 -4.132452 23.28891
v 7.442758 -5.806376 21.54781
v 6.638884 -4.805448 22.22778
v -39.0118 0.1916895 2.926535
v 22.64824 -71.387 -22.40898
v -50.78484 -50.08634 -44.40488
v -64.39661 -5.66968 -48.83171
v -8.994819 -43.46639 11.58884
v -7.248416 -43.81549 12.12485
v 52.75328 -28.70534 -25.52582
v 59.45129 26.96635 -28.69068
v 10.31206 -5.032418 14.82211
v 14.66329 0.5911624 8.871352
v 13.50402 1.676386 9.280392
v 13.26436 2.77358 8.9535
v 14.84503 2.275558 7.972472
v 14.19858 3.887575 7.641167
v 12.85731 4.554656 8.334515
v 14.33252 5.281907 6.811776
v 16.102 3.938642 6.499863
v 16.78298 1.850697 7.057765
v 17.41272 3.296255 6.184097
v 18.15929 1.813251 6.424361
v 15.56052 1.162179 8.023376
v 17.78137 0.03545422 7.298048
v 13.35102 5.981592 7.154449
v 12.08236 5.746294 8.352049
v 13.48061 5.05276 7.540504
v 12.30325 6.826771 7.503238
v 11.60113 6.804758 8.191267
v 13.58874 6.729625 6.615116
v 13.31688 7.971162 6.202494
v 15.12289 7.373407 5.580769
v 14.95651 6.63036 5.891171
v 11.96713 7.769886 7.268833
v 12.17008 8.304707 6.828437
v -33.95871 10.76851 4.486005
v 25.85097 0.4963904 4.752243
v -32.33244 67.99836 12.99665
v -54.2216 -43.1696 -50.95887
v -30.81967 -39.56885 3.253395
v -19.27218 -39.2588 8.942974
v -20.34606 -39.83743 7.596957
v -18.09044 -39.43611 9.481623
v 11.97894 -40.94366 7.690554
v 28.99185 -67.39307 -26.306
v 29.00362 -67.5438 -27.93798
v 30.94454 -66.10209 -27.9133
v 30.1394 -66.75621 -28.57683
v 31.39984 -65.8434 -28.91727
v 29.93007 -66.92127 -30.67996
v 29.19192 -67.45686 -29.80992
v 28.86931 -67.61485 -30.93257
v 27.51698 -68.5 -29.66927
v 32.39363 -65.16409 -30.51042
v 31.09779 -66.10397 -31.61924
v 32.708 -64.79986 -28.77472
v 33.18206 -64.5545 -30.39848
v 34.20509 -63.6538 -29.42425
v 34.05618 -63.41615 -27.34879
v 35.46781 -62.51381 -29.37583
v 33.17728 -63.95077 -26.04148
v 34.4737 -63.55601 -31.15856
v 30.38775 -66.53366 -32.56668
v 32.39454 -65.17388 -33.12895
v 17.35393 -39.49648 7.125823
v 16.49919 -39.73233 7.423753
v 17.18836 -40.03846 6.630244
v 15.85703 -40.19766 7.259705
v -46.76666 33.22022 5.761169
v -46.65881 33.68507 5.979398
v -46.40161 33.67391 6.260135
v -46.58985 34.20476 6.089106
v -46.23972 33.74351 6.467281
v -46.06938 33.47747 6.530955
v -45.94693 33.62057 6.765944
v -45.6972 33.33578 6.866356
v 26.72101 65.58208 14.23277
v 25.87882 64.61059 14.81763
v 27.86052 65.16362 13.68202
v 27.04374 66.27819 13.92808
v 28.93326 65.11838 13.06741
v 27.8874 66.72228 13.33151
v 29.09068 67.09558 12.56512
v 28.83519 64.06485 13.28903
v 30.04011 66.119 12.14655
v 30.07629 64.21933 12.50295
v 30.92632 65.29899 11.71547
v 31.87037 64.76273 11.15785
v 31.24003 63.69067 11.77334
v 30.19683 63.4982 12.53522
v 31.9945 66.52319 10.7083
v 30.39845 62.91951 12.48328
v -63.48882 23.68937 -28.14378
v 55.71079 46.69256 -16.87084
v 4.23064 -19.45187 16.1956
v -55.12598 -42.93878 -43.25288
v -55.11578 -42.73454 -45.81821
v -55.92765 -40.84233 -46.73386
v -55.72828 -41.10444 -47.74872
v -55.24418 -42.28971 -47.0475
v -54.58722 -43.65018 -46.64063
v -55.28411 -41.82858 -48.68482
v -54.12334 -44.32197 -47.51219
v -54.69319 -42.92788 -48.96317
v -54.07067 -44.07421 -48.87833
v -53.21288 -45.32747 -49.48454
v -53.64048 -44.3036 -50.4687
v -54.79411 -42.48988 -49.77461
v -53.58023 -45.19551 -47.78358
v -52.53062 -46.67646 -48.51646
v -52.99264 -46.12267 -47.83686
v -52.95651 -46.41344 -46.93761
v -52.44259 -47.14572 -47.16119
v -56.05672 -39.9149 -49.41505
v -55.07521 -43.07915 -41.73036
v -54.72249 -43.78759 -43.41883
v -55.39676 -42.32212 -40.29832
v -54.2875 -44.66578 -40.33104
v -54.86041 -43.43792 -39.08788
v -56.37257 -39.60445 -47.8812
v -56.72303 -38.39566 -49.10515
v -56.42147 -38.43333 -51.16662
v -56.82359 -37.89765 -49.98937
v -56.4482 -37.91514 -52.30653
v -57.0353 -37.80807 -48.15211
v -56.96135 -36.96932 -51.56991
v -14.97168 -19.94572 14.53798
v 23.39261 -10.52942 8.047305
v 22.35214 -9.297055 8.13234
v 40.9219 2.402788 -0.5160259
v 22.25556 -38.56477 5.31149
v 21.56058 -37.99544 5.943935
v 5.414628 1.378821 19.19446
v 6.13816 -0.01046099 19.03189
v 52.98838 -35.8647 -36.37331
v 53.08379 -34.46349 -34.09355
v 53.30589 -34.60287 -35.92565
v 29.78937 67.74713 11.90777
v 31.00697 66.61685 11.38211
v 62.03809 15.12393 -37.05035
v 10.41623 33.11064 18.71348
v 11.22871 33.44785 18.69725
v 9.178603 33.48864 19.07936
v 8.483238 34.36302 19.47641
v -55.24228 -42.49521 -38.37068
v -54.79253 -43.32527 -37.30866
v -26.1525 4.083237 5.27561
v 34.73082 -61.93609 -24.58283
v 29.43414 9.032579 4.325043
v 29.88172 7.90832 4.119981
v 12.90363 -42.18041 5.905116
v -51.95561 32.80726 -0.8372754
v -51.39613 33.41956 0.02240271
v 32.34043 30.32752 11.1475
v 31.85489 30.20459 11.26888
v 33.28872 30.97098 11.14051
v 34.20214 31.09053 10.8685
v -22.49912 -42.3246 2.411824
v 3.740103 -2.32946 23.85484
v 4.151849 -3.839663 24.71281
v 5.947817 -5.475237 24.00708
v 4.468941 -5.039073 25.4366
v 3.624634 -4.944269 26.12371
v 2.353108 -2.939147 25.44765
v -60.05346 -25.73855 -38.90786
v -62.85521 -10.03842 -40.73026
v 23.83248 -9.618321 7.787725
v 22.39228 -7.236818 7.73849
v 22.03386 -5.988162 7.546342
v 23.58715 -5.070055 6.804525
v 25.18624 -5.76351 6.514974
v 24.58867 -3.217211 5.950219
v 25.87019 -2.945166 5.509992
v 26.24426 -4.242653 5.779918
v 21.99258 -4.869763 7.239563
v 21.90553 -3.484008 6.835067
v -58.37111 -33.68874 -47.94892
v -58.75776 -32.39438 -47.62783
v -57.52798 -36.5752 -47.28008
v -57.88572 -35.34637 -47.78989
v -57.80623 -35.89119 -45.17347
v -57.15751 -37.85546 -45.29713
v -19.10379 56.68143 19.58881
v -63.02988 -9.643093 -41.91598
v -63.43378 -8.977025 -45.243
v -63.67956 -7.769879 -45.12293
v -63.84593 -6.709237 -44.25527
v -62.67805 -10.15687 -39.23014
v -62.44902 -11.47139 -39.2494
v -62.43399 -12.09089 -40.32372
v -62.16672 -11.52528 -36.7585
v 21.31609 37.57873 17.46006
v 34.75512 -2.416643 3.071943
v -30.76565 71.95445 12.64325
v 20.1723 -72.92441 -22.05224
v -14.36348 -17.91725 17.72519
v -13.61785 -17.79012 18.38446
v -65.31682 7.946552 -34.63716
v -65.58051 10.07169 -35.18531
v -65.23106 9.831361 -33.56689
v -65.7633 12.24833 -35.62423
v -65.70723 11.30968 -35.49587
v -65.01749 11.45072 -32.37746
v -64.92885 12.77201 -31.95798
v -65.45858 12.87353 -34.11099
v -11.87053 -77.44069 -7.258264
v -63.85387 22.92658 -29.17842
v -64.12673 21.64934 -29.85991
v -64.4212 24.01767 -31.24192
v -64.37582 22.35181 -30.72718
v -63.7639 24.11706 -29.04813
v -64.32902 19.75801 -30.20797
v -64.65412 21.05868 -31.44626
v -64.06995 24.79065 -30.22227
v -49.88217 32.14408 2.375628
v -49.37547 32.50513 2.931792
v -49.73096 32.74588 2.564733
v -3.414213 -6.40678 28.94981
v -2.759221 -7.134594 29.48281
v -8.128109 -40.96016 11.35681
v -8.484098 -41.07433 11.1994
v -8.962647 -41.36506 11.08874
v -9.257617 -40.93643 11.01156
v -9.94658 -41.28986 10.81479
v -10.27451 -40.92604 10.75995
v 4.882948 48.72568 21.61119
v 3.583757 49.21828 21.74485
v 2.033272 49.06602 21.8659
v 5.297573 49.91074 21.5597
v -0.431566 49.87545 22.00138
v -0.8301007 46.61328 21.96635
v -1.330156 48.03727 22.01339
v -2.095138 50.36005 22.0055
v -2.997918 48.71571 21.98898
v -3.195094 46.21261 21.937
v -4.140006 48.30756 21.95279
v -19.35292 -40.33245 7.459183
v -21.60387 -39.90328 6.720223
v -20.67623 -40.35139 6.685058
v -21.46773 -40.89441 5.231412
v -62.14479 -15.44371 -44.09385
v 0.3441824 -45.00195 12.54306
v -0.4741487 -45.92664 12.71307
v 1.584491 -28.58598 16.88135
v 14.12575 34.23645 18.43235
v -64.01221 -6.29045 -45.43663
v -63.94058 -6.976747 -46.56046
v -64.08588 -6.157161 -46.22828
v -64.20794 -5.549942 -45.98139
v 18.07788 -3.001945 8.181376
v -34.40683 38.1244 14.01242
v -34.84806 37.48421 13.84379
v -35.52217 37.39035 13.59266
v 59.35959 36.79559 -27.9544
v 62.01454 5.160436 -40.96401
v 62.18881 4.583786 -43.18992
v -62.53481 43.26461 -25.51971
v -62.49339 44.11539 -25.17462
v -62.38407 44.41525 -24.8186
v -62.21915 44.31971 -24.34677
v -64.96978 25.05066 -33.28335
v 58.16449 41.53111 -23.89362
v 58.26135 41.74245 -24.06569
v 58.40546 40.80986 -24.68626
v -12.41461 -6.406599 19.33798
v 18.13456 -22.25741 8.453486
v 18.37205 -0.9265115 7.353
v 17.30089 -1.005793 7.892598
v 41.56467 13.71411 -2.995621
v 41.32832 15.70485 -3.201462
v 41.90255 15.76855 -3.619152
v 40.56776 12.60295 -1.698406
v 40.70645 14.06964 -2.298037
v 40.89514 15.27139 -2.79738
v 41.06319 16.13062 -2.958801
v 41.42837 16.21487 -3.212071
v 40.96294 16.69463 -2.738065
v 41.25048 17.07924 -2.657896
v 41.72029 16.92374 -3.061866
v 40.95158 17.92181 -1.914423
v 40.86492 17.42994 -2.118888
v 40.7006 18.42711 -1.394247
v 40.8743 18.92434 -1.14381
v 41.50225 18.7303 -1.738876
v 40.17164 18.48217 -0.9644191
v 40.5341 19.70555 -0.2626891
v 44.76612 34.41743 4.022782
v 43.46649 33.3182 5.536497
v 54.74527 54.6529 -15.27834
v 54.87929 52.94629 -15.2286
v 55.59773 52.14287 -16.66456
v 55.44367 53.42656 -16.58476
v 55.44804 54.42996 -16.71237
v -32.17934 -32.51822 5.143972
v -42.53103 74.7179 1.963163
v -41.3996 74.00798 3.528886
v -20.52834 11.16101 5.040274
v -18.97408 12.26486 5.045489
v -12.58695 -42.86915 9.856716
v 8.74238 31.22678 18.25952
v 9.68668 31.64942 18.21508
v 10.01787 32.54526 18.55003
v 8.770593 31.89361 18.56804
v 8.104384 31.12 18.36445
v 7.636573 32.21561 18.91756
v 7.115671 31.10517 18.56759
v 9.259378 32.80568 18.82714
v 7.386745 29.90922 17.94664
v 6.250248 29.743 18.14369
v 5.800943 31.29668 18.9042
v 6.480205 31.70168 18.94019
v 6.7176 28.90185 17.61108
v 5.30484 29.03292 18.08807
v 5.419683 27.8757 17.52682
v 5.632825 30.5816 18.65794
v 3.957831 28.01973 17.99895
v 3.332833 31.77233 19.47738
v 3.611082 29.94233 18.79522
v 4.732873 30.64404 18.85373
v 5.448843 31.9204 19.20205
v 4.955719 33.26123 19.72344
v 6.401567 32.46702 19.25341
v 5.766534 32.91964 19.50517
v 7.022705 32.57918 19.17326
v 1.312881 31.62408 19.67972
v 6.890275 27.942 17.03182
v 6.34878 27.25726 16.8563
v 6.048867 27.77718 17.25404
v 7.319673 27.27374 16.48381
v 8.004817 27.63805 16.40427
v -4.669047 31.5152 19.65504
v -29.98517 -31.1069 6.375538
v 34.49826 -62.54766 -25.65159
v 35.72062 -61.16418 -25.21249
v 61.19693 8.885104 -34.09719
v 61.66774 10.52668 -36.04328
v 61.6257 9.168533 -36.20389
v 62.00049 10.92869 -37.58834
v 61.59768 8.117196 -36.47462
v 62.15647 10.7093 -38.43692
v 61.66199 11.83449 -35.69569
v 61.87449 11.44632 -36.82796
v 26.40294 -1.449986 4.972336
v 59.74903 -6.203643 -41.60131
v 59.39267 -7.653669 -41.59198
v 10.13676 -39.78559 10.99631
v 10.88585 -40.09784 10.20116
v 9.123641 -40.51569 10.13363
v -23.34892 -42.30907 2.284154
v -32.60171 -2.730769 5.185322
v -33.11509 -4.300143 5.465303
v 58.21056 -11.05915 -37.56879
v 57.8769 -12.15115 -36.72274
v 57.54332 -12.93756 -35.31088
v 57.24343 -14.5441 -35.39715
v 57.27555 -13.53202 -34.11182
v 57.64782 -13.55645 -37.37626
v 57.99024 -12.63018 -38.67886
v 57.57858 -14.69126 -38.90352
v 58.50115 -10.01053 -38.14144
v 57.21014 -15.7104 -37.20072
v 56.83001 -16.43873 -35.20907
v 56.89128 -15.39661 -33.90332
v 56.77038 -17.38418 -36.14413
v 56.86642 -14.44713 -32.00329
v 56.57816 -16.21553 -32.46987
v 57.74576 -14.21134 -39.56433
v 57.78133 -14.67309 -40.93319
v 57.55644 -15.79531 -40.92452
v 57.34097 -16.11153 -39.20859
v 58.03745 -13.40952 -40.8827
v 56.97574 -18.02042 -39.02807
v 56.95741 -17.48241 -37.98648
v -38.94616 37.38622 11.5878
v -38.49505 37.01464 11.87258
v -39.17083 36.29958 11.6159
v -40.31193 36.48228 10.88503
v 58.29264 -11.81952 -39.86392
v 58.3281 -11.103 -38.80355
v 58.61222 -10.44358 -40.00149
v 58.56721 -11.14724 -41.0087
v 58.23453 -12.59098 -41.06601
v 58.52274 -11.91096 -42.34783
v 61.26988 7.680245 -34.90374
v 61.91753 8.891737 -37.9607
v 61.75191 7.783121 -37.43627
v 61.67839 6.724819 -37.62286
v 55.89827 -17.79839 -29.66082
v 56.13265 -18.12302 -32.02729
v 55.70119 -19.46837 -30.69526
v 56.35191 -16.22412 -30.65311
v 55.68134 -20.16253 -31.49215
v 56.44339 -17.63196 -33.85249
v 56.23799 -18.98717 -34.18959
v 55.93235 -20.15545 -33.42727
v -36.74607 32.37497 11.84624
v 3.688385 -29.7827 16.45334
v 2.160876 -31.12782 16.90023
v -0.2888488 -30.77534 16.76983
v 0.9037967 -32.03916 17.05009
v 2.262679 -34.742 17.16095
v 7.588154 49.04565 21.2395
v 8.067903 47.96674 21.16945
v 6.994148 49.49398 21.32839
v 12.54954 -9.60553 12.52241
v 12.1342 -10.23643 13.72556
v 11.7061 -8.832725 13.73113
v 11.58514 -10.04229 14.97446
v 12.32328 -11.42384 14.45651
v 62.20942 9.924572 -39.01198
v -10.73344 -78.56963 -13.00548
v -10.0865 -78.61672 -10.92697
v -48.69706 33.16483 3.702535
v -49.01479 32.94966 3.346938
v 34.36784 65.7619 9.05798
v 33.02552 64.32852 10.38852
v 32.93737 66.97755 9.881467
v 34.22882 67.00723 8.848166
v -18.90608 7.303342 5.936504
v 22.54747 38.17217 17.17227
v -23.29763 -41.77488 2.750033
v -23.97222 -42.03237 2.591576
v 14.91143 -43.03125 4.560678
v 16.25754 -42.01542 3.459277
v 16.59019 -43.18196 3.250282
v -63.95622 34.01808 -30.74974
v -63.74184 35.86426 -30.01912
v -63.3953 36.33982 -29.08867
v 23.87661 61.6181 16.19151
v 62.13992 8.956251 -39.17118
v 62.37323 8.684517 -40.30366
v 62.15237 7.218422 -40.16913
v 62.02717 7.600244 -39.15974
v 62.34256 6.717895 -41.5946
v 62.48001 8.306468 -41.23834
v 62.65475 9.97642 -41.66612
v 62.59843 7.990147 -42.73871
v 62.76242 9.215888 -43.09685
v 27.97601 -3.018397 4.952696
v 18.11244 -39.65364 6.476416
v 18.91425 -39.50637 6.163649
v 18.32493 -40.46802 5.393056
v -50.52534 34.27107 1.210545
v 18.21537 -74.02345 -21.05049
v 18.7294 -73.63425 -19.44423
v 17.80828 -74.04833 -17.77832
v -59.17107 -27.30639 -33.66595
v -16.83922 27.03579 13.57968
v -17.65833 26.27568 12.50123
v 21.77487 2.975993 5.162359
v 21.8859 4.854836 5.022109
v 22.65464 6.787309 4.89927
v 23.21712 7.66948 4.89646
v 24.70247 7.58984 4.824082
v 23.39761 9.133869 4.979489
v 17.12811 11.34196 4.822481
v 17.51972 10.53745 4.886788
v 17.61579 8.537331 4.981809
v 16.53222 8.106864 5.113025
v -57.64415 -35.28196 -50.69334
v -57.81823 -34.22593 -52.31219
v -38.92876 74.97229 5.390247
v -35.92572 75.94205 7.44638
v -37.13766 75.73203 6.60943
v -40.35206 74.88075 4.143394
v -61.24871 -15.39544 -34.63396
v -61.50774 -13.79154 -34.41885
v 18.12904 27.9664 12.67902
v 17.78133 26.92924 11.86058
v 18.52495 26.86972 11.61658
v 19.81177 27.5166 11.90814
v 19.16958 28.37199 12.79477
v 20.63939 26.22907 10.81312
v 21.54839 27.21927 11.35709
v 21.2582 27.84511 11.91266
v 23.09998 28.40767 11.9802
v 23.39439 27.62218 11.36359
v 22.24189 26.22501 10.57079
v 23.06423 26.51719 10.64326
v 24.1723 26.727 10.58868
v 24.12796 25.9776 10.2849
v 24.47055 25.62467 10.02791
v 23.50656 25.46384 10.08161
v 22.41343 25.45509 10.06312
v 22.55261 25.17985 9.846113
v 21.72641 25.13842 9.957077
v 19.74539 28.95599 13.19389
v 18.26179 29.4692 14.10038
v -9.734982 -42.98059 11.24827
v 29.59456 61.23633 13.16137
v 39.21209 -58.75506 -41.65729
v -59.2817 -30.47421 -47.77551
v -59.50813 -29.70901 -46.11636
v -58.92132 -31.46408 -48.97213
v -59.34944 -29.45003 -50.0343
v -59.8521 -27.80536 -48.54062
v -59.61045 -28.0738 -51.53585
v -58.60955 -32.68789 -48.87075
v -58.82115 -31.4931 -50.37856
v -4.592265 -5.158079 27.81125
v 50.53408 -42.41483 -35.58071
v 49.97429 -43.58652 -35.25503
v -57.37236 -37.25185 -44.40743
v -58.02438 -35.22253 -44.39161
v -56.81124 -38.76801 -46.36454
v 9.352007 61.78144 20.37674
v 8.828674 63.06387 20.29136
v 10.28069 61.61625 20.20781
v 10.00597 62.94048 20.08208
v -65.32664 2.727631 -39.26826
v -65.14539 3.158018 -37.33427
v 1.052913 12.63712 17.7761
v -61.80507 -13.42066 -36.4028
v -60.17255 -25.85284 -51.31146
v 19.64811 -4.041444 7.830044
v 20.38894 -5.884525 8.042003
v 20.08427 -1.836554 6.98226
v 13.93919 55.69278 19.79918
v 14.53342 56.30749 19.61519
v 15.51591 56.3353 19.33479
v 14.80744 56.77504 19.5138
v 15.83636 55.71681 19.27371
v 23.84991 60.88598 16.25499
v -48.1329 33.70531 4.321791
v -47.55451 33.37534 4.99201
v -47.2921 32.94999 5.204938
v 3.375923 -18.12348 16.27368
v 3.477842 -17.87199 15.77377
v 52.74791 59.6613 -12.46499
v -51.54884 32.0284 -0.177785
v -51.02999 32.06015 0.6281406
v -50.8196 31.77635 0.9128573
v 16.83425 -74.63245 -21.36088
v 16.22741 -75.00572 -19.02095
v 55.24099 51.65643 -15.84955
v 55.59467 50.31015 -16.56708
v 55.92237 49.90066 -17.22188
v 56.0882 49.25317 -17.46188
v 61.59589 25.90976 -35.93561
v 61.50652 26.64819 -35.58646
v 61.25664 27.33904 -34.76101
v 61.68912 24.2882 -36.17027
v -61.79615 -12.42535 -34.8383
v -58.18357 -33.96017 -49.51718
v -62.45622 41.36769 -25.71072
v -21.67415 70.77523 16.88464
v -62.77643 41.46518 -26.39919
v 61.91292 2.638534 -43.43595
v 61.59645 0.9900852 -43.68406
v 0.9487103 5.582395 21.08307
v -65.93301 9.071497 -37.68656
v -65.77714 8.360706 -37.1822
v -65.38173 6.459863 -35.85715
v -65.65414 7.219752 -37.03157
v -65.79292 7.488519 -37.87496
v -65.6166 5.927608 -37.76777
v -65.44991 4.81142 -37.62183
v -65.6433 4.80396 -38.9027
v -65.62894 3.998779 -39.85122
v -65.30328 3.446031 -38.10537
v -65.84954 5.636781 -39.48154
v -65.76902 5.66502 -38.907
v -65.88806 6.318913 -39.0666
v -65.06326 1.361504 -38.99243
v -65.40569 2.583504 -40.31746
v -65.2912 1.755454 -40.70697
v -65.57481 3.137131 -40.91877
v -65.86673 5.1314 -40.34573
v -65.78277 4.175507 -41.13181
v -65.70998 3.136471 -41.95266
v -64.81557 -0.02546209 -39.15044
v -64.9966 -0.003173039 -40.93184
v -65.10105 -0.3116522 -42.97998
v -64.78865 -1.080122 -41.38155
v -65.57549 2.22932 -42.51224
v -65.47124 1.407511 -43.28303
v -65.62195 2.123612 -43.30323
v -65.88991 3.03982 -44.70955
v -65.62108 1.602077 -44.3085
v -65.90852 3.322712 -43.95683
v -66.1438 4.453235 -44.15699
v -65.89117 3.887242 -42.47337
v -65.64637 1.17531 -45.92485
v -65.63084 0.8649504 -46.98719
v -65.23391 -0.5480053 -45.5868
v -65.88353 1.997714 -47.04951
v -66.03445 3.10029 -46.45129
v -65.07806 -0.8504763 -44.36952
v -66.11752 3.679087 -46.15294
v -65.3358 -0.4471712 -47.13601
v -64.88456 -2.429025 -46.11986
v -64.83574 -2.222129 -44.82694
v -65.07831 -1.831587 -47.30317
v -64.7701 -3.439889 -48.02213
v -65.34404 -0.952408 -48.36501
v -61.92427 -16.6465 -43.75059
v -61.72359 -18.13583 -44.93421
v -61.20754 -21.20141 -44.78151
v -61.46664 -19.98202 -46.54338
v 18.65864 -1.961986 7.587867
v 19.9876 56.8854 17.9438
v 20.29254 56.20896 17.83968
v -24.55252 6.363137 5.243445
v -23.10386 4.769813 5.604464
v -22.53465 6.502649 5.363272
v -24.10361 4.076087 5.552471
v -64.29002 25.30251 -31.0449
v -63.92953 26.54826 -30.09063
v 15.599 12.5323 4.782043
v 60.03611 35.90187 -30.06119
v 60.25969 36.48421 -30.50809
v 59.97089 36.49967 -29.68449
v 3.670911 56.66162 21.51313
v 4.255983 58.36457 21.32923
v 20.81741 -72.53243 -22.94925
v 21.61438 -72.10867 -24.17945
v 19.53159 -73.21738 -23.36089
v 18.05797 -73.98838 -22.93352
v 20.14546 -72.84235 -24.93658
v 18.85381 -73.53168 -23.88014
v 16.72895 -74.56827 -22.5439
v 18.23718 -73.8274 -23.71626
v -61.60259 -14.31511 -36.01406
v 35.55146 -62.68677 -33.07068
v 1.31242 -44.02064 12.32834
v -6.172348 -18.45105 21.26207
v 13.57853 -17.31187 11.24252
v 14.79883 -16.53877 9.645599
v 14.29396 -16.47298 10.10122
v -32.94672 73.65336 10.66818
v -31.07474 75.01974 11.19123
v -30.76431 73.51035 12.01971
v -31.72338 72.32375 11.96637
v -7.197465 42.39162 21.4858
v 23.70295 -70.72583 -23.18196
v -2.991725 10.55009 19.24238
v -2.248943 9.39222 19.8982
v -6.149755 -1.814296 24.52357
v -26.35642 -37.0372 6.449269
v 21.59635 -1.49055 6.319201
v 23.33773 -0.5806187 5.536819
v 48.72791 -45.93242 -34.2495
v 48.11241 -47.56452 -36.69461
v 22.41714 -20.14161 8.08926
v -26.90469 75.70601 12.97439
v -25.71024 75.09637 13.74565
v 21.49123 36.48773 17.33484
v 20.67086 36.70098 17.59547
v 21.2024 35.75241 17.35543
v 20.19281 36.15313 17.65047
v 20.60233 35.23836 17.4147
v -50.44794 69.69741 -5.58476
v -51.0994 68.01897 -5.916619
v -51.19981 66.77355 -5.677396
v 58.81594 -9.285432 -39.5528
v 30.2375 26.25889 9.488122
v 29.34608 25.49769 9.422194
v 28.88395 26.33071 10.00554
v -26.63787 -38.38258 5.673182
v -26.88357 -39.5262 4.821846
v -28.29629 -38.60398 4.883415
v 3.398057 -77.09702 -4.191043
v 42.08445 12.23918 -3.090807
v -35.10238 73.32458 9.322792
v -34.09845 74.51855 9.537813
v -35.52706 74.14857 8.620545
v 13.86954 -75.60435 -11.39774
v 40.47785 -57.32785 -43.23322
v -60.52402 -24.81779 -48.50909
v -60.7366 -23.7303 -48.75043
v -60.80457 -23.43108 -48.03733
v -60.855 -23.23216 -46.58196
v -60.94469 -22.78021 -49.35667
v -61.04285 -22.39075 -48.05137
v -61.18031 -21.59757 -46.49556
v -61.25814 -21.27507 -48.49997
v -60.68577 -23.91094 -49.95026
v -60.84462 -23.06783 -50.83051
v -61.18959 -21.47601 -50.849
v -61.2852 -20.8485 -52.65321
v -61.45408 -20.26981 -49.87292
v -61.10486 -21.56669 -52.54384
v -61.49442 -20.09294 -51.65732
v -29.36525 -37.33241 4.94578
v 55.82053 48.21981 -16.93545
v 56.59027 46.88303 -18.73529
v 56.75379 47.68943 -19.09605
v -57.45206 55.31897 -13.23648
v -57.48977 59.18544 -14.10937
v -58.09863 57.19962 -14.99382
v -57.95851 58.04928 -14.80644
v -58.59996 56.72294 -15.98592
v -58.7763 55.58416 -15.96442
v -59.04876 54.61769 -16.39443
v 23.28588 49.14134 16.72701
v 22.81978 48.67955 16.94634
v 9.202178 64.20494 20.05813
v 10.56274 63.35022 19.92135
v 11.77948 62.54368 19.8196
v 11.40502 63.21526 19.79692
v 36.95827 -1.877369 2.223238
v 36.244 70.39938 5.944601
v 37.67123 69.21713 5.038281
v 37.20423 70.21366 5.097341
v 36.4309 71.39745 5.33332
v 37.36873 71.59431 4.342318
v -27.7307 68.20825 15.3875
v -1.437778 8.488429 20.36514
v 24.61864 62.19654 15.81991
v 25.33767 63.69605 15.25463
v 62.09486 12.24468 -37.55003
v 62.39012 12.19899 -39.13673
v -43.2477 16.71847 -1.150656
v -60.78053 -22.98945 -52.32456
v -60.50844 -24.35255 -51.79432
v -60.87274 -22.38728 -53.34321
v -60.45683 -23.95622 -53.83943
v -60.11132 -25.58304 -53.32514
v -59.95773 -25.93968 -54.04906
v -59.58088 -27.6086 -53.34097
v -60.2766 -25.73975 -49.65808
v 18.4199 65.33684 17.72459
v 19.76504 68.01175 16.73184
v 20.49807 67.11325 16.69875
v -0.07263117 7.570596 20.55331
v 26.69505 -69.03536 -29.16158
v -1.950914 -41.15142 12.43627
v 21.50885 -21.48422 8.031197
v 18.85558 61.56924 18.11523
v 19.01878 62.84224 17.92382
v 18.01053 63.48673 18.12075
v 18.27991 63.10469 18.10088
v 16.83518 60.73338 18.78601
v 17.62626 62.08689 18.44132
v 16.28531 62.8157 18.7304
v 15.75548 58.88387 19.19884
v 15.16981 60.41735 19.25312
v 15.53162 61.88247 19.04073
v 16.58238 57.67664 19.01486
v 15.80387 57.67058 19.22768
v 15.12624 64.17326 18.85307
v 16.97444 63.3208 18.46263
v 17.23581 62.88039 18.45866
v 17.69538 63.13918 18.27428
v 16.34335 63.59595 18.59678
v 17.14011 64.58089 18.22213
v 16.17075 64.5093 18.51549
v 53.25884 -33.53115 -33.70859
v 53.4435 -32.2589 -32.7347
v 53.02012 -33.45239 -32.1857
v 53.5812 -32.75394 -34.51593
v 53.84161 -31.50632 -34.12445
v 53.22695 -32.02932 -31.18047
v 53.75895 -30.97824 -32.78977
v 53.51651 -30.96882 -31.42952
v 54.01009 -31.91776 -36.26109
v 53.92317 -32.63902 -37.06344
v 53.58099 -34.13837 -37.57176
v 54.24072 -30.66828 -35.80576
v 54.54701 -30.61092 -38.13609
v 53.77178 -33.86694 -38.91465
v 53.47076 -34.98169 -38.86893
v 53.17977 -35.79964 -38.26536
v 53.26902 -35.98167 -40.19451
v 52.89376 -37.0723 -39.88246
v 52.79647 -37.05048 -38.42089
v 7.248807 -2.068903 18.73196
v 7.309339 -3.733891 19.92216
v 8.458107 -4.312152 17.84756
v 8.367253 -2.718888 17.16796
v 8.475863 -5.699858 18.72055
v 8.037618 -5.360304 19.57147
v 7.657343 -5.009938 20.2606
v 9.197872 -4.278475 16.46609
v 8.988753 -5.828689 17.61474
v 9.264019 -6.585204 17.4732
v 9.366724 -5.5476 16.66523
v 8.577084 -6.364806 18.97831
v 7.858571 -5.530867 20.19104
v 7.947987 -6.042926 20.42707
v 61.34416 18.64845 -34.20329
v 13.99017 -16.94325 10.4344
v 13.9787 -15.87101 10.78867
v 27.2781 36.2021 15.39102
v 27.57403 35.62701 15.208
v 25.02072 37.14947 16.20335
v 25.60645 36.23574 15.8966
v 24.69258 36.67069 16.22202
v -22.39705 -74.07246 -21.27096
v -20.80416 -74.8971 -20.38879
v -20.36364 -75.15215 -19.77286
v -19.76794 -75.42725 -19.71671
v 17.97248 63.87 18.07683
v 16.32869 65.79164 18.25076
v 17.54114 66.65618 17.74637
v 13.01212 -13.60257 14.4403
v 12.54205 -12.80334 15.54607
v -66.09088 10.30096 -38.14764
v -65.92742 11.51241 -36.79373
v 37.35443 -60.81074 -39.12145
v 36.43013 -61.5048 -39.35826
v 34.94473 -62.83566 -38.12179
v 35.5918 -62.51234 -36.99487
v 35.19406 -62.41387 -39.58014
v 34.61712 -62.93347 -38.97114
v 0.3905096 12.17113 18.25722
v 16.57186 -74.71923 -17.25871
v 15.46252 -75.37292 -18.23097
v 54.27068 -27.33496 -31.22179
v -19.24322 -41.55283 4.061756
v -19.65853 -41.65388 3.706293
v -18.84725 -41.68707 4.454216
v -18.44678 -41.51996 4.888106
v -17.75466 -41.8881 5.552729
v -17.63915 -41.53458 5.656877
v -6.256938 32.09514 19.65981
v -7.419915 31.24754 19.21576
v -5.955221 29.54907 18.86819
v 60.88593 33.34148 -33.04742
v 61.01569 33.37179 -33.34534
v -36.33451 12.60738 3.56972
v -35.38039 13.49899 3.667217
v -35.80449 12.13608 3.874112
v -35.5429 11.73585 4.024441
v -35.19331 11.23181 4.116375
v 20.68936 29.50496 13.45668
v 21.61736 29.14992 12.90724
v 22.10533 29.74301 13.282
v 20.94372 30.1006 13.94748
v 32.40016 22.98549 7.041901
v 33.025 22.45581 6.203223
v 44.74849 6.926879 -4.43534
v -66.11334 12.64833 -37.49435
v -66.30448 11.21379 -38.913
v -66.05006 8.392776 -38.7261
v -66.31346 9.694213 -39.62141
v -66.46651 12.24052 -39.32739
v -66.65298 10.97687 -41.18051
v 47.68234 -46.97638 -31.20355
v -34.69924 25.02917 8.514432
v -35.78724 24.51367 7.687037
v -35.10444 24.27102 7.80009
v -33.2812 24.31519 8.138155
v -34.41568 23.65323 7.559752
v -33.96991 24.08003 7.829533
v -35.32431 24.03092 7.536706
v -4.93893 47.0638 21.88693
v 61.4444 4.79586 -37.63469
v 61.22976 4.367978 -36.74086
v -63.13272 26.33193 -27.52685
v -63.12149 24.91215 -27.29778
v -21.29996 7.961139 5.29487
v -58.90395 56.09327 -16.39943
v 7.954628 -20.62358 14.92083
v 8.804194 -20.47199 15.08168
v 7.887974 -20.24031 15.22527
v 6.528357 -19.60663 15.45112
v 5.969382 -19.23312 15.58446
v 6.620129 -19.17965 15.72725
v 7.504028 -19.60559 15.63843
v 8.881493 -20.05332 15.59535
v 9.688745 -20.10183 15.52477
v 9.972145 -19.4089 16.70329
v 9.136534 -19.59563 16.31893
v 10.41588 -19.90931 15.6698
v 10.27857 -20.44043 14.62217
v 15.27525 65.9168 18.50452
v 15.62826 66.59541 18.29243
v 16.38759 66.95843 17.99244
v 49.52091 -44.77007 -35.88672
v -1.841505 17.80439 17.08312
v -20.3985 70.09576 17.4502
v -20.49192 71.94884 16.83229
v -18.52091 71.7077 17.33106
v -18.5459 73.24909 16.79388
v -16.74454 71.08059 17.93928
v -17.67854 72.65459 17.22811
v -18.94817 69.81779 17.87037
v -20.2002 73.40536 16.34602
v -18.24284 74.52568 16.43308
v -16.38316 74.17378 16.92295
v -20.05713 75.35679 15.55479
v -18.08228 76.31136 15.63151
v -19.49669 76.68093 15.09923
v -16.71892 76.13113 16.06674
v -55.58758 59.81465 -10.66646
v 18.24928 68.00282 17.20357
v -65.997 7.216083 -39.12357
v 37.34998 9.23588 1.141495
v 37.76891 9.02544 0.8831876
v 20.32357 -72.75381 -24.37554
v 21.27805 -72.24356 -25.26429
v 39.35653 -0.9914705 1.01172
v -37.87793 37.00655 12.28426
v -37.45573 37.20188 12.4986
v -18.5483 -40.90946 6.763875
v -19.60302 -40.98315 6.118713
v -20.86832 -41.15741 4.475169
v -1.624598 -42.29123 12.31523
v -3.315531 -41.75687 11.98146
v -2.109535 -43.47287 12.42145
v -66.26964 4.554955 -45.43345
v -66.27496 5.088869 -44.30715
v -66.13689 4.938243 -43.19558
v -66.46619 5.27554 -45.52574
v -66.54947 5.898897 -45.46046
v -66.55426 6.323394 -44.43181
v -66.45159 6.227586 -43.64383
v -66.29969 4.41032 -46.13337
v -66.50218 5.310822 -45.88953
v -66.70522 6.950268 -45.40936
v 46.10957 -51.00766 -41.38194
v 46.179 -50.96298 -38.7752
v 45.2493 -52.22282 -40.4407
v 47.11494 -49.55284 -40.8998
v 46.35685 -50.33635 -44.44649
v 47.75661 -48.41972 -43.0685
v 47.46376 -48.67958 -44.60206
v 46.9349 -49.28469 -46.01374
v 47.50703 -48.73451 -37.2582
v 48.07966 -47.965 -39.92322
v 48.3784 -47.42683 -42.78127
v 48.85057 -46.67831 -40.60303
v 48.84238 -46.5881 -39.23986
v 48.69741 -46.55625 -36.81142
v 49.33499 -45.48475 -37.87823
v 49.48201 -45.41975 -40.09487
v 50.15021 -43.78182 -37.74988
v 50.12802 -43.99334 -38.86134
v 49.53145 -45.38296 -41.63975
v 49.99482 -44.43678 -40.76394
v 48.11572 -47.69387 -37.49212
v 48.07301 -47.50888 -46.12249
v 50.72416 -42.68599 -38.73019
v 50.94675 -42.32133 -39.7812
v 50.25887 -43.88698 -42.4542
v 50.7428 -42.36796 -37.35726
v 51.26199 -40.89692 -36.61078
v -1.530911 -17.10029 29.06782
v -1.595113 -17.85569 28.36801
v -0.0941367 -16.65837 29.20572
v 0.9018557 -16.75947 28.81976
v 2.801442 -17.12187 27.46101
v 2.924376 -18.15764 25.39861
v 2.246339 -16.08155 28.81756
v 4.785589 -16.07137 26.79307
v 3.613492 -15.8559 28.08247
v 4.517735 -17.61887 24.23484
v 5.550483 -15.48576 26.55301
v 6.104461 -16.7396 24.06908
v 5.6584 -17.27743 23.56581
v 7.38684 -12.6668 25.81384
v 6.068825 -13.8495 27.01258
v 6.939498 -14.75333 25.56514
v 8.262319 -15.25738 23.74471
v 7.151637 -16.6526 23.23948
v 3.527762 -14.12831 29.06933
v 4.972869 -12.48852 28.30986
v 3.325382 -11.9919 29.49478
v 5.156344 -17.7646 21.88099
v 7.543462 -17.06098 22.20512
v 5.537965 -17.54384 22.76513
v 3.962129 -18.00548 23.6679
v 4.468626 -17.87398 22.82863
v 2.446244 -18.69215 23.79264
v 9.103556 -15.87699 22.49786
v 8.12636 -17.18833 21.36673
v 9.588005 -15.23185 22.37189
v 9.747159 -15.88527 21.78295
v 9.283473 -17.01151 20.91141
v 6.210069 -17.83171 20.41789
v 7.457541 -17.90182 19.75277
v 7.387815 -17.53874 20.92525
v 5.78005 -17.81486 20.83735
v 2.244843 -14.47785 29.67908
v 4.027177 -10.46496 28.91916
v 4.736433 -11.03712 28.52934
v 5.359785 -9.893616 27.72772
v 3.959264 -8.641148 28.31843
v 5.603374 -11.82764 27.79863
v 4.866141 -7.722036 27.11163
v 6.269227 -8.180797 25.8526
v 6.316924 -9.301024 26.47876
v 6.919004 -7.925287 24.65047
v 7.046597 -9.52632 25.58938
v 2.085712 -10.07592 29.84872
v 1.126455 -9.403337 30.02177
v 2.540386 -7.440352 28.55876
v 6.159484 -11.241 27.23305
v 7.066026 -10.3866 25.98005
v 0.3736571 -6.168803 28.61405
v 0.8065703 -8.454764 29.78218
v 3.84208 -6.187908 26.90537
v 5.267936 -6.184659 25.5466
v 6.636814 -6.345627 23.76618
v -1.361918 -6.527355 29.13838
v 7.593197 -11.15338 25.47192
v 7.729885 -10.23666 24.84596
v 8.397287 -11.30479 24.13452
v 8.024664 -12.51945 24.95261
v 8.699039 -11.96766 23.79668
v 8.097878 -13.60545 24.79378
v 9.029486 -11.25674 22.79735
v 9.255285 -12.56617 23.01486
v 9.950331 -12.42204 21.70048
v 10.39233 -12.85356 21.14484
v 10.163 -13.83616 21.91889
v 8.897496 -13.94268 23.69535
v 10.30999 -15.29184 21.33188
v 10.65034 -14.66536 21.22595
v 10.67537 -14.02225 21.11971
v 8.690173 -9.664545 22.31605
v 7.773779 -8.016007 22.95654
v 9.31914 -10.55084 21.5855
v 11.51676 -15.55184 19.84311
v 11.42055 -14.14148 19.8777
v 11.13601 -16.50527 19.78418
v 10.59178 -16.57374 20.47358
v 12.13755 -15.02635 18.6815
v 12.60217 -15.54503 17.64908
v 12.04303 -16.07706 18.76773
v 11.84335 -13.51489 18.58912
v 11.21497 -12.55238 19.21955
v 11.31047 -12.09457 18.49278
v 12.20876 -13.16025 17.23901
v 12.47203 -14.4405 17.59241
v 12.5015 -16.13463 17.87816
v 13.11856 -16.28019 15.86481
v 12.53895 -17.41321 16.94084
v 11.66236 -17.32047 18.37764
v 12.09538 -17.95224 17.27708
v 13.03417 -14.89295 15.79131
v 12.75793 -18.30336 15.00008
v 13.25986 -15.3462 14.75944
v 13.40017 -16.39359 13.01735
v 13.07849 -17.92422 14.03482
v 12.3102 -18.38237 16.30862
v 11.66514 -18.53479 17.15817
v 11.24409 -18.34216 17.86646
v 11.04081 -17.44721 19.1014
v 9.930984 -17.40414 20.20002
v 9.844403 -17.9785 19.44248
v 9.350198 -18.21725 18.61981
v 10.35326 -18.02789 19.02425
v 9.033839 -17.98121 19.0411
v 8.591516 -17.84564 19.3217
v 10.86232 -18.24172 18.37084
v 12.72949 -14.17226 16.49854
v 11.15841 -11.05222 17.50657
v 11.95352 -11.63017 16.0669
v 10.96873 -13.45543 20.38498
v 10.39159 -11.91052 20.46016
v 0.401006 -4.23724 27.26787
v 1.985576 -5.216689 27.35233
v 1.84542 -3.612305 26.23299
v -1.065465 -16.42992 29.50993
v 12.38825 -18.97132 14.76932
v 11.32359 -19.39731 16.02619
v 10.90154 -18.92372 17.19011
v 9.212706 -9.870538 21.11194
v 10.24411 -10.62033 19.34062
v 9.465908 -9.043873 19.25339
v 10.46898 -10.11093 18.03456
v 8.377105 -8.378507 21.80685
v 7.631153 -7.029445 22.32894
v 50.05339 -44.2904 -43.40392
v 49.32291 -45.70661 -43.25597
v 48.87661 -46.4855 -43.72422
v -60.81998 -23.05059 -44.01205
v -60.81419 -23.1831 -44.44678
v -61.34234 -20.80318 -47.61867
v -16.76949 -40.03925 9.294775
v -15.55087 -40.49493 9.015471
v -17.17799 -40.368 8.526913
v -18.47266 -40.11161 8.287134
v 59.86987 -6.305264 -43.40995
v 59.55707 -7.461446 -42.77991
v 60.2858 -4.836464 -44.01403
v 59.58118 -7.774394 -44.06535
v 60.05879 -6.084682 -44.77982
v 60.52106 -4.65442 -46.15118
v 59.77764 -7.526191 -45.53905
v 60.2639 -4.537655 -42.9714
v 60.47529 -3.949527 -43.69737
v 60.74705 -3.726357 -46.37129
v -62.38205 -15.06105 -46.80368
v -62.02633 -16.9044 -46.65405
v -62.56348 -14.28125 -47.39666
v -62.60604 -13.85737 -46.3237
v -61.51786 -19.88634 -47.91968
v -12.26825 -40.91894 9.982876
v -11.40673 -40.94612 10.34473
v -11.55594 -41.12458 10.163
v -58.65955 -27.93122 -31.07976
v 9.076445 -8.180643 19.35046
v 8.734123 -8.129539 20.39441
v 12.47611 -76.16673 -10.5592
v 20.98245 4.431798 5.116695
v 62.37061 16.70016 -38.44833
v -10.14328 -17.53844 20.93264
v -10.60004 -17.44128 20.50375
v -33.13916 -32.42322 4.700937
v 20.03405 -21.27232 8.181823
v -64.10418 -6.545943 -47.63639
v -64.22222 -5.905225 -47.24566
v -64.58481 -4.47683 -48.24026
v -64.35892 -5.208163 -47.01919
v -64.56516 -4.05868 -46.5146
v -64.36826 -4.660113 -45.27681
v -15.78797 -77.17539 -15.95862
v -15.58396 -77.2575 -15.07467
v -16.88515 -76.73409 -16.80475
v 31.72898 67.53172 10.62528
v 31.21509 67.59741 10.98227
v 30.77621 68.12159 11.13527
v 31.14262 69.10253 10.57396
v 31.92656 68.68066 10.14532
v -64.98755 20.9712 -32.73476
v -64.89215 22.45758 -32.58809
v -62.80217 -13.6349 -49.80334
v -62.79575 -13.83247 -51.41675
v -62.76454 -13.89382 -50.49088
v -62.57797 -14.79017 -51.02519
v -62.57184 -14.70226 -49.56577
v -62.45483 -15.31816 -49.61501
v -62.45677 -15.45615 -51.29458
v -62.11346 -17.05593 -49.51939
v -62.22123 -16.64082 -51.27718
v -61.78537 -18.69581 -50.58167
v -61.80046 -18.53908 -48.74027
v -61.83339 -18.07523 -47.61242
v -62.002 -17.68376 -52.20795
v -62.65416 -14.04037 -48.37894
v -62.27816 -15.82167 -47.71148
v 12.30298 58.31203 20.05082
v 13.62431 58.88382 19.7379
v 13.56362 56.8257 19.83827
v 14.10873 58.34869 19.64521
v 15.02652 57.83867 19.42585
v 14.54568 57.04587 19.57641
v 13.80004 60.34023 19.60501
v 14.24731 61.16002 19.43135
v 42.89397 32.61743 5.981414
v 42.25858 33.67365 6.632186
v 17.76436 31.53293 16.09204
v 17.94087 32.05947 16.42825
v 17.18244 32.36038 16.84123
v -13.35766 -41.6381 9.263805
v -14.21551 -41.18718 8.566161
v -13.06463 -41.19416 9.393518
v -14.09558 -40.85477 8.92266
v -64.68718 -2.258399 -42.88179
v -64.79096 -2.055949 -43.77856
v 35.10995 31.01872 10.52249
v -5.608617 34.92605 20.4626
v -6.774848 35.96427 20.58801
v 12.35953 -20.58157 10.74132
v -61.50631 47.23711 -22.00958
v -61.3707 47.85964 -21.62091
v -61.19529 48.21083 -21.18757
v -61.33062 48.70539 -21.45392
v -25.42899 37.14669 17.39066
v -25.06151 37.98501 17.54237
v -25.80082 36.93817 17.26028
v -26.28739 36.70914 17.0436
v -41.09326 36.80259 10.29803
v -64.95612 24.35162 -33.1203
v -65.2653 24.04353 -34.12997
v -65.25944 24.90194 -34.22321
v -65.43245 25.48017 -34.92086
v -65.6898 24.99931 -35.83196
v -65.56827 23.91601 -35.21089
v -65.24545 26.2355 -34.39268
v 17.6166 -42.26466 2.699322
v 18.24872 -42.23374 2.572929
v 57.02378 45.84541 -19.96029
v 34.85984 -63.09977 -36.67541
v 33.26869 -64.29274 -36.02843
v 33.89125 -63.60786 -37.90123
v 33.84055 -63.69527 -37.51732
v 6.288897 33.16456 19.50467
v 6.803366 33.04087 19.37138
v 48.26211 -46.31422 -32.4863
v 61.55573 22.30174 -35.42394
v 61.43084 24.48617 -35.15629
v 61.70277 20.80347 -35.86833
v 61.42272 19.86143 -34.68698
v 62.03261 21.56956 -37.39562
v 61.98369 20.0304 -36.91344
v 61.94025 23.08645 -37.14337
v 61.99303 24.27545 -37.36424
v 62.1489 23.1219 -37.95076
v 29.36347 62.99516 13.12138
v 10.5304 -6.311177 14.79593
v 10.10752 -5.982808 15.40458
v 10.7199 -8.226726 15.35704
v 9.897991 -7.16111 16.38763
v 13.76653 -15.03606 11.2906
v 13.28428 -14.63642 13.95119
v 13.40562 -15.37586 13.13035
v 19.11923 0.2771263 6.617496
v 19.08599 -0.9143997 7.045791
v -12.42 -78.18334 -13.52631
v -18.40858 -41.28214 5.364363
v -19.58262 -41.38805 4.198837
v -17.89679 -41.18336 5.853245
v -17.9496 -41.36124 5.507081
v -19.11448 -41.44847 4.326064
v 20.28797 -0.5193827 6.455765
v 20.23828 0.8107161 6.041914
v 21.68126 0.4702738 5.699935
v 3.713239 -18.19312 15.80195
v 15.5233 65.05541 18.59896
v 25.21911 8.518508 4.894446
v 26.82735 9.171888 4.819396
v 45.39332 31.34911 3.278748
v 4.019973 -18.87747 16.02192
v 7.949563 32.86214 19.08778
v 7.531604 33.62499 19.40516
v 60.40091 35.93625 -31.04751
v 60.71317 35.29061 -32.03179
v 60.82208 34.56614 -32.61277
v 33.28643 68.37659 9.184483
v 34.04062 68.60752 8.501246
v -7.368308 -77.62916 -5.131938
v -7.927711 -78.16518 -6.819573
v -5.486313 -78.58865 -7.231034
v -8.432961 -78.37812 -7.864689
v -4.996561 -78.82958 -8.050104
v -3.097823 -78.95444 -8.32236
v -7.078456 -78.91244 -9.559526
v -4.882935 -79.10381 -9.59054
v -55.257 62.47169 -10.83237
v -55.60399 63.40693 -11.62045
v -55.9546 61.86513 -11.88785
v -55.64244 61.02639 -11.11766
v -56.04127 59.81833 -11.50532
v -56.64438 61.14699 -13.0492
v -56.81466 59.94374 -12.97964
v -9.010298 -78.64393 -9.596209
v 59.20311 -7.709165 -39.6276
v 58.98434 -8.493385 -39.30215
v 58.91986 -8.22698 -38.13702
v 59.03546 -8.914755 -40.90201
v 19.57709 -40.66874 4.610143
v 34.4651 -63.59211 -33.10795
v 33.66449 -64.19353 -34.45501
v 35.24272 -62.96638 -34.15265
v 34.47887 -63.48465 -35.43095
v 35.88664 -62.37946 -35.40398
v 13.01668 61.95695 19.63425
v 13.04509 63.25253 19.4886
v 14.13323 62.4316 19.33079
v 12.44309 63.10905 19.6316
v 10.9046 63.97566 19.78325
v 11.19939 64.67639 19.63467
v 34.99228 68.32157 7.818123
v 35.02987 69.41994 7.381409
v 34.73087 71.56406 6.822486
v 33.67256 70.0571 8.313465
v 33.82209 71.89446 7.430615
v 34.2173 73.10851 6.547697
v 35.30955 72.56864 5.861794
v 56.38903 -19.35141 -35.90034
v 56.52932 -17.77992 -34.79413
v 56.13361 -20.28777 -35.14579
v 56.76651 -19.49662 -39.47013
v 56.39815 -20.63369 -37.8441
v 56.56544 -20.72839 -39.66761
v 57.02095 -18.59148 -40.50658
v 57.32985 -17.74377 -42.39092
v 57.37221 -16.88775 -41.23218
v 56.13729 -22.75216 -39.00935
v 56.17943 -22.00142 -37.94707
v 57.72508 -16.01202 -43.04438
v 57.94194 -14.43924 -42.18873
v 58.20468 -14.47407 -45.28112
v 57.84179 -16.07141 -44.40762
v 58.37866 -13.21481 -43.96458
v 58.50082 -13.14572 -45.10675
v 58.59036 -12.34156 -44.42989
v 58.84682 -12.05487 -46.63002
v 58.7316 -11.8731 -45.03253
v 58.571 -13.24453 -46.25904
v 58.31349 -14.21147 -45.96612
v 59.0641 -10.72827 -45.86361
v 58.96779 -10.63056 -44.24723
v 58.76489 -11.29626 -43.67148
v 57.65192 -17.18182 -44.77416
v 57.4101 -18.12836 -44.09891
v 57.49588 -18.10758 -45.42588
v 57.19194 -19.22503 -43.93021
v 57.18201 -19.0583 -43.42598
v 57.16362 -18.8158 -42.70761
v 56.85749 -20.34178 -42.07907
v 56.96588 -19.19363 -41.13744
v 57.23701 -19.35531 -45.26762
v 56.94075 -20.39751 -43.24837
v 56.68712 -21.54117 -42.95838
v 56.56867 -21.43546 -41.06789
v 56.34212 -23.00159 -41.9033
v 55.90557 -24.73529 -40.23874
v 56.01237 -24.62622 -41.31815
v 55.72621 -24.83462 -38.33228
v 56.19445 -24.31828 -43.22924
v 56.47409 -23.37628 -45.23027
v 56.16218 -24.81427 -45.28656
v 55.69461 -26.19009 -41.26936
v 56.79814 -21.31927 -44.10172
v 56.67382 -22.34856 -45.33831
v 55.45739 -26.58905 -39.14408
v 55.40276 -27.25526 -40.30351
v 55.04987 -27.56734 -36.87385
v 55.13172 -28.06229 -38.75526
v 55.23066 -27.9979 -39.91839
v 55.15493 -26.12143 -35.62263
v 54.83565 -27.58673 -35.34187
v 55.38419 -24.44276 -35.19111
v 54.95216 -29.08224 -39.21242
v 54.7118 -28.84769 -36.19965
v 54.61887 -29.86887 -37.33706
v 54.93163 -26.33562 -34.24742
v 55.58669 -23.78027 -35.91196
v 54.96827 -25.65638 -33.60325
v 54.77166 -30.09004 -39.62467
v 54.70463 -30.79273 -40.77293
v 54.35383 -31.89082 -39.70071
v 55.57986 -23.00672 -34.50201
v 55.84058 -22.51776 -35.91776
v 54.93801 -29.62431 -40.52048
v 54.24562 -29.47572 -33.90522
v 53.99837 -29.26515 -31.99254
v 54.43435 -27.86523 -32.82354
v 54.10294 -30.46754 -34.41629
v -2.285092 -16.21079 29.62321
v -2.633672 -16.55327 29.43834
v 54.73946 -26.62008 -33.20615
v 59.26622 -8.555818 -42.49528
v 58.94864 -9.591278 -41.43035
v 59.13034 -9.577959 -43.51599
v 58.88478 -10.64857 -43.31326
v 55.66773 -21.98438 -33.79192
v 55.59457 -21.26743 -32.39167
v 47.3686 31.58958 0.7994947
v 33.05222 72.74026 7.710404
v 32.65588 72.94479 7.945444
v 32.48624 74.38364 7.364142
v -6.53198 -40.14508 13.42016
v 22.22363 -71.75269 -25.32937
v 21.22111 -72.16791 -25.88766
v -8.101406 -39.37953 14.04818
v -6.411616 -40.87216 12.10461
v -19.6996 -41.53577 3.767433
v -20.34586 -41.55907 3.494834
v 55.89651 -23.23983 -37.51625
v 56.01952 -22.46002 -37.19683
v 55.30172 -23.30574 -32.92739
v 55.05837 -24.57472 -32.79261
v 0.3451713 42.06767 21.67019
v -3.633087 43.81824 21.78083
v -5.04874 45.54596 21.81844
v 16.89581 37.10923 18.63502
v 17.7077 37.37733 18.48879
v -61.61893 -19.14083 -46.94655
v 41.46564 11.72676 -2.283708
v 40.54212 11.76487 -1.464572
v -8.176881 -78.98466 -12.78088
v -8.207355 -78.94997 -11.33652
v -8.88525 -78.86363 -13.95601
v -6.669783 -79.1412 -13.08617
v 20.98897 -37.95209 6.219754
v 20.35278 -38.29634 6.346667
v 20.66134 -37.26246 6.705615
v -63.4632 27.29799 -28.7059
v -63.57647 25.20791 -28.722
v -1.064919 14.98061 17.59552
v -63.5069 17.69868 -27.48903
v 13.54626 -16.23555 11.82653
v 16.66577 6.201116 5.487611
v 17.79483 5.253603 5.458097
v 18.52303 4.422984 5.485471
v -33.9397 37.76473 14.25995
v 20.06355 -39.25645 5.845088
v 14.90848 14.42676 4.175603
v 15.11567 13.33138 4.569049
v 8.370903 -6.072384 19.30734
v 8.207654 -7.029221 20.72068
v 8.261178 -6.337826 19.84651
v -58.24342 -34.53276 -43.24137
v -11.30813 -78.4327 -14.01281
v -42.24091 33.21384 9.486976
v -42.35204 32.5573 9.214465
v 12.43817 -41.21713 6.878707
v 13.56075 -40.80709 7.393136
v 11.77466 -41.14906 7.271056
v 11.01975 -40.96725 8.09365
v 10.40235 -40.88174 8.936315
v 33.49402 -63.91428 -37.75653
v 33.87405 -63.57508 -38.31735
v 34.70704 -62.83191 -39.60394
v 33.6847 -63.71423 -38.34983
v 34.05093 -63.39355 -39.05882
v 35.4214 -62.11083 -40.56936
v 34.47544 -63.01949 -39.5609
v 33.50936 -63.85822 -38.55474
v 32.96073 -64.30592 -37.71113
v 33.11931 -64.19378 -37.58162
v 35.84923 -61.73907 -40.54473
v 36.45819 -61.14323 -41.01739
v 36.66979 -60.9305 -41.64182
v 37.17168 -60.39869 -42.27046
v 39.94051 -57.49688 -44.77886
v 38.87778 -58.61641 -44.02557
v 40.8755 -56.40433 -46.02124
v 32.27745 -64.86745 -36.85279
v 37.96934 -59.64399 -42.73439
v 38.54455 -58.98681 -43.82716
v 36.50731 -61.20355 -40.46468
v 28.86244 -67.42036 -33.28421
v 31.58984 -65.41983 -36.19762
v 29.98588 -66.61031 -34.39291
v 27.75086 -68.15717 -32.00641
v 26.09788 -69.24667 -30.52082
v 27.57526 -68.25677 -32.04551
v 37.09292 -60.5559 -41.80949
v 24.43849 -70.31635 -28.93098
v 24.65907 -70.17198 -29.30236
v 22.12469 -71.67942 -27.27285
v 38.24632 -59.42049 -42.61858
v 37.58824 -60.17108 -41.62366
v 25.28084 -69.81622 -29.46436
v 27.47902 -68.39023 -31.42037
v 24.33702 -70.39164 -28.70934
v 26.183 -69.31362 -29.52235
v 27.8595 -68.19494 -31.29013
v 29.21257 -67.20515 -33.25729
v 24.05597 -70.61509 -28.16656
v 32.38195 -64.79302 -37.19704
v 24.45824 -70.42675 -27.67105
v 23.49859 -71.03012 -26.20733
v 30.06495 -66.6432 -33.44258
v -65.98881 4.858669 -41.83503
v -66.14385 5.710801 -41.94329
v -66.5927 7.514255 -43.21122
v -66.10409 6.570145 -40.4827
v -66.21315 7.70752 -40.34457
v -66.39659 8.484101 -41.21445
v -66.67046 9.435949 -42.18652
v -14.13739 -77.71669 -14.73017
v 59.16855 38.744 -27.15555
v 59.57158 37.49391 -28.42092
v 59.44069 37.37065 -28.08249
v 59.04549 39.31341 -26.68688
v 59.14123 39.68583 -26.87194
v 59.3746 39.13292 -27.63905
v 59.37643 39.68714 -27.53013
v 59.38385 38.65698 -27.75944
v 58.77848 40.1465 -25.82802
v 58.60324 40.27794 -25.33944
v 58.80611 40.58449 -25.86196
v 58.98675 40.75864 -26.40749
v 59.05239 40.83225 -26.54914
v 59.27216 40.06631 -27.17941
v 59.99864 37.94881 -29.42511
v 59.71221 38.40131 -28.46224
v 59.88194 37.72182 -29.11018
v 59.96566 37.03288 -29.56486
v 59.77373 36.76951 -29.15941
v 59.29538 40.67078 -27.11222
v 59.4451 40.12254 -27.6365
v 59.44612 40.65667 -27.50257
v 59.7235 40.3277 -28.32181
v 59.65929 39.76066 -28.28093
v 59.65531 39.30334 -28.28996
v 42.60772 30.94494 5.895041
v 42.79314 31.46178 5.868988
v 27.8501 27.15223 10.59851
v 28.29062 27.26798 10.55794
v 27.54447 28.11619 11.05454
v 29.11804 28.07409 10.74005
v 26.99508 28.25782 11.22859
v 27.95134 28.51767 11.21364
v 29.39242 28.78871 11.08095
v 28.99028 29.20469 11.38757
v 26.54944 28.61539 11.53347
v 27.52082 29.66207 12.03003
v 28.12521 29.61372 11.86422
v 29.68108 29.41547 11.34707
v 28.89451 30.1996 12.03203
v 25.31539 28.68506 11.77747
v 26.36031 29.51226 12.13546
v 25.86872 30.00077 12.56327
v 20.2662 24.89079 9.828746
v 19.37203 23.62672 8.812648
v 21.17551 23.85181 8.805733
v 33.45985 70.83655 8.202872
v 32.92136 71.77702 8.247632
v -35.29887 75.12029 8.345128
v -33.85903 76.24535 8.84549
v 24.33719 25.26438 9.738972
v 24.2301 23.95313 8.72647
v 24.07302 24.33928 9.123662
v 22.15235 24.44173 9.203569
v 22.75944 23.89699 8.667991
v 25.08061 24.21407 9.043631
v 25.52725 23.66703 8.525437
v 24.75593 23.28348 7.516468
v 24.16684 23.75466 8.287826
v 23.65746 23.08063 7.385115
v 22.86977 23.50716 8.298968
v -38.19779 32.28302 11.2199
v -37.08488 32.77507 11.92421
v -37.02667 32.41239 11.7678
v -14.89027 -8.691931 15.47818
v -15.42256 -10.74922 16.83691
v 53.44498 59.01353 -13.53079
v 53.74689 57.78109 -13.87874
v 53.89611 58.77068 -14.42687
v 54.37627 57.16739 -15.03462
v 53.47616 59.82233 -13.88269
v 54.5721 57.94594 -15.71824
v 54.60892 56.99549 -15.45245
v 54.75742 57.15128 -15.79468
v 54.80496 55.97639 -15.60786
v 53.72709 59.91079 -14.3996
v 54.28125 59.23453 -15.32376
v 37.78309 72.17404 3.665255
v 38.94103 70.1608 3.377303
v 38.39193 69.82596 4.086467
v 38.97057 71.45148 2.743869
v 54.73997 -25.82635 -32.2801
v -1.663161 -47.7408 12.71263
v 61.49119 30.04911 -35.6115
v -58.22681 -33.17601 -51.45774
v 61.97541 3.16039 -43.0257
v -48.84373 35.37646 3.280787
v 11.04173 -7.624377 14.4117
v -15.55165 -41.20665 7.532476
v -16.34868 -40.74443 8.249633
v -15.70474 -40.96717 7.746437
v -42.52914 21.59129 1.810318
v -42.30104 21.36645 1.734882
v -41.6319 21.50765 2.440043
v -41.66683 20.8347 1.996452
v -41.13956 21.41416 2.63674
v -41.86065 21.3504 2.044616
v -40.17056 22.1606 3.846761
v -40.56621 22.65504 3.887697
v -39.77496 21.29282 3.506604
v -39.7308 22.80864 4.453565
v -39.30089 22.66436 4.572451
v -39.40826 22.36829 4.346324
v -50.96658 33.11103 0.6806697
v 62.27527 13.14066 -38.30192
v 39.54676 -58.03809 -43.79311
v 40.24866 -57.23789 -44.66145
v 38.82708 -58.78972 -43.24016
v 38.96737 -58.89433 -42.06916
v 58.65344 40.63992 -25.40631
v 61.78517 1.495206 -44.42306
v -37.01325 36.87881 12.77381
v -36.54839 35.61495 13.09744
v -37.53743 36.48226 12.53642
v -7.910997 33.07106 19.70438
v -6.964276 34.47454 20.23018
v -8.155231 33.70543 19.86759
v -61.73778 -18.38451 -46.42633
v -64.03413 -4.311438 -40.59417
v 2.231135 -77.97317 -5.804172
v 3.214195 -78.28887 -7.234967
v 40.5372 10.58832 -1.274473
v 39.72831 12.14277 -0.8238641
v 39.81313 12.56905 -1.03113
v 38.5794 12.22607 0.1051191
v -18.91877 -75.79594 -19.25018
v -19.29108 -75.63338 -19.57207
v -29.86811 72.33299 13.01222
v 16.86287 -40.80817 5.68454
v 56.45024 21.72246 -20.29188
v 55.72628 51.18762 -16.77443
v 37.69048 10.47671 0.861326
v 36.81209 11.7656 1.394227
v 37.51521 12.80104 0.794903
v 36.56577 10.77164 1.567862
v 36.88743 9.949965 1.368462
v 35.36159 11.03435 2.286194
v 35.13215 11.47678 2.411896
v 34.75663 12.0523 2.571047
v 36.32892 12.49785 1.609322
v 35.75078 9.751863 2.00124
v 34.58163 9.685721 2.595185
v 34.50947 10.28739 2.66808
v 33.8796 10.85839 3.019099
v 34.84386 9.176902 2.425611
v 33.69021 8.516522 2.929265
v 33.08368 9.460625 3.24422
v 19.71074 2.30926 5.718666
v -0.4387777 13.1287 18.12176
v 9.47296 -8.013255 18.09125
v 20.70507 68.37865 16.295
v 16.45626 69.31751 17.38724
v 16.94098 70.2435 16.95088
v 18.86408 70.16286 16.38482
v 20.33271 69.93077 15.92236
v 17.92579 71.30972 16.28962
v 16.64577 71.47237 16.59794
v 17.80289 72.22176 15.98496
v 18.72492 72.48951 15.55113
v 19.52103 71.29499 15.74399
v 17.3414 73.13676 15.7576
v -4.705626 25.21644 17.64915
v -3.817131 26.71171 18.26356
v -5.419424 26.40442 17.86801
v 54.77509 58.26064 -16.12695
v 57.87671 -16.32845 -45.26167
v 57.90247 -16.41065 -46.1452
v 57.69 -17.38498 -46.39207
v 38.16805 21.93501 3.704515
v 38.34663 20.81446 2.353391
v 37.61855 21.2274 3.061322
v 37.70663 21.59382 3.492627
v 36.89227 21.87312 4.36766
v 31.57647 73.43259 8.533961
v 31.62741 74.39851 8.004778
v 31.41411 75.01862 7.847681
v 30.4274 74.72807 8.731288
v -15.36361 -17.48017 17.84299
v 14.37595 32.97295 17.84283
v 15.72749 33.94441 18.01846
v 40.3288 69.12875 2.277052
v 40.40176 70.51595 1.591566
v 39.66465 70.68168 2.3238
v 39.56865 69.20765 3.105131
v 41.3343 69.51652 0.9884639
v -6.066409 -43.03289 12.1327
v 23.13714 -71.10097 -27.92912
v 20.36783 -72.62918 -25.56354
v 31.86729 -65.41145 -34.50032
v 32.29219 -65.16164 -34.29011
v 17.65632 32.88765 17.01143
v 18.76339 32.09082 16.19354
v 18.59195 31.72045 15.96842
v 35.83588 21.6145 4.434069
v 36.6877 21.42343 3.764786
v 54.61259 55.22234 -15.12239
v 54.71018 55.68327 -15.41257
v 55.16423 55.23387 -16.28248
v -64.65984 33.5673 -32.90163
v -64.3706 34.48152 -32.02544
v -64.79645 34.57226 -33.29429
v -64.5192 35.46298 -32.38096
v -64.89863 33.4875 -33.6664
v -64.35759 33.29853 -31.95117
v -64.86997 33.19711 -33.59326
v 20.61884 22.77043 7.937522
v 21.8379 22.72563 7.805305
v 19.42199 22.79052 8.020523
v 19.55405 22.62898 7.881855
v 18.0978 23.07787 8.621292
v 10.54746 -18.74791 17.78582
v -66.30908 13.60042 -38.1985
v -65.9986 13.48791 -36.52939
v 45.81195 -50.68063 -46.88013
v 45.26967 -51.54774 -46.04623
v 45.70742 -51.24711 -44.18957
v 44.79042 -52.43592 -44.39211
v 44.29472 -52.83334 -45.50339
v 45.47161 -50.76141 -48.46303
v 44.45337 -52.11988 -47.93305
v 44.0831 -52.8401 -46.73126
v 44.50602 -51.86477 -48.9289
v 45.37585 -50.54997 -49.78653
v 46.36517 -49.64397 -48.21387
v 46.14947 -49.4252 -50.29071
v 46.92357 -48.31058 -50.60399
v -61.98515 -13.41001 -37.96564
v -64.67581 -3.446462 -46.48671
v -64.69065 -3.089991 -45.58405
v -64.21559 -5.048339 -44.31731
v -64.73949 -3.195362 -46.54367
v -64.56523 -3.294249 -44.35762
v 49.42521 -45.3498 -45.2338
v 54.55478 -31.50134 -41.43642
v 54.23895 -32.79716 -41.57652
v 54.51847 -31.93229 -42.94077
v 53.96396 -33.51316 -40.18537
v 55.05349 -29.81623 -43.22576
v 54.13671 -33.40529 -43.48488
v 53.84706 -34.21429 -41.74708
v 53.6424 -35.10929 -43.46828
v 54.09075 -33.61559 -45.33732
v 54.55873 -31.92666 -43.98881
v 54.47145 -32.28266 -45.63295
v 53.39414 -35.92178 -45.15382
v 53.65318 -34.63267 -40.31483
v 12.08576 -41.38926 6.686451
v 12.05952 -41.72919 6.703683
v 11.64845 -41.34467 7.111943
v 10.97225 -41.41665 7.579329
v 10.78359 -41.17083 7.861615
v 23.85511 63.3546 16.0407
v 31.54138 24.6334 8.337657
v 13.64943 -42.26835 5.237144
v 12.50946 -41.63827 6.148151
v 12.71355 -41.58162 5.980415
v 12.78508 -41.46772 6.104146
v 12.98487 -41.30771 6.367289
v 13.43588 -41.42069 5.817774
v 13.15306 -41.5915 5.689802
v 13.6444 -41.53365 5.448709
v 13.25799 -41.76616 5.517477
v 14.75433 -41.26292 5.56046
v 14.09225 -41.45581 5.353605
v 23.28125 66.32735 15.77096
v 23.47994 64.86945 15.95485
v 24.42818 64.51967 15.56506
v -0.3227302 -43.95071 12.41
v 24.76275 -1.086712 5.29989
v 47.14368 -48.43176 -48.80558
v 47.52301 -47.39117 -50.85358
v 47.83426 -47.44262 -48.58274
v 47.73223 -47.3161 -50.05169
v 15.54742 36.9465 18.84472
v -1.647214 10.85089 19.21343
v -58.18501 -32.63635 -53.29562
v -57.92612 -33.38433 -53.59709
v -21.99642 25.01822 10.13412
v -22.87955 25.50668 10.43921
v 37.86045 30.87024 9.125044
v 37.74456 29.94244 8.777227
v 39.59572 30.95691 8.166455
v 39.23684 31.74732 8.697916
v 40.25636 31.69101 7.972225
v 39.96022 32.59174 8.409111
v 38.91686 32.40111 9.096775
v 40.5537 32.2943 7.918292
v 36.79882 31.27437 9.885665
v 37.16164 30.9387 9.521186
v 52.22267 -38.76477 -38.40556
v 52.27528 -38.24902 -36.93292
v 51.9341 -39.91819 -40.65679
v 51.75904 -39.95857 -37.91803
v 51.51991 -40.19225 -36.45864
v 51.34551 -41.09802 -38.31732
v 51.73094 -40.53706 -42.93811
v 52.38197 -38.8162 -41.80381
v 52.30424 -39.09594 -43.38647
v 51.97958 -39.95645 -44.71336
v 51.34862 -41.45139 -44.37296
v 51.14862 -41.97876 -42.32624
v 52.75679 -37.73437 -41.72612
v 60.17835 -6.212791 -46.39278
v 59.846 -7.609324 -46.71848
v 59.4605 -8.677589 -45.05983
v 18.22462 30.69944 15.22877
v 1.451703 55.1079 21.77057
v 27.9148 68.13749 13.00258
v 26.87811 67.75147 13.65869
v 28.98233 69.5741 11.88859
v -65.86892 14.33759 -35.73566
v -65.43606 14.29234 -33.91299
v -65.2412 13.46735 -33.13853
v -65.74869 15.39055 -35.20023
v -29.77585 -39.12797 3.968492
v -28.2099 -40.05269 3.983638
v 8.694952 -20.83689 14.58445
v 9.909538 -41.40949 8.284677
v 54.77648 -31.13741 -44.87735
v 55.00427 -30.17048 -44.53183
v 54.87446 -30.72371 -46.08854
v 32.15034 -65.06696 -35.7531
v 32.87466 -64.4928 -36.70808
v 31.23689 -65.79825 -34.56693
v 27.89183 25.88434 10.03012
v 27.41358 25.40977 9.883483
v 28.62523 25.10962 9.597625
v 42.03481 69.29321 0.261439
v 29.44262 -5.735887 5.263795
v 60.55085 -3.331359 -43.14819
v 60.70518 -2.932525 -43.55537
v -36.92096 24.03968 6.722984
v -37.12447 23.61635 6.321055
v 7.351191 62.43769 20.57354
v -26.4379 3.068428 5.349447
v 8.251538 -40.52983 10.50478
v 6.202581 -40.81967 10.84236
v 5.418355 -39.75465 12.93164
v -23.33991 75.56402 14.46787
v -15.62565 -19.20354 15.6491
v -15.19877 -19.17821 16.00019
v -14.84869 -19.58315 15.39336
v -21.7924 5.80705 5.60211
v 8.556244 -7.002079 19.62774
v 21.4339 67.68579 16.19927
v 21.7374 68.47585 15.88591
v 22.42124 67.46478 15.87095
v 59.73014 35.87311 -29.25376
v -9.043558 -42.28825 11.29387
v -66.17747 15.41067 -37.17648
v -33.3145 32.11398 12.88858
v -32.37363 32.03766 13.13405
v -32.24929 32.63226 13.62862
v -8.163983 -17.92642 15.49139
v 2.58651 59.22351 21.42177
v -0.526405 56.0149 21.83069
v 0.7690106 57.92147 21.65514
v 0.535667 60.05903 21.47576
v 1.187543 61.21112 21.32432
v 17.57665 -41.94651 2.921113
v 17.41609 -42.02786 2.853061
v 38.59036 67.7199 4.606266
v 35.2663 -0.3777283 2.5815
v -63.70052 38.1539 -29.67377
v -63.8988 36.74523 -30.37709
v -63.50895 37.0303 -29.32694
v -64.03454 37.22065 -30.64631
v 32.22636 71.79394 8.786978
v 31.43131 72.30298 9.145804
v 32.3746 70.9323 8.996858
v 31.95593 70.23444 9.583653
v 31.26461 70.34791 10.07224
v 30.22435 70.55906 10.71083
v 30.17652 71.74562 10.26843
v 29.37124 72.96626 10.26895
v 30.34969 73.43523 9.40141
v 33.02295 70.06796 8.846427
v 32.36284 69.19766 9.665324
v 31.75289 69.71828 9.937294
v -22.63654 -42.08173 2.448812
v -21.9919 -41.87917 2.665383
v -21.32012 -41.80916 2.813388
v -20.8012 -41.82527 3.074259
v 30.90666 34.80124 13.65688
v 30.49984 35.54166 13.89667
v 30.26383 36.02764 14.0115
v 29.77034 36.14101 14.28538
v 56.88169 -21.19864 -45.12081
v 19.95974 4.769507 5.186784
v 21.76624 7.5073 4.936593
v 20.79487 6.513867 4.99873
v 20.02737 3.211136 5.412979
v 19.09642 5.00751 5.272628
v 21.14341 2.112224 5.41234
v 18.46607 6.230207 5.185411
v 17.50306 6.726892 5.222105
v 17.88599 7.548722 5.073561
v 19.38469 7.557098 5.004111
v -3.095711 -5.732691 28.561
v -3.890254 -4.119359 27.27984
v -4.53173 -3.183694 26.38124
v -17.06111 -40.83615 7.586861
v -18.83481 -75.90041 -18.48965
v -17.51083 -76.40063 -18.34808
v -17.20089 -76.50755 -18.46362
v -17.72552 -76.36324 -17.75051
v -15.86036 -77.06874 -17.59362
v 59.81836 36.23548 -29.42237
v 18.90597 -73.45661 -24.28142
v 20.18205 -72.76844 -25.30742
v 4.405462 62.07369 20.95998
v 6.323282 62.79455 20.66391
v 2.141423 61.92462 21.17643
v 3.93366 62.93569 20.90783
v 3.139704 63.05653 20.97245
v -19.3463 18.5944 4.558643
v 43.57177 -53.00985 -48.54433
v -45.65615 70.59832 0.4063733
v 16.64165 7.308826 5.240281
v 44.103 -53.48924 -42.8905
v 43.03393 -54.63349 -43.63732
v 42.63171 -54.89943 -44.65859
v 41.70644 -55.85601 -44.62297
v 43.7905 -53.68526 -44.20026
v 43.44241 -53.71386 -45.93112
v 40.90294 -56.62479 -44.75522
v 42.00884 -55.20272 -46.19316
v 41.48264 -55.70984 -46.28325
v 43.14743 -53.85609 -46.71544
v 44.63965 -51.52264 -49.67451
v -64.11335 -5.005411 -43.09393
v -15.21379 -77.27344 -17.65533
v 14.04959 -41.62132 5.068272
v -25.35246 10.31896 5.213727
v -24.02918 10.24638 5.148171
v -24.20209 9.707497 5.15451
v -23.78979 9.250254 5.132593
v -23.22533 9.475983 5.103545
v -25.66022 10.87891 5.256103
v 38.22703 -59.5488 -42.05206
v -59.26508 54.87613 -16.86537
v -59.02649 55.56472 -16.53746
v 56.00896 50.9998 -17.36093
v -56.348 -39.83716 -46.97102
v -30.12753 -69.56956 -27.02308
v 55.91869 -25.77682 -43.62291
v 55.53405 -27.35723 -42.40351
v 55.71854 -26.7633 -44.03422
v 55.67016 -27.21893 -45.07839
v 55.33156 -28.58228 -43.62133
v 55.76588 -26.93876 -46.33961
v 55.37973 -28.61441 -45.27331
v 55.21732 -29.34592 -46.44625
v 55.62813 -27.56499 -47.16956
v 55.3439 -28.7652 -47.85791
v 55.9607 -25.90354 -45.63196
v 57.47445 -18.67279 -46.55646
v 57.13372 -20.13016 -46.04049
v -64.0949 -4.6944 -42.13626
v -64.33376 -3.717122 -42.55742
v -64.78663 -1.490154 -42.09605
v 0.5974335 -11.90326 30.5913
v 0.4633176 3.722156 22.20924
v 2.146478 2.383085 21.97286
v 1.360218 2.489115 22.42224
v 24.44796 37.90331 16.48311
v 61.36132 17.76388 -34.17544
v -65.03966 14.8232 -32.28144
v -65.30045 15.81671 -33.32493
v -65.09556 15.69473 -32.55682
v -65.5169 17.4574 -34.23143
v 5.180986 -43.89891 11.30508
v 5.610165 -42.68006 10.77906
v 22.38601 -71.54852 -26.74534
v 23.59503 -70.87909 -28.02357
v 53.28328 -36.23778 -42.36786
v -34.99465 76.34462 7.94964
v -66.53378 14.20026 -39.1734
v -66.65025 13.66546 -39.85471
v 62.52274 15.44999 -39.38081
v 62.00521 13.42465 -36.8917
v 62.32553 14.3624 -38.49193
v 62.63711 16.52516 -40.005
v 62.73709 15.50296 -40.38659
v 62.8726 14.65543 -41.10316
v 62.72697 14.29575 -40.40277
v 62.44305 13.56089 -39.18026
v 30.48829 23.70171 8.377473
v 29.87914 24.33962 8.814748
v 30.77865 24.40495 8.577684
v -19.92012 23.00341 8.802723
v -65.12611 14.31203 -32.58812
v 59.27466 41.05846 -26.9355
v 59.59419 41.2452 -27.5996
v 59.21049 41.31689 -26.68285
v -34.93394 12.29071 4.151194
v -33.74407 11.60022 4.632176
v -31.80284 32.76464 13.89084
v -51.26212 32.56718 0.2658125
v -50.77797 32.50167 0.9925454
v 19.36291 -40.08719 5.379969
v 17.90159 -41.40129 4.031706
v -51.76566 32.49514 -0.4931117
v 14.86385 -75.63445 -17.17789
v 15.60373 -75.17559 -15.84136
v 13.40577 -76.25667 -15.05466
v 13.71383 -76.19746 -17.83249
v 12.2215 -76.78724 -16.71592
v 11.03547 -77.21949 -14.79499
v 11.52072 -76.97291 -13.13173
v 12.46554 -76.61562 -18.74179
v 10.51885 -77.43874 -15.63036
v 10.52627 -77.40098 -16.65082
v 13.43281 -76.15664 -13.68714
v 11.26414 -77.12981 -17.90083
v 10.09111 -77.5116 -13.71684
v 14.23395 -75.91266 -19.34661
v 9.182293 -77.82815 -16.67978
v 9.943468 -77.54497 -17.76608
v 8.371269 -78.0554 -15.95221
v 12.90811 -76.37141 -19.77962
v 15.31496 -75.41977 -19.89023
v 9.153765 -77.85031 -15.07233
v 15.60805 -75.22397 -20.78438
v 14.79789 -75.49195 -21.2026
v 16.62806 -74.67647 -22.13214
v 12.61424 -76.44917 -19.93716
v 15.98854 -74.93634 -22.21902
v 14.36305 -75.68264 -21.14157
v -9.655054 -78.2608 -8.190282
v 8.341211 -6.696884 19.95563
v -65.85915 18.39653 -35.77629
v -65.74765 16.85877 -35.22923
v -65.68727 19.27455 -35.13219
v -66.14903 16.80248 -36.97926
v -65.9881 16.26715 -36.28515
v -65.94684 17.26799 -36.1301
v -66.53101 16.51679 -38.76159
v 16.60553 -41.7236 3.573175
v 15.87957 -41.78741 3.703896
v 16.33477 -41.83981 3.46283
v 32.01132 23.43101 7.584745
v 24.90686 1.523147 4.815234
v 23.9099 0.6182475 5.090742
v 23.27727 -71.13884 -24.57167
v 38.20154 12.94334 0.266196
v -31.39176 76.34459 10.37627
v -4.511385 19.79717 16.52089
v 28.95587 74.63531 9.73825
v 29.65449 74.76964 9.222902
v -64.76563 0.2587793 -38.29286
v 58.14957 -14.92884 -45.6501
v 58.11636 -15.3039 -46.07439
v 24.58788 9.752369 5.06443
v 27.59598 25.02674 9.651943
v 27.91289 24.21191 8.997482
v 28.22795 24.81986 9.369916
v 26.36072 25.792 10.13458
v 26.71017 26.9484 10.57394
v 25.7801 26.05054 10.24517
v 21.31688 -38.72885 5.624197
v -35.129 36.74491 13.7679
v -36.06344 35.83599 13.35555
v -44.87936 34.28131 7.714872
v -45.44227 34.1911 7.238911
v 54.51843 -31.99569 -47.75624
v 54.98477 -30.29988 -47.17559
v 53.94867 -33.98318 -47.06871
v 54.28786 -32.8151 -48.38867
v 9.849685 -18.92562 17.65407
v 9.709387 -18.64512 18.19014
v 23.25447 29.35449 12.65321
v 23.15636 29.99369 13.14885
v 24.14005 29.94638 12.91251
v 24.64092 29.46318 12.44918
v 23.67839 30.37148 13.35439
v 24.98392 30.3152 12.98375
v 25.00701 30.65855 13.21842
v 26.20294 30.78115 13.06717
v 26.11136 30.28508 12.71366
v -28.89367 74.40514 12.62314
v -28.07222 75.06102 12.74558
v -27.96502 76.61397 12.04255
v -29.50083 75.38375 11.87851
v -29.90362 74.5186 12.0638
v 34.63423 34.74582 11.97609
v 33.70575 35.59417 12.50333
v -33.60942 37.30769 14.377
v -34.35729 37.08487 14.0262
v -33.89877 36.83285 14.23003
v -34.35223 37.56361 14.07189
v -15.83273 -77.10338 -16.94774
v -14.13138 -77.68189 -15.99094
v -14.20598 -77.67753 -15.32563
v -15.04558 -77.43065 -16.06183
v -57.33381 -36.58564 -49.51466
v 2.623026 -0.7678016 23.61201
v 0.9002661 -1.060395 24.8324
v -63.93128 18.32178 -28.83867
v 58.89876 -12.67143 -48.68977
v 58.98603 -11.83829 -47.87659
v 58.66046 -13.52665 -48.19334
v 59.38537 -9.956748 -47.60448
v -21.25118 11.93232 5.022709
v -22.43646 11.35458 5.087934
v -22.23198 13.48269 4.55612
v -20.94303 12.5303 4.922324
v -19.52317 13.40831 4.681264
v 29.01425 24.3142 8.860616
v -9.024175 31.96569 19.2028
v -20.1723 -41.68393 3.376755
v -20.67238 -41.67828 3.162441
v 57.02182 46.4841 -19.78736
v 58.25942 -15.6622 -49.38397
v 57.88449 -16.895 -47.84007
v 57.88816 -17.30659 -49.44989
v 58.32151 -15.14645 -48.4113
v 57.59296 -18.40737 -48.44639
v 57.49572 -18.9847 -49.5798
v 30.23333 -66.45418 -34.35979
v -16.44577 -40.99419 7.117381
v -16.70141 -41.19305 6.596311
v -17.26306 -41.07017 6.525585
v -17.63648 -40.82642 7.339912
v -59.58838 51.76352 -17.28917
v 41.00054 33.28624 7.716532
v 39.68005 33.5485 8.714142
v 38.93639 34.46928 9.30034
v 36.18126 9.07974 1.753538
v -20.94349 22.92928 8.395948
v -20.7506 22.28035 7.715709
v -23.20096 22.46369 7.060616
v -22.13003 21.46296 6.481818
v -21.54075 22.51364 7.709593
v -22.38549 23.25054 8.112528
v -22.07477 23.5787 8.647799
v -21.49751 23.8222 9.14601
v 9.923716 -8.933012 17.88387
v 2.807456 -39.2831 14.56016
v -65.28591 20.30392 -33.68848
v -65.339 22.44295 -34.25568
v -65.69514 22.38674 -35.4585
v -65.27511 23.16382 -34.09057
v -65.5771 21.30277 -34.96678
v -65.90035 20.65681 -36.14037
v -66.30402 19.11531 -37.70961
v -66.29433 20.14954 -37.64474
v -66.35659 18.28205 -37.96701
v -66.52923 19.12902 -38.62439
v -66.39784 17.26883 -38.15744
v -66.49761 17.93238 -38.60043
v -66.31368 21.5768 -37.92226
v -66.59923 18.28088 -39.04185
v -66.64211 19.64948 -39.17694
v -66.65663 18.65008 -39.37072
v -66.43088 22.78285 -38.51205
v -66.24691 22.80591 -37.77266
v -66.54854 22.0246 -38.89589
v -66.5809 20.66616 -38.94413
v -66.36983 23.57295 -38.41161
v -23.429 -42.13768 2.397363
v 53.7838 -34.43514 -48.11107
v 54.12981 -33.15406 -49.53927
v 53.4153 -35.03842 -50.68544
v 53.25105 -35.98999 -48.80725
v 52.95473 -36.49895 -50.22343
v 52.89394 -36.94713 -49.29377
v 52.70152 -37.68196 -47.78529
v 53.06148 -36.76723 -47.21548
v 53.89045 -33.29005 -51.89882
v 55.1222 -29.13137 -41.55146
v 16.12682 32.78045 17.39972
v 13.65039 32.23082 17.65312
v 51.23155 -41.56847 -46.0378
v 50.90195 -42.53289 -43.38155
v 51.23201 -41.19112 -48.27629
v 50.68312 -42.81331 -45.72402
v 31.27169 29.90221 11.27504
v 30.54614 29.73009 11.34674
v 30.844 30.15931 11.54941
v 31.7631 30.87879 11.6409
v 30.93058 30.51785 11.72349
v 27.43485 30.52871 12.61068
v 28.29493 30.44709 12.34561
v 43.3362 -53.3943 -47.90396
v 3.949627 -42.45434 11.40985
v 36.68748 34.7059 10.70979
v 32.26064 -64.95464 -36.32209
v 20.77357 8.318136 4.954623
v -65.26105 27.2122 -34.47923
v -65.71568 27.50463 -36.07256
v -65.79585 26.43524 -36.30899
v -66.00182 25.77031 -37.03538
v -65.89012 24.54742 -36.53959
v -66.06418 25.06956 -37.28709
v -66.20927 24.35974 -37.7588
v -66.0705 24.23137 -37.24308
v 29.57135 69.70183 11.45204
v 30.49418 69.44765 10.90756
v -66.07924 23.62677 -37.22437
v -1.223633 13.12955 18.24787
v -0.7784692 12.40427 18.45949
v 17.16089 -74.36892 -23.0561
v -21.76791 -41.66765 3.001921
v -22.94431 -41.87663 2.57618
v 57.31123 -19.66598 -48.11934
v 56.99116 -21.14376 -47.69624
v 56.90677 -21.43065 -46.52078
v 57.16916 -20.47757 -49.01387
v 56.82869 -22.13416 -49.1742
v 57.01921 -21.36314 -50.37979
v 56.68075 -22.59516 -46.98195
v 56.40255 -24.04336 -48.93078
v 56.63378 -23.06199 -50.02669
v 56.81848 -22.3657 -51.26162
v 56.40763 -24.1119 -50.82096
v 56.46542 -23.62888 -46.74355
v 56.08244 -25.44383 -47.49874
v 56.15699 -24.99615 -46.18171
v 56.09221 -25.55272 -49.61357
v 55.91676 -26.2898 -48.09244
v 55.74296 -26.89986 -50.59641
v 55.84313 -26.62287 -48.82842
v 18.3531 -41.74279 3.316325
v 3.060437 -0.1591012 22.81715
v -5.735643 -3.329255 25.91128
v -6.918237 -3.472805 25.26105
v -3.640623 0.07671756 24.453
v -3.20067 -1.731214 25.72661
v 60.87616 -2.601971 -44.46527
v 60.99176 -2.598292 -46.36958
v 55.92533 54.16481 -17.57758
v 56.02979 52.97191 -17.81596
v 56.65643 52.01052 -18.96826
v 56.2528 51.56857 -18.00213
v 55.9389 52.23513 -17.40386
v 56.509 52.62127 -18.73886
v 56.45907 50.5342 -18.4627
v 59.25911 -9.375395 -44.72768
v 59.55905 -9.006488 -47.02546
v 32.89552 10.87833 3.473762
v 31.83742 9.974817 3.77309
v 32.70732 11.44402 3.541661
v 33.98455 11.43515 2.992644
v 30.72941 9.61961 4.116004
v 31.33035 10.24814 3.98052
v 32.07709 10.93049 3.761266
v 31.38179 11.03467 3.973147
v 15.37783 56.87452 19.35317
v 5.737875 64.04904 20.56244
v 13.85161 64.25529 19.14685
v 14.45533 65.50487 18.78257
v -21.76109 74.45684 15.50361
v -20.92402 76.01781 14.9969
v -20.76009 77.56873 14.26475
v -21.87507 78.1196 13.64145
v -24.01794 78.21058 12.85362
v -19.1389 78.38216 14.32392
v -7.795024 38.14303 20.90565
v -8.675888 40.71718 21.18947
v -10.43587 39.35688 20.81269
v -10.65272 41.3122 21.03219
v -12.40978 39.38744 20.54653
v -12.99294 43.30825 20.83559
v -13.99285 41.97744 20.56291
v -9.942211 42.72256 21.24022
v 49.97247 -44.1532 -46.38299
v 50.16025 -43.22422 -49.40189
v -16.06066 -41.42242 6.965205
v -1.193458 58.89692 21.63953
v -2.399844 59.12718 21.6255
v -1.13519 60.94516 21.44193
v -2.730711 60.38326 21.51222
v -2.545112 61.73486 21.36605
v -57.69844 -35.55256 -49.40054
v -57.84959 -35.19486 -48.9714
v -58.03321 -34.20083 -50.26932
v 60.45873 -3.497142 -42.59355
v 56.33504 53.77225 -18.44817
v 56.1661 54.2823 -18.12571
v 54.99538 57.33174 -16.47637
v -17.73186 27.96231 14.1522
v 34.54168 34.06939 11.88526
v 33.66814 34.79956 12.47718
v -15.49473 74.67792 16.91424
v -22.44161 9.211742 5.09621
v -22.68341 8.116361 5.163624
v -23.94837 7.518004 5.168479
v 39.6098 13.92071 -1.215942
v 53.19008 60.86076 -13.58067
v -66.43727 15.03266 -38.50243
v 22.43582 37.27443 17.11036
v 22.85343 2.118496 5.094778
v 33.90605 21.97521 5.308567
v 33.02111 21.83111 5.552034
v 32.83133 22.2301 6.017164
v 32.46394 22.39958 6.382851
v 32.2673 22.71409 6.768838
v -32.61545 24.5111 8.360243
v -31.37952 25.10498 9.091927
v 31.24298 -65.73686 -35.01839
v 31.69393 -65.34137 -35.89288
v -66.4882 6.58756 -43.37686
v -66.66527 6.93906 -44.18463
v -66.65053 7.301774 -43.89595
v -66.7203 8.333325 -43.76244
v -66.82565 9.397123 -43.36328
v -66.75011 7.474528 -44.74385
v -66.84686 8.356193 -44.75165
v -66.88984 11.05537 -42.91483
v -66.9393 10.35115 -43.70772
v -66.98002 11.78138 -43.14479
v -66.9932 11.19352 -43.66132
v -2.420868 52.25178 21.98456
v -1.109907 54.24672 21.91021
v -21.5945 10.56082 5.044924
v -20.99162 10.22993 5.058713
v -22.07778 10.78699 5.064538
v 28.79197 23.96202 8.729047
v 28.48874 24.13874 8.932193
v 27.65601 69.68799 12.68152
v -15.9926 79.07868 14.80699
v -17.79188 78.43819 14.63349
v -16.17209 78.46219 15.02761
v -16.94705 77.7599 15.20433
v 1.356321 -17.85389 19.20423
v 61.34647 27.32242 -35.07203
v 61.45994 28.22221 -35.48159
v -13.17666 -8.258399 19.15211
v -5.729847 48.43124 21.88173
v -3.90226 50.32234 21.97495
v 57.05737 44.74418 -20.27584
v 10.63636 -9.482953 16.74872
v 9.995625 -8.116151 16.89545
v -60.95356 48.78902 -20.51352
v -60.76986 48.83891 -20.07426
v -60.61153 48.28641 -19.79883
v -60.46133 49.46191 -19.31215
v -60.87494 49.64164 -20.16689
v -61.19396 49.06175 -21.11057
v -61.12972 49.27201 -20.93567
v -60.92953 49.23007 -20.38792
v 3.397913 -39.74792 13.7104
v 4.376804 -39.96265 12.91967
v 4.280142 -40.82389 11.46452
v 2.429397 -40.51626 12.2898
v 1.616032 -41.02779 11.92384
v 2.416643 -40.79605 11.92775
v 1.262032 -40.8984 12.35933
v 0.6224909 -41.08517 12.08136
v -11.88759 -78.24158 -15.10068
v -9.287478 -78.7856 -14.45537
v -10.80848 -78.45504 -15.10877
v -12.60916 -78.07156 -15.76568
v -14.1643 -77.65679 -16.56668
v -13.21752 -77.89774 -16.30674
v -6.791469 -79.10525 -14.09194
v -8.427608 -78.929 -14.69391
v -10.703 -78.44786 -15.44627
v -6.711793 -79.11874 -14.51732
v -12.45952 -78.09665 -16.28739
v -13.99947 -77.69833 -16.94354
v -14.38953 -77.57571 -17.05513
v 42.64262 -54.2745 -47.21862
v -15.88947 72.21435 17.7504
v -16.50908 71.59486 17.88898
v -12.93055 69.62871 19.05958
v -14.02045 70.96531 18.48396
v 29.27735 75.84878 8.96847
v 59.35719 -9.801607 -46.79345
v 59.79976 -8.248082 -47.86435
v -5.64382 -79.17944 -11.23547
v 49.71982 -44.17722 -48.79248
v -6.62445 -79.14056 -13.57513
v -58.48738 -32.75748 -50.13177
v -58.67384 -31.38793 -52.45013
v 7.58134 -78.2495 -16.28448
v 54.54247 -31.70567 -49.8701
v 5.038768 -41.13335 10.78355
v 5.737397 -40.89909 10.57651
v 4.636524 -40.92121 10.95834
v -67.03136 12.49483 -43.16286
v -66.79292 11.87278 -41.46178
v -66.95045 13.05362 -41.93143
v -67.09597 13.21818 -43.28098
v -67.07393 12.64364 -43.50813
v -67.12075 14.49321 -42.74996
v -2.216317 -49.23236 12.00962
v -38.15496 35.51749 12.21134
v -39.20312 34.99106 11.57712
v -39.50085 35.51579 11.40948
v -39.6113 36.11916 11.38301
v -36.14537 23.8601 7.162409
v -36.17955 23.454 7.07233
v -36.66047 23.50991 6.705952
v -64.53328 -0.7965026 -37.9957
v 53.00457 -37.1187 -44.99442
v 53.21125 -36.44875 -46.11007
v 52.12452 -39.43801 -46.55371
v 52.13829 -39.29148 -47.318
v 52.11221 -39.16017 -48.54912
v -59.9145 50.65786 -18.01269
v -8.758614 -18.08323 15.11214
v 50.68755 -42.09853 -49.6393
v 7.530995 -41.19424 9.676766
v 8.218455 -41.01669 9.793341
v 6.764721 -41.05063 10.30532
v 6.783804 -41.12618 10.07742
v -26.99407 10.67173 5.303156
v -26.57509 11.31543 5.32599
v -26.09896 11.66217 5.267381
v 26.43167 68.7787 13.60667
v 26.77785 69.38133 13.2505
v 25.70886 70.49635 13.42649
v 25.76205 67.57351 14.30514
v 24.69009 68.61825 14.54966
v 25.01258 70.70888 13.72464
v 23.53809 68.52775 15.10906
v 24.33989 67.08636 15.12554
v 22.83653 70.66126 14.67161
v 22.26431 69.85107 15.17445
v 24.07979 71.6249 13.83787
v 23.23989 72.52789 13.83776
v 21.91967 72.22775 14.50207
v 21.51389 71.00625 15.10682
v 21.97247 73.84236 13.81885
v 22.00121 69.211 15.55136
v 21.40919 69.686 15.60397
v 25.59075 72.43253 12.74343
v 26.87026 72.56962 11.99613
v 26.33432 73.62551 11.78131
v 27.43142 73.20351 11.34484
v 28.09579 72.11551 11.45213
v 28.76332 70.69914 11.62437
v 25.10168 73.55509 12.5201
v 23.72025 74.32314 12.82657
v 26.24315 74.76267 11.29574
v 26.25961 66.65309 14.26486
v 25.33321 66.03422 14.86075
v 26.57161 27.51015 10.94371
v 25.77775 27.56782 11.06299
v 25.05095 27.91758 11.30578
v 25.17473 26.89241 10.63259
v 25.00881 27.13855 10.82555
v 15.08404 14.99641 3.850703
v 15.51303 14.0856 4.083051
v 15.69138 14.76989 3.582771
v 15.27035 15.64238 3.189116
v 15.99218 13.28436 4.446186
v 28.97508 23.77326 8.522327
v 29.37934 23.77048 8.415057
v 28.68041 23.83493 8.79854
v 28.61572 23.69433 8.703997
v 55.3869 55.43708 -16.78846
v 55.73103 55.16595 -17.38949
v 55.01171 56.30658 -16.00642
v 55.62043 55.61266 -17.3057
v 55.10627 56.53778 -16.25475
v 56.2072 54.78441 -18.22479
v 4.085412 -78.80647 -10.62706
v 2.727078 -78.53667 -7.887565
v 62.8742 16.00341 -40.98879
v 62.91381 13.17022 -41.42154
v 28.68047 30.83913 12.29158
v 29.26016 30.70553 12.25197
v 29.56668 30.01208 11.73874
v 30.09527 30.58476 11.98261
v 15.71704 -41.21572 5.484983
v -2.711761 54.44106 21.91286
v 8.061335 -78.06127 -12.04981
v -29.93128 76.99062 10.88278
v -25.40354 77.61084 12.65111
v -25.9886 78.08182 12.16067
v -26.73669 77.35071 12.23566
v 11.42583 -76.97808 -18.79677
v 32.83096 12.17743 3.334096
v 33.23027 12.62796 3.043267
v 56.97452 50.84288 -19.62078
v 57.32481 50.06062 -20.37765
v 56.95365 49.46022 -19.42994
v 57.15345 51.50435 -20.25969
v 58.16728 48.4509 -22.51377
v 57.59127 50.4449 -21.18377
v 57.46128 48.55973 -20.7152
v 57.32394 48.24715 -20.39048
v 56.77813 48.25046 -19.07441
v 56.57012 49.09088 -18.56432
v 57.49269 46.61529 -21.03632
v 57.29291 47.57456 -20.49835
v 57.26403 46.67151 -20.45335
v 57.57854 48.1455 -21.0859
v 58.02277 47.80782 -22.14068
v 56.87399 51.80659 -19.37568
v -35.14511 32.70817 12.5699
v -35.10077 33.28726 12.90464
v -63.10957 -12.33623 -50.71212
v 6.333625 -78.42103 -11.2546
v 2.850283 -78.78201 -9.190455
v 38.88435 33.46673 9.30027
v 38.45567 33.04168 9.543083
v -29.83732 73.21635 12.67188
v -63.0675 41.2091 -27.25697
v 35.31543 31.6741 10.7182
v 36.36013 31.73734 10.28191
v 61.95802 19.30403 -36.73999
v 0.7908227 -79.16786 -10.42208
v 27.52225 74.97749 10.46131
v 26.91255 74.61456 10.98418
v 27.04034 75.15723 10.6504
v 28.41314 74.27969 10.24758
v 52.81631 -37.66933 -43.09796
v -59.23467 -29.02748 -53.22923
v -58.95837 -29.97165 -53.21323
v -58.93534 -30.38408 -52.36738
v -34.62193 36.42297 13.9444
v -33.97968 35.92542 14.1534
v -7.946157 -17.6874 15.68172
v -8.301655 -17.87404 15.30841
v -7.81206 -17.67747 15.96166
v 45.02825 32.13554 3.785439
v 45.15649 31.7127 3.58287
v 45.30313 32.98824 3.568177
v 44.92965 32.75557 3.980514
v -19.6274 19.97145 5.647012
v -19.50275 19.66962 5.253938
v -19.21529 19.74188 5.831767
v 48.93536 -46.00113 -46.86855
v 49.18779 -45.05935 -49.30738
v 48.45413 -46.2593 -49.48996
v 48.19958 -47.11751 -47.30241
v 48.81926 -45.24927 -51.09885
v 48.37527 -45.94224 -51.33179
v -28.99652 11.36007 5.384033
v -28.12176 11.74534 5.353285
v 20.37621 73.6757 14.50566
v 44.85234 -52.52591 -43.16938
v 45.06382 -52.36623 -41.907
v 57.85532 43.0732 -22.76305
v -34.11807 32.25484 12.7219
v 42.77911 -54.00548 -47.86561
v 42.26531 -54.69164 -47.21292
v 43.23905 -53.41493 -48.35006
v -53.1741 31.62988 -3.119936
v -48.56472 34.00648 3.797989
v 56.11114 -25.36942 -51.20247
v 55.70057 -26.73462 -52.2011
v 55.39872 -28.08329 -51.917
v 14.72648 -41.81334 4.557868
v 14.61121 -41.51244 5.046346
v 15.40701 -41.70188 4.168712
v 15.40037 -41.55102 4.561684
v 38.08086 31.56856 9.30937
v 38.23115 32.47758 9.537607
v -15.26043 76.85623 16.03284
v -52.69288 31.82514 -2.118775
v -14.86871 -77.44145 -16.77975
v -25.57919 76.69059 12.99463
v -24.3898 76.83549 13.41207
v 50.70749 -42.9764 -42.38891
v 62.13292 20.51139 -37.64371
v 62.37761 19.29265 -38.56805
v 62.3052 20.7795 -38.49918
v 62.55966 19.41497 -39.33852
v 62.72677 18.64911 -40.1552
v 62.68694 19.65114 -39.82188
v 62.68662 17.80487 -40.02441
v 62.44512 18.29418 -38.87107
v 38.05585 35.08691 9.85135
v -38.92122 22.87176 4.920374
v 44.20654 32.89492 4.820169
v 32.75932 34.66463 12.86789
v 32.93888 35.12329 12.891
v 32.15678 34.89873 13.17681
v -58.3578 -32.14141 -53.10448
v -4.671213 -79.24936 -12.93037
v -39.0522 16.27059 1.431174
v -39.36609 17.38446 0.8674187
v -40.0197 17.54009 0.3781458
v -38.91465 16.92593 1.488872
v -38.83537 17.86903 1.601959
v -39.34209 17.98017 0.9516603
v -38.79022 18.93816 1.760942
v -38.72275 17.28798 1.567249
v -38.03755 17.46012 1.87803
v -37.99148 17.99153 1.941597
v -40.06721 18.31609 0.3178224
v -39.56837 18.55051 0.9161265
v -39.93409 19.06017 0.9915614
v -39.96761 18.62515 0.5736822
v -39.49733 19.10084 1.286826
v -39.1212 18.78143 1.44814
v -38.08409 19.03888 2.200881
v -37.64204 18.82396 2.329889
v -37.21156 19.55996 2.742351
v -37.81419 19.7963 2.730169
v -36.86678 19.15563 2.80747
v -37.48379 20.29824 3.130315
v -36.27829 20.07233 3.307924
v -36.69497 20.51847 3.500128
v -36.16538 19.60899 3.23794
v -36.4761 18.21099 2.792372
v -34.3962 18.73088 3.429248
v -33.89977 19.44554 3.670153
v -35.54687 18.30011 3.138967
v -33.62734 18.17815 3.496013
v -33.3991 19.0118 3.623944
v -39.26657 19.47811 1.526848
v -37.36889 17.86136 2.297369
v -36.94912 18.11106 2.561539
v -37.39288 18.10635 2.325921
v -32.61907 19.26157 3.786338
v -35.64368 20.30662 3.55448
v -34.80974 20.96764 4.017646
v 58.73871 -13.47423 -48.94871
v -36.14761 74.14378 8.147277
v 1.386614 0.4469331 23.60254
v -64.23475 35.73248 -31.48696
v -64.24143 34.77465 -31.62623
v -64.22672 36.39703 -31.33765
v -57.35643 -36.41317 -49.95344
v 57.74971 47.21563 -21.52092
v 37.53033 13.94128 0.3601178
v -38.36792 23.02188 5.368298
v -38.25811 22.82465 5.350418
v -38.55285 22.36904 4.562906
v -7.860448 -41.28885 11.34393
v -8.165548 -41.74327 11.37319
v 58.10472 49.23673 -22.42545
v 58.29443 48.69604 -22.85373
v 58.4044 47.51452 -23.21636
v 58.37013 48.04729 -23.19751
v 58.22306 47.32816 -22.72508
v 55.07944 57.34094 -16.65247
v 54.7956 -30.59426 -50.81292
v 54.37353 -31.72187 -52.31138
v 54.85217 -30.03289 -52.23046
v 51.45912 -40.41195 -49.92209
v 51.85263 -39.30907 -50.70586
v 50.70676 -41.84968 -50.76077
v 51.08788 -40.53258 -52.7071
v 51.83718 -38.97845 -52.17988
v 50.24653 -42.28005 -52.57168
v 50.11263 -42.97945 -51.10871
v 49.68571 -43.70379 -51.32483
v 22.31995 74.57521 13.34552
v 21.32903 75.959 13.06216
v 22.42755 76.81177 12.17294
v 24.20122 75.61003 11.97638
v 21.14785 35.05883 17.16087
v 20.3068 34.65829 17.29483
v 19.57831 34.85259 17.45027
v -16.06229 29.85326 16.37248
v -26.58941 36.38873 16.901
v -27.28486 36.7305 16.72765
v 61.67141 28.2237 -36.17557
v 61.4635 27.31594 -35.46567
v 58.91893 40.9677 -26.16073
v 58.95385 41.13999 -26.20714
v 58.82736 41.05399 -25.84853
v 58.87524 41.37764 -25.90771
v 59.00121 41.45755 -26.21599
v 58.96092 42.01618 -25.95504
v 0.9513154 -78.85642 -8.386321
v 1.176149 -78.53291 -7.192143
v -36.6855 23.09184 6.684346
v -37.20637 22.71746 6.053331
v -37.42383 23.10357 5.949327
v -37.83238 23.14276 5.645003
v -37.34956 23.49695 6.05595
v -37.70666 22.78034 5.601819
v 21.8477 8.669207 4.943279
v 22.45755 8.255201 4.918956
v 22.49015 9.60626 4.989007
v -23.19976 23.74632 8.576577
v -22.22649 23.88108 8.98748
v -23.31641 24.51732 9.444553
v -25.65583 24.81024 9.185819
v -24.26963 24.59323 9.18298
v -24.61032 25.26333 9.903925
v -26.29613 25.01303 9.403296
v -25.76481 25.3526 9.906688
v -24.50667 26.10135 10.69575
v -17.29317 30.35198 16.39329
v -16.93752 31.11157 16.98595
v -15.17184 31.65657 17.73579
v -12.6114 30.73476 17.92226
v -64.34396 36.24123 -31.67697
v -15.15514 78.45619 15.2932
v 61.81243 25.14342 -36.69587
v 17.49773 74.55408 15.09147
v 19.24636 73.48938 14.97433
v 18.40488 75.09596 14.58783
v 21.04246 70.54019 15.44849
v -53.55452 30.86796 -3.866591
v -20.41218 15.45735 3.445254
v -19.1174 12.73607 4.954106
v 62.11657 3.846124 -43.62452
v 62.11168 3.615456 -44.22875
v -0.8938605 -78.44976 -6.521444
v -1.440002 -78.6787 -7.195879
v 24.22736 37.37212 16.49838
v 23.88969 36.98519 16.57362
v 23.49798 37.75234 16.84066
v 24.26408 36.33986 16.35083
v 23.0366 37.77577 17.00134
v 62.56078 17.78469 -39.5158
v 62.47773 17.15603 -39.13607
v 13.44743 65.84877 18.95384
v 62.73803 17.64746 -40.29188
v 62.82019 18.52773 -40.63178
v 62.82354 19.34477 -40.53065
v -40.74548 36.28231 10.60405
v -60.49223 51.11611 -19.16604
v -60.39033 51.58223 -18.9496
v -60.72127 51.14402 -19.69946
v -60.2342 52.47306 -18.70212
v -60.6082 50.71569 -19.4412
v -60.76347 50.52842 -19.88476
v -60.8672 50.37233 -20.1718
v -60.32817 50.94237 -18.83167
v -60.41135 50.30391 -19.13183
v -60.66039 50.3401 -19.66228
v -60.58954 50.06475 -19.53814
v -7.372401 46.53306 21.7059
v -6.910625 47.66283 21.76697
v 2.692076 0.9130409 22.43666
v 59.948 39.34496 -29.0573
v 60.08397 39.65961 -29.49724
v 59.89272 40.18225 -28.86837
v 60.25478 39.08866 -30.18033
v 59.87508 38.6382 -28.98392
v 58.77331 46.57029 -24.46482
v 58.72622 47.33987 -24.1748
v -8.634173 36.9069 20.58773
v 61.93866 28.11753 -36.94952
v 61.95113 28.4954 -36.99717
v 61.8982 28.61611 -36.86615
v 62.0577 27.86951 -37.41266
v 61.73003 28.61827 -36.39585
v 61.66209 29.85617 -36.14512
v 61.75953 29.91236 -36.37038
v -2.13154 -6.305525 29.03273
v 35.80636 34.12323 11.22114
v 35.17934 34.30712 11.60397
v 17.32888 22.62547 8.327807
v -27.02026 11.47827 5.361742
v 18.6064 32.90619 16.78441
v 19.35022 33.08332 16.70436
v 19.01635 32.52538 16.41051
v 19.89088 32.90037 16.23931
v 19.62876 32.20092 15.99742
v 19.66998 31.7819 15.65185
v 19.10685 31.26875 15.41626
v 19.77111 31.26112 15.20402
v 19.29682 30.13798 14.39548
v 19.93933 30.55035 14.58134
v 20.21858 31.26969 15.06572
v 20.70162 32.27816 15.73941
v 20.36535 31.78285 15.43229
v 15.42749 15.93621 3.020605
v 15.65959 15.58477 3.084179
v -26.16508 75.57716 13.31615
v -43.56215 17.29326 -1.625822
v 60.49185 36.56651 -31.09538
v 60.72556 35.99106 -31.65846
v 60.72593 37.07841 -31.668
v 60.40199 37.08456 -30.768
v 60.76676 36.2248 -31.71066
v 60.41834 38.1865 -30.6471
v 60.15405 37.09994 -30.06154
v 60.24703 38.25195 -30.14384
v 60.11933 38.25948 -29.75756
v -0.01060368 -3.106839 26.55207
v -0.759971 -1.046938 25.29818
v -1.720716 -2.514288 26.35436
v 26.28249 75.48756 10.92332
v 26.98372 75.87491 10.32656
v 24.82205 76.38434 11.26563
v 24.95917 36.07516 16.07821
v 61.96267 2.405899 -44.82138
v 61.44777 -0.04751317 -44.65715
v 61.6355 0.4109586 -45.89156
v 61.18077 -1.689407 -46.31603
v 61.17124 -1.51397 -45.29292
v 61.23021 -1.006579 -44.6464
v -41.44207 32.71602 9.760212
v -40.19309 33.38079 10.65566
v -40.74113 33.54767 10.3872
v 0.2375392 -43.12315 12.25791
v 1.546953 -43.08376 12.15331
v 62.15871 3.527768 -45.28503
v 62.33253 5.302216 -43.52483
v 62.53408 6.713336 -43.47554
v -8.45932 -18.21663 15.41836
v -66.8746 15.06738 -40.4778
v -66.78358 14.07498 -40.44212
v -66.7478 14.62923 -39.94954
v 62.43104 11.23219 -39.59835
v -62.0706 -17.00334 -48.02525
v 62.60112 13.07137 -40.05075
v 41.75656 -55.18924 -47.21778
v 42.36526 -54.46604 -47.71062
v 7.602645 63.57196 20.39771
v 7.728874 65.92719 19.99806
v 6.768673 64.96742 20.27761
v 9.596188 65.94407 19.70848
v 9.651904 67.5541 19.35443
v 10.38416 66.74571 19.39825
v 11.93819 66.37882 19.17715
v 10.6384 68.25655 19.0013
v 8.455915 66.78661 19.74032
v 6.331388 66.32642 20.10372
v 7.08508 68.1348 19.60086
v 6.34304 67.62538 19.82323
v 3.750927 66.82745 20.26702
v 5.073621 65.79297 20.33673
v 5.059463 68.25038 19.83403
v 3.737947 64.55132 20.68574
v 12.74681 65.06886 19.25228
v 4.758022 63.54195 20.73818
v 7.912703 68.29512 19.44541
v 8.686337 69.12971 19.10863
v 7.636587 70.53812 18.89694
v 8.568089 71.43615 18.4563
v 10.16157 70.63784 18.43179
v 9.625482 72.47886 17.93739
v 9.847656 71.92484 18.07252
v 0.9789125 64.48009 20.89158
v 2.221364 66.28883 20.50341
v 1.177159 67.43922 20.32002
v -1.839895 63.24626 21.16852
v -2.037978 64.47255 20.98406
v 12.92812 66.70715 18.89411
v 12.10561 67.41671 18.92111
v 13.78271 67.89996 18.42789
v 12.18603 68.74329 18.57094
v 13.54206 68.94258 18.22526
v 14.79589 67.27509 18.34492
v 14.21129 66.16283 18.71863
v 10.91004 69.18422 18.71274
v 12.13478 70.38885 18.10938
v -26.22498 36.03145 16.95839
v -26.82498 35.80925 16.71856
v -10.79902 -17.44173 20.27474
v -11.22855 -17.46506 20.16201
v -11.33775 -17.56894 20.02333
v -11.50932 -17.64017 19.7595
v -11.71243 -17.42612 19.99458
v -12.04327 -17.53152 19.56676
v -12.31738 -17.45707 19.50499
v 1.908654 1.88043 22.43554
v 57.39242 44.02977 -21.26038
v 57.97098 43.88864 -22.8712
v 29.22528 71.5068 10.96802
v -61.11853 49.44729 -20.90742
v 16.28852 56.27845 19.12245
v -21.03514 9.339772 5.128963
v -13.21337 77.96908 15.8892
v -13.90217 76.36636 16.51019
v -14.59067 75.43981 16.78579
v 58.04976 46.8181 -22.23314
v 58.01857 45.41268 -22.53333
v 58.34911 46.54773 -23.01615
v 58.32571 45.38506 -23.3291
v 57.82755 45.97912 -21.88188
v 57.7627 46.4909 -21.67088
v 58.60133 45.13754 -24.16506
v 58.47733 44.304 -24.04615
v 58.00459 44.77287 -22.71848
v 58.25048 44.07962 -23.52727
v 57.70526 44.95359 -21.83887
v 57.38145 45.94077 -20.77894
v 58.70297 43.68681 -24.79689
v 58.36625 43.01304 -24.02747
v 58.29687 42.45576 -23.89648
v 58.16249 42.74757 -23.54027
v 58.10009 43.17058 -23.34485
v 7.12449 -41.4726 9.833919
v 7.899611 -41.36312 9.527198
v 8.259262 -41.17014 9.418508
v 8.588802 -41.37612 9.094489
v 8.093345 -41.89209 9.429348
v 9.046747 -40.82821 9.407563
v 8.003568 -17.89123 18.8833
v 6.989382 -18.04143 19.31827
v 6.403765 -17.93651 19.91223
v 58.45732 -13.8793 -46.7583
v 59.86853 40.49704 -28.67478
v 59.73694 40.95136 -28.04655
v -26.12108 28.31415 12.16699
v 62.80011 10.12231 -42.5175
v 62.84641 10.6753 -42.38711
v 62.85295 10.00628 -42.90806
v -7.412139 27.25175 17.6711
v -6.20779 28.36269 18.38844
v -8.042512 28.67922 18.08462
v 19.5398 9.027093 4.930517
v 16.8755 -41.60449 3.750561
v 17.32774 -41.05028 4.982174
v 16.4202 -41.46355 4.644955
v 16.78829 33.35588 17.51075
v 16.77736 34.11836 17.83535
v 16.55895 34.44024 18.0262
v 17.43153 33.55812 17.46444
v -25.85758 35.63927 16.97379
v -25.07821 35.83106 17.32796
v -25.7488 34.73949 16.73655
v -25.13976 35.49086 17.18994
v -26.31729 35.34303 16.70633
v -26.78443 35.03617 16.50397
v -27.04751 35.32255 16.5109
v -27.41865 35.52103 16.52353
v -24.60575 35.42058 17.34345
v -24.29392 34.8707 17.29634
v -24.8047 34.30135 16.96919
v -25.3594 33.94664 16.52028
v -25.95973 34.06195 16.34918
v -62.5085 42.6981 -25.4696
v 7.282033 32.73697 19.17068
v 6.306426 73.82122 17.94032
v 7.113389 71.82399 18.53905
v 7.536747 74.29157 17.60801
v 26.64966 23.77518 8.586705
v 27.43657 24.00254 8.901249
v 26.35967 24.40365 9.383584
v 27.2766 24.62789 9.398251
v 27.28902 25.00418 9.801306
v 25.87053 24.00792 8.762094
v 8.652275 -77.96815 -13.52739
v 41.62188 32.16306 6.978611
v 41.81591 31.30628 6.640811
v 47.07414 30.25392 1.040053
v 43.20502 31.73479 5.58075
v 43.67888 32.3419 5.257498
v 44.07086 32.06675 4.794073
v 10.06492 -41.25331 8.572637
v 30.78107 31.01843 12.0243
v 29.77759 30.96551 12.28222
v 30.16491 31.90344 12.68828
v 31.05017 31.78557 12.32477
v 32.24749 31.50693 11.78761
v 31.87025 32.05339 12.1557
v 33.49679 34.18011 12.4081
v 44.61836 32.44255 4.286549
v -44.03753 34.59879 8.289774
v -45.22694 33.53146 7.372521
v 24.5084 23.1677 7.195451
v 24.18116 22.89387 6.949262
v 24.51908 22.82661 6.856855
v -62.6247 42.21139 -25.83165
v -62.79726 42.93211 -26.17317
v -62.7822 42.044 -26.31742
v 37.23351 33.8583 10.32017
v 38.03984 33.55336 9.880001
v 36.09926 33.22061 10.79599
v 36.33055 33.75104 10.80266
v -39.69535 33.3438 10.93986
v -39.1161 33.37696 11.26106
v -25.69746 36.22628 17.22078
v -23.52417 35.38749 17.55645
v 62.14439 21.97387 -37.94891
v 62.35714 22.63618 -38.74664
v 17.90011 35.50435 18.00326
v 17.12021 36.30378 18.4535
v 15.83689 18.73904 5.118568
v 15.5759 18.03419 4.734352
v 16.03606 18.79985 4.65834
v 16.45453 18.06836 4.20668
v 16.20804 17.54321 4.137199
v 38.71668 13.88257 -0.4166935
v 38.94199 12.72978 -0.2919508
v 3.717902 68.2075 19.98409
v 53.13406 -35.37554 -52.57896
v -22.92029 10.95155 5.117462
v -24.12481 10.85069 5.172619
v 11.56733 70.56446 18.18533
v -37.12911 35.30544 12.75175
v -37.42287 35.63435 12.64267
v 56.66085 52.90646 -19.10844
v 56.87866 52.13889 -19.44247
v -34.12955 12.12801 4.45178
v -34.51073 13.44882 3.918465
v -33.7563 12.85039 4.342066
v -33.98957 11.79558 4.577394
v 39.72115 14.4323 -1.510765
v 9.926447 -77.4963 -12.36302
v 19.31064 76.13715 13.75778
v -13.21381 45.20678 20.91106
v -10.74135 44.14515 21.23173
v -9.641669 44.99677 21.41828
v -11.37415 46.17933 21.22838
v -9.092 46.60131 21.54161
v -9.834927 47.80054 21.48826
v 55.2839 -28.95911 -49.06553
v 54.85456 -30.74899 -48.46877
v -4.765444 -79.23623 -13.81575
v -66.87303 18.74844 -40.40022
v 62.23748 24.15105 -38.15629
v 62.23787 24.82285 -38.05229
v 62.01206 25.00512 -37.37561
v 62.45374 23.20399 -38.99275
v 62.30233 23.19781 -38.47935
v 62.09838 25.56283 -37.6419
v 62.2905 25.20487 -38.23189
v 7.423615 -78.27225 -13.25626
v 7.841794 -78.21457 -14.45402
v 5.890595 -78.61618 -14.4386
v 5.007415 -78.76649 -12.75663
v 4.831607 -78.80164 -14.13042
v 5.398962 -78.68893 -15.25378
v 7.026095 -78.37614 -15.52685
v 6.583753 -78.4445 -16.40814
v 3.382567 -78.97791 -15.07641
v 2.639389 -79.07603 -14.07102
v 2.649836 -79.06887 -14.53802
v 2.617624 -79.08651 -12.49735
v -0.3542898 -79.27499 -12.78838
v -0.2237625 -79.26688 -13.25261
v 60.9617 35.43076 -32.52809
v -23.29251 17.77969 3.601425
v -22.55992 17.81498 3.39809
v -22.80326 18.66222 3.800066
v -21.45847 18.77979 3.868009
v -22.10502 19.16671 3.976752
v -22.31695 18.77138 3.784581
v -22.8693 19.46486 4.285284
v -23.39223 19.37432 4.059127
v -20.74956 18.65622 3.921265
v -21.18353 19.01074 4.241104
v 15.49596 36.06276 18.67819
v 15.95975 35.35986 18.43874
v -43.22577 18.30263 -1.616329
v 23.93817 30.90171 13.71995
v 24.56627 31.31192 13.86501
v 25.71621 31.42001 13.65558
v -41.29919 17.97007 -0.4060987
v -5.252691 43.64408 21.70802
v -9.690665 28.24554 17.41456
v -33.44196 11.79214 4.736653
v -32.54416 11.52326 4.851613
v -33.05612 11.23237 4.690069
v -33.24396 12.06638 4.742249
v -32.62318 11.76962 4.881865
v -32.85123 11.93876 4.831608
v -31.93063 11.51057 5.030923
v -32.09521 10.94346 4.916806
v -32.40432 10.79781 4.832324
v -27.06496 34.79775 16.33265
v -27.58786 35.13493 16.25147
v 59.8032 41.34027 -28.19263
v 60.02185 40.79961 -29.0259
v 9.321808 -41.01424 8.959901
v 57.31133 45.33529 -20.6431
v 49.10524 -44.40685 -52.38633
v 30.04199 9.215117 4.238166
v 30.3835 10.3738 4.30862
v -66.58794 17.28375 -39.01989
v -66.55533 16.07305 -38.96328
v -66.71247 16.64913 -39.81371
v -66.73701 16.9685 -39.93397
v -66.74005 17.64719 -39.78035
v -66.6557 15.83763 -39.46623
v 27.41216 9.725961 4.836321
v 28.25084 9.320971 4.599482
v 27.90183 9.853009 4.77777
v 28.8793 9.557188 4.539464
v 28.95165 10.05538 4.613623
v -13.38474 46.3881 20.92741
v 15.8331 16.03307 2.875783
v 15.96366 16.64848 2.625344
v 17.75388 14.86937 3.470991
v 16.71257 16.02826 2.798394
v 16.30751 15.26686 3.285026
v 16.50243 17.39898 2.435866
v 17.02548 17.84401 2.394351
v 16.36747 17.51544 2.071732
v 16.65101 17.61585 2.128127
v 16.56791 17.31489 2.071333
v 17.54089 17.07122 2.435962
v 17.34564 17.7692 2.296938
v 16.00447 17.25264 1.921672
v 16.27886 16.99418 2.15655
v 4.70576 69.07584 19.67249
v 6.099435 70.14405 19.21893
v 6.885441 69.34536 19.3294
v 4.662853 70.44742 19.32431
v 4.793148 71.64167 18.92328
v 4.166517 71.8951 18.94329
v 5.625844 72.51311 18.50122
v 5.55328 72.93689 18.36606
v 5.291601 73.92869 18.06035
v 4.439845 73.24941 18.45798
v -21.43307 -41.76628 2.841052
v -21.18897 -41.67062 3.059754
v -16.73328 61.7655 19.81869
v -15.38444 61.44399 20.11871
v -14.95438 60.93191 20.2404
v -17.02653 61.03929 19.80833
v 1.736333 1.11937 23.00802
v 0.3199221 2.080696 23.13061
v 20.16001 10.54196 4.971001
v 18.52129 9.98054 4.911832
v 19.77009 9.708458 4.949775
v 20.87868 9.07149 4.954375
v 21.65384 13.25751 4.436071
v 19.5007 11.67536 4.839737
v 21.57887 10.9014 5.004116
v -15.34904 46.82195 20.56164
v -14.16647 72.09821 18.08318
v -15.19187 72.80198 17.68389
v -14.31092 74.10355 17.34998
v -13.66199 73.09712 17.83168
v -13.13591 72.53358 18.09701
v -11.5106 71.76375 18.62966
v -35.59579 23.26527 7.259379
v -37.4185 33.15567 11.96402
v -38.12978 33.76063 11.85337
v -38.35073 33.12135 11.50841
v -37.13375 33.61246 12.25094
v -36.54322 33.3468 12.38933
v 58.60548 46.17075 -23.9597
v 19.55326 10.99892 4.918287
v -59.54877 53.99113 -17.31226
v -58.96882 55.79021 -16.46204
v -31.18308 36.21008 15.29091
v -32.26185 35.50672 14.84724
v 35.58952 32.08539 10.7343
v 36.2524 32.48005 10.53047
v 37.21358 31.9166 9.953693
v 37.33027 31.63192 9.77473
v -17.92653 41.75996 19.7375
v 57.74547 50.62093 -21.55174
v 57.15783 52.13964 -20.22093
v -11.06254 28.39889 17.05512
v 14.69427 68.65927 18.03262
v 15.4785 67.12309 18.21296
v 15.02472 66.37505 18.48685
v -12.78127 -18.45415 16.81514
v -13.4205 -18.35733 17.15792
v -12.87834 -18.5741 16.54239
v -13.74327 -18.68069 16.81919
v -13.70047 -18.06536 17.56606
v -13.20786 -18.25255 17.48778
v -13.37586 -17.88955 17.93455
v 15.99105 16.94885 2.785885
v -2.145022 -79.31602 -12.63355
v 0.2163126 -79.28155 -11.95584
v 1.392942 -79.19659 -12.92188
v -10.28972 37.14721 20.42711
v -13.72865 38.34162 20.15487
v -9.491471 35.24122 20.11968
v -11.14087 35.43447 19.93103
v -0.2748036 67.37634 20.42994
v -0.8990186 66.10321 20.67614
v -32.45823 17.17375 3.605136
v -31.80962 17.9016 3.739919
v -33.23505 17.78494 3.534546
v -30.76072 17.75117 3.785249
v -30.88991 17.33546 3.70683
v -29.97974 16.83319 3.796038
v -31.56273 17.01885 3.56442
v 3.496457 69.53852 19.67558
v -10.71301 -41.44005 10.51256
v -11.96792 -41.42237 9.946253
v 37.77684 32.07936 9.675691
v 58.54279 40.79613 -25.08108
v -23.70185 27.97252 12.4484
v -25.87079 28.7701 12.59009
v -24.60172 29.21436 13.27182
v -23.06301 30.76267 14.99557
v -21.28632 29.25963 14.21328
v -25.94336 29.7997 13.42544
v -25.99734 30.52675 14.01105
v -24.88694 30.12337 13.95728
v -24.07556 30.62755 14.61317
v 12.29639 32.175 17.92216
v -62.24844 44.7056 -24.3879
v 31.94893 13.55357 3.169918
v 52.4593 -37.85233 -50.55921
v 52.55706 -36.98592 -52.84526
v 52.6839 -36.92167 -51.70106
v -20.77877 74.95785 15.52575
v -22.53642 10.56319 5.094088
v -22.6815 12.05661 5.026652
v -22.5495 9.925942 5.076476
v -13.2008 78.96087 15.40015
v -12.99951 -17.50509 19.11894
v -12.13959 -17.64135 19.16683
v -13.10928 -17.64142 18.75572
v -11.70256 -17.77998 18.58529
v 35.49746 21.11353 4.332181
v 34.95119 21.16543 4.626913
v 34.71992 21.49905 4.761583
v 33.4833 21.1248 4.713595
v 35.9953 21.17398 3.855387
v 2.210431 0.6839776 22.95343
v -1.710036 56.91267 21.78933
v -2.580491 55.87993 21.83308
v -3.543306 56.60294 21.77724
v -4.337988 55.17392 21.83134
v -5.283451 53.91296 21.83875
v -3.793812 53.78954 21.91553
v -5.820781 55.09422 21.7597
v -4.616972 52.54107 21.9167
v -6.489617 52.6983 21.79066
v -7.184201 54.42621 21.68988
v -47.0278 33.80785 5.597261
v -1.856864 -41.38933 12.08157
v -1.89784 -41.76751 12.09618
v -0.8161407 -41.4803 11.94295
v -0.1979349 -41.66691 12.00829
v 56.99247 52.34977 -19.78466
v 19.57064 12.89765 4.465504
v 17.94043 13.68356 4.087485
v 17.41147 12.24773 4.656042
v 19.51196 13.65116 4.201507
v 8.719048 -77.91118 -17.45774
v -4.530354 -79.24843 -13.20887
v -60.11995 52.15574 -18.39404
v -60.08058 51.68779 -18.29171
v -59.62436 52.7506 -17.31096
v 56.9325 52.93047 -19.72077
v 57.02544 53.0544 -20.00472
v 57.19627 52.46353 -20.29582
v 56.7509 53.71172 -19.38975
v 56.61233 53.7674 -19.05355
v 56.41169 54.72886 -18.75539
v 17.49488 18.26514 2.427629
v 17.95578 18.59232 2.785713
v 18.13177 18.6062 2.682614
v 17.42773 18.15378 2.329375
v 17.02541 17.82203 2.234633
v 17.49058 18.09637 3.14787
v 18.0317 18.65372 3.081572
v 17.83278 18.56793 3.302643
v 17.84886 18.8291 3.475379
v 18.18513 19.05471 3.556618
v 18.54974 18.99933 3.37128
v 18.89814 19.03061 3.283884
v 18.30612 18.70889 2.846338
v 16.62584 17.64641 3.657781
v -49.11253 34.51595 3.147542
v -49.35636 34.79111 2.811928
v -49.53786 34.51505 2.596634
v -49.47808 34.64191 2.689242
v 39.28408 20.15251 1.097874
v 39.91353 19.47804 -0.02266148
v 38.83519 19.60245 0.7243293
v 55.60235 -27.62057 -48.92397
v 3.835997 73.59116 18.41715
v 4.162007 75.17902 17.78334
v 4.754887 74.31252 18.00394
v 6.133529 75.15778 17.48751
v -65.44013 29.1846 -35.28423
v 36.41072 72.99318 4.59308
v -14.11328 61.95347 20.29747
v -14.05232 64.19684 20.02545
v -12.29061 64.55983 20.25195
v -12.23737 63.2067 20.45024
v -11.05696 63.72362 20.53046
v -3.343853 1.732035 23.52788
v -4.323569 1.12653 23.54434
v -30.79787 32.6549 14.19537
v -30.35745 33.0339 14.51893
v -29.31986 32.96833 14.74527
v -29.134 31.87809 14.1342
v -43.74763 33.49301 8.357424
v 16.91083 22.93435 8.658482
v -23.98366 34.31087 17.20134
v -22.71193 34.3744 17.41706
v -24.43114 33.93351 16.91529
v -24.07878 33.57046 16.73445
v -24.86904 33.68121 16.59606
v -21.95943 33.43592 17.15592
v -23.08842 33.31911 16.8152
v -10.49824 -41.09386 10.60775
v 37.12634 21.1934 3.280265
v 37.19105 20.77093 2.856972
v 36.62753 20.91024 3.279705
v 36.84892 20.34829 3.067878
v 37.67097 20.68486 2.481103
v 37.26443 20.27023 2.434241
v 38.00016 20.382 2.199966
v 37.39236 19.99088 2.321884
v 36.64255 19.61058 2.469426
v 36.19914 20.0349 3.511463
v 36.25481 19.65169 3.244936
v 36.18504 20.70737 3.638043
v 38.4123 20.05708 1.459136
v 38.63607 20.41466 1.73766
v 37.83693 20.00389 1.932985
v 36.9281 18.96434 1.843198
v 1.975343 68.83554 19.94961
v 2.302796 69.59673 19.73922
v 0.02051131 71.44511 19.38221
v 1.636561 71.36658 19.33322
v 2.999729 71.22478 19.26816
v -67.03283 14.44369 -41.89426
v -66.92452 13.92463 -41.40345
v -66.74939 15.01465 -39.73664
v -66.79031 15.43561 -40.02089
v -28.81455 26.14852 10.21949
v 15.99369 -41.66204 3.931252
v 16.84838 -41.83714 3.289589
v -2.345603 -5.219705 28.27197
v -1.228035 -4.14002 27.49898
v -7.124714 45.19925 21.66771
v -59.99721 51.04474 -18.13598
v -17.17999 44.49947 20.0897
v -16.16637 44.89582 20.33111
v -18.78899 44.88877 19.68861
v -15.76206 46.12753 20.45554
v -16.33271 43.15355 20.21566
v -15.70024 41.5535 20.18794
v -16.95143 42.17429 19.98461
v -18.12146 42.83189 19.77164
v 60.30854 39.11572 -30.32186
v 0.3240826 69.80733 19.82202
v 0.5786013 72.46912 19.06757
v 16.77123 74.08751 15.55007
v -3.260222 66.19431 20.69327
v -1.68956 66.33212 20.65666
v -4.147906 67.12823 20.48805
v -3.173054 67.4751 20.43226
v -4.69656 64.94219 20.89033
v -5.303162 66.22328 20.63936
v -4.997614 66.82545 20.52577
v -6.538743 65.10255 20.7617
v 21.25184 30.35249 14.08672
v 21.2749 31.1751 14.68657
v -34.55517 23.29277 7.603776
v -33.81758 23.70652 7.755178
v -35.19434 23.11261 7.345712
v -35.06964 23.39603 7.416442
v 1.336789 -79.15416 -14.40118
v 0.3087421 -79.17107 -14.51631
v 56.26919 49.91251 -17.8896
v -32.25814 10.18235 4.754252
v -30.88735 10.24222 5.027812
v 20.05041 76.51371 13.26313
v 17.31001 77.07115 14.00897
v 18.51295 76.83389 13.72594
v -17.06702 40.69121 19.81629
v -13.59108 35.55867 19.55963
v -15.88138 37.02536 19.50773
v -15.78526 38.88365 19.87785
v -7.734119 44.06997 21.5669
v -7.898517 48.58636 21.69467
v -8.626973 51.02845 21.59991
v -7.191059 50.22794 21.76184
v -11.08336 50.41131 21.29555
v -11.1029 48.24913 21.30777
v -10.631 52.41471 21.33802
v -7.507989 52.29184 21.69328
v -6.053404 49.70759 21.85965
v -12.22858 52.29506 21.09659
v -13.90445 50.90453 20.82338
v -12.99964 48.8482 20.99559
v -9.856635 53.23929 21.42196
v -9.047372 53.69678 21.51969
v -8.396386 54.43424 21.5791
v -7.58555 53.68851 21.67634
v -14.6976 53.39098 20.64356
v -12.53241 53.62171 21.01721
v -11.0142 54.05671 21.25128
v 0.2026164 68.25584 20.21621
v 19.30981 21.5305 6.301586
v 18.35284 20.89787 6.059318
v 20.00409 21.1526 5.699722
v 18.83663 20.38802 5.241269
v -33.05235 33.79493 14.04023
v -32.72061 33.00621 13.67569
v -31.85696 33.48883 14.27246
v -30.77491 33.73012 14.74817
v 59.01088 43.48482 -25.72231
v 59.30885 43.8444 -26.47741
v 58.96515 44.05796 -25.41001
v 58.87144 44.46574 -25.04933
v 59.08092 44.58211 -25.71593
v 59.27274 44.55871 -26.28348
v 58.88562 45.5088 -25.00399
v 59.18984 45.11573 -25.89759
v 8.756572 -17.6341 20.14591
v -2.838323 -79.2611 -10.30797
v -0.7717799 -79.30839 -11.54914
v 32.08417 34.00816 12.95388
v 31.43734 33.96236 13.19741
v -3.637995 57.60004 21.7112
v -5.459052 58.23169 21.59768
v -15.98412 27.55931 14.45495
v 21.20729 77.13365 12.56395
v 59.34015 44.70865 -26.40553
v 59.2509 45.26636 -26.02856
v 48.11919 -46.1759 -51.89313
v 2.735171 72.32914 18.96374
v -10.43263 73.18331 18.31661
v -12.62023 75.14607 17.22232
v -12.23862 73.16893 18.03065
v -9.99477 71.35891 18.97225
v -58.62424 -31.13172 -53.4216
v -7.829837 30.08622 18.71137
v -7.346578 29.25121 18.49046
v -8.350853 30.57175 18.79772
v 62.8143 11.13805 -41.97308
v 12.54075 71.18061 17.74751
v 14.88964 69.23563 17.82214
v 14.23701 70.08948 17.73085
v 15.41738 69.93415 17.4797
v 18.51046 17.73793 2.749981
v 18.43444 16.40971 2.754976
v 19.44984 18.21951 3.250272
v 18.34229 18.3969 2.753411
v 19.3866 18.72554 3.295741
v 18.88731 18.711 3.096275
v 20.35012 19.17534 3.830632
v 20.85187 17.6367 3.626279
v 20.65068 16.59165 3.446235
v 21.67056 17.0316 3.761312
v 21.29069 18.38978 3.879343
v 23.05447 17.66379 3.920624
v 22.9522 16.56548 3.835594
v 22.11218 16.27632 3.758294
v 22.12135 19.04232 4.077738
v 23.54646 19.06535 4.317088
v 23.18145 18.29062 4.073399
v 23.82298 18.4775 4.149011
v 23.82689 17.81561 3.919221
v 24.00348 18.09339 3.983622
v 24.40374 16.93545 3.787398
v 24.54387 18.99345 4.233212
v 25.04085 18.14409 3.903205
v 25.42329 18.64403 4.004328
v 26.15953 19.43636 4.060506
v 26.72717 18.89932 3.7837
v 25.37943 17.73708 3.844553
v 26.87795 17.58928 3.578941
v 25.3173 19.66069 4.332316
v 25.37503 20.39464 4.539375
v 25.12764 20.80257 4.705131
v 26.22317 20.93567 4.680015
v 26.92265 20.3094 4.206081
v 27.12941 20.9453 4.539183
v 27.78205 20.23529 4.021491
v 28.07566 20.87338 4.377923
v 28.9676 20.0184 3.80111
v 30.10192 20.18093 3.795862
v 28.73409 20.8168 4.329276
v 28.79091 19.51728 3.523658
v 24.071 19.74953 4.456634
v 23.922 20.53668 4.694633
v 24.55431 20.92213 4.926309
v 24.81676 21.22214 5.178959
v 23.42784 20.7806 4.812869
v 30.84693 20.28194 3.771809
v 30.64488 19.83489 3.623862
v 30.60112 19.31998 3.43355
v 29.90321 19.80144 3.640786
v 29.56458 19.09402 3.38615
v 22.84151 19.99809 4.534396
v 22.62177 20.4 4.672724
v 23.51011 20.96195 5.102911
v 22.54173 20.66201 4.817699
v 25.33519 21.53499 5.566625
v 24.55565 21.30911 5.48705
v 27.64228 21.26046 4.694057
v 28.49633 21.15569 4.500961
v 28.28665 21.33726 4.624952
v 61.66348 31.42364 -35.81196
v 61.57909 30.83152 -35.76775
v 62.58628 21.21774 -39.42478
v 62.36118 21.8556 -38.65453
v 1.254115 -79.20982 -11.43311
v -4.038454 62.89049 21.20022
v -3.977375 61.1273 21.41703
v -5.249632 63.01873 21.14096
v -25.25758 27.59245 11.76862
v -26.41952 27.09244 11.22797
v 17.8566 -41.85216 3.057631
v -9.770608 33.62373 19.62976
v -12.98444 -17.85215 18.19258
v -14.18729 54.65268 20.6911
v -59.27543 53.06076 -16.62058
v -15.44468 49.18568 20.54467
v -66.67817 15.03231 -39.51685
v -17.9441 56.70821 19.84659
v 35.24982 33.00067 11.14053
v 36.73522 33.27965 10.48166
v 34.91308 31.87966 10.95859
v 34.23328 32.17111 11.32953
v 34.8271 33.13633 11.36058
v 35.58126 33.53044 11.1664
v 35.48054 33.29342 11.12089
v 13.74247 72.43156 17.0165
v 14.80438 71.17024 17.23177
v 15.13791 71.92027 16.85083
v 14.8787 73.62558 16.26154
v 13.69841 73.72977 16.5038
v 15.05613 72.93298 16.48878
v 12.71506 72.5953 17.20576
v 12.96159 74.74777 16.33066
v 11.94944 74.14871 16.79271
v 12.32752 75.48973 16.17998
v 11.37349 75.79599 16.24467
v 13.84647 74.70968 16.12039
v 25.36411 25.56178 10.03899
v -39.61276 34.04702 11.18653
v -39.8909 34.46089 11.08236
v -38.61585 34.75426 11.78976
v -38.7687 33.94215 11.60951
v -39.29738 33.84707 11.32075
v 61.0553 33.68165 -33.4077
v 59.58585 41.7632 -27.60522
v -44.17607 19.90048 -0.5826316
v -43.78398 20.06686 -0.2078569
v -44.83987 18.8101 -1.717479
v -44.72486 19.24549 -1.299304
v -45.02591 19.163 -1.649325
v -11.13809 32.81799 19.12836
v -5.188036 -41.45109 11.75578
v -5.658341 -41.72794 11.73612
v -3.423207 -41.40141 11.98461
v -4.106002 -41.21641 12.05939
v -4.530756 -41.26262 11.9282
v -15.0661 34.57647 19.01521
v -12.55195 33.12185 18.95337
v -15.21479 33.1907 18.4549
v -36.19997 33.81945 12.71331
v -24.02828 18.87111 3.980558
v -25.03114 18.11684 4.028673
v -24.18009 19.47637 4.210988
v -24.35185 17.24935 3.653309
v -24.92113 17.44788 3.944211
v -24.8498 18.74663 4.281824
v -26.11868 17.87847 4.100082
v -25.4507 18.58156 4.306023
v -26.03112 19.53014 4.685414
v -26.665 18.44404 4.180929
v -24.87442 19.11863 4.642978
v -26.47959 17.00147 3.995957
v -25.65335 17.02913 3.973285
v -25.6679 16.63872 3.91665
v -25.29664 16.3218 3.724395
v 11.22189 71.34451 17.99623
v -11.77889 65.43374 20.17367
v -29.87813 33.98868 15.11942
v -28.80828 34.18483 15.48642
v -29.35066 34.77591 15.58655
v -29.51361 34.41372 15.39814
v -28.36932 33.41993 15.28104
v -27.51313 34.34634 15.92683
v -27.72294 32.81266 15.15306
v -28.17744 31.8179 14.35204
v -27.03004 33.1569 15.54866
v -27.02561 32.64253 15.26873
v -26.87348 32.15801 14.94272
v -27.65971 32.34293 14.85576
v -27.09652 31.653 14.5155
v -26.01427 31.82831 14.98754
v -26.91097 33.78705 15.8566
v -26.44277 33.65256 15.95381
v -26.3235 32.37516 15.27867
v -26.28202 32.83488 15.60591
v 56.63052 53.30047 -19.08814
v -31.48477 10.72485 5.030397
v -19.57042 28.13018 13.64266
v -17.9702 29.24354 15.26289
v -15.96408 28.05325 14.91095
v -19.23191 30.90993 16.23487
v -19.63712 29.0868 14.5225
v -18.38269 32.10319 17.23982
v -19.10491 32.71229 17.41905
v -17.94129 31.24764 16.82906
v -17.4929 33.63017 18.16989
v -17.61112 32.18899 17.44042
v -16.87937 32.74654 17.87971
v -16.776 31.64088 17.32624
v -3.957712 59.16113 21.59313
v -28.00995 25.70316 9.940736
v -29.22557 25.1368 9.436449
v -26.28913 25.97923 10.39081
v -26.72422 25.91003 10.29651
v -26.58248 25.43305 9.921982
v -27.27298 19.00424 4.276032
v -28.38843 19.25826 4.293537
v -27.87654 18.4137 4.143409
v -27.11155 19.72713 4.546125
v -28.59387 20.76814 4.902876
v -28.00802 17.48872 3.998821
v -28.91425 18.11345 4.025745
v -27.37936 17.83324 4.040421
v -28.90563 18.99693 4.198265
v -29.46657 18.6359 4.092108
v -29.12279 19.85434 4.429415
v -29.97607 17.28031 3.818347
v -29.80643 17.87637 3.905576
v -30.13539 18.14223 3.913491
v -29.64779 19.76623 4.391004
v -30.25212 20.94549 4.641924
v -29.63444 21.25764 4.891661
v -29.04096 21.6232 5.300801
v -27.26232 21.08238 5.095678
v -27.75902 21.47575 5.332202
v -11.89007 29.56042 17.45521
v -31.25683 11.03066 5.134415
v -30.76862 10.87854 5.156825
v -28.73788 12.25308 5.223454
v -28.67588 12.87044 5.00317
v -29.22559 12.49014 5.131712
v -29.34463 12.96944 4.913033
v -10.87399 61.94989 20.79667
v -11.92739 -17.59939 19.60347
v 16.91573 18.49927 4.068613
v 16.3729 18.52863 4.329336
v 30.74362 34.35955 13.61431
v 29.36707 34.49516 14.23505
v 29.87256 33.89356 13.76028
v 29.79642 34.62455 14.08247
v 30.50927 34.08122 13.59126
v -32.11104 34.02118 14.48278
v -59.75153 52.94431 -17.61999
v -50.05455 33.17319 2.105178
v -50.47179 33.188 1.441357
v -50.10658 32.4632 2.071185
v -9.64881 74.80386 17.8305
v -8.555724 72.77191 18.68238
v -36.81023 34.16254 12.6079
v -37.52958 34.41745 12.22579
v -37.15905 34.58826 12.58603
v 30.3061 23.58405 8.329257
v 30.35841 23.3616 8.062785
v 30.85856 23.33083 7.957375
v 30.39829 23.12332 7.752527
v 31.30163 22.97487 7.297387
v -27.29805 34.60538 16.06729
v 17.95496 33.67633 17.37244
v 61.17678 33.84649 -33.71206
v 61.0312 34.5631 -33.13995
v 61.50273 32.55891 -35.04242
v 61.27936 33.20528 -34.25731
v -22.29188 17.33385 3.201905
v -23.74258 17.00331 3.427827
v -37.30542 34.96683 12.60304
v -37.03835 34.85194 12.72112
v -25.09171 24.57479 9.001241
v -24.90034 24.19374 8.579871
v 28.99546 18.79744 3.355725
v 29.74964 18.20756 3.278482
v 30.59878 18.7041 3.316953
v 29.94606 17.2074 3.188653
v 28.50728 17.66532 3.378834
v 31.47438 18.95251 3.238127
v 31.53499 19.37909 3.408531
v 32.44381 18.09423 2.882401
v 31.92221 18.78955 3.17645
v 31.73439 18.25856 3.121346
v 30.70382 16.56178 3.062603
v 31.12124 17.43138 2.972177
v 30.28957 16.59363 3.076694
v 28.14242 16.34495 3.341757
v 15.62206 74.65582 15.69549
v 16.15049 77.04136 14.36232
v 15.50559 75.81342 15.18496
v 13.4861 75.56545 15.8536
v 13.08826 76.50189 15.53512
v 14.84852 77.19038 14.70312
v 14.71822 74.48753 15.98267
v -6.68192 63.55321 20.99012
v -5.998512 61.33308 21.29727
v -8.763127 63.13802 20.86949
v -16.38342 35.1738 18.9491
v 18.32782 35.2832 17.86335
v -31.12678 24.40047 8.29596
v -32.1851 24.17485 8.101212
v -25.24988 33.31964 16.23012
v 18.39484 11.1827 4.850373
v -11.51093 54.86234 21.15847
v -9.637959 56.88393 21.32707
v -8.996021 56.21619 21.43504
v -8.419308 58.67596 21.34448
v -11.04689 59.2137 21.01038
v -8.343616 61.57906 21.08618
v -12.49056 60.72173 20.67781
v -6.654768 56.12094 21.64992
v -7.483435 55.84234 21.60187
v -9.311634 64.37939 20.62871
v 16.48279 68.27748 17.65135
v -17.54015 -41.23696 5.940157
v -5.675841 60.10615 21.43206
v -9.989529 77.72712 16.54349
v -11.76538 76.89255 16.64343
v -10.90432 76.35394 17.0176
v -9.613629 76.47823 17.15517
v -11.56003 78.38053 15.98753
v -65.84595 21.54175 -35.98079
v -17.66811 39.46732 19.55539
v -17.32861 37.36024 19.29295
v 16.66672 12.30566 4.699287
v 16.4144 14.07029 3.942549
v 25.43631 21.21282 4.973246
v 26.37754 21.18867 4.791973
v 11.95436 72.11055 17.5736
v -13.13618 55.42171 20.85353
v -5.748829 -17.85299 19.19621
v -5.73019 -18.18567 20.09186
v 32.57042 34.00218 12.73325
v 31.89706 33.19229 12.74714
v 31.60949 33.32492 12.91629
v 31.08532 33.55406 13.20157
v -11.36841 57.47047 21.07688
v 59.27174 41.57782 -26.79278
v 59.28125 42.26453 -26.72915
v -65.90112 23.83696 -36.50185
v -42.72753 33.7132 9.31255
v -17.50466 35.80773 18.88067
v 27.8282 35.13374 15.02684
v 27.12432 35.16271 15.24059
v 26.40954 35.48155 15.61966
v 22.06534 19.45659 4.233884
v -27.59575 30.88373 13.83892
v 24.66017 35.51205 16.14214
v 25.31319 35.40571 15.9105
v 62.85661 16.88753 -40.91014
v 15.81259 73.46284 16.09213
v -18.98321 39.89865 19.31773
v 21.08851 20.94493 5.212547
v 19.93821 20.24777 4.364242
v 20.40841 20.10555 4.298602
v 21.4548 20.15246 4.457248
v 6.530985 63.70225 20.51834
v 6.232629 -41.41235 10.24812
v -32.80273 32.75679 13.45905
v -33.56161 32.82704 13.24193
v -34.85682 35.28537 13.76777
v -6.494191 73.44112 18.65678
v -8.234781 75.2339 17.8299
v -6.537474 71.03998 19.41275
v -9.062917 71.06433 19.16303
v -16.26905 33.09978 18.17941
v -16.11469 32.13999 17.74903
v -17.47005 34.80164 18.59858
v -28.90387 11.69386 5.362901
v 62.49808 20.93504 -39.11938
v 55.55296 56.23606 -17.33728
v -24.08182 12.67597 4.908817
v -25.29089 11.82813 5.175877
v -24.14653 11.79173 5.111419
v -23.34406 12.81834 4.842737
v -23.82698 14.34231 4.149888
v -22.96836 15.35033 3.585394
v -25.02831 13.52851 4.596202
v 30.77636 32.582 12.84028
v 31.23371 32.3512 12.55644
v 22.23777 19.84232 4.456298
v 59.56468 43.25709 -27.43947
v 59.40197 44.23571 -26.72176
v -3.7765 -79.27312 -13.76293
v -1.450672 -79.24671 -14.00262
v -37.58108 35.14898 12.52813
v -24.72545 16.82777 3.631646
v -10.83432 30.71565 18.29659
v -27.29765 16.37699 4.039804
v -26.40612 15.98641 4.008921
v -27.44922 15.54275 4.165552
v -28.39814 13.00952 4.911917
v -28.10626 13.40612 4.777041
v -28.17972 13.08244 4.906569
v -28.06821 13.75678 4.600795
v -28.07105 14.50731 4.366496
v 61.71044 27.1988 -36.24389
v -12.6521 31.92242 18.45895
v -21.19665 31.62703 16.21246
v -21.31932 34.44183 17.70877
v -21.37975 33.38079 17.23285
v -20.86357 33.87147 17.51558
v -21.87347 31.0787 15.62623
v -22.83259 31.92005 16.0208
v -24.20082 31.32879 15.1736
v -23.43739 31.27418 15.3211
v -5.301144 77.51131 17.11261
v -6.374136 78.12338 16.78992
v -6.0593 77.64822 17.01986
v -6.241341 77.21845 17.21619
v -4.107784 76.75212 17.48163
v -16.56744 -41.50698 6.482274
v -12.64867 67.12849 19.71474
v -12.5752 68.16779 19.491
v -13.62331 67.44148 19.52149
v -10.85776 68.56987 19.62965
v -10.50279 66.78933 20.05998
v -9.557905 67.79855 19.94737
v -8.96359 68.8885 19.7853
v -9.040657 66.91848 20.18687
v -7.389087 69.06116 19.86556
v -7.51177 67.76062 20.17011
v -11.30033 69.79446 19.26762
v -10.06024 69.52215 19.49977
v -10.37761 29.84492 17.99456
v 17.30031 18.39557 3.695565
v -5.96258 -17.60164 19.23499
v -42.26497 18.05034 -0.8801298
v -1.014241 -41.23301 12.09832
v 12.75768 77.15421 15.28445
v 26.35581 25.1685 9.925301
v 22.34707 37.6752 17.17272
v 23.43375 37.28942 16.78903
v -10.0429 65.8649 20.30011
v -28.97251 35.49784 16.03812
v -29.38242 35.42069 15.85404
v -28.64474 35.15329 15.96497
v -28.61095 34.82758 15.82934
v -27.7023 34.90696 16.07111
v -27.91698 34.62617 15.94214
v -28.60311 35.41964 16.14225
v -29.15491 36.02658 16.05732
v -28.83629 36.34542 16.22569
v -28.84973 35.80331 16.19679
v 3.603599 72.99084 18.67552
v 23.27801 10.20322 5.052655
v 22.20624 11.34957 4.980298
v 1.506283 73.37216 18.72479
v 0.5497339 74.02804 18.55782
v 1.958539 74.32644 18.34126
v 0.7085829 75.11884 18.08904
v -0.9426897 75.40083 18.03189
v 0.2808706 76.03755 17.70888
v 1.853674 76.0667 17.61443
v 1.972667 75.4481 17.89011
v 1.074778 76.67391 17.41347
v 2.445608 76.19158 17.51347
v -0.7276887 77.76614 17.079
v 1.220008 77.2691 17.1419
v 0.2153522 78.25125 16.76729
v -1.697328 78.0741 16.95464
v -1.162608 78.15099 16.92422
v -1.14739 76.79575 17.46931
v 26.49906 31.46426 13.50624
v 27.23 31.30708 13.22147
v 3.942284 -41.02342 11.14976
v 3.384797 -41.21163 11.3252
v 4.303689 -41.72512 11.14031
v 3.356581 -40.95043 11.35648
v 2.345782 -40.98808 11.71805
v 3.518054 -40.83039 11.36365
v -10.4636 70.35223 19.22699
v 12.3544 75.96732 15.97017
v 20.92538 33.7512 16.43402
v 20.77995 34.1196 16.77763
v 20.67358 33.60265 16.56608
v 20.692 34.54538 17.02739
v 20.52654 34.23772 16.99383
v 20.41174 33.82774 16.80137
v 32.15105 19.47455 3.399887
v 33.49023 19.5257 3.239228
v 33.23815 19.95354 3.517175
v 34.3835 19.53123 3.144998
v 33.66093 18.80333 2.674291
v 34.02397 18.14109 2.322012
v 34.50307 18.62956 2.239507
v 34.59975 17.44242 1.827729
v 34.61059 18.1471 1.969448
v 33.4575 18.39478 2.64368
v 33.15495 17.79304 2.520379
v 33.67517 17.297 2.160013
v 31.34074 20.65894 4.008233
v 31.96035 20.66626 3.906183
v 32.07342 20.80213 4.155489
v 31.4089 20.91955 4.459841
v 62.03791 27.40783 -37.44346
v 61.98572 26.60489 -37.27013
v -7.90416 65.54265 20.58404
v -7.01888 66.04064 20.56207
v 25.24219 23.02097 7.17504
v 26.39797 23.12704 7.859842
v 18.69111 21.94654 7.180654
v 17.83563 22.03851 7.642986
v 17.47228 21.3553 7.020793
v 16.44671 21.38482 7.25452
v -4.229041 68.39254 20.23109
v -6.600829 67.81323 20.22473
v -5.285548 68.44768 20.17254
v -4.634097 70.82786 19.58511
v -3.519997 68.70576 20.17773
v -2.922503 69.82146 19.89985
v -2.674692 68.49303 20.21853
v -3.543873 71.43055 19.45638
v -5.360058 72.22546 19.12544
v -7.581195 66.64687 20.39982
v -6.285802 66.47809 20.53893
v 62.13882 27.4812 -37.76533
v 24.15008 21.26185 5.57699
v -24.86072 21.24108 4.764739
v -24.48843 20.88263 4.632103
v -24.95863 21.2326 4.900278
v -24.32956 20.84584 4.295408
v 31.43766 20.03026 3.704181
v -14.93572 55.13245 20.54012
v -14.39671 56.30164 20.60627
v -13.30661 57.58942 20.76232
v -15.91172 56.11959 20.30575
v -15.14267 57.57328 20.41984
v -17.09782 57.28316 20.00234
v -16.98231 55.89947 20.0981
v -16.682 58.45931 20.06312
v -15.214 59.95696 20.26985
v -14.1133 58.40588 20.56834
v -16.16075 54.98719 20.30246
v -13.86116 60.70843 20.45703
v -13.32163 59.54738 20.63101
v -20.77976 24.40383 9.877439
v -28.55528 17.32443 3.968579
v -0.6791559 -41.31361 12.01629
v 0.09614242 -41.25454 12.03409
v 1.425925 -41.33618 11.91783
v 61.73871 30.4275 -36.20057
v 61.67775 30.27145 -36.12644
v -44.01727 33.7535 8.195895
v -43.79177 33.6808 8.401635
v -2.066328 -79.34367 -11.6716
v -4.104922 -79.29769 -11.94155
v 39.49048 18.891 -0.2316821
v 62.85005 12.26878 -41.71324
v 62.78172 12.33489 -41.03753
v 10.52237 75.44354 16.61439
v 11.1582 73.12537 17.39803
v 8.964948 75.91536 16.70022
v 9.999552 74.82345 16.97832
v -19.53063 23.85531 9.767277
v -24.17876 23.97155 8.58028
v -0.9116139 73.87636 18.63828
v -2.470455 75.12324 18.18039
v -2.831311 76.7654 17.50096
v -3.98911 76.10261 17.7463
v -3.930755 77.45814 17.1752
v -2.316492 73.14293 18.89585
v -4.2741 74.08593 18.52809
v -3.476824 72.23749 19.18279
v -6.07884 75.38757 17.98669
v -7.576653 76.45028 17.43229
v -5.991903 76.12321 17.70526
v -1.099198 72.66604 19.08468
v -2.554838 71.82238 19.33307
v -0.917379 71.40647 19.4555
v -1.820665 70.71523 19.64442
v -3.208265 77.6451 17.10398
v -38.58998 14.95923 2.019602
v 57.78385 44.59134 -22.14655
v 3.457669 75.92096 17.56318
v 3.394183 75.13058 17.90943
v 5.025427 76.08326 17.26121
v 3.217721 76.9315 17.11288
v 6.105217 76.09322 17.10094
v 5.56712 77.27642 16.6273
v 6.148135 78.17774 16.08934
v 4.641555 78.36193 16.21586
v 7.109311 76.94201 16.54654
v 6.925083 78.27409 15.91328
v 8.600716 76.94833 16.30809
v 1.449071 78.09164 16.72162
v 3.039368 77.69371 16.76611
v 2.138166 78.48438 16.48352
v 3.249476 74.24049 18.23268
v -36.30011 22.96157 6.897388
v 59.14188 42.21037 -26.32851
v 28.63673 31.39691 12.87517
v -0.2932098 69.65668 19.88739
v -1.641383 69.24396 20.0306
v -1.628589 68.18749 20.27736
v 61.65901 26.35472 -36.14806
v 61.61016 26.75927 -35.94903
v 32.10684 17.41453 2.822229
v 31.82616 17.58692 2.930403
v 33.59884 16.87214 2.143286
v 32.8981 16.98598 2.519974
v 62.85047 17.63585 -40.92633
v -16.65705 53.96537 20.22758
v 23.91119 31.72955 14.41366
v 22.70084 31.06954 14.16825
v 23.30284 31.00939 13.98168
v 23.4405 32.37022 15.09707
v 24.84107 32.40885 14.63293
v 25.28017 31.80108 14.06197
v 22.53414 31.69927 14.76868
v 24.9877 33.20132 15.09506
v 24.13923 32.92184 15.22611
v 21.6948 30.86224 14.31974
v 22.61757 30.76892 13.93939
v 25.82659 33.29573 14.57707
v 25.6843 32.7156 14.55073
v 26.4518 32.86354 14.15883
v 25.99438 32.26371 14.13918
v 26.4556 33.20917 14.31822
v 26.90364 33.22937 14.21078
v 28.04077 32.21436 13.57911
v 26.91422 31.76217 13.60457
v 22.80711 30.38667 13.58039
v -21.6739 37.86721 18.41716
v -25.539 22.5532 6.655344
v -24.72632 22.20197 6.447229
v -24.70267 22.70978 6.839637
v -26.76506 22.65893 6.801737
v -26.98477 23.29461 7.370035
v -27.83336 23.29862 7.612613
v -26.11856 22.98202 6.96571
v -26.64193 23.68368 7.687372
v -27.93205 23.85007 8.04191
v -26.79438 23.98736 8.067995
v -26.95917 24.21165 8.448692
v -25.57625 23.76455 7.783578
v -26.23978 24.37922 8.691392
v -25.11644 23.40716 7.278343
v -24.28865 23.47928 7.574538
v -24.91829 22.98994 6.942996
v -24.92805 21.73421 6.117621
v -24.5885 21.63577 6.060242
v -25.28643 21.63104 6.029428
v -25.6854 22.19658 6.444502
v -28.85114 23.54968 7.902524
v -27.06522 24.34138 8.834004
v -3.264235 -79.30501 -11.05842
v -3.39356 -41.26494 12.14435
v 16.01161 16.90561 2.227118
v 30.16612 35.0102 13.9395
v -8.320819 70.3401 19.45406
v -16.80947 52.20982 20.22759
v 19.78482 19.3364 3.659303
v 19.57524 19.40848 3.630106
v 19.21767 19.02615 3.366021
v 20.42473 19.49451 3.950757
v 20.76916 33.50494 16.39401
v -18.20784 55.84694 19.82034
v -20.36582 19.126 4.471035
v -20.3071 19.84955 5.074945
v -21.15891 19.22233 4.431174
v 17.51058 35.28419 18.07065
v 19.82857 34.32081 17.23136
v 19.66858 33.98579 17.08108
v 22.85882 20.939 5.278985
v 36.32479 14.33255 0.9516022
v 37.24939 15.25439 -0.1114272
v 36.28858 15.43941 0.5894259
v 36.14847 15.89693 0.6126304
v 36.68912 15.64437 0.3059571
v 36.6406 16.17897 0.2231913
v 36.99691 16.54585 -0.3376642
v 37.14352 15.83566 -0.04804166
v 35.75542 15.5829 0.9079602
v 34.91996 15.47384 1.476526
v 35.03707 16.25135 1.314621
v 36.21858 16.31691 0.5618752
v 35.80799 16.77758 0.8045025
v 36.37744 16.86177 0.2100186
v 35.2439 16.93117 1.328062
v 34.4838 16.62482 1.780025
v 30.15364 10.59778 4.3895
v 33.76696 16.2633 1.883377
v 34.47831 16.33833 1.700126
v 33.46742 16.47659 2.15093
v -23.00504 24.90163 9.901724
v 21.1138 15.16631 3.520594
v 22.9327 15.5147 3.940535
v 20.86222 15.80159 3.360936
v -23.80029 35.91865 17.61081
v -22.39288 36.11323 17.96506
v -21.58557 37.03467 18.28257
v -21.35644 35.45173 18.02789
v -19.28428 34.88798 18.31203
v -19.60792 35.24101 18.40309
v -19.84474 35.07661 18.29616
v 32.34395 20.01489 3.53252
v 23.29787 33.04143 15.56953
v 23.96812 33.55719 15.65927
v 25.21226 33.68622 15.05705
v 25.17639 33.52615 14.93742
v -24.62884 36.8959 17.56313
v -25.3701 36.70158 17.36511
v 26.82961 25.39353 10.03535
v -33.19285 21.2188 4.372203
v -33.39617 21.46047 4.566478
v -33.89705 21.27274 4.364991
v -34.66848 21.79251 4.863583
v -32.27538 20.85871 4.16117
v -32.77845 21.0283 4.214797
v -30.54043 22.21354 5.667426
v -31.48866 21.39655 4.554643
v -30.00012 21.59811 5.072222
v -31.84406 21.94041 5.226382
v -33.94469 20.05141 3.809366
v -33.25734 19.53921 3.693528
v -33.34484 20.31597 3.901703
v -3.304246 -79.29452 -13.26699
v -20.43214 37.79482 18.70639
v -23.55889 36.24637 17.72541
v -66.82165 16.96038 -40.37898
v -66.8699 17.24365 -40.5606
v -66.85252 16.45158 -40.49691
v -66.92834 15.75413 -40.74417
v -29.92905 18.66252 4.073955
v 30.60202 20.75394 4.01268
v -18.87005 36.04248 18.68749
v -19.41286 35.36488 18.4341
v -19.76353 35.8072 18.46776
v -20.02945 36.62108 18.58994
v -19.57838 36.99073 18.75391
v -19.34181 38.65855 19.0831
v 11.39547 72.18816 17.67465
v -7.798766 -40.86339 11.61569
v -27.28733 31.19734 14.14921
v -26.61296 31.12566 14.2865
v -25.85953 31.25746 14.6366
v 61.40063 32.45486 -34.74763
v -20.62791 36.41632 18.4128
v -21.11604 36.71822 18.33794
v 57.31248 44.78165 -20.81358
v 31.7658 20.99367 5.056034
v 30.35685 21.21048 5.798358
v 32.81326 20.91843 4.570564
v 23.0048 30.63121 13.74047
v -6.956616 -41.11061 11.59731
v -24.82197 23.84948 8.134466
v -26.06759 15.85076 3.950469
v 30.19524 11.16055 4.364474
v 11.7177 76.64851 15.8062
v 19.49084 33.80578 17.00964
v -25.23948 21.34252 5.559343
v 30.00783 32.63733 13.13508
v -43.35319 20.78301 0.6637822
v -27.55931 22.86422 7.11117
v -26.26465 15.12045 4.071489
v -27.04323 14.89014 4.228102
v 23.50076 33.76202 15.91743
v 20.96629 31.54757 15.07764
v 30.74716 33.11445 13.11232
v -24.48161 20.92084 4.378129
v -25.01658 16.08275 3.655524
v -24.28569 16.52377 3.469679
v -24.9587 31.76915 15.32613
v 31.63296 32.30525 12.36448
v 32.1058 32.74734 12.40214
v 30.02591 12.76852 3.993695
v 28.23383 12.92534 4.290879
v 30.35226 12.29193 4.051289
v 28.48276 10.5531 4.745884
v -44.22132 18.89459 -1.092917
v -44.48007 18.85039 -1.259392
v -44.29392 18.71815 -1.420304
v 32.9329 16.05852 2.312533
v 33.22979 16.33701 2.097491
v 33.21756 16.34684 2.152872
v 6.162231 -52.91298 7.403471
v -12.42558 -19.05811 15.70533
v -11.93932 -18.97745 15.58566
v -12.67583 -18.77533 15.95974
v -12.31507 -18.78802 15.88962
v -28.08464 36.84272 16.48293
v 0.2124974 -14.18331 30.53808
v -0.06728028 -15.11852 30.19756
v -0.7654434 -14.61159 30.55387
v -0.6543451 -15.45509 30.12104
v 1.914535 -12.48405 30.15726
v -2.974262 3.302002 22.74314
v -2.791196 1.706358 23.64923
v -29.74922 11.0766 5.283133
v -4.575056 -42.46004 12.18497
v 14.94191 20.49737 6.836124
v 17.598 20.41842 6.152085
v 16.6084 21.10642 6.957082
v 16.17518 20.86881 6.864292
v 15.88394 21.50797 7.378798
v 15.87871 20.31754 6.543566
v 15.95848 19.79039 6.101717
v 15.96387 19.15193 5.534447
v -19.24272 15.77146 3.291315
v -19.23668 16.33014 3.087346
v -19.54672 16.92495 2.814414
v -20.38868 16.49264 2.688145
v -20.75732 17.11909 2.430506
v -19.95167 16.76668 2.583173
v -20.02324 17.08879 2.477191
v 5.997654 -19.05379 15.64492
v 7.820833 -19.00197 16.35503
v 8.936972 -19.30821 16.61731
v 8.662442 -18.98914 16.84893
v -5.177159 -41.15763 12.01815
v -42.67236 21.02034 1.171301
v 8.657763 -41.06305 9.17444
v 9.340918 -41.44102 8.715893
v -0.6097039 3.341882 22.74977
v -1.834746 -0.3825513 24.95464
v 7.260201 -18.42153 16.31357
v 6.439053 -18.53667 16.07567
v 7.76249 -18.63684 16.29987
v 5.737665 -18.95271 15.77808
v -0.1815273 0.1408377 24.42133
v -1.166404 2.034715 23.52728
v -7.981917 -42.73037 11.68056
v 31.30311 12.90636 3.583983
v 33.97009 34.01343 12.16573
v 1.403623 -42.01173 11.95999
v 2.624253 -41.28896 11.60573
v -27.34218 11.84498 5.334178
v -34.98534 20.54772 3.777645
v 2.286812 0.1692255 23.21519
v -38.75762 20.6957 3.098395
v -38.16275 20.96636 3.485587
v -38.7801 21.18247 3.67876
v 58.60242 41.11477 -25.19262
v 58.80374 41.72281 -25.63503
v 58.64806 42.14345 -25.07315
v -23.56075 23.5457 8.013775
v 61.90472 25.78228 -36.97094
v 20.55707 33.27648 16.35835
v 21.08342 33.25409 16.09217
v 21.81038 33.03218 15.94293
v 21.87102 32.51229 15.59663
v 22.34528 32.95398 15.53347
v 20.6054 32.65239 16.05204
v 61.00301 35.89315 -32.51627
v -24.75062 36.09097 17.4703
v -36.80647 34.98434 12.86569
v -36.09868 35.13165 13.19892
v -23.18023 16.34769 3.329114
v -26.1706 14.65104 4.129741
v -25.66292 15.46725 3.827114
v -33.14011 34.33879 14.23699
v -31.38136 34.6669 14.96474
v -31.78485 35.0318 14.94579
v -20.25801 30.53033 15.62341
v -20.63402 32.06726 16.69801
v 35.13116 19.41769 3.060733
v 34.637 19.83458 3.61118
v 35.13117 20.42768 4.255212
v 34.43866 20.93831 4.60103
v 19.37492 19.37984 3.622248
v 20.05008 19.60309 3.962397
v 19.45395 19.59165 3.901905
v 20.29656 19.96478 4.226421
v 16.83702 18.09309 3.886228
v -49.29669 33.78082 2.993756
v -24.31693 32.48903 16.05074
v -25.72991 32.56369 15.41293
v 35.85037 18.64877 1.751212
v 35.32602 19.02939 2.393941
v 37.18573 18.48463 1.249526
v 37.07329 18.97966 1.617502
v 36.67383 18.44435 1.556131
v 35.72046 19.30465 3.139695
v 36.22578 19.38302 3.002305
v 35.6959 19.1885 3.028609
v 23.52855 21.23757 5.694422
v 23.73659 21.11197 5.56626
v 19.1866 17.07687 2.952148
v 24.59904 21.52999 5.712601
v 25.63384 21.79302 5.785376
v -44.33424 19.25321 -0.9771899
v -30.04886 34.7571 15.28113
v -19.93877 34.5314 18.0566
v -18.84475 34.21119 18.16363
v -20.49759 34.26992 17.79302
v -28.43292 24.78961 9.257888
v -31.1159 20.47883 4.248686
v -27.50121 21.82689 5.603389
v -26.47845 22.22777 6.410301
v -33.10904 34.88331 14.39942
v -34.1178 34.78138 13.96767
v -33.70944 34.50633 14.06377
v -34.73132 34.42594 13.57711
v 34.11557 20.75571 4.410104
v 33.1565 20.2238 3.684124
v 32.4171 20.67795 3.913626
v -41.17144 34.15276 10.31771
v -41.34299 34.60902 10.36273
v -42.19217 34.25787 9.687625
v 19.96891 33.51272 16.70532
v -20.25086 35.63188 18.32924
v -39.69915 20.35843 2.463273
v -13.46382 -40.71742 9.589387
v -38.96258 19.60722 1.868739
v -38.25008 19.66687 2.435447
v 27.13949 10.34779 4.927627
v 20.21269 15.6184 3.235174
v -6.035177 -17.57513 18.74189
v -6.306523 -41.48064 11.6043
v -7.166542 -41.52342 11.44783
v -20.62023 21.55 7.006989
v -33.79779 17.49507 3.404764
v -33.15903 16.99588 3.450682
v -33.9066 17.29956 3.333501
v -28.35288 23.14395 7.420951
v 2.61966 -11.63998 29.85541
v -26.42672 20.47689 4.866934
v -7.380853 -17.76902 20.09601
v -8.003173 -17.64382 19.53741
v 20.54216 22.68248 7.56182
v 18.96371 21.72768 6.755479
v -37.28268 17.60045 2.311769
v -37.72952 17.22355 1.979389
v -34.29309 17.41695 3.210022
v -34.49477 17.89457 3.290245
v -35.10929 17.77105 3.058121
v 8.47082 -18.22006 17.50778
v 8.600355 -18.5667 17.14923
v 8.900085 -18.20291 18.06336
v 9.020167 -18.82751 17.36402
v 8.395883 -18.28924 17.05342
v -43.64647 18.98008 -0.9627252
v -42.89814 20.2874 0.5860052
v -43.25755 19.3894 -0.4344605
v 19.6963 16.13875 3.107866
v 20.03252 16.42442 3.165256
v 20.4184 15.48184 3.317794
v 19.026 16.1654 2.90436
v 18.9255 16.60645 2.832551
v 7.963984 -18.06201 17.70276
v 8.525824 -18.01484 18.13054
v -7.529662 -17.52362 16.38175
v -7.166715 -17.41578 16.90635
v 8.945827 -18.05376 18.41106
v -29.50532 21.85998 5.521366
v 21.01309 21.46087 5.796564
v 21.34146 21.63143 5.969609
v 20.36329 21.92591 6.384606
v 21.02718 22.14863 6.571916
v 21.57343 22.14317 7.026077
v 22.27402 21.29426 5.653186
v 32.67492 20.70084 4.078716
v 8.155067 -18.74282 16.54755
v 8.288263 -18.35972 16.79571
v 40.10968 17.19309 -1.61996
v 40.12439 17.81509 -1.16266
v -61.83586 46.34238 -22.97876
v -10.3232 -17.61654 20.22077
v 8.172217 -18.48118 16.53688
v 21.15473 21.22609 5.554281
v 28.04826 30.97186 12.55909
v 7.926361 -18.0898 17.17606
v 7.381317 -18.13579 18.52283
v 7.132916 -18.06283 17.36084
v -39.76619 21.83806 3.978076
v -39.05428 21.92493 4.30296
v -39.99834 21.80961 3.807193
v -39.65958 21.56531 3.788561
v -31.66811 11.7677 5.105958
v -32.27449 12.04215 4.935184
v -31.69966 12.07244 5.084147
v -31.06513 11.85452 5.207975
v 37.97928 19.67493 1.650074
v 19.9226 20.02199 4.206216
v -23.90084 23.09994 7.209279
v -24.55696 23.3442 7.158885
v -31.75811 16.79873 3.595657
v 61.23461 33.15462 -34.20366
v -6.486873 -17.42223 18.04333
v -42.80715 18.41286 -1.286808
v -42.73587 18.27627 -1.646991
v 39.72789 18.39545 -0.6491804
v 20.71694 22.36911 6.899557
v 40.35079 17.04543 -2.311532
v -6.674717 -17.47647 18.72527
v -7.960504 -17.58271 15.88263
v -20.23398 21.01783 6.641278
v -21.15065 20.74125 6.240924
v 8.144694 -18.21716 16.82301
v -39.23992 22.59258 4.438293
v -38.63163 14.06916 2.26105
v 34.3159 19.85277 3.520832
v -34.76623 21.48938 4.522325
v 24.89713 10.80911 5.111334
v 25.70183 10.09575 5.036314
v 30.88863 20.99 4.225424
v -21.2531 39.89704 18.78803
v -25.70882 33.10213 15.75215
v -28.50414 35.59509 16.28624
v -20.74718 39.0512 18.8234
v -24.77228 33.04763 16.28968
v -25.31906 32.5437 15.58933
v 21.32523 22.65363 7.1839
v 21.68761 22.39268 6.859266
v -8.676635 -17.89879 15.36674
v -8.484483 -17.96345 15.11641
v -8.710319 -18.02615 15.13436
v -7.185842 -17.32989 17.19202
v -8.538991 -17.96005 15.06732
v -19.93369 31.97409 16.77584
v 8.058923 -18.39888 16.49755
v 7.777614 -18.24141 16.57775
v 7.783757 -18.47656 16.32675
v 7.672625 -18.13609 16.81462
v 35.82689 15.06636 0.9963584
v 35.12754 13.77517 1.836026
v -31.923 16.10452 3.570675
v -32.485 16.81873 3.477854
v 35.76446 19.11075 2.658545
v 30.68084 21.10486 4.643079
v 2.276224 -18.77808 23.20948
v 1.507918 -19.2845 22.80229
v -37.23477 14.04842 2.847208
v 29.11559 36.09391 14.62457
v 23.35331 30.67753 13.72709
v -40.85517 19.10621 0.4833288
v -32.69053 21.57994 4.794827
v -33.08734 22.10377 5.476388
v -33.32029 21.78806 5.058435
v -39.13769 19.54712 1.577664
v -24.12117 19.66442 4.326498
v 26.13656 23.64143 8.366746
v 40.66825 16.13536 -2.72386
v 4.590843 77.6803 16.56861
v 1.227138 -18.19308 19.82125
v 32.20202 21.18921 5.198121
v -27.15451 21.66022 5.501382
v -26.05124 21.11392 5.085213
v 29.52904 23.44667 7.895926
v -67.0715 12.36822 -43.77484
v -67.10085 12.41809 -43.89927
v -36.10602 17.71396 2.795402
v 0.1964798 78.56123 16.62326
v -38.2851 20.3293 2.875804
v -35.4169 22.5653 5.373023
v -34.22182 22.1176 5.429666
v -31.04788 24.2175 8.202936
v 35.80685 20.59611 3.961652
v 38.39668 19.60857 1.222902
v 38.02519 19.1985 0.9832408
v 37.47155 19.24878 1.474098
v 37.33151 18.90405 1.150557
v 39.21039 19.10881 0.1653103
v -30.24312 19.45319 4.282694
v -30.90267 18.68799 3.934263
v -24.27866 16.09945 3.521852
v 25.39342 22.66119 6.767183
v 24.98948 22.49356 6.578904
v -59.44283 53.40797 -16.97048
v -29.90126 24.77899 9.014071
v -25.13772 21.10126 4.827834
v -25.13167 21.02734 4.79922
v -25.70302 21.28727 5.271966
v 25.03663 33.72614 15.01
v 29.65823 21.22375 5.234466
v -24.18924 15.55836 3.64692
v -25.32767 14.98161 3.950034
v -31.70503 12.44421 4.994418
v -31.25459 12.2947 5.111609
v 40.30713 15.25844 -2.312746
v 47.39837 30.77746 0.6887643
v 26.04477 11.11486 5.047023
v 26.84766 11.13085 4.957208
v -27.07739 22.07 6.15444
v -26.60273 21.83175 5.96808
v 36.03613 20.16379 3.662312
v 35.62851 20.31135 4.091005
v 61.17975 33.18383 -33.97937
v -28.37186 24.11131 8.44058
v 39.20383 18.5375 -0.2809059
v 24.11478 16.31158 3.880871
v 37.52547 18.55081 0.6839628
v 37.90423 18.46778 0.2150734
v 37.95239 18.45428 0.4554388
v 38.62034 18.42713 -0.3853422
v 38.17361 18.54766 -0.1347368
v 38.05163 18.57788 0.2315559
v 38.75345 18.60317 -0.6232583
v 37.97737 18.6627 -0.05144572
v 38.43555 19.03181 -0.2408385
v 37.84801 18.73245 0.1736265
v 37.41765 18.71814 0.3467803
v 37.26059 18.7263 0.7264162
v 38.95466 18.9446 -0.6632217
v 26.95107 21.41286 4.953851
v -22.42691 19.41426 4.423152
v -22.11035 19.50978 4.51626
v -38.28038 21.56466 3.973392
v 39.80254 18.03098 -0.9316956
v 39.58456 17.68019 -0.9019207
v 29.9257 35.49252 14.07605
v 33.68959 19.06278 2.907552
v 32.61782 19.19178 3.269171
v -66.96349 17.14839 -41.25762
v 15.82658 21.98847 7.831722
v 16.76332 21.92874 7.563374
v -24.37017 31.8474 15.56045
v -28.57346 35.98716 16.33013
v -28.1351 35.90607 16.4844
v -27.96414 35.40756 16.37184
v 21.75555 31.28165 14.62618
v 29.81195 20.79656 4.17862
v 21.58312 33.49979 16.21308
v -30.54041 23.38016 8.075685
v -30.39708 23.52735 8.169218
v -30.81516 23.45443 8.214935
v 33.25374 15.63311 2.206911
v 24.62344 21.95594 6.128919
v -27.29852 36.07891 16.66791
v -33.82719 23.43461 7.881417
v -34.6327 23.04485 7.709238
v -33.96291 23.14727 8.057922
v -25.54961 32.76293 15.60237
v 35.94749 8.20959 1.905084
v 35.7333 17.24442 0.9270622
v 36.07289 17.0703 0.5937999
v -11.61563 75.11675 17.39863
v 28.01172 10.98177 4.815742
v -33.57302 33.40895 13.61491
v -22.91206 36.81506 17.96145
v -23.46169 19.80482 4.566277
v -22.66692 19.6027 4.587325
v -62.57669 43.83464 -25.44166
v 28.73396 23.62098 8.40903
v 1.657017 -17.79974 18.80669
v 25.18563 22.13069 6.200897
v 33.1979 20.51938 4.168839
v 58.39264 42.05071 -24.38584
v 23.75674 11.62915 5.009353
v -49.37453 33.1113 2.979559
v 26.11324 12.45091 4.776968
v 37.91303 14.5833 -0.1201496
v 22.54169 33.28655 15.8881
v -40.26101 20.35123 2.268261
v -39.7503 19.99724 1.781741
v -40.07761 20.1237 2.081404
v 41.47271 34.03875 7.34404
v 17.34399 34.38114 17.85146
v 59.05524 45.63363 -25.42208
v 23.35303 21.79191 6.18206
v -34.77201 23.11301 7.579526
v -42.11074 21.17779 1.492264
v -23.22502 37.63796 17.99516
v -25.54889 21.12646 5.419519
v -25.77885 21.31019 5.573167
v -25.25454 21.24033 5.612561
v 24.93406 34.16599 15.61809
v 24.21202 34.95493 16.09775
v -32.30122 76.8858 9.462361
v 10.68258 76.52585 16.07225
v -24.44297 21.08389 5.556624
v 28.84038 33.25505 13.8599
v 6.509276 -18.39363 16.32708
v 6.043041 -18.2969 16.34499
v 7.047184 -18.23918 16.7236
v 3.748888 -18.32589 15.9632
v 16.87849 16.86534 2.319069
v -27.20838 24.73722 9.369433
v -27.72273 24.70691 9.308062
v 30.06562 21.71808 6.872637
v 29.4049 21.34728 6.554024
v 30.53089 21.4563 6.280342
v -40.37083 19.55562 1.265457
v -40.66049 20.14464 1.893563
v -42.03205 19.73891 0.8810303
v 27.18223 13.29438 4.310915
v 29.38328 13.93285 3.661428
v 17.22423 34.07658 17.75657
v 38.56604 19.07077 0.4330967
v -40.6405 21.11974 2.821347
v -67.08549 12.375 -44.04128
v -24.87523 37.77518 17.55517
v 36.80811 16.92269 -0.2927701
v 37.1083 17.51207 0.04600982
v 35.41417 17.68862 1.271608
v 24.75324 15.06786 3.978763
v 23.51033 14.58588 4.162925
v 24.18304 14.0392 4.316237
v 22.80569 14.25686 4.057393
v 6.632098 -42.28503 10.18593
v 28.41387 35.63154 14.85488
v -39.84122 35.3234 11.20143
v 25.22357 33.72522 14.91687
v 26.09422 33.47757 14.51984
v 26.52223 33.5167 14.46984
v -2.323561 77.99252 16.96976
v -1.94141 78.02791 16.96008
v 36.37649 19.34607 2.793901
v -39.69407 19.65989 1.63519
v 0.9353876 78.92349 16.31859
v 25.28186 14.12991 4.143736
v 25.98963 12.80543 4.659086
v 31.15587 21.33242 5.799358
v -28.31822 22.62115 6.440431
v -29.95332 22.65646 6.317873
v 30.27662 20.99516 4.266024
v 18.2161 19.56408 4.270521
v 16.9069 35.73296 18.36983
v -27.17563 22.46278 6.516401
v 42.24526 32.8532 6.576109
v -5.83431 -41.26146 11.69903
v -59.96984 53.41753 -18.22406
v -41.768 36.09435 9.90495
v 29.10444 23.52594 8.069263
v 23.79647 36.46077 16.55276
v 23.32777 36.92498 16.77774
v 21.19417 34.24672 16.64648
v -67.07664 12.00673 -43.96719
v 28.86353 23.42109 7.973843
v 28.61033 23.3443 8.172217
v 27.29382 12.07513 4.712699
v 5.180605 -17.75534 21.24823
v 29.02683 32.3954 13.31747
v 33.11642 18.83367 2.990776
v -20.5899 35.08574 18.11356
v 15.64152 -41.69521 3.974779
v -43.15661 33.57809 8.834539
v 27.2922 23.60756 8.341639
v -21.99965 20.8948 6.084376
v 18.11051 22.37009 7.900777
v 35.29235 34.04271 11.48038
v -37.54771 34.90942 12.39571
v 58.93015 45.89464 -25.0854
v -65.78329 1.283961 -47.46221
v -35.95603 22.46332 5.100175
v -36.43978 22.16903 4.796505
v -38.93557 20.12 2.442084
v -32.32405 21.43148 4.516531
v 36.49736 18.95835 2.047905
v -36.21245 22.86964 6.804379
v -35.88687 22.85218 6.833161
v -35.7858 23.00405 7.029597
v -35.3615 22.93115 6.934769
v -26.57975 19.7362 4.523307
v 25.29117 22.30356 6.490709
v 25.78496 22.57072 6.732863
v 25.51596 22.21308 6.630167
v 25.77109 22.91138 7.112697
v 26.47895 22.3206 6.595624
v 26.20114 22.76753 7.376064
v 26.31613 22.57151 7.258913
v -24.38525 35.94219 17.52053
v 1.191968 -19.30697 21.87709
v 22.87672 32.72332 15.23351
v 35.74183 19.83289 3.591123
v 62.14645 26.44942 -37.86824
v 1.471188 -19.19888 22.23602
v 36.22833 31.26146 10.15103
v 42.34981 31.82899 6.301038
v 27.44168 23.38548 8.199865
v 28.36333 23.55523 8.52677
v 28.10384 23.73922 8.68778
v 27.95921 23.28269 8.397103
v -23.98364 20.05865 4.944575
v -24.83135 20.83655 5.181386
v -24.73389 20.43672 5.12489
v -30.97661 11.04568 5.185271
v -40.27934 34.03353 10.74664
v 21.99743 36.04369 17.17504
v 21.77204 35.4405 17.12015
v 31.49069 17.71512 2.98185
v 32.0386 16.71166 2.838529
v -35.82691 17.54208 2.743234
v -36.4159 16.82181 2.553293
v -35.98344 17.26902 2.59376
v 4.721526 -17.78006 21.8648
v 4.281264 -17.93508 22.23838
v -41.75551 18.73871 -0.5959117
v -42.16772 19.23006 0.02985253
v -42.91292 19.38337 -0.2245628
v -42.28834 18.59859 -0.8612553
v -32.47996 36.21719 14.84845
v 28.9154 35.06153 14.58499
v 29.6158 35.34117 14.2422
v 23.87482 35.30007 16.37838
v 24.12415 35.94512 16.41784
v 23.45675 36.35041 16.71667
v -37.19665 21.55038 4.160871
v -37.5915 21.37785 3.928961
v -36.75657 20.88883 3.722717
v -40.48846 35.2677 10.75925
v -66.96188 16.55418 -41.17384
v -66.99297 16.22836 -41.46233
v 25.47367 22.08172 6.540666
v -5.254966 78.16277 16.83396
v 24.06607 34.36131 16.00348
v 23.3691 35.00818 16.32862
v 22.67474 35.12693 16.58611
v 22.97367 34.88544 16.32389
v 22.17269 35.17184 16.86123
v 22.63922 35.14785 16.7367
v 23.43432 34.97498 16.37948
v 22.57953 34.98704 16.47235
v 22.26618 35.00528 16.64782
v 3.147504 -18.31671 23.08551
v -29.80565 35.32237 15.68853
v 17.4186 16.37771 2.643425
v -24.46814 20.11731 5.131883
v -24.74057 20.36403 5.258962
v 31.16533 16.04126 3.094993
v 32.50655 15.78625 2.798908
v 29.29181 16.43481 3.13803
v 29.08018 15.65652 3.263955
v 29.67931 16.03203 3.126655
v 30.23361 15.8617 3.120455
v 39.49628 14.93264 -1.459592
v 38.81855 15.30051 -1.101719
v 27.17142 15.38659 3.578706
v 27.09026 15.88718 3.528754
v 30.96002 33.84722 13.36926
v 25.94086 31.77301 13.84721
v -6.058707 -41.0779 11.76546
v -62.57563 44.45162 -25.28205
v -30.44164 35.57368 15.48746
v -30.14371 35.03636 15.45706
v 3.675896 78.66504 16.16942
v 37.49013 32.66589 9.992803
v 5.25059 -18.36597 16.10563
v -42.88869 17.86449 -1.264421
v -10.93599 -18.70561 15.4706
v -9.580311 -18.32563 15.34362
v -11.56228 -18.68239 15.76232
v 35.85583 20.06356 3.780311
v -40.724 34.76825 10.62154
v -40.8154 34.98256 10.74533
v -40.52974 35.10641 10.82666
v -41.16286 35.10044 10.56124
v -41.52176 35.54895 10.27808
v -40.8581 35.46225 10.62727
v -41.8638 34.89996 10.05645
v -42.29725 34.81514 9.818028
v -43.02869 34.67445 9.223825
v 29.23693 21.068 4.427227
v 34.19157 33.56083 11.91894
v 33.89631 33.39846 11.95501
v 34.67075 33.51245 11.63327
v 34.32013 33.23429 11.72371
v 34.13356 33.25826 11.87873
v 16.8653 19.77614 5.978562
v 16.23256 19.04713 5.362204
v 30.22332 33.20005 13.27968
v 30.66233 33.55819 13.30923
v -41.68502 20.39702 1.705908
v 38.03747 32.99028 9.783221
v 38.23937 32.82838 9.640514
v 34.29485 32.92242 11.54099
v 24.22121 13.32685 4.538549
v 23.80975 13.9302 4.296963
v 23.78786 13.40446 4.4926
v 23.93103 14.41857 4.062479
v 24.42253 13.55281 4.465286
v 24.77707 14.36341 4.106274
v 20.34317 33.45223 16.58667
v 9.798091 76.80883 16.13344
v 26.74055 34.89967 15.33261
v 26.35304 35.0445 15.47969
v 25.84321 35.00014 15.65417
v 26.37549 34.64 15.36138
v -22.39188 14.84428 3.743003
v 41.538 33.10054 7.257553
v 41.10714 32.75331 7.554828
v 35.64668 20.17716 3.965993
v 62.69746 11.4044 -41.04083
v -40.58965 34.23062 10.6421
v 15.12015 -42.52694 4.208407
v 28.59749 30.9989 12.4499
v 39.16341 18.39377 -0.6276178
v -41.62297 18.45634 -0.5961946
v -27.73693 35.81812 16.55623
v 2.677677 74.97068 18.0384
v 9.373903 77.48763 15.883
v 11.52072 77.28596 15.53426
v -37.65306 22.11384 4.697972
v 40.3869 16.66499 -2.556457
v 39.66525 16.17517 -2.04565
v 40.05861 16.87485 -2.412928
v -37.42359 34.75525 12.27919
v -37.75431 35.14338 12.41705
v -37.13237 34.78529 12.34171
v -37.70411 34.75911 12.15064
v -8.714765 78.75902 16.22738
v -10.26826 78.80084 15.97641
v 30.90376 13.62075 3.45225
v 31.65282 14.57519 2.939053
v 33.40137 14.31957 2.404299
v 29.6198 21.17686 4.517057
v 28.43669 34.29401 14.53604
v 28.31852 34.88366 14.71712
v 22.7217 36.74006 16.96644
v 22.46973 35.82465 16.95938
v -38.08187 34.76685 11.96673
v -37.97755 34.93954 12.1407
v 20.88725 34.69062 17.07597
v 27.99492 33.06768 13.8779
v -24.78642 19.82901 5.10902
v -24.34482 19.61638 5.061565
v -24.43169 19.73957 5.159395
v -66.56162 14.86909 -39.11419
v 26.04733 15.20522 3.759088
v 26.19518 15.06393 3.711569
v 36.81193 8.679527 1.437483
v -19.81234 18.91415 4.539102
v 32.53419 21.87152 6.117295
v 31.62605 22.02018 6.460292
v 18.07915 34.4848 17.68896
v 32.80439 33.59138 12.45907
v -33.11174 23.94194 7.914312
v -32.24874 23.77237 8.014416
v -33.42107 23.60267 7.878577
v -6.837179 -41.90398 11.62959
v 23.56334 34.53502 16.18989
v 28.34332 30.84618 12.36955
v 35.5343 19.40533 3.193126
v 35.46635 19.21188 2.782952
v -7.383465 -17.4203 18.02628
v -7.557761 -17.39195 17.13774
v -7.470442 -17.37726 16.78226
v -42.82682 34.14551 9.257538
v -42.68091 34.14046 9.433377
v -43.02485 33.77092 9.18913
v -43.3632 33.57371 8.880394
v -43.70043 33.55505 8.670707
v -43.86174 33.41735 8.452682
v -44.3742 33.24414 8.097048
v -44.35454 33.4787 8.131166
v -67.10849 15.24675 -42.36761
v -8.245605 77.5966 16.84799
v -35.13979 34.79921 13.52607
v -35.76197 34.64484 13.1773
v 33.01276 16.22237 2.511487
v -22.42282 37.33092 18.3132
v -22.56753 37.57941 18.32799
v 27.6545 21.43427 4.80166
v 28.75286 21.41321 5.365773
v 27.4193 21.67655 5.51551
v 28.27394 21.53857 5.089756
v 28.36516 21.43045 4.846862
v 29.34161 21.23869 4.403745
v 27.80331 21.81727 6.393029
v 23.49339 35.80017 16.64233
v 22.08068 34.71535 16.67461
v -7.439435 78.50872 16.5202
v 37.98245 15.10315 -0.4375858
v 38.49384 15.96445 -1.217837
v -6.205045 78.71749 16.517
v 15.98796 17.21516 2.208154
v 15.84466 17.18053 1.995119
v 17.51917 34.12688 17.72557
v 17.59371 33.90571 17.54626
v -30.68151 35.01964 15.27838
v 29.60815 33.18859 13.52579
v 21.74994 32.01294 15.23665
v 22.49346 32.52046 15.19944
v -29.61948 11.94428 5.24328
v 30.80735 15.91002 3.11186
v -30.23509 11.21385 5.257226
v 1.137423 -18.69117 20.46872
v 29.11495 23.38492 7.857637
v -36.40435 34.46749 12.87074
v 58.75814 44.06386 -24.86478
v 28.97367 22.92739 8.146185
v 27.59604 34.88941 15.00774
v 27.40538 34.35465 14.92044
v 27.90694 33.99293 14.57582
v 27.49236 33.60092 14.29013
v 28.32732 33.57999 14.22266
v 27.54299 33.10616 14.03004
v -25.2577 21.23234 5.269287
v -42.94656 34.13185 9.29776
v -36.44931 34.78835 12.96131
v -12.21136 -18.26937 17.02952
v -13.2083 -18.34336 17.44656
v -12.37553 -18.49832 16.72827
v 12.71981 78.10304 14.78525
v 26.25108 17.05784 3.63532
v 27.62144 16.68061 3.427924
v 26.06637 16.08842 3.734686
v 25.47954 16.73247 3.764035
v 34.09691 12.11491 2.849895
v 34.00257 12.55667 2.805596
v 26.5402 22.60139 7.802864
v 26.56913 22.40862 7.514171
v 26.91728 22.44631 7.819468
v 26.36887 22.59224 7.551375
v 27.31902 22.76074 7.975255
v 26.95701 22.64234 8.085816
v 27.47286 22.53153 7.879096
v 25.78845 22.21436 6.595523
v 28.10406 35.37346 14.97633
v -33.27023 12.65175 4.526857
v -32.4343 13.73002 4.274384
v -38.17443 34.55211 11.90978
v 7.355469 -42.24787 9.839018
v 35.02118 33.83242 11.54544
v -5.737532 -40.99398 12.06951
v 28.43919 22.09264 7.329708
v 29.02275 22.10609 7.5776
v 29.17141 21.37457 6.914326
v 28.74338 21.68542 6.850429
v -49.65416 33.40308 2.626182
v -31.06328 23.81614 8.143768
v -25.66596 20.99198 5.226271
v 26.35849 31.93518 13.82494
v 38.63893 18.79202 -0.1133679
v 16.68517 20.61473 6.740047
v -29.67043 35.99054 15.86153
v -49.92242 34.20905 2.112182
v -41.16359 75.04227 3.247003
v -10.72654 -17.58584 20.19906
v 37.22338 21.46427 3.44493
v -41.10918 20.74615 2.405976
v -40.98753 20.76567 2.443072
v -29.61885 11.37629 5.33111
v -30.30275 11.75789 5.248055
v -11.32573 -18.2557 16.47815
v -12.05363 -18.53588 16.39733
v -66.99529 15.57685 -41.03277
v -35.31339 33.80985 13.07061
v -33.76464 34.07639 13.84447
v -27.42911 25.43974 9.825024
v 19.98567 20.23852 4.324103
v 35.85978 18.08316 1.114339
v -36.3056 22.70278 5.535374
v -35.8777 22.72396 5.436121
v -26.09819 21.7205 5.974359
v 33.23799 33.59303 12.28779
v 33.16346 32.73075 11.97118
v -20.4385 33.25155 17.37788
v 17.41016 34.12712 17.78023
v 35.99183 17.45614 0.6731389
v 30.83771 12.86825 3.750449
v -24.76162 20.16759 5.240149
v -25.40671 20.40126 5.126253
v 17.28187 18.88862 3.72847
v 26.97194 32.27801 13.89799
v 31.13858 12.23166 3.83482
v -34.02488 16.57978 3.259787
v -34.98018 17.06261 2.887273
v -35.28364 17.14745 2.813193
v 32.89019 20.55347 3.89736
v -31.92826 23.51752 8.028165
v -34.50787 22.91954 7.867489
v -33.84058 14.08177 3.853267
v -40.17243 20.20609 2.210474
v 26.80376 22.13673 7.055719
v 26.41435 22.30742 7.203151
v 27.32262 21.99123 7.219267
v 16.92071 20.35895 6.530479
v -43.34638 33.70512 8.783607
v -43.72535 33.61953 8.523016
v -43.84912 33.8059 8.462574
v -44.0901 33.59113 8.391705
v 1.50622 -17.87658 19.1278
v 6.414981 -18.13542 18.87316
v 4.685361 -17.97609 19.96255
v 1.850898 -18.57431 21.418
v 4.882203 -18.18436 17.04541
v 4.718661 -18.66433 16.02209
v 3.76438 -18.52553 16.45577
v -30.4503 16.7118 3.699572
v -28.8308 13.5362 4.753403
v -29.7734 12.77109 4.99503
v -29.34984 15.82186 4.023352
v -30.76152 12.9625 4.889499
v 26.59716 23.4611 8.11719
v 26.12102 23.49347 8.158374
v -40.92046 18.43171 -0.1877082
v -43.06409 19.54203 -0.07491892
v -41.45865 18.78139 -0.32515
v -42.90005 19.62018 0.2819753
v -42.29638 21.04151 1.240451
v -42.4273 20.16385 1.057574
v 9.394737 -18.72044 17.9192
v 7.185431 -18.83714 16.10552
v 20.78909 22.20212 7.770406
v 21.0821 22.01673 7.493041
v 20.78533 21.76423 7.666572
v -20.99105 20.13083 5.373784
v -21.87093 19.75746 4.921169
v -21.66769 20.18509 5.43021
v -22.49853 19.67593 4.605809
v -8.747109 -17.59962 17.2528
v -12.60721 -18.14747 17.53544
v 21.91554 14.67249 3.810638
v 31.7766 15.64883 3.050916
v 34.759 12.81051 2.399743
v 33.8275 13.09276 2.674125
v 31.5564 15.40512 3.078595
v 31.59839 15.41703 3.048007
v 30.68698 15.38273 3.166234
v 18.1989 15.80398 2.986284
v 19.3857 14.82559 3.525704
v 37.38027 18.63881 0.8401011
v 38.59026 19.08964 -0.2306582
v 39.14482 19.04089 -0.5742571
v 37.41327 16.72376 -0.6193205
v 37.7618 16.0131 -0.5192131
v 38.79928 16.52351 -1.3538
v 38.49966 17.62535 -0.3802977
v 38.45276 18.45024 0.001354115
v 39.12784 18.74704 -0.7365443
v 37.1497 17.79575 0.9862592
v 16.81278 21.18408 7.057
v 16.86875 20.4621 6.52037
v 19.32491 20.02567 4.323683
v 20.12967 20.59444 4.975253
v 16.69666 19.25197 5.102044
v 18.08415 21.06622 6.488706
v 18.03723 21.43946 6.948609
v 16.37858 18.93139 4.297807
v 16.91881 19.03432 4.338304
v 25.88517 22.28986 6.567847
v -25.4675 21.20913 5.353686
v -24.12008 20.5626 4.22356
v -24.25612 20.4813 4.301108
v -23.79455 20.33209 4.062926
v -24.60608 20.79877 4.443772
v 29.57805 23.0589 7.997176
v 30.31787 23.02699 7.591622
v 29.40087 23.41727 7.656605
v 29.48487 23.23415 7.65244
v 30.21621 22.76763 8.068153
v 30.07028 22.7094 7.831493
v 28.1478 23.21157 8.368733
v -20.99201 16.80005 2.669677
v -20.8503 17.23967 2.42585
v 25.89465 34.22859 15.32734
v 26.85255 34.10166 14.97562
v 26.46289 33.69911 14.89836
v 10.5691 78.01221 15.39045
v -24.29141 37.57392 17.69472
v -27.36906 24.47757 9.074973
v -29.84405 23.89442 8.308682
v -27.86894 24.41691 8.913982
v -29.60436 23.27707 7.614187
v -38.18465 22.22865 4.62895
v 35.5068 20.35399 4.308865
v 35.52496 20.28781 4.253957
v -33.02548 23.4088 8.150976
v -33.82421 23.07609 8.24873
v -31.77355 23.29717 8.111966
v -31.61868 23.18032 8.010427
v -32.90429 23.20898 8.408716
v 21.90106 34.77197 16.74787
v 22.3265 34.40844 16.31087
v 22.07482 34.4635 16.51909
v 21.9449 34.90237 16.86905
v -33.2827 35.9387 14.48208
v -26.35813 13.20434 4.80291
v -24.69345 13.98398 4.377396
v -25.70543 14.25992 4.238016
v 22.85108 32.83144 15.24586
v 4.322389 -19.17199 16.07096
v -38.20021 22.32926 4.467213
v 21.49298 14.92508 3.650204
v -19.29273 16.80463 3.20865
v -19.77195 17.54978 3.110421
v -21.4384 17.77727 2.925645
v -20.91026 17.28513 2.654779
v -20.64137 17.4655 2.654066
v -20.05131 18.23509 3.931052
v -20.62841 17.99906 3.432856
v -20.22551 17.57335 2.897592
v -20.89343 17.14231 2.535792
v -25.8049 21.03353 5.073748
v 26.62275 14.59936 3.834099
v -13.10568 -18.90314 16.03263
v -12.06331 -18.66194 16.01731
v -12.81159 -18.74603 16.1979
v 21.83075 15.2569 3.589515
v 23.24104 14.8346 3.753073
v 28.87811 15.28222 3.426854
v 27.38943 23.23916 8.218771
v -36.92905 22.6263 5.634713
v -34.68369 23.00985 7.175656
v -34.17115 23.11815 7.660294
v -36.14052 22.78818 6.173005
v -33.81708 23.09997 7.960935
v -33.98311 23.03172 8.213409
v -35.35393 22.88964 6.465294
v -36.53639 22.87918 6.543381
v -36.77311 22.78216 6.112819
v -37.57759 22.48996 5.249908
v -30.5991 22.8969 6.869694
v -33.19008 23.01524 7.206393
v -33.78531 22.73062 6.315665
v 20.31857 15.00429 3.485373
v 9.144365 78.30557 15.49269

# 25996 faces
f 1 2 3
f 1 4 2
f 1 5 4
f 6 5 1
f 7 8 3
f 3 8 1
f 7 9 8
f 9 7 10
f 7 11 10
f 7 3 11
f 11 3 12
f 13 8 9
f 14 9 15
f 16 13 9
f 16 9 14
f 1 8 6
f 17 6 8
f 3 2 12
f 17 18 6
f 13 19 17
f 19 18 17
f 13 16 19
f 20 19 16
f 21 19 20
f 6 18 22
f 22 18 23
f 2 4 12
f 24 12 4
f 12 24 25
f 26 24 4
f 27 28 25
f 25 29 27
f 30 28 27
f 30 27 31
f 25 24 29
f 32 28 33
f 28 30 33
f 34 33 30
f 34 30 35
f 24 26 29
f 27 29 26
f 27 26 36
f 37 36 26
f 38 37 39
f 39 37 26
f 37 38 40
f 41 42 38
f 43 39 26
f 44 37 45
f 45 37 40
f 38 39 46
f 43 46 39
f 44 36 37
f 47 41 38
f 38 46 47
f 46 48 47
f 23 48 46
f 49 50 48
f 49 48 18
f 23 18 48
f 48 50 51
f 52 47 48
f 53 54 47
f 54 41 47
f 52 53 47
f 55 54 53
f 42 54 55
f 41 54 42
f 40 42 55
f 53 56 55
f 57 55 56
f 53 58 56
f 59 58 53
f 57 45 55
f 40 55 45
f 45 57 60
f 61 60 57
f 60 61 62
f 63 62 61
f 57 64 61
f 59 65 58
f 66 53 52
f 67 68 66
f 67 66 52
f 59 53 66
f 69 36 70
f 71 70 44
f 44 70 36
f 72 69 70
f 72 70 73
f 74 75 70
f 75 73 70
f 76 75 77
f 77 75 74
f 70 78 74
f 70 71 78
f 78 71 79
f 45 79 44
f 79 71 44
f 73 80 72
f 31 69 35
f 69 72 35
f 72 80 35
f 80 73 81
f 82 63 83
f 83 63 64
f 61 64 63
f 80 81 34
f 84 34 81
f 43 26 4
f 43 5 85
f 27 69 31
f 83 64 65
f 28 86 25
f 87 86 32
f 32 86 28
f 86 87 88
f 89 88 87
f 32 90 87
f 90 89 87
f 90 91 89
f 92 93 89
f 94 93 92
f 91 92 89
f 88 89 95
f 93 95 89
f 96 95 93
f 97 96 93
f 98 96 97
f 97 93 99
f 94 99 93
f 96 100 101
f 98 100 96
f 100 102 101
f 102 103 101
f 104 103 105
f 106 105 103
f 102 106 103
f 96 101 95
f 88 95 103
f 95 101 103
f 107 106 102
f 88 103 86
f 86 103 104
f 107 102 108
f 108 109 107
f 97 99 98
f 110 98 111
f 99 111 98
f 111 99 112
f 94 113 99
f 107 109 10
f 114 10 109
f 115 113 116
f 113 94 116
f 117 115 118
f 115 116 118
f 110 102 98
f 119 111 120
f 120 111 112
f 119 121 111
f 122 121 119
f 123 122 124
f 122 125 124
f 119 125 122
f 126 124 127
f 127 124 125
f 120 112 128
f 99 128 112
f 120 128 129
f 127 125 130
f 130 125 120
f 64 57 56
f 81 73 75
f 109 131 114
f 5 22 85
f 62 132 60
f 133 62 63
f 82 133 63
f 134 133 82
f 135 132 133
f 136 132 135
f 137 135 138
f 135 139 138
f 138 139 140
f 137 138 141
f 132 62 133
f 142 132 136
f 143 144 83
f 144 82 83
f 138 145 141
f 146 141 145
f 140 145 138
f 123 121 122
f 121 123 147
f 148 147 123
f 148 123 149
f 150 149 123
f 150 123 151
f 151 123 152
f 124 152 123
f 84 81 153
f 81 154 153
f 155 154 81
f 156 59 157
f 66 157 59
f 158 159 157
f 159 156 157
f 157 160 158
f 161 160 68
f 162 161 163
f 162 164 161
f 165 164 166
f 164 162 166
f 167 83 65
f 168 50 49
f 34 35 80
f 169 170 126
f 124 126 170
f 84 171 34
f 172 171 173
f 84 173 171
f 174 171 172
f 91 174 175
f 176 175 174
f 134 139 133
f 139 135 133
f 167 65 177
f 64 56 58
f 69 27 36
f 134 82 178
f 82 144 178
f 179 178 144
f 179 144 143
f 180 178 181
f 179 181 178
f 182 180 181
f 183 182 181
f 183 181 184
f 179 184 181
f 185 183 184
f 185 184 186
f 184 179 186
f 187 178 188
f 178 180 188
f 188 189 187
f 189 188 190
f 188 191 190
f 180 191 188
f 134 178 187
f 139 134 187
f 139 187 192
f 182 183 193
f 194 183 195
f 185 195 183
f 185 196 195
f 197 195 196
f 182 193 198
f 194 193 183
f 182 198 191
f 191 198 199
f 198 200 199
f 193 201 198
f 201 200 198
f 202 199 203
f 200 203 199
f 204 179 205
f 204 205 206
f 207 204 208
f 208 204 209
f 204 206 209
f 179 207 186
f 179 204 207
f 205 179 143
f 206 210 209
f 211 209 210
f 210 206 156
[truncated: 450,081 more chars]
