# Supplementary material for: Simulation of facial growth based on longitudinal data: Age progression and age regression between 7 and 17 years of age using 3D surface data
Source: PLoS One. 2019 Feb 22;14(2):e0212618. doi: 10.1371/journal.pone.0212618 (PMC6386244; doi:10.1371/journal.pone.0212618)
Supplement: S1 File — (ZIP) [file pone.0212618.s001.zip › F/11.obj]

# Generated in Morphome3cs 


# 13193 vetices
v 43.82235 -26.39135 -4.167067
v 43.02979 -25.8323 -3.040348
v 42.38519 -27.16182 -2.886801
v 44.01057 -23.78611 -3.354017
v 44.80923 -24.73445 -4.65566
v 45.07775 -26.02712 -5.575599
v 42.12525 -28.61131 -3.214605
v 43.50031 -28.5099 -4.754077
v 42.84517 -30.0269 -4.700883
v 41.32994 -29.61603 -2.821338
v 40.86086 -27.82867 -1.625641
v 41.23753 -24.62522 -0.8601869
v 45.30448 -28.54658 -7.07783
v 43.99526 -30.90413 -6.566735
v 42.41393 -31.93699 -5.14102
v 45.29356 -30.76535 -8.276287
v 45.14599 -27.35186 -6.282889
v 46.70704 -25.86043 -7.784645
v 46.85744 -27.89254 -9.050957
v 46.18537 -29.97325 -9.181393
v 46.9644 -29.26004 -10.01601
v 45.62939 -24.54445 -5.656182
v 46.55211 -24.46575 -6.891478
v 42.41335 -23.36325 -1.552782
v 41.41903 -22.80199 -0.4626204
v 44.52386 -21.54295 -3.196833
v 43.07942 -19.22505 -1.091146
v 41.46383 -21.15904 -0.08854472
v 43.42736 -20.83632 -1.831258
v 40.94941 -18.45772 0.8839534
v 42.30754 -17.95146 -0.153754
v 39.41923 -20.77828 1.620782
v 40.02385 -19.50795 1.406279
v 39.92725 -16.96896 1.835765
v 41.14434 -17.21202 0.9013813
v 44.70708 -18.67462 -2.623665
v 45.22148 -19.1532 -3.294741
v 46.07891 -19.99867 -4.518578
v 45.21964 -21.57825 -3.982435
v 47.07602 -17.50527 -5.018144
v 47.13179 -20.14724 -5.950366
v 47.09912 -18.75294 -5.408124
v 44.93764 -23.11775 -4.196205
v 45.82871 -16.85625 -3.407344
v 46.89507 -16.63031 -4.579515
v 46.11836 -22.34016 -5.401202
v 47.52945 -21.43494 -6.993315
v 47.54158 -23.01432 -7.690103
v 47.85229 -26.16153 -9.713879
v 48.3527 -24.10901 -9.464956
v 48.85554 -22.53079 -9.508191
v 48.85007 -21.37445 -8.957733
v 49.01914 -18.95397 -8.196328
v 47.99781 -19.07779 -6.729964
v 48.19 -17.43122 -6.455436
v 49.36219 -16.18379 -7.733419
v 48.42287 -15.68158 -6.273064
v 49.97768 -16.43421 -8.72683
v 51.18437 -17.34414 -11.13921
v 47.87607 -14.3891 -5.312377
v 48.92796 -13.85959 -6.498418
v 47.95713 -12.94897 -5.09835
v 49.0611 -12.40944 -6.375628
v 49.81232 -14.26767 -7.832846
v 50.94742 -15.78354 -10.04474
v 50.20472 -19.68911 -10.47017
v 49.73866 -21.97163 -10.76492
v 50.65747 -21.21034 -12.02537
v 43.44299 -17.89407 -1.186413
v 44.56343 -15.97527 -1.926604
v 45.53486 -15.86823 -2.891313
v 43.41686 -16.55315 -0.9210853
v 43.78484 -14.92945 -1.072295
v 45.39351 -14.11305 -2.483467
v 43.98293 -13.89831 -1.123774
v 43.34716 -13.25814 -0.4983525
v 44.75934 -12.94311 -1.733812
v 45.90633 -14.8322 -3.116433
v 46.55282 -15.16746 -3.900679
v 41.93174 -16.03685 0.4127926
v 41.42828 -14.62957 0.9219158
v 50.18342 -10.40994 -7.505396
v 50.94859 -12.9713 -9.15325
v 39.21843 -16.00405 2.392127
v 45.56673 -23.55957 -5.155945
v 39.72262 -23.04854 0.8801535
v 38.59927 -21.71418 2.00745
v 37.99987 -22.82753 2.184948
v 37.23066 -21.94716 2.887279
v 37.71297 -20.28733 2.875647
v 35.33831 -20.78174 4.198925
v 34.57647 -22.29679 4.403286
v 35.78189 -24.53755 3.228678
v 34.36869 -24.57657 4.065491
v 36.76443 -24.04918 2.731417
v 36.85278 -25.59671 2.275453
v 35.95254 -27.04262 2.474689
v 36.19135 -28.46704 1.882429
v 34.26449 -27.12046 3.484286
v 37.30468 -27.21489 1.498822
v 37.81404 -25.35923 1.673051
v 37.72791 -28.24579 0.8408374
v 38.91609 -25.83248 0.7238186
v 39.92106 -24.18918 0.4024922
v 40.29773 -25.54433 -0.3164729
v 39.10612 -27.42864 0.06288555
v 39.6689 -29.61031 -1.253659
v 38.30476 -30.35347 -0.3785415
v 39.42289 -31.1136 -1.643342
v 36.80567 -30.08572 0.894047
v 34.05626 -29.72499 2.774714
v 33.21105 -27.59787 3.908634
v 33.22013 -25.05774 4.555128
v 41.40478 -31.47935 -3.748519
v 32.20967 -24.88282 5.057459
v 33.03554 -23.8777 4.879194
v 31.4466 -25.54073 5.252954
v 31.37869 -23.50353 5.682314
v 32.36209 -29.87656 3.673316
v 31.65139 -28.2302 4.504842
v 33.79046 -31.25142 2.405619
v 32.48009 -31.33219 3.129216
v 33.14926 -33.39268 2.015046
v 31.39778 -32.44565 3.329859
v 31.30804 -29.88755 4.186309
v 29.98277 -32.94674 3.928811
v 29.8655 -30.48712 4.693909
v 32.45819 -27.05701 4.435677
v 30.77102 -26.96333 5.21915
v 29.19029 -28.9518 5.371671
v 39.83571 -32.77987 -2.794774
v 47.11784 -13.1299 -4.192259
v 48.30571 -11.32816 -5.279181
v 50.18173 -8.745953 -7.257447
v 47.35683 -9.831924 -4.063594
v 46.28485 -11.48304 -3.091126
v 46.22986 -9.976633 -2.932017
v 47.14283 -8.482556 -3.721186
v 48.81644 -8.396712 -5.524981
v 46.7321 -6.720779 -3.189345
v 45.98421 -8.935315 -2.621683
v 46.09388 -12.98147 -3.041279
v 51.43839 -11.92301 -9.637522
v 51.4272 -10.58436 -9.331411
v 46.08973 -7.378319 -2.609615
v 44.98265 -7.252975 -1.62091
v 35.34699 -30.75039 1.625319
v 36.04502 -32.71024 0.3819772
v 34.22977 -33.81263 1.148715
v 34.54282 -34.96745 0.4769744
v 33.31023 -34.80856 1.36327
v 31.95735 -34.32951 2.378579
v 39.13227 -14.41378 2.519673
v 39.75678 -13.54031 2.14432
v 41.19971 -13.65615 1.130942
v 51.90973 -17.20479 -12.43593
v 51.31847 -18.94957 -12.12501
v 52.25987 -19.2243 -14.22612
v 52.39172 -17.93964 -13.78526
v 51.90115 -20.53223 -14.16307
v 50.76897 -22.21606 -12.82253
v 49.86667 -24.39956 -12.28426
v 49.99853 -22.8947 -11.71207
v 51.66444 -22.75033 -14.98098
v 51.7085 -24.0415 -15.90661
v 50.99237 -24.55697 -14.66957
v 51.69456 -14.42885 -10.85441
v 48.98348 -25.72151 -11.41795
v 29.32658 -34.14485 3.909788
v 30.54749 -33.95656 3.313632
v 38.82356 -18.34204 2.412079
v 36.58394 -17.03253 3.926499
v 37.84631 -16.20795 3.228719
v 36.70741 -19.43406 3.617174
v 35.61835 -19.21056 4.255073
v 35.09975 -17.2238 4.704238
v 51.63952 -15.61885 -11.23028
v 51.55211 -8.560825 -9.136724
v 52.53852 -10.74944 -11.19221
v 52.23785 -6.98135 -9.923321
v 53.08525 -7.517129 -11.38489
v 53.29871 -5.889925 -11.54777
v 53.86655 -7.028473 -12.74743
v 53.34755 -8.718414 -12.07955
v 54.02069 -9.114043 -13.48576
v 53.43495 -10.24764 -12.65299
v 50.37809 -6.596216 -7.2803
v 51.72977 -5.704247 -9.051448
v 50.90374 -4.523392 -7.846694
v 52.3087 -4.434683 -9.861811
v 52.98018 -5.184933 -10.93829
v 48.64291 -5.855173 -5.123958
v 54.67105 -5.078119 -14.03964
v 54.92989 -6.627688 -14.81957
v 54.7164 -8.401129 -14.78845
v 54.13182 -10.25392 -14.08004
v 55.1551 -10.3256 -16.54605
v 53.8465 -4.373936 -12.36782
v 53.48895 -2.812941 -11.70166
v 54.53959 -2.879685 -13.58716
v 55.2826 -3.155998 -15.09921
v 53.49445 -0.6966774 -11.82168
v 54.31146 -1.788228 -13.15771
v 53.0744 -13.18628 -12.97832
v 52.16008 -13.6111 -11.42646
v 52.65459 -14.92416 -12.86911
v 53.60796 -11.31063 -13.37069
v 54.48359 -13.40106 -16.28832
v 53.60854 -13.81182 -14.39057
v 53.12363 -16.41212 -14.56768
v 54.06987 -14.44829 -15.765
v 54.61833 -15.72575 -17.95934
v 53.56848 -18.85413 -17.09582
v 54.08801 -17.22992 -17.46718
v 49.67346 -4.934672 -6.287443
v 48.36039 -3.585567 -4.784555
v 49.7577 -3.241134 -6.390431
v 32.37228 -21.78314 5.530613
v 55.44228 -14.58435 -19.72615
v 55.60228 -12.89935 -19.09691
v 55.05826 -16.28411 -19.67934
v 45.53514 -5.763457 -2.04715
v 47.06621 -4.914911 -3.444434
v 47.46189 -3.156992 -3.852293
v 46.06498 -2.57566 -2.621169
v 46.62344 -1.321394 -3.258488
v 48.40855 -1.340309 -5.006822
v 45.2521 -1.207713 -2.096694
v 45.38619 -3.413877 -1.977737
v 44.10034 -6.941771 -0.8987837
v 43.48706 -5.373944 -0.422719
v 43.69391 -3.625812 -0.6618068
v 44.68328 -2.251124 -1.49764
v 43.74452 -9.156306 -0.7087643
v 42.49485 -6.994453 0.2452842
v 41.07619 -7.649753 1.185159
v 41.72205 -8.670855 0.7662021
v 42.83795 -11.1323 -0.02027941
v 45.03535 -10.24572 -1.818173
v 43.30403 -12.1172 -0.4121834
v 45.21594 -11.31742 -2.043651
v 41.89767 -5.956361 0.6508161
v 55.4388 -7.622965 -16.28913
v 56.29026 -7.917556 -18.67852
v 55.83394 -9.030825 -17.82724
v 56.333 -9.294988 -19.40513
v 55.80935 -10.43163 -18.40411
v 56.22337 -6.665999 -18.0278
v 57.08126 -6.697999 -20.6284
v 57.09597 -7.608522 -21.11775
v 56.78386 -9.463905 -21.0342
v 49.08498 -23.61346 -10.45724
v 49.70103 -26.54302 -13.28413
v 48.56159 -26.95246 -11.37932
v 46.46813 -13.87719 -3.576656
v 39.10806 -34.46235 -2.939617
v 39.66776 -36.1249 -4.336191
v 41.46834 -34.73228 -5.554168
v 41.64376 -35.48154 -6.200575
v 39.83338 -37.66623 -5.393157
v 40.35809 -38.44612 -6.46199
v 38.22384 -38.41119 -4.169826
v 38.90818 -39.77625 -5.647159
v 36.39174 -40.63441 -3.710805
v 37.29592 -38.85377 -3.541447
v 40.10115 -39.70372 -6.967813
v 39.29601 -40.76943 -6.716278
v 41.16652 -38.63689 -7.572925
v 35.75409 -38.52328 -2.081208
v 34.39509 -40.09773 -1.794586
v 37.43629 -41.72696 -5.284168
v 37.40927 -37.12727 -2.759282
v 36.7239 -36.05783 -1.645374
v 34.92002 -37.50974 -0.9600953
v 34.02095 -38.56607 -0.8091492
v 34.19974 -37.15045 -0.2687576
v 33.60752 -36.411 0.4679328
v 36.34025 -35.42831 -1.028247
v 37.11011 -34.54871 -1.229365
v 38.40327 -35.75637 -2.931836
v 37.41689 -32.91216 -0.722878
v 35.39836 -34.67367 0.01631011
v 37.11599 -31.44549 0.1375168
v 35.26025 -43.1226 -4.055359
v 34.12812 -42.25216 -2.636175
v 42.62055 -32.56512 -5.720634
v 43.65781 -32.76412 -7.167723
v 42.43434 -35.67034 -7.29204
v 43.56385 -34.56068 -8.121662
v 54.64767 -11.99704 -15.99438
v 54.28503 -0.4089503 -13.18773
v 52.5303 -1.428484 -10.22875
v 52.10423 -0.177372 -9.728568
v 45.51206 -12.28201 -2.381296
v 56.21879 -11.09225 -20.04964
v 57.11805 -9.806804 -22.46939
v 57.38669 -10.81039 -24.4115
v 56.90014 -11.15226 -22.56659
v 56.85342 -12.4795 -23.45875
v 55.81258 -5.625612 -16.67385
v 56.78012 -5.205997 -19.18057
v 55.94701 -2.613749 -16.51096
v 56.91668 -3.095612 -19.00622
v 47.55954 -28.39481 -10.49757
v 51.69686 -2.746389 -8.923875
v 48.38667 0.8493507 -5.372024
v 41.97447 -12.3807 0.6011136
v 38.38665 -14.8951 2.968276
v 41.99105 -11.17669 0.6023898
v 50.93336 -26.09178 -15.54936
v 52.70735 -22.40406 -17.23841
v 44.46197 -32.41793 -8.072851
v 35.61475 -14.0295 4.501224
v 36.31142 -15.02216 4.149938
v 33.7732 -17.42205 5.344285
v 32.401 -15.85566 5.972773
v 33.55397 -14.70027 5.484986
v 32.49847 -17.32733 5.910799
v 33.32224 -13.49638 5.523619
v 31.85958 -14.52257 6.171979
v 32.31042 -18.63113 5.906564
v 30.52777 -17.61881 6.660614
v 34.45464 -13.54771 5.042521
v 31.03328 -13.35274 6.398842
v 33.25124 -10.62233 5.284239
v 30.31964 -10.44611 6.289301
v 30.52593 -12.29029 6.478848
v 32.24437 -10.30976 5.608756
v 45.78312 -0.02952911 -2.733759
v 45.64497 1.668643 -2.999552
v 46.21951 2.561478 -3.724296
v 47.36408 1.443756 -4.470046
v 44.75665 3.140731 -2.690375
v 44.69441 0.9427513 -2.094138
v 45.15368 5.44796 -3.617706
v 44.28522 3.581937 -2.439394
v 46.20033 4.207275 -4.162505
v 46.92181 -30.81406 -10.88839
v 46.25208 -31.82327 -10.41236
v 44.81063 -33.43188 -9.212157
v 47.30352 -31.97177 -12.32654
v 46.40829 -33.75164 -11.9659
v 45.59993 -33.44856 -10.44532
v 47.68948 -29.41168 -11.34067
v 48.50269 -29.8086 -13.02813
v 48.34291 -28.87313 -12.1456
v 48.34203 -31.05586 -13.58506
v 48.18473 -28.07025 -11.38034
v 49.04704 -27.85463 -12.83679
v 49.41887 -28.38508 -13.90226
v 49.34979 -29.55825 -14.5751
v 50.05415 -27.37143 -14.53349
v 50.00449 -28.83733 -15.42786
v 48.94106 -30.82469 -14.65038
v 47.30727 -34.42416 -14.05723
v 46.34116 -35.03734 -12.74358
v 46.84685 -36.85245 -15.07311
v 47.73557 -35.16454 -15.46013
v 46.18984 -36.34307 -13.46652
v 45.53902 -35.495 -11.72981
v 45.15372 -38.3453 -13.20837
v 45.1476 -36.89572 -12.09413
v 44.40129 -38.77762 -12.28957
v 44.34564 -36.73122 -10.72091
v 46.00769 -38.37227 -14.72374
v 43.5224 -39.00321 -11.10638
v 42.77602 -41.02615 -11.48475
v 43.17986 -42.0686 -12.90864
v 42.39109 -39.35162 -9.69893
v 41.99057 -40.97876 -10.30918
v 45.2031 -40.11115 -14.67831
v 43.94775 -42.20602 -14.26258
v 42.82619 -36.77896 -8.537181
v 43.95628 -35.50996 -9.319652
v 49.70382 -30.25187 -15.8021
v 50.28969 -29.53574 -16.58077
v 49.81525 -31.20161 -16.7836
v 45.06441 -34.81208 -10.50677
v 50.58677 -27.85953 -16.00592
v 51.21622 -27.80046 -17.46728
v 51.07867 -28.76051 -17.85799
v 51.05664 -27.05402 -16.49694
v 41.48545 -37.3172 -7.11069
v 41.36084 -42.18963 -10.31465
v 45.66188 -41.15655 -16.34494
v 45.17733 -43.29913 -17.32376
v 44.08947 -43.60727 -15.6923
v 46.16585 -42.2193 -18.19873
v 45.62089 -44.0473 -18.81178
v 44.51522 -44.8344 -17.49407
v 45.22973 -45.95177 -19.89695
v 46.27461 -44.22732 -20.29974
v 47.45486 -41.59986 -20.26893
v 41.49522 -40.41545 -9.215271
v 41.29655 -39.26705 -8.151895
v 40.88378 -41.65328 -9.251822
v 40.43501 -41.05889 -8.26248
v 39.60582 -41.66441 -7.659843
v 40.0063 -43.22202 -9.246657
v 38.61422 -41.59516 -6.478834
v 37.30689 -42.72485 -5.74696
v 37.97749 -44.10299 -7.360808
v 36.41108 -43.46842 -5.323282
v 51.90144 -27.88446 -19.2912
v 52.55767 -26.2019 -19.77875
v 51.5922 -26.02698 -17.04467
v 52.40337 -25.28224 -18.57977
v 52.56028 -24.08088 -18.07986
v 50.67963 -29.97722 -17.82621
v 51.28049 -29.7131 -19.13452
v 51.47906 -30.44328 -20.27811
v 50.56979 -31.20736 -18.54535
v 50.40846 -32.82884 -19.54124
v 51.18 -32.22859 -21.00299
v 29.53271 -11.49615 6.710686
v 31.20215 -9.116652 5.772011
v 34.18239 -18.42473 5.076874
v 34.23269 -19.64616 4.92529
v 33.08394 -20.07327 5.433764
v 30.60531 -20.62266 6.392886
v 30.43024 -19.17786 6.599573
v 43.45413 2.549708 -1.576749
v 43.43361 3.679796 -1.843222
v 43.98914 4.48056 -2.429437
v 55.59352 -1.372052 -15.66919
v 56.40745 -1.000432 -17.45457
v 55.89734 1.40792 -16.34407
v 55.37614 -0.009982499 -15.24384
v 56.47717 1.0382 -17.58975
v 56.89862 0.1736491 -18.56665
v 37.91639 -12.46913 3.2372
v 39.29971 -11.65509 2.387911
v 56.85562 -1.557817 -18.60883
v 33.52444 -40.13058 -1.173304
v 32.66958 -38.71882 0.0785532
v 31.57378 -38.16454 1.07259
v 32.51043 -36.24323 1.280959
v 30.12072 -36.99011 2.48099
v 31.22915 -35.99127 2.177098
v 30.6826 -39.47963 1.088671
v 28.9465 -39.06386 2.350449
v 28.78073 -37.8992 2.925863
v 48.01509 -32.68407 -14.11762
v 48.49303 -33.72155 -15.8743
v 37.76149 -10.88671 3.243519
v 40.6553 -12.34712 1.540655
v 38.50909 -9.453907 2.73491
v 54.93208 0.2297162 -14.41112
v 54.99685 -1.57844 -14.47061
v 51.73714 -31.32494 -21.80387
v 51.27251 -33.0328 -21.92885
v 50.91164 -34.77855 -22.46137
v 50.58339 -34.1989 -21.10115
v 52.19828 -31.78153 -23.60737
v 51.81113 -33.57097 -23.99106
v 49.43076 -35.53693 -19.38235
v 49.82426 -36.36382 -21.03706
v 49.40303 -33.7756 -17.8839
v 52.50076 -28.98192 -22.00922
v 52.60051 -30.71437 -23.95557
v 40.4129 -6.276949 1.529065
v 39.88033 -7.724016 1.882786
v 42.42483 -4.062666 0.2242132
v 42.92907 -2.489932 -0.2437333
v 40.84223 -4.559833 1.195758
v 41.66741 -3.00447 0.5776006
v 40.43512 -3.261327 1.299515
v 28.43528 -30.07777 5.413964
v 36.92721 -8.610412 3.440643
v 36.39698 -10.78177 3.939381
v 29.28241 -27.57804 5.657226
v 29.15911 -26.21555 5.982149
v 35.2146 -11.10813 4.517064
v 35.02743 -9.663483 4.423331
v 35.51976 -8.762598 4.097174
v 34.85653 -12.63446 4.799806
v 36.93622 -13.82667 3.821492
v 52.89705 -25.46106 -20.17292
v 53.35028 -23.51674 -19.90208
v 54.10128 -23.32466 -22.35044
v 53.96795 -24.42022 -22.89005
v 53.95008 -25.63695 -23.9493
v 53.11961 -26.29334 -21.6534
v 54.66967 -23.50042 -24.75975
v 54.42466 -24.895 -25.16256
v 40.20469 -9.785262 1.764779
v 38.41403 -7.59456 2.631703
v 50.74746 -1.642036 -7.711558
v 49.22601 -0.5508173 -6.015762
v 49.21322 -2.067659 -5.837972
v 49.6386 0.5200339 -6.664653
v 35.88808 -7.469431 3.754838
v 54.28093 1.110843 -13.33693
v 53.16076 2.618534 -11.79621
v 54.19215 3.182258 -13.52185
v 52.18393 1.02804 -10.04319
v 52.56518 3.35164 -11.08233
v 53.5979 4.313996 -12.79682
v 55.17412 3.519924 -15.20483
v 54.50364 5.027271 -14.37486
v 55.39093 4.972691 -15.82335
v 55.99082 3.006892 -16.67632
v 53.09213 5.935003 -12.44087
v 56.6183 3.052983 -17.96668
v 51.24711 2.122769 -8.980674
v 51.31788 3.892364 -9.537149
v 50.84917 0.4869854 -8.126475
v 49.46012 1.893974 -6.75798
v 49.10586 2.847456 -6.609635
v 48.57362 4.713994 -6.601571
v 50.5847 5.301538 -9.044547
v 47.50281 3.374616 -5.127407
v 53.8475 7.135173 -13.82625
v 55.08023 6.235935 -15.49975
v 55.19415 8.865848 -16.11123
v 52.80906 9.546382 -12.93197
v 52.05996 7.013257 -11.34965
v 52.09562 9.131698 -11.95934
v 53.94342 9.68682 -14.40788
v 53.26348 11.68522 -13.80212
v 54.04583 11.78358 -14.83076
v 55.818 8.311827 -17.05551
v 52.29274 11.498 -12.65105
v 54.01812 13.55225 -14.92309
v 54.74134 12.74531 -15.90969
v 54.67159 13.60292 -15.84247
v 55.67777 13.11053 -17.32214
v 55.30641 11.43743 -16.5864
v 37.05107 -5.55742 3.053909
v 39.1395 -5.128215 2.102031
v 55.37144 -11.8553 -17.84384
v 57.79182 -7.944675 -24.01959
v 57.59348 -9.528214 -24.28807
v 57.96317 -9.686569 -26.35346
v 58.33809 -7.936823 -26.62382
v 58.17049 -9.621394 -27.47991
v 57.57093 -11.62126 -26.32231
v 43.65123 -46.4048 -17.44312
v 42.98682 -45.32009 -15.33714
v 43.17988 -43.62582 -14.19979
v 42.22207 -46.92946 -15.53914
v 41.9409 -45.57023 -13.87123
v 42.20231 -48.72036 -17.21112
v 43.61015 -47.69814 -18.6113
v 40.9629 -49.59268 -16.04206
v 41.21511 -47.82659 -14.78067
v 41.43142 -50.79215 -18.09473
v 39.81701 -51.43368 -16.14213
v 39.39518 -49.98137 -14.04705
v 40.35128 -48.1576 -13.77143
v 38.50765 -49.04941 -11.9187
v 38.52753 -50.81334 -13.58037
v 39.28614 -47.61297 -11.78518
v 37.38159 -51.04013 -12.2169
v 36.77925 -49.79764 -10.3012
v 35.46696 -51.33487 -10.04516
v 37.28866 -52.37301 -13.39396
v 38.26376 -52.12232 -14.50529
v 38.57651 -53.13419 -16.04103
v 37.54438 -47.76472 -9.580584
v 37.83475 -46.5567 -8.998789
v 40.19713 -45.23329 -11.03953
v 40.17863 -46.34227 -11.91327
v 36.04681 -53.39096 -12.75395
v 33.98658 -54.84018 -11.61451
v 33.67909 -53.77642 -10.25116
v 34.32601 -51.65894 -9.060199
v 42.37134 -43.77283 -13.02723
v 40.95785 -45.88316 -12.65847
v 41.95534 -43.17085 -11.93055
v 41.42653 -43.00592 -11.03129
v 39.84277 -52.36882 -17.21752
v 37.64448 -54.75248 -16.4164
v 39.47769 -53.9628 -18.4174
v 38.10045 -55.10571 -17.53831
v 36.10883 -56.09679 -15.70458
v 36.36225 -54.86201 -14.72046
v 36.74596 -57.05733 -17.79152
v 39.14947 -55.09331 -19.29938
v 37.60178 -56.48666 -18.48059
v 37.60036 -57.70248 -20.11894
v 36.59073 -58.69498 -19.70785
v 39.05942 -55.86831 -20.16916
v 36.15575 -49.32761 -9.148855
v 34.03474 -51.0018 -8.195141
v 36.48684 -47.82401 -8.365622
v 32.21482 -52.9362 -8.029867
v 32.68605 -51.07864 -6.962825
v 33.86718 -49.56076 -6.868428
v 32.37787 -52.09079 -7.483838
v 31.93344 -51.64797 -6.743739
v 32.86437 -53.46492 -9.114051
v 32.42305 -55.052 -10.08449
v 31.03709 -54.7718 -8.518681
v 31.15402 -53.90028 -7.887794
v 31.3424 -52.79065 -7.122774
v 40.38074 -47.25699 -13.03221
v 50.80433 6.934513 -9.792692
v 51.16776 8.3683 -10.64393
v 28.45837 -40.52994 1.975918
v 27.54717 -39.17741 3.112432
v 28.30304 -39.73813 2.428709
v 27.40868 -40.82263 2.378545
v 27.39951 -37.72173 3.784476
v 25.71433 -38.66584 4.275477
v 28.08643 -36.81118 3.727034
v 27.00205 -37.02754 4.260332
v 26.39524 -35.27403 5.123814
v 27.41426 -35.78865 4.447546
v 25.4599 -40.14064 3.65029
v 24.83773 -40.20367 3.890282
v 26.06404 -37.47034 4.599359
v 25.94958 -36.26023 5.06548
v 37.00124 -15.42091 3.755305
v 48.44041 -34.91065 -16.71034
v 30.11867 -23.28856 6.2046
v 52.81778 13.01078 -13.40966
v 51.71748 14.10176 -12.2149
v 53.0171 15.77376 -13.63459
v 53.2235 14.03306 -13.93569
v 53.75982 15.14434 -14.6114
v 51.39328 15.71395 -11.72693
v 52.67814 16.43919 -13.1395
v 50.55418 13.48848 -10.977
v 50.22451 15.8096 -10.43187
v 49.91562 13.44341 -10.31644
v 49.33397 15.87272 -9.504695
v 50.90059 16.70853 -10.98617
v 51.45082 11.70506 -11.73525
v 49.91888 17.31663 -9.662641
v 51.12491 18.23818 -10.78253
v 50.04843 19.30232 -8.937797
v 48.29813 15.37145 -8.550174
v 48.17598 17.4579 -7.649249
v 46.60974 15.33834 -6.945166
v 47.0688 17.97615 -6.162377
v 45.42886 17.18646 -5.158451
v 46.21062 17.95589 -5.37448
v 47.88029 19.38848 -6.095757
v 45.7577 18.9106 -4.244184
v 47.69082 21.62259 -4.167872
v 48.89304 21.09666 -6.183003
v 49.03719 19.23341 -7.663007
v 49.80274 20.48082 -7.914769
v 46.55178 19.65373 -4.383613
v 48.93399 22.31371 -5.343023
v 49.23001 23.56086 -4.878413
v 50.07656 22.87694 -6.706843
v 45.93525 20.5172 -3.062778
v 45.97931 23.99129 -0.2865979
v 46.59594 22.50458 -2.108326
v 48.04704 22.96776 -3.585746
v 45.06911 21.24499 -1.658453
v 44.71025 22.33435 -0.3383065
v 50.70752 21.94582 -8.354486
v 48.51329 24.31381 -3.222185
v 51.03228 25.89612 -6.401265
v 49.92075 25.31077 -4.763757
v 51.48851 22.74786 -9.127081
v 51.20152 20.67272 -9.790388
v 47.72125 25.09753 -1.578827
v 44.48404 23.54974 0.8026975
v 45.36107 25.28319 1.26184
v 43.61277 25.22492 2.79871
v 43.01308 23.92153 2.284114
v 42.91566 23.03202 1.648332
v 43.96444 20.94966 -1.006111
v 43.21301 21.82159 0.3602535
v 47.68386 26.24545 -0.8008863
v 45.87453 26.68719 1.624268
v 47.32261 27.23208 0.2774291
v 42.88636 21.1206 -0.141099
v 43.5162 20.45309 -1.233492
v 42.01708 21.07288 0.4306826
v 42.62781 20.34246 -0.8279825
v 42.45293 21.56887 0.6540886
v 44.10466 26.67255 3.340792
v 42.60672 25.2394 3.54544
v 42.43502 26.89315 4.819329
v 40.9785 24.49109 4.156574
v 41.6164 26.13423 4.886718
v 39.65328 25.08888 5.403965
v 39.14194 26.18719 6.458169
v 44.40631 20.07905 -2.211948
v 43.06744 19.72913 -1.674392
v 45.0948 27.60693 2.955294
v 42.18932 22.03882 1.280457
v 51.19157 24.82915 -7.351072
v 48.89761 25.78909 -2.783822
v 49.59882 27.16154 -3.082709
v 49.3369 28.01195 -2.19495
v 51.54611 24.36599 -8.283083
v 41.70222 21.6322 1.238686
v 50.61162 28.87841 -4.023776
v 51.03006 27.262 -5.64773
v 50.99981 28.37626 -5.018108
v 44.33184 28.06186 3.929615
v 40.24005 23.89692 4.214232
v 40.66445 23.23947 3.313392
v 41.63462 23.55444 2.976995
v 39.2204 22.91641 4.27411
v 39.97403 22.60517 3.505679
v 41.93156 29.71488 6.61119
v 40.93826 28.0065 6.478789
v 41.40361 22.55712 2.395022
v 51.79062 26.32382 -7.735821
v 52.30085 25.54494 -9.184339
v 52.42673 24.27286 -10.0765
v 52.16029 27.62634 -7.909559
v 52.48178 27.07173 -8.859004
v 43.11219 28.01808 4.941723
v 43.6674 29.40083 5.103162
v 43.43227 30.43734 5.730704
v 42.66082 31.16882 6.589563
v 44.20748 30.72312 5.113099
v 38.49616 27.7671 7.717835
v 39.98365 28.47952 7.311485
v 44.89038 30.14789 4.271984
v 45.24263 29.07479 3.530517
v 40.7439 29.73247 7.427889
v 41.9203 30.46977 6.92594
v 41.34748 31.19411 7.605775
v 48.93803 13.37994 -9.346343
v 47.74135 13.93223 -8.17667
v 48.16805 12.12946 -8.406204
v 49.17742 11.77467 -9.351436
v 47.03477 12.8327 -7.39273
v 45.63081 14.9197 -6.139839
v 45.79227 16.10023 -5.974388
v 41.62025 32.24038 7.745096
v 42.01336 32.01934 7.367982
v 46.86202 28.20148 1.326981
v 46.10461 27.82946 2.01209
v 38.13128 25.28954 6.420452
v 45.91909 30.8457 3.432879
v 45.19242 30.86417 4.188308
v 52.32554 22.64295 -10.62366
v 53.46164 24.08422 -12.15739
v 53.55747 26.06208 -11.69987
v 51.95069 20.94775 -10.79533
v 53.02267 21.89957 -12.16818
v 52.49517 20.01405 -11.99846
v 52.01684 18.19622 -11.92792
v 53.76662 19.06529 -14.19701
v 53.7569 16.85844 -14.50601
v 54.69284 18.17071 -15.74507
v 54.58142 15.33107 -15.74839
v 54.81313 21.48666 -15.46977
v 54.98886 20.52358 -15.94051
v 55.58195 20.09352 -17.03234
v 54.07717 20.94506 -14.26707
v 54.4437 22.27006 -14.60915
v 54.04001 22.70946 -13.73518
v 53.35692 21.23548 -12.95568
v 54.68552 23.18205 -14.8712
v 55.33752 22.3351 -16.35893
v 53.0169 28.21539 -9.765399
v 44.94149 16.43351 -5.122018
v 44.91788 15.30836 -5.420038
v 44.97032 14.2948 -5.560647
v 43.90634 15.55459 -4.527936
v 44.06627 16.31477 -4.445113
v 43.32885 16.34836 -3.925191
v 43.83879 17.40684 -3.854316
v 44.76592 17.59226 -4.394906
v 44.73481 18.94525 -3.444796
v 37.26001 24.97286 6.626814
v 36.73637 26.67813 7.918157
v 38.17401 24.18534 5.707046
v 37.60028 23.57776 5.62546
v 36.78736 23.65535 6.412882
v 35.78121 24.33249 7.243269
v 36.72973 23.05857 5.963392
v 36.16613 23.40917 6.693915
v 35.47305 23.68972 7.087608
v 37.95385 22.73651 4.999285
v 36.29414 22.46359 5.253953
v 35.32013 23.24734 6.738867
v 34.42236 25.47085 8.201556
v 35.89825 25.65296 7.720129
v 35.49525 26.98505 8.666565
v 36.94075 27.89944 8.532619
v 36.43572 28.21809 8.923483
v 38.50265 22.88235 4.76967
v 38.99317 29.04858 8.136478
v 39.67629 30.05028 8.233232
v 49.78035 11.88715 -10.00876
v 50.2295 12.68862 -10.58081
v 46.51248 29.12355 2.178581
v 55.3195 17.6823 -16.75538
v 55.4599 15.53962 -17.03592
v 56.04559 16.22898 -18.00395
v 56.91549 17.76363 -19.59734
v 57.0999 16.22283 -19.93255
v 56.30273 14.823 -18.41552
v 56.56662 13.92442 -18.84196
v 47.76807 28.61226 0.4124156
v 48.61285 29.26396 -0.469056
v 43.95372 31.76721 5.676888
v 44.27458 31.97973 5.433517
v 44.63665 31.35312 4.889764
v 50.54523 11.4096 -10.74192
v 50.6804 9.556277 -10.4002
v 49.52744 10.58377 -9.441593
v 41.06975 20.46544 0.4861431
v 40.84874 21.34124 1.741894
v 40.90414 21.99097 2.248876
v 57.88265 19.2735 -21.67036
v 57.63596 17.7669 -21.07782
v 56.59645 20.02255 -18.9358
v 57.22829 20.90411 -20.3043
v 56.2021 21.51532 -18.09678
v 37.83144 28.52996 8.462081
v 54.13224 25.93225 -12.99876
v 46.9528 10.98213 -6.872956
v 48.51827 10.40394 -8.332772
v 49.63985 7.944803 -8.770895
v 48.33063 8.773572 -7.632589
v 47.71529 8.066623 -6.778284
v 49.5235 6.41824 -8.15092
v 31.18554 -56.23204 -9.887879
v 28.3578 -56.49575 -7.635267
v 29.39985 -57.86317 -9.583071
v 29.37389 -54.14737 -6.671765
v 27.58329 -55.49397 -6.346354
v 29.49038 -52.74746 -5.731108
v 30.24395 -53.49573 -6.81799
v 31.94391 -56.74191 -11.1398
v 30.66427 -57.50507 -10.48394
v 32.84062 -57.51159 -12.89434
v 30.67214 -59.70385 -12.51629
v 29.70018 -59.28822 -11.05235
v 29.75894 -61.21942 -12.87485
v 28.52139 -59.4592 -10.00742
v 27.70004 -61.3241 -10.64066
v 27.14747 -58.86986 -8.315615
v 26.10542 -60.98765 -8.775937
v 24.84607 -61.08928 -7.668815
v 26.75746 -57.95613 -7.356644
v 26.22877 -62.65347 -10.0877
v 23.69049 -60.43989 -6.267838
v 23.21969 -62.14847 -6.765161
v 22.26244 -61.24517 -5.454981
v 23.01349 -59.52528 -5.19534
v 21.57054 -63.1887 -5.77985
v 23.26239 -64.65657 -8.265581
v 24.29987 -64.1218 -9.061106
v 20.53711 -62.03444 -4.309264
v 19.7129 -64.35188 -4.55583
v 20.53971 -64.62209 -5.466941
v 21.87804 -64.56527 -6.774649
v 18.92203 -66.41021 -4.704635
v 19.49808 -67.01148 -5.577067
v 18.71973 -63.80483 -3.459154
v 18.39212 -64.84148 -3.585156
v 19.00208 -62.15755 -3.089623
v 21.51199 -66.251 -7.335495
v 21.65049 -60.51304 -4.553471
v 19.50313 -60.52842 -2.795114
v 21.88375 -59.15152 -4.08874
v 25.05392 -57.05239 -5.445324
v 25.44647 -58.30806 -6.50223
v 26.73756 -55.90858 -5.998828
v 17.85752 -65.9585 -3.545407
v 17.09604 -67.29099 -3.38979
v 18.47775 -68.21487 -5.16607
v 31.819 -59.13932 -13.30186
v 28.36294 -62.53269 -12.46965
v 29.17823 -63.13271 -14.0702
v 27.44549 -64.44651 -13.16908
v 29.26445 -64.37955 -15.64728
v 19.0712 -69.16678 -6.37093
v 21.04703 -68.32813 -8.171233
v 22.75117 -66.4257 -8.877096
v 22.10721 -67.66681 -9.021979
v 22.56104 -68.25919 -10.12715
v 21.54481 -69.09129 -9.446015
v 20.04666 -70.40195 -8.602945
v 18.97642 -70.89861 -7.63057
v 22.19946 -57.82846 -3.664718
v 23.44717 -56.66644 -3.999361
v 24.74019 -56.02521 -4.611115
v 25.85128 -55.73617 -5.227619
v 25.02502 -54.94505 -4.210891
v 21.92541 -56.54481 -2.798934
v 22.51766 -55.3903 -2.658375
v 21.4951 -54.88095 -1.696489
v 23.75803 -54.4206 -3.040746
v 24.71507 -53.6339 -3.29074
v 22.94038 -53.59873 -2.118207
v 21.03111 -58.72916 -3.180235
v 19.77582 -58.42605 -2.064822
v 20.54102 -56.74628 -1.868349
v 19.27211 -59.25264 -2.036335
v 18.38323 -59.18144 -1.330235
v 17.76147 -57.59968 -0.2326934
v 19.60144 -55.58881 -0.6481013
v 19.58423 -53.44952 0.2085269
v 18.40907 -55.33707 0.3032546
v 17.32953 -57.05638 0.2995186
v 17.11666 -59.39555 -0.5110557
v 17.30313 -61.08704 -1.344284
v 16.02427 -60.48744 -0.2092455
v 16.04648 -59.00745 0.3666898
v 15.82887 -62.31587 -0.7043971
v 15.27583 -59.76721 0.5682918
v 14.4668 -58.93737 1.381838
v 14.65677 -57.54288 1.834862
v 16.28306 -57.5474 0.8074011
v 15.54762 -56.61512 1.6801
v 21.57962 -53.07464 -0.9714476
v 14.71312 -61.75292 0.233002
v 20.87763 -52.07991 -0.1559836
v 22.50531 -51.77512 -1.054836
v 24.26327 -51.70373 -2.056767
v 24.44399 -52.89863 -2.752217
v 23.34243 -51.02264 -1.252322
v 23.08739 -50.11219 -0.7546653
v 22.46666 -49.32804 -0.1771937
v 20.30844 -51.30576 0.4505301
v 19.60957 -49.88298 1.294013
v 20.64448 -49.59958 0.6987237
v 18.98113 -51.96607 1.123796
v 16.03084 -55.13033 1.999777
v 14.06163 -56.71424 2.532692
v 16.76516 -56.00498 1.132502
v 16.99071 -62.84618 -1.731007
v 15.80412 -64.47486 -1.360126
v 22.15022 -47.68302 0.4786508
v 23.92305 -48.44997 -0.4993166
v 24.59381 -49.01456 -1.003317
v 24.96731 -49.86674 -1.577348
v 25.8757 -51.03719 -2.599516
v 14.93285 -66.07977 -1.176288
v 15.97181 -66.35448 -2.09137
v 14.87861 -63.61064 -0.4076526
v 13.805 -66.2039 -0.3896411
v 13.90694 -64.9818 -0.1234592
v 20.9057 -48.40048 0.8472599
v 23.11439 -46.6035 0.5531901
v 20.36761 -46.90427 1.455849
v 21.98071 -45.44342 1.281349
v 16.37098 -53.58992 2.408751
v 17.39368 -54.19349 1.43654
v 20.64271 -45.65947 1.550701
v 22.96871 -45.40575 1.118443
v 22.34536 -44.39561 1.753878
v 21.48639 -44.43731 1.814215
v 24.88995 -44.87431 1.040074
v 25.48373 -45.3855 0.5916732
v 23.76755 -46.76141 0.2846864
v 14.69131 -67.33852 -1.402588
v 25.88366 -46.80127 -0.3461338
v 27.14418 -46.39105 -0.5753183
v 27.38278 -44.70241 0.2902075
v 26.30364 -50.55891 -2.565676
v 26.42983 -52.63788 -3.790836
v 27.18735 -51.10138 -3.315716
v 25.76365 -53.27641 -3.761704
v 28.41809 -53.06324 -5.240751
v 28.59028 -51.04868 -4.043216
v 27.13733 -53.50421 -4.754437
v 30.82597 -51.95099 -6.094216
v 31.08742 -49.90276 -4.799572
v 29.69347 -48.93066 -3.291471
v 27.29005 -54.42197 -5.419445
v 20.43141 -44.68815 1.90293
v 20.69075 -43.77789 2.204267
v 23.84873 -43.75963 1.916644
v 22.06126 -43.18325 2.511709
v 27.46891 -49.02187 -2.202179
v 26.39557 -48.39444 -1.400772
v 28.64635 -47.75159 -2.0083
v 28.52855 -45.47832 -0.6816214
v 30.16073 -45.19093 -1.396803
v 29.90778 -46.90552 -2.171367
v 31.43136 -45.90173 -2.582477
v 30.63029 -45.60823 -1.898549
v 30.79629 -47.08009 -2.796793
v 31.7612 -47.15567 -3.506458
v 31.35664 -48.22229 -3.873991
v 31.56955 -45.1565 -2.27081
v 32.68112 -45.37077 -3.173921
v 32.4863 -46.96581 -3.931317
v 33.42951 -46.7919 -4.585862
v 33.64856 -44.58703 -3.510061
v 32.64734 -48.25058 -4.858185
v 33.57263 -47.96766 -5.447808
v 33.03965 -49.20759 -5.850099
v 25.55426 -47.98616 -0.8593026
v 17.01782 -51.79568 2.56956
v 18.45811 -49.19488 2.209694
v 16.53336 -49.53085 3.62109
v 15.95586 -51.16983 3.561493
v 15.41965 -52.6367 3.408971
v 17.794 -48.35741 2.846977
v 18.43587 -47.3581 2.483321
v 14.54208 -50.33973 5.003515
v 14.80888 -49.12342 5.181482
v 15.57425 -48.48435 4.639367
v 12.91884 -50.55235 6.31814
v 12.39793 -48.21881 7.514259
v 14.26624 -47.24745 5.924606
v 14.42409 -51.61237 4.586648
v 11.90778 -49.62767 7.548908
v 15.88596 -47.1608 4.459483
v 15.36565 -45.40652 4.6379
v 14.45702 -46.22474 5.618505
v 15.97204 -45.80679 4.2661
v 16.60025 -45.43599 3.782666
v 16.32687 -48.08225 4.021763
v 16.63928 -44.76796 3.441737
v 11.9099 -52.20655 6.21391
v 14.07553 -52.4215 4.485927
v 11.84589 -53.82041 5.319453
v 10.55295 -54.62543 5.600839
v 10.10555 -53.72766 6.405296
v 9.481039 -52.88695 7.305392
v 12.49464 -54.40053 4.607096
v 14.02304 -55.25778 3.214801
v 11.58009 -55.77706 4.409935
v 9.844782 -55.61414 5.36263
v 9.170962 -57.14525 4.759922
v 11.5436 -56.79763 3.906975
v 10.47261 -57.44818 4.091704
v 9.122781 -58.63031 4.111639
v 12.42104 -57.6157 3.081283
v 10.68147 -58.82603 3.402945
v 8.89448 -55.85641 5.615424
v 13.60655 -57.84123 2.354337
v 9.344962 -54.52962 6.306459
v 9.798173 -58.98703 3.719962
v 8.053069 -56.25777 5.67196
v 14.38134 -54.10752 3.51072
v 13.36308 -59.51406 1.822032
v 10.44711 -61.44811 2.727215
v 10.73907 -62.79816 2.270401
v 12.81888 -61.3799 1.512409
v 10.72577 -60.0461 2.978956
v 9.491117 -60.28865 3.429806
v 7.467649 -61.22961 3.991203
v 8.036613 -59.77541 4.113467
v 12.9061 -62.54816 1.13854
v 9.59287 -63.02749 2.782653
v 8.343047 -55.12316 6.311759
v 13.88619 -63.17762 0.3655409
v 11.51112 -64.95927 1.394829
v 11.80758 -63.48246 1.550746
v 9.410458 -64.3843 2.675138
v 9.012327 -65.86093 2.660664
v 8.176938 -62.53734 3.478859
v 7.177554 -64.26627 3.719922
v 6.716609 -62.39941 4.061213
v 5.882212 -65.35036 4.147134
v 7.190795 -66.11875 3.499005
v 8.129189 -67.35115 2.850619
v 6.639899 -67.49344 3.517411
v 7.226366 -68.25832 3.103406
v 9.580765 -67.19323 2.100841
v 8.173013 -68.32801 2.612319
v 8.264273 -69.5247 2.243246
v 9.727554 -68.40931 1.724033
v 9.466115 -69.94933 1.381376
v 8.079693 -70.45276 1.985041
v 8.071624 -71.85555 1.350199
v 9.874997 -71.40343 0.5133977
v 6.951771 -70.97248 2.349324
v 10.61456 -70.77528 0.3197064
v 11.63661 -69.27772 0.1929327
v 11.51071 -67.32026 0.9135167
v 13.33281 -68.0609 -0.6201869
v 14.09402 -69.25767 -1.668641
v 12.14868 -70.48198 -0.6617956
v 12.5487 -65.86331 0.5684622
v 5.656048 -63.20251 4.340816
v 14.76316 -70.7366 -2.973513
v 12.62613 -70.89538 -1.242378
v 15.42762 -69.41405 -2.864604
v 13.95994 -71.36084 -2.605868
v 11.37436 -71.02506 -0.3196687
v 6.727868 -70.18425 2.758384
v 4.719212 -68.35537 4.086618
v 5.594078 -70.32743 3.186945
v 4.272399 -69.8754 3.790623
v 5.324918 -66.26469 4.25325
v 2.103135 -66.87241 5.003408
v 3.94691 -65.31776 4.742622
v -0.8978838 -63.66279 5.680959
v 2.592861 -63.49918 5.193844
v 0.8350952 -61.08929 5.602516
v -3.198432 -62.17924 5.792756
v -3.365699 -64.71436 5.673603
v -2.520404 -60.46125 5.86381
v 4.516187 -64.32853 4.641052
v 5.154901 -63.99463 4.46108
v -5.788743 -60.36666 5.674408
v -2.515418 -59.10958 6.003067
v -0.4428289 -59.25631 5.912856
v -2.456546 -56.95097 6.728481
v -5.123538 -57.97616 6.221972
v 1.424852 -57.9178 6.147735
v 0.3048416 -55.96567 7.102268
v 2.082516 -56.56634 6.679342
v 4.186003 -63.11811 4.804073
v 5.910045 -61.76544 4.388482
v 3.592275 -60.53063 5.206717
v 3.56834 -62.35238 5.01516
v 4.245401 -61.14067 4.958086
v 2.941534 -62.52149 5.159782
v 3.566795 -59.21724 5.450324
v 4.926728 -58.79242 5.271768
v 6.353066 -59.18565 4.815965
v 5.633269 -60.43906 4.707298
v 6.339563 -60.96312 4.381488
v 5.38462 -57.35212 5.774433
v 6.360112 -56.67303 5.878018
v 7.2575 -57.82262 5.051083
v 5.316762 -55.72834 6.752013
v 7.198891 -54.90108 6.856336
v 7.944062 -58.05703 4.736133
v 10.8255 -51.31417 7.534841
v 28.81066 -44.09781 -0.0408757
v 34.31096 -45.13779 -4.37075
v 19.85138 -48.99371 1.332253
v 19.28808 -47.71707 1.910728
v 5.44042 -71.89152 2.555537
v -0.8856829 -65.96075 5.488434
v 13.33405 -46.61445 6.68031
v 13.74362 -45.89999 6.167974
v 12.03207 -47.48222 7.854068
v 12.014 -45.66524 7.589257
v 12.91885 -45.43769 6.738441
v 32.21941 -44.16916 -2.198191
v 25.70145 -54.18785 -4.231581
v 9.817146 -51.63554 8.021068
v 9.969193 -49.87949 8.925776
v 8.229854 -51.69347 8.998607
v 6.727287 -50.69926 10.50603
v 7.855225 -50.13349 10.16823
v 6.469883 -49.4687 11.26518
v 8.368485 -48.8225 10.3988
v 5.993261 -51.47804 10.3166
v 5.083848 -49.99145 11.66565
v 7.53988 -53.34186 7.996897
v 11.39923 -48.5043 8.274257
v 10.50088 -48.15444 9.005114
v 4.925422 -52.49853 9.847601
v 4.435025 -52.74839 9.737659
v 3.071009 -51.7811 11.03028
v 3.900493 -51.0719 11.40732
v 2.626439 -49.93758 12.43077
v 0.5450426 -51.26644 11.80468
v 1.850274 -52.61854 10.23164
v 3.002771 -53.64777 8.878119
v -0.152584 -53.53539 9.034278
v -1.359801 -51.48103 11.61517
v -0.2179997 -50.45832 12.48842
v 1.13994 -50.16449 12.54016
v 6.012976 -48.34941 11.81569
v 7.298985 -48.36474 11.1623
v 8.575987 -47.19043 10.43387
v 5.113166 -47.36499 12.25348
v 4.408151 -49.22311 12.22682
v 5.147239 -53.52535 8.722936
v 3.15564 -48.76515 12.68501
v 1.633307 -49.27578 12.83589
v 0.982259 -48.56682 13.08805
v -0.1200598 -49.24953 13.0083
v -1.325556 -49.66489 12.91988
v 2.108091 -47.24158 12.96217
v 4.998497 -55.06079 7.316195
v 11.34776 -45.95362 8.198228
v 10.12226 -46.36325 9.249581
v 32.9534 -40.84494 -1.093844
v 31.56595 -40.08952 0.2132889
v 31.01915 -40.95369 0.1856241
v 30.58079 -42.29617 -0.1693162
v 31.83779 -42.8441 -1.255671
v 30.86815 -44.43813 -1.421749
v 33.73342 -43.36989 -2.922777
v 29.8097 -43.23836 -0.1682357
v 29.14975 -42.16558 0.7446381
v 29.87863 -40.93201 0.9341683
v 42.99647 -49.14231 -19.06686
v 56.20182 11.41739 -18.0462
v 55.91606 10.13852 -17.42822
v 38.61798 -58.09 -22.56489
v 37.48685 -58.94259 -21.62613
v 47.93958 29.83388 0.7471136
v 52.84661 -31.61757 -25.6155
v 56.12203 6.654342 -17.36446
v 56.19121 5.004966 -17.30035
v 56.94304 5.723556 -18.83439
v 11.8218 -44.19716 7.486499
v 12.4617 -44.56327 6.944755
v -4.538261 -55.47641 7.456418
v -2.016526 -54.38114 8.235578
v -4.146862 -53.13322 9.466809
v -2.109356 -52.3073 10.5919
v -6.960584 -54.86726 7.719747
v -7.094147 -53.69338 8.784047
v -7.139122 -56.70546 6.532369
v 2.631863 -58.4728 5.826385
v 3.908123 -58.27861 5.735567
v 54.11821 27.52819 -12.66418
v 54.73603 27.64413 -14.1438
v 54.70306 25.00816 -14.50092
v 54.42729 24.30032 -14.08117
v 54.98195 24.12804 -15.27478
v 41.83009 -51.99935 -20.19804
v 41.36778 -53.00061 -20.57388
v 40.73954 -52.29252 -18.62788
v 40.45784 -53.25847 -19.26
v 57.43631 8.46491 -20.00797
v 57.01814 11.27184 -19.49232
v 53.30531 -27.22063 -23.11841
v 29.62078 -21.33864 6.650119
v 28.47319 -18.7922 7.252248
v 28.38821 -19.91483 7.177784
v 57.66573 15.08325 -20.99875
v 57.29021 13.77092 -20.18795
v 57.37185 12.35427 -20.23558
v 58.20819 13.34816 -22.03973
v 58.1131 16.32281 -22.02915
v 58.80845 14.694 -23.52926
v 58.61323 12.91502 -22.94196
v 58.19278 10.79074 -21.82588
v 42.63957 3.605307 -1.267833
v 53.51062 30.15594 -10.69887
v 52.29668 29.49236 -7.708413
v 53.68907 28.66235 -11.31722
v 57.87671 21.91864 -21.82129
v 34.8651 -48.80931 -7.323249
v 34.53274 -46.96596 -5.679781
v 36.72882 -45.98668 -7.282567
v 36.58741 -44.83122 -6.352445
v 38.439 -45.01445 -8.560577
v 35.27672 -44.93242 -5.106168
v 44.53342 -47.32008 -19.95702
v 44.13909 -49.41698 -21.60862
v 44.61659 -46.09367 -18.85745
v 45.37468 -47.1761 -21.56157
v 43.27641 -50.32478 -20.98292
v 45.36861 -48.91992 -23.71529
v 43.53999 -51.19561 -22.65775
v 45.14063 -49.94105 -24.54645
v 44.35709 -51.20368 -24.54958
v 46.22434 -45.87538 -21.88505
v 52.37897 -27.90999 -20.70674
v 51.53542 10.47295 -11.5982
v 46.11442 9.363385 -5.512973
v 46.06866 11.23973 -6.015667
v 45.14086 11.16616 -5.017589
v 46.03853 12.62917 -6.323542
v 46.86951 7.449549 -5.716059
v 4.545507 -57.3235 6.007209
v 57.66738 -4.284563 -21.64973
v 40.17022 -44.22504 -10.21287
v 57.77549 9.897629 -20.87009
v 46.18974 -47.55787 -23.89798
v 45.56771 -47.91742 -22.9016
v 46.50787 -46.3658 -23.10062
v -0.5069843 -54.31214 8.235733
v 57.93295 -5.333148 -22.99255
v 57.71681 -6.984316 -23.12135
v 58.10151 -6.167296 -24.1191
v 45.998 7.055196 -4.802571
v 46.90647 6.44035 -5.435915
v 45.71846 8.546886 -4.903599
v 44.1701 14.12369 -4.777983
v 44.4083 12.5921 -4.642628
v 43.26043 13.85542 -3.844501
v 43.30027 14.82745 -4.061401
v 43.25591 15.51519 -4.028692
v 52.98423 -27.85503 -22.59299
v 57.26615 -0.9635121 -19.55654
v -5.365291 -62.5789 5.650412
v -5.371449 -63.95214 5.607761
v -5.450933 -66.09267 5.450978
v -2.070083 -67.52841 5.285037
v -5.21396 -67.65291 5.221654
v -8.223249 -67.2571 4.873012
v -8.760775 -68.45062 4.505572
v -10.36672 -68.21767 4.084187
v -10.58882 -66.13197 4.33859
v -2.162949 -69.12545 4.864903
v -4.432735 -68.64172 5.012994
v -11.62086 -69.39163 3.250163
v -12.42675 -66.4299 3.544641
v -9.927317 -69.61678 3.815444
v -8.132353 -70.18082 4.104473
v -10.20746 -71.49689 2.943539
v -8.674999 -72.4782 2.849607
v -6.600368 -69.27767 4.65746
v -5.603031 -70.61597 4.249541
v -6.317086 -72.46753 3.251465
v -12.67586 -65.02551 3.609922
v -11.07281 -63.71814 4.301372
v -13.06587 -69.30399 2.602308
v -7.4828 -72.77764 2.902275
v -12.37291 -71.08118 2.248551
v -11.34109 -72.61698 1.864972
v -12.61684 -73.33434 0.7907097
v -14.39265 -71.23009 1.067644
v -9.831069 -73.45815 1.859151
v -11.4911 -74.57517 0.3503412
v -8.650038 -74.20766 1.656332
v -13.38065 -74.31091 -0.3827829
v -14.7392 -75.16151 -2.091661
v -15.74623 -72.84751 -0.7903655
v -14.66379 -72.42855 0.2263468
v -9.976044 -75.78021 -0.1762594
v -13.06633 -75.37511 -1.197472
v -11.94267 -76.67 -2.077339
v -12.67881 -78.00853 -4.562101
v -11.54129 -77.21426 -2.591225
v -14.15565 -77.16222 -4.204507
v -8.920335 -77.52512 -1.929387
v -9.819033 -78.42423 -3.677856
v -7.57966 -75.7785 0.4744478
v -4.821846 -77.21546 -0.7644592
v -10.60508 -79.06004 -5.352239
v -15.8264 -76.56439 -4.696656
v -17.18802 -75.1069 -4.029487
v -17.30532 -73.33406 -2.410814
v -16.88247 -76.78245 -6.085136
v -18.1574 -73.91816 -3.706576
v -17.57417 -71.88245 -1.575524
v -17.10567 -70.56612 -0.4786136
v -15.65196 -71.24583 0.2371062
v -18.45137 -71.08305 -1.82907
v -17.63203 -68.72565 -0.09622042
v -16.09861 -69.9768 0.5387945
v -19.24231 -72.94642 -3.854284
v -19.6757 -69.85819 -2.190777
v -21.45332 -71.09844 -4.591662
v -20.75865 -73.03429 -5.468494
v -21.51968 -69.0994 -3.465256
v -23.05441 -70.30152 -5.749457
v -22.38362 -71.86065 -6.22293
v -23.80585 -70.72387 -6.982214
v -20.13254 -68.26031 -1.879907
v -21.16286 -66.89075 -2.181941
v -20.89101 -65.56937 -1.535372
v -20.02647 -66.77224 -1.24501
v -19.05965 -67.23557 -0.6539637
v -18.72302 -68.59988 -0.8722448
v -24.86361 -67.69573 -6.052292
v -24.40324 -69.1867 -6.481377
v -23.05177 -66.43997 -3.638485
v -25.2777 -65.65344 -5.407635
v -26.27439 -67.3003 -7.391541
v -26.88784 -65.24714 -6.856073
v -26.68616 -64.11586 -6.031129
v -27.94818 -67.09935 -9.289382
v -27.95705 -65.19739 -7.969119
v -23.4361 -65.10899 -3.454575
v -28.37487 -64.09626 -7.737886
v -28.28756 -62.80624 -6.907028
v -27.31778 -61.98957 -5.565622
v -25.21229 -63.74514 -4.477604
v -29.38932 -61.76328 -7.369455
v -29.57956 -63.74769 -8.818398
v -23.41022 -63.27932 -2.78845
v -24.96431 -62.02573 -3.558786
v -21.3542 -63.49419 -1.24828
v -22.44462 -65.71084 -2.825032
v -22.26251 -61.9733 -1.424671
v -27.54306 -60.58666 -5.071348
v -26.22723 -60.36191 -3.852099
v -24.8146 -60.48038 -2.783609
v -28.6982 -65.62625 -9.130171
v -28.90745 -66.368 -9.955345
v -30.67513 -64.02139 -10.26833
v -30.88878 -62.84057 -9.607182
v -31.24547 -64.6862 -11.52026
v -30.52723 -66.23065 -12.06925
v -28.89654 -68.4362 -11.98258
v -20.122 -59.97377 0.7231342
v -22.04247 -59.66681 -0.4300404
v -24.0824 -59.99634 -2.026026
v -23.43974 -59.02183 -1.149708
v -19.14758 -61.92472 0.7056589
v -18.96828 -58.9952 1.759916
v -19.53327 -57.41035 2.025558
v -20.31356 -62.86263 -0.3143506
v -19.28478 -65.05537 -0.2150683
v -18.89336 -63.09058 0.5569099
v -25.28422 -58.05296 -2.055071
v -22.90725 -57.63987 -0.2027678
v -24.05752 -57.39096 -0.8811172
v -21.86308 -57.96626 0.3700033
v -24.6797 -55.70769 -0.605486
v -22.26738 -56.3448 0.7648737
v -26.13123 -55.31913 -1.427175
v -26.84414 -57.13175 -2.80104
v -26.92228 -58.71887 -3.640611
v -27.48718 -56.05101 -2.72652
v -27.18718 -53.83737 -1.524688
v -27.81737 -53.90731 -1.975524
v -17.12523 -60.0975 2.387593
v -17.71644 -63.76037 1.121509
v -15.89677 -63.59713 2.209112
v -14.85933 -61.88462 3.005665
v -13.88315 -63.19864 3.244668
v -16.46164 -65.59746 1.510555
v -14.56032 -64.86589 2.716998
v -12.66834 -59.67645 4.310533
v -12.73088 -61.94765 3.869781
v -15.43518 -60.3817 3.091596
v -15.46369 -58.99296 3.505969
v -12.93534 -58.25705 4.685218
v -16.08312 -56.69106 4.171476
v -26.21922 -53.23763 -0.6347142
v -22.95602 -53.72126 1.314371
v -21.4846 -54.16751 2.11623
v -20.6667 -56.91476 1.532684
v -21.01283 -52.5668 3.005744
v -19.7325 -54.99525 2.882563
v -22.82677 -51.51725 2.096852
v -22.55497 -50.59695 2.5033
v -23.5707 -52.60425 1.282966
v -28.35859 -55.25283 -2.955347
v -17.77193 -57.08304 3.143821
v -25.76531 -69.31605 -8.243592
v -26.69689 -69.29504 -9.516822
v -16.35921 -68.33339 0.9291248
v -15.74744 -67.35172 1.587865
v -14.4609 -67.44869 2.329544
v -14.92523 -69.10651 1.595976
v -3.852148 -75.92846 0.6756673
v -6.093884 -74.60194 1.774188
v -29.73244 -59.87412 -6.58528
v -20.08249 -50.36122 4.409129
v -19.1576 -51.7185 4.619733
v -30.61799 -60.43832 -7.736339
v -30.74106 -61.25631 -8.364446
v -8.121552 -62.21724 5.198102
v -9.612511 -61.42316 4.858968
v -7.723676 -64.29357 5.258282
v -7.863359 -59.98083 5.378829
v -10.2778 -59.29721 5.033279
v -9.207154 -57.47674 5.915991
v -7.203376 -58.46274 5.808559
v -32.15248 -63.24425 -11.41694
v -24.71797 -69.88138 -7.384563
v -24.69231 -71.25072 -8.681555
v -22.94565 -72.78843 -7.981048
v -22.98592 -74.06937 -10.00153
v -24.67417 -72.48103 -10.30506
v -21.586 -73.5337 -7.04367
v -21.57558 -75.1034 -9.553748
v -20.69516 -75.52626 -8.942314
v -27.1247 -70.08317 -11.10591
v -27.8981 -70.94712 -14.04904
v -29.18439 -69.34502 -13.78792
v -26.82316 -71.79626 -13.32319
v -24.96346 -73.56405 -13.13038
v -26.03389 -73.25187 -15.4883
v -23.15086 -75.07424 -13.01057
v -24.17599 -73.72596 -11.72246
v -25.88723 -51.47082 0.1514497
v -28.03713 -51.74194 -1.192714
v -27.1163 -50.4407 -0.248401
v -24.30602 -50.69569 1.328329
v -25.82075 -49.92799 0.6242276
v -24.65356 -49.32172 1.404095
v -24.76354 -48.21709 1.539086
v -26.91397 -49.00301 0.2570388
v -28.22271 -50.2938 -0.7991158
v -29.77478 -51.10892 -1.877363
v -30.66017 -48.28645 -0.9073648
v -28.79137 -48.94327 -0.5359067
v -28.74777 -47.53666 0.0441905
v -26.86108 -47.52113 0.6856299
v -31.74587 -51.07273 -2.838249
v -29.6076 -52.60825 -2.491321
v -31.41815 -53.21882 -3.852125
v -29.88922 -53.62386 -3.14781
v -25.44195 -47.34478 1.339434
v -26.1883 -46.13405 1.238607
v -24.99001 -46.18453 1.671197
v -24.28447 -47.06234 1.920183
v -24.00824 -45.23153 2.15186
v -22.53131 -48.80603 2.887967
v -22.51331 -47.3804 3.003938
v -21.42992 -48.56577 3.743435
v -22.92285 -45.51524 2.706287
v -21.60636 -46.26151 3.655929
v -20.40702 -48.51087 4.59109
v -21.19713 -44.65366 3.766847
v -22.60338 -44.30014 2.708648
v -23.7059 -44.36274 2.174299
v -28.43152 -46.25577 0.6628442
v -22.43394 -43.08128 2.625126
v -21.90366 -43.41255 2.9928
v -21.28222 -43.2027 3.295018
v -33.04855 -49.41263 -2.52489
v -31.9477 -50.11872 -2.411595
v -3.536047 -78.20036 -2.009966
v -19.10755 -74.80484 -5.62827
v -18.10055 -75.84274 -5.919709
v -18.26791 -76.60371 -7.459554
v -20.55107 -74.86711 -7.531416
v -30.03687 -67.64951 -12.94335
v -32.15548 -61.14985 -9.739511
v -31.97642 -60.55769 -9.120086
v -31.91715 -59.5349 -8.32722
v -17.50291 -55.37594 4.018971
v -18.4784 -53.78109 4.19117
v -16.81715 -52.98444 5.650878
v -15.7508 -55.36679 4.965322
v -15.29877 -54.63814 5.598246
v -17.71816 -52.01813 5.526718
v -17.73607 -49.91554 6.470623
v -18.03493 -47.61589 6.775157
v -18.97101 -48.67104 5.781415
v -16.96011 -47.5414 7.727634
v -16.07908 -49.11707 8.152679
v -16.36565 -50.38987 7.370476
v -19.9889 -47.16192 5.069001
v -18.77532 -46.9497 6.1546
v -26.77181 -45.10725 1.417791
v -25.11964 -44.59278 1.864364
v -25.73501 -43.97362 1.978064
v -26.57871 -43.82827 2.005688
v -29.1622 -44.96332 1.148072
v -28.16522 -43.02408 2.42807
v -30.87621 -44.1125 1.199544
v -3.504877 -74.91521 1.601088
v -4.107062 -73.0965 2.963054
v -3.749192 -73.94534 2.363566
v -23.31072 -75.28262 -14.69925
v -24.08598 -74.89484 -15.77221
v -31.52374 -49.47117 -1.862345
v -4.891629 -69.90993 4.577087
v -14.79903 -53.89046 6.308906
v -21.4378 -49.89302 3.468154
v -20.5327 -45.40284 4.357244
v -29.78162 -69.54848 -15.39006
v -30.09429 -68.55198 -14.27876
v -19.01466 -45.7776 5.801731
v -17.99101 -45.98315 6.777241
v -19.3541 -44.56735 5.239902
v -17.58742 -43.84204 6.545598
v -28.14347 -57.98524 -4.222898
v -29.44503 -56.087 -4.173237
v -29.47691 -57.50335 -4.987638
v -30.87978 -57.57454 -6.114457
v -30.87213 -56.30379 -5.333741
v -28.4409 -59.07921 -5.034124
v -32.10565 -56.11342 -6.148053
v -32.39908 -58.38393 -7.952528
v -31.9297 -54.84223 -5.163329
v -33.10596 -56.09552 -6.929332
v -29.80528 -54.4746 -3.551942
v -33.13603 -54.0842 -5.53108
v -34.37019 -53.4905 -5.98667
v -33.17149 -52.1652 -4.281583
v -35.74686 -53.33489 -6.937844
v -34.56676 -52.07983 -5.118573
v -35.62415 -51.54821 -5.494806
v -33.61208 -49.1275 -2.644938
v -35.25402 -49.72174 -4.000339
v -37.58566 -50.52273 -6.354212
v -37.23652 -49.24092 -5.136297
v -36.02112 -48.49588 -3.718901
v -34.59906 -54.9148 -7.234809
v -38.08332 -52.13147 -8.119146
v -37.86505 -53.63533 -9.180692
v -39.5877 -52.92226 -10.47141
v -36.38627 -55.92757 -9.702333
v -37.90219 -55.93906 -11.32897
v -38.87495 -55.8419 -12.41215
v -40.02377 -50.99162 -9.238098
v -39.14616 -50.32098 -7.727577
v -40.70424 -49.08922 -8.442156
v -41.01696 -53.45454 -12.77846
v -40.98294 -52.12162 -11.4531
v -39.37953 -48.66588 -6.715159
v -41.75087 -49.1504 -9.75692
v -41.94508 -49.89412 -10.64409
v -41.74754 -53.25695 -13.59257
v -40.86412 -47.06068 -7.146045
v -35.0367 -56.04148 -8.535163
v -41.87925 -47.55475 -8.670317
v -43.44232 -47.02542 -10.23832
v -43.46909 -45.39651 -9.051017
v -41.81216 -45.27383 -6.97225
v -42.58199 -43.53198 -6.713963
v -44.04402 -43.80219 -8.6457
v -43.90443 -42.52222 -7.600699
v -41.67305 -43.50831 -5.733742
v -39.93638 -45.41698 -5.134166
v -41.58857 -42.2527 -4.906902
v -40.17189 -43.16871 -4.094282
v -38.35791 -46.45345 -4.318046
v -39.32953 -46.52613 -5.217244
v -39.93999 -41.58444 -3.037798
v -37.24328 -43.57609 -1.888973
v -38.3904 -40.66191 -1.362639
v -44.80597 -44.85779 -10.39859
v -37.16054 -45.79908 -2.992984
v -44.78592 -41.11152 -7.688464
v -43.58936 -40.57549 -5.963168
v -42.69345 -42.0838 -5.913577
v -40.14384 -40.06155 -2.440208
v -36.27491 -42.77908 -0.7966166
v -37.75681 -39.60725 -0.3923174
v -36.19605 -41.45498 -0.1236265
v -37.72923 -38.05564 0.3378642
v -39.19321 -38.40969 -0.8756347
v -36.21964 -39.82977 0.5805227
v -40.23523 -37.18428 -1.086854
v -41.35434 -36.95576 -1.879102
v -39.9369 -35.04404 0.1182684
v -36.46299 -37.88146 1.287158
v -41.96481 -38.96394 -3.437988
v -43.20473 -38.60878 -4.418911
v -44.12924 -36.63278 -4.274753
v -43.14779 -35.73957 -2.854944
v -43.07391 -34.2016 -2.018819
v -44.63572 -34.7034 -3.776483
v -44.86014 -33.5322 -3.403382
v -42.41246 -33.02312 -0.9018947
v -44.43361 -32.16578 -2.31501
v -45.93299 -32.67873 -4.088654
v -46.09266 -31.10296 -3.519581
v -46.18648 -34.03299 -5.121092
v -46.01358 -29.82865 -2.854524
v -44.83312 -29.39293 -1.498157
v -44.0519 -28.7998 -0.5527313
v -43.73501 -31.01963 -1.165478
v -42.68113 -30.63217 -0.1170511
v -42.0315 -31.61868 -0.002261029
v -42.55858 -29.31754 0.488559
v -45.34816 -27.43766 -1.231903
v -45.75127 -35.6236 -5.50386
v -45.10843 -38.35056 -6.352129
v -46.72178 -27.12137 -2.488334
v -46.91927 -30.35469 -4.08369
v -46.24361 -23.30286 -0.7104542
v -47.47775 -26.3682 -3.019604
v -44.94162 -26.03998 -0.3572736
v -44.15697 -25.87317 0.3763148
v -42.38667 -25.88044 1.791777
v -43.16504 -28.15096 0.4256866
v -41.5841 -27.22795 1.934583
v -44.68515 -24.30892 0.4002191
v -43.57664 -23.24833 1.591399
v -41.73056 -23.10877 2.957854
v -49.53844 -23.62677 -4.419538
v -49.1004 -22.57604 -3.521009
v -48.89515 -26.24121 -4.648537
v -47.62447 -29.54439 -4.524177
v -50.04848 -26.87327 -6.451835
v -49.87954 -29.00967 -7.239436
v -50.64357 -27.72748 -7.707862
v -51.39073 -26.68372 -8.327382
v -51.92576 -25.01177 -8.367114
v -52.95435 -22.50824 -8.848705
v -51.46176 -22.64856 -6.623548
v -52.48742 -26.43667 -9.970551
v -53.47345 -24.28166 -10.55958
v -53.44992 -26.96088 -11.94235
v -54.51157 -26.19817 -13.55818
v -52.1286 -21.16437 -7.007339
v -50.30242 -24.26351 -5.654119
v -50.38672 -21.3003 -4.664081
v -51.77078 -28.37967 -9.83687
v -51.23224 -19.53024 -5.178415
v -49.11984 -20.78841 -2.984552
v -50.94102 -17.79216 -4.28793
v -49.87414 -18.45398 -3.197434
v -53.96341 -22.69795 -10.63541
v -53.91295 -20.83274 -9.680305
v -52.92242 -20.20239 -7.816361
v -53.63003 -18.76692 -8.367691
v -52.23717 -18.7204 -6.285623
v -54.97739 -17.2612 -9.993227
v -55.01777 -18.94565 -10.78692
v -52.98243 -15.97167 -6.469081
v -55.21212 -14.86184 -9.526518
v -54.12705 -15.06736 -7.874453
v -55.3877 -21.34011 -12.59249
v -55.8545 -16.0464 -11.09583
v -56.87095 -21.2364 -15.74158
v -56.0438 -22.28926 -14.45018
v -56.10707 -20.60335 -13.6721
v -56.71716 -19.89393 -14.62607
v -55.78894 -19.02168 -12.2432
v -55.07151 -23.74429 -13.27254
v -53.90482 -28.04571 -13.42081
v -54.57286 -28.59607 -15.14467
v -52.72271 -29.41086 -12.02153
v -54.96383 -27.22805 -15.08402
v -51.62436 -16.76997 -4.889706
v -51.5183 -14.81303 -4.29398
v -52.29948 -12.65987 -4.8797
v -53.60691 -13.70898 -6.779493
v -53.75967 -12.06608 -6.640141
v -47.56902 -21.22719 -1.457795
v -48.29063 -19.07123 -1.646801
v -45.55471 -20.58926 0.5936164
v -44.33989 -22.19585 1.237148
v -43.84985 -21.02771 1.867797
v -49.2682 -17.83735 -2.381819
v -41.20448 -20.75285 3.734198
v -39.54771 -22.35378 4.429299
v -40.19583 -24.50195 3.606388
v -51.57457 -29.76419 -10.25934
v -50.2646 -30.10388 -8.384112
v -49.76365 -31.77973 -8.542893
v -50.7666 -32.38233 -10.49244
v -49.38594 -33.44746 -8.988209
v -49.62513 -34.44829 -9.963939
v -48.42104 -35.76028 -9.016405
v -47.36082 -35.3492 -7.330859
v -46.72693 -32.1643 -4.73837
v -47.90048 -30.60954 -5.379144
v -49.15955 -30.24337 -6.861392
v -55.08584 -13.40509 -8.869081
v -55.37814 -11.09339 -8.766946
v -46.93284 -19.20425 -0.3589949
v -45.08863 -19.19488 1.234811
v -56.2161 -16.69427 -12.04469
v -56.51968 -14.72546 -11.82367
v -57.07646 -17.53995 -14.20102
v -57.4064 -15.37011 -13.92
v -55.37894 -25.91199 -15.19853
v -55.88782 -23.83964 -15.04349
v -56.2781 -24.75207 -16.5703
v -41.05211 -33.37722 0.003741121
v -38.18917 -35.46737 1.146924
v -37.81108 -33.62759 2.122622
v -40.66439 -32.60922 0.6198794
v -39.45577 -32.42229 1.524788
v -50.05752 -35.12202 -11.12734
v -52.91254 -11.41542 -5.440478
v -41.87928 -40.11586 -3.985136
v -57.65199 -18.13273 -15.86422
v -35.8152 -38.29898 1.522503
v -34.05781 -39.67935 2.020795
v -35.18575 -42.50975 0.05257325
v -56.29926 -12.57904 -10.65825
v -39.63379 -31.37731 1.810372
v -36.11723 -45.03124 -1.833524
v -35.45227 -44.3583 -1.050003
v -53.63829 -31.11174 -14.90958
v -57.31943 -13.68845 -13.00898
v -57.92584 -12.62214 -13.88541
v -58.07245 -13.91789 -14.76762
v -57.18328 -11.92478 -12.09974
v -58.19353 -10.82932 -13.81313
v -56.92139 -11.11243 -11.34454
v -41.36768 -25.15814 2.676602
v -39.40548 -26.45583 3.588732
v -40.49678 -28.42634 2.30883
v -37.31836 -29.09001 3.980059
v -37.19992 -27.25823 4.552392
v -38.98424 -30.33519 2.61845
v -37.85156 -25.48214 4.665951
v -41.06847 -30.31397 1.223841
v -47.27398 -33.45525 -6.089591
v -54.56945 -9.399448 -7.294141
v -56.27395 -8.975902 -9.735776
v -54.42875 -5.341441 -6.760426
v -55.50283 -5.069294 -8.171273
v -55.13287 -6.487953 -7.742172
v -55.61646 -2.794532 -8.31285
v -53.3556 -4.482221 -5.446006
v -54.94026 -0.8421454 -7.572362
v -56.10352 -7.455195 -9.231244
v -54.7525 -8.164671 -7.396392
v -56.84121 -5.480153 -10.19032
v -56.76756 -4.168051 -10.00142
v -53.20355 -6.158364 -5.313573
v -56.67789 -2.735459 -9.85435
v -53.99321 -1.229305 -6.372765
v -53.11556 -0.5356182 -5.454057
v -54.13625 0.85549 -6.862731
v -47.99161 -32.5568 -6.512801
v -39.01614 -24.02588 4.373815
v -56.77597 -9.814331 -10.74518
v -51.57647 -6.013317 -3.557762
v -51.62636 -4.465493 -3.593299
v -51.89766 -1.771598 -4.004944
v -49.97372 -3.353021 -2.081437
v -50.39249 -6.764184 -2.434054
v -51.75204 -8.587685 -3.85346
v -50.01088 -1.022017 -2.389393
v -51.08276 -9.587696 -3.217839
v -50.21241 -8.373652 -2.318095
v -51.98744 -10.46701 -4.27154
v -50.92978 -11.46668 -3.194342
v -50.31435 -9.955764 -2.483543
v -52.68831 -9.113177 -4.932072
v -49.92585 -11.43192 -2.195753
v -50.31624 -12.95086 -2.698
v -51.85336 0.07847407 -4.246311
v -38.53015 -32.13484 2.234426
v -36.945 -23.98825 5.442928
v -43.74159 -18.92301 2.30857
v -41.86406 -19.0828 3.558358
v -49.61617 -13.90828 -2.092927
v -49.19702 -16.33608 -2.029339
v -48.11446 -14.31277 -0.6990833
v -47.84587 -15.36893 -0.558935
v -46.79945 -16.24321 0.2459202
v -47.73393 -17.55653 -0.7790346
v -46.61036 -13.47087 0.6468784
v -57.06261 -7.750967 -10.82458
v -57.39303 -5.965676 -11.15141
v -36.53811 -25.18896 5.371616
v -45.4714 -42.28345 -9.398464
v -51.93046 -33.50423 -13.22132
v -52.57658 -31.0559 -12.79511
v -53.11168 -32.68954 -14.94795
v -52.77996 -35.03749 -15.97601
v -54.29653 -31.32929 -16.47898
v -54.09973 -33.63314 -17.77574
v -51.84278 -32.42356 -12.3501
v -50.97678 -35.06896 -12.62777
v -53.58014 -35.92585 -18.39972
v -54.05431 -36.45865 -19.92141
v -55.27882 -34.09806 -21.08389
v -55.39619 -31.6515 -19.41166
v -56.24949 -32.11702 -22.15606
v -55.1772 -29.80724 -17.40264
v -55.94992 -30.36574 -19.84315
v -55.92091 -28.20579 -18.08528
v -43.35833 -16.78144 2.829291
v -45.27596 -17.6243 1.328217
v -44.82579 -16.47548 1.807461
v -45.7676 -15.4299 1.17193
v -43.81646 -14.52539 2.635905
v -45.57156 -12.31979 1.459993
v -42.29766 -17.52656 3.461713
v -56.6027 -28.24819 -20.00406
v -55.59454 -27.26462 -16.57687
v -56.47779 -25.65666 -17.68148
v -45.51344 -45.03242 -11.50176
v -49.60257 0.4139553 -2.296219
v -50.91034 0.263175 -3.394038
v -51.31767 1.7569 -4.115579
v -48.03931 -2.152706 -0.6634004
v -53.08169 1.539746 -5.804886
v -53.41831 3.352722 -6.664764
v -52.11566 4.152758 -5.559844
v -51.63382 2.756714 -4.677548
v -55.5124 -34.83667 -22.36263
v -54.4342 -36.61081 -20.97793
v -54.86006 -37.48145 -22.84814
v -56.07649 -34.80298 -23.97071
v -56.08598 -33.58403 -22.93194
v -56.56342 -33.37368 -24.19729
v -53.61973 -38.69921 -20.80143
v -52.72671 -37.59459 -17.88245
v -52.95992 -38.28527 -18.95784
v -52.68076 -39.6861 -19.52523
v -52.27326 -41.58582 -20.33096
v -53.3287 -40.45921 -21.73434
v -52.70627 -41.94787 -21.68608
v -51.87857 -39.89198 -17.99589
v -51.23675 -41.58686 -18.13765
v -50.95938 -44.38823 -20.19575
v -51.89621 -43.45088 -21.32844
v -51.25701 -45.7263 -22.33023
v -49.96545 -45.91085 -19.71565
v -49.07478 -46.71343 -18.79522
v -49.4044 -48.20378 -21.11301
v -50.09057 -43.7303 -17.83232
v -50.40149 -47.32977 -22.24927
v -48.21134 -48.84561 -19.39595
v -49.75939 -41.55912 -15.37656
v -49.72999 -42.73518 -16.29897
v -47.81048 -44.66808 -14.72065
v -50.0451 -39.95854 -14.60997
v -48.20119 -41.69964 -12.88689
v -48.44653 -42.93481 -14.28374
v -47.32387 -42.26466 -11.99311
v -46.53627 -45.09325 -13.09146
v -48.78425 -39.18513 -11.94707
v -47.28964 -39.96057 -10.2609
v -46.28204 -42.9796 -11.01664
v -51.68772 -37.86065 -15.98681
v -50.99145 -36.77521 -13.88394
v -50.23997 -37.35089 -13.01901
v -48.73649 -36.82787 -10.2267
v -49.39799 -38.03653 -12.1046
v -47.6297 -45.97478 -15.56623
v -46.40421 -47.19379 -14.67552
v -47.83959 -36.90694 -8.956027
v -48.78357 -44.56688 -16.25065
v -48.69299 -45.55507 -16.94982
v -55.12423 -38.80499 -24.95934
v -49.80144 -36.88546 -11.94064
v -46.94387 0.2178145 -0.3694926
v -47.01582 -0.9206873 -0.187314
v -38.06657 -21.26359 5.389096
v -35.37719 -22.28764 6.406478
v -35.2035 -21.09856 6.624987
v -37.28741 -20.11899 5.893534
v -36.02996 -20.14539 6.417215
v -33.0155 -22.11373 7.179818
v -49.7184 1.92579 -2.780716
v -46.22779 -1.809083 0.4664447
v -47.50022 -4.232214 -0.1104277
v -45.15635 -1.780989 1.083183
v -45.67199 -3.259111 1.012911
v -45.8479 -4.68353 1.035791
v -46.42595 -5.809999 0.702608
v -47.2396 -6.668757 0.1554209
v -45.82394 -7.390687 1.123092
v -43.70694 -3.563298 2.092542
v -43.71122 -6.238465 2.327071
v -48.46651 -8.641245 -0.7952098
v -48.62551 -6.817088 -0.9023893
v -49.35995 -5.971004 -1.511359
v -46.39165 -10.17335 0.830792
v -44.70394 -8.437093 1.89719
v -47.62661 -12.22292 -0.1510743
v -48.5093 -10.37013 -0.8481781
v -48.61921 -11.82442 -0.9895712
v -43.62517 -9.502281 2.603521
v -44.7355 -10.80211 1.989195
v -43.98792 -12.19041 2.522182
v -49.34996 -10.14571 -1.580509
v -35.16549 -26.54023 5.671354
v -39.56976 -19.27943 4.876632
v -41.95782 -15.38449 3.784109
v -40.41693 -16.88842 4.590899
v -38.29596 -16.3051 5.674602
v -39.1466 -14.56902 5.278362
v -38.46513 -18.01559 5.533167
v -35.11552 -18.77311 6.876411
v -35.60042 -16.76211 6.787571
v -40.80595 -13.53482 4.417354
v -38.839 -11.94054 5.259418
v -33.37598 -16.79357 7.523473
v -34.46487 -14.26674 7.154064
v -36.5914 -13.6883 6.341516
v -31.76349 -15.04923 7.987367
v -36.41422 -11.63966 6.213595
v -34.98845 -11.89745 6.765554
v -33.49842 -10.47713 7.049366
v -32.15142 -11.54844 7.613254
v -33.6694 -12.79665 7.314753
v -35.71324 -8.616142 5.999972
v -31.9083 -12.46384 7.791778
v -42.48381 -13.35135 3.475754
v -41.41699 -10.42649 3.900837
v -41.16082 -8.19631 3.79991
v -41.22522 -12.16461 4.126787
v -31.44853 -13.69774 8.010481
v -44.11967 -39.55519 -5.928771
v -45.03815 -39.70461 -7.094222
v -46.54058 -38.85469 -8.461426
v -45.92812 -40.54185 -8.777963
v -47.97791 -50.24839 -20.61453
v -49.07696 -50.09779 -22.77866
v -46.59883 -49.5733 -17.29188
v -46.88007 -51.16867 -19.6178
v -46.60513 -52.83141 -21.18745
v -46.25467 -52.56151 -20.16525
v -47.50166 -51.77123 -21.58234
v -45.01712 -52.76759 -18.15963
v -45.60942 -53.62202 -20.29799
v -45.98688 -54.04373 -21.63581
v -47.11341 -53.15743 -22.75628
v -45.37266 -50.04036 -15.76855
v -44.54818 -51.40276 -15.83948
v -43.73756 -54.69434 -18.28572
v -44.40086 -54.57714 -19.29757
v -44.34566 -50.44537 -14.56541
v -45.3539 -48.57666 -14.31911
v -44.69843 -48.34311 -13.13861
v -43.52428 -49.68026 -12.62018
v -43.0499 -51.46878 -13.65073
v -43.46856 -52.46719 -15.29087
v -42.7902 -54.27875 -16.24651
v -41.34893 -55.14708 -15.02574
v -41.09765 -57.69419 -17.65475
v -40.24178 -57.02242 -15.52848
v -42.31545 -55.73331 -17.19539
v -40.36358 -55.56905 -14.09057
v -39.33897 -57.09379 -14.35419
v -38.93007 -58.29041 -15.11587
v -39.57726 -59.08846 -17.02525
v -38.99339 -60.91737 -18.54844
v -40.61564 -59.18808 -18.84649
v -39.44025 -55.80692 -13.10119
v -38.44503 -60.33126 -16.82916
v -37.65931 -59.87461 -15.15682
v -37.15492 -59.29739 -13.82876
v -36.68284 -61.30444 -15.44074
v -36.53628 -62.10537 -16.23539
v -41.75423 -56.95596 -17.79077
v -42.61342 -56.34371 -18.44419
v -38.01155 -61.72473 -18.03863
v -38.29641 -62.65277 -19.95434
v -42.24981 -57.51517 -19.36896
v -40.20333 -60.90406 -20.63603
v -38.36084 -63.08641 -20.84836
v -47.12998 -48.43275 -17.01965
v -36.80791 -63.23632 -18.20535
v -39.49177 -62.62659 -22.31117
v -41.05721 -60.98732 -22.53497
v -35.80869 -63.70387 -17.20349
v -48.12707 -52.0683 -23.45205
v -48.31058 -52.71996 -25.00556
v -49.98899 -49.94329 -24.85789
v -50.09904 -48.35915 -22.87786
v -42.32955 -51.12622 -12.29825
v -48.01888 -46.75234 -16.92534
v -44.17976 -2.296633 1.698799
v -42.50202 -7.358113 3.042747
v -35.61037 -60.49125 -13.06219
v -56.77359 -29.37957 -21.44929
v -56.78073 -30.49377 -22.38936
v -40.94434 -61.99681 -24.40077
v -42.43417 -60.47457 -24.76185
v -48.46519 -13.12348 -0.9112268
v -49.25495 -13.00472 -1.645125
v -56.3798 -1.109221 -9.513242
v -55.74827 1.034801 -8.947968
v -57.88093 -0.5038321 -11.93417
v -56.88249 0.7364236 -10.51703
v -58.32246 -3.10575 -12.61604
v -57.30645 -4.004912 -10.87391
v -58.55258 -1.91697 -13.03452
v -44.13229 -47.42315 -11.5074
v -36.29329 -47.57409 -3.360089
v -53.916 -41.4939 -24.33155
v -54.86417 -40.2823 -25.80615
v -54.85787 -41.39775 -27.2373
v -53.61567 -43.44815 -25.91598
v -54.12484 -43.48957 -27.65492
v -54.9018 -42.66082 -29.30916
v -55.60047 -40.21896 -28.29558
v -56.39312 -37.34487 -27.63754
v -56.48357 -38.32133 -29.25941
v -52.6181 -43.30233 -22.90969
v -52.36883 -45.21386 -24.56756
v -51.60686 -46.94059 -24.7686
v -56.1156 -37.01741 -26.23888
v -55.73064 -36.92217 -24.87565
v -56.84094 -36.62286 -28.52526
v -49.73247 3.353902 -3.185521
v -36.11789 -28.4941 4.742508
v -57.50998 -9.009829 -11.86452
v -58.30372 -9.23001 -13.50244
v -34.5802 -23.69565 6.458267
v -35.11782 -25.3001 5.944977
v -48.43549 0.854228 -1.52177
v -47.17338 2.049255 -0.9449119
v -46.15544 1.794964 -0.2228822
v -45.94756 -0.485111 0.3934148
v -40.04314 -63.13362 -24.83402
v -39.15843 -63.41846 -23.22577
v -38.75363 -64.27825 -24.35859
v -57.86919 -16.19227 -15.37424
v -58.44517 -14.3103 -15.83584
v -58.15372 -7.464607 -12.77669
v -58.18976 -5.575729 -12.56008
v -58.78252 -6.145782 -13.79693
v -58.89791 -4.601083 -13.84849
v -57.83993 -4.291692 -11.80394
v -59.0521 -7.324608 -14.62486
v -59.35187 -9.24791 -15.93002
v -59.58361 -8.032446 -16.09655
v -59.81278 -6.248759 -16.16516
v -59.47605 -5.463611 -15.20603
v -59.30215 -12.50803 -17.18865
v -58.58593 -11.21015 -14.80523
v -59.06218 -14.05573 -17.34829
v -46.40031 -54.65772 -23.51459
v -47.1209 -54.71565 -25.408
v -46.06408 -55.73172 -24.54377
v -37.39624 -31.56503 3.132608
v -36.34924 -30.87693 3.930887
v -34.28484 -30.04459 5.141356
v -35.38242 -31.16909 4.331925
v -36.18855 -32.01789 3.640266
v -33.11172 -19.17303 7.485693
v -32.16258 -21.17113 7.534464
v -31.06825 -19.37693 7.985182
v -30.42217 -20.99088 7.950178
v -31.25842 -22.8715 7.517838
v -29.04115 -20.78107 8.182228
v -30.0996 -22.59649 7.796677
v -31.11983 -11.35844 7.87262
v -57.90723 -19.32015 -17.19909
v -56.8879 -22.37762 -16.48628
v -57.16509 -22.92628 -17.61787
v -58.29304 -19.41046 -18.38894
v -58.14449 -21.91938 -19.71915
v -58.7966 -20.3532 -20.70615
v -58.66045 -22.01921 -21.54077
v -57.15406 -23.73681 -18.16795
v -58.4878 -23.3606 -22.10243
v -58.11581 -24.34142 -21.60186
v -57.43282 -25.59525 -20.32956
v -57.92946 -25.97694 -22.33871
v -59.41475 -20.62556 -23.33575
v -59.47759 -19.14469 -22.28077
v -56.54657 3.449867 -10.59826
v -55.81845 4.213284 -9.828987
v -54.98647 2.878226 -8.36401
v -54.25671 4.131888 -7.870609
v -54.90252 5.516734 -9.062664
v -56.52684 6.041595 -11.33845
v -53.79831 7.537302 -8.486154
v -55.48771 8.083037 -10.63035
v -56.37823 7.056563 -11.44242
v -52.7985 6.394441 -7.009094
v -52.4572 9.488805 -7.733606
v -53.6555 9.368974 -8.979056
v -54.57547 9.091055 -9.900312
v -53.80434 11.40169 -9.755195
v -53.01254 10.69986 -8.720199
v -54.65102 12.25557 -10.84185
v -56.17473 10.14929 -12.06053
v -52.83009 13.2979 -9.179331
v -58.98781 -22.58126 -23.39966
v -57.83612 2.963737 -12.39924
v -41.92197 -61.67205 -26.30765
v -42.04207 -58.87501 -20.93495
v -34.48165 -46.28896 -1.490844
v -34.17335 -44.28931 -0.2816463
v -36.30802 -35.61877 2.29735
v -37.09352 -36.64462 1.367049
v -50.90229 -47.2008 -23.26818
v -57.69549 0.6821646 -11.75636
v -42.55323 -0.6798015 2.160543
v -41.97684 -4.097593 2.929394
v -41.03414 -1.239661 2.860533
v -45.08463 -56.28267 -23.14934
v -56.87189 -31.94483 -23.88796
v -57.53512 -29.443 -23.99954
v -57.40404 -27.91194 -22.18568
v -58.65683 -26.68396 -25.78387
v -58.33631 -26.00188 -23.88696
v -58.51169 -28.05643 -26.495
v -58.02193 -29.83989 -26.12903
v -57.45382 -31.35693 -25.36753
v -58.84435 -28.28067 -28.11847
v -53.45941 15.12434 -9.886848
v -52.03627 11.88205 -8.055034
v -51.77355 14.27875 -8.238746
v -50.7743 15.46309 -7.257744
v -53.07187 17.59749 -8.992524
v -51.79884 17.13812 -7.872946
v -51.43576 19.10254 -6.41523
v -52.21478 19.47139 -7.047791
v -53.36467 19.78765 -8.271285
v -52.58315 20.99491 -6.432699
v -52.58329 22.62306 -5.206209
v -51.7019 21.04619 -5.245737
v -50.70084 17.66273 -6.573957
v -50.20992 19.2733 -5.05511
v -50.58194 18.1113 -6.221416
v -54.10093 23.95359 -6.63555
v -53.89355 21.58721 -7.873191
v -54.46602 19.57209 -9.766368
v -54.79922 21.86443 -9.046728
v -49.87928 20.5417 -3.717893
v -49.4482 19.72523 -4.05235
v -50.64366 22.54276 -2.720847
v -48.75586 20.46586 -2.878886
v -47.70605 21.61638 -1.020953
v -48.8156 23.36886 -0.1547624
v -49.2117 22.15561 -1.635817
v -50.61479 23.94072 -1.591757
v -52.21055 23.93237 -3.693132
v -51.31947 24.93737 -1.748495
v -47.78428 22.7653 0.07631027
v -46.87898 21.90002 -0.2964903
v -47.23069 20.70824 -1.600917
v -48.17407 20.08284 -2.777477
v -53.74493 25.14594 -5.244299
v -53.59107 27.14958 -3.779826
v -52.26266 25.18659 -2.870091
v -52.10839 26.22456 -1.989128
v -53.46655 29.31555 -2.544974
v -53.47953 28.14029 -3.065479
v -51.47571 27.16652 -0.5160738
v -52.06002 28.42608 -0.7175973
v -51.49373 28.97622 0.3142454
v -50.74855 27.55637 0.5957389
v -50.02011 25.63685 0.3074495
v -52.13076 29.70573 -0.2608401
v -50.43333 28.51831 1.476707
v -50.18262 29.80225 2.31378
v -48.87213 29.10329 3.467929
v -49.63218 26.97266 1.567722
v -47.88418 26.35418 2.936821
v -46.10061 27.99185 5.336373
v -47.1398 29.23504 5.134133
v -45.57533 26.43369 4.785056
v -49.60885 18.34113 -5.196117
v -51.45424 30.92384 1.023764
v -56.06903 22.82455 -10.58851
v -55.42153 20.98278 -10.42157
v -55.66933 20.12996 -11.13305
v -56.56095 21.43591 -11.95156
v -56.60327 24.52901 -10.80629
v -55.64627 24.33672 -9.075775
v -50.10736 30.99232 2.759914
v -49.43989 31.17212 3.592972
v -55.20911 25.08072 -7.874547
v -55.42189 26.61524 -7.465964
v -51.50292 31.85466 1.229269
v -51.18877 31.47123 1.544516
v -50.75035 31.7036 2.182148
v -54.34515 29.19974 -4.198494
v -54.91653 17.63955 -10.99784
v -43.98397 25.09475 4.689398
v -46.60525 25.37197 3.26479
v -44.37967 26.62501 5.681529
v -42.8975 25.68347 5.840375
v -43.33831 24.47111 4.411838
v -40.85459 25.66253 6.763873
v -42.42852 25.30063 5.703653
v -41.13531 24.81495 5.944999
v -42.08099 24.30522 4.884948
v -43.32498 23.87047 3.770051
v -44.7682 28.90278 6.775346
v -40.45611 24.18049 5.376151
v -44.66948 23.98712 3.201385
v -42.24851 27.699 7.616105
v -44.31223 30.22047 7.652635
v -42.79259 29.36318 8.185996
v -40.18914 27.73339 8.60463
v -41.64661 30.75211 9.433448
v -43.02819 30.95851 8.755717
v -39.67789 26.87384 8.242252
v -38.26012 27.92013 9.465362
v -48.0305 30.15772 4.706999
v -45.77746 31.08537 6.973968
v -40.40976 30.33961 9.838956
v -39.47726 25.21472 7.093471
v -40.14237 24.89981 6.488314
v -39.77497 24.34626 5.902313
v -39.68592 23.90632 5.637461
v -40.50823 23.75593 5.079767
v -42.00093 23.16002 3.7823
v -55.73777 28.80445 -7.264444
v -54.70755 27.66919 -5.54536
v -55.23487 29.83668 -5.823006
v -56.8271 22.79238 -11.88397
v -56.07011 17.82803 -12.29298
v -57.29806 19.69977 -13.5284
v -56.62043 20.50901 -12.35606
v -57.77847 18.06646 -14.46993
v -57.68092 21.48323 -13.71414
v -57.97977 20.03468 -14.46593
v -48.19581 32.34221 5.187614
v -46.65794 32.52172 6.642068
v -46.51963 33.11857 6.899199
v -45.99673 33.07187 7.349118
v -45.6439 32.4935 7.477714
v -45.44256 33.04144 7.800544
v -44.70644 32.0585 8.065665
v -47.51064 24.86182 2.165177
v -48.09483 24.32821 1.241684
v -46.06111 23.51102 1.88934
v -46.98842 23.3769 1.208172
v -45.84529 22.01182 0.434821
v -45.22268 22.90515 1.687257
v -44.83686 21.47713 0.4667576
v -46.33081 21.16187 -0.7171382
v -43.99488 23.18497 2.67897
v -45.24488 23.32617 2.141754
v -44.084 22.26089 1.572534
v -43.27079 22.51403 2.513346
v -46.87552 20.719 -1.399607
v -50.55521 32.15762 2.556066
v -56.62311 15.37148 -13.24121
v -55.02421 15.47341 -11.46742
v -57.50668 16.5899 -14.23701
v -58.61783 22.80365 -15.07859
v -57.72058 24.54486 -12.97203
v -59.03692 25.72463 -15.49034
v -58.012 26.46122 -13.1372
v -57.56246 25.51692 -12.38258
v -58.75277 26.72041 -14.73401
v -59.65469 28.13117 -16.73199
v -58.81631 28.34204 -14.71109
v -58.03896 27.75817 -12.952
v -56.44468 26.97231 -9.555241
v -40.66461 31.21232 10.08276
v -38.38281 26.66389 8.644596
v -37.8053 25.82344 8.332405
v -38.3969 25.27491 7.69047
v -56.30107 28.80067 -8.586215
v -56.29232 30.98352 -8.179863
v -55.78508 31.28003 -6.911556
v -55.42204 32.2147 -6.095828
v -54.98381 30.93198 -5.103872
v -55.8005 34.12527 -7.271714
v -56.28498 32.51109 -8.229568
v -55.15083 33.83408 -5.627307
v -56.59008 34.64048 -9.220273
v -55.27727 35.55503 -6.354081
v -57.20956 30.71254 -10.55978
v -56.96197 28.74935 -10.22419
v -57.3033 26.67481 -11.48318
v -56.06575 36.44193 -8.275615
v -53.27711 30.26347 -1.934817
v -43.82512 21.65721 1.40893
v -49.5406 16.89907 -5.840827
v -54.47776 34.95361 -4.339049
v -54.70413 32.2253 -4.37547
v -54.45374 30.98776 -3.931647
v -52.54697 30.58432 -0.5960276
v -59.70739 23.33402 -17.13446
v -59.34607 20.2401 -16.71838
v -60.16592 22.80857 -18.10975
v -60.29509 24.98221 -18.35453
v -44.82065 33.26474 8.347775
v -43.92974 32.88166 8.869824
v -43.67767 32.03418 8.749936
v -38.3205 24.55813 6.759766
v -46.24471 20.51485 -1.168669
v -46.96329 20.19089 -1.905285
v -55.23056 13.63766 -11.64661
v -54.32561 15.17274 -10.75012
v -59.578 29.78198 -16.55404
v -57.43048 14.5861 -14.20436
v -58.18003 13.50336 -15.0906
v -58.53299 16.1401 -15.65123
v -56.43877 12.35365 -12.83197
v -58.57631 17.73082 -15.64213
v -57.62735 10.53236 -13.95943
v -58.79187 11.74202 -15.71958
v -57.79679 8.518819 -13.75992
v -57.58303 6.76721 -13.01454
v -59.41075 8.671414 -16.14652
v -58.66917 5.951947 -14.44463
v -59.41916 3.498016 -15.23171
v -60.31199 3.685366 -16.96264
v -58.69511 3.058022 -13.8758
v -59.37103 17.95797 -16.88351
v -58.81386 19.1951 -15.9036
v -48.06148 18.61788 -3.882339
v -37.42913 24.84598 7.501256
v -38.15998 24.85477 7.186244
v -37.28366 27.84558 9.771365
v -37.68187 26.75707 8.985887
v -37.56405 29.13993 10.34708
v -35.65308 28.3586 10.56041
v -36.31059 27.51748 9.95058
v -36.08701 26.07331 9.179517
v -35.27141 -63.57312 -16.12197
v -32.37249 -40.05694 2.790135
v -34.28701 -38.13187 2.535161
v -33.84504 -36.1204 3.548995
v -35.36333 -36.75307 2.419407
v -32.47393 -37.28519 3.911946
v -43.28247 -57.64434 -21.511
v -43.82862 -57.56241 -22.47847
v -43.36553 -58.7185 -23.44671
v -41.95166 -60.01669 -22.68373
v -43.4097 -56.46381 -20.01527
v -44.96898 -57.3439 -24.82293
v -44.05977 -58.64905 -25.1026
v -44.25002 -59.28563 -27.19947
v -45.5056 -57.20984 -26.00871
v -41.18036 31.59634 10.0007
v -39.39091 31.35833 10.70927
v -43.1249 -60.01607 -25.60381
v -43.02371 -59.48473 -24.10933
v -58.57851 -24.70098 -23.63992
v -55.95198 -40.27917 -29.79988
v -38.38329 -57.50684 -13.53452
v -59.5326 -15.6601 -19.76822
v -58.61658 -16.61486 -17.53029
v -58.74054 -17.76074 -18.62888
v -35.45846 30.18226 11.48934
v -36.67341 29.35177 10.74366
v -38.92225 29.65784 10.14942
v -37.20382 30.46398 11.14072
v -32.77474 -8.497258 6.909539
v -32.08878 -9.823934 7.364626
v -30.78838 -9.832995 7.733602
v -31.81666 -7.686293 6.997267
v -59.61718 15.34437 -17.23197
v -59.39505 13.86926 -16.82459
v -58.70846 13.01719 -15.76485
v -59.7806 12.66234 -17.30423
v -60.71637 14.019 -18.99072
v -60.71171 15.03008 -19.0631
v -60.50096 11.30328 -18.34441
v -61.80426 12.85645 -20.93502
v -49.90433 32.80967 3.432792
v -49.38868 32.57532 3.97116
v -38.55865 -5.328851 4.389641
v -37.97414 -6.984988 4.892278
v -38.17125 -9.60457 5.264514
v -40.03233 -8.902075 4.393874
v -36.79414 -8.037012 5.509628
v -36.15909 -5.628585 5.218552
v -34.26374 -62.53864 -13.4555
v -34.76746 -63.11828 -14.81429
v -33.90339 -56.26875 -7.716941
v -33.37259 -58.09724 -8.609354
v -34.3285 -57.50742 -9.026294
v -35.82006 -57.68079 -10.67012
v -53.88371 30.32555 -2.96644
v -53.69102 30.99534 -2.445011
v -33.14159 -61.59201 -11.15819
v -33.26525 -64.07087 -13.69409
v -32.56999 -43.90407 0.6971224
v -31.80798 -46.08033 -0.1507524
v -33.00374 -42.78062 1.116115
v -30.69603 -17.16488 8.216508
v -28.80418 -14.94393 8.626276
v -28.88522 -16.64953 8.567069
v -30.4607 -13.4547 8.23766
v -25.93653 -15.78074 8.98272
v -26.5212 -12.85252 8.995022
v -28.77329 -12.9017 8.580633
v -30.14283 -11.58617 8.143164
v -27.46181 -11.1223 8.729511
v -28.42995 -8.768758 8.168888
v -26.58677 -9.806733 8.80192
v -25.54418 -11.95425 9.16363
v -58.47849 -15.326 -16.41945
v -37.17888 -58.17617 -12.70397
v -35.83638 -59.15462 -12.04475
v -37.31792 -57.08072 -11.7651
v -36.76067 -57.63672 -11.65271
v -35.6596 -58.61491 -11.33347
v -34.76091 -58.07983 -9.920834
v -34.63733 -58.95542 -10.5272
v -34.30714 -58.78101 -10.06205
v -33.62534 -59.24603 -9.761559
v -34.27567 -60.60876 -11.58539
v -34.16867 -58.26867 -9.508348
v -45.94162 -57.79372 -29.07056
v -46.09358 -57.24504 -28.05565
v -59.31561 -2.582193 -14.55618
v -52.27258 31.74127 0.09130438
v -60.51229 7.049443 -17.81247
v -61.51224 7.445996 -19.83321
v -61.72514 9.155191 -20.44505
v -47.36324 33.21349 6.145976
v -40.07859 32.83003 11.02779
v -38.78757 32.15787 11.33699
v -37.71044 31.19121 11.30366
v -25.51267 -8.556318 8.915178
v -24.76558 -10.34477 9.264945
v -54.84172 37.37559 -5.815987
v -54.3495 36.52488 -4.519151
v -54.0721 38.27984 -4.370612
v -53.63443 37.17329 -3.243186
v -53.66483 35.72025 -2.801916
v -53.92068 34.77124 -3.084471
v -54.32385 39.21281 -5.0698
v -52.90177 37.81842 -2.098874
v -53.09954 36.17342 -1.835033
v -55.1543 38.92826 -6.687328
v -54.44844 40.50864 -5.512346
v -54.79555 41.67189 -6.31627
v -55.35102 40.8264 -7.303394
v -53.75074 40.55483 -4.229931
v -53.86082 42.38567 -4.669428
v -52.9007 41.45133 -2.942892
v -53.50291 43.44105 -4.163239
v -53.76108 45.1524 -4.750986
v -52.78263 45.15736 -3.18373
v -52.84521 43.33502 -3.078402
v -53.06613 39.63169 -2.856154
v -54.79798 43.45921 -6.427232
v -52.00447 40.22902 -1.237741
v -51.97611 42.31767 -1.603918
v -51.27494 41.20856 -0.3497655
v -52.49643 47.57141 -3.010545
v -53.45854 47.8508 -4.464423
v -53.22403 50.29333 -4.309897
v -51.71307 49.11142 -2.014482
v -51.73734 46.05404 -1.737386
v -50.37759 48.53698 -0.2231133
v -51.44627 50.22097 -1.782375
v -51.04799 47.02934 -0.9050545
v -50.53226 46.01191 -0.1284929
v -50.0613 46.70573 0.3709198
v -51.00797 45.27957 -0.6569537
v -50.90821 50.33828 -1.085999
v -49.12412 46.4201 1.582646
v -49.56136 45.41358 1.188308
v -50.40995 51.34778 -0.5621037
v -49.20659 51.02671 0.934558
v -49.96269 52.1803 -0.08590861
v -51.93939 50.73263 -2.548063
v -48.70507 45.12807 2.252952
v -50.23518 44.24557 0.5142481
v -48.87434 42.97097 2.427866
v -48.11047 44.22681 3.059495
v -47.69012 46.87955 3.113166
v -46.90612 45.33437 4.161211
v -47.62691 43.48635 3.697934
v -48.85822 49.62544 1.462562
v -48.59141 47.7448 2.009468
v -47.93324 50.1033 2.449741
v -46.91099 48.56327 3.719071
v -47.02966 50.43733 3.377848
v -47.93836 52.13674 2.236106
v -46.23162 53.11552 3.912064
v -45.748 50.13024 4.666348
v -45.34796 51.48383 4.913185
v -46.9825 54.94825 2.964021
v -46.02531 55.23935 3.933686
v -46.89425 56.70855 2.893333
v -45.64001 57.34081 4.118705
v -45.1318 55.42529 4.799699
v -45.27531 53.92971 4.780954
v -43.81273 54.04195 6.145021
v -45.32617 58.85776 4.285959
v -44.17114 55.56633 5.704872
v -44.03515 58.21137 5.606738
v -42.3512 56.11818 7.307815
v -43.88332 51.92168 6.221825
v -42.07871 51.61031 7.812928
v -46.83508 58.06181 2.796934
v -46.32268 60.61283 3.038367
v -45.33199 61.65417 3.920213
v -44.55991 61.08089 4.792477
v -45.8951 63.87727 2.931359
v -43.36929 61.26939 5.939949
v -43.80522 63.44959 5.172662
v -43.07566 50.28201 7.067012
v -44.33221 49.99157 5.972685
v -41.54146 49.37888 8.41753
v -43.6677 49.18122 6.646688
v -41.78131 51.17646 8.071314
v -42.43197 48.24438 7.796085
v -44.17233 48.0344 6.334043
v -43.24401 47.06279 7.261821
v -45.43525 65.26926 3.128482
v -43.83541 65.5303 4.735419
v -42.13266 54.61872 7.575123
v -41.39745 57.29084 8.076795
v -40.26795 56.95766 9.0151
v -39.67446 56.11863 9.524871
v -40.71336 53.48273 8.822458
v -42.40145 58.51849 7.104413
v -47.35758 59.94976 1.98006
v -47.45275 61.71122 1.587939
v -48.98843 59.22166 0.2145146
v -47.78941 57.84014 1.768152
v -48.8528 57.84842 0.5636855
v -48.74011 62.73086 -0.1452081
v -50.11643 61.59805 -1.66176
v -48.27293 64.23064 0.1302073
v -48.99092 63.36572 -0.5863791
v -49.02296 56.623 0.5115902
v -49.94173 56.22438 -0.5414556
v -50.36339 57.67616 -1.244609
v -49.93543 59.32034 -0.9712579
v -50.57973 56.60627 -1.38722
v -51.45424 54.74206 -2.258433
v -50.73258 53.29808 -1.181834
v -51.46461 56.39779 -2.528915
v -42.9982 63.65559 5.91733
v -47.94909 54.51742 1.980726
v -52.12821 56.37961 -3.424104
v -52.44033 52.84724 -3.398864
v -52.84502 54.86968 -4.19325
v -51.96716 52.53643 -2.705452
v -53.48832 56.29178 -5.340373
v -53.12737 56.9623 -4.945488
v -52.24487 57.52246 -3.754877
v -50.68711 52.089 -0.9766971
v -51.23746 51.30336 -1.602322
v -54.32729 53.11886 -6.232603
v -53.44653 52.72561 -4.862035
v -53.81329 54.87066 -5.650699
v -52.80157 51.04128 -3.786125
v -41.78179 52.4902 8.006138
v -39.67464 54.41201 9.594476
v -39.61576 52.87424 9.685431
v -40.09896 51.46053 9.384521
v -39.67572 48.52166 9.920417
v -38.92801 49.47351 10.39477
v -38.16058 50.22763 10.89824
v -37.77115 51.69049 11.09825
v -40.93669 47.40765 9.061049
v -42.16757 45.69374 8.339483
v -40.5598 46.19069 9.52178
v -41.63869 44.04119 9.069508
v -43.22973 45.50227 7.485387
v -38.48959 54.78411 10.48274
v -38.67936 46.30059 10.8821
v -39.65282 45.57447 10.26983
v -38.12175 55.84684 10.73364
v -38.25423 57.5342 10.55991
v -36.61704 54.10746 11.84584
v -40.44044 43.50765 10.08984
v -38.11219 59.02345 10.60048
v -37.01869 57.4556 11.46348
v -36.11765 56.58599 12.11071
v -39.19969 58.09641 9.814679
v -40.06667 58.93624 9.067021
v -35.90435 58.61846 12.23108
v -40.54646 41.3124 10.57886
v -44.00293 44.18962 7.0659
v -44.19032 46.35755 6.530154
v -46.25484 43.72132 5.071134
v -46.1078 46.11852 4.81109
v -45.60447 47.74368 5.053226
v -44.77739 47.62012 5.842726
v -45.24757 49.13225 5.230329
v -45.1918 41.4682 6.65998
v -43.41721 42.51921 8.019963
v -42.86533 40.90773 8.869624
v -44.11509 40.34568 7.966887
v -43.729 38.72466 8.905017
v -44.87541 38.98339 7.791698
v -46.54037 40.55415 5.638407
v -45.73162 39.00779 6.916307
v -46.11472 38.62687 6.720699
v -46.61922 39.0106 6.070051
v -47.47899 38.57369 5.304663
v -47.64041 39.2246 4.873057
v -47.43269 40.55955 4.673893
v -45.63964 37.70472 7.465637
v -46.92569 38.06228 6.115959
v -46.89021 42.60575 4.659441
v -38.5075 48.16364 10.80049
v -37.16307 52.51359 11.48673
v -34.84506 54.35629 13.00894
v -34.08309 59.30016 13.38191
v -34.08329 57.04727 13.43464
v -34.5693 51.62756 13.26066
v -35.93532 50.82153 12.39627
v -34.82098 50.25479 13.15088
v -33.39327 51.05626 13.99436
v -32.69378 53.70715 14.34965
v -35.83318 49.39101 12.54832
v -37.50036 48.79671 11.47572
v -36.43108 48.28241 12.23197
v -36.20258 46.79 12.51125
v -37.74395 45.90329 11.5702
v -35.67831 48.10862 12.73483
v -31.72397 53.06734 14.88127
v -31.8893 49.97451 14.90487
v -30.61072 51.50066 15.55102
v -30.44254 55.10617 15.52092
v -30.17919 52.76976 15.71463
v -29.9271 56.4376 15.77045
v -30.9009 56.39555 15.26079
v -28.58801 55.32235 16.4477
v -28.60021 54.00304 16.45284
v -28.95067 52.40201 16.32335
v -34.62449 48.89762 13.35536
v -37.0089 44.73589 12.24068
v -34.64512 47.82856 13.40231
v -33.02489 49.70252 14.28255
v -33.66946 48.91716 13.94132
v -30.11695 50.18793 15.82191
v -30.14218 48.57736 15.90164
v -31.91324 48.67225 14.95293
v -28.94795 49.98633 16.39425
v -27.02569 50.65859 17.26666
v -27.60421 48.65541 17.10622
v -26.89279 46.58008 17.48466
v -27.97563 47.36661 16.98276
v -29.16887 48.11652 16.40889
v -41.36046 41.0163 10.06584
v -48.88145 54.91959 0.8818064
v -47.86213 55.73726 1.972793
v -54.54116 49.45973 -6.307299
v -33.02085 55.28403 14.11712
v -31.5662 56.97347 14.89145
v -49.62803 42.61516 1.561833
v -50.81744 42.91727 -0.06782314
v -45.34527 65.79537 3.107145
v -33.51336 47.87059 14.12135
v -33.53213 46.80444 14.18719
v -34.28264 45.27225 13.87038
v -34.65215 46.51012 13.52272
v -31.54327 46.94531 15.25028
v -32.66916 45.11846 14.80184
v -33.18195 43.33279 14.71813
v -31.13928 44.81085 15.65156
v -42.13497 61.09687 7.12092
v -40.96312 60.9789 8.140014
v -41.41687 59.94048 7.839856
v -54.80638 46.71988 -6.562362
v -55.56368 43.52638 -7.830105
v -55.95763 45.7572 -8.607388
v -56.4058 42.9737 -9.462017
v -56.97051 46.08445 -10.51896
v -56.43101 47.4218 -9.468681
v -56.76667 49.80473 -10.09053
v -56.12173 49.78748 -8.937463
v -57.28552 47.27373 -11.02077
v -57.81631 49.57059 -12.05363
v -57.27441 51.09046 -11.08834
v -58.30253 47.29765 -13.1946
v -57.63242 46.12495 -11.82069
v -58.08945 45.5439 -12.78697
v -58.89423 46.19263 -14.36989
v -57.17278 43.64813 -10.95963
v -59.15878 47.07037 -14.85096
v -58.81598 50.04817 -14.0685
v -57.72079 42.73346 -12.16171
v -58.35851 44.13134 -13.45489
v -58.36951 42.49874 -13.61909
v -58.8995 43.01326 -14.70813
v -59.38844 43.51768 -15.76001
v -59.61909 46.43723 -16.06609
v -59.64866 45.00652 -16.20725
v -59.16581 41.07991 -15.48873
v -58.53946 40.72643 -14.05189
v -60.0746 43.18238 -17.43551
v -59.74477 41.15327 -16.82863
v -57.9547 41.29048 -12.73384
v -57.86434 39.96854 -12.55464
v -58.2551 38.58737 -13.43753
v -59.49755 39.28449 -16.37613
v -58.99866 36.86485 -15.19025
v -60.34245 40.02886 -18.37067
v -58.57372 51.36729 -13.61941
v -48.79244 53.23781 1.17042
v -49.6335 53.67684 0.1655911
v -34.97381 59.57794 12.79171
v -34.64693 60.66616 12.9524
v -33.32322 61.8918 13.74078
v -35.93611 61.69022 12.01549
v -32.46687 59.76793 14.33707
v -33.01341 57.95528 14.07266
v -30.43349 61.62813 15.34076
v -30.85497 59.64025 15.21818
v -31.16284 58.54471 15.08256
v -58.11263 36.33524 -13.06407
v -27.82235 52.74787 16.86144
v -55.95187 41.28069 -8.475572
v -56.87602 41.94612 -10.37159
v -57.31413 40.46103 -11.30134
v -56.64905 38.09122 -9.739444
v -56.24731 39.23895 -8.982855
v -60.04621 37.30145 -17.78617
v -59.19184 34.88792 -15.63723
v -59.59247 34.9427 -16.61331
v -38.51145 43.5397 11.43945
v -51.02024 61.11457 -2.761669
v -51.20411 63.111 -3.472141
v -50.09172 63.40231 -2.010841
v -51.60971 62.2251 -3.81501
v -51.54274 58.29848 -2.937356
v -52.03461 59.26151 -3.781698
v -51.99422 61.05482 -4.099642
v -52.39851 63.22798 -5.219687
v -30.00311 45.24778 16.15927
v -30.58908 46.35817 15.81331
v -29.05909 44.31857 16.64715
v -30.86318 43.20523 15.8857
v -29.27776 42.43124 16.66972
v -30.46169 40.5239 16.17905
v -25.85307 50.87981 17.75253
v -25.56236 52.24269 17.80969
v -26.11491 53.65495 17.55971
v -25.28398 54.78685 17.84587
v -27.14602 55.04837 17.07661
v -25.2937 56.55527 17.8221
v -26.50452 56.53975 17.33545
v -23.51957 56.48191 18.45524
v -23.88503 53.39872 18.40971
v -28.04276 56.93168 16.6646
v -25.95234 58.56227 17.49713
v -22.83388 54.45895 18.74449
v -35.78715 44.25049 13.09699
v -39.68486 60.61526 9.263878
v -38.49566 60.38695 10.22645
v -41.36265 58.90741 7.976285
v -38.31253 61.8357 10.27413
v -40.7116 62.27574 8.235719
v -39.73859 63.43277 8.914594
v -53.26973 60.90404 -5.889595
v -52.56279 62.42683 -5.252515
v -56.4133 51.27487 -9.585738
v -56.95412 52.76062 -10.6608
v -23.48202 51.68703 18.59912
v -23.15148 49.66017 18.77553
v -24.33262 50.27778 18.3259
v -24.2218 48.28147 18.44612
v -24.64209 49.3155 18.25404
v -21.72792 50.50621 19.20109
v -20.04658 47.99971 19.76435
v -24.04918 47.41742 18.53645
v -36.30719 60.97014 11.80456
v -35.25785 63.07683 12.35569
v -34.39431 63.77295 12.8813
v -51.5168 39.48238 -0.2634518
v -50.62815 39.72993 0.9496646
v -50.53236 41.30161 0.6488562
v -49.46294 40.21716 2.360233
v -50.70861 37.09742 1.723117
v -48.58359 41.95323 2.976125
v -50.06424 37.90068 2.324428
v -52.22407 37.87186 -0.893294
v -51.71486 35.5086 0.7253603
v -52.01928 36.58737 -0.07916359
v -52.64631 36.01395 -1.01044
v -49.69019 38.85934 2.489205
v -48.96793 38.26708 3.644078
v -50.15414 36.6024 2.681393
v -22.63679 53.00016 18.84957
v -21.15315 54.49908 19.27144
v -21.11029 52.92407 19.3264
v -19.25138 54.29446 19.80498
v -19.65198 50.35622 19.83106
v -35.11688 43.56814 13.60047
v -34.28821 42.86565 14.17376
v -26.95647 58.81162 17.07538
v -24.22094 59.896 18.08114
v -26.02508 61.42497 17.32554
v -23.87896 58.28077 18.27313
v -23.69101 61.71777 18.18024
v -22.07845 60.12211 18.78321
v -22.33869 58.52425 18.76138
v -54.09966 56.34225 -6.265532
v -54.67902 54.99143 -6.940302
v -28.8766 58.53146 16.24169
v -29.12874 57.49778 16.14339
v -28.8389 60.08255 16.19596
v -30.0994 58.93851 15.60848
v -51.96539 44.19097 -1.872184
v -41.77963 63.05713 7.198457
v -42.1435 64.24446 6.661127
v -40.86493 65.07063 7.703406
v -39.5201 65.17758 8.845302
v -37.42979 60.69751 11.00534
v -37.17101 59.84879 11.25926
v -52.83333 58.28139 -4.730302
v -53.8195 58.41874 -6.190791
v -40.58699 -3.811298 3.444906
v -41.58567 -6.164705 3.35728
v -39.63545 -5.012299 3.951659
v -25.91244 45.749 17.89734
v -23.29313 45.47069 18.81272
v -26.05559 42.95269 17.87426
v -24.5729 43.56402 18.37289
v -22.24242 42.52995 19.1047
v -21.43024 44.26458 19.37143
v -27.76664 43.34125 17.22948
v -27.86613 45.38453 17.10507
v -29.55639 46.34254 16.29989
v -28.776 45.40504 16.69715
v -28.66434 46.50443 16.69375
v -29.09566 46.795 16.48645
v -29.41636 47.46925 16.32506
v -24.6874 42.44573 18.32853
v -25.69523 39.75551 17.95988
v -23.11837 41.37019 18.77522
v -26.81875 41.23184 17.62448
v -23.40233 40.03081 18.62188
v -24.99819 39.84041 18.17113
v -43.07684 1.219596 1.564318
v -59.37609 48.12214 -15.23269
v -59.20767 49.32942 -14.90338
v -46.09665 62.47663 2.950953
v -60.15759 19.50492 -18.18881
v -41.90619 39.75999 10.0215
v -53.45385 -45.60741 -28.77711
v -48.69961 2.499631 -2.138933
v -55.36719 51.99706 -7.814598
v -55.32277 51.06785 -7.661714
v -57.29889 -26.89946 -20.9838
v -42.32405 31.24976 9.27367
v -37.64191 32.18478 11.80195
v -44.51316 1.686882 0.7471209
v -44.84034 -0.4917855 1.015092
v -55.73218 39.34182 -7.906712
v -55.85403 37.95706 -8.008034
v -51.55162 6.858081 -5.924923
v -50.0153 4.721159 -3.809481
v -50.41529 6.75601 -4.784333
v -49.56557 8.722684 -4.590326
v -51.09818 9.140467 -6.229216
v -54.22276 2.858202 -7.455392
v -43.09265 -60.66987 -27.24002
v -43.90041 -60.24798 -28.92999
v -44.65564 -59.47411 -29.36276
v -42.77052 -61.83468 -30.51369
v -41.82164 -62.43311 -29.15026
v -43.31096 -61.09566 -29.66289
v -32.26612 -46.81055 -0.7141561
v -30.23598 -47.07838 -0.1661357
v -30.28178 57.88828 15.55247
v -38.33386 -3.738156 4.186668
v -30.17435 -8.188441 7.571921
v -33.63876 41.48496 14.68073
v -31.30776 -38.74013 3.938985
v -52.3399 44.48632 -2.46007
v -50.6089 12.61162 -6.797831
v -49.8353 15.31079 -6.367369
v -59.90558 -18.7811 -23.79051
v -60.16557 -17.16614 -23.38149
v -60.114 -19.33896 -25.31578
v -60.28971 -17.98944 -24.81695
v -60.57443 -17.52423 -25.80556
v -59.34709 -17.23301 -20.17786
v -58.94107 0.4598715 -13.89661
v -60.04237 -1.172157 -16.11574
v -59.80944 0.2309912 -15.63522
v -59.90217 2.328606 -15.99379
v -36.60582 43.06329 12.79719
v -36.71815 41.18776 13.07289
v -39.22107 41.66479 11.43909
v -38.2432 40.16077 12.44241
v -22.18361 39.69983 18.93469
v -23.59479 39.35075 18.80321
v -37.44292 -32.7469 2.666073
v -50.81933 36.06067 1.903756
v -34.07907 -64.69413 -15.72852
v -33.58365 -66.11216 -16.96262
v -32.9561 -65.74311 -15.29067
v -32.72527 -67.39314 -17.49227
v -33.99599 -66.73064 -18.8803
v -35.75056 -64.23484 -17.91024
v -35.43463 -65.6691 -19.76343
v -34.4293 -66.93972 -20.25459
v -36.58031 -64.65628 -20.18459
v -31.83065 -67.21765 -15.43517
v -32.61428 -68.42465 -19.43797
v -31.5832 -69.49569 -19.6854
v -31.90098 -69.78741 -21.99568
v -33.94378 -67.8888 -21.40273
v -30.21693 -70.51825 -19.08698
v -30.36632 -70.89732 -21.23164
v -36.87395 -65.18061 -21.88812
v -37.68712 -64.69659 -22.67256
v -47.55068 -55.09937 -27.59436
v -48.96193 -52.82497 -27.11949
v -49.2433 -51.88425 -26.10884
v -50.53667 -50.45777 -27.43188
v -49.03988 -53.42527 -28.78016
v -48.81559 -54.21844 -30.13864
v -50.3794 -51.99526 -30.60719
v -51.84845 -49.00162 -29.32748
v -51.67293 -49.89062 -30.74381
v -50.19827 -52.76772 -32.44855
v -51.14558 -51.25091 -32.34954
v -51.71928 -50.24448 -32.1437
v -48.62671 7.162425 -3.31642
v -46.82124 -55.93863 -27.17247
v -47.74513 -55.83125 -30.47612
v -45.64809 -58.47434 -30.18223
v -46.57289 -57.75395 -32.04102
v -48.00232 -56.12291 -33.36203
v -45.48351 -59.10771 -32.22842
v -47.02216 -57.52586 -34.19955
v -44.55089 -60.19818 -33.8262
v -44.21861 -60.56509 -32.45679
v -44.21323 -60.54354 -35.39526
v -45.48016 -59.29276 -35.2913
v -43.32708 -61.4015 -33.74265
v -43.17429 -61.48979 -35.91703
v -43.81026 -60.79594 -37.32784
v -44.33679 -60.07933 -30.23429
v -59.37598 -22.8829 -25.38882
v -60.07958 -20.62732 -26.52142
v -45.25602 -59.43556 -37.37458
v -30.74482 63.41183 15.06002
v -47.33372 63.32768 1.421829
v -47.17424 66.29415 0.9159624
v -57.26675 36.41517 -10.9815
v -57.41607 34.54043 -11.20409
v -57.62307 33.65084 -11.69101
v -57.0006 33.08724 -10.12343
v -57.48203 32.35044 -11.27153
v -58.23234 32.5773 -13.15377
v -58.64241 35.01804 -14.32735
v -48.97063 -54.49474 -31.99275
v -57.22722 -33.48871 -26.62722
v -58.25671 -30.78274 -28.00214
v -57.83304 -33.46203 -28.97405
v -44.29329 -60.11565 -39.49476
v -43.49207 -60.88386 -38.99404
v -38.47256 64.23288 9.853543
v -53.20383 35.13763 -1.748986
v -53.29336 33.24433 -1.538648
v -36.35201 -66.27575 -23.31612
v -37.77223 -65.30523 -24.5296
v -36.51905 -66.73514 -26.24032
v -37.57072 -66.05248 -26.56309
v -36.22532 -36.61378 1.941042
v -41.27541 -59.89587 -21.06795
v -20.83303 45.27562 19.55743
v -52.77502 -45.77078 -26.60199
v -52.03598 -47.85698 -27.64826
v -52.79815 -46.8541 -28.59892
v -52.7659 -47.79897 -30.56313
v -58.48899 52.68419 -13.48211
v -57.99106 29.54191 -12.63584
v -57.85397 31.68649 -12.21922
v -58.37083 29.033 -13.58643
v -58.78403 29.97054 -14.50952
v -58.53518 31.30938 -13.89067
v -59.27876 31.34153 -15.77722
v -59.00909 32.72459 -15.12962
v -59.94432 31.17792 -17.42767
v -59.70473 32.59917 -16.86969
v -59.43602 33.46041 -16.18834
v -60.7737 31.67209 -19.5083
v -60.48469 30.00779 -18.7474
v -60.36306 33.16946 -18.52251
v -38.84257 -1.035115 3.563448
v -60.8481 34.26834 -19.73859
v -61.41178 30.40764 -21.09671
v -60.47697 28.26449 -18.69728
v -61.12823 28.21252 -20.26687
v -61.76824 27.99794 -21.87597
v -60.04728 26.80421 -17.70721
v -60.76669 26.83564 -19.33878
v -61.05411 25.42652 -19.98516
v -61.19193 26.32442 -20.32707
v -41.06955 32.79728 10.49421
v -40.9999 33.42193 10.77703
v -27.73497 61.36536 16.63363
v -29.46497 61.08393 15.86319
v -27.87223 62.89558 16.47193
v -28.99924 62.83205 15.97208
v -26.49993 63.2631 17.005
v -26.39734 64.86238 16.89238
v -27.87075 64.23598 16.34805
v -27.06657 66.63281 16.36254
v -25.47721 66.07463 17.07035
v -25.18348 63.60683 17.48798
v -29.16369 64.37885 15.73811
v -39.39167 44.06606 10.7308
v -59.94044 -9.699543 -17.6744
v -35.44451 41.7801 13.7195
v -38.21309 66.29168 9.748824
v -39.88937 66.56171 8.30122
v -38.77485 67.08164 9.130591
v -38.24078 66.87082 9.61784
v -29.20728 66.9449 15.33548
v -29.85157 66.16566 15.1515
v -27.27135 68.52425 15.88819
v -35.13816 -66.7081 -21.37063
v -28.94001 -59.54996 -5.713565
v -56.23839 -40.7132 -32.10782
v -56.47929 -39.53374 -31.13437
v -47.7461 66.01063 0.3022071
v -61.38552 19.43998 -20.51886
v -59.87282 17.29602 -17.71256
v -60.50341 16.10835 -18.75539
v -61.44374 16.55152 -20.52003
v -30.58404 47.67275 15.7413
v -34.37043 27.1482 10.30864
v -51.04773 -51.74402 -33.7476
v -21.98092 62.61895 18.62403
v -27.97161 38.82184 17.14984
v -28.17891 40.31536 17.09877
v -29.09584 41.24073 16.79597
v -21.82545 56.31916 19.00953
v -20.21222 56.6696 19.46451
v -50.74459 64.97073 -3.328359
v -51.31543 -47.98509 -25.51197
v -50.97796 -48.91117 -25.98172
v -61.57664 10.72666 -20.29469
v -49.94143 65.92834 -2.496192
v -48.95144 65.17616 -0.9828131
v -48.74607 66.84679 -1.213684
v -49.24106 67.88656 -2.241191
v -48.23516 68.42641 -1.044946
v -49.98136 67.5381 -3.112758
v -49.24135 69.73314 -2.819736
v -51.14937 67.69485 -4.781164
v -51.84115 64.71289 -4.792467
v -51.35626 66.05158 -4.545547
v -50.22021 68.91724 -3.922346
v -50.33631 70.3383 -4.507712
v -48.37975 71.52036 -2.351615
v -48.30774 70.46011 -1.855744
v -31.1299 -68.40578 -16.07465
v -30.97823 -67.24732 -13.96648
v -31.53285 -68.95643 -18.13102
v -45.22649 36.90532 8.05637
v -38.65503 -64.87014 -25.90523
v -42.91736 39.64511 9.234612
v -57.31963 37.75222 -11.21015
v -29.58392 47.06347 16.26145
v -61.34874 4.878049 -19.27078
v -59.899 34.16967 -17.3589
v -45.20846 -59.35902 -38.72438
v -52.36045 -48.67711 -30.87457
v -31.39212 65.93279 14.40596
v -31.65326 65.04274 14.39025
v -30.45751 64.82346 15.04597
v -30.00658 67.80418 14.78093
v -28.86059 68.39552 15.19594
v -31.12243 68.66004 13.9978
v -29.97404 69.97288 14.25325
v -31.60015 69.96101 13.41104
v -32.90218 64.26888 13.77751
v -32.65294 65.8951 13.69842
v -34.44683 65.72234 12.57755
v -33.34465 66.7389 13.1087
v -29.08416 71.53262 14.23453
v -32.20618 67.9541 13.54651
v -59.18101 -25.27617 -26.74739
v -59.94485 -22.30206 -27.60912
v -53.93666 -45.31205 -30.23654
v -54.41241 -43.96539 -29.62485
v -40.08356 68.57379 7.676885
v -39.41644 70.24619 7.698845
v -38.35869 68.60055 9.112119
v -38.60227 70.61921 8.249539
v -57.95993 53.30112 -12.52627
v -57.34289 54.02882 -11.4543
v -56.49694 54.07777 -10.01793
v -56.21428 55.455 -9.642587
v -55.7125 53.34792 -8.368807
v -57.08409 55.4191 -11.15191
v -56.45357 57.2699 -10.31177
v -55.31734 54.37915 -7.865671
v -55.68674 58.2091 -9.174859
v -55.0244 58.81976 -8.277849
v -54.65691 57.51777 -7.422933
v -57.11098 57.76842 -11.56751
v -56.47018 58.75405 -10.62688
v -26.45691 69.63515 15.92689
v -24.84881 69.73196 16.51575
v -60.77872 40.6852 -19.38027
v -60.53304 42.5752 -18.53719
v -60.94827 44.65704 -19.40204
v -60.96059 42.57775 -19.6281
v -60.37353 44.86486 -17.93682
v -61.22066 46.2282 -19.85713
v -60.70316 46.38052 -18.49215
v -61.35833 43.58278 -20.56838
v -61.74225 45.34728 -21.31184
v -61.73626 42.81744 -21.62897
v -61.5265 40.17083 -21.56226
v -62.33889 42.6078 -23.38166
v -61.93884 40.98005 -22.56078
v -60.98278 38.41158 -20.11261
v -62.17836 39.94857 -23.22192
v -62.38586 41.31109 -23.7541
v -61.45325 37.83661 -21.41127
v -42.42252 -62.21302 -34.45708
v -41.99337 -62.52246 -35.77558
v -41.24575 -63.2965 -32.40658
v -60.43978 38.4219 -18.7128
v -42.27841 32.20621 9.697259
v -44.09912 67.28955 4.07194
v -43.05748 67.39862 5.109035
v -19.94317 60.86337 19.34342
v -29.0283 -22.71822 7.96141
v -39.68516 38.97992 11.75936
v -40.53314 39.5809 11.08151
v -49.91423 10.15464 -5.357243
v -48.7544 9.592777 -4.050488
v -47.2943 9.853878 -2.774753
v -46.74924 5.858428 -1.532037
v -47.41824 7.011045 -2.284675
v -48.01803 4.704834 -2.213008
v -46.77497 8.252831 -2.023575
v -56.70307 -35.97842 -27.22595
v -56.53636 -35.35991 -25.9946
v -57.30186 -34.94445 -28.34541
v -25.07965 -7.072159 8.78544
v -16.56458 -51.72235 6.517417
v -14.74735 -51.46556 7.947242
v -48.75324 17.79396 -4.815476
v -14.35796 -78.16237 -6.178262
v -35.2986 -35.18496 3.049645
v -48.14309 40.87017 3.757629
v -31.84122 -65.7133 -13.43319
v -33.13098 -31.65611 5.245294
v -32.0262 -30.22538 6.038491
v -33.21819 -29.01447 5.822694
v -34.96697 -28.01407 5.381542
v -33.80093 -27.31557 6.006623
v -31.73884 -27.71857 6.609466
v -31.88111 -29.05596 6.312512
v -33.63675 -26.04824 6.341096
v -30.58148 -26.38083 7.173762
v -30.01548 -29.03514 6.921858
v -31.85885 -24.25736 7.18262
v -32.41969 -25.51673 6.826857
v -39.41686 -64.42005 -27.57762
v -40.90862 -63.04401 -27.27327
v -49.96264 -53.41463 -33.90097
v -51.02138 -52.09546 -35.33641
v -33.68066 -68.71538 -24.14135
v -31.67383 -70.18668 -23.25926
v -33.43585 -68.4576 -21.67872
v -34.96811 -67.4984 -23.16012
v -23.31127 64.57619 18.01201
v -23.64729 65.91255 17.72547
v -62.134 44.80296 -22.33974
v -62.55095 44.33171 -23.49654
v -42.3382 -62.27272 -32.0742
v -41.17564 -63.28875 -31.18433
v -43.54164 -61.27641 -32.22886
v -26.97307 -6.254164 8.033127
v -24.28193 -5.469724 8.699815
v -27.51386 -4.343642 7.362708
v -25.50103 -2.948067 7.589709
v -23.0949 -7.152303 9.436633
v -29.22427 -6.515512 7.445035
v -49.15639 13.71201 -5.56799
v -49.6029 12.19278 -5.625448
v -14.13404 -57.02965 4.805975
v -11.89014 -57.18591 5.483479
v -14.21789 -56.04594 5.301189
v -11.68346 -54.85636 6.968656
v -41.43777 38.37037 10.72387
v -18.34062 55.81375 19.98606
v -25.63595 -42.77453 2.7576
v -25.19565 -43.35478 2.336695
v -24.88479 -43.51299 2.21313
v -24.46301 -44.02261 2.052591
v -37.06053 67.2685 10.45006
v -37.02911 65.3239 10.79933
v -28.43749 -71.57723 -16.92699
v -27.07786 -72.71713 -16.85301
v -29.62613 -70.55759 -17.3454
v -24.42307 -74.79697 -16.96308
v -25.90609 -73.84864 -18.26356
v -28.24593 -72.12482 -18.7832
v -25.90903 -74.02319 -19.88225
v -27.04634 -73.26588 -20.27621
v -24.49208 -74.92804 -19.6729
v -23.04388 -75.7724 -18.03206
v -23.04908 -75.75935 -20.24302
v -22.02385 -76.36023 -18.56548
v -20.76752 -77.04996 -16.69411
v -20.64425 -77.05028 -19.14022
v -47.01217 19.40591 -2.50876
v -46.31719 19.14862 -2.211076
v 45.88901 14.15432 -6.38764
v -5.818434 -51.69127 11.15687
v -6.610489 -52.60584 10.01238
v -3.751414 -51.55985 11.48024
v -47.07717 18.55448 -3.170464
v -47.48333 18.12188 -3.713411
v -59.27292 -26.61117 -28.46648
v -59.6917 -25.8037 -29.85247
v -59.58358 -24.79625 -28.25621
v -60.15036 -23.49118 -29.9603
v -59.39198 -27.93484 -30.45814
v -59.93319 -25.93872 -31.36242
v -60.20797 -24.24386 -31.1125
v 50.22441 8.577231 -9.603071
v -32.02209 -42.0444 1.972169
v -32.00763 -41.30864 2.365108
v -32.29438 -6.180832 6.487267
v -33.95265 -6.144838 6.000308
v 28.84457 -13.8768 7.14208
v 27.92448 -12.45296 7.317604
v 27.70197 -10.01988 7.033922
v 26.0214 -11.63967 7.745424
v -30.36526 -45.83524 0.4159139
v -60.67242 -20.85823 -30.32419
v -60.73521 -19.47639 -29.13179
v -60.59682 -18.98937 -27.65225
v -31.11639 -4.935357 6.493739
v -42.49222 38.52171 9.892418
v 49.54479 29.48705 -1.770144
v 48.63554 28.15324 -1.044725
v 49.86089 29.21595 -2.432107
v -60.57212 36.86236 -19.09312
v -60.41449 34.8077 -18.67953
v 48.0716 -37.29667 -17.82796
v 48.71724 -37.96884 -19.78871
v 47.40929 -36.74295 -16.0414
v 47.05318 -38.48877 -16.76022
v 46.30186 -38.71758 -15.51715
v 46.22614 -40.68055 -16.99696
v 47.15575 -39.69939 -17.95639
v 47.75513 -39.02345 -18.59542
v 47.97766 -39.98731 -19.91972
v 47.00021 -40.94442 -18.73919
v 48.78179 -40.74112 -22.44075
v 48.95513 -39.5529 -21.76548
v 47.92972 -43.53723 -23.28261
v 47.28473 -43.48129 -21.7334
v 49.10458 -41.36151 -23.89987
v 47.29619 -45.35971 -23.82999
v 48.40438 -44.03685 -25.19562
v 47.70466 -45.70395 -25.35512
v 46.76514 -46.79801 -24.3352
v 48.5443 -45.15428 -27.1019
v 46.16758 -45.10741 -20.95389
v 49.8107 -37.73304 -22.18208
v -29.80758 -18.14164 8.337408
v 55.17075 26.38564 -15.3649
v 55.495 25.39676 -16.24816
v -60.53455 22.09869 -18.89153
v -60.89816 -15.17439 -25.10807
v -30.84051 -69.56457 -17.86816
v -51.04544 10.78435 -6.708445
v -48.03711 12.6706 -4.167639
v -48.53913 11.25565 -4.273331
v -46.46113 12.12846 -2.460741
v -46.61139 13.52398 -2.999009
v -45.01551 9.478502 -0.8198068
v -44.36077 11.01317 -0.4750369
v -47.70351 13.7678 -4.14974
v -43.69796 9.576846 0.1405751
v -45.25377 7.735368 -0.8007415
v -43.69519 6.594254 0.3672389
v -42.65972 11.296 0.7915647
v -42.68497 9.377092 0.8493958
v -45.10122 5.822273 -0.4181487
v -42.54228 7.561433 1.000382
v -42.75048 5.58388 1.020815
v -46.38761 3.974885 -0.879265
v -44.4131 3.922737 0.3247011
v -41.57148 11.48164 1.527837
v -41.18317 8.588037 1.736837
v -41.56158 6.259451 1.57551
v -43.76573 12.07259 -0.09959738
v -43.18572 13.49971 0.2794107
v -44.44445 13.13025 -0.7675732
v -43.6381 13.67667 -0.1094421
v -42.66777 4.041534 1.261374
v -38.89918 4.988106 2.848524
v -39.3046 3.065552 2.853277
v -40.52771 7.402196 2.06711
v -39.49996 7.462596 2.559578
v -40.02441 9.159622 2.34517
v -38.04531 7.522915 3.156484
v -38.55513 8.976318 3.049
v -41.51735 9.770365 1.575607
v -40.46739 10.62718 2.200774
v -39.47373 12.32369 2.83022
v -38.68961 10.90613 3.151224
v -37.75774 10.63832 3.516098
v -35.93754 7.917792 3.911563
v -36.67285 7.17586 3.635848
v -37.67642 5.825576 3.285274
v -36.7482 5.254791 3.611656
v -34.83115 6.188208 4.147694
v -36.71379 9.265632 3.814329
v -35.88682 4.20932 3.877971
v -33.97965 5.243215 4.349476
v -34.52634 3.403598 4.267104
v -36.76477 10.63321 3.93367
v -35.35823 10.57715 4.439169
v -34.20233 8.864082 4.502634
v 43.51796 -52.33873 -24.30853
v 42.74231 -53.16528 -23.71017
v 43.97325 -52.46379 -25.63648
v 42.87072 -53.83296 -25.1058
v 43.1063 -54.24638 -26.5464
v -40.67487 67.6452 7.36529
v 26.21043 -64.39555 -11.47604
v 26.29484 -65.65253 -12.79183
v 25.52617 -65.50623 -11.61681
v 25.71595 -67.02891 -13.46864
v 24.07632 -67.40937 -11.47377
v 24.37172 -68.06803 -12.62749
v 24.16412 -66.25421 -10.48024
v 27.2567 -66.02946 -14.62026
v 24.56672 -68.69226 -13.71404
v 23.22177 -69.924 -13.13349
v 28.36056 -65.40068 -15.55219
v 27.75455 -66.43214 -15.9652
v 29.18925 -65.4688 -16.97496
v 22.31788 -69.90502 -11.5048
v 23.40766 -66.73492 -9.90728
v 28.5271 -66.83968 -18.01945
v 26.52201 -67.42851 -15.33343
v 26.96995 -68.01643 -17.05636
v 25.76449 -68.80502 -16.14037
v 28.05606 -67.95753 -19.21616
v 26.62273 -69.14108 -18.70031
v 25.9074 -69.38065 -17.59024
v 24.8232 -70.16243 -16.81577
v -0.6582766 -69.16505 4.777247
v 0.224943 -68.45112 4.942209
v 1.132755 -69.6116 4.48509
v -0.3569644 -70.34596 4.315242
v -0.5112368 -71.75131 3.705851
v 2.056792 -70.44748 4.063892
v -2.600076 -70.75998 4.225488
v -0.800456 -73.03685 2.972796
v -2.069425 -72.0328 3.584913
v -1.553471 -73.90105 2.391359
v 30.71031 -25.00494 5.655827
v 30.40522 -65.07884 -18.4492
v 30.59639 -65.82501 -20.1459
v 1.63281 -68.41476 4.777036
v 47.31904 29.98796 1.590764
v 25.11604 -63.01048 -9.180735
v 25.4382 -64.28115 -10.47125
v 23.93143 -65.52457 -9.614228
v 24.5093 -64.97083 -9.891349
v -57.47182 -35.91959 -30.3952
v -57.52404 -36.5627 -31.55622
v -57.053 -37.51488 -30.68125
v -56.67032 59.95429 -11.16229
v -57.72337 56.54862 -12.44595
v -57.672 58.20625 -12.75129
v -58.39 58.09077 -14.09713
v -57.42965 59.69525 -12.66454
v 6.198988 -46.69007 11.76786
v -61.60358 47.0031 -20.70593
v -50.10082 71.6384 -4.756884
v -49.386 72.10401 -3.973615
v -14.33986 -70.20823 1.560061
v 17.50718 -45.33521 3.052488
v 17.83216 -46.41414 2.873601
v -42.7836 65.72401 5.755434
v -41.72689 66.32987 6.647534
v -42.30434 66.93908 5.973539
v -42.49894 68.0751 5.517139
v -41.5842 68.19291 6.36993
v -40.71677 65.89085 7.699967
v -41.54129 69.37723 6.03665
v -37.3485 63.84455 10.77384
v -35.98706 67.52611 11.21605
v -35.15803 67.05905 11.90215
v -35.20451 64.49506 12.25964
v -36.28905 64.0658 11.54181
v -36.44203 63.2676 11.50994
v -9.094748 -55.76635 6.893023
v -8.294829 -53.95814 8.409371
v -10.31301 -53.58271 8.461272
v -9.332574 -53.00237 9.249966
v -49.10219 -54.67308 -33.68414
v -49.42451 -54.52277 -35.9189
v -48.13761 -56.26406 -36.50346
v -48.74161 -55.52 -37.42484
v -49.51538 -54.54301 -37.66856
v -50.14321 -53.64317 -37.04274
v -51.13224 -52.24975 -37.87559
v -50.74213 -52.68055 -36.28751
v -44.18341 -60.02168 -40.54723
v -22.11356 -75.42869 -11.43571
v -20.45585 -76.24287 -10.1353
v -19.79629 -77.06494 -11.59968
v -20.62534 -76.89506 -13.51615
v -20.75783 -77.01527 -15.50719
v -22.08948 -76.00312 -13.78866
v -19.42151 -77.67375 -14.86172
v -18.32634 -78.07343 -12.91917
v -46.5195 -58.10171 -37.66981
v -47.05571 -57.54648 -36.45283
v -47.94635 -56.44856 -38.51204
v -23.48994 -9.384836 9.512177
v 44.19149 18.83446 -3.135417
v 43.21801 18.20444 -2.988843
v -62.16801 6.584559 -21.24496
v 33.97023 23.54804 7.417054
v 34.47822 23.89386 7.608438
v 34.05246 24.45956 7.939745
v 33.50164 25.73536 8.613938
v 6.786122 -45.82975 11.30228
v 8.023168 -45.92405 10.61048
v 46.39261 5.565486 -4.707241
v -52.25405 -49.28437 -32.14047
v -53.26623 -47.63559 -32.69773
v -54.19987 -46.22286 -34.10528
v -54.34054 -45.106 -31.7189
v -53.55082 -46.3777 -30.82992
v -52.17606 -49.8222 -33.44193
v -53.5452 -47.71642 -34.89711
v -52.77301 -49.29128 -35.62333
v -52.19909 -50.36342 -36.14278
v -51.49926 -51.29473 -35.07925
v -54.2479 -46.65784 -36.26914
v -54.3102 -44.79541 -30.81732
v 28.95436 -31.57199 4.851877
v -51.7141 -51.23715 -36.86581
v -17.12197 -45.99737 7.526541
v 34.70421 -54.98621 -12.62363
v 17.08797 -69.089 -4.230942
v 14.76997 -68.4052 -1.870426
v 15.89193 -70.35633 -3.797017
v 17.75108 -71.18178 -6.319064
v 16.14063 -71.25468 -4.606137
v 16.14201 -73.68398 -6.867585
v 15.21757 -73.21481 -5.251736
v 17.97106 -72.43047 -7.829771
v 28.34374 -22.76077 6.873299
v 26.95366 -23.26334 7.157574
v 26.93748 -25.4603 6.793018
v 26.14037 -24.36116 7.16251
v 24.38278 -24.52241 7.490512
v 25.52504 -22.75225 7.515433
v 25.47354 -25.87567 7.104117
v 27.8386 -20.85444 7.232057
v 24.43401 -23.33698 7.611121
v 24.49933 -21.91638 7.801697
v -34.76634 -32.41887 4.254581
v 28.91657 -35.50443 3.731077
v 27.95982 -35.0942 4.386675
v 28.48161 -33.53929 4.539388
v 34.49821 26.85292 8.976283
v 3.458891 -47.08714 12.67965
v 34.79981 -56.11029 -13.91247
v 35.5498 -57.4987 -16.49963
v 33.16595 -56.33615 -12.09171
v 33.34424 -58.22966 -14.28585
v 33.51644 -59.62957 -16.09956
v 32.10272 -61.24606 -15.97872
v 34.73938 -60.37922 -18.91155
v 31.92081 -60.57926 -14.97534
v 33.01011 -62.03431 -18.36684
v 34.05062 -61.64368 -19.54906
v 32.49905 -63.55917 -19.74874
v 31.59812 -63.55416 -18.19138
v 35.00567 -60.72367 -19.8435
v 35.5761 -61.41127 -22.04982
v 34.69518 -62.4663 -22.13927
v 33.76627 -63.12082 -21.41572
v 36.34093 -60.15612 -21.37452
v 32.83987 -64.17204 -21.49743
v -6.17025 -79.19918 -3.960311
v -37.16496 3.942864 3.514517
v 47.73851 30.6087 1.27353
v 48.52775 30.76591 0.1525722
v 48.94954 30.63294 -0.5232535
v 48.74598 29.84915 -0.4208266
v 53.009 31.34797 -9.286551
v 52.1791 30.66799 -7.245059
v 53.61364 32.90953 -10.96779
v 54.33162 30.98029 -12.78568
v 54.57729 32.9355 -13.41915
v 54.92801 31.69497 -14.36399
v 52.99946 32.87981 -9.31595
v 53.39539 33.99598 -10.42833
v 52.64138 31.78394 -8.381059
v 52.42866 33.25298 -7.937092
v 55.20913 33.78493 -15.09991
v 55.70906 31.89768 -16.38924
v 55.18681 35.36761 -14.99565
v 55.78123 33.52344 -16.54677
v 54.2572 34.91951 -12.62692
v 55.01287 36.31653 -14.56569
v 54.22117 36.57901 -12.599
v 54.77669 36.95309 -13.99733
v 54.57796 37.44075 -13.49597
v 55.05402 38.2729 -14.62461
v 55.7124 36.698 -16.30113
v 54.96605 39.13418 -14.30915
v 55.58919 37.87278 -15.98384
v 54.88536 40.08921 -14.06759
v 55.4719 39.44553 -15.56902
v 55.70151 40.33515 -16.05049
v 55.98584 38.85766 -16.88674
v 53.76107 34.21907 -11.36123
v 53.74728 36.78679 -11.46599
v 55.9515 35.87197 -16.9349
v 56.10225 34.33807 -17.38982
v 56.29102 32.22218 -17.87482
v 56.65416 34.93713 -18.79599
v 56.73701 36.39721 -18.94919
v 56.06698 37.47409 -17.1378
v 56.89513 38.07494 -19.24847
v 57.56348 36.87482 -21.12696
v 57.38731 35.03748 -20.74294
v 56.64019 39.65944 -18.3897
v 56.20307 40.74446 -17.19234
v 56.50006 41.41924 -17.94036
v 57.29279 40.99495 -19.9385
v 57.45779 39.18541 -20.61947
v 57.96322 41.35101 -21.69778
v 56.78402 33.5575 -19.14046
v 57.46791 33.48828 -21.00222
v 56.80416 32.4378 -19.21674
v 57.86028 32.51773 -22.11018
v 56.65827 31.14124 -18.78445
v 55.76301 41.80159 -16.06627
v 54.90984 41.27263 -14.11486
v 56.20103 43.11097 -17.04169
v 58.35146 39.13823 -23.15129
v 58.28394 42.43782 -22.4817
v 58.60946 40.79876 -23.56226
v 59.03824 39.83419 -25.01229
v 58.83034 39.25022 -24.48895
v 58.93088 41.79152 -24.42827
v 57.33727 42.11182 -19.92006
v 57.69695 42.59923 -20.93226
v 57.9209 34.71295 -22.21654
v 57.00064 42.38314 -18.94629
v 55.94767 30.16286 -16.99239
v 56.20718 28.94718 -17.70748
v 57.09631 29.25849 -19.99396
v 56.67476 28.04876 -18.92681
v 56.1079 27.69975 -17.54041
v 56.30921 27.27714 -18.02554
v 55.75853 26.69165 -16.72999
v 55.61324 28.83266 -16.26632
v 55.05197 30.0896 -14.72539
v -29.07565 -71.83369 -20.7647
v -39.56143 -64.68546 -31.46101
v -48.79195 14.93508 -5.409547
v -43.71559 -60.8822 -30.8071
v 10.07168 -74.095 -1.382688
v 11.32366 -72.21964 -0.9698298
v 10.03224 -72.69965 -0.3398229
v -56.91224 -39.22116 -32.89646
v -55.33008 -42.41993 -30.84037
v -55.93801 -42.26854 -33.894
v -55.32839 -43.31766 -32.85858
v -56.56339 -40.62652 -33.85894
v -56.42202 -41.46058 -34.99809
v 41.66878 -55.12477 -24.35584
v 41.91202 -53.19344 -21.95304
v -54.95152 -43.5884 -31.35957
v 45.90926 -48.72593 -24.80069
v -19.13688 -76.86751 -9.412976
v -16.31609 -78.28262 -8.951986
v -17.92894 -77.44978 -8.991023
v -11.1943 -52.65154 9.025468
v -12.70184 -52.70183 8.292689
v -13.22289 -53.96038 7.061625
v -13.50882 -51.54304 8.721457
v -45.74245 67.65933 2.179113
v -46.83232 69.48679 0.3580162
v -47.47967 69.36665 -0.4097238
v -44.8568 69.83047 2.497788
v -46.21084 70.42585 0.7560851
v -45.37577 70.89532 1.548762
v -43.14966 68.99965 4.554926
v -42.7569 71.93076 4.054794
v 19.36517 -45.7266 1.986567
v -14.53636 -49.8432 8.995005
v -33.95618 -48.14888 -2.26757
v -32.3317 -48.77243 -1.806933
v 38.71334 -3.974188 2.189361
v 37.64786 -3.762743 2.61391
v 26.87062 -32.56647 5.546299
v 26.94499 -34.08303 5.16576
v 27.08559 -34.97574 4.861037
v 25.64796 -34.18621 5.772142
v 25.87762 -30.1027 6.402276
v 27.65165 -28.95692 5.942036
v 26.4984 -28.56541 6.416774
v 24.20746 -31.80461 6.801803
v 25.80134 -32.36215 6.066226
v 25.45377 -31.08945 6.416137
v 24.58337 -33.38636 6.418434
v 24.07156 -29.06063 7.13563
v 24.11527 -30.35058 7.0025
v 23.95547 -27.33983 7.293853
v 24.39974 -35.07129 6.140214
v 22.45735 -33.6493 7.323032
v 24.9742 -36.48862 5.4595
v 23.553 -37.72486 5.691903
v 22.05254 -35.68457 7.090888
v 21.03444 -35.28529 7.691185
v 22.06804 -37.29237 6.579396
v 21.04108 -36.87761 7.230866
v 53.12144 -19.98378 -16.67857
v -19.95894 -44.88976 4.704332
v -60.87288 -0.9622416 -18.06448
v -60.30164 -2.613587 -16.79051
v -60.52027 -4.14942 -17.53906
v -61.01458 -2.005277 -18.57281
v -60.23347 -6.878603 -17.47432
v -61.03959 -5.929404 -19.49788
v -61.32346 -4.070556 -19.80994
v -61.21746 -2.940006 -19.25734
v -61.37028 0.3025369 -19.25034
v -61.02608 3.393759 -18.45592
v -61.58731 3.543634 -19.7303
v -62.24477 -1.24947 -21.98703
v -62.3639 2.017302 -21.86314
v -62.57096 3.850219 -22.27031
v -61.65625 -1.649588 -20.26522
v -62.71011 0.09526379 -23.19713
v -63.00943 1.539104 -23.90628
v -62.68097 4.886521 -22.51703
v -62.08933 4.596627 -20.99257
v -62.65079 -1.798943 -23.5241
v -62.26007 -3.691313 -22.88738
v -63.20417 -0.009532303 -24.98132
v -62.72029 -4.147228 -24.91048
v -63.38862 -1.519942 -26.45549
v -63.31248 -3.542099 -27.31476
v -61.79329 -2.608268 -20.93611
v -61.65137 -4.342945 -20.96949
v -61.8804 -5.300107 -22.15887
v -60.97185 -7.393336 -19.88476
v -62.4348 -5.825941 -24.67413
v -62.92902 -5.326032 -26.7945
v -62.27612 -7.379827 -25.08369
v -62.61834 -7.350441 -26.92411
v -62.18704 -8.928252 -25.98096
v -62.87761 -6.530985 -27.60533
v -63.00244 -7.097742 -28.89115
v -63.17633 -5.768411 -28.56491
v -63.41338 -5.843229 -30.04733
v -63.52464 -4.414109 -29.23715
v -63.9303 -4.059116 -31.47889
v -63.84223 -3.26163 -29.98366
v -63.73053 -2.736877 -28.8653
v -61.89619 -8.915339 -24.39633
v -60.5256 -7.901238 -18.66507
v -60.56246 -10.38723 -19.92948
v -59.91632 -13.56569 -19.6325
v -60.17548 -14.35556 -21.0764
v -60.78122 -11.63031 -21.45355
v -61.22657 -9.442158 -21.79467
v -61.50622 -11.15887 -24.37234
v -61.63605 -8.267213 -22.71289
v -62.07647 -7.325328 -24.08738
v -61.88539 -6.614247 -22.79048
v -60.78926 -13.98403 -23.38961
v -61.26975 -13.01698 -24.85088
v -60.41012 -15.01243 -22.54658
v -59.8799 -16.38214 -21.53131
v -64.13506 -2.187348 -30.72053
v -64.05828 -1.503637 -29.65567
v -64.59109 -2.416436 -33.87096
v -64.2296 -2.921565 -32.10745
v -64.4898 -1.336553 -31.98574
v -64.31566 -3.832515 -33.8716
v -64.79681 -2.498898 -35.59109
v -65.21651 -0.9679891 -36.50259
v -65.13509 -0.3310653 -35.04415
v -65.52394 0.779363 -36.44044
v -65.53893 0.2066067 -37.29391
v -65.15101 0.4393694 -34.12952
v -64.84283 0.8030905 -31.98558
v -65.41625 2.120057 -34.1818
v -64.44335 0.6905507 -30.00601
v -64.5005 -0.2147302 -31.05798
v -65.07896 3.117998 -31.51007
v -65.98528 3.681377 -36.26504
v -65.55051 1.797333 -35.38073
v -65.63258 4.397837 -33.60063
v -65.91443 5.931298 -34.21017
v -65.89352 4.27398 -35.15885
v -65.91671 2.56549 -36.97865
v -30.48182 -70.97124 -22.29465
v -54.65181 52.07763 -6.653182
v -58.07372 -34.3333 -31.15218
v 54.26637 -20.59468 -20.46951
v 54.78506 -18.05359 -20.06612
v 58.0251 36.64875 -22.46181
v 58.23256 35.72471 -23.08887
v 58.73856 34.47202 -24.60651
v 58.08885 33.48425 -22.75607
v 58.30602 36.81231 -23.22458
v -53.29988 31.422 -1.629123
v -52.87442 31.0046 -0.9971853
v -53.0584 32.65329 -1.068811
v -62.52628 45.22615 -23.28374
v -62.65573 43.15988 -24.13807
v -62.86621 44.39807 -24.29393
v -62.9149 44.93925 -24.31118
v -63.01974 45.9775 -24.28012
v -62.68474 45.77602 -23.57965
v -62.87701 47.33233 -23.75928
v -62.75347 46.48513 -23.60511
v -62.11826 46.51595 -22.06971
v -62.17685 47.90495 -21.96839
v -62.90593 43.39045 -24.73119
v -62.86934 42.13277 -25.01027
v -63.28078 43.44628 -25.63205
v -63.24268 44.73788 -25.24255
v -61.69355 48.39651 -20.78416
v -61.98989 48.7225 -21.39027
v -61.39096 47.69974 -20.10446
v -62.658 40.54588 -24.55894
v 24.25577 -69.78426 -14.83517
v 23.72084 -70.62857 -15.34063
v 54.50712 29.06012 -13.37174
v 21.15472 -71.03275 -11.04278
v -15.64755 -77.49753 -6.102888
v -10.79273 -50.52449 10.87959
v -13.34427 -49.8276 9.847251
v -11.59039 -49.65709 10.94622
v -23.01728 -11.6677 9.601973
v -23.29956 -14.55305 9.323022
v -22.11392 -12.6132 9.666523
v -24.47632 -16.5164 9.022491
v -22.14892 -16.28707 9.203943
v -21.5975 -14.90778 9.447475
v -20.9694 -16.186 9.439453
v -20.91858 -17.78115 9.205678
v -22.53239 -19.35847 8.882565
v -18.59583 -20.82905 10.02662
v -19.86799 -20.28357 9.451793
v -19.6423 -18.12574 9.701835
v -18.32062 -19.5128 10.48836
v -19.79443 -16.82464 9.854498
v -19.00946 -17.53447 10.40239
v -18.3883 -18.19522 10.93576
v -17.6667 -21.10339 10.5505
v -19.62267 -22.36574 9.666788
v -18.42177 -17.34277 11.28484
v -17.64113 -19.42456 11.43878
v -17.3029 -20.60585 11.043
v -25.53555 -18.11784 8.794138
v -24.61151 -20.41764 8.619223
v -23.4234 -21.45763 8.697461
v -25.57243 -21.49024 8.46839
v -24.79388 -22.99896 8.457299
v -26.40804 -19.55869 8.585286
v -27.47266 -23.95376 8.036752
v -27.38324 -20.41058 8.420869
v -16.47516 -20.61967 12.17426
v -17.11486 -19.45689 12.58125
v -16.77026 -19.81703 13.29704
v -16.27314 -21.37098 11.67306
v -17.30387 -22.08431 10.63045
v -16.07545 -21.93226 11.56949
v -17.17677 -19.14472 14.00843
v -17.5746 -18.42694 13.03569
v -16.16083 -20.17632 14.32574
v -17.87162 -18.10078 12.06164
v -17.83405 -17.53392 13.72795
v -17.54144 -18.20899 14.89934
v -17.70643 -17.69877 14.76482
v -17.82609 -16.13937 13.82699
v -20.11887 -14.27113 9.961165
v -19.83471 -15.67648 9.970778
v -60.2007 47.24752 -17.26121
v -61.02658 48.51091 -19.11893
v -60.49393 48.53701 -17.83463
v -61.36533 49.10305 -19.8484
v -61.25769 49.88553 -19.48116
v -60.93254 49.31369 -18.77065
v -59.82401 47.98565 -16.32254
v -60.26759 49.68983 -17.28133
v -50.98 69.5618 -5.197691
v 8.446218 -54.10832 6.982391
v 6.472051 -72.54839 1.770584
v 4.217612 -72.80587 2.433943
v 4.158781 -71.88375 2.979526
v 4.495898 -73.74682 1.744471
v 6.564891 -73.57438 1.094596
v 5.822341 -74.55825 0.6762291
v 2.615328 -73.03742 2.640922
v 4.992403 -76.10975 -0.4642604
v 3.480105 -74.79829 1.210849
v -61.45043 -13.43571 -26.38292
v 31.22174 -60.71613 -14.23286
v 30.39573 -62.03675 -14.54684
v 31.85338 -62.58475 -17.26955
v 30.87626 -63.14386 -16.49861
v 12.25869 -73.17622 -2.403829
v 8.600192 -74.02614 -0.3327695
v 8.942139 -75.46883 -1.872647
v 7.696896 -76.03059 -1.662126
v 7.124426 -75.33566 -0.6280993
v 7.598073 -73.77499 0.4568592
v 11.40622 -74.32411 -2.660602
v -63.91234 0.8730997 -27.46674
v -63.96489 1.82209 -27.21956
v -63.53487 2.08409 -25.53396
v -63.73652 3.416123 -25.91522
v -63.3642 3.94749 -24.60347
v -64.16965 3.420318 -27.46196
v -64.00566 4.663483 -26.5565
v -63.67701 5.033825 -25.41022
v -64.43313 4.924932 -28.02924
v -64.53321 6.889503 -27.9538
v -64.3063 1.769622 -28.7327
v -63.26764 5.66848 -24.05606
v -64.88134 6.338955 -29.34263
v -64.8578 7.418321 -29.01186
v -64.00993 6.664589 -26.26571
v -63.81438 7.64499 -25.57821
v -63.18231 7.197303 -23.79643
v -64.32881 8.55532 -27.12891
v -63.68946 8.949544 -25.20392
v -63.04409 8.677359 -23.46694
v -63.61367 10.80643 -25.00135
v -63.22508 10.07188 -23.92684
v -64.5731 2.211033 -29.68366
v -62.62301 10.48926 -22.51142
v 18.68423 -44.56019 2.464918
v 20.26362 -34.02195 8.296149
v 21.47025 -32.95678 7.86181
v 20.00708 -36.00205 8.045171
v 20.60632 -36.46802 7.600778
v 18.56804 -35.50222 8.903143
v 17.93716 -34.78487 9.374368
v 19.36755 -33.02443 8.826385
v 16.46478 -34.30597 10.23177
v 17.58522 -33.27377 9.703257
v 14.73274 -33.2926 11.26207
v 15.00182 -36.19782 10.98048
v 14.27664 -34.85032 11.54839
v 16.80816 -35.73938 9.897775
v 16.33105 -36.62918 10.02848
v 15.59944 -37.26182 10.38697
v 17.2765 -31.97746 9.857301
v 13.97271 -32.66978 11.64394
v 14.56293 -29.49851 10.91809
v 13.33498 -31.31555 11.82557
v 15.82555 -30.92115 10.52232
v 17.00941 -29.8024 9.841535
v 16.95626 -31.01575 9.9788
v 14.58593 -37.54449 11.00387
v 17.24687 -39.13107 8.475685
v 15.006 -38.82555 10.23402
v 13.72912 -38.71467 11.18344
v 16.93616 -37.83156 9.300067
v 15.89293 -39.55326 9.164415
v 13.71745 -39.52758 10.69178
v 11.96651 -38.3972 12.45814
v 13.30774 -37.51197 11.91844
v 13.87836 -40.22471 9.989747
v 12.28553 -41.04419 9.832578
v 13.77179 -41.12548 8.908885
v 12.09005 -40.39502 10.88495
v 12.36244 -37.63761 12.49661
v 13.63472 -36.36914 11.87191
v 11.04815 -37.789 13.29929
v 11.32284 -37.04003 13.32273
v 12.24221 -35.86288 12.85395
v 9.972982 -36.92163 14.14571
v 15.57153 -39.99618 9.04362
v 17.39795 -37.11266 9.203811
v 12.54633 -34.32522 12.62048
v 11.5128 -31.12647 12.83258
v 11.13769 -33.1047 13.37816
v 12.31145 -32.50336 12.57377
v 15.3088 -28.25607 10.37661
v 20.99098 -30.04383 8.189408
v 19.34773 -29.99986 8.852932
v 18.80169 -31.32864 9.129783
v 21.25838 -31.67664 8.057707
v 18.27872 -29.68025 9.288858
v 12.43639 -39.3558 11.62385
v 13.2055 -28.73809 11.43783
v 14.07839 -27.92276 10.86428
v 19.38001 -37.8806 7.725717
v 18.65745 -37.50065 8.290529
v 19.05537 -38.89684 7.427718
v 17.73035 -38.41264 8.523598
v 10.47177 -31.72152 13.53971
v 0.7565866 -71.62523 3.68837
v 1.254109 -72.18855 3.349375
v -65.57095 6.145249 -32.45628
v 53.09978 -30.36342 -25.37316
v 52.60928 -33.57788 -26.62039
v 53.29017 -32.03255 -27.69919
v 53.74055 -31.52873 -29.02245
v 53.1362 -33.66011 -28.78461
v 52.38997 -35.56751 -27.88724
v 53.7641 -30.17646 -27.65742
v -7.043258 -62.4986 5.41366
v -55.34935 -43.99182 -34.95164
v -55.82127 -43.02768 -35.24094
v -54.81 -45.15472 -34.93606
v 18.24534 -73.03248 -8.983817
v 19.82569 -71.77734 -9.816138
v -53.21344 57.91995 -5.214704
v -40.35701 70.64113 6.697752
v -39.39395 71.97382 7.081566
v -9.36669 -50.30996 11.57927
v -9.022244 -51.99274 10.36194
v -8.625734 -52.39854 10.03741
v 53.5984 -21.07552 -18.75395
v -54.61422 60.15736 -7.798493
v 27.46643 -27.16036 6.337921
v 55.07774 -21.93252 -24.95392
v 54.85976 -24.65816 -26.85481
v 55.07625 -23.28475 -26.46194
v 54.14596 -26.44269 -25.55332
v -17.48836 -17.47835 16.36046
v -16.97324 -18.89853 15.99653
v -16.8558 -19.33088 15.16024
v -48.88342 -55.31109 -38.82373
v -49.71132 -54.26379 -39.42021
v -48.71122 -55.33406 -40.87841
v 33.78249 -8.555637 4.762965
v 34.28599 -6.239122 4.173407
v 32.86229 -6.802773 4.75273
v 35.09544 -4.975225 3.681929
v 47.41233 -47.40443 -27.05877
v 46.51509 -48.26413 -25.74409
v -17.98559 52.0033 20.20558
v -17.4224 50.64315 20.38596
v -17.45061 48.55789 20.4294
v -45.24242 -58.85898 -41.48352
v -42.80285 -61.48598 -38.8864
v -49.8708 -53.10961 -46.15615
v -50.56875 -52.18016 -46.35032
v -51.08409 -51.14687 -48.06747
v -47.10207 -56.75743 -43.07539
v -48.10746 -55.39737 -44.8409
v -47.26049 -56.43547 -43.89915
v -45.9823 -58.00449 -42.4152
v -47.71071 -56.24285 -42.46567
v -46.57153 -57.59272 -41.45848
v 57.27655 1.535168 -19.41162
v 57.14877 3.645173 -19.13496
v 58.04441 0.9503748 -21.47377
v 57.82636 3.416701 -20.74092
v 57.72405 6.803757 -20.57343
v 58.11277 4.823541 -21.47181
v 58.45028 2.963892 -22.43165
v 57.13891 7.285533 -19.34577
v 58.20424 5.770453 -21.65884
v 57.80664 8.474877 -20.80472
v 56.83415 21.87642 -19.4489
v -43.8385 37.45439 9.097332
v -37.04978 -34.40756 2.292297
v -31.90332 -23.26422 7.31626
v -29.67134 -24.19634 7.662411
v -29.67562 -26.17077 7.406702
v -57.83292 53.55165 -12.31507
v -57.86318 54.18615 -12.43088
v -57.90723 55.21528 -12.64724
v -37.08484 -0.6684111 4.00471
v -40.67832 -63.531 -36.4074
v -39.85193 -64.41547 -33.64535
v -38.5652 -65.37088 -33.85931
v -39.28899 -64.72548 -35.10347
v -38.12798 -65.68964 -33.72544
v -37.98353 -65.86298 -32.82831
v 45.18105 31.96932 4.411048
v 45.36854 32.00443 4.214687
v -16.10261 -78.60235 -9.807814
v -18.2107 -77.85736 -11.02625
v 56.86189 -13.73791 -24.70598
v 56.11047 -14.34746 -21.92138
v 56.48339 -15.71529 -24.95842
v 56.04397 -15.905 -23.07647
v 56.28709 -12.63813 -21.26448
v 58.05687 -11.74766 -29.62623
v 57.81447 -11.95293 -28.28359
v 57.48655 -12.86485 -27.31196
v -52.01427 -49.74155 -48.8187
v -51.91266 -49.79593 -49.12618
v -51.71818 -50.38847 -47.79355
v 57.74572 -2.473548 -21.25449
v 57.83529 -0.6634868 -21.14701
v 58.26805 -1.775989 -22.80365
v 58.29663 -3.092034 -23.36462
v 58.75869 -1.163363 -24.315
v 58.99779 -1.9309 -25.60321
v 58.45822 -0.08666309 -22.98853
v 59.07397 1.126914 -24.6823
v 57.39177 0.17564 -19.80273
v 58.7876 5.009872 -23.22778
v 59.1417 4.152221 -24.32762
v 59.2631 6.101208 -24.49615
v 58.95692 7.683469 -23.59511
v 59.40286 3.158865 -25.2865
v 59.47901 7.332046 -25.03049
v 60.02231 6.088428 -26.89094
v 60.37131 4.927269 -28.28642
v 60.04852 3.414157 -27.50122
v 60.13976 8.845003 -26.96042
v 60.76816 8.186593 -29.10588
v 60.96135 7.045149 -29.98329
v 60.59001 9.53283 -28.29056
v 61.33631 7.258564 -31.48676
v 61.08472 5.928951 -30.80725
v 61.56331 7.155565 -32.58112
v 61.43983 5.710422 -32.49477
v 61.72237 8.824564 -32.6725
v 61.88921 7.899837 -33.76948
v 60.89566 3.442064 -31.01899
v 60.53834 4.032461 -29.21977
v 61.51139 4.250096 -33.49023
v 62.0342 6.71212 -34.86451
v 61.9272 4.960874 -35.24461
v 61.75845 3.395103 -35.49958
v 61.08389 1.93637 -32.82718
v 60.68266 0.584519 -31.73156
v 60.47339 1.912796 -29.8898
v 62.02164 3.821375 -36.89504
v 61.59435 2.41736 -35.28466
v 61.35023 1.696213 -34.4548
v 60.22261 0.2300712 -29.70286
v 60.18826 -1.063595 -30.55423
v 59.69366 0.39471 -27.31615
v 59.65884 -2.233247 -28.71865
v 59.71693 1.763574 -26.856
v 60.00816 -2.680529 -31.05272
v 60.70515 -1.686765 -34.11703
v 61.11486 0.4390589 -34.24803
v 60.19814 -3.244562 -32.8735
v 59.4689 -1.374721 -27.30984
v 58.90828 -3.528958 -25.96077
v 59.32329 -4.618709 -28.9389
v 58.83901 -4.736636 -26.4796
v 58.90969 -6.212403 -28.15194
v 61.23488 -0.2744256 -35.86129
v 61.81447 1.933597 -37.21302
v 61.61055 0.299277 -37.65835
v 61.92377 3.041211 -36.92189
v 62.24724 5.128066 -37.03268
v 62.16203 5.848168 -35.97708
v 43.66841 -0.8646567 -1.009053
v 57.16363 -13.29014 -25.77684
v -38.01011 12.15069 3.51003
v 30.28909 -66.82044 -21.64246
v 31.97529 -65.13998 -21.62431
v 31.38618 -66.31411 -23.06141
v 31.60859 -64.45824 -19.62742
v 30.85453 -64.10165 -17.76082
v -58.23624 -32.94711 -30.25212
v -58.60611 -33.09728 -32.28882
v -58.793 -31.04362 -30.80569
v -58.93823 -31.60831 -32.21775
v -59.18177 -30.42904 -32.09997
v -59.04795 -29.86719 -30.77386
v -48.683 36.224 4.697658
v -49.22417 36.46625 3.913787
v 58.74511 -7.629861 -28.66356
v 49.62163 -41.40985 -25.42097
v -38.41073 72.11456 7.858904
v -37.6926 70.10648 9.199519
v -35.90387 71.20608 10.20575
v -36.38349 69.66537 10.34552
v -37.39741 68.87827 9.811959
v -36.52888 68.35757 10.60559
v 10.21247 -36.11829 14.14754
v 11.13771 -34.85733 13.55986
v 3.732362 -55.49648 7.121516
v 2.743699 -55.15305 7.450924
v 45.13253 -51.29479 -26.76893
v 2.037276 -74.1778 1.976158
v 0.3722909 -73.27973 2.76713
v 2.597193 -75.97474 0.3166223
v 0.3073661 -74.57631 1.828316
v 4.651965 -45.83936 12.18143
v -8.646038 -79.02206 -4.343919
v 58.41329 8.154811 -22.22213
v 58.88731 9.97194 -23.40483
v 59.52329 10.6659 -25.06062
v 59.50656 8.662594 -25.0893
v 59.07891 12.36379 -24.0112
v -49.19287 -53.92956 -46.13919
v -63.69064 -5.785538 -32.19016
v -36.5587 -32.5373 3.251977
v 10.26595 -33.57882 13.9511
v 9.760573 -35.08621 14.42557
v 9.352574 -34.09611 14.56457
v 39.51856 -6.762393 2.030917
v -45.89734 -58.25112 -41.48252
v 48.02722 -4.919446 -4.415149
v 59.24505 40.98814 -25.46725
v 16.89974 -28.57322 9.757048
v 16.87013 -27.49912 9.617614
v -59.14 -31.46011 -33.24188
v -63.37278 -6.727576 -30.98522
v -62.8145 -8.649059 -29.54786
v -63.3092 -7.586751 -31.78881
v -63.69268 -1.842259 -28.01894
v -64.02523 -0.4378409 -28.7036
v 57.77863 38.02462 -21.70075
v -29.17097 39.25262 16.69488
v -29.45295 39.83243 16.60744
v 59.42122 13.76404 -24.97539
v 60.07814 11.93147 -26.70472
v 59.4735 15.28098 -25.22754
v 59.88764 9.960362 -26.15398
v 60.28577 10.7205 -27.32981
v 60.25689 13.63739 -27.31214
v 60.49135 12.21562 -27.95043
v 60.69506 14.90684 -28.74021
v 61.12319 13.91468 -30.10981
v -15.02655 -48.46754 9.131658
v -12.88473 -48.32486 10.70052
v -14.89686 -47.05647 9.464023
v -12.57471 -47.08445 11.05082
v -14.20122 -46.08418 9.872519
v -16.08306 -46.11949 8.418028
v -14.60799 -44.53368 9.183158
v -13.31508 -44.74541 10.16254
v -12.90781 -45.68595 10.68058
v -16.33584 -44.36077 7.751744
v -17.22435 -44.64806 7.090666
v -16.10242 -42.56102 7.623539
v -17.06269 -42.6554 6.63027
v 29.30667 -16.42063 7.084848
v 27.34157 -15.95173 7.642183
v 28.73278 -15.00438 7.246227
v 26.34316 -14.13099 7.849
v 27.61012 -17.39572 7.560258
v 26.01989 -18.21324 7.895067
v 24.5174 -18.19992 8.160951
v 25.54489 -15.67775 8.068202
v 24.57789 -14.42621 8.277236
v -40.12922 -63.95652 -28.72529
v -41.56354 -62.58427 -28.08843
v -38.69727 -65.28625 -29.05909
v 3.119037 -69.20446 4.295344
v 19.63563 -72.44027 -10.46421
v 21.83759 -71.4356 -12.96964
v 20.15024 -73.31747 -13.27629
v -21.11132 -5.617082 9.980508
v -21.94272 -4.30888 9.341746
v -21.29617 -8.029134 10.13121
v -19.06892 -3.657172 10.78512
v -20.19226 -3.690413 10.09813
v -19.76846 -5.965298 10.71273
v -19.99051 -7.965827 10.66435
v -19.85522 -6.552637 10.70329
v -18.14382 -4.502554 11.60921
v -18.70009 -5.979842 11.3973
v -17.3773 -5.836784 12.38215
v -19.21509 -6.742877 11.08123
v -17.7059 -2.480947 11.53289
v -19.72595 -1.833188 9.830575
v -16.40961 -3.108217 12.86654
v -16.06728 -4.467656 13.48857
v -16.7403 -6.312881 12.99284
v -15.07119 -3.688952 14.47384
v -14.66288 -4.953474 15.28724
v -15.37023 -5.628049 14.46803
v -16.24665 -0.4382673 12.16265
v -17.64557 0.1057762 10.67275
v -14.58151 -1.821822 14.5073
v -15.75622 -1.6785 13.12112
v -14.22137 -3.534842 15.51256
v -17.7674 -7.25085 12.05028
v -15.87489 -6.330941 13.93082
v -16.24993 -7.379692 13.6135
v -17.34074 -7.78994 12.40045
v -15.32388 -7.6528 15.0078
v -17.25731 -9.318888 12.57622
v -18.62717 -9.75809 11.2762
v -18.65191 -8.474616 11.35932
v -14.08038 -6.092534 16.55914
v -13.83232 0.5809088 14.45542
v -12.58274 -1.184534 16.83153
v -13.24227 2.337836 14.31439
v -12.19618 1.224025 16.2035
v -14.89431 1.423283 12.80865
v -15.27589 -0.2666177 13.13125
v -14.30732 2.302142 13.03741
v -14.19043 3.536926 12.48547
v -12.20669 3.35156 15.09889
v -11.02363 3.415006 16.62375
v -13.23568 4.163126 13.30531
v -11.95835 5.494416 14.16304
v -11.4475 5.27379 14.99443
v -11.43604 -0.02713376 17.87763
v -9.766996 2.099674 18.96893
v -9.718803 3.81968 18.11951
v -16.81251 -11.26021 14.24914
v -15.73699 -8.798712 14.78144
v -20.50739 -9.18515 10.3917
v -19.72799 -10.68537 10.56717
v -20.55481 -12.20132 10.06525
v -21.95809 -10.69904 9.886178
v -18.79178 -11.3828 11.07238
v -19.53587 -12.17763 10.53052
v -19.32354 -12.92966 10.62252
v -18.05385 -11.95832 11.91891
v -19.09675 -14.76594 10.64234
v -18.07059 -14.16747 12.60807
v -19.62906 -14.48624 10.23989
v -20.22805 -13.29298 10.06889
v -18.00145 -10.4878 11.83909
v -17.74831 -13.20694 12.97946
v -10.86886 -1.062372 19.35688
v -11.68531 -2.03235 18.65178
v -16.32229 1.359416 11.31114
v -19.37722 -0.0179095 9.42826
v -11.74088 -3.621745 19.66263
v -11.12157 -2.971528 20.35752
v -22.17957 -2.792024 8.843814
v -13.10749 -3.318556 17.06186
v -12.30845 -2.31758 17.8051
v -12.55966 -3.789636 18.23604
v -13.1728 -5.655958 18.05394
v -12.8586 5.796386 12.76278
v -13.86127 4.68757 12.23592
v -12.13534 6.389404 13.32838
v -10.73572 7.048719 14.85323
v -11.35309 7.466697 13.68654
v -10.49417 9.313766 13.76404
v -11.33359 9.683857 12.2371
v -9.332735 10.74782 14.7222
v -9.799808 8.218804 15.51977
v -10.09757 12.82047 12.55987
v -10.08035 14.53694 12.12319
v -9.092576 12.80397 14.11593
v -8.804286 14.98161 13.97291
v -8.129667 13.30441 15.32052
v -10.18525 15.85722 11.83584
v -7.79811 15.47046 15.16203
v -7.481947 14.46943 15.74708
v -8.004006 17.23615 14.75558
v -7.198312 16.17448 15.63735
v -9.690674 17.30255 12.66884
v -8.844752 18.64114 13.96934
v -7.372313 17.85067 15.39366
v -9.472342 20.29761 13.75333
v -10.08591 19.12187 12.5706
v -8.847124 20.32122 14.42165
v -12.08536 21.81804 11.65161
v -11.07148 19.42 11.35607
v -11.08095 17.99041 10.80492
v -10.67271 22.84278 13.85711
v -9.053239 21.64435 14.705
v -9.943797 23.47007 14.84489
v -11.92785 24.64941 14.15328
v -10.41257 24.72574 15.24384
v -14.08548 26.06979 13.95043
v -14.02305 25.39192 13.33841
v -12.53561 25.78566 14.6555
v -13.37758 27.12093 15.31636
v -11.98759 26.81274 15.79521
v -10.47527 26.3248 16.21905
v -10.91181 27.43663 16.72616
v -8.617666 24.68199 16.29679
v -13.73057 23.57519 11.77635
v -12.70716 28.20416 16.46174
v -15.56408 25.19202 12.24579
v -15.43193 26.37825 13.52963
v -13.72656 24.23261 12.40988
v -15.67373 27.70862 14.73086
v -15.33155 29.35191 16.34037
v -16.48993 26.13224 12.77671
v -17.6576 26.44459 12.58614
v -7.988847 24.11075 16.38884
v -8.831413 22.63988 15.2963
v -7.765217 21.75814 15.72217
v -7.691522 20.42415 15.42825
v -6.300352 20.61896 16.33789
v -5.761939 18.63528 16.54317
v -6.514649 15.11366 16.48793
v -6.824431 13.23978 16.82181
v -7.439884 12.40093 16.50414
v -11.05806 16.23808 10.55049
v -12.13821 16.65966 9.102002
v -12.16569 18.68425 9.652151
v -14.03419 19.58374 8.287155
v -13.52262 20.69457 9.465387
v -12.19179 20.10873 10.35229
v -15.03153 19.87284 7.846538
v -14.56102 21.18012 9.068803
v -13.5616 22.17233 10.58747
v -15.5061 20.97549 8.398864
v -15.11794 22.17193 9.54721
v -15.82839 21.94842 9.0035
v -15.44925 23.82757 10.91741
v -17.05376 20.58208 7.539593
v -16.18491 18.08905 6.312571
v -17.91724 21.85588 8.233484
v -17.17214 18.18815 5.929526
v -18.57037 20.47318 6.940547
v -16.8547 22.97485 9.517153
v -16.53187 23.93823 10.537
v -17.87201 23.2444 9.398629
v -17.98216 24.55242 10.62817
v -16.80595 25.61732 12.10183
v -18.8443 22.70922 8.634141
v -19.26286 24.16321 10.02429
v -18.14801 25.45869 11.40553
v -11.17977 12.63199 10.97064
v -11.50036 14.68423 10.01135
v -12.75716 11.9709 9.144064
v -12.45694 13.19889 9.046206
v -12.37676 10.6854 10.20283
v -13.71621 16.31314 7.457256
v -14.57937 15.77647 6.725963
v -8.471718 26.06905 17.02386
v -9.174621 6.297737 17.5081
v -10.40579 4.635464 16.78079
v -5.566186 21.95447 16.8972
v -14.04664 13.80773 7.241657
v -12.54928 14.31632 8.694935
v -12.59966 7.892985 11.65358
v -13.51536 9.226395 9.70192
v -13.5105 10.88533 8.765254
v -13.8026 30.17302 17.43356
v -5.278777 14.47847 17.59453
v -6.115651 12.25069 17.85877
v -7.510124 11.48862 16.83745
v -8.695254 11.02372 15.53133
v -16.13753 15.11853 5.788477
v -16.8253 16.43046 5.582608
v -14.3265 11.87247 7.47083
v -13.34659 13.16045 8.018261
v -6.763898 23.61659 16.81993
v -5.359939 24.52164 17.60289
v -14.26663 5.764064 11.04098
v -14.36196 7.929884 9.571767
v -16.03852 13.79036 5.88841
v -17.67798 14.66119 4.912077
v -16.88316 15.03844 5.42436
v -17.75344 15.54617 4.892299
v -17.43139 16.75209 5.298834
v -18.30657 15.63167 4.506528
v -18.03415 16.5332 4.890337
v -18.58887 18.10101 5.208596
v -17.85499 18.74553 5.879851
v -18.33704 19.42882 6.152456
v -18.96762 19.224 5.609169
v -4.216604 13.98462 18.3332
v -4.288975 14.7163 18.02988
v -3.229469 13.99342 18.67008
v -3.820503 12.41708 19.14525
v -4.706969 16.18397 17.41221
v -5.295496 17.20395 16.90928
v -3.958876 16.23138 17.72156
v -4.07371 18.5357 17.27911
v -2.69612 17.63301 17.72087
v -2.424833 15.68492 18.20717
v -3.363379 15.11859 18.22503
v -1.813568 14.27438 18.74174
v -20.03663 25.1522 10.69556
v -21.06342 26.2127 11.36537
v -19.02188 27.1351 12.82243
v -23.00341 27.56318 12.15694
v -21.30424 27.88579 12.85024
v -18.07795 -15.38015 12.35114
v -17.90688 -15.56078 14.12615
v -7.037096 26.84949 17.87717
v -19.12307 0.8905446 9.238875
v -17.98755 1.895987 9.623387
v -17.1398 12.3776 5.678313
v -17.07829 11.65823 5.813174
v -16.11481 10.59361 6.606524
v -14.53372 10.63412 7.793462
v -6.137827 10.46225 18.72725
v -8.306326 10.23312 16.49883
v -7.638739 9.759935 17.55409
v -6.296977 9.445135 19.08849
v -7.549177 8.372329 18.40316
v -15.54385 2.534904 11.52765
v -23.23498 -1.847105 8.074127
v -23.84137 -3.203904 8.27135
v -24.17874 -0.7192128 7.334204
v -22.04173 -0.2123125 8.018059
v -25.13938 1.687046 6.196018
v -23.42234 2.157195 6.584006
v -21.18763 1.503682 7.77887
v -20.94647 0.3830664 8.339782
v -9.402206 27.02437 17.10751
v -15.16967 3.669732 11.29955
v -16.97622 2.869419 9.99095
v -16.37867 4.583286 9.578409
v -15.24783 4.68661 10.62073
v -15.92822 6.416576 8.914043
v -17.26785 4.893821 8.623976
v -17.88615 5.910605 7.574395
v -18.31314 3.146057 8.782562
v -16.0579 8.152064 7.658533
v -19.36276 2.904166 8.177083
v -22.8241 -8.292156 9.637265
v -22.72652 -9.788707 9.711569
v -8.424002 9.010844 16.97954
v -7.633524 6.717856 19.1614
v -8.60623 3.939864 19.43827
v -7.52364 5.314569 19.97404
v -2.624254 13.04428 19.17658
v -13.08243 6.256865 12.13998
v -11.28036 -4.148555 21.01788
v -10.40536 -2.951484 21.59562
v -12.15449 -5.912523 20.63667
v -12.47631 -5.361125 19.40377
v 52.94009 33.92143 -9.214191
v 51.62777 34.27221 -6.039301
v 51.68467 31.35826 -6.011617
v 52.12503 35.05675 -7.300132
v 52.86776 35.0522 -9.086634
v 52.37797 35.84421 -8.020768
v 51.82827 36.09591 -6.756933
v 50.6577 35.26991 -4.132154
v 51.27033 32.86954 -5.100307
v 50.38117 33.59935 -3.231429
v 50.8295 37.39841 -4.90685
v 51.33265 32.05323 -5.179214
v 50.92725 31.50126 -4.172136
v 49.47638 36.30156 -2.011373
v 49.69177 38.85571 -3.007576
v 50.64867 39.11261 -4.846427
v 51.50202 37.74313 -6.265235
v 48.86233 38.33778 -1.445602
v 50.18644 40.41734 -4.170201
v 48.80124 34.84357 -0.5050701
v 48.68317 37.15598 -0.8954579
v 50.84332 40.27368 -5.375979
v 51.83412 39.21277 -7.196917
v 51.87089 37.47177 -7.054791
v 50.8383 41.70976 -5.520135
v 51.5932 41.56532 -6.973542
v 49.93781 32.39433 -2.160684
v 48.69793 40.15671 -1.569845
v 47.62477 36.80107 0.8581405
v 47.29177 39.55964 0.6628226
v 51.40573 43.08251 -6.712158
v 52.12225 42.61992 -8.051204
v 52.21024 39.81403 -8.063943
v 50.522 43.3498 -5.096198
v 50.4998 45.58266 -5.283689
v 51.39253 45.037 -6.838422
v 51.30055 46.10205 -6.721496
v 52.1161 44.26003 -8.102025
v 52.88889 42.60071 -9.594045
v 53.06075 44.69813 -9.926955
v 53.62159 43.63804 -11.1225
v 52.00782 45.10036 -7.943244
v 52.9547 46.3872 -9.719548
v 53.77388 41.46713 -11.50321
v 53.13733 41.54096 -10.12486
v 53.90726 46.4716 -11.54569
v 53.94189 44.95716 -11.70967
v 54.38622 46.5501 -12.50353
v 54.20414 42.66013 -12.40934
v 54.75267 45.30602 -13.37624
v 54.99494 43.19507 -14.1245
v 54.37273 40.8321 -12.92004
v 49.71956 40.68279 -3.400988
v 49.15513 40.40521 -2.392494
v 53.04506 40.1969 -9.959604
v 54.07462 39.2716 -12.23765
v 53.70427 38.28281 -11.38481
v 53.11763 38.30968 -9.996357
v 52.67554 38.84005 -9.026225
v 48.90412 32.61627 -0.3237692
v 52.49574 37.46714 -8.495119
v 51.71566 45.32177 -7.430696
v 53.20249 36.87331 -10.08189
v 52.71546 37.58653 -9.01333
v 50.97219 47.51165 -6.219964
v 51.60315 46.81725 -7.276985
v 51.87714 46.17545 -7.735265
v 55.39388 45.12967 -14.92963
v 52.3203 38.58081 -8.204617
v 48.0761 33.67601 0.9392533
v 47.92243 35.18021 0.7939698
v 49.92348 44.01186 -4.143264
v 49.45778 45.172 -3.51315
v 50.10554 41.28029 -4.124239
v 49.66611 42.3366 -3.542456
v 48.82331 43.85098 -2.411723
v 49.08942 41.36852 -2.473737
v 48.37717 41.62453 -1.367232
v 48.08807 42.71404 -1.125358
v 46.92047 42.65113 0.4963709
v 46.84935 44.11366 0.3453269
v 47.70227 43.85574 -0.7743679
v 47.39015 46.18765 -0.6712679
v 48.09773 45.5179 -1.539744
v 46.46809 45.95477 0.5600567
v 46.5681 47.42992 0.2480551
v 47.71619 48.44318 -1.340325
v 48.53001 46.38065 -2.243932
v 48.91369 48.1492 -2.986396
v 46.51893 49.64867 0.06234261
v 45.79278 46.60175 1.272113
v 45.73134 48.55504 1.117629
v 47.21547 50.41428 -0.8896536
v 45.1843 49.52805 1.635056
v 45.47975 51.11031 1.132375
v 46.1779 52.62424 0.09923946
v 47.45932 52.10532 -1.417951
v 46.86909 53.3238 -0.8384762
v 45.93273 54.3256 0.1750006
v 46.38733 54.85128 -0.4166285
v 48.00015 50.9454 -1.98813
v 45.13519 52.60772 1.339674
v 44.14241 51.78054 2.504493
v 44.67318 53.37724 1.747903
v 48.31526 49.6491 -2.293401
v 44.16417 49.51533 2.746114
v 47.34266 41.52109 0.1337899
v 45.55358 42.82275 2.20766
v 45.88968 45.07504 1.419794
v 44.82483 44.42155 2.732002
v 43.92915 43.11634 3.979411
v 43.76775 44.7948 3.816983
v 44.25677 46.37154 3.036133
v 42.52895 44.84199 5.02847
v 43.27821 45.44064 4.207392
v 42.8051 46.89047 4.454903
v 41.45767 45.77811 5.873281
v 41.01907 47.14972 6.079605
v 43.21993 42.12023 4.896366
v 42.20945 42.0506 5.93715
v 42.96129 48.16832 4.116704
v 44.5416 47.79812 2.519213
v 45.16924 46.24453 2.048778
v 40.84755 45.4884 6.469747
v 41.55642 43.49949 6.241878
v 44.50214 41.37329 3.725103
v 44.37276 39.83451 4.267867
v 45.64843 41.07899 2.431393
v 43.91631 38.56488 5.104072
v 43.00262 40.37404 5.528578
v 42.86493 39.30243 5.972359
v 41.47515 39.98749 7.087175
v 42.26476 38.47874 6.804995
v 43.11913 37.45205 6.235839
v 43.67178 36.57072 5.885776
v 43.09962 35.35724 6.693373
v 42.07708 37.2313 7.272371
v 46.128 39.7557 2.195279
v 45.54205 37.77539 3.444381
v 39.66476 46.28235 7.337495
v 39.90794 48.44511 6.875319
v 39.15062 47.54505 7.614609
v 38.77704 49.38661 7.708649
v 39.20316 44.76043 7.932931
v 38.38229 44.84391 8.581276
v 38.37325 45.85401 8.426749
v 37.71527 45.12985 9.037312
v 38.1007 47.69021 8.401034
v 37.37725 46.50808 9.101499
v 36.08573 47.88042 9.878197
v 36.55363 45.69568 9.804006
v 35.36863 45.73945 10.66574
v 39.3381 43.69375 8.018043
v 40.26897 43.7725 7.273645
v 40.47472 42.24414 7.43491
v 39.66238 41.5148 8.271624
v 38.65059 42.09262 8.96201
v 38.38497 43.19588 8.887363
v 46.66457 41.40631 1.084044
v 46.79362 38.7542 1.533402
v 46.11153 38.63039 2.493623
v 40.70109 49.4135 6.075355
v 37.41322 48.72056 8.799053
v 39.32751 50.30557 7.173358
v 39.32337 40.43507 8.848115
v 38.09958 41.13815 9.644704
v 37.2065 42.45992 9.958284
v 37.40528 43.47838 9.567469
v 38.80687 39.83478 9.425699
v 37.07946 41.49044 10.26547
v 35.55114 42.05827 11.2412
v 36.43119 43.64287 10.27868
v 35.12002 43.0442 11.32764
v 35.19901 44.4292 10.97854
v 35.84204 44.64095 10.48026
v 36.18777 49.43572 9.638051
v 37.96792 44.03296 9.03388
v 40.35293 40.45896 7.959591
v 40.20662 38.43619 8.6844
v 45.05535 36.88891 4.269431
v 37.94793 50.81157 8.193692
v 39.51519 51.14249 6.948
v 38.76081 52.02324 7.461806
v 40.41405 51.92035 6.091293
v 41.57461 50.15005 5.219332
v 41.18884 54.0795 5.153867
v 41.10367 52.15037 5.430351
v 38.02277 53.30355 7.962607
v 39.33126 54.73575 6.781574
v 37.80339 52.06219 8.221879
v 37.97632 54.5624 7.914445
v 39.67775 57.32907 6.232169
v 38.7881 55.81077 7.144177
v 40.04062 56.14725 6.017881
v 41.27207 55.63247 4.918409
v 41.93103 51.40094 4.737748
v 36.76776 51.94699 9.025759
v 35.48896 51.95449 9.962737
v 35.20666 53.45177 10.06435
v 36.56021 54.39552 8.989335
v 34.98144 55.73804 10.12323
v 36.26005 55.58966 9.153354
v 37.58254 55.35009 8.161263
v 33.68813 56.99431 10.9408
v 33.71545 54.80551 11.05845
v 32.71373 55.72793 11.67243
v 34.31388 58.14008 10.42247
v 35.72849 57.39861 9.436377
v 36.06874 56.37992 9.259741
v 37.14074 56.83139 8.38991
v 36.47054 57.90129 8.835714
v 37.00221 58.90309 8.32647
v 37.96806 57.18879 7.691988
v 32.03898 59.30833 11.92402
v 31.4753 58.43191 12.33721
v 31.08243 55.9689 12.72387
v 30.76536 57.36833 12.8578
v 33.92163 53.36471 11.00268
v 32.76799 60.31575 11.38053
v 40.73908 57.69001 5.195141
v 40.42469 58.59835 5.391424
v 41.9423 56.62296 4.161535
v 42.31569 58.15393 3.568102
v 41.96225 48.94376 4.987648
v 39.16396 58.88163 6.519938
v 39.86271 59.94678 5.713193
v 40.56313 60.51512 4.983939
v 41.38107 59.66214 4.293149
v 38.05086 59.20551 7.450575
v 38.91519 60.46582 6.543101
v 39.19185 62.02646 6.090111
v 42.03403 59.07101 3.712618
v 42.50876 53.18896 4.017371
v 42.98117 55.63176 3.247147
v 42.42529 54.57101 3.947026
v 43.69014 53.4412 2.787898
v 44.31774 55.06433 1.914527
v 43.14061 56.84489 2.89109
v 44.55531 56.90663 1.369896
v 45.11115 56.12406 0.8838261
v 43.38165 57.7704 2.491063
v 44.19373 58.80629 1.485608
v 45.94828 58.27597 -0.4694504
v 46.22791 56.38408 -0.4897764
v 43.00215 59.27049 2.700183
v 46.69848 56.98654 -1.171784
v 47.41812 55.41646 -1.807147
v 47.96427 54.56999 -2.424644
v 48.04768 52.54521 -2.267154
v 48.38936 56.43737 -3.321626
v 49.20715 55.49989 -4.383489
v 49.69295 54.18874 -4.857042
v 48.38018 53.79999 -2.892623
v 48.89658 52.5326 -3.476114
v 50.06108 53.21941 -5.271881
v 41.12681 36.90035 8.155275
v 40.16187 36.48653 9.066363
v 39.69461 37.10812 9.330708
v 39.19217 36.52224 9.753622
v 38.94631 37.30083 9.797076
v 38.92785 38.27259 9.693915
v 41.2065 34.87075 8.357049
v 42.25838 35.72528 7.425569
v 32.12711 62.17271 11.67807
v 30.53233 62.58205 12.71074
v 33.05051 61.2841 11.10487
v 30.46716 60.55857 12.88414
v 29.83063 61.04186 13.26606
v 30.15911 57.74642 13.22583
v 29.68928 54.88736 13.60997
v 28.41755 56.60999 14.30575
v 29.04971 58.70811 13.85468
v 29.83795 59.59614 13.33642
v 28.25335 59.17715 14.30029
v 29.05733 60.16887 13.79328
v 32.30715 54.15789 12.02854
v 31.19596 54.57948 12.70611
v 30.46993 53.89815 13.19076
v 28.88228 54.59219 14.105
v 28.61276 52.93375 14.32912
v 27.49418 53.64642 14.9024
v 29.73566 52.20382 13.74138
v 28.38683 51.31828 14.54852
v 27.60602 51.71852 14.94257
v 27.19915 55.42793 14.99164
v 29.60147 50.51192 13.90477
v 31.03076 50.18354 13.08299
v 29.85522 48.63294 13.87595
v 31.82922 52.33971 12.4419
v 30.74445 52.46367 13.11206
v 32.23664 49.6669 12.36708
v 25.6807 55.82953 15.75613
v 26.25592 56.93776 15.4465
v 27.16868 58.17372 14.9502
v 33.32616 50.67927 11.55585
v 31.78442 47.981 12.76657
v 33.32906 48.51218 11.73139
v 32.3657 46.90868 12.51259
v 33.27166 45.36556 12.11545
v 34.05627 46.91778 11.42039
v 33.97492 44.51002 11.78119
v 32.85624 43.71511 12.60276
v 31.96413 44.85025 12.99157
v 32.01915 43.21729 13.16115
v 31.32093 44.04654 13.46716
v 29.33631 45.96698 14.4155
v 29.54598 47.55444 14.13466
v 34.71127 48.70409 10.78236
v 35.37419 50.36684 10.15594
v 27.81016 60.66862 14.49279
v 27.02777 60.37286 14.93078
v 30.10635 44.87637 14.0673
v 25.86257 53.83541 15.75614
v 25.24579 54.29261 16.04029
v 24.19497 54.2776 16.52848
v 23.9664 55.70718 16.56589
v 24.85815 57.11375 16.14196
v 22.59054 54.83857 17.20168
v 22.74003 56.14993 17.09545
v 23.57636 56.33918 16.73617
v 23.21288 56.92064 16.87896
v 23.06073 53.04786 17.07876
v 20.83038 54.37886 17.91066
v 20.87964 55.51069 17.84079
v 21.78592 51.96857 17.63025
v 20.23542 52.71326 18.18537
v 49.77832 47.45072 -4.226099
v 49.51377 50.53529 -4.155326
v 49.90306 49.74518 -4.657539
v 51.12139 48.61538 -6.549982
v 51.03155 50.31006 -6.50912
v 51.67019 50.02982 -7.56221
v 52.59718 49.46535 -9.121961
v 52.07276 48.1634 -8.155559
v 52.11008 47.49829 -8.213261
v 52.3716 51.48565 -8.918363
v 51.63654 52.1923 -7.718726
v 50.88749 52.17 -6.411556
v 51.77702 53.63504 -8.217831
v 50.8615 54.14524 -6.751056
v 51.31845 55.43713 -7.690083
v 49.95485 52.10651 -4.9933
v 52.06912 54.75004 -8.909293
v 52.91246 52.4787 -10.09623
v 52.74105 53.69757 -9.950008
v 53.14807 53.827 -10.70103
v 50.33465 55.75537 -6.185891
v 50.69463 56.60717 -6.894512
v 51.85764 56.64188 -8.918761
v 50.32634 54.02451 -5.766394
v 51.41936 56.68755 -8.174276
v 51.51661 57.73627 -8.584217
v 52.20057 55.77687 -9.291761
v 53.03268 49.89013 -9.936295
v 53.13611 51.08188 -10.27973
v 53.00753 48.56119 -9.870826
v 52.75951 47.12477 -9.357366
v 37.85118 38.90944 10.36517
v 35.75876 39.88603 11.53708
v 32.71519 53.28885 11.82597
v 42.89697 51.25861 3.836325
v 37.25897 50.45039 8.745306
v 26.79465 52.60736 15.32906
v 25.55939 52.26185 15.93379
v 26.64641 51.24521 15.46489
v 26.78431 49.71619 15.48354
v 25.05154 51.1495 16.23093
v 24.75023 49.76575 16.46486
v 25.5752 48.91879 16.12738
v 28.35079 49.86549 14.64781
v 25.58328 47.6818 16.19721
v 22.99719 48.71153 17.28802
v 22.94015 51.13065 17.16958
v 21.78443 50.41576 17.69809
v 20.09936 51.55375 18.28826
v 20.46321 49.42319 18.26183
v 18.45315 52.27404 18.84166
v 21.05028 47.81616 18.13226
v 33.84678 51.74977 11.1482
v 53.2838 48.44552 -10.44368
v 39.77449 62.40576 5.453891
v 38.2963 61.85701 6.906721
v 37.97655 62.67628 7.057773
v 53.91773 48.32188 -11.62586
v 28.22592 48.03568 14.83686
v 26.69498 48.36735 15.59828
v 28.52577 46.74694 14.77063
v 26.5873 46.47765 15.77146
v 28.10594 45.19662 15.116
v 26.94431 44.55667 15.75529
v 25.6816 44.89404 16.3206
v 26.30997 43.72474 16.10455
v 19.2151 54.00956 18.50707
v 28.43965 43.67077 15.0615
v 27.35618 41.90154 15.70135
v 28.68835 42.13662 15.05109
v 26.00395 42.6111 16.27196
v 29.16717 40.34595 15.03732
v 27.83982 40.54141 15.64946
v 30.08014 41.36998 14.44791
v 28.93664 38.99324 15.25122
v 27.61021 39.51216 15.80481
v 26.19907 40.67582 16.31364
v 30.25598 38.11008 14.6969
v 28.66838 37.75819 15.43644
v 29.97559 43.39196 14.30355
v 30.31745 42.54784 14.21619
v 31.45981 42.2408 13.59993
v 53.68815 52.54793 -11.51516
v 53.78593 50.9081 -11.4759
v 54.24841 51.63535 -12.52154
v 38.92195 57.61166 6.854907
v 31.73216 63.35218 11.80804
v 50.17291 57.1197 -6.19554
v 49.56094 57.27058 -5.313159
v 50.32263 58.36637 -6.72123
v 50.92301 57.92534 -7.60665
v 49.57139 58.79188 -5.687368
v 50.60004 59.12701 -7.339049
v 48.75008 58.44122 -4.399294
v 48.927 59.57805 -4.920165
v 35.51981 60.38267 9.377797
v 34.34867 60.26437 10.29199
v 26.27894 59.9864 15.32831
v 55.03038 46.99183 -14.06438
v 55.14807 45.63503 -14.34901
v 55.43443 46.7937 -14.94197
v 55.8382 46.37006 -15.81205
v 54.70877 48.30642 -13.23524
v 55.35251 48.67896 -14.65639
v 55.82021 47.77663 -15.70767
v 56.02828 49.04301 -16.08411
v 55.97686 46.72545 -16.09035
v 54.98537 50.43841 -13.8891
v 55.6639 50.30586 -15.33113
v 54.49802 49.64394 -12.86376
v 53.56078 49.35946 -10.94244
v 54.76461 51.65644 -13.49981
v 54.15994 53.02736 -12.50174
v 54.56984 53.4154 -13.3555
v 55.39002 51.38267 -14.80483
v 55.18742 51.91676 -14.41696
v 54.88247 53.76904 -14.06058
v 55.5203 52.51299 -15.16454
v 55.88763 51.49378 -15.81048
v -61.34037 32.692 -20.98378
v 39.91413 21.81799 2.885971
v 18.85993 -28.05937 8.911479
v -7.889416 -50.18978 12.06806
v -6.830766 -50.52856 12.07952
v -7.339327 -52.88987 9.642936
v -32.87923 -36.17265 4.054942
v -34.59274 -34.56122 3.667355
v -33.77214 -33.94522 4.302319
v -22.43315 -75.98029 -15.45944
v -41.92086 -62.45479 -37.11171
v -41.9743 -62.334 -37.84201
v -50.93684 32.10596 2.097145
v -51.09865 32.61753 1.995564
v -50.74743 32.53845 2.469829
v -50.36291 32.79928 2.913944
v -34.01663 6.850561 4.358161
v -33.01793 5.880981 4.573076
v 10.5075 -27.10463 12.48722
v 12.01164 -29.49047 12.21348
v 12.28847 -27.36504 11.60526
v 14.35927 -27.32378 10.61902
v 33.20943 42.6354 12.59295
v -60.95707 -16.94562 -27.50613
v 62.15074 3.598678 -37.85718
v 62.42801 2.908465 -40.47598
v 62.43958 4.069157 -39.30268
v 62.13477 0.9135447 -40.94968
v 62.72037 5.390515 -39.92961
v 62.77995 3.755225 -41.90338
v 62.88036 5.90062 -40.55487
v 61.27391 -1.495686 -37.94016
v 61.80056 -0.6998033 -41.14737
v 61.34296 -2.172343 -39.82502
v 62.59951 2.506929 -42.6639
v 62.3334 1.24765 -42.64022
v 61.28336 -2.920218 -40.65905
v 61.77553 -1.175562 -42.03687
v 61.54583 -2.623272 -42.78154
v 60.91546 -4.211338 -40.06429
v 61.23381 -3.460585 -41.46139
v 61.01096 -3.104679 -38.49665
v 26.2555 -26.95843 6.728693
v -29.24122 -4.614062 6.916399
v -29.17248 -2.827105 6.418068
v 25.64866 -12.90754 7.965548
v 42.31536 -51.11137 -20.03422
v 40.77773 -54.56297 -21.5897
v 40.18493 -54.55783 -20.46424
v 39.61633 -56.83712 -22.60225
v 38.90857 -58.91451 -24.65625
v 40.57933 -57.44392 -25.96829
v 39.93453 -58.56901 -26.71536
v 38.86094 -60.00774 -27.03237
v 37.0596 -61.2835 -25.09452
v 37.99976 -61.25958 -27.85181
v 37.69547 -59.61851 -23.2085
v 38.56314 -61.28265 -30.14827
v 39.7541 -59.74926 -29.48763
v 40.38039 -59.31039 -30.59181
v 39.14376 -61.04757 -32.3425
v 37.09167 -62.8087 -30.12089
v 40.8522 -58.1757 -28.61858
v 41.08054 -57.62431 -27.90977
v 18.22494 -73.79675 -10.22479
v 56.94545 27.7019 -19.60623
v 57.01292 28.4854 -19.77676
v 25.34939 45.71182 16.42372
v -9.130487 1.194266 20.34284
v -8.120556 2.490322 20.81853
v -20.46587 62.53697 19.06054
v -18.57746 60.68431 19.66977
v -16.80877 60.17189 20.08516
v -17.88338 59.18922 19.89942
v -19.67104 59.19012 19.48818
v -18.48598 62.65825 19.52345
v -17.8687 61.88554 19.72967
v 25.84685 58.75402 15.60415
v 20.92367 -28.34064 8.174107
v 19.69081 -27.4979 8.560853
v 21.98903 -26.24937 7.816113
v 22.19382 -28.19805 7.770363
v 22.70235 -29.27059 7.567541
v 21.60998 -30.42221 7.94549
v 23.15794 -27.62751 7.492794
v 23.3804 -26.21819 7.509119
v 22.73387 -24.0924 7.796387
v 20.74205 -25.06302 8.12995
v 21.49725 -23.01751 8.05161
v 23.29521 -22.26949 7.909301
v 19.19001 -26.40483 8.642427
v 19.9287 -25.99799 8.380379
v 20.3055 -23.21054 8.21836
v 19.72597 -24.83579 8.353103
v 23.19624 -30.31153 7.329425
v 22.08396 -30.81031 7.745006
v 22.47136 -31.69205 7.529748
v 25.10766 -68.77807 -14.7887
v -60.87321 24.24098 -19.55188
v 24.00797 57.76706 16.51067
v 24.69771 58.65997 16.14177
v 32.25692 41.57017 13.24986
v -61.9597 22.32673 -21.95124
v -61.47559 24.0723 -20.93303
v -62.41196 21.33941 -22.85882
v -61.97076 18.84838 -21.70342
v -62.50278 17.7376 -22.74381
v -62.95382 20.48801 -24.0872
v -62.57427 15.32418 -22.79693
v -61.59622 15.45065 -20.73774
v -63.36608 14.97879 -24.57597
v -62.68196 13.14311 -22.80993
v -63.21962 18.55526 -24.53358
v -63.17237 21.66878 -24.75478
v -63.61626 12.56532 -25.04077
v -63.59161 18.12313 -25.42708
v -64.24094 11.39735 -26.74257
v -64.25055 12.98774 -26.82466
v -61.50463 14.24536 -20.4579
v -62.36483 25.40822 -23.14163
v -61.89238 26.20712 -22.06165
v -63.98915 14.12535 -26.14396
v -63.75696 15.27225 -25.61953
v -63.8211 16.61909 -25.89318
v -64.11063 17.58613 -26.78778
v -63.68176 19.05193 -25.77206
v -64.2425 15.65728 -26.96301
v -21.14387 2.84331 7.222761
v -21.08723 4.238243 6.665796
v -19.78362 5.219162 6.814828
v -35.33181 -67.46459 -24.81569
v -29.35376 -71.89668 -23.35375
v -28.18111 -72.59792 -21.52527
v -31.01712 -70.76292 -24.0381
v -27.3813 -73.23524 -23.93569
v -30.12598 -71.46855 -25.01581
v -27.00808 -73.45551 -22.3497
v -31.99098 -70.24546 -26.02155
v -35.04627 68.56691 11.62665
v -60.4047 51.51406 -17.50328
v -59.82067 50.04263 -16.22067
v 38.31749 30.04099 8.939849
v -17.71942 -16.7049 15.80347
v -37.65092 38.5331 13.06197
v -39.03482 38.66283 12.28271
v -33.05498 4.612653 4.575792
v -32.88615 3.612934 4.635388
v 36.28074 -61.21782 -23.15023
v 35.72128 -62.03722 -23.49794
v 35.92639 -62.19754 -24.3231
v 34.99963 -63.03946 -23.95593
v 61.28961 11.82204 -30.54836
v 61.84334 14.03422 -32.7061
v 60.74622 10.57022 -28.77395
v 61.11974 10.49001 -30.10214
v 61.90014 12.70422 -32.96063
v 14.94351 -71.7952 -3.837642
v 13.42337 -72.33691 -2.752563
v 13.99622 -73.71013 -4.446122
v 14.8192 -74.93934 -6.818419
v 13.19262 -74.79234 -4.797626
v 12.33412 -72.00458 -1.635914
v 12.78202 -76.71571 -7.206787
v 14.78221 -75.98772 -8.554939
v 11.66601 -76.67918 -5.836565
v 10.32269 -75.83324 -3.363585
v 11.54386 -75.97031 -4.627729
v 9.455575 -77.77946 -5.556622
v 9.504919 -77.09109 -4.415611
v -43.33669 14.31177 0.04202478
v -41.97039 12.97377 1.222502
v -41.64333 14.39673 1.233804
v -42.1678 15.58862 0.5139457
v -40.9774 15.15341 1.39176
v -41.22419 13.59589 1.655438
v -43.7445 15.39767 -0.5650928
v -43.39428 16.62653 -0.4323178
v -40.16376 14.6367 2.032417
v -41.12052 13.01917 1.806308
v -15.33834 -21.66944 12.42437
v -14.61718 -21.18048 13.95486
v -36.75492 39.10374 13.46266
v -35.6676 39.21242 13.96584
v -36.88414 38.09188 13.56789
v 22.33753 47.64952 17.64898
v 23.68467 47.49084 17.08187
v -36.94993 72.774 8.818177
v -38.12925 73.08421 7.736949
v 11.18839 -25.68758 11.75592
v 10.51935 -28.80315 12.90123
v 9.139985 -28.17435 13.56374
v 9.365785 -29.84763 13.80846
v 8.247283 -28.98331 14.26278
v 8.665177 -26.38575 13.40805
v 7.640158 -24.92072 13.84491
v 9.635176 -25.47529 12.55817
v 7.519243 -27.75237 14.43118
v 6.663675 -25.34481 14.64198
v 6.253168 -24.44814 14.95502
v 5.392977 -25.52098 15.62257
v 5.226709 -23.78967 15.81077
v 3.942996 -26.50059 16.61215
v 5.858663 -27.05209 15.42978
v 6.170287 -27.99981 15.35681
v 5.021617 -28.85676 16.12575
v 4.307984 -27.64938 16.42631
v 6.284914 -22.37182 15.30218
v 6.653835 -23.52151 14.80317
v 5.26246 -21.89414 16.0479
v 4.994162 -21.14039 16.33308
v 6.328529 -21.43029 15.68013
v 3.362029 -24.67969 17.00817
v 4.069903 -23.75681 16.65312
v 3.634004 -22.9221 17.06518
v 3.382974 -28.30141 16.86443
v 3.039758 -26.55698 17.03134
v 0.9173647 -27.66592 17.48942
v 1.302339 -26.57148 17.55541
v 1.847602 -25.31995 17.58437
v 6.714179 -29.48327 15.27273
v 3.646671 -21.79351 17.15356
v 4.426311 -20.68816 16.69972
v 5.880878 -20.04036 16.02158
v 2.480718 -23.48525 17.70297
v 7.869916 -23.79408 13.76183
v 7.505383 -22.59378 14.61919
v 7.38325 -30.47083 15.07219
v 17.65192 -75.03802 -11.93209
v 18.48776 -74.777 -13.28647
v 17.30466 -75.76659 -13.70622
v -66.20544 5.211624 -36.23215
v -18.88014 19.76323 6.096915
v -19.3672 19.81566 5.740279
v -42.85361 32.55742 9.492355
v 55.70952 24.31036 -16.83478
v 8.364239 -35.65358 15.16072
v 8.307444 -33.47736 15.07872
v 58.30086 37.65526 -23.1229
v 58.95931 37.60558 -25.08819
v 58.86718 36.38321 -24.94201
v 59.47668 37.42109 -26.63051
v 59.72668 35.11076 -27.5572
v 60.31234 35.63742 -29.07077
v 59.93571 33.29856 -28.18089
v 59.41518 33.33837 -26.66321
v 60.21751 34.49469 -29.01847
v 60.54705 33.39167 -30.1586
v 60.66034 36.19266 -30.20824
v 60.63051 34.84063 -30.29172
v 60.40988 32.36061 -29.70996
v 59.00526 33.13152 -25.37985
v 61.0425 33.62622 -31.64575
v 61.06696 32.04266 -31.82809
v 60.68372 32.04967 -30.63816
v 61.23619 34.26718 -32.27398
v 61.05647 35.45824 -31.59966
v 59.51561 39.59862 -26.4454
v 59.90873 38.49944 -27.71858
v 59.46344 40.66054 -26.12733
v 59.72218 40.20726 -26.87536
v 59.6126 39.75992 -26.7265
v 60.01846 38.79453 -27.94909
v 58.53727 32.72504 -24.04261
v 58.43201 30.15092 -23.64777
v 58.95475 31.27448 -25.22441
v 57.79758 30.9328 -21.89373
v 58.12257 28.0208 -22.69416
v 57.44001 28.42857 -20.90536
v 58.18161 26.69081 -22.76606
v 57.29065 26.53853 -20.50884
v 58.67926 26.05195 -24.12245
v 58.17095 24.85252 -22.62196
v 57.58825 25.02095 -21.20061
v 58.85933 27.9726 -24.74232
v 59.3171 29.37025 -26.20104
v 58.96704 26.26433 -24.93384
v 59.32724 26.82154 -26.00477
v 58.93764 24.6466 -24.74153
v 59.45844 25.0592 -26.21737
v 58.05874 23.52672 -22.26878
v 59.15793 23.29861 -25.23404
v 58.31696 22.71336 -22.90705
v 59.29668 21.63579 -25.42527
v 58.98309 19.92532 -24.40168
v 58.49744 20.04705 -23.16903
v 58.28759 17.65015 -22.51556
v 59.54749 18.0118 -25.68556
v 59.76562 20.40479 -26.60144
v 59.9632 16.89658 -26.70155
v 60.26688 19.55905 -27.98532
v 59.51416 30.75422 -26.95875
v 59.76649 29.93193 -27.69492
v 59.70382 28.64003 -27.32641
v 59.49789 32.065 -26.87225
v 59.87373 31.5453 -28.05767
v 60.40348 30.41124 -29.74795
v 60.27227 29.7062 -29.32229
v 61.03593 30.43426 -31.87981
v 60.71014 29.197 -30.6716
v 61.11243 31.47766 -32.00842
v 61.29277 30.2028 -32.76882
v 61.27548 28.70922 -32.62792
v 60.90424 28.24898 -31.27802
v 61.39172 31.05584 -33.0906
v 61.57592 30.02711 -33.74436
v 60.90556 18.19882 -29.81171
v 61.12418 15.23005 -30.16661
v 60.38359 15.5265 -27.7993
v 61.26678 26.81114 -32.39778
v 61.55931 27.91286 -33.59929
v 60.95691 27.19991 -31.34641
v 61.055 25.82273 -31.49809
v 61.54798 25.97564 -33.35052
v 61.9459 28.17492 -35.00671
v 62.15957 26.54888 -35.63135
v 61.96489 24.84192 -34.5818
v 61.67748 22.64631 -33.20504
v 61.35579 24.63257 -32.33724
v 61.14362 23.79178 -31.41637
v 61.29882 21.82825 -31.6372
v 60.73618 23.82157 -30.05752
v 60.80291 25.3671 -30.53959
v 60.6482 26.43271 -30.13983
v 60.46075 21.99645 -28.91215
v 60.95559 20.95185 -30.35246
v 60.45716 23.61055 -29.17502
v 59.53308 23.98968 -26.34322
v 60.56975 27.90116 -30.14335
v 60.24445 29.09633 -29.19546
v 60.10258 28.26085 -28.55835
v 36.6604 -62.84608 -28.28035
v 36.93483 -62.18642 -27.02839
v 58.51384 -6.504353 -26.26044
v 53.60137 -27.55154 -24.54596
v 53.29119 -28.25415 -24.06248
v 16.23566 -74.31382 -7.859119
v 17.14245 -74.32045 -9.231854
v 15.8883 -75.32928 -9.042652
v -5.825073 8.172214 20.10093
v 3.132444 -29.32558 16.96503
v -24.40612 -74.9798 -21.14398
v -27.87916 -72.90853 -25.05597
v -29.32327 -72.04624 -26.25745
v -30.40484 -71.32996 -26.47087
v -16.43544 -23.21068 11.16702
v -49.08591 33.13277 4.377893
v 47.15923 58.29178 -2.065333
v 47.9842 58.62164 -3.308408
v 46.33259 58.53693 -1.003086
v 47.38111 59.41801 -2.607435
v 47.95359 60.08976 -3.604201
v -64.17588 9.980671 -26.61153
v -53.87971 -47.7499 -38.45101
v -54.7408 -45.95988 -37.77076
v -54.84008 -46.01171 -39.62365
v -55.05699 -45.0816 -36.56611
v 62.89517 3.522866 -43.37784
v -61.23257 35.64441 -20.78912
v 28.67057 -67.96015 -20.62483
v 26.88993 -69.42049 -20.09534
v 27.25762 -69.62859 -21.74671
v 33.94716 -63.92771 -23.41665
v 33.07221 -65.00252 -23.92628
v 34.35748 -64.20378 -25.19403
v 32.16816 -66.13239 -24.60451
v 32.66103 -66.07301 -25.82267
v 33.58808 -65.12994 -25.73529
v 28.5328 -41.41928 1.493343
v -1.511787 -77.1909 -0.6701123
v -2.103529 -75.71888 0.8938342
v -44.70949 71.17862 2.161285
v -44.04168 71.32181 2.846759
v -43.9932 73.95126 1.655612
v -44.49275 72.53415 1.803573
v -43.18816 74.07307 2.483487
v -41.63168 73.96445 4.19754
v -41.06081 72.72701 5.263224
v -45.02282 72.83858 1.052462
v -45.14793 74.05813 0.3779427
v -41.64093 70.8913 5.417789
v 24.90625 46.86637 16.56616
v 31.67068 40.51479 13.74977
v 30.58091 39.51681 14.4359
v 37.34716 -62.72022 -31.32198
v 38.60064 -61.71468 -34.20851
v 37.24422 -62.94125 -32.90947
v 40.49968 -59.69164 -33.25488
v 38.78216 -61.46506 -37.19896
v 37.18898 -62.99508 -35.21713
v 50.28348 -38.38586 -24.08625
v 51.19919 -35.83162 -24.2169
v -14.0688 -43.05198 9.340373
v 51.41909 29.33774 -5.612962
v -48.52541 73.03463 -3.217714
v 32.71931 39.75999 13.36117
v 34.10915 40.63339 12.36431
v 34.29395 41.89671 12.02735
v -36.54669 -67.00541 -31.79735
v -37.03955 -66.5845 -32.62045
v -33.10988 -69.42105 -25.73421
v -62.2311 36.42048 -23.44459
v -61.64832 36.5738 -21.92034
v -61.92671 38.80964 -22.69206
v -62.5326 37.56571 -24.39844
v -62.76217 38.69078 -25.03647
v 56.34762 44.28968 -17.22157
v 57.0099 43.7086 -18.86545
v 56.73833 44.9017 -18.06869
v 57.35744 45.2568 -19.5549
v 57.61069 43.5237 -20.50956
v 57.36095 44.2541 -19.76042
v 55.84734 45.351 -15.91522
v 56.27989 46.03551 -16.84206
v 56.53982 46.04022 -17.47248
v 56.92468 47.38757 -18.20657
v 57.06702 46.18747 -18.68348
v 57.14365 23.51782 -20.12901
v 56.58026 24.61137 -18.78923
v 56.6558 26.49898 -18.87051
v 56.26166 22.79173 -18.14187
v 24.8509 -43.15614 1.985702
v 25.96619 -43.72828 1.33266
v 53.75515 -27.89711 -25.44411
v 53.38197 -28.78302 -24.88417
v -48.59002 -54.87716 -44.84324
v -10.35158 -4.378108 23.05238
v 52.11493 -34.74273 -26.0862
v 51.60926 -36.41228 -26.10314
v 52.01926 -37.46653 -28.77342
v -40.71531 12.52655 2.087059
v -40.10219 13.65179 2.142855
v -39.22472 13.02322 2.840405
v -37.44928 -66.38961 -31.19972
v 41.2216 -1.662267 0.6460609
v -46.75958 16.02597 -3.402771
v -45.79033 13.97785 -2.240708
v -46.23902 16.79434 -3.015473
v -44.70793 15.29692 -1.421406
v -44.48478 14.3547 -1.077326
v -57.23344 -37.81478 -31.99019
v -21.06149 -23.7638 9.340965
v -19.31687 -24.97976 10.12516
v -20.78774 -25.66593 9.735363
v -19.99021 -27.52947 10.34752
v -22.96169 -24.32715 8.861831
v -22.11109 -26.6762 9.382257
v -23.11188 -26.35262 9.008652
v -23.8093 -25.34946 8.71166
v -24.57872 -26.916 8.583653
v -23.37195 -28.01889 9.082932
v -22.16408 -27.96014 9.522602
v -21.28564 -29.05994 10.01549
v -23.16553 -29.93409 9.313379
v -21.09291 -30.40698 10.25856
v -22.09451 -31.26939 9.865513
v -23.49511 -32.07843 9.22708
v -22.5612 -33.11757 9.65476
v -23.71201 -33.50929 9.049722
v -25.14499 -32.14529 8.465699
v -21.04266 -34.26826 10.40432
v -25.10023 -30.81487 8.54043
v -24.50762 -28.89801 8.724038
v -22.92233 -36.14011 9.044594
v -23.72772 -35.16069 8.807831
v -23.59732 -36.05636 8.68444
v -25.54998 -34.43077 8.055548
v -25.14722 -35.93597 7.940837
v -19.29855 -30.05576 11.07486
v -26.37727 -29.15257 8.043518
v -26.02024 -27.98816 8.163443
v -17.38623 -28.4362 11.72095
v -18.13609 -25.71921 10.75694
v -16.56885 -26.08273 11.54822
v -17.78557 -30.50418 11.89654
v -20.5404 -32.90235 10.6966
v -19.29268 -33.65504 11.42309
v -19.99828 -35.93727 10.9252
v -21.79367 -35.83332 9.795969
v -20.75562 -37.8409 9.964746
v -19.79458 -37.83517 10.60346
v -18.91454 -37.5101 11.32222
v -17.79239 -34.52325 12.32726
v -18.20657 -32.75451 11.96664
v -18.0257 -35.91489 12.1813
v -16.61314 -34.01025 13.0267
v -16.80009 -35.83807 12.99238
v -17.15188 -37.04446 12.59051
v -15.30835 -37.29946 13.63925
v -16.39303 -38.23167 12.60664
v -17.61484 -38.13347 11.91699
v -14.99372 -34.4573 14.08048
v -15.84642 -31.83069 13.19048
v -13.40114 -37.32429 14.63694
v -19.82304 -31.8986 11.01781
v -16.37614 -29.92862 12.54002
v -14.96108 -32.94852 13.87996
v -18.60782 -39.7043 10.23491
v -14.05303 -31.50183 14.1421
v -12.73935 -30.2463 14.6179
v -10.43667 -31.29801 16.00805
v -12.47271 -32.42381 15.16343
v -14.00714 -29.47863 13.72582
v -11.66461 -26.80129 14.49358
v -14.46983 -28.43633 13.24015
v -11.78419 -28.78657 14.85755
v -11.1589 -29.85031 15.42968
v -15.99619 -28.16047 12.36406
v -15.41026 -27.3951 12.48357
v -13.07852 -26.99119 13.65642
v -14.15217 -26.33265 12.86239
v -26.158 -35.46066 7.551534
v -26.8427 -36.53909 6.934362
v -28.26103 -34.46154 6.800938
v -24.42164 -37.18569 7.882264
v -25.00876 -38.12463 7.211107
v -27.1223 -33.13832 7.524878
v -20.15811 -30.93779 10.75386
v -13.5584 -25.30164 12.949
v -12.39423 -26.01135 13.82113
v -11.91583 -23.99383 13.96219
v -10.57744 -23.46643 14.96332
v -10.27687 -24.57548 15.22428
v -11.25281 -27.3892 14.88548
v -10.36265 -28.74837 15.66977
v -8.003154 -30.83438 16.91496
v -7.536417 -27.93393 16.94144
v -9.670881 -27.58172 15.90277
v -10.00274 -33.29919 16.53432
v -11.25693 -32.71699 15.84273
v -12.39019 -33.75438 15.42451
v -11.23891 -34.18787 16.01997
v -8.379247 -33.08112 17.10717
v -8.349681 -34.48714 17.22183
v -10.43847 -36.29509 16.28057
v -11.69243 -35.90987 15.79914
v -12.86281 -34.93502 15.2588
v -6.129399 -30.12964 17.20733
v -5.337758 -27.93032 17.38679
v -4.345725 -30.38488 17.15486
v -6.384014 -32.03279 17.30186
v -5.741003 -33.95369 17.57625
v -4.80256 -31.78274 17.20084
v -4.322521 -34.99426 17.71232
v -6.992773 -34.81091 17.55016
v -6.810959 -36.13821 17.46391
v -5.748587 -36.62418 17.5466
v -8.702751 -37.33886 16.6262
v -6.591014 -38.32607 16.72976
v -7.456101 -39.17764 15.87424
v -3.483939 -34.23348 17.46807
v -9.057712 -36.02886 16.84985
v -2.322464 -30.62013 16.98302
v -3.357246 -35.13486 17.69182
v -4.015425 -36.84091 17.72413
v -4.526586 -38.55806 17.05696
v -3.236304 -37.3543 17.63194
v -1.458738 -35.62436 17.74363
v -1.882646 -36.98388 17.71761
v -0.2453995 -34.69545 17.62798
v -2.990596 -32.50163 17.08313
v -1.548499 -33.24076 17.23732
v -4.541305 -39.79942 16.15641
v -6.223433 -39.59149 15.90796
v -3.140758 -39.32927 16.74871
v -3.728366 -40.71463 15.17966
v -21.68615 -38.07443 9.199007
v -25.81688 -24.95908 8.22671
v -27.41512 -25.99699 7.878628
v -26.08429 -26.87433 8.15139
v -27.57295 -27.45228 7.745733
v -2.829073 -27.91473 17.41038
v -10.0235 -25.77926 15.47134
v -9.621089 -22.81107 15.75723
v -8.355663 -22.23274 16.87186
v -7.96591 -23.72822 16.96998
v -8.707324 -25.47429 16.36197
v -7.465826 -26.0611 17.01806
v -6.129222 -24.89751 17.72713
v -5.313196 -24.22509 18.26792
v -6.54094 -22.55623 18.23197
v -5.686671 -22.56634 18.86814
v -4.473002 -23.78556 18.83488
v -6.545978 -21.10212 18.73967
v -5.652371 -21.41898 19.62703
v -6.016328 -20.62975 19.59275
v -4.863564 -21.59251 20.51007
v -4.444676 -22.7825 19.5861
v -3.404474 -22.19394 20.95892
v -2.985576 -23.02337 19.7587
v -6.604757 -20.34245 18.9736
v -5.896449 -20.22932 20.02172
v -6.29317 -19.7434 19.54847
v -5.279196 -20.71671 20.97409
v -5.187611 -20.69309 21.42081
v -4.438318 -21.44502 21.54678
v -2.233648 -22.22027 21.20545
v -5.579125 -20.16929 20.73907
v -5.177971 -20.65765 22.06236
v -5.549359 -19.98881 21.14021
v -6.797368 -19.36992 18.93134
v -6.183586 -18.79451 19.49705
v -5.942545 -19.21252 20.02457
v -5.893775 -18.74453 19.86458
v -5.744679 -19.29066 20.51238
v -7.136632 -20.65901 18.23149
v -7.857619 -20.65525 17.81258
v -7.759315 -19.68052 17.88063
v -7.517382 -18.93502 18.00299
v -2.995793 -24.1008 19.04438
v -2.5234 -23.69378 19.326
v -3.208205 -24.49013 18.72725
v -4.780702 -20.98988 22.94337
v -6.916171 -18.05798 18.03079
v -6.252985 -18.18801 19.04676
v -7.203694 -17.91456 17.53923
v -6.843894 -17.91212 18.09517
v -6.551669 -17.96926 18.59896
v -5.055624 -20.7584 22.72032
v -2.509327 -21.74619 22.63403
v -2.113181 -21.05522 25.32491
v -1.568812 -21.65668 23.16402
v -0.9767511 -21.75797 22.48556
v -0.9085852 -21.01503 25.07936
v -7.598505 -21.81536 17.57599
v -4.406643 -25.74106 17.92244
v -2.190261 -23.16397 19.64571
v -1.31334 -22.74572 19.99096
v -0.6784797 -23.42261 19.22388
v -1.11044 -23.77028 19.09059
v -1.656003 -24.34701 18.71641
v -0.6498767 -24.07825 18.73458
v -5.714696 -19.44753 21.13729
v -13.11629 -23.89712 13.11404
v -12.2838 -22.98534 13.88554
v -13.16282 -21.46145 14.44499
v -12.53952 -22.55444 13.90984
v -11.28849 -22.11042 14.78155
v -12.54601 -21.27229 14.87621
v -10.83743 -21.69179 15.18717
v -11.48158 -20.34343 15.60914
v -10.49881 -21.03446 15.59883
v -10.06297 -20.50524 16.0703
v -12.01294 -20.47362 15.53033
v -10.51808 -19.2928 15.78942
v -11.00522 -19.86529 15.78052
v -9.774633 -19.22784 15.78927
v -9.262302 -19.01428 15.85382
v -9.702201 -19.94451 16.15758
v -14.13685 -22.98928 12.61239
v -14.25495 -22.39022 12.80765
v -13.96086 -21.82689 13.56586
v -13.1102 -20.77019 15.26213
v -12.25504 -19.95 15.77186
v -13.72674 -21.07388 14.69225
v -9.176634 -19.4526 16.26269
v -9.034255 -20.5361 16.72062
v -8.508311 -20.88497 16.87534
v -14.80819 -20.39511 15.44185
v -13.68806 -20.38855 15.6375
v -14.06148 -20.1668 15.88517
v -14.58241 -19.99984 16.10123
v -13.44934 -19.77169 16.23793
v -14.03951 -19.71638 16.41042
v -2.28305 -25.4159 18.22021
v -3.752361 -25.29099 18.16743
v -15.43278 -40.25735 11.42583
v -15.63598 -39.57809 12.13101
v -16.97628 -40.16013 10.78452
v -0.1438456 -21.24721 22.90803
v 0.3420331 -20.99345 22.2748
v -0.342566 -21.7398 21.17462
v -8.419427 -19.31399 16.94801
v -2.215855 -40.17175 16.09346
v -2.188476 -40.98064 14.96052
v -4.403638 -41.35924 13.92992
v -14.95256 -23.79167 11.93977
v -15.38676 -22.35965 11.88533
v -15.21381 -25.60653 12.0983
v -5.582435 -20.1065 22.53486
v -5.693054 -19.81911 21.86386
v -5.85037 -19.24393 21.47007
v -6.340219 -19.34059 22.81562
v -6.567489 -19.24785 23.58371
v -5.701773 -20.11969 23.55233
v -5.112588 -20.68847 23.35092
v -3.559823 -41.82695 13.15193
v -4.930829 -40.88218 14.66722
v -8.367918 -20.43524 17.32862
v -8.700902 -19.91424 16.89616
v -45.99659 71.36994 0.6673838
v 27.03672 61.6358 14.85348
v 28.2506 62.07854 14.15471
v 26.95505 -19.398 7.573328
v 24.03922 51.99701 16.68632
v -11.45888 -5.776818 22.18329
v -12.26334 -7.748167 22.29
v 54.19104 54.87025 -12.88559
v 53.6498 53.99475 -11.66733
v 53.87103 55.35955 -12.4042
v 54.88227 55.44212 -14.4503
v 53.61531 55.16521 -11.86682
v 53.32241 55.38902 -11.34225
v 53.70103 56.66703 -12.33722
v 52.66125 56.01406 -10.19493
v 52.8311 56.76902 -10.60573
v 53.39698 58.3162 -12.08871
v 52.98988 55.01787 -10.62481
v 52.17606 57.10497 -9.587701
v 54.49214 55.97716 -13.66995
v 52.22512 58.04439 -9.897041
v 52.63775 59.19103 -10.84153
v 53.39978 59.31386 -12.40294
v 52.70369 60.46376 -11.29419
v 53.71335 58.98251 -12.97901
v 53.67722 59.67901 -13.05812
v 52.04232 60.67223 -10.20751
v 52.14014 59.41285 -10.02315
v 51.03719 60.48624 -8.375863
v 51.5531 59.30717 -9.018375
v 51.25566 61.28797 -9.01923
v 51.69156 61.95816 -10.01344
v 50.81059 63.16346 -8.96719
v 50.37046 62.28484 -7.996806
v 49.83843 64.60529 -7.835808
v 49.40755 64.46657 -7.038524
v 50.23603 61.16254 -7.360637
v 54.28415 57.77214 -13.78265
v 54.75756 56.98542 -14.45699
v 50.76315 64.80849 -9.438973
v 51.38608 63.92607 -10.17715
v 48.90899 61.64887 -5.442083
v 49.65047 60.50247 -6.301707
v 49.34794 62.95844 -6.451949
v 49.77206 59.58913 -6.209606
v 47.30339 62.36929 -3.304664
v 48.38128 63.15374 -5.066259
v 47.90228 63.19168 -4.377793
v 46.10281 63.58094 -2.050253
v 46.74059 61.76156 -2.365554
v 47.28815 64.86528 -4.088262
v 46.31978 64.6795 -2.699217
v 46.38847 65.87946 -3.210757
v 48.08519 64.73002 -5.114579
v 47.58505 65.98724 -4.85912
v 46.73294 66.77454 -3.98071
v 48.3561 65.29501 -5.706781
v 47.68351 67.19025 -5.49437
v 48.30886 66.63003 -6.180188
v 48.735 64.31083 -5.95244
v 49.00539 65.452 -6.705754
v 46.09435 67.47411 -3.328933
v 45.44385 66.84444 -2.235248
v 45.66629 65.81779 -2.156541
v 45.06732 68.79276 -2.592842
v 46.86377 68.32208 -4.779976
v -35.18127 40.1908 13.97786
v -21.35001 57.70587 19.10108
v -46.29715 18.53049 -2.601655
v -46.6981 17.82877 -3.25659
v -47.33642 17.24726 -3.865849
v -48.00215 16.79466 -4.578294
v -48.02602 17.72336 -4.310108
v -47.78838 15.59401 -4.454866
v 12.54318 -30.99724 12.21563
v 43.56395 5.777191 -2.378765
v 44.84097 8.63025 -4.083789
v 43.53501 7.609961 -2.711294
v 45.49247 6.456669 -4.177303
v 42.10947 5.861864 -1.301199
v 41.27367 7.340964 -0.8925323
v 42.76173 8.430983 -2.204993
v 41.79392 8.173415 -1.380579
v 42.70481 5.31967 -1.632211
v 43.5687 8.9333 -2.982312
v -11.74366 -7.595985 23.42765
v 46.77665 -48.6733 -27.17109
v 45.67216 -49.74648 -25.69205
v 46.61135 -49.6286 -28.33963
v 20.03026 -43.38825 2.55095
v 20.448 -42.72208 2.954505
v -1.596917 -26.72561 17.72123
v 43.24241 4.859599 -1.953734
v 54.35984 38.47153 -12.87899
v -60.82585 50.84037 -18.4015
v 35.14491 40.58043 11.73966
v -60.37407 -24.80464 -32.81887
v -19.84293 44.11361 19.78399
v -20.40704 42.76691 19.61163
v 41.09375 61.51133 4.29368
v 40.41821 63.04215 4.696367
v 39.24141 64.46473 5.50841
v 40.35807 64.28201 4.466866
v 41.31234 63.88336 3.556852
v 40.86601 65.2539 3.707092
v 42.22667 61.99361 3.085674
v 41.86582 65.58152 2.480093
v 42.3114 64.2233 2.380883
v 43.26511 62.5762 1.772673
v 43.94423 62.56601 0.9670007
v 43.80864 61.11908 1.461084
v 42.83694 60.76632 2.59527
v 44.40371 61.24995 0.7427363
v 45.09708 60.22804 0.1312273
v 42.10334 60.61104 3.367469
v 45.35254 61.24421 -0.4404665
v 61.4878 18.08131 -31.81438
v 61.42775 20.06549 -31.87242
v 61.84547 19.17114 -33.24977
v 6.29029 -76.9527 -2.033589
v 4.922176 -77.25788 -1.841668
v 2.776999 -77.53317 -1.526572
v 2.651715 -78.42694 -2.827018
v 0.07020783 -77.90723 -1.654546
v 2.06826 -76.86771 -0.5371856
v 6.623932 -77.6844 -3.256088
v 18.05164 53.6769 18.89367
v 17.66375 54.65797 18.99643
v 18.58901 54.9504 18.68592
v 19.74652 55.8477 18.26123
v 17.99413 56.1849 18.83327
v 19.45922 56.67487 18.33226
v 16.7349 54.37159 19.28127
v 15.64093 54.97256 19.56873
v 16.3671 53.13457 19.43075
v 17.12309 55.26544 19.14128
v 14.83809 55.19952 19.77865
v 16.37908 55.79902 19.3267
v 14.80321 56.37315 19.74316
v 15.49382 56.64022 19.5292
v -19.37354 43.0195 19.87444
v -19.2348 42.26407 19.86954
v -20.36262 41.68033 19.55182
v -22.24396 -76.16694 -16.44179
v -28.49888 -26.92153 7.567326
v -29.32475 -27.55845 7.309114
v 49.2415 29.87331 -1.162198
v 49.49605 31.168 -1.3253
v 48.78582 31.66092 -0.1389821
v 49.52336 30.36035 -1.487457
v -34.25663 67.60819 12.38447
v 3.061671 -57.21572 6.319726
v 7.430079 -72.61642 1.262458
v 20.30001 56.08132 18.037
v -0.6421939 -75.69117 0.8981398
v 50.15348 31.42296 -2.566664
v 50.4199 30.4353 -3.140932
v 49.92668 29.91681 -2.313862
v 42.58839 34.75362 7.188884
v 10.37583 -44.17442 8.652723
v 11.18772 -43.56653 7.641332
v 11.58477 -42.93766 7.440049
v 12.55626 -43.74525 6.555626
v 32.39649 63.98346 11.28125
v 33.19054 63.38403 10.78965
v 32.76844 64.50851 10.94049
v 33.69437 62.20225 10.53899
v -28.33836 -35.50733 6.543081
v -28.21807 -37.32436 6.04213
v -28.88386 -36.25067 6.077059
v -29.78922 -34.78874 6.042952
v -28.70929 -32.79552 6.880823
v -64.99343 5.052495 -30.23768
v -65.22453 6.907403 -30.55812
v 37.68831 61.03349 7.53804
v 26.27036 -20.47411 7.626685
v -47.69931 72.27992 -1.890948
v -47.54795 73.327 -2.149801
v 52.38237 62.01884 -11.2948
v -15.99395 -77.72128 -6.944573
v -13.29193 -79.10442 -7.640484
v -11.92893 -79.93761 -9.354864
v -14.91868 -79.16256 -10.10763
v -14.87587 -79.40649 -11.67315
v -12.14062 -79.67994 -8.44703
v -59.60467 52.08309 -15.81575
v -59.38457 50.78452 -15.25764
v 17.38557 51.56926 19.19808
v 15.6865 51.77441 19.65558
v -30.23199 -30.96399 6.567451
v -29.46327 -29.77237 7.002299
v -55.62855 61.5691 -9.807081
v -54.38713 61.60136 -7.816452
v -55.27252 62.68471 -9.519727
v -54.44166 63.50508 -8.433339
v -55.24564 64.39085 -10.04101
v -54.6323 65.14365 -9.268648
v -53.4528 64.73094 -7.180941
v -53.13487 63.06744 -6.28167
v -53.51485 62.54134 -6.711939
v 45.85768 -50.71888 -27.98959
v 34.08119 39.57112 12.58601
v 35.28006 38.55959 12.08438
v 36.61974 38.43065 11.25181
v -61.98162 34.65109 -22.79181
v -17.06451 -18.06695 17.13539
v -17.40342 -17.30223 16.95882
v -17.47939 -16.1263 17.11407
v -17.1414 -17.08686 17.86288
v -17.16123 -16.50477 18.08251
v 18.78949 -43.87472 2.38144
v 19.91557 -43.76764 2.306059
v -7.887915 -18.25812 16.688
v 23.44275 45.64185 17.27272
v 22.28592 45.62217 17.74218
v 33.55335 39.04506 13.01146
v 32.06824 38.74245 13.8021
v 33.04564 37.96926 13.36895
v 31.95385 37.19224 13.94905
v 31.41745 37.91604 14.16186
v -33.38285 29.62793 11.73943
v -33.44946 27.53895 10.73101
v 25.97885 -70.27407 -20.29808
v 24.32113 -71.44332 -19.34111
v 37.34186 37.16896 10.89446
v 36.71879 36.92987 11.33793
v 35.56358 37.41921 12.06662
v 35.94698 36.29984 11.9851
v 36.5467 36.29716 11.58706
v 38.05593 37.49056 10.41168
v 37.74499 36.14005 10.75397
v -59.18834 53.91922 -15.01756
v -59.12355 52.73692 -14.83989
v -58.58566 53.87493 -13.69637
v -58.33574 54.17035 -13.25614
v -58.25476 53.65095 -13.03792
v -58.39955 53.05565 -13.3027
v -59.38781 54.76938 -15.40607
v -58.80677 56.49363 -14.47893
v -58.37849 55.60885 -13.55748
v 55.36415 -17.88726 -22.0656
v 54.83416 -19.36356 -21.3801
v 55.12188 -19.41802 -22.52949
v 55.72524 -19.25623 -25.03617
v 55.94034 -17.53102 -24.25808
v -32.88525 1.067438 4.753644
v -35.49515 1.88914 4.12622
v 21.72733 -72.23042 -14.35232
v 19.42634 -74.30389 -14.49048
v 20.83249 -73.42532 -15.47462
v 21.24126 45.57242 18.15807
v 21.54808 46.91227 17.99506
v 21.45056 44.58073 18.10814
v 20.25949 45.05126 18.50785
v 19.25252 45.61015 18.84291
v 19.58341 46.75209 18.6723
v 19.68453 48.10759 18.60497
v 18.47856 47.44892 19.02521
v -34.63486 -68.19975 -25.73808
v -34.39108 -68.5743 -27.82198
v -32.47608 -69.91769 -27.61613
v -33.77366 -69.03362 -28.81426
v -35.84497 -67.45036 -27.41325
v -36.40621 -67.14709 -29.48228
v -35.60523 -67.72576 -30.47735
v -34.41103 -68.52256 -30.50822
v -33.17345 -69.40759 -29.1567
v -35.58561 -67.67427 -31.48534
v -37.31705 -66.39775 -28.67784
v -31.41206 -70.62766 -27.59583
v -32.02558 -70.19098 -28.30884
v -47.51885 -56.61803 -41.45429
v -46.49915 -57.87802 -40.04261
v -47.49434 -56.80991 -40.21572
v 55.36926 -23.60982 -28.26916
v 55.81417 -20.56991 -27.08633
v 55.34273 -21.71534 -25.99079
v 55.81208 -21.63571 -28.37085
v 55.16548 -24.97295 -28.67236
v -40.19408 72.63645 6.105177
v 59.9854 15.15708 -26.59446
v 55.69152 44.27301 -15.7084
v 55.60541 43.30932 -15.47412
v -31.4309 -31.10827 6.081046
v 49.37846 66.2225 -7.574713
v 43.83049 1.285389 -1.538212
v -9.068585 -26.70742 16.19683
v -18.78287 -77.92637 -18.06979
v -31.08511 7.262701 4.912041
v -32.63406 7.204147 4.660186
v -31.71264 4.990346 4.824152
v -30.47585 3.699039 5.033355
v -31.93893 39.14226 15.65534
v -30.29634 38.52804 16.31759
v -29.67869 37.81553 16.55301
v -30.7573 37.70709 16.10351
v -31.87893 37.98304 15.69448
v -33.76503 39.85917 14.75671
v -32.57231 40.37478 15.20897
v -33.10925 37.97668 15.25534
v -63.49984 -7.320669 -33.06904
v 21.35864 56.94744 17.60573
v 56.17071 50.28053 -16.34721
v 22.58573 -72.08334 -16.13913
v 21.50581 -73.14072 -16.62682
v 23.55498 -71.30121 -16.52262
v 22.93728 -70.92559 -14.28023
v 23.03164 -72.24996 -18.2064
v -12.65683 -78.61633 -5.734546
v -38.50331 12.85908 3.222532
v -38.01786 13.14993 3.363131
v -38.9867 13.2983 2.888001
v -37.32183 12.39385 3.800528
v 59.70823 22.25068 -26.58271
v -40.67727 2.067586 2.452276
v -26.02421 71.07738 15.7139
v 18.04858 -44.04207 2.64811
v 3.877319 -57.03288 6.28903
v 60.69432 -2.986971 -35.82155
v 60.49745 -4.732244 -37.27733
v 60.27282 -4.142375 -34.47132
v 60.74726 -4.440351 -39.03384
v -28.94297 4.912264 5.180076
v -30.01316 5.717384 5.058988
v -29.26171 5.478405 5.138367
v -64.50832 9.516942 -27.63
v -17.82498 -15.66391 14.94164
v -17.63347 -15.21159 16.14795
v -17.19842 -13.45293 16.22491
v -16.82183 -13.77525 18.01848
v -17.07649 -14.63664 17.94516
v -17.11647 -15.44699 18.1553
v -16.6177 -14.4395 19.05085
v -16.46486 -15.03229 19.61544
v -15.68563 -13.60119 20.45827
v -15.8763 -14.64365 20.60155
v -16.25253 -15.4947 20.12277
v -16.68229 -16.35937 19.2404
v -16.88989 -16.90389 18.57146
v -16.24787 -17.04067 19.41439
v -15.71849 -12.81966 19.79164
v -14.81927 -13.5486 21.9353
v -14.82088 -14.48117 22.20612
v -15.44147 -15.41051 21.36431
v -15.69958 -16.08824 20.63854
v -16.08935 -12.17314 18.19245
v -14.88136 -11.80002 20.4904
v -16.07138 -16.63225 19.92089
v -15.26174 -17.21591 19.64477
v -15.62986 -17.68051 18.74857
v -14.82344 -16.33878 21.28859
v -13.91571 -17.93676 19.46714
v -14.24953 -16.88995 21.09329
v -14.5923 -12.70122 21.87065
v -13.93375 -11.31659 22.0988
v -13.78327 -10.20073 21.18794
v -13.22869 -10.44654 22.91105
v -13.3728 -11.6865 23.64358
v -13.75593 -12.27786 23.21915
v -13.57132 -12.90528 23.82063
v -14.29158 -13.28217 22.73402
v -12.25333 -12.14524 25.76117
v -12.985 -13.53017 24.82208
v -13.38132 -14.47631 23.9971
v -11.35825 -16.13502 25.0022
v -11.5184 -14.54557 26.2479
v -11.22882 -14.052 26.8227
v -9.567174 -17.48439 25.11216
v -9.180578 -17.47865 25.73713
v -7.844182 -17.39376 27.97958
v -9.364075 -13.15813 29.08545
v -8.385451 -18.39397 24.76733
v -7.496766 -13.88193 30.40981
v -4.924838 -16.17236 30.4865
v -5.592258 -16.91031 29.61366
v -5.484124 -18.87627 28.10164
v -6.108118 -19.2618 26.81124
v -4.133281 -13.39033 32.00194
v -3.70513 -14.96097 31.46729
v -3.708295 -16.06608 30.8909
v -3.476424 -16.77055 30.46167
v -4.113267 -16.89465 30.25487
v -12.09598 -16.0328 24.32668
v -13.27652 -15.74794 23.16296
v -13.99055 -14.15435 23.36935
v -12.38909 -17.00782 22.59036
v -13.96957 -16.13626 21.98951
v -5.473256 -11.23627 31.47065
v -8.920392 -10.77972 29.35389
v -6.288692 -10.31611 30.94214
v -7.082964 -8.237691 29.58959
v -9.659498 -17.85773 23.41515
v -9.108132 -18.08517 23.68224
v -9.759991 -17.5014 24.3959
v -10.93776 -17.41218 23.67297
v -8.336534 -9.134858 29.18821
v -4.142749 -8.498796 30.97262
v -10.46758 -11.89442 27.98205
v -11.42262 -11.44705 26.79712
v -10.44447 -10.25494 27.63501
v -7.655722 -18.72436 25.33155
v -6.249616 -19.56371 24.87362
v -6.988746 -19.12993 24.18675
v -5.17193 -20.55732 24.13698
v -12.2851 -11.48432 25.49138
v -2.942877 -17.77011 29.81168
v -3.20815 -18.23581 29.32623
v -9.687327 -9.72635 28.26477
v -10.41496 -9.010597 27.03662
v -9.250776 -8.585792 28.09217
v -9.751588 -7.473143 26.73461
v -8.197703 -8.302902 28.85423
v -11.56765 -10.59483 26.24852
v -12.04719 -9.821865 24.94032
v -10.91666 -8.796782 26.15945
v -10.60141 -6.583221 24.75205
v -12.43037 -10.29304 24.53999
v -12.67077 -8.929258 22.6329
v -10.96092 -17.72122 22.94464
v -9.5251 -18.30601 20.85192
v -9.141674 -18.25502 22.61996
v -3.103237 -12.36651 32.18937
v -3.614514 -9.755345 31.58976
v -2.188808 -13.55807 32.09756
v -2.737653 -14.29739 31.85166
v -1.908622 -10.86593 32.00585
v -1.238022 -11.79953 32.15704
v -1.552445 -14.14116 31.90788
v -3.730122 -20.41574 26.19529
v -2.938019 -19.21912 28.2153
v -0.1814758 -18.68711 28.76179
v -0.2932995 -20.21733 26.61717
v -8.169398 -18.59172 23.82275
v -8.739097 -4.076563 25.04993
v -8.553687 -6.178593 27.04522
v -6.889203 -6.954185 28.93047
v -11.72299 -17.62216 22.04411
v -11.1941 -17.84398 21.10164
v -12.25842 -17.70459 21.07123
v -13.41875 -16.96685 21.50891
v -1.877451 -9.215309 31.54618
v -0.2206058 -10.40518 31.75209
v -7.418526 -18.82764 23.33477
v -7.104943 -18.67893 22.00624
v -8.14607 -18.51289 22.76446
v 1.297725 -19.63449 26.68703
v 1.759827 -19.97684 24.82853
v -12.8243 -7.878862 20.90591
v -7.050838 -5.222103 27.55709
v -2.238953 -14.8904 31.62485
v -2.590291 -15.64241 31.22927
v -3.472875 -15.45926 31.24221
v -3.231754 -16.34376 30.76043
v -16.35011 -11.64946 16.53687
v -17.77358 -14.88257 14.80071
v -9.241863 -2.785869 23.23331
v -8.358744 -0.7864664 22.69623
v -9.769243 -1.632689 21.48273
v -6.383727 -0.5418504 24.45612
v -7.178405 0.786528 22.87103
v 61.0575 36.18016 -31.36068
v 60.8072 36.51443 -30.62413
v 0.08114135 -25.39856 18.00933
v -1.991899 -28.91667 17.21503
v 0.2330354 -29.37819 17.29585
v -56.36892 -42.20359 -37.07911
v -55.7191 -43.66689 -36.65813
v -56.87558 -40.60376 -35.98426
v -56.83293 -41.29777 -38.3001
v -59.80819 -27.08048 -31.85842
v -60.59976 -23.59363 -32.92745
v 16.9158 -47.48688 3.584872
v -28.44074 -31.15458 7.198817
v -19.34737 21.42413 7.366714
v -20.33227 20.66491 6.164741
v -19.40133 20.46866 6.475483
v -19.89005 21.38505 7.121233
v -21.12502 21.06028 6.384587
v -20.70949 22.64555 8.034866
v -15.43792 -41.10347 10.06719
v -14.30811 -39.50951 12.86405
v -13.26388 -40.75981 11.6215
v -13.81052 -41.43694 10.38786
v -20.65981 -43.44465 3.76335
v -19.98899 -43.10873 4.160733
v 16.42761 -75.47207 -10.34467
v 46.86662 37.55091 1.769459
v -65.71178 7.233422 -32.57882
v -65.5517 7.758445 -31.70192
v 53.60628 -32.88826 -29.90742
v 25.71617 39.19551 16.57674
v 25.25623 40.35738 16.71923
v 51.85479 29.44487 -6.655572
v 51.46581 27.97112 -6.240584
v 50.9195 29.34658 -4.443078
v 51.17238 29.81554 -4.868939
v 50.78577 30.20162 -3.917736
v -6.318195 2.743961 22.47541
v -5.845554 0.8959662 23.89928
v -4.760095 3.181062 23.27658
v -5.751025 4.367462 22.04874
v -7.282032 3.835835 20.97535
v -6.220621 5.764618 20.97115
v -5.897738 6.767647 20.72184
v -4.012236 6.776614 21.81149
v -3.775083 5.265692 22.64319
v 32.06041 -7.623841 5.18887
v -61.81459 -11.54164 -26.42002
v -62.06587 -12.23897 -28.96375
v -62.43856 -10.39455 -29.08983
v -62.29984 -9.849162 -27.47034
v -62.87863 -9.173493 -30.74672
v -62.70814 -7.963761 -28.01286
v -62.39857 -8.709388 -26.95169
v -62.46134 -11.39123 -30.845
v -62.88742 -10.22686 -32.5324
v -62.89268 -10.96432 -33.87046
v -62.60479 -12.77512 -34.31596
v -62.28679 -13.08749 -31.98707
v -61.92487 -14.52192 -31.2433
v -61.55458 -15.73545 -30.15133
v -61.5615 -14.87689 -28.98141
v -61.2526 -16.77625 -29.30504
v -61.6069 -16.0635 -31.00599
v -61.41733 -14.32508 -27.17677
v -63.06406 -10.51852 -34.61779
v -63.28437 -9.380972 -34.53058
v -63.30659 -8.491568 -33.22731
v -62.15774 -14.28892 -32.76093
v -62.93309 -11.50529 -35.08561
v -61.22869 -18.88632 -31.92225
v -61.60868 -17.03583 -32.39428
v -61.55224 -18.02451 -33.27905
v -62.0858 -15.6754 -34.38357
v -61.73901 -18.0577 -34.80148
v -61.38034 -19.16437 -33.37972
v -61.15436 -20.4848 -33.33704
v -61.52465 -19.41769 -34.94004
v -61.29771 -20.74806 -34.70836
v -61.59889 -19.8157 -35.94772
v -61.77543 -18.8239 -36.13191
v -61.02183 -20.24116 -32.07278
v 37.42208 29.43559 9.092791
v 51.9877 28.20477 -7.331092
v 8.94717 -76.61919 -3.287655
v 8.138537 -78.16645 -5.148347
v -35.11588 70.57705 10.96147
v -33.58087 70.33984 12.10452
v -35.9408 31.08547 11.81796
v 48.61076 -45.98802 -28.64545
v 48.08835 -47.57634 -29.73358
v 47.43551 -48.27219 -28.6882
v 7.488567 -44.53598 10.62001
v 9.209519 -45.14969 9.615412
v -64.3385 -4.580285 -35.28338
v -63.88632 -5.865589 -33.71698
v 37.00863 60.73844 8.140665
v 24.15435 -20.49214 8.015938
v 43.11824 65.09084 1.22628
v 43.68637 63.8984 0.8950103
v 1.686493 -46.25123 12.90148
v 4.159019 -45.43153 12.23089
v 2.32999 -45.44868 12.61467
v 54.30334 -21.65509 -21.56953
v 8.812568 -38.56438 14.20645
v 8.657134 -37.88624 14.58083
v 8.428028 -36.90037 14.95167
v 7.472163 -38.17902 15.01359
v 9.809462 -39.35935 13.10792
v 9.09467 -40.36154 12.33536
v 8.340378 -40.03182 13.07539
v 7.219214 -39.13471 14.46239
v 8.925105 -40.75833 11.81499
v 6.806003 -41.22536 11.83998
v 7.359566 -40.49254 12.82057
v 6.105002 -40.49243 13.32969
v 11.32883 -39.87752 11.84879
v 11.03421 -39.32026 12.49217
v -2.010331 7.079615 22.1008
v -0.5175538 6.625995 22.20454
v -2.067332 4.707855 23.26131
v -35.88738 -34.24182 3.028298
v -36.30083 -33.52589 3.048342
v -34.91338 -33.68205 3.781727
v -46.01748 18.09779 -2.608428
v -45.54844 17.74863 -2.328877
v -12.47622 -80.12164 -12.14368
v 44.51598 -52.59488 -27.34907
v 43.44914 -54.26936 -27.642
v 44.80485 -52.80243 -28.78767
v 44.3565 -54.0255 -30.26145
v 43.51117 -55.12189 -29.93356
v 43.09932 -56.40639 -32.40687
v 42.93244 -55.85583 -29.72928
v -51.81862 -51.27214 -38.93141
v -52.86699 -49.5767 -38.716
v -54.00996 -47.69148 -40.31774
v -53.02862 -49.39219 -40.76152
v -51.82253 -51.30516 -40.45252
v -52.41634 -50.30275 -42.18594
v -53.71584 -48.22433 -41.89999
v -54.47608 -46.85554 -41.60993
v -34.63099 40.6371 14.17739
v -34.562 39.41018 14.48039
v -48.3163 34.63085 5.333339
v -48.07084 35.25964 5.589427
v -47.99073 36.12691 5.573937
v -48.82725 34.98779 4.681855
v -49.33911 35.65958 3.955789
v 29.39985 -8.398921 6.177878
v 30.32633 -7.534641 5.713486
v 27.42088 -7.013063 6.474006
v 28.64681 -4.853228 5.527865
v 25.42694 -9.536505 7.590198
v -35.37778 -32.99512 3.762816
v -31.02638 0.3719553 5.189235
v -29.56757 1.324239 5.342896
v -29.09309 -0.9330802 5.890129
v -28.86939 3.351433 5.262906
v -28.47957 1.77317 5.484826
v 41.31365 60.29371 4.245887
v 57.67127 45.01567 -20.3904
v 57.94595 45.09696 -21.06549
v 57.9341 44.14418 -21.25221
v 57.95362 43.24901 -21.534
v 58.30909 44.35888 -22.27848
v 57.5727 45.81758 -20.06279
v 58.40618 43.87892 -22.6424
v 58.27795 43.28737 -22.42436
v 48.93492 -43.61308 -26.15399
v 49.57999 -43.37512 -27.84901
v 49.78675 -43.90308 -29.44644
v 50.13703 -42.82416 -28.94095
v 49.50265 -44.96005 -30.24479
v 50.89872 -40.36639 -28.2333
v 49.04742 -46.26098 -30.98076
v 49.96493 -41.68867 -26.82838
v 51.17688 -41.26566 -30.59674
v 51.09466 -39.31253 -27.63014
v 50.47979 -39.88924 -26.32635
v 50.58923 -42.62317 -30.40532
v 51.02196 -38.42469 -26.34239
v 51.65993 -38.12154 -28.18144
v 49.38927 -46.3235 -32.71466
v 49.95724 -44.92812 -32.19069
v 51.58729 -40.12368 -30.60641
v 52.06308 -39.11551 -31.17318
v 51.80978 -38.99441 -29.89638
v 51.7214 -40.74659 -32.3673
v 51.28482 -42.63603 -33.90983
v 51.99028 -40.64713 -33.64497
v 52.64736 -38.1997 -32.55015
v 52.94594 -37.95961 -33.65627
v 53.31171 -37.54862 -35.15253
v 52.63926 -39.33624 -34.66442
v 52.59723 -40.1798 -36.5034
v 52.02071 -41.30518 -35.36226
v -45.24892 20.83527 -0.3049907
v -45.58724 20.22971 -0.886385
v -46.01305 20.07248 -1.295891
v -11.01324 -38.36942 15.25963
v -12.0989 -39.67933 13.63419
v -10.05054 -39.31119 14.87854
v -11.47379 -40.14749 13.3247
v -9.965853 -39.73832 14.4445
v -27.10567 38.61128 17.43554
v 18.57582 50.88608 18.83302
v 19.03107 49.53407 18.75521
v 18.74283 48.55123 18.89811
v 17.17798 50.6129 19.30319
v 17.38543 48.43932 19.34049
v 15.9377 49.4969 19.70628
v 15.77164 50.50044 19.70418
v 15.28078 48.51032 19.94405
v 16.13803 47.62576 19.74895
v 14.29068 49.41825 20.15056
v 14.87867 50.52267 19.95234
v 17.35195 46.39993 19.44535
v 16.01834 46.09771 19.83374
v 13.60777 46.65466 20.42367
v 15.23716 45.20125 20.03542
v 14.29864 47.76179 20.21784
v 16.88387 45.21712 19.56191
v 16.77717 43.94189 19.57884
v 14.25564 44.27541 20.2655
v 15.69946 43.65205 19.8627
v 12.94441 45.15054 20.57111
v 14.38433 42.85707 20.19118
v 12.26557 43.5767 20.68749
v 12.46408 42.58346 20.58263
v 11.4012 44.55695 20.8952
v 10.829 43.33107 20.94499
v 9.524931 44.12688 21.20353
v 9.723319 45.79018 21.20709
v 12.06505 46.04267 20.78247
v 9.503911 43.00256 21.15374
v 8.70467 43.80097 21.32055
v 7.790845 45.15475 21.50331
v 8.359289 45.99995 21.43295
v 6.241496 43.5169 21.62434
v 11.13645 41.84682 20.80005
v 4.584126 45.51327 21.88964
v 5.708783 47.46228 21.80138
v 3.180127 42.32388 21.83881
v 2.503783 44.65606 22.0411
v 6.423327 41.48015 21.4665
v 7.146818 42.69874 21.46733
v 1.949529 43.67083 22.03001
v 3.341924 45.90517 22.00471
v 15.34954 41.89375 19.90411
v 16.38421 40.78339 19.55997
v 18.45063 39.85381 18.96119
v 16.50197 39.01149 19.38919
v 14.45297 39.30872 19.85078
v 18.02893 42.41194 19.17666
v 10.3183 46.53547 21.11184
v 13.12768 41.11776 20.3347
v 12.27818 47.4935 20.70041
v 13.1938 49.18951 20.43169
v 12.1821 48.74086 20.69046
v 10.94028 47.18726 20.98781
v 8.990693 47.68229 21.31645
v 10.68983 49.04095 20.98216
v 8.90456 42.70358 21.22572
v 8.110767 41.58968 21.24663
v 10.21156 42.10666 20.98005
v 10.08939 40.38117 20.82134
v 8.646979 39.39272 20.90897
v 5.290901 39.73938 21.38108
v 7.119337 37.67008 20.826
v 8.776709 36.04804 20.22211
v 7.431806 35.78952 20.37396
v 4.226417 38.05199 21.24246
v 11.15817 38.54402 20.40684
v 10.73106 36.36024 19.98322
v 5.405221 36.09584 20.7266
v 5.983784 34.82742 20.32938
v 7.075862 34.95262 20.20156
v 3.205857 36.47606 21.01318
v 1.980528 37.15704 21.23247
v 12.08757 40.16246 20.45205
v 12.49706 38.71566 20.17613
v 13.65683 39.23829 20.01804
v 11.91522 37.49376 20.05765
v 12.74827 37.74207 19.95068
v 13.01662 36.88424 19.72204
v 11.90878 35.46962 19.53002
v 10.84251 34.98993 19.59888
v 9.952999 34.90892 19.73163
v 6.724576 34.34667 20.08616
v 2.956594 40.49699 21.67407
v 13.67336 50.10979 20.27077
v 17.84604 45.21408 19.28296
v 18.43476 43.75201 19.10872
v 19.07594 44.71884 18.91707
v 19.61991 43.58608 18.72622
v 3.355175 34.64957 20.60759
v 14.99684 38.01749 19.52619
v 13.9092 38.63809 19.86324
v 14.02168 37.89537 19.71957
v 15.38245 36.1269 19.10751
v 17.56668 38.96767 19.13663
v 18.20844 46.46577 19.15923
v -41.25624 74.86956 4.112578
v -40.57026 74.47192 4.949163
v -39.86245 74.62151 5.516205
v -39.21873 73.93488 6.409151
v 3.315982 -71.01685 3.589724
v -35.40645 -2.92432 4.846591
v -65.76231 9.742681 -32.0828
v -65.32211 8.600356 -30.61849
v -65.47829 9.367555 -31.03576
v -66.1184 8.830676 -33.88816
v -41.4568 -62.75262 -37.67854
v 18.20036 -26.8022 9.021106
v 16.10414 -25.89323 9.662813
v 17.62601 -25.13431 8.998592
v -14.59019 -41.36478 9.822539
v -17.99314 -78.31989 -15.73101
v -10.12836 -49.40024 11.7996
v 19.23914 -74.81099 -16.16597
v 18.22287 -75.41576 -15.4554
v 19.22499 -75.08728 -17.88782
v 61.26865 33.13007 -32.47503
v 61.5028 32.84014 -33.3434
v -46.5014 36.1436 7.134963
v -46.94093 35.72521 6.754251
v -48.1266 36.79883 5.244808
v -48.70842 -54.59576 -45.499
v -49.33601 -53.89762 -45.45339
v -22.32108 66.65689 18.01445
v -22.4371 65.41823 18.17263
v -21.6486 65.05389 18.45427
v -22.15804 63.72924 18.47274
v -23.69202 68.61464 17.16624
v -21.32583 68.86594 17.83262
v -21.26195 65.89002 18.44493
v -19.49115 68.18408 18.45918
v 44.66333 62.44025 0.1395697
v -42.48756 74.65585 2.974344
v -43.52908 75.43079 1.460704
v -10.92001 -48.38372 11.78271
v -10.40631 -46.78535 12.10418
v -8.831505 -45.99472 12.46769
v -10.13213 -45.86802 12.04715
v -9.240436 -48.32288 12.45199
v -11.79794 -46.17572 11.38868
v -10.04465 -44.86329 11.80729
v -11.2223 -44.21848 11.13386
v -8.20281 -47.3499 12.80913
v -8.098297 -49.10651 12.52605
v -7.761165 -47.77984 12.88665
v -9.176789 -45.04802 12.14272
v -6.078867 -48.15014 13.08617
v -5.993302 -49.08348 12.92573
v -5.987948 -49.92691 12.59912
v -58.48684 -34.58658 -33.8941
v -57.80942 -36.45703 -32.95639
v -57.60662 -37.61206 -33.79494
v -58.30026 -35.73565 -34.7272
v -58.73817 -35.12801 -36.98532
v -59.25001 -31.89007 -34.67237
v -58.21471 -36.55208 -35.89086
v -57.22464 -39.13117 -34.56763
v -57.81074 -37.91759 -35.98226
v -59.07302 -33.59398 -36.45386
v -59.2575 -33.44744 -37.81294
v -59.61777 -31.9134 -37.64573
v -59.72378 -30.63285 -36.03489
v -59.93541 -30.63368 -37.77802
v -60.06084 -31.03242 -40.31381
v -59.43849 -33.36662 -39.64125
v -59.5893 -33.31913 -41.61469
v -60.01257 -31.78461 -43.65134
v -60.35432 -30.14463 -42.35769
v -59.77528 -32.7393 -43.80603
v -59.52593 -33.77275 -43.38053
v -59.57256 -33.61767 -45.02818
v -59.00441 -34.57182 -38.10179
v -58.17814 -37.5983 -38.79509
v -58.53994 -36.19077 -37.93402
v -60.21059 -31.11617 -45.17201
v -60.67442 -28.89947 -43.74752
v -60.60044 -28.77212 -41.71712
v -60.45505 -28.7107 -39.30898
v -60.71138 -27.87661 -40.41959
v -60.15396 -29.33568 -37.35163
v -59.6043 -29.53402 -33.59831
v -57.59303 -39.1003 -37.77608
v -56.96786 -41.21047 -39.6235
v -57.4143 -39.92672 -39.11444
v -57.83908 -38.95028 -40.34647
v -59.71456 -33.06247 -46.80371
v -60.832 -28.40146 -45.50315
v -60.91018 -27.68508 -43.19714
v -57.21377 -40.78859 -41.31188
v -57.89183 -39.00977 -42.3229
v -59.99392 -29.18691 -35.94783
v -59.19193 -34.46057 -40.0481
v -58.23742 -37.80611 -40.81243
v -58.94033 -35.60324 -40.93703
v -58.5481 -37.04373 -42.59195
v -59.1325 -35.11105 -42.97556
v -57.15773 -41.04153 -43.41216
v -57.81361 -39.31874 -43.55145
v -64.67549 -4.211833 -37.44901
v -65.00321 -2.298044 -37.03587
v 22.77273 44.27213 17.61168
v 50.25066 -39.23287 -24.86223
v -62.4779 34.61911 -24.18759
v -61.97063 33.2438 -22.73944
v -62.78698 36.07236 -25.13259
v 8.424689 -21.71824 14.79612
v -49.12835 -54.24333 -44.8662
v -48.77799 -54.90115 -43.57227
v -48.38723 -55.5135 -42.45687
v -49.47167 -54.17112 -43.14686
v -49.88049 -53.76126 -42.42567
v 23.55668 -19.19087 8.222993
v 59.6501 -6.223051 -33.06129
v 25.04386 61.48643 15.86712
v 26.51046 62.58136 15.06417
v 27.49756 63.09087 14.4701
v -0.5311267 -25.2172 18.16882
v 0.8187702 -23.17403 18.63306
v 0.4652114 -23.02122 18.89899
v 0.1513853 -22.77523 19.373
v 1.453689 -21.63152 19.12063
v 0.2336949 -21.806 20.17439
v 1.890752 -21.8425 18.61824
v 2.331436 -22.35177 18.093
v -63.69463 -7.20019 -34.42207
v -63.7392 -7.50087 -35.27757
v -61.98909 29.94404 -22.54722
v -62.33099 27.63454 -23.22828
v -62.53748 28.87025 -23.89376
v -62.5213 30.45661 -24.01293
v -62.66543 31.39632 -24.47146
v -62.1579 31.62562 -23.14983
v -63.05173 30.43399 -25.48752
v -63.15666 28.49478 -25.58751
v -63.0126 27.21249 -25.04988
v -63.60696 29.31007 -26.97374
v -63.49133 30.62783 -26.79085
v -63.09695 31.89501 -25.74576
v -62.87067 34.00218 -25.2821
v -64.05714 31.1265 -28.63955
v -63.36298 32.9286 -26.60229
v -63.43607 34.99658 -26.98072
v -64.22292 33.1203 -29.25677
v -63.2232 35.95865 -26.36816
v -64.38913 31.95825 -29.73277
v -63.92814 35.70834 -28.49506
v -63.67798 36.71054 -27.79323
v -64.1781 34.63171 -29.16779
v -62.7225 25.35589 -24.04504
v -63.28588 25.48088 -25.56294
v -63.54765 26.91885 -26.48117
v -63.61309 28.08159 -26.84408
v -63.65966 25.37654 -26.58834
v -64.01688 29.39532 -28.24795
v -64.09724 28.58711 -28.38213
v -63.16834 37.66372 -26.28982
v -64.91335 32.33815 -31.35728
v -64.57431 33.08712 -30.32852
v -64.58796 29.85047 -30.04957
v -64.59521 30.81641 -30.18628
v -64.95407 30.86145 -31.30993
v -63.02986 23.48694 -24.61936
v -63.4696 23.75908 -25.78904
v -62.5361 23.48198 -23.36102
v -63.61359 38.88429 -27.45585
v -63.40918 39.47977 -26.78102
v -63.19943 39.96566 -26.18427
v -63.68996 39.30279 -27.59633
v -63.45629 40.21626 -26.75828
v -63.10944 40.75493 -25.82777
v -63.65311 40.29918 -27.2713
v -63.56417 41.28643 -26.81343
v -63.2734 41.42339 -26.14214
v -64.01006 39.76306 -28.39738
v -64.27586 40.35053 -29.05199
v -63.95982 41.45275 -27.82425
v -63.80899 41.49081 -27.38688
v -53.00935 -47.93157 -50.2525
v -17.10339 -12.69838 15.37006
v 8.004133 -31.4577 14.89308
v 8.904124 -30.52569 14.21416
v 6.492089 -32.42667 15.86541
v 5.566283 -31.24442 16.14395
v 9.729944 -32.34362 14.09057
v 5.890259 -35.05345 16.45068
v 5.790947 -32.95129 16.30145
v 50.21338 29.58352 -2.935333
v -31.25256 -2.364101 5.737081
v -27.39153 -0.6672892 6.260443
v -27.44064 -2.689568 6.884273
v 29.72928 -67.82505 -22.96529
v 27.72493 -69.79621 -24.20854
v 29.40147 -68.40319 -24.02379
v 25.19962 -71.49345 -23.13309
v 25.26328 -71.60213 -24.35864
v 26.92472 -70.62643 -26.26786
v 28.40113 -69.63886 -26.56196
v 29.09949 -68.99054 -25.89561
v 28.77065 -69.43995 -27.87611
v 27.51221 -70.30001 -29.2435
v 26.31907 -71.09448 -28.53409
v 25.53806 -71.58669 -26.08115
v 25.60362 -71.52615 -27.74007
v 24.80823 -72.05302 -26.73899
v 30.60428 -67.40499 -24.14252
v 30.29122 -68.04829 -25.65849
v 28.74619 -68.49316 -22.30102
v 31.07804 -67.25574 -25.01423
v 52.3126 -37.85936 -30.39721
v 52.52241 -36.33392 -29.37383
v 52.55363 -36.94616 -30.2203
v 52.81445 -36.933 -31.35322
v -65.00175 29.7326 -31.40606
v 21.27705 43.42558 18.18721
v 20.23874 42.21348 18.50552
v 22.03983 41.5322 17.89753
v 22.18987 42.92516 17.86723
v 20.69852 40.99159 18.31105
v 22.34951 40.21577 17.80978
v 21.22753 40.10765 18.18163
v 19.61592 40.45379 18.63754
v 23.691 42.01055 17.2998
v 23.46691 39.98977 17.41393
v 23.92372 40.96769 17.21429
v 22.82012 43.58037 17.61631
v -29.64386 7.046794 5.092099
v -30.48821 8.203023 5.042426
v -28.33442 7.758048 5.229463
v -30.35442 9.773049 5.312501
v -28.32295 9.69482 5.365085
v -26.54363 9.59427 5.352866
v -32.63879 8.12113 4.723922
v -31.61707 9.321139 5.101979
v -32.88867 9.66221 4.924619
v -33.31329 8.773466 4.677491
v -32.30156 9.39604 5.01226
v -25.57044 7.477386 5.336427
v -26.05368 8.33653 5.310116
v -27.17346 6.958279 5.280404
v -27.08586 5.657342 5.349419
v -28.3807 5.956664 5.216449
v -29.31088 10.61311 5.517792
v -30.44553 10.49483 5.385762
v -28.64778 10.81903 5.559111
v -25.43434 8.801021 5.33551
v -25.44549 9.792019 5.368956
v -24.75048 8.866607 5.325717
v -24.7491 8.33658 5.311952
v 47.28667 -48.92089 -29.42081
v 18.29937 45.79491 19.15258
v 61.66909 11.0508 -32.08141
v 61.5434 10.13 -31.7157
v 40.9105 -59.36059 -34.91259
v 40.00007 -60.202 -38.8014
v -41.69212 0.8396417 2.237094
v -56.45226 -42.73397 -43.77415
v -56.77917 -41.94337 -44.67249
v 9.607329 -24.32877 12.43362
v 8.421578 -24.38446 13.22229
v 9.998823 -23.55624 12.1843
v 8.247659 -23.47673 13.53687
v 11.09329 -23.06313 11.52438
v 9.861759 -22.83657 12.56531
v 10.88584 -22.39424 11.91993
v 11.30087 -23.91467 11.38877
v 9.337609 -22.7725 12.99345
v 9.766621 -22.02716 13.45846
v 10.5306 -21.59839 13.33956
v 10.77824 -21.78179 12.53315
v 11.61743 -20.98753 12.48173
v 11.65761 -20.72168 13.64775
v 12.14725 -21.06003 11.53461
v 11.89048 -21.9718 11.29587
v 10.23178 -21.51101 14.06637
v 11.37144 -20.57455 14.97081
v 12.19572 -24.43065 10.94113
v 13.0409 -23.221 10.49765
v 13.5136 -24.50328 10.39543
v 12.79055 -26.12441 11.05682
v 14.62333 -25.609 10.20248
v 14.16842 -26.52911 10.56225
v 15.19267 -26.72199 10.16987
v 15.70512 -24.10968 9.499431
v 9.034233 -22.36178 13.58084
v 8.070852 -22.56756 14.28169
v 9.073273 -21.71592 14.51299
v 14.70211 -22.11659 9.608974
v 16.47783 -21.45641 8.935009
v 13.76743 -22.48563 10.03394
v 15.68473 -20.4696 9.133175
v 14.25503 -20.17909 9.711071
v 17.80039 -20.35589 8.637918
v 13.21416 -21.22078 10.3532
v 14.3825 -18.9636 9.846763
v 16.51471 -18.43252 8.953883
v 17.20817 -22.06407 8.778303
v 18.50285 -16.76351 8.847102
v 18.15512 -19.14678 8.645866
v 17.35508 -16.83137 8.952167
v 19.48339 -17.69275 8.678961
v 18.15923 -15.75743 9.022794
v 19.92706 -14.53017 8.992592
v 20.45815 -16.27612 8.798065
v 17.45164 -14.3652 9.291533
v 16.21014 -14.16413 9.574025
v 17.8516 -12.87861 9.459477
v 19.40357 -13.16941 9.175414
v 15.60179 -15.60054 9.717503
v 15.15114 -13.59943 10.21771
v 16.32815 -12.51933 9.830709
v 21.06052 -18.94776 8.465344
v 15.8033 -16.95587 9.444955
v 15.22229 -11.68475 10.41525
v 14.23713 -11.94982 11.17114
v 16.62678 -11.39639 9.909871
v 14.28295 -9.815723 11.17835
v 15.02728 -9.750795 10.72919
v 15.80143 -9.922101 10.34627
v 15.58665 -7.833335 10.58705
v 13.3229 -11.42201 12.42146
v 12.94658 -8.588595 12.54005
v 13.59983 -7.883393 11.87432
v 14.36333 -6.774617 11.33324
v 15.60876 -6.356752 10.5356
v 16.93583 -6.638858 9.883697
v 17.38174 -8.209514 9.795613
v 14.8818 -4.748375 10.83099
v 13.86936 -4.941388 11.6284
v 16.00881 -5.602999 10.22198
v 13.69067 -3.569165 11.56357
v 16.19163 -3.90149 9.776683
v 14.71675 -2.7438 10.49428
v 14.68112 -1.542516 10.15689
v 15.90746 -2.06054 9.463306
v 16.78844 -2.852524 9.160626
v 17.31643 -1.990182 8.616076
v 16.45424 -0.6338133 8.648611
v 16.8467 -5.233344 9.706817
v 13.17191 -5.088832 12.24575
v 12.66612 -3.428856 12.46872
v 12.53458 -1.360973 11.97385
v 12.64953 -0.6297262 11.58031
v 13.80941 0.04882734 10.27512
v 11.85011 -2.12469 12.96982
v 18.38577 -6.856092 9.274268
v 18.59314 -5.673231 8.978178
v 17.85005 -4.661071 9.095201
v 18.7315 -8.524617 9.327065
v 19.2859 -7.476946 9.035064
v 17.50979 -9.211203 9.76409
v 20.7153 -7.714047 8.597882
v 20.63969 -9.200956 8.839113
v 12.55479 -5.486599 12.87373
v 11.83366 -4.06007 13.49194
v 11.71746 0.5855486 12.09105
v 12.79025 1.214529 10.67331
v 14.28486 -13.90845 11.03016
v 15.06232 -15.41617 10.10897
v 14.47915 -15.13927 10.72476
v 21.56138 -17.31998 8.596105
v 20.93607 -20.36187 8.310225
v 19.55207 -20.28489 8.413459
v 23.1482 -18.03738 8.372674
v 13.94364 -13.01713 11.58563
v 19.29688 -21.52457 8.383105
v 11.10917 -0.6273958 13.31641
v 9.803555 0.235158 14.59536
v 10.36692 1.221866 13.42012
v 10.93191 2.164969 12.24247
v 10.54499 -1.39405 14.29263
v 9.356243 -0.6644956 15.56739
v 10.27019 -2.697206 15.08206
v 9.666171 -1.999085 15.65911
v 8.961286 0.6148527 15.54076
v 8.090411 -0.3258346 17.20326
v 9.160342 1.839939 14.68445
v 8.042931 2.421094 15.9223
v 8.861643 3.320724 14.31392
v 9.78198 -3.223564 15.95365
v 8.090378 1.285709 16.40544
v 7.634865 1.217424 17.0826
v 9.892692 2.912802 13.16949
v 9.332912 4.120462 13.20218
v 10.62165 4.515219 11.28288
v 7.932966 3.985834 15.23372
v 8.687399 5.498406 13.25489
v 7.639107 5.079991 15.02897
v 7.150196 4.143533 16.24529
v 6.941133 6.377295 15.26822
v 5.87278 5.769177 17.17818
v 6.108787 7.2692 16.01232
v 7.051341 7.489485 14.37675
v 4.713153 9.054425 16.99232
v 4.634159 6.784914 18.34554
v 6.385063 3.79013 17.5386
v 5.503132 3.666076 18.81959
v 4.462368 10.97934 16.3606
v 5.410203 9.118974 15.93942
v 5.732444 9.535434 15.18532
v 5.014278 11.72429 15.15007
v 5.556464 11.89937 14.23976
v 6.310932 10.16592 13.8712
v 3.769032 11.81793 16.83148
v 4.229678 12.45883 15.97773
v 3.454676 10.35726 17.91201
v 3.906746 9.129958 18.01238
v 2.374856 11.30507 18.44674
v 6.147256 12.0809 13.13249
v 7.02763 10.13519 12.67761
v 6.664097 8.795132 14.13218
v 2.839153 11.86304 17.79375
v 3.115849 13.13822 16.94634
v 7.831101 6.997475 13.48066
v 3.789675 13.63018 16.04712
v 4.678857 13.16502 15.06763
v 4.522874 14.12867 14.96453
v 3.054821 14.65417 16.48576
v 3.659292 15.57387 15.66771
v 4.400813 16.74259 14.70239
v 4.916712 15.0614 14.18931
v 2.036509 15.84292 16.95396
v 2.338001 17.68834 16.45399
v 1.967266 13.41492 17.81891
v 0.9341139 15.51982 17.66518
v -0.2154057 16.04201 17.93834
v 0.4162272 17.28318 17.48087
v 0.8124004 14.32926 18.11745
v -0.2815641 14.76559 18.35832
v 4.125597 17.66209 15.00457
v 5.439131 17.89739 13.48808
v 6.142587 17.59377 12.43686
v 4.89545 18.78505 14.31442
v 5.627197 18.98138 13.50684
v 4.022664 19.9781 15.33633
v 5.073321 19.99084 14.40559
v 3.657974 20.83884 15.77541
v 4.526874 22.26372 15.58626
v 5.492671 21.53216 14.60831
v 6.753959 20.88041 13.05843
v 6.360518 19.0796 12.59357
v 3.713246 22.46895 16.16382
v 6.326476 23.14169 14.67761
v 4.055081 24.07417 16.53253
v 5.189967 24.71011 16.23637
v 5.255808 23.70152 15.71068
v 6.784366 23.94877 14.83253
v 6.684036 22.45647 14.00125
v 7.395407 21.84935 12.92888
v 8.035561 21.79599 12.19447
v 7.159349 18.68133 11.32957
v 7.085485 17.29216 10.9301
v 7.959981 23.69879 13.74057
v 8.595685 22.58846 12.24558
v 7.912235 20.58597 11.42936
v 7.848813 16.79212 9.72289
v 8.112681 18.67326 10.05961
v 6.635176 15.16018 11.51636
v 9.086562 21.21066 10.58149
v 9.327618 19.29864 9.026183
v 8.561604 17.40496 8.999298
v 9.890305 21.38131 9.967587
v 10.67325 20.16935 8.502152
v 7.124637 19.83688 11.98164
v 9.176362 21.82835 11.01978
v 10.25522 22.72493 10.90292
v 11.00931 21.78844 9.506069
v 11.6844 19.52743 7.495967
v 10.14874 18.4845 7.917233
v 11.21081 17.33792 6.746117
v 10.01014 16.47474 7.334714
v 8.832014 16.6561 8.490499
v 10.93709 15.35049 6.432219
v 9.292566 14.99323 7.781944
v 10.91312 13.95924 6.446934
v 9.393682 13.37759 7.872829
v 8.508139 14.04863 8.78026
v 8.032297 15.09497 9.330835
v 8.135061 16.51586 9.290434
v 8.494811 12.16975 9.347358
v 13.2035 16.25781 5.475765
v 12.70639 14.77768 5.400491
v 11.9216 13.03594 5.919321
v 13.01763 13.06625 5.43357
v 12.13765 12.1553 5.937744
v 10.8033 11.40039 7.052994
v 12.09151 20.97321 8.27974
v 7.092867 13.02861 11.15415
v 10.04178 12.15376 7.483572
v 14.03193 15.46842 4.894603
v 13.38851 19.58773 6.705368
v 14.47228 18.4781 5.629652
v 15.21889 17.26482 4.877674
v 14.46797 20.18285 6.681494
v 13.48541 20.65551 7.54199
v 13.45396 21.90179 8.536633
v 14.55126 21.48769 7.861578
v 11.46826 22.73534 10.08584
v 11.28843 24.27008 11.65786
v 10.64378 23.74667 11.57037
v 10.24523 23.23801 11.39458
v 12.34597 23.50323 10.31596
v 10.30811 24.71788 12.7727
v 12.93665 25.01801 11.50111
v 7.675741 12.62103 10.36571
v 7.803389 10.35874 11.30028
v 5.883739 14.33253 12.8936
v 12.29896 22.37784 9.340588
v 8.557869 10.44374 10.11748
v 8.622807 9.489535 10.5956
v 2.122632 19.84895 16.55124
v 3.521374 19.13842 15.62255
v 1.480716 21.15989 16.95403
v 14.01707 13.79045 4.976046
v 14.05309 12.9406 5.158448
v 15.10282 13.12597 4.907371
v 15.07221 12.47434 5.06948
v 14.28904 11.76651 5.223456
v 13.64411 11.72158 5.359494
v 2.764926 22.27288 16.59594
v 2.76029 23.39971 16.90479
v 3.083449 24.4443 17.10468
v 3.713339 25.23489 17.13123
v 9.423681 11.92729 8.245163
v 9.42008 23.65164 12.44267
v 14.91428 16.27864 4.621798
v 15.01447 15.60845 4.368103
v 14.83852 14.33388 4.56735
v 1.688316 22.25442 17.03302
v 9.40277 25.37215 14.02223
v 6.8553 24.99841 15.44843
v 8.816062 26.51793 15.36117
v 9.472328 26.29098 14.77175
v 8.475307 26.86745 15.81902
v 9.431286 27.10912 15.5092
v 6.670712 26.02925 16.19242
v 5.625703 25.6574 16.48121
v 5.64538 26.40731 16.87238
v 7.300798 27.34963 16.75145
v 7.784281 27.5206 16.64186
v 11.0431 27.01292 14.56084
v 10.72826 27.95387 15.59628
v 12.32638 28.12461 14.99925
v 12.08761 27.00255 14.01199
v 10.81632 29.35802 16.70416
v 12.08755 29.08331 15.99264
v 13.31381 29.1921 15.61064
v 9.482316 29.14727 17.00509
v 10.55013 30.59692 17.66065
v 12.19239 30.26032 16.9502
v 9.742917 30.42655 17.79224
v 13.03773 30.99908 17.23136
v 11.86782 31.93934 18.13696
v 11.15821 31.48672 18.04343
v 13.16789 29.90328 16.31065
v 15.05435 30.89725 16.53143
v 14.05775 30.11049 16.16624
v 8.892016 28.08988 16.50873
v 7.987619 28.99269 17.46523
v 13.27253 28.13239 14.60946
v 13.54558 27.38801 13.72816
v 9.49184 31.32102 18.38805
v 10.07205 31.93685 18.54539
v 10.76247 32.58381 18.68847
v 13.25307 32.71772 18.2771
v 14.78706 31.83406 17.34009
v 11.64087 32.97003 18.70713
v -0.947436 17.29849 17.79252
v 0.1230425 18.99852 17.36324
v 1.009972 18.70607 17.0839
v 9.469105 10.29519 9.009409
v 16.36654 32.28255 17.2254
v 15.33092 32.61735 17.75594
v 16.13523 31.51551 16.71496
v 17.80926 31.66686 16.36979
v 15.12182 28.92255 14.64643
v 15.03861 27.98592 13.73595
v 16.27382 27.75172 13.06157
v 15.34807 26.92585 12.48607
v 14.51162 26.87272 12.73255
v 13.58733 26.49476 12.72089
v 16.49831 28.84077 14.08575
v 16.64248 26.51271 11.74274
v 15.93061 30.07761 15.53901
v 17.53082 29.71449 14.63403
v 9.247036 8.961535 10.08464
v 8.666999 8.480895 11.16185
v 9.444754 7.70135 10.65494
v 8.874088 6.512504 12.27827
v 7.738584 8.82584 12.34295
v 10.09141 6.320713 10.75804
v 10.44913 7.754314 9.385129
v 9.899676 5.146733 11.78073
v 12.66565 26.15665 12.7956
v 18.87815 -10.311 9.379758
v 17.21585 -11.02871 9.787218
v 11.08237 -4.610319 14.46315
v 2.506493 9.565339 19.16623
v 8.614738 -1.264395 16.86753
v 11.60312 4.937151 9.882346
v 13.84178 23.01777 9.368566
v 0.5172496 19.91211 17.22248
v 0.733617 21.69605 17.28518
v 1.503092 9.530486 19.91438
v 1.789902 10.53258 19.22635
v -0.3696537 11.00631 19.98626
v 3.779319 6.605358 19.43436
v 2.320671 8.322095 19.9487
v 11.45383 25.97752 13.28539
v 11.84809 3.275332 10.62082
v 7.071525 2.666778 17.14978
v 13.04748 23.96205 10.44359
v 14.94613 24.21862 10.10034
v 16.22531 23.74813 9.376577
v 15.78104 22.99157 8.898192
v 13.69571 24.97697 11.16145
v 4.857265 4.704627 19.11059
v -15.07549 8.971658 8.115713
v -16.97822 9.842415 6.330549
v -18.58459 9.589232 5.740319
v -18.15852 11.60815 5.457741
v 14.27751 51.92152 20.04431
v 54.79288 -26.17839 -28.15189
v 54.49288 -26.13363 -26.76453
v -29.64779 -33.03831 6.444356
v -30.13548 -33.67887 6.106358
v 22.30617 39.11294 17.7746
v 21.62141 39.33057 18.00684
v 20.87811 39.19243 18.23268
v 10.03717 -45.09312 9.011533
v 19.16014 -11.63644 9.307416
v -59.91649 53.2798 -16.45911
v -58.56947 -36.97569 -44.46635
v 6.156919 -37.803 15.78449
v 6.775191 -36.41709 15.90111
v 4.740008 -37.52308 16.44346
v 7.313491 -35.64798 15.72291
v 46.59183 30.53949 2.610842
v -34.75615 26.11177 9.52595
v -52.73955 -49.69327 -43.37856
v 57.44991 46.95077 -19.45831
v 57.55407 46.46197 -19.85874
v 46.16739 -51.02302 -29.71804
v 47.2993 -49.77454 -31.42739
v 45.63997 -52.51939 -31.51002
v 46.09138 -52.25625 -33.00797
v 45.48077 -53.5579 -34.57034
v 44.97292 -53.99418 -33.20436
v 46.24615 -52.48778 -34.84726
v 47.6288 -50.08406 -34.12741
v 44.27121 -54.86141 -32.65689
v 44.26819 -54.5657 -31.60366
v 46.92799 -51.85542 -37.6006
v 46.21326 -52.85619 -36.98762
v 47.56536 -50.8544 -37.71051
v 9.370511 49.52911 21.21417
v 18.567 -25.08117 8.685132
v 3.330508 5.333002 20.53168
v 16.33587 24.72291 10.20153
v 17.52445 25.06159 10.24196
v 17.98184 23.87586 9.283262
v 14.62276 25.30202 11.14627
v 15.25373 26.19135 11.78904
v 18.42981 26.70048 11.5119
v 19.48659 25.39604 10.27281
v 19.99035 26.26078 10.91376
v -64.02374 22.38822 -27.1671
v -64.13987 23.85082 -27.67137
v -63.72552 20.59423 -26.12572
v -64.20598 20.62992 -27.44293
v 31.37534 -67.15745 -25.73309
v 61.82367 -1.824883 -43.94227
v 61.25308 -3.73429 -42.47106
v -64.08247 18.64832 -26.78033
v 60.88781 -4.840544 -41.05287
v 60.73542 -5.162813 -40.31298
v 15.94092 -76.81463 -14.70318
v 16.27322 -76.09982 -11.83004
v -0.7025827 -79.05823 -3.42221
v -1.973774 -78.3709 -2.236513
v -64.58728 19.50225 -28.36846
v -64.31474 19.35577 -27.5334
v -64.8736 20.44416 -29.38852
v -64.57352 22.22478 -28.83104
v -4.811014 7.475293 21.10192
v -3.915441 8.344962 21.10151
v 26.82675 63.50318 14.79312
v 27.86621 64.77307 14.05808
v 28.59393 64.26585 13.71563
v 29.08379 63.10941 13.55437
v 29.26106 62.2591 13.52868
v 26.73229 65.29363 14.57177
v 20.57969 -11.2998 9.006111
v 20.78439 -12.9088 8.971775
v 22.35335 -12.25375 8.66081
v 22.51131 -14.36356 8.652979
v 22.21255 -16.00426 8.627457
v 24.02745 -15.89718 8.373922
v 23.78297 -17.03382 8.350619
v -64.14586 -5.903485 -35.94966
v -65.13628 -2.494169 -38.30162
v -64.83365 -4.136929 -38.87126
v -65.58535 -2.042738 -42.23215
v -65.08763 -3.613973 -40.35509
v -65.35677 -2.008261 -39.50118
v -65.57691 -0.1720868 -38.17505
v -64.46832 -5.499104 -38.22882
v -64.31123 -6.625628 -39.05441
v -63.98307 -7.169643 -36.88396
v -63.95659 -7.764929 -37.98898
v -63.79645 -9.251971 -39.46393
v -64.25164 -7.391253 -40.2191
v -63.76819 -8.392775 -37.39302
v -63.6671 -8.377325 -36.23999
v -63.58854 -9.585519 -37.92321
v -64.00588 -8.869484 -40.71032
v -64.47033 -6.984304 -41.66673
v -64.72682 -5.171343 -40.01856
v -64.69561 -5.850821 -41.25284
v -63.35858 -9.980452 -36.34499
v -64.18754 -8.527273 -42.01532
v -64.65575 -6.584776 -42.71417
v -64.80949 -5.644825 -42.17163
v -64.55547 -7.359198 -43.53624
v -64.28794 -8.950936 -44.22063
v -64.77016 -6.364286 -43.45618
v 41.43616 -58.39025 -32.07806
v 42.70117 -57.14248 -33.64296
v 42.06669 -57.32473 -30.77004
v 41.97273 -57.00453 -29.35925
v -52.54466 31.83434 -0.3185631
v 46.30237 36.96567 2.744817
v 46.94394 36.37142 1.943535
v 47.28416 35.28743 1.725318
v 46.45196 35.32914 2.953426
v 4.733515 25.50638 16.83436
v 3.978148 25.78132 17.25203
v 4.940813 26.26134 17.09887
v 59.1324 -6.353223 -29.6804
v 59.36125 -6.123958 -30.88612
v 58.79777 -8.494587 -30.24922
v 59.18366 -8.045214 -32.47553
v 59.7468 -6.74962 -34.75988
v 59.86798 -7.25101 -36.59076
v 59.35555 -8.960447 -35.23011
v 59.03581 -9.249998 -33.19698
v 47.92247 -49.00625 -32.3338
v 48.65202 -48.07898 -33.57569
v 48.56676 -48.72862 -35.37142
v -23.00466 -37.88666 8.434378
v -23.35966 -38.50986 7.912785
v -22.28426 -38.96492 8.323933
v -20.73315 -39.79797 8.757481
v -22.50654 -39.92495 7.435867
v -54.33881 65.57254 -8.896965
v -53.42894 66.42668 -7.72232
v -52.41304 66.14519 -6.107061
v -52.76228 64.5742 -6.07437
v -41.50711 -62.74921 -37.46605
v 24.84262 43.40175 16.80277
v 24.29495 45.34365 16.93717
v 58.73606 -9.975899 -31.9374
v 25.14326 41.93564 16.67064
v 24.03102 39.01894 17.22739
v 20.12788 -38.1654 7.207076
v 38.37705 63.54165 6.560447
v 30.46957 37.3548 14.60165
v 16.65743 -64.60211 -2.063236
v 58.28574 -4.253237 -23.80548
v -26.80869 -42.57853 2.915009
v -28.56807 -41.68596 3.288707
v -27.55655 -41.48075 3.774338
v 34.09364 37.45953 12.85665
v 33.0728 36.75263 13.45945
v 62.04935 21.26189 -34.38668
v -30.84933 71.94735 13.2192
v -19.53898 64.00776 19.13581
v -19.63278 65.21189 18.95498
v -17.83258 65.39471 19.34269
v -16.83914 64.24735 19.69561
v -17.315 67.18832 19.12353
v -18.19035 68.35964 18.71011
v -17.15468 69.44321 18.67542
v -15.40128 70.34821 18.78358
v -14.22009 67.56346 19.61772
v -19.70192 69.51163 18.11122
v -17.81281 70.46201 18.26383
v -16.17213 66.75349 19.44151
v 25.14678 -71.09286 -20.7326
v -46.7607 72.43748 -0.7699892
v -46.60565 73.24412 -0.9573432
v -46.78856 71.5208 -0.3811715
v -3.617121 -47.7661 13.24428
v -7.060775 -47.06491 12.98859
v -4.770659 -49.18877 13.00888
v -2.114964 -47.11356 13.19784
v -2.372677 -48.37392 13.21609
v -3.270807 -49.16636 13.04967
v -4.465848 -46.32889 13.07176
v -4.556345 -45.39031 12.92232
v -6.221448 -45.18396 12.77908
v -3.929001 -44.44253 12.7952
v -2.157341 -45.16505 12.92606
v -4.036171 -49.65592 12.86937
v -4.215607 -50.27411 12.55759
v -2.428731 -49.88506 12.80847
v -3.406644 -50.27609 12.57948
v -2.480257 -51.14006 11.94901
v 14.47218 -77.49851 -13.19736
v 22.2848 -38.1371 6.147734
v 21.76424 -38.23462 6.349324
v -65.11507 31.41764 -31.89564
v -65.45704 31.74416 -33.09873
v -65.36401 30.34218 -32.60437
v -65.16769 32.87321 -32.19695
v -65.62852 33.53844 -33.7082
v -65.92865 32.93018 -34.59182
v -57.44626 -40.26498 -45.3562
v 52.88194 61.62106 -12.00146
v 51.8816 63.45616 -10.97252
v 52.78493 62.74638 -12.15399
v 53.19968 61.78056 -12.64774
v 52.13731 63.79946 -11.49976
v 53.51181 62.34537 -13.49358
v 53.6928 61.3067 -13.51323
v 14.99497 -17.8798 9.632249
v -64.49391 35.68593 -30.10699
v -64.64088 34.25031 -30.60296
v 45.08854 65.68823 -1.404276
v 44.02918 68.09401 -0.9217342
v 45.20041 63.8484 -0.9623184
v 45.80724 62.55742 -1.35956
v 45.60771 61.77402 -0.8784679
v 43.80915 66.43061 -0.05504928
v 43.32361 68.04278 -0.007429106
v 44.45952 68.91899 -1.839256
v 43.82568 69.92365 -1.466128
v 3.035368 -20.87241 17.85563
v -33.94927 0.1027882 4.637412
v -33.16172 -1.29059 5.038981
v -34.9818 0.2609017 4.398213
v 8.770252 30.62006 18.1935
v -31.601 28.93004 11.71271
v -32.14963 28.56495 11.41063
v -35.3135 31.52226 12.25159
v -34.30547 30.38523 11.92585
v -34.39102 31.49563 12.51102
v -33.32906 31.07861 12.56945
v -33.81253 30.67439 12.23119
v -33.05644 30.56914 12.34258
v -32.12664 31.3141 13.01136
v -31.22234 30.81333 12.91954
v -32.38046 31.99126 13.3518
v -32.79392 32.37257 13.44587
v -33.33685 31.72175 12.91025
v -31.90379 32.34093 13.73964
v -31.10682 31.97608 13.76611
v -30.26534 30.26595 12.79643
v -30.23898 29.14586 12.12281
v -28.55984 29.23599 12.4844
v -31.63703 27.61504 11.00433
v -29.88986 28.20782 11.62391
v -28.5238 30.17977 13.16339
v -28.76623 27.25109 11.07056
v -28.0721 26.99197 11.00804
v -30.35379 27.59798 11.19424
v -33.89648 32.0815 12.95285
v 52.95918 -29.35113 -23.89337
v 10.37885 10.93632 7.581229
v 10.35548 9.393419 8.436087
v 11.70483 10.23304 6.734257
v 11.65888 7.645538 8.121672
v 11.58794 8.640291 7.585444
v 12.85158 11.19037 5.722674
v 12.75037 9.221416 6.421037
v -39.18338 75.28886 5.818723
v -38.5374 74.18082 6.917716
v -33.81915 10.29457 4.819543
v 32.54044 -66.51926 -27.47218
v 30.95407 -67.67177 -26.65235
v -38.58397 -65.47842 -30.20343
v 61.84837 17.49626 -33.05067
v 61.83686 15.46703 -32.83457
v 62.14744 16.99148 -34.18851
v 62.23533 15.50335 -34.37
v 62.54166 15.93043 -35.71297
v 62.40205 14.75623 -35.05703
v 62.4304 13.19924 -35.3197
v 62.75421 14.41621 -36.6829
v 62.23752 11.75366 -34.44029
v 62.28001 10.87055 -34.83105
v 13.85516 54.09047 20.07676
v 13.19416 52.91748 20.28966
v 12.30701 53.76688 20.46038
v 12.87578 51.51767 20.40049
v 11.95485 52.44507 20.58964
v 10.60979 53.7821 20.8087
v 10.58347 52.23617 20.88686
v 12.02181 50.43318 20.65799
v 11.23856 54.55016 20.63652
v 12.07314 55.44262 20.42269
v 10.57082 55.49225 20.72726
v 10.68214 50.61916 20.92327
v 9.450851 51.48357 21.12457
v 9.66418 52.73508 21.05022
v 8.213785 53.095 21.26
v 7.749504 55.12923 21.23622
v 9.132024 55.54406 20.99239
v 6.698129 53.64853 21.47276
v 6.963848 52.13676 21.49385
v 5.778446 54.73344 21.53115
v 4.139332 55.21356 21.68899
v 5.518955 57.14343 21.41236
v 7.138522 57.22659 21.17678
v 5.590608 53.06952 21.65699
v 8.369843 58.19067 20.95754
v 6.886292 58.73381 21.12155
v 8.842852 56.9292 20.95036
v 7.782043 59.61959 20.92833
v 5.43753 59.51693 21.24428
v 6.279498 60.30881 21.06124
v 7.750919 60.60397 20.84209
v 5.336053 61.21073 21.07643
v 6.322466 62.44196 20.82866
v 7.422687 61.49337 20.7967
v 3.4956 51.42656 21.93089
v 1.898666 51.97222 22.03312
v 1.727645 54.03028 21.95884
v -60.77301 -27.07039 -39.35223
v 18.92653 -24.0324 8.508979
v -16.7855 -17.82127 17.92918
v -16.29621 -19.02655 16.98408
v -15.48803 -19.2618 17.15736
v -15.94689 -18.54783 17.74537
v 13.25359 -77.08221 -8.634594
v 11.84284 -78.04718 -9.010539
v 11.5077 -77.37022 -6.931448
v 11.05763 -77.7989 -7.323063
v 58.86525 42.57901 -24.0844
v 58.64135 42.92732 -23.38427
v -23.3864 -40.17327 6.660085
v -24.89033 -39.00861 6.781815
v -25.16762 -40.20782 5.671444
v -26.18233 -38.5392 6.438562
v -23.36494 -41.10128 5.522287
v -24.8609 -41.50568 4.348186
v -26.24059 -40.41167 5.090704
v -22.21335 -42.23826 3.638683
v -22.92082 -42.37141 3.197674
v -24.80916 -41.86001 3.9037
v -25.78421 -41.98179 3.593806
v -22.04934 -76.28648 -20.29092
v -36.3861 25.73915 8.814827
v 54.7369 -21.71971 -23.21412
v 55.31612 -20.14252 -24.075
v 55.44533 -20.70921 -25.33699
v 21.86945 -73.16677 -18.08972
v 13.19774 -44.1412 5.939623
v 14.35241 -45.18641 5.543134
v 2.618905 47.1964 22.08359
v -63.1011 -11.31163 -36.39734
v 45.61807 59.26274 -0.2938311
v 45.93438 60.17429 -0.8986411
v 46.56021 59.70049 -1.582693
v 1.136973 -78.64186 -2.85174
v 15.5722 11.50546 5.091188
v 14.75371 11.0072 5.224231
v 13.63312 10.8914 5.478146
v 16.36659 10.11112 5.132049
v 14.69935 9.620951 5.471512
v 15.50516 10.11179 5.21309
v 16.15166 11.85602 5.052992
v 16.74885 11.80695 5.004911
v 17.34933 10.80221 5.049139
v 15.91055 8.466042 5.376681
v 34.73386 -3.094918 3.500806
v 36.16784 -3.617777 3.124388
v 47.9357 -48.40365 -30.88489
v -26.1414 -74.00466 -22.45262
v -24.32231 -75.01715 -22.07528
v -25.42037 -74.409 -23.0086
v -24.0592 -75.1432 -22.34627
v -25.28941 -74.45935 -23.42181
v -26.68626 -73.62401 -24.15332
v -14.82051 -10.30978 18.73245
v 42.3349 66.62073 1.607987
v 41.74941 67.41125 2.031124
v 40.7749 67.30185 3.137462
v 41.16459 68.48193 2.315404
v 41.59026 69.7233 1.353435
v 42.52908 68.79935 0.6545842
v 39.74092 66.82983 4.411153
v 39.79332 68.14867 3.900069
v 40.34872 68.90351 3.044668
v 39.24475 69.97728 3.799456
v 40.66373 69.67652 2.415288
v -25.56997 -1.32887 7.031204
v -26.26536 0.06530728 6.360166
v 33.12263 -4.651404 4.240159
v 33.39544 -3.057824 3.869698
v 32.00142 -5.759775 4.802558
v 31.41368 -3.229132 4.429793
v 30.62294 -4.697011 4.965178
v 30.12199 -2.832692 4.659301
v 31.60903 -1.362839 4.070704
v 32.01861 0.6085542 3.76748
v 33.14445 -0.4727911 3.579534
v 29.36229 0.3956231 4.366699
v 34.25712 -1.155382 3.353096
v 33.9396 0.8626898 3.245207
v 31.65525 2.321125 3.785279
v 33.20704 3.009393 3.30288
v 34.46454 2.259556 2.951493
v 35.25253 1.237962 2.796599
v 34.46146 3.187506 2.898008
v 36.9099 2.734171 1.980619
v 34.56096 4.533032 2.843966
v 36.28732 4.39664 2.132215
v 35.51911 3.416003 2.487498
v 30.34895 4.543777 4.100431
v 30.13961 2.525713 4.122064
v 31.76735 4.490688 3.715657
v 28.31095 1.348159 4.522838
v 28.70304 3.017152 4.400244
v 28.70825 3.887708 4.405144
v 29.83876 6.126383 4.286554
v 32.72786 6.148576 3.507019
v 33.04436 4.643177 3.343327
v 28.5743 5.318805 4.457736
v 35.06811 6.602322 2.670169
v 34.12486 5.827509 3.019223
v 36.71376 5.351837 1.909313
v 37.47155 4.120684 1.616184
v 38.1661 3.041353 1.398976
v 34.08657 7.310453 3.10776
v 35.07209 7.623898 2.73384
v 35.2194 8.884179 2.692531
v 35.94231 7.84902 2.345986
v 35.88105 6.906336 2.326886
v 36.51913 6.859676 2.015443
v 37.72851 6.58081 1.374625
v 38.50536 5.197918 1.006859
v 33.41079 6.894917 3.334268
v 38.7307 6.145808 0.8443546
v 38.13079 8.503439 1.18754
v 37.38092 8.116491 1.596155
v 38.76728 7.639074 0.7910497
v 32.28289 7.417246 3.736567
v 31.50305 7.302587 3.969277
v 37.02931 0.2964645 2.25275
v 31.47159 8.67179 4.101145
v 32.92906 8.407451 3.599756
v 38.70269 8.343303 0.8242698
v 38.98493 9.970322 0.6000716
v 39.74244 8.201941 0.1266122
v 39.85913 7.327487 0.09674552
v 40.72326 6.57078 -0.4362003
v 39.81544 5.994902 0.1873456
v 41.34002 8.803908 -1.074438
v 40.76573 5.091403 -0.3093671
v 39.53489 4.44153 0.5074269
v 41.59452 4.513642 -0.7401001
v 41.07343 2.519725 -0.07056434
v 40.24335 3.394778 0.2581239
v 39.13615 2.699972 0.9832812
v 38.50249 1.486568 1.46742
v 40.07253 1.514418 0.6861835
v 39.30746 -0.4189368 1.40415
v -17.40091 -12.63598 13.81443
v -65.08002 8.835728 -29.64471
v -64.8682 9.262587 -28.81525
v -65.15372 10.71181 -29.644
v -64.60481 11.19336 -27.78996
v -65.64821 10.98108 -31.38654
v -65.0636 13.05333 -29.27184
v -65.4914 12.14489 -30.75951
v -65.46042 13.52256 -30.60697
v -65.33912 14.49272 -30.21503
v -64.68664 13.09923 -28.07195
v -65.89199 10.48984 -32.42043
v 23.87645 -42.98113 2.372855
v -32.21815 -34.73585 4.856659
v -31.8584 -35.85784 4.706203
v -31.03942 -34.83147 5.406951
v 61.42009 9.541568 -31.3245
v -45.56908 18.93819 -1.864704
v -45.82203 18.77381 -2.170619
v 6.29957 -44.85325 11.27565
v -51.95216 -50.72052 -44.44318
v -50.81563 -52.65983 -41.18971
v -51.85778 -51.24182 -41.82748
v -50.75001 -52.31971 -44.53881
v -51.05421 -52.44514 -39.75669
v -49.84587 -53.28669 -45.45984
v -49.73064 -54.14504 -40.71628
v -30.65687 -41.85621 2.602784
v -54.47631 -46.84016 -43.12794
v -53.86392 -47.75457 -44.53229
v -54.69773 -46.33792 -44.51845
v -55.17726 -45.47745 -42.62115
v -54.05301 -47.14619 -46.7577
v -53.58569 -47.94705 -46.42894
v -19.15562 11.79008 5.26988
v -18.50834 12.27433 5.321144
v 42.356 59.50792 3.311794
v 36.18507 9.157447 2.217643
v -60.41796 -26.27306 -34.92611
v -60.68916 -25.23571 -35.65137
v -60.84353 -24.15032 -35.46554
v -61.29035 -21.94285 -36.16623
v -61.02056 -22.11656 -34.20417
v -61.25978 -23.10128 -37.52715
v -60.75298 -25.65239 -36.78593
v -61.70362 -21.55097 -39.38726
v -61.27452 -24.3835 -39.68079
v -60.88266 -26.03584 -38.6399
v -61.81158 -19.75129 -37.86802
v -61.50093 -23.00316 -39.85978
v -61.74383 -22.21072 -41.10121
v -62.29596 -18.87486 -41.39987
v -62.49295 -18.68133 -44.00645
v -62.71768 -17.14165 -43.32775
v -62.53205 -17.23729 -41.09745
v -62.08848 -19.10507 -39.55143
v -60.47931 -27.18035 -36.82846
v -60.51553 -27.79574 -38.06305
v -61.5097 -23.46447 -40.82838
v -61.66322 -23.12078 -42.08407
v -61.23002 -25.30375 -41.13919
v -61.63647 -23.6583 -43.03548
v -61.9464 -21.89415 -43.33717
v 60.60444 -5.126927 -39.14799
v 60.41022 -5.69846 -38.54327
v 60.46143 -6.084963 -39.73834
v 60.27074 -6.803241 -39.49392
v 60.10089 -7.179065 -38.66498
v 60.66235 -5.867044 -41.1507
v 60.9409 -5.107125 -42.34949
v 60.34823 -6.967054 -40.56917
v -18.73159 12.95992 5.21273
v -18.43604 14.16028 4.915874
v 56.42447 -17.95484 -27.28437
v 56.05924 -18.21917 -25.52472
v 56.06035 -19.06065 -26.53105
v -52.68591 -48.77635 -48.96874
v -52.31418 -49.54627 -47.99966
v -52.80684 -48.82686 -48.053
v -51.88326 -50.4776 -46.44023
v 25.62637 -41.98087 2.464564
v 2.39223 6.841783 20.60995
v 1.365659 7.545204 20.98729
v 1.078259 8.506563 20.6886
v -0.5394797 9.650426 20.7348
v 60.10798 21.19522 -27.70171
v -62.45067 32.9086 -24.00745
v 28.34041 6.638593 4.585409
v 29.59842 6.99141 4.413197
v 27.42863 6.053948 4.695649
v 26.54177 7.177934 4.872597
v 27.97227 7.983567 4.771997
v 28.05184 8.992537 4.903099
v 29.38927 7.721494 4.516371
v 51.05323 -42.21199 -31.75155
v 37.37135 30.51484 9.62648
v -6.24029 -40.49054 14.85187
v 49.87401 -40.48417 -25.11562
v 56.03259 -22.60552 -30.80367
v 55.13243 -26.48306 -30.1092
v -4.786229 -41.86798 12.83503
v -5.445158 -41.43952 13.56211
v 12.85275 -7.207033 12.61139
v 11.31353 -6.235276 14.3883
v 15.19422 18.5233 5.36347
v 15.96589 17.90672 4.776728
v 15.7548 17.26583 4.571713
v 16.00407 17.15709 4.272209
v 15.42595 16.38357 4.26125
v 16.74477 17.67749 3.646869
v 15.85682 16.71643 3.067369
v 15.38435 16.15007 3.881984
v -35.79767 32.19149 12.45748
v -36.91211 32.02624 11.99021
v -36.53247 32.80186 12.47812
v -35.66783 32.84354 12.79097
v -34.97568 32.37547 12.80528
v -54.23422 32.98088 -3.430196
v -56.82341 -40.14946 -52.69839
v -56.37933 -41.13723 -52.86069
v -56.20625 -41.79154 -52.09795
v -55.93384 -42.20377 -52.53712
v -56.62085 -41.07581 -51.47614
v -56.1778 -42.16612 -51.10266
v -55.3776 -43.59285 -51.59074
v 45.20268 12.50475 -5.45552
v 43.85809 12.17496 -3.975527
v 43.20718 12.83517 -3.524915
v 43.67774 11.33842 -3.569445
v 44.50439 10.72238 -4.240662
v 45.29917 9.904118 -4.840682
v 43.72804 10.12004 -3.343736
v 42.50488 10.88031 -2.320098
v -56.52657 -42.55597 -42.06696
v 8.924259 -43.74109 9.241153
v -62.94192 -15.2994 -42.42056
v -62.33298 -16.53379 -37.94099
v -62.8133 -15.13758 -40.31327
v -62.0641 -18.2736 -37.88341
v -63.30531 -13.094 -41.96912
v -63.10962 -14.92831 -43.90761
v -63.5433 -13.15732 -45.13048
v -63.36532 -14.20013 -45.45761
v -63.66753 -12.01498 -44.03774
v -63.83563 -12.02059 -46.12749
v -64.10734 -10.5446 -46.22673
v -64.0528 -10.09774 -44.18815
v -64.09032 -11.12724 -47.50982
v -63.79766 -12.67439 -47.80237
v -64.46748 -9.419209 -48.49921
v -63.01196 -13.79751 -39.86314
v -62.72842 -14.35292 -37.92322
v -62.42329 -15.5422 -37.12906
v -62.12711 -16.48163 -35.95343
v -13.11938 -33.24643 14.94733
v -62.26501 -20.3604 -44.42765
v 0.8809289 23.18459 17.50051
v 2.222716 22.93784 17.00084
v 2.342811 23.94178 17.2379
v 0.3160704 25.14997 18.12102
v 2.653564 25.52459 17.64374
v 1.71102 26.1204 18.12836
v 3.139642 26.43255 17.82616
v 2.57942 26.99843 18.19444
v -4.716516 8.939812 20.43816
v -4.585418 10.94361 19.51841
v 62.52736 17.80447 -35.86377
v 62.84245 16.4808 -37.20384
v -30.22978 -36.12296 5.44795
v -30.13776 -36.95956 5.227818
v -31.03768 -37.12363 4.729434
v -27.21168 -29.3126 7.766146
v -65.9184 1.426981 -38.52076
v -65.85647 1.61354 -37.79704
v -18.59188 8.38734 6.080152
v -20.22519 9.190046 5.467698
v -19.91533 10.84988 5.285264
v -60.83463 -21.62124 -32.39936
v 5.224304 27.46847 17.60975
v 4.582787 26.55631 17.39583
v 59.87101 23.65311 -27.29803
v 59.9441 22.21978 -27.2821
v 60.14846 24.00831 -28.25664
v -62.52827 47.56586 -22.89769
v -62.37583 48.07758 -22.39705
v 17.73643 -23.50863 8.775243
v -64.56719 15.18176 -27.87243
v -65.33831 16.9989 -30.47206
v -64.3962 14.08917 -27.29132
v -64.63821 16.82372 -28.20653
v -65.8203 16.23319 -32.14514
v -65.79496 14.16542 -31.8694
v -65.85076 17.6959 -32.3544
v -65.39136 18.31958 -30.83544
v -65.94701 20.20187 -33.05759
v -66.10565 18.21142 -33.33578
v -65.69351 19.27624 -32.00785
v -65.56968 19.49714 -31.57184
v 12.83602 -20.42488 11.02471
v 13.42681 -20.05685 10.42506
v 13.21311 -19.51794 11.05427
v 14.04565 -18.52712 10.36082
v 12.84756 -19.53142 13.28223
v 12.6208 -20.25921 11.61013
v 13.50761 -18.06505 12.12003
v 12.57804 -19.88773 13.51745
v 49.07575 -47.95404 -35.96754
v 8.835687 60.744 20.66514
v 8.537133 59.68599 20.80137
v 9.674936 62.13976 20.4194
v 9.054027 62.42733 20.49074
v 10.29449 61.16599 20.39615
v 11.00945 63.00436 20.05316
v 10.57049 59.67128 20.46681
v 53.26891 -34.77438 -30.60858
v 53.59741 -34.20983 -31.48126
v 53.37385 -35.97389 -32.68186
v -31.14992 -33.74524 5.626813
v -31.63247 -32.74981 5.650479
v -30.86919 -32.56443 6.028774
v 6.3835 48.79725 21.70669
v 3.36728 48.88429 22.00724
v 56.2538 -20.87615 -30.07445
v 55.78979 -22.73117 -29.54306
v 56.15667 -19.80269 -28.06676
v 56.55204 -19.28982 -29.93543
v 56.67722 -18.06203 -29.07898
v 26.96411 2.486022 4.718182
v 27.09378 3.705806 4.692533
v 27.27459 5.142055 4.690404
v 25.47618 4.401853 4.914125
v 25.35771 6.395971 4.94229
v 25.67059 2.681188 4.903199
v -20.04982 1.443323 8.424123
v 36.90554 62.86176 7.95015
v 37.66839 63.03674 7.25683
v 37.90953 63.53762 6.978933
v 36.0706 61.67094 8.785171
v 34.88544 61.83854 9.703528
v 35.59656 63.30574 8.975693
v 34.4272 63.28717 9.873645
v 33.65755 64.53953 10.28165
v 1.084615 52.61578 22.06799
v -64.95649 33.7731 -31.5578
v 28.53491 -0.9811864 4.715845
v 26.12708 -70.52019 -21.63367
v 24.22271 -72.05768 -22.06457
v 57.41894 -14.25531 -28.6653
v 13.75584 -13.88583 12.06713
v 13.07111 -12.59165 13.9761
v 24.78455 -8.265461 7.524972
v -19.10377 13.6711 4.976672
v -0.933297 -48.37251 13.23024
v 0.4116164 -48.132 13.18478
v -53.07031 -48.97773 -45.20146
v -9.569304 -40.83322 12.98621
v -11.63704 -40.62002 12.53456
v -11.52676 -41.43573 11.34391
v -8.449189 -41.35275 12.67233
v -9.678493 -41.58941 11.54321
v -33.67813 72.32668 11.34324
v -32.70111 71.11887 12.41586
v -34.17053 74.01177 10.35917
v -32.86637 73.75652 11.35872
v -32.39291 72.55508 12.136
v 13.65719 35.51994 19.27801
v 13.33285 33.86398 18.80574
v 12.24928 34.61097 19.23307
v -51.17918 -51.40483 -46.37091
v -35.81079 0.6568109 4.152931
v -37.27943 1.579136 3.673841
v -38.75136 1.088903 3.299657
v -37.79783 2.902697 3.398345
v -35.50455 72.52523 10.02847
v 36.45985 29.58141 9.613061
v 35.63922 30.32796 10.31732
v 35.85226 30.75414 10.43128
v 36.94774 31.31317 10.21132
v 35.31911 28.74835 9.625324
v 34.08037 30.09709 10.75317
v 33.94109 30.57075 11.05713
v 34.87732 30.96673 10.93224
v 33.73417 28.50811 10.05164
v 32.69754 30.01103 11.16605
v 34.72497 27.41735 9.225225
v 33.29005 27.71261 9.803874
v 32.76054 26.37077 9.254395
v 32.22347 27.07033 9.740062
v 32.2886 28.55652 10.51979
v 30.2552 27.88062 10.6602
v 30.93373 28.8559 11.05097
v 32.09494 29.72958 11.20412
v 37.0985 64.72315 7.475115
v 37.86835 65.11673 6.686785
v 36.7644 66.84773 7.244925
v 35.8949 65.6757 8.288736
v 35.57902 67.30899 8.13078
v 35.6707 68.41792 7.768035
v 36.2556 69.8358 6.804336
v 37.67821 67.79953 6.145719
v 37.95859 66.34271 6.294861
v 37.24862 69.95442 5.792525
v 37.43884 68.84584 6.003568
v 38.25925 69.45078 4.96662
v 38.68468 68.24258 5.014416
v 39.1103 67.16063 4.935244
v 39.01436 66.1458 5.339822
v 38.66501 65.34155 5.892488
v 39.54718 65.53592 4.962353
v -64.0407 38.55458 -28.73172
v -26.1728 3.098269 5.672433
v -8.198513 -18.42688 22.08134
v -8.794485 -18.273 21.66708
v -45.34726 18.53362 -1.956411
v -44.88737 18.88137 -1.529063
v -44.84009 18.25483 -1.77565
v -44.9075 16.58205 -1.78863
v 53.83342 -35.95648 -35.39178
v 53.06882 -38.85191 -36.46028
v 53.60507 -37.33083 -36.75336
v 10.23406 -78.72552 -8.825692
v 7.804626 -79.07074 -6.986704
v 39.30795 -60.89641 -38.43604
v 42.0659 -58.18973 -36.01283
v 42.55752 -57.56386 -37.88796
v 40.88997 -59.30783 -39.00088
v 41.57279 -58.53752 -33.92055
v 43.30152 -56.63703 -35.39788
v 44.37626 -55.45729 -37.82231
v 44.35312 -55.39964 -39.67165
v 44.94455 -54.64427 -37.02271
v 45.88634 -53.46235 -39.27072
v 44.82667 -54.64364 -42.14963
v 43.46205 -56.20838 -42.64917
v 43.32318 -56.54838 -40.68831
v 42.87899 -57.16453 -39.24123
v 42.01797 -57.9266 -41.4331
v 41.89669 -58.23894 -39.38561
v 41.1559 -58.90371 -40.49547
v 41.01692 -58.89523 -41.6797
v 40.20358 -59.71949 -41.37115
v 38.66972 -61.14585 -41.21077
v 44.43468 -54.90526 -33.78242
v 7.508665 -0.8380696 18.39794
v 8.672138 -2.072691 17.17319
v 55.86993 -24.48951 -32.12393
v 55.55668 -25.88785 -31.90374
v 60.06356 25.17887 -28.07973
v 59.8479 24.54371 -27.3382
v -60.57921 -21.92315 -30.98181
v 54.00174 59.3721 -13.60551
v 54.01829 58.7048 -13.46218
v 54.76236 58.17503 -14.75279
v 35.12056 65.66985 8.950464
v 42.74572 9.462296 -2.311646
v 42.19847 9.430858 -1.828056
v 59.85703 26.40319 -27.60245
v 61.98141 -1.287866 -44.31636
v 62.13518 0.1815725 -42.78853
v 24.53769 2.895829 5.054254
v 23.00672 5.94974 5.108174
v -2.549401 25.02806 18.25583
v -0.412526 23.68426 17.8683
v 0.7619048 27.57264 18.78596
v -2.369872 27.23415 18.86628
v -3.727419 24.8622 18.07068
v -22.54284 69.72361 17.26006
v 32.80129 24.46387 8.312807
v -20.57178 58.28773 19.30433
v 23.57768 -72.25725 -20.25511
v 21.95415 -73.43401 -20.06087
v 19.96959 -74.84277 -20.68938
v 20.18209 -74.38345 -17.72696
v 3.56077 -34.38851 17.31295
v 2.932428 -37.33381 17.07545
v 18.98419 37.90565 18.67939
v 20.6276 38.58528 18.25247
v 19.7793 38.23014 18.48493
v 20.67757 37.72852 18.18236
v 19.85364 37.28598 18.34929
v 18.73427 37.12558 18.62258
v 60.42426 24.90353 -29.2004
v 41.01971 9.913362 -0.9283583
v -54.17074 67.48373 -9.325221
v -53.53324 68.27603 -8.579033
v -52.72528 68.25447 -7.249912
v -52.59509 67.65231 -6.857448
v -52.40753 69.48808 -7.20333
v -53.08556 69.12801 -8.184802
v -54.73448 66.65872 -9.911974
v 59.79824 -8.108912 -37.62973
v -65.40067 -2.798239 -42.12571
v -65.64342 -1.164316 -40.72284
v -65.64032 -1.598754 -41.8204
v 47.49285 60.42392 -3.007248
v 1.041106 -21.26258 19.63058
v 1.066293 -20.80704 19.95441
v 1.966607 -20.76835 18.88057
v 0.6050483 -21.09097 20.63923
v 0.2962346 -21.26872 21.23731
v 0.9849222 -20.41976 20.50362
v 0.919145 -20.32133 21.34939
v 1.464311 -18.75181 19.89958
v 2.164801 -18.63502 18.87371
v 2.663734 -19.33298 18.29682
v 2.755675 -20.24027 18.11735
v 3.026831 -19.62172 17.77501
v 0.6727483 -20.67814 22.48665
v 0.9084598 -20.38128 22.30759
v 1.123756 -19.8397 21.48993
v 1.259024 -19.05541 20.4215
v 1.271368 -18.81399 20.33356
v 17.11908 56.56146 19.08592
v 19.0069 57.56104 18.458
v 17.89837 58.61745 18.75137
v 17.08346 57.3404 19.04551
v 16.99585 58.12474 19.03682
v 15.10851 21.5342 7.66492
v 15.79069 22.02142 7.84949
v -55.71434 65.45299 -11.07144
v -55.13414 65.81931 -10.24078
v -12.14282 -45.13426 10.98096
v -61.05849 -26.87102 -42.87961
v -61.10044 -26.89088 -44.52386
v -61.38152 -25.32817 -44.63921
v -61.16378 -26.71119 -46.24678
v -61.50837 -24.47483 -43.65955
v -61.23103 -25.7518 -42.46235
v -60.90471 -27.3249 -41.64537
v -61.53625 -24.79058 -46.50784
v -61.13334 -26.72602 -48.71423
v -60.72624 -28.71949 -47.91609
v -61.53996 -24.72485 -48.30064
v -60.98445 -26.51359 -40.67225
v -52.88815 -49.02615 -46.47707
v -65.14111 29.48574 -31.81115
v -65.2345 28.52209 -31.98721
v -65.49545 28.81552 -32.86157
v -65.69119 30.20355 -33.72174
v -66.1835 30.79538 -35.327
v -65.3149 27.65009 -32.11267
v -65.73454 27.4662 -33.49899
v -65.06321 27.85886 -31.32513
v -65.40511 26.36539 -32.16539
v -54.85307 -45.78138 -46.59049
v -55.24266 -45.16313 -45.57827
v 62.76085 15.08081 -36.67878
v 62.86016 13.13269 -37.23478
v 2.424344 -18.12469 18.10199
v 2.098195 -18.13947 18.5786
v 3.032506 -18.50824 17.80154
v 2.885098 -18.11425 17.25352
v 33.49594 8.216922 3.359982
v -0.3977482 -37.19716 17.59411
v 1.617849 -36.85271 17.47082
v 0.4693373 -39.40151 16.40939
v -1.688162 -40.6413 15.43248
v 0.8106657 -40.42127 15.25624
v 2.201643 -39.56201 15.77294
v -0.254986 -42.10023 12.58123
v 1.525217 -41.19444 13.82793
v 7.461591 -21.37854 15.31782
v 7.08067 -20.79435 15.69966
v 34.17273 43.05585 11.95109
v 13.55258 55.57911 20.09571
v 15.01497 30.1746 15.93721
v 17.93752 30.66144 15.36948
v 16.8041 30.63819 15.74497
v -44.86095 33.86275 8.465642
v -44.05106 33.72299 9.040279
v 22.71023 -40.88178 4.30199
v 20.58002 -42.14381 3.619124
v 23.20618 -42.07875 3.206759
v 23.34903 -40.44193 4.38225
v 25.12686 -41.64392 2.834822
v 21.2763 -40.96917 4.691586
v 8.170942 51.32876 21.34402
v -24.62842 38.99011 18.20211
v 15.15009 -76.46417 -10.33238
v 17.18179 60.44345 18.86452
v 19.37568 59.15393 18.25906
v 37.70024 0.8610675 1.903038
v 0.04348439 30.00894 19.61923
v -1.337486 28.69881 19.31378
v -3.879732 28.73456 19.18478
v -1.801533 31.40279 20.07955
v 34.50682 44.04866 11.52812
v 7.003889 0.8111164 18.21303
v 0.681331 44.53764 22.12521
v 0.6219019 46.9685 22.18076
v 1.110258 48.68779 22.15026
v -47.09888 33.80178 6.385413
v -47.03666 34.08756 6.535588
v -46.64256 33.96299 6.919405
v -46.30786 33.65516 7.106023
v -46.23687 34.04407 7.298299
v -45.68988 33.80288 7.865697
v 42.43473 -55.63137 -27.41761
v 41.73701 -56.12357 -26.38794
v 41.55176 -56.94205 -27.72628
v 61.73083 33.28632 -33.97728
v 61.42961 34.48059 -32.88464
v 61.7051 32.35368 -34.03587
v 61.332 31.58822 -32.85014
v 61.98116 32.84801 -34.84006
v 61.89297 32.3475 -34.68843
v 61.69746 31.39818 -34.19312
v 62.11001 32.03708 -35.56097
v 62.19545 31.67028 -35.88868
v 62.18888 30.48613 -35.87362
v 61.77108 30.06819 -34.3795
v 62.04642 29.9291 -35.31032
v 62.15955 33.31311 -35.26506
v 61.97876 33.4882 -34.67379
v 62.14678 32.87825 -35.35345
v 42.46568 0.2575287 -0.4342588
v 41.98743 1.371387 -0.359534
v 42.10164 3.35296 -0.8488599
v 41.79588 -0.8434407 0.1964069
v 40.58625 -0.05692565 0.7267724
v -40.32491 38.29742 11.49139
v 6.359576 -78.73074 -4.945139
v 6.145071 -79.56612 -7.007584
v 4.890663 -79.58744 -6.119838
v 5.167828 -79.93151 -7.428854
v 27.15469 37.3801 16.03091
v 58.75052 43.481 -23.5513
v 58.96159 43.2184 -24.06615
v -48.89536 16.59477 -5.379497
v 18.58349 -43.00543 2.714573
v 15.3511 19.13275 5.567443
v 15.41204 19.85376 6.159551
v 14.87975 19.22322 5.869351
v 1.813853 28.57078 18.93905
v 1.943714 30.76604 19.62909
v 3.104233 29.03532 18.86626
v 18.53213 24.17042 9.430955
v -53.7375 33.27891 -2.41222
v 0.5828399 -20.77671 23.65834
v 1.064604 -20.34183 23.06714
v 12.04053 61.28975 20.03452
v 9.772988 58.24317 20.72517
v 9.351904 59.44914 20.69292
v 10.98417 56.78654 20.58021
v 11.73901 57.45591 20.3959
v 11.01708 58.41936 20.47103
v 13.13227 56.66771 20.14519
v 25.96855 -42.69347 1.946981
v 4.466123 27.37187 17.82823
v 3.682135 27.58652 18.14231
v 3.563917 26.10905 17.55206
v 22.51229 58.25043 17.11816
v 21.31419 58.44452 17.58148
v 23.4307 59.46097 16.67994
v 20.60172 61.20518 17.70118
v 23.31624 61.36949 16.64324
v 24.33108 60.49081 16.23549
v 20.16385 59.66554 17.96119
v 21.72921 61.76131 17.25534
v 25.34947 59.24817 15.80771
v 22.08 63.17958 17.01145
v 20.10063 63.66705 17.69773
v 20.11769 63.05533 17.74066
v 21.43675 64.95097 17.03336
v 22.80793 64.19696 16.59897
v 19.10402 65.37849 17.74347
v 20.49572 66.49904 17.09564
v 22.86804 65.6702 16.34257
v 19.71256 66.6681 17.33852
v 21.78448 67.50729 16.41962
v 42.95647 69.49891 -0.1576407
v 43.03387 70.45528 -0.6614986
v 44.0247 70.30125 -1.876365
v -45.75922 74.49508 -0.5156522
v -45.90367 72.30755 0.3409296
v -0.1230445 -20.99762 24.44125
v 31.15206 25.39025 9.3023
v 5.732402 -39.86301 14.30635
v 3.461618 -39.10922 15.79204
v 4.466071 -39.88328 14.74638
v -59.22224 -34.81196 -45.62779
v -58.86299 -35.89211 -47.39593
v -22.80635 63.47643 18.30184
v 7.142724 -79.83871 -9.259948
v 5.510716 -80.15003 -8.627941
v -14.10185 -79.72913 -13.0939
v 54.57603 -29.02561 -30.12369
v 54.47525 -30.36203 -31.06887
v -0.5650426 21.28343 17.5302
v -1.966517 22.09212 17.68993
v -1.467571 20.06916 17.56179
v -3.859767 20.73862 17.312
v -3.990805 23.27733 17.6377
v 43.58752 34.8048 6.288321
v 44.28986 34.94716 5.552707
v 27.5771 -42.65318 1.318721
v 27.97695 -43.28493 0.7875823
v 46.54277 60.6418 -1.799459
v 47.20927 60.15509 -2.546808
v -2.519426 11.68418 19.79382
v -64.16523 -11.27944 -49.6166
v -64.58508 -9.38734 -50.29397
v -64.87725 -7.974311 -50.29641
v -64.15259 -11.71794 -51.0829
v -64.48006 -10.29179 -51.27104
v -63.71648 -13.41913 -49.09042
v -63.96969 -12.63969 -50.92313
v -65.11711 -6.825382 -49.94869
v -64.44333 -9.033925 -46.89008
v -64.83986 -7.603894 -48.49758
v 6.519828 1.48584 18.55148
v 37.44936 -62.51685 -38.8615
v 37.18309 -62.88011 -37.49503
v -2.945067 -79.60595 -4.441154
v -0.2743241 -80.09562 -5.727665
v -2.049946 -80.11248 -5.642888
v -2.879553 -80.46236 -6.683953
v -4.061399 -80.37563 -6.539885
v -5.578331 -80.22001 -6.250555
v -14.84548 -7.877239 15.96087
v -14.7124 -8.494562 16.68225
v -13.76255 -7.711046 18.12855
v 5.470929 25.13559 16.30322
v 42.38325 5.536656 -1.42889
v 15.06984 -41.04477 8.164508
v 11.64575 -78.62578 -11.22733
v 9.713392 -79.38646 -11.22097
v 8.63735 -79.4931 -9.668715
v 59.06049 -10.11046 -35.06118
v 59.25445 -9.903959 -36.35314
v 58.56645 -11.04354 -32.3869
v 58.98263 -11.16083 -36.38268
v 58.95086 -10.79264 -35.36084
v 58.61396 -12.12943 -34.90276
v 58.62257 -11.50398 -33.67921
v 58.08999 -13.63687 -33.0841
v 58.15463 -13.80639 -34.0901
v 58.09648 -12.60895 -31.19705
v 58.37977 -11.09795 -31.11039
v 57.76134 -14.00674 -30.75588
v 57.3386 -15.11929 -29.32648
v 56.99533 -16.04979 -28.35025
v 57.00117 -14.82564 -26.71386
v 56.66762 -16.65763 -27.06626
v 56.971 -16.93048 -29.49317
v 57.43298 -15.54267 -30.67595
v 19.06314 61.10141 18.25601
v -17.49782 -78.51447 -14.12275
v -15.56052 -79.26798 -13.78688
v -31.04624 32.44225 14.15085
v -28.73323 30.90412 13.64416
v -18.3746 -78.1271 -17.42297
v 50.68311 -43.57521 -32.80874
v 50.70236 -44.16996 -34.49742
v 50.13346 -45.63696 -35.09052
v 4.595287 -33.92107 16.92964
v 4.972931 -32.1253 16.54131
v 4.497993 -32.45675 16.78412
v -61.25571 33.87554 -20.76346
v -33.86301 38.90907 14.89213
v -34.1001 38.42185 14.81053
v -33.54018 37.69782 15.10606
v -13.17315 -7.18881 19.12877
v 1.432939 38.99542 21.57283
v 2.089681 40.65559 21.73321
v -1.028785 38.94751 21.64644
v 0.4622516 41.03965 21.85594
v -2.115945 41.95989 21.96705
v -4.378819 37.82804 21.41163
v -1.939311 35.47381 21.04676
v -3.89898 39.92128 21.7372
v -3.656441 35.15326 20.9377
v -6.114035 37.52384 21.2634
v -0.4881114 43.04882 22.05625
v 1.529204 41.81107 21.87628
v -5.960596 39.28627 21.53284
v -7.095695 40.10337 21.56229
v -5.464934 42.6191 21.91435
v -0.3931198 34.81336 20.90066
v -27.78205 70.69688 15.12032
v -25.78905 72.46848 15.37557
v -25.33484 73.51569 15.15323
v -24.05841 72.00175 16.15101
v -23.72585 73.12758 15.86334
v -28.3421 72.54357 14.26653
v -26.65225 74.49043 14.20266
v -22.38152 73.46687 16.14923
v -22.20049 71.33535 16.93386
v -23.63072 70.82957 16.62127
v -22.95725 74.93243 15.42724
v -29.7685 72.5757 13.58272
v -29.11187 74.07829 13.29942
v -27.89681 75.07853 13.41784
v -25.56725 75.51728 14.22224
v -24.64137 75.02618 14.76709
v -19.46039 15.12521 4.235398
v -19.19179 15.79663 3.767522
v -19.35762 16.72803 3.515258
v -19.41011 17.48303 3.788775
v 35.2152 -0.920513 3.040106
v 1.085573 -35.48602 17.6553
v -62.30645 -14.15906 -33.93379
v 46.58805 33.38917 3.116316
v 47.33217 32.4258 2.031401
v 47.50039 33.78151 1.739331
v 47.66339 31.13401 1.501987
v 47.33915 30.96098 1.866583
v 47.09557 30.79378 2.122695
v 46.91266 31.62077 2.513688
v 46.63386 31.26599 2.785676
v 46.61753 32.24015 2.962512
v 46.37853 32.77945 3.321869
v 59.97591 26.97253 -28.02178
v 62.82843 19.27782 -37.29272
v 62.43591 18.83317 -35.54624
v 62.73803 18.54998 -36.8948
v 63.14001 18.26427 -38.70092
v 62.99889 17.32276 -38.00774
v 54.23509 -28.52783 -27.9636
v -58.32094 -37.75692 -43.58708
v -37.5538 74.39368 7.679904
v -36.8763 74.02566 8.3607
v -36.35793 73.56046 8.981767
v -37.12969 75.31538 7.598884
v -38.20149 75.33955 6.742344
v 0.8718327 -79.53139 -4.503452
v 39.83818 11.3226 -0.138242
v 42.87622 -56.64578 -44.03509
v -33.33951 25.7183 9.380411
v -32.32512 26.75626 10.39865
v -31.71254 25.995 9.904861
v 17.30909 -35.86452 9.57218
v 3.306271 3.641866 21.41878
v 4.583509 2.03542 20.89876
v 4.044798 1.241614 21.96918
v 3.274151 2.29302 22.13494
v 2.518681 3.914005 21.97526
v 4.919937 0.4977913 21.3549
v 5.86784 -1.045787 21.0715
v 4.174484 -0.3788081 22.87584
v 3.70809 0.501927 22.79521
v 4.944257 -2.371296 23.48508
v 4.35541 -1.097587 23.18688
v 7.00873 -3.088709 20.8479
v 6.50841 -1.328827 20.29366
v 6.514732 -3.380974 22.01687
v 5.760869 -4.246539 24.04203
v 7.628249 -5.973648 22.23425
v 6.825903 -4.946612 22.93567
v -39.84327 0.2360528 3.049729
v 23.08209 -72.97755 -22.92879
v -51.6466 -50.99971 -45.33697
v -65.34868 -5.711649 -49.75355
v -9.210385 -44.43586 11.97418
v -7.416337 -44.80262 12.53534
v 53.6042 -29.22266 -26.10588
v 60.3639 27.6355 -29.3113
v 10.54833 -5.190793 15.30556
v 14.95226 0.5387429 9.162843
v 13.76573 1.648679 9.597478
v 13.5237 2.768977 9.265047
v 15.1413 2.263187 8.236685
v 14.47662 3.901903 7.904117
v 13.10192 4.584798 8.630486
v 14.61197 5.325761 7.037806
v 16.43588 3.964401 6.710813
v 17.12382 1.82123 7.288117
v 17.77812 3.313096 6.384422
v 18.54316 1.794213 6.630284
v 15.87853 1.125149 8.283634
v 18.14425 -0.02953395 7.52758
v 13.6053 6.030236 7.397081
v 12.30506 5.797331 8.644158
v 13.73759 5.089943 7.803312
v 12.51847 6.882326 7.7683
v 11.80942 6.871931 8.475358
v 13.85505 6.791758 6.830059
v 13.5694 8.051625 6.391444
v 15.44114 7.461154 5.74962
v 15.25412 6.694369 6.078751
v 12.16476 7.844767 7.513066
v 12.37105 8.388621 7.053279
v -34.67555 11.02403 4.720217
v 26.41502 0.4785924 4.918038
v -32.66955 69.27763 12.96235
v -55.11067 -43.94661 -52.00957
v -31.43525 -40.36344 3.117482
v -19.69901 -40.11767 9.133879
v -20.78645 -40.70125 7.735163
v -18.49794 -40.30416 9.693999
v 12.20253 -41.84047 7.890914
v 29.51256 -68.82047 -26.9371
v 29.5045 -68.96291 -28.60104
v 31.48561 -67.47435 -28.58146
v 30.65571 -68.14462 -29.25556
v 31.93797 -67.19978 -29.60548
v 30.41556 -68.30047 -31.3983
v 29.67315 -68.85935 -30.50982
v 29.32932 -69.01525 -31.65326
v 27.96412 -69.93847 -30.36166
v 32.93277 -66.48815 -31.23001
v 31.59623 -67.45094 -32.35742
v 33.27468 -66.12437 -29.46275
v 33.739 -65.86044 -31.11696
v 34.79504 -64.93885 -30.12596
v 34.65758 -64.71157 -28.01099
v 36.08408 -63.76611 -30.07719
v 33.78611 -65.27049 -26.67971
v 35.04855 -64.82761 -31.89157
v 30.85952 -67.88912 -33.32137
v 32.90257 -66.48361 -33.8963
v 17.68269 -40.36 7.246285
v 16.8203 -40.60046 7.57032
v 17.51929 -40.90532 6.736594
v 16.17132 -41.07703 7.40456
v -47.65234 33.9429 5.958284
v -47.54046 34.41735 6.178634
v -47.28327 34.40482 6.466327
v -47.4675 34.94695 6.295799
v -47.12097 34.47794 6.688704
v -46.93319 34.21531 6.723113
v -46.82364 34.3442 7.002243
v -46.55927 34.06906 7.070188
v 26.96588 66.89156 14.17792
v 26.11193 65.89304 14.77717
v 28.11733 66.47471 13.62385
v 27.29103 67.60074 13.86282
v 29.19556 66.42931 13.00587
v 28.134 68.05036 13.25833
v 29.35467 68.43085 12.48982
v 29.10253 65.35379 13.23705
v 30.31315 67.44313 12.06799
v 30.35969 65.51243 12.44076
v 31.21492 66.60982 11.6409
v 32.17266 66.06658 11.0885
v 31.54308 64.97247 11.71217
v 30.48613 64.77453 12.48103
v 32.2896 67.85661 10.61962
v 30.68982 64.18157 12.43804
v -64.46815 24.27521 -28.72975
v 56.50383 47.72762 -17.24053
v 4.304087 -19.98609 16.7197
v -56.01493 -43.70748 -44.1582
v -56.00476 -43.49939 -46.78642
v -56.82045 -41.57106 -47.71729
v -56.62109 -41.83902 -48.7482
v -56.1348 -43.04661 -48.03592
v -55.4748 -44.43365 -47.62125
v -56.17595 -42.57782 -49.69927
v -55.00972 -45.11931 -48.5063
v -55.58305 -43.69864 -49.98203
v -54.95795 -44.86744 -49.89516
v -54.09678 -46.14599 -50.51016
v -54.52696 -45.1024 -51.51133
v -55.68477 -43.25278 -50.80639
v -54.46434 -46.01048 -48.781
v -53.41019 -47.52165 -49.52407
v -53.87386 -46.95635 -48.83378
v -53.83647 -47.25266 -47.91879
v -53.32 -47.9999 -48.14492
v -56.95123 -40.6287 -50.43863
v -55.96372 -43.84481 -42.60664
v -55.60798 -44.57848 -44.33046
v -56.28397 -43.06847 -41.13753
v -55.16746 -45.45723 -41.1822
v -55.73343 -44.20505 -39.9038
v -57.26743 -40.31099 -48.88084
v -57.61921 -39.08129 -50.12022
v -57.31721 -39.12142 -52.21294
v -57.72021 -38.57505 -51.01611
v -57.34405 -38.59446 -53.36863
v -57.93198 -38.48209 -49.15105
v -57.85843 -37.63087 -52.61734
v -15.33732 -20.3916 14.93438
v 23.8767 -10.81128 8.19862
v 22.81839 -9.556265 8.300679
v 41.76518 2.44945 -0.4560283
v 22.68288 -39.3876 5.292015
v 21.97863 -38.81271 5.960299
v 5.635842 1.386495 19.87226
v 6.350675 -0.04125226 19.68929
v 53.89028 -36.54144 -37.12001
v 53.97594 -35.10718 -34.80795
v 54.21152 -35.25208 -36.66597
v 30.05474 69.09144 11.8152
v 31.29586 67.95222 11.29445
v 62.99201 15.56146 -37.86432
v 10.62668 33.81736 19.25366
v 11.45397 34.15825 19.23788
v 9.360746 34.21042 19.6045
v 8.649655 35.10461 19.98705
v -56.11787 -43.24174 -39.16939
v -55.65812 -44.08292 -38.0953
v -26.74348 4.176102 5.471166
v 35.35467 -63.17987 -25.18834
v 30.06912 9.226039 4.512371
v 30.52192 8.070301 4.296383
v 13.13459 -43.09669 6.051644
v -52.86971 33.54033 -0.8198625
v -52.30478 34.15594 0.05659632
v 32.99966 30.92899 11.55587
v 32.50355 30.80362 11.68103
v 33.9628 31.58862 11.54687
v 34.89278 31.71016 11.25527
v -23.00843 -43.188 2.388992
v 3.94031 -2.377898 24.66916
v 4.339512 -3.930419 25.52402
v 6.127038 -5.62547 24.76085
v 4.649379 -5.15999 26.25087
v 3.809112 -5.051605 26.96832
v 2.548181 -2.982893 26.32549
v -60.9616 -26.16885 -39.66534
v -63.81021 -10.15047 -41.53242
v 24.32355 -9.880313 7.943696
v 22.86099 -7.456226 7.918021
v 22.49576 -6.180088 7.732531
v 24.0874 -5.237715 6.978532
v 25.72115 -5.943485 6.675748
v 25.11581 -3.340289 6.120208
v 26.42061 -3.059974 5.671299
v 26.80352 -4.391009 5.935617
v 22.45163 -5.03587 7.429822
v 22.37131 -3.620909 7.024892
v -59.27136 -34.28668 -48.92933
v -59.65952 -32.96666 -48.59918
v -58.42563 -37.22596 -48.26179
v -58.78445 -35.97525 -48.77439
v -58.70789 -36.52599 -46.0904
v -58.05869 -38.52666 -46.22686
v -19.34076 57.75902 19.66027
v -63.98413 -9.752462 -42.74957
v -64.38301 -9.077132 -46.12786
v -64.63441 -7.847748 -45.99994
v -64.80871 -6.766952 -45.11377
v -63.64014 -10.26944 -40.00369
v -63.40734 -11.61595 -40.01386
v -63.38892 -12.24438 -41.11047
v -63.13686 -11.67363 -37.47554
v 21.70988 38.4029 17.89759
v 35.49142 -2.48761 3.189372
v -31.05688 73.26958 12.56021
v 20.55401 -74.5677 -22.54851
v -14.65989 -18.36171 18.21833
v -13.89962 -18.24008 18.89643
v -66.36085 8.187426 -35.29361
v -66.61733 10.36156 -35.85508
v -66.27396 10.11108 -34.2061
v -66.78764 12.57551 -36.29777
v -66.7376 11.62068 -36.16947
v -66.05499 11.75897 -32.99279
v -65.9599 13.11152 -32.57713
v -66.48291 13.21651 -34.76392
v -12.15992 -79.33952 -7.255927
v -64.83528 23.49382 -29.78321
v -65.11025 22.18851 -30.46876
v -65.39233 24.61032 -31.88572
v -65.35872 22.90874 -31.3631
v -64.73854 24.71036 -29.65012
v -65.32236 20.25708 -30.82042
v -65.63943 21.58358 -32.08769
v -65.04017 25.39694 -30.8567
v -50.7974 32.85218 2.485663
v -50.29066 33.22782 3.047337
v -50.63997 33.46643 2.67502
v -3.549853 -6.473094 29.98399
v -2.842298 -7.203094 30.54389
v -8.349062 -41.90422 11.69296
v -8.716113 -42.01781 11.53449
v -9.207248 -42.31199 11.42521
v -9.512365 -41.87182 11.3442
v -10.21991 -42.22817 11.14802
v -10.55757 -41.85433 11.08985
v 4.934392 49.67864 21.84061
v 3.619107 50.17357 21.95598
v 2.045473 50.02964 22.07155
v 5.350996 50.87971 21.76075
v -0.4571183 50.84379 22.1789
v -0.8549725 47.53901 22.22362
v -1.363852 48.97846 22.23513
v -2.14379 51.34055 22.16973
v -3.066832 49.66697 22.19245
v -3.261088 47.13179 22.20132
v -4.226087 49.25205 22.17113
v -19.77627 -41.21759 7.595613
v -22.05996 -40.75483 6.819252
v -21.12632 -41.21534 6.792451
v -21.92575 -41.7667 5.264405
v -63.07125 -15.66982 -44.96431
v 0.3601083 -46.05648 12.97205
v -0.4738451 -47.01126 13.1597
v 1.629414 -29.28078 17.27314
v 14.41034 34.96245 18.98403
v -64.97276 -6.341437 -46.31038
v -64.89439 -7.041189 -47.45449
v -65.04425 -6.2063 -47.11317
v -65.16991 -5.587733 -46.85938
v 18.45088 -3.128646 8.417889
v -35.0317 38.94778 14.34274
v -35.49869 38.29485 14.19094
v -36.18119 38.19055 13.94339
v 60.20319 37.66502 -28.58561
v 62.98716 5.385302 -41.8643
v 63.1412 4.804615 -44.15383
v -63.47065 44.25245 -26.05245
v -63.42757 45.11891 -25.69997
v -63.31779 45.42427 -25.33649
v -63.15376 45.32709 -24.85506
v -65.93227 25.66178 -33.96096
v 58.98747 42.4868 -24.42617
v 59.08332 42.70244 -24.60289
v 59.23167 41.75295 -25.23802
v -12.68296 -6.579308 19.92428
v 18.48214 -22.80051 8.546683
v 18.75521 -1.014463 7.57748
v 17.65115 -1.094653 8.138867
v 42.37766 14.01071 -3.020869
v 42.16455 16.0206 -3.191274
v 42.75151 16.08465 -3.610837
v 41.35135 12.84432 -1.705295
v 41.50223 14.36239 -2.326139
v 41.71172 15.58402 -2.800916
v 41.89497 16.45594 -2.930817
v 42.27185 16.54111 -3.183874
v 41.76734 17.03043 -2.759269
v 42.06079 17.42305 -2.675645
v 42.55675 17.25033 -3.027764
v 41.76657 18.25987 -1.838216
v 41.67188 17.7804 -2.117176
v 41.51175 18.75701 -1.322002
v 41.68303 19.28641 -1.077173
v 42.3241 19.0926 -1.683711
v 40.98695 18.82603 -0.8722255
v 41.34069 20.10142 -0.1712189
v 45.53603 35.18619 4.109139
v 44.24771 34.07053 5.67164
v 55.45532 55.81134 -15.6504
v 55.61028 54.07807 -15.58878
v 56.34123 53.2658 -17.05315
v 56.17192 54.5693 -16.9789
v 56.16534 55.58858 -17.11532
v -32.77624 -33.16431 5.035582
v -42.9545 76.13115 1.73968
v -41.8096 75.40855 3.332003
v -20.99409 11.39551 5.213088
v -19.40641 12.5178 5.195454
v -12.91486 -43.8187 10.1852
v 8.924317 31.89444 18.79741
v 9.881298 32.32647 18.76239
v 10.21742 33.24258 19.09241
v 8.948939 32.57368 19.10317
v 8.270139 31.79089 18.8988
v 7.788901 32.90816 19.44188
v 7.252706 31.7751 19.09265
v 9.444011 33.50953 19.36105
v 7.537087 30.55003 18.47043
v 6.373057 30.39138 18.6559
v 5.913814 31.97466 19.41646
v 6.604172 32.38454 19.457
v 6.850543 29.52545 18.12476
v 5.401869 29.66245 18.59259
v 5.518819 28.48915 18.02828
v 5.743818 31.24724 19.16862
v 4.024552 28.63313 18.49663
v 3.391453 32.46817 19.97026
v 3.674202 30.59413 19.29247
v 4.825122 31.31146 19.35667
v 5.551501 32.61216 19.70906
v 5.049605 33.98293 20.21588
v 6.526903 33.16793 19.76484
v 5.876536 33.63469 20.00666
v 7.161403 33.28264 19.69063
v 1.330291 32.31712 20.16158
v 7.031705 28.54461 17.54253
v 6.469554 27.84904 17.3549
v 6.165483 28.38096 17.7536
v 7.469111 27.86814 16.99149
v 8.166953 28.23526 16.9162
v -4.750007 32.20371 20.13241
v -30.56618 -31.73978 6.312924
v 35.11725 -63.81057 -26.27353
v 36.35304 -62.38008 -25.82731
v 62.21272 9.169594 -34.80643
v 62.65781 10.85662 -36.81384
v 62.62231 9.467677 -36.97528
v 62.9786 11.27276 -38.40326
v 62.59733 8.392962 -37.25126
v 63.13034 11.05107 -39.27505
v 62.6463 12.19339 -36.4606
v 62.85434 11.79983 -37.62313
v 26.97668 -1.521803 5.127813
v 60.69986 -6.225471 -42.50722
v 60.33596 -7.710228 -42.50706
v 10.34718 -40.67819 11.27348
v 11.10417 -41.01113 10.45007
v 9.304342 -41.48096 10.38372
v -23.86321 -43.16986 2.240267
v -33.30911 -2.773071 5.325325
v -33.82666 -4.381888 5.595261
v 59.17419 -11.20318 -38.3857
v 58.84221 -12.32073 -37.52376
v 58.51246 -13.13258 -36.07755
v 58.20767 -14.76803 -36.16266
v 58.24523 -13.74253 -34.85164
v 58.60992 -13.75884 -38.19273
v 58.94625 -12.80809 -39.51839
v 58.53652 -14.90836 -39.75859
v 59.463 -10.1312 -38.97208
v 58.17346 -15.95623 -38.01274
v 57.79252 -16.71126 -35.97721
v 57.85738 -15.64477 -34.6349
v 57.7292 -17.66882 -36.9295
v 57.83315 -14.67887 -32.6959
v 57.54057 -16.48346 -33.1689
v 58.69931 -14.41771 -40.43151
v 58.73248 -14.88914 -41.83036
v 58.5085 -16.03619 -41.81635
v 58.29659 -16.3612 -40.06397
v 58.98553 -13.59413 -41.77958
v 57.93587 -18.31441 -39.87302
v 57.91925 -17.7642 -38.81185
v -39.66497 38.23379 11.89854
v -39.21283 37.84963 12.20631
v -39.9159 37.08462 11.9613
v -41.08236 37.28506 11.19528
v 59.24491 -11.97427 -40.73452
v 59.28815 -11.24406 -39.65387
v 59.56301 -10.56615 -40.87571
v 59.51135 -11.28342 -41.90285
v 59.17988 -12.75849 -41.97405
v 59.45748 -12.05834 -43.27929
v 62.28643 7.943855 -35.62461
v 62.90289 9.190305 -38.78115
v 62.74632 8.054453 -38.23945
v 62.675 6.972509 -38.4295
v 56.85275 -18.1055 -30.29673
v 57.09286 -18.4317 -32.71629
v 56.65089 -19.80758 -31.35758
v 57.31313 -16.4977 -31.30629
v 56.63268 -20.51465 -32.16913
v 57.40487 -17.92558 -34.58541
v 57.19785 -19.30997 -34.92774
v 56.88761 -20.50642 -34.14692
v -37.47261 33.06573 12.2405
v 3.744517 -30.5229 16.83216
v 2.206357 -31.92212 17.26136
v -0.2779645 -31.56115 17.13243
v 0.9378998 -32.87047 17.40329
v 2.280558 -35.54574 17.51118
v 7.679416 50.01244 21.47488
v 8.168657 48.92075 21.43601
v 7.078755 50.46082 21.54817
v 12.78326 -9.859492 12.89295
v 12.3696 -10.52581 14.17364
v 11.93814 -9.080453 14.16799
v 11.8404 -10.32056 15.46348
v 12.5876 -11.72656 14.92872
v 63.18324 10.25032 -39.86441
v -11.03791 -80.47141 -13.15002
v -10.36158 -80.53271 -11.01621
v -49.59883 33.89771 3.834653
v -49.91991 33.67317 3.476254
v 34.69399 67.08913 8.955744
v 33.34912 65.61911 10.3148
v 33.23821 68.31776 9.775258
v 34.54289 68.34946 8.726641
v -19.31154 7.411989 6.128531
v 22.95567 38.99678 17.58125
v -23.80811 -42.62548 2.713518
v -24.48764 -42.8869 2.540049
v 15.25619 -44.00255 4.712606
v 16.55062 -42.91844 3.501843
v 16.90389 -44.11708 3.286483
v -64.9014 34.82325 -31.39005
v -64.68501 36.70749 -30.64535
v -64.33932 37.19347 -29.69705
v 24.09335 62.86845 16.18861
v 63.11625 9.26042 -40.02609
v 63.34398 8.986491 -41.1899
v 63.12749 7.486619 -41.04928
v 63.00908 7.873446 -40.01168
v 63.30812 6.980144 -42.51468
v 63.44456 8.603198 -42.15058
v 63.60846 10.31227 -42.59393
v 63.54966 8.285111 -43.69365
v 63.70658 9.539538 -44.06407
v 28.57933 -3.129281 5.100112
v 18.45379 -40.51047 6.56416
v 19.27527 -40.35803 6.22188
v 18.68057 -41.32469 5.43746
v -51.41495 35.03052 1.272886
v 18.56211 -75.70991 -21.51041
v 19.10709 -75.31981 -19.87012
v 18.18148 -75.75912 -18.15715
v -60.05733 -27.76115 -34.34229
v -17.17641 27.65598 14.01465
v -18.00924 26.88804 12.90673
v 22.25075 3.002992 5.340019
v 22.37294 4.923029 5.206854
v 23.15727 6.896599 5.08624
v 23.7331 7.803984 5.084082
v 25.24657 7.738337 5.015366
v 23.92354 9.310353 5.193466
v 17.51382 11.56106 4.984649
v 17.91335 10.73841 5.052026
v 18.00849 8.677413 5.151583
v 16.89437 8.228415 5.271542
v -58.54269 -35.91185 -51.72092
v -58.71737 -34.8364 -53.36068
v -39.29723 76.37122 5.20275
v -36.25034 77.33454 7.266748
v -37.47844 77.12927 6.425004
v -40.74124 76.28602 3.943525
v -62.20386 -15.63758 -35.30392
v -62.47107 -14.00517 -35.08398
v 18.52762 28.53949 13.14267
v 18.17723 27.49373 12.29322
v 18.94156 27.42433 12.04028
v 20.25404 28.07333 12.34695
v 19.58985 28.95195 13.26666
v 21.10029 26.76272 11.21992
v 22.02803 27.75695 11.78318
v 21.7231 28.40009 12.3544
v 23.59954 28.96533 12.42237
v 23.90298 28.15192 11.79103
v 22.73488 26.74168 10.9792
v 23.57614 27.04232 11.06315
v 24.69961 27.24413 11.01028
v 24.66858 26.46878 10.69048
v 25.01942 26.1069 10.43003
v 24.03693 25.94783 10.48385
v 22.91145 25.95707 10.46392
v 23.0612 25.66487 10.23813
v 22.21733 25.63593 10.34487
v 20.17709 29.54138 13.67862
v 18.66844 30.05511 14.60657
v -9.970449 -43.94923 11.61398
v 29.88127 62.4778 13.13464
v 39.78726 -59.89135 -42.55816
v -60.19044 -30.9993 -48.7393
v -60.42356 -30.2119 -47.03758
v -59.82394 -32.01877 -49.96009
v -60.25422 -29.96335 -51.03291
v -60.76006 -28.282 -49.51431
v -60.51627 -28.55894 -52.55403
v -59.51083 -33.26718 -49.86101
v -59.72343 -32.04919 -51.38763
v -4.798749 -5.214191 28.77727
v 51.38372 -43.22493 -36.32241
v 50.81231 -44.42004 -35.99328
v -58.2722 -37.90893 -45.31134
v -58.92759 -35.84686 -45.28359
v -57.70658 -39.45767 -47.33928
v 9.413124 62.97258 20.3708
v 8.886355 64.26316 20.26866
v 10.34515 62.8055 20.20964
v 10.06946 64.15343 20.06676
v -66.35019 2.852144 -40.00276
v -66.17676 3.294071 -38.03978
v 1.185644 12.94132 18.48509
v -62.76507 -13.62195 -37.10685
v -61.08129 -26.29045 -52.32211
v 20.05767 -4.19156 8.043863
v 20.81274 -6.074167 8.245585
v 20.50449 -1.938091 7.191032
v 14.08142 56.79013 19.90311
v 14.6753 57.42994 19.7065
v 15.6664 57.46103 19.42724
v 14.95079 57.91304 19.59765
v 15.9929 56.83086 19.37526
v 24.06743 62.11627 16.25811
v -49.0259 34.45476 4.464725
v -48.4441 34.1086 5.161314
v -48.19027 33.67534 5.377125
v 3.437455 -18.63498 16.79008
v 3.530974 -18.37008 16.27992
v 53.3764 60.89041 -12.816
v -52.47607 32.75653 -0.1486663
v -51.95633 32.78588 0.6775571
v -51.74779 32.50629 0.9705185
v 17.14194 -76.33694 -21.81879
v 16.54659 -76.73857 -19.41768
v 55.98795 52.76955 -16.21671
v 56.35628 51.40373 -16.94433
v 56.6893 50.98938 -17.61254
v 56.86238 50.3321 -17.85513
v 62.47309 26.57685 -36.75815
v 62.38057 27.32968 -36.4017
v 62.12892 28.03261 -35.55659
v 62.57653 24.92207 -36.99446
v -62.76547 -12.61009 -35.50871
v -59.08345 -34.56457 -50.52172
v -63.39631 42.32025 -26.24857
v -21.87711 72.03387 16.82246
v -63.71574 42.41952 -26.95131
v 62.86353 2.817605 -44.40543
v 62.54198 1.13427 -44.66002
v 1.180743 5.76352 21.95061
v -66.95471 9.326974 -38.39304
v -66.8026 8.602328 -37.88097
v -66.42583 6.66769 -36.5345
v -66.69453 7.444972 -37.74001
v -66.81872 7.710824 -38.58297
v -66.646 6.118241 -38.47461
v -66.48692 4.989078 -38.33609
v -66.66978 4.970099 -39.62709
v -66.65138 4.1475 -40.59118
v -66.33321 3.590774 -38.82977
v -66.87321 5.818791 -40.21351
v -66.79488 5.848466 -39.63044
v -66.91251 6.515369 -39.79197
v -66.07982 1.468824 -39.73832
v -66.42425 2.703783 -41.06821
v -66.30621 1.859201 -41.46655
v -66.59141 3.267496 -41.67717
v -66.88699 5.302019 -41.09128
v -66.79929 4.326076 -41.89107
v -66.72173 3.265699 -42.72733
v -65.8248 0.05294874 -39.90244
v -66.00539 0.06669977 -41.70238
v -66.09872 -0.2496964 -43.78392
v -65.79089 -1.031095 -42.16438
v -66.58279 2.340312 -43.29852
v -66.47267 1.501943 -44.08457
v -66.62498 2.231827 -44.10257
v -66.88715 3.164637 -45.52908
v -66.61791 1.699423 -45.12595
v -66.9102 3.453679 -44.76329
v -67.14551 4.606263 -44.96425
v -66.90108 4.03067 -43.25449
v -66.6339 1.263308 -46.77031
v -66.61218 0.9463366 -47.85127
v -66.21786 -0.4925422 -46.4336
v -66.8672 2.100785 -47.91086
v -67.02285 3.225051 -47.29955
v -66.06681 -0.7998412 -45.1981
v -67.10811 3.815331 -46.9948
v -66.31259 -0.3907978 -48.00757
v -65.85925 -2.409174 -46.98395
v -65.81704 -2.197518 -45.66953
v -66.04996 -1.801332 -48.18337
v -65.73292 -3.440061 -48.92112
v -66.31396 -0.9062492 -49.25866
v -62.85117 -16.89899 -44.60944
v -62.64539 -18.41741 -45.82757
v -62.12483 -21.54029 -45.67062
v -62.38213 -20.29665 -47.47399
v 19.04841 -2.070961 7.812846
v 20.19534 58.03296 18.01788
v 20.50221 57.34541 17.92445
v -25.10793 6.494953 5.438622
v -23.6282 4.868224 5.795339
v -23.04445 6.630273 5.549955
v -24.65123 4.160856 5.742244
v -65.25401 25.91742 -31.68256
v -64.8999 27.19334 -30.72809
v 15.94839 12.7602 4.914129
v 60.87907 36.75777 -30.74631
v 61.09947 37.35276 -31.20516
v 60.8125 37.36677 -30.36023
v 3.689806 57.75398 21.56066
v 4.274436 59.47963 21.35289
v 21.20277 -74.15627 -23.46985
v 22.00294 -73.70918 -24.7319
v 19.88133 -74.86085 -23.88291
v 18.37744 -75.66048 -23.43649
v 20.48996 -74.4619 -25.49753
v 19.18075 -75.18192 -24.40983
v 17.01948 -76.2626 -23.02933
v 18.55111 -75.48872 -24.23848
v -62.56029 -14.53418 -36.71326
v 36.12664 -63.92466 -33.83705
v 1.347066 -45.04055 12.74279
v -6.279034 -18.99973 21.83171
v 13.75879 -17.72755 11.60704
v 15.05338 -16.92257 9.829165
v 14.51615 -16.8574 10.33139
v -33.25076 75.00137 10.54739
v -31.35114 76.37269 11.05274
v -31.04609 74.84386 11.90911
v -32.02244 73.64878 11.87398
v -7.326808 43.26339 21.84216
v 24.1502 -72.2888 -23.72468
v -3.175215 10.87417 20.07352
v -2.379135 9.71276 20.79197
v -6.420099 -1.830246 25.37602
v -26.90442 -37.80159 6.449991
v 22.05703 -1.577995 6.510711
v 23.84519 -0.6427318 5.714295
v 49.53688 -46.80505 -34.97853
v 48.92443 -48.48682 -37.46059
v 22.89267 -20.59549 8.150467
v -27.13697 77.04546 12.82824
v -25.93457 76.42345 13.60947
v 21.90131 37.25232 17.79801
v 21.06851 37.47913 18.05678
v 21.63341 36.49362 17.84706
v 20.59144 36.9236 18.13792
v 21.02295 35.95776 17.93698
v -51.05038 71.07367 -5.855405
v -51.7285 69.37514 -6.177108
v -51.84171 68.11371 -5.924024
v 59.76975 -9.388931 -40.41378
v 30.8731 26.754 9.885301
v 29.96933 25.98484 9.809887
v 29.48718 26.84091 10.41463
v -27.19731 -39.16267 5.641882
v -27.4624 -40.3137 4.756562
v -28.88404 -39.384 4.811777
v 3.483847 -78.99435 -4.09746
v 42.88623 12.48485 -3.122849
v -35.43258 74.68213 9.195739
v -34.41018 75.88361 9.396233
v -35.85717 75.51827 8.47586
v 14.19705 -77.40717 -11.57677
v 41.0737 -58.43854 -44.15486
v -61.43639 -25.22991 -49.47791
v -61.65013 -24.11968 -49.72117
v -61.71905 -23.81325 -48.99786
v -61.77071 -23.6135 -47.51094
v -61.85893 -23.15052 -50.33454
v -61.95876 -22.75131 -49.01067
v -62.09449 -21.94323 -47.4247
v -62.17493 -21.61334 -49.46386
v -61.59812 -24.30571 -50.9381
v -61.75712 -23.44609 -51.82976
v -62.1038 -21.82146 -51.84613
v -62.19817 -21.18357 -53.67553
v -62.37062 -20.58951 -50.85437
v -62.01711 -21.91624 -53.56579
v -62.40935 -20.41144 -52.66383
v -29.97032 -38.08776 4.876984
v 56.60249 49.28049 -17.3121
v 57.38424 47.92577 -19.15047
v 57.54155 48.74649 -19.52282
v -58.30164 56.50532 -13.52827
v -58.30768 60.43061 -14.43469
v -58.94049 58.41593 -15.32634
v -58.79179 59.27827 -15.1392
v -59.45091 57.93275 -16.33556
v -59.63809 56.77689 -16.31006
v -59.92027 55.79573 -16.7457
v 23.6031 50.14918 16.93055
v 23.13462 49.67821 17.16353
v 9.257544 65.426 20.02436
v 10.63969 64.57471 19.90285
v 11.8737 63.75724 19.81481
v 11.49148 64.43954 19.78456
v 37.7319 -1.928385 2.32514
v 36.5523 71.784 5.736008
v 38.0045 70.58863 4.832517
v 37.52424 71.59679 4.879344
v 36.73343 72.79386 5.102654
v 37.67959 72.99372 4.095557
v -28.01226 69.46615 15.35582
v -1.412464 8.788076 21.28913
v 24.84765 63.45468 15.80831
v 25.56619 64.96699 15.2253
v 63.06648 12.61869 -38.36758
v 63.35161 12.57687 -39.9985
v -44.13919 17.09068 -1.061824
v -61.6915 -23.36801 -53.3456
v -61.41855 -24.75893 -52.80967
v -61.78328 -22.75467 -54.37845
v -61.36525 -24.35663 -54.88496
v -61.01866 -26.01695 -54.36576
v -60.86403 -26.3817 -55.1016
v -60.48598 -28.08512 -54.38598
v -61.1868 -26.17306 -50.64442
v 18.57112 66.61522 17.70086
v 19.918 69.31529 16.68245
v 20.66004 68.41573 16.65589
v 0.0823734 7.827338 21.4502
v 27.13131 -70.49538 -29.84123
v -1.99921 -42.1207 12.80484
v 21.96327 -21.96855 8.081108
v 19.02047 62.79486 18.13216
v 19.18417 64.08908 17.92844
v 18.16805 64.7294 18.11883
v 18.4397 64.35281 18.10216
v 16.98731 61.95389 18.80975
v 17.78244 63.32473 18.45079
v 16.42663 64.05853 18.73018
v 15.89224 60.04726 19.25177
v 15.2997 61.61168 19.28238
v 15.66743 63.10019 19.04925
v 16.74067 58.8221 19.0852
v 15.94814 58.81987 19.29962
v 15.25129 65.41998 18.83747
v 17.11534 64.56217 18.46012
v 17.39 64.12276 18.45832
v 17.84658 64.37806 18.27586
v 16.48092 64.8342 18.59151
v 17.27883 65.83256 18.20588
v 16.30387 65.75597 18.49831
v 54.15368 -34.15441 -34.41724
v 54.33352 -32.8534 -33.42724
v 53.89867 -34.0719 -32.87361
v 54.48692 -33.36316 -35.23811
v 54.74826 -32.08698 -34.83865
v 54.10362 -32.6165 -31.84871
v 54.65532 -31.54643 -33.483
v 54.40581 -31.53542 -32.10116
v 54.93077 -32.5113 -37.01677
v 54.84433 -33.24928 -37.82953
v 54.50036 -34.78062 -38.34396
v 55.16406 -31.23709 -36.55368
v 55.48341 -31.1782 -38.9221
v 54.69765 -34.50647 -39.71022
v 54.39312 -35.64345 -39.66248
v 54.09499 -36.48179 -39.04799
v 54.19233 -36.67376 -41.01062
v 53.80972 -37.78593 -40.69286
v 53.70561 -37.7604 -39.20662
v 7.456489 -2.14863 19.36172
v 7.505623 -3.849645 20.57603
v 8.675181 -4.450782 18.43338
v 8.582749 -2.823162 17.74432
v 8.688631 -5.863861 19.3245
v 8.243181 -5.517798 20.19832
v 7.850965 -5.156618 20.91131
v 9.420233 -4.421391 17.01378
v 9.211253 -5.998631 18.18581
v 9.490384 -6.772686 18.03481
v 9.595812 -5.714963 17.20792
v 8.793112 -6.545612 19.58732
v 8.056894 -5.691193 20.83497
v 8.146279 -6.216656 21.07746
v 62.28314 19.15582 -34.95559
v 14.18809 -17.3415 10.69975
v 14.18646 -16.25257 11.0822
v 27.7993 36.957 15.81424
v 28.10752 36.38287 15.62992
v 25.4995 37.94832 16.62068
v 26.10602 37.00871 16.34239
v 25.16592 37.44782 16.65386
v -22.94754 -75.75845 -21.66063
v -21.33091 -76.61999 -20.74962
v -20.88217 -76.8885 -20.11678
v -20.27741 -77.1742 -20.05662
v 18.12727 65.11533 18.07057
v 16.45348 67.05955 18.21667
v 17.6813 67.94995 17.70738
v 13.28967 -13.9556 14.90224
v 12.82499 -13.134 16.04259
v -67.10654 10.58133 -38.86228
v -66.94154 11.82098 -37.49152
v 37.90735 -61.98983 -39.98689
v 36.95949 -62.69951 -40.23017
v 35.45272 -64.06422 -38.97575
v 36.12593 -63.73447 -37.82861
v 35.69329 -63.63013 -40.45853
v 35.10923 -64.16337 -39.84012
v 0.5142181 12.48562 19.01256
v 16.91867 -76.45511 -17.61467
v 15.77014 -77.12313 -18.60224
v 55.1804 -27.83201 -31.88777
v -19.72396 -42.41275 4.144603
v -20.14415 -42.51336 3.771708
v -19.32307 -42.55322 4.557451
v -18.91674 -42.38567 5.009659
v -18.21504 -42.76806 5.709909
v -18.09748 -42.40725 5.815367
v -6.372948 32.79907 20.13527
v -7.553775 31.93491 19.69574
v -6.058842 30.19884 19.34744
v 61.73265 34.15287 -33.80761
v 61.86217 34.18456 -34.11309
v -37.10296 12.90516 3.786062
v -36.1345 13.82321 3.880996
v -36.56228 12.42544 4.096255
v -36.29481 12.01838 4.246875
v -35.93773 11.50442 4.324123
v 21.14067 30.09378 13.95264
v 22.08456 29.73106 13.38852
v 22.57952 30.33228 13.77683
v 21.40061 30.69772 14.46759
v 33.10548 23.42746 7.385342
v 33.73918 22.89175 6.523144
v 45.63754 7.071539 -4.474232
v -67.12044 12.97974 -38.20441
v -67.31429 11.51209 -39.64029
v -67.07079 8.632323 -39.44683
v -67.32696 9.959386 -40.3566
v -67.47086 12.55993 -40.06287
v -67.65649 11.26654 -41.94094
v 48.45634 -47.8574 -31.89693
v -35.44205 25.53078 8.893183
v -36.55276 25.00186 8.051281
v -35.85727 24.75558 8.169032
v -33.99515 24.80508 8.514112
v -35.15597 24.12672 7.928362
v -34.69912 24.56317 8.201153
v -36.08207 24.50999 7.901537
v -5.034043 47.99218 22.13699
v 62.44529 4.999577 -38.43912
v 62.24274 4.561417 -37.50045
v -64.10383 26.97865 -28.10665
v -64.09621 25.52641 -27.87044
v -21.78114 8.113329 5.473096
v -59.76292 57.29401 -16.75514
v 8.126322 -21.14387 15.42109
v 9.013736 -21.00776 15.5664
v 8.032516 -20.75582 15.72672
v 6.643748 -20.12025 15.95899
v 6.07514 -19.74441 16.09425
v 6.748128 -19.68888 16.23811
v 7.652045 -20.11717 16.14722
v 9.087364 -20.59717 16.09431
v 9.938007 -20.6349 16.00035
v 10.22287 -19.92296 17.22411
v 9.336866 -20.13374 16.83575
v 10.67583 -20.41698 16.13386
v 10.53728 -20.95017 15.05705
v 15.38822 67.1896 18.46632
v 15.73715 67.87048 18.24799
v 16.51147 68.24265 17.9449
v 50.35258 -45.6306 -36.63023
v -1.890506 18.17556 17.69896
v -20.59877 71.34422 17.38967
v -20.67785 73.20829 16.75787
v -18.69762 72.97384 17.23026
v -18.71662 74.53265 16.66778
v -16.90851 72.33632 17.84306
v -17.84449 73.92967 17.10907
v -19.13028 71.07113 17.80969
v -20.38453 74.69444 16.2244
v -18.40654 75.82281 16.28588
v -16.5328 75.46339 16.77486
v -20.23174 76.66776 15.3987
v -18.23743 77.62834 15.45245
v -19.66146 78.00551 14.91823
v -16.86459 77.44311 15.8877
v -56.37262 61.066 -10.93506
v 18.39357 69.31047 17.15362
v -67.01949 7.430749 -39.84962
v 38.09819 9.412366 1.20977
v 38.52079 9.201933 0.9463559
v 20.67913 -74.37454 -24.92507
v 21.64476 -73.8406 -25.83867
v 40.17673 -1.018575 1.094209
v -38.59239 37.84507 12.61496
v -38.1657 38.0354 12.82501
v -18.95186 -41.83004 6.872912
v -20.03311 -41.88783 6.201244
v -21.35522 -42.00787 4.529816
v -1.658813 -43.2844 12.69122
v -3.400684 -42.7346 12.33806
v -2.146023 -44.49468 12.80713
v -67.26488 4.708961 -46.26158
v -67.27615 5.254371 -45.11581
v -67.1436 5.10176 -43.98635
v -67.46155 5.443801 -46.35429
v -67.545 6.079611 -46.28714
v -67.55484 6.513528 -45.24119
v -67.45603 6.416525 -44.44044
v -67.29128 4.560964 -46.97342
v -67.4957 5.479504 -46.72408
v -67.70034 7.152117 -46.23436
v 46.86892 -52.01211 -42.23788
v 46.9557 -51.96409 -39.58621
v 45.98906 -53.24596 -41.28655
v 47.90449 -50.53642 -41.74056
v 47.1089 -51.33232 -45.35526
v 48.5697 -49.39538 -43.95224
v 48.24899 -49.64824 -45.50701
v 47.698 -50.26404 -46.94846
v 48.30695 -49.68139 -38.03595
v 48.8955 -48.91158 -40.73882
v 49.20529 -48.37794 -43.65077
v 49.68691 -47.60402 -41.42136
v 49.67467 -47.50398 -40.04104
v 49.52106 -47.45625 -37.57641
v 50.17519 -46.37332 -38.65605
v 50.33273 -46.31552 -40.90717
v 51.00551 -44.63285 -38.52439
v 50.98616 -44.85282 -39.65382
v 50.38627 -46.28712 -42.47791
v 50.85783 -45.31349 -41.58989
v 48.9278 -48.62443 -38.27139
v 48.87076 -48.45809 -47.05336
v 51.59266 -43.51723 -39.51564
v 51.82468 -43.15165 -40.58217
v 51.13012 -44.76164 -43.31101
v 51.6062 -43.18524 -38.12547
v 52.13232 -41.68042 -37.36673
v -1.555499 -17.69959 29.91022
v -1.597854 -18.47459 29.17332
v -0.05158814 -17.26602 30.04507
v 1.005265 -17.38209 29.633
v 3.017093 -17.76677 28.20782
v 3.073492 -18.7573 26.06783
v 2.526035 -16.72272 29.65261
v 5.017639 -16.66707 27.58257
v 3.887169 -16.46762 28.91918
v 4.65791 -18.21428 24.9148
v 5.823146 -16.02911 27.34751
v 6.316672 -17.30481 24.80505
v 5.813871 -17.86104 24.26224
v 7.726902 -12.9819 26.61698
v 6.429597 -14.25198 27.86425
v 7.250491 -15.20225 26.34816
v 8.55554 -15.69469 24.48631
v 7.393648 -17.1774 23.9698
v 3.867352 -14.60984 30.02343
v 5.318011 -12.79913 29.24524
v 3.641853 -12.25187 30.5089
v 5.266289 -18.3297 22.54552
v 7.782003 -17.5711 22.91852
v 5.677155 -18.11601 23.46091
v 4.091053 -18.56712 24.33813
v 4.58318 -18.44375 23.50648
v 2.546198 -19.23578 24.43964
v 9.396775 -16.3075 23.21344
v 8.385111 -17.68393 22.06412
v 9.877941 -15.63924 23.07878
v 10.02741 -16.32169 22.47088
v 9.553977 -17.4933 21.57717
v 6.337258 -18.40289 21.0567
v 7.619471 -18.47879 20.3808
v 7.564558 -18.10845 21.58631
v 5.89542 -18.38542 21.47071
v 2.568609 -15.01528 30.67018
v 4.311788 -10.63993 29.86011
v 5.038515 -11.23672 29.45834
v 5.62506 -10.08031 28.58892
v 4.190127 -8.799519 29.21394
v 5.939258 -12.08735 28.69729
v 5.085165 -7.892074 27.94588
v 6.478086 -8.378764 26.6458
v 6.556101 -9.509075 27.2898
v 7.118434 -8.12623 25.41002
v 7.283428 -9.753966 26.37928
v 2.328859 -10.21416 30.86563
v 1.317051 -9.523192 31.0647
v 2.734186 -7.565711 29.49725
v 6.471265 -11.46896 28.08708
v 7.331261 -10.6242 26.77889
v 0.5085962 -6.248162 29.61639
v 0.961754 -8.546322 30.81075
v 4.03974 -6.319993 27.75061
v 5.458036 -6.33952 26.34199
v 6.820059 -6.520123 24.50784
v -1.34952 -6.600194 30.20173
v 7.87463 -11.41554 26.26149
v 7.984146 -10.49048 25.61598
v 8.671742 -11.59429 24.87857
v 8.342908 -12.83087 25.7218
v 8.983875 -12.2699 24.52549
v 8.422088 -13.98205 25.5704
v 9.297516 -11.55251 23.49667
v 9.538929 -12.89293 23.7228
v 10.22688 -12.74756 22.36539
v 10.66922 -13.19495 21.80126
v 10.44452 -14.20665 22.59432
v 9.202259 -14.32772 24.42142
v 10.60023 -15.68891 22.00062
v 10.93145 -15.04833 21.88032
v 10.9525 -14.39262 21.77297
v 8.9288 -9.92518 23.00478
v 7.977633 -8.235261 23.67211
v 9.572215 -10.83292 22.25242
v 11.79636 -15.95593 20.44886
v 11.69646 -14.51682 20.4924
v 11.42553 -16.93786 20.40077
v 10.8833 -17.01022 21.11887
v 12.41474 -15.42445 19.25526
v 12.88099 -15.9565 18.18895
v 12.31843 -16.49392 19.339
v 12.12752 -13.86141 19.17084
v 11.49161 -12.87776 19.82287
v 11.58507 -12.4047 19.0788
v 12.49413 -13.49846 17.78622
v 12.76434 -14.82015 18.13978
v 12.7773 -16.55249 18.41882
v 13.39141 -16.70349 16.35629
v 12.81733 -17.85633 17.45137
v 11.9604 -17.75623 18.93874
v 12.37474 -18.39621 17.79605
v 13.32201 -15.28418 16.28367
v 13.01554 -18.76398 15.44978
v 13.53491 -15.74594 15.22285
v 13.6447 -16.81464 13.43409
v 13.33021 -18.37526 14.4655
v 12.58026 -18.83578 16.79334
v 11.93093 -19.0027 17.66824
v 11.51696 -18.8174 18.41187
v 11.33897 -17.89772 19.70301
v 10.19382 -17.87671 20.83995
v 10.17505 -18.51619 20.00971
v 9.64256 -18.74601 19.17361
v 10.61807 -18.51737 19.61601
v 9.329841 -18.51474 19.60174
v 8.88314 -18.38381 19.88679
v 11.13004 -18.7242 18.93614
v 13.0219 -14.53936 17.01681
v 11.42837 -11.33923 18.06958
v 12.22833 -11.93091 16.58479
v 11.24741 -13.80631 21.0211
v 10.66317 -12.22482 21.09311
v 0.5491468 -4.275238 28.24578
v 2.167802 -5.301786 28.26975
v 2.033634 -3.665459 27.14006
v -1.085769 -17.01704 30.37497
v 12.64067 -19.43699 15.20258
v 11.58111 -19.87061 16.49553
v 11.17371 -19.41039 17.7044
v 9.455369 -10.14183 21.76973
v 10.50583 -10.90347 19.94773
v 9.708676 -9.29565 19.86131
v 10.72758 -10.37792 18.61234
v 8.590915 -8.611964 22.48367
v 7.824195 -7.224231 23.02922
v 50.92222 -45.17791 -44.27338
v 50.17369 -46.6255 -44.13017
v 49.70979 -47.41616 -44.60461
v -61.73754 -23.42886 -44.88404
v -61.73026 -23.56491 -45.32238
v -62.25415 -21.13632 -48.57858
v -17.14536 -40.94109 9.50346
v -15.88899 -41.45711 9.213173
v -17.56154 -41.2738 8.712029
v -18.88753 -40.99674 8.458316
v 60.79983 -6.320099 -44.37574
v 60.49122 -7.504199 -43.72696
v 61.21397 -4.816926 -44.9977
v 60.50447 -7.819813 -45.0486
v 60.97877 -6.089959 -45.78451
v 61.43298 -4.623615 -47.19546
v 60.69069 -7.561366 -46.56394
v 61.20169 -4.515472 -43.92543
v 61.40842 -3.91187 -44.67233
v 61.6585 -3.674447 -47.42236
v -63.30987 -15.27569 -47.73265
v -62.95091 -17.15413 -47.58541
v -63.49207 -14.48172 -48.33158
v -63.53741 -14.04884 -47.24273
v -62.43684 -20.19592 -48.87358
v -12.60645 -41.83049 10.29756
v -11.7216 -41.86563 10.66776
v -11.87636 -42.04549 10.48415
v -59.52877 -28.39998 -31.71914
v 9.306638 -8.411544 19.96297
v 8.954086 -8.359252 21.03271
v 12.77034 -77.99267 -10.70258
v 21.44556 4.491338 5.297768
v 63.30602 17.1768 -39.30601
v -10.35427 -18.02195 21.49822
v -10.82056 -17.9165 21.06082
v -33.74435 -33.0591 4.574686
v 20.44335 -21.77262 8.241194
v -65.05645 -6.603253 -48.5443
v -65.17835 -5.950459 -48.14456
v -65.54309 -4.496362 -49.14749
v -65.31871 -5.240394 -47.91117
v -65.53159 -4.069344 -47.39301
v -65.33704 -4.680993 -46.13929
v -16.21417 -79.01036 -16.19068
v -16.00172 -79.10103 -15.28381
v -17.33583 -78.54789 -17.06169
v 32.0136 68.87676 10.52111
v 31.49442 68.94242 10.8816
v 31.04761 69.47204 11.0285
v 31.41017 70.46503 10.44578
v 32.2044 70.03954 10.01835
v -65.96626 21.49401 -33.39676
v -65.86551 23.01339 -33.25064
v -63.72859 -13.8256 -50.76979
v -63.71939 -14.02863 -52.40665
v -63.68941 -14.09014 -51.46775
v -63.50043 -15.00412 -52.01199
v -63.4965 -14.91294 -50.53178
v -63.37837 -15.54063 -50.58323
v -63.37787 -15.68316 -52.28681
v -63.03445 -17.31174 -50.49015
v -63.14068 -16.89067 -52.2718
v -62.70299 -18.98504 -51.57044
v -62.72032 -18.82294 -49.7031
v -62.75497 -18.3487 -48.55907
v -62.91899 -17.95512 -53.21805
v -63.58178 -14.23728 -49.32669
v -63.20325 -16.05171 -48.65469
v 12.41425 59.46112 20.10448
v 13.74253 60.03996 19.78695
v 13.69543 57.95188 19.91873
v 14.23819 59.49294 19.70334
v 15.16808 58.98732 19.49479
v 14.68537 58.17759 19.65551
v 13.91626 61.52639 19.63327
v 14.3685 62.35989 19.44822
v 43.6887 33.3526 6.140647
v 43.02901 34.42735 6.795173
v 18.16308 32.13917 16.64529
v 18.33704 32.69786 16.99128
v 17.55416 33.01556 17.40645
v -13.72575 -42.55429 9.566827
v -14.60675 -42.08366 8.843449
v -13.42596 -42.10274 9.696282
v -14.48077 -41.7475 9.205392
v -65.67735 -2.232873 -43.69409
v -65.77779 -2.027425 -44.60378
v 35.80487 31.64416 10.89525
v -5.71007 35.68515 20.92095
v -6.898142 36.74211 21.03829
v 12.53775 -21.04465 11.04754
v -62.43198 48.29614 -22.46839
v -62.29362 48.92934 -22.07157
v -62.11633 49.28638 -21.6291
v -62.24971 49.78958 -21.90127
v -25.90555 37.94035 17.84749
v -25.52626 38.79418 17.96633
v -26.29235 37.72612 17.72294
v -26.79295 37.49366 17.51718
v -41.86829 37.60902 10.57755
v -65.92136 24.94783 -33.79429
v -66.22928 24.63087 -34.8191
v -66.22031 25.50784 -34.91526
v -66.38988 26.09712 -35.62461
v -66.64677 25.60372 -36.54873
v -66.53027 24.49818 -35.91623
v -66.20164 26.87 -35.0894
v 17.94469 -43.17397 2.708357
v 18.59591 -43.14346 2.571942
v 57.8246 46.87297 -20.40256
v 35.38108 -64.33783 -37.50471
v 33.76184 -65.56538 -36.84766
v 34.37792 -64.85708 -38.75271
v 34.33007 -64.94761 -38.36219
v 6.411157 33.8806 20.00931
v 6.935859 33.75408 19.88434
v 49.05399 -47.18676 -33.19434
v 62.46074 22.89159 -36.22241
v 62.32092 25.12148 -35.95477
v 62.61751 21.36245 -36.673
v 62.34945 20.39669 -35.45712
v 62.93456 22.14911 -38.24315
v 62.90044 20.57559 -37.7426
v 62.83199 23.69756 -37.98928
v 62.87598 24.91218 -38.21932
v 63.03746 23.73589 -38.81772
v 29.64728 64.26212 13.07408
v 10.77201 -6.496539 15.27353
v 10.34619 -6.160181 15.90714
v 10.95583 -8.455152 15.85165
v 10.1325 -7.366381 16.91562
v 13.98136 -15.41502 11.6193
v 13.55325 -15.02233 14.39655
v 13.65739 -15.77786 13.55396
v 19.52376 0.2178299 6.821743
v 19.4866 -1.000062 7.261226
v -12.76426 -80.06897 -13.68761
v -18.87469 -42.14555 5.49712
v -20.06429 -42.24442 4.276421
v -18.35539 -42.04879 6.008361
v -18.41134 -42.22828 5.653706
v -19.59256 -42.3078 4.417717
v 20.71948 -0.5904633 6.65367
v 20.67685 0.7794111 6.231587
v 22.14608 0.4359526 5.880976
v 3.770957 -18.69735 16.31113
v 15.64703 66.31439 18.5729
v 25.78015 8.69233 5.111536
v 27.42098 9.3597 5.031622
v 46.21688 32.04192 3.393202
v 4.08685 -19.39796 16.53962
v 8.107502 33.57365 19.61207
v 7.678213 34.35239 19.91941
v 61.24176 36.79504 -31.75813
v 61.55493 36.13874 -32.76724
v 61.66465 35.40108 -33.36283
v 33.57976 69.73396 9.049056
v 34.33983 69.96864 8.353026
v -7.540325 -79.54613 -5.062466
v -8.124154 -80.09023 -6.796462
v -5.630098 -80.52389 -7.215449
v -8.648438 -80.30421 -7.870329
v -5.135161 -80.76752 -8.05629
v -3.194888 -80.89333 -8.335292
v -7.275785 -80.84542 -9.608264
v -5.030558 -81.04147 -9.638384
v -56.0125 63.76051 -11.12118
v -56.35649 64.70954 -11.92853
v -56.72683 63.14657 -12.18991
v -56.41741 62.29531 -11.40144
v -56.83334 61.07043 -11.78811
v -57.43348 62.41925 -13.36643
v -57.61691 61.19893 -13.28876
v -9.251501 -80.56863 -9.648653
v 60.16309 -7.774234 -40.49287
v 59.94488 -8.579656 -40.15633
v 59.88894 -8.309057 -38.96331
v 59.98114 -9.000969 -41.80371
v 19.96066 -41.50102 4.595641
v 35.01698 -64.85516 -33.87551
v 34.18433 -65.46841 -35.24643
v 35.79956 -64.20786 -34.93804
v 35.00501 -64.7363 -36.23911
v 36.44366 -63.60159 -36.21014
v 13.11969 63.17617 19.64071
v 13.13981 64.47882 19.48144
v 14.24378 63.64635 19.33461
v 12.53909 64.33211 19.62377
v 10.9805 65.20384 19.7631
v 11.27702 65.91186 19.6075
v 35.30378 69.68043 7.664091
v 35.33302 70.79186 7.206127
v 35.01485 72.9605 6.609869
v 33.95708 71.43471 8.142431
v 34.09479 73.29341 7.221087
v 34.4853 74.52177 6.308964
v 35.59202 73.97729 5.622092
v 57.3491 -19.68089 -36.66814
v 57.48951 -18.07539 -35.55029
v 57.09386 -20.63613 -35.89972
v 57.72665 -19.82125 -40.32244
v 57.36105 -20.98482 -38.65635
v 57.52394 -21.08188 -40.51618
v 57.97533 -18.89518 -41.379
v 58.2793 -18.02766 -43.31459
v 58.32629 -17.15148 -42.13065
v 57.09549 -23.15084 -39.83936
v 57.13768 -22.38679 -38.75274
v 58.6687 -16.25477 -43.9865
v 58.88883 -14.64871 -43.11526
v 59.13401 -14.67094 -46.29758
v 58.77792 -16.31135 -45.39063
v 59.30622 -13.39271 -44.93674
v 59.42087 -13.32151 -46.11137
v 59.51336 -12.50035 -45.42266
v 59.75771 -12.19201 -47.67723
v 59.6511 -12.01443 -46.0455
v 59.48733 -13.41089 -47.29272
v 59.23317 -14.40162 -46.98874
v 59.97695 -10.83634 -46.8929
v 59.89408 -10.74283 -45.23142
v 59.69535 -11.42868 -44.63958
v 58.58829 -17.44643 -45.75252
v 58.34845 -18.41649 -45.05706
v 58.4289 -18.38923 -46.42127
v 58.13423 -19.53551 -44.8821
v 58.12727 -19.3641 -44.36774
v 58.11386 -19.11673 -43.63425
v 57.8115 -20.68601 -42.98301
v 57.9219 -19.51068 -42.0221
v 58.17787 -19.66569 -46.25434
v 57.88893 -20.74148 -44.17379
v 57.64169 -21.90996 -43.87689
v 57.52377 -21.8039 -41.9498
v 57.29985 -23.40089 -42.79204
v 56.86411 -25.17567 -41.08519
v 56.96845 -25.06536 -42.18481
v 56.68219 -25.27626 -39.13871
v 57.14577 -24.749 -44.13868
v 57.41965 -23.78145 -46.19465
v 57.10967 -25.25345 -46.24678
v 56.64827 -26.66224 -42.13123
v 57.74927 -21.68303 -45.04915
v 57.62012 -22.72839 -46.31192
v 56.41472 -27.07021 -39.96402
v 56.35709 -27.74996 -41.1414
v 55.99139 -28.06762 -37.64717
v 56.08024 -28.57457 -39.5628
v 56.18134 -28.51166 -40.74545
v 56.09848 -26.5892 -36.3766
v 55.76917 -28.08774 -36.0884
v 56.33387 -24.87712 -35.94429
v 55.89837 -29.61629 -40.028
v 55.64548 -29.37448 -36.95713
v 55.55402 -30.41976 -38.11283
v 55.86774 -26.81054 -34.97304
v 56.54016 -24.2001 -36.67955
v 55.90425 -26.11901 -34.3201
v 55.71761 -30.6465 -40.44078
v 55.6534 -31.36683 -41.6094
v 55.29563 -32.49047 -40.51673
v 56.53019 -23.41292 -35.2384
v 56.79643 -22.91448 -36.68222
v 55.88713 -30.17281 -41.35649
v 55.16468 -30.01545 -34.62087
v 54.90432 -29.79879 -32.67603
v 55.35246 -28.3721 -33.52247
v 55.01771 -31.0277 -35.13835
v -2.379315 -16.77187 30.50942
v -2.735714 -17.11903 30.31519
v 55.66755 -27.10309 -33.9113
v 60.19904 -8.633013 -43.43317
v 59.89175 -9.694933 -42.33928
v 60.06271 -9.672966 -44.48578
v 59.81667 -10.76396 -44.2744
v 56.61895 -22.36898 -34.51819
v 56.54615 -21.64258 -33.09523
v 48.18907 32.30196 0.8457327
v 33.31182 74.14751 7.492013
v 32.91047 74.35362 7.726911
v 32.72977 75.80807 7.116207
v -6.674014 -41.09172 13.77953
v 22.6114 -73.33268 -25.91013
v 21.57768 -73.75817 -26.47547
v -8.271359 -40.26933 14.42873
v -6.576578 -41.82841 12.45002
v -20.1849 -42.39277 3.832385
v -20.83648 -42.41397 3.538715
v 56.85433 -23.64834 -38.31279
v 56.97493 -22.85433 -37.98658
v 56.24416 -23.7205 -33.6316
v 55.99454 -25.01501 -33.49223
v 0.3368606 42.94568 22.03037
v -3.707039 44.70922 22.10115
v -5.145928 46.4617 22.10259
v 17.21671 37.91526 19.11261
v 18.04287 38.18688 18.9494
v -62.53976 -19.43451 -47.88613
v 42.26372 11.96463 -2.297962
v 41.32716 11.98884 -1.45898
v -8.423577 -80.90099 -12.91615
v -8.443658 -80.87397 -11.43372
v -9.156395 -80.76896 -14.12284
v -6.885204 -81.0601 -13.22846
v 21.39616 -38.76861 6.25564
v 20.7412 -39.12809 6.391586
v 21.06095 -38.07339 6.763585
v -64.43244 27.95911 -29.312
v -64.55016 25.82911 -29.32728
v -1.066401 15.33853 18.30707
v -64.52226 18.14262 -28.03305
v 13.74681 -16.64782 12.21477
v 17.01789 6.274495 5.657858
v 18.17719 5.311931 5.632359
v 18.92122 4.468838 5.663396
v -34.56363 38.57116 14.60971
v 20.44316 -40.09453 5.871628
v 15.23815 14.70182 4.298118
v 15.44482 13.56288 4.69115
v 8.581738 -6.245657 19.92649
v 8.414238 -7.232781 21.37504
v 8.469893 -6.520384 20.47848
v -59.14624 -35.13775 -44.10709
v -11.63207 -80.32372 -14.18446
v -43.05888 33.91738 9.812122
v -43.17823 33.24261 9.5264
v 12.6628 -42.11462 7.05303
v 13.82741 -41.70017 7.564072
v 11.98552 -42.04719 7.464276
v 11.22205 -41.86743 8.317575
v 10.61404 -41.84416 9.154926
v 33.97353 -65.17209 -38.60585
v 34.35625 -64.82269 -39.17605
v 35.19573 -64.05853 -40.48365
v 34.16251 -64.96548 -39.20929
v 34.53025 -64.63519 -39.93013
v 35.91704 -63.31908 -41.46413
v 34.95947 -64.25089 -40.44025
v 33.98178 -65.11295 -39.41793
v 33.42921 -65.57465 -38.56001
v 33.59239 -65.45969 -38.42814
v 36.35435 -62.93854 -41.43807
v 36.97284 -62.32891 -41.91711
v 37.18477 -62.11148 -42.55155
v 37.69333 -61.56827 -43.18925
v 40.51286 -58.61136 -45.72942
v 39.42816 -59.75108 -44.96784
v 41.46557 -57.50056 -46.98915
v 32.74003 -66.15434 -37.68675
v 38.50644 -60.79812 -43.65826
v 39.08833 -60.12857 -44.76744
v 37.02789 -62.39074 -41.35496
v 29.2928 -68.80096 -34.0497
v 32.04492 -66.72495 -37.01981
v 30.42684 -67.95937 -35.18093
v 28.17273 -69.56947 -32.7451
v 26.50314 -70.70495 -31.22565
v 27.99288 -69.67219 -32.78451
v 37.61641 -61.72879 -42.72076
v 24.82843 -71.82171 -29.59771
v 25.04907 -71.66984 -29.97754
v 22.48475 -73.24292 -27.89486
v 38.79086 -60.57008 -43.53944
v 38.12477 -61.33579 -42.53016
v 25.68233 -71.3008 -30.14514
v 27.90271 -69.81374 -32.14697
v 24.72765 -71.90109 -29.37111
v 26.60349 -70.7806 -30.20746
v 28.29322 -69.61258 -32.01518
v 29.65068 -68.57884 -34.02293
v 24.44784 -72.13583 -28.81592
v 32.84353 -66.07674 -38.03709
v 24.86555 -71.94461 -28.31182
v 23.90383 -72.57921 -26.81318
v 30.51885 -67.9978 -34.2131
v -67.00221 5.022019 -42.60415
v -67.15651 5.891088 -42.71304
v -67.59768 7.729689 -44.00032
v -67.12242 6.76963 -41.22918
v -67.22979 7.930417 -41.08891
v -67.40773 8.721751 -41.97238
v -67.67537 9.692069 -42.96033
v -14.52462 -79.57863 -14.92639
v 60.00268 39.65078 -27.76828
v 60.41059 38.37827 -29.06493
v 60.28099 38.25188 -28.71761
v 59.8775 40.2306 -27.28811
v 59.97096 40.61063 -27.47839
v 60.20589 40.04823 -28.2647
v 60.20499 40.61309 -28.15359
v 60.21741 39.56313 -28.38768
v 59.60694 41.07855 -26.40821
v 59.43152 41.21176 -25.90726
v 59.63172 41.52506 -26.4437
v 59.80991 41.70341 -27.00368
v 59.87514 41.77867 -27.14903
v 60.09915 40.99903 -27.79431
v 60.83411 38.84422 -30.09538
v 60.5479 39.30382 -29.10789
v 60.71947 38.61213 -29.77202
v 60.80495 37.91037 -30.23798
v 60.61452 37.64087 -29.82194
v 60.11928 41.61507 -27.72614
v 60.27111 41.05712 -28.26324
v 60.26971 41.60135 -28.12647
v 60.54762 41.26744 -28.9664
v 60.48631 40.68936 -28.92384
v 60.48529 40.22318 -28.93245
v 43.40714 31.62601 6.094755
v 43.58691 32.15343 6.059724
v 28.45074 27.683 11.01616
v 28.89971 27.8028 10.97921
v 28.13313 28.6368 11.47757
v 29.72989 28.59179 11.15922
v 27.57355 28.7912 11.65522
v 28.54321 29.05904 11.64115
v 30.00657 29.34527 11.50451
v 29.59928 29.7713 11.81601
v 27.11401 29.1645 11.96507
v 28.09774 30.24263 12.47066
v 28.71636 30.1858 12.29723
v 30.30416 29.98907 11.77061
v 29.49292 30.79168 12.4714
v 25.85848 29.23934 12.21687
v 26.91651 30.09149 12.5816
v 26.41541 30.59296 13.02777
v 20.74195 25.38234 10.20146
v 19.80488 24.1042 9.17927
v 21.65995 24.32864 9.168083
v 33.73663 72.22284 8.019211
v 33.18638 73.17318 8.05057
v -35.62068 76.49966 8.184804
v -34.15833 77.62883 8.673447
v 24.88444 25.74041 10.13531
v 24.77815 24.40701 9.102731
v 24.6176 24.79981 9.508325
v 22.65656 24.91908 9.58076
v 23.27676 24.36014 9.035573
v 25.64626 24.66766 9.430655
v 26.10252 24.11091 8.902899
v 25.31163 23.72904 7.862966
v 24.71235 24.20755 8.651855
v 24.19066 23.52846 7.723279
v 23.38948 23.96338 8.658279
v -38.95715 32.96863 11.58755
v -37.81311 33.46505 12.31217
v -37.76381 33.1047 12.15841
v -15.2122 -8.911377 15.94425
v -15.76133 -11.0162 17.34017
v 54.09019 60.23486 -13.89759
v 54.41032 58.98433 -14.24286
v 54.5489 59.99016 -14.81061
v 55.05317 58.36386 -15.4189
v 54.11151 61.05659 -14.26397
v 55.24084 59.15577 -16.12349
v 55.29005 58.19032 -15.8445
v 55.43794 58.3493 -16.19535
v 55.50008 57.15606 -15.996
v 54.36417 61.14743 -14.79234
v 54.93233 60.46296 -15.73026
v 38.09386 73.58044 3.401639
v 39.2804 71.5438 3.136658
v 38.72805 71.20491 3.859748
v 39.29966 72.84985 2.477589
v 55.66856 -26.29031 -32.96987
v -1.688296 -48.91953 13.16354
v 62.34451 30.80028 -36.43411
v -59.12702 -33.766 -52.48905
v 62.93058 3.349242 -43.98361
v -49.71773 36.16797 3.368933
v 11.27772 -7.840945 14.87017
v -15.97257 -42.09063 7.770717
v -16.70687 -41.69638 8.419806
v -16.12534 -41.84708 7.98528
v -43.41353 22.02671 2.012851
v -43.182 21.7977 1.937335
v -42.50377 21.93853 2.665842
v -42.5395 21.25565 2.209135
v -41.99811 21.85923 2.814033
v -42.73537 21.77979 2.258659
v -41.01944 22.59909 4.118093
v -41.42997 23.11099 4.121615
v -40.61794 21.71676 3.772146
v -40.57117 23.25824 4.741258
v -40.13414 23.11124 4.865715
v -40.2439 22.80992 4.634177
v -51.87067 33.85046 0.7360924
v 63.23647 13.53729 -39.14325
v 40.11511 -59.16178 -44.72851
v 40.82964 -58.34771 -45.60857
v 39.38127 -59.92724 -44.16924
v 39.53345 -60.03342 -42.97794
v 59.47959 41.58085 -25.97635
v 62.72509 1.653299 -45.42041
v -37.71886 37.69889 13.12273
v -37.26657 36.34839 13.50261
v -38.26241 37.27557 12.89462
v -8.054347 33.79788 20.17575
v -7.094377 35.22472 20.69157
v -8.299273 34.44244 20.33533
v -62.66024 -18.66276 -47.35762
v -65.01947 -4.30956 -41.38623
v 2.278096 -79.89017 -5.752817
v 3.276575 -80.2068 -7.226846
v 41.32027 10.8023 -1.264668
v 40.50311 12.37966 -0.8081611
v 40.58296 12.80642 -1.025254
v 39.33314 12.46726 0.1471971
v -19.41366 -77.55974 -19.57524
v -19.79283 -77.38898 -19.90647
v -30.14799 73.64756 12.92528
v 17.18957 -41.69526 5.766311
v 57.3869 22.24783 -20.71785
v 56.48075 52.2958 -17.16044
v 38.43923 10.68001 0.9286149
v 37.54766 12.00664 1.478572
v 38.25011 13.06618 0.8660108
v 37.30228 10.99499 1.652474
v 37.6295 10.15145 1.445624
v 36.07994 11.26874 2.401753
v 35.8478 11.7226 2.539851
v 35.47238 12.30767 2.708745
v 37.06266 12.76506 1.714927
v 36.47826 9.945538 2.09776
v 35.28835 9.885401 2.716534
v 35.20842 10.49798 2.799831
v 34.5728 11.08291 3.171157
v 35.55884 9.363113 2.537779
v 34.38982 8.691381 3.060406
v 33.77841 9.66284 3.389347
v 20.13683 2.306736 5.908359
v -0.3825562 13.47521 18.89045
v 9.704167 -8.239567 18.67274
v 20.8719 69.70133 16.23488
v 16.57051 70.62793 17.31731
v 17.05968 71.56372 16.85801
v 19.00499 71.49268 16.28975
v 20.49168 71.266 15.82736
v 18.05107 72.64726 16.17221
v 16.7565 72.80487 16.47874
v 17.92313 73.56879 15.84805
v 18.85402 73.84452 15.40593
v 19.66414 72.64106 15.62272
v 17.45331 74.49149 15.60141
v -4.77963 25.75928 18.12828
v -3.881339 27.29218 18.7465
v -5.505084 26.97654 18.34564
v 55.4423 59.47621 -16.54319
v 58.80718 -16.57357 -46.25407
v 58.8278 -16.65259 -47.1633
v 58.61636 -17.64874 -47.41589
v 38.96294 22.37296 3.930268
v 39.13741 21.23116 2.531147
v 38.39997 21.65147 3.266913
v 38.49218 22.0247 3.712781
v 37.6688 22.30719 4.619992
v 31.8182 74.84479 8.314548
v 31.8633 75.8214 7.763803
v 31.6442 76.44779 7.594997
v 30.65098 76.15189 8.492924
v -15.68178 -17.90579 18.33762
v 14.67131 33.64506 18.40568
v 16.05482 34.65765 18.57378
v 40.69233 70.49877 2.035221
v 40.75423 71.90295 1.322639
v 40.00755 72.07086 2.062078
v 39.92305 70.57901 2.873282
v 41.70585 70.89066 0.7252493
v -6.209855 -44.01338 12.53927
v 23.51141 -72.6401 -28.56964
v 20.70887 -74.23732 -26.13971
v 32.3476 -66.7225 -35.29211
v 32.78429 -66.46589 -35.07834
v 18.03495 33.55267 17.57138
v 19.17679 32.70623 16.75301
v 19.00616 32.3377 16.52826
v 36.59385 22.04236 4.692608
v 37.45683 21.84965 3.997995
v 55.31484 56.38918 -15.49479
v 55.4077 56.85792 -15.79454
v 55.8703 56.40377 -16.68087
v -65.60101 34.35958 -33.57963
v -65.31181 35.29395 -32.68816
v -65.73466 35.3842 -33.97909
v -65.45776 36.29454 -33.04984
v -65.83818 34.27664 -34.35738
v -65.30154 34.08711 -32.61281
v -65.81027 33.98044 -34.2829
v 21.09151 23.23405 8.272988
v 22.33648 23.17688 8.14658
v 19.86881 23.26811 8.347994
v 20.00363 23.10183 8.206492
v 18.51611 23.54951 8.960053
v 10.81063 -19.23937 18.33783
v -67.31003 13.95093 -38.92092
v -67.0042 13.83932 -37.22802
v 46.5374 -51.68317 -47.83752
v 45.98243 -52.56421 -46.99096
v 46.4411 -52.25766 -45.09769
v 45.49651 -53.46589 -45.30962
v 44.98134 -53.87028 -46.44378
v 46.18034 -51.76518 -49.45272
v 45.13408 -53.14589 -48.91759
v 44.75822 -53.87766 -47.69526
v 45.1844 -52.8867 -49.93236
v 46.07632 -51.54974 -50.80294
v 47.10183 -50.62924 -49.19436
v 46.871 -50.40569 -51.31425
v 47.66708 -49.27163 -51.63132
v -62.93972 -13.61093 -38.6995
v -65.64476 -3.445776 -47.36162
v -65.66487 -3.082075 -46.443
v -65.18633 -5.07562 -45.16734
v -65.70926 -3.190051 -47.41822
v -65.54391 -3.289209 -45.19851
v 50.26883 -46.26076 -46.14095
v 55.50306 -32.09414 -42.28542
v 55.18187 -33.41855 -42.42496
v 55.46719 -32.53456 -43.81697
v 54.89724 -34.1498 -41.00356
v 56.00481 -30.3709 -44.1189
v 55.07826 -34.04522 -44.37372
v 54.78433 -34.86781 -42.59419
v 54.57738 -35.78811 -44.34737
v 55.03101 -34.26009 -46.25936
v 55.50725 -32.53249 -44.88526
v 55.41264 -32.89649 -46.56485
v 54.32582 -36.62282 -46.0689
v 54.58279 -35.28958 -41.13837
v 12.29729 -42.2891 6.86138
v 12.27438 -42.63827 6.880451
v 11.85432 -42.2464 7.303508
v 11.16747 -42.32372 7.792346
v 10.9761 -42.0739 8.083569
v 24.07183 64.61671 16.0208
v 32.22725 25.10355 8.706931
v 13.89248 -43.18356 5.357144
v 12.7265 -42.54102 6.304495
v 12.93314 -42.48188 6.129603
v 13.00813 -42.36605 6.255088
v 13.21775 -42.20429 6.521571
v 13.67373 -42.3168 5.952609
v 13.38117 -42.4906 5.825779
v 13.88308 -42.43041 5.571934
v 13.4881 -42.6689 5.648248
v 15.02868 -42.15591 5.671222
v 14.34284 -42.3508 5.468334
v 23.48209 67.6279 15.72712
v 23.68487 66.15864 15.92258
v 24.6395 65.79854 15.53152
v -0.3253478 -44.9574 12.83594
v 25.29369 -1.157208 5.470424
v 47.90163 -49.39629 -49.79456
v 48.2834 -48.33571 -51.88448
v 48.61422 -48.39009 -49.5644
v 48.50272 -48.26028 -51.06467
v 15.85141 37.74516 19.32803
v -1.702968 11.19977 20.07625
v -59.08513 -33.21599 -54.35395
v -58.82554 -33.97869 -54.66279
v -22.45787 25.58866 10.48736
v -23.37236 26.06859 10.79938
v 38.60451 31.51063 9.437585
v 38.49767 30.56692 9.087039
v 40.35961 31.60759 8.440043
v 39.98955 32.41591 8.988141
v 41.02157 32.37219 8.233152
v 40.71566 33.29763 8.673966
v 39.66209 33.09001 9.393753
v 41.31332 32.97713 8.16568
v 37.51781 31.91968 10.22239
v 37.8911 31.57617 9.850655
v 53.1204 -39.51225 -39.18518
v 53.16574 -38.97835 -37.69053
v 52.83863 -40.69734 -41.47713
v 52.64521 -40.73077 -38.68993
v 52.39402 -40.9604 -37.2087
v 52.22556 -41.89439 -39.09686
v 52.63462 -41.33737 -43.80724
v 53.29488 -39.57458 -42.64543
v 53.21804 -39.86779 -44.25557
v 52.88952 -40.75183 -45.60753
v 52.24831 -42.27844 -45.26134
v 52.03785 -42.81006 -43.17962
v 53.67563 -38.46817 -42.57224
v 61.08679 -6.215814 -47.4427
v 60.75065 -7.642889 -47.77624
v 60.37666 -8.740448 -46.07004
v 18.6287 31.29919 15.77103
v 1.437929 56.16349 21.83564
v 28.16099 69.48229 12.91498
v 27.11264 69.0831 13.58572
v 29.22776 70.93781 11.76702
v -66.87213 14.70898 -36.42538
v -66.44959 14.67215 -34.57258
v -66.26239 13.82108 -33.77635
v -66.74761 15.78585 -35.88509
v -30.37817 -39.92189 3.861375
v -28.80573 -40.85109 3.872369
v 8.910313 -21.37705 15.04255
v 10.08693 -42.32227 8.530038
v 55.72386 -31.72923 -45.79689
v 55.95399 -30.73255 -45.44956
v 55.81752 -31.30148 -47.03798
v 32.6221 -66.36308 -36.5675
v 33.35189 -65.76924 -37.53938
v 31.70264 -67.121 -35.35947
v 28.50692 26.36788 10.43557
v 28.02214 25.88216 10.28919
v 29.25841 25.57769 9.999134
v 42.41633 70.66395 -0.007906422
v 30.06719 -5.904972 5.39553
v 61.48979 -3.282445 -44.10773
v 61.64229 -2.873441 -44.52656
v -37.70867 24.51564 7.067831
v -37.91696 24.08332 6.659077
v 7.388778 63.6195 20.55058
v -27.03499 3.14004 5.542443
v 8.418033 -41.50883 10.76734
v 6.332939 -41.80338 11.13187
v 5.533466 -40.66512 13.27455
v -23.54131 76.88731 14.31917
v -15.98832 -19.64625 16.0858
v -15.56871 -19.61035 16.45646
v -15.21952 -20.02287 15.82435
v -22.28894 5.918639 5.78973
v 8.771608 -7.206491 20.25142
v 21.6067 69.00763 16.14651
v 21.90976 69.80321 15.82256
v 22.60713 68.78488 15.81609
v 60.57471 36.72665 -29.91802
v -9.283518 -43.25789 11.64178
v -67.17202 15.80229 -37.88924
v -33.9845 32.78247 13.32738
v -33.02155 32.70023 13.57774
v -32.90319 33.30814 14.07785
v -8.363953 -18.40542 15.95341
v 2.581853 60.35403 21.42662
v -0.5616629 57.08524 21.87706
v 0.7415808 59.02673 21.67629
v 0.5152924 61.20134 21.46615
v 1.166666 62.36966 21.3046
v 17.9039 -42.84828 2.935386
v 17.73747 -42.93093 2.867652
v 38.94669 69.07326 4.413196
v 36.018 -0.4020824 2.704959
v -64.64001 39.04248 -30.29213
v -64.83953 37.60544 -31.00949
v -64.45117 37.8973 -29.93937
v -64.97396 38.0899 -31.28356
v 32.48486 73.18909 8.596331
v 31.67924 73.70238 8.95121
v 32.64041 72.31796 8.821704
v 32.2228 71.61139 9.426344
v 31.52445 71.72494 9.919187
v 30.4736 71.93651 10.56135
v 30.41731 73.13628 10.09498
v 29.59722 74.36855 10.0751
v 30.58084 74.84487 9.191181
v 33.30107 71.44471 8.682455
v 32.641 70.56327 9.524775
v 32.02158 71.08894 9.792291
v -23.14588 -42.93927 2.421457
v -22.49641 -42.7342 2.655121
v -21.82029 -42.66447 2.820676
v -21.2972 -42.68328 3.099828
v 31.51245 35.51093 14.09381
v 31.08794 36.30063 14.30274
v 30.8439 36.80219 14.39885
v 30.33813 36.90962 14.67481
v 57.82677 -21.55972 -46.09201
v 20.40348 4.836558 5.364722
v 22.24701 7.633766 5.125353
v 21.25567 6.616768 5.1846
v 20.46705 3.234198 5.593969
v 19.51859 5.073675 5.448083
v 21.60361 2.117276 5.592677
v 18.87109 6.315565 5.354934
v 17.88288 6.818892 5.386425
v 18.28081 7.66859 5.2416
v 19.81758 7.680551 5.182989
v -3.215688 -5.785219 29.59678
v -4.080753 -4.143476 28.26647
v -4.770585 -3.204978 27.32358
v -17.44556 -41.76897 7.733322
v -19.32554 -77.67283 -18.79567
v -17.9792 -78.19254 -18.64565
v -17.66441 -78.30261 -18.76299
v -18.19508 -78.15754 -18.03402
v -16.2959 -78.88951 -17.86699
v 60.66088 37.09668 -30.0913
v 19.22889 -75.10159 -24.82059
v 20.52233 -74.38297 -25.87686
v 4.414288 63.25548 20.93669
v 6.34802 63.98564 20.63373
v 2.12414 63.09468 21.14892
v 3.930631 64.12359 20.87518
v 3.130826 64.24725 20.93417
v -19.75813 18.99075 4.783394
v 44.22451 -54.05047 -49.54491
v -46.16039 71.97511 0.206038
v 17.00338 7.414314 5.405256
v 44.79704 -54.53508 -43.78593
v 43.69461 -55.69859 -44.55217
v 43.27604 -55.9696 -45.5935
v 42.32595 -56.94206 -45.56222
v 44.46917 -54.73531 -45.12046
v 44.10271 -54.76518 -46.88402
v 41.50052 -57.72404 -45.70086
v 42.62821 -56.27862 -47.15843
v 42.0873 -56.79425 -47.25277
v 43.79574 -54.90997 -47.68413
v 45.31896 -52.53876 -50.69196
v -65.08913 -5.030869 -43.92525
v -15.63763 -79.10114 -17.92844
v 14.29512 -42.51856 5.176974
v -25.92578 10.56021 5.438432
v -24.57957 10.47093 5.357257
v -24.75924 9.926474 5.361986
v -24.33132 9.447344 5.331345
v -23.75103 9.676394 5.297182
v -26.24153 11.13363 5.494397
v 38.77539 -60.70082 -42.96346
v -60.13657 56.05862 -17.22683
v -59.89067 56.7575 -16.89425
v 56.76649 52.10652 -17.75971
v -57.24231 -40.54715 -47.95713
v -30.76699 -71.04349 -27.58539
v 56.8697 -26.23924 -44.53897
v 56.48835 -27.85489 -43.28588
v 56.6692 -27.24938 -44.95931
v 56.61845 -27.71484 -46.02753
v 56.2834 -29.10571 -44.52581
v 56.71088 -27.42764 -47.31234
v 56.32824 -29.14489 -46.2122
v 56.16025 -29.88945 -47.40604
v 56.57096 -28.06917 -48.16159
v 56.27947 -29.29503 -48.86203
v 56.90646 -26.37065 -46.59102
v 58.4031 -18.96731 -47.57361
v 58.07288 -20.46544 -47.0437
v -65.07623 -4.713244 -42.95133
v -65.3183 -3.71836 -43.37302
v -65.78391 -1.449537 -42.89203
v 0.8216774 -12.1415 31.71916
v 0.6743166 3.870301 23.13551
v 2.393528 2.462305 22.81661
v 1.5932 2.59007 23.31366
v 24.90445 38.73021 16.88294
v 62.30792 18.2517 -34.92314
v -66.05598 15.20811 -32.90754
v -66.30485 16.22295 -33.97506
v -66.10674 16.0998 -33.19527
v -66.50773 17.89987 -34.90782
v 5.328279 -44.90507 11.68995
v 5.730216 -43.65309 11.13746
v 22.7585 -73.11146 -27.3574
v 23.97861 -72.40984 -28.66801
v 54.20993 -36.94032 -43.22246
v -35.30614 77.73608 7.768797
v -67.52956 14.56189 -39.91142
v -67.64687 14.01442 -40.6013
v 63.46124 15.90154 -40.25968
v 62.97311 13.82345 -37.69491
v 63.2768 14.78708 -39.34268
v 63.56383 17.00226 -40.90466
v 63.66976 15.95861 -41.29313
v 63.80701 15.09437 -42.02673
v 63.66795 14.72461 -41.30591
v 63.3956 13.96962 -40.0474
v 31.16103 24.14813 8.756994
v 30.5381 24.79652 9.201352
v 31.45311 24.86667 8.956535
v -20.3301 23.53625 9.094358
v -66.1422 14.68392 -33.2136
v 60.09704 42.00991 -27.54529
v 60.41599 42.20136 -28.22641
v 60.03201 42.27287 -27.28646
v -35.66923 12.59037 4.367659
v -34.46329 11.87459 4.884678
v -32.44342 33.44207 14.35239
v -52.18322 33.30626 0.3024323
v -51.69466 33.23917 1.051762
v 19.74327 -40.92735 5.401617
v 18.25995 -42.26743 4.036192
v -52.68244 33.21503 -0.4658665
v 15.16635 -77.40028 -17.51786
v 15.9395 -76.93569 -16.15336
v 13.68899 -78.05664 -15.32757
v 13.97891 -77.97719 -18.18017
v 12.45645 -78.59373 -17.02341
v 11.25483 -79.05257 -15.04238
v 11.76792 -78.80842 -13.33757
v 12.68723 -78.40336 -19.10383
v 10.71686 -79.27374 -15.89652
v 10.71523 -79.22832 -16.94443
v 13.72911 -77.96227 -13.92386
v 11.46189 -78.94005 -18.23255
v 10.29306 -79.36117 -13.92799
v 14.49702 -77.67302 -19.73664
v 9.334346 -79.66975 -16.96526
v 10.10642 -79.37016 -18.08545
v 8.507292 -79.9094 -16.21303
v 13.13087 -78.14429 -20.17131
v 15.60062 -77.16022 -20.30163
v 9.318613 -79.70274 -15.31414
v 15.89104 -76.95196 -21.21986
v 15.05464 -77.22619 -21.64285
v 16.92131 -76.37712 -22.60705
v 12.82735 -78.2237 -20.33088
v 16.2644 -76.64512 -22.69182
v 14.60925 -77.42363 -21.57734
v -9.900422 -80.18137 -8.206897
v 8.551518 -6.891852 20.58983
v -66.84212 18.85623 -36.4772
v -66.73909 17.28597 -35.91831
v -66.66764 19.75491 -35.82602
v -67.13715 17.22478 -37.69306
v -66.98024 16.67922 -36.98762
v -66.93436 17.70221 -36.83305
v -67.51682 16.92932 -39.50009
v 16.90925 -42.6204 3.613824
v 16.16187 -42.68461 3.756526
v 16.62853 -42.73824 3.504255
v 32.71006 23.87906 7.941737
v 25.45343 1.527946 4.986382
v 24.43142 0.5991267 5.260987
v 23.6984 -72.70418 -25.14168
v 38.95045 13.20657 0.3147579
v -31.66429 77.71475 10.21257
v -4.59367 20.19208 17.05161
v 29.1678 76.05454 9.510952
v 29.87136 76.19206 8.988566
v -65.78245 0.3426339 -39.02894
v 59.07688 -15.13479 -46.67265
v 59.03895 -15.51973 -47.09562
v 25.1428 9.950996 5.298364
v 28.20979 25.49144 10.05497
v 28.53524 24.66206 9.389538
v 28.85425 25.28183 9.767365
v 26.94681 26.27255 10.54227
v 27.29351 27.47206 10.98459
v 26.35326 26.53769 10.65247
v 21.7297 -39.55758 5.621534
v -35.7972 37.54782 14.14776
v -36.76641 36.58587 13.76549
v -45.73272 35.02884 7.966088
v -46.30808 34.93014 7.480823
v 55.45108 -32.60086 -48.74405
v 55.92034 -30.86862 -48.15207
v 54.88317 -34.64013 -48.02928
v 55.21555 -33.43697 -49.39101
v 10.08194 -19.43603 18.20561
v 9.952718 -19.15508 18.76293
v 23.75317 29.93587 13.12531
v 23.65169 30.57588 13.63397
v 24.65013 30.53501 13.3931
v 25.15979 30.04101 12.91046
v 24.18365 30.96557 13.84941
v 25.50877 30.91232 13.46512
v 25.53307 31.26263 13.70714
v 26.75053 31.38294 13.55505
v 26.66035 30.87908 13.18165
v -29.15163 75.73904 12.50001
v -28.31882 76.39846 12.61141
v -28.20254 77.96911 11.87936
v -29.75946 76.73231 11.73678
v -30.17098 75.85917 11.93723
v 35.3004 35.48813 12.33229
v 34.34356 36.36719 12.84796
v -34.23777 38.11081 14.74828
v -35.00303 37.89477 14.39873
v -34.54376 37.64778 14.61709
v -34.98929 38.36698 14.42449
v -16.26475 -78.92955 -17.20484
v -14.52569 -79.53466 -16.2192
v -14.59807 -79.53436 -15.53719
v -15.45799 -79.27399 -16.29427
v -58.23148 -37.23877 -50.52954
v 2.844116 -0.7700471 24.46515
v 1.085444 -1.029099 25.78032
v -64.94042 18.78805 -29.42029
v 59.79924 -12.81754 -49.79062
v 59.88853 -11.9669 -48.95818
v 59.56556 -13.69441 -49.27815
v 60.28624 -10.04192 -48.68303
v -21.73433 12.18588 5.199579
v -22.95281 11.59971 5.278091
v -22.7362 13.77353 4.779947
v -21.41689 12.7984 5.103604
v -19.96195 13.67902 4.849359
v 29.65676 24.76865 9.248566
v -9.19032 32.66971 19.67801
v -20.6629 -42.54135 3.422542
v -21.16694 -42.53352 3.191608
v 57.81905 47.52233 -20.22703
v 59.16191 -15.8775 -50.49164
v 58.79939 -17.14384 -48.90098
v 58.79368 -17.56083 -50.55117
v 59.22923 -15.35213 -49.49557
v 58.50742 -18.69051 -49.5152
v 58.40314 -19.2785 -50.67541
v 30.67993 -67.79844 -35.14752
v -16.88065 -41.86774 7.329704
v -17.14353 -42.06656 6.793078
v -17.71098 -41.93909 6.709342
v -18.02762 -41.75247 7.473071
v -60.48355 52.89654 -17.65241
v 41.75791 34.01559 7.936381
v 40.42161 34.28307 8.964481
v 39.66508 35.23135 9.546428
v 36.91783 9.252606 1.838639
v -21.37746 23.45498 8.694959
v -21.17882 22.79002 7.997009
v -23.70684 22.92175 7.387737
v -22.62987 21.88855 6.781176
v -22.02906 22.97058 7.99821
v -22.85241 23.77534 8.426484
v -22.55344 24.1009 8.945896
v -21.94609 24.38159 9.458207
v 10.17011 -9.187292 18.45816
v 2.860741 -40.1497 14.94747
v -66.26513 20.81004 -34.36348
v -66.30829 22.99486 -34.94359
v -66.66221 22.93484 -36.16444
v -66.24219 23.73194 -34.77742
v -66.54925 21.82808 -35.66293
v -66.87269 21.16537 -36.85229
v -67.2799 19.58669 -38.44026
v -67.26597 20.64375 -38.3773
v -67.33566 18.73464 -38.69904
v -67.50341 19.59883 -39.36835
v -67.38126 17.69891 -38.88935
v -67.47706 18.37604 -39.3406
v -67.27882 22.10166 -38.6625
v -67.57625 18.73128 -39.78939
v -67.61294 20.12952 -39.93034
v -67.63126 19.10786 -40.12403
v -67.39027 23.3328 -39.26394
v -67.2076 23.35801 -38.5137
v -67.51018 22.55716 -39.65155
v -67.54789 21.16891 -39.69693
v -67.32641 24.14034 -39.16383
v -23.94276 -42.9948 2.352914
v 54.71164 -35.10595 -49.09188
v 55.04829 -33.79026 -50.56684
v 54.31716 -35.71852 -51.73323
v 54.16676 -36.69779 -49.80418
v 53.85502 -37.21587 -51.2532
v 53.80126 -37.67702 -50.29877
v 53.61403 -38.42923 -48.74953
v 53.98348 -37.49043 -48.17104
v 54.78615 -33.92395 -52.98548
v 56.07188 -29.66491 -42.41247
v 16.47464 33.44885 17.96591
v 13.93651 32.89323 18.22132
v 52.12506 -42.40416 -46.96538
v 51.78992 -43.37938 -44.24661
v 52.11197 -42.01893 -49.2463
v 51.56204 -43.67626 -46.63756
v 31.90775 30.48883 11.68853
v 31.17264 30.31088 11.76288
v 31.47143 30.75342 11.9743
v 32.4122 31.49035 12.06452
v 31.56189 31.11976 12.15029
v 28.00301 31.13009 13.07404
v 28.88242 31.04503 12.79575
v 43.98473 -54.44103 -48.89362
v 4.036568 -43.43131 11.78794
v 37.38765 35.49292 11.00012
v 32.72876 -66.24557 -37.14664
v 21.24309 8.457634 5.140012
v -66.21428 27.86766 -35.17877
v -66.66466 28.16278 -36.79735
v -66.74741 27.06976 -37.03565
v -66.9539 26.38873 -37.77184
v -66.84711 25.14036 -37.26616
v -67.01788 25.67214 -38.02589
v -67.16447 24.9458 -38.50318
v -67.02708 24.81579 -37.97947
v 29.82091 71.06824 11.32397
v 30.7535 70.81297 10.77773
v -67.03795 24.19804 -37.95915
v -1.23196 13.48166 19.03861
v -0.7334769 12.75424 19.2597
v 17.45638 -76.05296 -23.55629
v -22.26899 -42.51993 3.003028
v -23.4541 -42.7294 2.543533
v 58.23072 -19.9799 -49.17232
v 57.92148 -21.48891 -48.73534
v 57.84425 -21.78652 -47.52501
v 58.08416 -20.8084 -50.08589
v 57.74617 -22.50401 -50.2411
v 57.92652 -21.71145 -51.48308
v 57.61585 -22.98077 -47.99232
v 57.32471 -24.4594 -49.98125
v 57.54647 -23.45174 -51.11133
v 57.72146 -22.73564 -52.38283
v 57.31611 -24.52473 -51.92138
v 57.40314 -24.0407 -47.73835
v 57.02073 -25.8981 -48.5138
v 57.09972 -25.4406 -47.16267
v 57.01197 -26.00318 -50.67501
v 56.85388 -26.75986 -49.11807
v 56.65544 -27.38026 -51.67793
v 56.77308 -27.10728 -49.8693
v 18.71235 -42.64406 3.331213
v 3.289858 -0.1539129 23.63791
v -5.999337 -3.377855 26.78973
v -7.179288 -3.541577 26.08773
v -3.876321 0.1517964 25.43039
v -3.402606 -1.694301 26.72852
v 61.80651 -2.532303 -45.46253
v 61.90476 -2.521749 -47.42124
v 56.64907 55.3216 -17.99839
v 56.76566 54.11069 -18.23601
v 57.40553 53.13718 -19.41003
v 57.00511 52.68589 -18.4189
v 56.68302 53.36143 -17.81008
v 57.25115 53.75694 -19.17838
v 57.22149 51.63618 -18.88567
v 60.17755 -9.455314 -45.72773
v 60.46264 -9.071208 -48.08977
v 33.5838 11.10771 3.633512
v 32.50254 10.18019 3.936842
v 33.39599 11.69068 3.710662
v 34.68198 11.67789 3.147442
v 31.38062 9.81916 4.292317
v 31.99064 10.46408 4.158218
v 32.74719 11.16341 3.937843
v 32.04878 11.26681 4.161296
v 15.52144 58.00841 19.43745
v 5.754529 65.2489 20.51694
v 13.9516 65.49771 19.12941
v 14.56201 66.7706 18.75002
v -21.95431 75.76214 15.37036
v -21.10286 77.33872 14.83202
v -20.93105 78.90701 14.0712
v -22.05276 79.46765 13.44114
v -24.21288 79.56725 12.6566
v -19.29437 79.72526 14.11142
v -7.938685 38.95247 21.3299
v -8.831495 41.57041 21.58155
v -10.62431 40.19282 21.231
v -10.84094 42.17207 21.41862
v -12.63123 40.21862 20.96767
v -13.21389 44.20053 21.19833
v -14.23989 42.84881 20.94861
v -10.11379 43.60069 21.6003
v 50.82743 -45.04183 -47.31178
v 51.00509 -44.09209 -50.39645
v -16.49299 -42.30548 7.184215
v -1.242351 60.00758 21.64185
v -2.450763 60.24576 21.62328
v -1.184572 62.08865 21.41925
v -2.794852 61.51721 21.49488
v -2.605957 62.90109 21.33249
v -58.59698 -36.18671 -50.40963
v -58.74845 -35.82207 -49.97266
v -58.93274 -34.81019 -51.28619
v 61.40216 -3.453971 -43.53715
v 57.06481 54.92514 -18.88693
v 56.88974 55.44227 -18.55983
v 55.6749 58.53404 -16.89372
v -18.09267 28.58685 14.60965
v 35.21016 34.78085 12.26381
v 34.31524 35.52725 12.85383
v -15.63583 75.97147 16.7562
v -22.95166 9.40734 5.283421
v -23.19742 8.280821 5.351717
v -24.49149 7.676502 5.365409
v 40.37947 14.1953 -1.221518
v 53.80966 62.11009 -13.96492
v -67.43073 15.4135 -39.23303
v 22.85703 38.08463 17.54474
v 23.3519 2.126001 5.270443
v 34.64526 22.3748 5.614282
v 33.73355 22.25723 5.854853
v 33.54165 22.662 6.332986
v 33.16915 22.83268 6.709844
v 32.96975 23.15148 7.106018
v -33.31428 25.00705 8.738523
v -32.05014 25.61773 9.477814
v 31.70349 -67.05595 -35.81915
v 32.15415 -66.64526 -36.70965
v -67.49366 6.784032 -44.16892
v -67.66674 7.141883 -44.98965
v -67.65272 7.512188 -44.69613
v -67.72108 8.564848 -44.56044
v -67.8259 9.651011 -44.15557
v -67.74802 7.687611 -45.55777
v -67.84324 8.587188 -45.56567
v -67.88673 11.34426 -43.70199
v -67.93539 10.62438 -44.50639
v -67.97358 12.08519 -43.93671
v -67.98679 11.48434 -44.46035
v -2.478512 53.25404 22.10577
v -1.150008 55.28607 21.98759
v -22.08434 10.77976 5.224189
v -21.46803 10.44257 5.234849
v -22.58457 11.01652 5.24772
v 29.43184 24.40913 9.116329
v 29.12261 24.58818 9.323606
v 27.88935 71.0498 12.56554
v -16.12356 80.42238 14.57587
v -17.93711 79.77865 14.41621
v -16.30581 79.79938 14.80662
v -17.08857 79.09074 14.99726
v 1.434471 -18.40836 19.76134
v 62.21783 28.01646 -35.87558
v 62.32452 28.93582 -36.29753
v -13.46791 -8.476725 19.72957
v -5.836082 49.37163 22.10049
v -3.982411 51.2925 22.14119
v 57.86468 45.75308 -20.72317
v 10.89097 -9.751432 17.29311
v 10.23275 -8.34769 17.43693
v -61.87155 49.87424 -20.94115
v -61.68708 49.92474 -20.49264
v -61.53073 49.3625 -20.21099
v -61.37435 50.5579 -19.71485
v -61.78881 50.74134 -20.58798
v -62.11109 50.15186 -21.55082
v -62.04572 50.36563 -21.37236
v -61.84544 50.32281 -20.81323
v 3.463239 -40.65064 14.07908
v 4.467183 -40.8846 13.26425
v 4.367046 -41.80499 11.76579
v 2.477679 -41.46151 12.67441
v 1.641649 -41.98169 12.30146
v 2.459834 -41.74302 12.30635
v 1.291634 -41.88737 12.70972
v 0.6277879 -42.04441 12.45821
v -12.23122 -80.11943 -15.30145
v -9.571029 -80.68535 -14.63567
v -11.12954 -80.34 -15.30799
v -12.97168 -79.93935 -15.98484
v -14.56236 -79.50498 -16.80961
v -13.59555 -79.7561 -16.54096
v -7.017294 -81.01684 -14.26094
v -8.693874 -80.83172 -14.87963
v -11.02416 -80.33047 -15.65408
v -6.938852 -81.02807 -14.69753
v -12.82203 -79.96197 -16.51959
v -14.39624 -79.54554 -17.19561
v -14.79451 -79.41791 -17.31096
v 43.27444 -55.33535 -48.1991
v -16.04216 73.48129 17.63346
v -16.66257 72.84179 17.81167
v -13.06649 70.86625 18.99015
v -14.16183 72.21543 18.38525
v 29.4845 77.28167 8.713981
v 60.26302 -9.885409 -47.85005
v 60.69745 -8.293011 -48.95288
v -5.821739 -81.11024 -11.32794
v 50.55535 -45.06452 -49.7736
v -6.842569 -81.0564 -13.73037
v -59.38835 -33.33884 -51.14119
v -59.57559 -31.94249 -53.49094
v 7.693232 -80.1082 -16.54965
v 55.46059 -32.30516 -50.91253
v 5.128393 -42.0691 11.136
v 5.838887 -41.82571 10.91919
v 4.717116 -41.85461 11.31527
v -68.02227 12.81365 -43.95638
v -67.79226 12.18096 -42.22816
v -67.9436 13.38613 -42.7074
v -68.08376 13.55212 -44.07778
v -68.063 12.9651 -44.30725
v -68.1053 14.85509 -43.54162
v -2.255991 -50.49933 12.4443
v -38.89895 36.2783 12.59327
v -39.96751 35.72189 11.94829
v -40.27044 36.27708 11.75728
v -40.37148 36.8934 11.72548
v -36.91993 24.33407 7.518995
v -36.95673 23.91999 7.428831
v -37.44571 23.97584 7.053575
v -65.54715 -0.7341362 -38.72411
v 53.92992 -37.84784 -45.89853
v 54.13845 -37.1631 -47.04324
v 53.03508 -40.22738 -47.48726
v 53.04582 -40.07943 -48.26886
v 53.01121 -39.94325 -49.52898
v -60.81834 51.77311 -18.38934
v -8.973825 -18.55931 15.56562
v 51.54523 -42.94316 -50.63988
v 7.665973 -42.11612 9.984458
v 8.393283 -41.98627 10.06392
v 6.912674 -42.02419 10.59048
v 6.905646 -42.05141 10.40155
v -27.59582 10.93004 5.544959
v -27.16917 11.57459 5.583728
v -26.68202 11.92345 5.526939
v 26.66034 70.1269 13.5131
v 27.0056 70.73734 13.14407
v 25.9198 71.86147 13.30207
v 25.9924 68.90575 14.23785
v 24.90344 69.95879 14.46666
v 25.2158 72.07388 13.59909
v 23.74031 69.86265 15.03232
v 24.55021 68.41285 15.06452
v 23.01886 72.01702 14.5531
v 22.4453 71.19526 15.07414
v 24.26856 72.99627 13.6971
v 23.41527 73.90547 13.68052
v 22.08366 73.59617 14.35476
v 21.6803 72.35947 14.98581
v 22.12829 75.22823 13.63756
v 22.17467 70.54601 15.47737
v 21.5816 71.02406 15.51072
v 25.78831 73.81821 12.57995
v 27.07796 73.96089 11.82454
v 26.53086 75.02641 11.58884
v 27.63978 74.60329 11.15625
v 28.31669 73.50535 11.28366
v 28.99922 72.07501 11.4817
v 25.28803 74.95094 12.33514
v 23.8898 75.72172 12.62969
v 26.43199 76.17524 11.07936
v 26.49382 67.97884 14.20316
v 25.55455 67.34872 14.8095
v 27.13911 28.05498 11.36929
v 26.33216 28.11063 11.49526
v 25.59479 28.44222 11.73472
v 25.72138 27.41146 11.05185
v 25.55123 27.6692 11.25131
v 15.41599 15.28941 3.967419
v 15.85035 14.32531 4.21936
v 16.03453 15.05334 3.699056
v 15.60223 15.9561 3.289693
v 16.34685 13.51965 4.590164
v 29.6186 24.21775 8.905327
v 30.03014 24.21613 8.795058
v 29.31941 24.27875 9.189013
v 29.25385 24.13561 9.092908
v 56.09214 56.61137 -17.19954
v 56.44207 56.33764 -17.81222
v 55.70509 57.49231 -16.4054
v 56.32526 56.79092 -17.72953
v 55.79762 57.72765 -16.66084
v 56.92603 55.95239 -18.66395
v 4.147424 -80.72021 -10.71794
v 2.772995 -80.45917 -7.896408
v 63.80025 16.47184 -41.91335
v 63.85621 13.57706 -42.34954
v 29.27664 31.45528 12.70102
v 29.86051 31.30583 12.69817
v 30.18451 30.60019 12.16783
v 30.71433 31.18488 12.41355
v 16.0318 -42.12608 5.56147
v -2.776182 55.47902 21.98511
v 8.219904 -79.9397 -12.20108
v -30.1859 78.36021 10.71075
v -25.61312 78.96602 12.46787
v -26.20118 79.445 11.96913
v -26.95938 78.70865 12.05867
v 11.61888 -78.77764 -19.15306
v 33.53088 12.43144 3.497638
v 33.93768 12.89101 3.206177
v 57.7356 51.95258 -20.07267
v 58.09387 51.15948 -20.84438
v 57.72789 50.54724 -19.87121
v 57.90732 52.62597 -20.73024
v 58.94959 49.52769 -23.02703
v 58.35602 51.55165 -21.67194
v 58.24303 49.63477 -21.18447
v 58.10812 49.31632 -20.85069
v 57.56192 49.31681 -19.50253
v 57.34669 50.16986 -18.98331
v 58.28809 47.65819 -21.50745
v 58.08104 48.63265 -20.95926
v 58.05917 47.71425 -20.91021
v 58.36304 49.21438 -21.56298
v 58.81039 48.87314 -22.64255
v 57.62627 52.93106 -19.82595
v -35.84216 33.38845 12.97961
v -35.7999 33.96069 13.31854
v -64.0374 -12.5034 -51.68761
v 6.450673 -80.31689 -11.37357
v 2.890511 -80.7046 -9.236457
v 39.62513 34.1895 9.573583
v 39.18759 33.74325 9.841663
v -30.11158 74.5412 12.56922
v -64.00593 42.15821 -27.82645
v 36.01445 32.32148 11.09126
v 37.07114 32.39579 10.62888
v 62.88128 19.83298 -37.56182
v 0.7710621 -81.09753 -10.49723
v 27.72034 76.39633 10.23449
v 27.10783 76.02774 10.76788
v 27.23339 76.57649 10.42193
v 28.62283 75.69369 10.0309
v 53.73728 -38.40342 -43.96614
v -60.13842 -29.53365 -54.27578
v -59.86103 -30.49739 -54.26205
v -59.83804 -30.91808 -53.40401
v -35.28756 37.22648 14.33878
v -34.64365 36.70321 14.56586
v -8.138437 -18.16367 16.14571
v -8.505774 -18.34958 15.76586
v -7.998462 -18.15652 16.43104
v 45.83973 32.8565 3.907771
v 45.9769 32.42042 3.700314
v 46.09675 33.73113 3.674572
v 45.72856 33.4965 4.100376
v -20.02356 20.4193 5.857438
v -19.8948 20.10839 5.452066
v -19.60145 20.18496 6.035798
v 49.75673 -46.92381 -47.81068
v 50.0052 -45.96291 -50.30064
v 49.24878 -47.18488 -50.48883
v 48.99629 -48.05983 -48.25631
v 49.61655 -46.1539 -52.13271
v 49.15852 -46.85962 -52.37143
v -29.62116 11.6131 5.67245
v -28.75243 12.02418 5.623246
v 20.51708 75.0521 14.33179
v 45.56609 -53.55642 -44.06489
v 45.79002 -53.39303 -42.77916
v 58.67041 44.05606 -23.26952
v -34.81179 32.93509 13.15003
v 43.41204 -55.06219 -48.85735
v 42.88678 -55.75943 -48.19524
v 43.88303 -54.46213 -49.34859
v -54.10497 32.35756 -3.162607
v -49.45984 34.77735 3.921896
v 57.01805 -25.81145 -52.3069
v 56.5986 -27.20709 -53.32568
v 56.30046 -28.58914 -53.02796
v 14.98671 -42.71388 4.645689
v 14.8736 -42.40798 5.146888
v 15.68124 -42.59852 4.238214
v 15.68019 -42.44627 4.640471
v 38.81733 32.22592 9.623489
v 38.96303 33.16834 9.846329
v -15.39289 78.17358 15.8383
v -53.62027 32.54174 -2.135953
v -15.28153 -79.28067 -17.02985
v -25.79423 78.03586 12.82792
v -24.59391 78.1776 13.24122
v 51.58807 -43.83124 -43.24121
v 63.04243 21.06893 -38.49394
v 63.29266 19.82636 -39.43834
v 63.20834 21.34507 -39.37302
v 63.47048 19.95343 -40.22967
v 63.63884 19.17315 -41.0657
v 63.59432 20.19601 -40.72657
v 63.60514 18.31014 -40.92864
v 63.36605 18.80699 -39.74595
v 38.76444 35.88953 10.10189
v -39.74761 23.32252 5.223104
v 44.98874 33.63286 4.959097
v 33.38651 35.37956 13.27811
v 33.56969 35.86086 13.27579
v 32.77542 35.61017 13.59394
v -59.25845 -32.7112 -54.1581
v -4.840317 -81.17149 -13.06826
v -39.9017 16.63718 1.605885
v -40.19546 17.75396 1.052178
v -40.85979 17.91337 0.5465242
v -39.77584 17.29415 1.673848
v -39.69749 18.23457 1.813743
v -40.17163 18.35768 1.144396
v -39.61189 19.32756 1.985253
v -39.58693 17.65542 1.764159
v -38.89153 17.81346 2.081549
v -38.79852 18.36677 2.170076
v -40.9082 18.70024 0.4917649
v -40.40204 18.9363 1.110797
v -40.77456 19.45354 1.188287
v -40.80753 19.01307 0.7571445
v -40.33064 19.49381 1.494883
v -39.94817 19.16926 1.661089
v -38.89361 19.42885 2.442217
v -38.44353 19.21054 2.576632
v -38.00534 19.95708 3.006073
v -38.61949 20.19697 2.989736
v -37.6544 19.54668 3.073349
v -38.28312 20.70638 3.403192
v -37.05456 20.47746 3.592823
v -37.47937 20.93033 3.787212
v -36.93992 20.00697 3.520631
v -37.25638 18.58808 3.055368
v -35.13657 19.11606 3.725423
v -34.62977 19.84271 3.976576
v -36.30978 18.67833 3.41799
v -34.35264 18.55484 3.796536
v -34.11929 19.4023 3.931416
v -40.09601 19.87597 1.745167
v -38.16498 18.23407 2.53859
v -37.73794 18.48696 2.814501
v -38.18961 18.48253 2.569561
v -33.32312 19.65718 4.101508
v -36.40741 20.71598 3.849358
v -35.55607 21.38903 4.32708
v 59.63943 -13.63869 -50.05375
v -36.48518 75.51723 7.998303
v 1.6086 0.4992975 24.5104
v -65.17486 36.57095 -32.13992
v -65.18296 35.59367 -32.28186
v -65.16606 37.24899 -31.98781
v -58.25425 -37.0635 -50.97423
v 58.5416 48.26974 -22.00565
v 38.2893 14.21963 0.4328003
v -39.18459 23.47583 5.683155
v -39.07344 23.27501 5.665871
v -39.37263 22.81067 4.861147
v -8.073376 -42.24093 11.68157
v -8.383768 -42.70481 11.71547
v 58.88006 50.32635 -22.9394
v 59.07456 49.77757 -23.37628
v 59.19321 48.57684 -23.74426
v 59.15415 49.11855 -23.72676
v 59.01374 48.38643 -23.24009
v 55.75953 58.5438 -17.07376
v 55.70638 -31.16408 -51.88434
v 55.2695 -32.31598 -53.41595
v 55.7503 -30.58558 -53.34082
v 52.3343 -41.2202 -50.93174
v 52.73074 -40.09097 -51.73718
v 51.55807 -42.68706 -51.7879
v 51.93468 -41.33695 -53.78387
v 52.70371 -39.74913 -53.2484
v 51.07407 -43.12241 -53.6415
v 50.94634 -43.83954 -52.14282
v 50.5064 -44.57801 -52.36364
v 22.47521 75.97038 13.14768
v 21.4682 77.36419 12.83639
v 22.57237 78.23074 11.92591
v 24.36779 77.02393 11.75024
v 21.58172 35.77209 17.69627
v 20.72919 35.34243 17.84839
v 19.97034 35.58514 17.96954
v -16.3902 30.49962 16.87876
v -27.10522 37.15159 17.3893
v -27.81203 37.50891 17.19966
v 62.53401 28.93915 -37.00929
v 62.3337 28.0109 -36.27931
v 59.74144 41.91609 -26.75082
v 59.77546 42.09177 -26.79864
v 59.65019 42.00356 -26.43063
v 59.69623 42.33349 -26.49178
v 59.82151 42.41541 -26.80806
v 59.77874 42.98423 -26.54117
v 0.9500233 -80.78793 -8.404871
v 1.188273 -80.46078 -7.177596
v -37.47343 23.54985 7.032901
v -38.00398 23.16725 6.38837
v -38.22354 23.56014 6.28041
v -38.64637 23.60708 5.947406
v -38.14614 23.9611 6.388299
v -38.51217 23.23041 5.92538
v 22.33807 8.826174 5.13668
v 22.959 8.402724 5.111547
v 22.9976 9.794151 5.205032
v -23.68622 24.27777 8.908996
v -22.69967 24.42571 9.298557
v -23.82439 25.07242 9.782598
v -26.19711 25.34824 9.548759
v -24.77976 25.13613 9.535417
v -25.1368 25.81361 10.26853
v -26.85212 25.55101 9.773884
v -26.32365 25.89049 10.27313
v -25.02083 26.66143 11.06697
v -17.64922 30.99731 16.9068
v -17.28159 31.77154 17.51078
v -15.48178 32.33206 18.24615
v -12.86129 31.40602 18.41998
v -65.28288 37.0896 -32.33333
v -15.28208 79.79131 15.0712
v 62.69207 25.79656 -37.53603
v 17.60611 75.92521 14.90386
v 19.37659 74.85803 14.80667
v 18.52002 76.47756 14.38772
v 21.20624 71.88592 15.33852
v -54.49439 31.58916 -3.915808
v -20.86451 15.78464 3.651093
v -19.5496 12.99794 5.10872
v 63.06509 4.052407 -44.60036
v 63.0537 3.819032 -45.22194
v -0.9269897 -80.38083 -6.48535
v -1.490448 -80.61374 -7.178194
v 24.67924 38.16803 16.91935
v 24.33937 37.76254 17.00734
v 23.92393 38.56167 17.25397
v 24.73008 37.10336 16.80399
v 23.45352 38.58899 17.41687
v 63.48158 18.28811 -40.40636
v 63.40506 17.64461 -40.01421
v 13.54029 67.11457 18.91822
v 63.65617 18.15002 -41.20283
v 63.73051 19.0504 -41.55471
v 63.7292 19.88489 -41.45335
v -41.52222 37.07177 10.9069
v -61.3968 52.24001 -19.56771
v -61.29165 52.71367 -19.34732
v -61.62667 52.26868 -20.11228
v -61.12904 53.61874 -19.09586
v -61.51554 51.83311 -19.84816
v -61.67225 51.64285 -20.30063
v -61.77708 51.48425 -20.59344
v -61.23285 52.06311 -19.22605
v -61.31975 51.41405 -19.53156
v -61.56976 51.45123 -20.07327
v -61.50003 51.17115 -19.94621
v -7.502655 47.45853 21.97489
v -7.032058 48.59766 22.01026
v 2.92146 0.9548453 23.274
v 60.77666 40.26702 -29.7196
v 60.90919 40.58852 -30.17148
v 60.71629 41.12012 -29.52699
v 61.08087 40.00773 -30.87178
v 60.70761 39.54631 -29.64355
v 59.56652 47.61847 -25.02179
v 59.51497 48.40086 -24.72637
v -8.789092 37.70287 21.02934
v 62.80056 28.83283 -37.80266
v 62.81059 29.21854 -37.85228
v 62.75697 29.34136 -37.71822
v 62.9193 28.58088 -38.27727
v 62.58947 29.34233 -37.23603
v 62.51517 30.60479 -36.98106
v 62.61234 30.66271 -37.21202
v -2.169298 -6.37062 30.09533
v 36.49025 34.84973 11.5534
v 35.85349 35.03719 11.95533
v 17.73128 23.12534 8.645272
v -27.62192 11.74702 5.628579
v 19.01366 33.55673 17.3488
v 19.76546 33.73249 17.28009
v 19.4296 33.16564 16.9849
v 20.30507 33.58535 16.74723
v 20.06109 32.81401 16.55813
v 20.10232 32.39263 16.20547
v 19.52935 31.87025 15.95647
v 20.2097 31.86842 15.75296
v 19.72146 30.73445 14.92141
v 20.38724 31.14812 15.11221
v 20.66693 31.87337 15.6106
v 21.15265 32.89241 16.30326
v 20.81591 32.39208 15.98073
v 15.76188 16.25896 3.119254
v 15.99916 15.89509 3.18698
v -26.39099 76.91186 13.17125
v -44.45751 17.67525 -1.545361
v 61.33036 37.43798 -31.80762
v 61.56723 36.85242 -32.38436
v 61.56067 37.96122 -32.39552
v 61.23853 37.9656 -31.4723
v 61.60738 37.09092 -32.43808
v 61.24938 39.08895 -31.3494
v 60.99209 37.9798 -30.74755
v 61.07885 39.15469 -30.83317
v 60.95211 39.16163 -30.43685
v 0.1326264 -3.114682 27.5424
v -0.6627157 -0.9803745 26.32124
v -1.726105 -2.483779 27.40207
v 26.46733 76.90781 10.69129
v 27.17203 77.30147 10.08293
v 24.9896 77.80865 11.02037
v 25.44229 36.83937 16.53286
v 62.89884 2.58535 -45.83079
v 62.38168 0.07805232 -45.66081
v 62.55865 0.5511208 -46.93079
v 62.09552 -1.593282 -47.36663
v 62.09614 -1.417711 -46.3143
v 62.16197 -0.9017786 -45.64946
v -42.24606 33.41144 10.09102
v -40.97941 34.08252 11.00368
v -41.53885 34.25473 10.71635
v 0.25365 -44.13245 12.65034
v 1.593259 -44.08886 12.5491
v 63.08974 3.733467 -46.30868
v 63.28126 5.540236 -44.49905
v 63.48167 6.9825 -44.44985
v -8.667048 -18.69995 15.88053
v -67.86353 15.44546 -41.2373
v -67.77683 14.43173 -41.19838
v -67.73999 14.99878 -40.7001
v 63.39503 11.58962 -40.47039
v -62.99339 -17.25643 -48.97535
v 63.55149 13.47176 -40.94057
v 42.36392 -56.26521 -48.20268
v 42.98723 -55.53024 -48.70154
v 7.643327 64.77637 20.36203
v 7.773212 67.15881 19.94039
v 6.804669 66.18599 20.22467
v 9.65649 67.18237 19.65868
v 9.707794 68.82297 19.28512
v 10.45468 68.00123 19.34304
v 12.02087 67.63404 19.13315
v 10.70613 69.53065 18.93137
v 8.496445 68.03676 19.67601
v 6.346599 67.55905 20.03913
v 7.109063 69.38912 19.52084
v 6.361959 68.87019 19.74629
v 3.751036 68.05949 20.19443
v 5.081257 67.02213 20.27327
v 5.065867 69.50903 19.75033
v 3.731652 65.75582 20.63699
v 12.83749 66.32132 19.22196
v 4.764801 64.73788 20.70053
v 7.955567 69.55322 19.36551
v 8.732853 70.40279 19.02408
v 7.671012 71.8159 18.79464
v 8.602962 72.73093 18.3363
v 10.21167 71.93018 18.32992
v 9.666884 73.78938 17.79714
v 9.892119 73.23019 17.94353
v 0.9533651 65.67099 20.83679
v 2.21014 67.50612 20.43076
v 1.155694 68.67191 20.23885
v -1.908587 64.41599 21.1228
v -2.102642 65.65767 20.92448
v 13.0207 67.96674 18.84895
v 12.18421 68.68655 18.8664
v 13.8811 69.18765 18.3694
v 12.26244 70.02623 18.50049
v 13.64054 70.2379 18.15508
v 14.89977 68.55807 18.29419
v 14.30642 67.4301 18.68176
v 10.98198 70.466 18.63352
v 12.20339 71.68684 18.01463
v -26.7375 36.77948 17.4585
v -27.35598 36.54001 17.22405
v -11.02323 -17.91442 20.82696
v -11.46262 -17.93392 20.71354
v -11.57332 -18.03914 20.57171
v -11.7476 -18.10984 20.30192
v -11.95755 -17.8889 20.54424
v -12.29376 -17.99279 20.10654
v -12.57428 -17.91368 20.0443
v 2.146445 1.953172 23.30436
v 58.20369 45.02767 -21.73067
v 58.78149 44.8866 -23.38196
v 29.45961 72.89275 10.80514
v -62.03362 50.54385 -21.34359
v 16.44922 57.40619 19.21375
v -21.51629 9.530182 5.307311
v -13.32833 79.29567 15.67281
v -14.02635 77.67602 16.32202
v -14.72263 76.74026 16.61398
v 58.84504 47.8668 -22.73421
v 58.82151 46.4374 -23.0386
v 59.14608 47.59318 -23.53601
v 59.12844 46.41064 -23.85431
v 58.62772 47.01265 -22.37212
v 58.55932 47.53289 -22.1573
v 59.40447 46.16008 -24.71094
v 59.28515 45.31139 -24.58736
v 58.81049 45.78652 -23.22714
v 59.05974 45.08212 -24.05494
v 58.51111 45.96901 -22.32568
v 58.18201 46.9716 -21.24164
v 59.51353 44.68415 -25.35601
v 59.18148 43.99679 -24.56575
v 59.11591 43.42896 -24.43032
v 58.97967 43.72565 -24.06567
v 58.91453 44.15616 -23.86618
v 7.254285 -42.40346 10.15075
v 8.043687 -42.28747 9.828087
v 8.409298 -42.08831 9.711877
v 8.743749 -42.29599 9.376851
v 8.246493 -42.8288 9.728156
v 9.21577 -41.73748 9.690048
v 8.266047 -18.4246 19.44113
v 7.130546 -18.61909 19.93635
v 6.535059 -18.50691 20.53548
v 59.37159 -14.05937 -47.80347
v 60.69127 41.44064 -29.32866
v 60.55968 41.90266 -28.68448
v -26.66133 28.9172 12.5842
v 63.7467 10.46431 -43.46973
v 63.79233 11.02928 -43.33666
v 63.79707 10.34701 -43.87112
v -7.531155 27.85304 18.14409
v -6.3125 28.98439 18.86709
v -8.182833 29.31474 18.5655
v 19.97775 9.189246 5.113628
v 17.19045 -42.50005 3.792117
v 17.66724 -41.93255 5.028746
v 16.73778 -42.36845 4.694608
v 17.14526 34.04044 18.07436
v 17.12006 34.84256 18.37922
v 16.89493 35.17217 18.57167
v 17.80467 34.24398 18.02377
v -26.37145 36.37397 17.48214
v -25.57503 36.57018 17.83391
v -26.26819 35.43991 17.24249
v -25.63746 36.22687 17.70152
v -26.83628 36.06159 17.21339
v -27.3195 35.74119 17.01215
v -27.58808 36.04585 17.00513
v -27.96593 36.24746 17.018
v -25.08989 36.15383 17.85707
v -24.77649 35.58543 17.81826
v -25.31879 34.99365 17.49011
v -25.88148 34.63694 17.02982
v -26.48615 34.75054 16.86083
v -63.44613 43.67563 -26.00187
v 7.42461 33.44684 19.69125
v 6.320103 75.13331 17.77192
v 7.135972 73.11743 18.4101
v 7.558843 75.6135 17.4304
v 27.24734 24.21872 8.96829
v 28.05034 24.44856 9.291747
v 26.9518 24.85619 9.78268
v 27.88561 25.08475 9.797318
v 27.89767 25.46747 10.2086
v 26.45202 24.45655 9.144862
v 8.815786 -79.83421 -13.72352
v 42.40109 32.86318 7.183972
v 42.60616 31.99648 6.854952
v 47.91079 30.92226 1.112834
v 44.00257 32.43222 5.757884
v 44.46823 33.05609 5.415513
v 44.86673 32.78273 4.945938
v 10.28564 -42.20738 8.808099
v 31.41051 31.62831 12.45738
v 30.38361 31.574 12.7322
v 30.77869 32.532 13.15151
v 31.67933 32.41559 12.77528
v 32.90247 32.12757 12.21159
v 32.52298 32.69664 12.59141
v 34.15165 34.89001 12.80616
v 45.41912 33.17105 4.419243
v -44.8698 35.36271 8.523689
v -46.09315 34.24881 7.628143
v 25.05762 23.6142 7.531653
v 24.72343 23.33801 7.27799
v 25.06807 23.26847 7.184969
v -63.56316 43.17986 -26.37175
v -63.73344 43.91378 -26.71971
v -63.72027 43.00916 -26.86744
v 37.95087 34.59681 10.61397
v 38.76157 34.26745 10.174
v 36.80934 33.92733 11.13491
v 37.03508 34.47934 11.12765
v -40.47211 34.04692 11.29889
v -39.87912 34.07244 11.63019
v -26.19908 36.97493 17.71547
v -23.99032 36.11494 18.06404
v 63.04068 22.56349 -38.81234
v 63.24618 23.24198 -39.63284
v 18.25628 36.27798 18.5252
v 17.45277 37.07703 18.9447
v 16.19577 19.15032 5.303746
v 15.92677 18.42473 4.900311
v 16.39647 19.21145 4.831018
v 16.82134 18.45396 4.367767
v 16.5689 17.91366 4.290499
v 39.46893 14.16751 -0.3829386
v 39.6988 12.97675 -0.2669825
v 3.715244 69.46143 19.89839
v 54.01663 -36.05922 -53.67263
v -23.44803 11.18973 5.311704
v -24.68285 11.10047 5.385496
v 11.63013 71.8619 18.08661
v -37.86025 36.03577 13.14951
v -38.15778 36.38263 13.02657
v 57.40066 54.04749 -19.5581
v 57.62749 53.26873 -19.89598
v -34.85739 12.41199 4.704471
v -35.24667 13.76565 4.155761
v -34.48497 13.18337 4.587038
v -34.71406 12.07392 4.829329
v 40.49738 14.71883 -1.521598
v 10.13465 -79.35385 -12.53562
v 19.43032 77.53448 13.53288
v -13.4351 46.11678 21.23714
v -10.92718 45.04408 21.56793
v -9.80968 45.89705 21.73221
v -11.56329 47.10237 21.52254
v -9.251403 47.52187 21.81668
v -10.0009 48.73548 21.73648
v 56.20969 -29.49323 -50.09849
v 55.78019 -31.33114 -49.47292
v -4.943499 -81.15258 -13.97737
v -67.84518 19.20633 -41.16879
v 63.11938 24.78728 -39.03131
v 63.1165 25.4729 -38.92625
v 62.89067 25.65717 -38.23284
v 63.33893 23.82246 -39.88681
v 63.18891 23.8148 -39.36016
v 62.97291 26.2272 -38.50732
v 63.16618 25.86334 -39.11144
v 7.555287 -80.15047 -13.43734
v 7.975713 -80.08331 -14.67067
v 5.971596 -80.49935 -14.64415
v 5.077859 -80.66541 -12.91121
v 4.886866 -80.69353 -14.32243
v 5.460462 -80.56985 -15.47939
v 7.129028 -80.24403 -15.76829
v 6.667668 -80.30946 -16.67122
v 3.392699 -80.87098 -15.28851
v 2.63813 -80.97907 -14.25274
v 2.645293 -80.96884 -14.73265
v 2.627872 -80.9994 -12.63534
v -0.4204577 -81.19508 -12.92679
v -0.2903365 -81.18378 -13.40404
v 61.80323 36.28288 -33.27612
v -23.77802 18.12995 3.88713
v -23.01283 18.17242 3.665211
v -23.26929 19.01177 4.070876
v -21.90512 19.17039 4.116261
v -22.56367 19.5828 4.208781
v -22.76193 19.13876 4.045239
v -23.34797 19.88733 4.540092
v -23.88408 19.79266 4.32013
v -21.1869 19.05474 4.172554
v -21.62973 19.41112 4.488008
v 15.79847 36.83335 19.17661
v 16.27369 36.11683 18.95396
v -44.11539 18.69786 -1.52203
v 24.4445 31.50476 14.22411
v 25.08465 31.92818 14.38588
v 26.26246 32.04062 14.17723
v -42.16008 18.35303 -0.265225
v -5.35442 44.53774 22.03546
v -9.865373 28.88076 17.89103
v -34.15643 12.06857 4.997205
v -33.24038 11.79208 5.117948
v -33.77732 11.49078 4.934194
v -33.95552 12.34655 5.00878
v -33.32201 12.04284 5.152103
v -33.55496 12.21554 5.101503
v -32.61533 11.77702 5.305361
v -32.78059 11.20083 5.178588
v -33.09493 11.05391 5.087719
v -27.61086 35.49332 16.83677
v -28.14008 35.85419 16.74273
v 60.62328 42.29922 -28.8349
v 60.84251 41.74962 -29.68918
v 9.491488 -41.92348 9.228451
v 58.11629 46.35534 -21.1007
v 49.90342 -45.29283 -53.44987
v 30.69029 9.417464 4.418817
v 31.03152 10.59171 4.501504
v -67.56958 17.71246 -39.76427
v -67.54276 16.47555 -39.70341
v -67.69519 17.06248 -40.56771
v -67.71796 17.38855 -40.69061
v -67.71839 18.08232 -40.53675
v -67.64317 16.23409 -40.21298
v 28.01677 9.920452 5.051592
v 28.87096 9.516478 4.806987
v 28.52318 10.05092 4.990507
v 29.50948 9.75599 4.741414
v 29.57884 10.25582 4.821281
v -13.60677 47.3051 21.22586
v 16.17536 16.35739 2.976217
v 16.30741 16.99229 2.72198
v 18.12942 15.15438 3.675667
v 17.07358 16.34946 2.909749
v 16.66457 15.5417 3.455344
v 16.85695 17.76443 2.537012
v 17.3912 18.22097 2.503203
v 16.71623 17.88547 2.159448
v 17.00638 17.98771 2.222134
v 16.92084 17.67781 2.161318
v 17.91788 17.42266 2.551584
v 17.71748 18.14267 2.407068
v 16.34401 17.6161 1.998357
v 16.62599 17.34813 2.24395
v 4.709253 70.33505 19.58397
v 6.113595 71.41952 19.12033
v 6.911112 70.61473 19.23878
v 4.667762 71.71642 19.22513
v 4.797757 72.92429 18.79965
v 4.165815 73.17805 18.81636
v 5.635992 73.80843 18.35889
v 5.562355 74.23651 18.21559
v 5.297536 75.23798 17.89148
v 4.439873 74.54803 18.3045
v -21.93358 -42.62055 2.846182
v -21.68679 -42.52426 3.074915
v -16.9345 62.92642 19.82163
v -15.57482 62.60264 20.12029
v -15.13914 62.07897 20.24736
v -17.23126 62.18708 19.82001
v 1.960302 1.185008 23.89515
v 0.5205961 2.198985 24.08127
v 20.62111 10.74925 5.172133
v 18.94007 10.16347 5.089859
v 20.22361 9.900719 5.14037
v 21.35064 9.237156 5.145808
v 22.14099 13.49992 4.671334
v 19.94382 11.91003 5.036211
v 22.06824 11.12644 5.228553
v -15.59715 47.74215 20.85361
v -14.30532 73.36115 17.96531
v -15.33689 74.07426 17.55611
v -14.44471 75.38882 17.19945
v -13.79383 74.37032 17.69722
v -13.26518 73.79986 17.97146
v -11.62959 73.01946 18.51899
v -36.36247 23.72879 7.62191
v -38.15577 33.84869 12.35004
v -38.87815 34.45995 12.2392
v -39.10524 33.81054 11.88104
v -37.86563 34.30404 12.64417
v -37.26481 34.03448 12.78479
v 59.40261 47.21118 -24.50272
v 20.00056 11.22674 5.114583
v -60.42897 55.16014 -17.68056
v -59.83075 56.98639 -16.81804
v -31.79608 36.97954 15.74361
v -32.90075 36.24825 15.29227
v 36.29121 32.74496 11.10055
v 36.96902 33.16059 10.87636
v 37.93248 32.5856 10.2843
v 38.05309 32.2878 10.10414
v -18.24183 42.62916 20.12181
v 58.50892 51.73131 -22.04954
v 57.9064 53.27126 -20.69326
v -11.27276 29.03952 17.53792
v 14.79498 69.9591 17.96738
v 15.58366 68.4117 18.16217
v 15.13163 67.6489 18.44522
v -13.04907 -18.92087 17.28956
v -13.69882 -18.81814 17.63862
v -13.14958 -19.04152 17.01042
v -14.02935 -19.14503 17.29106
v -13.98331 -18.51848 18.05614
v -13.48115 -18.71403 17.97705
v -13.65193 -18.34253 18.43447
v 16.33691 17.30204 2.889267
v -2.252898 -81.24004 -12.76503
v 0.1708347 -81.20628 -12.0724
v 1.368997 -81.11165 -13.06799
v -10.47862 37.94433 20.86945
v -13.98245 39.16123 20.58922
v -9.664413 36.00852 20.57685
v -11.34686 36.19743 20.39295
v -0.317176 68.60879 20.34733
v -0.9478896 67.31502 20.6033
v -33.16016 17.53418 3.910361
v -32.49834 18.27452 4.054856
v -33.95261 18.15537 3.836627
v -31.43364 18.11875 4.086888
v -31.57113 17.69814 4.008184
v -30.64035 17.19551 4.107133
v -32.2577 17.38353 3.856135
v 3.488811 70.79744 19.58163
v -11.00867 -42.37524 10.84276
v -12.29971 -42.34597 10.26552
v 38.50436 32.76166 9.993309
v 59.36843 41.73956 -25.643
v -24.19349 28.58423 12.86587
v -26.40515 29.38185 13.01898
v -25.10696 29.83963 13.72165
v -23.52924 31.38733 15.4895
v -21.72508 29.89378 14.68578
v -26.47806 30.42548 13.87962
v -26.53037 31.15379 14.48501
v -25.40067 30.74993 14.43105
v -24.57747 31.25216 15.09564
v 12.5577 32.83828 18.47436
v -63.18177 45.71992 -24.8968
v 32.65881 13.81262 3.354427
v 53.34998 -38.60085 -51.5918
v 53.43047 -37.70799 -53.93814
v 53.56852 -37.64515 -52.7657
v -20.96103 76.2662 15.37917
v -23.05653 10.79018 5.282571
v -23.20503 12.33032 5.232546
v -23.06289 10.13711 5.263835
v -13.3131 80.29863 15.16633
v -13.27034 -17.95561 19.65007
v -12.39065 -18.10335 19.69661
v -13.38102 -18.09334 19.27719
v -11.94311 -18.24735 19.09986
v 36.25087 21.53088 4.589767
v 35.69654 21.58265 4.896309
v 35.46031 21.90908 5.035483
v 34.20114 21.54067 4.990993
v 36.75849 21.58166 4.07381
v 2.441638 0.7262124 23.81733
v -1.756242 57.99406 21.81977
v -2.6431 56.94253 21.8803
v -3.616013 57.67464 21.81101
v -4.419691 56.22797 21.89099
v -5.377672 54.94065 21.92542
v -3.873519 54.81284 22.00429
v -5.920392 56.14154 21.82473
v -4.705487 53.54738 22.03325
v -6.602359 53.70281 21.90598
v -7.304811 55.46662 21.77036
v -47.90927 34.54834 5.784645
v -1.907926 -42.35925 12.44572
v -1.946693 -42.74622 12.46276
v -0.8445239 -42.44918 12.3115
v -0.2087242 -42.63997 12.38279
v 57.73909 53.48372 -20.24745
v 20.00372 13.15571 4.682446
v 18.33224 13.92978 4.286743
v 17.80189 12.48212 4.822614
v 19.93422 13.89847 4.428821
v 8.851631 -79.75087 -17.76122
v -4.698425 -81.16873 -13.35428
v -61.01621 53.29613 -18.78098
v -60.9795 52.82045 -18.67581
v -60.51365 53.89988 -17.67668
v 57.67304 54.07335 -20.18495
v 57.76461 54.19986 -20.47637
v 57.94211 53.60044 -20.77137
v 57.48289 54.86596 -19.85017
v 57.34342 54.9217 -19.50634
v 57.13155 55.89725 -19.20667
v 17.87111 18.65269 2.545495
v 18.34485 18.98685 2.922711
v 18.52382 19.00049 2.818713
v 17.80169 18.53843 2.442769
v 17.38982 18.1985 2.338195
v 17.87244 18.4779 3.289011
v 18.42474 19.04919 3.229573
v 18.22323 18.96156 3.454977
v 18.24086 19.23005 3.634219
v 18.58496 19.46013 3.72327
v 18.95616 19.40151 3.536732
v 19.31145 19.43209 3.451256
v 18.70324 19.10503 2.990503
v 16.99252 18.018 3.801711
v -50.0042 35.29061 3.239313
v -50.24222 35.56323 2.895397
v -50.41708 35.28448 2.672097
v -50.35567 35.41451 2.765996
v 40.08346 20.55721 1.226079
v 40.71395 19.86367 0.0828978
v 39.64584 19.99558 0.8403876
v 56.5317 -28.12229 -49.95912
v 3.831198 74.89118 18.25866
v 4.15838 76.49736 17.59412
v 4.756431 75.62386 17.82902
v 6.144233 76.48353 17.29432
v -66.38615 29.88047 -35.99885
v 36.70111 74.40791 4.330303
v -14.28059 63.11243 20.29312
v -14.2244 65.37997 20.00063
v -12.44154 65.74602 20.21557
v -12.39809 64.37369 20.42603
v -11.19379 64.90125 20.49925
v -3.579679 1.855999 24.49767
v -4.602969 1.210904 24.46752
v -31.41854 33.32841 14.67662
v -30.9683 33.70263 15.00696
v -29.92291 33.63864 15.22599
v -29.72848 32.528 14.61163
v -44.58769 34.22557 8.607687
v 17.32048 23.41897 8.988754
v -24.46666 35.01295 17.73145
v -23.16903 35.07847 17.93944
v -24.93876 34.62603 17.43578
v -24.57059 34.2507 17.2463
v -25.3833 34.36943 17.1091
v -22.40295 34.13078 17.68244
v -23.56097 34.0105 17.33849
v -10.78839 -42.02326 10.93655
v 37.90047 21.61614 3.495334
v 37.97246 21.18229 3.036187
v 37.40109 21.31936 3.477704
v 37.62013 20.75328 3.277043
v 38.45442 21.09291 2.649729
v 38.04845 20.6656 2.604228
v 38.78463 20.78971 2.373211
v 38.16807 20.39008 2.501842
v 37.43988 19.98806 2.645332
v 36.96405 20.43198 3.739444
v 37.02 20.04149 3.463419
v 36.94719 21.1185 3.869797
v 39.19842 20.45938 1.603518
v 39.42806 20.82399 1.891786
v 38.61709 20.40416 2.096909
v 37.69416 19.34333 2.007222
v 1.959657 70.08669 19.86008
v 2.292285 70.85416 19.64334
v -0.01157878 72.70872 19.27442
v 1.616792 72.63465 19.22258
v 2.990627 72.49615 19.15671
v -68.02036 14.80592 -42.673
v -67.91566 14.27654 -42.17355
v -67.74048 15.39293 -40.4852
v -67.7786 15.82243 -40.77468
v -29.42736 26.67459 10.6073
v 16.28272 -42.55768 3.987717
v 17.15634 -42.73596 3.320795
v -2.421718 -5.263481 29.32445
v -1.18605 -4.153401 28.54365
v -7.249471 46.10466 21.96884
v -60.89941 52.16662 -18.51584
v -17.46471 45.40273 20.43326
v -16.43344 45.80266 20.66757
v -19.10237 45.79723 20.02256
v -16.01881 47.04142 20.76388
v -16.61251 44.03865 20.5833
v -15.97519 42.4162 20.57903
v -17.24708 43.04804 20.36634
v -18.43465 43.70792 20.13949
v 61.13424 40.03558 -31.01699
v 0.2865603 71.05579 19.72067
v 0.5502987 73.74554 18.93946
v 16.87395 75.44968 15.37431
v -3.329802 67.4054 20.61978
v -1.742204 67.54352 20.58239
v -4.22174 68.34809 20.41127
v -3.235148 68.70117 20.35272
v -4.773073 66.13335 20.82862
v -5.387505 67.43766 20.56703
v -5.077982 68.04466 20.45138
v -6.638655 66.29149 20.70617
v 21.70711 30.94875 14.60999
v 21.74099 31.77641 15.22296
v -35.30085 23.75918 7.974879
v -34.54535 24.18267 8.127646
v -35.95362 23.57405 7.711522
v -35.825 23.86313 7.782605
v 1.299873 -81.05897 -14.58795
v 0.2451021 -81.07674 -14.70358
v 57.03782 51.00316 -18.29589
v -32.96365 10.43056 4.990152
v -31.57419 10.48641 5.276235
v 20.17541 77.9187 13.02778
v 17.40784 78.46841 13.76782
v 18.62248 78.2346 13.48801
v -17.37062 41.5409 20.21716
v -13.8531 36.32531 20.03199
v -16.18208 37.81841 19.96261
v -16.07184 39.7036 20.31023
v -7.873701 44.96314 21.89287
v -8.034995 49.53543 21.91801
v -8.767901 52.001 21.76654
v -7.316873 51.19256 21.94095
v -11.26043 51.37853 21.48764
v -11.28442 49.19082 21.55295
v -10.79582 53.40874 21.47672
v -7.637069 53.28482 21.82449
v -6.164187 50.67021 22.04749
v -12.41124 53.29063 21.24532
v -14.10935 51.87122 21.01197
v -13.20715 49.79818 21.23421
v -10.00697 54.25143 21.53794
v -9.191387 54.722 21.6221
v -8.526973 55.46971 21.66402
v -7.712168 54.71335 21.77421
v -14.90065 54.40561 20.77212
v -12.71512 54.64104 21.13715
v -11.17404 55.08808 21.35301
v 0.1666955 69.49922 20.12765
v 19.74875 21.98619 6.574167
v 18.77067 21.34782 6.31329
v 20.45547 21.59481 5.960688
v 19.26101 20.82212 5.473876
v -33.71779 34.47942 14.49912
v -33.3821 33.67103 14.1204
v -32.49638 34.16762 14.7444
v -31.39175 34.40891 15.23855
v 59.82121 44.47987 -26.30477
v 60.1161 44.84721 -27.07983
v 59.77309 45.06303 -25.98541
v 59.67756 45.47764 -25.61629
v 59.88469 45.59711 -26.30031
v 60.0757 45.57417 -26.88235
v 59.68459 46.53923 -25.5722
v 59.99034 46.14061 -26.48764
v 9.014725 -18.13678 20.79872
v -2.94412 -81.19791 -10.37536
v -0.8381604 -81.23738 -11.65269
v 32.71513 34.69018 13.39869
v 32.05789 34.64919 13.6629
v -3.711457 58.69458 21.72776
v -5.555162 59.34005 21.60556
v -16.30095 28.18428 14.91248
v 21.3398 78.55043 12.31393
v 60.14235 45.72702 -27.00774
v 60.05041 46.29413 -26.62224
v 48.89199 -47.0967 -52.94583
v 2.723071 73.61148 18.83207
v -10.54014 74.45358 18.18336
v -12.73846 76.44043 17.05354
v -12.35934 74.44099 17.89511
v -10.10045 72.60484 18.88239
v -59.52573 -31.68125 -54.47705
v -7.970418 30.74872 19.19217
v -7.477927 29.89658 18.97092
v -8.502622 31.24623 19.27849
v 63.76124 11.50105 -42.91194
v 12.61097 72.48937 17.63582
v 14.98972 70.53365 17.75288
v 14.32711 71.39388 17.64369
v 15.52046 71.24275 17.39542
v 18.91151 18.10547 2.892062
v 18.83362 16.73871 2.892891
v 19.87559 18.5964 3.423301
v 18.73956 18.78408 2.894459
v 19.81094 19.1164 3.469918
v 19.29911 19.10405 3.256882
v 20.79943 19.57254 4.035628
v 21.3124 17.99359 3.830935
v 21.10578 16.92205 3.641039
v 22.15118 17.37211 3.98132
v 21.76225 18.76398 4.098298
v 23.56649 18.01869 4.162804
v 23.46269 16.89531 4.074362
v 22.60332 16.59846 3.983682
v 22.61171 19.42944 4.312648
v 24.06977 19.44893 4.574786
v 23.69648 18.65887 4.321139
v 24.35223 18.84899 4.40529
v 24.35555 18.17394 4.169266
v 24.536 18.45741 4.236968
v 24.94537 17.27569 4.039899
v 25.08802 19.37477 4.497018
v 25.5948 18.50957 4.162469
v 25.98496 19.01902 4.268049
v 26.73456 19.82623 4.327005
v 27.31307 19.28012 4.045705
v 25.94105 18.09463 4.105396
v 27.46888 17.94576 3.839192
v 25.87656 20.0541 4.602209
v 25.93468 20.80122 4.812895
v 25.68203 21.21664 4.980478
v 26.79923 21.35058 4.959331
v 27.51129 20.71454 4.476041
v 27.72248 21.36025 4.81703
v 28.38652 20.63948 4.287918
v 28.68644 21.28724 4.652956
v 29.59438 20.41902 4.062416
v 30.75015 20.58397 4.055364
v 29.35768 21.22951 4.60372
v 29.41354 19.91014 3.777966
v 24.60482 20.14592 4.721285
v 24.45211 20.94841 4.962661
v 25.09818 21.33854 5.204631
v 25.36693 21.64221 5.465532
v 23.94765 21.19834 5.079719
v 31.50891 20.68661 4.028669
v 31.30355 20.23187 3.878138
v 31.25926 19.70811 3.68349
v 30.54772 20.19823 3.897099
v 30.2028 19.47902 3.637207
v 23.34897 20.40254 4.789736
v 23.1245 20.81336 4.929209
v 24.03333 21.38146 5.379109
v 23.04311 21.08071 5.077298
v 25.89779 21.95729 5.866749
v 25.10247 21.72964 5.781456
v 28.24548 21.67996 4.97623
v 29.11518 21.5739 4.77878
v 28.90159 21.75826 4.905428
v 62.51095 32.20318 -36.64128
v 62.42839 31.59894 -36.59541
v 63.48409 21.7952 -40.32403
v 63.25663 22.44461 -39.53579
v 1.238338 -81.13436 -11.53751
v -4.112906 64.05811 21.15753
v -4.052191 62.27408 21.39035
v -5.334318 64.18866 21.0983
v -25.78589 28.1882 12.17343
v -26.97644 27.66103 11.6228
v 18.195 -42.75312 3.071898
v -9.953663 34.36057 20.09934
v -13.25237 -18.30854 18.69919
v -14.386 55.69729 20.79475
v -60.15996 54.21444 -16.97274
v -15.67811 50.13712 20.778
v -67.66952 15.41132 -40.26219
v -18.1786 57.78694 19.91446
v 35.94403 33.70012 11.50438
v 37.4517 33.98525 10.79708
v 35.6082 32.53362 11.33803
v 34.9162 32.83807 11.72268
v 35.51294 33.83571 11.72113
v 36.27277 34.23444 11.51649
v 36.17614 33.99878 11.47464
v 13.82063 73.76003 16.87822
v 14.89668 72.48969 17.12125
v 15.23131 73.24992 16.7233
v 14.96441 74.97298 16.09716
v 13.77281 75.07256 16.33712
v 15.14558 74.27357 16.3393
v 12.78318 73.92072 17.06388
v 13.02668 76.09817 16.14374
v 12.00715 75.48785 16.61797
v 12.38552 76.84529 15.97783
v 11.42312 77.1506 16.03588
v 13.91953 76.0639 15.93394
v 25.9315 26.03911 10.44429
v -40.38697 34.75256 11.54784
v -40.66669 35.17455 11.44239
v -39.37378 35.49693 12.1453
v -39.52606 34.64473 11.98228
v -40.06569 34.54908 11.68771
v 61.90025 34.50078 -34.17735
v 60.40372 42.72915 -28.23315
v -45.08836 20.32652 -0.4900127
v -44.69362 20.49608 -0.1026681
v -45.75419 19.21848 -1.640377
v -45.62902 19.6499 -1.220981
v -45.94118 19.5765 -1.579197
v -11.34775 33.53717 19.61104
v -5.325209 -42.41804 12.09995
v -5.806083 -42.7001 12.08142
v -3.51334 -42.37123 12.33832
v -4.212451 -42.18294 12.41015
v -4.649691 -42.22824 12.27554
v -15.35938 35.32362 19.50045
v -12.79882 33.84248 19.43874
v -15.5147 33.90432 18.95715
v -36.92253 34.50316 13.12188
v -24.53726 19.2756 4.252451
v -25.56685 18.50183 4.318958
v -24.6921 19.89539 4.489534
v -24.87059 17.61433 3.9226
v -25.45474 17.81748 4.230087
v -25.38045 19.14699 4.573977
v -26.68494 18.23607 4.41367
v -25.99981 18.94381 4.630162
v -26.58991 19.94601 5.000171
v -27.23972 18.81363 4.496887
v -25.41187 19.47351 4.941046
v -27.05408 17.35454 4.299353
v -26.20189 17.37797 4.282333
v -26.22054 16.98957 4.211047
v -25.8397 16.66533 4.0077
v 11.27957 72.64921 17.88053
v -11.92316 66.62541 20.13075
v -30.4827 34.67722 15.60907
v -29.38725 34.87871 15.97605
v -29.94036 35.48737 16.06885
v -30.10356 35.10952 15.88522
v -28.94198 34.10345 15.77681
v -28.07335 35.0527 16.42527
v -28.29107 33.49413 15.65583
v -28.7601 32.4631 14.82885
v -27.57979 33.84099 16.05958
v -27.57553 33.31177 15.77653
v -27.41521 32.81252 15.44036
v -28.22629 33.00922 15.35566
v -27.64918 32.29554 15.00524
v -26.54859 32.47998 15.48335
v -27.45433 34.47144 16.36209
v -26.9736 34.33704 16.46364
v -26.86078 33.035 15.77753
v -26.81411 33.51352 16.11819
v 57.36616 54.44759 -19.53937
v -32.15754 10.97605 5.294842
v -19.9699 28.75367 14.09101
v -18.34152 29.88204 15.7587
v -16.28469 28.68329 15.38066
v -19.63233 31.56176 16.74955
v -20.04039 29.71843 15.00253
v -18.76067 32.78255 17.76301
v -19.49414 33.40429 17.9428
v -18.31232 31.90537 17.34887
v -17.84475 34.34409 18.67817
v -17.97534 32.87333 17.95993
v -17.2144 33.44827 18.39514
v -17.11132 32.30774 17.84785
v -4.041884 60.28016 21.58806
v -28.60792 26.21762 10.32579
v -29.84843 25.65994 9.821593
v -26.84706 26.53352 10.77158
v -27.29931 26.44986 10.67552
v -27.15675 25.96226 10.29348
v -27.87189 19.38009 4.584944
v -29.00334 19.63098 4.592134
v -28.48677 18.78826 4.446681
v -27.6951 20.14393 4.868588
v -29.20889 21.20225 5.236224
v -28.62355 17.85174 4.299912
v -29.55742 18.4872 4.319226
v -27.97249 18.19985 4.340251
v -29.52765 19.363 4.494995
v -30.10642 19.00326 4.390051
v -29.74499 20.2216 4.735564
v -30.62375 17.64546 4.121356
v -30.45535 18.24491 4.203819
v -30.78851 18.50676 4.214
v -30.28852 20.17686 4.722517
v -30.90282 21.3774 4.974107
v -30.27084 21.69787 5.225583
v -29.66353 22.07327 5.637758
v -27.8459 21.52826 5.422473
v -28.35306 21.92813 5.664163
v -12.12177 30.21509 17.94779
v -31.9266 11.28634 5.407345
v -31.42791 11.12958 5.429873
v -29.38366 12.53619 5.498662
v -29.29654 13.15014 5.305797
v -29.87159 12.774 5.406676
v -29.97972 13.25278 5.215763
v -11.02097 63.10029 20.77955
v -12.17508 -18.0636 20.1437
v 17.29169 18.89538 4.233106
v 16.73867 18.92923 4.494866
v 31.35558 35.04348 14.07407
v 29.94436 35.16954 14.71717
v 30.47217 34.56891 14.2478
v 30.38501 35.31694 14.55001
v 31.11849 34.7649 14.06323
v -32.75183 34.70631 14.95755
v -60.64039 54.09691 -17.99238
v -50.96194 33.91074 2.194119
v -51.37914 33.93091 1.504991
v -51.0195 33.17951 2.168089
v -9.747276 76.09146 17.67014
v -8.650361 74.0366 18.55903
v -37.5407 34.86422 13.01915
v -38.27264 35.14598 12.60283
v -37.89618 35.3008 12.99173
v 30.97582 24.0278 8.708447
v 31.02892 23.80219 8.435939
v 31.53832 23.77229 8.327408
v 31.06907 23.56071 8.11836
v 31.98767 23.4133 7.650013
v -27.84698 35.31544 16.55672
v 18.32935 34.36487 17.93143
v 62.02043 34.66966 -34.48965
v 61.87317 35.39924 -33.90345
v 62.34774 33.35943 -35.85315
v 62.12348 34.01686 -35.04855
v -22.75729 17.68869 3.451271
v -24.24539 17.36246 3.679514
v -38.03981 35.69013 13.00528
v -37.7751 35.56781 13.13116
v -25.62037 25.11165 9.357373
v -25.42478 24.72363 8.928095
v 29.62323 19.17744 3.607344
v 30.39378 18.57607 3.528734
v 31.25822 19.08102 3.565057
v 30.59654 17.55688 3.437945
v 29.12938 18.02395 3.635176
v 32.14909 19.33362 3.479921
v 32.21083 19.76759 3.654683
v 33.13714 18.45881 3.109516
v 32.6057 19.16722 3.414838
v 32.41581 18.62636 3.359887
v 31.37011 16.89821 3.306149
v 31.79198 17.78465 3.209612
v 30.94758 16.93122 3.322094
v 28.76024 16.67815 3.599442
v 15.71162 76.01821 15.50978
v 16.23816 78.43258 14.12287
v 15.59083 77.18797 14.97373
v 13.55389 76.92735 15.64929
v 13.15058 77.87214 15.31126
v 14.92433 78.57671 14.46256
v 14.79987 75.8436 15.80053
v -6.788002 64.72599 20.94632
v -6.096605 62.47824 21.27207
v -8.886696 64.3112 20.83315
v -16.69632 35.93308 19.43462
v 18.68922 36.03413 18.39358
v -31.79221 24.89936 8.67085
v -32.87508 24.66523 8.476278
v -25.76918 34.01308 16.74192
v 18.82067 11.40812 5.031282
v -11.67958 55.90632 21.24642
v -9.780595 57.96246 21.37211
v -9.128707 57.28434 21.48965
v -8.546929 59.78864 21.35562
v -11.19868 60.33779 21.02855
v -8.466859 62.72665 21.06572
v -12.65677 61.87203 20.68176
v -6.771134 57.18596 21.69909
v -7.60834 56.89917 21.65864
v -9.440187 65.56004 20.58692
v 16.60085 69.57593 17.59591
v -17.99522 -42.10492 6.105007
v -5.770051 61.23846 21.42068
v -10.08418 79.04765 16.33081
v -11.87342 78.20524 16.44524
v -11.00789 77.65974 16.82902
v -9.708434 77.78448 16.96513
v -11.66323 79.70973 15.76318
v -66.81512 22.07012 -36.69252
v -17.99059 40.29253 19.96837
v -17.65877 38.15838 19.74194
v 17.04148 12.53514 4.849783
v 16.76331 14.31143 4.108166
v 25.99762 21.63259 5.256721
v 26.9566 21.60752 5.074015
v 12.0167 73.42702 17.44215
v -13.32293 56.47934 20.93672
v -5.858316 -18.37542 19.72733
v -5.831957 -18.72353 20.63997
v 33.20591 34.69312 13.16528
v 32.53114 33.86466 13.20208
v 32.24064 33.99894 13.3761
v 31.71031 34.23497 13.67599
v -11.52705 58.55278 21.11749
v 60.0917 42.53894 -27.39958
v 60.09708 43.23849 -27.33542
v -66.86061 24.41448 -37.22638
v -43.55356 34.43246 9.62858
v -17.84079 36.57468 19.36163
v 28.37116 35.87554 15.45097
v 27.65418 35.90446 15.67095
v 26.93653 36.21157 16.08628
v 22.55491 19.85279 4.472603
v -28.1647 31.51799 14.3051
v 25.15026 36.25125 16.63064
v 25.81765 36.13687 16.3943
v 63.77668 17.37516 -41.83541
v 15.90782 74.81315 15.93107
v -19.32966 40.73514 19.72102
v 21.56073 21.37608 5.469662
v 20.38087 20.67278 4.5813
v 20.86108 20.52438 4.519285
v 21.93132 20.56633 4.695199
v 6.55331 64.90314 20.47693
v 6.345882 -42.34713 10.58225
v -33.4621 33.43172 13.90103
v -34.22982 33.49078 13.67448
v -35.54059 36.01414 14.20484
v -6.573046 74.71345 18.52375
v -8.322769 76.52578 17.66309
v -6.622214 72.2942 19.31366
v -9.158362 72.31229 19.0745
v -16.5906 33.81097 18.68773
v -16.4399 32.82661 18.2667
v -17.81921 35.54494 19.09355
v -29.5275 11.95273 5.655992
v 63.39872 21.50563 -40.00978
v 56.24986 57.42387 -17.76602
v -24.62629 12.95437 5.154294
v -25.86073 12.0921 5.428255
v -24.69991 12.0582 5.341092
v -23.87605 13.10292 5.080634
v -24.35712 14.65972 4.410789
v -23.46964 15.69488 3.841626
v -25.58326 13.82759 4.863438
v 31.4051 33.23891 13.30788
v 31.86492 33.00427 13.014
v 22.732 20.24574 4.703392
v 60.37291 44.25058 -28.06577
v 60.20613 45.24601 -27.33124
v -3.931404 -81.19025 -13.92359
v -1.552996 -81.15958 -14.17237
v -38.32041 35.87586 12.92551
v -25.25387 17.18272 3.905824
v -11.04067 31.39489 18.78367
v -27.88603 16.72069 4.351391
v -26.97689 16.32328 4.311111
v -28.04859 15.87908 4.465614
v -29.0127 13.29095 5.213917
v -28.71485 13.69422 5.080678
v -28.78962 13.36467 5.208757
v -28.67614 14.05135 4.905222
v -28.67977 14.81621 4.675092
v 62.57945 27.8934 -37.07714
v -12.89579 32.61747 18.95319
v -21.63198 32.29011 16.72714
v -21.74592 35.16321 18.21297
v -21.80935 34.07397 17.75284
v -21.28757 34.57913 18.0246
v -22.32414 31.72198 16.13162
v -23.29598 32.58034 16.54231
v -24.70487 31.96829 15.67438
v -23.91189 31.91312 15.82847
v -5.366686 78.83027 16.90254
v -6.44574 79.44831 16.56974
v -6.129527 78.96799 16.80826
v -6.313422 78.53317 17.01325
v -4.166474 78.06411 17.2841
v -17.00941 -42.38712 6.681633
v -12.79626 68.33483 19.66362
v -12.71891 69.38872 19.42861
v -13.77658 68.6575 19.46733
v -10.97453 69.79781 19.56201
v -10.63639 67.99888 19.99927
v -9.670099 69.01701 19.88262
v -9.069522 70.11344 19.71021
v -9.154726 68.13653 20.12549
v -7.480776 70.29957 19.78324
v -7.610178 68.98373 20.09413
v -11.42502 71.03284 19.19252
v -10.16968 70.75856 19.4227
v -10.5753 30.50345 18.48021
v 17.68208 18.78649 3.852888
v -6.076148 -18.11628 19.76423
v -43.14112 18.4377 -0.7602019
v -1.046296 -42.19857 12.46706
v 12.81603 78.53008 15.04649
v 26.94529 25.63533 10.33314
v 22.76601 38.50074 17.59607
v 23.86721 38.08172 17.21264
v -10.1708 67.05989 20.24761
v -29.5507 36.22309 16.52529
v -29.9699 36.13302 16.33854
v -29.21818 35.87207 16.45228
v -29.18795 35.52773 16.31679
v -28.25758 35.62197 16.55991
v -28.47673 35.32051 16.4275
v -29.17472 36.14341 16.63186
v -29.73664 36.76949 16.52947
v -29.40306 37.10128 16.69922
v -29.42359 36.53438 16.685
v 3.597409 74.28347 18.52947
v 23.79618 10.4059 5.2834
v 22.70855 11.58914 5.211609
v 1.484444 74.66142 18.57718
v 0.5208336 75.32121 18.40098
v 1.939677 75.6276 18.17416
v 0.6810673 76.42452 17.91008
v -0.9813212 76.70471 17.85232
v 0.2507136 77.35204 17.51313
v 1.833953 77.38651 17.41376
v 1.953684 76.76151 17.70147
v 1.049807 77.9978 17.20362
v 2.429849 77.51478 17.30876
v -0.7644616 79.09665 16.85487
v 1.196002 78.59999 16.92027
v 0.1849706 79.5899 16.53011
v -1.740009 79.40562 16.72711
v -1.202008 79.48464 16.69409
v -1.18692 78.11448 17.26392
v 27.05679 32.09105 14.03054
v 27.79402 31.9288 13.72736
v 4.00994 -41.9628 11.51337
v 3.443747 -42.15868 11.69428
v 4.387374 -42.68062 11.50688
v 3.412915 -41.89175 11.7248
v 2.384718 -41.9369 12.09328
v 3.577447 -41.76867 11.73139
v -10.58012 71.59473 19.144
v 12.41163 77.32824 15.75813
v 21.3527 34.45414 16.93472
v 21.20119 34.83182 17.28408
v 21.09706 34.30201 17.07348
v 21.10792 35.26842 17.53561
v 20.94175 34.95312 17.50585
v 20.8282 34.53322 17.31347
v 32.83835 19.86434 3.643209
v 34.20159 19.91584 3.471092
v 33.94547 20.35132 3.758771
v 35.11124 19.92088 3.369267
v 34.3727 19.18104 2.886536
v 34.74167 18.50615 2.520205
v 35.22712 19.00407 2.431585
v 35.32578 17.79385 2.004458
v 35.33566 18.51248 2.151253
v 34.16674 18.7647 2.856478
v 33.85928 18.15191 2.731096
v 34.38742 17.64625 2.354855
v 32.01275 21.06944 4.270187
v 32.64327 21.0772 4.163013
v 32.76029 21.21442 4.419833
v 32.08528 21.33266 4.735497
v 62.90149 28.10978 -38.30806
v 62.85469 27.28988 -38.12852
v -8.011979 66.73852 20.53002
v -7.124202 67.24723 20.49818
v 25.80709 23.46178 7.515099
v 26.99015 23.56238 8.224299
v 19.12019 22.41615 7.475039
v 18.24777 22.51933 7.943466
v 17.87487 21.82469 7.296564
v 16.82756 21.86695 7.526141
v -4.30817 69.6215 20.14743
v -6.691312 69.04021 20.14634
v -5.371288 69.68433 20.08911
v -4.701872 72.07961 19.4847
v -3.586778 69.93764 20.09106
v -2.981163 71.06573 19.80387
v -2.736755 69.73514 20.13087
v -3.603312 72.68465 19.35836
v -5.43219 73.4854 19.01443
v -7.684414 67.85703 20.3338
v -6.377572 67.68501 20.46957
v 63.00119 28.18548 -38.63829
v 24.6893 21.68218 5.871856
v -25.38539 21.70005 5.05862
v -25.00495 21.3346 4.919683
v -25.48607 21.69122 5.19804
v -24.8415 21.29688 4.57434
v 32.11164 20.43002 3.958371
v -15.13552 56.17411 20.63574
v -14.58599 57.36616 20.68007
v -13.48916 58.68223 20.80777
v -16.12491 57.18698 20.38397
v -15.34543 58.67119 20.47294
v -17.3102 58.37182 20.06326
v -17.20719 56.962 20.17979
v -16.9013 59.57013 20.10365
v -15.40516 61.08509 20.28932
v -14.30297 59.52005 20.60536
v -16.37712 56.03051 20.40307
v -14.02946 61.85833 20.4665
v -13.49485 60.67399 20.65224
v -21.21602 24.9697 10.2132
v -29.18354 17.68589 4.267415
v -0.7042183 -42.27945 12.38602
v 0.08938449 -42.21799 12.40824
v 1.449631 -42.29752 12.29637
v 62.58977 31.18788 -37.03854
v 62.52899 31.02845 -36.96247
v -44.85776 34.49409 8.437463
v -44.63086 34.41882 8.650352
v -2.1645 -81.27428 -11.77686
v -4.253013 -81.22695 -12.0529
v 40.31231 19.26461 -0.1177989
v 63.79346 12.6563 -42.64743
v 63.73075 12.72181 -41.9527
v 10.56564 76.79043 16.41371
v 11.21114 74.44955 17.24526
v 8.995548 77.26077 16.48996
v 10.03971 76.16129 16.79032
v -19.95403 24.41627 10.07887
v -24.68745 24.50152 8.922715
v -0.9506642 75.16353 18.48812
v -2.519693 76.42015 18.01072
v -2.881775 78.07985 17.30062
v -4.047569 77.40752 17.56075
v -3.987616 78.77838 16.96372
v -2.365698 74.41843 18.763
v -4.336455 75.36787 18.38144
v -3.535012 73.50055 19.06929
v -6.15233 76.6818 17.81808
v -7.658443 77.75574 17.24409
v -6.063901 77.42574 17.52297
v -1.140036 73.93942 18.95839
v -2.606483 73.08291 19.22555
v -0.9568577 72.66676 19.35184
v -1.86282 71.97915 19.5357
v -3.260399 78.9687 16.88741
v -39.41375 15.30513 2.181001
v 58.59144 45.60082 -22.64034
v 3.448696 77.24472 17.36164
v 3.38505 76.44552 17.7234
v 5.027462 77.41473 17.0521
v 3.206955 78.26548 16.89189
v 6.114836 77.42899 16.88972
v 5.572211 78.62298 16.39358
v 6.156655 79.53642 15.8365
v 4.639972 79.71685 15.96256
v 7.125338 78.29101 16.31698
v 6.938807 79.63692 15.65713
v 8.627289 78.30346 16.07742
v 1.42672 79.43238 16.48301
v 3.027312 79.03542 16.53062
v 2.12016 79.83168 16.23546
v 3.240027 75.54537 18.0631
v -37.08163 23.41792 7.251909
v 59.95878 43.18268 -26.92436
v 29.21926 32.01171 13.35192
v -0.3310806 70.91005 19.78532
v -1.696528 70.48983 19.93574
v -1.680666 69.42742 20.18932
v 62.53285 27.03161 -36.9771
v 62.48236 27.44402 -36.77383
v 32.79545 17.76651 3.049908
v 32.50983 17.9423 3.163058
v 34.31095 17.21301 2.338117
v 33.6004 17.32918 2.732831
v 63.76481 18.13988 -41.8545
v -16.88381 54.99015 20.34801
v 24.42567 32.34425 14.94649
v 23.1826 31.66618 14.6849
v 23.8016 31.61023 14.4932
v 23.9523 32.98872 15.63195
v 25.36917 33.02747 15.17239
v 25.82147 32.42553 14.60019
v 23.01266 32.30323 15.29866
v 25.51763 33.8412 15.63441
v 24.6584 33.54784 15.77604
v 22.16484 31.46259 14.84315
v 23.10144 31.36551 14.44895
v 26.35001 33.98174 15.01822
v 26.2352 33.33754 15.09227
v 26.99055 33.53698 14.59348
v 26.54758 32.89339 14.68298
v 26.99133 33.89295 14.75234
v 27.44742 33.91407 14.64105
v 28.59401 32.85504 14.11349
v 27.47819 32.39556 14.13708
v 23.29463 30.98156 14.08483
v -22.08089 38.67292 18.8576
v -26.07977 23.04154 6.984008
v -25.24857 22.68666 6.764964
v -25.21286 23.16792 7.209794
v -27.33474 23.14292 7.143428
v -27.55812 23.79135 7.718625
v -28.42734 23.79089 7.970829
v -26.67188 23.47674 7.30257
v -27.20624 24.19088 8.03632
v -28.52674 24.35339 8.404071
v -27.362 24.50028 8.422771
v -27.53094 24.72848 8.810054
v -26.11555 24.2802 8.125185
v -26.79496 24.90424 9.051465
v -25.64487 23.91746 7.608502
v -24.79814 23.99672 7.900983
v -25.44301 23.49188 7.267467
v -25.4562 22.20671 6.434461
v -25.10861 22.1076 6.372093
v -25.82343 22.09927 6.349677
v -26.23072 22.67599 6.773225
v -29.46824 24.04184 8.268978
v -27.64053 24.86052 9.202499
v -3.385794 -81.23912 -11.1461
v -3.480907 -42.23376 12.50009
v 16.35346 17.25777 2.312534
v 30.75216 35.75229 14.33553
v -8.413743 71.58438 19.36473
v -17.04884 53.20154 20.38498
v 20.22016 19.74087 3.851244
v 20.00567 19.81597 3.818342
v 19.63862 19.42578 3.540482
v 20.87614 19.89913 4.16057
v 21.19544 34.20187 16.89723
v -18.44948 56.91359 19.90279
v -20.77876 19.52587 4.73371
v -20.71974 20.29078 5.288793
v -21.60652 19.61635 4.677398
v 17.85519 36.04758 18.60111
v 20.22959 35.03967 17.75102
v 20.06931 34.69704 17.60105
v 23.36964 21.35971 5.555539
v 37.08721 14.61236 1.056492
v 38.0128 15.5595 -0.02678315
v 37.05919 15.74561 0.6968495
v 36.91791 16.21994 0.724172
v 37.4715 15.96286 0.4016062
v 37.42017 16.51225 0.3216509
v 37.74751 16.87939 -0.2580431
v 37.92719 16.16115 0.03801034
v 36.52198 15.89229 1.022827
v 35.67314 15.77835 1.613365
v 35.76992 16.57893 1.468854
v 36.99744 16.64174 0.6699261
v 36.54807 17.11572 0.9347859
v 37.12121 17.202 0.3144239
v 35.99735 17.26023 1.466441
v 35.21002 16.95991 1.955594
v 30.80503 10.82619 4.586919
v 34.48134 16.59235 2.067508
v 35.20445 16.66782 1.872655
v 34.17839 16.80972 2.346926
v -23.4989 25.47672 10.25792
v 21.58027 15.45961 3.72231
v 23.44467 15.81915 4.182025
v 21.32147 16.11165 3.554781
v -24.26813 36.6737 18.10851
v -22.83094 36.8763 18.45664
v -21.99528 37.82833 18.7461
v -21.77372 36.21015 18.53263
v -19.67006 35.62577 18.80989
v -19.99899 35.98292 18.90278
v -20.23458 35.80857 18.79177
v 33.03378 20.41455 3.777913
v 23.8108 33.67248 16.10888
v 24.48478 34.19908 16.19656
v 25.72086 34.38338 15.50745
v 25.68577 34.21872 15.38675
v -25.09884 37.6941 18.03555
v -25.85861 37.48371 17.84067
v 27.42744 25.86476 10.44494
v -33.90545 21.64774 4.694752
v -34.11282 21.89331 4.891379
v -34.62437 21.70111 4.684829
v -35.41188 22.22863 5.188783
v -32.96902 21.28325 4.483276
v -33.48241 21.45474 4.536128
v -31.19493 22.6697 6.010654
v -32.16441 21.83324 4.883272
v -30.64369 22.04385 5.408098
v -32.52727 22.38656 5.564168
v -34.67483 20.45862 4.119085
v -33.9739 19.93871 4.004076
v -34.06206 20.72865 4.216126
v -3.444338 -81.215 -13.4146
v -20.81161 38.59834 19.1554
v -24.02065 37.00916 18.21148
v -67.80165 17.37942 -41.14208
v -67.84828 17.66851 -41.32718
v -67.83469 16.85942 -41.26034
v -67.91338 16.14652 -41.50941
v -30.57981 19.02713 4.377393
v 31.2593 21.16656 4.275793
v -19.23284 36.81116 19.16455
v -19.79874 36.10949 18.93215
v -20.14265 36.56902 18.95116
v -20.40784 37.41229 19.05951
v -19.95087 37.78296 19.2147
v -19.69569 39.47361 19.50591
v 11.45262 73.50301 17.54138
v -8.007464 -41.80951 11.95481
v -27.85305 31.82897 14.62015
v -27.15717 31.76223 14.77031
v -26.39063 31.89647 15.12815
v 62.24689 33.25257 -35.55068
v -21.03017 37.20063 18.89027
v -21.5214 37.50835 18.81009
v 58.12024 45.79224 -21.2742
v 32.45439 21.40489 5.350258
v 31.02348 21.62121 6.117783
v 33.51791 21.33078 4.846172
v 23.49551 31.23109 14.2521
v -7.143077 -42.06447 11.93633
v -25.34453 24.37218 8.475231
v -26.63001 16.18449 4.246529
v 30.84768 11.39 4.572618
v 11.76846 78.01397 15.58009
v 19.88962 34.51331 17.53015
v -25.77511 21.80363 5.872173
v 30.62005 33.29493 13.62081
v -44.24908 21.21036 0.8271385
v -28.14749 23.34854 7.46232
v -26.84643 15.46421 4.357236
v -27.63901 15.23154 4.510701
v 24.00694 34.4159 16.45202
v 21.42727 32.15743 15.62209
v 31.36858 33.78188 13.5829
v -24.99723 21.37321 4.660692
v -25.55248 16.42077 3.931418
v -24.8027 16.87153 3.73093
v -25.47928 32.42051 15.82522
v 32.27386 32.96043 12.8126
v 32.75358 33.41614 12.8437
v 30.68457 13.01604 4.225357
v 28.87316 13.175 4.532397
v 31.01007 12.53856 4.269602
v 29.10395 10.77786 4.959782
v -45.1283 19.30056 -0.9933359
v -45.39053 19.25702 -1.167113
v -45.20102 19.12252 -1.33057
v 33.63652 16.38378 2.517855
v 33.9358 16.66803 2.293036
v 33.92399 16.67789 2.350534
v 6.302129 -54.22984 7.685099
v -12.69681 -19.53557 16.15845
v -12.2035 -19.45589 16.03849
v -12.94785 -19.24589 16.4158
v -12.58174 -19.26119 16.34603
v -28.62387 37.61781 16.9466
v 0.1980506 -14.72221 31.46414
v -0.07128467 -15.68192 31.09888
v -0.8272821 -15.14895 31.48676
v -0.683158 -16.01984 31.02128
v 2.207752 -12.75345 31.24351
v -3.192476 3.464456 23.71628
v -2.980634 1.841314 24.65333
v -30.38852 11.32721 5.564726
v -4.68323 -43.45559 12.54588
v 15.28874 20.97206 7.073365
v 18.00043 20.8628 6.399611
v 16.99192 21.57947 7.220279
v 16.549 21.34042 7.118729
v 16.25268 22.00024 7.648118
v 16.24509 20.77677 6.782276
v 16.32492 20.23318 6.32511
v 16.3278 19.57512 5.7368
v -19.62594 16.09933 3.420391
v -19.61955 16.67255 3.216047
v -19.93761 17.28271 2.949826
v -20.80208 16.83853 2.840607
v -21.18025 17.48073 2.59113
v -20.35331 17.11965 2.723684
v -20.42666 17.45005 2.619429
v 6.106936 -19.56237 16.15485
v 8.00105 -19.51213 16.87404
v 9.155239 -19.82343 17.13934
v 8.880822 -19.5035 17.37498
v -5.310988 -42.1214 12.36466
v -43.55836 21.44818 1.35532
v 8.813025 -41.97577 9.456699
v 9.510684 -42.35873 8.979697
v -0.4916006 3.511762 23.7363
v -1.863506 -0.2942999 25.99978
v 7.426536 -18.92241 16.83052
v 6.575467 -19.03995 16.58994
v 7.941289 -19.13915 16.81673
v 5.844125 -19.4628 16.29022
v -0.03728255 0.2181886 25.41497
v -1.092097 2.179753 24.54305
v -8.174715 -43.71105 12.05172
v 31.99616 13.15994 3.781796
v 34.63185 34.71723 12.56055
v 1.433625 -42.98938 12.34353
v 2.670651 -42.24284 11.98079
v -27.94762 12.11925 5.607441
v -35.73571 20.96178 4.081339
v 2.516355 0.1965608 24.07839
v -39.58097 21.10997 3.361792
v -38.97527 21.38469 3.762741
v -39.60491 21.60418 3.955743
v 59.42602 42.06449 -25.75789
v 59.62322 42.6848 -26.21259
v 59.46629 43.11253 -25.63687
v -24.05432 24.06978 8.339972
v 62.77983 26.44946 -37.81969
v 20.98108 33.96817 16.864
v 21.51795 33.94403 16.58889
v 22.27046 33.66187 16.49875
v 22.33295 33.12339 16.14341
v 22.80651 33.63301 16.0147
v 21.05826 33.26193 16.61487
v 61.84279 36.75445 -33.26432
v -25.23505 36.83878 17.96671
v -37.5345 35.70178 13.28
v -36.81095 35.84978 13.62158
v -23.66843 16.69111 3.563318
v -26.7456 14.97431 4.412375
v -26.21495 15.79223 4.112267
v -33.80619 35.03758 14.69564
v -32.01126 35.3712 15.44094
v -32.41521 35.74413 15.4094
v -20.67238 31.1718 16.12667
v -21.05924 32.74652 17.21576
v 35.87323 19.80446 3.278411
v 35.37325 20.2283 3.850183
v 35.88068 20.83079 4.513245
v 35.17511 21.35083 4.872113
v 19.80096 19.78762 3.807575
v 20.49322 20.01225 4.167827
v 19.88361 20.0039 4.097659
v 20.74651 20.38096 4.443491
v 17.21003 18.47728 4.042294
v -50.20517 34.54338 3.091082
v -24.81934 33.15952 16.56178
v -26.25578 33.24205 15.89075
v 36.59523 19.02307 1.917653
v 36.06625 19.4103 2.586818
v 37.95214 18.85471 1.389749
v 37.83952 19.35947 1.772487
v 37.43378 18.81351 1.710506
v 36.47566 19.68805 3.357266
v 36.98909 19.76799 3.212314
v 36.44996 19.56989 3.242377
v 24.05565 21.65908 5.98865
v 24.2676 21.53083 5.858553
v 19.60439 17.42334 3.109617
v 25.14756 21.95331 6.013259
v 26.20306 22.21815 6.092292
v -45.24287 19.66459 -0.8734619
v -30.65168 35.46846 15.75663
v -20.32743 35.2594 18.56464
v -19.21607 34.94132 18.67513
v -20.90126 34.9963 18.30738
v -29.03898 25.30996 9.638548
v -31.7861 20.89926 4.575555
v -28.08842 22.2881 5.935911
v -27.0423 22.7036 6.745852
v -33.76733 35.59307 14.85085
v -34.79327 35.4988 14.4156
v -34.3801 35.2105 14.51962
v -35.41933 35.135 14.02165
v 34.84486 21.16532 4.676499
v 33.8626 20.62632 3.931011
v 33.10884 21.0889 4.169288
v -41.97464 34.8694 10.65429
v -42.14408 35.33231 10.70703
v -43.00709 35.00602 9.97145
v 20.37945 34.21182 17.21957
v -20.64845 36.3843 18.82024
v -40.53881 20.76858 2.703236
v -13.8302 -41.61579 9.889319
v -39.7873 20.00629 2.098322
v -39.06301 20.0659 2.684225
v 27.73988 10.56047 5.154155
v 20.65599 15.92329 3.414665
v -6.154822 -18.08492 19.26255
v -6.474416 -42.44439 11.94547
v -7.358916 -42.48405 11.78763
v -21.04423 22.04021 7.270534
v -34.5264 17.86083 3.698444
v -33.87469 17.35354 3.746793
v -34.63713 17.66226 3.623552
v -28.95896 23.63008 7.779786
v 2.910605 -11.87926 30.90252
v -26.99238 20.91263 5.18551
v -7.521357 -18.28185 20.63701
v -8.160111 -18.14485 20.06665
v 21.01155 23.14688 7.884824
v 19.39711 22.19028 7.039018
v -38.11675 17.9401 2.531171
v -38.57689 17.56977 2.177283
v -35.03103 17.78157 3.49517
v -35.2371 18.26661 3.578566
v -35.8632 18.14127 3.335684
v 8.706016 -18.7321 18.04339
v 8.827431 -19.07842 17.67952
v 9.163548 -18.72288 18.60803
v 9.264439 -19.34628 17.89801
v 8.615612 -18.79479 17.58148
v -44.54462 19.38501 -0.8525782
v -43.78754 20.70583 0.7500118
v -44.17957 19.80527 -0.3209586
v 20.12685 16.45805 3.276302
v 20.47118 16.75134 3.341276
v 20.86712 15.78301 3.502895
v 19.43964 16.4863 3.055757
v 19.33638 16.94026 2.981086
v 8.19116 -18.57694 18.24153
v 8.781257 -18.53407 18.6761
v -7.704985 -18.00404 16.85798
v -7.328569 -17.89995 17.39178
v 9.221103 -18.5771 18.96124
v -30.13791 22.31312 5.862112
v 21.48622 21.90181 6.070671
v 21.82231 22.07288 6.252051
v 20.82466 22.38046 6.670116
v 21.50336 22.60129 6.869177
v 22.06414 22.58847 7.342921
v 22.77388 21.72361 5.935276
v 33.37319 21.11132 4.339082
v 8.351437 -19.24951 17.06853
v 8.497266 -18.8626 17.31961
v 40.90729 17.53785 -1.600187
v 40.92543 18.1724 -1.125017
v -62.76484 47.38591 -23.45794
v -10.53463 -18.09833 20.7692
v 8.37 -18.98247 17.05678
v 21.62999 21.66171 5.822561
v 28.63194 31.59066 12.97425
v 8.137321 -18.59593 17.706
v 7.526881 -18.71897 19.11826
v 7.327163 -18.57562 17.89424
v -40.6092 22.2708 4.254947
v -39.88461 22.35886 4.592185
v -40.84512 22.24206 4.078521
v -40.50068 21.9935 4.061759
v -32.34877 12.03762 5.387659
v -32.96754 12.31869 5.213315
v -32.38189 12.34763 5.369806
v -31.73424 12.12386 5.496402
v 38.76078 20.06863 1.802692
v 20.36414 20.44185 4.417978
v -24.40152 23.61084 7.526091
v -25.07193 23.85642 7.48121
v -32.4455 17.15266 3.902439
v 62.07852 33.96502 -34.9936
v -6.62273 -17.91972 18.54982
v -43.69091 18.80771 -1.179092
v -43.6173 18.66972 -1.547924
v 40.52422 18.76485 -0.5903021
v 21.18759 22.828 7.203813
v 41.14555 17.38847 -2.31665
v -6.807972 -17.97893 19.24249
v -8.149741 -18.05802 16.34898
v -20.6478 21.49472 6.888741
v -21.58747 21.20669 6.498614
v 8.35111 -18.71844 17.34708
v -40.0717 23.03811 4.729274
v -39.44132 14.41411 2.424182
v 35.04478 20.24754 3.758101
v -35.51163 21.9199 4.841213
v 25.45513 11.04128 5.351825
v 26.27707 10.28691 5.271401
v 31.5523 21.40592 4.493908
v -21.63278 40.73808 19.18271
v -26.2324 33.78966 16.23571
v -29.07318 36.32214 16.77782
v -21.12252 39.8741 19.2311
v -25.28052 33.73423 16.80742
v -25.8373 33.22305 16.06973
v 21.80962 23.11156 7.501521
v 22.17887 22.84347 7.170629
v -8.885981 -18.37311 15.82351
v -8.69459 -18.43846 15.57027
v -8.92408 -18.50139 15.58795
v -7.344334 -17.814 17.68127
v -8.750534 -18.43427 15.51993
v -20.34626 32.65144 17.29989
v 8.252807 -18.89845 17.01662
v 7.966698 -18.74071 17.09801
v 7.964721 -18.97609 16.84347
v 7.866021 -18.63798 17.33871
v 36.59715 15.36116 1.107419
v 35.87191 14.04658 1.967706
v -32.61673 16.44614 3.858808
v -33.18695 17.17323 3.777975
v 36.51604 19.49177 2.858614
v 31.34386 21.52064 4.925144
v 2.361827 -19.30611 23.8537
v 1.657405 -19.92588 23.42541
v -38.0209 14.37154 3.033004
v 29.67156 36.85342 15.02627
v 23.84988 31.27586 14.23643
v -41.71065 19.50259 0.6592923
v -33.3923 22.01678 5.125357
v -33.79775 22.54948 5.816385
v -34.03564 22.22717 5.391586
v -39.96479 19.94581 1.798799
v -24.6315 20.08832 4.605904
v 26.72345 24.08437 8.741513
v 41.49782 16.45904 -2.699768
v 4.589146 79.02755 16.32903
v 1.313443 -18.76451 20.38974
v 32.89927 21.60364 5.494917
v -27.73414 22.11937 5.83072
v -26.60605 21.56549 5.400359
v 30.18157 23.88871 8.263324
v -68.06052 12.6835 -44.57755
v -68.08931 12.73427 -44.70404
v -36.87888 18.08368 3.058101
v 0.1660471 79.90326 16.3802
v -39.09921 20.73798 3.136952
v -36.17473 23.01411 5.702988
v -34.95647 22.56074 5.766058
v -31.71227 24.713 8.577229
v 36.56561 21.00374 4.206398
v 39.18204 20.00158 1.358007
v 38.84022 19.56849 1.126649
v 38.27319 19.62031 1.650146
v 38.09774 19.28323 1.286924
v 40.00243 19.49263 0.257457
v -30.89748 19.85643 4.613303
v -31.58215 19.05349 4.237445
v -24.7956 16.43747 3.781643
v 25.96057 23.09719 7.09789
v 25.54791 22.92883 6.903027
v -60.32636 54.56755 -17.33062
v -30.5398 25.29137 9.395954
v -25.66985 21.55598 5.12733
v -25.66387 21.48034 5.09847
v -26.24926 21.74453 5.585559
v 25.54162 34.42463 15.45873
v 30.30612 21.63823 5.536106
v -24.70398 15.88407 3.903816
v -25.87724 15.31453 4.236572
v -32.38817 12.72563 5.283563
v -31.92859 12.5722 5.403628
v 41.10788 15.56275 -2.321243
v 48.22821 31.4594 0.7461522
v 26.62677 11.35859 5.286791
v 27.45225 11.36247 5.190189
v -27.65523 22.53906 6.491612
v -27.17001 22.29781 6.299743
v 36.79872 20.56318 3.896227
v 36.38678 20.71244 4.341492
v 62.02454 33.9943 -34.76347
v -28.97684 24.61778 8.810258
v 39.99295 18.90978 -0.2064692
v 24.65192 16.63721 4.134201
v 38.29162 18.92338 0.8015703
v 38.67275 18.8392 0.3132941
v 38.72491 18.82467 0.562238
v 39.39645 18.7981 -0.312593
v 38.94303 18.92134 -0.05050486
v 38.8229 18.95141 0.3298758
v 39.52863 18.97845 -0.5592767
v 38.74326 19.03899 0.03702892
v 39.20692 19.41602 -0.1605623
v 38.6137 19.10986 0.2711323
v 38.17674 19.09547 0.4528131
v 38.02107 19.103 0.8472738
v 39.73205 19.32728 -0.600589
v 27.54201 21.8342 5.241693
v -22.89449 19.83696 4.671288
v -22.5697 19.93595 4.75939
v -39.09535 21.99258 4.260992
v 40.59858 18.3929 -0.8842559
v 40.37782 18.03457 -0.8536903
v 30.5025 36.24828 14.46852
v 34.40338 19.44473 3.127604
v 33.31411 19.57608 3.50683
v -67.9405 17.56985 -42.03407
v 16.19511 22.49358 8.116239
v 17.15158 22.42076 7.849385
v -24.87315 32.50547 16.07259
v -29.13749 36.71037 16.82046
v -28.69049 36.61761 16.98806
v -28.52358 36.13136 16.86553
v 22.22671 31.88272 15.15658
v 30.45529 21.20934 4.448038
v 22.03651 34.15186 16.76454
v -31.19801 23.86124 8.452486
v -31.05095 24.01201 8.546221
v -31.47925 23.93598 8.594437
v 33.96385 15.94939 2.406212
v 25.17368 22.38487 6.440423
v -27.83849 36.8098 17.16608
v -34.55746 23.90572 8.257787
v -35.38203 23.50662 8.083387
v -34.6988 23.61291 8.439061
v -26.07124 33.44524 16.08309
v 36.68481 8.373505 1.996984
v 36.47165 17.59212 1.062837
v 36.81456 17.41455 0.714748
v -11.72684 76.40957 17.23066
v 28.62544 11.2078 5.039801
v -34.23761 34.08985 14.06335
v -23.34951 37.6049 18.42881
v -23.95548 20.23461 4.838005
v -23.14075 20.02989 4.843787
v -63.51137 44.83301 -25.97267
v 29.37307 24.06259 8.789885
v 1.735397 -18.34716 19.35787
v 25.74717 22.56076 6.516573
v 33.90823 20.92554 4.431204
v 59.21228 43.017 -24.9318
v 24.29486 11.86736 5.249941
v -50.2805 33.83713 3.100298
v 26.68754 12.68927 5.028378
v 38.69176 14.88046 -0.06251992
v 23.02761 33.9347 16.43211
v -41.11044 20.76208 2.498603
v -40.58901 20.40284 2.004281
v -40.92334 20.53115 2.308137
v 42.22477 34.79749 7.532987
v 17.69592 35.10873 18.39244
v 59.8532 46.66696 -26.00113
v 23.87775 22.2227 6.487826
v -35.52331 23.57558 7.950655
v -42.98802 21.60594 1.690505
v -23.66593 38.44671 18.43215
v -26.09249 21.58107 5.734804
v -26.32769 21.76814 5.89286
v -25.79112 21.69916 5.927071
v 25.45638 34.84626 16.13799
v 24.69051 35.68766 16.56209
v -32.57999 78.26759 9.284038
v 10.72546 77.88536 15.84867
v -24.96012 21.54265 5.859756
v 29.41916 33.91377 14.38573
v 6.655457 -18.89799 16.84492
v 6.177513 -18.80194 16.863
v 7.220157 -18.74463 17.24706
v 3.810822 -18.83525 16.47607
v 17.23988 17.21282 2.420258
v -27.78723 25.26384 9.746642
v -28.31331 25.22976 9.686955
v 30.73248 22.13179 7.222712
v 30.05836 21.75545 6.896936
v 31.20362 21.86891 6.613324
v -41.21981 19.9563 1.46749
v -41.51622 20.55344 2.1105
v -42.93732 20.14171 1.030805
v 27.80483 13.5599 4.564478
v 30.03828 14.18347 3.917334
v 17.57601 34.7979 18.29866
v 39.38717 19.44479 0.5681466
v -41.4973 21.54229 3.063767
v -68.07342 12.69004 -44.84813
v -25.335 38.58864 17.98869
v 37.55402 17.26455 -0.2097254
v 37.86241 17.86487 0.1406438
v 36.14863 18.04523 1.422576
v 25.30697 15.36668 4.241384
v 24.03811 14.86887 4.417645
v 24.72794 14.31088 4.582633
v 23.31625 14.53002 4.299032
v 6.763902 -43.24059 10.52011
v 28.96243 36.3888 15.26638
v -40.61623 36.09055 11.55312
v 25.732 34.42377 15.36252
v 26.62088 34.16917 14.95623
v 27.05642 34.20966 14.90366
v -2.370023 79.32179 16.74483
v -1.985522 79.35839 16.7337
v 37.14063 19.73082 2.995627
v -40.5317 20.06067 1.852946
v 0.9101148 80.27194 16.06463
v 25.83829 14.40937 4.412356
v 26.56362 13.04104 4.915195
v 31.8374 21.74586 6.116992
v -28.92281 23.09582 6.786325
v -30.59449 23.12417 6.667858
v 30.92881 21.41109 4.536752
v 18.62138 19.98253 4.462126
v 17.23714 36.49357 18.87876
v -27.75494 22.94007 6.857695
v 43.02598 33.59202 6.75699
v -5.989782 -42.22247 12.04023
v -60.85682 54.578 -18.60959
v -42.55651 36.88862 10.1765
v 29.74928 23.96804 8.441013
v 24.25498 37.21689 17.00451
v 23.77094 37.7036 17.21457
v 21.6224 34.96169 17.14607
v -68.06627 12.31418 -44.77229
v 29.50371 23.8613 8.343516
v 29.24735 23.78141 8.548361
v 27.908 12.29622 4.953249
v 5.422374 -18.33948 21.84201
v 29.61954 33.03775 13.81304
v 33.82099 19.21145 3.217078
v -20.98861 35.82454 18.61466
v 15.91988 -42.59101 4.036681
v -43.98934 34.31119 9.099153
v 27.90237 24.0487 8.7187
v -22.48978 21.3144 6.392555
v 18.52908 22.85476 8.212376
v 35.97137 34.76054 11.83136
v -38.28719 35.65002 12.77184
v 59.72643 46.93201 -25.65659
v -66.76353 1.373097 -48.33271
v -36.72459 22.90921 5.423077
v -37.21848 22.60886 5.111827
v -39.76107 20.52605 2.687321
v -33.01766 21.86646 4.843246
v 37.2572 19.3372 2.22174
v -36.99211 23.32425 7.157722
v -36.65983 23.30695 7.188243
v -36.5568 23.46205 7.388221
v -36.12329 23.38833 7.293097
v -27.15065 20.15473 4.840397
v 25.85612 22.7347 6.814852
v 26.36032 23.00411 7.06481
v 26.08695 22.64079 6.960363
v 26.34694 23.3489 7.453804
v 27.06873 22.74864 6.9277
v 26.78827 23.19936 7.727974
v 26.9059 23.00006 7.609125
v -24.86507 36.68586 18.02109
v 1.314983 -19.93478 22.48393
v 23.34999 33.39497 15.7078
v 36.49966 20.22571 3.824238
v 63.01431 27.1327 -38.74169
v 1.610213 -19.83015 22.84863
v 36.94224 31.90908 10.50023
v 43.13702 32.53787 6.493677
v 28.05539 23.82289 8.574903
v 28.99631 23.99438 8.911426
v 28.73141 24.18111 9.07528
v 28.58516 23.71672 8.779831
v -24.49097 20.49373 5.232441
v -25.35791 21.28717 5.484348
v -25.25928 20.87838 5.427005
v -31.64094 11.30054 5.460857
v -41.06424 34.74016 11.09033
v 22.42948 36.77102 17.6512
v 22.215 36.1639 17.63275
v 32.16783 18.07332 3.217598
v 32.72853 17.04976 3.067909
v -36.59399 17.90918 3.006002
v -37.19333 17.179 2.799893
v -36.75295 17.63227 2.849561
v 4.962447 -18.37599 22.4688
v 4.515685 -18.54105 22.84892
v -42.62349 19.1339 -0.4574823
v -43.04454 19.63203 0.1819969
v -43.8012 19.7902 -0.08561579
v -43.16469 18.99372 -0.7361604
v -33.11795 36.99386 15.27069
v 29.47661 35.75614 15.03833
v 30.18872 36.09195 14.64127
v 24.34388 36.04205 16.84676
v 24.59195 36.7053 16.87673
v 23.90869 37.12088 17.18012
v -37.99069 21.97864 4.459558
v -38.39317 21.80297 4.220197
v -37.54207 21.30656 4.014674
v -41.26906 36.03385 11.07025
v -67.94189 16.96299 -41.94746
v -67.97366 16.62961 -42.23927
v 26.04382 22.50758 6.868777
v -5.319545 79.48914 16.61166
v 24.58118 35.04907 16.53665
v 23.83155 35.74212 16.80135
v 23.12322 35.86398 17.0668
v 23.42995 35.61618 16.79943
v 22.61124 35.90982 17.35107
v 23.08668 35.8851 17.22177
v 23.8982 35.70782 16.85409
v 23.02759 35.72058 16.95196
v 22.70812 35.73917 17.13339
v 3.253072 -18.84919 23.73068
v -30.40063 36.0327 16.17198
v 17.79424 16.70804 2.761846
v -24.98796 20.55251 5.431105
v -25.26675 20.80426 5.563894
v 31.84287 16.36648 3.338267
v 33.20841 16.10502 3.024595
v 29.93073 16.77011 3.388072
v 29.71808 15.97587 3.5194
v 30.32705 16.35901 3.376014
v 30.89302 16.18464 3.368235
v 40.27256 15.22601 -1.454346
v 39.60937 15.60201 -1.072217
v 27.77335 15.6989 3.843394
v 27.68904 16.21 3.791223
v 31.58113 34.53225 13.84658
v 26.49079 32.39915 14.38208
v -6.219665 -42.03523 12.10648
v -63.5089 45.46126 -25.80957
v -31.04696 36.30155 15.9617
v -30.74758 35.75319 15.9351
v 3.668036 80.0198 15.91227
v 38.20909 33.35724 10.30567
v 5.356489 -18.87213 16.6205
v -43.77413 18.25175 -1.162236
v -11.1842 -19.18427 15.92474
v -9.806804 -18.80387 15.79932
v -11.81733 -19.15792 16.21913
v 36.6167 20.46046 4.019304
v -41.51355 35.5228 10.93301
v -41.61089 35.71981 11.09691
v -41.31348 35.86871 11.14077
v -41.95723 35.83287 10.9065
v -42.31479 36.32808 10.5664
v -41.6425 36.23549 10.93008
v -42.66859 35.66389 10.34414
v -43.10893 35.5789 10.09768
v -43.85018 35.4374 9.485636
v 29.87005 21.48468 4.703511
v 34.86295 34.27023 12.28746
v 34.56396 34.10259 12.32598
v 35.34288 34.21048 12.01017
v 34.99672 33.93492 12.09156
v 34.80692 33.95898 12.25003
v 17.25128 20.20964 6.209747
v 16.60151 19.46473 5.562104
v 30.83825 33.87384 13.7558
v 31.27655 34.24373 13.78296
v -42.55713 20.81609 1.859767
v 38.76064 33.69209 10.08771
v 38.97033 33.52697 9.945388
v 34.97358 33.61438 11.90793
v 24.76937 13.58076 4.810783
v 24.3459 14.19804 4.558266
v 24.32552 13.65874 4.758682
v 24.46742 14.69951 4.318432
v 24.97456 13.81319 4.737909
v 25.33315 14.64567 4.37242
v 20.76146 34.14869 17.09741
v 9.833748 78.16754 15.90463
v 27.29047 35.59709 15.82288
v 26.89318 35.7649 15.96688
v 26.36572 35.71798 16.14934
v 26.92121 35.33076 15.86467
v -22.87734 15.16491 3.987971
v 42.30594 33.82348 7.461601
v 41.87476 33.45991 7.779585
v 36.40476 20.57588 4.212265
v 63.65047 11.77037 -41.95392
v -41.3823 34.94524 10.98425
v 15.39494 -43.4458 4.284429
v 29.19103 31.61947 12.8616
v 39.94805 18.76383 -0.5659843
v -42.48882 18.84722 -0.4587537
v -28.29021 36.53097 17.06147
v 2.66362 76.28132 17.85719
v 9.405568 78.85195 15.64037
v 11.56889 78.65752 15.29464
v -38.45642 22.55148 5.004669
v 41.18085 17.00029 -2.570904
v 40.45173 16.4995 -2.041831
v 40.84632 17.2148 -2.421312
v -38.16119 35.49146 12.65472
v -38.49961 35.88046 12.80735
v -37.86409 35.5207 12.72025
v -38.44638 35.4969 12.52114
v -8.799518 80.09073 15.99578
v -10.36235 80.13374 15.744
v 31.59854 13.88866 3.664406
v 32.39162 14.83112 3.132832
v 34.13055 14.59824 2.571886
v 30.26066 21.59496 4.79555
v 29.01034 34.95023 15.028
v 28.87277 35.61892 15.13606
v 23.16023 37.50808 17.40943
v 22.90811 36.58004 17.44131
v -38.83028 35.50688 12.3301
v -38.72338 35.68324 12.50732
v 21.31976 35.38599 17.62154
v 28.56019 33.74868 14.30039
v -25.31496 20.25635 5.413626
v -24.86277 20.04005 5.358735
v -24.95177 20.16608 5.459541
v -67.55449 15.24527 -39.85318
v 26.62722 15.51125 4.024595
v 26.77795 15.36744 3.976285
v 37.55384 8.845908 1.518551
v -20.22681 19.31871 4.786605
v 33.24199 22.29507 6.439148
v 32.31815 22.44396 6.79369
v 18.44911 35.19104 18.22608
v 33.45294 34.28451 12.88208
v -33.82313 24.4247 8.288342
v -32.94231 24.25459 8.390687
v -34.14128 24.078 8.25407
v -7.016075 -42.87619 11.9749
v 24.06031 35.24395 16.72785
v 28.93327 31.46187 12.78107
v 36.28589 19.79086 3.413498
v 36.21293 19.59498 2.989069
v -7.537442 -17.91127 18.52921
v -7.724032 -17.8747 17.62519
v -7.639084 -17.85761 17.26404
v -43.65088 34.89323 9.527764
v -43.50384 34.88761 9.708817
v -43.85594 34.50936 9.460502
v -44.1999 34.30781 9.144373
v -44.54144 34.28982 8.927491
v -44.70529 34.14861 8.704926
v -45.2254 33.97219 8.339242
v -45.20312 34.21319 8.371621
v -68.09106 15.62537 -43.15543
v -8.329642 78.915 16.63828
v -35.83197 35.52009 13.96437
v -36.47575 35.36485 13.60703
v 33.71991 16.55 2.723614
v -22.85757 38.09783 18.80883
v -23.00341 38.35014 18.82221
v 28.25803 21.85637 5.086212
v 29.3831 21.83058 5.670234
v 28.02298 22.09862 5.820889
v 28.8917 21.96036 5.383975
v 28.98315 21.85174 5.134053
v 29.97568 21.65877 4.678179
v 28.42093 22.23566 6.725975
v 23.95088 36.55558 17.11201
v 22.52155 35.44139 17.16588
v -7.517034 79.83755 16.29347
v 38.77105 15.40039 -0.3832067
v 39.26652 16.28441 -1.180087
v -6.274758 80.04932 16.28522
v 16.32942 17.57729 2.293718
v 16.1813 17.54235 2.071592
v 17.87639 34.8481 18.266
v 17.95428 34.62204 18.08396
v -31.29603 35.7367 15.75222
v 30.20505 33.86143 14.03006
v 22.21423 32.61759 15.77422
v 22.96113 33.18748 15.67621
v -30.25878 12.21014 5.537814
v 31.47821 16.23313 3.357288
v -30.88498 11.46882 5.53959
v 1.232886 -19.28375 21.04998
v 29.75953 23.82536 8.224277
v -37.13015 35.17492 13.28636
v 59.56648 45.06818 -25.42634
v 29.62051 23.35635 8.525476
v 28.13715 35.62377 15.43519
v 27.96221 35.01194 15.42182
v 28.47538 34.64022 15.09008
v 28.0436 34.29725 14.71666
v 28.90244 34.235 14.74723
v 28.09966 33.78774 14.4565
v -25.7934 21.69034 5.577707
v -43.77318 34.87989 9.568082
v -37.17055 35.50193 13.38242
v -12.46711 -18.73737 17.5097
v -13.48182 -18.80686 17.93503
v -12.63654 -18.9689 17.20214
v 12.77616 79.48917 14.52649
v 26.83075 17.40323 3.896027
v 28.22858 17.02008 3.687296
v 26.64509 16.41327 3.999243
v 26.0447 17.06981 4.024934
v 34.79545 12.3723 3.002922
v 34.70393 12.82667 2.961164
v 27.13797 23.02636 8.170263
v 27.16668 22.83175 7.874316
v 27.52374 22.86763 8.189658
v 26.96156 23.01904 7.910606
v 27.93274 23.18696 8.348594
v 27.56485 23.0657 8.462655
v 28.09045 22.95374 8.251708
v 26.36477 22.64166 6.925802
v 28.64964 36.12268 15.39525
v -33.98328 12.94125 4.796884
v -33.14307 14.0652 4.547841
v -38.92662 35.28734 12.2734
v 7.499878 -43.19828 10.15772
v 35.69841 34.54513 11.90828
v -5.885403 -41.95389 12.41512
v 29.07498 22.50984 7.690559
v 29.67192 22.52214 7.946427
v 29.82296 21.78078 7.268255
v 29.38406 22.09799 7.199869
v -50.56012 34.14829 2.727799
v -31.73035 24.30365 8.519944
v -26.21239 21.44272 5.540209
v 26.91194 32.56467 14.35898
v 39.41715 19.1703 -0.0298891
v 17.07008 21.07344 6.996195
v -30.26026 36.73357 16.33079
v -50.8144 34.98048 2.192918
v -41.56388 76.45319 3.034999
v -10.94792 -18.06286 20.74887
v 37.99956 21.89245 3.665152
v -41.97383 21.1641 2.633051
v -41.85007 21.18366 2.672276
v -30.25665 11.63191 5.618696
v -30.95588 12.02283 5.53862
v -11.56891 -18.72738 16.94846
v -12.31116 -19.00807 16.865
v -67.98053 15.96494 -41.80183
v -36.01939 34.49633 13.49659
v -34.43659 34.77061 14.29653
v -28.02812 25.96333 10.20251
v 20.42908 20.66313 4.54041
v 36.5996 18.4476 1.256921
v -37.08217 23.15278 5.864533
v -36.64476 23.17491 5.765072
v -26.65407 22.18663 6.30207
v 33.89643 34.28743 12.6977
v 33.82699 33.4031 12.3833
v -20.85229 33.94195 17.89219
v 17.76512 34.84864 18.3224
v 36.73138 17.80844 0.7979706
v 31.51143 13.12265 3.963517
v -25.28889 20.60314 5.545734
v -25.94875 20.83957 5.437949
v 17.66331 19.29447 3.887867
v 27.53549 32.91114 14.44578
v 31.81455 12.47485 4.033089
v -34.75704 16.93134 3.541744
v -35.73061 17.42215 3.156912
v -36.03992 17.50844 3.079199
v 33.59159 20.96178 4.151401
v -32.61625 23.99592 8.405976
v -35.25599 23.37947 8.245426
v -34.58147 14.40195 4.116035
v -41.02028 20.61472 2.439602
v 27.40443 22.55744 7.404504
v 27.0072 22.73098 7.553991
v 27.93578 22.40746 7.575579
v 17.31018 20.80809 6.782107
v -44.18059 34.44252 9.044081
v -44.56493 34.35584 8.775625
v -44.68827 34.54777 8.71072
v -44.93509 34.3281 8.638743
v 1.587049 -18.43055 19.68413
v 6.514451 -18.73449 19.46296
v 4.754513 -18.54685 20.5647
v 1.988538 -19.17975 22.0144
v 5.004864 -18.70431 17.5747
v 4.805927 -19.17752 16.53781
v 3.838387 -19.04693 16.97812
v -31.12698 17.06355 4.004164
v -29.45561 13.82854 5.060203
v -30.41743 13.05217 5.296344
v -30.00131 16.17185 4.321738
v -31.4264 13.2498 5.18855
v 27.19295 23.90124 8.487202
v 26.70726 23.93477 8.528031
v -41.77525 18.8199 -0.03338798
v -43.95521 19.95131 0.06689993
v -42.32234 19.17594 -0.1768488
v -43.78969 20.02934 0.4344751
v -43.17622 21.46847 1.430337
v -43.31096 20.57813 1.236943
v 9.666434 -19.24569 18.46192
v 7.341613 -19.34304 16.62064
v 21.26668 22.65201 8.104116
v 21.56526 22.46105 7.821098
v 21.26379 22.20475 7.998365
v -21.42212 20.57849 5.609824
v -22.3299 20.1666 5.193762
v -22.11654 20.63225 5.682136
v -22.96788 20.10548 4.8591
v -8.934981 -18.07983 17.74011
v -12.86839 -18.61167 18.02642
v 22.40317 14.95409 4.032719
v 32.46715 15.96526 3.289777
v 35.47649 13.09046 2.543442
v 34.536 13.35876 2.83629
v 32.24349 15.71692 3.319545
v 32.28594 15.72913 3.287645
v 31.35742 15.69517 3.414167
v 18.59449 16.1149 3.126376
v 19.81244 15.10686 3.699773
v 38.14496 19.01308 0.9643805
v 39.36469 19.47488 -0.1505286
v 39.92685 19.42523 -0.5088589
v 38.16819 17.06083 -0.5523905
v 38.55217 16.33703 -0.4357229
v 39.57464 16.85517 -1.321413
v 39.27673 17.97895 -0.3087385
v 39.23005 18.82096 0.08904111
v 39.90884 19.12527 -0.6777412
v 37.91523 18.15189 1.115953
v 17.20119 21.65666 7.326107
v 17.25686 20.91477 6.77116
v 19.75427 20.44904 4.531865
v 20.58021 21.0247 5.214521
v 17.07419 19.67204 5.300153
v 18.49812 21.52232 6.753813
v 18.45183 21.90462 7.228483
v 16.74414 19.34452 4.463615
v 17.29646 19.44655 4.513309
v 26.46287 22.71863 6.897109
v -26.00862 21.66582 5.666366
v -24.62757 21.00761 4.498718
v -24.76744 20.92406 4.580242
v -24.29424 20.7724 4.330071
v -25.12536 21.24795 4.729949
v 30.23491 23.49222 8.371056
v 30.98658 23.46319 7.953414
v 30.04944 23.85999 8.016993
v 30.1363 23.67315 8.014338
v 30.88815 23.19536 8.446613
v 30.73805 23.13714 8.203308
v 28.7778 23.64438 8.751485
v -21.42143 17.15378 2.839438
v -21.27565 17.60438 2.589432
v 26.4332 34.89722 15.8441
v 27.41217 34.7622 15.48951
v 27.02481 34.35323 15.42921
v 10.60885 79.38744 15.13641
v -24.74507 38.38705 18.13023
v -27.95177 24.99778 9.448974
v -30.48359 24.38891 8.683665
v -28.46272 24.93279 9.287901
v -30.2391 23.75981 7.980657
v -38.99796 22.66797 4.930934
v 36.26472 20.75515 4.567343
v 36.28305 20.68778 4.510584
v -33.73947 23.88188 8.532693
v -34.5585 23.54101 8.633977
v -32.45983 23.77197 8.492579
v -32.30164 23.65331 8.389732
v -33.61818 23.67898 8.796445
v 22.33806 35.49962 17.24103
v 22.77489 35.12656 16.79491
v 22.51784 35.183 17.00937
v 22.38146 35.63319 17.36386
v -33.93396 36.70738 14.90391
v -26.93722 13.49869 5.077909
v -25.24228 14.30156 4.644097
v -26.27264 14.58224 4.51602
v 23.32299 33.50623 15.71905
v 4.39681 -19.69802 16.59115
v -39.01273 22.77027 4.765826
v 21.96936 15.21255 3.861353
v -19.67712 17.16005 3.344458
v -20.16886 17.92481 3.261467
v -21.87946 18.15642 3.116881
v -21.33732 17.65143 2.824817
v -21.06119 17.83668 2.818105
v -20.47041 18.63336 4.18305
v -21.06878 18.38479 3.661836
v -20.63436 17.94819 3.056339
v -21.32003 17.50467 2.702205
v -26.35409 21.48435 5.386364
v 27.21673 14.89298 4.104914
v -13.38494 -19.37379 16.48873
v -12.32429 -19.13482 16.47715
v -13.08424 -19.21618 16.65877
v 22.31427 15.55387 3.804125
v 23.75842 15.12453 3.99123
v 29.5145 15.59332 3.688296
v 28.00315 23.67344 8.595566
v -37.71941 23.07425 5.963142
v -35.43157 23.47007 7.5398
v -34.90968 23.58217 8.033848
v -36.91603 23.24058 6.514786
v -34.54948 23.5649 8.340603
v -34.72097 23.4954 8.598078
v -36.11353 23.34548 6.814939
v -37.32157 23.33322 6.890449
v -37.56168 23.23361 6.450861
v -38.38021 22.93458 5.567687
v -31.25555 23.36711 7.228942
v -33.90526 23.47916 7.572912
v -34.51114 23.18671 6.666813
v 20.76643 15.29191 3.673412
v 9.173521 79.67792 15.233

# 25996 faces
f 1 2 3
f 1 4 2
f 1 5 4
f 6 5 1
f 7 8 3
f 3 8 1
f 7 9 8
f 9 7 10
f 7 11 10
f 7 3 11
f 11 3 12
f 13 8 9
f 14 9 15
f 16 13 9
f 16 9 14
f 1 8 6
f 17 6 8
f 3 2 12
f 17 18 6
f 13 19 17
f 19 18 17
f 13 16 19
f 20 19 16
f 21 19 20
f 6 18 22
f 22 18 23
f 2 4 12
f 24 12 4
f 12 24 25
f 26 24 4
f 27 28 25
f 25 29 27
f 30 28 27
f 30 27 31
f 25 24 29
f 32 28 33
f 28 30 33
f 34 33 30
f 34 30 35
f 24 26 29
f 27 29 26
f 27 26 36
f 37 36 26
f 38 37 39
f 39 37 26
f 37 38 40
f 41 42 38
f 43 39 26
f 44 37 45
f 45 37 40
f 38 39 46
f 43 46 39
f 44 36 37
f 47 41 38
f 38 46 47
f 46 48 47
f 23 48 46
f 49 50 48
f 49 48 18
f 23 18 48
f 48 50 51
f 52 47 48
f 53 54 47
f 54 41 47
f 52 53 47
f 55 54 53
f 42 54 55
f 41 54 42
f 40 42 55
f 53 56 55
f 57 55 56
f 53 58 56
f 59 58 53
f 57 45 55
f 40 55 45
f 45 57 60
f 61 60 57
f 60 61 62
f 63 62 61
f 57 64 61
f 59 65 58
f 66 53 52
f 67 68 66
f 67 66 52
f 59 53 66
f 69 36 70
f 71 70 44
f 44 70 36
f 72 69 70
f 72 70 73
f 74 75 70
f 75 73 70
f 76 75 77
f 77 75 74
f 70 78 74
f 70 71 78
f 78 71 79
f 45 79 44
f 79 71 44
f 73 80 72
f 31 69 35
f 69 72 35
f 72 80 35
f 80 73 81
f 82 63 83
f 83 63 64
f 61 64 63
f 80 81 34
f 84 34 81
f 43 26 4
f 43 5 85
f 27 69 31
f 83 64 65
f 28 86 25
f 87 86 32
f 32 86 28
f 86 87 88
f 89 88 87
f 32 90 87
f 90 89 87
f 90 91 89
f 92 93 89
f 94 93 92
f 91 92 89
f 88 89 95
f 93 95 89
f 96 95 93
f 97 96 93
f 98 96 97
f 97 93 99
f 94 99 93
f 96 100 101
f 98 100 96
f 100 102 101
f 102 103 101
f 104 103 105
f 106 105 103
f 102 106 103
f 96 101 95
f 88 95 103
f 95 101 103
f 107 106 102
f 88 103 86
f 86 103 104
f 107 102 108
f 108 109 107
f 97 99 98
f 110 98 111
f 99 111 98
f 111 99 112
f 94 113 99
f 107 109 10
f 114 10 109
f 115 113 116
f 113 94 116
f 117 115 118
f 115 116 118
f 110 102 98
f 119 111 120
f 120 111 112
f 119 121 111
f 122 121 119
f 123 122 124
f 122 125 124
f 119 125 122
f 126 124 127
f 127 124 125
f 120 112 128
f 99 128 112
f 120 128 129
f 127 125 130
f 130 125 120
f 64 57 56
f 81 73 75
f 109 131 114
f 5 22 85
f 62 132 60
f 133 62 63
f 82 133 63
f 134 133 82
f 135 132 133
f 136 132 135
f 137 135 138
f 135 139 138
f 138 139 140
f 137 138 141
f 132 62 133
f 142 132 136
f 143 144 83
f 144 82 83
f 138 145 141
f 146 141 145
f 140 145 138
f 123 121 122
f 121 123 147
f 148 147 123
f 148 123 149
f 150 149 123
f 150 123 151
f 151 123 152
f 124 152 123
f 84 81 153
f 81 154 153
f 155 154 81
f 156 59 157
f 66 157 59
f 158 159 157
f 159 156 157
f 157 160 158
f 161 160 68
f 162 161 163
f 162 164 161
f 165 164 166
f 164 162 166
f 167 83 65
f 168 50 49
f 34 35 80
f 169 170 126
f 124 126 170
f 84 171 34
f 172 171 173
f 84 173 171
f 174 171 172
f 91 174 175
f 176 175 174
f 134 139 133
f 139 135 133
f 167 65 177
f 64 56 58
f 69 27 36
f 134 82 178
f 82 144 178
f 179 178 144
f 179 144 143
f 180 178 181
f 179 181 178
f 182 180 181
f 183 182 181
f 183 181 184
f 179 184 181
f 185 183 184
f 185 184 186
f 184 179 186
f 187 178 188
f 178 180 188
f 188 189 187
f 189 188 190
f 188 191 190
f 180 191 188
f 134 178 187
f 139 134 187
f 139 187 192
f 182 183 193
f 194 183 195
f 185 195 183
f 185 196 195
f 197 195 196
f 182 193 198
f 194 193 183
f 182 198 191
f 191 198 199
f 198 200 199
f 193 201 198
f 201 200 198
f 202 199 203
f 200 203 199
f 204 179 205
f 204 205 206
f 207 204 208
f 208 204 209
f 204 206 209
f 179 207 186
f 179 204 207
f 205 179 143
[truncated: 450,123 more chars]
