# Supplementary material for: Simulation of facial growth based on longitudinal data: Age progression and age regression between 7 and 17 years of age using 3D surface data
Source: PLoS One. 2019 Feb 22;14(2):e0212618. doi: 10.1371/journal.pone.0212618 (PMC6386244; doi:10.1371/journal.pone.0212618)
Supplement: S1 File — (ZIP) [file pone.0212618.s001.zip › F/12.obj]

# Generated in Morphome3cs 


# 13193 vetices
v 44.6577 -26.91959 -4.371592
v 43.8535 -26.35115 -3.213508
v 43.19271 -27.71447 -3.06837
v 44.86279 -24.27023 -3.51425
v 45.666 -25.23127 -4.84795
v 45.92734 -26.54828 -5.798806
v 42.91956 -29.18851 -3.414956
v 44.31331 -29.07888 -4.984386
v 43.63928 -30.62472 -4.938734
v 42.10707 -30.21128 -3.020617
v 41.64476 -28.39089 -1.790361
v 42.04551 -25.13575 -0.9768331
v 46.1444 -29.10665 -7.353439
v 44.7987 -31.51398 -6.850293
v 43.19168 -32.57159 -5.401904
v 46.12133 -31.36626 -8.593369
v 45.98914 -27.89578 -6.530433
v 47.5876 -26.36596 -8.048665
v 47.723 -28.43909 -9.359323
v 47.02938 -30.55732 -9.504219
v 47.82365 -29.82726 -10.34931
v 46.50101 -25.03222 -5.871114
v 47.44288 -24.95276 -7.127768
v 43.24704 -23.84189 -1.66525
v 42.24792 -23.27471 -0.5528616
v 45.40477 -21.97427 -3.327839
v 43.9609 -19.63136 -1.15821
v 42.30198 -21.60455 -0.1534785
v 44.29671 -21.26223 -1.926632
v 41.79702 -18.84862 0.8667338
v 43.18459 -18.33193 -0.1905044
v 40.22719 -21.2201 1.59426
v 40.84941 -19.9241 1.38829
v 40.76662 -17.33755 1.856107
v 42.00517 -17.57755 0.8941675
v 45.62445 -19.05777 -2.717525
v 46.14016 -19.54122 -3.402849
v 47.00133 -20.39585 -4.663728
v 46.11281 -22.00875 -4.133115
v 48.03706 -17.86018 -5.145195
v 48.06587 -20.55142 -6.121806
v 48.04626 -19.1311 -5.556879
v 45.81294 -23.58319 -4.367437
v 46.78168 -17.20627 -3.494992
v 47.86021 -16.9696 -4.684313
v 47.01896 -22.78458 -5.589511
v 48.46126 -21.85961 -7.202704
v 48.45659 -23.46914 -7.925931
v 48.74479 -26.67041 -10.01754
v 49.26986 -24.5808 -9.749003
v 49.79655 -22.97251 -9.77878
v 49.79776 -21.79329 -9.204603
v 49.99443 -19.33097 -8.401587
v 48.9603 -19.45904 -6.912775
v 49.16747 -17.78465 -6.614091
v 50.36884 -16.50832 -7.90643
v 49.41982 -16.0039 -6.407956
v 50.98919 -16.76485 -8.923898
v 52.20137 -17.68221 -11.39725
v 48.88486 -14.68859 -5.416079
v 49.95215 -14.14515 -6.621375
v 48.97487 -13.21859 -5.175731
v 50.10215 -12.66779 -6.481739
v 50.84562 -14.56083 -7.99073
v 51.97502 -16.09861 -10.26378
v 51.18407 -20.07588 -10.73093
v 50.69308 -22.40199 -11.05162
v 51.63139 -21.62188 -12.33368
v 44.34522 -18.26856 -1.244415
v 45.50319 -16.31515 -1.97818
v 46.48605 -16.20315 -2.956953
v 44.3302 -16.90664 -0.9611161
v 44.71652 -15.2412 -1.092482
v 46.36337 -14.40972 -2.526316
v 44.9231 -14.19454 -1.130507
v 44.28487 -13.5417 -0.4893014
v 45.72929 -13.21467 -1.745755
v 46.87885 -15.14014 -3.179856
v 47.53158 -15.48295 -3.983461
v 42.81104 -16.38507 0.4090269
v 42.31554 -14.94636 0.9414786
v 51.25825 -10.62925 -7.61665
v 52.00728 -13.23697 -9.327707
v 40.04998 -16.35857 2.433708
v 46.44612 -24.02717 -5.350299
v 40.52304 -23.52775 0.8137568
v 39.38158 -22.18323 1.980706
v 38.77102 -23.3162 2.147393
v 37.99381 -22.42029 2.873914
v 38.49093 -20.73246 2.880319
v 36.06584 -21.24221 4.228553
v 35.28056 -22.78861 4.422359
v 36.50301 -25.07642 3.198522
v 35.0656 -25.10974 4.053129
v 37.50388 -24.57374 2.691733
v 37.58667 -26.13884 2.219137
v 36.66486 -27.61735 2.403129
v 36.90232 -29.07102 1.785532
v 34.94909 -27.70362 3.432009
v 38.03423 -27.7854 1.403815
v 38.56528 -25.89567 1.603917
v 38.45997 -28.83882 0.7238842
v 39.68187 -26.37594 0.6245281
v 40.7179 -24.70009 0.3109992
v 41.08715 -26.07351 -0.4290467
v 39.86359 -27.99 -0.06277987
v 40.42387 -30.22034 -1.42197
v 39.04053 -30.98032 -0.5376018
v 40.1653 -31.74493 -1.828358
v 37.51753 -30.71304 0.7661436
v 34.73322 -30.35331 2.692198
v 33.88195 -28.19492 3.864021
v 33.89391 -25.6023 4.558288
v 42.17041 -32.10875 -3.980314
v 32.87785 -25.43606 5.068993
v 33.7141 -24.4069 4.899166
v 32.10003 -26.10547 5.265204
v 32.03249 -24.02909 5.728398
v 33.0159 -30.51254 3.609193
v 32.29961 -28.83959 4.471531
v 34.45956 -31.9068 2.298517
v 33.12739 -31.99357 3.043288
v 33.80019 -34.09169 1.887795
v 32.02257 -33.13633 3.242162
v 31.94552 -30.52709 4.13351
v 30.58655 -33.65595 3.858271
v 30.47198 -31.14905 4.651276
v 33.11878 -27.63873 4.418325
v 31.40907 -27.54545 5.220493
v 29.79811 -29.58397 5.354998
v 40.57961 -33.4411 -3.014865
v 48.12518 -13.40399 -4.252407
v 49.34442 -11.56817 -5.342752
v 51.26943 -8.932096 -7.347496
v 48.39871 -10.04805 -4.082274
v 47.29346 -11.72535 -3.109768
v 47.25749 -10.19424 -2.932464
v 48.19305 -8.671657 -3.721984
v 49.88899 -8.578732 -5.570285
v 47.78503 -6.877229 -3.167002
v 47.01023 -9.132923 -2.601292
v 47.08732 -13.25748 -3.081468
v 52.51139 -12.16827 -9.815697
v 52.50988 -10.80402 -9.490499
v 47.12436 -7.548568 -2.574998
v 45.99979 -7.424116 -1.566289
v 36.03698 -31.39474 1.504663
v 36.7422 -33.38575 0.2287026
v 34.89812 -34.51462 1.001941
v 35.20979 -35.69111 0.3102152
v 33.95924 -35.53638 1.215245
v 32.5829 -35.05596 2.257576
v 39.97515 -14.73499 2.571536
v 40.62346 -13.83007 2.197411
v 42.08841 -13.94929 1.168015
v 52.93784 -17.5442 -12.71905
v 52.32256 -19.32073 -12.41568
v 53.27468 -19.59959 -14.55985
v 53.41745 -18.28852 -14.09833
v 52.90199 -20.92829 -14.5054
v 51.73961 -22.65061 -13.15309
v 50.80413 -24.8705 -12.62105
v 50.95071 -23.34307 -12.02886
v 52.64468 -23.19016 -15.35634
v 52.68239 -24.50326 -16.30981
v 51.94884 -25.03133 -15.05363
v 52.74486 -14.71794 -11.0801
v 49.89675 -26.22026 -11.7517
v 29.92037 -34.88444 3.840845
v 31.15094 -34.6824 3.225259
v 39.64065 -18.73687 2.422793
v 37.3612 -17.41574 3.987826
v 38.66125 -16.57144 3.280472
v 37.47252 -19.86193 3.646998
v 36.3701 -19.64026 4.296548
v 35.8484 -17.61634 4.777156
v 52.67786 -15.93034 -11.47379
v 52.65097 -8.741089 -9.27691
v 53.62857 -10.96738 -11.39667
v 53.34761 -7.125826 -10.07083
v 54.20322 -7.666867 -11.57941
v 54.42483 -6.006119 -11.73452
v 54.99291 -7.166621 -12.97088
v 54.45566 -8.893065 -12.2946
v 55.13377 -9.294485 -13.73873
v 54.53749 -10.45355 -12.89308
v 51.47697 -6.739072 -7.358974
v 52.84505 -5.822379 -9.171001
v 52.01754 -4.618899 -7.929767
v 53.43664 -4.523075 -9.999516
v 54.10606 -5.287967 -11.10866
v 49.72581 -5.989132 -5.142909
v 55.80983 -5.170235 -14.28775
v 56.06162 -6.747963 -15.09122
v 55.83812 -8.561763 -15.06775
v 55.23398 -10.4539 -14.34882
v 56.2652 -10.52153 -16.88159
v 54.98271 -4.457916 -12.56801
v 54.62764 -2.858139 -11.88075
v 55.68634 -2.922884 -13.81389
v 56.43295 -3.202077 -15.36524
v 54.63848 -0.6932657 -11.99654
v 55.45988 -1.807413 -13.37102
v 54.14788 -13.44468 -13.24123
v 53.22021 -13.88455 -11.65758
v 53.7107 -15.21668 -13.14293
v 54.70053 -11.53385 -13.63163
v 55.56667 -13.65698 -16.62848
v 54.68002 -14.08113 -14.69111
v 54.17264 -16.73218 -14.8918
v 55.14064 -14.72831 -16.10016
v 55.68925 -16.02617 -18.35323
v 54.60345 -19.21698 -17.48962
v 55.14426 -17.55962 -17.85872
v 50.77226 -5.044732 -6.332712
v 49.44209 -3.664419 -4.78522
v 50.8573 -3.311589 -6.431243
v 33.05094 -22.27607 5.584094
v 56.52781 -14.85961 -20.15713
v 56.69612 -13.13832 -19.50122
v 56.12878 -16.59232 -20.11369
v 46.56261 -5.903759 -1.9926
v 48.12333 -5.030757 -3.420288
v 48.52999 -3.228441 -3.832569
v 47.10393 -2.639713 -2.572257
v 47.6688 -1.35389 -3.218223
v 49.48648 -1.371089 -5.006723
v 46.26896 -1.236766 -2.037076
v 46.41068 -3.502486 -1.915541
v 45.09793 -7.111313 -0.8266732
v 44.47118 -5.511122 -0.3369581
v 44.68374 -3.717012 -0.5739347
v 45.69 -2.315215 -1.426495
v 44.72658 -9.360263 -0.6521474
v 43.46168 -7.169154 0.3361204
v 42.00327 -7.836311 1.289831
v 42.66077 -8.869346 0.8552277
v 43.78279 -11.37661 0.0229721
v 46.03302 -10.47258 -1.797019
v 44.24806 -12.37972 -0.3856054
v 46.20992 -11.56263 -2.040252
v 42.84793 -6.105174 0.7579712
v 56.56689 -7.762836 -16.60326
v 57.41976 -8.058414 -19.05575
v 56.95707 -9.196177 -18.18821
v 57.45574 -9.460197 -19.80489
v 56.92289 -10.62456 -18.78686
v 57.36169 -6.780214 -18.37953
v 58.22061 -6.804491 -21.05363
v 58.23267 -7.733661 -21.55875
v 57.90798 -9.629261 -21.47813
v 50.01626 -24.07302 -10.75209
v 50.62267 -27.05773 -13.66067
v 49.46274 -27.47397 -11.72394
v 47.45961 -14.16633 -3.634179
v 39.83408 -35.16037 -3.166359
v 40.39653 -36.84874 -4.601838
v 42.22285 -35.4207 -5.837551
v 42.39753 -36.18338 -6.500419
v 40.56187 -38.42131 -5.681302
v 41.09537 -39.20992 -6.774928
v 38.93429 -39.18554 -4.438682
v 39.62415 -40.58034 -5.946624
v 37.07784 -41.46509 -3.974133
v 37.99397 -39.64257 -3.798604
v 40.83237 -40.49607 -7.292029
v 40.01601 -41.58892 -7.03558
v 41.91199 -39.40277 -7.906505
v 36.42957 -39.31395 -2.309307
v 35.05057 -40.92632 -2.019039
v 38.13403 -42.57542 -5.579877
v 38.11058 -37.88205 -2.99664
v 37.41837 -36.79277 -1.858406
v 35.58533 -38.28167 -1.162308
v 34.67423 -39.36465 -1.012705
v 34.86008 -37.91646 -0.4582157
v 34.25819 -37.16848 0.297111
v 37.03208 -36.15553 -1.227042
v 37.81697 -35.25278 -1.427849
v 39.12236 -36.482 -3.169397
v 38.13366 -33.58506 -0.90108
v 36.07948 -35.38623 -0.1576004
v 37.82902 -32.09761 -0.01652498
v 35.92484 -44.01231 -4.329607
v 34.77388 -43.12703 -2.880846
v 43.39759 -33.20769 -5.994551
v 44.44805 -33.40878 -7.473221
v 43.20098 -36.37164 -7.613982
v 44.34831 -35.23911 -8.458076
v 55.7408 -12.22703 -16.32196
v 55.43309 -0.3958389 -13.39619
v 53.66374 -1.444939 -10.36456
v 53.23068 -0.1678751 -9.844151
v 46.49993 -12.54005 -2.395746
v 57.32927 -11.29284 -20.47315
v 58.23437 -9.975039 -22.95016
v 58.50167 -10.98924 -24.94877
v 58.01212 -11.34514 -23.05679
v 57.96187 -12.6967 -23.97868
v 56.95505 -5.720901 -16.99017
v 57.92514 -5.28581 -19.56127
v 57.10089 -2.642464 -16.81061
v 58.07138 -3.129908 -19.37674
v 48.43414 -28.94611 -10.8303
v 52.82019 -2.797163 -9.029958
v 49.46174 0.875454 -5.380464
v 42.89253 -12.65082 0.6431978
v 39.20845 -15.23601 3.029597
v 42.9167 -11.42733 0.6577443
v 51.87978 -26.59458 -15.95982
v 53.70715 -22.83495 -17.65512
v 45.26617 -33.05039 -8.395663
v 36.38953 -14.35863 4.601763
v 37.09192 -15.36907 4.235527
v 34.49196 -17.82216 5.432373
v 33.09144 -16.2299 6.09746
v 34.28326 -15.04197 5.599707
v 33.1862 -17.73335 6.018514
v 34.04838 -13.82673 5.651407
v 32.54747 -14.87736 6.313346
v 32.98835 -19.06275 6.003798
v 31.18319 -18.0343 6.790663
v 35.20803 -13.87374 5.155649
v 31.70512 -13.68242 6.552467
v 33.98807 -10.8887 5.426425
v 30.98893 -10.71843 6.461443
v 31.19545 -12.60086 6.638487
v 32.96082 -10.57468 5.759933
v 46.81168 -0.03410835 -2.685839
v 46.66035 1.711287 -2.95657
v 47.24296 2.623033 -3.696876
v 48.41827 1.480661 -4.460409
v 45.74345 3.212928 -2.6427
v 45.69227 0.9633549 -2.032026
v 46.1332 5.561098 -3.601953
v 45.26208 3.662807 -2.38966
v 47.21339 4.306058 -4.152795
v 47.77275 -31.41028 -11.25128
v 47.08724 -32.44047 -10.77132
v 45.61728 -34.08297 -9.563583
v 48.15889 -32.58725 -12.72174
v 47.24493 -34.40641 -12.36175
v 46.42275 -34.09722 -10.815
v 48.56037 -29.98186 -11.70115
v 49.38729 -30.3798 -13.41818
v 49.23008 -29.42908 -12.51758
v 49.21918 -31.65316 -13.99512
v 49.07174 -28.61337 -11.73221
v 49.9525 -28.39453 -13.21077
v 50.3273 -28.93209 -14.29965
v 50.25209 -30.12878 -14.99103
v 50.98034 -27.89945 -14.93567
v 50.92118 -29.39295 -15.85229
v 49.83183 -31.41805 -15.07582
v 48.16049 -35.08922 -14.49141
v 47.17656 -35.71782 -13.15934
v 47.69272 -37.56697 -15.53311
v 48.59734 -35.84653 -15.91849
v 47.02295 -37.04453 -13.90101
v 46.35915 -36.18533 -12.13072
v 45.96447 -39.0913 -13.64417
v 45.95913 -37.61038 -12.50593
v 45.19965 -39.53564 -12.70993
v 45.14112 -37.44684 -11.11184
v 46.83911 -39.11782 -15.18533
v 44.30427 -39.7674 -11.50835
v 43.55123 -41.83435 -11.89694
v 43.96447 -42.89727 -13.34825
v 43.15574 -40.12968 -10.07585
v 42.75503 -41.78798 -10.69648
v 46.01952 -40.89729 -15.14622
v 44.74228 -43.0349 -14.72457
v 43.5982 -37.50094 -8.886251
v 44.7472 -36.20066 -9.677614
v 50.6099 -30.83364 -16.24243
v 51.20993 -30.10331 -17.03002
v 50.72535 -31.80057 -17.24626
v 45.87508 -35.48587 -10.88479
v 51.52054 -28.39731 -16.43473
v 52.16211 -28.33381 -17.9229
v 52.01849 -29.31396 -18.32615
v 52.00201 -27.57462 -16.93027
v 42.23917 -38.0549 -7.438353
v 42.11694 -43.02596 -10.70601
v 46.49027 -41.96136 -16.83736
v 45.99963 -44.1493 -17.83595
v 44.89166 -44.46325 -16.18196
v 47.00599 -43.04792 -18.72412
v 46.45465 -44.90948 -19.35207
v 45.32743 -45.71608 -18.0182
v 46.05834 -46.8586 -20.45507
v 47.12255 -45.09599 -20.86247
v 48.32309 -42.40914 -20.82289
v 42.25081 -41.2161 -9.582174
v 42.04656 -40.04727 -8.498484
v 41.62993 -42.48006 -9.621489
v 41.175 -41.87699 -8.614085
v 40.33093 -42.49904 -7.998774
v 40.73542 -44.08857 -9.618962
v 39.32693 -42.43658 -6.797887
v 38.00066 -43.59402 -6.05033
v 38.68025 -44.99623 -7.696392
v 37.08826 -44.35771 -5.620416
v 52.86588 -28.41918 -19.77711
v 53.54252 -26.70366 -20.26503
v 52.5529 -26.52646 -17.48233
v 53.38168 -25.76854 -19.04185
v 53.54832 -24.54182 -18.52585
v 51.61008 -30.55378 -18.2975
v 52.22838 -30.28247 -19.62609
v 52.43052 -31.02866 -20.79344
v 51.49738 -31.81031 -19.03404
v 51.33354 -33.46162 -20.05578
v 52.12704 -32.85138 -21.53928
v 30.18326 -11.79069 6.883954
v 31.89698 -9.355632 5.93618
v 34.90571 -18.84385 5.146268
v 34.94946 -20.09597 4.979455
v 33.77494 -20.53116 5.500872
v 31.25542 -21.09556 6.483249
v 31.07909 -19.62322 6.712808
v 44.4168 2.604954 -1.505777
v 44.39138 3.761131 -1.784947
v 44.95437 4.575056 -2.384543
v 56.75105 -1.375357 -15.94271
v 57.56923 -0.9905465 -17.77844
v 57.06021 1.473065 -16.63063
v 56.53428 0.01605429 -15.50169
v 57.64454 1.094062 -17.91252
v 58.0631 0.2144009 -18.91945
v 38.74862 -12.75185 3.32494
v 40.16596 -11.92581 2.47173
v 58.01699 -1.557119 -18.96954
v 34.16557 -40.965 -1.38322
v 33.30119 -39.52804 -0.1051485
v 32.19128 -38.96429 0.9174061
v 33.1437 -37.00209 1.129798
v 30.7185 -37.77896 2.368061
v 31.84545 -36.75444 2.051898
v 31.28325 -40.31278 0.934203
v 29.53201 -39.89915 2.233826
v 29.36353 -38.71106 2.830552
v 48.88181 -33.31672 -14.5434
v 49.37084 -34.37119 -16.33328
v 38.60361 -11.14244 3.346163
v 41.5473 -12.61554 1.601227
v 39.3732 -9.678123 2.844996
v 56.08865 0.2600473 -14.64901
v 56.1515 -1.589786 -14.71802
v 52.69788 -31.92881 -22.34759
v 52.22309 -33.67117 -22.48146
v 51.85493 -35.45284 -23.02968
v 51.51472 -34.86132 -21.64497
v 53.1751 -32.39605 -24.18478
v 52.77527 -34.21849 -24.58198
v 50.33024 -36.22369 -19.9021
v 50.73841 -37.06755 -21.58804
v 50.30374 -34.42624 -18.37615
v 53.48141 -29.54048 -22.54683
v 53.58622 -31.30737 -24.53461
v 41.32705 -6.435234 1.651142
v 40.77847 -7.907428 2.000008
v 43.38534 -4.168511 0.3257324
v 43.90306 -2.556921 -0.1522851
v 41.76731 -4.68119 1.31681
v 42.60311 -3.086765 0.6879131
v 41.35118 -3.348272 1.420669
v 29.02697 -30.7429 5.389621
v 37.75691 -8.822202 3.571004
v 37.20253 -11.04023 4.055327
v 29.89794 -28.18033 5.663762
v 29.776 -26.79718 6.005832
v 35.99536 -11.37874 4.63903
v 35.8013 -9.898251 4.56129
v 36.31895 -8.976635 4.23356
v 35.62012 -12.9386 4.916665
v 37.74126 -14.14798 3.905992
v 53.893 -25.95005 -20.66332
v 54.36458 -23.96707 -20.37767
v 55.13338 -23.76911 -22.87227
v 54.99676 -24.88713 -23.42811
v 54.97393 -26.12614 -24.51091
v 54.12384 -26.79657 -22.17773
v 55.72139 -23.94762 -25.33398
v 55.46707 -25.36681 -25.74749
v 41.10471 -10.01154 1.856556
v 39.28621 -7.772861 2.758176
v 51.86217 -1.671894 -7.784803
v 50.31802 -0.5587584 -6.040373
v 50.3069 -2.110502 -5.860924
v 50.73216 0.5421343 -6.702755
v 36.69778 -7.654676 3.900605
v 55.43309 1.160872 -13.54453
v 54.3032 2.699463 -11.9622
v 55.34194 3.280382 -13.72671
v 53.3144 1.067611 -10.16821
v 53.69489 3.450177 -11.22984
v 54.74057 4.438004 -12.98192
v 56.32944 3.629113 -15.45296
v 55.65673 5.171722 -14.60001
v 56.54797 5.120564 -16.09218
v 57.15355 3.107726 -16.96773
v 54.22083 6.097633 -12.61166
v 57.78516 3.157227 -18.29341
v 52.3577 2.190965 -9.074443
v 52.42611 3.999057 -9.63956
v 51.96252 0.5119709 -8.200532
v 50.5469 1.94885 -6.794619
v 50.18251 2.921151 -6.643619
v 49.63049 4.831841 -6.641668
v 51.67803 5.438953 -9.138428
v 48.54759 3.460886 -5.133155
v 54.98515 7.323759 -14.03419
v 56.23054 6.408793 -15.75195
v 56.33974 9.102818 -16.38488
v 53.92356 9.790531 -13.12215
v 53.17427 7.195044 -11.49697
v 53.2004 9.36267 -12.12282
v 55.07291 9.933627 -14.6354
v 54.37558 11.97825 -14.02299
v 55.16472 12.08317 -15.07532
v 56.97278 8.538282 -17.35589
v 53.38826 11.78236 -12.83874
v 55.1265 13.89359 -15.18233
v 55.85426 13.06717 -16.18602
v 55.77617 13.94371 -16.12322
v 56.80666 13.45391 -17.64902
v 56.43986 11.73246 -16.8784
v 37.89514 -5.711829 3.203328
v 40.02587 -5.270554 2.240374
v 56.47105 -12.0775 -18.21101
v 58.92187 -8.063993 -24.54219
v 58.71541 -9.682378 -24.81963
v 59.08091 -9.837812 -26.94232
v 59.46381 -8.043515 -27.22053
v 59.28741 -9.764305 -28.10113
v 58.68129 -11.80833 -26.91142
v 44.4498 -47.32191 -17.96777
v 43.77233 -46.21339 -15.82744
v 43.9647 -44.48447 -14.6659
v 42.99069 -47.86445 -16.03564
v 42.70365 -46.47204 -14.33419
v 42.97664 -49.6911 -17.73247
v 44.41093 -48.6417 -19.15689
v 41.71504 -50.581 -16.54712
v 41.96708 -48.78209 -15.26209
v 42.19477 -51.80862 -18.63475
v 40.54718 -52.46931 -16.65111
v 40.1172 -50.98044 -14.51941
v 41.08834 -49.11968 -14.23654
v 39.20882 -50.03534 -12.35015
v 39.23039 -51.83411 -14.04459
v 40.00358 -48.56788 -12.21195
v 38.06437 -52.07183 -12.65421
v 37.44961 -50.80326 -10.70237
v 36.11175 -52.37829 -10.44486
v 37.97098 -53.43125 -13.8548
v 38.96049 -53.17196 -14.98541
v 39.28705 -54.2072 -16.54811
v 38.23196 -48.73108 -9.964122
v 38.53021 -47.49627 -9.370808
v 40.93336 -46.13625 -11.44763
v 40.91283 -47.26501 -12.3406
v 36.70341 -54.47844 -13.20369
v 34.60786 -55.96414 -12.03837
v 34.29246 -54.87844 -10.65357
v 34.95353 -52.71011 -9.440589
v 43.14162 -44.63574 -13.47072
v 41.7018 -46.7924 -13.09447
v 42.71786 -44.0279 -12.35253
v 42.18134 -43.85884 -11.43649
v 40.58025 -53.42412 -17.74413
v 38.34136 -55.86833 -16.92697
v 40.20759 -55.05622 -18.96365
v 38.80613 -56.23147 -18.07196
v 36.77906 -57.25048 -16.20235
v 37.03173 -55.98397 -15.20265
v 37.43176 -58.23887 -18.32078
v 39.87768 -56.2204 -19.85794
v 38.30704 -57.65016 -19.0249
v 38.31648 -58.90611 -20.68771
v 37.29412 -59.92533 -20.26424
v 39.79213 -57.0144 -20.74328
v 36.81705 -50.32857 -9.529086
v 34.65683 -52.04464 -8.560159
v 37.15721 -48.79428 -8.726859
v 32.7986 -54.02393 -8.390605
v 33.28188 -52.12524 -7.307662
v 34.48753 -50.57525 -7.207776
v 32.96627 -53.16006 -7.838561
v 32.51294 -52.71133 -7.084079
v 33.4625 -54.55904 -9.495672
v 33.01301 -56.18592 -10.47707
v 31.60384 -55.90469 -8.879482
v 31.72794 -55.01233 -8.242199
v 31.91036 -53.87852 -7.467817
v 41.11768 -48.20024 -13.48144
v 51.89357 7.110167 -9.906878
v 52.25869 8.580207 -10.77958
v 29.03368 -41.39547 1.842184
v 28.11069 -40.01962 3.022494
v 28.87822 -40.59496 2.309733
v 27.96996 -41.70019 2.249143
v 27.96388 -38.54092 3.718136
v 26.24703 -39.50816 4.218983
v 28.66468 -37.60485 3.657061
v 27.55799 -37.83505 4.212071
v 26.94151 -36.0485 5.104082
v 27.98112 -36.57034 4.401382
v 25.97362 -41.01331 3.555086
v 25.33129 -41.07285 3.799668
v 26.60944 -38.28706 4.557499
v 26.4965 -37.05788 5.039688
v 37.80086 -15.77417 3.824439
v 49.31918 -35.58642 -17.18846
v 30.75746 -23.81172 6.264695
v 53.91326 13.32979 -13.62007
v 52.79071 14.4362 -12.39433
v 54.10245 16.1568 -13.86404
v 54.32099 14.37704 -14.16494
v 54.85356 15.51285 -14.86242
v 52.45546 16.08315 -11.90093
v 53.75139 16.83118 -13.35568
v 51.61454 13.81362 -11.12861
v 51.27044 16.17089 -10.57486
v 50.96259 13.76782 -10.45401
v 50.3652 16.23039 -9.621383
v 51.95222 17.09073 -11.14436
v 52.53284 11.99055 -11.90109
v 50.94875 17.69747 -9.789862
v 52.16725 18.6549 -10.94624
v 51.06871 19.73187 -9.05975
v 49.31845 15.72042 -8.650166
v 49.17768 17.83062 -7.727349
v 47.5977 15.69178 -7.01152
v 48.04719 18.35922 -6.202791
v 46.38056 17.54161 -5.17554
v 47.18066 18.34369 -5.39735
v 48.85905 19.80217 -6.143831
v 46.71275 19.31739 -4.22538
v 48.65166 22.09214 -4.171446
v 49.87541 21.5615 -6.241629
v 50.03617 19.65187 -7.752495
v 50.80644 20.93572 -8.021965
v 47.50316 20.06745 -4.3735
v 49.91394 22.81443 -5.386394
v 50.20586 24.09736 -4.916583
v 51.06528 23.4003 -6.790208
v 46.87923 20.94524 -3.013765
v 46.91375 24.50429 -0.1849333
v 47.54002 22.97966 -2.048621
v 49.01242 23.47528 -3.580918
v 45.99926 21.68119 -1.56586
v 45.62696 22.78584 -0.2100542
v 51.71373 22.44715 -8.478576
v 49.47484 24.86089 -3.212308
v 51.99346 26.50576 -6.50068
v 50.88805 25.90072 -4.807123
v 52.49104 23.27692 -9.274858
v 52.21668 21.13927 -9.93781
v 48.67677 25.65976 -1.529234
v 45.39751 24.02171 0.9493751
v 46.28465 25.82927 1.399097
v 44.50957 25.74576 2.993091
v 43.89975 24.38407 2.489976
v 43.8035 23.47687 1.851485
v 44.89206 21.38475 -0.8931075
v 44.12329 22.26524 0.5241874
v 48.63189 26.84014 -0.7376594
v 46.79743 27.27883 1.758534
v 48.25654 27.84772 0.367379
v 43.81096 21.57535 0.006862299
v 44.45153 20.88732 -1.129398
v 42.93262 21.52706 0.5887815
v 43.55243 20.77301 -0.7102914
v 43.36311 22.01835 0.8187296
v 45.00633 27.25438 3.53273
v 43.48525 25.74798 3.77094
v 43.30835 27.46606 5.054874
v 41.82796 24.94469 4.424497
v 42.47475 26.65972 5.144726
v 40.49083 25.56322 5.70463
v 39.95934 26.69308 6.777838
v 45.33942 20.49871 -2.120976
v 43.99084 20.13787 -1.582566
v 46.0031 28.23116 3.122305
v 43.09055 22.49365 1.470777
v 52.16578 25.41465 -7.463928
v 49.85911 26.37977 -2.778177
v 50.55126 27.80017 -3.099652
v 50.27516 28.66753 -2.189112
v 52.52691 24.93804 -8.417776
v 42.5996 22.087 1.426174
v 51.52498 29.55386 -4.073576
v 51.97794 27.90819 -5.734975
v 51.92146 29.04561 -5.090732
v 45.22288 28.68495 4.117628
v 41.11098 24.36894 4.481715
v 41.54389 23.69761 3.569643
v 42.51217 24.00479 3.215009
v 40.07389 23.36327 4.544814
v 40.83836 23.04844 3.746208
v 42.77696 30.37132 6.859455
v 41.78069 28.60977 6.757297
v 42.28915 23.00506 2.590719
v 52.74375 26.95205 -7.871496
v 53.26353 26.15537 -9.354546
v 53.41207 24.85151 -10.26452
v 53.09716 28.2875 -8.062474
v 53.42007 27.72459 -9.02755
v 43.98835 28.63458 5.161838
v 44.53917 30.05434 5.314289
v 44.2974 31.12692 5.945431
v 43.50173 31.87186 6.823095
v 45.07458 31.42149 5.301322
v 39.29414 28.32864 8.046966
v 40.80967 29.09383 7.609691
v 45.76749 30.84047 4.446395
v 46.13254 29.72155 3.690702
v 41.57496 30.38577 7.708312
v 42.75374 31.14954 7.178254
v 42.16908 31.87791 7.870678
v 49.9635 13.6903 -9.463495
v 48.74518 14.25637 -8.275142
v 49.17846 12.41202 -8.510403
v 50.21251 12.0494 -9.46843
v 48.01892 13.12142 -7.481072
v 46.59019 15.26827 -6.18799
v 46.75013 16.44916 -6.001866
v 42.43722 32.96215 7.998017
v 42.83531 32.73756 7.610796
v 47.78866 28.84839 1.436765
v 47.0246 28.4563 2.146736
v 38.95535 25.77774 6.754359
v 46.80459 31.56092 3.565716
v 46.06936 31.57342 4.338832
v 53.33003 23.17323 -10.81032
v 54.44962 24.6604 -12.40073
v 54.52117 26.69202 -11.94212
v 52.97367 21.43213 -10.9799
v 54.04286 22.42146 -12.39735
v 53.53229 20.48152 -12.20612
v 53.06996 18.618 -12.12341
v 54.82837 19.52425 -14.46151
v 54.83918 17.27104 -14.76757
v 55.76313 18.61406 -16.04898
v 55.6704 15.71026 -16.03839
v 55.84636 22.01077 -15.78848
v 56.03505 21.02536 -16.26758
v 56.63436 20.58696 -17.38317
v 55.1165 21.4519 -14.54999
v 55.46112 22.80793 -14.90518
v 55.05228 23.25991 -14.01446
v 54.38568 21.74064 -13.19927
v 55.68885 23.74238 -15.17877
v 56.36029 22.88638 -16.70682
v 53.93851 28.88556 -9.966613
v 45.88784 16.75961 -5.134865
v 45.86387 15.65589 -5.4422
v 45.90163 14.61837 -5.608555
v 44.83413 15.89011 -4.537341
v 45.00513 16.65592 -4.447336
v 44.24628 16.69162 -3.903884
v 44.76059 17.76005 -3.841092
v 45.70242 17.95534 -4.396444
v 45.67812 19.35715 -3.402527
v 38.06615 25.45178 6.974701
v 37.51663 27.19488 8.284428
v 39.02469 24.68835 6.030156
v 38.4371 24.05434 5.940892
v 37.60103 24.10859 6.758659
v 36.57426 24.79795 7.611735
v 37.54205 23.49964 6.295661
v 36.97012 23.85419 7.050017
v 36.26297 24.13929 7.45461
v 38.78658 23.17515 5.297544
v 37.09313 22.89544 5.561389
v 36.10684 23.68824 7.096081
v 35.17623 25.95958 8.590663
v 36.6591 26.12613 8.097441
v 36.24592 27.50514 9.047771
v 37.71654 28.45863 8.891947
v 37.20013 28.78608 9.283766
v 39.34486 23.32573 5.059212
v 39.79707 29.67404 8.452589
v 40.48197 30.71079 8.537761
v 50.82582 12.16448 -10.13496
v 51.28241 12.99006 -10.72209
v 47.42384 29.78515 2.297425
v 56.39644 18.1184 -17.08376
v 56.56277 15.92964 -17.35878
v 57.1417 16.639 -18.35939
v 57.99299 18.22008 -20.0097
v 58.20041 16.64313 -20.35129
v 57.4147 15.2019 -18.77754
v 57.6859 14.28759 -19.21101
v 48.68854 29.26449 0.4896281
v 49.52862 29.94641 -0.4331242
v 44.80027 32.49027 5.874806
v 45.12522 32.7112 5.616361
v 45.49464 32.07777 5.064467
v 51.6107 11.68618 -10.88239
v 51.75499 9.789006 -10.52816
v 50.57393 10.83571 -9.555963
v 41.92996 20.87483 0.5942194
v 41.7177 21.76378 1.906887
v 41.77833 22.42611 2.437118
v 58.93989 19.77148 -22.15436
v 58.71352 18.22663 -21.5397
v 57.64629 20.52388 -19.34291
v 58.26709 21.43275 -20.75541
v 57.23354 22.04705 -18.48692
v 38.62082 29.12626 8.800425
v 55.0934 26.55647 -13.26928
v 47.93806 11.22843 -6.954248
v 49.5409 10.64213 -8.429644
v 50.69843 8.134748 -8.862824
v 49.3572 8.971576 -7.709175
v 48.73439 8.250022 -6.83215
v 50.58954 6.57479 -8.224889
v 31.75446 -57.4032 -10.26908
v 28.89273 -57.68711 -7.954226
v 29.95374 -59.08871 -9.937487
v 29.91833 -55.27131 -6.997601
v 28.10836 -56.67094 -6.645788
v 30.0398 -53.84248 -6.049346
v 30.79516 -54.60233 -7.150883
v 32.53511 -57.92441 -11.54061
v 31.23395 -58.71011 -10.86389
v 33.4515 -58.71025 -13.32773
v 31.25815 -60.97495 -12.91962
v 30.26849 -60.55336 -11.42563
v 30.34633 -62.54269 -13.2644
v 29.07044 -60.73155 -10.35285
v 28.24882 -62.66254 -10.97503
v 27.67071 -60.13935 -8.624029
v 26.62137 -62.32449 -9.065022
v 25.34283 -62.43633 -7.921444
v 27.27722 -59.202 -7.64893
v 26.7641 -64.03989 -10.38504
v 24.16033 -61.77914 -6.491702
v 23.69568 -63.53905 -6.976291
v 22.71775 -62.61077 -5.643854
v 23.46244 -60.84942 -5.39971
v 22.02056 -64.62403 -5.944053
v 23.76226 -66.12459 -8.489573
v 24.81989 -65.56452 -9.309469
v 20.96697 -63.43666 -4.453566
v 20.14107 -65.83754 -4.672118
v 20.98653 -66.1105 -5.607117
v 22.35262 -66.03594 -6.953893
v 19.35441 -67.96014 -4.795149
v 19.94159 -68.57881 -5.685751
v 19.12303 -65.28319 -3.547028
v 18.80019 -66.35338 -3.663373
v 19.40214 -63.58011 -3.188206
v 21.99138 -67.77534 -7.505856
v 22.08945 -61.86904 -4.724073
v 19.90653 -61.90429 -2.908167
v 22.31565 -60.47264 -4.263974
v 25.539 -58.29404 -5.69019
v 25.94362 -59.57721 -6.761872
v 27.25249 -57.10837 -6.283296
v 18.26966 -67.50906 -3.607381
v 17.51001 -68.88921 -3.425505
v 18.91207 -69.82897 -5.247226
v 32.42035 -60.38906 -13.7303
v 28.94205 -63.90461 -12.8328
v 29.77504 -64.52327 -14.4712
v 28.02976 -65.89086 -13.52428
v 29.8777 -65.81348 -16.06711
v 19.52304 -70.79961 -6.481296
v 21.53634 -69.92542 -8.340379
v 23.2598 -67.94872 -9.089941
v 22.61125 -69.24206 -9.221728
v 23.08409 -69.85197 -10.35353
v 22.04723 -70.71474 -9.643606
v 20.52603 -72.07465 -8.765777
v 19.4343 -72.5922 -7.763128
v 22.63185 -59.12102 -3.839334
v 23.90227 -57.9179 -4.204126
v 25.22142 -57.24411 -4.846665
v 26.34515 -56.93649 -5.480865
v 25.51576 -56.13945 -4.450534
v 22.35254 -57.81185 -2.962448
v 22.96212 -56.62703 -2.833636
v 21.92021 -56.11707 -1.83572
v 24.22493 -55.6236 -3.24096
v 25.19738 -54.80432 -3.508877
v 23.39579 -54.79107 -2.29001
v 21.45148 -60.0486 -3.329619
v 20.17282 -59.75048 -2.1776
v 20.94957 -58.03407 -1.994682
v 19.66448 -60.60041 -2.137104
v 18.76197 -60.53543 -1.403146
v 18.13164 -58.92439 -0.2820825
v 19.99555 -56.86177 -0.7337081
v 19.98483 -54.6815 0.1420216
v 18.7883 -56.61779 0.2537681
v 17.69374 -58.37593 0.2696756
v 17.47812 -60.76423 -0.5482333
v 17.67481 -62.49346 -1.389577
v 16.37632 -61.89033 -0.2139969
v 16.3845 -60.37869 0.3711841
v 16.18847 -63.76411 -0.6999435
v 15.61381 -61.15671 0.590838
v 14.79026 -60.31627 1.434194
v 14.98086 -58.89154 1.887585
v 16.62622 -58.88626 0.8110635
v 15.88374 -57.93914 1.71532
v 22.01534 -54.27646 -1.104784
v 15.05626 -63.19701 0.2731543
v 21.30384 -53.27254 -0.2530711
v 22.95856 -52.93616 -1.207482
v 24.7465 -52.82696 -2.255582
v 24.93058 -54.05309 -2.964083
v 23.81939 -52.14831 -1.427633
v 23.56287 -51.21385 -0.9179514
v 22.93534 -50.41971 -0.3217333
v 20.72702 -52.4851 0.38647
v 20.01918 -51.04074 1.271137
v 21.08069 -50.73526 0.633795
v 19.37727 -53.17284 1.095981
v 16.37177 -56.4267 2.03347
v 14.37447 -58.0517 2.611005
v 17.11729 -57.3105 1.131926
v 17.36964 -64.30605 -1.768877
v 16.17752 -65.9981 -1.355002
v 22.61334 -48.73504 0.3339022
v 24.41145 -49.48545 -0.700508
v 25.09391 -50.05541 -1.215607
v 25.47139 -50.92859 -1.799394
v 26.38551 -52.12062 -2.832163
v 15.30979 -67.65955 -1.137059
v 16.36481 -67.93108 -2.085883
v 15.22461 -65.11367 -0.3646573
v 14.16066 -67.79446 -0.3103883
v 14.25668 -66.53608 -0.05149304
v 21.34833 -49.4961 0.7716527
v 23.5912 -47.59507 0.3625751
v 20.80109 -47.97006 1.417027
v 22.46058 -46.41218 1.119103
v 16.72109 -54.85039 2.459682
v 17.75982 -55.45789 1.437542
v 21.09648 -46.67759 1.478395
v 23.44126 -46.35457 0.9153873
v 22.80412 -45.31399 1.569585
v 21.94527 -45.39183 1.660284
v 25.37554 -45.80777 0.815196
v 25.9807 -46.33052 0.3607649
v 24.24968 -47.7463 0.07585388
v 15.07002 -68.9604 -1.354641
v 26.37788 -47.77563 -0.5792708
v 27.6682 -47.36746 -0.8185736
v 27.9193 -45.63771 0.06751321
v 26.83056 -51.62245 -2.812067
v 26.94958 -53.76251 -4.049279
v 27.72879 -52.17125 -3.586813
v 26.2664 -54.423 -4.006996
v 28.9568 -54.17091 -5.542131
v 29.12928 -52.11982 -4.340518
v 27.66549 -54.63187 -5.035794
v 31.38572 -53.026 -6.423093
v 31.66213 -50.93717 -5.111772
v 30.25117 -49.94903 -3.578316
v 27.81841 -55.56913 -5.70388
v 20.8594 -45.6896 1.836825
v 21.13254 -44.70869 2.080667
v 24.30746 -44.66723 1.70938
v 22.5149 -44.04702 2.33949
v 27.99764 -50.0579 -2.467829
v 26.90911 -49.41101 -1.642905
v 29.19662 -48.74983 -2.272018
v 29.07411 -46.43538 -0.9095021
v 30.74805 -46.13884 -1.633438
v 30.48302 -47.88523 -2.437477
v 32.02799 -46.86081 -2.842213
v 31.21863 -46.56374 -2.148825
v 31.37734 -48.0615 -3.070173
v 32.35754 -48.13426 -3.788115
v 31.94087 -49.22159 -4.168361
v 32.17218 -46.10181 -2.519414
v 33.30286 -46.31282 -3.43952
v 33.09753 -47.93652 -4.217378
v 34.05274 -47.75854 -4.879784
v 34.28244 -45.51429 -3.776345
v 33.25197 -49.24653 -5.164488
v 34.19313 -48.95576 -5.759542
v 33.64834 -50.21972 -6.176797
v 26.05757 -48.98864 -1.08921
v 17.38873 -53.01392 2.621795
v 18.85524 -50.34647 2.241837
v 16.91058 -50.6955 3.725492
v 16.31677 -52.38319 3.663842
v 15.76394 -53.89099 3.504525
v 18.18655 -49.49188 2.926767
v 18.84391 -48.45331 2.549034
v 14.88902 -51.54594 5.16589
v 15.16597 -50.29371 5.356686
v 15.9492 -49.63745 4.798623
v 13.2403 -51.77422 6.525705
v 12.71642 -49.38326 7.758842
v 14.6218 -48.36804 6.13726
v 14.7591 -52.85605 4.72789
v 12.21518 -50.82766 7.805468
v 16.27889 -48.26459 4.627489
v 15.7584 -46.44211 4.827148
v 14.83003 -47.30463 5.828974
v 16.36044 -46.86987 4.437966
v 16.9949 -46.4734 3.940852
v 16.72013 -49.21808 4.161585
v 16.95466 -45.76687 3.469019
v 12.20265 -53.48493 6.420884
v 14.40426 -53.67986 4.623682
v 12.12899 -55.13512 5.494733
v 10.80254 -55.97297 5.800807
v 10.35598 -55.06246 6.626043
v 9.722461 -54.2114 7.5602
v 12.78008 -55.72094 4.76115
v 14.33658 -56.5736 3.311483
v 11.85146 -57.13239 4.572734
v 10.07476 -56.98928 5.572199
v 9.395625 -58.53082 4.982242
v 11.80923 -58.16312 4.069971
v 10.71776 -58.82861 4.28159
v 9.34949 -60.04286 4.322145
v 12.70579 -58.98368 3.209128
v 10.93978 -60.23019 3.568718
v 9.103233 -57.24846 5.848514
v 13.90699 -59.20877 2.443604
v 9.565177 -55.89718 6.539783
v 10.0438 -60.39636 3.911377
v 8.246859 -57.65002 5.925144
v 14.70527 -55.40135 3.615147
v 13.67024 -60.91494 1.910955
v 10.71302 -62.90641 2.902623
v 11.02912 -64.28706 2.432671
v 13.1285 -62.82981 1.613558
v 10.99042 -61.47057 3.144339
v 9.736666 -61.71947 3.627761
v 7.67479 -62.69316 4.24201
v 8.241478 -61.21452 4.352844
v 13.22099 -64.02525 1.242053
v 9.858788 -64.52391 2.978818
v 8.537621 -56.51285 6.560548
v 14.22165 -64.67273 0.4356679
v 11.82765 -66.51891 1.539603
v 12.11584 -64.99357 1.688641
v 9.67577 -65.93732 2.887081
v 9.280605 -67.46709 2.877992
v 8.404967 -64.02708 3.716531
v 7.397097 -65.81365 3.987857
v 6.909577 -63.89724 4.336346
v 6.073246 -66.93911 4.446274
v 7.419624 -67.7428 3.766858
v 8.3776 -69.0144 3.10193
v 6.85335 -69.1715 3.805155
v 7.45797 -69.9549 3.378568
v 9.865419 -68.84531 2.309978
v 8.431817 -70.02145 2.859006
v 8.529069 -71.26911 2.479872
v 10.01678 -70.10009 1.930424
v 9.74778 -71.69021 1.589777
v 8.336891 -72.22375 2.226238
v 8.324224 -73.67972 1.566032
v 10.16932 -73.19739 0.6901581
v 7.175251 -72.77193 2.604289
v 10.92437 -72.54334 0.478148
v 11.97004 -70.97878 0.3370779
v 11.83299 -68.9575 1.063436
v 13.69291 -69.71397 -0.5300704
v 14.46989 -70.93965 -1.605734
v 12.49003 -72.22678 -0.5481699
v 12.88191 -67.44952 0.6879719
v 5.829266 -64.71049 4.647536
v 15.15013 -72.46016 -2.946761
v 12.97174 -72.64959 -1.146271
v 15.82315 -71.0927 -2.849216
v 14.33405 -73.1117 -2.566396
v 11.70004 -72.79282 -0.1879662
v 6.949402 -71.95528 3.028276
v 4.88768 -70.07784 4.40533
v 5.777762 -72.11363 3.479736
v 4.413568 -71.65462 4.111463
v 5.503553 -67.9063 4.566651
v 2.176705 -68.54128 5.368062
v 4.075383 -66.91727 5.08443
v -0.8966424 -65.21289 6.067504
v 2.690398 -65.02589 5.556918
v 0.8799813 -62.56976 5.977223
v -3.269272 -63.67833 6.171608
v -3.431265 -66.31614 6.059227
v -2.569156 -61.92371 6.241173
v 4.665432 -65.87944 4.967305
v 5.320319 -65.53032 4.777195
v -5.938014 -61.82346 6.033895
v -2.576994 -60.5742 6.369884
v -0.4360643 -60.71608 6.283264
v -2.513191 -58.3326 7.141183
v -5.252921 -59.37637 6.604924
v 1.470942 -59.34329 6.512697
v 0.322213 -57.35017 7.500466
v 2.147254 -57.96529 7.047441
v 4.321918 -64.62704 5.139242
v 6.077499 -63.24746 4.680586
v 3.70045 -61.99477 5.542736
v 3.691145 -63.85164 5.361081
v 4.372777 -62.62848 5.282831
v 3.042848 -64.02814 5.517909
v 3.670484 -60.6825 5.778587
v 5.054696 -60.24862 5.572188
v 6.521361 -60.63445 5.088506
v 5.791027 -61.90247 5.000299
v 6.514387 -62.42206 4.662576
v 5.525024 -58.75779 6.080953
v 6.512357 -58.07138 6.170598
v 7.446654 -59.22667 5.313277
v 5.440508 -57.14309 7.070687
v 7.373187 -56.31167 7.12337
v 8.14526 -59.46133 4.97861
v 11.1059 -52.58103 7.789811
v 29.37307 -45.02501 -0.2469307
v 34.95386 -46.07262 -4.654202
v 20.27048 -50.12587 1.306204
v 19.70688 -48.82008 1.923716
v 5.621286 -73.73462 2.828815
v -0.879078 -67.60188 5.878647
v 13.68089 -47.72073 6.918954
v 14.10714 -46.96697 6.39992
v 12.34842 -48.63475 8.113811
v 12.35665 -46.73983 7.872287
v 13.27375 -46.49089 6.998306
v 32.83881 -45.09391 -2.44204
v 26.20284 -55.35947 -4.482961
v 10.08176 -52.9174 8.29374
v 10.23869 -51.09782 9.222412
v 8.460604 -52.99809 9.309221
v 6.924329 -51.96918 10.87122
v 8.075521 -51.36291 10.51147
v 6.660253 -50.70062 11.62803
v 8.59608 -50.02894 10.73432
v 6.177302 -52.78735 10.68806
v 5.242673 -51.25068 12.05807
v 7.728527 -54.71359 8.276878
v 11.69407 -49.68879 8.542016
v 10.78244 -49.33662 9.297123
v 5.057848 -53.88056 10.19817
v 4.548232 -54.1451 10.08857
v 3.162126 -53.14946 11.42941
v 4.02265 -52.39268 11.81202
v 2.724461 -51.21207 12.86668
v 0.5683411 -52.6587 12.21848
v 1.881643 -54.05281 10.59984
v 3.061912 -55.09753 9.21959
v -0.1765218 -55.01462 9.403118
v -1.386507 -52.90508 12.02155
v -0.2032812 -51.77769 12.9462
v 1.195194 -51.46145 12.99345
v 6.194353 -49.54808 12.21082
v 7.511227 -49.56186 11.52662
v 8.826554 -48.34773 10.79726
v 5.285966 -48.53871 12.68363
v 4.551182 -50.46948 12.63756
v 5.267356 -54.94669 9.034695
v 3.273555 -49.99603 13.13264
v 1.708663 -50.53415 13.29186
v 1.039852 -49.7988 13.56213
v -0.09988699 -50.51632 13.4805
v -1.333655 -50.9498 13.39098
v 2.190992 -48.39872 13.4427
v 5.107552 -56.50692 7.623075
v 11.6721 -47.0513 8.500623
v 10.41766 -47.47878 9.583306
v 33.58559 -41.69764 -1.301937
v 32.18434 -40.93363 0.03457308
v 31.62744 -41.81823 0.005348884
v 31.18037 -43.18431 -0.3607746
v 32.45271 -43.73417 -1.472986
v 31.46514 -45.37198 -1.652278
v 34.3735 -44.26996 -3.174621
v 30.39613 -44.14341 -0.3635342
v 29.72893 -43.05675 0.5758874
v 30.4675 -41.7953 0.7764403
v 43.78941 -50.11892 -19.62081
v 57.34135 11.71833 -18.38246
v 57.0573 10.40991 -17.74027
v 39.35697 -59.30096 -23.17379
v 38.20657 -60.17708 -22.2127
v 48.84365 30.5166 0.8197734
v 53.84323 -32.22818 -26.23009
v 57.28362 6.844494 -17.67415
v 57.35457 5.156662 -17.60831
v 58.10807 5.895509 -19.18396
v 12.15514 -45.2211 7.763379
v 12.8111 -45.58981 7.207352
v -4.637091 -56.9005 7.848326
v -2.063598 -55.83815 8.616955
v -4.207978 -54.58014 9.844225
v -2.147767 -53.77447 10.97513
v -7.093885 -56.32998 8.061303
v -7.21225 -55.14742 9.1198
v -7.301395 -58.12206 6.878127
v 2.711403 -59.92451 6.17236
v 4.016712 -59.70864 6.066924
v 55.05508 28.19171 -12.94057
v 55.67752 28.30829 -14.45603
v 55.68013 25.61569 -14.81216
v 55.41396 24.8896 -14.37748
v 55.97069 24.71007 -15.59661
v 42.604 -53.04178 -20.77217
v 42.13421 -54.0678 -21.15782
v 41.49233 -53.34584 -19.17924
v 41.20882 -54.33027 -19.82092
v 58.59245 8.704191 -20.39372
v 58.16266 11.57942 -19.87431
v 54.31464 -27.74143 -23.67044
v 30.25327 -21.82882 6.741338
v 29.09089 -19.22526 7.38623
v 29.00223 -20.38512 7.299748
v 58.77692 15.48253 -21.4413
v 58.41451 14.13846 -20.59895
v 58.5073 12.68622 -20.64382
v 59.33175 13.71225 -22.50612
v 59.20359 16.75538 -22.50852
v 59.91293 15.09368 -24.04274
v 59.74043 13.27394 -23.43021
v 59.33427 11.09153 -22.27395
v 43.57686 3.683277 -1.195913
v 54.4083 30.86949 -10.92613
v 53.20337 30.20262 -7.869935
v 54.61084 29.3431 -11.55781
v 58.90349 22.477 -22.31884
v 35.50188 -49.80607 -7.668592
v 35.17495 -47.92923 -5.990328
v 37.40901 -46.92211 -7.619867
v 37.26774 -45.74721 -6.669853
v 39.14353 -45.92287 -8.919353
v 35.93592 -45.85524 -5.400933
v 45.35103 -48.25346 -20.5201
v 44.95585 -50.39964 -22.20388
v 45.435 -47.00272 -19.40543
v 46.21306 -48.10915 -22.15061
v 44.07618 -51.33011 -21.56951
v 46.20776 -49.89334 -24.3387
v 44.34683 -52.22289 -23.26831
v 45.97711 -50.93783 -25.18474
v 45.18305 -52.22853 -25.19171
v 47.07419 -46.78151 -22.47741
v 53.3582 -28.44573 -21.21985
v 52.62254 10.73019 -11.75767
v 47.08858 9.562738 -5.566147
v 47.02705 11.49074 -6.090228
v 46.07217 11.4063 -5.083926
v 46.99462 12.91303 -6.398094
v 47.87381 7.616493 -5.748047
v 4.660833 -58.7434 6.332561
v 58.81986 -4.334607 -22.09937
v 40.90508 -45.11122 -10.6054
v 58.92662 10.17495 -21.29137
v 47.04785 -48.50002 -24.52205
v 46.4119 -48.8657 -23.50922
v 47.3643 -47.28283 -23.70693
v -0.5215337 -55.75884 8.616323
v 59.07945 -5.402404 -23.47933
v 58.85644 -7.08859 -23.61923
v 59.24082 -6.249915 -24.64144
v 46.988 7.209957 -4.821657
v 47.92026 6.587542 -5.463271
v 46.68865 8.724884 -4.940062
v 45.08584 14.45576 -4.82621
v 45.31268 12.86951 -4.71148
v 44.14264 14.17973 -3.892078
v 44.20709 15.17069 -4.088048
v 44.16183 15.86189 -4.036412
v 53.98327 -28.39105 -23.13786
v 58.42632 -0.9458216 -19.93703
v -5.500581 -64.0917 6.022565
v -5.497234 -65.51302 5.986992
v -5.565911 -67.72975 5.835281
v -2.09452 -69.23476 5.673019
v -5.315037 -69.36005 5.601446
v -8.421832 -68.93752 5.227155
v -8.970606 -70.17187 4.850316
v -10.62778 -69.92825 4.40075
v -10.86582 -67.76006 4.649311
v -2.186901 -70.90324 5.236691
v -4.50992 -70.38777 5.38945
v -11.91978 -71.14425 3.534958
v -12.75983 -68.06087 3.811841
v -10.17104 -71.38506 4.130092
v -8.316819 -71.97671 4.439386
v -10.46186 -73.3342 3.227315
v -8.878943 -74.35058 3.138401
v -6.735414 -71.04356 5.015472
v -5.706852 -72.4361 4.59873
v -6.443676 -74.34753 3.567858
v -13.01321 -66.60121 3.86312
v -11.36251 -65.25513 4.587838
v -13.41028 -71.04057 2.854707
v -7.644054 -74.66805 3.196188
v -12.6829 -72.89458 2.499295
v -11.62368 -74.48616 2.107199
v -12.93238 -75.22108 0.9984772
v -14.7721 -73.02773 1.269229
v -10.07107 -75.3596 2.107311
v -11.76784 -76.49808 0.5531295
v -8.851394 -76.13604 1.900325
v -13.71553 -76.21997 -0.2093109
v -15.11205 -77.08667 -1.964046
v -16.1575 -74.69316 -0.6441129
v -15.04617 -74.26289 0.4093724
v -10.20856 -77.74078 0.01463865
v -13.39011 -77.31344 -1.044405
v -12.23466 -78.64621 -1.940811
v -12.9959 -80.02297 -4.503378
v -11.81546 -79.20946 -2.471541
v -14.51535 -79.14367 -4.130469
v -9.133738 -79.53604 -1.782232
v -10.04931 -80.45294 -3.586295
v -7.752194 -77.75242 0.6907074
v -4.916663 -79.2393 -0.5661309
v -10.88956 -81.10651 -5.31195
v -16.23462 -78.52588 -4.644075
v -17.64194 -77.00849 -3.966377
v -17.75961 -75.1835 -2.312612
v -17.32076 -78.73779 -6.064289
v -18.64106 -75.77107 -3.647534
v -18.03512 -73.67384 -1.464775
v -17.55771 -72.31789 -0.3436592
v -16.06967 -73.02908 0.4057008
v -18.9307 -72.83628 -1.739799
v -18.09675 -70.4047 0.02206167
v -16.52416 -71.71875 0.706272
v -19.74669 -74.7485 -3.811141
v -20.18127 -71.5564 -2.143091
v -21.99463 -72.81124 -4.60534
v -21.29758 -74.82101 -5.485462
v -22.04711 -70.74604 -3.47804
v -23.62436 -71.96877 -5.827253
v -22.95043 -73.58294 -6.282867
v -24.39224 -72.38455 -7.081723
v -20.64137 -69.89735 -1.852978
v -21.66953 -68.47401 -2.201259
v -21.38066 -67.11095 -1.550733
v -20.52155 -68.36347 -1.22325
v -19.54001 -68.85337 -0.5898643
v -19.19616 -70.2668 -0.7822867
v -25.4269 -69.25893 -6.185027
v -24.97563 -70.80602 -6.59945
v -23.57845 -67.98618 -3.72148
v -25.82634 -67.15348 -5.566819
v -26.85604 -68.84325 -7.57005
v -27.45526 -66.71404 -7.060805
v -27.23536 -65.5565 -6.236746
v -28.5527 -68.61905 -9.519738
v -28.53551 -66.65855 -8.200405
v -23.95606 -66.60935 -3.558874
v -28.94637 -65.52288 -7.98511
v -28.84904 -64.19229 -7.157238
v -27.8658 -63.35842 -5.795707
v -25.74145 -65.19095 -4.647402
v -29.96192 -63.11015 -7.647893
v -30.17827 -65.14877 -9.102879
v -23.9146 -64.72295 -2.908988
v -25.47491 -63.41467 -3.729197
v -21.83494 -64.96755 -1.300009
v -22.95359 -67.24206 -2.894257
v -22.74422 -63.39353 -1.512043
v -28.08662 -61.91354 -5.311207
v -26.74475 -61.69893 -4.057688
v -25.32101 -61.83333 -2.957144
v -29.30025 -67.09264 -9.38682
v -29.52427 -67.85661 -10.21802
v -31.28999 -65.42405 -10.58077
v -31.49469 -64.20589 -9.921597
v -31.87796 -66.10543 -11.84258
v -31.17139 -67.70488 -12.37795
v -29.54814 -69.99209 -12.24964
v -20.57967 -61.35856 0.70701
v -22.52527 -61.02135 -0.5132826
v -24.57833 -61.34206 -2.178416
v -23.93753 -60.34723 -1.28068
v -19.59899 -63.36678 0.7286018
v -19.41475 -60.36726 1.79394
v -19.9871 -58.74389 2.046332
v -20.77916 -64.32663 -0.331983
v -19.75093 -66.60254 -0.1793178
v -19.34055 -64.57296 0.5990625
v -25.79325 -59.34016 -2.233448
v -23.39886 -58.94647 -0.3043115
v -24.5584 -58.6753 -1.016465
v -22.34387 -59.28781 0.3028033
v -25.19913 -56.96134 -0.7439463
v -22.75832 -57.63502 0.7006288
v -26.67303 -56.54589 -1.60926
v -27.38441 -58.37983 -3.017244
v -27.45794 -60.00289 -3.86234
v -28.03853 -57.27061 -2.953038
v -27.74913 -55.02128 -1.730506
v -28.38431 -55.08179 -2.200913
v -17.54296 -61.50926 2.486307
v -18.153 -65.27297 1.204167
v -16.30289 -65.1151 2.355401
v -15.24106 -63.35266 3.171918
v -14.24466 -64.7125 3.447554
v -16.89028 -67.18158 1.654066
v -14.94057 -66.43475 2.918214
v -12.99368 -61.10598 4.536262
v -13.06266 -63.42382 4.101476
v -15.82441 -61.80933 3.243227
v -15.85049 -60.39574 3.656563
v -13.26051 -59.66204 4.91177
v -16.48067 -58.05254 4.319371
v -26.77416 -54.4241 -0.8035645
v -23.4778 -54.95797 1.256292
v -21.98007 -55.42535 2.108993
v -21.14257 -58.2292 1.515418
v -21.5164 -53.80384 3.036448
v -20.20384 -56.28741 2.924129
v -23.35818 -52.71589 2.0731
v -23.08898 -51.77026 2.503559
v -24.09976 -53.81462 1.218906
v -28.92085 -56.44424 -3.197917
v -18.20133 -58.43278 3.23087
v -26.35972 -70.92712 -8.404941
v -27.31341 -70.89353 -9.710179
v -16.79483 -70.01231 1.088651
v -16.16954 -68.99713 1.769791
v -14.84855 -69.10702 2.548988
v -15.33056 -70.82146 1.795029
v -3.910492 -77.92443 0.9256055
v -6.215004 -76.553 2.039887
v -30.3011 -61.16336 -6.874759
v -20.59017 -51.56018 4.50774
v -19.63811 -52.95937 4.727997
v -31.20838 -61.7312 -8.048956
v -31.33212 -62.57523 -8.678084
v -8.337673 -63.7089 5.535172
v -9.874599 -62.89343 5.163657
v -7.9179 -65.85397 5.619995
v -8.071427 -61.4371 5.705542
v -10.54183 -60.75012 5.313227
v -9.435369 -58.88816 6.227826
v -7.391537 -59.88599 6.144823
v -32.78378 -64.60841 -11.76325
v -25.30266 -71.51849 -7.513855
v -25.30763 -72.91969 -8.819948
v -23.54 -74.534 -8.071035
v -23.59365 -75.86915 -10.13553
v -25.30357 -74.20613 -10.46919
v -22.15108 -75.3279 -7.09965
v -22.16085 -76.95136 -9.663505
v -21.25812 -77.40327 -9.030786
v -27.76859 -71.70396 -11.32785
v -28.58563 -72.60528 -14.32548
v -29.86946 -70.93835 -14.08613
v -27.50171 -73.48761 -13.57457
v -25.62386 -75.33941 -13.36125
v -26.70807 -75.01291 -15.78597
v -23.77124 -76.92381 -13.22382
v -24.81889 -75.50218 -11.90699
v -26.45844 -52.62197 0.004726025
v -28.62394 -52.86612 -1.413703
v -27.70351 -51.54849 -0.4355544
v -24.85947 -51.85214 1.249519
v -26.39201 -51.04656 0.4871747
v -25.21804 -50.44659 1.320505
v -25.33754 -49.30965 1.455978
v -27.51179 -50.07778 0.07258272
v -28.83171 -51.37672 -1.032978
v -30.39148 -52.18899 -2.149681
v -31.30281 -49.27801 -1.194904
v -29.41271 -49.98309 -0.7874585
v -29.38221 -48.53295 -0.214664
v -27.46687 -48.55067 0.4944789
v -32.3629 -52.12252 -3.148389
v -30.20581 -53.72364 -2.758241
v -32.02424 -54.31999 -4.158844
v -30.48127 -54.76004 -3.421269
v -26.02771 -48.40785 1.217671
v -26.80911 -47.13806 1.062114
v -25.58264 -47.22172 1.565171
v -24.85946 -48.12881 1.864329
v -24.57868 -46.24059 2.110387
v -23.08717 -49.93713 2.90179
v -23.06994 -48.47036 3.044007
v -21.97429 -49.70137 3.817225
v -23.47702 -46.54845 2.733984
v -22.15172 -47.31683 3.751207
v -20.93431 -49.65023 4.708905
v -21.73388 -45.66022 3.858403
v -23.14629 -45.23039 2.708193
v -24.25278 -45.28757 2.13212
v -29.08392 -47.20913 0.4044479
v -22.97528 -43.98061 2.608841
v -22.44293 -44.32417 3.005188
v -21.81905 -44.11297 3.329197
v -33.67886 -50.41316 -2.843804
v -32.57529 -51.13945 -2.720763
v -3.605077 -80.24761 -1.847671
v -19.61252 -76.67166 -5.620347
v -18.58332 -77.75405 -5.903728
v -18.76415 -78.53706 -7.490239
v -21.09739 -76.7213 -7.577483
v -30.7036 -69.17156 -13.24565
v -32.76823 -62.45247 -10.08413
v -32.58371 -61.84426 -9.460693
v -32.52001 -60.7913 -8.6628
v -17.93981 -56.7016 4.127406
v -18.93705 -55.06697 4.291213
v -17.25025 -54.27277 5.813827
v -16.1459 -56.71666 5.136065
v -15.68491 -55.9832 5.786351
v -18.17563 -53.27483 5.67666
v -18.21547 -51.12364 6.663978
v -18.53119 -48.73727 6.987725
v -19.47441 -49.82 5.956214
v -17.43773 -48.67849 7.978649
v -16.52683 -50.30927 8.419394
v -16.81185 -51.62412 7.605866
v -20.51436 -48.24613 5.214519
v -19.28633 -48.03293 6.344813
v -27.40924 -46.05528 1.195007
v -25.71574 -45.55811 1.724385
v -26.35714 -44.86457 1.794976
v -27.2222 -44.70105 1.798853
v -29.82563 -45.87235 0.8933822
v -28.8152 -43.88153 2.215583
v -31.53435 -45.01017 0.9522444
v -3.552074 -76.88684 1.880285
v -4.167037 -75.00549 3.284743
v -3.802117 -75.88764 2.663627
v -23.94477 -77.12987 -14.95887
v -24.73765 -76.71976 -16.06494
v -32.15847 -50.48498 -2.165594
v -4.974823 -71.70413 4.941519
v -15.17859 -55.23095 6.516213
v -21.9649 -51.05907 3.525772
v -21.06486 -46.43564 4.482002
v -30.4935 -71.1441 -15.72292
v -30.78173 -70.11022 -14.59933
v -19.54175 -46.83028 5.977234
v -18.49865 -47.05713 6.996935
v -19.87893 -45.5919 5.383468
v -18.09044 -44.81594 6.751931
v -28.69704 -59.24396 -4.475453
v -30.01958 -57.28151 -4.445043
v -30.04561 -58.73718 -5.267063
v -31.46355 -58.79215 -6.423677
v -31.46421 -57.48436 -5.639918
v -28.99327 -60.35941 -5.292764
v -32.71341 -57.27797 -6.479065
v -33.00643 -59.60471 -8.292809
v -32.53286 -55.97927 -5.482719
v -33.71961 -57.2488 -7.276653
v -30.39081 -55.62774 -3.825539
v -33.75891 -55.18225 -5.872667
v -34.99355 -54.56753 -6.34347
v -33.79692 -53.22041 -4.619924
v -36.3827 -54.39767 -7.314915
v -35.19631 -53.12144 -5.472772
v -36.26751 -52.57261 -5.857246
v -34.24786 -50.11818 -2.966499
v -35.90141 -50.71308 -4.345659
v -38.24432 -51.52243 -6.724584
v -37.89918 -50.21928 -5.489254
v -36.67745 -49.46266 -4.050834
v -35.2257 -56.02422 -7.604463
v -38.74785 -53.15359 -8.515079
v -38.52249 -54.69215 -9.58985
v -40.26546 -53.95868 -10.89703
v -37.03671 -57.04532 -10.1078
v -38.56887 -57.04808 -11.76122
v -39.55509 -56.94739 -12.86433
v -40.70875 -51.98526 -9.648831
v -39.8191 -51.3117 -8.114659
v -41.39769 -50.04835 -8.835266
v -41.71975 -54.4953 -13.24312
v -41.68389 -53.13502 -11.89814
v -40.06617 -49.62326 -7.083956
v -42.46173 -50.10141 -10.17053
v -42.65293 -50.85615 -11.07229
v -42.46345 -54.29019 -14.07024
v -41.56918 -47.98704 -7.516891
v -35.67091 -57.17031 -8.916722
v -42.59565 -48.48045 -9.065204
v -44.18029 -47.93076 -10.65818
v -44.20915 -46.27305 -9.453909
v -42.53267 -46.15773 -7.338559
v -43.31448 -44.37815 -7.073111
v -44.7986 -44.643 -9.038971
v -44.65849 -43.34196 -7.97744
v -42.39918 -44.35901 -6.077117
v -40.6405 -46.31728 -5.473271
v -42.31831 -43.07823 -5.234898
v -40.88009 -44.0234 -4.41105
v -39.04148 -47.38003 -4.643029
v -40.02029 -47.44583 -5.556862
v -40.65287 -42.4039 -3.329173
v -37.92929 -44.45105 -2.159331
v -39.09314 -41.47365 -1.617263
v -45.56091 -45.71743 -10.82012
v -37.8367 -46.71913 -3.294849
v -45.54662 -41.89884 -8.062667
v -44.34381 -41.35623 -6.303637
v -43.4321 -42.90079 -6.254957
v -40.86552 -40.84777 -2.716073
v -36.95945 -43.64402 -1.041833
v -38.46022 -40.39933 -0.6227471
v -36.87833 -42.29391 -0.3468003
v -38.43497 -38.81134 0.1272366
v -39.91135 -39.16846 -1.116426
v -36.91208 -40.63198 0.3785664
v -40.97144 -37.91188 -1.325462
v -42.0998 -37.67362 -2.129573
v -40.67649 -35.73007 -0.08299325
v -37.161 -38.6415 1.104783
v -42.70837 -39.72408 -3.731535
v -43.96213 -39.35077 -4.725948
v -44.90411 -37.33548 -4.568932
v -43.91901 -36.42867 -3.119173
v -43.85279 -34.86249 -2.252747
v -45.42508 -35.36823 -4.054068
v -45.66017 -34.16733 -3.664415
v -43.19048 -33.66401 -1.109456
v -45.23827 -32.77948 -2.549234
v -46.74498 -33.29534 -4.353653
v -46.91777 -31.69209 -3.766833
v -46.99436 -34.67736 -5.421321
v -46.84451 -30.39372 -3.081737
v -45.65676 -29.95359 -1.698877
v -44.86738 -29.35315 -0.7230538
v -44.5383 -31.61501 -1.365817
v -43.47289 -31.22141 -0.2915522
v -42.81336 -32.23264 -0.1873865
v -43.35521 -29.88675 0.3339972
v -46.1894 -27.96103 -1.409061
v -46.54898 -36.29364 -5.819091
v -45.8843 -39.083 -6.691719
v -47.57982 -27.63689 -2.690068
v -47.75922 -30.92594 -4.342145
v -47.13103 -23.73649 -0.8412243
v -48.35313 -26.85769 -3.226112
v -45.78153 -26.53182 -0.5028208
v -44.99205 -26.36771 0.2453218
v -43.19222 -26.37863 1.689367
v -43.97069 -28.69457 0.2799533
v -42.37624 -27.75588 1.822834
v -45.53621 -24.7643 0.282813
v -44.41571 -23.68259 1.516598
v -42.55006 -23.54705 2.905387
v -50.46419 -24.0536 -4.626441
v -50.03024 -22.98034 -3.698966
v -49.78632 -26.72284 -4.881807
v -48.47739 -30.09764 -4.786762
v -50.94906 -27.3593 -6.72773
v -50.7559 -29.54059 -7.54536
v -51.5368 -28.23252 -8.009928
v -52.30455 -27.16377 -8.634651
v -52.86137 -25.46117 -8.660945
v -53.92528 -22.90523 -9.12511
v -52.4199 -23.04794 -6.859302
v -53.40937 -26.9102 -10.30454
v -54.42847 -24.70907 -10.88606
v -54.37502 -27.44191 -12.30865
v -55.45226 -26.65818 -13.94541
v -53.10819 -21.534 -7.234783
v -51.228 -24.70332 -5.888653
v -51.34618 -21.67688 -4.851233
v -52.67126 -28.8876 -10.18434
v -52.22014 -19.87284 -5.358587
v -50.07177 -21.15976 -3.137251
v -51.9455 -18.09575 -4.430465
v -50.85569 -18.77901 -3.330367
v -54.93695 -23.09312 -10.93907
v -54.91041 -21.19578 -9.955873
v -53.91943 -20.55763 -8.05187
v -54.65192 -19.08927 -8.597279
v -53.24494 -19.0442 -6.471531
v -56.02305 -17.55735 -10.23386
v -56.04622 -19.27278 -11.06392
v -54.02829 -16.24125 -6.631496
v -56.28729 -15.11361 -9.737948
v -55.19349 -15.32351 -8.053399
v -56.39013 -21.70952 -12.92474
v -56.9217 -16.32013 -11.34695
v -57.88346 -21.60083 -16.11935
v -57.03985 -22.6742 -14.81801
v -57.11966 -20.96181 -14.01116
v -57.74614 -20.23621 -14.98033
v -56.81953 -19.34662 -12.54714
v -56.04163 -24.15891 -13.63635
v -54.82661 -28.54144 -13.82215
v -55.49205 -29.09845 -15.57418
v -53.62316 -29.93715 -12.41303
v -55.89925 -27.69911 -15.50499
v -52.64941 -17.05867 -5.033574
v -52.55985 -15.06262 -4.406241
v -53.37694 -12.86722 -4.979299
v -54.68529 -13.93909 -6.927107
v -54.85141 -12.2648 -6.764863
v -48.48781 -21.6137 -1.58062
v -49.24181 -19.40825 -1.751394
v -46.44805 -20.96214 0.5117819
v -45.19698 -22.62028 1.157024
v -44.70451 -21.41819 1.814623
v -50.24815 -18.14278 -2.489666
v -42.02227 -21.15979 3.719509
v -40.33301 -22.79183 4.416033
v -40.97641 -24.98145 3.556907
v -52.46112 -30.30291 -10.62652
v -51.13611 -30.6524 -8.719833
v -50.61896 -32.36441 -8.893364
v -51.62666 -32.97008 -10.87493
v -50.22996 -34.05886 -9.354053
v -50.46323 -35.07673 -10.35149
v -49.24047 -36.42272 -9.396642
v -48.17503 -36.0088 -7.678067
v -47.55375 -32.76605 -5.018672
v -48.74683 -31.17939 -5.659961
v -50.01946 -30.80104 -7.17123
v -56.17642 -13.62693 -9.050278
v -56.49372 -11.27563 -8.926373
v -47.86134 -19.54734 -0.4431756
v -45.98514 -19.54675 1.183068
v -57.27599 -16.98071 -12.31809
v -57.59994 -14.97534 -12.07359
v -58.12934 -17.83946 -14.5198
v -58.48833 -15.62924 -14.21996
v -56.33187 -26.35971 -15.61446
v -56.86534 -24.25447 -15.43586
v -57.24924 -25.17907 -16.99602
v -41.81386 -34.0288 -0.1916804
v -38.91369 -36.16895 0.9650809
v -38.53521 -34.29977 1.975501
v -41.41983 -33.24717 0.4449597
v -40.19769 -33.06364 1.373776
v -50.8974 -35.76392 -11.54083
v -54.00489 -11.59874 -5.534054
v -42.61777 -40.89675 -4.288923
v -58.70335 -18.44064 -16.22231
v -36.51003 -39.0715 1.347975
v -34.74685 -40.49767 1.859908
v -35.86442 -43.36925 -0.1691771
v -57.40704 -12.78834 -10.87198
v -40.38347 -31.99708 1.670053
v -36.79153 -45.9383 -2.113871
v -36.12585 -45.25368 -1.31495
v -54.53225 -31.66606 -15.35457
v -58.41964 -13.91613 -13.27515
v -59.03355 -12.83058 -14.15692
v -59.17009 -14.14925 -15.07168
v -58.29974 -12.12328 -12.33113
v -59.32132 -11.00356 -14.07276
v -58.04313 -11.2953 -11.55488
v -42.16428 -25.64548 2.600609
v -40.17215 -26.97336 3.518345
v -41.27103 -28.98219 2.197002
v -38.05263 -29.66887 3.900491
v -37.93203 -27.80061 4.49613
v -39.73032 -30.9317 2.502102
v -38.60143 -25.98634 4.626231
v -41.842 -30.90517 1.076305
v -48.09464 -34.07785 -6.401654
v -55.69572 -9.546824 -7.40525
v -57.41482 -9.113275 -9.899659
v -55.58714 -5.403055 -6.832624
v -56.66692 -5.126123 -8.268304
v -56.28695 -6.575689 -7.839015
v -56.78466 -2.801044 -8.402634
v -54.49747 -4.528215 -5.471303
v -56.10169 -0.8055868 -7.633654
v -57.25396 -7.567461 -9.367772
v -55.89024 -8.288767 -7.500626
v -58.00766 -5.548204 -10.33739
v -57.93544 -4.208262 -10.13383
v -54.34177 -6.2401 -5.352537
v -57.84746 -2.743782 -9.977392
v -55.14789 -1.198578 -6.415681
v -54.25589 -0.4897474 -5.468496
v -55.29011 0.9328234 -6.906473
v -48.82791 -33.15691 -6.829653
v -39.79143 -24.49312 4.340906
v -57.91174 -9.970865 -10.9371
v -52.69537 -6.089691 -3.553116
v -52.75388 -4.512079 -3.581635
v -53.02086 -1.752391 -3.994021
v -51.07005 -3.369428 -2.031276
v -51.48751 -6.856636 -2.406046
v -52.85262 -8.711778 -3.878525
v -51.10453 -0.9915259 -2.336753
v -52.17075 -9.727525 -3.243783
v -51.29596 -8.494935 -2.310788
v -53.07968 -10.62896 -4.329821
v -51.99596 -11.64883 -3.24475
v -51.38626 -10.10557 -2.500337
v -53.79713 -9.25402 -4.988563
v -50.97948 -11.60664 -2.227321
v -51.35753 -13.15732 -2.75577
v -52.97736 0.144538 -4.235435
v -39.2674 -32.77156 2.098315
v -37.68435 -24.46091 5.438951
v -44.61681 -19.27201 2.281235
v -42.70795 -19.4365 3.552392
v -50.63757 -14.1322 -2.15289
v -50.19066 -16.61511 -2.116048
v -49.10646 -14.54601 -0.7412974
v -48.81985 -15.62866 -0.6068126
v -47.7542 -16.52819 0.2000547
v -48.68781 -17.86507 -0.8507437
v -47.57959 -13.69259 0.6441729
v -58.21469 -7.867209 -11.00142
v -58.55572 -6.045173 -11.31985
v -37.2715 -25.68679 5.354284
v -46.2392 -43.08996 -9.800569
v -52.7976 -34.1103 -13.65658
v -53.46107 -31.61328 -13.20844
v -53.99537 -33.26967 -15.40448
v -53.64824 -35.6706 -16.46007
v -55.20029 -31.8833 -16.94765
v -54.99124 -34.22878 -18.27489
v -52.71156 -33.00814 -12.76509
v -51.82723 -35.70629 -13.05995
v -54.46068 -36.5692 -18.91755
v -54.93947 -37.11181 -20.46303
v -56.18795 -34.70164 -21.6296
v -56.31001 -32.20926 -19.91763
v -57.18211 -32.68148 -22.70246
v -56.09595 -30.33167 -17.87508
v -56.88341 -30.89359 -20.35603
v -56.85822 -28.69698 -18.55754
v -44.24174 -17.08196 2.831526
v -46.18659 -17.94236 1.290617
v -45.73884 -16.76414 1.789611
v -46.70303 -15.7009 1.155004
v -44.72105 -14.77647 2.65843
v -46.53352 -12.51485 1.485755
v -43.14797 -17.85694 3.474539
v -57.55022 -28.73833 -20.50254
v -56.53541 -27.73613 -17.02053
v -57.4404 -26.09691 -18.12653
v -46.28095 -45.89328 -11.94383
v -50.68295 0.4812789 -2.235774
v -52.01983 0.3314284 -3.365798
v -52.42978 1.860006 -4.098347
v -49.09949 -2.13969 -0.5876682
v -54.21686 1.631192 -5.820702
v -54.5566 3.484178 -6.69325
v -53.23234 4.30287 -5.56669
v -52.74812 2.876018 -4.670287
v -56.42753 -35.45408 -22.93038
v -55.32714 -37.26452 -21.53345
v -55.76512 -38.14872 -23.4351
v -57.003 -35.4149 -24.55701
v -57.01228 -34.17581 -23.49954
v -57.50058 -33.956 -24.78405
v -54.5012 -39.39665 -21.35748
v -53.59038 -38.275 -18.39826
v -53.83279 -38.9773 -19.49629
v -53.55313 -40.40732 -20.07933
v -53.13949 -42.34465 -20.89603
v -54.20981 -41.19224 -22.31257
v -53.58297 -42.70796 -22.26848
v -52.73069 -40.61576 -18.52135
v -52.08281 -42.35302 -18.67247
v -51.81156 -45.20861 -20.76191
v -52.76062 -44.24896 -21.90878
v -52.12444 -46.57195 -22.93305
v -50.80375 -46.76454 -20.27676
v -49.90139 -47.58978 -19.35089
v -50.24344 -49.11333 -21.7045
v -50.92435 -44.54019 -18.36824
v -51.25839 -48.21543 -22.85077
v -49.03412 -49.76143 -19.96599
v -50.58176 -42.32787 -15.86918
v -50.55606 -43.5318 -16.81297
v -48.60877 -45.51007 -15.21637
v -50.8733 -40.69815 -15.09157
v -49.00053 -42.48022 -13.35109
v -49.24993 -43.73414 -14.76677
v -48.1139 -43.06063 -12.44089
v -47.31469 -45.94741 -13.5539
v -49.59911 -39.91266 -12.38804
v -48.08094 -40.71103 -10.67374
v -47.05857 -43.79776 -11.44667
v -52.53538 -38.55193 -16.47856
v -51.83517 -37.44499 -14.33929
v -51.07546 -38.03685 -13.47296
v -49.55639 -37.50526 -10.62867
v -50.22132 -38.73854 -12.54583
v -48.42382 -46.84222 -16.07108
v -47.18247 -48.08776 -15.16663
v -48.65114 -37.59383 -9.339701
v -49.59486 -45.39759 -16.76025
v -49.50463 -46.40971 -17.47832
v -56.03783 -39.49769 -25.57549
v -50.6306 -37.56048 -12.37006
v -47.971 0.2867621 -0.2721009
v -48.04858 -0.8785592 -0.09256352
v -38.83016 -21.67793 5.410891
v -36.10538 -22.73458 6.443874
v -35.93814 -21.51471 6.679854
v -38.04727 -20.5105 5.942561
v -36.7747 -20.54177 6.480962
v -33.71449 -22.56175 7.246518
v -50.80153 2.034938 -2.731699
v -47.24632 -1.791929 0.5678427
v -48.55011 -4.275887 -0.02694013
v -46.15559 -1.763386 1.194546
v -46.68352 -3.273426 1.117203
v -46.86107 -4.734954 1.134649
v -47.4533 -5.886315 0.793
v -48.28255 -6.760074 0.2319738
v -46.83607 -7.491758 1.206102
v -44.67542 -3.589555 2.216719
v -44.68023 -6.322405 2.441723
v -49.51809 -8.763901 -0.7584984
v -49.68859 -6.908864 -0.844769
v -50.44452 -6.048519 -1.462299
v -47.38828 -10.32265 0.8727517
v -45.6824 -8.557729 1.978321
v -48.63235 -12.41507 -0.1552882
v -49.54644 -10.52843 -0.8391495
v -49.64075 -12.00705 -0.9969388
v -44.57456 -9.648238 2.68331
v -45.69343 -10.9753 2.045597
v -44.92169 -12.3847 2.56911
v -50.40158 -10.30079 -1.581319
v -35.88041 -27.07061 5.647243
v -40.36918 -19.6554 4.902587
v -42.82277 -15.66523 3.825479
v -41.24842 -17.20739 4.632303
v -39.08721 -16.61233 5.756725
v -39.96075 -14.84479 5.366957
v -39.24746 -18.36669 5.59029
v -35.85579 -19.15256 6.964024
v -36.35166 -17.10117 6.892577
v -41.65461 -13.7787 4.493904
v -39.66919 -12.1603 5.367805
v -34.10058 -17.13703 7.650568
v -35.21175 -14.55952 7.290543
v -37.37199 -13.95644 6.465736
v -32.45869 -15.36559 8.149954
v -37.20475 -11.86255 6.350573
v -35.74899 -12.13244 6.915952
v -34.23791 -10.69498 7.220184
v -32.85927 -11.79732 7.790708
v -34.40427 -13.06033 7.469579
v -36.5007 -8.780188 6.157644
v -32.60994 -12.73114 7.968391
v -43.38036 -13.58089 3.525831
v -42.31256 -10.60123 3.994234
v -42.05869 -8.312887 3.915496
v -42.1018 -12.37513 4.206981
v -32.14144 -13.98706 8.183927
v -44.8833 -40.31466 -6.266505
v -45.80973 -40.45597 -7.448803
v -47.329 -39.5872 -8.838086
v -46.70676 -41.30986 -9.16579
v -48.80538 -51.19425 -21.20634
v -49.92945 -51.03772 -23.40457
v -47.39092 -50.51536 -17.83034
v -47.6888 -52.13665 -20.19038
v -47.41906 -53.83746 -21.78855
v -47.06079 -53.56099 -20.75181
v -48.33119 -52.75144 -22.19348
v -45.7942 -53.7818 -18.71119
v -46.40679 -54.65032 -20.88509
v -46.79913 -55.08113 -22.24459
v -47.95026 -54.16636 -23.38751
v -46.14243 -50.99413 -16.27997
v -45.30851 -52.38478 -16.35439
v -44.50336 -55.75264 -18.8365
v -45.17879 -55.6298 -19.86132
v -45.09673 -51.40766 -15.05642
v -46.12493 -49.50048 -14.81012
v -45.4567 -49.26531 -13.60917
v -44.26362 -50.63714 -13.08467
v -43.78005 -52.45827 -14.13211
v -44.2083 -53.47805 -15.79546
v -43.53009 -55.32993 -16.76581
v -42.06457 -56.2263 -15.51915
v -41.83015 -58.83408 -18.18451
v -40.94986 -58.14882 -16.02351
v -43.05533 -56.82146 -17.72501
v -41.06819 -56.66573 -14.57022
v -40.03706 -58.22478 -14.82843
v -39.62754 -59.45564 -15.59795
v -40.29644 -60.27599 -17.53564
v -39.73022 -62.16152 -19.07119
v -41.35703 -60.37429 -19.38715
v -40.1304 -56.90774 -13.56185
v -39.15555 -61.56162 -17.32608
v -38.35254 -61.09316 -15.6276
v -37.83065 -60.50455 -14.28102
v -37.37268 -62.57443 -15.89863
v -37.23749 -63.40204 -16.69934
v -42.49437 -58.07052 -18.32443
v -43.3689 -57.44063 -18.99163
v -38.73794 -63.00103 -18.54131
v -39.04753 -63.95884 -20.48964
v -43.0079 -58.6475 -19.9307
v -40.95931 -62.14408 -21.1957
v -39.12193 -64.40485 -21.39811
v -47.92617 -49.34282 -17.54621
v -37.52855 -64.57146 -18.69238
v -40.27306 -63.92323 -22.89994
v -41.84288 -62.223 -23.13675
v -36.5242 -65.05961 -17.66746
v -48.97956 -53.04942 -24.09571
v -49.17387 -53.71564 -25.67485
v -50.85643 -50.8894 -25.51245
v -50.95557 -49.26927 -23.49304
v -43.04737 -52.11485 -12.75497
v -48.82642 -47.63132 -17.4553
v -45.1577 -2.29664 1.820147
v -43.43651 -7.465647 3.155693
v -36.27204 -61.74426 -13.48604
v -57.72203 -29.89016 -21.97817
v -57.72439 -31.02634 -22.92892
v -41.7449 -63.26461 -25.03695
v -43.24746 -61.6863 -25.41545
v -49.47167 -13.32931 -0.9361525
v -50.27995 -13.21632 -1.68728
v -57.55223 -1.078817 -9.622659
v -56.91647 1.116218 -9.03796
v -59.05938 -0.4592282 -12.09911
v -58.05223 0.8052103 -10.63813
v -59.49483 -3.122502 -12.80566
v -58.47691 -4.040503 -11.02665
v -59.72783 -1.908851 -13.22498
v -44.87978 -48.33146 -11.94867
v -36.96066 -48.52731 -3.682816
v -54.81739 -42.24803 -24.95072
v -55.77941 -41.01278 -26.44315
v -55.78771 -42.14401 -27.90549
v -54.52675 -44.23961 -26.56955
v -55.05478 -44.28067 -28.34119
v -55.84851 -43.43726 -30.02407
v -56.54534 -40.94015 -28.98087
v -57.33485 -38.00587 -28.29238
v -57.43528 -39.00538 -29.95337
v -53.49979 -44.09432 -23.51508
v -53.25981 -46.04589 -25.2032
v -52.49244 -47.81337 -25.41556
v -57.04951 -37.66917 -26.87262
v -56.65054 -37.57518 -25.48531
v -57.79147 -37.26591 -29.19582
v -50.80824 3.487778 -3.139688
v -36.83812 -29.06318 4.683435
v -58.65118 -9.153174 -12.06944
v -59.44555 -9.37156 -13.74625
v -35.29726 -24.1683 6.484418
v -35.83227 -25.80966 5.939649
v -49.4972 0.9368238 -1.449418
v -48.20764 2.15733 -0.8551595
v -47.1697 1.897594 -0.1166748
v -46.9589 -0.4360397 0.5015208
v -40.85203 -64.44106 -25.47448
v -39.94895 -64.73989 -23.82614
v -39.54881 -65.63397 -24.97939
v -58.94211 -16.47013 -15.70314
v -59.53861 -14.55254 -16.16021
v -59.30645 -7.574943 -12.99185
v -59.35446 -5.648172 -12.75769
v -59.94264 -6.224398 -14.02637
v -60.06483 -4.649219 -14.07308
v -59.0095 -4.331453 -11.98129
v -60.2048 -7.427336 -14.88077
v -60.49303 -9.388859 -16.22463
v -60.73037 -8.151915 -16.38218
v -60.96973 -6.331459 -16.44225
v -60.63611 -5.532182 -15.45911
v -60.41478 -12.71335 -17.52549
v -59.71078 -11.39063 -15.08708
v -60.15898 -14.28923 -17.69811
v -47.23615 -55.70186 -24.15564
v -47.97623 -55.76117 -26.08936
v -46.90386 -56.80608 -25.20551
v -38.12367 -32.19144 3.015933
v -37.06115 -31.49322 3.836679
v -34.97686 -30.65337 5.07531
v -36.08751 -31.79498 4.241899
v -36.89687 -32.65594 3.53137
v -33.81933 -19.56443 7.591188
v -32.85191 -21.60494 7.623754
v -31.75491 -19.78291 8.107758
v -31.09463 -21.42825 8.054078
v -31.9417 -23.33389 7.586094
v -29.69755 -21.21589 8.296865
v -30.77008 -23.06036 7.876184
v -31.80901 -11.60469 8.060975
v -58.94596 -19.65055 -17.58806
v -57.88512 -22.75928 -16.88557
v -58.15983 -23.32132 -18.04149
v -59.33467 -19.73956 -18.80183
v -59.15682 -22.29415 -20.1712
v -59.82686 -20.69888 -21.16205
v -59.67605 -22.39152 -22.02197
v -58.14356 -24.14098 -18.60893
v -59.49168 -23.75569 -22.60151
v -59.10949 -24.75585 -22.10031
v -58.41087 -26.03477 -20.81602
v -58.91107 -26.42034 -22.85549
v -60.45089 -20.96992 -23.84367
v -60.52753 -19.46449 -22.75911
v -57.7172 3.582308 -10.71754
v -56.97964 4.359828 -9.923456
v -56.14558 3.001224 -8.432674
v -55.40709 4.282112 -7.925669
v -56.05131 5.687623 -9.137319
v -57.68994 6.227652 -11.4657
v -54.92659 7.756542 -8.549938
v -56.63522 8.315903 -10.74146
v -57.53646 7.262154 -11.56853
v -53.91422 6.586145 -7.04503
v -53.55158 9.743382 -7.786934
v -54.77161 9.619853 -9.055449
v -55.70969 9.339054 -9.994247
v -54.91618 11.70132 -9.847018
v -54.11374 10.98177 -8.795072
v -55.77852 12.57797 -10.95676
v -57.32983 10.42549 -12.1992
v -53.92453 13.64342 -9.25528
v -60.00518 -22.96032 -23.92145
v -59.01409 3.085974 -12.56015
v -42.74783 -62.92042 -26.99482
v -42.81661 -60.039 -21.51827
v -35.1425 -47.21756 -1.779803
v -34.84281 -45.18781 -0.5328649
v -37.00996 -36.33352 2.147277
v -37.80094 -37.37788 1.189394
v -51.77207 -48.07945 -23.88887
v -58.86989 0.7479567 -11.90791
v -43.49454 -0.6354599 2.303228
v -42.9095 -4.140264 3.063014
v -41.95105 -1.208339 3.008811
v -45.90406 -57.37124 -23.78504
v -57.81165 -32.50338 -24.45708
v -58.4964 -29.95137 -24.56285
v -58.36758 -28.39343 -22.71601
v -59.6441 -27.13835 -26.36456
v -59.32323 -26.44377 -24.43172
v -59.49085 -28.54032 -27.09065
v -58.98804 -30.35472 -26.72861
v -58.40948 -31.90661 -25.96208
v -59.83299 -28.76226 -28.75305
v -54.56752 15.49995 -9.964484
v -53.11355 12.19164 -8.118896
v -52.85159 14.64934 -8.290995
v -51.84069 15.8511 -7.284407
v -54.17411 18.01564 -9.055334
v -52.88457 17.5365 -7.913018
v -52.50856 19.53821 -6.428094
v -53.29694 19.92173 -7.077319
v -54.46249 20.25406 -8.330225
v -53.665 21.48298 -6.452539
v -53.66345 23.14987 -5.20213
v -52.7727 21.53279 -5.23565
v -51.76407 18.0638 -6.592443
v -51.26437 19.70145 -5.031504
v -51.64475 18.53098 -6.229179
v -55.19427 24.53276 -6.674245
v -54.99093 22.10134 -7.930701
v -55.58033 20.04016 -9.861069
v -55.90782 22.39172 -9.13874
v -50.92682 20.99561 -3.655838
v -50.48774 20.16203 -3.991302
v -51.69938 23.04861 -2.645627
v -49.78279 20.90828 -2.788689
v -48.70603 22.07043 -0.8714749
v -49.84843 23.8754 0.005532267
v -50.25253 22.6407 -1.519697
v -51.67606 24.47471 -1.484593
v -53.28924 24.48431 -3.653408
v -52.39451 25.50339 -1.654554
v -48.79795 23.24134 0.2530862
v -47.87033 22.35316 -0.1311009
v -48.23415 21.16579 -1.476327
v -49.1931 20.5255 -2.680796
v -54.83792 25.75084 -5.260056
v -54.67536 27.81592 -3.763953
v -53.34468 25.76935 -2.812228
v -53.19536 26.84383 -1.912178
v -54.53154 30.03487 -2.524464
v -54.55785 28.83326 -3.043623
v -52.54987 27.80335 -0.3940679
v -53.13021 29.11259 -0.6162627
v -52.56031 29.67006 0.4329245
v -51.80954 28.1979 0.7488021
v -51.07484 26.21218 0.4637631
v -53.18599 30.43101 -0.1645298
v -51.49227 29.19191 1.637602
v -51.22345 30.51245 2.49405
v -49.89855 29.7808 3.694214
v -50.68523 27.58794 1.747333
v -48.90386 26.92815 3.16626
v -47.08049 28.61426 5.628257
v -48.12877 29.89306 5.410341
v -46.54533 26.99149 5.076256
v -50.64848 18.75858 -5.172781
v -52.49135 31.6696 1.141376
v -57.18026 23.39478 -10.7366
v -56.53721 21.49383 -10.54517
v -56.79392 20.62047 -11.26944
v -57.67328 21.96695 -12.11803
v -57.6933 25.14684 -10.97368
v -56.74022 24.94127 -9.189822
v -51.12483 31.72616 2.938701
v -50.45066 31.90101 3.783983
v -56.29947 25.70177 -7.96004
v -56.49775 27.28127 -7.55335
v -52.52008 32.61639 1.34043
v -52.21124 32.22805 1.673505
v -51.76057 32.46585 2.32778
v -55.40673 29.92686 -4.212775
v -56.04321 18.06451 -11.11137
v -44.92141 25.57756 5.00669
v -47.59882 25.90694 3.518204
v -45.31799 27.1787 6.002899
v -43.80595 26.17796 6.186904
v -44.28411 24.96452 4.731244
v -41.74907 26.16722 7.148421
v -43.32211 25.78017 6.068048
v -42.04198 25.30999 6.310635
v -43.00536 24.79198 5.224372
v -44.27513 24.35294 4.06297
v -45.70693 29.5396 7.101619
v -41.34948 24.66448 5.734921
v -45.62359 24.44293 3.475271
v -43.13787 28.27445 7.978281
v -45.23804 30.89531 7.985931
v -43.68989 30.00566 8.546603
v -41.04091 28.29397 8.991193
v -42.51353 31.43077 9.809422
v -43.919 31.63964 9.112862
v -40.52868 27.38761 8.637695
v -39.0719 28.48157 9.868668
v -49.0378 30.86724 4.950767
v -46.7266 31.79396 7.280369
v -41.25301 31.0077 10.2316
v -40.35081 25.7192 7.486931
v -41.02973 25.39689 6.868896
v -40.65493 24.83358 6.274128
v -40.56237 24.39508 5.968193
v -41.40141 24.25436 5.402533
v -42.91653 23.63958 4.05231
v -56.78773 29.52924 -7.368237
v -55.7886 28.35526 -5.595709
v -56.27353 30.56489 -5.895143
v -57.93356 23.36582 -12.06703
v -57.20379 18.26628 -12.44315
v -58.42411 20.1843 -13.72562
v -57.74182 21.01253 -12.52939
v -58.91688 18.51518 -14.68686
v -58.79296 22.0235 -13.9373
v -59.10384 20.53643 -14.69722
v -49.17356 33.1034 5.417344
v -47.61715 33.27852 6.913753
v -47.47031 33.88993 7.172287
v -46.93358 33.83094 7.63766
v -46.58426 33.24459 7.782476
v -46.36809 33.80625 8.10949
v -45.63397 32.78789 8.384832
v -48.5237 25.38932 2.384835
v -49.12093 24.84868 1.437579
v -47.03973 23.97796 2.124864
v -47.98599 23.85109 1.414217
v -46.82192 22.46991 0.626758
v -46.19245 23.35858 1.92185
v -45.80226 21.94502 0.6328263
v -47.31717 21.61733 -0.5808354
v -44.96724 23.66276 2.937537
v -46.21896 23.78556 2.393772
v -45.04403 22.72548 1.771504
v -44.22018 23.00027 2.738119
v -47.87463 21.17568 -1.278072
v -51.55938 32.91476 2.70507
v -57.76529 15.76011 -13.40938
v -56.15667 15.85784 -11.58826
v -58.64909 17.00321 -14.43617
v -59.71681 23.38392 -15.35333
v -58.80383 25.16315 -13.19629
v -60.09785 26.37604 -15.7855
v -59.074 27.12869 -13.37044
v -58.63667 26.1664 -12.59445
v -59.80726 27.3902 -15.01173
v -60.70099 28.83185 -17.06762
v -59.8564 29.05086 -14.99264
v -59.08747 28.45821 -13.18938
v -57.50867 27.65611 -9.701276
v -41.50996 31.90851 10.47206
v -39.21186 27.17658 9.047935
v -38.64872 26.37055 8.753961
v -39.24859 25.78259 8.097614
v -57.34211 29.52356 -8.723104
v -57.29752 31.738 -8.311183
v -56.7873 32.05205 -7.018172
v -56.41592 32.99741 -6.194168
v -56.01188 31.69189 -5.170539
v -56.76175 34.92743 -7.390615
v -57.2722 33.29173 -8.379622
v -56.11758 34.62073 -5.722456
v -57.56852 35.45775 -9.387305
v -56.23582 36.37578 -6.462037
v -58.22173 31.45772 -10.74586
v -57.99732 29.46587 -10.39751
v -58.3633 27.34959 -11.67837
v -57.03238 37.29332 -8.430326
v -54.32911 30.99995 -1.899593
v -44.77719 22.11576 1.645521
v -50.57755 17.27379 -5.838935
v -55.43214 35.77726 -4.40761
v -55.70938 33.00823 -4.421261
v -55.48365 31.75073 -3.955792
v -53.58565 31.32291 -0.51881
v -60.79533 23.93018 -17.46592
v -60.4622 20.75402 -17.01673
v -61.25506 23.38675 -18.46071
v -61.36484 25.61914 -18.72824
v -45.73251 34.01853 8.661365
v -44.83641 33.63165 9.206016
v -44.58052 32.75965 9.090515
v -39.17048 25.05217 7.151727
v -47.22697 20.97302 -1.04789
v -47.96348 20.63964 -1.798115
v -56.36411 13.98402 -11.76964
v -55.44446 15.54581 -10.84898
v -60.61825 30.51974 -16.88785
v -58.57977 14.95588 -14.40091
v -59.34253 13.8546 -15.30531
v -59.67717 16.54785 -15.89004
v -57.59073 12.67624 -12.98511
v -59.71209 18.1774 -15.88927
v -58.79709 10.82028 -14.14114
v -59.9618 12.05469 -15.94487
v -58.97119 8.763386 -13.93984
v -58.75774 6.970889 -13.18147
v -60.59266 8.916238 -16.37828
v -59.85094 6.135874 -14.64299
v -60.60553 3.62994 -15.45541
v -61.5005 3.816081 -17.21534
v -59.87771 3.180731 -14.0707
v -60.50826 18.42055 -17.17583
v -59.94147 19.67854 -16.17086
v -49.08194 19.03367 -3.82127
v -38.26029 25.34804 7.907544
v -39.00647 25.35496 7.585718
v -38.07754 28.41151 10.17716
v -38.49881 27.27797 9.393414
v -38.35551 29.75957 10.75926
v -36.40455 28.93755 10.97302
v -37.08757 28.09486 10.3682
v -36.88715 26.64202 9.596365
v -35.96713 -64.93179 -16.56805
v -33.05454 -40.88543 2.652572
v -34.97864 -38.91118 2.393781
v -34.5332 -36.86467 3.434474
v -36.06184 -37.49743 2.269378
v -33.15687 -38.05592 3.815
v -44.07244 -58.77579 -22.11026
v -44.63163 -58.68615 -23.0979
v -44.17375 -59.87515 -24.08153
v -42.74382 -61.21861 -23.29861
v -44.18577 -57.56432 -20.59075
v -45.80076 -58.46043 -25.4866
v -44.88723 -59.80129 -25.76807
v -45.09969 -60.45533 -27.90882
v -46.35649 -58.31784 -26.70139
v -42.02784 32.29236 10.38432
v -40.20505 32.05027 11.10571
v -43.95695 -61.20818 -26.28096
v -43.83541 -60.66386 -24.75435
v -59.57328 -25.12286 -24.17169
v -56.90871 -41.00106 -30.51001
v -39.06517 -58.6545 -13.99396
v -60.6177 -15.92063 -20.18022
v -59.68621 -16.89835 -17.90186
v -59.79729 -18.06351 -19.02733
v -36.19513 30.84039 11.91436
v -37.44173 29.97747 11.15992
v -39.73737 30.29933 10.55226
v -37.97741 31.13434 11.55677
v -33.50298 -8.673448 7.092445
v -32.80053 -10.03192 7.552177
v -31.47342 -10.03878 7.931312
v -32.52742 -7.848125 7.189061
v -60.76921 15.74046 -17.51413
v -60.55777 14.22899 -17.08684
v -59.87645 13.36093 -15.99969
v -60.94966 12.99837 -17.57392
v -61.8774 14.38853 -19.31163
v -61.86661 15.4225 -19.39157
v -61.67755 11.60723 -18.63982
v -62.96963 13.20121 -21.29811
v -50.89454 33.58345 3.608217
v -50.37621 33.35646 4.167513
v -39.41601 -5.405867 4.54027
v -38.81362 -7.101932 5.038974
v -39.00274 -9.776817 5.393548
v -40.90686 -9.045142 4.513502
v -37.60435 -8.178555 5.659977
v -36.964 -5.723738 5.380847
v -34.92424 -63.86768 -13.85674
v -35.44907 -64.46059 -15.23757
v -34.5261 -57.41907 -8.080164
v -33.99575 -59.30146 -8.968345
v -34.9536 -58.68954 -9.400543
v -36.46728 -58.85305 -11.07486
v -54.92879 31.06365 -2.958035
v -54.73178 31.7528 -2.432939
v -33.77256 -62.89694 -11.52689
v -33.92859 -65.45407 -14.07934
v -33.23342 -44.79591 0.4604114
v -32.46431 -47.01341 -0.4267281
v -33.67343 -43.65711 0.907764
v -31.37425 -17.52699 8.36759
v -29.45743 -15.26948 8.807125
v -29.53541 -17.00549 8.732769
v -31.1416 -13.74262 8.418697
v -26.53495 -16.12646 9.17279
v -27.12873 -13.13675 9.208145
v -29.42706 -13.18238 8.776774
v -30.81944 -11.84244 8.338785
v -28.08389 -11.37208 8.947594
v -29.07744 -8.966203 8.389738
v -27.19318 -10.03256 9.030146
v -26.1325 -12.22058 9.387576
v -59.56188 -15.58519 -16.76156
v -37.84415 -59.35032 -13.14678
v -36.48935 -60.36706 -12.46409
v -37.98 -58.22395 -12.19627
v -37.41594 -58.79971 -12.07745
v -36.30841 -59.81312 -11.74477
v -35.39891 -59.27313 -10.30936
v -35.27582 -60.17298 -10.91535
v -34.94552 -59.99453 -10.44253
v -34.2578 -60.47942 -10.12858
v -34.91451 -61.87779 -11.97744
v -34.7996 -59.47097 -9.882075
v -46.82283 -58.91399 -29.83025
v -46.96651 -58.35244 -28.79031
v -60.48897 -2.58667 -14.78571
v -53.29821 32.50378 0.1648091
v -61.70346 7.258182 -18.08757
v -62.70581 7.668928 -20.15728
v -62.9139 9.420316 -20.79082
v -48.32138 33.99365 6.393174
v -40.89128 33.56285 11.42321
v -39.59074 32.88074 11.74381
v -38.48854 31.87721 11.71954
v -26.09134 -8.754722 9.159189
v -25.3339 -10.57893 9.508797
v -55.79097 38.23829 -5.913614
v -55.29105 37.36599 -4.582901
v -55.01199 39.15775 -4.436063
v -54.56741 38.02609 -3.283465
v -54.61856 36.54958 -2.830804
v -54.88342 35.584 -3.124086
v -55.27149 40.11437 -5.154656
v -53.82885 38.67776 -2.112633
v -54.04984 37.0171 -1.848486
v -56.11121 39.8332 -6.806561
v -55.39953 41.44612 -5.607054
v -55.75366 42.64038 -6.426141
v -56.31775 41.78035 -7.436203
v -54.69245 41.4875 -4.293917
v -54.80254 43.36544 -4.74362
v -53.8258 42.40009 -2.978008
v -54.43645 44.44715 -4.228717
v -54.70253 46.20084 -4.832999
v -53.70091 46.19614 -3.229717
v -53.76785 44.33352 -3.122616
v -53.99707 40.53501 -2.889574
v -55.75575 44.47451 -6.540895
v -52.91898 41.13437 -1.230829
v -52.8925 43.28647 -1.611851
v -52.17759 42.13482 -0.3231274
v -53.40295 48.66244 -3.063567
v -54.38435 48.95348 -4.550134
v -54.13464 51.4444 -4.393612
v -52.59695 50.22947 -2.050964
v -52.63594 47.1098 -1.759275
v -51.24281 49.64202 -0.2290071
v -52.3152 51.35444 -1.81717
v -51.9292 48.10073 -0.9129722
v -51.41045 47.05931 -0.1175219
v -50.92456 47.76418 0.3918197
v -51.89705 46.31202 -0.6522524
v -51.76855 51.47606 -1.113168
v -49.96916 47.4686 1.623555
v -50.41969 46.438 1.230028
v -51.25047 52.50106 -0.5858011
v -50.0205 52.16727 0.9317018
v -50.78444 53.33842 -0.1054458
v -52.82135 51.88571 -2.605952
v -49.54514 46.14052 2.317035
v -51.11471 45.25086 0.5459897
v -49.72489 43.93047 2.50596
v -48.94301 45.21281 3.140958
v -48.50011 47.9223 3.177336
v -47.70612 46.33774 4.256127
v -48.45465 44.45657 3.793242
v -49.67696 50.73762 1.478914
v -49.41645 48.81622 2.050859
v -48.72178 51.21579 2.478193
v -47.68912 49.63872 3.777843
v -47.79428 51.55128 3.414207
v -48.71365 53.29168 2.241085
v -46.95748 54.28513 3.923335
v -46.48743 51.22974 4.722823
v -46.06795 52.61436 4.953104
v -47.70646 56.15746 2.955034
v -46.72918 56.45257 3.926658
v -47.59495 57.94556 2.875273
v -46.30935 58.58118 4.107725
v -45.80636 56.63379 4.802542
v -45.96868 55.10144 4.798005
v -44.46898 55.2065 6.172684
v -45.98585 60.13097 4.259223
v -44.82497 56.77462 5.714354
v -44.66842 59.46884 5.601803
v -42.95835 57.33076 7.330008
v -44.55571 53.04859 6.273505
v -42.71714 52.71841 7.884654
v -47.53107 59.32823 2.764107
v -46.99366 61.91733 2.994264
v -45.97238 62.97416 3.88149
v -45.18576 62.38935 4.764614
v -46.53412 65.23557 2.876678
v -43.96094 62.58142 5.931354
v -44.40568 64.79136 5.143492
v -43.74971 51.36226 7.145887
v -45.04524 51.07956 6.041646
v -42.19093 50.4363 8.524137
v -44.3709 50.24797 6.733631
v -42.41762 52.27523 8.151618
v -43.1152 49.28859 7.907227
v -44.89585 49.07787 6.432034
v -43.95451 48.0791 7.381956
v -46.0574 66.63704 3.067701
v -44.41442 66.89803 4.69992
v -42.73903 55.78908 7.616723
v -41.97648 58.52286 8.100264
v -40.82443 58.17789 9.056719
v -40.22547 57.31498 9.5734
v -41.3069 54.62431 8.880858
v -42.99966 59.77512 7.111645
v -48.05776 61.2551 1.933805
v -48.14965 63.0431 1.521495
v -49.73132 60.51677 0.1510795
v -48.51069 59.10454 1.725301
v -49.59575 59.12417 0.5092257
v -49.45205 64.0873 -0.2276692
v -50.85346 62.93847 -1.741532
v -48.97379 65.58859 0.0442412
v -49.70698 64.72739 -0.6747154
v -49.7776 57.87937 0.4668154
v -50.72537 57.47019 -0.6039945
v -51.14773 58.93866 -1.313759
v -50.68589 60.62959 -1.039503
v -51.377 57.85525 -1.456862
v -52.28247 55.96198 -2.330053
v -51.5646 54.48929 -1.238066
v -52.28769 57.65321 -2.618376
v -43.57866 64.98963 5.904459
v -48.70161 55.71318 1.967783
v -52.96146 57.63618 -3.527376
v -53.30548 54.03339 -3.480098
v -53.70032 56.09447 -4.295334
v -52.82347 53.71747 -2.774823
v -54.36886 57.53679 -5.470297
v -53.97544 58.22189 -5.072648
v -53.06977 58.79564 -3.863048
v -51.527 53.25903 -1.013494
v -52.09442 52.45905 -1.642119
v -55.24449 54.32092 -6.377558
v -54.34185 53.91849 -4.973369
v -54.70974 56.09444 -5.780385
v -53.69403 52.19882 -3.86568
v -42.40952 53.61362 8.065546
v -40.23881 55.57274 9.653797
v -40.18729 54.00274 9.764327
v -40.70066 52.55338 9.471987
v -40.29861 49.55618 10.05197
v -39.52626 50.52195 10.52504
v -38.7379 51.28632 11.0228
v -38.31732 52.77667 11.21091
v -41.58828 48.42075 9.200732
v -42.86599 46.68142 8.485711
v -41.22303 47.18013 9.675625
v -42.34251 44.98997 9.238185
v -43.9537 46.48826 7.627928
v -39.02884 55.94548 10.55148
v -39.29692 47.28166 11.0554
v -40.29805 46.5464 10.43763
v -38.64487 57.02188 10.80063
v -38.7752 58.76153 10.61025
v -37.11829 55.2418 11.94627
v -41.11536 44.43381 10.27854
v -38.62825 60.27513 10.64454
v -37.50853 58.67464 11.5314
v -36.60225 57.77791 12.18853
v -39.73388 59.337 9.855528
v -40.61037 60.19214 9.10043
v -36.3718 59.85053 12.30153
v -41.2508 42.21221 10.78874
v -44.75091 45.15304 7.206126
v -44.92862 47.37363 6.646435
v -47.0477 44.68211 5.189302
v -46.88476 47.13501 4.908222
v -46.36154 48.79197 5.140939
v -45.51577 48.66199 5.939948
v -45.9812 50.20829 5.307612
v -45.98498 42.37637 6.819189
v -44.16448 43.43711 8.194853
v -43.61105 41.80782 9.068059
v -44.89006 41.23329 8.162381
v -44.55188 39.62232 9.136439
v -45.69529 39.86953 7.994902
v -47.36703 41.44969 5.774018
v -46.56058 39.89484 7.099258
v -46.96137 39.51009 6.897806
v -47.46495 39.88396 6.223212
v -48.34231 39.45434 5.439896
v -48.48736 40.09587 4.999242
v -48.26425 41.45231 4.80033
v -46.495 38.56326 7.674592
v -47.79277 38.94843 6.288144
v -47.70371 43.55491 4.778032
v -39.1051 49.18213 10.95484
v -37.69451 53.61365 11.59588
v -35.32967 55.48793 13.11766
v -34.52594 60.52578 13.45686
v -34.53251 58.24118 13.52685
v -35.06852 52.6994 13.41596
v -36.46499 51.88695 12.54765
v -35.34094 51.30426 13.31953
v -33.88457 52.11549 14.17083
v -33.14367 54.80376 14.49235
v -36.37708 50.4249 12.71974
v -38.07847 49.82648 11.63446
v -36.99249 49.29554 12.41154
v -36.78142 47.78104 12.70334
v -38.35424 46.87862 11.75689
v -36.23373 49.12139 12.92285
v -32.17525 54.15444 15.03685
v -32.36716 51.00787 15.11319
v -31.06171 52.55529 15.7352
v -30.85603 56.23757 15.64568
v -30.61084 53.8539 15.88182
v -30.32791 57.60251 15.87823
v -31.31338 57.5628 15.36746
v -28.97503 56.45216 16.57105
v -29.00149 55.08799 16.59735
v -29.37234 53.46318 16.49929
v -35.15333 49.9196 13.54951
v -37.61691 45.68472 12.44697
v -35.18589 48.83448 13.60876
v -33.52356 50.73536 14.48188
v -34.18416 49.94164 14.1476
v -30.56436 51.21831 16.03892
v -30.60655 49.5858 16.14993
v -32.40783 49.68552 15.17811
v -29.38681 51.01394 16.62267
v -27.43485 51.68602 17.48592
v -28.03365 49.65393 17.37105
v -27.32794 47.54421 17.79078
v -28.4233 48.34861 17.26752
v -29.62836 49.10961 16.67357
v -42.0828 41.91684 10.27465
v -49.65653 56.13708 0.843388
v -48.6017 56.96536 1.94249
v -55.48156 50.59576 -6.431597
v -33.47363 56.43235 14.22649
v -31.97888 58.1508 14.9949
v -50.4963 43.57415 1.627179
v -51.71103 43.88956 -0.03881859
v -45.95719 67.16911 3.050222
v -34.03502 48.86999 14.34171
v -34.06823 47.79105 14.41589
v -34.83968 46.22499 14.10544
v -35.20127 47.48883 13.74266
v -32.03715 47.92623 15.50704
v -33.20894 46.07785 15.05693
v -33.74312 44.25006 14.98451
v -31.65438 45.75779 15.94156
v -42.71204 62.40716 7.122408
v -41.51544 62.27174 8.155972
v -41.9783 61.20919 7.856923
v -55.7652 47.80928 -6.6853
v -56.54427 44.55024 -7.982575
v -56.93637 46.82701 -8.765816
v -57.39927 43.99453 -9.647285
v -57.97295 47.16999 -10.72993
v -57.41516 48.5286 -9.649618
v -57.75091 50.94031 -10.29097
v -57.09008 50.94075 -9.101573
v -58.28806 48.37116 -11.2421
v -58.82046 50.69958 -12.29515
v -58.26255 52.24541 -11.31105
v -59.32353 48.38742 -13.45938
v -58.64392 47.21158 -12.04808
v -59.11895 46.61757 -13.0398
v -59.92773 47.26269 -14.66142
v -58.1745 44.68317 -11.1702
v -60.19287 48.15518 -15.15403
v -59.83396 51.18274 -14.35512
v -58.73464 43.74863 -12.40207
v -59.38622 45.17993 -13.7101
v -59.39968 43.50813 -13.88954
v -59.93614 44.03036 -14.99313
v -60.43532 44.55433 -16.06142
v -60.66099 47.51084 -16.39745
v -60.69531 46.05565 -16.54206
v -60.21043 42.05544 -15.81042
v -59.56494 41.70149 -14.33125
v -61.13026 44.20001 -17.80075
v -60.80222 42.1346 -17.17949
v -58.97092 42.27524 -12.9885
v -58.87429 40.923 -12.80194
v -59.27249 39.51669 -13.71091
v -60.54311 40.23572 -16.71838
v -60.02555 37.76111 -15.50476
v -61.40801 40.99753 -18.75457
v -59.58237 52.52336 -13.89723
v -49.57729 54.42086 1.149438
v -50.42826 54.86662 0.1364899
v -35.42749 60.81582 12.86278
v -35.09383 61.91874 13.0154
v -33.73973 63.16135 13.80916
v -36.3983 62.97667 12.06946
v -32.88732 60.99848 14.4145
v -33.45185 59.153 14.15777
v -30.80641 62.88852 15.40996
v -31.24954 60.86691 15.30071
v -31.57057 59.74265 15.16805
v -59.12407 37.21034 -13.32671
v -28.21335 53.81516 17.04112
v -56.92802 42.25355 -8.634178
v -57.8737 42.93897 -10.57267
v -58.31842 41.42905 -11.53033
v -57.63192 38.98835 -9.925446
v -57.22993 40.16161 -9.153954
v -61.10073 38.21322 -18.1647
v -60.22206 35.73727 -15.96439
v -60.62608 35.7963 -16.95673
v -39.15665 44.4688 11.64003
v -51.81044 62.42947 -2.873891
v -51.98522 64.44931 -3.605784
v -50.84333 64.7467 -2.124099
v -52.40681 63.55186 -3.94907
v -52.34713 59.58342 -3.036184
v -52.86187 60.55051 -3.900136
v -52.80866 62.36636 -4.231937
v -53.20789 64.56469 -5.380915
v -30.49697 46.20127 16.45328
v -31.08208 47.33088 16.09052
v -29.55081 45.24681 16.95624
v -31.38569 44.12951 16.19419
v -29.77985 43.33076 16.99917
v -31.01025 41.43237 16.53887
v -26.22853 51.89487 17.97801
v -25.92243 53.28035 18.00205
v -26.4869 54.72227 17.71577
v -25.63731 55.8829 17.97933
v -27.51814 56.16005 17.2056
v -25.63454 57.69202 17.92679
v -26.86769 57.69194 17.43953
v -23.83528 57.6069 18.55624
v -24.22118 54.4608 18.57594
v -28.40212 58.07455 16.77182
v -26.28071 59.73973 17.58048
v -23.15269 55.52748 18.88774
v -36.37593 45.1825 13.32366
v -40.21246 61.89224 9.298106
v -39.01217 61.65861 10.26903
v -41.92653 60.16569 8.001048
v -38.82177 63.1249 10.30869
v -41.2537 63.58457 8.24984
v -40.26629 64.76242 8.926078
v -54.11565 62.21019 -6.049315
v -53.38166 63.75352 -5.409957
v -57.38442 52.43523 -9.777933
v -57.92855 53.94254 -10.87738
v -23.83334 52.71349 18.80126
v -23.51475 50.66002 19.03229
v -24.70403 51.28456 18.56784
v -24.60411 49.27485 18.73884
v -25.02263 50.32059 18.51805
v -22.05543 51.51151 19.43495
v -20.36758 48.97657 20.06287
v -24.44141 48.40036 18.84632
v -36.77338 62.23727 11.86124
v -35.70387 64.38005 12.408
v -34.8215 65.09145 12.93903
v -52.42168 40.37028 -0.2337309
v -51.52043 40.61757 1.00273
v -51.42547 42.22946 0.6925537
v -50.33777 41.11399 2.435187
v -51.61963 37.95741 1.801138
v -49.44223 42.89191 3.062949
v -50.96614 38.76828 2.397218
v -53.14587 38.72994 -0.8861483
v -52.67301 36.35118 0.7870497
v -52.96029 37.4408 -0.05586305
v -53.58736 36.8601 -0.9975255
v -50.58049 39.7337 2.564356
v -49.849 39.13916 3.74991
v -51.081 37.46594 2.774479
v -22.96045 54.05439 19.02636
v -21.45113 55.57108 19.40847
v -21.41433 53.97022 19.50172
v -19.5351 55.35609 19.94029
v -19.9515 51.36037 20.06978
v -35.7059 44.4887 13.83862
v -34.87015 43.77335 14.43129
v -27.3063 59.99589 17.1548
v -24.53468 61.09493 18.14177
v -26.35013 62.65248 17.38307
v -24.18653 59.45072 18.35121
v -23.98901 62.94133 18.22108
v -22.36372 61.31051 18.8362
v -22.62568 59.69427 18.8336
v -54.9941 57.58593 -6.410964
v -55.59436 56.21408 -7.0924
v -29.25486 59.72308 16.32373
v -29.5177 58.67487 16.23573
v -29.20701 61.31096 16.26693
v -30.48487 60.14324 15.69275
v -52.87376 45.20658 -1.892912
v -42.34076 64.38686 7.205375
v -42.69965 65.59359 6.662549
v -41.40427 66.41915 7.70931
v -40.02919 66.53017 8.856672
v -37.92572 61.96249 11.05016
v -37.66418 61.10149 11.30866
v -53.68614 59.55531 -4.858941
v -54.69461 59.69143 -6.343657
v -41.48928 -3.85136 3.590535
v -42.50351 -6.245743 3.487848
v -40.51842 -5.074369 4.097289
v -26.33946 46.70562 18.22623
v -23.68139 46.41701 19.15535
v -26.50489 43.86945 18.22921
v -24.99919 44.4846 18.73318
v -22.63684 43.43236 19.49263
v -21.80297 45.20461 19.7358
v -28.24684 44.25512 17.56395
v -28.32703 46.34172 17.42134
v -30.0384 47.30796 16.58548
v -29.25801 46.3634 17.00008
v -29.12766 47.46769 16.98715
v -29.56865 47.77561 16.77097
v -29.88599 48.46158 16.59842
v -25.12141 43.3481 18.69586
v -26.16529 40.63106 18.38
v -23.53714 42.26035 19.17239
v -27.30341 42.13013 17.99547
v -23.83988 40.91206 19.04556
v -25.45836 40.72384 18.59162
v -44.03724 1.304405 1.705812
v -60.40927 49.22433 -15.54515
v -60.23406 50.45164 -15.20862
v -46.75181 63.80976 2.898241
v -61.27727 20.00379 -18.52164
v -42.66376 40.6607 10.2579
v -54.38515 -46.44948 -29.49103
v -49.75932 2.614802 -2.073097
v -56.32125 53.18456 -7.986433
v -56.27498 52.24353 -7.816314
v -58.26337 -27.36093 -21.4841
v -43.19861 31.94439 9.639842
v -38.41589 32.88509 12.22119
v -45.50006 1.785354 0.8709909
v -45.83088 -0.4375812 1.133684
v -56.697 40.26579 -8.049562
v -56.82211 38.844 -8.153327
v -52.64515 7.060112 -5.940297
v -51.09277 4.880075 -3.77757
v -51.48867 6.953676 -4.781027
v -50.6085 8.95418 -4.596242
v -52.17252 9.385281 -6.261633
v -55.37405 2.978814 -7.501116
v -43.93447 -61.88323 -27.94824
v -44.76394 -61.44593 -29.68594
v -45.53162 -60.64241 -30.13165
v -43.62703 -63.09527 -31.31603
v -42.66997 -63.70168 -29.90301
v -44.16943 -62.32595 -30.4349
v -32.91376 -47.75702 -0.9978317
v -30.88374 -48.04037 -0.4416728
v -30.67636 59.07181 15.64783
v -39.19593 -3.776294 4.342401
v -30.8553 -8.372576 7.778357
v -34.22523 42.38279 14.9686
v -31.98773 -39.55198 3.843002
v -53.2539 45.50933 -2.494086
v -51.65406 12.93798 -6.848626
v -50.88082 15.69742 -6.381897
v -60.9617 -19.09289 -24.29597
v -61.23686 -17.44908 -23.86942
v -61.16412 -19.65922 -25.85124
v -61.35534 -18.28167 -25.34248
v -61.64705 -17.80768 -26.34683
v -60.41575 -17.52178 -20.60438
v -60.12095 0.5202082 -14.09666
v -61.22335 -1.14767 -16.36804
v -60.99684 0.2894966 -15.87911
v -61.08767 2.433313 -16.23445
v -37.21958 43.97484 13.02086
v -37.35325 42.08361 13.32648
v -39.89732 42.56397 11.66559
v -38.93461 41.06327 12.70508
v -22.59634 40.56778 19.36222
v -24.05483 40.18922 19.31196
v -38.17118 -33.39775 2.531808
v -51.7597 36.91163 1.982014
v -34.77219 -66.09629 -16.14355
v -34.30056 -67.56187 -17.38952
v -33.64153 -67.18889 -15.68067
v -33.44662 -68.90099 -17.90953
v -34.73704 -68.20505 -19.34059
v -36.47676 -65.60609 -18.38091
v -36.18206 -67.09196 -20.25997
v -35.18346 -68.41633 -20.74665
v -37.33224 -66.03768 -20.70327
v -32.52583 -68.72005 -15.80235
v -33.36143 -69.96967 -19.8958
v -32.33461 -71.08507 -20.14138
v -32.65671 -71.36626 -22.50144
v -34.70998 -69.40672 -21.92263
v -30.94731 -72.14522 -19.50854
v -31.10872 -72.52575 -21.70731
v -37.64813 -66.57862 -22.44253
v -38.46816 -66.07495 -23.25209
v -48.43256 -56.15284 -28.31903
v -49.85048 -53.82327 -27.83488
v -50.12115 -52.85926 -26.79993
v -51.43271 -51.41285 -28.13491
v -49.94043 -54.43714 -29.52597
v -49.72964 -55.244 -30.91597
v -51.29346 -52.99638 -31.38249
v -52.776 -49.92009 -30.06728
v -52.60788 -50.83303 -31.51514
v -51.14689 -53.76146 -33.27911
v -52.08815 -52.23002 -33.1632
v -52.66933 -51.19389 -32.95269
v -49.66347 7.354329 -3.290064
v -47.69112 -57.01363 -27.88836
v -48.65122 -56.90039 -31.26916
v -46.53638 -59.61287 -30.97115
v -47.48429 -58.87358 -32.8745
v -48.93746 -57.20062 -34.22563
v -46.37904 -60.2681 -33.06197
v -47.94668 -58.64357 -35.09715
v -45.45265 -61.39229 -34.70642
v -45.09857 -61.77853 -33.30977
v -45.12429 -61.75064 -36.31105
v -46.40021 -60.46252 -36.20904
v -44.21926 -62.63302 -34.61477
v -44.08159 -62.72706 -36.84142
v -44.73262 -62.0151 -38.28907
v -45.20885 -61.26984 -31.01576
v -60.40026 -23.26543 -25.94598
v -61.12234 -20.96559 -27.09333
v -46.18985 -60.61504 -38.34035
v -31.1164 64.69417 15.12281
v -48.01347 64.67041 1.353017
v -47.83386 67.67743 0.829679
v -58.2588 37.28698 -11.19967
v -58.41116 35.36636 -11.41682
v -58.62323 34.46093 -11.91004
v -57.98608 33.87734 -10.299
v -58.48567 33.13044 -11.47904
v -59.24626 33.36424 -13.40583
v -59.66399 35.87189 -14.62031
v -49.90059 -55.53264 -32.81525
v -58.17823 -34.07386 -27.25051
v -59.22863 -31.31524 -28.642
v -58.80069 -34.0405 -29.64119
v -45.23463 -61.32123 -40.51056
v -44.4239 -62.11031 -39.99593
v -38.96088 65.56694 9.883534
v -54.15918 35.9595 -1.748216
v -54.28489 34.01801 -1.508743
v -37.13652 -67.7156 -23.89888
v -38.56953 -66.70376 -25.14503
v -37.32091 -68.17065 -26.8828
v -38.37208 -67.4801 -27.25174
v -36.92654 -37.35177 1.778529
v -42.04372 -61.09866 -21.65127
v -21.189 46.21801 19.90787
v -53.68671 -46.61516 -27.27994
v -52.94879 -48.74962 -28.35322
v -53.72634 -47.71836 -29.31894
v -53.71246 -48.69053 -31.3228
v -59.49012 53.8609 -13.75874
v -59.01898 30.26792 -12.87133
v -58.86453 32.44802 -12.44568
v -59.40697 29.74705 -13.84326
v -59.81836 30.7108 -14.79712
v -59.55469 32.0771 -14.15941
v -60.31075 32.11009 -16.09522
v -60.03663 33.52457 -15.43296
v -60.98315 31.9461 -17.78531
v -60.74034 33.40393 -17.22077
v -60.46882 34.28329 -16.52379
v -61.8214 32.46344 -19.93062
v -61.53197 30.76183 -19.14871
v -61.40759 33.99368 -18.91761
v -39.71357 -1.008819 3.730516
v -61.9034 35.12218 -20.16576
v -62.46669 31.18127 -21.56342
v -61.52176 28.97102 -19.08471
v -62.18044 28.92407 -20.69665
v -62.82761 28.71103 -22.35428
v -61.10335 27.4806 -18.06658
v -61.81963 27.51263 -19.7398
v -62.11475 26.07374 -20.39907
v -62.24591 26.9898 -20.75042
v -41.90681 33.53384 10.88138
v -41.84033 34.17315 11.16572
v -28.07996 62.60407 16.69659
v -29.83698 62.33584 15.93098
v -28.21808 64.14719 16.52532
v -29.36524 64.09414 16.02868
v -26.82253 64.52815 17.04984
v -26.71141 66.14042 16.92237
v -28.20584 65.50945 16.39122
v -27.37126 67.92754 16.39229
v -25.7762 67.3755 17.08878
v -25.48794 64.86981 17.52632
v -29.51872 65.66089 15.78681
v -40.04571 45.00593 10.91804
v -61.07965 -9.851824 -18.00319
v -36.05725 42.67567 13.98374
v -38.69278 67.65343 9.771154
v -40.3935 67.93544 8.303834
v -39.26048 68.45897 9.141924
v -38.71712 68.23866 9.639202
v -29.54897 68.24651 15.36663
v -30.20023 67.46922 15.19406
v -27.57001 69.84647 15.90442
v -35.90573 -68.16941 -21.90123
v -29.50516 -60.83807 -5.988452
v -57.2185 -41.44344 -32.87613
v -57.45129 -40.23504 -31.87473
v -48.42168 67.3897 0.2084778
v -62.49842 19.93949 -20.91051
v -61.00918 17.73767 -18.01411
v -61.64749 16.52315 -19.07807
v -62.58219 16.98638 -20.89611
v -31.0596 48.65588 16.00131
v -35.10092 27.71575 10.72896
v -51.99823 -52.73618 -34.60069
v -22.24656 63.8497 18.65233
v -28.50601 39.69667 17.59908
v -28.69429 41.21197 17.48353
v -29.60851 42.14018 17.15096
v -22.12226 57.43496 19.10921
v -20.4791 57.78937 19.55891
v -51.50153 66.3317 -3.470228
v -52.20479 -48.88314 -26.17272
v -51.87096 -49.83206 -26.65895
v -62.75601 11.02579 -20.64039
v -50.67186 67.30194 -2.631068
v -49.66256 66.54341 -1.090801
v -49.44065 68.23311 -1.334923
v -49.94097 69.28323 -2.384084
v -48.90646 69.8308 -1.173318
v -50.70189 68.92947 -3.266536
v -49.92882 71.14946 -2.982698
v -51.89742 69.08553 -4.961207
v -52.62664 66.06838 -4.955226
v -52.12077 67.42347 -4.712232
v -50.9373 70.32307 -4.096826
v -51.04646 71.75895 -4.699911
v -49.03484 72.95633 -2.519494
v -48.96767 71.88552 -2.009188
v -31.84019 -69.95343 -16.44056
v -31.65465 -68.75471 -14.30235
v -32.26768 -70.52692 -18.54617
v -46.09306 37.78508 8.293452
v -39.46781 -66.24494 -26.56735
v -43.68801 40.53751 9.462862
v -58.31088 38.6474 -11.42363
v -30.06419 48.04784 16.53803
v -62.54498 5.042384 -19.58332
v -60.93997 35.01096 -17.72925
v -46.1516 -60.54065 -39.72239
v -53.30775 -49.58662 -31.64612
v -31.76183 67.24378 14.44855
v -32.03091 66.35167 14.44187
v -30.82614 66.12825 15.0976
v -30.35483 69.13242 14.80359
v -29.17588 69.72556 15.21598
v -31.47825 70.01125 14.0159
v -30.29571 71.32539 14.25999
v -31.94957 71.33556 13.41611
v -33.30588 65.57117 13.83121
v -33.05076 67.21065 13.73687
v -34.87051 67.05044 12.62102
v -33.74256 68.06942 13.14928
v -29.38824 72.89804 14.22336
v -32.57639 69.29538 13.57599
v -60.18499 -25.70075 -27.34196
v -60.97726 -22.66829 -28.21115
v -54.88958 -46.14121 -30.98303
v -55.35834 -44.76591 -30.34911
v -40.58667 69.97652 7.663543
v -39.88486 71.6618 7.674142
v -38.83069 69.99982 9.122301
v -39.05435 72.03455 8.226456
v -58.94945 54.48851 -12.78308
v -58.31791 55.22881 -11.68997
v -57.45592 55.2809 -10.22449
v -57.15989 56.67919 -9.845755
v -56.65896 54.54289 -8.541998
v -58.04671 56.64019 -11.38487
v -57.39307 58.51895 -10.53387
v -56.25003 55.59076 -8.032354
v -56.60471 59.47322 -9.378962
v -55.92443 60.09393 -8.468205
v -55.55706 58.77567 -7.592818
v -58.06002 59.02245 -11.81609
v -57.40063 60.0232 -10.8605
v -26.74606 70.9631 15.93185
v -25.12512 71.04559 16.51487
v -61.86087 41.66625 -19.78884
v -61.60845 43.5812 -18.91673
v -62.00672 45.70072 -19.81639
v -62.02353 43.58611 -20.04952
v -61.42751 45.91169 -18.31419
v -62.27691 47.29815 -20.28259
v -61.75571 47.4529 -18.88329
v -62.42095 44.60881 -21.01336
v -62.80275 46.40303 -21.77506
v -62.80124 43.83115 -22.10226
v -62.59411 41.1391 -22.03588
v -63.40414 43.61894 -23.90117
v -63.00581 41.96313 -23.06007
v -62.06628 39.34737 -20.55125
v -63.24651 40.91452 -23.74017
v -63.45211 42.30062 -24.28472
v -62.5433 38.77631 -21.88378
v -43.31375 -63.47142 -35.3421
v -42.89132 -63.79255 -36.6916
v -42.11411 -64.59049 -33.23392
v -61.50606 39.35854 -19.11054
v -43.15085 32.92074 10.06366
v -44.67967 68.68657 4.025584
v -43.61381 68.79877 5.074644
v -20.19106 62.06101 19.37685
v -29.67609 -23.19327 8.042077
v -40.42552 39.90541 12.05858
v -41.27479 40.4873 11.34117
v -50.95238 10.41453 -5.378565
v -49.7744 9.833884 -4.05786
v -48.2752 10.095 -2.767227
v -47.75696 6.027469 -1.464373
v -48.42962 7.1991 -2.240627
v -49.05848 4.863803 -2.152597
v -47.76152 8.459188 -1.989543
v -57.65013 -36.6077 -27.87298
v -57.4757 -35.98114 -26.6172
v -58.25531 -35.55528 -29.00009
v -25.65204 -7.233772 9.036702
v -16.9994 -52.99209 6.709512
v -15.15316 -52.75257 8.21217
v -49.77615 18.18244 -4.784329
v -14.7115 -80.17777 -6.157601
v -35.99697 -35.89726 2.921332
v -48.99669 41.76936 3.862464
v -32.50878 -67.16099 -13.78622
v -33.80783 -32.30624 5.179979
v -32.6884 -30.85356 5.996311
v -33.90269 -29.60445 5.782853
v -35.67466 -28.57523 5.34032
v -34.49912 -27.8644 5.984063
v -32.40623 -28.28807 6.596822
v -32.54667 -29.65422 6.286164
v -34.33611 -26.56809 6.339813
v -31.23573 -26.92997 7.191282
v -30.65346 -29.64481 6.915585
v -32.54316 -24.75055 7.221179
v -33.1077 -26.03324 6.842934
v -40.24094 -65.76332 -28.27413
v -41.73587 -64.34751 -27.97443
v -50.92146 -54.42489 -34.7739
v -51.98332 -53.09886 -36.23222
v -34.4572 -70.23911 -24.71255
v -32.43486 -71.77444 -23.79478
v -34.1998 -70.00209 -22.20336
v -35.74899 -68.99417 -23.73428
v -23.59348 65.83114 18.03477
v -23.92223 67.17965 17.73865
v -63.19664 45.85009 -22.83026
v -63.61467 45.37149 -24.01793
v -43.21118 -63.53228 -32.90024
v -42.03474 -64.5835 -31.98102
v -44.40323 -62.52651 -33.083
v -27.58755 -6.398006 8.263798
v -24.83669 -5.601782 8.959861
v -28.13983 -4.445176 7.586198
v -26.08345 -3.020669 7.829306
v -23.62141 -7.320967 9.707881
v -29.88747 -6.654284 7.654233
v -50.17396 14.07473 -5.606266
v -50.62611 12.50229 -5.661995
v -14.48685 -58.41026 5.006011
v -12.18624 -58.585 5.741464
v -14.57397 -57.42595 5.503955
v -11.96289 -56.26161 7.230304
v -42.23421 39.29052 11.016
v -18.5928 56.91398 20.08921
v -26.26439 -43.61539 2.591302
v -25.73748 -44.24686 2.245437
v -25.42825 -44.41021 2.128905
v -25.00952 -44.93452 1.982729
v -37.52142 68.64082 10.47108
v -37.49621 66.65986 10.83122
v -29.15712 -73.26806 -17.28799
v -27.77064 -74.44741 -17.19358
v -30.35031 -72.20431 -17.72286
v -25.08645 -76.61068 -17.28965
v -26.59463 -75.6161 -18.6333
v -28.95985 -73.81878 -19.18184
v -26.6064 -75.78798 -20.29509
v -27.75728 -74.99721 -20.70585
v -25.17224 -76.73134 -20.07301
v -23.69544 -77.61951 -18.38093
v -23.71441 -77.59399 -20.6526
v -22.66428 -78.22839 -18.92489
v -21.37548 -78.95617 -16.99732
v -21.26753 -78.94353 -19.51091
v -48.01134 19.8395 -2.412311
v -47.30423 19.57209 -2.114908
v 46.84557 14.46767 -6.454199
v -5.923511 -53.116 11.55393
v -6.721328 -54.02744 10.39242
v -3.822367 -52.99983 11.86168
v -48.07603 18.96622 -3.096694
v -48.49077 18.52313 -3.660106
v -60.27445 -27.06102 -29.10056
v -60.7005 -26.23669 -30.51336
v -60.59605 -25.21338 -28.87568
v -61.17423 -23.87648 -30.61925
v -60.39264 -28.40328 -31.1495
v -60.94658 -26.3689 -32.06436
v -61.23022 -24.64095 -31.80449
v 51.29396 8.788965 -9.715439
v -32.68539 -42.91253 1.788608
v -32.67791 -42.16813 2.201739
v -33.02039 -6.303665 6.672479
v -34.71241 -6.259674 6.174822
v 29.47538 -14.22674 7.316319
v 28.53411 -12.77707 7.50899
v 28.31387 -10.28112 7.229955
v 26.59988 -11.94758 7.952882
v -31.02358 -46.76553 0.1437895
v -61.71967 -21.19684 -30.98233
v -61.79427 -19.78809 -29.75653
v -61.65619 -19.29832 -28.23766
v -31.82137 -5.035846 6.684769
v -43.29707 39.43393 10.15852
v 50.4527 30.16487 -1.765683
v 49.57152 28.81213 -1.011245
v 50.771 29.88629 -2.437544
v -61.63597 37.77145 -19.50784
v -61.46316 35.67023 -19.08014
v 48.93977 -38.01841 -18.33271
v 49.60399 -38.70627 -20.32647
v 48.26829 -37.45457 -16.51656
v 47.9066 -39.23795 -17.25238
v 47.14003 -39.46984 -15.99376
v 47.06627 -41.47503 -17.49766
v 48.01091 -40.47045 -18.47139
v 48.62206 -39.78183 -19.11749
v 48.85249 -40.76926 -20.46466
v 47.85473 -41.74284 -19.27302
v 49.6754 -41.5364 -23.02741
v 49.85043 -40.32303 -22.33861
v 48.81268 -44.39101 -23.88861
v 48.15084 -44.33427 -22.31904
v 50.00912 -42.17099 -24.50992
v 48.1678 -46.2545 -24.45018
v 49.30306 -44.90485 -25.83103
v 48.58993 -46.60475 -25.99665
v 47.63153 -47.72393 -24.9627
v 49.45195 -46.05074 -27.76932
v 47.01576 -45.99221 -21.52955
v 50.72303 -38.46638 -22.75361
v -30.4732 -18.51922 8.481079
v 56.13376 27.0248 -15.70311
v 56.46969 26.01585 -16.60725
v -61.62425 22.65867 -19.25404
v -61.98983 -15.41822 -25.62296
v -31.5684 -71.16167 -18.26611
v -52.10651 11.06843 -6.755281
v -49.02168 12.98255 -4.194864
v -49.54176 11.53366 -4.296061
v -47.41265 12.41399 -2.476042
v -47.55616 13.83755 -3.026315
v -45.95182 9.701733 -0.7841348
v -45.26571 11.27274 -0.449042
v -48.68501 14.10758 -4.187941
v -44.60539 9.797909 0.1887683
v -46.21688 7.928105 -0.7391597
v -44.64056 6.764966 0.4614739
v -43.52637 11.56923 0.8427849
v -43.57949 9.598929 0.9029477
v -46.07969 5.985879 -0.3262928
v -43.45615 7.739775 1.088322
v -43.68526 5.73615 1.14135
v -47.39994 4.114068 -0.7880963
v -45.38933 4.05677 0.4418778
v -42.41579 11.76923 1.603832
v -42.05771 8.789972 1.813718
v -42.47099 6.420597 1.694624
v -44.64559 12.3539 -0.07097387
v -44.04319 13.8347 0.3371924
v -45.33556 13.4348 -0.7593986
v -44.49718 14.01669 -0.06154123
v -43.61105 4.172863 1.39656
v -39.76284 5.119881 3.013283
v -40.18776 3.177659 3.030261
v -41.40262 7.579325 2.174722
v -40.35678 7.636529 2.675004
v -40.8578 9.399265 2.432373
v -38.87286 7.713819 3.288797
v -39.37014 9.223678 3.16084
v -42.37358 10.02714 1.645165
v -41.30393 10.90002 2.292036
v -40.29634 12.63598 2.987149
v -39.5039 11.19703 3.299053
v -38.56751 10.92128 3.672955
v -36.72881 8.117167 4.05936
v -37.47953 7.34796 3.785834
v -38.5122 5.972339 3.451682
v -37.57501 5.39515 3.790185
v -35.61008 6.34683 4.324977
v -37.50817 9.522996 3.956677
v -36.70325 4.330312 4.07062
v -34.7471 5.380442 4.54294
v -35.31388 3.509062 4.469498
v -37.56665 10.92074 4.100691
v -36.12224 10.8543 4.639595
v -34.95135 9.100666 4.681715
v 44.32795 -53.39556 -24.94832
v 43.54096 -54.24007 -24.3396
v 44.79331 -53.52402 -26.29668
v 43.67368 -54.92758 -25.75763
v 43.91852 -55.35264 -27.22202
v -41.18745 69.03903 7.362083
v 26.76544 -65.83996 -11.78763
v 26.86817 -67.13926 -13.12185
v 26.07996 -66.99102 -11.91698
v 26.2941 -68.57254 -13.80044
v 24.6272 -68.96548 -11.75003
v 24.93243 -69.64764 -12.92461
v 24.69724 -67.77352 -10.74216
v 27.85042 -67.52911 -14.99437
v 25.1401 -70.29845 -14.03838
v 23.7752 -71.57771 -13.42375
v 28.96739 -66.87716 -15.95329
v 28.36303 -67.9499 -16.37115
v 29.81323 -66.94532 -17.41211
v 22.8534 -71.55815 -11.75961
v 23.92814 -68.2706 -10.14485
v 29.15047 -68.36687 -18.47357
v 27.11696 -68.98569 -15.71125
v 27.57262 -69.59487 -17.47115
v 26.35475 -70.41559 -16.52896
v 28.67303 -69.53407 -19.69928
v 27.21973 -70.77422 -19.16484
v 26.50243 -71.01813 -18.01947
v 25.39783 -71.83452 -17.21672
v -0.6515032 -70.9376 5.146132
v 0.2521747 -70.19736 5.311935
v 1.185257 -71.39852 4.83889
v -0.345976 -72.15961 4.671515
v -0.500815 -73.62113 4.047517
v 2.141253 -72.25644 4.403847
v -2.631856 -72.59571 4.582488
v -0.8002481 -74.95343 3.300213
v -2.086719 -73.92022 3.926076
v -1.560907 -75.84828 2.706095
v 31.35061 -25.56143 5.684746
v 31.04103 -66.53675 -18.92834
v 31.2426 -67.30647 -20.66118
v 1.698998 -70.14794 5.13828
v 48.22025 30.67261 1.685222
v 25.63403 -64.41795 -9.448421
v 25.98045 -65.72626 -10.75711
v 24.45736 -67.0162 -9.859866
v 25.04231 -66.44423 -10.15213
v -58.44294 -36.5456 -31.10484
v -58.50288 -37.2029 -32.29298
v -58.02143 -38.17782 -31.40297
v -57.59665 61.23884 -11.41104
v -58.69087 57.78407 -12.70874
v -58.62856 59.46469 -13.02536
v -59.35941 59.34583 -14.39917
v -58.37231 60.97424 -12.94196
v 6.394255 -47.83197 12.18353
v -62.6598 48.08578 -21.15291
v -50.79704 73.07284 -4.961564
v -50.06203 73.54428 -4.169652
v -14.72116 -71.97459 1.770522
v 17.91723 -46.356 3.166658
v 18.24481 -47.48553 2.976109
v -43.34281 67.09122 5.739835
v -42.27216 67.70776 6.637763
v -42.85149 68.32954 5.951499
v -43.03977 69.47887 5.485257
v -42.10574 69.59588 6.348279
v -41.24975 67.24992 7.703175
v -42.05449 70.79217 6.00082
v -37.82945 65.17532 10.80488
v -36.42769 68.88749 11.24317
v -35.58053 68.40582 11.94156
v -35.63834 65.81161 12.31117
v -36.74476 65.38304 11.58518
v -36.90738 64.57082 11.55593
v -9.294912 -57.19864 7.206702
v -8.461844 -55.39314 8.72758
v -10.55201 -54.98692 8.770282
v -9.54487 -54.40533 9.594126
v -50.04587 -55.72031 -34.54857
v -50.38888 -55.56336 -36.8544
v -49.08944 -57.3556 -37.45196
v -49.7055 -56.59633 -38.39301
v -50.4823 -55.59407 -38.65927
v -51.11768 -54.66898 -37.99864
v -52.11125 -53.26426 -38.84813
v -51.70428 -53.70554 -37.20839
v -45.13107 -61.22809 -41.58952
v -22.70642 -77.30255 -11.60065
v -21.00897 -78.15679 -10.25658
v -20.34824 -79.00166 -11.7587
v -21.20756 -78.81357 -13.73117
v -21.35704 -78.92677 -15.77758
v -22.69854 -77.88465 -14.01743
v -19.9924 -79.61517 -15.10975
v -18.86026 -80.04144 -13.11001
v -47.46584 -59.24531 -38.64412
v -47.99766 -58.67115 -37.39997
v -48.91085 -57.55229 -39.50544
v -24.03186 -9.603855 9.770187
v 45.13497 19.25456 -3.085455
v 44.12944 18.5828 -2.940583
v -63.36389 6.791918 -21.60751
v 34.73141 23.99167 7.792989
v 35.24923 24.3448 7.989612
v 34.81252 24.92281 8.326198
v 34.24441 26.22821 9.007627
v 6.997924 -46.93779 11.71556
v 8.276406 -47.03086 11.00433
v 47.40091 5.688663 -4.713123
v -53.21179 -50.20671 -32.94895
v -54.23453 -48.52097 -33.51331
v -55.18852 -47.07755 -34.94532
v -55.30714 -45.93256 -32.49732
v -54.5061 -47.23243 -31.59486
v -53.14196 -50.76118 -34.28142
v -54.53144 -48.60733 -35.76129
v -53.76638 -50.21729 -36.52031
v -53.18762 -51.32499 -37.0487
v -52.46772 -52.27864 -35.96098
v -55.2531 -47.52383 -37.16602
v -55.26527 -45.6194 -31.5697
v 29.54203 -32.26338 4.812541
v -52.69751 -52.22033 -37.80051
v -17.61755 -47.07146 7.778211
v 35.34049 -56.11269 -13.06642
v 17.50792 -70.7438 -4.266922
v 15.15455 -70.05614 -1.825327
v 16.30293 -72.057 -3.807299
v 18.1911 -72.89362 -6.410266
v 16.55022 -72.97762 -4.633115
v 16.54926 -75.48799 -6.942503
v 15.60738 -75.01005 -5.285426
v 18.41436 -74.17845 -7.950984
v 28.96055 -23.27454 6.956108
v 27.53264 -23.78909 7.24495
v 27.52039 -26.02827 6.848992
v 26.71578 -24.91142 7.240957
v 24.91766 -25.08643 7.573381
v 26.09107 -23.26881 7.621279
v 26.02531 -26.45613 7.166276
v 28.44075 -21.34146 7.34776
v 24.97679 -23.87191 7.711447
v 25.04926 -22.41538 7.923363
v -35.45731 -33.07378 4.15959
v 29.49901 -36.27544 3.658035
v 28.52747 -35.86494 4.338533
v 29.06368 -34.27273 4.491941
v 35.23478 27.3532 9.366697
v 3.582295 -48.24488 13.14077
v 35.44238 -57.26712 -14.37484
v 36.21598 -58.69334 -17.00385
v 33.7753 -57.50161 -12.51888
v 33.96943 -59.4487 -14.74479
v 34.15999 -60.88905 -16.58252
v 32.73654 -62.56261 -16.44065
v 35.41716 -61.66446 -19.44487
v 32.54135 -61.87521 -15.42437
v 33.66785 -63.3791 -18.87489
v 34.72687 -62.97265 -20.08417
v 33.15787 -64.95528 -20.27135
v 32.2424 -64.9525 -18.67957
v 35.68881 -62.02096 -20.38957
v 36.28195 -62.72653 -22.63859
v 35.38963 -63.81985 -22.72172
v 34.44719 -64.49631 -21.97874
v 37.04724 -61.43152 -21.95565
v 33.50754 -65.58369 -22.052
v -6.333096 -81.25504 -3.871957
v -38.005 4.060582 3.705415
v 48.63507 31.30595 1.35353
v 49.42111 31.4785 0.1921387
v 49.84526 31.34271 -0.4996131
v 49.6485 30.54105 -0.3859166
v 53.89013 32.075 -9.48251
v 53.06186 31.39375 -7.397363
v 54.49331 33.66711 -11.20978
v 55.22697 31.70422 -13.06084
v 55.47449 33.70063 -13.71714
v 55.83807 32.43806 -14.68657
v 53.86138 33.62904 -9.509061
v 54.26082 34.77003 -10.65049
v 53.51102 32.52004 -8.554559
v 53.27681 34.00914 -8.110165
v 56.11226 34.57256 -15.43397
v 56.63424 32.65704 -16.75756
v 56.0921 36.19016 -15.33218
v 56.69887 34.31295 -16.91888
v 55.13859 35.72416 -12.90497
v 55.91359 37.15895 -14.88993
v 55.1044 37.42053 -12.87547
v 55.67223 37.80796 -14.30817
v 55.4678 38.30563 -13.79419
v 55.95526 39.16098 -14.94412
v 56.62146 37.55608 -16.66581
v 55.86437 40.04592 -14.62477
v 56.49837 38.75653 -16.34132
v 55.78139 41.01826 -14.37495
v 56.37777 40.36599 -15.90615
v 56.61728 41.28014 -16.39472
v 56.90189 39.76686 -17.25534
v 54.63665 35.00015 -11.61165
v 54.62212 37.63367 -11.7177
v 56.86631 36.71458 -17.31318
v 57.02488 35.14854 -17.78126
v 57.2233 32.9913 -18.28271
v 57.58243 35.76147 -19.21743
v 57.66692 37.25599 -19.36703
v 56.98099 38.35165 -17.51371
v 57.82917 38.96941 -19.66763
v 58.5126 37.75194 -21.58958
v 58.33022 35.8718 -21.20987
v 57.57399 40.58722 -18.78255
v 57.13229 41.69716 -17.55943
v 57.40809 42.38915 -18.33682
v 58.20475 41.95911 -20.38758
v 58.38233 40.11378 -21.08448
v 58.87155 42.32429 -22.19614
v 57.71968 34.35732 -19.5723
v 58.41081 34.29345 -21.47683
v 57.74457 33.21256 -19.65437
v 58.81647 33.30183 -22.6181
v 57.59528 31.88519 -19.21148
v 56.66797 42.77576 -16.41437
v 55.81059 42.22867 -14.42154
v 57.09652 44.11206 -17.41872
v 59.27291 40.06882 -23.68787
v 59.18336 43.43321 -23.00415
v 59.51951 41.76328 -24.11244
v 59.95135 40.78135 -25.60348
v 59.74864 40.18486 -25.06421
v 59.83168 42.77667 -25.00517
v 58.24123 43.09788 -20.37083
v 58.59581 43.59598 -21.41224
v 58.87079 35.54553 -22.71049
v 57.90352 43.37315 -19.37104
v 56.8824 30.88178 -17.37627
v 57.14945 29.64229 -18.10538
v 58.05218 29.97339 -20.45734
v 57.63693 28.73415 -19.36599
v 57.06091 28.36864 -17.93847
v 57.27011 27.94264 -18.43636
v 56.72495 27.34288 -17.11214
v 56.55627 29.52763 -16.63924
v 55.9754 30.80167 -15.05491
v -29.80646 -73.5032 -21.21968
v -40.41298 -66.02935 -32.25422
v -49.81101 15.33401 -5.419558
v -44.58252 -62.10808 -31.61
v 10.35339 -75.97313 -1.2582
v 11.64669 -74.02612 -0.8532593
v 10.32558 -74.53537 -0.1896593
v -57.89915 -39.91651 -33.67168
v -56.29597 -43.18559 -31.5873
v -56.932 -43.03645 -34.70493
v -56.30887 -44.10574 -33.64762
v -57.55687 -41.35468 -34.66548
v -57.42243 -42.20802 -35.83155
v 42.45045 -56.25249 -24.99687
v 42.69287 -54.2691 -22.56151
v -55.9163 -44.38136 -32.11948
v 46.76479 -49.69671 -25.44139
v -19.65788 -78.81006 -9.508901
v -16.77146 -80.28139 -9.026472
v -18.42066 -79.41706 -9.071046
v -11.4769 -54.03006 9.354138
v -13.0331 -54.05815 8.584003
v -13.55736 -55.32904 7.303932
v -13.88683 -52.85073 9.027478
v -46.35844 69.05944 2.102912
v -47.46251 70.9045 0.2433925
v -48.12635 70.78219 -0.5347769
v -45.43833 71.25339 2.411267
v -46.82037 71.85374 0.6407244
v -45.96292 72.32841 1.441211
v -43.69833 70.41381 4.502843
v -43.28025 73.37218 3.97281
v 19.79002 -46.76568 2.00779
v -14.9481 -51.07092 9.300056
v -34.60212 -49.11769 -2.583086
v -32.96752 -49.76575 -2.115572
v 39.5903 -4.085819 2.328882
v 38.49854 -3.870549 2.758972
v 27.42343 -33.29302 5.54369
v 27.49965 -34.84106 5.143135
v 27.64241 -35.74406 4.831396
v 26.18574 -34.94874 5.773073
v 26.41457 -30.78387 6.423957
v 28.22864 -29.60151 5.940094
v 27.0497 -29.20706 6.438387
v 24.71826 -32.52945 6.846896
v 26.3402 -33.08927 6.079903
v 25.98824 -31.7948 6.439687
v 25.09666 -34.1369 6.447218
v 24.58066 -29.73168 7.192071
v 24.6234 -31.04721 7.054094
v 24.46078 -27.97553 7.3619
v 24.91162 -35.85601 6.159182
v 22.91872 -34.4196 7.396155
v 25.49313 -37.30001 5.451566
v 24.03125 -38.55709 5.693694
v 22.49583 -36.50431 7.161741
v 21.45599 -36.10085 7.799834
v 22.5087 -38.13198 6.626483
v 21.45814 -37.71875 7.31815
v 54.14165 -20.36848 -17.06803
v -20.48533 -45.91081 4.837929
v -62.06067 -0.9270722 -18.36607
v -61.48183 -2.617252 -17.06916
v -61.6935 -4.182409 -17.83748
v -62.1978 -1.991615 -18.88924
v -61.39048 -6.973245 -17.78279
v -62.20282 -6.001475 -19.84876
v -62.49691 -4.101858 -20.16034
v -62.39704 -2.947067 -19.59538
v -62.55935 0.3656259 -19.56959
v -62.21984 3.524137 -18.75021
v -62.78006 3.675167 -20.05083
v -63.43424 -1.218137 -22.37498
v -63.56043 2.120596 -22.24139
v -63.76997 3.995816 -22.65554
v -62.83929 -1.630294 -20.61237
v -63.89999 0.1565484 -23.60652
v -64.20557 1.638753 -24.33941
v -63.87945 5.057159 -22.90493
v -63.2846 4.755951 -21.34186
v -63.83357 -1.776378 -23.94689
v -63.43326 -3.711811 -23.30312
v -64.39497 0.0530315 -25.43225
v -63.8962 -4.171925 -25.38238
v -64.57609 -1.486972 -26.95639
v -64.48905 -3.549482 -27.84503
v -62.97318 -2.608623 -21.30338
v -62.82567 -4.376013 -21.34993
v -63.04613 -5.352575 -22.56717
v -62.12542 -7.496775 -20.24872
v -63.59725 -5.886847 -25.1403
v -64.09631 -5.373546 -27.31713
v -63.43039 -7.474991 -25.56919
v -63.77229 -7.434878 -27.46392
v -63.33004 -9.050732 -26.49362
v -64.03316 -6.601356 -28.15262
v -64.15437 -7.175828 -29.47416
v -64.33854 -5.810124 -29.13786
v -64.56891 -5.890131 -30.65862
v -64.68706 -4.434888 -29.82143
v -65.08437 -4.065668 -32.12387
v -65.00969 -3.254875 -30.58679
v -64.90797 -2.721351 -29.44075
v -63.04035 -9.038639 -24.87426
v -61.6765 -8.016911 -19.00848
v -61.69538 -10.55072 -20.30628
v -61.02016 -13.78991 -20.02422
v -61.27191 -14.59075 -21.49994
v -61.90274 -11.8136 -21.87452
v -62.36954 -9.58021 -22.21338
v -62.63269 -11.32552 -24.85419
v -62.78391 -8.383856 -23.13986
v -63.23291 -7.416675 -24.5536
v -63.04439 -6.694876 -23.21758
v -61.8938 -14.20735 -23.86491
v -62.38122 -13.21983 -25.35131
v -61.50487 -15.25546 -23.01026
v -60.957 -16.65516 -21.97624
v -65.30331 -2.159996 -31.33359
v -65.23548 -1.462472 -30.23875
v -65.74823 -2.378105 -34.58527
v -65.3895 -2.897559 -32.76487
v -65.65913 -1.283193 -32.6424
v -65.46466 -3.822438 -34.59295
v -65.94312 -2.454971 -36.35764
v -66.36323 -0.8922105 -37.2882
v -66.29626 -0.2439221 -35.78557
v -66.67831 0.8934654 -37.23347
v -66.68513 0.3121714 -38.10465
v -66.31532 0.5384877 -34.8331
v -66.02174 0.9012793 -32.62824
v -66.58675 2.256945 -34.88522
v -65.62716 0.7819003 -30.59571
v -65.67936 -0.1333625 -31.68767
v -66.26153 3.270265 -32.13771
v -67.1524 3.868054 -37.04187
v -66.71449 1.932498 -36.12974
v -66.8103 4.587316 -34.28359
v -67.08979 6.16172 -34.9144
v -67.06229 4.467189 -35.89435
v -67.07455 2.722398 -37.77158
v -31.23045 -72.59643 -22.79793
v -55.58204 53.25652 -6.791776
v -59.05393 -34.92657 -31.86858
v 55.3065 -20.98604 -20.94258
v 55.8418 -18.39341 -20.5176
v 58.96624 37.52645 -22.97572
v 59.17974 36.58371 -23.61972
v 59.69113 35.30708 -25.18037
v 59.04772 34.28783 -23.27764
v 59.24473 37.69462 -23.76046
v -54.33251 32.18122 -1.591386
v -53.90429 31.74308 -0.9309204
v -54.06489 33.43038 -1.026896
v -63.58869 46.28047 -23.79883
v -63.72018 44.18055 -24.67716
v -63.92981 45.43917 -24.83645
v -63.97785 45.98915 -24.85374
v -64.08163 47.04413 -24.82133
v -63.74644 46.83929 -24.10222
v -63.93624 48.42046 -24.28581
v -63.81412 47.55979 -24.12799
v -63.1775 47.59091 -22.55214
v -63.23316 49.00212 -22.44779
v -63.96996 44.41513 -25.28593
v -63.93381 43.13668 -25.57338
v -64.34438 44.47212 -26.21093
v -64.3054 45.78467 -25.80997
v -62.74635 49.50153 -21.23285
v -63.04332 49.83262 -21.85464
v -62.44419 48.79366 -20.53592
v -63.72445 41.52293 -25.11198
v 24.82876 -71.43031 -15.17921
v 24.27994 -72.31856 -15.69624
v 55.43388 29.75278 -13.66553
v 21.66812 -72.72753 -11.2729
v -16.04968 -79.48263 -6.080237
v -11.0826 -51.81052 11.27795
v -13.71896 -51.05914 10.19626
v -11.90906 -50.89637 11.33262
v -23.55269 -11.92613 9.848092
v -23.84617 -14.88074 9.5329
v -22.6307 -12.89127 9.905009
v -25.04825 -16.87671 9.207906
v -22.66814 -16.6447 9.387898
v -22.10354 -15.23612 9.655791
v -21.45717 -16.53798 9.624698
v -21.40444 -18.17631 9.37066
v -23.04908 -19.79058 9.033868
v -19.00224 -21.31823 10.21171
v -20.31648 -20.75118 9.615732
v -20.08669 -18.53408 9.880103
v -18.7059 -19.96299 10.69251
v -20.24734 -17.19542 10.04335
v -19.42042 -17.92616 10.60067
v -18.77556 -18.59692 11.1689
v -18.04102 -21.593 10.76751
v -20.05865 -22.89283 9.833876
v -18.7632 -17.70962 11.60629
v -17.98877 -19.85664 11.71605
v -17.66854 -21.08408 11.28251
v -26.13047 -18.50968 8.955613
v -25.17305 -20.86031 8.74831
v -23.95032 -21.93233 8.82056
v -26.15032 -21.9623 8.578068
v -25.34919 -23.50773 8.552918
v -27.01478 -19.97776 8.72356
v -28.08899 -24.464 8.107198
v -28.01186 -20.83991 8.545309
v -16.80484 -21.05772 12.49425
v -17.43687 -19.87785 12.94167
v -17.10517 -20.23818 13.67222
v -16.60654 -21.8529 11.95584
v -17.68197 -22.6001 10.84551
v -16.41124 -22.42992 11.8382
v -17.51996 -19.57507 14.41095
v -17.90022 -18.83225 13.42537
v -16.55208 -20.60028 14.71238
v -18.1974 -18.47639 12.41006
v -18.17744 -17.93738 14.13709
v -17.8939 -18.62934 15.3285
v -18.06151 -18.10537 15.19674
v -18.21692 -16.51349 14.18497
v -20.58027 -14.5823 10.17886
v -20.28516 -16.02032 10.17159
v -61.24619 48.3344 -17.62179
v -62.075 49.61799 -19.52556
v -61.53789 49.64483 -18.20949
v -62.41419 50.2194 -20.27348
v -62.30324 51.01431 -19.89727
v -61.97761 50.43366 -19.16887
v -60.86306 49.08504 -16.66059
v -61.30513 50.81638 -17.64302
v -51.71116 70.97305 -5.39566
v 8.650977 -55.4817 7.23656
v 6.675653 -74.40614 2.015154
v 4.352407 -74.68885 2.714325
v 4.300904 -73.7299 3.276071
v 4.640948 -75.65451 2.005508
v 6.768964 -75.4599 1.319397
v 6.006704 -76.48367 0.8870075
v 2.70505 -74.93848 2.934688
v 5.144073 -78.08014 -0.2802484
v 3.589665 -76.746 1.457756
v -62.55901 -13.64128 -26.92713
v 31.8339 -62.01742 -14.66221
v 31.00689 -63.38699 -14.96967
v 32.4974 -63.95028 -17.74836
v 31.50312 -64.53235 -16.95182
v 12.59324 -75.00147 -2.335567
v 8.852761 -75.91285 -0.1667639
v 9.197761 -77.39153 -1.752666
v 7.914334 -77.97812 -1.526072
v 7.335816 -77.27424 -0.4685746
v 7.825123 -75.66399 0.6534262
v 11.71915 -76.18922 -2.585261
v -65.10403 0.9632285 -27.98921
v -65.15661 1.934378 -27.72779
v -64.73179 2.19574 -25.9998
v -64.93349 3.561787 -26.38896
v -64.56165 4.098111 -25.04616
v -65.36539 3.567454 -27.98024
v -65.2001 4.836978 -27.04454
v -64.87047 5.210404 -25.86393
v -65.62491 5.110704 -28.56015
v -65.72375 7.120142 -28.48637
v -65.49523 1.882982 -29.28647
v -64.46246 5.860617 -24.48159
v -66.07005 6.562148 -29.91218
v -66.04086 7.662247 -29.5692
v -65.20123 6.88496 -26.75094
v -65.00649 7.884104 -26.05157
v -64.37336 7.423294 -24.21886
v -65.5157 8.822004 -27.64293
v -64.87746 9.22121 -25.66741
v -64.23255 8.938427 -23.88614
v -64.78685 11.12 -25.46651
v -64.40072 10.36252 -24.35704
v -65.758 2.335105 -30.25561
v -63.80171 10.78527 -22.91044
v 19.0836 -45.56797 2.526258
v 20.67362 -34.82206 8.435524
v 21.90365 -33.72371 7.968006
v 20.40552 -36.83796 8.17949
v 21.01352 -37.30644 7.710778
v 18.93284 -36.34202 9.089242
v 18.29632 -35.61805 9.578176
v 19.75783 -33.80719 8.994486
v 16.79556 -35.13239 10.47615
v 17.93667 -34.0743 9.921063
v 15.0288 -34.11132 11.54142
v 15.29026 -37.07284 11.23785
v 14.55618 -35.70297 11.82695
v 17.13979 -36.59553 10.1232
v 16.64765 -37.50592 10.25609
v 15.89094 -38.15574 10.62314
v 17.62541 -32.75069 10.08246
v 14.25302 -33.4765 11.93935
v 14.85909 -30.22463 11.19635
v 13.60798 -32.08892 12.13258
v 16.14314 -31.67649 10.78368
v 17.35021 -30.52934 10.07132
v 17.29565 -31.77011 10.21197
v 14.85728 -38.43915 11.25211
v 17.5718 -40.02551 8.638213
v 15.28554 -39.71374 10.46049
v 13.99013 -39.59378 11.43163
v 17.25915 -38.71918 9.497008
v 16.19497 -40.44887 9.354869
v 13.98977 -40.40049 10.93601
v 12.19479 -39.26698 12.72989
v 13.54564 -38.39593 12.17507
v 14.15996 -41.11451 10.21724
v 12.54691 -41.95344 10.06311
v 14.06367 -42.03233 9.105529
v 12.35622 -41.27952 11.1432
v 12.58423 -38.51331 12.76244
v 13.88249 -37.25669 12.14333
v 11.26211 -38.65181 13.58156
v 11.52623 -37.91991 13.60366
v 12.46328 -36.74659 13.1434
v 10.15218 -37.77945 14.44551
v 15.87728 -40.88996 9.233208
v 17.73785 -37.9925 9.396689
v 12.79046 -35.18039 12.92355
v 11.74769 -31.9006 13.16427
v 11.35225 -33.93817 13.70724
v 12.55882 -33.31041 12.89312
v 15.61866 -28.94658 10.63574
v 21.424 -30.75245 8.308179
v 19.73468 -30.71958 9.021153
v 19.17769 -32.08287 9.313608
v 21.68752 -32.42183 8.172065
v 18.64634 -30.39934 9.483821
v 12.6951 -40.22408 11.88532
v 13.476 -29.44614 11.73972
v 14.36516 -28.61007 11.14723
v 19.75272 -38.75368 7.848979
v 19.0179 -38.37547 8.442171
v 19.41793 -39.77673 7.539079
v 18.06615 -39.29971 8.687996
v 10.67951 -32.51923 13.87906
v 0.7987277 -73.48721 4.021793
v 1.306083 -74.06628 3.671919
v -66.75192 6.37465 -33.11374
v 54.10386 -30.94939 -25.97966
v 53.59981 -34.22608 -27.2564
v 54.30665 -32.65319 -28.34906
v 54.77064 -32.13962 -29.69644
v 54.15052 -34.31704 -29.45667
v 53.37838 -36.26181 -28.54494
v 54.79239 -30.75995 -28.30137
v -7.226007 -64.00641 5.771089
v -56.35026 -44.79679 -35.79635
v -56.82648 -43.81093 -36.09311
v -55.81066 -45.98401 -35.79219
v 18.69416 -74.80126 -9.133921
v 20.3058 -73.50146 -10.00353
v -54.07756 59.18792 -5.349442
v -40.84001 72.06463 6.658186
v -39.85201 73.40586 7.032908
v -9.608412 -51.59854 12.00382
v -9.233046 -53.38509 10.74377
v -8.814355 -53.8054 10.40623
v 54.62413 -21.48044 -19.19468
v -55.49608 61.45024 -7.986465
v 28.05538 -27.76524 6.362654
v 56.13791 -22.347 -25.52688
v 55.91511 -25.12498 -27.4764
v 56.13766 -23.72423 -27.07345
v 55.18187 -26.94802 -26.15464
v -17.86672 -17.88614 16.81589
v -17.33156 -19.33568 16.44106
v -17.21405 -19.76674 15.58494
v -49.85817 -56.38779 -39.82307
v -50.69696 -55.31746 -40.43193
v -49.6974 -56.41937 -41.92689
v 34.54368 -8.780128 4.912497
v 35.05721 -6.409806 4.335568
v 33.60628 -6.980792 4.916261
v 35.8834 -5.114606 3.844574
v 48.29776 -48.34921 -27.7315
v 47.37951 -49.22734 -26.39679
v -18.25498 53.01058 20.39602
v -17.70363 51.64519 20.61041
v -17.73926 49.52568 20.70612
v -46.20438 -60.03657 -42.55028
v -43.72883 -62.73022 -39.88405
v -50.8885 -54.15716 -47.34769
v -51.5909 -53.20519 -47.54827
v -52.11233 -52.14898 -49.31982
v -48.08774 -57.88598 -44.18237
v -49.10891 -56.49771 -45.99498
v -48.25156 -57.55869 -45.02809
v -46.9556 -59.16268 -43.50578
v -48.69779 -57.35639 -43.5559
v -47.54378 -58.7368 -42.5241
v 58.44036 1.610301 -19.78166
v 58.31773 3.767507 -19.49546
v 59.21101 1.018751 -21.9075
v 58.99594 3.539953 -21.14713
v 58.8857 7.007843 -20.97894
v 59.28024 4.9823 -21.90332
v 59.61683 3.080421 -22.88987
v 58.29903 7.497565 -19.71477
v 59.36951 5.951946 -22.09342
v 58.96286 8.718721 -21.21737
v 57.86416 22.42453 -19.88347
v -44.68244 38.31778 9.36177
v -37.76814 -35.09356 2.144542
v -32.59287 -23.73458 7.372762
v -30.32287 -24.7045 7.714407
v -30.31939 -26.72217 7.434352
v -58.81902 54.74315 -12.56784
v -58.84647 55.38705 -12.68742
v -58.88566 56.43114 -12.9107
v -37.92286 -0.6420904 4.179353
v -41.57192 -64.83544 -37.33415
v -40.7206 -65.74837 -34.49636
v -39.4276 -66.73817 -34.70935
v -40.16443 -66.06987 -35.98991
v -38.98687 -67.0687 -34.56979
v -38.83548 -67.24884 -33.64811
v 46.04826 32.70855 4.55087
v 46.23759 32.74257 4.346357
v -16.56112 -80.60814 -9.905949
v -18.72587 -79.82794 -11.16409
v 57.9617 -13.97979 -25.26255
v 57.20308 -14.61141 -22.402
v 57.57502 -15.99927 -25.52286
v 57.12733 -16.19909 -23.59493
v 57.38872 -12.86627 -21.72236
v 59.16674 -11.92615 -30.31141
v 58.92614 -12.13816 -28.93429
v 58.59364 -13.07867 -27.93697
v -53.047 -50.7086 -50.09808
v -52.94543 -50.76469 -50.41515
v -52.74848 -51.37092 -49.03897
v 58.90394 -2.485133 -21.68918
v 58.99731 -0.6322115 -21.57521
v 59.42501 -1.767363 -23.27971
v 59.44999 -3.107561 -23.85836
v 59.91563 -1.133012 -24.82744
v 60.1476 -1.917727 -26.15598
v 59.61845 -0.03578406 -23.46536
v 60.23228 1.211005 -25.20291
v 58.55321 0.219074 -20.18594
v 59.95216 5.179422 -23.7075
v 60.30569 4.30807 -24.84133
v 60.42493 6.304842 -25.01542
v 60.11563 7.92005 -24.09384
v 60.56018 3.291065 -25.8232
v 60.63264 7.567358 -25.56698
v 61.17595 6.295101 -27.47712
v 61.51837 5.11356 -28.9063
v 61.20195 3.562551 -28.10678
v 61.28135 9.127563 -27.55714
v 61.90713 8.457099 -29.75659
v 62.10071 7.28896 -30.65453
v 61.71865 9.832823 -28.92015
v 62.47089 7.519794 -32.20608
v 62.22461 6.152362 -31.50404
v 62.69741 7.418445 -33.32934
v 62.57775 5.936755 -33.23652
v 62.84573 9.124466 -33.4224
v 63.01808 8.183462 -34.54617
v 62.0423 3.609729 -31.72202
v 61.68457 4.20364 -29.87144
v 62.64391 4.443573 -34.26616
v 63.15864 6.969106 -35.66481
v 63.05177 5.177346 -36.06606
v 62.88529 3.580221 -36.32834
v 62.22315 2.073887 -33.5835
v 61.82304 0.6835434 -32.45664
v 61.62201 2.033238 -30.56365
v 63.1479 4.020743 -37.76882
v 62.72026 2.576627 -36.10913
v 62.48001 1.83197 -35.25269
v 61.36628 0.316553 -30.36786
v 61.32574 -1.009232 -31.2495
v 60.84635 0.4703878 -27.91911
v 60.79926 -2.211921 -29.3589
v 60.87325 1.869957 -27.44571
v 61.13952 -2.655903 -31.76155
v 61.82689 -1.628438 -34.90404
v 62.24258 0.5467259 -35.04375
v 61.32156 -3.225345 -33.63485
v 60.61614 -1.336364 -27.91246
v 60.04942 -3.545817 -26.52006
v 60.45542 -4.647383 -29.59512
v 59.97926 -4.77742 -27.06437
v 60.03933 -6.277714 -28.78938
v 62.35348 -0.1750261 -36.70411
v 62.93469 2.087371 -38.09073
v 62.71389 0.4131059 -38.54245
v 63.04866 3.219125 -37.79349
v 63.36871 5.354108 -37.89634
v 63.28609 6.076363 -36.81755
v 44.65158 -0.8861111 -0.9284587
v 58.26578 -13.51841 -26.35754
v -38.82098 12.45028 3.696091
v 30.93107 -68.34274 -22.19529
v 32.637 -66.59029 -22.18015
v 32.0411 -67.8112 -23.65024
v 32.26312 -65.886 -20.14345
v 31.48966 -65.522 -18.22935
v -59.21555 -33.51715 -30.94586
v -59.59929 -33.66014 -33.03535
v -59.78132 -31.57285 -31.51315
v -59.9347 -32.14908 -32.95964
v -60.17841 -30.94807 -32.82739
v -60.04157 -30.37658 -31.47413
v -49.61265 37.06755 4.859133
v -50.1521 37.33314 4.049282
v 59.86714 -7.72509 -29.31536
v 50.53626 -42.21943 -26.05318
v -38.85095 73.54322 7.816119
v -38.13282 71.51154 9.191012
v -36.30931 72.61089 10.19276
v -36.8203 71.0611 10.35237
v -37.85839 70.28004 9.819008
v -36.97737 69.73853 10.62239
v 10.38666 -37.00105 14.4494
v 11.33745 -35.73764 13.87468
v 3.821289 -56.9241 7.456294
v 2.804802 -56.59224 7.793261
v 45.97671 -52.32666 -27.44573
v 2.110174 -76.11578 2.25464
v 0.3952358 -75.19871 3.083663
v 2.681696 -77.95977 0.5397214
v 0.3288598 -76.53295 2.119232
v 4.804143 -46.95447 12.62018
v -8.872929 -81.07172 -4.270552
v 59.57072 8.397737 -22.67902
v 60.02816 10.26225 -23.89463
v 60.65844 10.98174 -25.60305
v 60.65494 8.924696 -25.62707
v 60.20852 12.71397 -24.53401
v -50.20639 -54.99725 -47.33012
v -64.83553 -5.822821 -32.8628
v -37.27227 -33.18546 3.131103
v 10.45769 -34.43354 14.28305
v 9.919666 -35.97746 14.74469
v 9.511482 -34.97182 14.8992
v 40.41224 -6.930117 2.158412
v -46.86439 -59.41248 -42.54913
v 49.10272 -5.032166 -4.413409
v 60.14909 41.95888 -26.07322
v 17.23404 -29.26725 9.98549
v 17.21035 -28.16996 9.836661
v -60.14271 -31.99617 -34.00936
v -64.52025 -6.791826 -31.619
v -63.95427 -8.756344 -30.15118
v -64.44859 -7.662488 -32.45387
v -64.87568 -1.810801 -28.56257
v -65.21043 -0.3717846 -29.26283
v 58.71 38.9303 -22.19483
v -29.72482 40.14844 17.11793
v -30.0001 40.7455 17.0021
v 60.53157 14.15036 -25.52867
v 61.20218 12.2828 -27.30338
v 60.56648 15.70232 -25.79265
v 61.02869 10.26281 -26.73158
v 61.4163 11.04599 -27.94552
v 61.35964 14.02838 -27.92296
v 61.60471 12.57534 -28.58002
v 61.78028 15.33336 -29.40257
v 62.21415 14.32715 -30.81134
v -15.44547 -49.65435 9.442019
v -13.24212 -49.51787 11.07356
v -15.32922 -48.19382 9.792853
v -12.93423 -48.23331 11.45293
v -14.62387 -47.16884 10.23389
v -16.55294 -47.19889 8.713509
v -15.04404 -45.53299 9.526526
v -13.70372 -45.76158 10.53679
v -13.2842 -46.75052 11.08088
v -16.82137 -45.34941 8.03028
v -17.72785 -45.66936 7.337607
v -16.58028 -43.49717 7.884754
v -17.55964 -43.58482 6.851014
v 29.93997 -16.82211 7.236497
v 27.93742 -16.34318 7.81535
v 29.35671 -15.37336 7.411504
v 26.92243 -14.48496 8.044332
v 28.2141 -17.8192 7.714812
v 26.59559 -18.65123 8.053147
v 25.06199 -18.63796 8.322137
v 26.10889 -16.06376 8.257037
v 25.12093 -14.78942 8.477733
v -40.96487 -65.27957 -29.45472
v -42.40158 -63.86747 -28.81655
v -39.52762 -66.65675 -29.78609
v 3.233488 -70.97204 4.632006
v 20.11952 -74.18672 -10.66624
v 22.36704 -73.153 -13.24767
v 20.64694 -75.11342 -13.56342
v -21.5883 -5.754553 10.28691
v -22.43554 -4.413953 9.636976
v -21.77913 -8.217175 10.41817
v -19.49795 -3.755772 11.14028
v -20.65119 -3.78692 10.42034
v -20.21837 -6.11188 11.04146
v -20.44359 -8.147885 10.97536
v -20.30249 -6.709611 11.02675
v -18.55801 -4.617517 11.98874
v -19.12034 -6.125687 11.75424
v -17.77621 -5.982601 12.7779
v -19.65176 -6.902229 11.41835
v -18.11197 -2.557055 11.91811
v -20.17109 -1.894347 10.16135
v -16.79815 -3.19572 13.29637
v -16.45552 -4.58673 13.92749
v -17.12925 -6.470234 13.40048
v -15.43971 -3.789067 14.95275
v -15.02219 -5.080639 15.77883
v -15.74003 -5.769536 14.92576
v -16.62105 -0.4692319 12.58015
v -18.04192 0.08900888 11.04861
v -14.9366 -1.883958 14.99598
v -16.1306 -1.736881 13.5632
v -14.57581 -3.633991 16.02053
v -18.17224 -7.426707 12.4144
v -16.25378 -6.488177 14.36167
v -16.62822 -7.550617 14.02386
v -17.73383 -7.97776 12.77189
v -15.6783 -7.827643 15.46235
v -17.64396 -9.518501 12.92209
v -19.03668 -9.977615 11.58409
v -19.06526 -8.676431 11.68496
v -14.41782 -6.242013 17.07882
v -14.16449 0.5733851 14.94858
v -12.90432 -1.229825 17.39807
v -13.55791 2.369054 14.81202
v -12.50685 1.233774 16.75944
v -15.23561 1.429692 13.25569
v -15.63207 -0.2944115 13.58082
v -14.63688 2.329108 13.4907
v -14.51151 3.588717 12.92833
v -12.50541 3.407085 15.63118
v -11.32819 3.477447 17.21158
v -13.54181 4.229958 13.77752
v -12.24057 5.590321 14.67476
v -11.73339 5.375801 15.52879
v -11.74926 -0.04135386 18.4851
v -10.09068 2.145862 19.64054
v -10.03518 3.904844 18.77136
v -17.17336 -11.53366 14.6742
v -16.08677 -9.001601 15.21668
v -20.97486 -9.398888 10.67893
v -20.17239 -10.92875 10.84448
v -21.02738 -12.46908 10.31334
v -22.46591 -10.94186 10.14388
v -19.20094 -11.63402 11.36971
v -19.97577 -12.43874 10.79016
v -19.73926 -13.21335 10.8884
v -18.46026 -12.2025 12.2085
v -19.5218 -15.08623 10.88312
v -18.44996 -14.49692 12.95897
v -20.06347 -14.79481 10.46121
v -20.69341 -13.58558 10.29993
v -18.40362 -10.7194 12.15011
v -18.13148 -13.51418 13.339
v -11.18769 -1.093136 20.00457
v -12.00436 -2.09074 19.26683
v -16.6948 1.366036 11.70671
v -19.80941 -0.0393518 9.759938
v -12.046 -3.724819 20.29382
v -11.42507 -3.054466 21.0213
v -22.67665 -2.868109 9.135252
v -13.43874 -3.412333 17.6198
v -12.63286 -2.382473 18.39284
v -12.88129 -3.893779 18.82245
v -13.4886 -5.798952 18.62124
v -13.14429 5.892548 13.22087
v -14.16371 4.760543 12.678
v -12.40399 6.5018 13.81102
v -11.00088 7.189879 15.39247
v -11.61053 7.60306 14.18387
v -10.72214 9.495801 14.2637
v -11.54958 9.854228 12.67883
v -9.544218 10.9662 15.26694
v -10.06201 8.393941 16.0854
v -10.24275 13.05505 13.01654
v -10.18331 14.81154 12.55501
v -9.261914 13.05737 14.63946
v -8.929588 15.27871 14.48161
v -8.321901 13.58406 15.88533
v -10.26163 16.16474 12.24893
v -7.94499 15.78604 15.7169
v -7.661302 14.77522 16.33589
v -8.11557 17.58857 15.27271
v -7.356795 16.51144 16.19924
v -9.755325 17.66168 13.10471
v -8.923605 19.04481 14.43902
v -7.492288 18.20954 15.92887
v -9.54823 20.76286 14.1953
v -10.14388 19.56041 12.98382
v -8.931505 20.77224 14.88
v -12.17769 22.38783 12.01667
v -11.11775 19.87557 11.72665
v -11.12768 18.39957 11.15517
v -10.78364 23.40596 14.278
v -9.147697 22.13482 15.1529
v -10.05836 24.03585 15.28338
v -12.09507 25.27225 14.5759
v -10.55288 25.32536 15.68861
v -14.32309 26.73707 14.37288
v -14.24754 26.05909 13.74809
v -12.73247 26.43013 15.09001
v -13.61287 27.79676 15.77628
v -12.19178 27.47627 16.26134
v -10.63755 26.96376 16.68177
v -11.10389 28.0947 17.19858
v -8.732624 25.25998 16.75674
v -13.90231 24.22667 12.13903
v -12.93741 28.88495 16.93646
v -15.82446 25.87831 12.6231
v -15.70443 27.0613 13.95014
v -13.91383 24.8813 12.79154
v -15.97525 28.40042 15.18548
v -15.63657 30.0565 16.84228
v -16.79073 26.82536 13.17531
v -17.9999 27.13128 12.97264
v -8.095452 24.66387 16.85207
v -8.928431 23.16503 15.75296
v -7.859235 22.24073 16.19571
v -7.788093 20.8597 15.91553
v -6.407261 21.05925 16.85523
v -5.888536 19.02017 17.12001
v -6.709298 15.44163 17.10279
v -7.05651 13.54049 17.4726
v -7.675617 12.68821 17.13436
v -11.12302 16.56802 10.89518
v -12.19915 17.00612 9.371646
v -12.2084 19.13796 9.946029
v -14.19931 20.12211 8.467485
v -13.66459 21.27037 9.711174
v -12.2568 20.62585 10.6662
v -15.28138 20.45157 8.003345
v -14.7688 21.78103 9.2846
v -13.71517 22.79457 10.8904
v -15.78272 21.57676 8.591602
v -15.36855 22.80233 9.782177
v -16.12552 22.5701 9.223389
v -15.70636 24.49639 11.22273
v -17.41011 21.17611 7.729182
v -16.53507 18.55306 6.408702
v -18.29236 22.47337 8.463797
v -17.49619 18.62891 6.051574
v -18.9389 20.98586 7.131757
v -17.18924 23.61763 9.76862
v -16.84496 24.6003 10.82472
v -18.23718 23.87871 9.65447
v -18.34276 25.21133 10.93132
v -17.12503 26.30728 12.46598
v -19.24638 23.32931 8.885457
v -19.67299 24.80234 10.31153
v -18.50628 26.13633 11.74734
v -11.334 12.84573 11.3569
v -11.59448 14.94584 10.3468
v -12.92872 12.14923 9.464406
v -12.59234 13.40279 9.354488
v -12.57879 10.85666 10.57516
v -13.82761 16.65267 7.624567
v -14.78277 16.10594 6.836166
v -8.599076 26.68411 17.4913
v -9.47691 6.445125 18.14934
v -10.70709 4.733486 17.38237
v -5.6556 22.42517 17.40647
v -14.20503 14.02287 7.451027
v -12.65763 14.53851 8.971205
v -12.85503 8.026211 12.08191
v -13.76002 9.363637 10.0594
v -13.72116 11.03103 9.078691
v -14.06753 30.87698 17.93044
v -5.498915 14.82505 18.30114
v -6.395109 12.56306 18.5675
v -7.764463 11.75836 17.48073
v -8.91916 11.26384 16.10884
v -16.43213 15.45952 5.867951
v -17.13754 16.81297 5.67831
v -14.52326 12.03466 7.717518
v -13.49587 13.36369 8.273776
v -6.851125 24.15047 17.30084
v -5.44144 25.07649 18.09357
v -14.56886 5.858222 11.44654
v -14.6442 8.050281 9.926085
v -16.35386 14.07727 5.969412
v -18.01218 14.98571 5.004432
v -17.21652 15.36631 5.511822
v -18.08958 15.89842 4.990259
v -17.75978 17.14403 5.404282
v -18.65784 15.98606 4.610805
v -18.37859 16.91682 5.000801
v -18.95097 18.53492 5.349501
v -18.19844 19.20317 6.020483
v -18.69552 19.90782 6.314939
v -19.3423 19.69411 5.774431
v -4.434238 14.35207 19.11228
v -4.491474 15.07951 18.78424
v -3.404279 14.38487 19.49751
v -4.064294 12.79269 19.99159
v -4.887898 16.54973 18.08996
v -5.451119 17.57265 17.53822
v -4.115946 16.61208 18.4342
v -4.193071 18.93297 17.90592
v -2.788725 18.0345 18.41471
v -2.531203 16.09391 18.98321
v -3.523858 15.50869 19.0039
v -1.877762 14.68883 19.5906
v -20.45398 25.80315 11.01381
v -21.50634 26.87616 11.71653
v -19.40584 27.82205 13.22145
v -23.48431 28.23355 12.55041
v -21.7399 28.56755 13.26099
v -18.47937 -15.72882 12.65958
v -18.25905 -15.93543 14.55721
v -7.141621 27.46815 18.35205
v -19.54812 0.8876619 9.568793
v -18.38611 1.917735 9.971545
v -17.51872 12.61923 5.772324
v -17.43515 11.86466 5.934366
v -16.3985 10.71929 6.829823
v -14.75941 10.76977 8.078266
v -6.45557 10.74283 19.48075
v -8.558458 10.46638 17.12214
v -7.925313 9.997439 18.22258
v -6.63178 9.708993 19.84896
v -7.866139 8.584651 19.10341
v -15.89432 2.565156 11.93561
v -23.75776 -1.905186 8.344795
v -24.37983 -3.287548 8.534499
v -24.72519 -0.7508402 7.582968
v -22.53636 -0.2394638 8.296994
v -25.72485 1.734941 6.414495
v -23.97045 2.207747 6.810105
v -21.65661 1.509664 8.057752
v -21.41602 0.3671657 8.631556
v -9.547735 27.6614 17.57881
v -15.50748 3.721096 11.70506
v -17.35197 2.905584 10.35575
v -16.73843 4.644716 9.935207
v -15.58447 4.755377 11.00562
v -16.25658 6.510041 9.250579
v -17.63711 4.964509 8.953685
v -18.25588 5.992785 7.864722
v -18.70816 3.185042 9.112112
v -16.36137 8.261691 7.946592
v -19.78514 2.941864 8.480932
v -23.34761 -8.485244 9.908217
v -23.25196 -10.01442 9.972407
v -8.701093 9.217981 17.61323
v -7.969328 6.895666 19.88803
v -8.944189 4.041706 20.14492
v -7.8793 5.464579 20.72838
v -2.76798 13.44991 20.06373
v -13.36914 6.359278 12.57502
v -11.56524 -4.2641 21.68098
v -10.70041 -3.029591 22.30114
v -12.42955 -6.075825 21.27516
v -12.77257 -5.502135 20.00573
v 53.79616 34.69477 -9.413617
v 52.45729 35.04477 -6.17238
v 52.55857 32.09412 -6.142008
v 52.96003 35.83377 -7.46155
v 53.71715 35.84368 -9.282377
v 53.21652 36.64093 -8.193622
v 52.65758 36.89683 -6.91178
v 51.46589 36.0571 -4.229352
v 52.12249 33.62659 -5.212526
v 51.22441 34.3847 -3.307408
v 51.6417 38.2198 -5.027405
v 52.1992 32.79859 -5.294258
v 51.80091 32.23072 -4.242727
v 50.26714 37.09021 -2.074131
v 50.47918 39.70575 -3.088297
v 51.4581 39.98324 -4.962422
v 52.32155 38.57912 -6.406472
v 49.63707 39.17823 -1.507591
v 50.98266 41.32434 -4.27669
v 49.62873 35.63469 -0.5352946
v 49.46912 37.97181 -0.9479016
v 51.658 41.18087 -5.51301
v 52.66584 40.09694 -7.358567
v 52.70162 38.30776 -7.216037
v 51.64349 42.65069 -5.656228
v 52.4159 42.5037 -7.13796
v 50.80051 33.12634 -2.197496
v 49.46594 41.03609 -1.632178
v 48.40172 37.60672 0.8493629
v 48.04458 40.41632 0.6413898
v 52.22451 44.06023 -6.87772
v 52.95484 43.58753 -8.234933
v 53.04951 40.71625 -8.244614
v 51.31936 44.32508 -5.230041
v 51.28968 46.60787 -5.425032
v 52.20561 46.05585 -7.006957
v 52.10619 47.13998 -6.886235
v 52.94234 45.26151 -8.291135
v 53.73956 43.57383 -9.807634
v 53.90885 45.71106 -10.14201
v 54.48933 44.64252 -11.36776
v 52.82954 46.11495 -8.123308
v 53.80305 47.4311 -9.933875
v 54.64329 42.41317 -11.75598
v 53.99412 42.4884 -10.34861
v 54.78006 47.5317 -11.7956
v 54.82256 45.99001 -11.96434
v 55.27292 47.61143 -12.77122
v 55.08743 43.63699 -12.67775
v 55.65284 46.35028 -13.65379
v 55.90395 44.18904 -14.42879
v 55.2587 41.77375 -13.20159
v 50.50897 41.58914 -3.497725
v 49.92882 41.29858 -2.462682
v 53.90058 41.11243 -10.18044
v 54.95226 40.17824 -12.5086
v 54.57613 39.16016 -11.63613
v 53.9763 39.1819 -10.21675
v 53.52549 39.72093 -9.228743
v 49.76357 33.3605 -0.3148667
v 53.34417 38.31329 -8.683939
v 52.53238 46.34543 -7.60395
v 54.06311 37.70998 -10.30269
v 53.56977 38.43689 -9.214775
v 51.76374 48.57913 -6.37665
v 52.41222 47.86876 -7.447504
v 52.69139 47.21421 -7.907141
v 56.27351 46.16412 -15.25901
v 53.16411 39.4477 -8.389962
v 48.92053 34.44473 0.9700995
v 48.72926 35.9889 0.8059056
v 50.70386 44.99701 -4.261443
v 50.22571 46.18326 -3.625176
v 50.89867 42.20116 -4.234111
v 50.44848 43.28284 -3.64517
v 49.58528 44.82346 -2.498991
v 49.86454 42.28665 -2.553836
v 49.14148 42.54196 -1.428909
v 48.84551 43.65844 -1.185949
v 47.65417 43.58896 0.46457
v 47.58048 45.08931 0.3021518
v 48.44646 44.8306 -0.8367653
v 48.11728 47.2137 -0.7419002
v 48.8388 46.5298 -1.616306
v 47.17585 46.96778 0.5102541
v 47.26562 48.47596 0.1839134
v 48.43227 49.51935 -1.433224
v 49.27634 47.41455 -2.341319
v 49.65308 49.21838 -3.103313
v 47.20264 50.74752 -0.02532994
v 46.48746 47.63322 1.226164
v 46.40534 49.62191 1.061946
v 47.90255 51.52446 -0.9852598
v 45.84052 50.61595 1.577021
v 46.12706 52.22974 1.057939
v 46.82326 53.77945 0.004566088
v 48.14037 53.24695 -1.525339
v 47.52125 54.48989 -0.9416903
v 46.55862 55.52052 0.06990749
v 47.01833 56.05328 -0.527392
v 48.69904 52.0694 -2.093143
v 45.76132 53.75589 1.253892
v 44.75415 52.90838 2.437099
v 45.27343 54.54425 1.669195
v 49.02802 50.74709 -2.403721
v 44.80125 50.59784 2.700573
v 48.08926 42.43618 0.09792814
v 46.26353 43.75888 2.198837
v 46.59114 46.06509 1.388362
v 45.5139 45.39215 2.722123
v 44.60595 44.0503 3.992035
v 44.43505 45.773 3.819082
v 44.92219 47.38964 3.017454
v 43.17403 45.81461 5.044477
v 43.9323 46.42976 4.207996
v 43.43652 47.91 4.449001
v 42.0751 46.7673 5.89254
v 41.61874 48.17016 6.087383
v 43.89064 43.03356 4.930992
v 42.86582 42.95383 5.979542
v 43.58531 49.21568 4.098601
v 45.19971 48.84544 2.484438
v 45.85452 47.26381 2.017098
v 41.45828 46.47031 6.499616
v 42.19131 44.43684 6.282298
v 45.20022 42.27405 3.746245
v 45.08394 40.69444 4.29686
v 46.37298 41.97629 2.427855
v 44.64669 39.40795 5.165273
v 43.68117 41.25269 5.583294
v 43.56118 40.16389 6.043865
v 42.14514 40.86958 7.173766
v 42.97344 39.31863 6.908187
v 43.85283 38.28749 6.336772
v 44.43744 37.38369 5.98799
v 43.89228 36.16694 6.839207
v 42.80334 38.06014 7.399108
v 46.86537 40.61612 2.195509
v 46.30098 38.6134 3.468104
v 40.24485 47.27997 7.374825
v 40.47044 49.49053 6.87921
v 39.71089 48.5638 7.640147
v 39.30834 50.44575 7.713197
v 39.79204 45.72209 7.992572
v 38.95837 45.80533 8.648481
v 38.93663 46.83747 8.479874
v 38.27877 46.09295 9.107839
v 38.64158 48.71135 8.438534
v 37.91556 47.50786 9.16017
v 36.5933 48.89911 9.938087
v 37.08356 46.66723 9.889831
v 35.88951 46.70778 10.76218
v 39.93879 44.62318 8.086923
v 40.88544 44.71043 7.329799
v 41.10087 43.14397 7.507182
v 40.28673 42.41615 8.359694
v 39.25961 42.99389 9.055718
v 38.97288 44.11098 8.978392
v 47.39784 42.3138 1.0656
v 47.53926 39.58501 1.531855
v 46.85741 39.46074 2.498191
v 41.27166 50.48235 6.063023
v 37.93177 49.76062 8.833423
v 39.86683 51.38878 7.157951
v 39.97089 41.31933 8.957255
v 38.71737 42.02628 9.762172
v 37.7956 43.36665 10.07697
v 37.98055 44.4099 9.668951
v 39.4519 40.70669 9.571309
v 37.67945 42.38994 10.39888
v 36.12566 42.96272 11.38384
v 36.98631 44.57085 10.39225
v 35.66681 43.96579 11.46921
v 35.72997 45.38026 11.09916
v 36.37518 45.59703 10.59408
v 36.67628 50.48953 9.675992
v 38.54647 44.97332 9.115814
v 41.00061 41.34317 8.058155
v 40.89793 39.28255 8.820967
v 45.82216 37.70493 4.331989
v 38.45388 51.90178 8.188926
v 40.04719 52.24569 6.92371
v 39.26851 53.1454 7.437784
v 40.95205 53.03752 6.05486
v 42.15266 51.23648 5.192249
v 41.72024 55.24821 5.095502
v 41.654 53.27997 5.383178
v 38.50568 54.45542 7.931557
v 39.82207 55.92081 6.739539
v 38.29147 53.18099 8.2059
v 38.44735 55.74578 7.878039
v 40.15837 58.57244 6.157158
v 39.26599 57.01094 7.09576
v 40.53073 57.36143 5.95315
v 41.79626 56.83769 4.837325
v 42.5054 52.51489 4.69087
v 37.23753 53.05811 9.026447
v 35.9433 53.06385 9.975439
v 35.63767 54.60431 10.06624
v 37.01284 55.57619 8.963914
v 35.38871 56.93753 10.10947
v 36.69335 56.7917 9.125274
v 38.04222 56.54305 8.122632
v 34.07371 58.22532 10.931
v 34.11223 55.97544 11.0646
v 33.08317 56.92142 11.6874
v 34.69625 59.39626 10.40304
v 36.1465 58.63406 9.402022
v 36.49056 57.59993 9.231106
v 37.58092 58.05883 8.344772
v 36.88905 59.15065 8.797327
v 37.42399 60.18653 8.275762
v 38.42619 58.42627 7.63546
v 32.3925 60.59251 11.9133
v 31.8222 59.69076 12.33734
v 31.44104 57.16234 12.74691
v 31.11158 58.59553 12.86853
v 34.33645 54.50903 11.02265
v 33.11865 61.60608 11.36153
v 41.23405 58.936 5.110414
v 40.91201 59.86456 5.300618
v 42.47213 57.85098 4.070273
v 42.84307 59.41105 3.463697
v 42.56284 50.0058 4.970572
v 39.62354 60.15195 6.445964
v 40.32682 61.2464 5.624809
v 41.03464 61.8163 4.883803
v 41.87791 60.95116 4.188522
v 38.49274 60.49343 7.384181
v 39.36097 61.77335 6.465287
v 39.63098 63.3699 5.998498
v 42.5422 60.3507 3.609958
v 43.07785 54.34484 3.952768
v 43.5401 56.84228 3.154852
v 42.9778 55.75862 3.869937
v 44.28207 54.60929 2.704303
v 44.90297 56.27 1.81848
v 43.68915 58.07633 2.789882
v 45.12801 58.14733 1.262211
v 45.69794 57.35017 0.7760543
v 43.93062 59.01603 2.382446
v 44.74944 60.08154 1.363447
v 46.53635 59.55008 -0.5909733
v 46.8366 57.62278 -0.604165
v 43.52975 60.5467 2.582093
v 47.31152 58.24451 -1.294068
v 48.06622 56.62844 -1.925027
v 48.64653 55.74904 -2.559933
v 48.73581 53.69978 -2.385423
v 49.06342 57.66908 -3.4614
v 49.91505 56.71022 -4.538496
v 50.41468 55.37713 -5.010594
v 49.06774 54.97705 -3.021284
v 49.60981 53.68444 -3.614121
v 50.79933 54.38761 -5.434978
v 41.86653 37.74982 8.303296
v 40.89954 37.31466 9.260254
v 40.40168 37.938 9.518421
v 39.90122 37.3737 9.972617
v 39.63487 38.14323 9.997127
v 39.59141 39.1115 9.871196
v 41.97976 35.67234 8.581003
v 43.01742 36.55332 7.600718
v 32.46672 63.49405 11.64592
v 30.84417 63.90281 12.68647
v 33.40468 62.60081 11.07511
v 30.80063 61.862 12.87212
v 30.1377 62.3473 13.25988
v 30.49166 58.96667 13.23814
v 30.02623 56.05309 13.66741
v 28.72521 57.80608 14.34997
v 29.3543 59.96598 13.86868
v 30.15111 60.85994 13.34026
v 28.54361 60.43022 14.31841
v 29.35535 61.46265 13.79582
v 32.69032 55.31845 12.06227
v 31.56097 55.74781 12.74856
v 30.83341 55.04815 13.24579
v 29.21804 55.74554 14.17415
v 28.95527 54.0466 14.42673
v 27.80919 54.76238 15.00542
v 30.0992 53.30526 13.83811
v 28.74744 52.39359 14.68001
v 27.95186 52.802 15.0767
v 27.50641 56.5966 15.06375
v 29.99036 51.58059 14.02939
v 31.44412 51.24126 13.18818
v 30.26772 49.65677 14.02865
v 32.22863 53.44 12.50794
v 31.12494 53.57217 13.1882
v 32.67069 50.72165 12.46146
v 25.95683 56.99912 15.83914
v 26.53452 58.1482 15.50865
v 27.45122 59.41203 14.98707
v 33.76064 51.75505 11.61917
v 32.2282 49.00153 12.89876
v 33.78971 49.54348 11.82413
v 32.82969 47.90638 12.64735
v 33.76611 46.33075 12.25721
v 34.53953 47.9164 11.5273
v 34.48966 45.45343 11.92095
v 33.36827 44.64881 12.76814
v 32.44339 45.79988 13.16608
v 32.52316 44.13657 13.35217
v 31.80429 44.98699 13.65863
v 29.76782 46.93925 14.61168
v 29.97025 48.56211 14.3046
v 35.18547 49.74168 10.85595
v 35.84164 51.43858 10.1935
v 28.09546 61.95134 14.49441
v 27.29529 61.6478 14.94309
v 30.55821 45.82856 14.26639
v 26.16529 54.95805 15.86933
v 25.54447 55.42545 16.14755
v 24.47368 55.39959 16.64549
v 24.23271 56.88063 16.65649
v 25.11629 58.30851 16.2114
v 22.84411 55.97108 17.32072
v 22.98229 57.31301 17.18835
v 23.83514 57.51645 16.81875
v 23.46033 58.10029 16.95375
v 23.33349 54.1392 17.23134
v 21.06245 55.49274 18.04517
v 21.09746 56.65221 17.9561
v 22.05466 53.03123 17.8128
v 20.47094 53.79364 18.35768
v 50.54077 48.51707 -4.359119
v 50.25571 51.6518 -4.291227
v 50.65812 50.85358 -4.800939
v 51.90907 49.70311 -6.710462
v 51.8024 51.43504 -6.666121
v 52.47019 51.14347 -7.745636
v 53.41971 50.57398 -9.326171
v 52.88685 49.24919 -8.331069
v 52.93036 48.56896 -8.398284
v 53.16351 52.62555 -9.139799
v 52.40779 53.34564 -7.919483
v 51.64043 53.32649 -6.567146
v 52.53065 54.81442 -8.43933
v 51.59187 55.33577 -6.946395
v 52.03952 56.64957 -7.913936
v 50.69496 53.25174 -5.147027
v 52.81229 55.94902 -9.153215
v 53.69835 53.63678 -10.34985
v 53.50861 54.87738 -10.20853
v 53.91956 55.00918 -10.97649
v 51.03274 56.97626 -6.383012
v 51.38823 57.84187 -7.112255
v 52.57156 57.87453 -9.177494
v 51.0601 55.20912 -5.926277
v 52.12505 57.92183 -8.418323
v 52.21006 58.98853 -8.845317
v 52.93208 56.99382 -9.551078
v 53.85281 51.00154 -10.1699
v 53.94284 52.21496 -10.52823
v 53.85306 49.6534 -10.09022
v 53.60121 48.18528 -9.566808
v 38.50903 39.76621 10.54139
v 36.36856 40.7651 11.7297
v 33.11338 54.42283 11.86543
v 43.48862 52.37362 3.785899
v 37.75784 51.53485 8.754073
v 27.10745 53.69939 15.46439
v 25.87576 53.34949 16.08319
v 26.97944 52.31423 15.62121
v 27.13898 50.75793 15.66396
v 25.37538 52.21663 16.4032
v 25.07884 50.80953 16.66981
v 25.92587 49.9546 16.33669
v 28.72744 50.91125 14.80492
v 25.95219 48.68068 16.42777
v 23.31417 49.72836 17.52899
v 23.23325 52.19164 17.3667
v 22.07211 51.45485 17.91193
v 20.34903 52.61961 18.4872
v 20.73389 50.44503 18.50891
v 18.66974 53.33441 19.02865
v 21.35306 48.81362 18.40179
v 34.27105 52.84534 11.19353
v 54.12169 49.53162 -10.68119
v 40.22696 63.75567 5.352763
v 38.72749 63.18705 6.825727
v 38.40446 64.02472 6.970626
v 54.76273 49.40731 -11.88936
v 28.62266 49.04806 15.02564
v 27.07194 49.38406 15.7992
v 28.93987 47.73866 14.96713
v 26.98308 47.4623 16.00305
v 28.52394 46.15315 15.34036
v 27.35276 45.49826 16.00793
v 26.07664 45.83563 16.58592
v 26.7294 44.6718 16.37609
v 19.42427 55.11448 18.65755
v 28.88263 44.60426 15.30532
v 27.81699 42.80596 15.98505
v 29.15676 43.04871 15.31462
v 26.43349 43.53126 16.56819
v 29.66657 41.2304 15.32364
v 28.31287 41.42811 15.95732
v 30.57538 42.27413 14.69488
v 29.4573 39.83677 15.58679
v 28.10812 40.39093 16.14257
v 26.65236 41.57449 16.64386
v 30.81146 38.97094 15.06427
v 29.2008 38.59356 15.83105
v 30.43978 44.31543 14.53006
v 30.79996 43.45736 14.44313
v 31.97108 43.15132 13.81112
v 54.48275 53.70793 -11.80006
v 54.60183 52.0391 -11.7498
v 55.05955 52.78039 -12.82364
v 39.38361 58.8539 6.793575
v 32.06309 64.69476 11.77228
v 50.84966 58.365 -6.404589
v 50.22374 58.52074 -5.507479
v 50.98617 59.63256 -6.951581
v 51.60337 59.18224 -7.849993
v 50.2153 60.06785 -5.903083
v 51.25926 60.40518 -7.588037
v 49.38256 59.71453 -4.589097
v 49.54942 60.86952 -5.130458
v 35.91149 61.67982 9.337745
v 34.72647 61.55813 10.25949
v 26.53662 61.24281 15.35468
v 55.89323 48.05805 -14.3799
v 56.02298 46.67748 -14.6659
v 56.30066 47.85808 -15.27797
v 56.70972 47.42849 -16.16765
v 55.55926 49.39424 -13.53614
v 56.20235 49.77587 -14.99315
v 56.67997 48.8597 -16.06617
v 56.87813 50.1487 -16.4569
v 56.84606 47.79069 -16.45413
v 55.81591 51.56454 -14.21599
v 56.4997 51.43204 -15.69162
v 55.33346 50.75465 -13.16273
v 54.39203 50.46241 -11.1957
v 55.58033 52.80304 -13.82409
v 54.9535 54.19661 -12.81169
v 55.36272 54.59222 -13.68708
v 56.21299 52.52648 -15.15825
v 56.00319 53.06914 -14.76412
v 55.67373 54.95272 -14.41056
v 56.33176 53.67661 -15.53253
v 56.71296 52.64098 -16.1881
v -62.3974 33.50479 -21.43967
v 40.77332 22.24578 3.100139
v 19.24409 -28.73452 9.085067
v -8.07831 -51.48659 12.51114
v -6.98412 -51.8613 12.52443
v -7.472827 -54.31277 10.00567
v -33.56707 -36.92189 3.95697
v -35.28284 -35.26359 3.556465
v -34.45422 -34.63801 4.211205
v -23.05917 -77.85085 -15.73534
v -42.82796 -63.72504 -38.06141
v -42.88694 -63.60191 -38.81057
v -51.93967 32.86416 2.237568
v -52.09597 33.38639 2.126687
v -51.74677 33.30228 2.614219
v -51.36328 33.56828 3.064425
v -34.77576 7.014998 4.536005
v -33.76268 6.025921 4.764292
v 10.72174 -27.78819 12.81895
v 12.25501 -30.22078 12.53696
v 12.53841 -28.04242 11.91441
v 14.65015 -27.99558 10.89101
v 33.73726 43.54643 12.76684
v -62.03905 -17.21373 -28.09084
v 63.2663 3.79478 -38.7459
v 63.50797 3.101268 -41.47749
v 63.53047 4.282106 -40.26065
v 63.21099 1.064231 -41.96839
v 63.79996 5.636914 -40.91261
v 63.84232 3.975005 -42.95971
v 63.95105 6.161886 -41.5621
v 62.37197 -1.415712 -38.84274
v 62.87265 -0.5838404 -42.17366
v 62.4265 -2.094976 -40.78042
v 63.65242 2.702981 -43.7495
v 63.38638 1.415502 -43.7248
v 62.36013 -2.856221 -41.66582
v 62.83538 -1.064933 -43.09755
v 62.59575 -2.540194 -43.87043
v 61.99137 -4.185245 -41.04227
v 62.29949 -3.403863 -42.49889
v 62.10319 -3.060208 -39.40854
v 26.82353 -27.56565 6.764912
v -29.90804 -4.716077 7.126756
v -29.84121 -2.88876 6.625935
v 26.21802 -13.23958 8.171501
v 43.09628 -52.13562 -20.60396
v 41.53902 -55.67625 -22.18794
v 40.9351 -55.66645 -21.0479
v 40.36475 -58.01012 -23.21187
v 39.65386 -60.14743 -25.29854
v 41.35303 -58.63401 -26.63634
v 40.70171 -59.79195 -27.39416
v 39.61352 -61.27322 -27.71411
v 37.7844 -62.59325 -25.73856
v 38.74057 -62.57044 -28.55233
v 38.42655 -60.87292 -23.82434
v 39.30043 -62.5946 -30.89021
v 40.51991 -61.00901 -30.21664
v 41.15773 -60.5584 -31.34335
v 39.89049 -62.35065 -33.15001
v 37.81162 -64.16732 -30.88099
v 41.63591 -59.38798 -29.33061
v 41.86814 -58.81911 -28.60797
v 18.67604 -75.59713 -10.40885
v 57.90936 28.37601 -20.05847
v 57.97382 29.17774 -20.23594
v 25.72911 46.6756 16.683
v -9.465819 1.228995 21.06337
v -8.472352 2.56491 21.58754
v -20.72388 63.75419 19.08141
v -18.82077 61.87041 19.7023
v -17.04251 61.35846 20.11544
v -18.12586 60.35915 19.94778
v -19.92668 60.35759 19.54146
v -18.71607 63.88011 19.53611
v -18.10045 63.08546 19.74577
v 26.10747 59.99043 15.64931
v 21.35935 -29.0099 8.298951
v 20.09357 -28.15561 8.712701
v 22.45117 -26.87059 7.916199
v 22.65799 -28.86166 7.869028
v 23.17807 -29.95341 7.652578
v 22.05591 -31.13062 8.05259
v 23.64853 -28.27607 7.572793
v 23.87941 -26.82904 7.588932
v 23.23297 -24.65627 7.892412
v 21.17293 -25.66845 8.25085
v 21.95935 -23.55762 8.163522
v 23.81599 -22.77703 8.027934
v 19.58362 -27.04712 8.801178
v 20.339 -26.62658 8.520287
v 20.73282 -23.76699 8.342241
v 20.13577 -25.43723 8.492826
v 23.6831 -31.0116 7.40184
v 22.54375 -31.52635 7.838097
v 22.93744 -32.42209 7.611508
v 25.68675 -70.38648 -15.14013
v -61.94261 24.85593 -19.94463
v 24.2649 58.98408 16.56806
v 24.94343 59.88564 16.19295
v 32.78686 42.48722 13.45979
v -63.04538 22.90489 -22.39942
v -62.54779 24.69138 -21.36601
v -63.50353 21.89552 -23.32327
v -63.08528 19.34149 -22.12657
v -63.62401 18.20474 -23.18312
v -64.05085 21.02563 -24.57974
v -63.71884 15.73947 -23.22605
v -62.7442 15.8585 -21.11182
v -64.50824 15.38724 -25.04582
v -63.84516 13.50442 -23.23364
v -64.3279 19.04598 -25.02113
v -64.25763 22.24014 -25.27667
v -64.77791 12.91942 -25.51421
v -64.70074 18.60921 -25.94018
v -65.40984 11.7331 -27.25553
v -65.40605 13.3597 -27.34809
v -62.66155 14.62436 -20.8179
v -63.43202 26.06673 -23.64715
v -62.95411 26.87724 -22.53409
v -65.13641 14.5196 -26.65467
v -64.89693 15.69695 -26.12903
v -64.9446 17.0684 -26.40734
v -65.22473 18.06527 -27.33772
v -64.78424 19.5613 -26.30503
v -65.37263 16.09161 -27.50397
v -21.61138 2.875514 7.485125
v -21.57236 4.317612 6.898929
v -20.22617 5.307338 7.057384
v -36.11991 -68.93531 -25.41521
v -30.09994 -73.55418 -23.87748
v -28.9086 -74.29429 -21.99434
v -31.77822 -72.37014 -24.58929
v -28.11426 -74.94526 -24.4647
v -30.88619 -73.09985 -25.58739
v -27.72937 -75.18275 -22.83424
v -32.7684 -71.82156 -26.62958
v -35.45807 69.9383 11.65296
v -61.43629 52.66909 -17.87155
v -60.85194 51.1754 -16.55725
v 39.11024 30.69701 9.268279
v -18.09139 -17.1105 16.25763
v -38.37324 39.42431 13.40357
v -39.76933 39.56255 12.60092
v -33.8096 4.739509 4.777353
v -33.63974 3.719746 4.840301
v 36.99414 -62.52867 -23.75647
v 36.43063 -63.37302 -24.10821
v 36.63692 -63.5367 -24.94818
v 35.70129 -64.40736 -24.57192
v 62.3961 12.18506 -31.2413
v 62.92865 14.45549 -33.47184
v 61.86982 10.89231 -29.4191
v 62.24074 10.8188 -30.78278
v 62.9929 13.10226 -33.731
v 15.33646 -73.5498 -3.835352
v 13.78441 -74.1267 -2.709761
v 14.36052 -75.53412 -4.443778
v 15.19734 -76.79185 -6.886369
v 13.54108 -76.65356 -4.796609
v 12.67279 -73.79716 -1.544329
v 13.1071 -78.63953 -7.274403
v 15.15279 -77.87827 -8.671592
v 11.97095 -78.61038 -5.854225
v 10.60149 -77.7512 -3.299187
v 11.85249 -77.88283 -4.604684
v 9.690964 -79.75823 -5.548223
v 9.756311 -79.04921 -4.377803
v -44.18903 14.66618 0.1035448
v -42.82788 13.30067 1.305639
v -42.49834 14.73762 1.328846
v -43.03399 15.96783 0.6241906
v -41.82306 15.52915 1.521231
v -42.08218 13.91762 1.752413
v -44.64923 15.80198 -0.4871508
v -44.31899 17.06825 -0.3324873
v -40.99782 15.01149 2.186252
v -41.96767 13.33979 1.912713
v -15.68321 -22.14656 12.73278
v -14.99784 -21.65581 14.31636
v -37.44962 39.98436 13.7948
v -36.34066 40.09563 14.30659
v -37.59417 38.95876 13.94133
v 22.65783 48.64736 17.91067
v 24.01943 48.49077 17.33754
v -37.36264 74.20048 8.776227
v -38.55954 74.52021 7.682513
v 11.41349 -26.34543 12.05864
v 10.73278 -29.52592 13.2434
v 9.322108 -28.88002 13.92433
v 9.551194 -30.59722 14.16657
v 8.406429 -29.71434 14.63374
v 8.831302 -27.06468 13.76266
v 7.77586 -25.54045 14.22445
v 9.826152 -26.12694 12.88361
v 7.656739 -28.45443 14.81016
v 6.771047 -25.9862 15.04097
v 6.365366 -25.06085 15.39127
v 5.476947 -26.17282 16.05215
v 5.348337 -24.42647 16.30241
v 4.008247 -27.1672 17.06209
v 5.946414 -27.73667 15.83568
v 6.270788 -28.70454 15.75323
v 5.099129 -29.58361 16.53033
v 4.377365 -28.33678 16.85178
v 6.427461 -22.94424 15.82138
v 6.799436 -24.14896 15.25043
v 5.389569 -22.41045 16.59557
v 5.072794 -21.7258 16.90703
v 6.424027 -22.00352 16.23967
v 3.438908 -25.32475 17.51663
v 4.172766 -24.39948 17.18579
v 3.754741 -23.5556 17.63103
v 3.437002 -29.00698 17.2964
v 3.099172 -27.22191 17.49981
v 0.9571055 -28.34818 17.95886
v 1.349256 -27.24397 18.0578
v 1.917845 -25.97342 18.11398
v 6.830657 -30.22766 15.65766
v 3.791962 -22.30827 17.70402
v 4.503516 -21.272 17.27832
v 5.983257 -20.59173 16.58418
v 2.579762 -24.14085 18.28319
v 8.025031 -24.3897 14.16004
v 7.691889 -23.20058 15.07142
v 7.519083 -31.24379 15.44656
v 18.08081 -76.89907 -12.17685
v 18.92967 -76.63827 -13.57167
v 17.70716 -77.65627 -13.99297
v -67.37195 5.431182 -36.9959
v -19.25402 20.2515 6.273228
v -19.75387 20.30397 5.921204
v -43.73555 33.2865 9.854494
v 56.69873 24.90449 -17.20526
v 8.499687 -36.53417 15.48273
v 8.443733 -34.33962 15.42735
v 59.23363 38.55511 -23.65672
v 59.88739 38.5074 -25.67935
v 59.80424 37.25933 -25.52776
v 60.40146 38.32175 -27.26721
v 60.66367 35.96561 -28.21991
v 61.24177 36.50654 -29.77904
v 60.88267 34.1173 -28.86087
v 60.36798 34.15411 -27.29745
v 61.15282 35.34028 -29.725
v 61.48313 34.21756 -30.89973
v 61.58027 37.07573 -30.95222
v 61.55763 35.69648 -31.03772
v 61.35496 33.16406 -30.4363
v 59.96521 33.93977 -25.97523
v 61.97039 34.4609 -32.43296
v 62.00282 32.84559 -32.62
v 61.6254 32.84935 -31.39318
v 62.15675 35.11653 -33.08137
v 61.97354 36.32987 -32.38664
v 60.42666 40.54314 -27.0785
v 60.82347 39.42398 -28.38852
v 60.36835 41.62572 -26.75216
v 60.62888 41.16454 -27.5215
v 60.52162 40.70811 -27.36817
v 60.93108 39.7254 -28.62599
v 59.50443 33.52154 -24.59829
v 59.40275 30.89473 -24.19626
v 59.92815 32.0429 -25.8135
v 58.75759 31.68954 -22.39482
v 59.09652 28.7128 -23.21551
v 58.40389 29.1209 -21.39087
v 59.16599 27.35143 -23.29097
v 58.26372 27.19231 -20.97789
v 59.67132 26.70663 -24.68363
v 59.16652 25.47323 -23.14305
v 58.58089 25.64296 -21.6846
v 59.84359 28.67138 -25.3212
v 60.29348 30.10601 -26.81391
v 59.96156 26.92817 -25.51572
v 60.31645 27.49692 -26.60763
v 59.94147 25.26965 -25.3192
v 60.45834 25.69779 -26.82895
v 59.06595 24.11764 -22.77988
v 60.16966 23.8988 -25.81843
v 59.33259 23.28995 -23.43023
v 60.32522 22.19493 -26.01159
v 60.02888 20.44648 -24.95947
v 59.54483 20.56779 -23.69601
v 59.35652 18.10979 -23.01241
v 60.61033 18.49318 -26.26843
v 60.8069 20.94705 -27.22749
v 61.03481 17.35975 -27.30975
v 61.31238 20.0919 -28.63969
v 60.48275 31.51644 -27.59963
v 60.73697 30.67904 -28.3572
v 60.68854 29.35929 -27.964
v 60.45879 32.85452 -27.51153
v 60.83205 32.32721 -28.73265
v 61.35984 31.1745 -30.4739
v 61.23523 30.45353 -30.03434
v 61.97984 31.2044 -32.67233
v 61.66939 29.9379 -31.42455
v 62.05048 32.26956 -32.80556
v 62.23283 30.97086 -33.58905
v 62.22603 29.4461 -33.44154
v 61.86609 28.97209 -32.04843
v 62.32497 31.84231 -33.92184
v 62.51144 30.79451 -34.59518
v 61.96193 18.70112 -30.51207
v 62.19958 15.66359 -30.86206
v 61.46841 15.96626 -28.43883
v 62.23204 27.50784 -33.20034
v 62.50922 28.63629 -34.44223
v 61.92572 27.90137 -32.11686
v 62.03319 26.49578 -32.2699
v 62.51331 26.6579 -34.18118
v 62.88578 28.90816 -35.89484
v 63.10739 27.2504 -36.53593
v 62.93299 25.50429 -35.44777
v 62.67206 23.25733 -34.01955
v 62.3388 25.2832 -33.1316
v 62.13932 24.42144 -32.17891
v 62.31062 22.41628 -32.39861
v 61.75103 24.44186 -30.76638
v 61.79046 26.02737 -31.28019
v 61.63023 27.11416 -30.87078
v 61.48571 22.5787 -29.59021
v 61.98644 21.51906 -31.07016
v 61.47326 24.23019 -29.86827
v 60.54096 24.60603 -26.95462
v 61.54033 28.61342 -30.87791
v 61.21213 29.83056 -29.90277
v 61.09169 28.97237 -29.21487
v 37.38069 -64.20583 -28.99471
v 37.66415 -63.52305 -27.71129
v 59.6428 -6.58701 -26.83829
v 54.61879 -28.08229 -25.12788
v 54.29909 -28.7983 -24.6379
v 16.64962 -76.1381 -7.966178
v 17.56545 -76.14263 -9.38021
v 16.28576 -77.19498 -9.178246
v -6.182598 8.421029 20.92068
v 3.186193 -30.05831 17.38032
v -25.0937 -76.77738 -21.58381
v -28.62227 -74.59969 -25.61758
v -30.08397 -73.69557 -26.85808
v -31.1745 -72.94883 -27.08243
v -16.79356 -23.76181 11.39811
v -50.06 33.90818 4.571251
v 47.76463 59.56952 -2.215214
v 48.60035 59.9012 -3.481639
v 46.92174 59.82235 -1.139957
v 47.97774 60.71324 -2.777913
v 48.55273 61.39345 -3.797986
v -65.35731 10.28266 -27.11498
v -54.89573 -48.64566 -39.41148
v -55.76031 -46.81341 -38.6988
v -55.86892 -46.86959 -40.61245
v -56.06916 -45.91238 -37.46169
v 63.93945 3.74571 -44.49105
v -62.30366 36.53293 -21.24463
v 29.29213 -69.53404 -21.14803
v 27.48125 -71.06467 -20.60484
v 27.83272 -71.27036 -22.30504
v 34.63127 -65.32909 -24.01944
v 33.74944 -66.44592 -24.5433
v 35.04928 -65.61554 -25.83624
v 32.82442 -67.62057 -25.23769
v 33.32234 -67.56339 -26.49248
v 34.26218 -66.57672 -26.39154
v 29.10476 -42.2971 1.344737
v -1.532588 -79.22606 -0.4618373
v -2.129846 -77.71512 1.163525
v -45.27974 72.61465 2.059968
v -44.59612 72.75906 2.753657
v -44.53288 75.41261 1.524261
v -45.0507 73.98289 1.686455
v -43.70977 75.53466 2.361665
v -42.12166 75.42199 4.097773
v -41.54575 74.17213 5.187571
v -45.59119 74.29018 0.9226535
v -45.71282 75.52074 0.2291105
v -42.14718 72.32117 5.361093
v 25.2673 47.85391 16.81746
v 32.20744 41.40417 13.99899
v 31.11014 40.38948 14.72803
v 38.05809 -64.07175 -32.11249
v 39.30949 -63.02908 -35.05889
v 37.93203 -64.29221 -33.73523
v 41.26794 -60.96386 -34.06337
v 39.46067 -62.76822 -38.11574
v 37.84613 -64.34049 -36.09482
v 51.21184 -39.1357 -24.69324
v 52.14814 -36.52979 -24.8152
v -14.49552 -44.01788 9.669158
v 52.32426 30.03039 -5.712219
v -49.17508 74.48524 -3.409072
v 33.28988 40.6338 13.61202
v 34.67656 41.53101 12.56061
v 34.83922 42.80378 12.19541
v -37.38356 -68.43522 -32.58211
v -37.88463 -67.99744 -33.42977
v -33.89209 -70.96484 -26.34134
v -63.32418 37.32217 -23.97867
v -62.73331 37.47459 -22.40936
v -62.99595 39.75535 -23.19738
v -63.60163 38.49126 -24.95097
v -63.82943 39.63635 -25.60452
v 57.23537 45.31303 -17.60631
v 57.90286 44.72366 -19.29144
v 57.62249 45.93761 -18.47703
v 58.23954 46.30134 -20.00331
v 58.504 44.53748 -20.97966
v 58.24937 45.28057 -20.212
v 56.72671 46.39136 -16.26984
v 57.15519 47.08983 -17.22232
v 57.41539 47.09571 -17.86892
v 57.79121 48.46805 -18.62607
v 57.94266 47.24747 -19.11147
v 58.1504 24.10303 -20.58153
v 57.57263 25.21704 -19.21428
v 57.62631 27.14433 -19.29762
v 57.27596 23.35716 -18.53793
v 25.31349 -44.06888 1.782957
v 26.46194 -44.64972 1.120355
v 54.77735 -28.43212 -26.04326
v 54.39276 -29.3344 -25.47658
v -49.59485 -55.9647 -45.99696
v -10.63085 -4.494485 23.7788
v 53.09077 -35.41751 -26.71733
v 52.57338 -37.11983 -26.73581
v 53.00468 -38.20004 -29.45403
v -41.55065 12.83909 2.203179
v -40.95938 13.98435 2.307792
v -40.06259 13.34164 3.016537
v -38.2872 -67.79667 -31.97351
v 42.14741 -1.70889 0.7605934
v -47.74004 16.44244 -3.398363
v -46.70301 14.31604 -2.245825
v -47.21568 17.21058 -2.972652
v -45.61208 15.68128 -1.399893
v -45.37733 14.69825 -1.061721
v -58.21403 -38.48148 -32.74165
v -21.5265 -24.31663 9.491041
v -19.7424 -25.56753 10.3142
v -21.24202 -26.25913 9.909524
v -20.43219 -28.16702 10.55155
v -23.46453 -24.878 8.984076
v -22.59232 -27.28543 9.531163
v -23.61347 -26.95202 9.134956
v -24.3284 -25.92507 8.817677
v -25.11643 -27.52077 8.675904
v -23.87372 -28.65631 9.210439
v -22.64765 -28.59723 9.679332
v -21.7526 -29.72945 10.19897
v -23.66911 -30.6104 9.447696
v -21.55456 -31.10912 10.44938
v -22.57231 -31.98055 10.03247
v -23.99826 -32.80244 9.358288
v -23.0424 -33.8711 9.813855
v -24.2227 -34.26218 9.172462
v -25.68966 -32.85438 8.54932
v -21.48601 -35.0653 10.60304
v -25.64595 -31.49899 8.626719
v -25.03862 -29.54733 8.824036
v -23.40243 -36.9517 9.188757
v -24.23339 -35.94418 8.928831
v -24.1003 -36.8566 8.804416
v -26.09941 -35.18845 8.128939
v -25.68795 -36.7119 8.017995
v -19.72134 -30.75497 11.30819
v -26.94888 -29.7946 8.100645
v -26.58726 -28.60816 8.228205
v -17.77291 -29.1086 11.98407
v -18.54169 -26.33017 10.9739
v -16.93978 -26.71122 11.79459
v -18.17799 -31.22383 12.16503
v -20.97748 -33.66957 10.90733
v -19.70392 -34.44489 11.6632
v -20.41198 -36.76885 11.14397
v -22.24246 -36.65112 9.974057
v -21.18931 -38.70316 10.15793
v -20.21414 -38.69004 10.8186
v -19.30512 -38.35785 11.55872
v -18.16037 -35.34554 12.59371
v -18.59665 -33.53198 12.23292
v -18.39221 -36.76265 12.43671
v -16.95685 -34.82741 13.31435
v -17.1346 -36.6945 13.26804
v -17.50911 -37.88865 12.85973
v -15.634 -38.13867 13.9432
v -16.75667 -39.08317 12.8952
v -17.99292 -38.97914 12.1813
v -15.28877 -35.30193 14.38911
v -16.18438 -32.59652 13.49478
v -13.686 -38.16397 14.96611
v -20.25012 -32.6422 11.24749
v -16.73592 -30.64307 12.8332
v -15.27107 -33.75349 14.19501
v -19.03189 -40.59215 10.45636
v -14.35603 -32.27311 14.46842
v -13.01405 -30.98872 14.96068
v -10.64977 -32.08648 16.37916
v -12.72431 -33.23822 15.5077
v -14.31708 -30.1929 14.04981
v -11.91258 -27.45597 14.84047
v -14.79404 -29.12645 13.55019
v -12.03831 -29.48949 15.2127
v -11.39191 -30.58693 15.79366
v -16.35584 -28.83541 12.65061
v -15.75571 -28.05811 12.7697
v -13.36384 -27.65004 13.9756
v -14.46396 -26.97745 13.15419
v -26.72595 -36.22511 7.603809
v -27.43337 -37.31899 6.957862
v -28.87359 -35.19737 6.811855
v -24.94639 -37.99486 7.965497
v -25.54846 -38.94249 7.259049
v -27.70699 -33.84842 7.564053
v -20.59531 -31.65819 10.97382
v -13.85165 -25.91002 13.25235
v -12.66121 -26.64601 14.14673
v -12.18428 -24.57929 14.32207
v -10.83042 -24.07606 15.37344
v -10.4942 -25.19039 15.62611
v -11.48944 -28.05993 15.2429
v -10.57869 -29.45305 16.04776
v -8.165457 -31.6237 17.30855
v -7.704106 -28.61976 17.37441
v -9.872362 -28.2511 16.2977
v -10.18961 -34.1386 16.89549
v -11.47648 -33.5574 16.20122
v -12.62507 -34.60952 15.76888
v -11.45599 -35.03424 16.37045
v -8.528866 -33.9212 17.47471
v -8.495716 -35.33746 17.57944
v -10.63263 -37.12294 16.63241
v -11.91597 -36.73254 16.14819
v -13.10766 -35.78067 15.59321
v -6.282489 -30.88645 17.60548
v -5.477785 -28.61741 17.8486
v -4.460863 -31.15136 17.54673
v -6.528827 -32.87718 17.67213
v -5.856494 -34.83683 17.9311
v -4.93159 -32.61522 17.57486
v -4.406188 -35.90575 18.06055
v -7.099379 -35.66629 17.90678
v -6.909928 -36.97281 17.81295
v -5.824832 -37.45542 17.89107
v -8.855659 -38.16998 16.9874
v -6.699381 -39.15841 17.10232
v -7.59082 -40.04844 16.24779
v -3.556605 -35.14957 17.8268
v -9.214143 -36.85149 17.2054
v -2.37769 -31.39954 17.37203
v -3.416911 -36.05707 18.04127
v -4.060946 -37.66914 18.07203
v -4.58763 -39.3815 17.447
v -3.268464 -38.17814 17.98764
v -1.487894 -36.54436 18.08328
v -1.91498 -37.80795 18.06429
v -0.2461501 -35.60545 17.97689
v -3.058844 -33.37651 17.4518
v -1.575211 -34.14539 17.59641
v -4.631689 -40.68073 16.54792
v -6.336899 -40.46936 16.29
v -3.192019 -40.16491 17.15874
v -3.810912 -41.62803 15.58669
v -22.14076 -38.92884 9.364437
v -26.38306 -25.51106 8.300097
v -28.01574 -26.56248 7.929527
v -26.65587 -27.46597 8.215423
v -28.17171 -28.04755 7.784884
v -2.900827 -28.60911 17.87975
v -10.22745 -26.41026 15.8632
v -9.862062 -23.38705 16.22969
v -8.593146 -22.73876 17.38059
v -8.170303 -24.35995 17.4868
v -8.898027 -26.10129 16.80092
v -7.645345 -26.70416 17.48438
v -6.307034 -25.5362 18.25393
v -5.468708 -24.8905 18.84999
v -6.753938 -23.17452 18.81457
v -5.860064 -23.19478 19.49542
v -4.607389 -24.46723 19.45647
v -6.76375 -21.60887 19.32989
v -5.828408 -21.99443 20.27965
v -6.202848 -21.13239 20.22924
v -4.935773 -22.20911 21.11727
v -4.58713 -23.43648 20.25067
v -3.438645 -22.8462 21.58282
v -3.050029 -23.69793 20.38696
v -6.731382 -20.90049 19.54316
v -5.986148 -20.79099 20.60338
v -6.395822 -20.28587 20.11873
v -5.342629 -21.30177 21.57206
v -5.310194 -21.19781 22.11953
v -4.478551 -22.06479 22.16126
v -2.23085 -22.88589 21.83421
v -5.648959 -20.73335 21.32803
v -5.223717 -21.24497 22.6704
v -5.611634 -20.54832 21.73151
v -6.918985 -19.89653 19.48916
v -6.278932 -19.30988 20.05964
v -6.026142 -19.74284 20.59689
v -5.977027 -19.26162 20.43237
v -5.817025 -19.82594 21.09125
v -7.351034 -21.10931 18.76007
v -8.036932 -21.21268 18.36399
v -7.923991 -20.20939 18.42402
v -7.667972 -19.44364 18.54268
v -3.13994 -24.80184 19.68837
v -2.655878 -24.41272 19.99315
v -3.318481 -25.17222 19.35106
v -4.810303 -21.59689 23.56638
v -7.048734 -18.54622 18.56784
v -6.35492 -18.68533 19.60011
v -7.350314 -18.39692 18.06754
v -6.973111 -18.3968 18.63233
v -6.666422 -18.45776 19.14407
v -5.093226 -21.35321 23.33768
v -2.482327 -22.40494 23.26689
v -2.055864 -21.72596 25.992
v -1.504952 -22.32869 23.80219
v -0.9057344 -22.43278 23.11912
v -0.8070703 -21.69946 25.73966
v -7.842997 -22.32225 18.10231
v -4.529652 -26.39607 18.4643
v -2.23804 -23.84656 20.27587
v -1.321896 -23.42381 20.6199
v -0.6250279 -24.11169 19.88707
v -1.099248 -24.49372 19.74041
v -1.706403 -25.05763 19.34346
v -0.6224766 -24.78868 19.36926
v -5.778924 -19.98868 21.72389
v -13.41215 -24.45984 13.44378
v -12.57557 -23.57301 14.24049
v -13.51145 -21.99981 14.86116
v -12.84757 -23.13011 14.27378
v -11.56612 -22.66603 15.22863
v -12.86584 -21.81344 15.33193
v -11.09897 -22.22906 15.67106
v -11.7638 -20.86788 16.0895
v -10.72769 -21.52139 16.09803
v -10.31551 -21.04338 16.57551
v -12.30608 -20.99812 16.00352
v -10.77087 -19.79436 16.2772
v -11.27185 -20.37971 16.2667
v -10.01449 -19.73203 16.28388
v -9.49013 -19.51554 16.35268
v -9.940856 -20.46915 16.66401
v -14.4616 -23.52983 12.92132
v -14.59156 -22.92443 13.11751
v -14.30737 -22.35791 13.90388
v -13.427 -21.29486 15.71703
v -12.54312 -20.45906 16.2449
v -14.10435 -21.59309 15.10204
v -9.398973 -19.96658 16.77198
v -9.256625 -21.08191 17.24653
v -8.714894 -21.36205 17.36037
v -15.21131 -20.86389 15.87827
v -14.00504 -20.89984 16.09247
v -14.37974 -20.67021 16.34101
v -14.90616 -20.49591 16.55614
v -13.74965 -20.26903 16.70758
v -14.34822 -20.20893 16.87799
v -2.357735 -26.09977 18.80448
v -3.870289 -25.94993 18.73795
v -15.78999 -41.16579 11.70212
v -15.99365 -40.46373 12.42048
v -17.3656 -41.057 11.03412
v -0.03653213 -21.92092 23.5416
v 0.4543391 -21.65746 22.90184
v -0.280961 -22.40664 21.80067
v -8.61244 -19.82837 17.47203
v -2.251213 -41.05309 16.49987
v -2.231682 -41.9106 15.36865
v -4.510194 -42.33087 14.30755
v -15.28841 -24.35732 12.19679
v -15.7255 -22.87001 12.16387
v -15.55342 -26.22787 12.35987
v -5.633519 -20.6731 23.14357
v -5.750549 -20.37324 22.46129
v -5.914361 -19.778 22.05885
v -6.412101 -19.87505 23.42368
v -6.683557 -19.71132 24.26997
v -5.755944 -20.69023 24.17833
v -5.149298 -21.28372 23.97713
v -3.642255 -42.8319 13.51926
v -5.030678 -41.81579 15.06472
v -8.564292 -20.98251 17.86781
v -8.906498 -20.44418 17.42233
v -46.59543 72.80721 0.5440323
v 27.29533 62.93142 14.85542
v 28.53178 63.3838 14.14281
v 27.54367 -19.85642 7.715206
v 24.33883 53.0728 16.85424
v -11.72318 -5.935286 22.8662
v -12.5252 -7.955707 22.95855
v 54.96148 56.07176 -13.2162
v 54.42542 55.18027 -11.96498
v 54.63117 56.56926 -12.72775
v 55.65213 56.65479 -14.82045
v 54.37491 56.3713 -12.17716
v 54.07534 56.59883 -11.64266
v 54.44208 57.8992 -12.66859
v 53.39667 57.23482 -10.47512
v 53.55928 58.00275 -10.9
v 54.11277 59.57638 -12.42697
v 53.74334 56.22107 -10.90696
v 52.88909 58.34521 -9.863921
v 55.25191 57.19814 -14.02552
v 52.92655 59.30075 -10.18733
v 53.3313 60.46628 -11.16035
v 54.10257 60.59092 -12.75621
v 53.38226 61.76015 -11.63319
v 54.42432 60.25412 -13.34234
v 54.37906 60.9622 -13.42852
v 52.70762 61.97292 -10.5266
v 52.8228 60.69244 -10.32725
v 51.68779 61.78582 -8.657116
v 52.22702 60.58606 -9.301744
v 51.90033 62.6002 -9.320772
v 52.33547 63.28043 -10.34091
v 51.42578 64.50678 -9.287058
v 50.98791 63.61538 -8.290071
v 50.42205 65.97324 -8.150176
v 49.98571 65.83354 -7.337116
v 50.86411 62.47538 -7.630301
v 55.01782 59.02368 -14.15426
v 55.50714 58.22405 -14.83752
v 51.35963 66.1774 -9.784402
v 52.00227 65.28015 -10.52733
v 49.50803 62.97383 -5.68322
v 50.27546 61.80646 -6.545949
v 49.94077 64.30245 -6.724046
v 50.4101 60.87769 -6.442693
v 47.86806 63.71134 -3.519806
v 48.95573 64.50394 -5.317627
v 48.4685 64.54411 -4.618689
v 46.63767 64.9455 -2.261967
v 47.30243 63.09642 -2.559803
v 47.82847 66.2447 -4.344639
v 46.84749 66.05935 -2.9333
v 46.90612 67.27625 -3.466542
v 48.63935 66.10488 -5.384516
v 48.11947 67.38196 -5.139961
v 47.24747 68.18288 -4.258026
v 48.90909 66.67738 -5.99257
v 48.20814 68.60184 -5.79936
v 48.84821 68.03196 -6.48929
v 49.30369 65.67742 -6.231137
v 49.56728 66.83481 -7.009299
v 46.59371 68.89383 -3.604839
v 45.93991 68.25726 -2.488432
v 46.17461 67.2158 -2.396287
v 45.54089 70.23272 -2.875029
v 47.36623 69.75144 -5.087507
v -35.82392 41.08762 14.28518
v -21.6346 58.85696 19.17953
v -47.28185 18.93551 -2.516067
v -47.68421 18.22013 -3.191995
v -48.33805 17.63594 -3.831644
v -49.01807 17.18638 -4.551365
v -49.04056 18.10777 -4.271488
v -48.80029 16.00529 -4.461426
v 12.79943 -31.76398 12.53355
v 44.51061 5.886042 -2.346249
v 45.78675 8.802726 -4.108207
v 44.46437 7.750204 -2.70852
v 46.4746 6.59659 -4.182447
v 43.01695 5.963618 -1.250447
v 42.14988 7.461281 -0.8604393
v 43.65855 8.590102 -2.207242
v 42.67431 8.319544 -1.371779
v 43.63404 5.414229 -1.579996
v 44.48024 9.1005 -2.996514
v -12.00733 -7.796994 24.12577
v 47.65256 -49.64896 -27.84999
v 46.52302 -50.74171 -26.34837
v 47.48953 -50.62921 -29.03529
v 20.43913 -44.34859 2.501465
v 20.87883 -43.55255 2.839553
v -1.636943 -27.40821 18.24241
v 44.19031 4.950592 -1.902718
v 55.23971 39.35741 -13.15702
v -61.86435 51.98447 -18.7913
v 35.73054 41.47179 11.91542
v -61.40009 -25.20763 -33.5579
v -20.18814 45.05028 20.1513
v -20.77805 43.67441 19.9963
v 41.57872 62.83989 4.174237
v 40.88534 64.41401 4.578519
v 39.67924 65.85728 5.38709
v 40.81288 65.67092 4.332097
v 41.78317 65.2654 3.413733
v 41.31847 66.65511 3.551237
v 42.72668 63.34687 2.959095
v 42.32779 66.98561 2.303492
v 42.79148 65.60804 2.218565
v 43.77235 63.93515 1.622673
v 44.45991 63.92281 0.8070319
v 44.3421 62.44512 1.328852
v 43.34552 62.09187 2.46886
v 44.93773 62.5857 0.596006
v 45.6503 61.54557 -0.01086258
v 42.60395 61.92705 3.251954
v 45.89915 62.57645 -0.6023474
v 62.54455 18.58961 -32.56773
v 62.46828 20.62279 -32.62397
v 62.88728 19.707 -34.03502
v 6.463851 -78.93764 -1.898899
v 5.062344 -79.2609 -1.696752
v 2.859203 -79.55434 -1.35907
v 2.721778 -80.47485 -2.703305
v 0.0768233 -79.95206 -1.473549
v 2.13376 -78.87484 -0.3310014
v 6.801593 -79.68142 -3.161641
v 18.2496 54.77881 19.04932
v 17.85324 55.76509 19.13133
v 18.7785 56.07202 18.81999
v 19.95372 57.00964 18.37354
v 18.17082 57.33631 18.94229
v 19.65353 57.841 18.43199
v 16.90372 55.47021 19.42475
v 15.79632 56.08789 19.69885
v 16.54276 54.20269 19.60399
v 17.28477 56.38913 19.2657
v 14.98544 56.32122 19.90168
v 16.53219 56.93318 19.44197
v 14.93581 57.50892 19.84862
v 15.6313 57.79139 19.62912
v -19.71983 43.93452 20.25763
v -19.5819 43.16388 20.25937
v -20.73156 42.57688 19.94802
v -22.87375 -78.0393 -16.7437
v -29.11854 -27.49636 7.596381
v -29.95675 -28.14156 7.323287
v 50.14328 30.56445 -1.146333
v 50.37966 31.88803 -1.327162
v 49.66473 32.3913 -0.1232255
v 50.41763 31.06685 -1.482889
v -34.66987 68.95789 12.41387
v 3.147491 -58.62819 6.676942
v 7.665226 -74.4687 1.48218
v 20.51169 57.24503 18.14451
v -0.6381629 -77.68465 1.165793
v 51.02245 32.14789 -2.606082
v 51.3074 31.14898 -3.176318
v 50.82434 30.60539 -2.326097
v 43.38143 35.54567 7.366674
v 10.67305 -45.21835 8.974452
v 11.39186 -44.54622 7.865913
v 11.78844 -43.89526 7.64808
v 12.78208 -44.72105 6.727867
v 32.74208 65.34447 11.23587
v 33.54459 64.74033 10.74602
v 33.11912 65.87914 10.8908
v 34.0604 63.53798 10.49702
v -28.95455 -36.26952 6.542698
v -28.83928 -38.11385 6.0242
v -29.50892 -37.01417 6.065584
v -30.43018 -35.52394 6.021311
v -29.32841 -33.49376 6.884564
v -66.18128 5.248355 -30.82401
v -66.40601 7.148776 -31.15861
v 38.11096 62.34455 7.47128
v 26.84883 -20.94985 7.759084
v -48.33369 73.7243 -2.057736
v -48.17271 74.78156 -2.327975
v 53.03649 63.34111 -11.64849
v -16.40714 -79.71532 -6.953182
v -13.66416 -81.14062 -7.671274
v -12.28636 -81.99425 -9.432562
v -15.35314 -81.18735 -10.21175
v -15.32483 -81.43176 -11.8213
v -12.49358 -81.73225 -8.49906
v -60.62449 53.24816 -16.14444
v -60.40733 51.92978 -15.57221
v 17.58369 52.61252 19.40738
v 15.87023 52.82527 19.85883
v -30.87419 -31.61628 6.547604
v -30.08916 -30.40708 6.99931
v -56.52282 62.8771 -10.03731
v -55.25419 62.91307 -8.011658
v -56.15147 64.00751 -9.750084
v -55.2967 64.83994 -8.648781
v -56.11205 65.73436 -10.2893
v -55.47998 66.49754 -9.507234
v -54.27643 66.08283 -7.381863
v -53.96293 64.40035 -6.45895
v -54.35545 63.86692 -6.89344
v 46.72105 -51.74253 -28.68317
v 34.66997 40.4533 12.81952
v 35.90302 39.41923 12.33294
v 37.27707 39.28787 11.46515
v -63.06209 35.52501 -23.31073
v -17.42979 -18.49207 17.61963
v -17.76288 -17.71467 17.44489
v -17.86 -16.51544 17.59977
v -17.50719 -17.5034 18.36745
v -17.52497 -16.91031 18.59792
v 19.15206 -44.84736 2.346352
v 20.31955 -44.73935 2.253303
v -8.066957 -18.7461 17.20373
v 23.79681 46.60606 17.55675
v 22.62488 46.58479 18.03595
v 34.15435 39.9235 13.26699
v 32.64961 39.62811 14.10224
v 33.65751 38.82774 13.68173
v 32.56196 38.00791 14.31558
v 32.00385 38.76733 14.5148
v -34.0771 30.26919 12.16054
v -34.16993 28.10895 11.14182
v 26.53852 -71.94825 -20.81574
v 24.84985 -73.16235 -19.82577
v 38.02864 38.01955 11.12388
v 37.40301 37.75838 11.60087
v 36.218 38.25101 12.34399
v 36.63516 37.10976 12.30477
v 37.24158 37.10904 11.88503
v 38.74828 38.3439 10.61443
v 38.46093 36.98035 11.00677
v -60.19365 55.11294 -15.33047
v -60.13386 53.91295 -15.14691
v -59.58224 55.06946 -13.97986
v -59.32684 55.36987 -13.53053
v -59.24726 54.84294 -13.30658
v -59.39742 54.23827 -13.57603
v -60.39139 55.97529 -15.72945
v -59.79228 57.72561 -14.78518
v -59.36243 56.82922 -13.84145
v 56.43478 -18.22222 -22.56464
v 55.88825 -19.73057 -21.86928
v 56.18164 -19.78367 -23.04299
v 56.80022 -19.61184 -25.61243
v 57.0182 -17.85204 -24.80499
v -33.64022 1.122024 4.950733
v -36.30206 1.969067 4.320209
v 22.25152 -73.98713 -14.67463
v 19.88112 -76.14407 -14.81591
v 21.3153 -75.23236 -15.83726
v 21.55775 46.53154 18.46574
v 21.85702 47.89477 18.28072
v 21.78148 45.52554 18.4179
v 20.56705 46.00318 18.82989
v 19.53973 46.57238 19.16616
v 19.86477 47.72773 18.97662
v 19.95354 49.10833 18.8815
v 18.73368 48.4369 19.32717
v -35.42496 -69.69493 -26.35516
v -35.19192 -70.07576 -28.49041
v -33.26514 -71.47423 -28.26869
v -34.57691 -70.55015 -29.50527
v -36.65073 -68.90881 -28.08008
v -37.22753 -68.58703 -30.20539
v -36.42853 -69.18589 -31.22208
v -35.22792 -70.01433 -31.24772
v -33.97531 -70.93842 -29.85383
v -36.41514 -69.13062 -32.25692
v -38.1379 -67.81114 -29.38601
v -32.19447 -72.2134 -28.24247
v -32.81579 -71.75644 -28.97762
v -48.49865 -57.73728 -42.51886
v -47.46182 -59.0243 -41.07312
v -48.46633 -57.92933 -41.24972
v 56.43876 -24.05346 -28.92254
v 56.89063 -20.95039 -27.71056
v 56.41013 -22.1233 -26.58773
v 56.89062 -22.03597 -29.02917
v 56.23465 -25.44472 -29.33373
v -40.66307 74.07784 6.03963
v 61.07846 15.5802 -27.1965
v 56.57799 45.29334 -16.05457
v 56.53283 44.31182 -15.8034
v -32.08497 -31.75867 6.042989
v 49.93864 67.61569 -7.901489
v 44.80539 1.315193 -1.466249
v -9.25531 -27.35314 16.61228
v -19.36746 -79.86067 -18.4054
v -31.78974 7.43179 5.105674
v -33.36715 7.372424 4.842154
v -32.4381 5.119974 5.028078
v -31.17937 3.799136 5.243604
v -32.55293 40.02622 16.05202
v -30.89351 39.42495 16.76822
v -30.27831 38.65506 17.04186
v -31.38097 38.56327 16.57536
v -32.52217 38.85091 16.13714
v -34.38303 40.75059 15.09585
v -33.1567 41.26718 15.55293
v -33.75282 38.82947 15.67821
v -64.63448 -7.38817 -33.77772
v 21.56844 58.13734 17.69563
v 57.01002 51.40788 -16.73173
v 23.12461 -73.83866 -16.52866
v 21.9931 -74.93188 -17.0243
v 24.11134 -73.02167 -16.92043
v 23.48826 -72.6241 -14.60685
v 23.54053 -74.00268 -18.65467
v -12.97694 -80.64439 -5.712398
v -39.32701 13.17166 3.410899
v -38.83406 13.46494 3.56513
v -39.82155 13.61988 3.072797
v -38.12165 12.6938 4.005144
v 60.72917 22.82905 -27.20051
v -41.58643 2.162107 2.618226
v -26.30377 72.41576 15.70218
v 18.3904 -45.01886 2.630796
v 3.977319 -58.44862 6.634155
v 61.79939 -2.951403 -36.67159
v 61.59093 -4.723752 -38.16331
v 61.38174 -4.139571 -35.27842
v 61.83064 -4.422946 -39.97689
v -29.60914 5.034947 5.390046
v -30.70259 5.860872 5.260286
v -29.93514 5.613769 5.344051
v -65.68961 9.808455 -28.15599
v -18.18891 -16.04101 15.38368
v -18.00764 -15.58046 16.62012
v -17.56927 -13.77964 16.70512
v -17.19905 -14.10965 18.55248
v -17.45813 -14.99201 18.46833
v -17.49717 -15.82828 18.68213
v -16.99738 -14.79458 19.61299
v -16.84354 -15.40428 20.19014
v -16.05258 -13.93953 21.05952
v -16.24718 -15.00865 21.20981
v -16.62128 -15.89232 20.70052
v -17.06205 -16.76328 19.80085
v -17.25643 -17.32422 19.09213
v -16.64182 -17.44821 19.96794
v -16.08426 -13.13431 20.3764
v -15.17433 -13.8854 22.58155
v -15.18844 -14.85085 22.86822
v -15.81042 -15.80188 21.9839
v -16.11614 -16.46525 21.26084
v -16.45922 -12.4701 18.73783
v -15.22709 -12.09291 21.09633
v -16.46728 -17.03165 20.50105
v -15.58755 -17.64513 20.19507
v -15.96008 -18.11797 19.2693
v -15.22821 -16.7355 21.93827
v -14.20007 -18.38635 20.01005
v -14.5611 -17.31554 21.68844
v -14.93534 -13.01952 22.51717
v -14.24562 -11.59665 22.7527
v -14.08648 -10.46254 21.8195
v -13.52388 -10.7141 23.58744
v -13.68886 -11.97414 24.34075
v -14.07872 -12.57705 23.91153
v -13.91771 -13.21571 24.51984
v -14.63362 -13.61426 23.41197
v -12.62898 -12.4217 26.50944
v -13.36496 -13.86872 25.55609
v -13.7378 -14.85423 24.71882
v -11.59733 -16.67968 25.69462
v -11.85732 -15.01417 26.97219
v -11.64062 -14.46389 27.58215
v -9.767199 -18.01381 25.75697
v -9.383249 -18.04264 26.38469
v -8.139544 -18.04137 28.65838
v -9.84621 -13.53499 29.99243
v -8.55878 -18.91121 25.4316
v -7.971533 -14.36847 31.3971
v -5.211012 -16.75113 31.40316
v -5.85722 -17.47938 30.48632
v -5.785306 -19.55261 28.73144
v -6.324021 -19.85818 27.40393
v -4.424385 -13.79189 33.29714
v -3.996494 -15.55074 32.43114
v -3.947868 -16.67084 31.8104
v -3.669019 -17.38824 31.34776
v -4.328629 -17.50026 31.1384
v -12.38905 -16.5089 25.04569
v -13.63148 -16.15936 23.90455
v -14.34579 -14.50591 24.07015
v -12.64909 -17.48545 23.27933
v -14.29547 -16.54642 22.61876
v -5.839618 -11.38366 32.65672
v -9.348537 -10.97524 30.28192
v -6.652547 -10.42299 32.05743
v -7.446671 -8.340785 30.57142
v -9.848989 -18.32108 24.04659
v -9.28144 -18.5591 24.31703
v -9.981261 -17.96122 25.06425
v -11.14157 -17.93147 24.35069
v -8.725161 -9.275994 30.10252
v -4.353479 -8.540021 32.15575
v -10.90655 -12.12433 28.81897
v -11.8101 -11.68941 27.57328
v -10.81621 -10.46855 28.45552
v -7.81095 -19.25678 25.97961
v -6.369946 -20.07567 25.48083
v -7.095328 -19.62508 24.83658
v -5.212247 -21.15321 24.77742
v -12.63327 -11.74444 26.22681
v -3.060044 -18.40978 30.64885
v -3.312607 -18.8737 30.14077
v -10.05582 -9.907391 29.12168
v -10.73658 -9.208185 27.84188
v -9.598317 -8.748857 28.94347
v -10.05611 -7.63801 27.53449
v -8.551934 -8.441361 29.77225
v -11.90873 -10.83118 27.01704
v -12.35248 -10.06078 25.66303
v -11.21677 -9.000323 26.93675
v -10.86919 -6.750034 25.50291
v -12.73899 -10.54416 25.24641
v -12.94368 -9.166239 23.30346
v -11.16498 -18.2318 23.62509
v -9.667754 -18.80827 21.48459
v -9.291241 -18.73314 23.28499
v -3.272267 -12.60846 33.56278
v -3.793133 -9.803771 32.83905
v -2.453723 -14.1526 33.08806
v -3.005924 -14.89541 32.82813
v -1.929282 -10.94847 33.34977
v -1.182737 -11.96443 33.54184
v -1.757671 -14.75642 32.86985
v -3.744959 -21.05302 26.88689
v -2.978282 -19.86808 28.97481
v -0.1113894 -19.37955 29.51984
v -0.1767873 -20.91158 27.30662
v -8.308633 -19.08777 24.45479
v -9.039133 -4.156957 25.86009
v -8.864067 -6.301652 27.89444
v -7.219131 -7.042907 29.90447
v -11.96107 -18.13474 22.71113
v -11.40534 -18.29694 21.67967
v -12.50237 -18.15184 21.65328
v -13.70959 -17.3955 22.1131
v -1.904452 -9.261831 32.81548
v -0.09713814 -10.48166 33.05402
v -7.54999 -19.30437 23.99022
v -7.198596 -19.18221 22.5964
v -8.294241 -18.98304 23.42538
v 1.453175 -20.25109 27.31999
v 1.956559 -20.66398 25.47672
v -13.09648 -8.088425 21.53657
v -7.368956 -5.288303 28.48418
v -2.454176 -15.50659 32.57336
v -2.791461 -16.26302 32.15385
v -3.729156 -16.06045 32.18397
v -3.433184 -16.9611 31.66288
v -16.71437 -11.93266 17.03485
v -18.13532 -15.24935 15.24406
v -9.54818 -2.844973 23.99888
v -8.699716 -0.7844923 23.48803
v -10.08208 -1.672158 22.20556
v -6.753266 -0.5044773 25.36969
v -7.542789 0.8433958 23.72084
v 61.97309 37.06569 -32.13999
v 61.72342 37.40495 -31.38111
v 0.1022828 -26.06594 18.57537
v -2.038998 -29.62917 17.64489
v 0.2602128 -30.09859 17.71276
v -57.38855 -42.96575 -37.97455
v -56.73521 -44.46739 -37.54394
v -57.88522 -41.33154 -36.83791
v -57.86047 -42.03854 -39.22745
v -60.81752 -27.53031 -32.57696
v -61.63294 -23.97145 -33.66528
v 17.31811 -48.59917 3.716241
v -29.05604 -31.82163 7.20934
v -19.73923 21.96437 7.589096
v -20.74767 21.1766 6.381946
v -19.79145 20.97806 6.675986
v -20.29606 21.9216 7.35042
v -21.56327 21.58034 6.626471
v -21.14025 23.21588 8.304147
v -15.78577 -42.07435 10.28538
v -14.63066 -40.39538 13.17342
v -13.56169 -41.74726 11.9003
v -14.12503 -42.46925 10.62715
v -21.19319 -44.36568 3.830495
v -20.51844 -44.02585 4.251731
v 16.83043 -77.34756 -10.52724
v 47.62551 38.37447 1.780574
v -66.88529 7.488297 -33.23256
v -66.72437 8.022394 -32.33419
v 54.6392 -33.53025 -30.5986
v 26.18582 40.05161 16.96393
v 25.69935 41.24327 17.07113
v 52.75907 30.15184 -6.782784
v 52.39931 28.63537 -6.348926
v 51.82264 30.02789 -4.507422
v 52.06996 30.5132 -4.955994
v 51.67373 30.90277 -3.976118
v -6.701447 2.859955 23.35118
v -6.225472 0.9813223 24.83352
v -5.128467 3.352149 24.26381
v -6.131052 4.533812 22.95031
v -7.654227 3.953482 21.77278
v -6.601954 5.951434 21.80232
v -6.281922 6.98113 21.55152
v -4.342203 7.044485 22.78269
v -4.100444 5.514151 23.65789
v 32.77695 -7.822931 5.354748
v -62.9383 -11.71407 -26.952
v -63.18201 -12.41147 -29.56435
v -63.56804 -10.53457 -29.68907
v -63.43564 -9.984661 -28.02306
v -64.0156 -9.282305 -31.39112
v -63.85289 -8.059782 -28.57478
v -63.5426 -8.825223 -27.48553
v -63.58415 -11.54041 -31.49719
v -64.00983 -10.35561 -33.22549
v -64.0036 -11.10383 -34.61628
v -63.70539 -12.93724 -35.08147
v -63.39613 -13.2665 -32.68127
v -63.02572 -14.73544 -31.91229
v -62.6451 -15.97431 -30.79303
v -62.66112 -15.10098 -29.59402
v -62.33566 -17.03902 -29.9303
v -62.69675 -16.30548 -31.67385
v -62.51555 -14.54899 -27.7334
v -64.17168 -10.64701 -35.37912
v -64.39946 -9.482505 -35.28485
v -64.43304 -8.579276 -33.94212
v -63.25197 -14.49231 -33.47632
v -64.03067 -11.65166 -35.86186
v -62.29391 -19.17356 -32.62923
v -62.68495 -17.29397 -33.10336
v -62.62096 -18.29327 -34.02283
v -63.1692 -15.89598 -35.15631
v -62.80085 -18.32826 -35.58251
v -62.44067 -19.46061 -34.12152
v -62.20736 -20.80099 -34.08498
v -62.58455 -19.71098 -35.73647
v -62.34901 -21.06948 -35.49155
v -62.65075 -20.11464 -36.76519
v -62.83096 -19.10481 -36.95487
v -62.07602 -20.55885 -32.77859
v 38.2024 30.06639 9.43675
v 52.91785 28.88227 -7.474733
v 9.186322 -78.57516 -3.210067
v 8.350133 -80.16734 -5.135422
v -35.51308 71.97047 10.96082
v -33.95716 71.71986 12.11341
v -36.68452 31.7676 12.2426
v 49.52725 -46.90693 -29.34045
v 49.00144 -48.53575 -30.44545
v 48.33058 -49.24199 -29.38692
v 7.714186 -45.59748 11.00985
v 9.494075 -46.22126 9.97493
v -65.47272 -4.585633 -36.05249
v -65.02253 -5.90208 -34.43245
v 37.42717 62.03947 8.08178
v 24.69621 -20.96441 8.152504
v 43.60027 66.48564 1.039307
v 44.18637 65.27515 0.7178828
v 1.757237 -47.38975 13.36938
v 4.293309 -46.53072 12.66997
v 2.411227 -46.55161 13.06334
v 55.34143 -22.06807 -22.07069
v 8.995254 -39.40695 14.51683
v 8.829277 -38.71608 14.89542
v 8.580799 -37.74073 15.26731
v 7.617311 -39.02075 15.34276
v 10.02408 -40.22069 13.418
v 9.289952 -41.27171 12.63765
v 8.520669 -40.92621 13.3954
v 7.369502 -39.99652 14.79844
v 9.114799 -41.70541 12.1067
v 6.947694 -42.23685 12.13081
v 7.524159 -41.41501 13.14757
v 6.235467 -41.41487 13.67741
v 11.57558 -40.74652 12.13059
v 11.2688 -40.18013 12.78146
v -2.136142 7.396958 23.17021
v -0.3657867 6.912055 23.25432
v -2.1579 4.98678 24.37975
v -36.59243 -34.92992 2.899529
v -37.00976 -34.20181 2.919446
v -35.60221 -34.36309 3.673997
v -46.9913 18.49859 -2.529037
v -46.51678 18.17863 -2.24379
v -12.87619 -82.17056 -12.30126
v 45.35202 -53.65897 -28.03723
v 44.26903 -55.37665 -28.33526
v 45.65033 -53.87794 -29.49463
v 45.20385 -55.13495 -30.99705
v 44.33826 -56.25876 -30.66364
v 43.926 -57.58173 -33.18665
v 43.7513 -57.008 -30.4555
v -52.80836 -52.26339 -39.92632
v -53.87341 -50.51752 -39.69312
v -55.03214 -48.58816 -41.33729
v -54.0456 -50.33323 -41.8052
v -52.81417 -52.30079 -41.50954
v -53.43577 -51.271 -43.26542
v -54.74336 -49.13207 -42.97966
v -55.506 -47.7378 -42.66518
v -35.24578 41.53579 14.48411
v -35.20218 40.29065 14.82658
v -49.27126 35.44482 5.541353
v -49.016 36.07948 5.796559
v -48.91874 36.97178 5.76264
v -49.78014 35.81038 4.86294
v -50.28233 36.51128 4.10414
v 30.04851 -8.629773 6.367517
v 31.0049 -7.735484 5.892693
v 28.02897 -7.216067 6.680562
v 29.28843 -5.003828 5.719592
v 25.98534 -9.79114 7.807388
v -36.07137 -33.65935 3.654934
v -31.74062 0.4031777 5.385214
v -30.25271 1.373292 5.546958
v -29.76696 -0.9387838 6.091018
v -29.54203 3.445594 5.474436
v -29.14122 1.836856 5.691641
v 41.80981 61.60472 4.133703
v 58.555 46.05694 -20.86053
v 58.82921 46.14056 -21.55397
v 58.82304 45.17047 -21.74389
v 58.84756 44.25887 -22.03191
v 59.19537 45.39042 -22.79914
v 58.4505 46.87299 -20.52641
v 59.29515 44.90194 -23.17229
v 59.17075 44.299 -22.94715
v 49.8457 -44.47517 -26.80077
v 50.51174 -44.2358 -28.52505
v 50.72835 -44.78024 -30.1465
v 51.08335 -43.67522 -29.62987
v 50.44493 -45.86296 -30.95885
v 51.8551 -41.15918 -28.90992
v 49.98735 -47.19646 -31.71151
v 50.89457 -42.50758 -27.48557
v 52.15272 -42.08752 -31.31223
v 52.05153 -40.08543 -28.29434
v 51.41856 -40.6684 -26.9703
v 51.54682 -43.47316 -31.11824
v 51.97087 -39.17636 -26.98105
v 52.63399 -38.86755 -28.85159
v 50.34633 -47.26842 -33.47602
v 50.91953 -45.83915 -32.93932
v 52.5705 -40.9216 -31.3198
v 53.06113 -39.89176 -31.89508
v 52.79467 -39.76509 -30.59743
v 52.72085 -41.56137 -33.11111
v 52.2845 -43.5008 -34.68328
v 53.00544 -41.46387 -34.41178
v 53.66557 -38.95882 -33.29545
v 53.9757 -38.71639 -34.42095
v 54.36095 -38.29745 -35.94836
v 53.67137 -40.12994 -35.44901
v 53.64023 -40.99566 -37.3267
v 53.04449 -42.14559 -36.16223
v -46.21817 21.29463 -0.1680001
v -46.56275 20.67528 -0.7680769
v -46.99082 20.51845 -1.177759
v -11.242 -39.21713 15.61383
v -12.36628 -40.5821 13.98063
v -10.25649 -40.19984 15.23736
v -11.73409 -41.07334 13.66718
v -10.18015 -40.63696 14.80837
v -27.61778 39.48079 17.89476
v 18.79911 51.92695 19.05777
v 19.27732 50.5612 19.0049
v 18.9932 49.558 19.17327
v 17.39124 51.6388 19.53667
v 17.61949 49.43538 19.62605
v 16.13952 50.51427 19.96774
v 15.96689 51.52447 19.94016
v 15.48115 49.50528 20.23403
v 16.35742 48.60847 20.05822
v 14.47569 50.42986 20.41702
v 15.05782 51.54096 20.18904
v 17.60429 47.37055 19.77062
v 16.24856 47.06455 20.17214
v 13.80443 47.62388 20.75939
v 15.45918 46.14834 20.39474
v 14.49499 48.7482 20.5274
v 17.13956 46.17077 19.90941
v 17.04281 44.87659 19.94691
v 14.47255 45.20975 20.64906
v 15.94735 44.58513 20.24565
v 13.1336 46.10037 20.9437
v 14.60899 43.78079 20.59459
v 12.45508 44.50019 21.08942
v 12.66143 43.49492 20.99995
v 11.56905 45.49276 21.27703
v 10.99731 44.25036 21.35287
v 9.65948 45.05836 21.58984
v 9.855773 46.73535 21.55628
v 12.23202 46.99518 21.13641
v 9.645984 43.91911 21.56365
v 8.828416 44.7258 21.71128
v 7.89813 46.08482 21.85969
v 8.47099 46.94776 21.76704
v 6.331827 44.4394 22.00459
v 11.31857 42.74598 21.23298
v 4.637232 46.45198 22.20996
v 5.772825 48.4241 22.08109
v 3.219067 43.22979 22.21751
v 2.52556 45.58376 22.36362
v 6.516387 42.37369 21.88728
v 7.25212 43.61201 21.87372
v 1.962663 44.58866 22.37069
v 3.372988 46.84808 22.30503
v 15.60039 42.79803 20.31399
v 16.66461 41.67199 19.97793
v 18.77427 40.71824 19.38885
v 16.80265 39.85735 19.8415
v 14.7055 40.17499 20.30707
v 18.33194 43.33088 19.55999
v 10.46023 47.49833 21.44359
v 13.33865 42.00993 20.76979
v 12.43925 48.46474 21.01689
v 13.36043 50.19138 20.7032
v 12.33024 49.72195 20.97341
v 11.08285 48.14766 21.30723
v 9.100238 48.64827 21.61328
v 10.8225 50.02635 21.25008
v 9.036514 43.61917 21.63875
v 8.233339 42.48874 21.67511
v 10.37577 43.00628 21.40584
v 10.25807 41.25323 21.27228
v 8.788109 40.25106 21.37104
v 5.373276 40.60679 21.81879
v 7.242681 38.50522 21.30067
v 8.937122 36.84793 20.71853
v 7.562498 36.5872 20.86502
v 4.29057 38.89284 21.69101
v 11.34758 39.39849 20.88044
v 10.92134 37.16399 20.48679
v 5.491702 36.89715 21.20094
v 6.08141 35.61023 20.82081
v 7.202604 35.73399 20.69874
v 3.253082 37.29588 21.47346
v 2.003556 37.98437 21.68094
v 12.29441 41.03591 20.90467
v 12.7172 39.57046 20.64862
v 13.89831 40.09479 20.47931
v 12.12818 38.32075 20.54412
v 12.98558 38.58138 20.43607
v 13.25753 37.70105 20.22074
v 12.13347 36.2665 20.04924
v 11.03749 35.77126 20.12312
v 10.13773 35.69044 20.24819
v 6.843063 35.11379 20.58424
v 2.990804 41.37788 22.0816
v 13.83974 51.12233 20.52037
v 18.11635 46.17501 19.62611
v 18.72904 44.67629 19.47207
v 19.36458 45.66106 19.25983
v 19.93167 44.51658 19.08037
v 3.409107 35.43467 21.08242
v 15.28009 38.86037 20.00324
v 14.15642 39.49347 20.33695
v 14.28144 38.73444 20.20339
v 15.68855 36.92488 19.6187
v 17.88109 39.8233 19.58299
v 18.47086 47.43843 19.48025
v -41.73452 76.33398 4.002579
v -41.03715 75.93085 4.85233
v -40.31538 76.07925 5.423495
v -39.66336 75.38394 6.332761
v 3.437737 -72.83884 3.90935
v -36.20663 -2.951911 5.019768
v -66.92557 10.05836 -32.73895
v -66.50137 8.881665 -31.23548
v -66.64859 9.66507 -31.65302
v -67.28107 9.128453 -34.58965
v -42.36471 -64.03368 -38.64124
v 18.56787 -27.45527 9.202524
v 16.4196 -26.53286 9.886607
v 17.98023 -25.75029 9.181914
v -15.01687 -42.29195 10.12917
v -18.54463 -80.28217 -15.99926
v -10.40506 -50.65247 12.21339
v 19.6687 -76.65762 -16.53438
v 18.63162 -77.28532 -15.7971
v 19.63259 -76.93265 -18.30178
v 62.19446 33.95697 -33.28811
v 62.42491 33.66359 -34.18388
v -47.40229 36.99717 7.378109
v -47.85872 36.56853 6.994124
v -49.04686 37.66293 5.411264
v -49.71662 -55.67821 -46.67139
v -50.34815 -54.96282 -46.62416
v -22.58077 67.9312 18.01241
v -22.70847 66.67379 18.18109
v -21.91146 66.30969 18.45961
v -22.43292 64.9814 18.49169
v -23.95589 69.91596 17.1657
v -21.55488 70.1589 17.81749
v -21.51242 67.14655 18.44301
v -19.70857 69.46562 18.43411
v 45.18938 63.79288 -0.02913715
v -42.99166 76.12132 2.853263
v -44.05167 76.90449 1.313575
v -11.21871 -49.5852 12.20481
v -10.68826 -47.91734 12.54749
v -9.060338 -47.08259 12.91904
v -10.40489 -46.94781 12.48735
v -9.48376 -49.51855 12.90673
v -12.13442 -47.27462 11.81394
v -10.31226 -45.88588 12.2346
v -11.52707 -45.22673 11.52976
v -8.402171 -48.50559 13.28727
v -8.295315 -50.35449 12.98453
v -7.954073 -48.95628 13.36732
v -9.417796 -46.08325 12.58411
v -6.218165 -49.36036 13.57963
v -6.127859 -50.33693 13.40495
v -6.114673 -51.21873 13.07059
v -59.49142 -35.1768 -34.68203
v -58.80042 -37.09314 -33.72454
v -58.60082 -38.27056 -34.58662
v -59.30701 -36.34884 -35.53916
v -59.75998 -35.72508 -37.85495
v -60.26007 -32.43528 -35.473
v -59.22821 -37.18335 -36.73752
v -58.22723 -39.82409 -35.38743
v -58.82332 -38.58341 -36.82645
v -60.09745 -34.15502 -37.31007
v -60.2866 -34.00015 -38.70522
v -60.64448 -32.43506 -38.52942
v -60.73928 -31.14588 -36.87152
v -60.96207 -31.14214 -38.66579
v -61.09822 -31.54685 -41.27671
v -60.47763 -33.91549 -40.58281
v -60.63531 -33.85661 -42.62207
v -61.06526 -32.27852 -44.72499
v -61.39805 -30.63456 -43.38341
v -60.82497 -33.25941 -44.88739
v -60.57586 -34.31778 -44.45033
v -60.62283 -34.15552 -46.15839
v -60.03373 -35.15586 -38.99826
v -59.20868 -38.25151 -39.71904
v -59.56787 -36.81006 -38.83617
v -61.26607 -31.59602 -46.30079
v -61.72097 -29.35852 -44.81723
v -61.64257 -29.23482 -42.72161
v -61.48951 -29.17712 -40.23757
v -61.74947 -28.32291 -41.37766
v -61.17809 -29.82157 -38.21931
v -60.6111 -30.03264 -34.36318
v -58.61881 -39.7896 -38.67858
v -58.00327 -41.94986 -40.58946
v -58.44884 -40.63634 -40.05882
v -58.87894 -39.63458 -41.32291
v -60.76542 -33.58071 -48.00613
v -61.87631 -28.84366 -46.64021
v -61.95774 -28.11919 -44.25365
v -58.25563 -41.5143 -42.32794
v -58.936 -39.69378 -43.35849
v -61.01411 -29.67019 -36.7817
v -60.23473 -35.03333 -41.01158
v -59.28139 -38.45583 -41.79912
v -59.98134 -36.20423 -41.92269
v -59.59782 -37.67484 -43.63781
v -60.18522 -35.68623 -44.03069
v -58.2097 -41.77223 -44.50104
v -58.85829 -40.0097 -44.6301
v -65.79799 -4.198232 -38.28514
v -66.13931 -2.249497 -37.84901
v 23.12849 45.20644 17.9188
v 51.17933 -39.99883 -25.48128
v -63.56359 35.49199 -24.74164
v -63.04214 34.07705 -23.25275
v -63.85612 36.97214 -25.7066
v 8.650428 -22.29307 15.27681
v -50.13699 -55.31542 -46.02017
v -49.77868 -55.98541 -44.69051
v -49.37952 -56.60899 -43.54592
v -50.4755 -55.23627 -44.2527
v -50.88403 -54.81411 -43.51173
v 24.08293 -19.64425 8.376834
v 60.76082 -6.272394 -33.83268
v 25.27646 62.76461 15.88093
v 26.75552 63.90027 15.06511
v 27.75537 64.418 14.45702
v -0.5247986 -25.89309 18.74889
v 0.9035121 -23.8446 19.2681
v 0.5444506 -23.69478 19.53992
v 0.2183776 -23.43556 20.03355
v 1.569915 -22.23831 19.77087
v 0.2852555 -22.46739 20.79588
v 2.018941 -22.44329 19.24323
v 2.449492 -22.98158 18.70421
v -64.82167 -7.263427 -35.16464
v -64.86247 -7.563209 -36.05336
v -63.04832 30.70726 -23.04599
v -63.39113 28.34377 -23.73322
v -63.5996 29.61303 -24.42607
v -63.58532 31.2391 -24.55289
v -63.73151 32.20577 -25.02585
v -63.22549 32.43316 -23.67078
v -64.12115 31.22564 -26.07054
v -64.22614 29.24151 -26.17024
v -64.07642 27.91853 -25.60532
v -64.67715 30.08327 -27.58943
v -64.562 31.42832 -27.41273
v -64.1694 32.72369 -26.33829
v -63.95789 34.85929 -25.8763
v -65.12214 31.93656 -29.30867
v -64.43185 33.77235 -27.21844
v -64.50238 35.87815 -27.60493
v -65.28475 33.96762 -29.94139
v -64.29021 36.85718 -26.97517
v -65.45039 32.78363 -30.42966
v -64.99041 36.60277 -29.15816
v -64.74129 37.62268 -28.43683
v -65.23934 35.50671 -29.84935
v -63.78932 26.01452 -24.5697
v -64.35323 26.14317 -26.12539
v -64.61021 27.62426 -27.07154
v -64.67954 28.82006 -27.45089
v -64.72583 26.04086 -27.17465
v -65.08827 30.17455 -28.8982
v -65.16975 29.34087 -29.03247
v -64.23418 38.59214 -26.89249
v -65.96986 33.16942 -32.0952
v -65.63325 33.93325 -31.04048
v -65.65049 30.63523 -30.75388
v -65.65634 31.61978 -30.8945
v -66.01197 31.66468 -32.04623
v -64.10448 24.09974 -25.14588
v -64.54067 24.38259 -26.3448
v -63.61113 24.09135 -23.85368
v -64.6767 39.8341 -28.08806
v -64.47334 40.43964 -27.39464
v -64.26415 40.9336 -26.78129
v -64.7527 40.25977 -28.23184
v -64.52028 41.18863 -27.37054
v -64.17419 41.73609 -26.41435
v -64.71627 41.27304 -27.89718
v -64.62775 42.2768 -27.42608
v -64.33743 42.41586 -26.73643
v -65.07118 40.72785 -29.05371
v -65.33547 41.3251 -29.72504
v -65.02182 42.44595 -28.46377
v -64.87175 42.48465 -28.01473
v -54.04581 -48.8521 -51.58323
v -17.47216 -13.00548 15.82781
v 8.148752 -32.26526 15.2558
v 9.076299 -31.29146 14.572
v 6.596654 -33.26601 16.23662
v 5.661005 -32.04881 16.52691
v 9.912867 -33.16149 14.43073
v 5.9737 -35.92817 16.79035
v 5.87326 -33.81427 16.67613
v 51.1143 30.26044 -2.958662
v -31.97019 -2.40046 5.928437
v -28.02144 -0.6732143 6.472937
v -28.07059 -2.757719 7.10336
v 30.35232 -69.39118 -23.55965
v 28.28001 -71.42415 -24.82648
v 30.00237 -69.98582 -24.64383
v 25.70196 -73.18674 -23.71461
v 25.75054 -73.29005 -24.97034
v 27.42992 -72.26695 -26.93215
v 28.94198 -71.2431 -27.23781
v 29.66736 -70.57799 -26.55791
v 29.30223 -71.02787 -28.58426
v 27.99014 -71.90857 -29.98176
v 26.77538 -72.73537 -29.25199
v 26.00902 -73.26141 -26.73614
v 26.05173 -73.18757 -28.43634
v 25.24959 -73.73937 -27.40778
v 31.23621 -68.94871 -24.77157
v 30.89384 -69.60556 -26.31875
v 29.35218 -70.09298 -22.87921
v 31.70941 -68.79171 -25.66216
v 53.31118 -38.60578 -31.10223
v 53.5209 -37.04866 -30.05824
v 53.55651 -37.67383 -30.92064
v 53.82963 -37.6615 -32.07531
v -66.06039 30.51378 -32.14386
v 21.61808 44.35897 18.51871
v 20.575 43.12751 18.86988
v 22.41175 42.44084 18.26642
v 22.5542 43.8666 18.1977
v 21.0614 41.88565 18.69657
v 22.74094 41.09576 18.1948
v 21.59912 40.97611 18.57715
v 19.9552 41.33149 19.04004
v 24.0763 42.92371 17.64407
v 23.87194 40.86086 17.79503
v 24.32655 41.85641 17.56749
v 23.18369 44.51011 17.93207
v -30.32439 7.219494 5.290168
v -31.18221 8.394077 5.231053
v -28.98377 7.939581 5.425598
v -31.06688 10.04487 5.539266
v -28.96862 9.936811 5.568248
v -27.15893 9.828697 5.552595
v -33.3741 8.331497 4.905312
v -32.33882 9.59671 5.318355
v -33.61934 9.937053 5.139652
v -34.05369 9.005307 4.858828
v -33.02535 9.671477 5.228338
v -26.16728 7.653653 5.531108
v -26.65891 8.533914 5.505857
v -27.8009 7.122471 5.479251
v -27.71502 5.791502 5.555853
v -29.0335 6.102359 5.420954
v -29.99523 10.90509 5.762095
v -31.14903 10.77064 5.630326
v -29.31261 11.12148 5.802614
v -26.02808 9.009784 5.531132
v -26.03755 10.02873 5.56959
v -25.33245 9.077316 5.516316
v -25.32758 8.527699 5.50069
v 48.18036 -49.9069 -30.13422
v 18.56648 46.75764 19.48298
v 62.77829 11.40193 -32.82428
v 62.66342 10.46043 -32.45042
v 41.67613 -60.61831 -35.76778
v 40.69671 -61.47506 -39.74885
v -42.62586 0.9137596 2.391625
v -57.49846 -43.5108 -44.87719
v -57.8301 -42.6944 -45.81128
v 9.79127 -24.92005 12.76882
v 8.582187 -24.99071 13.58675
v 10.19269 -24.12519 12.51868
v 8.425745 -24.06467 13.93099
v 11.29505 -23.61244 11.8408
v 10.06466 -23.37102 12.93781
v 11.08315 -22.89535 12.28815
v 11.51424 -24.50977 11.6813
v 9.545375 -23.33312 13.36721
v 10.00332 -22.5663 13.85245
v 10.78278 -22.10645 13.73136
v 11.00309 -22.29546 12.90845
v 11.8374 -21.48565 12.85752
v 11.90093 -21.20442 14.05308
v 12.3345 -21.52997 11.91037
v 12.08036 -22.4761 11.63974
v 10.49407 -22.05479 14.48054
v 11.63937 -21.07557 15.4224
v 12.44315 -25.04971 11.21522
v 13.29566 -23.8234 10.7409
v 13.78637 -25.12335 10.65541
v 13.05 -26.77668 11.34412
v 14.91276 -26.24348 10.45641
v 14.4534 -27.18321 10.83193
v 15.49955 -27.37908 10.4184
v 16.01379 -24.71075 9.721786
v 9.25119 -22.93843 13.97473
v 8.266485 -23.17029 14.71895
v 9.312815 -22.29374 14.96611
v 15.0039 -22.68482 9.802205
v 16.80567 -21.98562 9.11905
v 14.0331 -23.0596 10.26649
v 16.00444 -20.97868 9.319061
v 14.52036 -20.67845 9.91435
v 18.16112 -20.85418 8.797421
v 13.43348 -21.73168 10.60549
v 14.64464 -19.42573 10.0523
v 16.85944 -18.87606 9.12116
v 17.55417 -22.60374 8.950902
v 18.90935 -17.15827 9.017262
v 18.53292 -19.60613 8.799216
v 17.72632 -17.23209 9.120418
v 19.91608 -18.10063 8.840357
v 18.55495 -16.13671 9.205277
v 20.36563 -14.88777 9.194751
v 20.91253 -16.66393 8.984146
v 17.82278 -14.70806 9.495571
v 16.54135 -14.50248 9.79222
v 18.23069 -13.19633 9.683429
v 19.82623 -13.49927 9.39734
v 15.90868 -15.96655 9.930912
v 15.4518 -13.92215 10.46138
v 16.65957 -12.8214 10.07524
v 21.53456 -19.39161 8.623693
v 16.11603 -17.35587 9.639746
v 15.52697 -11.97112 10.69572
v 14.52613 -12.22397 11.46504
v 16.96738 -11.68172 10.16727
v 14.57204 -10.07078 11.51331
v 15.32983 -10.01002 11.04563
v 16.11767 -10.18485 10.64389
v 15.90677 -8.053449 10.92725
v 13.56478 -11.71623 12.80293
v 13.22442 -8.810952 12.93262
v 13.88783 -8.104976 12.25899
v 14.66623 -6.977858 11.71122
v 15.93264 -6.549031 10.88929
v 17.28874 -6.835001 10.19693
v 17.74742 -8.437328 10.09175
v 15.19684 -4.903542 11.20992
v 14.17237 -5.096846 12.03451
v 16.34322 -5.774641 10.56746
v 13.99026 -3.689901 11.97336
v 16.53236 -4.035596 10.11796
v 15.02512 -2.849752 10.87138
v 14.99048 -1.619628 10.51852
v 16.24112 -2.151098 9.796458
v 17.13977 -2.95909 9.482589
v 17.68336 -2.073581 8.919272
v 16.80347 -0.695734 8.957771
v 17.2032 -5.3969 10.03113
v 13.46599 -5.247918 12.67565
v 12.95662 -3.543671 12.91473
v 12.81962 -1.430228 12.41036
v 12.93147 -0.6776337 12.00095
v 14.09988 0.01265926 10.64783
v 12.12745 -2.209329 13.44123
v 18.77723 -7.056661 9.566058
v 18.98805 -5.850669 9.268444
v 18.23046 -4.813596 9.395961
v 19.13121 -8.763794 9.609661
v 19.70226 -7.69188 9.316373
v 17.87698 -9.460726 10.05087
v 21.16491 -7.937948 8.864386
v 21.08702 -9.452768 9.098344
v 12.84208 -5.652525 13.3221
v 12.11105 -4.192201 13.97359
v 11.97885 0.5642579 12.53584
v 13.05849 1.200135 11.06874
v 14.55465 -14.24638 11.29868
v 15.34425 -15.78232 10.33726
v 14.7229 -15.50254 10.99156
v 22.04205 -17.73487 8.768029
v 21.40118 -20.8335 8.446968
v 19.97747 -20.76097 8.548166
v 23.66611 -18.4655 8.538952
v 14.19461 -13.33666 11.9086
v 19.70243 -22.04406 8.519102
v 11.36862 -0.6743551 13.80271
v 10.04702 0.2153141 15.12234
v 10.61272 1.216944 13.90945
v 11.17423 2.173616 12.69467
v 10.80575 -1.464087 14.80914
v 9.603137 -0.7116048 16.12467
v 10.53379 -2.797298 15.61675
v 9.919665 -2.076654 16.21769
v 9.195378 0.6022354 16.09899
v 8.328169 -0.3562956 17.82148
v 9.388053 1.850878 15.21692
v 8.261244 2.44872 16.50606
v 9.078695 3.36743 14.83491
v 10.03635 -3.333292 16.51333
v 8.318469 1.2905 17.00001
v 7.866302 1.221385 17.70424
v 10.11834 2.94163 13.65431
v 9.539535 4.179654 13.68943
v 10.84091 4.575637 11.7013
v 8.141243 4.049769 15.79326
v 8.875154 5.583263 13.74413
v 7.837066 5.166261 15.58492
v 7.364428 4.214657 16.84373
v 7.129116 6.498249 15.83242
v 6.087146 5.890659 17.82489
v 6.293586 7.415693 16.6143
v 7.21867 7.627494 14.90309
v 4.912051 9.259913 17.62739
v 4.871307 6.946605 19.04506
v 6.609715 3.861393 18.19155
v 5.752713 3.744283 19.52273
v 4.624969 11.21488 16.97845
v 5.578976 9.312872 16.53274
v 5.879807 9.72588 15.75193
v 5.136752 11.9642 15.71114
v 5.65236 12.12769 14.76915
v 6.42593 10.35266 14.38027
v 3.938364 12.08303 17.47332
v 4.360208 12.72156 16.58594
v 3.661983 10.60541 18.61157
v 4.123649 9.35068 18.70614
v 2.579798 11.59748 19.20675
v 6.219213 12.30413 13.61555
v 7.134079 10.31278 13.14131
v 6.80696 8.960034 14.64669
v 3.028739 12.15266 18.50169
v 3.273738 13.42874 17.59225
v 7.997304 7.119861 13.98043
v 3.907996 13.91116 16.65201
v 4.777658 13.43198 15.62352
v 4.603338 14.41045 15.51304
v 3.168898 14.96052 17.11089
v 3.737585 15.88512 16.2389
v 4.428153 17.06834 15.22374
v 4.959733 15.35584 14.70416
v 2.12891 16.18524 17.60057
v 2.38693 18.05272 17.04352
v 2.125821 13.73487 18.54054
v 1.021631 15.88428 18.38211
v -0.177969 16.43232 18.68065
v 0.4504989 17.6746 18.156
v 0.9322408 14.69921 18.87251
v -0.2220622 15.16732 19.15118
v 4.151279 18.01779 15.51881
v 5.440794 18.28504 13.93592
v 6.125365 17.98149 12.85146
v 4.905321 19.18901 14.7833
v 5.620018 19.39996 13.95043
v 4.038848 20.41067 15.82947
v 5.084187 20.43496 14.86417
v 3.670856 21.28783 16.27831
v 4.549162 22.76079 16.05978
v 5.519727 22.03152 15.05871
v 6.765255 21.38574 13.47779
v 6.34789 19.52164 13.003
v 3.732088 22.96832 16.64971
v 6.379611 23.68498 15.12318
v 4.087483 24.62153 17.01148
v 5.24263 25.27829 16.70945
v 5.301505 24.248 16.17911
v 6.857951 24.52004 15.28542
v 6.731881 22.99155 14.43676
v 7.436296 22.38914 13.33428
v 8.081123 22.35369 12.58764
v 7.133511 19.11789 11.69365
v 7.052749 17.67537 11.28409
v 8.053849 24.28139 14.17026
v 8.668541 23.17587 12.64268
v 7.926917 21.11746 11.79433
v 7.810704 17.14302 10.016
v 8.096081 19.14108 10.36856
v 6.625041 15.44798 11.91585
v 9.148353 21.78559 10.90502
v 9.362924 19.81009 9.26584
v 8.54705 17.80858 9.24202
v 10.00296 21.97603 10.25859
v 10.83357 20.73945 8.705152
v 7.112691 20.32211 12.37151
v 9.25684 22.4192 11.36516
v 10.39792 23.34606 11.24471
v 11.17794 22.38664 9.773018
v 11.91453 20.09215 7.651953
v 10.21294 18.97485 8.092696
v 11.35967 17.77854 6.840864
v 10.05556 16.84979 7.483654
v 8.816094 17.00807 8.705119
v 11.07697 15.67246 6.501138
v 9.291042 15.26814 7.991436
v 11.03669 14.22159 6.545143
v 9.429095 13.58821 8.102284
v 8.525364 14.2928 9.050389
v 8.026316 15.37171 9.615822
v 8.105518 16.85483 9.55717
v 8.556208 12.36722 9.655053
v 13.49827 16.6358 5.589491
v 12.90501 15.11479 5.456936
v 12.09402 13.28001 6.004258
v 13.25298 13.31732 5.49274
v 12.31591 12.35004 6.051696
v 10.92608 11.55268 7.25076
v 12.33883 21.55072 8.485111
v 7.129714 13.25552 11.53916
v 10.10149 12.32582 7.713173
v 14.3413 15.80847 4.995808
v 13.71742 20.09714 6.883875
v 14.79778 18.93051 5.772298
v 15.55678 17.66342 4.99935
v 14.7985 20.69826 6.867449
v 13.81466 21.20766 7.759594
v 13.76676 22.48498 8.781841
v 14.88801 22.04478 8.094667
v 11.66361 23.3546 10.38534
v 11.48798 24.90384 12.0337
v 10.81282 24.37031 11.93771
v 10.39633 23.85984 11.75704
v 12.58765 24.12909 10.6318
v 10.47226 25.34714 13.19236
v 13.19468 25.65115 11.88045
v 7.720947 12.83212 10.71895
v 7.902645 10.52421 11.71005
v 5.909149 14.59887 13.36104
v 12.55516 22.98055 9.603137
v 8.658436 10.60201 10.47559
v 8.744719 9.638786 10.9749
v 2.144107 20.27166 17.09616
v 3.540374 19.53803 16.14017
v 1.48055 21.61162 17.48795
v 14.29244 14.02792 5.038221
v 14.34511 13.19617 5.228545
v 15.42475 13.37359 4.996212
v 15.39704 12.72388 5.157648
v 14.57602 11.99806 5.300449
v 13.899 11.94608 5.435356
v 2.776116 22.76264 17.10056
v 2.766212 23.91891 17.40302
v 3.096783 24.99638 17.59489
v 3.740007 25.81227 17.61743
v 9.493732 12.10246 8.512036
v 9.543701 24.26629 12.84424
v 15.24271 16.6425 4.727129
v 15.34273 15.94625 4.463824
v 15.13748 14.60539 4.654076
v 1.688414 22.74213 17.55043
v 9.560381 25.99083 14.46799
v 6.948096 25.58755 15.91017
v 8.967761 27.14383 15.85093
v 9.64229 26.91277 15.24486
v 8.6257 27.49775 16.31852
v 9.604001 27.74318 16.00968
v 6.770913 26.64205 16.67962
v 5.693319 26.2553 16.96263
v 5.724464 27.02273 17.36149
v 7.433301 27.98641 17.25947
v 7.9278 28.15763 17.15135
v 11.26098 27.64718 15.04594
v 10.94229 28.58894 16.10539
v 12.58658 28.76035 15.49714
v 12.329 27.64051 14.48901
v 11.03422 30.0168 17.25331
v 12.33946 29.73067 16.52511
v 13.59367 29.83994 16.13512
v 9.675519 29.811 17.54608
v 10.76272 31.27121 18.211
v 12.44725 30.92056 17.50114
v 9.942615 31.09909 18.33339
v 13.30694 31.67502 17.78238
v 12.10526 32.64228 18.69441
v 11.38247 32.18425 18.6021
v 13.44121 30.55589 16.85093
v 15.38519 31.55993 17.07924
v 14.35249 30.76441 16.70166
v 9.054276 28.72559 17.028
v 8.140652 29.65524 17.99505
v 13.54318 28.77101 15.10986
v 13.83235 28.02713 14.20253
v 9.677482 32.02374 18.93086
v 10.26285 32.64978 19.09143
v 10.97313 33.30888 19.23592
v 13.52173 33.42722 18.84225
v 15.09423 32.51687 17.91118
v 11.86835 33.6915 19.25105
v -0.9630145 17.70414 18.49738
v 0.1248561 19.40322 17.98583
v 1.032485 19.10262 17.69253
v 9.58004 10.43325 9.3317
v 16.72073 32.9627 17.79038
v 15.64958 33.31352 18.33651
v 16.49555 32.17777 17.26873
v 18.21944 32.32161 16.94058
v 15.44967 29.56538 15.14889
v 15.36195 28.62511 14.21151
v 16.62535 28.38515 13.51636
v 15.6793 27.5568 12.91906
v 14.82041 27.50609 13.17128
v 13.86994 27.12971 13.15472
v 16.86215 29.48436 14.58184
v 17.00939 27.13122 12.14794
v 16.28481 30.72948 16.06569
v 17.91632 30.35402 15.15007
v 9.38555 9.094536 10.44946
v 8.809711 8.612381 11.56855
v 9.607222 7.816314 11.0477
v 9.050745 6.612148 12.73254
v 7.870597 8.970917 12.79449
v 10.28175 6.413171 11.15631
v 10.61661 7.860464 9.732536
v 10.10353 5.223012 12.21494
v 12.9195 26.79676 13.22816
v 19.2848 -10.58367 9.641438
v 17.57017 -11.31512 10.04651
v 11.34989 -4.755751 14.96711
v 2.752829 9.832232 19.94017
v 8.859329 -1.317976 17.46781
v 11.83226 5.000577 10.25207
v 14.17254 23.60576 9.64697
v 0.5146778 20.33509 17.80612
v 0.7176053 22.16214 17.82333
v 1.756652 9.823911 20.75439
v 2.021302 10.83443 20.02682
v -0.2371807 11.38459 20.91046
v 4.04708 6.778921 20.18948
v 2.595065 8.565742 20.76595
v 11.66908 26.61428 13.7297
v 12.09102 3.310805 11.01706
v 7.297993 2.708735 17.77696
v 13.32484 24.58358 10.7679
v 15.27754 24.81219 10.42691
v 16.59879 24.3254 9.685817
v 16.165 23.53788 9.180826
v 13.98991 25.60234 11.52182
v 5.111162 4.816458 19.83784
v -15.34009 9.098049 8.421847
v -17.30688 9.972756 6.542964
v -18.99448 9.754573 5.904274
v -18.56641 11.85647 5.577543
v 14.43703 52.96587 20.2427
v 55.85239 -26.67654 -28.8069
v 55.53901 -26.63132 -27.38705
v -30.28398 -33.73777 6.429316
v -30.77661 -34.39206 6.081534
v 22.71365 39.98241 18.18479
v 22.00802 40.19489 18.41277
v 21.2484 40.05318 18.64557
v 10.33811 -46.15252 9.349363
v 19.57674 -11.93441 9.550733
v -60.93452 54.46254 -16.80441
v -59.6263 -37.5968 -45.57687
v 6.273235 -38.63099 16.12708
v 6.888567 -37.25929 16.22513
v 4.823133 -38.34641 16.78451
v 7.427302 -36.50623 16.04478
v 47.48615 31.24484 2.729559
v -35.49704 26.67818 9.957685
v -53.76453 -50.64967 -44.49241
v 58.32111 48.02542 -19.90855
v 58.42804 47.52858 -20.31844
v 47.04402 -52.06136 -30.43866
v 48.20343 -50.78893 -32.17537
v 46.50871 -53.59646 -32.26283
v 46.97692 -53.33418 -33.78681
v 46.35923 -54.67402 -35.37781
v 45.83606 -55.11111 -33.98867
v 47.13744 -53.57966 -35.65755
v 48.54973 -51.12066 -34.91565
v 45.11959 -55.99826 -33.43376
v 45.11761 -55.69528 -32.36072
v 47.84204 -52.94493 -38.46624
v 47.10917 -53.96917 -37.84215
v 48.49852 -51.92963 -38.5747
v 9.470876 50.5124 21.46509
v 18.94114 -25.6908 8.849186
v 3.615822 5.491374 21.34863
v 16.71461 25.3077 10.5386
v 17.93849 25.64647 10.59566
v 18.42001 24.40965 9.604754
v 14.93905 25.9201 11.51893
v 15.58383 26.81281 12.18884
v 18.84228 27.30457 11.91179
v 19.92867 25.95752 10.6364
v 20.44498 26.84673 11.29855
v -65.10255 22.9814 -27.75266
v -65.2123 24.48506 -28.27633
v -64.81718 21.14214 -26.67671
v -65.293 21.18283 -28.0275
v 32.00479 -68.68433 -26.39798
v 62.85979 -1.717238 -45.07652
v 62.30536 -3.677641 -43.54752
v -65.18217 19.14744 -27.32586
v 61.95579 -4.820703 -42.05828
v 61.80674 -5.15488 -41.28996
v 16.29062 -78.73179 -15.00706
v 16.66574 -78.00897 -12.05607
v -0.7253385 -81.10578 -3.314605
v -2.012025 -80.42418 -2.073422
v -65.68203 20.0309 -28.96982
v -65.4109 19.87984 -28.10946
v -65.95753 21.00261 -30.02199
v -65.6525 22.82734 -29.47322
v -5.166275 7.740765 22.00508
v -4.229577 8.646932 22.0531
v 27.07438 64.82787 14.78423
v 28.12659 66.13046 14.02939
v 28.86983 65.60712 13.68402
v 29.37232 64.43817 13.53251
v 29.56466 63.57267 13.51002
v 26.97162 66.65389 14.54885
v 21.02345 -11.59429 9.249101
v 21.24049 -13.2408 9.197011
v 22.84533 -12.57106 8.88507
v 23.00986 -14.72541 8.86129
v 22.70554 -16.38978 8.816365
v 24.56116 -16.28335 8.560708
v 24.31169 -17.44848 8.526763
v -65.26961 -5.930347 -36.73822
v -66.26093 -2.444306 -39.15324
v -65.94916 -4.117649 -39.75269
v -66.70419 -1.977426 -43.21304
v -66.19971 -3.583482 -41.29073
v -66.47968 -1.939592 -40.3978
v -66.71938 -0.06956117 -39.02814
v -65.57646 -5.510964 -39.09414
v -65.40519 -6.657975 -39.95111
v -65.09502 -7.219827 -37.71094
v -65.05626 -7.825425 -38.85471
v -64.87531 -9.333752 -40.38082
v -65.33695 -7.433845 -41.16427
v -64.87007 -8.468617 -38.24147
v -64.77765 -8.458194 -37.04602
v -64.67797 -9.678217 -38.79086
v -65.0804 -8.944771 -41.67485
v -65.55264 -7.014051 -42.66567
v -65.82863 -5.166939 -40.9441
v -65.78658 -5.856906 -42.22777
v -64.45749 -10.08692 -37.16212
v -65.2574 -8.594436 -43.0308
v -65.73783 -6.601635 -43.75689
v -65.8996 -5.642753 -43.18892
v -65.62701 -7.399557 -44.62511
v -65.35668 -9.007722 -45.32624
v -65.85716 -6.376708 -44.51479
v 42.22854 -59.62041 -32.85347
v 43.52153 -58.34032 -34.45118
v 42.86989 -58.52003 -31.51497
v 42.77542 -58.187 -30.08463
v -53.56566 32.60602 -0.2492925
v 47.07893 37.8047 2.768903
v 47.73439 37.17444 1.950518
v 48.09099 36.09334 1.741526
v 47.26068 36.13295 3.005255
v 4.783947 26.09576 17.31919
v 4.017138 26.37046 17.73871
v 5.002601 26.86717 17.58653
v 60.25288 -6.416446 -30.35436
v 60.47543 -6.181494 -31.59379
v 59.91338 -8.596745 -30.94643
v 60.29406 -8.131188 -33.23141
v 60.84652 -6.800892 -35.579
v 60.9605 -7.307364 -37.45962
v 60.45727 -9.054887 -36.07299
v 60.13999 -9.362807 -33.98143
v 48.84631 -50.0085 -33.09385
v 49.5948 -49.06843 -34.35307
v 49.51591 -49.739 -36.18178
v -23.48612 -38.72268 8.560367
v -23.84797 -39.34655 8.019099
v -22.75757 -39.81972 8.463596
v -21.18976 -40.67671 8.925014
v -22.99285 -40.80114 7.541127
v -55.1768 66.93215 -9.131421
v -54.24008 67.79822 -7.94172
v -53.20237 67.51578 -6.298667
v -53.57077 65.9259 -6.256477
v -42.41385 -64.02967 -38.4234
v 25.23175 44.33298 17.10074
v 24.66218 46.30344 17.21468
v 59.84385 -10.11191 -32.68629
v 25.56348 42.85085 16.98988
v 24.45662 39.87568 17.62609
v 20.51741 -39.03246 7.296323
v 38.80938 64.91747 6.464469
v 31.04745 38.1709 14.99417
v 17.04344 -66.12284 -2.086921
v 59.43439 -4.292955 -24.3103
v -27.44172 -43.41265 2.736711
v -29.22061 -42.526 3.119646
v -28.18589 -42.31613 3.637685
v 34.73385 38.3065 13.16238
v 33.70777 37.54614 13.82788
v 63.04932 21.84685 -35.233
v -31.17668 73.32795 13.20956
v -19.78141 65.25742 19.13844
v -19.87044 66.45869 18.95156
v -18.04803 66.63708 19.32715
v -17.04864 65.46976 19.68716
v -17.50848 68.45084 19.09398
v -18.39437 69.64555 18.67739
v -17.34099 70.72158 18.63317
v -15.56837 71.63309 18.71795
v -14.39536 68.82123 19.57253
v -19.90968 70.79979 18.08106
v -17.99486 71.75808 18.21349
v -16.35797 68.00912 19.41304
v 25.6795 -72.79055 -21.2558
v -47.37169 73.88438 -0.9218161
v -47.20855 74.69875 -1.117989
v -47.40538 72.95883 -0.5206264
v -3.68466 -48.94778 13.74259
v -7.234957 -48.20743 13.47478
v -4.865699 -50.4494 13.48477
v -2.146159 -48.26133 13.70486
v -2.40522 -49.58851 13.71102
v -3.327222 -50.42908 13.52314
v -4.556223 -47.451 13.55922
v -4.654683 -46.46274 13.39641
v -6.368069 -46.24678 13.24236
v -4.0101 -45.50724 13.18737
v -2.208071 -46.24469 13.3928
v -4.102839 -50.93593 13.33862
v -4.292181 -51.59629 13.0206
v -2.461953 -51.18866 13.27636
v -3.461627 -51.5944 13.04429
v -2.522748 -52.53729 12.37238
v 14.7945 -79.44427 -13.44793
v 22.72684 -38.98088 6.171613
v 22.19644 -39.08239 6.385309
v -66.17079 32.23087 -32.64677
v -66.50903 32.562 -33.87981
v -66.41869 31.13374 -33.3723
v -66.22152 33.71358 -32.95601
v -66.67786 34.38913 -34.50522
v -66.97608 33.76808 -35.41073
v -58.4958 -40.98063 -46.50616
v 53.54884 62.93632 -12.36544
v 52.51067 64.80214 -11.33401
v 53.43696 64.07982 -12.53112
v 53.86929 63.09821 -13.02655
v 52.76659 65.15044 -11.87465
v 54.17865 63.67213 -13.8955
v 54.37479 62.61662 -13.90661
v 15.27375 -18.30647 9.836603
v -65.55231 36.57946 -30.81209
v -65.69841 35.11762 -31.32153
v 45.59011 67.08613 -1.632678
v 44.49557 69.52699 -1.172207
v 45.72028 65.21986 -1.162668
v 46.34757 63.90783 -1.549448
v 46.15278 63.11336 -1.052329
v 44.28754 67.84201 -0.2745212
v 43.78159 69.47646 -0.2447885
v 44.9241 70.36188 -2.112355
v 44.27341 71.38061 -1.746013
v 3.178011 -21.34605 18.40394
v -34.72887 0.1347571 4.827918
v -33.9212 -1.288696 5.223997
v -35.77935 0.3032493 4.587076
v 8.951189 31.30055 18.72634
v -32.26653 29.56326 12.12863
v -32.83258 29.17872 11.8274
v -36.04611 32.21267 12.68272
v -35.01834 31.05382 12.35569
v -35.10184 32.18155 12.95385
v -34.02005 31.76524 13.00978
v -34.51456 31.35032 12.66535
v -33.73943 31.24125 12.77516
v -32.78828 32.00806 13.46483
v -31.8702 31.50304 13.36132
v -33.0382 32.69311 13.81644
v -33.46025 33.07684 13.91435
v -34.0233 32.41081 13.35736
v -32.55963 33.03871 14.20262
v -31.75288 32.68504 14.23504
v -30.89329 30.95008 13.23275
v -30.87962 29.80226 12.53625
v -29.15542 29.90942 12.90527
v -32.31719 28.20694 11.41353
v -30.52836 28.82117 12.02625
v -29.11915 30.86868 13.60205
v -29.3891 27.85186 11.47419
v -28.68634 27.5895 11.40111
v -31.00656 28.19866 11.59998
v -34.59421 32.77554 13.4052
v 53.9558 -29.91544 -24.46634
v 10.47463 11.07716 7.827443
v 10.4922 9.51965 8.736
v 11.87615 10.37633 6.92595
v 11.85076 7.732619 8.412647
v 11.7537 8.74178 7.848847
v 13.05982 11.37992 5.831972
v 12.95914 9.33839 6.608877
v -39.62092 76.74953 5.721562
v -38.96896 75.62878 6.843487
v -34.5668 10.57522 5.041951
v 33.17691 -68.01136 -28.1785
v 31.56026 -69.20856 -27.33707
v -39.42139 -66.85323 -30.95837
v 62.89389 17.99317 -33.83472
v 62.91448 15.92099 -33.59984
v 63.19041 17.48104 -35.00706
v 63.30368 15.96371 -35.16537
v 63.58474 16.4015 -36.57689
v 63.46143 15.19817 -35.89286
v 63.50162 13.60641 -36.15734
v 63.80397 14.85646 -37.57304
v 63.32986 12.124 -35.24081
v 63.38272 11.22925 -35.64111
v 13.99063 55.17662 20.21835
v 13.32807 53.97579 20.45787
v 12.42744 54.84054 20.60588
v 13.01334 52.55502 20.61005
v 12.07821 53.49137 20.77026
v 10.70503 54.84058 20.95086
v 10.69387 53.27568 21.06411
v 12.16574 51.44402 20.89335
v 11.3432 55.63345 20.75992
v 12.18307 56.54844 20.53198
v 10.66073 56.59034 20.82631
v 10.80616 51.63029 21.14382
v 9.537352 52.49935 21.31954
v 9.758216 53.78465 21.21231
v 8.287097 54.14372 21.40372
v 7.799611 56.20843 21.32914
v 9.198407 56.63497 21.08315
v 6.745982 54.70455 21.59175
v 7.024508 53.16817 21.65447
v 5.81638 55.8056 21.61968
v 4.141835 56.2857 21.75579
v 5.539403 58.26348 21.45254
v 7.165091 58.35009 21.22229
v 5.630461 54.10188 21.78459
v 8.418779 59.34308 20.99083
v 6.900081 59.8882 21.14391
v 8.900095 58.05345 21.00799
v 7.81535 60.79005 20.94037
v 5.447368 60.67646 21.24632
v 6.299766 61.48445 21.05297
v 7.783311 61.79808 20.83632
v 5.33916 62.39793 21.05301
v 6.334687 63.66647 20.79183
v 7.450899 62.70844 20.77469
v 3.511319 52.42355 22.0889
v 1.888044 52.98396 22.16549
v 1.706375 55.07552 22.03924
v -61.8131 -27.50387 -40.28625
v 19.31195 -24.61639 8.66015
v -17.16069 -18.23827 18.43633
v -16.69754 -19.45827 17.45439
v -15.8918 -19.70239 17.64198
v -16.28369 -19.00284 18.23264
v 13.58101 -79.01741 -8.76095
v 12.12746 -80.02886 -9.120554
v 11.79716 -79.32484 -6.984013
v 11.33558 -79.76752 -7.389842
v 59.76162 43.57899 -24.65252
v 59.53652 43.93314 -23.93299
v -23.89775 -41.03067 6.71925
v -25.43328 -39.82705 6.815984
v -25.72898 -41.03352 5.659823
v -26.75139 -39.35193 6.4418
v -23.87489 -41.95876 5.525892
v -25.42629 -42.33154 4.269037
v -26.83549 -41.23243 5.036633
v -22.74349 -43.12137 3.641316
v -23.45435 -43.25271 3.17186
v -25.37387 -42.68454 3.80115
v -26.3765 -42.81818 3.456464
v -22.70128 -78.14263 -20.69818
v -37.19356 26.26354 9.242105
v 55.78592 -22.13232 -23.74625
v 56.38159 -20.51964 -24.62446
v 56.51372 -21.09558 -25.92156
v 22.34848 -74.94961 -18.52704
v 13.43639 -45.12595 6.086726
v 14.72565 -46.22194 5.762561
v 2.637466 48.1511 22.34644
v -64.19439 -11.44522 -37.21794
v 46.18853 60.56295 -0.4298581
v 46.49999 61.48766 -1.053544
v 47.14029 61.00376 -1.741362
v 1.161598 -80.7029 -2.726396
v 15.91581 11.74244 5.198066
v 15.05352 11.22197 5.31537
v 13.88757 11.08226 5.578463
v 16.72666 10.30421 5.255445
v 14.98703 9.779204 5.595648
v 15.84062 10.29636 5.32894
v 16.50714 12.09642 5.167094
v 17.12485 12.04589 5.127106
v 17.73531 11.02977 5.181217
v 16.24752 8.602542 5.50861
v 35.51428 -3.186657 3.663049
v 36.9857 -3.716912 3.277003
v 48.85369 -49.3856 -31.62
v -26.8548 -75.75422 -22.93576
v -25.0141 -76.81142 -22.54033
v -26.12934 -76.17281 -23.50373
v -24.74945 -76.94145 -22.81775
v -25.99926 -76.22336 -23.92773
v -27.41407 -75.34954 -24.68513
v -15.16415 -10.56924 19.2929
v 42.79313 68.03777 1.407952
v 42.19321 68.83949 1.828129
v 41.20725 68.7299 2.951025
v 41.59141 69.92442 2.104615
v 42.01162 71.18076 1.115299
v 42.97039 70.24407 0.4174713
v 40.16399 68.25265 4.248695
v 40.20522 69.58806 3.715777
v 40.7613 70.35191 2.839668
v 39.63363 71.43896 3.594027
v 41.07369 71.13414 2.192796
v -26.15637 -1.372997 7.267004
v -26.87812 0.0621685 6.576467
v 33.87074 -4.791598 4.40854
v 34.15002 -3.149906 4.033554
v 32.72413 -5.915055 4.974915
v 32.12003 -3.328562 4.600363
v 31.31375 -4.837273 5.146123
v 30.80019 -2.922878 4.834604
v 32.31753 -1.415108 4.239141
v 32.74139 0.614053 3.931989
v 33.89349 -0.5005967 3.741736
v 30.0243 0.3869615 4.536994
v 35.029 -1.190826 3.514237
v 34.70544 0.8736638 3.406806
v 32.36493 2.357989 3.948344
v 33.95174 3.060318 3.456979
v 35.23656 2.298763 3.107146
v 36.04563 1.256979 2.955545
v 35.23273 3.241535 3.04478
v 37.73388 2.783373 2.121744
v 35.32373 4.605172 2.977564
v 37.09142 4.467104 2.253553
v 36.31325 3.476851 2.627028
v 31.01981 4.627774 4.257607
v 30.8138 2.567738 4.289646
v 32.46997 4.569396 3.869785
v 28.94605 1.36806 4.69219
v 29.34818 3.070987 4.569651
v 29.34859 3.952657 4.571548
v 30.50097 6.219736 4.43023
v 33.44481 6.248082 3.638207
v 33.77452 4.725017 3.486794
v 29.20428 5.420622 4.623387
v 35.82579 6.712497 2.772269
v 34.86503 5.913695 3.146733
v 37.51529 5.443539 2.013111
v 38.30087 4.190087 1.734254
v 39.01889 3.096648 1.523192
v 34.81797 7.454019 3.21655
v 35.81545 7.768261 2.827876
v 35.95766 9.079807 2.779551
v 36.70253 8.003033 2.42642
v 36.64787 7.019402 2.419561
v 37.30486 6.982736 2.099454
v 38.54142 6.695863 1.451203
v 39.34767 5.281291 1.102356
v 34.13844 7.026938 3.451776
v 39.5677 6.240531 0.9193624
v 38.92243 8.65729 1.242399
v 38.16928 8.270674 1.660993
v 39.58339 7.76111 0.8418254
v 32.97942 7.583672 3.866944
v 32.18489 7.463198 4.110498
v 37.86283 0.2966437 2.39923
v 32.15047 8.8815 4.246546
v 33.6375 8.594868 3.722524
v 39.50757 8.477617 0.8670918
v 39.77937 10.16782 0.6270578
v 40.57581 8.348318 0.1580354
v 40.70394 7.4503 0.1423517
v 41.59863 6.677207 -0.383829
v 40.67971 6.096843 0.2563814
v 42.19199 8.963561 -1.064451
v 41.65707 5.185149 -0.2352175
v 40.40224 4.523715 0.6074301
v 42.50877 4.604465 -0.6686661
v 41.98485 2.566359 0.03126575
v 41.13136 3.458092 0.3633762
v 40.00748 2.749079 1.104778
v 39.3646 1.515916 1.600327
v 40.96982 1.5454 0.8059666
v 40.18827 -0.4287593 1.531966
v -17.76917 -12.94129 14.2234
v -66.25879 9.119364 -30.22373
v -66.04837 9.550116 -29.37239
v -66.32359 11.03792 -30.22858
v -65.76998 11.52331 -28.32096
v -66.80311 11.31941 -32.0175
v -66.20896 13.43493 -29.85502
v -66.63988 12.50992 -31.38137
v -66.59793 13.91932 -31.23161
v -66.46854 14.90937 -30.83083
v -65.83778 13.47462 -28.62526
v -67.04425 10.82146 -33.08208
v 24.33385 -43.87475 2.181546
v -32.88911 -35.45164 4.788041
v -32.53041 -36.60291 4.637377
v -31.70174 -35.55817 5.358616
v 62.54559 9.853304 -32.04476
v -46.54799 19.34269 -1.758526
v -46.79504 19.16989 -2.074957
v 6.498604 -45.91886 11.68195
v -52.97639 -51.70519 -45.58594
v -51.82017 -53.6819 -42.24265
v -52.84583 -52.24485 -42.94504
v -51.76791 -53.34399 -45.68296
v -52.03158 -53.47485 -40.80149
v -50.86126 -54.33694 -46.63072
v -50.72414 -55.20094 -41.75899
v -31.31343 -42.71959 2.423259
v -55.50877 -47.7181 -44.23905
v -54.89554 -48.66378 -45.68605
v -55.72836 -47.2088 -45.6862
v -56.2155 -46.32381 -43.70074
v -55.08834 -48.04279 -47.98171
v -54.61969 -48.86446 -47.63956
v -19.59545 12.04828 5.40401
v -18.92989 12.53681 5.441808
v 42.86079 60.79122 3.208095
v 36.94533 9.354342 2.285552
v -61.4439 -26.69985 -35.72021
v -61.72437 -25.64137 -36.46803
v -61.88537 -24.53462 -36.27881
v -62.33403 -22.28098 -36.99397
v -62.06287 -22.46706 -34.97088
v -62.30331 -23.45843 -38.39766
v -61.78745 -26.0623 -37.63461
v -62.75261 -21.87522 -40.31058
v -62.31658 -24.7609 -40.61868
v -61.91882 -26.44642 -39.55049
v -62.86552 -20.03858 -38.74638
v -62.549 -23.35217 -40.8
v -62.78971 -22.54206 -42.0771
v -63.34692 -19.13531 -42.38504
v -63.53622 -18.92156 -45.09945
v -63.76043 -17.35448 -44.3961
v -63.58414 -17.4668 -42.07483
v -63.14291 -19.37729 -40.48466
v -61.50822 -27.62094 -37.68515
v -61.54988 -28.24785 -38.95775
v -62.55726 -23.818 -41.80459
v -62.70582 -23.46345 -43.10209
v -62.27371 -25.69455 -42.1217
v -62.67789 -24.01071 -44.08101
v -62.98662 -22.21219 -44.38543
v 61.68494 -5.122391 -40.09748
v 61.4959 -5.707852 -39.47632
v 61.53881 -6.098287 -40.69861
v 61.34984 -6.833123 -40.45562
v 61.18312 -7.221059 -39.59979
v 61.72878 -5.867923 -42.16475
v 61.99892 -5.089229 -43.40243
v 61.41811 -6.993934 -41.5653
v -19.16626 13.23211 5.336459
v -18.84743 14.43904 5.043352
v 57.51088 -18.27636 -27.90716
v 57.13815 -18.55039 -26.10851
v 57.1418 -19.40926 -27.13678
v -53.72066 -49.71837 -50.25587
v -53.34682 -50.50735 -49.25378
v -53.84094 -49.76931 -49.31107
v -52.91182 -51.46022 -47.64346
v 26.11704 -42.87218 2.296113
v 2.672972 7.061117 21.46399
v 1.648423 7.796914 21.88923
v 1.336722 8.791396 21.59521
v -0.4098246 10.01037 21.71273
v 61.13623 21.75698 -28.35132
v -63.52712 33.74776 -24.55701
v 28.95983 6.759435 4.742198
v 30.25295 7.141808 4.563023
v 28.03854 6.154842 4.857818
v 27.13829 7.326041 5.033425
v 28.60389 8.179256 4.947075
v 28.68727 9.20308 5.083789
v 30.0347 7.906587 4.677506
v 52.0329 -43.05878 -32.48784
v 38.13929 31.17019 9.96786
v -6.366831 -41.39822 15.24378
v 50.79446 -41.27633 -25.73769
v 57.11969 -23.01927 -31.5165
v 56.20634 -26.98564 -30.80042
v -4.908504 -42.86702 13.19096
v -5.571558 -42.43332 13.92124
v 13.13631 -7.411667 13.02706
v 11.58595 -6.416615 14.87613
v 15.53499 18.9697 5.506156
v 16.32075 18.32253 4.906905
v 16.10299 17.65988 4.689696
v 16.35572 17.54541 4.382499
v 15.76357 16.74766 4.360868
v 17.10876 18.08032 3.746262
v 16.19452 17.09248 3.130733
v 15.71772 16.5065 3.966647
v -36.53812 32.9015 12.89315
v -37.66921 32.73065 12.41506
v -37.27419 33.53445 12.91263
v -36.40076 33.56647 13.22707
v -35.70807 33.09157 13.25376
v -55.22365 33.76968 -3.457533
v -57.86477 -40.85255 -54.12152
v -57.42029 -41.86864 -54.28881
v -57.24667 -42.54158 -53.50274
v -56.97426 -42.96565 -53.95477
v -57.66129 -41.80522 -52.86274
v -57.21762 -42.9268 -52.4771
v -56.41717 -44.3942 -52.97726
v 46.13641 12.78396 -5.533463
v 44.74435 12.43253 -4.040309
v 44.0719 13.10808 -3.582972
v 44.56543 11.57108 -3.623855
v 45.42119 10.94221 -4.29594
v 46.24686 10.10116 -4.893042
v 44.62568 10.31478 -3.378793
v 43.35867 11.09218 -2.346217
v -57.57183 -43.32997 -43.10744
v 9.099559 -44.7466 9.54795
v -63.99201 -15.47709 -43.45323
v -63.39613 -16.765 -38.81325
v -63.87437 -15.32953 -41.2706
v -63.12148 -18.53478 -38.75802
v -64.36795 -13.23307 -42.98765
v -64.15354 -15.09502 -45.00529
v -64.59637 -13.26879 -46.29074
v -64.40834 -14.33564 -46.63216
v -64.72366 -12.12494 -45.15078
v -64.88555 -12.12896 -47.31189
v -65.16228 -10.62824 -47.40274
v -65.11578 -10.17383 -45.30321
v -65.14001 -11.22043 -48.72654
v -64.84206 -12.79345 -49.03824
v -65.52084 -9.483273 -49.731
v -64.08081 -13.96387 -40.79784
v -63.80235 -14.53982 -38.79443
v -63.49696 -15.75376 -37.97993
v -63.19849 -16.71602 -36.76721
v -13.38284 -34.08294 15.28444
v -63.30624 -20.63648 -45.53431
v 0.8637229 23.69402 18.01746
v 2.227839 23.44681 17.50835
v 2.346478 24.47413 17.73422
v 0.2936294 25.70813 18.62009
v 2.667028 26.10345 18.13569
v 1.706471 26.70943 18.62414
v 3.161948 27.03107 18.3194
v 2.591869 27.61368 18.69052
v -5.054303 9.236758 21.32009
v -4.890475 11.27926 20.35667
v 63.55062 18.31823 -36.74217
v 63.86824 16.96975 -38.12154
v -30.88999 -36.88177 5.410472
v -30.79869 -37.73671 5.182853
v -31.70811 -37.89753 4.668048
v -27.80236 -29.9517 7.805345
v -67.0642 1.57054 -39.37838
v -67.00543 1.755381 -38.62623
v -18.99296 8.520259 6.277986
v -20.69453 9.375656 5.631768
v -20.37756 11.07695 5.436369
v -61.8777 -21.96631 -33.11696
v 5.304916 28.1024 18.10133
v 4.638144 27.16249 17.8855
v 60.88597 24.26568 -27.94109
v 60.96667 22.80265 -27.9248
v 61.16201 24.6325 -28.92584
v -63.58632 48.65765 -23.4014
v -63.43243 49.17748 -22.88763
v 18.091 -24.0904 8.948766
v -65.69881 15.60352 -28.43156
v -66.44983 17.47923 -31.11657
v -65.53931 14.48784 -27.82807
v -65.75644 17.29018 -28.7868
v -66.93066 16.70276 -32.83347
v -66.91949 14.58224 -32.5327
v -66.94742 18.20269 -33.06515
v -66.48685 18.82876 -31.49585
v -67.0336 20.7756 -33.8105
v -67.1959 18.72984 -34.0752
v -66.78289 19.82226 -32.715
v -66.65478 20.03947 -32.25668
v 13.01508 -20.88836 11.36703
v 13.62896 -20.53214 10.69164
v 13.37767 -19.96645 11.41459
v 14.27132 -18.96319 10.61531
v 13.07523 -19.99603 13.71413
v 12.8109 -20.72345 11.98994
v 13.69651 -18.51228 12.55163
v 12.81057 -20.35859 13.94579
v 50.03882 -48.95137 -36.78755
v 8.878655 61.95446 20.66328
v 8.572564 60.86705 20.81518
v 9.724728 63.36994 20.40547
v 9.093443 63.65541 20.46898
v 10.35678 62.38358 20.3975
v 11.07412 64.24796 20.03847
v 10.64628 60.85909 20.49138
v 54.29393 -35.45581 -31.31781
v 54.63538 -34.88194 -32.2104
v 54.41012 -36.68169 -33.42904
v -31.80963 -34.45161 5.579048
v -32.29458 -33.43036 5.599239
v -31.51902 -33.2426 5.995666
v 6.451659 49.76828 21.95463
v 3.392555 49.85723 22.23094
v 57.34458 -21.25277 -30.77291
v 56.8701 -23.15166 -30.22905
v 57.24084 -20.16374 -28.71441
v 57.64872 -19.6356 -30.63268
v 57.77581 -18.38005 -29.75477
v 27.56702 2.531441 4.892623
v 27.69947 3.773797 4.863151
v 27.88414 5.2371 4.860914
v 26.04953 4.476312 5.085036
v 25.92371 6.510491 5.108991
v 26.24529 2.724485 5.079669
v -20.48869 1.451526 8.731745
v 37.31035 64.2056 7.875799
v 38.09072 64.39325 7.169209
v 38.33361 64.91138 6.887672
v 36.47129 62.99347 8.725631
v 35.26278 63.17004 9.658351
v 35.97945 64.65932 8.915374
v 34.79697 64.63431 9.819263
v 34.00632 65.90803 10.23073
v 1.065517 53.63339 22.17708
v -66.01164 34.63086 -32.30077
v 29.17432 -1.027222 4.890302
v 26.6741 -72.1923 -22.18364
v 24.71331 -73.77749 -22.61519
v 58.52137 -14.49331 -29.32512
v 13.97691 -14.2418 12.457
v 13.34276 -12.92452 14.45114
v 25.32932 -8.500722 7.753512
v -19.54096 13.94176 5.111694
v -0.9387364 -49.5901 13.72265
v 0.4507367 -49.33153 13.6711
v -54.10094 -49.91993 -46.37092
v -9.787385 -41.82061 13.31865
v -11.90245 -41.59788 12.84806
v -11.79953 -42.47026 11.6235
v -8.645924 -42.38392 12.99576
v -9.967674 -42.55387 11.88638
v -34.04391 73.72728 11.32201
v -33.05593 72.49848 12.42077
v -34.53413 75.43181 10.31077
v -33.21276 75.16481 11.31803
v -32.7372 73.95093 12.1229
v 13.92562 36.30135 19.79985
v 13.60517 34.60049 19.36267
v 12.48949 35.3709 19.76245
v -52.20446 -52.41062 -47.57038
v -36.6254 0.7067609 4.338705
v -38.12377 1.652842 3.859065
v -39.62565 1.15819 3.474079
v -38.65274 3.014959 3.584476
v -35.89631 73.9401 9.998181
v 37.21807 30.21356 9.97349
v 36.37941 30.97931 10.68966
v 36.59462 31.40973 10.79814
v 37.70322 31.97972 10.56124
v 36.06059 29.33555 10.00286
v 34.79712 30.73199 11.14771
v 34.65369 31.20501 11.45181
v 35.60292 31.61168 11.31985
v 34.44129 29.07163 10.44504
v 33.38513 30.63817 11.5767
v 35.46312 27.94882 9.61417
v 34.00209 28.24965 10.21301
v 33.46626 26.84827 9.655007
v 32.92291 27.6129 10.14383
v 32.97442 29.11839 10.92864
v 30.9059 28.41889 11.0938
v 31.5919 29.43058 11.47279
v 32.76625 30.34478 11.61782
v 37.50819 66.1056 7.38675
v 38.28067 66.51815 6.578085
v 37.1455 68.27048 7.1279
v 36.28418 67.07908 8.203825
v 35.93937 68.73614 8.023764
v 36.02334 69.85828 7.643341
v 36.60522 71.29353 6.648386
v 38.06416 69.23449 6.000643
v 38.36123 67.75976 6.167168
v 37.61084 71.41486 5.618523
v 37.81264 70.29337 5.844926
v 38.63929 70.90607 4.784659
v 39.08081 69.68328 4.846405
v 39.52179 68.58791 4.77726
v 39.43368 67.56024 5.198779
v 39.08673 66.74577 5.76853
v 39.97942 66.94226 4.821636
v -65.10123 39.49871 -29.39803
v -26.7894 3.180736 5.882533
v -8.328123 -18.89047 22.72335
v -8.930024 -18.74426 22.31059
v -46.31861 18.92774 -1.851967
v -45.84865 19.32084 -1.4031
v -45.79889 18.68651 -1.663315
v -45.86277 16.98938 -1.701684
v 54.89524 -36.67166 -36.1956
v 54.1194 -39.63748 -37.28238
v 54.66884 -38.0825 -37.58016
v 10.47047 -80.72923 -8.919499
v 7.984361 -81.09392 -7.011501
v 39.98817 -62.18523 -39.37869
v 42.86102 -59.42555 -36.884
v 43.3401 -58.78239 -38.79862
v 41.61111 -60.56161 -39.94781
v 42.36402 -59.77449 -34.74397
v 44.12658 -57.82925 -36.24262
v 45.21976 -56.63712 -38.71345
v 45.17569 -56.57706 -40.609
v 45.80803 -55.79689 -37.88903
v 46.76994 -54.59909 -40.18642
v 45.64522 -55.8074 -43.14143
v 44.23178 -57.40127 -43.66417
v 44.10391 -57.74748 -41.65757
v 43.65864 -58.37527 -40.18032
v 42.75128 -59.15239 -42.4295
v 42.64466 -59.4708 -40.33496
v 41.87072 -60.149 -41.47546
v 41.71674 -60.14036 -42.68861
v 40.88119 -60.98173 -42.37766
v 39.30282 -62.43938 -42.22176
v 45.28722 -56.04783 -34.58201
v 7.74775 -0.8790179 19.05646
v 8.918962 -2.148484 17.7795
v 56.96139 -24.94527 -32.86661
v 56.644 -26.37249 -32.64142
v 61.06561 25.82749 -28.73327
v 60.85638 25.17702 -27.97816
v -61.62165 -22.27532 -31.66431
v 54.71173 60.65026 -13.98532
v 54.73696 59.97181 -13.83364
v 55.49691 59.43372 -15.14858
v 35.49939 67.06548 8.87399
v 43.6335 9.633745 -2.332303
v 43.06828 9.604547 -1.841137
v 60.85309 27.07976 -28.2506
v 63.01357 -1.166138 -45.46525
v 63.18628 0.3266497 -43.87861
v 25.09132 2.942598 5.227894
v 23.52559 6.05595 5.273454
v -2.603657 25.58432 18.75136
v -0.4432982 24.20255 18.38284
v 0.7498657 28.19362 19.27965
v -2.417909 27.84531 19.35382
v -3.794531 25.41582 18.56472
v -22.78474 71.02686 17.24196
v 33.53808 24.92386 8.707425
v -20.84969 59.43983 19.36904
v 24.07515 -73.9963 -20.75756
v 22.40991 -75.21268 -20.54875
v 20.36123 -76.66331 -21.18179
v 20.61893 -76.20737 -18.14326
v 3.613634 -35.27212 17.6571
v 2.956512 -38.15897 17.42062
v 19.33727 38.73119 19.14471
v 21.00702 39.42815 18.68531
v 20.15461 39.06987 18.93652
v 21.06968 38.54282 18.64558
v 20.24019 38.10683 18.83784
v 19.09435 37.9381 19.1201
v 61.43255 25.54787 -29.88341
v 41.85288 10.10774 -0.928827
v -54.99139 68.86563 -9.577786
v -54.33376 69.66814 -8.823512
v -53.50702 69.64806 -7.472243
v -53.37805 69.03948 -7.06986
v -53.17313 70.89577 -7.432388
v -53.86973 70.53042 -8.4278
v -55.57343 68.03001 -10.17008
v 60.88266 -8.177288 -38.53561
v -66.50889 -2.73174 -43.13346
v -66.77432 -1.081278 -41.65376
v -66.76357 -1.524895 -42.78561
v 48.08057 61.73484 -3.195168
v 1.105869 -21.90619 20.24422
v 1.144891 -21.44285 20.56634
v 2.040535 -21.39127 19.48468
v 0.6864479 -21.7403 21.25726
v 0.382338 -21.92775 21.85991
v 1.07881 -21.05182 21.11576
v 1.032468 -20.96081 21.96593
v 1.565943 -19.33584 20.49589
v 2.260108 -19.20512 19.46153
v 2.751657 -19.91283 18.88527
v 2.833432 -20.83953 18.71091
v 3.106811 -20.20103 18.36092
v 0.8009248 -21.33927 23.11329
v 1.041644 -21.03437 22.93116
v 1.248427 -20.46987 22.10445
v 1.366087 -19.65272 21.02363
v 1.377596 -19.40411 20.93349
v 17.28629 57.71993 19.18401
v 19.19054 58.74943 18.54318
v 18.07398 59.82062 18.82482
v 17.24845 58.51346 19.13106
v 17.15236 59.3124 19.11364
v 15.45785 22.08541 7.89764
v 16.15696 22.57719 8.097615
v -56.58274 66.80811 -11.34391
v -55.98769 67.18002 -10.50013
v -12.49439 -46.18006 11.39201
v -62.10427 -27.29094 -43.92112
v -62.14778 -27.30736 -45.62614
v -62.42678 -25.70404 -45.7488
v -62.20708 -27.11189 -47.42421
v -62.54959 -24.8397 -44.73506
v -62.27481 -26.14602 -43.49395
v -61.94565 -27.76222 -42.63962
v -62.57708 -25.13852 -47.70192
v -62.1743 -27.09353 -50.01117
v -61.764 -29.1511 -49.16888
v -62.57881 -25.05396 -49.58749
v -62.02679 -26.92996 -41.64061
v -53.92039 -49.97176 -47.68536
v -66.1989 30.26159 -32.55872
v -66.29302 29.27858 -32.73797
v -66.55116 29.57661 -33.63409
v -66.74287 30.99066 -34.51693
v -67.23061 31.59108 -36.16229
v -66.3744 28.38885 -32.86524
v -66.7905 28.19904 -34.28482
v -66.12464 28.60287 -32.05882
v -66.46684 27.0778 -32.91702
v -55.88922 -46.64099 -47.81524
v -56.27799 -46.00461 -46.77489
v 63.80468 15.53618 -37.57172
v 63.91722 13.54571 -38.13868
v 2.508596 -18.6727 18.67939
v 2.186503 -18.69349 19.16019
v 3.12218 -19.06146 18.37925
v 2.957618 -18.65107 17.82282
v 34.21491 8.399604 3.472596
v -0.4262028 -38.00905 17.93556
v 1.611595 -37.66497 17.80562
v 0.4743314 -40.25118 16.79841
v -1.720152 -41.5478 15.84354
v 0.8273079 -41.31392 15.65231
v 2.23423 -40.42226 16.14699
v -0.2646633 -43.11312 12.97341
v 1.553488 -42.15822 14.19465
v 7.611642 -21.91943 15.86316
v 7.203146 -21.34907 16.25463
v 34.70861 43.98009 12.10183
v 13.68299 56.70996 20.20545
v 15.34052 30.83011 16.471
v 18.34188 31.3144 15.921
v 17.17927 31.28626 16.27944
v -45.77221 34.63548 8.774329
v -44.94759 34.48595 9.371727
v 23.14329 -41.73861 4.215768
v 20.98905 -42.98072 3.520112
v 23.65074 -42.95175 3.052047
v 23.80153 -41.30616 4.306312
v 25.61979 -42.52844 2.67745
v 21.68721 -41.82725 4.627589
v 8.251589 52.33305 21.53609
v -25.08806 39.85409 18.64342
v 15.52387 -78.39143 -10.50656
v 17.31872 61.67313 18.90716
v 19.5586 60.37784 18.32321
v 38.54233 0.873548 2.046432
v 0.02453684 30.68628 20.10465
v -1.37616 29.34211 19.80014
v -3.953235 29.3831 19.66799
v -1.845588 32.11635 20.55697
v 35.03415 44.98254 11.66672
v 7.238952 0.8115111 18.87044
v 0.6712199 45.46081 22.44123
v 0.6125299 47.92387 22.43787
v 1.102603 49.6529 22.36589
v -48.02573 34.56882 6.612674
v -47.96007 34.8629 6.762679
v -47.56334 34.73248 7.15993
v -47.22784 34.4137 7.357903
v -47.15231 34.81408 7.549456
v -46.61515 34.56609 8.167233
v 43.23486 -56.77429 -28.106
v 42.52736 -57.27766 -27.06683
v 42.34478 -58.12157 -28.42052
v 62.64793 34.12054 -34.83772
v 62.34584 35.33586 -33.7113
v 62.62629 33.16927 -34.89783
v 62.26373 32.38485 -33.67419
v 62.89613 33.67585 -35.72753
v 62.81051 33.16483 -35.57113
v 62.62194 32.19488 -35.05976
v 63.02352 32.85068 -36.47157
v 63.1091 32.47744 -36.80947
v 63.1097 31.26929 -36.79265
v 62.70312 30.83835 -35.25034
v 62.97432 30.69924 -36.21048
v 63.07098 34.15147 -36.16584
v 62.89209 34.32841 -35.55601
v 63.05923 33.70815 -36.2571
v 43.41542 0.2608668 -0.3404823
v 42.9192 1.400896 -0.2629584
v 43.03326 3.424893 -0.7717409
v 42.73372 -0.86664 0.3014103
v 41.49568 -0.05591754 0.8406775
v -41.10352 39.21098 11.81757
v 6.51486 -80.75759 -4.917465
v 6.2756 -81.60583 -7.025419
v 4.993695 -81.63278 -6.106016
v 5.266224 -81.98183 -7.455811
v 27.67692 38.19192 16.46519
v 59.6422 44.49752 -24.10556
v 59.85549 44.23049 -24.63409
v -49.91954 16.97843 -5.361238
v 18.93351 -43.95052 2.68793
v 15.69676 19.60006 5.721334
v 15.76239 20.34584 6.337784
v 15.21608 19.69908 6.028312
v 1.820708 29.21736 19.42628
v 1.959274 31.4617 20.11679
v 3.136261 29.69685 19.36077
v 18.97959 24.70859 9.769002
v -54.73006 34.05807 -2.417295
v 0.7266328 -21.45471 24.29614
v 1.216458 -21.00533 23.69683
v 12.12029 62.51245 20.04712
v 9.841688 59.39663 20.76764
v 9.407146 60.63467 20.71217
v 11.07447 57.91996 20.65369
v 11.83461 58.60194 20.46337
v 11.09806 59.58278 20.52015
v 13.25313 57.80458 20.23339
v 26.46656 -43.59681 1.763672
v 4.518447 27.99821 18.32472
v 3.724465 28.21757 18.63674
v 3.593479 26.70193 18.04234
v 22.73092 59.47675 17.18287
v 21.51325 59.65264 17.65213
v 23.65784 60.70644 16.72887
v 20.77972 62.46671 17.741
v 23.52054 62.64011 16.67469
v 24.56122 61.7516 16.26722
v 20.35201 60.88939 18.01719
v 21.92479 63.04176 17.2811
v 25.60297 60.49116 15.8486
v 22.27185 64.48503 17.02305
v 20.25852 64.98699 17.71469
v 20.28275 64.35658 17.76309
v 21.61112 66.28375 17.03832
v 23.007 65.52241 16.59666
v 19.25961 66.69265 17.74553
v 20.65289 67.84184 17.08666
v 23.06391 67.00889 16.32939
v 19.86905 68.00514 17.32486
v 21.95534 68.87784 16.39577
v 43.397 70.95184 -0.4140812
v 43.46716 71.92002 -0.9360072
v 44.47177 71.76262 -2.166335
v -46.33586 75.96151 -0.6801049
v -46.49512 73.75385 0.2057978
v 0.004050285 -21.6837 25.09029
v 31.85523 25.8664 9.712278
v 5.853087 -40.75721 14.66066
v 3.506345 -39.96874 16.15611
v 4.554178 -40.77135 15.11094
v -60.27605 -35.37939 -46.77675
v -59.91587 -36.4753 -48.62332
v -23.09193 64.73334 18.32727
v 7.280429 -81.87676 -9.350127
v 5.60724 -82.20186 -8.692469
v -14.54813 -81.7589 -13.28064
v 55.63329 -29.58222 -30.821
v 55.53552 -30.94502 -31.78377
v -0.5917142 21.74269 18.0892
v -2.017305 22.56558 18.23362
v -1.511452 20.49582 18.16125
v -3.941494 21.1783 17.88105
v -4.057157 23.78516 18.15035
v 44.38963 35.58749 6.430357
v 45.09395 35.74724 5.668844
v 28.11693 -43.55866 1.142039
v 28.51869 -44.20549 0.5968857
v 47.1128 61.96005 -1.972325
v 47.7951 61.4629 -2.724671
v -2.671691 12.09248 20.72379
v -65.20993 -11.37449 -50.89455
v -65.63412 -9.450003 -51.57769
v -65.93121 -8.012778 -51.56913
v -65.1935 -11.81978 -52.40606
v -65.52434 -10.36932 -52.58991
v -64.75692 -13.55037 -50.36728
v -65.00893 -12.75719 -52.24747
v -66.17661 -6.844202 -51.2016
v -65.50279 -9.091986 -48.07234
v -65.90069 -7.636981 -49.71412
v 6.758985 1.503556 19.22441
v 38.07135 -63.84421 -39.82228
v 37.81297 -64.21824 -38.42494
v -3.033452 -81.66943 -4.364862
v -0.3074041 -82.16541 -5.691339
v -2.127512 -82.18568 -5.603183
v -2.988426 -82.54326 -6.675708
v -4.198281 -82.45587 -6.527581
v -5.749177 -82.29818 -6.230685
v -15.18925 -8.061237 16.44674
v -15.04717 -8.702608 17.19459
v -14.07814 -7.902762 18.68091
v 5.53501 25.72025 16.77898
v 43.30412 5.629572 -1.377609
v 15.37019 -41.95389 8.330182
v 11.90164 -80.61572 -11.4012
v 9.909355 -81.40067 -11.38292
v 8.816239 -81.51772 -9.778517
v 60.16162 -10.23272 -35.89648
v 60.34604 -10.02011 -37.22076
v 59.67002 -11.19803 -33.14112
v 60.07398 -11.30268 -37.25854
v 60.05124 -10.93149 -36.20793
v 59.71534 -12.29646 -35.73202
v 59.72821 -11.66315 -34.47926
v 59.19487 -13.85066 -33.8675
v 59.25975 -14.0132 -34.90287
v 59.20509 -12.80035 -31.92419
v 59.48849 -11.25489 -31.84353
v 58.86349 -14.23445 -31.47063
v 58.43828 -15.37218 -29.99991
v 58.09225 -16.3288 -29.00119
v 58.09935 -15.08267 -27.32177
v 57.75834 -16.95342 -27.68154
v 58.07117 -17.22566 -30.17892
v 58.53434 -15.80191 -31.39016
v 19.24033 62.35453 18.29012
v -18.02579 -80.49294 -14.34491
v -16.04529 -81.27698 -13.99556
v -31.69042 33.1527 14.64007
v -29.32969 31.59907 14.10403
v -18.94687 -80.07277 -17.73946
v 51.66552 -44.45792 -33.56558
v 51.69413 -45.07401 -35.28269
v 51.11586 -46.58111 -35.89087
v 4.660479 -34.80383 17.28678
v 5.052679 -32.96543 16.923
v 4.567072 -33.3094 17.16048
v -62.31715 34.71634 -21.21343
v -34.50224 39.77762 15.2649
v -34.74923 39.27938 15.20239
v -34.20088 38.54371 15.52845
v -13.4678 -7.370302 19.71429
v 1.444716 39.85803 21.99487
v 2.10752 41.54209 22.13382
v -1.065136 39.8123 22.05826
v 0.4497668 41.93031 22.23835
v -2.171754 42.86407 22.32867
v -4.474353 38.66409 21.84113
v -1.989365 36.26702 21.49834
v -3.98553 40.79366 22.13231
v -3.738499 35.93324 21.39103
v -6.235868 38.35077 21.70058
v -0.5195193 43.96196 22.40152
v 1.539322 42.70802 22.25294
v -6.080925 40.14952 21.94426
v -7.236442 40.97939 21.96307
v -5.577026 43.5298 22.26959
v -0.4226646 35.59507 21.35932
v -28.07736 72.04224 15.1145
v -26.05286 73.81053 15.34901
v -25.58439 74.87212 15.10104
v -24.30127 73.33669 16.11552
v -23.95926 74.47169 15.80777
v -28.6329 73.90318 14.24756
v -26.91217 75.86446 14.14017
v -22.59899 74.80788 16.0788
v -22.42968 72.64636 16.89887
v -23.87741 72.14928 16.59701
v -23.1741 76.28972 15.33807
v -30.07925 73.95808 13.56671
v -29.40514 75.46379 13.25218
v -28.16922 76.46602 13.35041
v -25.80966 76.89456 14.13826
v -24.87544 76.39362 14.68596
v -19.89114 15.41632 4.400095
v -19.56815 16.15555 3.880963
v -19.7393 17.11635 3.633317
v -19.79379 17.89525 3.918228
v 36.0069 -0.9517766 3.199795
v 1.095207 -36.36977 17.98592
v -63.39803 -14.35209 -34.68857
v 47.43132 34.15912 3.204275
v 48.20199 33.17619 2.106141
v 48.34034 34.56438 1.787371
v 48.55182 31.85096 1.588654
v 48.22356 31.66556 1.968768
v 47.98409 31.49963 2.231522
v 47.7875 32.34683 2.620952
v 47.51487 31.98503 2.899423
v 47.48118 32.97569 3.069293
v 47.23407 33.53124 3.430614
v 60.96935 27.65951 -28.67171
v 63.82794 19.82929 -38.22574
v 63.45179 19.36872 -36.41891
v 63.74656 19.08398 -37.81142
v 64.13799 18.79843 -39.67778
v 64.01048 17.8335 -38.95689
v 55.27829 -29.07743 -28.61615
v -59.37441 -38.40073 -44.66827
v -37.96785 75.83825 7.609947
v -37.28114 75.4632 8.300204
v -36.75711 74.9905 8.931684
v -37.53225 76.76579 7.516958
v -38.62188 76.79565 6.653671
v 0.8803592 -81.58702 -4.430833
v 40.63784 11.54528 -0.1378042
v 43.61648 -57.84682 -45.08862
v -34.07648 26.25862 9.81057
v -33.03011 27.30359 10.82195
v -32.40215 26.5644 10.34339
v 17.65234 -36.71879 9.782473
v 3.601128 3.762607 22.27383
v 4.856194 2.097991 21.69237
v 4.329431 1.294764 22.80611
v 3.575972 2.384302 23.0028
v 2.816079 4.063678 22.88272
v 5.192982 0.5143952 22.14061
v 6.119509 -1.078853 21.82884
v 4.448191 -0.369741 23.72518
v 3.992238 0.5393032 23.66857
v 5.188919 -2.416964 24.31551
v 4.617948 -1.107014 24.03762
v 7.238808 -3.177875 21.57062
v 6.753868 -1.369777 21.01527
v 6.73942 -3.468415 22.77347
v 5.982421 -4.346889 24.85738
v 7.834682 -6.141058 22.96908
v 7.043444 -5.082634 23.69456
v -40.73598 0.2931036 3.215315
v 23.53005 -74.72181 -23.4952
v -52.67167 -51.99332 -46.50579
v -66.41341 -5.711135 -50.99121
v -9.448521 -45.46113 12.3943
v -7.601054 -45.85006 12.9819
v 54.62513 -29.78586 -26.71899
v 61.36056 28.33874 -29.98642
v 10.81148 -5.345356 15.83285
v 15.25975 0.508702 9.496964
v 14.04393 1.642787 9.954957
v 13.7964 2.785798 9.613063
v 15.45254 2.273287 8.532854
v 14.76352 3.937096 8.192597
v 13.35346 4.636484 8.955522
v 14.89347 5.389051 7.278777
v 16.77686 4.007871 6.937129
v 17.47539 1.809487 7.547297
v 18.15171 3.346302 6.598538
v 18.93976 1.793041 6.85687
v 16.21322 1.109432 8.58092
v 18.52143 -0.07913243 7.794245
v 13.86118 6.096539 7.657837
v 12.53353 5.869112 8.960672
v 14.0005 5.1482 8.088518
v 12.73481 6.955394 8.051008
v 12.02231 6.959538 8.78016
v 14.12082 6.87064 7.057165
v 13.81262 8.144654 6.58605
v 15.7585 7.561383 5.91398
v 15.55014 6.772517 6.265145
v 12.35658 7.936752 7.771515
v 12.56734 8.490396 7.287
v -35.42107 11.29981 4.955429
v 27.0068 0.47722 5.094187
v -33.04178 70.64082 12.9775
v -56.15026 -44.75797 -53.40808
v -32.10793 -41.20205 2.98549
v -20.14478 -41.00936 9.315569
v -21.2456 -41.59599 7.858753
v -18.925 -41.20187 9.896642
v 12.42342 -42.76543 8.093013
v 30.07701 -70.39405 -27.6249
v 30.04535 -70.52925 -29.32804
v 32.07887 -68.99028 -29.31152
v 31.21759 -69.67855 -30.00006
v 32.52883 -68.69955 -30.35975
v 30.94013 -69.82658 -32.19326
v 30.19096 -70.40971 -31.28263
v 29.82101 -70.56453 -32.45323
v 28.43743 -71.52757 -31.12821
v 33.52721 -67.9546 -32.0224
v 32.13902 -68.94315 -33.1759
v 33.90265 -67.58974 -30.21481
v 34.35657 -67.30725 -31.90676
v 35.45435 -66.36229 -30.8931
v 35.33369 -66.14272 -28.72828
v 36.77779 -65.15428 -30.84241
v 34.46511 -66.72821 -27.37017
v 35.69064 -66.23799 -32.69824
v 31.36875 -69.39138 -34.16265
v 33.45993 -67.93676 -34.75087
v 18.01846 -41.25478 7.358123
v 17.14651 -41.49619 7.709342
v 17.85475 -41.79581 6.834679
v 16.48971 -41.97689 7.542114
v -48.60227 34.72033 6.196194
v -48.48759 35.20641 6.414958
v -48.23352 35.193 6.707177
v -48.4095 35.74312 6.540503
v -48.07017 35.26974 6.948276
v -47.8546 34.99384 6.953344
v -47.76522 35.12186 7.279575
v -47.4784 34.84122 7.31319
v 27.21594 68.28059 14.13943
v 26.34846 67.25099 14.7503
v 28.3786 67.87375 13.58123
v 27.54725 69.00552 13.81382
v 29.46796 67.83002 12.95814
v 28.39281 69.46416 13.20364
v 29.62913 69.85346 12.43281
v 29.37789 66.72408 13.19827
v 30.59807 68.85609 12.00546
v 30.65607 66.88957 12.39298
v 31.51734 68.00858 11.58228
v 32.49281 67.45506 11.03719
v 31.86332 66.33803 11.66286
v 30.78724 66.13132 12.44042
v 32.60172 69.28297 10.54658
v 30.99167 65.52084 12.40653
v -65.5394 24.93069 -29.37345
v 57.36628 48.81249 -17.63691
v 4.384002 -20.55493 17.29527
v -57.05922 -44.50687 -45.28359
v -57.04166 -44.29613 -48.02672
v -57.85841 -42.31379 -48.99134
v -57.65967 -42.58986 -50.05263
v -57.17269 -43.8315 -49.31578
v -56.51217 -45.25718 -48.88344
v -57.21492 -43.35005 -51.03074
v -56.04747 -45.96245 -49.79304
v -56.62193 -44.50272 -51.31915
v -55.99646 -45.70424 -51.22581
v -55.13491 -47.01832 -51.85541
v -55.5659 -45.94614 -52.8913
v -56.72412 -44.04441 -52.1698
v -55.50186 -46.87828 -50.07271
v -54.44685 -48.43081 -50.83322
v -54.91073 -47.84988 -50.12336
v -54.87257 -48.15337 -49.17851
v -54.35537 -48.92072 -49.40884
v -57.99137 -41.34505 -51.7945
v -57.01018 -44.64522 -43.68143
v -56.64653 -45.40753 -45.4711
v -57.32867 -43.84947 -42.1596
v -56.2065 -46.29469 -42.21819
v -56.76348 -45.01782 -40.88518
v -58.30686 -41.01778 -50.19073
v -58.66035 -39.75273 -51.46573
v -58.35907 -39.79485 -53.62062
v -58.76223 -39.23216 -52.38728
v -58.38642 -39.25357 -54.81043
v -58.97316 -39.13592 -50.46725
v -58.90149 -38.26212 -54.03471
v -15.75077 -20.83867 15.33116
v 24.40152 -11.09762 8.424859
v 23.32195 -9.815587 8.54131
v 42.68895 2.498868 -0.3645238
v 23.12076 -40.25052 5.265688
v 22.41001 -39.67016 5.972485
v 5.893807 1.414315 20.60466
v 6.597231 -0.05468889 20.39983
v 54.96224 -37.27273 -37.95286
v 55.0399 -35.80371 -35.59863
v 55.28804 -35.95266 -37.49181
v 30.33246 70.52461 11.74109
v 31.59592 69.38367 11.2238
v 64.02133 16.03217 -38.80077
v 10.83011 34.57059 19.78781
v 11.6739 34.91616 19.77325
v 9.537123 34.97574 20.12125
v 8.810881 35.8927 20.48946
v -57.15134 -44.02879 -40.12685
v -56.68302 -44.88795 -39.02993
v -27.36885 4.281032 5.68024
v 36.06324 -64.5535 -25.83398
v 30.72956 9.451696 4.678726
v 31.19 8.254375 4.450007
v 13.35926 -44.04873 6.196722
v -53.85991 34.32972 -0.7739019
v -53.28313 34.95005 0.1242152
v 33.68648 31.57027 11.97495
v 33.17744 31.44436 12.10369
v 34.66888 32.24833 11.96559
v 35.61417 32.36843 11.65395
v -23.55139 -44.08648 2.352898
v 4.191571 -2.402319 25.5611
v 4.576638 -3.998359 26.41036
v 6.344424 -5.770205 25.57023
v 4.87923 -5.262338 27.13572
v 4.046985 -5.133701 27.89201
v 2.801606 -2.994451 27.29276
v -62.00087 -26.58085 -40.60305
v -64.87854 -10.23418 -42.5382
v 24.85358 -10.14392 8.172686
v 23.36281 -7.670872 8.161764
v 22.98953 -6.361365 7.977919
v 24.62217 -5.397329 7.20464
v 26.29404 -6.120013 6.890632
v 25.67469 -3.455325 6.330714
v 27.00245 -3.169118 5.871119
v 27.40001 -4.539549 6.138005
v 22.94032 -5.192023 7.675366
v 22.86556 -3.746763 7.261182
v -60.31633 -34.82381 -50.23014
v -60.70486 -33.47008 -49.88884
v -59.46763 -37.84351 -49.54975
v -59.82803 -36.55782 -50.07429
v -59.76157 -37.13134 -47.26148
v -59.10992 -39.19174 -47.40855
v -19.59323 58.89508 19.73359
v -65.0521 -9.821675 -43.80744
v -65.4446 -9.136069 -47.28871
v -65.70258 -7.885816 -47.14595
v -65.88624 -6.786557 -46.2239
v -64.71573 -10.36149 -40.95419
v -64.47753 -11.7427 -40.95437
v -64.45515 -12.38022 -42.08889
v -64.22433 -11.81252 -38.33586
v 22.10843 39.26259 18.3374
v 36.29267 -2.558545 3.345244
v -31.38025 74.66096 12.52732
v 20.93666 -76.36749 -23.09259
v -14.96444 -18.81854 18.72595
v -14.18311 -18.69697 19.42396
v -67.51763 8.479567 -36.0371
v -67.76357 10.7152 -36.62347
v -67.42537 10.44633 -34.92246
v -67.91857 12.97697 -37.08351
v -67.87517 12.00291 -36.95049
v -67.19566 12.12373 -33.67783
v -67.0921 13.50621 -33.2631
v -67.60892 13.62603 -35.50863
v -12.50115 -81.38607 -7.273705
v -65.90762 24.12998 -30.44933
v -66.18334 22.79164 -31.14371
v -66.4587 25.28643 -32.62678
v -66.43061 23.53848 -32.08187
v -65.80466 25.37982 -30.31531
v -66.40404 20.81559 -31.49422
v -66.71396 22.18699 -32.80899
v -66.10387 26.08959 -31.57002
v -51.79076 33.61501 2.631786
v -51.28248 34.0067 3.200249
v -51.62408 34.24378 2.822471
v -3.723277 -6.495798 31.14639
v -2.949557 -7.225736 31.74175
v -8.597424 -42.88198 12.0369
v -8.977633 -42.99559 11.87912
v -9.48317 -43.29387 11.77367
v -9.800396 -42.84182 11.68772
v -10.52924 -43.20216 11.49561
v -10.87814 -42.81798 11.43308
v 4.97504 50.65875 22.05511
v 3.6455 51.15392 22.1485
v 2.050338 51.01999 22.2556
v 5.39399 51.87436 21.94428
v -0.4931982 51.84083 22.32726
v -0.8878098 48.49394 22.461
v -1.407322 49.94647 22.43228
v -2.203613 52.34952 22.30361
v -3.150577 50.6485 22.37032
v -3.339504 48.07951 22.44636
v -4.328528 50.22435 22.36611
v -20.21894 -42.13007 7.707676
v -22.5305 -41.63937 6.900922
v -21.59294 -42.1039 6.877363
v -22.39552 -42.6622 5.260659
v -64.11147 -15.84088 -46.10428
v 0.3860027 -47.18495 13.4441
v -0.4654061 -48.15376 13.65603
v 1.679752 -30.00426 17.68828
v 14.69275 35.73354 19.53405
v -66.04771 -6.353531 -47.45124
v -65.96138 -7.065036 -48.6354
v -66.11664 -6.215812 -48.2764
v -66.24655 -5.586532 -48.00932
v 18.84889 -3.240358 8.70455
v -35.69085 39.82502 14.70143
v -36.18631 39.15465 14.56709
v -36.87714 39.03791 14.32073
v 61.12133 38.57434 -29.28065
v 64.04449 5.641692 -42.9208
v 64.17182 5.060461 -45.29828
v -64.53291 45.29145 -26.64167
v -64.48942 46.17186 -26.27917
v -64.37955 46.4821 -25.9058
v -64.21609 46.38333 -25.41178
v -66.99044 26.35647 -34.75404
v 59.88409 43.4854 -25.00386
v 59.97879 43.70537 -25.18576
v 60.13176 42.73835 -25.83805
v -12.96421 -6.751717 20.53469
v 18.86016 -23.35883 8.69841
v 19.15759 -1.087045 7.8416
v 18.02103 -1.165938 8.42958
v 43.2369 14.32156 -3.06811
v 43.05008 16.35468 -3.184785
v 43.65919 16.41608 -3.601083
v 42.17187 13.09402 -1.741925
v 42.3336 14.66877 -2.381641
v 42.57108 15.91656 -2.820908
v 42.78017 16.80013 -2.903457
v 43.17364 16.88914 -3.149282
v 42.60774 17.38039 -2.803028
v 42.90938 17.78083 -2.71328
v 43.46276 17.60128 -2.975753
v 42.65151 18.60589 -1.728302
v 42.51722 18.14338 -2.131944
v 42.39238 19.09633 -1.217186
v 42.56181 19.65994 -0.9803114
v 43.21894 19.46803 -1.597752
v 41.87394 19.18283 -0.746175
v 42.21186 20.51406 -0.04979745
v 46.34424 35.98644 4.185601
v 45.06341 34.85882 5.801516
v 56.22626 57.03137 -16.05034
v 56.40402 55.26882 -15.97599
v 57.14912 54.44489 -17.47061
v 56.963 55.7702 -17.40259
v 56.9446 56.80659 -17.5483
v -33.44506 -33.84874 4.966004
v -43.46177 77.60992 1.58941
v -42.29644 76.8789 3.207903
v -21.48229 11.64885 5.372715
v -19.8567 12.78594 5.330991
v -13.27844 -44.81675 10.53966
v 9.103601 32.61184 19.3336
v 10.06898 33.05519 19.30793
v 10.40871 33.98939 19.63098
v 9.120756 33.30254 19.63319
v 8.431354 32.51126 19.43106
v 7.935542 33.6487 19.9595
v 7.381841 32.49256 19.61338
v 9.62183 34.26141 19.88882
v 7.681927 31.23773 18.99489
v 6.487992 31.08672 19.16812
v 6.018464 32.69902 19.92225
v 6.718795 33.11483 19.96704
v 6.973271 30.19598 18.63886
v 5.488671 30.33569 19.09579
v 5.603306 29.14741 18.53056
v 5.846492 31.96038 19.67616
v 4.079786 29.28852 18.99389
v 3.442742 33.20736 20.45907
v 3.728542 31.28739 19.7869
v 4.90851 32.02604 19.85539
v 5.645635 33.3486 20.20757
v 5.135174 34.7487 20.70132
v 6.645339 33.91377 20.26735
v 5.978978 34.39535 20.5001
v 7.292715 34.03227 20.20023
v 1.33784 33.05041 20.63958
v 7.164892 29.19246 18.05722
v 6.577799 28.48372 17.85698
v 6.269904 29.02733 18.25258
v 7.609172 28.5107 17.50888
v 8.320008 28.88007 17.43994
v -4.838316 32.93551 20.6097
v -31.2122 -32.40673 6.287377
v 35.81914 -65.20638 -26.94241
v 37.07532 -63.72411 -26.48279
v 63.32653 9.480647 -35.6075
v 63.73604 11.2154 -37.69469
v 63.70993 9.794826 -37.85737
v 64.03906 11.64772 -39.34271
v 63.6897 8.696248 -38.1404
v 64.18449 11.42464 -40.24548
v 63.7169 12.58173 -37.33379
v 63.91774 12.18373 -38.53627
v 27.58417 -1.587534 5.309649
v 61.75194 -6.224928 -43.56646
v 61.38155 -7.74719 -43.57602
v 10.57095 -41.59349 11.55015
v 11.3344 -41.94865 10.69684
v 9.49402 -42.48935 10.63073
v -24.40641 -44.06325 2.177675
v -34.06706 -2.807001 5.509035
v -34.59052 -4.462541 5.775759
v 60.25678 -11.33456 -39.31367
v 59.93127 -12.48074 -38.43352
v 59.61207 -13.32099 -36.94408
v 59.30541 -14.98848 -37.02689
v 59.34828 -13.94971 -35.68339
v 59.69755 -13.95281 -39.12033
v 60.0247 -12.97658 -40.47397
v 59.61967 -15.11687 -40.73292
v 60.54001 -10.23756 -39.91886
v 59.26964 -16.19804 -38.93481
v 58.89398 -16.98354 -36.84499
v 58.9618 -15.89145 -35.45762
v 58.82629 -17.95191 -37.81813
v 58.93527 -14.91146 -33.47018
v 58.6435 -16.7541 -33.9493
v 59.77544 -14.61402 -41.4225
v 59.80431 -15.0923 -42.86125
v 59.58529 -16.26724 -42.8378
v 59.38129 -16.60502 -41.03904
v 60.05244 -13.76464 -42.81269
v 59.03146 -18.60506 -40.83519
v 59.01731 -18.04422 -39.74908
v -40.42552 39.1417 12.24146
v -39.96843 38.74322 12.57545
v -40.70468 37.92608 12.34288
v -41.90108 38.14624 11.53597
v 60.3145 -12.11393 -41.73375
v 60.36654 -11.37096 -40.62551
v 60.62584 -10.67337 -41.88096
v 60.56785 -11.40268 -42.93576
v 60.24249 -12.9098 -43.02188
v 60.50345 -12.18625 -44.36591
v 63.40381 8.232992 -36.44178
v 63.97405 9.518812 -39.7286
v 63.83111 8.354227 -39.16393
v 63.76395 7.248064 -39.35877
v 57.95273 -18.42284 -30.99884
v 58.19862 -18.74817 -33.48402
v 57.75039 -20.1579 -32.09157
v 58.41485 -16.77499 -32.03249
v 57.73541 -20.87884 -32.91994
v 58.51067 -18.22441 -35.40823
v 58.30463 -19.63659 -35.75657
v 57.99537 -20.86682 -34.95071
v -38.23732 33.8115 12.6662
v 3.807478 -31.30079 17.23177
v 2.260075 -32.76437 17.63147
v -0.2649373 -32.38691 17.50481
v 0.9817215 -33.75338 17.76065
v 2.302802 -36.40393 17.84805
v 7.759344 51.00654 21.6976
v 8.258429 49.90482 21.69297
v 7.15316 51.4533 21.75349
v 13.03381 -10.10735 13.29124
v 12.6163 -10.816 14.6572
v 12.18457 -9.321921 14.63556
v 12.11287 -10.60002 15.98927
v 12.86904 -12.03447 15.4396
v 64.2373 10.6081 -40.85426
v -11.41579 -82.52746 -13.33447
v -10.69989 -82.6013 -11.13939
v -50.57066 34.68257 4.005557
v -50.89579 34.45277 3.647297
v 35.04375 68.51206 8.865196
v 33.69395 66.99873 10.25744
v 33.55884 69.75209 9.684072
v 34.88056 69.78712 8.618415
v -19.73334 7.527337 6.337152
v 23.3657 39.85711 17.99295
v -24.34562 -43.50704 2.655902
v -25.02676 -43.77115 2.464514
v 15.6194 -45.02748 4.867059
v 16.83844 -43.85823 3.524533
v 17.2169 -45.0952 3.302618
v -65.9566 35.70034 -32.1285
v -65.74171 37.61879 -31.36363
v -65.39804 38.11376 -30.3901
v 24.30379 64.19146 16.19368
v 64.17437 9.596193 -41.01976
v 64.39408 9.321491 -42.22567
v 64.18532 7.786642 -42.0776
v 64.0761 8.177271 -41.00171
v 64.35312 7.276118 -43.5975
v 64.48631 8.934147 -43.22189
v 64.63407 10.68407 -43.68571
v 64.57349 8.616606 -44.82384
v 64.71954 9.901078 -45.21043
v 29.22417 -3.236975 5.283425
v 18.79739 -41.3991 6.641774
v 19.63949 -41.2386 6.269695
v 19.03568 -42.20189 5.464393
v -52.37562 35.84991 1.365301
v 18.90202 -77.5539 -22.01666
v 19.48491 -77.16092 -20.33589
v 18.55483 -77.62445 -18.57139
v -61.07597 -28.22116 -35.12852
v -17.51359 28.35108 14.45269
v -18.35994 27.58001 13.3107
v 22.74271 3.047272 5.516149
v 22.87568 5.00666 5.375125
v 23.67578 7.021484 5.248121
v 24.2663 7.956261 5.24565
v 25.81007 7.908439 5.182559
v 24.47077 9.514786 5.388135
v 17.90627 11.80524 5.119666
v 18.31593 10.96538 5.188903
v 18.40728 8.835786 5.294202
v 17.25947 8.365968 5.40739
v -59.58688 -36.49464 -53.10765
v -59.76167 -35.39241 -54.79529
v -39.73204 77.84145 5.087528
v -36.62949 78.79762 7.155917
v -37.87857 78.59714 6.31135
v -41.2033 77.7607 3.816997
v -63.28348 -15.859 -36.09494
v -63.55771 -14.19625 -35.86635
v 18.9327 29.17392 13.61657
v 18.57971 28.12071 12.72966
v 19.36789 28.03906 12.46457
v 20.70616 28.69288 12.78891
v 20.01846 29.59258 13.75195
v 21.58008 27.33905 11.61758
v 22.5216 28.348 12.20581
v 22.1994 29.01594 12.7992
v 24.11527 29.57741 12.86688
v 24.43008 28.73431 12.21762
v 23.25617 27.28963 11.38074
v 24.1108 27.60018 11.47835
v 25.25499 27.79126 11.42889
v 25.24291 26.98401 11.09706
v 25.6024 26.61137 10.83388
v 24.60013 26.45719 10.88484
v 23.44195 26.49826 10.86214
v 23.60481 26.182 10.63103
v 22.73978 26.17442 10.72579
v 20.61837 30.18813 14.18001
v 19.08589 30.69983 15.13192
v -10.22944 -44.96805 12.00765
v 30.17774 63.79444 13.12
v 40.44113 -61.15715 -43.59566
v -61.23292 -31.46074 -50.03707
v -61.46887 -30.68008 -48.25421
v -60.86932 -32.50005 -51.2885
v -61.29798 -30.39895 -52.39331
v -61.80263 -28.68094 -50.83209
v -61.55793 -28.96608 -53.96027
v -60.55637 -33.77872 -51.18733
v -60.76847 -32.53265 -52.75846
v -5.060267 -5.22788 29.85251
v 52.40044 -44.11422 -37.14474
v 51.8163 -45.33784 -36.8105
v -59.3238 -38.55359 -46.45477
v -59.98264 -36.44376 -46.41906
v -58.74563 -40.13918 -48.60362
v 9.45681 64.21474 20.34598
v 8.929997 65.5082 20.22607
v 10.38899 64.04426 20.19553
v 10.11444 65.41876 20.03598
v -67.49726 3.015482 -40.88611
v -67.33127 3.470263 -38.87117
v 1.355336 13.28725 19.26046
v -63.84629 -13.79401 -37.95577
v -62.12042 -26.65122 -53.72236
v 20.4946 -4.32817 8.310532
v 21.26904 -6.253512 8.510319
v 20.94519 -2.025946 7.44067
v 14.21118 57.92638 19.99777
v 14.80286 58.6009 19.78907
v 15.8018 58.63227 19.51353
v 15.0792 59.10001 19.67427
v 16.13398 57.98947 19.47116
v 24.27862 63.41191 16.27001
v -49.98747 35.26351 4.643555
v -49.40034 34.89775 5.368844
v -49.1572 34.45779 5.58769
v 3.506817 -19.17696 17.35859
v 3.589682 -18.89906 16.84052
v 54.05899 62.19361 -13.19123
v -53.48241 33.53857 -0.08935418
v -52.96064 33.56139 0.7596182
v -52.75495 33.291 1.060952
v 17.43458 -78.2003 -22.32583
v 16.8548 -78.62836 -19.85596
v 56.79935 53.93907 -16.61125
v 57.18393 52.55128 -17.34952
v 57.52307 52.13092 -18.03191
v 57.70437 51.46274 -18.2769
v 63.41449 27.28252 -37.69888
v 63.31929 28.04983 -37.33238
v 63.06746 28.76462 -36.46167
v 63.52894 25.59392 -37.93856
v -63.85926 -12.7682 -36.3045
v -60.12852 -35.11002 -51.86962
v -64.45984 43.32767 -26.84487
v -22.09064 73.35431 16.77833
v -64.7787 43.4287 -27.56655
v 63.89571 3.030625 -45.55834
v 63.57124 1.311485 -45.82263
v 1.473544 5.987261 22.90198
v -68.08991 9.637291 -39.22906
v -67.94287 8.897043 -38.7033
v -67.58916 6.920763 -37.31504
v -67.85293 7.72008 -38.5703
v -67.9615 7.983305 -39.42115
v -67.79524 6.354908 -39.30999
v -67.6485 5.221302 -39.18422
v -67.81791 5.179126 -40.4932
v -67.7962 4.337283 -41.4851
v -67.48711 3.780173 -39.69391
v -68.01731 6.045475 -41.09356
v -67.94115 6.076808 -40.4952
v -68.0563 6.758297 -40.66039
v -67.21754 1.611927 -40.63984
v -67.56602 2.86268 -41.98123
v -67.44447 2.000466 -42.39534
v -67.73059 3.437451 -42.60452
v -68.02818 5.516049 -41.99581
v -67.93745 4.518134 -42.8204
v -67.85532 3.434775 -43.68467
v -66.95354 0.1625275 -40.80923
v -67.13703 0.172338 -42.65016
v -67.21752 -0.1512485 -44.79437
v -66.91518 -0.9468089 -43.13429
v -67.71188 2.490051 -44.27721
v -67.5953 1.634544 -45.09153
v -67.7491 2.379064 -45.10571
v -68.00382 3.330587 -46.57057
v -67.73488 1.835822 -46.16305
v -68.03188 3.625712 -45.78012
v -68.26628 4.802303 -45.98264
v -68.03191 4.21539 -44.22405
v -67.73987 1.391259 -47.86071
v -67.71086 1.068446 -48.97752
v -67.32031 -0.39866 -47.526
v -67.96809 2.245651 -49.03191
v -68.12885 3.39234 -48.39556
v -67.17516 -0.7120129 -46.25528
v -68.21638 3.994644 -48.07863
v -67.40634 -0.2943675 -49.14805
v -66.9509 -2.350938 -48.10883
v -66.91666 -2.135758 -46.75269
v -67.13779 -1.731303 -49.34014
v -66.81042 -3.399619 -50.11424
v -67.3994 -0.8188352 -50.44206
v -63.89328 -17.10154 -45.7286
v -63.68535 -18.63757 -47.00706
v -63.16051 -21.82778 -46.83756
v -63.41488 -20.54653 -48.72571
v 19.46187 -2.165216 8.081829
v 20.39732 59.23637 18.09461
v 20.70613 58.53493 18.01177
v -25.69303 6.640363 5.632468
v -24.18025 4.977402 6.000303
v -23.58259 6.771256 5.740217
v -25.23204 4.258171 5.947874
v -66.3162 26.62845 -32.41379
v -65.96782 27.92533 -31.44484
v 16.2994 13.01056 5.020385
v 61.79401 37.65345 -31.50692
v 62.01034 38.26136 -31.97972
v 61.72649 38.27378 -31.10888
v 3.696695 58.88487 21.57794
v 4.279763 60.6392 21.34628
v 21.59026 -75.93658 -24.04106
v 22.39515 -75.46609 -25.33919
v 20.2248 -76.66251 -24.45868
v 18.68381 -77.49184 -23.9933
v 20.8275 -76.24009 -26.11831
v 19.49626 -76.99141 -24.9963
v 17.29086 -78.11694 -23.56861
v 18.85063 -77.30977 -24.81754
v -63.63994 -14.72633 -37.55231
v 36.77188 -65.30007 -34.68614
v 1.391072 -46.12917 13.19928
v -6.351396 -19.52197 22.42259
v 13.93608 -18.16328 11.99834
v 15.33527 -17.32073 10.03962
v 14.76048 -17.25759 10.57571
v -33.59583 76.42432 10.48554
v -31.66264 77.79558 10.96961
v -31.36088 76.25037 11.85085
v -32.35725 75.05045 11.83519
v -7.468238 44.17331 22.19101
v 24.61586 -74.00455 -24.31599
v -3.417644 11.25607 20.99532
v -2.552207 10.09589 21.78787
v -6.760742 -1.814571 26.30651
v -27.49209 -38.60223 6.451255
v 22.54206 -1.653212 6.73668
v 24.37765 -0.694106 5.915078
v 50.50616 -47.76959 -35.77961
v 49.89071 -49.50518 -38.31311
v 23.41012 -21.0716 8.287966
v -27.39078 78.44722 12.72492
v -26.1767 77.8121 13.5112
v 22.31817 38.04648 18.27251
v 21.47345 38.28615 18.52886
v 22.07413 37.26161 18.35387
v 20.99739 37.7269 18.63877
v 21.4547 36.7091 18.47657
v -51.77308 72.50068 -6.073221
v -52.47884 70.78294 -6.389133
v -52.60358 69.50755 -6.124377
v 60.83329 -9.476414 -41.40282
v 31.53896 27.26644 10.30786
v 30.61625 26.47021 10.22845
v 30.11716 27.3577 10.8425
v -27.79722 -39.97636 5.602769
v -28.08718 -41.13122 4.67264
v -29.51641 -40.20308 4.73293
v 3.566033 -81.03143 -4.017373
v 43.7392 12.74079 -3.172776
v -35.81159 76.11662 9.132594
v -34.7679 77.32224 9.31777
v -36.23845 76.96309 8.397066
v 14.52894 -79.35764 -11.77887
v 41.75475 -59.67443 -45.22385
v -62.4755 -25.56873 -50.79725
v -62.68791 -24.43769 -51.04752
v -62.75679 -24.12546 -50.30402
v -62.80507 -23.95805 -48.75918
v -62.89553 -23.45074 -51.67772
v -62.99566 -23.04402 -50.31658
v -63.12762 -22.23263 -48.67374
v -63.21075 -21.88556 -50.78114
v -62.63562 -24.62754 -52.29874
v -62.79322 -23.75223 -53.21552
v -63.13835 -22.09783 -53.2308
v -63.23105 -21.44899 -55.11183
v -63.40495 -20.84362 -52.20893
v -63.05061 -22.19497 -55.00011
v -63.44243 -20.66267 -54.06945
v -30.628 -38.88982 4.816908
v 57.45283 50.39231 -17.71599
v 58.24844 49.01704 -19.59565
v 58.39888 49.85259 -19.98079
v -59.27915 57.73867 -13.81385
v -59.26056 61.71717 -14.75149
v -59.91648 59.67406 -15.65592
v -59.76 60.54845 -15.46731
v -60.43723 59.1831 -16.68627
v -60.63382 58.01093 -16.6578
v -60.92521 57.01531 -17.10151
v 23.91712 51.19865 17.13836
v 23.44547 50.71671 17.38462
v 9.297442 66.69916 19.97136
v 10.70285 65.85413 19.86928
v 11.95435 65.02637 19.79511
v 11.56276 65.72327 19.75846
v 38.57791 -1.98005 2.468004
v 36.8913 73.26453 5.540545
v 38.37189 72.05701 4.636477
v 37.8774 73.07639 4.672651
v 37.06748 74.28596 4.885364
v 38.02432 74.4892 3.860662
v -28.31784 70.79955 15.3651
v -1.355926 9.142594 22.31636
v 25.07417 64.78601 15.80588
v 25.79561 66.31498 15.20688
v 64.11799 13.02444 -39.30986
v 64.38818 12.98842 -40.99975
v -45.08427 17.49842 -0.9426351
v -62.72656 -23.67347 -54.77511
v -62.45557 -25.09034 -54.22421
v -62.81703 -23.04931 -55.83759
v -62.40038 -24.682 -56.36056
v -62.05617 -26.37425 -55.82652
v -61.90142 -26.74715 -56.58463
v -61.52587 -28.48466 -55.84758
v -62.22658 -26.53044 -51.99624
v 18.71249 67.95505 17.68293
v 20.05806 70.68199 16.64567
v 20.81292 69.78374 16.62462
v 0.2824748 8.136163 22.44049
v 27.58983 -72.10717 -30.59335
v -2.047268 -43.13339 13.18391
v 22.4589 -22.47437 8.200548
v 19.17347 64.07919 18.15309
v 19.34105 65.4035 17.93837
v 18.31655 66.03342 18.12304
v 18.58891 65.66586 18.10923
v 17.13254 63.23928 18.83141
v 17.92824 64.62695 18.46223
v 16.5615 65.36433 18.72823
v 16.01461 61.26008 19.30038
v 15.41546 62.86102 19.30573
v 15.79547 64.37566 19.05203
v 16.88916 60.01682 19.15119
v 16.07523 60.01809 19.36719
v 15.36443 66.72971 18.81826
v 17.24448 65.86417 18.46036
v 17.53573 65.42799 18.46007
v 17.98795 65.67915 18.28208
v 16.6127 66.13049 18.58618
v 17.40747 67.14367 18.19221
v 16.42665 67.06013 18.48306
v 55.22171 -34.82753 -35.19916
v 55.39626 -33.49334 -34.18848
v 54.95071 -34.74234 -33.62678
v 55.56591 -34.01826 -36.03899
v 55.82753 -32.71013 -35.62993
v 55.1526 -33.25248 -32.57656
v 55.7231 -32.15791 -34.24623
v 55.46677 -32.14603 -32.8349
v 56.02258 -33.1461 -37.86273
v 55.93577 -33.90342 -38.68946
v 55.59063 -35.46962 -39.21214
v 56.25808 -31.84417 -37.39052
v 56.58747 -31.77864 -39.80871
v 55.79209 -35.18978 -40.60827
v 55.48462 -36.35265 -40.55909
v 55.18017 -37.21749 -39.92909
v 55.28432 -37.41828 -41.93683
v 54.89491 -38.55446 -41.61047
v 54.78482 -38.5269 -40.09144
v 7.696084 -2.214981 20.04146
v 7.729173 -3.956912 21.28012
v 8.91811 -4.58479 19.06308
v 8.828195 -2.91594 18.3673
v 8.919204 -6.027107 19.96758
v 8.468675 -5.674081 20.86648
v 8.066925 -5.298844 21.60674
v 9.66935 -4.558512 17.60484
v 9.451824 -6.167782 18.79466
v 9.730613 -6.959027 18.63198
v 9.846638 -5.878726 17.78976
v 9.023504 -6.728585 20.23481
v 8.274314 -5.850301 21.52122
v 8.36131 -6.39234 21.77043
v 63.29989 19.69646 -35.81036
v 14.40013 -17.75596 10.97933
v 14.40489 -16.64747 11.39223
v 28.33363 37.73679 16.25379
v 28.65817 37.16573 16.06653
v 25.98578 38.77384 17.04354
v 26.61502 37.81183 16.80647
v 25.64937 38.25033 17.09459
v -23.62004 -77.58582 -22.10903
v -21.9754 -78.48754 -21.1673
v -21.51571 -78.77012 -20.51543
v -20.90115 -79.06779 -20.45184
v 18.27424 66.42001 18.07022
v 16.56361 68.38805 18.18565
v 17.80722 69.30711 17.67232
v 13.58563 -14.32413 15.4032
v 13.13206 -13.47706 16.58278
v -68.23312 10.91989 -39.71292
v -68.06303 12.1923 -38.31347
v 38.53051 -63.30349 -40.9723
v 37.55209 -64.03046 -41.22531
v 36.01616 -65.43204 -39.94609
v 36.72232 -65.0948 -38.76975
v 36.24672 -64.98485 -41.4638
v 35.65276 -65.53297 -40.83228
v 0.6777689 12.84807 19.84483
v 17.26133 -78.34573 -18.00591
v 16.06564 -79.0298 -19.01342
v 56.25924 -28.36348 -32.61807
v -20.2528 -43.31368 4.232264
v -20.67657 -43.41337 3.839681
v -19.84796 -43.46111 4.668679
v -19.43658 -43.29317 5.140873
v -18.72675 -43.69106 5.882638
v -18.60743 -43.32242 5.988288
v -6.496994 33.54779 20.60989
v -7.693357 32.66955 20.17324
v -6.16854 30.89058 19.82792
v 62.64683 35.00403 -34.66282
v 62.77566 35.03716 -34.97754
v -37.90126 13.21231 4.002443
v -36.91652 14.16671 4.083065
v -37.34864 12.72231 4.316491
v -37.07444 12.30742 4.465837
v -36.7155 11.79758 4.527633
v 21.60269 30.74294 14.46899
v 22.56384 30.37453 13.88704
v 23.06559 30.9809 14.29134
v 21.86887 31.35302 15.01199
v 33.84908 23.86864 7.758633
v 34.49216 23.32665 6.871527
v 46.62135 7.225141 -4.491982
v -68.23275 13.37666 -39.04767
v -68.43326 11.87073 -40.51307
v -68.20686 8.924131 -40.30762
v -68.45319 10.28009 -41.24316
v -68.58227 12.94228 -40.94992
v -68.77028 11.61455 -42.87232
v 49.3891 -48.83485 -32.64407
v -36.22879 26.05488 9.321677
v -37.36509 25.51001 8.467492
v -36.65528 25.26112 8.58794
v -34.74977 25.32199 8.935101
v -35.93985 24.62229 8.344208
v -35.47073 25.07087 8.619422
v -36.88558 25.00941 8.316557
v -5.1433 48.95247 22.36626
v 63.54307 5.229567 -39.36564
v 63.3619 4.780619 -38.36925
v -65.17099 27.69527 -28.74896
v -65.16383 26.20608 -28.50003
v -22.28696 8.279024 5.647031
v -60.75724 58.53496 -17.11404
v 8.301503 -21.69319 15.97407
v 9.233248 -21.58301 16.08845
v 8.184903 -21.30365 16.27685
v 6.765793 -20.66762 16.51805
v 6.187606 -20.28938 16.65588
v 6.885057 -20.23083 16.79899
v 7.809952 -20.66091 16.70442
v 9.300368 -21.17605 16.63467
v 10.20502 -21.20486 16.50798
v 10.49427 -20.46587 17.78273
v 9.540109 -20.69774 17.39233
v 10.96399 -20.95192 16.62701
v 10.81991 -21.48659 15.51474
v 15.48696 68.52467 18.42863
v 15.8308 69.20386 18.20467
v 16.62049 69.58698 17.9003
v 51.34633 -46.57837 -37.45455
v -1.951366 18.58393 18.37538
v -20.80926 72.64808 17.34717
v -20.86921 74.52563 16.70057
v -18.88154 74.29552 17.13959
v -18.89407 75.86814 16.55386
v -17.07967 73.6453 17.75138
v -18.0171 75.25613 16.99898
v -19.31867 72.38454 17.76338
v -20.57673 76.03806 16.12014
v -18.57664 77.16779 16.15181
v -16.68805 76.79804 16.63427
v -20.41398 78.02895 15.26234
v -18.39847 78.98946 15.28871
v -19.8334 79.37642 14.75727
v -17.01546 78.79626 15.71997
v -57.28558 62.36568 -11.18408
v 18.5312 70.679 17.10934
v -68.15972 7.694225 -40.71951
v 38.88154 9.590664 1.248698
v 39.31237 9.376741 0.9822058
v 21.03016 -76.15332 -25.53172
v 22.01025 -75.59518 -26.473
v 41.07874 -1.046141 1.21663
v -39.3429 38.73916 12.98162
v -38.91197 38.92275 13.18369
v -19.37782 -42.77132 6.954729
v -20.4824 -42.81126 6.251848
v -21.8777 -42.893 4.575666
v -1.689816 -44.32564 13.08371
v -3.491278 -43.75412 12.70555
v -2.177296 -45.56679 13.21266
v -68.37791 4.906869 -47.31919
v -68.3957 5.464096 -46.13679
v -68.26974 5.308765 -44.974
v -68.57395 5.657226 -47.41241
v -68.65707 6.306591 -47.34161
v -68.6723 6.750319 -46.26312
v -68.57806 6.651681 -45.43868
v -68.4001 4.755737 -48.05357
v -68.60591 5.693619 -47.79348
v -68.81093 7.402256 -47.28532
v 47.75776 -53.12736 -43.21352
v 47.86654 -53.07822 -40.49773
v 46.85356 -54.38403 -42.24737
v 48.83348 -51.62354 -42.70116
v 47.98698 -52.43297 -46.40813
v 49.52335 -50.4736 -44.97015
v 49.16764 -50.71599 -46.55429
v 48.58829 -51.34185 -48.03999
v 49.25554 -50.72852 -38.90313
v 49.85784 -49.95769 -41.66179
v 50.17569 -49.42867 -44.64927
v 50.6725 -48.62272 -42.34829
v 50.65988 -48.51058 -40.94411
v 50.50209 -48.44971 -38.42673
v 51.17373 -47.35017 -39.5263
v 51.33895 -47.29927 -41.82577
v 52.02263 -45.56647 -39.39056
v 52.00475 -45.79503 -40.54491
v 51.39539 -47.28005 -43.43117
v 51.87812 -46.27314 -42.52717
v 49.89162 -49.651 -39.14061
v 49.80301 -49.49936 -48.13913
v 52.62419 -44.42671 -40.39925
v 52.8651 -44.05866 -41.48725
v 52.15863 -45.71824 -44.28858
v 52.63443 -44.08103 -38.98418
v 53.1725 -42.53751 -38.20997
v -1.604848 -18.36403 30.73542
v -1.612293 -19.14457 29.96214
v -0.03431734 -17.94805 30.86228
v 1.091269 -18.07663 30.42148
v 3.234693 -18.47296 28.92943
v 3.204198 -19.36935 26.74365
v 2.843041 -17.46476 30.46276
v 5.246813 -17.32535 28.3718
v 4.175122 -17.16882 29.74487
v 4.781858 -18.82113 25.62185
v 6.094885 -16.62912 28.1489
v 6.532852 -17.88536 25.58953
v 5.95812 -18.46022 24.98847
v 8.093783 -13.34691 27.47105
v 6.811551 -14.72903 28.74202
v 7.556811 -15.71535 27.15428
v 8.85123 -16.17177 25.26992
v 7.64297 -17.71678 24.74548
v 4.26545 -15.20318 30.99488
v 5.724415 -13.18433 30.21939
v 4.042933 -12.5658 31.59722
v 5.362504 -18.89163 23.24714
v 8.030045 -18.09325 23.67739
v 5.797042 -18.69861 24.19059
v 4.203525 -19.12688 25.03813
v 4.686569 -19.00542 24.22433
v 2.61489 -19.7674 25.10779
v 9.695827 -16.76823 23.97814
v 8.658107 -18.18879 22.81417
v 10.18976 -16.07654 23.84151
v 10.31618 -16.79837 23.20278
v 9.843859 -17.99604 22.29049
v 6.457005 -18.97252 21.72745
v 7.773128 -19.06245 21.04365
v 7.731334 -18.69841 22.28504
v 6.002848 -18.95459 22.13521
v 2.967048 -15.68007 31.68151
v 4.676382 -10.83211 30.88227
v 5.412889 -11.47466 30.45546
v 5.956183 -10.28422 29.51273
v 4.492713 -8.950112 30.19099
v 6.333772 -12.40438 29.64172
v 5.366722 -8.057879 28.84659
v 6.729886 -8.581515 27.49693
v 6.844207 -9.725806 28.15624
v 7.351859 -8.330801 26.22169
v 7.558113 -9.994395 27.2247
v 2.653004 -10.35044 31.99593
v 1.573688 -9.619326 32.23833
v 2.988205 -7.664186 30.53825
v 6.835748 -11.73393 28.99292
v 7.637068 -10.88191 27.63369
v 0.6872949 -6.280023 30.73679
v 1.168284 -8.600226 31.96845
v 4.294185 -6.431209 28.67421
v 5.696677 -6.48509 27.19851
v 7.034284 -6.694648 25.30399
v -1.334969 -6.625311 31.40345
v 8.191708 -11.70081 27.10456
v 8.271523 -10.76197 26.43742
v 8.975686 -11.90458 25.67144
v 8.690219 -13.18242 26.54278
v 9.296284 -12.59873 25.30405
v 8.765285 -14.40512 26.39952
v 9.588925 -11.87048 24.24645
v 9.847556 -13.24537 24.4807
v 10.53059 -13.0962 23.07849
v 10.97451 -13.5609 22.5071
v 10.75384 -14.61288 23.32041
v 9.526856 -14.75346 25.19501
v 10.91947 -16.10826 22.72376
v 11.23972 -15.46009 22.58267
v 11.25748 -14.79514 22.47465
v 9.186861 -10.20026 23.74043
v 8.202817 -8.461726 24.43568
v 9.845462 -11.1325 22.96698
v 12.10323 -16.38341 21.1027
v 11.99861 -14.92151 21.15422
v 11.74164 -17.3893 21.06777
v 11.20086 -17.46766 21.81297
v 12.71391 -15.85002 19.87377
v 13.17688 -16.39441 18.77438
v 12.62406 -16.92721 19.95244
v 12.44167 -14.22788 19.80052
v 11.79971 -13.22514 20.47512
v 11.89058 -12.73082 19.71
v 12.80758 -13.85379 18.38117
v 13.08203 -15.22708 18.73235
v 13.07133 -16.98829 19.0004
v 13.67564 -17.14898 16.8877
v 13.12126 -18.31161 17.99835
v 12.28776 -18.20472 19.54257
v 12.68502 -18.84966 18.35163
v 13.63164 -15.69964 16.81907
v 13.28645 -19.2345 15.92922
v 13.82556 -16.16704 15.72836
v 13.89424 -17.25577 13.88744
v 13.58602 -18.8395 14.93069
v 12.87354 -19.29567 17.31066
v 12.2303 -19.48597 18.21521
v 11.82204 -19.31013 19.00362
v 11.66869 -18.36322 20.35901
v 10.477 -18.36677 21.53403
v 10.53516 -19.0875 20.59956
v 9.961576 -19.30651 19.75632
v 10.90862 -19.02685 20.25984
v 9.653083 -19.0808 20.18917
v 9.201995 -18.95489 20.47753
v 11.42909 -19.22478 19.55099
v 13.33811 -14.92512 17.58128
v 11.72544 -11.6361 18.67668
v 12.52843 -12.24043 17.1451
v 11.55637 -14.18571 21.70668
v 10.96199 -12.55871 21.77474
v 0.7388637 -4.271205 29.33922
v 2.404039 -5.353302 29.28602
v 2.277918 -3.681203 28.1434
v -1.139732 -17.68134 31.22149
v 12.90866 -19.90849 15.65934
v 11.86752 -20.36098 16.99273
v 11.47266 -19.91982 18.25609
v 9.715734 -10.42711 22.47181
v 10.79237 -11.19786 20.5972
v 9.96581 -9.554823 20.50821
v 11.00948 -10.65136 19.23174
v 8.821384 -8.855383 23.20564
v 8.037861 -7.424435 23.77651
v 51.94458 -46.14919 -45.27
v 51.17449 -47.63616 -45.13445
v 50.68732 -48.44001 -45.61546
v -62.77628 -23.77443 -46.01545
v -62.76778 -23.91356 -46.46778
v -63.2845 -21.40129 -49.88757
v -17.54669 -41.86776 9.701074
v -16.2459 -42.46601 9.393522
v -17.96996 -42.20259 8.884548
v -19.32504 -41.90738 8.613506
v 61.82833 -6.309743 -45.52333
v 61.52868 -7.524528 -44.84734
v 62.23574 -4.769185 -46.1711
v 61.52752 -7.839499 -46.21928
v 61.99254 -6.066041 -46.98665
v 62.43135 -4.558532 -48.454
v 61.69846 -7.566222 -47.7933
v 62.23599 -4.467443 -45.05759
v 62.43449 -3.84596 -45.83385
v 62.65367 -3.586928 -48.69078
v -64.34916 -15.43844 -48.98167
v -63.98825 -17.34869 -48.83884
v -64.53175 -14.63101 -49.59313
v -64.57976 -14.19103 -48.47137
v -63.47235 -20.44298 -50.17193
v -12.98999 -42.77979 10.63045
v -12.07872 -42.82188 11.00726
v -12.24029 -43.00399 10.82361
v -60.5299 -28.8809 -32.4378
v 9.549629 -8.650573 20.61174
v 9.186475 -8.597289 21.71114
v 13.06684 -79.96519 -10.8688
v 21.92126 4.567282 5.467799
v 64.31012 17.68911 -40.29913
v -10.54103 -18.48215 22.08151
v -11.02007 -18.3724 21.63631
v -34.4229 -33.73513 4.490279
v 20.88546 -22.29306 8.365688
v -66.12158 -6.619033 -49.75349
v -66.24802 -5.95507 -49.33604
v -66.61522 -4.474739 -50.35647
v -66.3927 -5.232656 -49.08928
v -66.61347 -4.041046 -48.54496
v -66.42175 -4.664016 -47.25927
v -16.73473 -80.99701 -16.468
v -16.50985 -81.09592 -15.53526
v -17.88593 -80.51214 -17.36567
v 32.31501 70.31421 10.43381
v 31.78927 70.37894 10.79833
v 31.33378 70.91313 10.93992
v 31.69394 71.9185 10.33628
v 32.50015 71.49075 9.909081
v -67.03822 22.10012 -34.16457
v -66.93264 23.65303 -34.01983
v -64.76593 -13.96321 -52.09664
v -64.75429 -14.16917 -53.78167
v -64.72543 -14.23202 -52.81604
v -64.53467 -15.1614 -53.38057
v -64.53261 -15.06902 -51.8576
v -64.41375 -15.70735 -51.91353
v -64.41128 -15.85198 -53.66638
v -64.06877 -17.50871 -51.8252
v -64.17351 -17.08023 -53.65589
v -63.73624 -19.21095 -52.94147
v -63.75503 -19.04603 -51.02106
v -63.79064 -18.56365 -49.84377
v -63.95086 -18.16311 -54.63309
v -64.62041 -14.38224 -50.61488
v -64.24034 -16.22744 -49.93312
v 12.51227 60.65488 20.14351
v 13.84602 61.24463 19.82584
v 13.81351 59.12563 19.9891
v 14.35392 60.67992 19.75325
v 15.2938 60.1829 19.55845
v 14.81113 59.35701 19.72717
v 14.01988 62.76004 19.65237
v 14.47758 63.61236 19.45539
v 44.52349 34.14024 6.29206
v 43.83631 35.2189 6.951697
v 18.57609 32.78587 17.21563
v 18.74577 33.38113 17.57131
v 17.93136 33.72211 17.9869
v -14.14313 -43.51112 9.894219
v -15.05021 -43.02145 9.143612
v -13.83616 -43.05105 10.02086
v -14.91647 -42.68015 9.508244
v -66.78757 -2.171705 -44.71883
v -66.88405 -1.962593 -45.65352
v 36.53038 32.30774 11.28073
v -5.820848 36.48801 21.37759
v -7.02912 37.5653 21.48559
v 12.72486 -21.52623 11.38056
v -63.48831 49.39948 -22.96085
v -63.34776 50.04263 -22.55356
v -63.16867 50.4053 -22.09958
v -63.30108 50.91627 -22.37875
v -26.40135 38.77883 18.33855
v -26.01081 39.65117 18.41807
v -26.80624 38.56076 18.22028
v -27.32006 38.32629 18.02847
v -42.69263 38.47311 10.88383
v -66.98164 25.62783 -34.58164
v -67.2879 25.30205 -35.62998
v -67.27656 26.19736 -35.73076
v -67.44315 26.79742 -36.45851
v -67.69911 26.29149 -37.40339
v -67.58681 25.16405 -36.75275
v -67.25454 27.5875 -35.91225
v 18.27188 -44.12303 2.691348
v 18.9451 -44.09273 2.542116
v 58.69657 47.94759 -20.87752
v 35.96025 -65.71541 -38.44032
v 34.30347 -66.98035 -37.77118
v 34.91325 -66.24749 -39.72059
v 34.86869 -66.34126 -39.3208
v 6.525668 34.64203 20.50662
v 7.063416 34.51215 20.38918
v 50.00543 -48.153 -33.96502
v 63.43497 23.51785 -37.13464
v 63.27867 25.79416 -36.86557
v 63.60205 21.9573 -37.59419
v 63.35059 20.96638 -36.33434
v 63.90084 22.76621 -39.21972
v 63.88512 21.15701 -38.69608
v 63.78709 24.34682 -38.96258
v 63.82066 25.5878 -39.20354
v 63.9872 24.3887 -39.81847
v 29.94279 65.60536 13.03814
v 11.03725 -6.680575 15.78962
v 10.60908 -6.337492 16.44762
v 11.20701 -8.680992 16.37926
v 10.38327 -7.572292 17.47591
v 14.19772 -15.80813 11.9736
v 13.83802 -15.42722 14.88027
v 13.91806 -16.19728 14.01416
v 19.94498 0.1733682 7.052344
v 19.90673 -1.071316 7.514334
v -13.18727 -82.10822 -13.88912
v -19.38902 -43.04954 5.638287
v -20.59127 -43.14023 4.355591
v -18.86334 -42.95506 6.174323
v -18.92351 -43.13702 5.812043
v -20.11852 -43.20787 4.514445
v 21.17076 -0.647365 6.880529
v 21.13206 0.7630661 6.439582
v 22.62961 0.4156326 6.079749
v 3.834194 -19.23343 16.87445
v 15.75894 67.63638 18.5471
v 26.36491 8.892646 5.30859
v 28.04089 9.580785 5.220037
v 47.08784 32.77855 3.506889
v 4.159808 -19.95187 17.11007
v 8.259587 34.33056 20.12867
v 7.81934 35.12333 20.42537
v 62.15302 37.69379 -32.54969
v 62.46573 37.02685 -33.58976
v 62.57516 36.27601 -34.20427
v 33.89456 71.18559 8.929489
v 34.66279 71.42472 8.219858
v -7.747013 -81.60928 -5.009188
v -8.362803 -82.1636 -6.795293
v -5.8122 -82.60757 -7.224336
v -8.91128 -82.37987 -7.901137
v -5.314179 -82.85477 -8.08971
v -3.32891 -82.98109 -8.376443
v -7.524419 -82.92989 -9.688302
v -5.224643 -83.13023 -9.718172
v -56.89941 65.09461 -11.38609
v -57.24333 66.05437 -12.21327
v -57.63234 64.47146 -12.47225
v -57.32287 63.61036 -11.66476
v -57.75539 62.36895 -12.05358
v -58.35758 63.73333 -13.66879
v -58.55266 62.49713 -13.58466
v -9.548246 -82.6448 -9.73155
v 61.2309 -7.820503 -41.4884
v 61.01497 -8.649804 -41.13651
v 60.96887 -8.375485 -39.90437
v 61.03252 -9.064938 -42.84983
v 20.34641 -42.35265 4.551958
v 35.63172 -66.25778 -34.72744
v 34.75889 -66.88473 -36.13139
v 36.42222 -65.58778 -35.81293
v 35.5891 -66.12806 -37.14587
v 37.06815 -64.96124 -37.11269
v 13.20874 64.45368 19.63434
v 13.2183 65.75993 19.46377
v 14.33991 64.91709 19.33026
v 12.62077 65.61256 19.60303
v 11.04326 66.48638 19.72983
v 11.34118 67.19823 19.56864
v 35.64165 71.135 7.523532
v 35.66315 72.25932 7.045101
v 35.32594 74.4513 6.413454
v 34.26503 72.90633 7.988126
v 34.3924 74.78577 7.029076
v 34.7799 76.02819 6.087723
v 35.90357 75.48028 5.39821
v 58.45506 -20.01503 -37.53365
v 58.59292 -18.37297 -36.40185
v 58.20349 -20.99195 -36.74868
v 58.82357 -20.14618 -41.29409
v 58.46704 -21.3402 -39.57763
v 58.62224 -21.43799 -41.48436
v 59.06243 -19.19573 -42.37627
v 59.35485 -18.30547 -44.37855
v 59.40574 -17.40798 -43.16036
v 58.20108 -23.55751 -40.78344
v 58.24505 -22.78016 -39.66687
v 59.7329 -16.48552 -45.07729
v 59.9553 -14.83878 -44.18116
v 60.17752 -14.83886 -47.49729
v 59.83111 -16.53571 -46.53923
v 60.3456 -13.54155 -46.07493
v 60.45111 -13.46167 -47.29635
v 60.54531 -12.63066 -46.59041
v 60.77207 -12.29896 -48.93286
v 60.67998 -12.11951 -47.24229
v 60.51162 -13.54962 -48.5275
v 60.2641 -14.56649 -48.20666
v 60.99175 -10.91544 -48.12473
v 60.92653 -10.82785 -46.39763
v 60.73407 -11.53597 -45.78033
v 59.6456 -17.69807 -46.89868
v 59.41153 -18.69515 -46.17253
v 59.48389 -18.65288 -47.58911
v 59.20445 -19.84179 -45.98844
v 59.20116 -19.66464 -45.45892
v 59.19319 -19.41254 -44.70417
v 58.89934 -21.02961 -44.02281
v 59.01059 -19.82508 -43.03448
v 59.24466 -19.97092 -47.40946
v 58.96867 -21.08078 -45.24521
v 58.73097 -22.27876 -44.93736
v 58.6175 -22.17472 -42.9586
v 58.39843 -23.80472 -43.81183
v 57.97264 -25.62737 -42.05067
v 58.07115 -25.51547 -43.17589
v 57.79274 -25.7315 -40.05361
v 58.23852 -25.18642 -45.18677
v 58.50138 -24.18082 -47.31881
v 58.19604 -25.69414 -47.36528
v 57.75451 -27.14913 -43.11692
v 58.83376 -22.04407 -46.15137
v 58.70008 -23.1033 -47.45002
v 57.52939 -27.56873 -40.89638
v 57.46779 -28.26476 -42.09596
v 57.09624 -28.59184 -38.51717
v 57.19068 -29.11091 -40.47863
v 57.29181 -29.04826 -41.68608
v 57.20328 -27.07759 -37.2226
v 56.86836 -28.61428 -36.92382
v 57.44384 -25.33058 -36.78871
v 57.00727 -30.17785 -40.95347
v 56.74675 -29.93285 -37.80626
v 56.65648 -31.00383 -38.98606
v 56.96674 -27.30953 -35.78249
v 57.65186 -24.63313 -37.54449
v 57.00443 -26.60509 -35.11869
v 56.82765 -31.23105 -41.36782
v 56.76408 -31.96987 -42.56333
v 56.40486 -33.1258 -41.44366
v 57.63949 -23.83512 -36.0633
v 57.90675 -23.32395 -37.54432
v 56.99709 -30.74764 -42.3102
v 56.25501 -30.59068 -35.41541
v 55.98285 -30.36865 -33.42506
v 56.44054 -28.90969 -34.29478
v 56.10364 -31.62621 -35.93984
v -2.514485 -17.41001 31.38264
v -2.874625 -17.75562 31.17981
v 56.76099 -27.61285 -34.69319
v 61.2373 -8.686282 -44.536
v 60.9419 -9.778255 -43.39665
v 61.10072 -9.741964 -45.62889
v 60.85558 -10.85449 -45.40487
v 57.7267 -22.76578 -35.32899
v 57.65282 -22.03151 -33.87738
v 49.05899 33.05867 0.8834084
v 33.59483 75.64674 7.292484
v 33.18761 75.85378 7.527771
v 32.99644 77.32283 6.888103
v -6.818808 -42.06765 14.13379
v 23.00349 -75.06906 -26.55006
v 21.93086 -75.5064 -27.12609
v -8.442844 -41.18181 14.8074
v -6.757811 -42.81702 12.79761
v -20.71649 -43.28986 3.899026
v -21.3702 -43.30745 3.579985
v 57.96352 -24.0681 -39.21478
v 58.08148 -23.25922 -38.8795
v 57.3461 -24.15411 -34.41354
v 57.0929 -25.47848 -34.26848
v 0.3177784 43.86121 22.38056
v -3.792458 45.63243 22.4079
v -5.257037 47.41063 22.37056
v 17.533 38.76314 19.59138
v 18.37354 39.03458 19.40835
v -63.57588 -19.66828 -49.15539
v 43.11174 12.20566 -2.337937
v 42.15305 12.21546 -1.480871
v -8.737657 -82.97215 -13.09197
v -8.74116 -82.95136 -11.56715
v -9.50148 -82.83009 -14.33351
v -7.166124 -83.13424 -13.41262
v 21.81641 -39.62775 6.286474
v 21.13763 -40.00072 6.430249
v 21.47446 -38.92973 6.823316
v -65.50294 28.69991 -29.99569
v -65.61696 26.52642 -29.99708
v -1.065159 15.7477 19.09878
v -65.63027 18.63579 -28.6183
v 13.94461 -17.07989 12.63742
v 17.37201 6.36179 5.82015
v 18.56215 5.382753 5.801733
v 19.32724 4.530374 5.838127
v -35.21828 39.42971 14.98965
v 20.8262 -40.96592 5.885688
v 15.57004 15.00399 4.392304
v 15.77278 13.80861 4.786918
v 8.809107 -6.41932 20.58484
v 8.63461 -7.440585 22.07104
v 8.694523 -6.706997 21.15108
v -60.19919 -35.71473 -45.19814
v -12.03486 -82.36954 -14.39878
v -43.93338 34.67601 10.17932
v -44.05917 33.98042 9.881392
v 12.88208 -43.04173 7.226998
v 14.0947 -42.61529 7.727726
v 12.19103 -42.97636 7.660794
v 11.42141 -42.79948 8.548635
v 10.8351 -42.8365 9.365605
v 34.49932 -66.57183 -39.57113
v 34.88618 -66.21146 -40.15421
v 35.73538 -65.42455 -41.49116
v 34.68672 -66.35826 -40.18874
v 35.05714 -66.01759 -40.92613
v 36.46664 -64.66502 -42.49311
v 35.493 -65.62213 -41.44744
v 34.49913 -66.50953 -40.40288
v 33.94053 -66.98627 -39.52533
v 34.10958 -66.86821 -39.38995
v 36.91632 -64.27488 -42.46476
v 37.54762 -63.65001 -42.95298
v 37.76037 -63.42719 -43.6021
v 38.27798 -62.87112 -44.25322
v 41.16376 -59.85037 -46.84186
v 40.05068 -61.01375 -46.06729
v 42.13903 -58.71707 -48.12839
v 33.24266 -67.58535 -38.63211
v 39.11138 -62.0835 -44.72983
v 39.7023 -61.39933 -45.86375
v 37.60998 -63.71354 -42.3769
v 29.74897 -70.33116 -34.90812
v 32.53696 -68.1754 -37.94989
v 30.89825 -69.45634 -36.06725
v 28.61625 -71.13286 -33.57056
v 26.92327 -72.3165 -32.01092
v 28.43092 -71.23899 -33.61074
v 38.20319 -63.03543 -43.77351
v 25.22689 -73.48225 -30.33842
v 25.44805 -73.32271 -30.72837
v 22.8434 -74.96404 -28.58527
v 39.40541 -61.85044 -44.60656
v 38.72843 -62.6334 -43.57579
v 26.09629 -72.93952 -30.90167
v 28.34784 -71.38862 -32.95731
v 25.12676 -73.56578 -30.10583
v 27.04205 -72.40034 -30.96754
v 28.75121 -71.18092 -32.82276
v 30.11692 -70.10154 -34.88085
v 24.84795 -73.81198 -29.53582
v 33.34523 -67.50445 -38.99077
v 25.28489 -73.61703 -29.0202
v 24.31892 -74.28346 -27.48076
v 31.00593 -69.49998 -35.07587
v -68.13612 5.228323 -43.55175
v -68.28857 6.116143 -43.6619
v -68.71874 7.994123 -44.98446
v -68.25952 7.015896 -42.13567
v -68.36323 8.203057 -41.99168
v -68.53411 9.011004 -42.89973
v -68.79352 10.00204 -43.91614
v -14.99859 -81.59351 -15.16528
v 60.91053 40.59844 -28.44043
v 61.32301 39.30286 -29.77482
v 61.19522 39.17326 -29.41696
v 60.78328 41.18897 -27.94639
v 60.87399 41.57679 -28.14263
v 61.1101 41.00457 -28.95193
v 61.10617 41.58036 -28.83795
v 61.12414 40.5101 -29.07825
v 60.5091 42.05233 -27.04152
v 60.33371 42.18746 -26.52613
v 60.53054 42.50763 -27.07873
v 60.70554 42.69027 -27.65569
v 60.77022 42.76718 -27.80531
v 60.9988 41.97329 -28.46836
v 61.74157 39.78006 -30.83633
v 61.4567 40.24685 -29.81888
v 61.62964 39.54272 -30.50289
v 61.71648 38.82798 -30.98309
v 61.52812 38.55223 -30.55461
v 61.01545 42.6012 -28.39873
v 61.16931 42.03325 -28.95126
v 61.16528 42.58781 -28.81081
v 61.44316 42.24877 -29.67543
v 61.38513 41.65939 -29.63122
v 61.38756 41.18407 -29.63944
v 44.25278 32.34868 6.303901
v 44.4265 32.88969 6.254814
v 29.07632 28.24503 11.4427
v 29.53304 28.35805 11.40642
v 28.74897 29.19534 11.90389
v 30.36506 29.14655 11.5852
v 28.17817 29.36627 12.08459
v 29.15992 29.64124 12.07202
v 30.64458 29.94715 11.93557
v 30.23329 30.38373 12.25135
v 27.70131 29.76112 12.39833
v 28.69734 30.87656 12.91977
v 29.33379 30.80544 12.73585
v 30.95329 30.60973 12.20185
v 30.11447 31.43243 12.92113
v 26.42138 29.84198 12.6586
v 27.49363 30.72268 13.03523
v 26.98095 31.23839 13.50574
v 21.23793 25.92078 10.57059
v 20.26119 24.64097 9.549171
v 22.17087 24.84065 9.519313
v 34.03669 73.70251 7.853092
v 33.47385 74.66165 7.872154
v -35.99367 77.95169 8.091081
v -34.50417 79.0816 8.566008
v 25.46556 26.23898 10.5323
v 25.35885 24.88259 9.477014
v 25.19512 25.28265 9.891496
v 23.19029 25.42766 9.950366
v 23.82417 24.85156 9.395915
v 26.24591 25.13921 9.819968
v 26.71157 24.57089 9.283157
v 25.89891 24.1964 8.205369
v 25.28989 24.68347 9.01218
v 24.75352 24.00233 8.052836
v 23.93888 24.44722 9.00965
v -39.76068 33.7096 11.99048
v -38.58464 34.2088 12.73404
v -38.54124 33.85296 12.58271
v -15.55446 -9.128472 16.42663
v -16.12127 -11.28846 17.86486
v 54.7911 61.52718 -14.28999
v 55.13064 60.25618 -14.63329
v 55.25815 61.27884 -15.22149
v 55.78831 59.62616 -15.83126
v 54.80204 62.36252 -14.67148
v 55.96733 60.4317 -16.55825
v 56.0299 59.45006 -16.26521
v 56.17725 59.61195 -16.62527
v 56.25507 58.39879 -16.41277
v 55.05676 62.45496 -15.21212
v 55.64008 61.75978 -16.16537
v 38.43955 75.08282 3.14945
v 39.65694 73.0238 2.904136
v 39.10011 72.68081 3.641948
v 39.66611 74.34491 2.220044
v 56.76245 -26.78154 -33.73242
v -1.706863 -50.16405 13.65236
v 63.2602 31.59148 -37.37149
v -60.17179 -34.29317 -53.89515
v 63.96778 3.571667 -45.12019
v -50.65881 37.02224 3.487319
v 11.53173 -8.054372 15.36273
v -16.4471 -43.01689 8.030199
v -17.08483 -42.68657 8.57082
v -16.59796 -42.7681 8.242922
v -44.35977 22.48645 2.270401
v -44.12409 22.25358 2.193736
v -43.43557 22.39097 2.946201
v -43.47113 21.69948 2.473443
v -42.91267 22.3376 3.034211
v -43.67031 22.23247 2.526508
v -41.92576 23.05518 4.445182
v -42.34951 23.60247 4.397502
v -41.5164 22.15889 4.089521
v -41.46847 23.72499 5.086033
v -41.02316 23.57529 5.214931
v -41.13535 23.26875 4.977277
v -52.8479 34.645 0.8251184
v 64.27338 13.96715 -40.11672
v 40.7608 -60.41217 -45.81786
v 41.49161 -59.58146 -46.7159
v 40.00854 -61.19368 -45.2488
v 40.1757 -61.30222 -44.02713
v 60.37929 42.56386 -26.59767
v 63.74538 1.84646 -46.6126
v -38.46675 38.57681 13.50017
v -38.03108 37.13292 13.94231
v -39.02836 38.12337 13.28631
v -8.204765 34.5711 20.64396
v -7.232202 36.01863 21.15119
v -8.449493 35.22525 20.799
v -63.69695 -18.88318 -48.61013
v -66.12276 -4.282507 -42.36818
v 2.312234 -81.94977 -5.720788
v 3.32354 -82.26878 -7.241938
v 42.15172 11.01553 -1.280062
v 41.30893 12.62046 -0.8253155
v 41.38367 13.0524 -1.051363
v 40.10674 12.71822 0.1569901
v -20.02025 -79.47167 -19.95463
v -20.40786 -79.29218 -20.29616
v -30.45711 75.03611 12.88622
v 17.51818 -42.60226 5.832556
v 58.41327 22.80923 -21.1883
v 57.30081 53.45865 -17.57483
v 39.21486 10.89344 0.9657636
v 38.30562 12.26735 1.531117
v 39.00384 13.34536 0.9045959
v 38.06474 11.23779 1.708279
v 38.40097 10.36611 1.491728
v 36.81997 11.5252 2.492287
v 36.58406 11.98623 2.643261
v 36.20843 12.5752 2.817713
v 37.81623 13.04448 1.786459
v 37.2328 10.15501 2.164123
v 36.01831 10.11069 2.810614
v 35.92934 10.735 2.907701
v 35.28796 11.33077 3.302195
v 36.30144 9.566257 2.619657
v 35.11552 8.884922 3.165612
v 34.49597 9.894345 3.509387
v 20.57651 2.321667 6.107839
v -0.3048968 13.87905 19.74721
v 9.944138 -8.46846 19.2918
v 21.03229 71.09176 16.18885
v 16.66436 71.99692 17.25346
v 17.17046 72.94223 16.772
v 19.1408 72.8849 16.20528
v 20.6478 72.66732 15.74544
v 18.17075 74.04467 16.06407
v 16.85996 74.1946 16.36627
v 18.03839 74.97509 15.72052
v 18.97986 75.26099 15.27192
v 19.80415 74.05079 15.51365
v 17.56043 75.90414 15.45407
v -4.859063 26.33777 18.6132
v -3.950826 27.90923 19.23151
v -5.594778 27.5853 18.82526
v 56.16742 60.75758 -16.98948
v 59.85431 -16.80497 -47.4241
v 59.87005 -16.87294 -48.37272
v 59.66325 -17.89194 -48.62789
v 39.80945 22.80865 4.187532
v 39.97592 21.6482 2.729322
v 39.22868 22.07476 3.4968
v 39.32677 22.45387 3.961167
v 38.49325 22.73808 4.90414
v 32.08025 76.34656 8.115579
v 32.12037 77.33346 7.543348
v 31.89545 77.96542 7.36306
v 30.89331 77.66266 8.275926
v -16.01231 -18.34767 18.84538
v 14.9685 34.35907 18.96944
v 16.38851 35.41475 19.13139
v 41.09563 71.96632 1.79801
v 41.14662 73.38714 1.059077
v 40.38911 73.55717 1.807228
v 40.31582 72.04771 2.647677
v 42.11871 72.36221 0.4650366
v -6.365217 -45.05276 12.97527
v 23.88877 -74.33582 -29.28058
v 21.04238 -76.00423 -26.77822
v 32.87052 -68.17819 -36.18023
v 33.32234 -67.914 -35.96099
v 18.41903 34.26174 18.14427
v 19.60464 33.36478 17.33145
v 19.43622 33.00011 17.10808
v 37.39591 22.4677 4.979525
v 38.2716 22.27408 4.25779
v 56.07726 57.61873 -15.89505
v 56.16513 58.09558 -16.20491
v 56.63724 57.63482 -17.10894
v -66.65044 35.22562 -34.3736
v -66.3633 36.17815 -33.45945
v -66.78274 36.26829 -34.78313
v -66.50816 37.19623 -33.83009
v -66.88554 35.13994 -35.17086
v -66.35374 34.94946 -33.38245
v -66.85792 34.83841 -35.09444
v 21.58754 23.73431 8.593631
v 22.86132 23.6591 8.475588
v 20.33568 23.78821 8.658478
v 20.47339 23.61628 8.513996
v 18.95318 24.07503 9.286366
v 11.09848 -19.75701 18.93604
v -68.41456 14.36899 -39.78544
v -68.11252 14.25928 -38.05201
v 47.38055 -52.78724 -48.96297
v 46.81062 -53.6865 -48.09719
v 47.29661 -53.37608 -46.14949
v 46.31749 -54.6069 -46.37494
v 45.77727 -55.01788 -47.54313
v 47.00122 -52.86768 -50.62729
v 45.92074 -54.27634 -50.08398
v 45.53889 -55.02401 -48.83019
v 45.96725 -54.01027 -51.12775
v 46.88547 -52.64471 -52.01859
v 47.95732 -51.70977 -50.35503
v 47.70534 -51.47597 -52.54105
v 48.52775 -50.31725 -52.86405
v -64.01347 -13.77873 -39.59534
v -66.72968 -3.406279 -48.5071
v -66.7561 -3.03633 -47.5574
v -66.27338 -5.06576 -46.26244
v -66.7951 -3.145896 -48.56316
v -66.64053 -3.247462 -46.27747
v 51.25709 -47.25772 -47.19108
v 56.61299 -32.71901 -43.25712
v 56.28707 -34.07639 -43.39598
v 56.57494 -33.16793 -44.82343
v 55.99695 -34.82853 -41.93512
v 57.10991 -30.9479 -45.14659
v 56.17884 -34.72079 -45.39616
v 55.88337 -35.56227 -43.56292
v 55.67301 -36.51056 -45.35766
v 56.12648 -34.93734 -47.32962
v 56.61132 -33.16834 -45.91826
v 56.50547 -33.53949 -47.64654
v 55.41401 -37.36662 -47.12708
v 55.67903 -35.98879 -42.07605
v 12.50161 -43.2214 7.038262
v 12.48323 -43.58151 7.05988
v 12.05407 -43.18106 7.499434
v 11.35775 -43.26606 8.013664
v 11.16413 -43.01138 8.314398
v 24.28396 65.951 16.01263
v 32.95011 25.57726 9.1057
v 14.12858 -44.13498 5.471549
v 12.93535 -43.47744 6.460776
v 13.1441 -43.41531 6.277472
v 13.22317 -43.29632 6.404126
v 13.44446 -43.13043 6.672564
v 13.90427 -43.24339 6.081804
v 13.60065 -43.42242 5.957954
v 14.11351 -43.35892 5.688518
v 13.70956 -43.60548 5.774877
v 15.29943 -43.07589 5.768984
v 14.58631 -43.27623 5.573854
v 23.68376 68.99979 15.69568
v 23.88704 67.52129 15.90101
v 24.84974 67.15128 15.5107
v -0.3206783 -46.03215 13.29871
v 25.84934 -1.219087 5.66643
v 48.78234 -50.45024 -50.96825
v 49.16407 -49.36041 -53.12273
v 49.52184 -49.42371 -50.72691
v 49.39686 -49.28635 -52.27519
v 16.15556 38.5848 19.80688
v -1.778861 11.61648 21.04625
v -60.12885 -33.73231 -55.81705
v -59.86922 -34.51462 -56.13651
v -22.93951 26.22051 10.82921
v -23.88705 26.69349 11.14897
v 39.38413 32.18847 9.759782
v 39.28623 31.23168 9.407172
v 41.16384 32.29489 8.723541
v 40.7808 33.12574 9.291502
v 41.82935 33.09365 8.505064
v 41.51014 34.04395 8.950513
v 40.44467 33.81973 9.700712
v 42.11549 33.69661 8.421384
v 38.27333 32.60493 10.56969
v 38.6574 32.2512 10.18974
v 54.1871 -40.32315 -40.06217
v 54.22768 -39.77028 -38.53801
v 53.90884 -41.54263 -42.40783
v 53.70036 -41.57206 -39.55649
v 53.43895 -41.79901 -38.04409
v 53.2729 -42.76421 -39.97257
v 53.7012 -42.20353 -44.80308
v 54.37353 -40.39366 -43.60611
v 54.29493 -40.69989 -45.25302
v 53.95913 -41.60723 -46.63965
v 53.30721 -43.17463 -46.28519
v 53.08653 -43.71564 -44.15427
v 54.76113 -39.25941 -43.53795
v 62.08443 -6.184989 -48.70836
v 61.74659 -7.642571 -49.052
v 61.39175 -8.775294 -47.27754
v 19.04297 31.94693 16.3326
v 1.412354 57.25815 21.86483
v 28.41589 70.91158 12.84672
v 27.35686 70.49696 13.53043
v 29.48491 72.38807 11.66558
v -67.97578 15.15176 -37.23475
v -67.56304 15.1145 -35.32754
v -67.38378 14.23514 -34.49493
v -67.84471 16.25552 -36.68698
v -31.03145 -40.7594 3.753946
v -29.44907 -41.68504 3.744027
v 9.139392 -21.95264 15.53904
v 10.26114 -43.27412 8.78945
v 56.82244 -32.3483 -46.86127
v 57.05413 -31.31509 -46.51006
v 56.90672 -31.89952 -48.14534
v 33.13544 -67.8035 -37.48598
v 33.8735 -67.18877 -38.48018
v 32.20662 -68.58952 -36.24967
v 29.15742 26.86309 10.85667
v 28.66626 26.36602 10.70876
v 29.92736 26.05357 10.41971
v 42.84007 72.13203 -0.2757576
v 30.74199 -6.076401 5.579578
v 62.52216 -3.205992 -45.24794
v 62.67088 -2.785427 -45.68301
v -38.54626 25.01015 7.466706
v -38.75989 24.56842 7.050886
v 7.40814 64.84628 20.50348
v -27.66875 3.224549 5.75421
v 8.592622 -42.53016 11.02979
v 6.464129 -42.8279 11.41925
v 5.652925 -41.60285 13.61963
v -23.75531 78.26656 14.20108
v -16.39614 -20.08076 16.52987
v -15.99196 -20.04408 16.92212
v -15.64645 -20.46699 16.26394
v -22.81248 6.042132 5.98852
v 8.999987 -7.415239 20.91267
v 21.7715 70.40168 16.10816
v 22.07738 71.20014 15.77349
v 22.79545 70.17747 15.77247
v 61.49241 37.61985 -30.65349
v -9.552326 -44.26346 12.00499
v -68.26599 16.26687 -38.7375
v -34.68726 33.49689 13.79447
v -33.69576 33.40912 14.04623
v -33.58447 34.03835 14.56532
v -8.568333 -18.895 16.45659
v 2.56506 61.52984 21.39904
v -0.6085551 58.19558 21.88573
v 0.7008472 60.17239 21.66127
v 0.4833128 62.38953 21.42148
v 1.133621 63.57074 21.25221
v 18.23012 -43.7873 2.923502
v 18.05682 -43.87212 2.856881
v 39.33919 70.52419 4.226616
v 36.83118 -0.4199885 2.860045
v -65.69714 39.99443 -30.99918
v -65.89519 38.5322 -31.73656
v -65.5092 38.82973 -30.63815
v -66.02901 39.02486 -32.01748
v 32.76405 74.67561 8.425063
v 31.94632 75.1918 8.776803
v 32.92673 73.79572 8.665271
v 32.50864 73.08016 9.28777
v 31.80159 73.19254 9.7856
v 30.73792 73.40271 10.43206
v 30.67398 74.61512 9.942254
v 29.83833 75.85696 9.902615
v 30.82958 76.34216 9.002104
v 33.60082 72.91467 8.536069
v 32.9385 72.02158 9.401933
v 32.30837 72.55123 9.665936
v -23.68777 -43.83086 2.378829
v -23.03664 -43.62456 2.632806
v -22.35995 -43.55687 2.82008
v -21.83502 -43.57964 3.121037
v 32.14227 36.24458 14.55787
v 31.6961 37.08572 14.7277
v 31.44106 37.60368 14.8049
v 30.9221 37.70249 15.08172
v 58.90258 -21.91565 -47.22859
v 20.85897 4.919612 5.530914
v 22.74146 7.777623 5.287539
v 21.72883 6.735692 5.346362
v 20.91943 3.274499 5.777376
v 19.94924 5.154414 5.612076
v 22.08116 2.140158 5.778017
v 19.28071 6.415776 5.506649
v 18.26594 6.925828 5.533069
v 18.67982 7.80464 5.386034
v 20.26199 7.822042 5.335751
v -3.368256 -5.790741 30.76258
v -4.324251 -4.122321 29.36821
v -5.078703 -3.18654 28.36646
v -17.85506 -42.7293 7.855766
v -19.9248 -79.59307 -19.15301
v -18.55413 -80.13474 -18.99551
v -18.23458 -80.24863 -19.11548
v -18.76902 -80.10137 -18.36719
v -16.83271 -80.86295 -18.19165
v 61.57608 37.99771 -30.83213
v 19.53949 -76.90606 -25.41819
v 20.85478 -76.15635 -26.50772
v 4.405679 64.4866 20.88401
v 6.35512 65.22434 20.57888
v 2.092649 64.31146 21.0897
v 3.90592 65.35721 20.81534
v 3.103508 65.4873 20.86743
v -20.17418 19.42368 5.021958
v 44.97572 -55.19739 -50.73558
v -46.75967 73.41808 0.07163062
v 17.36646 7.536323 5.555034
v 45.60349 -55.69671 -44.81822
v 44.45862 -56.88168 -45.61254
v 44.019 -57.15737 -46.68363
v 43.03731 -58.14835 -46.65839
v 45.25576 -55.90016 -46.18924
v 44.86528 -55.92919 -48.00185
v 42.18381 -58.94547 -46.80622
v 43.33889 -57.47121 -48.29427
v 42.77924 -57.99672 -48.39485
v 44.54272 -56.07587 -48.82582
v 46.10217 -53.65382 -51.909
v -66.18217 -5.020138 -44.98381
v -16.16206 -81.0825 -18.25374
v 14.53223 -43.4483 5.276912
v -26.53121 10.83351 5.652681
v -25.16264 10.71812 5.555349
v -25.3483 10.16843 5.559246
v -24.90491 9.664846 5.519526
v -24.307 9.898489 5.478456
v -26.85657 11.41978 5.72457
v 39.39465 -61.98411 -44.01643
v -61.14269 57.28152 -17.59432
v -60.88977 57.99072 -17.25525
v 57.5901 53.26708 -18.18771
v -58.28095 -41.26048 -49.23964
v -31.54512 -72.64645 -28.22866
v 57.96507 -26.71065 -45.59535
v 57.5942 -28.36891 -44.29907
v 57.76599 -27.74841 -46.02695
v 57.71061 -28.22087 -47.12943
v 57.38535 -29.64763 -45.56806
v 57.79401 -27.92188 -48.45046
v 57.42142 -29.69344 -47.30109
v 57.24575 -30.44646 -48.52944
v 57.65046 -28.58119 -49.33072
v 57.35178 -29.83731 -50.05153
v 57.99177 -26.84375 -47.71158
v 59.45322 -19.24486 -48.78101
v 59.13969 -20.79164 -48.22572
v -66.17581 -4.696607 -43.9788
v -66.42183 -3.684145 -44.40262
v -66.90241 -1.373526 -43.88641
v 1.121895 -12.42974 32.97336
v 0.9481897 4.060415 24.16062
v 2.703764 2.573251 23.74133
v 1.892278 2.727556 24.29536
v 25.36503 39.59137 17.28505
v 63.33387 18.77213 -35.77229
v -67.17026 15.64945 -33.60568
v -67.40455 16.69384 -34.71333
v -67.21301 16.56669 -33.91236
v -67.59338 18.42143 -35.69688
v 5.495719 -45.9731 12.11026
v 5.860025 -44.6864 11.52851
v 23.13246 -74.83138 -28.03496
v 24.36793 -74.09659 -29.3828
v 55.30077 -37.6917 -44.2007
v -35.66878 79.19707 7.655272
v -68.6283 14.99182 -40.80273
v -68.7478 14.42975 -41.50752
v 64.46767 16.38911 -41.28193
v 64.02048 14.25407 -38.61777
v 64.30062 15.24604 -40.32815
v 64.55466 17.51678 -41.95402
v 64.6675 16.45154 -42.35231
v 64.80612 15.57108 -43.10935
v 64.67627 15.1901 -42.3613
v 64.42025 14.41296 -41.05514
v 31.87037 24.59605 9.162467
v 31.23324 25.25759 9.611718
v 32.16413 25.33164 9.362554
v -20.75373 24.13296 9.380739
v -67.25806 15.11526 -33.91709
v 60.99165 43.00339 -28.21278
v 61.30965 43.19946 -28.91354
v 60.92582 43.27103 -27.94651
v -36.43444 12.89538 4.571943
v -35.20953 12.1525 5.135232
v -33.11106 34.17424 14.85396
v -53.18068 34.10402 0.3704564
v -52.68898 34.03979 1.145075
v 20.12753 -41.79344 5.405381
v 18.61663 -43.14737 4.007426
v -53.67601 33.9876 -0.408292
v 15.45735 -79.32158 -17.89517
v 16.27131 -78.84927 -16.49769
v 13.96179 -80.00977 -15.63358
v 14.22547 -79.91366 -18.56891
v 12.67034 -80.55599 -17.37047
v 11.45541 -81.03895 -15.32537
v 12.00442 -80.79466 -13.57397
v 12.88184 -80.34938 -19.51155
v 10.89111 -81.26338 -16.20141
v 10.87666 -81.21174 -17.27974
v 14.01994 -79.91908 -14.18998
v 11.63063 -80.90788 -18.60894
v 10.47672 -81.36263 -14.17303
v 14.73885 -79.5917 -20.17203
v 9.45369 -81.66781 -17.29433
v 10.23557 -81.3531 -18.45079
v 8.610276 -81.91898 -16.5162
v 13.32495 -80.07655 -20.61161
v 15.86832 -79.05906 -20.75883
v 9.456625 -81.70928 -15.59478
v 16.15465 -78.83908 -21.70395
v 15.28667 -79.12043 -22.13426
v 17.19619 -78.2375 -23.13437
v 13.00991 -80.15789 -20.77414
v 16.51836 -78.51414 -23.21819
v 14.82891 -79.32479 -22.06466
v -10.1969 -82.25174 -8.249014
v 8.776138 -7.092995 21.26534
v -67.91974 19.39571 -37.30635
v -67.82652 17.79067 -36.72772
v -67.74183 20.31658 -36.64383
v -68.22237 17.72322 -38.54325
v -68.06982 17.16686 -37.81888
v -68.01787 18.21411 -37.66537
v -68.60135 17.41587 -40.39189
v 17.20924 -43.55154 3.632619
v 16.4375 -43.61699 3.790924
v 16.91689 -43.67246 3.525243
v 33.44667 24.32698 8.328987
v 26.02343 1.547966 5.1632
v 24.97546 0.5978261 5.445172
v 24.13212 -74.42396 -25.7664
v 39.7156 13.48431 0.3329129
v -31.97403 79.15207 10.1069
v -4.691656 20.61371 17.62126
v 29.39542 77.55826 9.305357
v 30.10541 77.70015 8.775837
v -66.92081 0.4544319 -39.90567
v 60.11737 -15.3171 -47.88422
v 60.07565 -15.71183 -48.31038
v 25.72507 10.18228 5.51446
v 28.85926 25.96627 10.47256
v 29.19318 25.1205 9.796573
v 29.51628 25.75235 10.18174
v 27.56814 26.76859 10.95942
v 27.9061 28.02052 11.40483
v 26.96139 27.04303 11.06682
v 22.15209 -40.4259 5.607361
v -36.50311 38.40739 14.55638
v -37.51218 37.3881 14.20858
v -46.64585 35.83098 8.254448
v -47.23559 35.72466 7.762021
v 56.52722 -33.22467 -49.91027
v 56.997 -31.45162 -49.30146
v 55.96848 -35.32838 -49.15686
v 56.28499 -34.08024 -50.57927
v 10.32769 -19.97336 18.80069
v 10.21507 -19.69149 19.38343
v 24.26399 30.57716 13.61022
v 24.15821 31.21341 14.13756
v 25.17425 31.18093 13.88937
v 25.6947 30.67415 13.38102
v 24.70396 31.61896 14.36864
v 26.04861 31.56593 13.96653
v 26.07333 31.92121 14.22072
v 27.31467 32.03754 14.06828
v 27.22725 31.526 13.66656
v -29.43665 77.14133 12.42449
v -28.59019 77.80146 12.52306
v -28.4655 79.38637 11.76379
v -30.04782 78.14796 11.64598
v -30.46893 77.2693 11.8617
v 35.99512 36.26971 12.69969
v 35.00275 37.16876 13.19931
v -34.89665 38.96019 15.15092
v -35.68538 38.75228 14.8027
v -35.22099 38.50821 15.03612
v -35.66266 39.21598 14.80763
v -16.79536 -80.90798 -17.51076
v -15.01206 -81.5413 -16.49454
v -15.07953 -81.54449 -15.79338
v -15.96406 -81.27016 -16.57321
v -59.27449 -37.85754 -51.8837
v 3.125155 -0.7432766 25.40555
v 1.328621 -0.9594022 26.83686
v -66.04056 19.30735 -30.05186
v 60.79916 -12.92762 -51.12293
v 60.89023 -12.06114 -50.26351
v 60.57379 -13.82876 -50.58644
v 61.28194 -10.09201 -49.98599
v -22.24092 12.4601 5.361909
v -23.50238 11.86612 5.453511
v -23.26843 14.07748 4.998832
v -21.91377 13.08487 5.27192
v -20.42198 13.96074 5.003927
v 30.33513 25.22925 9.656252
v -9.362164 33.42239 20.14918
v -21.19824 -43.43832 3.467577
v -21.7038 -43.42709 3.216599
v 58.6871 48.6081 -20.69893
v 60.1696 -16.05927 -51.83242
v 59.82719 -17.36675 -50.17265
v 59.80826 -17.78496 -51.88255
v 60.2438 -15.52633 -50.80199
v 59.53665 -18.94964 -50.79865
v 59.423 -19.54612 -51.9991
v 31.15865 -69.29017 -36.03299
v -17.36728 -42.78256 7.558704
v -17.63845 -42.98227 7.007032
v -18.20909 -42.84891 6.906518
v -18.44597 -42.7047 7.579701
v -61.50982 54.07257 -18.0256
v 42.55634 34.78437 8.156393
v 41.19778 35.05908 9.219776
v 40.42021 36.03171 9.794347
v 37.68586 9.434772 1.895723
v -21.8271 24.04332 8.992092
v -21.62173 23.36174 8.275118
v -24.23041 23.41748 7.73428
v -23.15265 22.34927 7.096278
v -22.53804 23.48188 8.289023
v -23.33798 24.36199 8.744029
v -23.05463 24.67192 9.245802
v -22.41308 25.00007 9.771667
v 10.43197 -9.448078 19.06981
v 2.912741 -41.03495 15.33353
v -67.33756 21.39894 -35.15144
v -67.37126 23.63057 -35.75248
v -67.72301 23.56637 -37.00194
v -67.30331 24.38397 -35.5847
v -67.61484 22.43654 -36.48477
v -67.9388 21.75608 -37.69954
v -68.35099 20.13745 -39.3185
v -68.33219 21.21862 -39.25847
v -68.4108 19.26518 -39.57971
v -68.57333 20.14725 -40.26879
v -68.46198 18.20502 -39.76994
v -68.55334 18.89654 -40.23502
v -68.3384 22.70823 -39.55611
v -68.65002 19.25868 -40.6962
v -68.6795 20.68838 -40.84654
v -68.70254 19.64293 -41.04055
v -68.44448 23.96469 -40.17642
v -68.26281 23.99255 -39.40828
v -68.5667 23.17097 -40.57059
v -68.60999 21.75181 -40.61174
v -68.37801 24.79 -40.07662
v -24.48438 -43.88375 2.288415
v 55.78711 -35.80719 -50.252
v 56.10619 -34.4454 -51.80187
v 55.35613 -36.42208 -52.99943
v 55.22717 -37.44011 -50.99191
v 54.89524 -37.96483 -52.49129
v 54.85225 -38.44429 -51.49853
v 54.67559 -39.22264 -49.88617
v 55.05518 -38.25609 -49.29232
v 55.81273 -34.56915 -54.31146
v 57.17853 -30.22144 -43.39764
v 16.82773 34.16511 18.53738
v 14.22308 33.60333 18.79366
v 53.17192 -43.31024 -48.04647
v 52.83689 -44.29864 -45.2393
v 53.137 -42.90761 -50.39119
v 52.59087 -44.61412 -47.69703
v 32.56862 31.11948 12.11137
v 31.82507 30.93775 12.18749
v 32.12534 31.3927 12.40926
v 33.08718 32.14059 12.50251
v 32.21987 31.7634 12.58835
v 28.59183 31.78312 13.55595
v 29.49394 31.69407 13.26131
v 44.73119 -55.59645 -50.06745
v 4.133833 -44.46953 12.19856
v 38.11106 36.32295 11.28944
v 33.238 -67.68067 -38.07893
v 21.7255 8.614011 5.297836
v -67.26536 28.60542 -36.00591
v -67.71159 28.9029 -37.66417
v -67.79569 27.78691 -37.90576
v -68.00211 27.08988 -38.65794
v -67.89917 25.81654 -38.13663
v -68.06718 26.35758 -38.91607
v -68.21486 25.61456 -39.40269
v -68.07867 25.48319 -38.866
v 30.08353 72.52248 11.21589
v 31.02775 72.26803 10.66724
v -68.09133 24.85225 -38.84327
v -1.237703 13.89575 19.92372
v -0.6666188 13.16439 20.15316
v 17.73357 -77.89712 -24.11192
v -22.80577 -43.4073 2.992425
v -23.9939 -43.61465 2.492618
v 59.26899 -20.27452 -50.4328
v 58.97831 -21.81719 -49.97559
v 58.91161 -22.12949 -48.70944
v 59.11699 -21.11925 -51.37529
v 58.78474 -22.85826 -51.52435
v 58.94936 -22.03751 -52.82036
v 58.68156 -23.35471 -49.18674
v 58.3727 -24.86649 -51.24204
v 58.57943 -23.82552 -52.42249
v 58.73937 -23.08302 -53.74854
v 58.34447 -24.92166 -53.25793
v 58.4729 -24.45032 -48.91534
v 58.09271 -26.34611 -49.71296
v 58.17841 -25.88598 -48.313
v 58.05853 -26.44648 -51.95435
v 57.92388 -27.22794 -50.33932
v 57.69377 -27.85378 -52.98983
v 57.83451 -27.58941 -51.11966
v 19.07641 -43.57901 3.316399
v 3.580152 -0.1209244 24.53438
v -6.336187 -3.394092 27.74825
v -7.505152 -3.583441 26.98215
v -4.186148 0.2739215 26.51965
v -3.666384 -1.60982 27.8514
v 62.82473 -2.431144 -46.6554
v 62.89904 -2.408742 -48.6907
v 57.43571 56.5362 -18.45035
v 57.56536 55.30569 -18.68759
v 58.22013 54.31754 -19.88478
v 57.82308 53.85723 -18.86647
v 57.49181 54.54321 -18.24642
v 58.05803 54.9473 -19.65081
v 58.05059 52.79063 -19.33999
v 61.19761 -9.508772 -46.92014
v 61.46025 -9.102004 -49.37341
v 34.29792 11.35826 3.771086
v 33.19064 10.41729 4.081413
v 34.10999 11.95109 3.851668
v 35.40179 11.93527 3.276411
v 32.057 10.05274 4.449952
v 32.67602 10.70699 4.317152
v 33.44166 11.41428 4.092116
v 32.74132 11.5151 4.324212
v 15.64802 59.18877 19.51619
v 5.751734 66.49066 20.44686
v 14.03702 66.80095 19.10475
v 14.65727 68.09754 18.71388
v -22.15722 77.12246 15.26092
v -21.29042 78.7103 14.69055
v -21.1109 80.29269 13.90295
v -22.24139 80.86415 13.27052
v -24.42326 80.97614 12.49638
v -19.45689 81.11071 13.9206
v -8.092135 39.80471 21.74972
v -8.996591 42.46415 21.96792
v -10.82147 41.0742 21.64477
v -11.04036 43.07437 21.80035
v -12.86221 41.09603 21.38357
v -13.44671 45.13508 21.56069
v -14.49945 43.76555 21.33672
v -10.29629 44.51891 21.95511
v 51.8274 -46.00914 -48.39412
v 51.98796 -45.02646 -51.57874
v -16.97947 -43.23161 7.424383
v -1.306904 61.16068 21.60752
v -2.513166 61.41191 21.58404
v -1.248029 63.27381 21.36304
v -2.877723 62.69691 21.444
v -2.682362 64.11126 21.26602
v -59.64093 -36.77592 -51.75776
v -59.79262 -36.40094 -51.30704
v -59.97759 -35.3629 -52.65748
v 62.44127 -3.384737 -44.65514
v 57.85817 56.1344 -19.3584
v 57.67641 56.6596 -19.02618
v 56.41313 59.80046 -17.34187
v -18.4586 29.28307 15.07456
v 35.91155 35.52851 12.6621
v 34.98857 36.29179 13.24634
v -15.78215 77.30674 16.60414
v -23.4894 9.62178 5.458962
v -23.73897 8.46182 5.532156
v -25.06478 7.852663 5.556615
v 41.17092 14.48262 -1.258127
v 54.48352 63.433 -14.37465
v -68.52514 15.86527 -40.11154
v 23.28043 38.92813 17.98342
v 23.86944 2.149273 5.450887
v 35.44424 22.78199 5.978639
v 34.48391 22.68254 6.182206
v 34.29014 23.09314 6.675376
v 33.91222 23.26503 7.063781
v 33.71006 23.58832 7.471221
v -34.05212 25.53268 9.16011
v -32.7567 26.16473 9.903862
v 32.20121 -68.52084 -36.72046
v 32.65256 -68.09427 -37.63211
v -68.61642 7.027427 -45.15866
v -68.78446 7.392563 -46.00322
v -68.7709 7.771205 -45.70071
v -68.83648 8.847349 -45.56081
v -68.93917 9.958443 -45.14498
v -68.86115 7.949862 -46.58779
v -68.95367 8.869298 -46.59557
v -68.99383 11.69099 -44.68147
v -69.04279 10.95346 -45.5071
v -69.07603 12.44858 -44.92447
v -69.09028 11.83311 -45.46134
v -2.549621 54.28799 22.19228
v -1.203259 56.3626 22.02833
v -22.59947 11.02032 5.389752
v -21.96878 10.67462 5.400038
v -23.11812 11.26793 5.415028
v 30.1075 24.86197 9.522227
v 29.79223 25.04414 9.732656
v 28.13187 72.49504 12.46989
v -16.25898 81.79975 14.35895
v -18.08798 81.15855 14.21681
v -16.44399 81.1722 14.5992
v -17.2351 80.4603 14.80467
v 1.53325 -18.98185 20.35423
v 63.15466 28.74914 -36.79082
v 63.25293 29.68868 -37.22787
v -13.76783 -8.697431 20.32916
v -5.957139 50.34272 22.29767
v -4.077298 52.2924 22.27872
v 58.74386 46.80814 -21.2039
v 11.16507 -10.02481 17.87531
v 10.48299 -8.580559 18.01098
v -62.92097 51.00245 -21.39413
v -62.73531 51.05384 -20.93424
v -62.57981 50.48287 -20.64528
v -62.41829 51.69707 -20.13702
v -62.83497 51.88305 -21.03235
v -63.16067 51.28421 -22.01929
v -63.09428 51.50132 -21.8363
v -62.89327 51.458 -21.26309
v 3.528145 -41.57492 14.44965
v 4.559654 -41.8335 13.61143
v 4.452111 -42.8266 12.05841
v 2.533088 -42.4588 13.08108
v 1.671782 -42.98924 12.70248
v 2.508465 -42.74366 12.70916
v 1.318884 -42.91446 13.05597
v 0.6367511 -43.05527 12.85545
v -12.6595 -82.15254 -15.54793
v -9.931483 -82.74124 -14.86121
v -11.53335 -82.38094 -15.55364
v -13.42286 -81.96238 -16.25154
v -15.0549 -81.50743 -17.1017
v -14.06553 -81.76952 -16.82414
v -7.313232 -83.08471 -14.47482
v -9.036237 -82.89108 -15.1118
v -11.42936 -82.36939 -15.90946
v -7.237607 -83.09413 -14.92404
v -13.2751 -81.98306 -16.80133
v -14.88876 -81.54748 -17.49843
v -15.29633 -81.41445 -17.61758
v 44.00031 -56.50879 -49.35859
v -16.20138 74.79671 17.52021
v -16.81434 74.13686 17.74422
v -13.20692 72.15084 18.91725
v -14.31052 73.51253 18.28448
v 29.70887 78.79859 8.481415
v 61.26564 -9.93658 -49.12185
v 61.68475 -8.300879 -50.27182
v -6.054909 -83.1942 -11.45698
v 51.52855 -46.0242 -50.93529
v -7.128189 -83.12801 -13.92898
v -60.43367 -33.85345 -52.50569
v -60.61949 -32.42645 -54.92592
v 7.76799 -82.12315 -16.85913
v 56.51508 -32.91644 -52.1698
v 5.221392 -43.05957 11.51737
v 5.942742 -42.80449 11.28929
v 4.800846 -42.84245 11.70056
v -69.1208 13.19378 -44.94661
v -68.90008 12.54972 -43.16983
v -69.04308 13.78198 -43.66571
v -69.17794 13.94907 -45.07352
v -69.1595 13.3481 -45.30758
v -69.19396 15.28324 -44.52724
v -2.292352 -51.82922 12.9102
v -39.68613 37.09424 13.01638
v -40.78053 36.50321 12.36038
v -41.0892 37.09142 12.14228
v -41.17982 37.72093 12.10392
v -37.74235 24.82638 7.92755
v -37.78186 24.40287 7.836721
v -38.28012 24.45908 7.453784
v -66.68225 -0.6478869 -39.59115
v 55.01214 -38.62597 -46.94326
v 55.21873 -37.92121 -48.12799
v 54.09911 -41.07267 -48.57463
v 54.10344 -40.9225 -49.38496
v 54.05651 -40.77688 -50.68935
v -61.8529 52.9316 -18.77939
v -9.198254 -19.04966 16.05892
v 52.54223 -43.84855 -51.83154
v 7.801354 -43.0857 10.31616
v 8.57548 -42.99538 10.33318
v 7.063587 -43.03415 10.87368
v 7.029046 -43.02671 10.75172
v -28.22925 11.22136 5.775779
v -27.79291 11.85938 5.833084
v -27.29793 12.20724 5.779441
v 26.8955 71.55621 13.43887
v 27.2408 72.17498 13.05753
v 26.13712 73.30543 13.19756
v 26.22737 70.3177 14.18882
v 25.1202 71.37614 14.40188
v 25.42432 73.51581 13.4931
v 23.94394 71.27154 14.97266
v 24.75939 69.81715 15.01913
v 23.20302 73.44482 14.4517
v 22.62665 72.61042 14.98982
v 24.46172 74.44191 13.5754
v 23.5944 75.3551 13.54165
v 22.24907 75.0336 14.22394
v 21.8466 73.78126 14.88023
v 22.28693 76.68254 13.47333
v 22.3437 71.94855 15.41916
v 21.75276 72.4308 15.43221
v 25.99348 75.28175 12.43699
v 27.29561 75.43298 11.67417
v 26.73733 76.50672 11.41746
v 27.85972 76.08517 10.98904
v 28.54949 74.97904 11.13647
v 29.24719 73.5366 11.3598
v 25.48203 76.42295 12.17063
v 24.06539 77.19289 12.45212
v 26.63155 77.66645 10.88419
v 26.73304 69.38599 14.15928
v 25.77779 68.74218 14.77141
v 27.73532 28.62562 11.79501
v 26.9146 28.68142 11.92727
v 26.16154 29.01053 12.16504
v 26.29585 27.96132 11.47064
v 26.12371 28.2321 11.67238
v 15.74991 15.61295 4.053484
v 16.1907 14.58135 4.330277
v 16.38015 15.36462 3.783772
v 15.93528 16.30504 3.355601
v 16.70586 13.77178 4.708642
v 30.29788 24.66746 9.307299
v 30.71681 24.66632 9.195642
v 29.99422 24.72774 9.597939
v 29.9277 24.58201 9.499758
v 56.85833 57.84643 -17.6412
v 57.2148 57.56882 -18.26629
v 56.45847 58.7409 -16.83346
v 57.09114 58.02953 -18.18489
v 56.5489 58.98036 -17.09648
v 57.70758 57.17819 -19.13555
v 4.183202 -82.78268 -10.84087
v 2.799544 -82.52692 -7.930641
v 64.7889 16.97862 -42.9963
v 64.8655 14.02129 -43.43905
v 29.90156 32.09488 13.12393
v 30.48106 31.95002 13.15927
v 30.82598 31.23517 12.60504
v 31.35743 31.82896 12.85599
v 16.34493 -43.05449 5.6159
v -2.854414 56.55489 22.02164
v 8.35951 -81.96784 -12.38436
v -30.47294 79.79369 10.59317
v -25.84123 80.37701 12.32516
v -26.43427 80.86399 11.82074
v -27.20423 80.12511 11.92628
v 11.7803 -80.73589 -19.55665
v 34.2558 12.69281 3.623307
v 34.6681 13.16029 3.329858
v 58.56348 53.1141 -20.55842
v 58.93067 52.30875 -21.34629
v 58.57041 51.68465 -20.34499
v 58.72707 53.79985 -21.2369
v 59.80103 50.65223 -23.58081
v 59.18789 52.70884 -22.19789
v 59.09394 50.75856 -21.68911
v 58.96171 50.43417 -21.34532
v 58.41491 50.43268 -19.96193
v 58.19159 51.29952 -19.43286
v 59.15408 48.74818 -22.01438
v 58.93883 49.73893 -21.45495
v 58.92484 48.8044 -21.40128
v 59.21693 50.33152 -22.07641
v 59.66783 49.9858 -23.18349
v 58.44452 54.10854 -20.30981
v -36.57755 34.12438 13.41986
v -36.53875 34.67926 13.7633
v -65.07576 -12.61829 -53.03315
v 6.546087 -82.36166 -11.52427
v 2.90654 -82.77429 -9.311425
v 40.39907 34.95209 9.851666
v 39.95201 34.48193 10.14742
v -30.41544 75.9382 12.51558
v -65.06759 43.16307 -28.46526
v 36.74765 33.01267 11.48152
v 37.81833 33.09832 10.99033
v 63.87401 20.39758 -38.50617
v 0.7161216 -83.17706 -10.60584
v 27.93164 77.89651 10.02938
v 27.31493 77.52119 10.57304
v 27.43893 78.07598 10.21505
v 28.84685 77.19135 9.835883
v 54.82261 -39.19135 -44.96336
v -61.17995 -29.96404 -55.73409
v -60.90337 -30.94921 -55.72023
v -60.88132 -31.37809 -54.83586
v -35.98767 38.08545 14.7637
v -35.34061 37.53487 15.01034
v -8.332481 -18.64776 16.65131
v -8.716002 -18.83681 16.26456
v -8.183967 -18.64111 16.94162
v 46.69624 33.62312 4.025667
v 46.84314 33.17404 3.815296
v 46.92939 34.51656 3.774761
v 46.56876 34.28111 4.215208
v -20.42927 20.92467 6.059615
v -20.29576 20.60434 5.64127
v -19.99576 20.68437 6.230546
v 50.71638 -47.93119 -48.91317
v 50.9563 -46.9411 -51.48089
v 50.17261 -48.18958 -51.67771
v 49.9258 -49.09011 -49.37668
v 50.54071 -47.12894 -53.37563
v 50.06567 -47.84971 -53.62332
v -30.27086 11.86747 5.964417
v -29.41879 12.32316 5.882796
v 20.65816 76.49321 14.17248
v 46.39726 -54.69982 -45.0977
v 46.63723 -54.53373 -43.77794
v 59.55821 45.0831 -23.81706
v -35.54004 33.66321 13.60773
v 44.13889 -56.22963 -50.03413
v 43.59961 -56.94106 -49.35731
v 44.62343 -55.61732 -50.536
v -55.11483 33.1429 -3.180936
v -50.42181 35.60142 4.084462
v 58.04603 -26.23982 -53.65149
v 57.61637 -27.66633 -54.70338
v 57.32555 -29.08688 -54.38663
v 15.23936 -43.64824 4.721312
v 15.12963 -43.33413 5.235488
v 15.94866 -43.52869 4.291807
v 15.95482 -43.37262 4.703225
v 39.58965 32.92041 9.947858
v 39.72857 33.89886 10.16395
v -15.52972 79.5273 15.65247
v -54.62738 33.31219 -2.127371
v -15.79079 -81.27341 -17.32923
v -26.02762 79.43951 12.70096
v -24.81346 79.57549 13.10634
v 52.62819 -44.76226 -44.21392
v 64.01705 21.66364 -39.47473
v 64.27199 20.39743 -40.44635
v 64.1737 21.94877 -40.38475
v 64.44334 20.5301 -41.26517
v 64.61168 19.73591 -42.12764
v 64.56226 20.77973 -41.77977
v 64.58595 18.85355 -41.98297
v 64.35181 19.3569 -40.76082
v 39.4984 36.72729 10.35099
v -40.62892 23.79028 5.581686
v 45.80591 34.41071 5.096563
v 34.03495 36.12659 13.71391
v 34.22461 36.62974 13.67477
v 33.41483 36.34592 14.03589
v -60.30215 -33.21478 -55.61452
v -5.069765 -83.2485 -13.24765
v -40.77358 17.02597 1.770786
v -41.07227 18.15029 1.265941
v -41.74922 18.31586 0.745483
v -40.66405 17.69174 1.859377
v -40.59816 18.63571 2.048076
v -41.05006 18.76235 1.36948
v -40.48329 19.74177 2.246858
v -40.48446 18.05052 1.969713
v -39.7877 18.19715 2.303901
v -39.65154 18.76524 2.429474
v -41.80067 19.11483 0.7004337
v -41.28645 19.35003 1.341247
v -41.66757 19.87481 1.424223
v -41.69932 19.43052 0.9770918
v -41.21563 19.9136 1.741879
v -40.82529 19.58294 1.910813
v -39.75156 19.84244 2.720426
v -39.29211 19.62029 2.85841
v -38.84675 20.37755 3.30796
v -39.47398 20.6205 3.289853
v -38.4882 19.96039 3.374856
v -39.13172 21.13715 3.718543
v -37.87732 20.90627 3.916728
v -38.31165 21.36525 4.116265
v -37.76002 20.42789 3.840042
v -38.08022 18.98638 3.348562
v -35.91806 19.52411 4.05128
v -35.40108 20.26495 4.31489
v -37.11487 19.07764 3.726407
v -35.1171 18.95372 4.123247
v -34.87949 19.81759 4.268147
v -40.97741 20.30025 2.004107
v -39.00552 18.62866 2.809246
v -38.57097 18.88437 3.097749
v -39.03138 18.88085 2.844026
v -34.06628 20.07941 4.445565
v -37.21667 21.14993 4.183012
v -36.34689 21.83717 4.676151
v 60.64103 -13.76731 -51.39159
v -36.87635 76.9658 7.916486
v 1.895954 0.5894731 25.51468
v -66.22767 37.47858 -32.89679
v -66.23547 36.48373 -33.0427
v -66.21931 38.16871 -32.74049
v -59.29755 -37.67758 -52.34115
v 59.40381 49.37106 -22.52748
v 39.06432 14.51211 0.4696344
v -40.0548 23.94652 6.053209
v -39.94193 23.74184 6.035825
v -40.24619 23.27062 5.212948
v -8.312441 -43.22737 12.0282
v -8.6282 -43.70122 12.06891
v 59.72363 51.46453 -23.4941
v 59.92349 50.90689 -23.94054
v 60.05177 49.68584 -24.31468
v 60.00723 50.23703 -24.29887
v 59.8745 49.49143 -23.79591
v 56.49842 59.81055 -17.52616
v 56.7485 -31.73815 -53.18525
v 56.29312 -32.9134 -54.76868
v 56.77377 -31.13557 -54.70102
v 53.35022 -42.08042 -52.13758
v 53.74752 -40.91692 -52.9768
v 52.54541 -43.58043 -53.02055
v 52.91189 -42.18463 -55.09398
v 53.70364 -40.55723 -54.54587
v 52.03014 -44.017 -54.9406
v 51.91297 -44.75973 -53.38617
v 51.45753 -45.51501 -53.61428
v 22.63446 77.43453 12.96756
v 21.61115 78.83556 12.62721
v 22.72341 79.71812 11.69708
v 24.54229 78.51103 11.54407
v 22.02594 36.51482 18.2543
v 21.16394 36.05457 18.4254
v 20.3698 36.35214 18.49882
v -16.72955 31.20923 17.39562
v -27.6442 37.95565 17.91721
v -28.36596 38.33215 17.7094
v 63.45877 29.69426 -37.96237
v 63.26841 28.74472 -37.20743
v 60.63649 42.9067 -27.39557
v 60.66946 43.08583 -27.44493
v 60.54581 42.99541 -27.06592
v 60.58973 43.33178 -27.12924
v 60.71406 43.4157 -27.45478
v 60.66866 43.99501 -27.18067
v 0.9223239 -82.86638 -8.451111
v 1.179277 -82.5338 -7.187063
v -38.31049 24.02344 7.433313
v -38.85195 23.63271 6.775503
v -39.07435 24.0337 6.664921
v -39.51466 24.10162 6.309626
v -38.99376 24.4435 6.774687
v -39.36939 23.69715 6.302185
v 22.84511 9.005366 5.305952
v 23.47793 8.570578 5.278546
v 23.52471 10.01512 5.403982
v -24.1931 24.86938 9.248895
v -23.19375 25.02538 9.613162
v -24.35329 25.68683 10.12109
v -26.76307 25.94134 9.930291
v -25.31219 25.73771 9.900576
v -25.69031 26.42668 10.63505
v -27.43393 26.14173 10.16596
v -26.91413 26.48838 10.64935
v -25.5609 27.29003 11.43227
v -18.01737 31.70607 17.42869
v -17.63783 32.487 18.04452
v -15.80642 33.06304 18.758
v -13.11814 32.13145 18.91347
v -66.3353 38.00617 -33.09502
v -15.41304 81.15941 14.86025
v 63.63452 26.48847 -38.50011
v 17.71135 77.35411 14.72597
v 19.5052 76.28891 14.65153
v 18.63373 77.9185 14.19929
v 21.36881 73.29926 15.24304
v -55.51492 32.36419 -3.940649
v -21.34406 16.12775 3.855515
v -19.99996 13.27482 5.248192
v 64.09187 4.293986 -45.76168
v 64.07217 4.058945 -46.40765
v -0.9843767 -82.45731 -6.471598
v -1.569157 -82.69541 -7.185124
v 25.13514 38.99045 17.34395
v 24.79548 38.56562 17.44826
v 24.35178 39.40405 17.67049
v 25.20804 37.89178 17.27064
v 23.8718 39.43781 17.8354
v 64.46597 18.82907 -41.44257
v 64.39804 18.16993 -41.03436
v 13.61862 68.43864 18.87774
v 64.63606 18.69095 -42.26628
v 64.7004 19.61231 -42.63342
v 64.69376 20.46452 -42.53093
v -42.34804 37.91857 11.2376
v -62.43447 53.40497 -19.98734
v -62.32641 53.88588 -19.7618
v -62.6659 53.43382 -20.54544
v -62.15818 54.80461 -19.50478
v -62.55579 52.99178 -20.27451
v -62.71421 52.79843 -20.73804
v -62.82027 52.6373 -21.03807
v -62.26991 53.22557 -19.63704
v -62.36003 52.56647 -19.94956
v -62.61177 52.60399 -20.50489
v -62.54259 52.31968 -20.37447
v -7.646384 48.41753 22.2295
v -7.167709 49.56501 22.23705
v 3.211472 1.026483 24.19276
v 61.67676 41.23015 -30.45018
v 61.8048 41.55877 -30.91644
v 61.61064 42.09955 -30.25293
v 61.97659 40.96801 -31.63803
v 61.61216 40.49516 -30.37133
v 60.42948 48.71238 -25.62583
v 60.37312 49.50813 -25.32394
v -8.951178 38.54591 21.4678
v 63.72306 29.58822 -38.78062
v 63.73029 29.98194 -38.83246
v 63.67612 30.10685 -38.69443
v 63.8404 29.3326 -39.27035
v 63.51023 30.10637 -38.19708
v 63.42952 31.39367 -37.93558
v 63.52606 31.45345 -38.17367
v -2.216693 -6.390453 31.29751
v 37.20203 35.61596 11.89302
v 36.55657 35.80517 12.3196
v 18.14727 23.67652 8.943839
v -28.25423 12.03972 5.884647
v 19.43432 34.24663 17.92836
v 20.19051 34.41772 17.8777
v 19.85516 33.8483 17.5792
v 20.73218 34.30592 17.26248
v 20.50478 33.46847 17.14178
v 20.54532 33.0472 16.78472
v 19.96074 32.51599 16.51806
v 20.6611 32.5209 16.3268
v 20.15507 31.3861 15.46784
v 20.84994 31.79822 15.66474
v 21.1278 32.52053 16.18005
v 21.61724 33.54494 16.89404
v 21.27903 33.04399 16.55396
v 16.09739 16.61849 3.182031
v 16.3403 16.23918 3.254715
v -26.63618 78.30809 13.06647
v -45.40889 18.09564 -1.43186
v 62.23908 38.34962 -32.60051
v 62.4789 37.75375 -33.19405
v 62.46441 38.88453 -33.20673
v 62.14548 38.88694 -32.25514
v 62.51786 37.9971 -33.24941
v 62.15028 40.03218 -32.1291
v 61.90164 38.89986 -31.50817
v 61.98125 40.09816 -31.59708
v 61.85609 40.10443 -31.18856
v 0.3180879 -3.080256 28.65319
v -0.5261362 -0.8651179 27.47179
v -1.730786 -2.404215 28.58691
v 26.66358 78.40637 10.48058
v 27.37333 78.80767 9.860937
v 25.16679 79.30726 10.79567
v 25.93537 37.63424 17.007
v 63.91198 2.801467 -47.03964
v 63.3978 0.2378917 -46.86246
v 63.55888 0.7288647 -48.18227
v 63.08979 -1.460137 -48.63464
v 63.10385 -1.286914 -47.54107
v 63.17774 -0.7635818 -46.85049
v -43.10344 34.16268 10.46355
v -41.81477 34.83503 11.39352
v -42.38896 35.00995 11.08269
v 0.2796426 -45.19912 13.06891
v 1.651872 -45.15472 12.97464
v 64.09354 3.977667 -47.53712
v 64.30556 5.814431 -45.65743
v 64.50216 7.288697 -45.60751
v -8.881133 -19.196 16.38264
v -68.95448 15.89279 -42.16552
v -68.87389 14.85541 -42.12139
v -68.83469 15.43701 -41.61292
v 64.43481 11.98073 -41.48587
v -64.02917 -17.45261 -50.26774
v 64.57245 13.90757 -41.97892
v 43.05885 -57.45656 -49.36851
v 43.70037 -56.70687 -49.87688
v 7.666114 66.0258 20.30254
v 7.80268 68.4388 19.8622
v 6.826123 67.45419 20.14798
v 9.703618 68.47152 19.59297
v 9.749031 70.14439 19.20236
v 10.51704 69.30858 19.27576
v 12.09073 68.94215 19.0806
v 10.76236 70.85609 18.85442
v 8.520165 69.33583 19.593
v 6.342515 68.83791 19.95357
v 7.119182 70.68836 19.4227
v 6.365571 70.15845 19.64993
v 3.736412 69.33638 20.09704
v 5.071583 68.30035 20.18708
v 5.053741 70.81437 19.64721
v 3.706519 67.00511 20.56214
v 12.91465 67.6323 19.18258
v 4.756451 65.98141 20.63609
v 7.985551 70.85841 19.26859
v 8.764188 71.72207 18.92604
v 7.694236 73.13385 18.68143
v 8.622042 74.06954 18.20741
v 10.2463 73.26951 18.22146
v 9.694104 75.14383 17.65047
v 9.922055 74.5806 17.80813
v 0.9158621 66.90528 20.75309
v 2.188209 68.76649 20.33026
v 1.122087 69.94825 20.13098
v -1.997144 65.63084 21.04461
v -2.18433 66.88793 20.83416
v 13.10287 69.27782 18.79821
v 12.24893 70.01044 18.80497
v 13.96905 70.53216 18.3072
v 12.32614 71.36454 18.42495
v 13.72898 71.59112 18.08386
v 14.99034 69.89684 18.24165
v 14.38654 68.75575 18.64236
v 11.04552 71.79822 18.54729
v 12.25813 73.03487 17.91693
v -27.27321 37.56949 17.99928
v -27.91618 37.3064 17.76935
v -11.22796 -18.36973 21.39786
v -11.67965 -18.38857 21.2831
v -11.79258 -18.49625 21.13798
v -11.9712 -18.56849 20.86235
v -12.18878 -18.34134 21.11146
v -12.53329 -18.44731 20.66391
v -12.82206 -18.36565 20.60093
v 2.447218 2.057593 24.26034
v 59.08738 46.0708 -22.23704
v 59.66413 45.92917 -23.9341
v 29.70765 74.36531 10.66314
v -63.08149 51.68229 -21.8068
v 16.59476 58.58182 19.29997
v -22.02314 9.738918 5.477982
v -13.44676 80.65173 15.4622
v -14.15473 79.01976 16.1386
v -14.85931 78.0784 16.44709
v 59.71109 48.96196 -23.27419
v 59.69589 47.50766 -23.58387
v 60.01398 48.68454 -24.09714
v 60.00249 47.48143 -24.42212
v 59.49914 48.09231 -22.90025
v 59.42675 48.62149 -22.68115
v 60.27871 47.22744 -25.30251
v 60.16463 46.36317 -25.17391
v 59.68805 46.84533 -23.77657
v 59.94091 46.12906 -24.62617
v 59.38877 47.02997 -22.85032
v 59.05384 48.04906 -21.73909
v 60.39585 45.72531 -25.96338
v 60.06932 45.02418 -25.14937
v 60.00819 44.44546 -25.00888
v 59.86985 44.74735 -24.63462
v 59.80156 45.18574 -24.43049
v 7.38577 -43.38482 10.49367
v 8.188458 -43.25878 10.15203
v 8.559342 -43.05101 10.02637
v 8.897851 -43.26015 9.679547
v 8.401911 -43.81415 10.05056
v 9.385288 -42.68594 9.989251
v 8.553797 -18.98984 20.02856
v 7.263181 -19.19898 20.58383
v 6.659539 -19.07633 21.18924
v 60.39397 -14.21108 -49.05409
v 61.58495 42.42591 -30.04864
v 61.45409 42.89573 -29.3849
v -27.22035 29.59015 13.00166
v 64.7623 10.84374 -44.59477
v 64.80668 11.42077 -44.45757
v 64.80929 10.72574 -45.01104
v -7.651158 28.49633 18.61652
v -6.420716 29.64706 19.34604
v -8.325716 29.99556 19.04462
v 20.42758 9.375036 5.269125
v 17.50368 -43.42819 3.810434
v 18.00538 -42.82989 5.057137
v 17.05448 -43.28228 4.723809
v 17.50568 34.76575 18.6465
v 17.46538 35.60793 18.92845
v 17.2325 35.94561 19.12254
v 18.18389 34.97132 18.59527
v -26.90845 37.14774 18.02991
v -26.09748 37.34904 18.38002
v -26.81178 36.17612 17.77387
v -26.16151 37.01038 18.25131
v -27.37854 36.81013 17.75364
v -27.8792 36.48175 17.55393
v -28.15586 36.8138 17.53257
v -28.541 37.01793 17.54665
v -25.59977 36.9363 18.40945
v -25.28845 36.33714 18.36973
v -25.85878 35.72615 18.04034
v -26.42748 35.37186 17.56106
v -27.03445 35.48126 17.39781
v -64.50925 44.70528 -26.59046
v 7.558925 34.20265 20.20478
v 6.319833 76.48236 17.59321
v 7.142582 74.45212 18.27031
v 7.567746 76.97366 17.24455
v 27.87974 24.6745 9.357825
v 28.69947 24.90382 9.694833
v 27.57911 25.32123 10.1906
v 28.53019 25.55203 10.20919
v 28.54195 25.94106 10.62956
v 27.06792 24.92047 9.532472
v 8.956584 -81.85216 -13.95483
v 43.22115 33.60548 7.389985
v 43.43903 32.73272 7.077902
v 48.80262 31.63017 1.184726
v 44.84663 33.17735 5.935895
v 45.29576 33.81404 5.571631
v 45.70204 33.54644 5.098429
v 10.51459 -43.18898 9.040668
v 32.06543 32.27859 12.90463
v 31.01253 32.2261 13.1998
v 31.41702 33.20178 13.64109
v 32.33404 33.08774 13.24987
v 33.5868 32.7907 12.65317
v 33.20558 33.37817 13.04725
v 34.83345 35.63341 13.22559
v 46.26303 33.94387 4.547945
v -45.75378 36.16719 8.794856
v -47.02209 35.02374 7.923852
v 25.63756 24.08434 7.86153
v 25.29537 23.80692 7.598297
v 25.64698 23.73379 7.505582
v -64.62642 44.20147 -26.97078
v -64.79561 44.94734 -27.32724
v -64.78292 44.02801 -27.4798
v 38.69841 35.37309 10.90706
v 39.51123 35.01777 10.4737
v 37.55112 34.67398 11.48335
v 37.76817 35.24624 11.45721
v -41.29857 34.80085 11.70043
v -40.69116 34.81516 12.04007
v -26.72203 37.76569 18.25047
v -24.47828 36.88416 18.60013
v 63.9992 23.19139 -39.8095
v 64.19477 23.88707 -40.65923
v 18.61657 37.0883 19.05388
v 17.78378 37.88796 19.4385
v 16.55973 19.60875 5.459461
v 16.28166 18.86018 5.035779
v 16.76192 19.67093 4.972192
v 17.19331 18.88245 4.496342
v 16.93422 18.32498 4.411438
v 40.24049 14.47063 -0.3786025
v 40.47786 13.23342 -0.2744308
v 3.696712 70.76317 19.78983
v 55.02966 -36.76144 -55.00975
v -24.00752 11.45246 5.491598
v -25.27799 11.37934 5.588852
v 11.67861 73.20831 17.98393
v -38.63871 36.81801 13.58517
v -38.93917 37.18329 13.44556
v 58.20505 55.24321 -20.04155
v 58.44193 54.45196 -20.38345
v -35.61316 12.70084 4.956789
v -36.01288 14.0957 4.379658
v -35.24537 13.52866 4.816091
v -35.46594 12.35619 5.079802
v 41.29187 15.01909 -1.561846
v 10.32919 -81.36122 -12.73881
v 19.55095 78.99299 13.32153
v -13.66834 47.06839 21.55995
v -11.12493 45.98235 21.89899
v -9.990367 46.83384 22.03895
v -11.76584 48.06743 21.81147
v -9.426408 48.47522 22.08003
v -10.18282 49.70372 21.97244
v 57.27018 -30.03254 -51.33898
v 56.84394 -31.92679 -50.6691
v -5.185909 -83.22482 -14.18313
v -68.91455 19.74071 -42.11133
v 64.06131 25.46294 -40.04148
v 64.05508 26.16255 -39.9343
v 63.83054 26.34842 -39.21912
v 64.28276 24.48068 -40.92287
v 64.13534 24.47109 -40.37891
v 63.90771 26.93119 -39.50369
v 64.10109 26.56172 -40.12642
v 7.660959 -82.18044 -13.65423
v 8.080472 -82.10552 -14.92601
v 6.016648 -82.53644 -14.89036
v 5.116228 -82.71597 -13.10267
v 4.903872 -82.73916 -14.5552
v 5.481108 -82.60602 -15.74848
v 7.195686 -82.26718 -16.05235
v 6.710365 -82.33109 -16.98006
v 3.356035 -82.9196 -15.54531
v 2.591816 -83.03644 -14.47677
v 2.59382 -83.0238 -14.97094
v 2.599557 -83.06436 -12.81132
v -0.5351928 -83.2687 -13.10545
v -0.4070828 -83.25478 -13.59696
v 62.71324 37.17509 -34.11371
v -24.2755 18.51834 4.181188
v -23.46985 18.57278 3.928483
v -23.74224 19.40472 4.337982
v -22.37364 19.6138 4.341957
v -23.03949 20.04996 4.440454
v -23.21349 19.55177 4.292691
v -23.84608 20.35966 4.79774
v -24.39701 20.25958 4.585699
v -21.64507 19.50801 4.396346
v -22.10154 19.86253 4.714238
v 16.10197 37.64333 19.67057
v 16.58773 36.91515 19.46758
v -45.06305 19.13239 -1.390534
v 24.96789 32.15738 14.75147
v 25.62126 32.59043 14.93625
v 26.82754 32.71104 14.73542
v -43.07417 18.76921 -0.09004524
v -5.468689 45.46744 22.35093
v -10.04389 29.5647 18.36709
v -34.89817 12.34825 5.257009
v -33.96327 12.06352 5.383626
v -34.52572 11.76303 5.177855
v -34.69472 12.63026 5.27584
v -34.0479 12.31877 5.422551
v -34.28606 12.4954 5.371934
v -33.3266 12.04536 5.58008
v -33.4918 11.46005 5.438354
v -33.81123 11.31209 5.340077
v -28.18162 36.22889 17.37371
v -28.72023 36.61782 17.26851
v 61.5145 43.30014 -29.54038
v 61.73352 42.74143 -30.4202
v 9.659819 -42.87191 9.513035
v 58.99309 47.4216 -21.59241
v 50.82606 -46.24163 -54.73909
v 31.36403 9.654741 4.579682
v 31.70839 10.83548 4.672628
v -68.64906 18.21646 -40.66597
v -68.62971 16.95095 -40.59808
v -68.77715 17.54919 -41.48612
v -68.79781 17.88248 -41.61348
v -68.79465 18.59271 -41.4589
v -68.73083 16.70248 -41.11904
v 28.64957 10.15329 5.24444
v 29.51454 9.747544 4.993097
v 29.17032 10.28586 5.183252
v 30.16385 9.989226 4.922673
v 30.2285 10.48769 5.008609
v -13.84084 48.26184 21.51916
v 16.51912 16.71797 3.039993
v 16.65248 17.37608 2.779958
v 18.5153 15.46733 3.875098
v 17.43733 16.70402 2.984234
v 17.02456 15.84299 3.611032
v 17.21347 18.17277 2.597803
v 17.75986 18.64157 2.57122
v 17.06603 18.30037 2.204784
v 17.36342 18.40388 2.274035
v 17.27507 18.0837 2.20922
v 18.29847 17.81133 2.627642
v 18.09258 18.55837 2.476109
v 16.68364 18.02453 2.032111
v 16.97406 17.74401 2.289994
v 4.692187 71.63496 19.47857
v 6.117256 72.73917 19.00739
v 6.925514 71.92776 19.13377
v 4.655075 73.02459 19.1114
v 4.785915 74.24447 18.66234
v 4.148909 74.49673 18.67543
v 5.630664 75.14156 18.20435
v 5.556402 75.57312 18.05319
v 5.289502 76.58199 17.71133
v 4.425069 75.8805 18.13841
v -22.47269 -43.51141 2.842441
v -22.2239 -43.41475 3.082323
v -17.15184 64.14641 19.82454
v -15.78009 63.81956 20.11813
v -15.33922 63.28572 20.24819
v -17.45282 63.3977 19.83176
v 2.24747 1.287594 24.87346
v 0.7855503 2.361106 25.13624
v 21.09971 10.9857 5.354959
v 19.36943 10.37149 5.241057
v 20.69055 10.11977 5.306007
v 21.8372 9.42625 5.312274
v 22.64113 13.74415 4.882644
v 20.40329 12.17386 5.211381
v 22.57726 11.38325 5.438071
v -15.85847 48.70398 21.1457
v -14.45069 74.66879 17.84694
v -15.48806 75.3919 17.43105
v -14.58381 76.71427 17.0513
v -13.93158 75.68443 17.56238
v -13.40069 75.10715 17.84374
v -11.75571 74.31335 18.40227
v -37.17562 24.20957 8.03407
v -38.93923 34.59568 12.77196
v -39.6725 35.20528 12.66153
v -39.90579 34.55538 12.29113
v -38.64512 35.04191 13.07338
v -38.02886 34.77153 13.21294
v 60.27024 48.29712 -25.09068
v 20.46347 11.48711 5.290942
v -61.44337 56.36967 -18.05732
v -60.82776 58.22292 -17.17774
v -32.44102 37.79369 16.23582
v -33.57661 37.03269 15.77101
v 37.02761 33.44792 11.48283
v 37.72093 33.88132 11.2356
v 38.68631 33.29563 10.62921
v 38.81166 32.98209 10.44509
v -18.56971 43.54421 20.51272
v 59.33937 52.89205 -22.58615
v 58.72045 54.45577 -21.20165
v -11.48585 29.73228 18.02198
v 14.88354 71.31726 17.90278
v 15.6729 69.75925 18.11153
v 15.22439 68.98121 18.4035
v -13.32397 -19.39836 17.78352
v -13.9844 -19.29006 18.13634
v -13.43028 -19.52169 17.49794
v -14.32615 -19.62362 17.77864
v -14.27216 -18.98175 18.56242
v -13.7588 -19.18423 18.48357
v -13.93066 -18.80269 18.95127
v 16.6845 17.69655 2.954414
v -2.413506 -83.31798 -12.9369
v 0.082064 -83.28324 -12.22681
v 1.301011 -83.17981 -13.25397
v -10.67694 38.78834 21.30618
v -14.24854 40.02929 21.0181
v -9.846278 36.82354 21.02817
v -11.5606 37.00863 20.84804
v -0.3741779 69.8876 20.23546
v -1.009768 68.57183 20.50076
v -33.89829 17.91491 4.236356
v -33.22353 18.67064 4.392678
v -34.70822 18.54722 4.162764
v -32.13479 18.5181 4.419
v -32.27825 18.09154 4.339797
v -31.32636 17.58052 4.43669
v -32.97878 17.77578 4.179679
v 3.467735 72.0942 19.47062
v -11.34394 -43.34734 11.19048
v -12.67662 -43.30824 10.60578
v 39.26706 33.4846 10.32164
v 60.26768 42.72522 -26.25484
v -24.69915 29.27002 13.28536
v -26.95677 30.06675 13.45188
v -25.62695 30.54198 14.18452
v -24.01337 32.07704 15.99985
v -22.17549 30.60005 15.17272
v -27.02986 31.1256 14.34752
v -27.07789 31.84706 14.97818
v -25.93209 31.44679 14.92254
v -25.09449 31.94524 15.59476
v 12.81899 33.54883 19.02835
v -64.24342 46.78246 -25.45425
v 33.39197 14.07819 3.506
v 54.38018 -39.38678 -52.83377
v 54.43464 -38.4554 -55.27386
v 54.58804 -38.39758 -54.05759
v -21.15168 77.62705 15.25397
v -23.60748 11.03973 5.456254
v -23.76155 12.62525 5.426106
v -23.60487 10.36973 5.437137
v -13.42859 81.66419 14.9399
v -13.53703 -18.40721 20.19764
v -12.63259 -18.56069 20.24442
v -13.65045 -18.5481 19.81519
v -12.17499 -18.71019 19.63473
v 37.04674 21.94524 4.873136
v 36.48324 21.9968 5.191487
v 36.26338 22.33097 5.370769
v 34.95633 21.95574 5.28897
v 37.58808 21.99865 4.342819
v 2.735497 0.8016143 24.77011
v -1.814658 59.11561 21.81256
v -2.719272 58.04195 21.89118
v -3.704163 58.78719 21.80861
v -4.514575 57.32128 21.91502
v -5.487342 56.00368 21.9785
v -3.968212 55.86971 22.05812
v -6.036478 57.23032 21.85584
v -4.808696 54.58627 22.11729
v -6.73093 54.74142 21.99034
v -7.441011 56.54805 21.81982
v -48.85535 35.34436 6.009058
v -1.960499 -43.37448 12.82326
v -1.996048 -43.77108 12.84394
v -0.872513 -43.46735 12.69789
v -0.2165465 -43.66454 12.77751
v 58.55106 54.67106 -20.74521
v 20.45177 13.43241 4.88048
v 18.73451 14.19521 4.472609
v 18.19991 12.74097 4.962881
v 20.37495 14.16095 4.640756
v 8.946861 -81.74819 -18.11128
v -4.927718 -83.2442 -13.54199
v -62.0459 54.47739 -19.182
v -62.01104 53.99466 -19.07384
v -61.53548 55.09089 -18.05175
v 58.47832 55.27038 -20.68425
v 58.56835 55.39944 -20.98398
v 58.75324 54.7905 -21.2832
v 58.27881 56.07558 -20.34529
v 58.13834 56.13174 -19.99305
v 57.9142 57.12292 -19.69165
v 18.25134 19.08447 2.622529
v 18.73969 19.42482 3.020717
v 18.92176 19.43785 2.915426
v 18.17929 18.96716 2.514896
v 17.75683 18.61886 2.400131
v 18.25971 18.90097 3.393118
v 18.82435 19.48741 3.340083
v 18.62025 19.39769 3.570841
v 18.63993 19.67449 3.757213
v 18.99282 19.90873 3.854577
v 19.37095 19.84556 3.666328
v 19.73367 19.87443 3.582679
v 19.10699 19.54374 3.096176
v 17.36375 18.43063 3.91108
v -50.96758 36.12679 3.361389
v -51.19716 36.39419 3.01007
v -51.36119 36.11183 2.77584
v -51.29784 36.24521 2.870745
v 40.92944 20.96543 1.366013
v 41.57775 20.26589 0.2188286
v 40.52884 20.41017 0.9917926
v 57.5957 -28.62516 -51.20185
v 3.812029 76.22319 18.08742
v 4.14216 77.84566 17.39405
v 4.744418 76.96809 17.64274
v 6.142432 77.84354 17.09202
v -67.4325 30.65682 -36.84931
v 37.02349 75.91766 4.081593
v -14.4623 64.32758 20.28018
v -14.4089 66.61988 19.96842
v -12.60374 66.9874 20.16689
v -12.57264 65.59552 20.38762
v -11.34113 66.13548 20.45168
v -3.892487 2.028935 25.57537
v -4.965878 1.334422 25.48714
v -32.07129 34.05752 15.19818
v -31.61261 34.42051 15.53473
v -30.55304 34.35693 15.73869
v -30.34875 33.23849 15.11513
v -45.48077 34.99358 8.899261
v 17.74085 23.96697 9.308237
v -24.97537 35.75502 18.28836
v -23.64486 35.8208 18.4857
v -25.46979 35.36409 17.98359
v -25.07891 34.97504 17.7825
v -25.92032 35.10474 17.64556
v -22.86468 34.87069 18.22828
v -24.05627 34.75015 17.88326
v -11.1174 -42.98876 11.2805
v 38.72053 22.03779 3.734652
v 38.81979 21.60231 3.263183
v 38.24269 21.73313 3.717263
v 38.43479 21.15651 3.506254
v 39.30478 21.50884 2.862456
v 38.90245 21.06992 2.821984
v 39.61441 21.19793 2.563648
v 38.98659 20.78925 2.697064
v 38.31289 20.37375 2.880659
v 37.77097 20.82567 3.987796
v 37.82623 20.42814 3.699563
v 37.75225 21.52728 4.124271
v 40.02862 20.86433 1.759668
v 40.26648 21.23517 2.061483
v 39.44056 20.80557 2.274476
v 38.49833 19.72309 2.178423
v 1.932277 71.38141 19.74889
v 2.268551 72.1513 19.52926
v -0.05805666 74.00184 19.15055
v 1.581396 73.93484 19.09611
v 2.965061 73.80235 19.02994
v -69.11171 15.23489 -43.63552
v -69.01134 14.69431 -43.12103
v -68.83324 15.84096 -41.39438
v -68.86804 16.27974 -41.69289
v -30.07049 27.24481 11.01634
v 16.56649 -43.48667 4.02526
v 17.46075 -43.67064 3.329095
v -2.517335 -5.257256 30.50979
v -1.125277 -4.117868 29.72009
v -7.385911 47.04271 22.25865
v -61.93309 53.33104 -18.90938
v -17.76381 46.35151 20.78149
v -16.71286 46.75187 21.00711
v -19.43054 46.75104 20.36546
v -16.28965 47.99709 21.07357
v -16.90513 44.96813 20.95614
v -16.26187 43.32471 20.97413
v -17.55497 43.96641 20.75374
v -18.76232 44.63064 20.51579
v 62.02938 40.99668 -31.78767
v 0.2349681 72.34074 19.60038
v 0.5080433 75.04996 18.79623
v 16.97198 76.868 15.20675
v -3.413026 68.66327 20.51604
v -1.806773 68.79808 20.47737
v -4.310294 69.61252 20.30653
v -3.310778 69.97385 20.24379
v -4.859474 67.37048 20.73857
v -5.482779 68.70065 20.46743
v -5.168723 69.31269 20.35001
v -6.749206 67.52818 20.62378
v 22.17464 31.60224 15.16069
v 22.21977 32.42107 15.78295
v -36.0905 24.24516 8.39304
v -35.31525 24.68255 8.545827
v -36.75838 24.05313 8.125675
v -36.62555 24.34927 8.197308
v 1.212483 -83.11894 -14.81872
v 0.1273522 -83.13799 -14.93561
v 57.87378 52.14591 -18.73182
v -33.70327 10.70547 5.225621
v -32.29838 10.75933 5.525965
v 20.30288 79.3867 12.80721
v 17.50477 79.92143 13.53725
v 18.73248 79.69402 13.26264
v -17.68619 42.43689 20.62314
v -14.12539 37.14152 20.49898
v -16.49661 38.65876 20.41499
v -16.37028 40.56895 20.74289
v -8.025985 45.8937 22.20977
v -8.186009 50.51724 22.12382
v -8.922709 53.00481 21.91188
v -7.457894 52.18583 22.09834
v -11.45337 52.37631 21.66494
v -11.48148 50.16608 21.7893
v -10.97489 54.43726 21.59346
v -7.783483 54.30786 21.92886
v -6.291619 51.66117 22.2127
v -12.60983 54.32221 21.3775
v -14.32702 52.87562 21.1926
v -13.42913 50.78406 21.46679
v -10.17049 55.30024 21.62957
v -9.35034 55.78788 21.69759
v -8.672029 56.54723 21.72029
v -7.855208 55.77706 21.84219
v -15.12091 55.46162 20.89386
v -12.91374 55.69899 21.24017
v -11.34796 56.16327 21.4315
v 0.1180142 70.79071 20.01245
v 20.20455 22.48514 6.823562
v 19.20196 21.84314 6.542134
v 20.92431 22.07707 6.197345
v 19.69863 21.29915 5.678805
v -34.42042 35.21206 15.00057
v -34.07881 34.3923 14.6068
v -33.16613 34.8994 15.25887
v -32.04272 35.13259 15.77011
v 60.70281 45.51846 -26.9393
v 60.99384 45.89363 -27.7375
v 60.65221 46.11197 -26.61141
v 60.55482 46.53372 -26.23235
v 60.7589 46.65631 -26.93672
v 60.94867 46.63371 -27.5357
v 60.55373 47.61459 -26.18959
v 60.86081 47.20993 -27.13041
v 9.293493 -18.65407 21.49977
v -3.094377 -83.286 -10.47684
v -0.9488592 -83.31844 -11.79333
v 33.37228 35.40615 13.87943
v 32.70275 35.3689 14.17048
v -3.801348 59.83271 21.709
v -5.664452 60.4936 21.57927
v -16.61583 28.87819 15.37556
v 21.47691 80.03222 12.08071
v 61.01444 46.78951 -27.66485
v 60.91972 47.36641 -27.26915
v 49.78569 -48.08968 -54.21807
v 2.695616 74.92593 18.68583
v -10.65403 75.75574 18.04388
v -12.86136 77.76837 16.88497
v -12.486 75.75005 17.75643
v -10.21322 73.89326 18.78526
v -60.56876 -32.16071 -55.94249
v -8.114895 31.45729 19.67148
v -7.613689 30.58715 19.45186
v -8.658987 31.96811 19.75635
v 64.77689 11.90116 -44.01796
v 12.6685 73.84822 17.52236
v 15.07828 71.88673 17.68585
v 14.40547 72.75166 17.55777
v 15.61321 72.60684 17.31475
v 19.31884 18.50965 2.996165
v 19.23836 17.09742 2.993973
v 20.31074 19.0077 3.561424
v 19.14315 19.21218 2.996844
v 20.24498 19.54449 3.608992
v 19.7192 19.53675 3.380829
v 21.26181 20.004 4.209264
v 21.78537 18.3758 4.004696
v 21.57185 17.27395 3.80425
v 22.64551 17.73196 4.17253
v 22.24817 19.16479 4.288037
v 24.09532 18.39081 4.379387
v 23.98874 17.23839 4.286839
v 23.10833 16.93531 4.181071
v 23.11891 19.84259 4.520738
v 24.61289 19.85277 4.810246
v 24.22943 19.04611 4.544408
v 24.90075 19.23791 4.639052
v 24.9023 18.54776 4.395401
v 25.08728 18.83727 4.467247
v 25.50478 17.62678 4.268768
v 25.65317 19.773 4.740838
v 26.16879 18.88828 4.400926
v 26.56791 19.40766 4.512928
v 27.33267 20.23035 4.577877
v 27.92151 19.67259 4.291958
v 26.52263 18.46314 4.345771
v 28.08077 18.30983 4.081584
v 26.45876 20.46425 4.855299
v 26.51853 21.22654 5.071205
v 26.26106 21.65138 5.240715
v 27.40136 21.78306 5.22752
v 28.12509 21.13437 4.734611
v 28.34231 21.79043 5.086609
v 29.01663 21.05627 4.545193
v 29.32461 21.71384 4.922709
v 30.24752 20.82916 4.317775
v 31.42642 20.99428 4.313813
v 30.00928 21.65308 4.875374
v 30.06111 20.31236 4.023196
v 25.16021 20.56317 4.965947
v 25.00489 21.3841 5.211517
v 25.66655 21.77739 5.467012
v 25.94282 22.08411 5.738361
v 24.48985 21.6426 5.326473
v 32.20013 21.09724 4.287602
v 31.99039 20.63447 4.131927
v 31.94456 20.1012 3.930572
v 31.21928 20.60217 4.149951
v 30.86626 19.87076 3.880647
v 23.87646 20.83319 5.022091
v 23.64755 21.25518 5.162746
v 24.57989 21.82694 5.636875
v 23.56525 21.52891 5.314382
v 26.48789 22.39935 6.156993
v 25.67539 22.17218 6.062725
v 28.87661 22.11374 5.253336
v 29.7624 22.00423 5.054073
v 29.54507 22.19219 5.1833
v 63.42027 33.02323 -37.58556
v 63.33952 32.40673 -37.5384
v 64.44157 22.41188 -41.36866
v 64.21286 23.07243 -40.55627
v 1.1845 -83.20998 -11.67791
v -4.199583 65.27287 21.08438
v -4.136631 63.46444 21.33182
v -5.427472 65.40645 21.02544
v -26.33267 28.85278 12.57704
v -27.56197 28.28494 12.01539
v 18.53437 -43.68995 3.058686
v -10.1444 35.14682 20.56141
v -13.51982 -18.76916 19.22329
v -14.60139 56.78408 20.88853
v -61.17624 55.41068 -17.33148
v -15.92298 51.1285 21.01076
v -68.76242 15.86034 -41.16589
v -18.43025 58.9241 19.98116
v 36.67088 34.44184 11.88029
v 38.20374 34.73306 11.11533
v 36.33601 33.23099 11.73339
v 35.63014 33.54667 12.13074
v 36.22771 34.56953 12.09193
v 36.99534 34.97715 11.87705
v 36.9017 34.73981 11.83831
v 13.88862 75.13967 16.74121
v 14.97887 73.86277 17.01361
v 15.31579 74.63362 16.59963
v 15.04253 76.37296 15.93697
v 13.8384 76.46572 16.17232
v 15.22699 75.66748 16.19401
v 12.84013 75.29536 16.92133
v 13.08304 77.49623 15.95804
v 12.05453 76.87342 16.4421
v 12.43496 78.24654 15.77627
v 11.46375 78.5489 15.8262
v 13.98482 77.46762 15.75037
v 26.53372 26.53484 10.8549
v -41.21146 35.50399 11.95042
v -41.4905 35.9363 11.84285
v -40.17456 36.27545 12.54417
v -40.33116 35.39226 12.39336
v -40.88262 35.29572 12.09601
v 62.81197 35.35989 -35.04389
v 61.29279 43.73739 -28.9216
v -46.06582 20.78196 -0.3609008
v -45.66459 20.95193 0.04027046
v -46.73 19.66653 -1.522125
v -46.6013 20.07673 -1.103731
v -46.92531 20.01151 -1.471682
v -11.56427 34.31019 20.08811
v -5.476104 -43.42168 12.45132
v -5.968729 -43.70867 12.43482
v -3.610055 -43.3816 12.70119
v -4.327383 -43.18734 12.7673
v -4.779315 -43.23113 12.62933
v -15.66418 36.12312 19.98369
v -13.05615 34.61593 19.9187
v -15.82806 34.67009 19.45792
v -37.68724 35.23102 13.56517
v -25.06899 19.72404 4.531155
v -26.12768 18.92354 4.619239
v -25.22734 20.36093 4.775745
v -25.41239 18.01418 4.198921
v -26.01289 18.22066 4.525171
v -25.93584 19.58732 4.876105
v -27.27559 18.6272 4.753195
v -26.56841 19.33325 4.97822
v -27.17628 20.40201 5.329548
v -27.84199 19.20815 4.836745
v -25.97505 19.85594 5.264475
v -27.65697 17.74158 4.622196
v -26.77448 17.76027 4.613148
v -26.79911 17.36826 4.515917
v -26.40767 17.03666 4.300007
v 11.32331 74.00167 17.76059
v -12.07561 67.86778 20.07595
v -31.11734 35.40981 16.13448
v -29.98998 35.6145 16.49796
v -30.56061 36.24115 16.58961
v -30.72376 35.84785 16.40604
v -29.5379 34.83467 16.3013
v -28.65376 35.79462 16.94863
v -28.88434 34.22682 16.18517
v -29.36411 33.16567 15.32702
v -28.15063 34.57558 16.59902
v -28.14355 34.03509 16.31326
v -27.97543 33.51988 15.96218
v -28.8149 33.72836 15.88029
v -28.22268 32.99683 15.51796
v -27.10058 33.19024 16.00151
v -28.01865 35.20472 16.89563
v -27.5246 35.07187 17.00201
v -27.41422 33.75 16.30021
v -27.36164 34.24257 16.65581
v 58.16599 55.6499 -20.02453
v -32.85576 11.2285 5.557559
v -20.37717 29.45162 14.54845
v -18.72354 30.59283 16.27022
v -16.60731 29.38146 15.85722
v -20.04693 32.27303 17.28015
v -20.45472 30.42089 15.49545
v -19.15315 33.51099 18.29598
v -19.89895 34.14662 18.4808
v -18.69975 32.62141 17.87979
v -18.2124 35.10599 19.19344
v -18.35508 33.61062 18.48814
v -17.56168 34.20064 18.91312
v -17.46 33.02832 18.37776
v -4.144587 61.44444 21.54858
v -29.23859 26.76956 10.72851
v -30.50263 26.22483 10.23966
v -27.43612 27.14691 11.15509
v -27.90747 27.04322 11.06087
v -27.76609 26.54938 10.67806
v -28.49508 19.77488 4.917079
v -29.64218 20.02708 4.918418
v -29.11893 19.19808 4.777675
v -28.30864 20.59964 5.209013
v -29.85658 21.67586 5.593416
v -29.26313 18.24842 4.618618
v -30.22414 18.89055 4.635869
v -28.59063 18.59903 4.659536
v -30.17242 19.75389 4.819087
v -30.76939 19.39101 4.714632
v -30.39339 20.618 5.073168
v -31.2919 18.03898 4.446747
v -31.12267 18.64251 4.525807
v -31.46395 18.90355 4.544538
v -30.96388 20.62071 5.078667
v -31.58938 21.84605 5.334892
v -30.94184 22.17733 5.587078
v -30.31933 22.56486 6.001312
v -28.45945 22.01871 5.769317
v -28.97787 22.42507 6.018373
v -12.35631 30.92587 18.43939
v -32.62216 11.5431 5.679966
v -32.11264 11.38161 5.702811
v -30.06358 12.83241 5.762156
v -29.94367 13.4359 5.615611
v -30.54775 13.06479 5.670234
v -30.642 13.54225 5.525571
v -11.18084 64.30297 20.74127
v -12.41093 -18.52016 20.70149
v 17.67366 19.3354 4.364245
v 17.1097 19.3755 4.627887
v 31.99445 35.75614 14.56989
v 30.54357 35.86771 15.23328
v 31.09705 35.27903 14.77483
v 30.99726 36.03539 15.049
v 31.75516 35.48259 14.57426
v -33.4258 35.44059 15.47696
v -61.66256 55.2906 -18.37521
v -51.94477 34.70642 2.314153
v -52.36097 34.73321 1.599134
v -52.00879 33.94979 2.300921
v -9.851192 77.40562 17.50439
v -8.752288 75.32965 18.42632
v -38.31701 35.61558 13.46881
v -39.0574 35.90968 13.0245
v -38.68125 36.06227 13.43683
v 31.682 24.47318 9.112637
v 31.73582 24.24437 8.833512
v 32.25485 24.21441 8.72389
v 31.77606 23.99983 8.507706
v 32.71054 23.85241 8.028621
v -28.42344 36.07038 17.07986
v 18.70713 35.09272 18.50554
v 62.93024 35.53296 -35.36592
v 62.78223 36.27552 -34.76144
v 63.25621 34.20036 -36.77254
v 63.03255 34.86868 -35.94273
v -23.23567 18.08545 3.693808
v -24.76952 17.75739 3.935969
v -38.82181 36.46517 13.44913
v -38.56164 36.33363 13.58136
v -26.17275 25.7052 9.729507
v -25.97266 25.31077 9.291039
v 30.27509 19.56468 3.848519
v 31.06232 18.94879 3.769785
v 31.94394 19.46163 3.80832
v 31.27056 17.90794 3.676207
v 29.77398 18.38745 3.877713
v 32.85159 19.7177 3.720182
v 32.91544 20.15939 3.901608
v 33.85828 18.82405 3.334167
v 33.31751 19.54687 3.652603
v 33.12452 18.99541 3.595504
v 32.06015 17.23395 3.538983
v 32.48767 18.13886 3.439012
v 31.62874 17.26877 3.55561
v 29.3988 17.01341 3.839937
v 15.79541 77.43355 15.33042
v 16.32349 79.87708 13.89189
v 15.67146 78.61476 14.76921
v 13.61443 78.33727 15.44776
v 13.2063 79.28882 15.09012
v 14.99633 80.01305 14.2283
v 14.87454 77.25109 15.62281
v -6.90961 65.94645 20.87388
v -6.210351 63.67077 21.21594
v -9.023234 65.53626 20.77132
v -17.02253 36.74443 19.92336
v 19.05415 36.81808 18.9316
v -32.49321 25.43408 9.084167
v -33.60319 25.18675 8.892894
v -26.30788 34.75237 17.27336
v 19.26093 11.66064 5.190096
v -11.86459 56.99543 21.31288
v -9.937207 59.08502 21.38984
v -9.272735 58.39571 21.51557
v -8.686293 60.95102 21.33776
v -11.36586 61.51498 21.02608
v -8.602586 63.92451 21.01949
v -12.84186 63.07526 20.67184
v -6.903976 58.2919 21.7158
v -7.75098 57.99662 21.68407
v -9.584973 66.79179 20.52298
v 16.70084 70.93385 17.54531
v -18.50136 -43.01458 6.283138
v -5.876212 62.41468 21.37704
v -10.18242 80.39059 16.11749
v -11.98528 79.54579 16.24821
v -11.11565 78.99227 16.63925
v -9.80762 79.11424 16.77199
v -11.7696 81.06384 15.54196
v -67.87796 22.68134 -37.53941
v -18.32744 41.16356 20.38571
v -18.00566 39.00684 20.1933
v 17.42116 12.78698 4.973149
v 17.11341 14.56866 4.254871
v 26.58497 22.07266 5.52767
v 27.56236 22.04402 5.346228
v 12.06654 74.79172 17.30829
v -13.52424 57.58348 21.00492
v -5.941926 -18.88225 20.29162
v -5.903523 -19.24142 21.21642
v 33.86876 35.42017 13.6291
v 33.19332 34.57497 13.69403
v 32.90019 34.71301 13.87598
v 32.36416 34.95617 14.19364
v -11.70028 59.6819 21.13602
v 60.98367 43.54235 -28.06325
v 60.98434 44.25515 -27.99828
v -67.91473 25.07528 -38.09373
v -44.43862 35.20809 9.984918
v -18.1907 37.39213 19.84946
v 28.93233 36.64333 15.88977
v 28.20174 36.67196 16.11635
v 27.48138 36.96926 16.57756
v 23.06195 20.27666 4.685082
v -28.75863 32.21902 14.78909
v 25.65515 37.02234 17.14867
v 26.33709 36.89988 16.90907
v 64.75799 17.90152 -42.91867
v 15.99643 76.21783 15.77602
v -19.69114 41.6169 20.1301
v 22.05188 21.84291 5.702548
v 20.83768 21.13773 4.768309
v 21.32866 20.98058 4.710494
v 22.42527 21.01292 4.906468
v 6.554457 66.14867 20.41171
v 6.461864 -43.33506 10.94461
v -34.15547 34.15879 14.38026
v -34.93813 34.20767 14.14168
v -36.26419 36.79165 14.68009
v -6.659708 76.00904 18.3798
v -8.416382 77.84049 17.4895
v -6.717171 73.58215 19.20067
v -9.265733 73.59802 18.97793
v -16.92723 34.57348 19.19765
v -16.7805 33.56816 18.78853
v -18.18605 36.33723 19.59554
v -30.17647 12.21362 5.953539
v 64.36007 22.11501 -41.04304
v 57.00711 58.67295 -18.22665
v -25.20385 13.24809 5.391996
v -26.46288 12.37833 5.674327
v -25.289 12.34926 5.562165
v -24.43936 13.40692 5.311666
v -24.9177 14.99081 4.677731
v -23.9962 16.06793 4.11148
v -26.16815 14.13701 5.129664
v 32.06347 33.9398 13.81131
v 32.52657 33.69989 13.50285
v 23.24485 20.67725 4.925659
v 61.251 45.28733 -28.75198
v 61.08018 46.30014 -27.99715
v -4.148047 -83.26308 -14.12817
v -1.712179 -83.22786 -14.38611
v -39.10949 36.65276 13.36507
v -25.80614 17.56954 4.187832
v -11.25333 32.1248 19.26634
v -28.50056 17.0921 4.673759
v -27.57466 16.68321 4.624582
v -28.67875 16.23969 4.767444
v -29.65363 13.57939 5.523417
v -29.34997 13.99115 5.392674
v -29.42572 13.6543 5.518658
v -29.31103 14.35646 5.218649
v -29.31645 15.13882 4.994258
v 63.51122 28.62729 -38.03041
v -13.14819 33.36607 19.44339
v -22.08454 33.0095 17.26084
v -22.18673 35.92354 18.73229
v -22.25606 34.81099 18.28942
v -21.72559 35.33378 18.54946
v -22.7895 32.42429 16.65686
v -23.77898 33.29914 17.08202
v -25.22385 32.66833 16.19469
v -24.40197 32.61279 16.35284
v -5.437573 80.16547 16.68567
v -6.521847 80.78932 16.34476
v -6.204686 80.3042 16.59079
v -6.390702 79.86484 16.80403
v -4.231707 79.39305 17.07773
v -17.5053 -43.31054 6.900702
v -12.95391 69.59244 19.60441
v -12.87306 70.66489 19.35774
v -13.93945 69.92728 19.40711
v -11.09737 71.07603 19.48379
v -10.7823 69.2621 19.92487
v -9.793577 70.28355 19.80559
v -9.185931 71.38639 19.62038
v -9.281561 69.40679 20.04604
v -7.581303 71.58269 19.68344
v -7.718588 70.25655 19.99736
v -11.55678 72.31917 19.10942
v -10.28614 72.04207 19.3354
v -10.77791 31.21244 18.96469
v 18.07002 19.22008 3.975439
v -6.163534 -18.61349 20.3262
v -44.0726 18.8605 -0.6045344
v -1.078008 -43.2117 12.85141
v 12.8683 79.95137 14.81112
v 27.57013 26.11571 10.75063
v 23.18723 39.36092 18.02176
v 24.30436 38.90298 17.6382
v -10.31128 68.3056 20.17855
v -30.15882 36.99111 17.05007
v -30.58881 36.88651 16.86176
v -29.82109 36.63405 16.97655
v -29.79193 36.26941 16.83871
v -28.84085 36.38164 17.08343
v -29.05884 36.04979 16.93943
v -29.77582 36.91004 17.15836
v -30.35139 37.55193 17.03958
v -30.00134 37.8996 17.21389
v -30.02711 37.30853 17.21049
v 3.576172 75.6085 18.36999
v 24.33428 10.6415 5.497898
v 23.23682 11.86805 5.423101
v 1.448908 75.97842 18.41549
v 0.4794891 76.63924 18.23059
v 1.907926 76.9557 17.99412
v 0.6423337 77.75391 17.71873
v -1.029765 78.02956 17.66073
v 0.2106863 78.68842 17.30603
v 1.803524 78.7307 17.20206
v 1.923127 78.10017 17.50113
v 1.015179 79.34383 16.98333
v 2.403286 78.86326 17.09338
v -0.8089848 80.44479 16.62189
v 1.162939 79.95248 16.689
v 0.1470122 80.94729 16.28461
v -1.7896 80.75346 16.49141
v -1.248575 80.83493 16.45576
v -1.234771 79.45194 17.04837
v 27.63256 32.77166 14.59488
v 28.37871 32.60039 14.26606
v 4.081156 -42.95778 11.90552
v 3.507098 -43.1622 12.09191
v 4.477689 -43.69421 11.90412
v 3.47292 -42.88849 12.12074
v 2.428065 -42.94046 12.49396
v 3.640465 -42.76181 12.12642
v -10.70288 72.88263 19.05197
v 12.46087 78.73443 15.54712
v 21.79305 35.1896 17.44542
v 21.63393 35.57592 17.8012
v 21.53297 35.03349 17.59078
v 21.53411 36.02327 18.055
v 21.36738 35.70026 18.02865
v 21.25587 35.27101 17.83559
v 33.55568 20.25652 3.889866
v 34.94562 20.30673 3.710418
v 34.68598 20.75023 4.009805
v 35.87375 20.31023 3.603631
v 35.11516 19.55992 3.100938
v 35.48911 18.87198 2.717398
v 35.98249 19.38 2.625004
v 36.08056 18.1462 2.176325
v 36.09086 18.87938 2.33133
v 34.90562 19.13535 3.06942
v 34.59152 18.51124 2.938408
v 35.12705 17.99583 2.543996
v 32.71571 21.48502 4.538452
v 33.35807 21.49229 4.428119
v 33.47995 21.63005 4.694795
v 32.79394 21.74974 5.021048
v 63.82458 28.85195 -39.30169
v 63.7841 28.01464 -39.11486
v -8.131945 67.98377 20.45134
v -7.240242 68.50311 20.40922
v 26.40346 23.92273 7.851798
v 27.61589 24.01112 8.593242
v 19.5657 22.93107 7.748578
v 18.67422 23.04855 8.223641
v 18.2897 22.34297 7.549723
v 17.21784 22.40238 7.774924
v -4.400688 70.89236 20.03874
v -6.791977 70.31715 20.0457
v -5.467153 70.96474 19.98257
v -4.778493 73.36513 19.36749
v -3.667032 71.20924 19.97919
v -3.050825 72.34525 19.68609
v -2.812353 71.01992 20.01677
v -3.674362 73.96473 19.2452
v -5.513801 74.77008 18.89019
v -7.800084 69.11599 20.2444
v -6.478526 68.93993 20.3753
v 63.92228 28.93024 -39.64265
v 25.25418 22.12554 6.152629
v -25.93488 22.21309 5.363392
v -25.54546 21.83987 5.216551
v -26.03849 22.20308 5.507223
v -25.37721 21.80258 4.861559
v 32.81553 20.83394 4.216213
v -15.3522 57.259 20.72379
v -14.79164 58.47724 20.74246
v -13.68894 59.82809 20.8381
v -16.35313 58.29898 20.45747
v -15.56243 59.82552 20.51871
v -17.5389 59.51536 20.12193
v -17.44616 58.07506 20.25881
v -17.14111 60.73813 20.14028
v -15.61149 62.27297 20.30245
v -14.50812 60.6887 20.63177
v -16.60572 57.11944 20.50076
v -14.21226 63.06856 20.46587
v -13.68349 61.86022 20.66046
v -21.66817 25.60047 10.53866
v -29.83651 18.08024 4.580761
v -0.7284802 -43.29432 12.77311
v 0.08525573 -43.23243 12.80197
v 1.478404 -43.31327 12.6989
v 63.50205 31.9887 -37.99491
v 63.44146 31.82583 -37.91667
v -45.75131 35.27172 8.719109
v -45.52273 35.19285 8.93972
v -2.310946 -83.3576 -11.91994
v -4.455733 -83.30985 -12.203
v 41.20654 19.65725 0.02888847
v 64.80413 13.08117 -43.74628
v 64.74924 13.14509 -43.02554
v 10.59869 78.17944 16.21045
v 11.25179 75.81947 17.08925
v 9.01556 78.64493 16.27503
v 10.06854 77.54095 16.59832
v -20.38731 25.04774 10.37603
v -25.21836 25.08981 9.276792
v -1.00117 76.47393 18.32425
v -2.577996 77.73676 17.82919
v -2.939553 79.41159 17.09068
v -4.113141 78.7303 17.36539
v -4.050542 80.1148 16.74426
v -2.425894 75.71717 18.61602
v -4.40745 76.67061 18.22271
v -3.604063 74.78803 18.94131
v -6.232422 77.99532 17.64051
v -7.745377 79.08077 17.05001
v -6.142026 78.74635 17.33262
v -1.193443 75.23785 18.81723
v -2.670153 74.36913 19.10275
v -1.010136 73.95509 19.23215
v -1.911382 73.27991 19.40673
v -3.318844 80.30849 16.66267
v -40.25351 15.66686 2.332711
v 59.471 46.65551 -23.17296
v 3.428166 78.59586 17.14964
v 3.363367 77.78876 17.52599
v 5.018075 78.77686 16.83382
v 3.186056 79.62524 16.66149
v 6.113121 78.79762 16.67036
v 5.567511 79.99993 16.15251
v 6.156693 80.92582 15.57792
v 4.630041 81.09914 15.70249
v 7.131399 79.67397 16.08132
v 6.944352 81.03202 15.39614
v 8.644398 79.6954 15.84259
v 1.396227 80.79434 16.23588
v 3.006154 80.40174 16.2866
v 2.094217 81.20093 15.97959
v 3.217143 76.88004 17.88104
v -37.91129 23.88954 7.657135
v 60.84753 44.19772 -27.57497
v 29.82427 32.67413 13.85573
v -0.3791167 72.20423 19.66144
v -1.766277 71.77526 19.81817
v -1.745086 70.713 20.07442
v 63.47008 27.7474 -37.92579
v 63.41825 28.1677 -37.7167
v 33.51033 18.11846 3.271834
v 33.21974 18.29801 3.390182
v 35.04974 17.55364 2.525723
v 34.3292 17.67165 2.939303
v 64.73904 18.68307 -42.94111
v -17.12347 56.05799 20.46693
v 24.9545 33.00017 15.51317
v 23.67657 32.30552 15.22639
v 24.3158 32.25773 15.02994
v 24.48035 33.64378 16.19786
v 25.91781 33.68184 15.74652
v 26.38635 33.09561 15.17662
v 23.50645 32.94566 15.85313
v 26.06598 34.51765 16.20879
v 25.19621 34.20702 16.36023
v 22.64847 32.1093 15.39133
v 23.59618 32.0065 14.97993
v 26.89499 34.69373 15.47239
v 26.81238 33.99182 15.671
v 27.55241 34.23589 15.04096
v 27.12324 33.56303 15.26805
v 27.54937 34.60254 15.1995
v 28.01371 34.62439 15.08452
v 29.169 33.54204 14.69358
v 28.06138 33.07967 14.71177
v 23.79443 31.63323 14.61345
v -22.50204 39.52394 19.31629
v -26.64592 23.58328 7.328151
v -25.7946 23.22597 7.094655
v -25.73756 23.67243 7.614669
v -27.93222 23.6762 7.505614
v -28.15928 24.33812 8.089246
v -29.05078 24.32901 8.354536
v -27.25152 24.02435 7.657589
v -27.79745 24.75033 8.406311
v -29.15071 24.90351 8.792687
v -27.95663 25.06494 8.799603
v -28.12996 25.29591 9.194516
v -26.67964 24.85196 8.483558
v -27.376 25.48228 9.431978
v -26.19735 24.48548 7.953008
v -25.32999 24.57384 8.238536
v -25.99157 24.05095 7.605134
v -26.00876 22.73136 6.763785
v -25.65238 22.63225 6.695011
v -26.38568 22.61819 6.683749
v -26.80191 23.20684 7.117784
v -30.11663 24.57615 8.66505
v -28.24336 25.42861 9.594876
v -3.556078 -83.3256 -11.27002
v -3.573866 -43.24241 12.8637
v 16.69596 17.65216 2.356993
v 31.35865 36.52497 14.74283
v -8.515974 72.86718 19.26347
v -17.29987 54.23802 20.53998
v 20.66718 20.18322 4.010022
v 20.44736 20.26266 3.972929
v 20.06928 19.86474 3.679781
v 21.34127 20.33897 4.339566
v 21.63488 34.93145 17.41003
v -18.70835 58.03505 19.98392
v -21.20579 19.97275 4.986829
v -21.14393 20.78889 5.496325
v -22.07927 20.06114 4.90663
v 18.20318 36.85242 19.13823
v 20.63939 35.7918 18.28068
v 20.47934 35.4423 18.13029
v 23.90304 21.80826 5.812616
v 37.86627 14.90012 1.11716
v 38.80356 15.86894 0.03955185
v 37.85088 16.06588 0.7622126
v 37.71213 16.55294 0.7952077
v 38.27854 16.29709 0.4598891
v 38.22556 16.85876 0.3851375
v 38.52501 17.2197 -0.195903
v 38.73132 16.50189 0.0933154
v 37.3118 16.20911 1.094864
v 36.46409 16.08719 1.708075
v 36.52952 16.90738 1.612212
v 37.80678 16.981 0.7444022
v 37.31583 17.45697 1.053941
v 37.8923 17.5475 0.4048431
v 36.78718 17.60878 1.591652
v 35.96359 17.29496 2.123258
v 31.48483 11.07684 4.76248
v 35.22127 16.92106 2.241349
v 35.95732 16.99719 2.035856
v 34.91536 17.14205 2.534281
v -24.00678 26.12166 10.61061
v 22.05776 15.76638 3.893976
v 23.97165 16.1324 4.397763
v 21.79133 16.43914 3.717194
v -24.76057 37.47755 18.63596
v -23.29229 37.68901 18.97836
v -22.41961 38.67262 19.23087
v -22.20434 37.01043 19.06146
v -20.07466 36.41166 19.3195
v -20.40916 36.77259 19.41533
v -20.64663 36.58599 19.2972
v 33.75485 20.81715 4.029441
v 24.34432 34.33389 16.67193
v 25.02478 34.87006 16.76149
v 26.24929 35.10648 15.97136
v 26.21544 34.93753 15.84923
v -25.59063 38.53763 18.54088
v -26.3687 38.3114 18.35235
v 28.06075 26.3485 10.86632
v -34.65945 22.10736 5.053998
v -34.87129 22.35641 5.254328
v -35.39449 22.15837 5.043307
v -36.19973 22.6911 5.556519
v -33.70232 21.74039 4.838591
v -34.22699 21.91291 4.892428
v -31.88521 23.16425 6.386283
v -32.87838 22.30571 5.244664
v -31.32242 22.52886 5.773305
v -33.24906 22.86719 5.937431
v -35.44702 20.89236 4.463129
v -34.7309 20.36493 4.345592
v -34.82054 21.16993 4.564507
v -3.642871 -83.29048 -13.60461
v -21.2093 39.44865 19.61856
v -24.50624 37.82109 18.72914
v -68.88084 17.87192 -42.0761
v -68.92558 18.1672 -42.26706
v -68.91678 17.33957 -42.19509
v -68.99949 16.6095 -42.44744
v -31.25292 19.41489 4.709739
v 31.94636 21.58626 4.542198
v -19.61155 37.62872 19.65332
v -20.20333 36.90253 19.44253
v -20.5375 37.37748 19.44633
v -20.80124 38.25206 19.54243
v -20.33809 38.62178 19.68953
v -20.06296 40.3344 19.93676
v 11.49678 74.86502 17.40469
v -8.24073 -42.78845 12.29953
v -28.44097 32.52742 15.11174
v -27.71985 32.46643 15.27842
v -26.93739 32.60071 15.64412
v 63.15726 34.09052 -36.46047
v -21.45002 38.03408 19.38501
v -21.94231 38.34856 19.30181
v 59.0001 46.84865 -21.76948
v 33.1772 21.81714 5.659733
v 31.72356 22.03411 6.450625
v 34.25792 21.74361 5.138382
v 23.99735 31.87977 14.78641
v -7.351065 -43.05222 12.2815
v -25.89044 24.95247 8.829918
v -27.21863 16.54154 4.552977
v 31.52652 11.6358 4.753941
v 11.81148 79.42282 15.35443
v 20.29783 35.25559 18.05936
v -26.3361 22.31545 6.198184
v 31.25839 33.99892 14.14634
v -45.20714 21.66677 1.041849
v -28.76488 23.87931 7.837331
v -27.46203 15.82423 4.642502
v -28.26533 15.58364 4.787584
v 24.53086 35.09998 17.01075
v 21.9054 32.81003 16.18893
v 32.02046 34.49188 14.09194
v -25.53698 21.88 4.952231
v -26.11243 16.7863 4.215319
v -25.34224 17.25118 3.998372
v -26.02053 33.13214 16.34559
v 32.9437 33.65587 13.28657
v 33.4326 34.12565 13.31396
v 31.36199 13.27616 4.420193
v 29.5351 13.44106 4.738544
v 31.68722 12.80251 4.453496
v 29.74438 11.02634 5.153279
v -46.09567 19.7431 -0.8517368
v -46.36177 19.70099 -1.033019
v -46.16847 19.5651 -1.200059
v 34.36511 16.70747 2.712998
v 34.66695 16.99852 2.478441
v 34.65572 17.0082 2.538456
v 6.457366 -55.63948 7.972296
v -12.98308 -20.03108 16.63324
v -12.48224 -19.9521 16.51535
v -13.23319 -19.73241 16.89281
v -12.86123 -19.75009 16.82483
v -29.19246 38.43864 17.45079
v 0.124636 -15.37171 32.37066
v -0.1238145 -16.34382 31.97955
v -0.9491178 -15.79255 32.40284
v -0.7592264 -16.67841 31.90249
v 2.593694 -13.08608 32.42144
v -3.482266 3.678165 24.79858
v -3.238022 2.029776 25.77808
v -31.05305 11.57884 5.848205
v -4.797829 -44.4905 12.91698
v 15.64021 21.50344 7.28578
v 18.41405 21.3532 6.621951
v 17.38497 22.10452 7.459897
v 16.93092 21.86507 7.349045
v 16.62936 22.54878 7.894401
v 16.6183 21.28828 6.995904
v 16.69788 20.72614 6.522221
v 16.6976 20.04628 5.911144
v -20.01511 16.46736 3.540443
v -20.00893 17.05885 3.334877
v -20.33675 17.68789 3.075409
v -21.22635 17.22778 2.986055
v -21.616 17.88916 2.745188
v -20.76468 17.51886 2.855423
v -20.8404 17.85956 2.752736
v 6.223574 -20.1042 16.71636
v 8.196065 -20.05324 17.43781
v 9.39164 -20.36866 17.70222
v 9.117976 -20.04811 17.94149
v -5.457093 -43.12038 12.7157
v -44.50571 21.90301 1.591666
v 8.967066 -42.93094 9.758214
v 9.678933 -43.31783 9.260454
v -0.3276133 3.733685 24.83472
v -1.898971 -0.1543881 27.18169
v 7.606843 -19.45414 17.39373
v 6.723033 -19.57487 17.1531
v 8.134786 -19.67216 17.37892
v 5.9583 -20.00602 16.85378
v 0.1544692 0.3410925 26.52948
v -0.9836224 2.377421 25.68033
v -8.383438 -44.74788 12.44739
v 32.70924 13.42273 3.944284
v 35.32508 35.45519 12.97679
v 1.471075 -44.02373 12.75322
v 2.72223 -43.25293 12.38307
v -28.58761 12.41432 5.868398
v -36.53058 21.40176 4.423419
v 2.809529 0.2576049 25.02933
v -40.45687 21.54538 3.672136
v -39.83937 21.82401 4.086996
v -40.48286 22.04499 4.282226
v 60.32287 43.05661 -26.37352
v 60.51513 43.68945 -26.84232
v 60.35706 44.12459 -26.25027
v -24.56884 24.65434 8.6746
v 63.71672 27.15587 -38.79425
v 21.41827 34.69289 17.37871
v 21.9671 34.66655 17.09495
v 22.74187 34.32656 17.08022
v 22.80574 33.77014 16.7141
v 23.28552 34.34211 16.50614
v 21.52412 33.90548 17.20454
v 62.75099 37.65596 -34.10147
v -25.74391 37.63048 18.5001
v -38.31252 36.47002 13.73289
v -37.56616 36.61972 14.08048
v -24.17587 17.06851 3.800271
v -27.35603 15.30531 4.693467
v -26.79199 16.14011 4.406339
v -34.5064 35.78396 15.19965
v -32.67531 36.11746 15.95921
v -33.07858 36.49702 15.91374
v -21.10009 31.87381 16.64765
v -21.50558 33.48093 17.74873
v 36.6519 20.18992 3.507938
v 36.14658 20.6201 4.1043
v 36.67085 21.22999 4.793954
v 35.95119 21.76062 5.166521
v 20.2378 20.23528 3.958967
v 20.94943 20.45872 4.341835
v 20.32497 20.45604 4.260823
v 21.21088 20.83449 4.630621
v 17.58848 18.90376 4.16452
v -51.18776 35.3608 3.220263
v -25.34343 33.88491 17.09246
v -26.807 33.96808 16.39692
v 37.37379 19.39921 2.086155
v 36.84118 19.79165 2.786129
v 38.75482 19.22712 1.531753
v 38.64363 19.74089 1.933347
v 38.22923 19.18414 1.867415
v 37.26943 20.06876 3.589001
v 37.79232 20.15036 3.437375
v 37.24204 19.94888 3.469085
v 24.60763 22.10554 6.267318
v 24.82347 21.97372 6.13537
v 20.02978 17.79997 3.231222
v 25.72292 22.39856 6.301999
v 26.80082 22.66221 6.391565
v -46.21278 20.11218 -0.725965
v -31.28582 36.22206 16.27186
v -20.73336 36.0372 19.08536
v -19.60459 35.72027 19.19641
v -21.31887 35.77161 18.83651
v -29.67499 25.87431 10.0489
v -32.49374 21.35328 4.931938
v -28.70564 22.79578 6.290268
v -27.63366 23.22858 7.100323
v -34.45926 36.35043 15.34406
v -35.50468 36.26263 14.90484
v -35.08762 35.96078 15.01981
v -36.14619 35.88981 14.50515
v 35.61236 21.57303 4.963424
v 34.60235 21.03018 4.188741
v 33.83344 21.50303 4.435202
v -42.8344 35.63732 11.03189
v -43.00216 36.10668 11.09245
v -43.87106 35.78955 10.29619
v 20.80119 34.94484 17.74266
v -21.06373 37.17898 19.32577
v -41.43258 21.20091 2.98998
v -14.24406 -42.55239 10.2072
v -40.66349 20.43058 2.368968
v -39.92588 20.48832 2.973549
v 28.36781 10.80747 5.357471
v 21.10848 16.24704 3.561598
v -6.251017 -18.58029 19.81822
v -6.660908 -43.44342 12.2942
v -7.573954 -43.4796 12.13633
v -21.48198 22.59092 7.529972
v -35.29327 18.24691 4.015493
v -34.62705 17.73074 4.063433
v -35.40572 18.04492 3.936133
v -29.59561 24.16009 8.165821
v 3.288928 -12.17109 32.04473
v -27.58645 21.39252 5.520697
v -7.631774 -18.76867 21.20365
v -8.290382 -18.62271 20.62279
v 21.50366 23.64942 8.191378
v 19.84712 22.69724 7.30057
v -38.99588 18.30152 2.77419
v -39.4657 17.94028 2.389226
v -35.80776 18.16653 3.80371
v -36.01931 18.65959 3.892868
v -36.65767 18.53232 3.639276
v 8.962605 -19.27463 18.61648
v 9.074617 -19.62043 18.24896
v 9.451145 -19.2738 19.18601
v 9.530408 -19.89531 18.46895
v 8.854775 -19.33056 18.14973
v -45.50247 19.82612 -0.7005099
v -44.73749 21.15343 0.9629953
v -45.15836 20.24602 -0.1733271
v 20.56573 16.80063 3.41077
v 20.91902 17.10173 3.483716
v 21.32548 16.10157 3.656116
v 19.86005 16.8333 3.171648
v 19.7539 17.30297 3.093316
v 8.43965 -19.12252 18.81758
v 9.060422 -19.08435 19.2553
v -7.875106 -18.48594 17.37507
v -7.480321 -18.3811 17.91733
v 9.521694 -19.13188 19.54251
v -30.80444 22.80675 6.231412
v 21.97965 22.3793 6.322754
v 22.32465 22.5496 6.513903
v 21.30611 22.87484 6.934457
v 22.00173 23.09098 7.147382
v 22.579 23.06643 7.644027
v 23.2963 22.18359 6.197901
v 34.1053 21.52386 4.611912
v 8.564358 -19.78667 17.63273
v 8.724389 -19.39568 17.88531
v 41.74082 17.89347 -1.596436
v 41.765 18.5393 -1.097975
v -63.82386 48.47487 -23.97655
v -10.72403 -18.56004 21.33697
v 8.584476 -19.51404 17.62002
v 22.12521 22.13293 6.068184
v 29.24396 32.23314 13.40224
v 8.367464 -19.13242 18.27639
v 7.659371 -19.31092 19.74003
v 7.540053 -19.1189 18.46839
v -41.50831 22.72045 4.585926
v -40.76946 22.80983 4.934583
v -41.74854 22.69179 4.404172
v -41.39734 22.43919 4.387785
v -33.05627 12.30945 5.670939
v -33.68796 12.59811 5.493105
v -33.0914 12.62523 5.658039
v -32.43012 12.39497 5.787501
v 39.58472 20.46398 1.96626
v 20.81931 20.901 4.599048
v -24.92385 24.18184 7.852029
v -25.60982 24.42838 7.815401
v -33.16787 17.52668 4.227886
v 62.98735 34.81566 -35.88631
v -6.73957 -18.40621 19.09361
v -44.63207 19.24033 -1.033729
v -44.55603 19.10277 -1.412619
v 41.35999 19.14255 -0.5375442
v 21.68034 23.32525 7.48952
v 41.97482 17.74476 -2.342697
v -6.917895 -18.465 19.79345
v -8.338754 -18.53895 16.85635
v -21.07392 22.03097 7.130558
v -22.03891 21.72858 6.753939
v 8.575565 -19.24994 17.91311
v -40.95911 23.50149 5.075811
v -40.27102 14.78038 2.574835
v 35.8096 20.64131 4.008704
v -36.30163 22.37687 5.201735
v 26.03848 11.30916 5.570044
v 26.88085 10.51036 5.484391
v 32.24686 21.82819 4.768608
v -22.02894 41.62633 19.58903
v -26.78138 34.52418 16.74799
v -29.67166 37.09184 17.30608
v -21.51112 40.74372 19.65003
v -25.8092 34.46973 17.34613
v -26.38054 33.94979 16.57733
v 22.31824 23.60515 7.80301
v 22.69454 23.32822 7.465634
v -9.101602 -18.85868 16.31991
v -8.913072 -18.9271 16.06515
v -9.14661 -18.99041 16.08154
v -7.490383 -18.29236 18.20956
v -8.97097 -18.92247 16.01348
v -20.77583 33.38273 17.83885
v 8.463039 -19.42831 17.5795
v 8.172064 -19.27036 17.66223
v 8.160669 -19.50615 17.40537
v 8.076617 -19.17023 17.9057
v 37.38691 15.66175 1.173712
v 36.6361 14.32815 2.058911
v -33.33307 16.80851 4.173276
v -33.92464 17.54749 4.0973
v 37.30463 19.87172 3.06885
v 32.03845 21.94201 5.215257
v 2.413433 -19.8142 24.53315
v 1.834867 -20.58922 24.05647
v -38.82834 14.72286 3.20501
v 30.24303 37.63908 15.44354
v 24.36078 31.92714 14.77174
v -42.62073 19.92887 0.8757346
v -34.13446 22.48553 5.492572
v -34.54916 23.02517 6.195919
v -34.79256 22.69598 5.763854
v -40.84374 20.37093 2.060677
v -25.16487 20.55972 4.892895
v 27.34447 24.54173 9.121172
v 42.37227 16.79988 -2.681862
v 4.578176 80.40271 16.08179
v 1.422396 -19.3543 20.98981
v 33.63194 22.01822 5.809976
v -28.34319 22.62546 6.180463
v -27.18827 22.06555 5.731259
v 30.8697 24.33559 8.650327
v -69.15748 13.05954 -45.58462
v -69.1856 13.11128 -45.71477
v -37.69368 18.47404 3.347806
v 0.1283667 81.26366 16.12926
v -39.96436 21.1691 3.442216
v -36.97885 23.48751 6.079798
v -35.73451 23.03033 6.145088
v -32.41216 25.24414 8.989489
v 37.36668 21.40801 4.47458
v 40.00993 20.39754 1.501713
v 39.7267 19.93994 1.301234
v 39.14788 19.99385 1.871474
v 38.90104 19.66565 1.425967
v 40.83578 19.88253 0.3506032
v -31.58734 20.29033 4.969147
v -32.28471 19.44239 4.572194
v -25.33472 16.80512 4.047419
v 26.55847 23.55284 7.424295
v 26.13616 23.38533 7.220444
v -61.34275 55.7687 -17.69835
v -31.21117 25.84301 9.81272
v -26.22745 22.06279 5.438859
v -26.22153 21.98508 5.409694
v -26.82203 22.25176 5.913833
v 26.06643 35.15005 15.92051
v 30.98545 22.05898 5.844777
v -25.24014 16.23663 4.166283
v -26.4593 15.66072 4.527852
v -33.0991 13.01042 5.576473
v -32.63002 12.8525 5.699471
v 41.94132 15.87882 -2.354802
v 49.11036 32.1818 0.7980455
v 27.23646 11.63409 5.499044
v 28.08603 11.61288 5.394855
v -28.26193 23.05532 6.849691
v -27.76533 22.81186 6.650282
v 37.60328 20.95907 4.151339
v 37.18684 21.10922 4.61507
v 62.93484 34.84489 -35.64874
v -29.61186 25.1689 9.208477
v 40.82077 19.28936 -0.1364124
v 25.2062 16.97182 4.363588
v 39.09331 19.30049 0.9175741
v 39.47638 19.21674 0.4069511
v 39.5336 19.20009 0.6665816
v 40.2082 19.17711 -0.2472856
v 39.74741 19.30247 0.02732196
v 39.63008 19.33101 0.4245555
v 40.3394 19.36286 -0.5037867
v 39.54386 19.4227 0.1195175
v 40.01472 19.80855 -0.0853506
v 39.41455 19.49394 0.3643337
v 38.96999 19.4791 0.5546011
v 38.81656 19.48454 0.9665715
v 40.5463 19.7195 -0.5451581
v 28.16084 22.27159 5.523018
v -23.38011 20.30998 4.920752
v -23.04612 20.41365 5.002698
v -39.96279 22.44025 4.598595
v 41.43279 18.76387 -0.8460467
v 41.20781 18.39769 -0.8161858
v 31.09888 37.03585 14.87192
v 35.14891 19.8274 3.352307
v 34.0408 19.96173 3.74808
v -69.01702 18.06437 -42.99126
v 16.57194 23.05621 8.3789
v 17.55076 22.96634 8.113538
v -25.39505 33.22504 16.60801
v -29.73435 37.47306 17.35469
v -29.27439 37.36481 17.53832
v -29.11176 36.89819 17.39474
v 22.70998 32.52505 15.71126
v 31.12766 21.63064 4.718413
v 22.5019 34.8396 17.34065
v -31.8905 24.376 8.864718
v -31.73933 24.53128 8.958375
v -32.1788 24.4498 9.010421
v 34.69889 16.26352 2.594456
v 25.75198 22.8359 6.741966
v -28.40976 37.57489 17.70534
v -35.32997 24.3985 8.679543
v -36.17552 23.98593 8.504393
v -35.47734 24.09733 8.865552
v -26.61804 34.17499 16.59181
v 37.4588 8.542166 2.064508
v 37.23849 17.94311 1.189586
v 37.58432 17.76296 0.8245068
v -11.84282 77.73341 17.06095
v 29.26226 11.45315 5.239217
v -34.93836 34.82067 14.55315
v -23.80839 38.44249 18.92192
v -24.4704 20.71387 5.115091
v -23.63335 20.50741 5.102624
v -64.57334 45.88139 -26.55938
v 30.04776 24.50991 9.18824
v 1.832975 -18.91523 19.94727
v 26.3378 23.01123 6.824732
v 34.6537 21.33183 4.708447
v 60.10494 44.02636 -25.52469
v 24.85471 12.13447 5.462946
v -51.26076 34.61988 3.258929
v 27.28211 12.94432 5.245441
v 39.48834 15.19235 -0.03866926
v 23.52666 34.61916 16.99977
v -42.01514 21.19532 2.776563
v -41.48155 20.8337 2.271207
v -41.82362 20.96193 2.580894
v 43.00953 35.59361 7.724211
v 18.05121 35.87577 18.93994
v 60.72105 47.74515 -26.63095
v 24.42851 22.6798 6.779526
v -36.31911 24.05617 8.369094
v -43.92588 22.06004 1.941455
v -24.12459 39.30127 18.89449
v -26.66224 22.08455 6.064296
v -26.90309 22.27485 6.227814
v -26.35309 22.2078 6.25486
v 25.9983 35.55312 16.69089
v 25.18419 36.44679 17.0412
v -32.89983 79.71648 9.166916
v 10.75968 79.28645 15.62366
v -25.50077 22.05291 6.172933
v 30.02161 34.61062 14.95817
v 6.814324 -19.43357 17.41027
v 6.324041 -19.33822 17.4292
v 7.408772 -19.28075 17.81502
v 3.879021 -19.37654 17.04227
v 17.60348 17.59899 2.481244
v -28.39382 25.8383 10.14888
v -28.93258 25.79863 10.09283
v 31.43428 22.54596 7.590736
v 30.74546 22.16575 7.252876
v 31.91095 22.2822 6.963325
v -42.12308 20.3836 1.71239
v -42.42772 20.98586 2.374418
v -43.90384 20.56064 1.221406
v 28.44789 13.83656 4.784099
v 30.72259 14.42114 4.153598
v 17.93137 35.55899 18.84682
v 40.27424 19.82844 0.7411177
v -42.41134 21.98494 3.358278
v -69.1693 13.06578 -45.86277
v -25.8128 39.44944 18.4503
v 38.32685 17.61354 -0.1433081
v 38.64658 18.22392 0.2240245
v 36.91249 18.40463 1.567585
v 25.87799 15.66832 4.481361
v 24.58164 15.15515 4.648637
v 25.28955 14.58211 4.827044
v 23.84109 14.80723 4.515498
v 6.901806 -44.25196 10.88388
v 29.52891 37.17443 15.69149
v -41.44123 36.91351 11.94144
v 26.26054 35.14933 15.82119
v 27.16902 34.88718 15.40565
v 27.61219 34.9285 15.35084
v -2.423044 80.66718 16.51181
v -2.036399 80.70518 16.49912
v 37.94453 20.11358 3.211235
v -41.42242 20.48701 2.113226
v 0.8779289 81.6402 15.80322
v 26.42321 14.68207 4.655631
v 27.16128 13.2912 5.133385
v 32.5536 22.15994 6.451842
v -29.55837 23.61567 7.158212
v -31.26988 23.63201 7.049419
v 31.61104 21.83473 4.81126
v 19.03633 20.44498 4.621436
v 17.56642 37.29227 19.39042
v -28.36303 23.46522 7.220745
v 43.84393 34.37432 6.934412
v -6.161944 -43.21874 12.38766
v -61.87868 55.77833 -19.00766
v -43.39042 37.72719 10.48414
v 30.4296 24.4158 8.830882
v 24.72356 37.99555 17.46865
v 24.22056 38.50629 17.65664
v 22.06285 35.70818 17.65677
v -69.16442 12.68144 -45.78389
v 30.17916 24.30778 8.729813
v 29.91969 24.22438 8.940711
v 28.54501 12.53341 5.162709
v 5.690999 -18.95522 22.45153
v 30.23545 33.72406 14.34804
v 34.55593 19.59002 3.445975
v -21.39998 36.61092 19.1345
v 16.19151 -43.52074 4.081464
v -44.87387 35.07882 9.405559
v 28.54735 24.50023 9.105968
v -23.00177 21.77436 6.721475
v 18.96325 23.38711 8.504752
v 36.68106 35.51603 12.19609
v -39.06792 36.4269 13.19174
v 60.59249 48.01454 -26.27735
v -67.86056 1.503775 -49.47132
v -37.54074 23.37887 5.793806
v -38.0458 23.07132 5.475233
v -40.63871 20.95523 2.976661
v -33.75106 22.33503 5.205036
v 38.05433 19.7164 2.40298
v -37.81968 23.79458 7.561336
v -37.47991 23.77837 7.592757
v -37.3747 23.93669 7.796395
v -36.93095 23.8639 7.699718
v -27.75046 20.61372 5.173797
v 26.45095 23.18542 7.133185
v 26.96673 23.45541 7.393994
v 26.68827 23.08628 7.286345
v 26.95465 23.80431 7.793593
v 27.68986 23.19159 7.259501
v 27.40797 23.64576 8.081677
v 27.52807 23.44241 7.961236
v -25.37167 37.47372 18.55689
v 1.46551 -20.58202 23.10654
v 23.84256 34.09576 16.19246
v 37.29795 20.61502 4.076242
v 63.94115 27.85617 -39.74775
v 1.776991 -20.48223 23.47378
v 37.69266 32.59758 10.86115
v 43.96448 33.29751 6.689951
v 28.70381 24.26981 8.960501
v 29.66478 24.43953 9.312252
v 29.39447 24.62992 9.478099
v 29.24628 24.15733 9.176477
v -25.02076 20.97713 5.528039
v -25.90905 21.78783 5.79851
v -25.80904 21.36797 5.739876
v -32.33099 11.55635 5.736617
v -41.89949 35.49468 11.47407
v 22.87119 37.52126 18.14198
v 22.66785 36.91517 18.16661
v 32.87088 18.43247 3.447309
v 33.44399 17.38644 3.2897
v -37.40227 18.29718 3.294377
v -38.01118 17.55596 3.068922
v -37.56334 18.0164 3.129606
v 5.230302 -19.0037 23.08418
v 4.777055 -19.17841 23.46832
v -43.54749 19.56393 -0.2804563
v -43.97873 20.06562 0.3767695
v -44.74854 20.2298 0.09730013
v -44.09775 19.42471 -0.572659
v -33.79353 37.81658 15.72356
v 30.05602 36.47324 15.51841
v 30.78111 36.87303 15.05216
v 24.8268 36.81078 17.3301
v 25.07284 37.49343 17.35077
v 24.37213 37.92078 17.65841
v -38.83472 22.42845 4.805809
v -39.24557 22.24927 4.559147
v -38.376 21.74717 4.350394
v -42.09439 36.83888 11.42142
v -69.02211 17.44374 -42.89994
v -69.05519 17.1019 -43.19778
v 26.64399 22.95119 7.192134
v -5.389064 80.83089 16.3835
v 25.11506 35.76845 17.10421
v 24.30808 36.50391 17.28817
v 23.58447 36.63001 17.56109
v 23.90023 36.37583 17.28838
v 23.06133 36.67686 17.8544
v 23.5464 36.65042 17.72084
v 24.37608 36.46779 17.34307
v 23.48885 36.48383 17.44468
v 23.1625 36.50276 17.63202
v 3.33843 -19.36482 24.4147
v -31.02889 36.78449 16.6946
v 18.1735 17.07164 2.842435
v -25.53145 21.03433 5.740083
v -25.81725 21.29144 5.87974
v 32.54459 16.68911 3.571386
v 33.93579 16.42027 3.241621
v 30.59138 17.10642 3.623198
v 30.37717 16.29421 3.758791
v 30.99669 16.68544 3.610837
v 31.57502 16.50582 3.602786
v 41.06248 15.53324 -1.475973
v 40.41623 15.91699 -1.070928
v 28.39473 16.0116 4.088517
v 28.30742 16.53494 4.034178
v 32.23241 35.25393 14.3671
v 27.06186 33.07534 14.95896
v -6.397914 -43.02692 12.45251
v -64.57039 46.51971 -26.39148
v -31.68386 37.0719 16.47604
v -31.38306 36.51155 16.45304
v 3.652332 81.39977 15.64811
v 38.96143 34.09201 10.62689
v 5.471784 -19.41009 17.18601
v -44.71572 18.67615 -1.024779
v -11.44477 -19.67895 16.40784
v -10.04268 -19.29604 16.29056
v -12.08389 -19.64826 16.70177
v 37.41912 20.85343 4.279472
v -42.34898 36.31388 11.2857
v -42.46251 36.50871 11.48775
v -42.14236 36.66848 11.49551
v -42.80881 36.61617 11.29104
v -43.15382 37.14723 10.89288
v -42.47195 37.04821 11.27215
v -43.52093 36.46501 10.67136
v -43.96903 36.37966 10.41655
v -44.72149 36.23828 9.786017
v 30.5322 21.91138 4.98003
v 35.56124 35.01387 12.66547
v 35.25842 34.84017 12.7069
v 36.04483 34.94358 12.40333
v 35.70105 34.6691 12.4697
v 35.50763 34.69269 12.63178
v 17.64599 20.68946 6.414907
v 16.97677 19.92898 5.73354
v 31.47873 34.59095 14.27088
v 31.91751 34.96996 14.29637
v -43.4911 21.25832 2.054435
v 39.51371 34.43356 10.39868
v 39.7337 34.26463 10.25761
v 35.68067 34.33924 12.28586
v 25.33442 13.83121 5.062207
v 24.89812 14.46591 4.796947
v 24.8794 13.91076 5.003158
v 25.01976 14.98259 4.550696
v 25.54369 14.07066 4.989628
v 25.90639 14.92803 4.616419
v 21.19184 34.87805 17.61744
v 9.860452 79.5657 15.67327
v 27.86174 36.321 16.34363
v 27.4529 36.51543 16.47885
v 26.90661 36.46693 16.67443
v 27.49001 36.05117 16.3979
v -23.39056 15.51131 4.240052
v 43.11229 34.5843 7.665131
v 42.68414 34.2076 8.007102
v 37.20426 20.97047 4.48054
v 64.67459 12.17219 -43.02467
v -42.22563 35.70953 11.36735
v 15.66448 -44.40266 4.347088
v 29.8129 32.26351 13.28675
v 40.76967 19.1425 -0.5121601
v -43.40979 19.27268 -0.2842931
v -28.87585 37.27661 17.61
v 2.637076 77.61916 17.66404
v 9.428945 80.25428 15.39519
v 11.60997 80.07164 15.05564
v -39.31118 23.00842 5.362216
v 42.00825 17.34942 -2.608932
v 41.26925 16.83572 -2.061547
v 41.66652 17.56842 -2.452934
v -38.93983 36.26451 13.07423
v -39.29528 36.67128 13.23874
v -38.6363 36.29378 13.14278
v -39.23009 36.27143 12.93548
v -8.887585 81.44109 15.76324
v -10.45945 81.48824 15.5131
v 32.31941 14.15882 3.847447
v 33.1626 15.08566 3.307793
v 34.89139 14.87674 2.703417
v 30.93132 22.0221 5.076631
v 29.60841 35.63251 15.55765
v 29.44621 36.38067 15.56905
v 23.60483 38.29924 17.85943
v 23.35728 37.36484 17.93736
v -39.62064 36.28357 12.73708
v -39.51093 36.46359 12.91734
v 21.76266 36.1078 18.1889
v 29.14878 34.45482 14.73631
v -25.86795 20.72761 5.729121
v -25.40401 20.50773 5.665126
v -25.49535 20.63679 5.76933
v -68.64899 15.69144 -40.74604
v 27.22553 15.81864 4.268844
v 27.37907 15.67177 4.219669
v 38.33141 9.018562 1.573936
v -20.64811 19.76618 5.035835
v 33.98748 22.71678 6.786594
v 33.04676 22.86715 7.150497
v 18.82385 35.93477 18.77804
v 34.12991 35.01681 13.33257
v -34.57491 24.93446 8.706407
v -33.67434 24.766 8.808233
v -34.90274 24.57751 8.674047
v -7.214473 -43.88377 12.3296
v 24.57483 35.99022 17.29668
v 29.55192 32.1012 13.20564
v 37.07571 20.17393 3.648062
v 36.99609 19.97706 3.205566
v -7.673114 -18.38983 19.0672
v -7.878767 -18.35202 18.15075
v -7.798889 -18.33547 17.78553
v -44.52524 35.67662 9.838449
v -44.37688 35.6697 10.02497
v -44.73838 35.28142 9.773348
v -45.08884 35.07553 9.450017
v -45.43535 35.05851 9.225594
v -45.60224 34.91403 8.998695
v -46.13128 34.73441 8.622914
v -46.10593 34.98285 8.65277
v -69.17638 16.07221 -44.13369
v -8.417818 80.25256 16.42521
v -36.56266 36.29076 14.43999
v -37.23081 36.13691 14.07368
v 34.45304 16.87544 2.927676
v -23.31282 38.91426 19.32542
v -23.45978 39.17079 19.33776
v 28.88989 22.293 5.366437
v 30.04408 22.2569 5.978434
v 28.65648 22.53411 6.124863
v 29.53915 22.39408 5.678283
v 29.63033 22.28521 5.420318
v 30.63896 22.0893 4.953324
v 29.0705 22.66332 7.063763
v 24.42071 37.3389 17.59663
v 22.97491 36.19667 17.67003
v -7.598515 81.18317 16.06375
v 39.57462 15.71371 -0.3608244
v 40.0678 16.61337 -1.163858
v -6.34864 81.39652 16.04936
v 16.67152 17.9836 2.337841
v 16.51792 17.94913 2.105557
v 18.23773 35.60825 18.81301
v 18.31975 35.3777 18.62791
v -31.94292 36.49471 16.26687
v 30.82801 34.57904 14.57901
v 22.68734 33.26498 16.33903
v 23.44806 33.88466 16.1625
v -30.9242 12.47851 5.836734
v 32.17259 16.5538 3.59128
v -31.5605 11.72488 5.823635
v 1.352879 -19.89473 21.65812
v 30.43942 24.27169 8.60835
v -37.90087 35.93018 13.73754
v 60.44625 46.11652 -26.03638
v 30.30287 23.78841 8.922927
v 28.69684 36.38365 15.87742
v 28.54138 35.69236 15.95787
v 29.06884 35.31685 15.64547
v 28.61666 35.01905 15.15684
v 29.50364 34.9231 15.3133
v 28.67934 34.49438 14.8964
v -26.35462 22.19934 5.899087
v -44.65041 35.66291 9.878837
v -37.93945 36.26576 13.84094
v -12.72619 -19.21259 18.01132
v -13.75996 -19.27943 18.44056
v -12.90386 -19.4496 17.69699
v 12.82767 80.92019 14.27094
v 27.43028 17.75577 4.136864
v 28.85636 17.36326 3.928971
v 27.2429 16.74223 4.243164
v 26.62884 17.41462 4.264454
v 35.51585 12.64177 3.123027
v 35.43125 13.10259 3.080157
v 27.76911 23.46219 8.542882
v 27.79715 23.26603 8.238678
v 28.16381 23.2978 8.566944
v 27.58713 23.45834 8.273226
v 28.5807 23.62135 8.731412
v 28.20674 23.49746 8.847779
v 28.74219 23.38307 8.634242
v 26.97166 23.08588 7.252845
v 29.21324 36.89879 15.82848
v -34.72491 13.23608 5.069492
v -33.88138 14.42018 4.817308
v -39.72121 36.05822 12.68103
v 7.649199 -44.20186 10.50369
v 36.4073 35.29826 12.28701
v -6.04733 -42.94748 12.76383
v 29.74485 22.93163 8.0637
v 30.35596 22.94012 8.33148
v 30.50848 22.18838 7.635891
v 30.05828 22.5146 7.560788
v -51.53936 34.95094 2.863382
v -32.4332 24.82481 8.933743
v -26.78532 21.94182 5.86858
v 27.48209 33.23732 14.93215
v 40.2327 19.55589 0.04954402
v 17.46429 21.58171 7.22849
v -30.88329 37.51622 16.83654
v -51.7782 35.80828 2.304939
v -42.0413 77.93166 2.896723
v -11.14932 -18.52223 21.31732
v 38.82268 22.31944 3.911559
v -42.89608 21.6031 2.91108
v -42.77002 21.6227 2.952353
v -30.91994 11.88878 5.909204
v -31.63533 12.28959 5.832397
v -11.81637 -19.20695 17.44471
v -12.57639 -19.49155 17.35549
v -69.06725 16.42297 -42.74653
v -36.76561 35.22783 13.95858
v -35.14748 35.5094 14.78929
v -28.65986 26.5399 10.60444
v 20.88667 21.12755 4.726556
v 37.37013 18.81564 1.39483
v -37.9071 23.62412 6.243281
v -37.45923 23.64924 6.142488
v -27.23697 22.70164 6.646719
v 34.58548 35.02349 13.13075
v 34.51998 34.1139 12.81549
v -21.28699 34.67945 18.4204
v 18.12383 35.60909 18.87108
v 37.49957 18.16517 0.9131302
v 32.20346 13.38185 4.142824
v -25.84054 21.08439 5.86228
v -26.51679 21.32358 5.762894
v 18.05112 19.74585 4.012134
v 28.11954 33.58764 15.04103
v 32.51333 12.73241 4.196985
v -35.52606 17.30123 3.842908
v -36.52007 17.80185 3.448696
v -36.83582 17.88978 3.368082
v 34.32677 21.37202 4.417309
v -33.34209 24.50338 8.823779
v -36.04802 23.856 8.669701
v -35.35511 14.73706 4.373906
v -41.92296 21.04595 2.715475
v 28.0374 22.98927 7.756634
v 27.63231 23.16711 7.907033
v 28.58187 22.83181 7.938385
v 17.7093 21.30492 7.009516
v -45.06675 35.21488 9.345734
v -45.45729 35.12727 9.069224
v -45.58012 35.32573 8.999076
v -45.83363 35.09988 8.926474
v 1.688239 -19.00428 20.27664
v 6.605606 -19.33144 20.08981
v 4.817224 -19.10237 21.1992
v 2.152596 -19.80615 22.62947
v 5.141322 -19.2545 18.14997
v 4.900808 -19.72342 17.10534
v 3.921124 -19.59982 17.55125
v -31.82531 17.43444 4.330935
v -30.10792 14.12944 5.375642
v -31.08871 13.33829 5.604029
v -30.68164 16.54263 4.622416
v -32.11938 13.54235 5.493801
v 27.82287 24.35443 8.863391
v 27.32733 24.39079 8.901829
v -42.68364 19.24083 0.1571721
v -44.90586 20.3926 0.2538136
v -43.24146 19.60406 0.01018174
v -44.73858 20.46864 0.6327897
v -44.11681 21.92242 1.672293
v -44.25392 21.01901 1.464986
v 9.962647 -19.80157 19.03761
v 7.51023 -19.88038 17.18308
v 21.76738 23.13563 8.423242
v 22.07183 22.9379 8.134274
v 21.76484 22.67732 8.315527
v -21.86696 21.08205 5.842319
v -22.81285 20.61905 5.463028
v -22.58122 21.13357 5.933195
v -23.45552 20.58625 5.11411
v -9.112684 -18.55453 18.26116
v -13.13106 -19.08164 18.53668
v 22.90343 15.24416 4.227249
v 33.18252 16.27775 3.519181
v 36.21479 13.37157 2.651645
v 35.26723 13.62954 2.959816
v 32.9549 16.02448 3.550013
v 32.99778 16.03708 3.516744
v 32.05095 16.00406 3.649579
v 18.99556 16.45251 3.231272
v 20.24739 15.40488 3.842818
v 38.94537 19.39148 1.088154
v 40.17631 19.86835 -0.07472377
v 40.74703 19.81871 -0.4490326
v 38.95066 17.40578 -0.5034983
v 39.36607 16.67792 -0.3759875
v 40.37999 17.19677 -1.30922
v 40.0877 18.33978 -0.2473193
v 40.0438 19.19824 0.1720491
v 40.72683 19.51299 -0.6267544
v 38.71492 18.51061 1.243085
v 17.59982 22.1803 7.57218
v 17.65453 21.41598 6.997519
v 20.19619 20.91395 4.709018
v 21.04678 21.49394 5.426766
v 17.45891 20.13867 5.468744
v 18.92541 22.02457 6.995136
v 18.88033 22.41655 7.486089
v 17.11506 19.80579 4.596311
v 17.68072 19.90513 4.655666
v 27.07125 23.16441 7.223392
v -26.5757 22.17242 5.992892
v -25.15833 21.50627 4.781281
v -25.30233 21.41929 4.867407
v -24.81637 21.26633 4.603184
v -25.66903 21.75015 5.025668
v 30.92757 23.92815 8.765433
v 31.69129 23.90155 8.337701
v 30.7333 24.30876 8.395392
v 30.82309 24.11718 8.394767
v 31.59652 23.62249 8.849115
v 31.4419 23.56538 8.597507
v 29.44304 24.083 9.14902
v -21.86396 17.55122 3.003957
v -21.71422 18.01638 2.746695
v 26.99592 35.59695 16.39615
v 27.99397 35.44841 16.03919
v 27.61082 35.03828 15.99895
v 10.64172 80.80257 14.88213
v -25.21812 39.24845 18.59192
v -28.56256 25.56531 9.8483
v -31.15628 24.92161 9.092306
v -29.08549 25.49458 9.688936
v -30.90681 24.2816 8.379021
v -39.86403 23.12582 5.285296
v 37.06456 21.15142 4.850041
v 37.08295 21.08289 4.790988
v -34.49388 24.37831 8.957582
v -35.33517 24.02389 9.064136
v -33.18372 24.27485 8.912471
v -33.02191 24.15488 8.807645
v -34.37233 24.17042 9.226797
v 22.78713 36.25689 17.74691
v 23.23737 35.87455 17.29126
v 22.97408 35.93204 17.51208
v 22.82961 36.39299 17.87181
v -34.61895 37.52817 15.35791
v -27.55129 13.80482 5.342263
v -25.82123 14.63289 4.912649
v -26.87682 14.91509 4.79327
v 23.81402 34.2106 16.20256
v 4.477614 -20.25811 17.16338
v -39.8782 23.23096 5.117015
v 22.4575 15.51108 4.043595
v -20.06841 17.56158 3.470345
v -20.5749 18.34953 3.40341
v -22.33551 18.58305 3.3044
v -21.77758 18.06444 2.989095
v -21.49343 18.25628 2.975368
v -20.89412 19.08242 4.425889
v -21.53096 18.83483 3.862584
v -21.05407 18.37239 3.207193
v -21.75979 17.91333 2.862673
v -26.93017 21.98393 5.713788
v 27.82963 15.18491 4.355657
v -13.67841 -19.86128 16.96372
v -12.59614 -19.62174 16.96034
v -13.36881 -19.70122 17.13965
v 22.81011 15.86256 3.989735
v 24.29024 15.42057 4.203064
v 30.17202 15.90223 3.933562
v 28.65154 24.11669 8.982856
v -38.55953 23.54064 6.342598
v -36.22371 23.95032 7.950698
v -35.69127 24.06614 8.453144
v -37.73936 23.71192 6.906254
v -35.32417 24.04948 8.765118
v -35.50158 23.97638 9.027996
v -36.91905 23.82198 7.212591
v -38.15547 23.80324 7.288527
v -38.39958 23.70211 6.840127
v -39.23417 23.3971 5.937517
v -31.94729 23.87393 7.622557
v -34.66125 23.96873 7.98208
v -35.27926 23.66927 7.061311
v 21.22394 15.59457 3.83066
v 9.195427 81.08722 14.97122

# 25996 faces
f 1 2 3
f 1 4 2
f 1 5 4
f 6 5 1
f 7 8 3
f 3 8 1
f 7 9 8
f 9 7 10
f 7 11 10
f 7 3 11
f 11 3 12
f 13 8 9
f 14 9 15
f 16 13 9
f 16 9 14
f 1 8 6
f 17 6 8
f 3 2 12
f 17 18 6
f 13 19 17
f 19 18 17
f 13 16 19
f 20 19 16
f 21 19 20
f 6 18 22
f 22 18 23
f 2 4 12
f 24 12 4
f 12 24 25
f 26 24 4
f 27 28 25
f 25 29 27
f 30 28 27
f 30 27 31
f 25 24 29
f 32 28 33
f 28 30 33
f 34 33 30
f 34 30 35
f 24 26 29
f 27 29 26
f 27 26 36
f 37 36 26
f 38 37 39
f 39 37 26
f 37 38 40
f 41 42 38
f 43 39 26
f 44 37 45
f 45 37 40
f 38 39 46
f 43 46 39
f 44 36 37
f 47 41 38
f 38 46 47
f 46 48 47
f 23 48 46
f 49 50 48
f 49 48 18
f 23 18 48
f 48 50 51
f 52 47 48
f 53 54 47
f 54 41 47
f 52 53 47
f 55 54 53
f 42 54 55
f 41 54 42
f 40 42 55
f 53 56 55
f 57 55 56
f 53 58 56
f 59 58 53
f 57 45 55
f 40 55 45
f 45 57 60
f 61 60 57
f 60 61 62
f 63 62 61
f 57 64 61
f 59 65 58
f 66 53 52
f 67 68 66
f 67 66 52
f 59 53 66
f 69 36 70
f 71 70 44
f 44 70 36
f 72 69 70
f 72 70 73
f 74 75 70
f 75 73 70
f 76 75 77
f 77 75 74
f 70 78 74
f 70 71 78
f 78 71 79
f 45 79 44
f 79 71 44
f 73 80 72
f 31 69 35
f 69 72 35
f 72 80 35
f 80 73 81
f 82 63 83
f 83 63 64
f 61 64 63
f 80 81 34
f 84 34 81
f 43 26 4
f 43 5 85
f 27 69 31
f 83 64 65
f 28 86 25
f 87 86 32
f 32 86 28
f 86 87 88
f 89 88 87
f 32 90 87
f 90 89 87
f 90 91 89
f 92 93 89
f 94 93 92
f 91 92 89
f 88 89 95
f 93 95 89
f 96 95 93
f 97 96 93
f 98 96 97
f 97 93 99
f 94 99 93
f 96 100 101
f 98 100 96
f 100 102 101
f 102 103 101
f 104 103 105
f 106 105 103
f 102 106 103
f 96 101 95
f 88 95 103
f 95 101 103
f 107 106 102
f 88 103 86
f 86 103 104
f 107 102 108
f 108 109 107
f 97 99 98
f 110 98 111
f 99 111 98
f 111 99 112
f 94 113 99
f 107 109 10
f 114 10 109
f 115 113 116
f 113 94 116
f 117 115 118
f 115 116 118
f 110 102 98
f 119 111 120
f 120 111 112
f 119 121 111
f 122 121 119
f 123 122 124
f 122 125 124
f 119 125 122
f 126 124 127
f 127 124 125
f 120 112 128
f 99 128 112
f 120 128 129
f 127 125 130
f 130 125 120
f 64 57 56
f 81 73 75
f 109 131 114
f 5 22 85
f 62 132 60
f 133 62 63
f 82 133 63
f 134 133 82
f 135 132 133
f 136 132 135
f 137 135 138
f 135 139 138
f 138 139 140
f 137 138 141
f 132 62 133
f 142 132 136
f 143 144 83
f 144 82 83
f 138 145 141
f 146 141 145
f 140 145 138
f 123 121 122
f 121 123 147
f 148 147 123
f 148 123 149
f 150 149 123
f 150 123 151
f 151 123 152
f 124 152 123
f 84 81 153
f 81 154 153
f 155 154 81
f 156 59 157
f 66 157 59
f 158 159 157
f 159 156 157
f 157 160 158
f 161 160 68
f 162 161 163
f 162 164 161
f 165 164 166
f 164 162 166
f 167 83 65
f 168 50 49
f 34 35 80
f 169 170 126
f 124 126 170
f 84 171 34
f 172 171 173
f 84 173 171
f 174 171 172
f 91 174 175
f 176 175 174
f 134 139 133
f 139 135 133
f 167 65 177
f 64 56 58
f 69 27 36
f 134 82 178
f 82 144 178
f 179 178 144
f 179 144 143
f 180 178 181
f 179 181 178
f 182 180 181
f 183 182 181
f 183 181 184
f 179 184 181
f 185 183 184
f 185 184 186
f 184 179 186
f 187 178 188
f 178 180 188
f 188 189 187
f 189 188 190
f 188 191 190
f 180 191 188
f 134 178 187
f 139 134 187
f 139 187 192
f 182 183 193
f 194 183 195
f 185 195 183
f 185 196 195
f 197 195 196
f 182 193 198
f 194 193 183
f 182 198 191
f 191 198 199
f 198 200 199
f 193 201 198
f 201 200 198
f 202 199 203
f 200 203 199
f 204 179 205
f 204 205 206
f 207 204 208
f 208 204 209
f 204 206 209
f 179 207 186
f 179 204 207
f 205 179 143
f 206 210 209
f 211 209 210
f 210 206 156
f 211 210 212
[truncated: 450,067 more chars]
