# Supplementary material for: Simulation of facial growth based on longitudinal data: Age progression and age regression between 7 and 17 years of age using 3D surface data
Source: PLoS One. 2019 Feb 22;14(2):e0212618. doi: 10.1371/journal.pone.0212618 (PMC6386244; doi:10.1371/journal.pone.0212618)
Supplement: S1 File — (ZIP) [file pone.0212618.s001.zip › F/13.obj]

# Generated in Morphome3cs 


# 13193 vetices
v 45.47921 -27.42013 -4.521148
v 44.66207 -26.84239 -3.332364
v 43.98549 -28.23726 -3.19524
v 45.69613 -24.73059 -3.621446
v 46.50879 -25.70348 -4.988465
v 46.7662 -27.0413 -5.968127
v 43.70096 -29.73402 -3.560594
v 45.11637 -29.61623 -5.160331
v 44.42344 -31.18989 -5.122083
v 42.87119 -30.7743 -3.164998
v 42.41291 -28.92398 -1.900808
v 42.83336 -25.62171 -1.041053
v 46.97715 -29.6351 -7.574495
v 45.59673 -32.08996 -7.079417
v 43.9619 -33.16917 -5.608575
v 46.94595 -31.93369 -8.855868
v 46.82344 -28.40917 -6.723643
v 48.46043 -26.84311 -8.260096
v 48.5846 -28.95443 -9.614036
v 47.87127 -31.10803 -9.773145
v 48.6821 -30.36226 -10.62969
v 47.35973 -25.49554 -6.033665
v 48.32172 -25.41322 -7.311993
v 44.0602 -24.29801 -1.727227
v 43.05194 -23.72559 -0.5918365
v 46.26356 -22.38459 -3.409128
v 44.81351 -20.01843 -1.176943
v 43.11418 -22.02861 -0.169626
v 45.14116 -21.66899 -1.972378
v 42.6125 -19.22232 0.8952537
v 44.02942 -18.69485 -0.1817483
v 41.00626 -21.64267 1.614753
v 41.64384 -20.32212 1.416746
v 41.57047 -17.69084 1.918464
v 42.83045 -17.92751 0.9324334
v 46.51348 -19.42246 -2.76374
v 47.03218 -19.90993 -3.463679
v 47.90069 -20.77361 -4.760563
v 46.98516 -22.41767 -4.233751
v 48.97053 -18.1968 -5.22715
v 48.97945 -20.93401 -6.245277
v 48.96902 -19.48988 -5.658724
v 46.67054 -24.02367 -4.487301
v 47.70375 -17.53979 -3.537821
v 48.79599 -17.29057 -4.745169
v 47.90198 -23.20639 -5.727041
v 49.3759 -22.26144 -7.36291
v 49.35922 -23.89889 -8.111394
v 49.63251 -27.15025 -10.26938
v 50.17843 -25.02515 -9.9831
v 50.72617 -23.38807 -10.00026
v 50.73218 -22.18784 -9.403906
v 50.94962 -19.68578 -8.562727
v 49.89981 -19.81923 -7.048965
v 50.11969 -18.11759 -6.72843
v 51.34914 -16.81381 -8.036567
v 50.38755 -16.3073 -6.500035
v 51.97547 -17.07487 -9.078408
v 53.19917 -17.99758 -11.61352
v 49.86066 -14.97156 -5.478398
v 50.94386 -14.41422 -6.704145
v 49.95684 -13.47366 -5.213662
v 51.10798 -12.90995 -6.549571
v 51.84943 -14.8348 -8.107941
v 52.97883 -16.39258 -10.442
v 52.14776 -20.43815 -10.94751
v 51.63681 -22.80546 -11.29174
v 52.59476 -22.00683 -12.59756
v 45.21628 -18.62615 -1.255462
v 46.40896 -16.63838 -1.984954
v 47.4045 -16.52116 -2.978532
v 45.21004 -17.24376 -0.9569724
v 45.61243 -15.5399 -1.071121
v 47.29653 -14.69226 -2.527599
v 45.82568 -14.47808 -1.097661
v 45.18161 -13.81359 -0.4421758
v 46.65926 -13.47387 -1.718555
v 47.81664 -15.43266 -3.200044
v 48.47668 -15.78204 -4.022598
v 43.65518 -16.71756 0.4475222
v 43.16401 -15.24978 1.001278
v 52.29602 -10.83385 -7.690524
v 53.03558 -13.48469 -9.463258
v 40.8427 -16.69674 2.517532
v 47.31042 -24.47048 -5.493654
v 41.29699 -23.9852 0.7982896
v 40.13663 -22.63071 2.000701
v 39.51563 -23.78202 2.157569
v 38.72755 -22.86977 2.906774
v 39.23726 -21.15681 2.930533
v 36.7615 -21.67882 4.301312
v 35.95491 -23.25336 4.484085
v 37.19706 -25.58665 3.215126
v 35.73589 -25.6129 4.086282
v 38.21781 -25.07104 2.69967
v 38.29732 -26.65235 2.211295
v 37.35414 -28.15883 2.379287
v 37.59184 -29.64009 1.736976
v 35.60823 -28.25202 3.42597
v 38.74445 -28.32316 1.359241
v 39.29249 -26.40431 1.585493
v 39.17265 -29.39807 0.6582547
v 40.42585 -26.8907 0.5780065
v 41.4915 -25.18537 0.2716031
v 41.85739 -26.57574 -0.4898436
v 40.60154 -28.5212 -0.1358276
v 41.16391 -30.79606 -1.537338
v 39.75862 -31.5711 -0.6444063
v 40.89383 -32.34093 -1.961142
v 38.21045 -31.30373 0.6874505
v 35.38678 -30.94323 2.654353
v 34.52655 -28.75495 3.863277
v 34.54002 -26.11408 4.604058
v 42.92596 -32.70177 -4.158095
v 33.51633 -25.95406 5.122236
v 34.36447 -24.90482 4.961041
v 32.72404 -26.63342 5.316821
v 32.65506 -24.522 5.812614
v 33.64524 -31.10703 3.585908
v 32.92055 -29.41051 4.478614
v 35.10621 -32.52068 2.235932
v 33.75075 -32.61094 2.997309
v 34.42884 -34.7442 1.801566
v 32.62215 -33.77951 3.190088
v 32.55731 -31.12251 4.119109
v 31.16299 -34.3139 3.81737
v 31.05155 -31.76292 4.640402
v 33.75227 -28.18413 4.442077
v 32.01781 -28.08933 5.25971
v 30.37724 -30.17 5.369619
v 41.31108 -34.06381 -3.182449
v 49.09574 -13.66408 -4.273406
v 50.34556 -11.79398 -5.370007
v 52.31733 -9.105045 -7.402291
v 49.39756 -10.25159 -4.066658
v 48.2609 -11.9561 -3.091494
v 48.24 -10.39887 -2.897698
v 49.19691 -8.8497 -3.689448
v 50.9186 -8.749624 -5.581406
v 48.78772 -7.024922 -3.114285
v 47.98977 -9.319877 -2.547834
v 48.042 -13.52024 -3.082082
v 53.55312 -12.39561 -9.955907
v 53.55896 -11.00769 -9.613155
v 48.11013 -7.710525 -2.510195
v 46.96654 -7.586611 -1.482363
v 36.70628 -31.99963 1.43198
v 37.42012 -34.02068 0.1227604
v 35.54619 -35.17171 0.8986908
v 35.85713 -36.36784 0.1868881
v 34.58675 -36.21582 1.107244
v 33.1851 -35.73214 2.172382
v 40.77742 -15.04407 2.663699
v 41.44612 -14.10872 2.290015
v 42.93621 -14.23114 1.243745
v 53.94846 -17.8594 -12.9614
v 53.31162 -19.66676 -12.66411
v 54.27815 -19.94781 -14.85247
v 54.4285 -18.61199 -14.3715
v 53.89365 -21.29695 -14.80503
v 52.7023 -23.05586 -13.43853
v 51.7371 -25.31201 -12.91032
v 51.89442 -23.76274 -12.29815
v 53.62047 -23.59927 -15.68837
v 53.65467 -24.93325 -16.66884
v 52.90311 -25.47413 -15.3919
v 53.77035 -14.98639 -11.26735
v 50.80672 -26.68947 -12.0354
v 30.48435 -35.56854 3.796037
v 31.72955 -35.35504 3.166561
v 40.42295 -19.11445 2.477652
v 38.10158 -17.78138 4.089813
v 39.43841 -16.91873 3.37299
v 38.20386 -20.27064 3.720443
v 37.08707 -20.04902 4.380304
v 36.56038 -17.98992 4.889122
v 53.69467 -16.21966 -11.67805
v 53.71247 -8.907311 -9.381954
v 54.68837 -11.16798 -11.56463
v 54.41972 -7.257772 -10.18459
v 55.28634 -7.802859 -11.73934
v 55.51463 -6.109904 -11.8882
v 56.08609 -7.290223 -13.16042
v 55.53209 -9.051826 -12.47517
v 56.21719 -9.458102 -13.95675
v 55.6113 -10.64214 -13.09721
v 52.53389 -6.871426 -7.403663
v 53.91928 -5.929672 -9.257422
v 53.08672 -4.705723 -7.981157
v 54.52331 -4.601351 -10.10419
v 55.19371 -5.379432 -11.24597
v 50.76094 -6.114393 -5.130972
v 56.91516 -5.249292 -14.5033
v 57.16298 -6.853564 -15.33034
v 56.93206 -8.705578 -15.31374
v 56.30996 -10.63609 -14.58301
v 57.35291 -10.69746 -17.18285
v 56.08205 -4.530508 -12.73574
v 55.72633 -2.894625 -12.02759
v 56.79613 -2.956035 -14.00929
v 57.54905 -3.237055 -15.59965
v 55.74041 -0.6830607 -12.13973
v 56.5691 -1.817907 -13.55261
v 55.1972 -13.68256 -13.46711
v 54.25571 -14.13756 -11.85047
v 54.74532 -15.48741 -13.37844
v 55.76708 -11.73777 -13.85674
v 56.63118 -13.89053 -16.93341
v 55.73033 -14.32803 -14.95559
v 55.20459 -17.02745 -15.17706
v 56.19337 -14.98444 -16.39893
v 56.74615 -16.30038 -18.71126
v 55.62873 -19.55138 -17.84438
v 56.18806 -17.86187 -18.21297
v 51.82449 -5.146345 -6.346964
v 50.47241 -3.737637 -4.757159
v 51.9087 -3.375493 -6.441636
v 33.69733 -22.73987 5.676715
v 57.59854 -15.10877 -20.55383
v 57.77279 -13.35356 -19.87206
v 57.18692 -16.8729 -20.51283
v 47.53842 -6.036203 -1.909857
v 49.12894 -5.14009 -3.3671
v 49.54446 -3.296007 -3.785174
v 48.08743 -2.700633 -2.497623
v 48.65856 -1.384947 -3.153427
v 50.51139 -1.398717 -4.979717
v 47.22827 -1.264718 -1.95444
v 47.38037 -3.58665 -1.827839
v 46.04388 -7.271667 -0.7269077
v 45.40174 -5.641767 -0.2259003
v 45.61741 -3.803987 -0.4624968
v 46.64064 -2.376766 -1.331773
v 45.65977 -9.555691 -0.5633386
v 44.37562 -7.33531 0.4540223
v 42.87923 -8.014423 1.420518
v 43.54981 -9.059386 0.9734218
v 44.68363 -11.6096 0.1013341
v 46.98564 -10.68845 -1.741137
v 45.14967 -12.62862 -0.3225906
v 47.16064 -11.7955 -2.00009
v 43.74376 -6.247606 0.8896853
v 57.66846 -7.88588 -16.88512
v 58.52539 -8.18087 -19.40112
v 58.05677 -9.342394 -18.51612
v 58.55651 -9.605418 -20.17214
v 58.01543 -10.79673 -19.13572
v 58.47347 -6.877898 -18.69967
v 59.33556 -6.894444 -21.44708
v 59.34552 -7.840844 -21.9681
v 59.0107 -9.772951 -21.89011
v 50.93943 -24.50507 -10.99867
v 51.54457 -27.5406 -13.98722
v 50.36217 -27.96443 -12.01688
v 48.41472 -14.44166 -3.65094
v 40.54705 -35.81612 -3.343004
v 41.11382 -37.529 -4.817286
v 42.96989 -36.06844 -6.068222
v 43.14456 -36.84404 -6.748031
v 41.27995 -39.13015 -5.920604
v 41.82336 -39.92792 -7.038447
v 39.63168 -39.9124 -4.660768
v 40.32934 -41.33384 -6.199155
v 37.74786 -42.24286 -4.195355
v 38.67711 -40.38084 -4.010371
v 41.5552 -41.24041 -7.567857
v 40.72636 -42.35758 -7.307896
v 42.6512 -40.12302 -8.190347
v 37.08809 -40.05315 -2.494103
v 35.68666 -41.70016 -2.204357
v 38.81858 -43.36982 -5.831534
v 38.79686 -38.59017 -3.186468
v 38.09674 -37.48216 -2.024581
v 36.23213 -39.00387 -1.322736
v 35.307 -40.11036 -1.176758
v 35.49974 -38.63258 -0.6069511
v 34.88789 -37.87576 0.1660018
v 37.70663 -36.83735 -1.379276
v 38.50729 -35.91454 -1.578062
v 39.82734 -37.16369 -3.357979
v 38.8332 -34.21775 -1.02986
v 36.74147 -36.05352 -0.2859949
v 38.52398 -32.71046 -0.1209934
v 36.57246 -44.84334 -4.564164
v 35.40068 -43.94258 -3.088565
v 44.16809 -33.81304 -6.214956
v 45.23418 -34.0165 -7.724159
v 43.96255 -37.03181 -7.883339
v 45.12963 -35.87807 -8.740629
v 56.81252 -12.43618 -16.6146
v 56.5415 -0.3764223 -13.573
v 54.75324 -1.454657 -10.46933
v 54.31138 -0.154228 -9.92957
v 47.44762 -12.78631 -2.372364
v 58.42048 -11.47106 -20.86425
v 59.33057 -10.12173 -23.39902
v 59.59813 -11.14522 -25.45325
v 59.1054 -11.51472 -23.51421
v 59.05364 -12.88884 -24.46516
v 58.06779 -5.801963 -17.27425
v 59.04311 -5.350673 -19.90994
v 58.22174 -2.661263 -17.07899
v 59.196 -3.151454 -19.71599
v 49.30704 -29.46575 -11.11081
v 53.89848 -2.840496 -9.105042
v 50.48208 0.9024531 -5.36235
v 43.76748 -12.90857 0.7219904
v 39.99259 -15.56289 3.129395
v 43.79758 -11.66651 0.7481916
v 52.82792 -27.0642 -16.32403
v 54.7039 -23.23439 -18.03027
v 46.06735 -33.64653 -8.663631
v 37.12294 -14.67163 4.736113
v 37.83339 -15.69978 4.357528
v 35.17278 -18.20276 5.557743
v 33.74049 -16.58444 6.255394
v 34.97025 -15.36607 5.747528
v 33.83539 -18.11772 6.161463
v 34.73077 -14.13831 5.80968
v 33.19222 -15.21068 6.484589
v 33.63044 -19.46975 6.137615
v 31.79962 -18.42388 6.952372
v 35.91636 -14.1823 5.301632
v 32.33437 -13.99173 6.732108
v 34.67864 -11.14052 5.591592
v 31.61023 -10.97196 6.653245
v 31.81902 -12.89097 6.822385
v 33.62625 -10.82289 5.933727
v 47.78313 -0.03927726 -2.615865
v 47.61688 1.750004 -2.893455
v 48.20782 2.681404 -3.649182
v 49.41616 1.5164 -4.426651
v 46.66983 3.278841 -2.579525
v 46.6302 0.9817142 -1.950952
v 47.05204 5.665361 -3.572313
v 46.17729 3.736308 -2.326635
v 48.16679 4.396925 -4.123713
v 48.62461 -31.97125 -11.56049
v 47.92282 -33.02179 -11.07627
v 46.42249 -34.69683 -9.860327
v 49.01741 -33.16732 -13.06404
v 48.08474 -35.02353 -12.70464
v 47.24605 -34.7088 -11.13073
v 49.43159 -30.51876 -12.00855
v 50.27554 -30.91749 -13.75717
v 50.11877 -29.95248 -12.83734
v 50.10093 -32.21464 -14.35314
v 49.95853 -29.12442 -12.03238
v 50.85997 -28.90166 -13.53402
v 51.23879 -29.4454 -14.6466
v 51.15868 -30.66402 -15.35701
v 51.90902 -28.39463 -15.28877
v 51.84277 -29.91346 -16.22801
v 50.72815 -31.97585 -15.45059
v 49.02026 -35.71568 -14.87342
v 48.01601 -36.35827 -13.5221
v 48.54634 -38.23991 -15.94079
v 49.46745 -36.48893 -16.32458
v 47.86107 -37.7059 -14.28369
v 47.18113 -36.83509 -12.47886
v 46.78008 -39.79424 -14.02783
v 46.77287 -38.28348 -12.86536
v 45.99986 -40.24972 -13.07895
v 45.93661 -38.12051 -11.45013
v 47.67757 -39.8204 -15.59429
v 45.08569 -40.48718 -11.85838
v 44.32529 -42.59454 -12.25819
v 44.74998 -43.67763 -13.73764
v 43.91801 -40.86198 -10.40241
v 43.51607 -42.54876 -11.034
v 46.84168 -41.63756 -15.56114
v 45.54089 -43.81618 -15.13601
v 44.36612 -38.18075 -9.182486
v 45.53677 -36.85145 -9.982219
v 51.52276 -31.37983 -16.63371
v 52.1369 -30.6355 -17.43149
v 51.64406 -32.36271 -17.65946
v 46.68647 -36.12051 -11.20919
v 52.45851 -28.90038 -16.81592
v 53.11306 -28.83188 -18.33305
v 52.96453 -29.83113 -18.74793
v 52.95066 -28.06101 -17.31692
v 42.98657 -38.74846 -7.714308
v 42.86848 -43.81192 -11.0484
v 47.3269 -42.7197 -17.27881
v 46.8302 -44.95102 -18.29652
v 45.69906 -45.27053 -16.6205
v 47.85674 -43.83028 -19.19816
v 47.29869 -45.72387 -19.84041
v 46.1472 -46.54757 -18.49039
v 46.89725 -47.71606 -20.96227
v 47.98137 -45.91638 -21.37262
v 49.20353 -43.17299 -21.32539
v 43.00139 -41.96875 -9.899041
v 42.79051 -40.78128 -8.79511
v 42.37067 -43.25679 -9.943092
v 41.9077 -42.64557 -8.916656
v 41.04829 -43.28246 -8.290845
v 41.45784 -44.90152 -9.944019
v 40.02866 -43.22497 -7.070928
v 38.6815 -44.40755 -6.310424
v 39.37189 -45.8329 -7.98794
v 37.75141 -45.18917 -5.875555
v 53.83582 -28.9176 -20.21817
v 54.53033 -27.16978 -20.70897
v 53.51559 -26.99211 -17.87511
v 54.36251 -26.22016 -19.46055
v 54.53615 -24.96932 -18.92977
v 52.54818 -31.0932 -18.72161
v 53.18344 -30.81445 -20.072
v 53.39 -31.57512 -21.26328
v 52.43409 -32.37495 -19.47512
v 52.26877 -34.05523 -20.5221
v 53.08352 -33.43403 -22.02889
v 30.78765 -12.06407 7.078395
v 32.5411 -9.57835 6.118678
v 35.59287 -19.24191 5.255565
v 35.632 -20.51967 5.075348
v 34.43145 -20.96249 5.607919
v 31.86978 -21.53828 6.609159
v 31.69188 -20.04084 6.859088
v 45.31786 2.655073 -1.42311
v 45.2859 3.834967 -1.715863
v 45.85706 4.660227 -2.328434
v 57.87318 -1.369838 -16.18507
v 58.69712 -0.9717169 -18.07076
v 58.18495 1.543572 -16.8864
v 57.65477 0.04906864 -15.72849
v 58.77481 1.157168 -18.20491
v 59.19247 0.2631291 -19.24082
v 39.53695 -13.02275 3.447761
v 40.98717 -12.18468 2.589715
v 59.14579 -1.546009 -19.29864
v 34.78678 -41.74295 -1.556934
v 33.91034 -40.28128 -0.2541707
v 32.78386 -39.70735 0.7918633
v 33.75463 -37.70879 1.014456
v 31.28799 -38.51018 2.279126
v 32.43578 -37.46344 1.957766
v 31.85728 -41.0847 0.8050998
v 30.08456 -40.66987 2.133222
v 29.91192 -39.46083 2.751154
v 49.75478 -33.91211 -14.91791
v 50.25739 -34.98315 -16.74088
v 39.39961 -11.38608 3.479782
v 42.39595 -12.87415 1.69798
v 40.18756 -9.891827 2.984162
v 57.20624 0.2969516 -14.85555
v 57.26835 -1.592966 -14.93349
v 53.66806 -32.49228 -22.84671
v 53.1839 -34.26818 -22.98852
v 52.80923 -36.08427 -23.55104
v 52.45725 -35.48198 -22.14142
v 54.16106 -32.96855 -24.71761
v 53.74954 -34.82343 -25.12775
v 51.24085 -36.86895 -20.37321
v 51.66402 -37.72875 -22.09027
v 51.21445 -35.03751 -18.81834
v 54.46885 -30.05976 -23.04164
v 54.58035 -31.85869 -25.07047
v 42.18753 -6.585926 1.795987
v 41.6244 -8.082519 2.142728
v 44.28995 -4.268713 0.4495863
v 44.81928 -2.622006 -0.03941069
v 42.63698 -4.796515 1.45861
v 43.48204 -3.165047 0.818378
v 42.20982 -3.432338 1.560295
v 29.58868 -31.3575 5.391896
v 38.53499 -9.023404 3.726227
v 37.96165 -11.2858 4.199814
v 30.48426 -28.73951 5.702484
v 30.3615 -27.33703 6.063211
v 36.72825 -11.63618 4.789718
v 36.52652 -10.12075 4.723036
v 37.06776 -9.177365 4.392581
v 36.33831 -13.22614 5.064734
v 38.50403 -14.45438 4.026652
v 54.89107 -26.40303 -21.11215
v 55.37732 -24.38268 -20.81346
v 56.16515 -24.17785 -23.35588
v 56.02627 -25.31695 -23.92685
v 55.99954 -26.57747 -25.03302
v 55.13117 -27.26223 -22.66075
v 56.77069 -24.35683 -25.87026
v 56.50953 -25.80023 -26.29353
v 41.9565 -10.22705 1.978894
v 40.10597 -7.943644 2.908252
v 52.92825 -1.695962 -7.827885
v 51.35778 -0.5637825 -6.037578
v 51.34977 -2.149139 -5.855031
v 51.77407 0.5651869 -6.713488
v 37.45436 -7.831089 4.06713
v 56.54452 1.215802 -13.72053
v 55.40082 2.782955 -12.0962
v 56.44909 3.37983 -13.90063
v 54.39795 1.110219 -10.26299
v 54.77806 3.54892 -11.34649
v 55.8381 4.56123 -13.13612
v 57.44279 3.740019 -15.67044
v 56.76585 5.315237 -14.79377
v 57.66251 5.26713 -16.32933
v 58.27657 3.21136 -17.22853
v 55.30302 6.25707 -12.75236
v 58.91245 3.264376 -18.58925
v 53.41893 2.259664 -9.139145
v 53.48498 4.105254 -9.713042
v 53.02592 0.5397262 -8.245736
v 51.58092 2.004142 -6.804469
v 51.20578 2.993324 -6.651079
v 50.63284 4.944876 -6.656756
v 52.71996 5.572649 -9.203915
v 49.53513 3.543619 -5.115649
v 56.07626 7.507854 -14.21103
v 57.33663 6.578266 -15.97228
v 57.43905 9.331547 -16.62697
v 54.98773 10.02505 -13.28153
v 54.23833 7.370857 -11.6143
v 54.2538 9.58405 -12.2564
v 56.1537 10.17127 -14.8318
v 55.43561 12.25694 -14.21336
v 56.23313 12.36851 -15.28897
v 58.08184 8.758307 -17.62497
v 54.43102 12.05255 -12.99664
v 56.18227 14.21665 -15.41072
v 56.91667 13.37268 -16.43113
v 56.82914 14.26613 -16.37352
v 57.88406 13.77995 -17.94369
v 57.52393 12.01489 -17.13902
v 38.68337 -5.856434 3.370083
v 40.8569 -5.404987 2.397353
v 57.55136 -12.27796 -18.54522
v 60.02959 -8.164473 -25.03215
v 59.81706 -9.815241 -25.31758
v 60.17911 -9.967422 -27.49805
v 60.56734 -8.129893 -27.78355
v 60.38432 -9.885643 -28.68661
v 59.77407 -11.97132 -27.4666
v 45.25368 -48.18746 -18.44112
v 44.56078 -47.05522 -16.26711
v 44.75279 -45.29387 -15.08189
v 43.76146 -48.74499 -16.48171
v 43.46682 -47.32095 -14.74849
v 43.75552 -50.60665 -18.20362
v 45.21785 -49.53307 -19.65046
v 42.46684 -51.5125 -17.00256
v 42.71896 -49.68142 -15.69461
v 42.96015 -52.76875 -19.12349
v 41.27599 -53.44555 -17.11087
v 40.83604 -51.92066 -14.94365
v 41.82322 -50.02496 -14.65372
v 39.90436 -50.96113 -12.73599
v 39.92891 -52.79456 -14.46204
v 40.71592 -49.46509 -12.59235
v 38.73961 -53.04065 -13.04703
v 38.10989 -51.74541 -11.06151
v 36.74453 -53.35596 -10.80326
v 38.64695 -54.42649 -14.26962
v 39.65333 -54.16027 -15.41775
v 39.99403 -55.218 -17.00671
v 38.90997 -49.63657 -10.30464
v 39.21628 -48.37747 -9.699008
v 41.66397 -46.98442 -11.80867
v 41.64204 -48.1321 -12.72074
v 37.35156 -55.49937 -13.60875
v 35.21518 -57.01702 -12.4218
v 34.89093 -55.9095 -11.01679
v 35.56639 -53.6938 -9.782155
v 43.91224 -45.44734 -13.86463
v 42.44309 -47.64765 -13.48401
v 43.47915 -44.83332 -12.72567
v 42.93266 -44.66058 -11.79306
v 41.3171 -54.4194 -18.22066
v 39.03272 -56.91929 -17.38893
v 40.93729 -56.08923 -19.45903
v 39.50829 -57.29321 -18.5554
v 37.44084 -58.33668 -16.65237
v 37.69276 -57.03927 -15.63761
v 38.11148 -59.35286 -18.79985
v 40.60455 -57.28523 -20.36313
v 39.00784 -58.74877 -19.51754
v 39.02701 -60.04364 -21.20185
v 37.9892 -61.08689 -20.7678
v 40.52303 -58.09805 -21.26283
v 37.46646 -51.26527 -9.867921
v 35.26331 -53.01985 -8.886861
v 37.81614 -49.70259 -9.04694
v 33.3646 -55.03976 -8.716463
v 33.85968 -53.1019 -7.617023
v 35.09201 -51.523 -7.510699
v 33.53691 -54.1581 -8.157783
v 33.07388 -53.70315 -7.390765
v 34.04406 -55.58161 -9.840139
v 33.58576 -57.24629 -10.83202
v 32.15041 -56.9622 -9.206407
v 32.28022 -56.04982 -8.563396
v 32.4595 -54.89305 -7.780515
v 41.85182 -49.08734 -13.88331
v 52.9311 7.280125 -9.993087
v 53.29706 8.784568 -10.88718
v 29.57388 -42.19228 1.722651
v 28.6375 -40.79239 2.941074
v 29.41825 -41.38363 2.203583
v 28.4921 -42.50481 2.130418
v 28.49041 -39.29425 3.659457
v 26.73718 -40.27726 4.162082
v 29.20655 -38.3356 3.600496
v 28.07622 -38.57706 4.169713
v 27.44947 -36.7593 5.088364
v 28.51158 -37.28919 4.364892
v 26.44704 -41.80904 3.460165
v 25.78341 -41.86515 3.707466
v 27.11119 -39.03659 4.516837
v 27.00279 -37.79 5.015747
v 38.56105 -16.1114 3.93213
v 50.20725 -36.22234 -17.61478
v 31.36353 -24.30144 6.360387
v 54.95525 13.63156 -13.80054
v 53.80948 14.74979 -12.54548
v 55.13119 16.51482 -14.06542
v 55.36451 14.70147 -14.36413
v 55.89296 15.85902 -15.08421
v 53.46117 16.42571 -12.05006
v 54.76719 17.19625 -13.54532
v 52.61919 14.11922 -11.25387
v 52.25825 16.50497 -10.69508
v 51.95367 14.0716 -10.56709
v 51.33773 16.56009 -9.717863
v 52.94518 17.44242 -11.28037
v 53.56061 12.26129 -12.03778
v 51.91784 18.04669 -9.898067
v 53.14867 19.0391 -11.09015
v 52.02394 20.12769 -9.165977
v 50.27875 16.04145 -8.731429
v 50.11515 18.17064 -7.791317
v 48.52304 16.01742 -7.062751
v 48.95911 18.70963 -6.232693
v 47.26857 17.86852 -5.185294
v 48.08326 18.69646 -5.41239
v 49.77055 20.18372 -6.181669
v 47.59717 19.6916 -4.201444
v 49.54204 22.52911 -4.168468
v 50.78988 21.99176 -6.289952
v 50.96945 20.03796 -7.827807
v 51.7438 21.35535 -8.114579
v 48.3859 20.45027 -4.359174
v 50.8244 23.27798 -5.420259
v 51.11241 24.59343 -4.945434
v 51.98552 23.88436 -6.860907
v 47.75151 21.34166 -2.964627
v 47.77309 24.98122 -0.08636185
v 48.41112 23.42216 -1.988108
v 49.90585 23.94501 -3.569243
v 46.858 22.08728 -1.476103
v 46.47109 23.2068 -0.08778222
v 52.65319 22.91119 -8.588616
v 50.36497 25.36719 -3.19635
v 52.88642 27.06826 -6.587132
v 51.78609 26.44657 -4.841039
v 53.42673 23.76631 -9.40752
v 53.16735 21.57131 -10.06978
v 49.5583 26.17944 -1.475788
v 46.23702 24.46459 1.087849
v 47.13201 26.33674 1.5308
v 45.33046 26.23251 3.174733
v 44.71202 24.81709 2.680778
v 44.61954 23.89549 2.039758
v 45.74479 21.78632 -0.7848265
v 44.95821 22.67569 0.6784697
v 49.50583 27.38846 -0.6706777
v 47.64402 27.82626 1.88912
v 49.11582 28.4148 0.4594885
v 44.65516 21.99085 0.1481596
v 45.31115 21.28541 -1.026875
v 43.77331 21.94665 0.7418111
v 44.40522 21.16653 -0.5945877
v 44.19321 22.42923 0.9757622
v 45.8301 27.79402 3.713509
v 44.28832 26.22405 3.980358
v 44.10461 27.99922 5.273252
v 42.60474 25.37013 4.671796
v 43.25785 27.15221 5.382401
v 41.25197 26.00227 5.980316
v 40.70249 27.16649 7.067892
v 46.20008 20.88293 -2.034246
v 44.84211 20.51327 -1.486701
v 46.83477 28.807 3.281554
v 43.91542 22.91321 1.649514
v 53.07237 25.95624 -7.563818
v 50.74883 26.92481 -2.764513
v 51.43357 28.38858 -3.107345
v 51.14247 29.27271 -2.175756
v 53.44102 25.46776 -8.537979
v 43.41977 22.50242 1.603536
v 52.36858 30.1766 -4.114536
v 52.85596 28.50463 -5.80996
v 52.77331 29.66253 -5.152872
v 46.03648 29.26047 4.295882
v 41.90247 24.80213 4.729522
v 42.34126 24.11528 3.809761
v 43.31275 24.42295 3.435807
v 40.84874 23.77185 4.79552
v 41.624 23.45466 3.969337
v 43.54455 30.97715 7.090308
v 42.54663 29.17034 7.012842
v 43.09577 23.41724 2.772363
v 53.62977 27.53265 -7.99407
v 54.15981 26.72003 -9.509702
v 54.33195 25.3873 -10.43578
v 53.96704 28.89714 -8.201913
v 54.29158 28.32734 -9.181331
v 44.78619 29.20469 5.367474
v 45.33389 30.65717 5.513262
v 45.08459 31.76038 6.147672
v 44.26437 32.51771 7.041174
v 45.86574 32.06323 5.480013
v 40.01937 28.85471 8.344465
v 41.55944 29.66517 7.881394
v 46.5686 31.47644 4.613194
v 46.94627 30.31731 3.845069
v 42.32896 30.98945 7.965799
v 43.51046 31.77622 7.411491
v 42.91341 32.50748 8.113542
v 50.93172 13.98077 -9.558993
v 49.6893 14.55809 -8.354577
v 50.12967 12.67777 -8.594941
v 51.19134 12.30866 -9.563357
v 48.94225 13.39249 -7.553732
v 47.48608 15.59055 -6.224907
v 47.64412 16.77078 -6.019092
v 43.17731 33.62555 8.232071
v 43.57965 33.39585 7.835089
v 48.63923 29.44378 1.547089
v 47.86759 29.03305 2.278982
v 39.70302 26.22779 7.059384
v 47.61329 32.21655 3.69588
v 46.86853 32.22417 4.485638
v 54.26991 23.66452 -10.98024
v 55.37311 25.19371 -12.62427
v 55.41959 27.27389 -12.1643
v 53.93241 21.88074 -11.14695
v 54.99965 22.90568 -12.6068
v 54.50759 20.91426 -12.39471
v 54.06269 19.00799 -12.297
v 55.8301 19.95059 -14.70068
v 55.8641 17.65689 -15.00146
v 56.77653 19.02783 -16.32509
v 56.70562 16.06693 -16.29933
v 56.81955 22.49771 -16.08072
v 57.02217 21.4918 -16.56676
v 57.62896 21.04621 -17.70507
v 56.09465 21.92317 -14.80958
v 56.41752 23.30741 -15.17776
v 56.0019 23.77064 -14.27113
v 55.35213 22.20929 -13.42185
v 56.63098 24.26151 -15.46199
v 57.32292 23.39817 -17.02698
v 54.79524 29.50356 -10.15064
v 46.77103 17.06298 -5.14249
v 46.74508 15.97826 -5.458459
v 46.7687 14.91897 -5.648051
v 45.69268 16.20036 -4.542927
v 45.87758 16.97518 -4.447358
v 45.09425 17.00991 -3.882873
v 45.61565 18.09099 -3.823817
v 46.57551 18.29326 -4.3913
v 46.5521 19.73689 -3.356933
v 38.79876 25.893 7.291371
v 38.22415 27.67859 8.614886
v 39.79693 25.14429 6.327186
v 39.19895 24.48774 6.235076
v 38.3369 24.51991 7.075935
v 37.29029 25.2198 7.947614
v 38.27696 23.89988 6.601206
v 37.6968 24.2573 7.376499
v 36.97628 24.5463 7.789826
v 39.54129 23.57455 5.573086
v 37.81593 23.28758 5.844202
v 36.8174 24.08745 7.422822
v 35.85947 26.41123 8.940846
v 37.3504 26.56587 8.437303
v 36.92472 27.99011 9.39062
v 38.42052 28.98385 9.21492
v 37.89321 29.31884 9.606771
v 40.10869 23.73013 5.326966
v 40.52561 30.25569 8.738848
v 41.2111 31.32154 8.814723
v 51.81594 12.42661 -10.23671
v 52.28049 13.27299 -10.8375
v 48.25928 30.39455 2.415488
v 57.41817 18.52674 -17.38292
v 57.61222 16.29735 -17.65089
v 58.18472 17.025 -18.68309
v 59.01742 18.64837 -20.38794
v 59.24894 17.03895 -20.73461
v 58.47545 15.56017 -19.10725
v 58.75535 14.63171 -19.54706
v 49.53627 29.86483 0.5702845
v 50.37212 30.57327 -0.3916145
v 45.57125 33.15326 6.061385
v 45.90049 33.38353 5.789034
v 46.27676 32.74459 5.231023
v 52.62123 11.94868 -10.99607
v 52.7759 10.01148 -10.62975
v 51.56565 11.0744 -9.646707
v 42.71356 21.2512 0.6929806
v 42.50885 22.1519 2.05955
v 42.57417 22.82593 2.611624
v 59.9456 20.23655 -22.60001
v 59.73931 18.65812 -21.96367
v 58.64055 20.99119 -19.71733
v 59.25174 21.92534 -21.17032
v 58.20763 22.54142 -18.84595
v 39.33578 29.68337 9.105404
v 55.99137 27.13324 -13.51905
v 48.86152 11.45811 -7.019708
v 50.50615 10.86588 -8.505725
v 51.70284 8.316072 -8.929351
v 50.32743 9.158102 -7.765164
v 49.69532 8.421718 -6.867197
v 51.60183 6.724957 -8.273361
v 32.30489 -58.49676 -10.61524
v 29.40139 -58.79478 -8.246572
v 30.48398 -60.23114 -10.26048
v 30.43684 -56.31654 -7.295418
v 28.60461 -57.76208 -6.921562
v 30.56197 -54.86118 -6.339935
v 31.32297 -55.63287 -7.453868
v 33.10822 -59.03057 -11.90295
v 31.78399 -59.83577 -11.20924
v 34.04712 -59.83413 -13.72012
v 31.82363 -62.16465 -13.28521
v 30.81411 -61.73386 -11.76546
v 30.91091 -63.78008 -13.61726
v 29.5947 -61.91746 -10.66888
v 28.77102 -63.91029 -11.27988
v 28.16738 -61.31951 -8.906849
v 27.1106 -63.5682 -9.331854
v 25.81175 -63.68818 -8.156027
v 27.76891 -60.35861 -7.918232
v 27.2716 -65.33075 -10.65736
v 24.60297 -63.02068 -6.700645
v 24.14563 -64.83016 -7.173292
v 23.14633 -63.87616 -5.821488
v 23.88376 -62.07453 -5.593721
v 22.44555 -65.95508 -6.09821
v 24.23464 -67.48962 -8.697762
v 25.31036 -66.90636 -9.538486
v 21.37059 -64.73488 -4.591807
v 20.54492 -67.21624 -4.783448
v 21.40739 -67.49223 -5.739905
v 22.80029 -67.40186 -7.120676
v 19.76107 -69.40002 -4.88225
v 20.35856 -70.03556 -5.789107
v 19.50355 -66.65369 -3.63283
v 19.18463 -67.75723 -3.739505
v 19.7776 -64.89659 -3.285303
v 22.44246 -69.19346 -7.665847
v 22.50128 -63.12401 -4.887014
v 20.28345 -63.1766 -3.020464
v 22.71974 -61.69445 -4.432532
v 25.9933 -59.44235 -5.91905
v 26.41116 -60.75334 -7.002934
v 27.73749 -58.21954 -6.546395
v 18.65908 -68.94762 -3.668192
v 17.90071 -70.37252 -3.462514
v 19.32084 -71.32914 -5.326319
v 33.00412 -61.56042 -14.1177
v 29.49401 -65.18653 -13.16226
v 30.34666 -65.82481 -14.83378
v 28.58436 -67.2393 -13.84644
v 30.46513 -67.1571 -16.44624
v 19.94618 -72.31804 -6.586696
v 21.99439 -71.41205 -8.499471
v 23.73781 -69.36575 -9.287331
v 23.08356 -70.70768 -9.407166
v 23.57369 -71.33518 -10.56277
v 22.51678 -72.22593 -9.8275
v 20.97302 -73.63166 -8.918826
v 19.85965 -74.16823 -7.888936
v 23.03492 -60.31488 -4.008661
v 24.32536 -59.0732 -4.400603
v 25.67076 -58.37033 -5.069448
v 26.80782 -58.04689 -5.718159
v 25.97179 -57.2422 -4.677065
v 22.74783 -58.97934 -3.124007
v 23.37166 -57.76721 -3.007344
v 22.30969 -57.25492 -1.978178
v 24.65657 -56.73202 -3.435643
v 25.64437 -55.88367 -3.719578
v 23.81395 -55.88806 -2.461753
v 21.84328 -61.26744 -3.476419
v 20.54084 -60.972 -2.292839
v 21.32618 -59.22099 -2.124036
v 20.02935 -61.84486 -2.240055
v 19.11339 -61.78431 -1.482049
v 18.47141 -60.14316 -0.3426979
v 20.35581 -58.03247 -0.8284601
v 20.34857 -55.81368 0.06278335
v 19.13312 -57.79535 0.1912246
v 18.02728 -59.58966 0.2261464
v 17.81314 -62.02578 -0.5940157
v 18.02184 -63.79342 -1.440808
v 16.70363 -63.18436 -0.2282477
v 16.69724 -61.64225 0.3622577
v 16.52703 -65.10255 -0.7029407
v 15.92699 -62.43751 0.59993
v 15.08847 -61.58547 1.469169
v 15.27709 -60.13086 1.919822
v 16.94081 -60.11816 0.799183
v 16.18993 -59.15641 1.730757
v 22.41135 -55.38138 -1.244163
v 15.37696 -64.53027 0.3024702
v 21.69122 -54.36958 -0.3610085
v 23.37115 -54.00412 -1.364215
v 25.19043 -53.8622 -2.452476
v 25.37951 -55.11674 -3.170095
v 24.25489 -53.18258 -1.604485
v 23.99559 -52.22565 -1.086236
v 23.35989 -51.41997 -0.4750012
v 21.10593 -53.56968 0.3086449
v 20.38822 -52.10498 1.231176
v 21.47503 -51.77858 0.5535639
v 19.73558 -54.28187 1.051547
v 16.68103 -57.61628 2.04609
v 14.65942 -59.28007 2.665693
v 17.43801 -58.50976 1.113491
v 17.72666 -65.65729 -1.810257
v 16.5318 -67.40961 -1.35513
v 23.03048 -49.69973 0.1765371
v 24.85296 -50.43579 -0.9035527
v 25.54882 -51.01205 -1.425858
v 25.93038 -51.90509 -2.015337
v 26.85503 -53.12047 -3.054219
v 15.66641 -69.12502 -1.103914
v 16.73761 -69.39304 -2.084894
v 15.55205 -66.50555 -0.3312283
v 14.49812 -69.2688 -0.2406728
v 14.587 -67.97587 0.01117128
v 21.74769 -50.50066 0.6808341
v 24.01825 -48.50008 0.1619099
v 21.19126 -48.94706 1.359617
v 22.88973 -47.29602 0.9394056
v 17.03745 -56.00766 2.487889
v 18.09117 -56.62008 1.420386
v 21.50473 -47.60963 1.386612
v 23.86216 -47.2183 0.6997141
v 23.21457 -46.14642 1.370715
v 22.35271 -46.26147 1.487248
v 25.81251 -46.66079 0.5918658
v 26.43274 -47.19482 0.1347803
v 24.68233 -48.64622 -0.1382862
v 15.42884 -70.46545 -1.313434
v 26.82991 -48.6706 -0.8063072
v 28.15179 -48.26609 -1.048979
v 28.41862 -46.49788 -0.1427087
v 27.31589 -52.60454 -3.044774
v 27.43183 -54.80105 -4.292015
v 28.23288 -53.16101 -3.840081
v 26.73286 -55.48127 -4.239344
v 29.46404 -55.19928 -5.819756
v 29.63751 -53.11334 -4.613772
v 28.16071 -55.67531 -5.298228
v 31.92367 -54.02728 -6.720909
v 32.21425 -51.8994 -5.393651
v 30.7824 -50.89457 -3.840041
v 28.31511 -56.63139 -5.968271
v 21.24335 -46.605 1.749785
v 21.52837 -45.55132 1.938958
v 24.7194 -45.49435 1.497089
v 22.92182 -44.82629 2.155268
v 28.49026 -51.01464 -2.71628
v 27.38211 -50.34656 -1.874499
v 29.71463 -49.67396 -2.516625
v 29.58756 -47.31926 -1.120113
v 31.30795 -47.01621 -1.844746
v 31.03065 -48.79402 -2.679007
v 32.60183 -47.7521 -3.072612
v 31.78215 -47.44999 -2.371714
v 31.93453 -48.97262 -3.316107
v 32.93293 -49.04419 -4.039092
v 32.50328 -50.15134 -4.432695
v 32.75134 -46.98005 -2.738358
v 33.90351 -47.18995 -3.672637
v 33.68888 -48.8406 -4.471303
v 34.65758 -48.66004 -5.138415
v 34.89773 -46.37827 -4.007714
v 33.8372 -50.17442 -5.437365
v 34.79535 -49.87729 -6.035876
v 34.23813 -51.16362 -6.468205
v 26.51801 -49.90947 -1.312846
v 17.7219 -54.13294 2.650785
v 19.21189 -51.40422 2.253173
v 17.2494 -51.76497 3.80486
v 16.64105 -53.49717 3.739826
v 16.07367 -55.04192 3.57357
v 18.53997 -50.53469 2.983572
v 19.21144 -49.45982 2.594239
v 15.19919 -52.65215 5.297742
v 15.48516 -51.36818 5.502899
v 16.28698 -50.69773 4.930082
v 13.52608 -52.89244 6.697573
v 13.00113 -50.45524 7.968189
v 14.94303 -49.40009 6.319902
v 15.05886 -53.99571 4.839779
v 12.48816 -51.92594 8.0231
v 16.63504 -49.28073 4.769452
v 16.1166 -47.39476 4.991711
v 15.16997 -48.29862 6.012017
v 16.71622 -47.84492 4.587598
v 17.35425 -47.42772 4.077963
v 17.07548 -50.26174 4.275587
v 17.23162 -46.67881 3.470274
v 12.4645 -54.65268 6.5911
v 14.6992 -54.83302 4.730967
v 12.38418 -56.33901 5.634473
v 11.02818 -57.20641 5.963634
v 10.58008 -56.28212 6.807142
v 9.938547 -55.41909 7.773354
v 13.03751 -56.9304 4.882804
v 14.62045 -57.78016 3.381921
v 12.09787 -58.37454 4.70326
v 10.28418 -58.24956 5.744858
v 9.600643 -59.8067 5.169956
v 12.05133 -59.41795 4.20188
v 10.94252 -60.09755 4.439778
v 9.557221 -61.34459 4.502609
v 12.96715 -60.24134 3.310656
v 11.17683 -61.52259 3.70806
v 9.292542 -58.52529 6.043924
v 14.18252 -60.46607 2.510021
v 9.763735 -57.14898 6.73323
v 10.26932 -61.69471 4.074843
v 8.422894 -58.93134 6.138274
v 14.99722 -56.58752 3.692493
v 13.95469 -62.20511 1.980207
v 10.95958 -64.25025 3.057705
v 11.29996 -65.66062 2.576773
v 13.41737 -64.1676 1.697666
v 11.23488 -62.78257 3.286633
v 9.962908 -63.03683 3.801642
v 7.86853 -64.04073 4.467066
v 8.430714 -62.54162 4.56429
v 13.51764 -65.38918 1.330377
v 10.1081 -65.9034 3.155279
v 8.715491 -57.78698 6.768731
v 14.53627 -66.05544 0.4950609
v 12.12655 -67.96058 1.669301
v 12.40569 -66.38989 1.810017
v 9.925858 -67.36837 3.078529
v 9.535087 -68.94886 3.073175
v 8.618772 -65.39918 3.930696
v 7.603318 -67.23695 4.230506
v 7.089993 -65.27493 4.585748
v 6.254523 -68.40027 4.71517
v 7.634674 -69.23817 4.007741
v 8.612001 -70.55029 3.326858
v 7.054273 -70.72018 4.062867
v 7.677657 -71.52192 3.623712
v 10.13484 -70.37172 2.497272
v 8.67572 -71.58675 3.078902
v 8.777843 -72.88322 2.689481
v 10.28983 -71.66404 2.113401
v 10.01472 -73.3021 1.773512
v 8.579262 -73.8643 2.439525
v 8.562023 -75.3692 1.755975
v 10.44661 -74.86018 0.8447452
v 7.386474 -74.43714 2.830148
v 11.21648 -74.18138 0.6175078
v 12.28584 -72.55553 0.4644984
v 12.13978 -70.47187 1.196661
v 14.03533 -71.24555 -0.4508576
v 14.82518 -72.50111 -1.552354
v 12.81254 -73.8438 -0.4493468
v 13.19809 -68.91763 0.7935916
v 5.991024 -66.09729 4.926339
v 15.5131 -74.06033 -2.928105
v 13.29919 -74.27586 -1.06444
v 16.19703 -72.65099 -2.840299
v 14.68456 -74.73721 -2.536767
v 12.007 -74.4313 -0.07352352
v 7.158736 -73.59354 3.267558
v 5.045395 -71.6662 4.6912
v 5.951821 -73.76415 3.739385
v 4.547365 -73.29624 4.397283
v 5.672341 -69.41756 4.847799
v 2.248751 -70.07738 5.697835
v 4.197258 -68.38766 5.394521
v -0.8947418 -66.63256 6.421954
v 2.782521 -66.42675 5.888419
v 0.9223621 -63.92933 6.322056
v -3.335986 -65.04987 6.520272
v -3.493058 -67.78287 6.412128
v -2.616318 -63.26672 6.589573
v 4.806908 -67.30233 5.263961
v 5.477264 -66.94083 5.064076
v -6.081066 -63.15966 6.36439
v -2.636864 -61.92612 6.706348
v -0.4310775 -62.06586 6.622151
v -2.567173 -59.6079 7.516858
v -5.37507 -60.66542 6.954463
v 1.5121 -60.65599 6.843649
v 0.3340171 -58.63613 7.857195
v 2.204451 -59.26054 7.375741
v 4.449929 -66.01168 5.444747
v 6.234179 -64.61003 4.944852
v 3.799552 -63.34363 5.847639
v 3.806546 -65.22705 5.678243
v 4.489457 -63.99827 5.578619
v 3.13934 -65.40852 5.846687
v 3.765452 -62.03477 6.073895
v 5.173203 -61.59059 5.840556
v 6.677422 -61.96996 5.330667
v 5.937802 -63.24996 5.264482
v 6.676694 -63.76559 4.915915
v 5.652416 -60.05669 6.350847
v 6.649974 -59.35963 6.42411
v 7.619695 -60.52098 5.541056
v 5.553291 -58.44645 7.346778
v 7.531191 -57.60525 7.349241
v 8.328607 -60.75584 5.188002
v 11.35532 -53.73721 8.004403
v 29.90581 -45.88132 -0.4349183
v 35.57973 -46.94486 -4.900905
v 20.64824 -51.16499 1.263311
v 20.08418 -49.83408 1.916845
v 5.791001 -75.4384 3.070843
v -0.8705882 -69.10969 6.233604
v 13.99482 -48.7385 7.126652
v 14.43699 -47.9494 6.602769
v 12.63366 -49.69565 8.338894
v 12.66743 -47.72833 8.121562
v 13.5959 -47.46018 7.226721
v 33.43532 -45.95332 -2.654665
v 26.66954 -56.44153 -4.719849
v 10.31684 -54.08596 8.524798
v 10.47691 -52.21333 9.475348
v 8.666492 -54.18483 9.575724
v 7.099264 -53.12859 11.18692
v 8.270048 -52.48771 10.80697
v 6.828659 -51.82958 11.94176
v 8.797554 -51.13594 11.02321
v 6.343562 -53.97778 11.01125
v 5.385457 -52.40174 12.39877
v 7.899141 -55.96358 8.514983
v 11.95693 -50.778 8.771564
v 11.03423 -50.42441 9.548653
v 5.179688 -55.13771 10.50366
v 4.65287 -55.41557 10.39522
v 3.24659 -54.39404 11.78089
v 4.133389 -53.59552 12.16574
v 2.814863 -52.37688 13.2493
v 0.5906712 -53.92593 12.58651
v 1.911507 -55.36113 10.92432
v 3.114736 -56.42777 9.51562
v -0.2012912 -56.37857 9.724533
v -1.410515 -54.20174 12.38424
v -0.1889636 -52.98012 13.35327
v 1.245253 -52.64569 13.39443
v 6.355097 -50.649 12.55583
v 7.69983 -50.661 11.84261
v 9.050722 -49.41294 11.11591
v 5.439084 -49.61786 13.06259
v 4.678003 -51.61104 12.99667
v 5.378146 -56.24331 9.302806
v 3.379201 -51.12361 13.52671
v 1.777096 -51.6856 13.69475
v 1.090857 -50.92703 13.98198
v -0.08172039 -51.67505 13.8996
v -1.341113 -52.12332 13.80892
v 2.265618 -49.46064 13.87179
v 5.206672 -57.83546 7.887986
v 11.9661 -48.06155 8.766886
v 10.6843 -48.50686 9.877959
v 34.19706 -42.49137 -1.475884
v 32.77703 -41.7175 -0.1146513
v 32.20995 -42.61994 -0.1476177
v 31.75438 -44.0071 -0.5270251
v 33.04441 -44.56121 -1.661112
v 32.037 -46.23741 -1.855801
v 34.99495 -45.10859 -3.391619
v 30.95474 -44.98116 -0.537237
v 30.27497 -43.87992 0.4265097
v 31.02761 -42.59295 0.6405203
v 44.58826 -51.04233 -20.12245
v 58.43242 12.00662 -18.68686
v 58.1519 10.67031 -18.02076
v 40.09153 -60.4474 -23.7253
v 38.92051 -61.34522 -22.7443
v 49.67396 31.14441 0.8956547
v 54.84777 -32.79604 -26.80096
v 58.40137 7.031247 -17.95265
v 58.4769 5.307936 -17.88506
v 59.23127 6.065587 -19.50177
v 12.45559 -46.16149 8.006884
v 13.12806 -46.53138 7.439634
v -4.727063 -58.21838 8.200259
v -2.108798 -57.18248 8.957946
v -4.267676 -55.90924 10.17983
v -2.18571 -55.1181 11.31223
v -7.21703 -57.67914 8.364598
v -7.323407 -56.48141 9.4189
v -7.453726 -59.43178 7.187369
v 2.783307 -61.26634 6.483146
v 4.117069 -61.02705 6.362939
v 55.93046 28.80438 -13.19479
v 56.55871 28.92124 -14.74365
v 56.59541 26.17736 -15.09924
v 56.33825 25.434 -14.6506
v 56.8987 25.24865 -15.89355
v 43.38242 -54.02824 -21.2932
v 42.90458 -55.07729 -21.68832
v 42.24718 -54.34077 -19.67878
v 41.96078 -55.3437 -20.3294
v 59.704 8.936226 -20.74715
v 59.25868 11.8736 -20.22348
v 55.32814 -28.22303 -24.18183
v 30.85006 -22.28623 6.867247
v 29.67024 -19.62907 7.549781
v 29.57847 -20.82248 7.452321
v 59.83809 15.85976 -21.84771
v 59.48922 14.48708 -20.97555
v 59.5942 13.00306 -21.01821
v 60.40792 14.05819 -22.93618
v 60.24492 17.16316 -22.95019
v 60.97017 15.47175 -24.51735
v 60.82085 13.61504 -23.88127
v 60.42977 11.3798 -22.68719
v 44.44995 3.754668 -1.115478
v 55.24528 31.5243 -11.13446
v 54.04498 30.85465 -8.015225
v 55.46924 29.96973 -11.77892
v 59.8786 22.9958 -22.77758
v 36.12387 -50.73777 -7.975014
v 35.80057 -48.8287 -6.263668
v 38.07622 -47.79753 -7.915388
v 37.93399 -46.6041 -6.945769
v 39.83854 -46.77402 -9.234189
v 36.57917 -46.71759 -5.656662
v 46.17839 -49.13651 -21.03217
v 45.78077 -51.3297 -22.74566
v 46.26196 -47.86093 -19.90155
v 47.0621 -48.99198 -22.68603
v 44.88247 -52.28188 -22.10247
v 47.05732 -50.81539 -24.90794
v 45.1613 -53.19608 -23.82439
v 46.82256 -51.88255 -25.7683
v 46.01661 -53.2006 -25.77796
v 47.93458 -47.63857 -23.01681
v 54.3427 -28.94383 -21.68952
v 53.65678 10.97553 -11.88825
v 48.00137 9.745568 -5.605758
v 47.92121 11.72341 -6.151349
v 46.93818 11.62741 -5.140596
v 47.88782 13.17736 -6.461234
v 48.81905 7.77057 -5.762805
v 4.766495 -60.05421 6.621716
v 59.94616 -4.370433 -22.51719
v 41.6338 -45.94303 -10.95082
v 60.03154 10.44207 -21.67824
v 47.91662 -49.39227 -25.09286
v 47.2663 -49.76372 -24.06349
v 48.23236 -48.14994 -24.26192
v -0.5373129 -57.09681 8.952886
v 60.20076 -5.456277 -23.93387
v 59.97263 -7.175414 -24.08403
v 60.35661 -6.315136 -25.13069
v 47.9173 7.352566 -4.825082
v 48.87466 6.723957 -5.470886
v 47.59726 8.887133 -4.96341
v 45.93451 14.76337 -4.869428
v 46.15077 13.12568 -4.773818
v 44.95587 14.48019 -3.93764
v 45.04512 15.48996 -4.112274
v 44.9993 16.18226 -4.043223
v 54.98762 -28.88802 -23.64047
v 59.55376 -0.9191139 -20.28621
v -5.629331 -65.47641 6.363757
v -5.615577 -66.94163 6.33461
v -5.672307 -69.23117 6.184949
v -2.113416 -70.8019 6.02377
v -5.40767 -70.9277 5.944979
v -8.608796 -70.48078 5.546695
v -9.168931 -71.75555 5.160684
v -10.87441 -71.50047 4.686657
v -11.12856 -69.25299 4.929341
v -2.208057 -72.5407 5.570936
v -4.581082 -71.9951 5.728395
v -12.204 -72.75777 3.793219
v -13.07537 -69.55792 4.053121
v -10.40206 -73.01346 4.4141
v -8.491507 -73.63091 4.739637
v -10.70309 -75.0289 3.482992
v -9.071951 -76.08023 3.396704
v -6.861893 -72.66841 5.337499
v -5.80261 -74.11369 4.911489
v -6.563712 -76.08362 3.850758
v -13.33308 -68.04529 4.092144
v -11.63686 -66.66243 4.84713
v -13.73798 -72.63945 3.083956
v -7.795802 -76.41429 3.459082
v -12.97944 -74.56818 2.726515
v -11.89244 -76.21409 2.326303
v -13.23425 -76.96696 1.184903
v -15.13479 -74.68817 1.452081
v -10.29906 -77.11838 2.329496
v -12.03212 -78.27888 0.7322876
v -9.042627 -77.9193 2.11672
v -14.03522 -77.98742 -0.05550079
v -15.46845 -78.86783 -1.851727
v -16.55147 -76.40092 -0.5124944
v -15.41098 -75.9604 0.5746803
v -10.43166 -79.5546 0.1812628
v -13.69947 -79.10642 -0.9098921
v -12.51372 -80.47415 -1.823696
v -13.30147 -81.88538 -4.458743
v -12.07941 -81.05418 -2.37062
v -14.8615 -80.976 -4.071204
v -9.340184 -81.39522 -1.657588
v -10.27254 -82.32912 -3.515465
v -7.917711 -79.57849 0.8806062
v -5.009337 -81.11071 -0.3954293
v -11.16543 -82.99924 -5.283566
v -16.62492 -80.34193 -4.603889
v -18.07671 -78.76939 -3.912728
v -18.19508 -76.8959 -2.224888
v -17.74085 -80.54726 -6.049534
v -19.10453 -77.48727 -3.59578
v -18.47802 -75.33169 -1.36402
v -17.99129 -73.93573 -0.2200977
v -16.4693 -74.6761 0.5593055
v -19.39229 -74.4567 -1.657988
v -18.54341 -71.95305 0.1304407
v -16.93125 -73.32574 0.8590297
v -20.23085 -76.4175 -3.771934
v -20.66606 -73.12475 -2.098458
v -22.51542 -74.39541 -4.618476
v -21.81536 -76.47513 -5.502417
v -22.55452 -72.26621 -3.489947
v -24.17161 -73.50925 -5.898835
v -23.49471 -75.17632 -6.337978
v -24.95665 -73.91817 -7.173125
v -21.12843 -71.4071 -1.826742
v -22.15531 -69.93382 -2.219953
v -21.84926 -68.53101 -1.565061
v -20.99527 -69.82979 -1.202889
v -20.00053 -70.34321 -0.5312469
v -19.65063 -71.80395 -0.7001941
v -25.96679 -70.70177 -6.308668
v -25.52519 -72.30074 -6.708415
v -24.08309 -69.41072 -3.799591
v -26.35021 -68.5356 -5.714923
v -27.41201 -70.26621 -7.735104
v -27.9971 -68.06609 -7.25104
v -27.76002 -66.88403 -6.428481
v -29.13154 -70.02166 -9.729639
v -29.08742 -68.00588 -8.41426
v -24.45295 -67.99059 -3.656986
v -29.4908 -66.83911 -8.212901
v -29.38364 -65.46986 -7.388944
v -28.38667 -64.61883 -6.009905
v -26.24604 -66.52254 -4.806593
v -30.50643 -64.35215 -7.904398
v -30.74878 -66.44135 -9.364083
v -24.3956 -66.05126 -3.023566
v -25.96084 -64.69286 -3.889733
v -22.29358 -66.32242 -1.35007
v -23.44104 -68.65223 -2.959925
v -23.20224 -64.6991 -1.596982
v -28.60214 -63.1348 -5.535029
v -27.23489 -62.92864 -4.251602
v -25.80101 -63.07634 -3.12214
v -29.87556 -68.44437 -9.621817
v -30.11463 -69.2309 -10.45804
v -31.87697 -66.71916 -10.86551
v -32.07262 -65.46695 -10.20928
v -32.48359 -67.41689 -12.13508
v -31.78986 -69.06797 -12.6576
v -30.1743 -71.43102 -12.49096
v -21.01125 -62.62851 0.6859913
v -22.98122 -62.26361 -0.5970812
v -25.04757 -62.57761 -2.324118
v -24.4068 -61.56269 -1.408741
v -20.02703 -64.69099 0.7450227
v -19.83508 -61.62464 1.817502
v -20.41381 -59.96648 2.057134
v -21.22269 -65.67313 -0.3514974
v -20.19715 -68.02617 -0.1469771
v -19.76688 -65.93561 0.634936
v -26.27308 -60.5216 -2.404176
v -23.8614 -60.14482 -0.4060051
v -25.02917 -59.85344 -1.149135
v -22.79599 -60.50014 0.2330972
v -25.68623 -58.11125 -0.8802722
v -23.21968 -58.81821 0.6322603
v -27.18066 -57.67196 -1.784423
v -27.89232 -59.52602 -3.222161
v -27.96304 -61.18263 -4.070926
v -28.55672 -58.39034 -3.167305
v -28.27489 -56.10714 -1.927748
v -28.91449 -56.15981 -2.4154
v -17.93756 -62.80401 2.57062
v -18.56825 -66.66306 1.278924
v -16.68835 -66.50848 2.486451
v -15.60153 -64.69942 3.319873
v -14.58714 -66.10061 3.629933
v -17.2984 -68.63737 1.785212
v -15.30184 -67.87513 3.10028
v -13.30162 -62.41611 4.738208
v -13.37604 -64.7769 4.309498
v -16.19136 -63.11875 3.376862
v -16.21551 -61.68242 3.787715
v -13.56753 -60.95332 5.112422
v -16.85463 -59.30142 4.445448
v -27.29284 -55.51128 -0.968286
v -23.96589 -56.09122 1.19348
v -22.44431 -56.57864 2.093415
v -21.59006 -59.43428 1.491044
v -21.98794 -54.93698 3.054859
v -20.64618 -57.47226 2.952697
v -23.85479 -53.81385 2.041158
v -23.58718 -52.84229 2.494244
v -24.59443 -54.92319 1.150004
v -29.44817 -57.53828 -3.426791
v -18.60521 -59.6707 3.301694
v -26.92892 -72.41485 -8.552958
v -27.90431 -72.37006 -9.886033
v -17.21071 -71.55956 1.236107
v -16.57196 -70.51007 1.93627
v -15.21739 -70.63177 2.748614
v -15.71676 -72.40084 1.976554
v -3.968478 -79.77122 1.144817
v -6.331195 -78.35725 2.274884
v -30.84042 -62.35226 -7.141481
v -21.06508 -52.65479 4.589612
v -20.08895 -54.09375 4.818466
v -31.769 -62.92409 -8.335397
v -31.89471 -63.79266 -8.965639
v -8.542873 -65.07446 5.843257
v -10.12193 -64.24027 5.440382
v -8.10128 -67.28164 5.950006
v -8.268977 -62.77663 6.003361
v -10.79173 -62.08488 5.566054
v -9.651151 -60.19131 6.50662
v -7.570937 -61.19323 6.450468
v -33.38792 -65.87009 -12.0774
v -25.86313 -73.03094 -7.632598
v -25.89903 -74.46159 -8.946101
v -24.11196 -76.14912 -8.153391
v -24.17984 -77.53509 -10.25749
v -25.90991 -75.80299 -10.61755
v -22.69409 -76.9885 -7.150787
v -22.72447 -78.66345 -9.764194
v -21.79874 -79.14249 -9.111085
v -28.38703 -73.203 -11.52809
v -29.24932 -74.1412 -14.57335
v -30.52973 -72.41412 -14.35484
v -28.15615 -75.05331 -13.80073
v -26.26126 -76.98491 -13.57013
v -27.36139 -76.64848 -16.05585
v -24.37013 -78.64021 -13.41911
v -25.43924 -77.1475 -12.07217
v -26.99015 -53.67561 -0.1418651
v -29.17059 -53.89705 -1.626146
v -28.2491 -52.56203 -0.6191951
v -25.37518 -52.91051 1.165793
v -26.92217 -52.07005 0.3485981
v -25.74226 -51.47303 1.231601
v -25.86965 -50.30748 1.365438
v -28.06608 -51.06107 -0.1113422
v -29.39822 -52.36695 -1.258412
v -30.96599 -53.17992 -2.407413
v -31.90131 -50.18631 -1.465619
v -29.9878 -50.93581 -1.030851
v -29.96814 -49.44212 -0.4660307
v -28.02695 -49.4892 0.3022259
v -32.94057 -53.08768 -3.436787
v -30.76452 -54.74683 -3.009615
v -32.59252 -55.33293 -4.443581
v -31.03565 -55.80324 -3.677771
v -26.56911 -49.37659 1.090077
v -27.38126 -48.05058 0.8797534
v -26.13036 -48.16627 1.449933
v -25.3943 -49.10201 1.797607
v -25.10969 -47.16018 2.054549
v -23.60509 -50.97134 2.90337
v -23.59043 -49.4676 3.069458
v -22.48205 -50.74004 3.876069
v -23.99656 -47.49286 2.746601
v -22.66087 -48.28122 3.8318
v -21.4269 -50.69252 4.808108
v -22.23452 -46.57679 3.933265
v -23.65084 -46.07779 2.698508
v -24.76028 -46.1288 2.084045
v -29.68553 -48.07635 0.1499769
v -23.47898 -44.79846 2.584205
v -22.94484 -45.15423 3.007043
v -22.31923 -44.94228 3.351097
v -34.27127 -51.33296 -3.136356
v -33.16317 -52.07811 -3.007947
v -3.675176 -82.13977 -1.711718
v -20.09649 -78.39938 -5.614832
v -19.0468 -79.52277 -5.893001
v -19.2408 -80.32667 -7.521263
v -21.62192 -78.43839 -7.619511
v -31.34473 -70.58018 -13.51856
v -33.35324 -63.65669 -10.39737
v -33.16255 -63.03313 -9.770893
v -33.09377 -61.95188 -8.969621
v -18.34998 -57.91732 4.217776
v -19.36679 -56.24501 4.37364
v -17.65557 -55.45288 5.953903
v -16.51781 -57.95432 5.282297
v -16.04768 -57.21625 5.948103
v -18.60385 -54.42429 5.806204
v -18.66156 -52.22612 6.834501
v -18.99296 -49.76313 7.175682
v -19.94356 -50.87093 6.10957
v -17.88253 -49.71823 8.200791
v -16.94316 -51.39935 8.655343
v -17.22826 -52.75061 7.813819
v -21.00598 -49.23526 5.341888
v -19.76306 -49.02265 6.512635
v -27.9941 -46.91305 0.9683458
v -26.26859 -46.43194 1.574104
v -26.92755 -45.66948 1.603019
v -27.81025 -45.49142 1.585105
v -30.43462 -46.70016 0.6461402
v -29.40985 -44.66025 2.00778
v -32.14616 -45.82895 0.7233098
v -3.59795 -78.71043 2.127732
v -4.223028 -76.77 3.572534
v -3.853656 -77.68442 2.930643
v -24.55884 -78.84544 -15.19607
v -25.36986 -78.41543 -16.33168
v -32.75136 -51.41546 -2.447829
v -5.050924 -73.35668 5.269142
v -15.53444 -56.4589 6.695532
v -22.4573 -52.12466 3.569206
v -21.56302 -47.37908 4.589418
v -31.18234 -72.62348 -16.02236
v -31.44566 -71.55384 -14.88888
v -20.03405 -47.79221 6.130967
v -18.97224 -48.03822 7.191017
v -20.36884 -46.52673 5.505532
v -18.56044 -45.70215 6.931263
v -29.21869 -60.40091 -4.711052
v -30.5593 -58.37999 -4.698504
v -30.5822 -59.87241 -5.526038
v -32.0157 -59.91464 -6.708933
v -32.02225 -58.57138 -5.922987
v -29.51617 -61.53783 -5.533372
v -33.28784 -58.35148 -6.783303
v -33.58379 -60.73214 -8.603853
v -33.1009 -57.02628 -5.776711
v -34.30095 -58.31353 -7.59389
v -30.94019 -56.68691 -4.081428
v -34.34624 -56.19481 -6.185391
v -35.58386 -55.56168 -6.668738
v -34.38501 -54.19212 -4.9304
v -36.98671 -55.37998 -7.655644
v -35.79126 -54.08254 -5.795053
v -36.87685 -53.51849 -6.185061
v -34.84606 -51.02944 -3.260127
v -36.51373 -51.62659 -4.657429
v -38.87085 -52.44706 -7.054529
v -38.52751 -51.12294 -5.803721
v -37.29795 -50.35355 -4.348365
v -35.82058 -57.04959 -7.939949
v -39.38245 -54.10151 -8.868451
v -39.15175 -55.6719 -9.955872
v -40.91618 -54.92137 -11.27603
v -37.65776 -58.08079 -10.47357
v -39.20861 -58.07676 -12.14935
v -40.20984 -57.97408 -13.2702
v -41.36482 -52.90771 -10.01286
v -40.46185 -52.22995 -8.457671
v -42.06232 -50.93825 -9.181745
v -42.39726 -55.46302 -13.65747
v -42.35867 -54.07742 -12.29402
v -40.72071 -50.50992 -7.408857
v -43.14373 -50.98569 -10.53449
v -43.33381 -51.75068 -11.45037
v -43.15559 -55.25124 -14.49612
v -42.24296 -48.84636 -7.840526
v -36.27489 -58.21453 -9.262069
v -43.28247 -49.34005 -9.410264
v -44.88952 -48.773 -11.02391
v -44.91959 -47.08917 -9.803192
v -43.22113 -46.97874 -7.655019
v -44.01456 -45.16439 -7.381445
v -45.52344 -45.42588 -9.378639
v -45.38129 -44.10483 -8.30023
v -43.09148 -45.14943 -6.371712
v -41.30995 -47.151 -5.767632
v -43.01316 -43.84501 -5.513823
v -41.5541 -44.81471 -4.682252
v -39.68983 -48.23628 -4.927308
v -40.67731 -48.29692 -5.854018
v -41.32954 -43.16295 -3.575819
v -38.57691 -45.25914 -2.393238
v -39.75785 -42.22399 -1.830696
v -46.2897 -46.51783 -11.18724
v -38.47642 -47.56746 -3.559909
v -46.2764 -42.6326 -8.38104
v -45.06481 -42.08251 -6.591635
v -44.13715 -43.65977 -6.545845
v -41.55006 -41.5766 -2.94628
v -37.60527 -44.44063 -1.253238
v -39.12432 -41.13063 -0.8135266
v -37.52194 -43.06637 -0.536827
v -39.10149 -39.51057 -0.04345577
v -40.59045 -39.87117 -1.313352
v -37.56458 -41.37128 0.209986
v -41.66927 -38.58678 -1.518269
v -42.80781 -38.34037 -2.331219
v -41.37638 -36.36643 -0.2387248
v -37.81877 -39.34301 0.9576929
v -43.41542 -40.42929 -3.975127
v -44.68418 -40.04057 -4.98078
v -45.64315 -37.98964 -4.807868
v -44.65326 -37.07035 -3.330441
v -44.59293 -35.47889 -2.434757
v -46.17861 -35.98813 -4.276363
v -46.42232 -34.76108 -3.869747
v -43.92894 -34.26068 -1.265511
v -46.00475 -33.35255 -2.728747
v -47.52116 -33.87099 -4.562202
v -47.7065 -32.24353 -3.958108
v -47.76844 -35.27991 -5.663905
v -47.63724 -30.92257 -3.252351
v -46.44017 -30.47785 -1.844957
v -45.64151 -29.87079 -0.8412773
v -45.30072 -32.17154 -1.513018
v -44.22312 -31.7713 -0.4150273
v -43.55471 -32.8049 -0.3215629
v -44.10949 -30.41809 0.2301408
v -46.98904 -28.45171 -1.531829
v -47.31327 -36.92031 -6.076996
v -46.62804 -39.76563 -6.974993
v -48.39721 -28.12076 -2.835476
v -48.56355 -31.4617 -4.542979
v -47.97141 -24.14501 -0.9195738
v -49.18852 -27.31805 -3.376166
v -46.57889 -26.99314 -0.5962996
v -45.78331 -26.83103 0.1654623
v -43.95283 -26.84526 1.635259
v -44.73281 -29.20301 0.1855462
v -43.12446 -28.24871 1.75934
v -46.34182 -25.193 0.2160109
v -45.20741 -24.09088 1.488732
v -43.32093 -23.95891 2.896469
v -51.34852 -24.45573 -4.776827
v -50.91692 -23.36195 -3.822924
v -50.63973 -27.17686 -5.057012
v -49.29384 -30.61716 -4.989706
v -51.81449 -27.81618 -6.943247
v -51.60012 -30.03951 -7.790428
v -52.39779 -28.70702 -8.252159
v -53.18623 -27.61469 -8.881942
v -53.76308 -25.88332 -8.895437
v -54.86105 -23.27787 -9.345103
v -53.33943 -23.42438 -7.039961
v -54.30235 -27.35469 -10.57872
v -55.35232 -25.10982 -11.15376
v -55.27389 -27.89296 -12.61492
v -56.36928 -27.08844 -14.27416
v -54.04751 -21.88253 -7.409085
v -52.11515 -25.1177 -6.066841
v -52.26189 -22.0316 -4.985363
v -53.54355 -29.36493 -10.4698
v -53.16205 -20.1958 -5.487296
v -50.97638 -21.51083 -3.238448
v -52.90017 -18.38174 -4.524564
v -51.78708 -19.08513 -3.414685
v -55.87877 -23.46347 -11.18703
v -55.87187 -21.53674 -10.17736
v -54.87668 -20.89191 -8.235231
v -55.63189 -19.39221 -8.775554
v -54.20747 -19.34769 -6.607582
v -57.02871 -17.83378 -10.42522
v -57.03815 -19.57881 -11.28905
v -55.02564 -16.49396 -6.748036
v -57.31721 -15.34798 -9.902654
v -56.21276 -15.56256 -8.186531
v -57.3614 -22.05473 -13.20296
v -57.94869 -16.57473 -11.54977
v -58.87006 -21.93876 -16.44551
v -58.0085 -23.03378 -15.13184
v -58.10217 -21.29519 -14.29846
v -58.74522 -20.55421 -15.28268
v -57.81575 -19.64935 -12.79988
v -56.98499 -24.54597 -13.94378
v -55.72476 -29.00534 -14.16343
v -56.3906 -29.56913 -15.94433
v -54.49881 -30.43078 -12.74276
v -56.81335 -28.13852 -15.8678
v -53.62456 -17.32996 -5.130507
v -53.54686 -15.29707 -4.474377
v -54.3975 -13.06239 -5.037484
v -55.71196 -14.15381 -7.030626
v -55.88967 -12.44977 -6.848355
v -49.35905 -21.9783 -1.653651
v -50.1428 -19.72559 -1.808265
v -47.29025 -21.31405 0.477818
v -46.00584 -23.01919 1.124277
v -45.5094 -21.786 1.806609
v -51.17582 -18.4315 -2.55024
v -42.79018 -21.54111 3.743974
v -41.07024 -23.2012 4.441589
v -41.71194 -25.42834 3.55005
v -53.32063 -30.80772 -10.93123
v -51.97793 -31.16751 -8.993722
v -51.44484 -32.91209 -9.181451
v -52.46063 -33.52215 -11.19518
v -51.04581 -34.63288 -9.658429
v -51.27457 -35.66643 -10.6765
v -50.03229 -37.04356 -9.715358
v -48.95813 -36.62667 -7.9646
v -48.34589 -33.32874 -5.241174
v -49.55844 -31.71383 -5.880647
v -50.84724 -31.32416 -7.419744
v -57.21916 -13.83338 -9.186637
v -57.55829 -11.44432 -9.043946
v -48.73827 -19.87073 -0.4806038
v -46.82928 -19.87892 1.175286
v -58.29821 -17.24695 -12.54299
v -58.6406 -15.20677 -12.27713
v -59.14952 -18.11703 -14.7899
v -59.53419 -15.86897 -14.47246
v -57.262 -26.77796 -15.97256
v -57.81898 -24.64095 -15.77316
v -58.19975 -25.57668 -17.36657
v -42.53628 -34.63407 -0.3388271
v -39.59702 -36.81886 0.8239227
v -39.21883 -34.92107 1.869064
v -42.13582 -33.83962 0.317846
v -40.89948 -33.65874 1.267457
v -51.71282 -36.36658 -11.89192
v -55.04087 -11.76943 -5.588899
v -43.32047 -41.62244 -4.543861
v -59.72574 -18.72526 -16.53133
v -37.16339 -39.78341 1.205949
v -35.39143 -41.24849 1.723679
v -36.50264 -44.16042 -0.3616552
v -58.46934 -12.98193 -11.0407
v -41.09259 -32.57279 1.574677
v -37.42754 -46.77338 -2.360564
v -36.76047 -46.07767 -1.547954
v -55.4073 -32.18622 -15.73775
v -59.4803 -14.12617 -13.49599
v -60.10354 -13.0215 -14.38429
v -60.23225 -14.362 -15.32946
v -59.37371 -12.30542 -12.51892
v -60.40862 -11.16204 -14.2891
v -59.11993 -11.46302 -11.72183
v -42.91529 -26.10053 2.570758
v -40.89469 -27.45541 3.489711
v -42.00303 -29.50015 2.131257
v -38.74492 -30.20482 3.858188
v -38.62138 -28.30267 4.476714
v -40.43475 -31.48622 2.428284
v -39.30554 -26.45408 4.624291
v -42.57399 -31.45524 0.9772713
v -48.8823 -34.66106 -6.654738
v -56.76653 -9.682594 -7.477964
v -58.5045 -9.238918 -10.02347
v -56.68351 -5.457901 -6.870498
v -57.77235 -5.175617 -8.330339
v -57.38331 -6.655004 -7.900012
v -57.89262 -2.803493 -8.458674
v -55.57536 -4.568317 -5.466237
v -57.19904 -0.7681295 -7.664709
v -58.35108 -7.668572 -9.465551
v -56.97138 -8.401787 -7.567116
v -59.12009 -5.607532 -10.44695
v -59.04816 -4.241637 -10.23036
v -55.41633 -6.314321 -5.359473
v -58.95992 -2.747086 -10.06524
v -56.23676 -1.167395 -6.429881
v -55.32737 -0.4447466 -5.457629
v -56.37634 1.008351 -6.922964
v -49.63171 -33.7191 -7.087394
v -40.52054 -24.92773 4.347645
v -58.99987 -10.11392 -11.08719
v -53.74795 -6.159661 -3.519658
v -53.81354 -4.554022 -3.543153
v -54.07465 -1.733342 -3.95919
v -52.09575 -3.384112 -1.959673
v -52.51599 -6.941859 -2.35158
v -53.89042 -8.82678 -3.871677
v -52.1257 -0.9616262 -2.266117
v -53.19506 -9.85757 -3.236404
v -52.31431 -8.607963 -2.273983
v -54.11213 -10.77947 -4.352238
v -53.00191 -11.8191 -3.259008
v -52.39449 -10.24474 -2.48364
v -54.84584 -9.384423 -5.009744
v -51.97027 -11.77075 -2.223093
v -52.33924 -13.3516 -2.774885
v -54.02931 0.2067652 -4.202921
v -39.96364 -33.36193 2.004808
v -38.37786 -24.89812 5.469436
v -45.43893 -19.60107 2.294913
v -43.49864 -19.76636 3.585007
v -51.60051 -14.34368 -2.173267
v -51.13027 -16.879 -2.159129
v -50.04063 -14.76597 -0.7452149
v -49.73668 -15.87312 -0.614652
v -48.65225 -16.79699 0.1962059
v -49.58769 -18.15752 -0.8777032
v -48.48861 -13.90216 0.6756922
v -59.31654 -7.971862 -11.13828
v -59.66682 -6.11512 -11.45029
v -37.95952 -26.14723 5.371499
v -46.97889 -43.84224 -10.14667
v -53.64373 -34.67915 -14.02888
v -54.32354 -32.1358 -13.55965
v -54.86028 -33.81357 -15.79793
v -54.49971 -36.26429 -16.88026
v -56.08661 -32.40209 -17.35581
v -55.8689 -34.78675 -18.71366
v -53.55779 -33.55684 -13.118
v -52.65571 -36.30455 -13.4294
v -55.32763 -37.17221 -19.37372
v -55.81379 -37.72213 -20.94284
v -57.08733 -35.26538 -22.11584
v -57.21144 -32.73024 -20.36503
v -58.10473 -33.20715 -23.19192
v -56.99897 -30.82184 -18.28854
v -57.80337 -31.38591 -20.81036
v -57.77951 -29.15459 -18.97239
v -45.06779 -17.36451 2.871495
v -47.04374 -18.24227 1.293868
v -46.59582 -17.03406 1.810892
v -47.58089 -15.95592 1.176909
v -45.56766 -15.01273 2.714322
v -47.43218 -12.69924 1.54365
v -43.94399 -18.16616 3.523854
v -58.48481 -29.19355 -20.94493
v -57.45715 -28.17519 -17.40706
v -58.38516 -26.50581 -18.51632
v -47.02279 -46.69665 -12.32887
v -51.68961 0.5434989 -2.160461
v -53.05614 0.3952026 -3.318475
v -53.46857 1.956035 -4.06271
v -50.08669 -2.12841 -0.495645
v -55.28202 1.71805 -5.813566
v -55.62503 3.607571 -6.698564
v -54.27642 4.442916 -5.554296
v -53.78944 2.987288 -4.644184
v -57.33483 -36.02945 -23.43892
v -56.21003 -37.87475 -22.02786
v -56.66207 -38.77167 -23.96268
v -57.92285 -35.98478 -25.08514
v -57.93066 -34.72667 -24.00869
v -58.43041 -34.49725 -25.31342
v -55.37303 -40.05024 -21.85252
v -54.44076 -38.91283 -18.85203
v -54.69285 -39.62505 -19.97105
v -54.41321 -41.08307 -20.56933
v -53.99509 -43.0561 -21.39853
v -55.08334 -41.87825 -22.82891
v -54.45064 -43.41973 -22.78837
v -53.56969 -41.29399 -18.98512
v -52.91448 -43.07121 -19.14413
v -52.65259 -45.97716 -21.26695
v -53.61513 -44.9967 -22.42664
v -52.9826 -47.36499 -23.47447
v -51.6281 -47.56576 -20.77621
v -50.71216 -48.41193 -19.84492
v -51.06873 -49.96946 -22.23409
v -51.74307 -45.29832 -18.84183
v -52.10408 -49.0481 -23.39149
v -49.84289 -50.61946 -20.47673
v -51.38546 -43.04724 -16.29997
v -51.36436 -44.2776 -17.26533
v -49.38606 -46.29738 -15.65004
v -51.6822 -41.38982 -15.50974
v -49.77694 -43.2098 -13.75378
v -50.03239 -44.48221 -15.18914
v -48.8796 -43.80423 -12.82913
v -48.07088 -46.74546 -13.95879
v -50.39059 -40.59229 -12.76687
v -48.84608 -41.41196 -11.02644
v -47.80859 -44.56158 -11.81831
v -53.36672 -39.19923 -16.90729
v -52.65996 -38.07188 -14.73265
v -51.88956 -38.67984 -13.86333
v -50.35046 -38.13976 -10.96905
v -51.02224 -39.39581 -12.9249
v -49.19812 -47.65313 -16.51548
v -47.93998 -48.92089 -15.59893
v -49.43436 -38.23688 -9.662127
v -50.38726 -46.17468 -17.2087
v -50.29805 -47.20976 -17.94526
v -56.94556 -40.14426 -26.13109
v -51.43705 -38.19343 -12.7374
v -48.92442 0.3504038 -0.1650964
v -49.00791 -0.8397164 0.01416115
v -39.54601 -22.06292 5.466114
v -36.78706 -23.1469 6.509462
v -36.62518 -21.89784 6.761725
v -38.75838 -20.87353 6.02231
v -37.47109 -20.90808 6.572922
v -34.36707 -22.97376 7.336672
v -51.80974 2.136029 -2.668533
v -48.19284 -1.775908 0.6812536
v -49.52934 -4.316086 0.07433559
v -47.08257 -1.74712 1.315978
v -47.62294 -3.286603 1.235318
v -47.80415 -4.783505 1.249342
v -48.41119 -5.957835 0.9021437
v -49.25685 -6.846049 0.3297645
v -47.78072 -7.586661 1.310237
v -45.57396 -3.613898 2.351087
v -45.58029 -6.401051 2.571408
v -50.50351 -8.878535 -0.694492
v -50.68411 -6.994347 -0.7635233
v -51.46035 -6.120562 -1.389016
v -48.32001 -10.46293 0.9430621
v -46.5951 -8.672189 2.081042
v -49.57639 -12.59574 -0.1258375
v -50.51991 -10.67611 -0.7995432
v -50.60054 -12.17826 -0.9703214
v -45.45908 -9.785918 2.785883
v -46.58736 -11.13755 2.129065
v -45.79278 -12.56773 2.646301
v -51.38969 -10.44516 -1.550119
v -36.55301 -27.55923 5.653679
v -41.11714 -20.00514 4.962907
v -43.63043 -15.92902 3.899279
v -42.02526 -17.50494 4.707054
v -39.8255 -16.89784 5.867641
v -40.71935 -15.10114 5.482729
v -39.97915 -18.69234 5.678207
v -36.54675 -19.50384 7.076499
v -37.05133 -17.41298 7.022212
v -42.44575 -14.00608 4.598051
v -40.44136 -12.36549 5.499504
v -34.77549 -17.45172 7.797439
v -35.90714 -14.82897 7.445995
v -38.09869 -14.20453 6.612372
v -33.10594 -15.6539 8.325637
v -37.93879 -12.06897 6.505892
v -36.45599 -12.34756 7.081645
v -34.92467 -10.89291 7.399998
v -33.51652 -12.02391 7.976863
v -35.08681 -13.30164 7.639284
v -37.23011 -8.930672 6.32515
v -33.26222 -12.97468 8.154951
v -44.2168 -13.79494 3.606409
v -43.14661 -10.76656 4.109482
v -42.89307 -8.423089 4.047109
v -42.91846 -12.5724 4.312962
v -32.78634 -14.24973 8.36798
v -45.61329 -41.02133 -6.549849
v -46.54993 -41.15631 -7.74798
v -48.08886 -40.27165 -9.156317
v -47.45685 -42.02579 -9.49663
v -49.62154 -52.07995 -21.74035
v -50.77332 -51.91935 -23.97384
v -48.16441 -51.39535 -18.30805
v -48.48353 -53.0431 -20.70514
v -48.22034 -54.77993 -22.33148
v -47.85278 -54.49686 -21.28014
v -49.14934 -53.67043 -22.74711
v -46.55356 -54.7301 -19.20501
v -47.19025 -55.6123 -21.41479
v -47.59849 -56.05341 -22.79552
v -48.77652 -55.11325 -23.96131
v -46.89115 -51.88427 -16.734
v -46.04707 -53.30112 -16.81212
v -45.25112 -56.7406 -19.32975
v -45.94077 -56.61343 -20.36755
v -45.82541 -52.30468 -15.49174
v -46.87231 -50.3628 -15.24365
v -46.191 -50.12484 -14.02453
v -44.97839 -51.52777 -13.49607
v -44.48699 -53.3804 -14.55994
v -44.92676 -54.42097 -16.2449
v -44.24927 -56.30981 -17.23033
v -42.75675 -57.23145 -15.96072
v -42.54202 -59.89562 -18.65974
v -41.63656 -59.1966 -16.46763
v -43.77457 -57.83575 -18.19933
v -41.74879 -57.68623 -14.99957
v -40.71236 -59.27583 -15.25499
v -40.30191 -60.5388 -16.03145
v -40.99421 -61.38139 -17.99487
v -40.44672 -63.32116 -19.54141
v -42.07828 -61.48043 -19.87301
v -40.79643 -57.93048 -13.97506
v -39.84397 -62.70647 -17.77368
v -39.02181 -62.22557 -16.05148
v -38.48159 -61.62549 -14.68836
v -38.04017 -63.75506 -16.31272
v -37.91687 -64.60793 -17.11706
v -43.21421 -59.10913 -18.80333
v -44.10611 -58.46352 -19.48282
v -39.44362 -64.18994 -18.99377
v -39.78018 -65.17771 -20.97239
v -43.74903 -59.70381 -20.43688
v -41.69851 -63.30254 -21.70121
v -39.86575 -65.63601 -21.89454
v -48.70463 -50.19338 -18.01335
v -38.22969 -65.81451 -19.13061
v -41.03867 -65.13658 -23.43281
v -42.61265 -63.37946 -23.68232
v -37.21828 -66.32072 -18.08449
v -49.82294 -53.97042 -24.6819
v -50.03111 -54.65078 -26.28731
v -51.7135 -51.78399 -26.10599
v -51.80116 -50.12675 -24.04789
v -43.73968 -53.03482 -13.15975
v -49.61585 -48.45441 -17.92491
v -46.06463 -2.296902 1.950052
v -44.30477 -7.565891 3.284447
v -36.90784 -62.90606 -13.86827
v -58.65908 -30.36412 -22.45086
v -58.65817 -31.52036 -23.41384
v -42.53221 -64.45323 -25.61518
v -44.049 -62.8207 -26.00978
v -50.418 -13.52405 -0.9243024
v -51.24445 -13.4155 -1.691632
v -58.66553 -1.045726 -9.698546
v -58.02179 1.196175 -9.097369
v -60.18248 -0.4121594 -12.22822
v -59.16321 0.8746061 -10.72655
v -60.61648 -3.132281 -12.95746
v -59.59359 -4.069168 -11.14294
v -60.85229 -1.894764 -13.37882
v -45.60104 -49.17747 -12.33616
v -37.59096 -49.40511 -3.970251
v -55.71311 -42.95464 -25.50967
v -56.69001 -41.69536 -27.02156
v -56.71465 -42.84283 -28.51751
v -55.43406 -44.9818 -27.16507
v -55.98229 -45.02402 -28.9704
v -56.79456 -44.16432 -30.68556
v -57.48719 -41.61362 -29.61276
v -58.27299 -38.62076 -28.89426
v -58.38533 -39.64194 -30.59783
v -54.37384 -44.8369 -24.05862
v -54.14435 -46.82747 -25.77868
v -53.37165 -48.63331 -26.00274
v -57.97838 -38.27583 -27.44875
v -57.56464 -38.18338 -26.03549
v -58.73929 -37.86172 -29.81551
v -51.80964 3.610203 -3.081575
v -37.51529 -29.58792 4.657956
v -59.74597 -9.283424 -12.23273
v -60.54425 -9.499372 -13.94859
v -35.96826 -24.60383 6.538771
v -36.50345 -26.27892 5.964732
v -50.48471 1.012778 -1.364705
v -49.16606 2.256143 -0.7587584
v -48.10829 1.990379 -0.00588472
v -47.89692 -0.391569 0.6185206
v -41.64686 -65.6673 -26.05591
v -40.72399 -65.97741 -24.3703
v -40.33086 -66.90413 -25.5422
v -59.98306 -16.72602 -15.98465
v -60.59895 -14.77481 -16.43878
v -60.41307 -7.673214 -13.16674
v -60.47038 -5.710382 -12.91665
v -61.05752 -6.292587 -14.21646
v -61.18533 -4.687757 -14.25906
v -60.12773 -4.363334 -12.12106
v -61.31536 -7.517796 -15.09619
v -61.59555 -9.514745 -16.47684
v -61.83819 -8.257353 -16.62655
v -62.08627 -6.401544 -16.67927
v -61.75301 -5.589623 -15.67249
v -61.49438 -12.90019 -17.81775
v -60.79709 -11.55476 -15.32467
v -61.22491 -14.50246 -18.00236
v -48.06208 -56.68121 -24.73932
v -48.82502 -56.74236 -26.71346
v -47.73567 -57.81365 -25.81005
v -38.81005 -32.77107 2.938044
v -37.7328 -32.06266 3.776955
v -35.62699 -31.21317 5.037974
v -36.75065 -32.37199 4.183711
v -37.56451 -33.24528 3.457242
v -34.4788 -19.92367 7.71889
v -33.49562 -22.00127 7.734304
v -32.39532 -20.15316 8.246502
v -31.72264 -21.8265 8.174078
v -32.5808 -23.75525 7.674419
v -30.30801 -21.61012 8.424852
v -31.39628 -23.48186 7.972441
v -32.44798 -11.82837 8.256044
v -59.95822 -19.95582 -17.92711
v -58.85923 -23.11422 -17.23291
v -59.13375 -23.68843 -18.41224
v -60.35128 -20.04322 -19.16439
v -60.14983 -22.63957 -20.57231
v -60.83693 -21.01626 -21.56872
v -60.67384 -22.73361 -22.45305
v -59.11406 -24.51612 -18.99595
v -60.47993 -24.11887 -23.04941
v -60.08789 -25.13834 -22.54635
v -59.37382 -26.44119 -21.24918
v -59.87901 -26.8287 -23.31928
v -61.47027 -21.28375 -24.30439
v -61.55811 -19.75656 -23.18969
v -58.82539 3.710905 -10.80577
v -58.0762 4.500806 -9.989388
v -57.23843 3.119308 -8.473628
v -56.48901 4.424308 -7.955578
v -57.13259 5.849659 -9.185992
v -58.78994 6.405213 -11.56239
v -55.98456 7.961541 -8.589351
v -57.71622 8.535782 -10.82406
v -58.6311 7.457497 -11.66458
v -54.95929 6.76552 -7.060522
v -54.57386 9.978606 -7.820536
v -55.81799 9.85378 -9.108397
v -56.77528 9.571863 -10.06179
v -55.95835 11.97984 -9.913695
v -55.14408 11.24354 -8.848017
v -56.83742 12.87846 -11.04432
v -58.41954 10.68479 -12.30719
v -54.94775 13.96349 -9.309515
v -61.00714 -23.30741 -24.39363
v -60.13433 3.206009 -12.68691
v -43.56155 -64.09312 -27.62189
v -43.57491 -61.12589 -22.04526
v -35.76498 -48.07093 -2.039501
v -35.47209 -46.01262 -0.7567228
v -37.67097 -36.99337 2.031426
v -38.46798 -38.05532 1.049062
v -52.63272 -48.90592 -24.4501
v -59.98791 0.8153365 -12.02541
v -44.36463 -0.594239 2.44847
v -43.7733 -4.179426 3.20594
v -42.79733 -1.179186 3.158859
v -46.7122 -58.39168 -24.36287
v -58.74306 -33.02136 -24.97048
v -59.44778 -30.42083 -25.07136
v -59.31924 -28.83916 -23.1919
v -60.62127 -27.55469 -26.89629
v -60.29798 -26.84995 -24.92541
v -60.46191 -28.98373 -27.63726
v -59.94698 -30.82785 -27.2775
v -59.35737 -32.41453 -26.50329
v -60.81383 -29.20193 -29.34116
v -55.60498 15.84681 -10.0185
v -54.11855 12.47788 -8.164281
v -53.85598 14.99172 -8.3238
v -52.83199 16.20926 -7.294334
v -55.20252 18.40002 -9.094294
v -53.89536 17.90412 -7.93032
v -53.50587 19.93877 -6.421171
v -54.30387 20.33556 -7.084424
v -55.48621 20.68351 -8.364771
v -54.67217 21.93229 -6.450892
v -54.66951 23.63394 -5.17882
v -53.7676 21.98108 -5.207984
v -52.75113 18.43363 -6.59055
v -52.24202 20.0943 -4.991714
v -52.63124 18.91702 -6.217663
v -56.21618 25.06437 -6.689809
v -56.01498 22.57435 -7.96314
v -56.62203 20.47099 -9.929418
v -56.94422 22.87766 -9.203905
v -51.89733 21.4136 -3.58344
v -51.45191 20.56351 -3.919695
v -52.67667 23.51592 -2.559777
v -50.73254 21.3172 -2.69016
v -49.6288 22.4908 -0.7198655
v -50.80054 24.34731 0.1652878
v -51.21414 23.0913 -1.399643
v -52.65696 24.96695 -1.369404
v -54.2912 24.99077 -3.596241
v -53.39043 26.02308 -1.548819
v -49.73108 23.68398 0.4270632
v -48.78343 22.77255 0.03571015
v -49.16014 21.58779 -1.346879
v -50.13415 20.93253 -2.577086
v -55.85847 26.30587 -5.253539
v -55.68826 28.42786 -3.728463
v -54.35059 26.30415 -2.738328
v -54.20562 27.41113 -1.820172
v -55.52689 30.69646 -2.484421
v -55.56503 29.46906 -3.002409
v -53.54776 28.38745 -0.2621836
v -54.12638 29.74166 -0.5016324
v -53.55176 30.30584 0.5645623
v -52.79258 28.78572 0.9098425
v -52.04782 26.74102 0.62463
v -54.1693 31.09719 -0.05371932
v -52.47201 29.8087 1.807549
v -52.18648 31.16212 2.68085
v -50.84372 30.40189 3.919967
v -51.65512 28.15224 1.931151
v -49.84162 27.45913 3.390577
v -47.97769 29.19069 5.907173
v -49.03579 30.49888 5.678137
v -47.43387 27.51195 5.351837
v -51.61354 19.14299 -5.134406
v -53.45696 32.35387 1.270472
v -58.22137 23.92082 -10.85408
v -57.58148 21.96473 -10.64044
v -57.84706 21.07314 -11.37671
v -58.71663 22.45701 -12.25418
v -58.71586 25.71607 -11.10911
v -57.76463 25.49879 -9.275579
v -52.06819 32.4003 3.124182
v -51.38538 32.57209 3.98101
v -57.31993 26.27252 -8.019897
v -57.50516 27.89396 -7.614481
v -53.46707 33.31549 1.464702
v -53.16278 32.92364 1.814204
v -52.70009 33.16737 2.482799
v -56.39935 30.59546 -4.206181
v -57.09907 18.45648 -11.19717
v -45.77777 26.02678 5.301933
v -48.51146 26.40569 3.761378
v -46.17645 27.69728 6.304213
v -44.63314 26.64081 6.509791
v -45.1487 25.42062 5.030829
v -42.56176 26.63256 7.503265
v -44.13521 26.22493 6.408555
v -42.86802 25.76686 6.650151
v -43.84888 25.24187 5.541105
v -45.14615 24.80214 4.341108
v -46.56455 30.12972 7.409042
v -42.1631 25.11203 6.068141
v -46.49886 24.86558 3.737013
v -43.94841 28.8125 8.31231
v -46.0833 31.51885 8.300382
v -44.50686 30.60167 8.881669
v -41.81548 28.82189 9.342895
v -43.30082 32.05767 10.1567
v -44.73015 32.26985 9.446526
v -41.30113 27.86732 8.995984
v -39.80794 29.01088 10.23213
v -49.96468 31.51804 5.192257
v -47.59575 32.4477 7.574464
v -42.01784 31.62978 10.59168
v -41.14487 26.1845 7.850198
v -41.8371 25.85559 7.22113
v -41.45554 25.28406 6.618534
v -41.35959 24.84699 6.279941
v -42.21724 24.72046 5.706775
v -43.75573 24.09017 4.307479
v -57.7715 30.19509 -7.444201
v -56.7997 28.98705 -5.621808
v -57.24681 31.23507 -5.941004
v -58.97111 23.89511 -12.21778
v -58.26877 18.67069 -12.56331
v -59.48243 20.63272 -13.88987
v -58.79405 21.47822 -12.67128
v -59.98869 18.93159 -14.86857
v -59.83757 22.52326 -14.126
v -60.16129 21.00131 -14.89295
v -50.07591 33.80417 5.647587
v -48.49705 33.97488 7.179398
v -48.34141 34.59974 7.439022
v -47.79057 34.53031 7.917599
v -47.44464 33.93732 8.075859
v -47.21545 34.51266 8.405052
v -46.48035 33.46126 8.688519
v -49.45479 25.8797 2.597786
v -50.06551 25.33326 1.629194
v -47.93733 24.40936 2.352783
v -48.90153 24.29039 1.61535
v -47.72215 22.89314 0.8165438
v -47.08608 23.77942 2.15055
v -46.68982 22.37699 0.7976256
v -48.22479 22.03667 -0.4400665
v -45.85808 24.10533 3.185498
v -47.1158 24.2134 2.638149
v -45.9248 23.15578 1.966064
v -45.09064 23.4536 2.954311
v -48.7956 21.59538 -1.151674
v -52.49103 33.61018 2.864146
v -58.84145 16.12094 -13.54538
v -57.21964 16.21245 -11.67964
v -59.72554 17.38787 -14.6011
v -60.75026 23.91978 -15.58793
v -59.82105 25.73339 -13.38498
v -61.09801 26.97658 -16.03889
v -60.07251 27.74223 -13.56591
v -59.64544 26.76391 -12.77082
v -60.80083 28.00735 -15.24868
v -61.68909 29.47668 -17.35674
v -60.83722 29.70302 -15.23296
v -60.07507 29.10251 -13.3885
v -58.50725 28.28455 -9.815722
v -42.27539 32.55164 10.8305
v -39.96371 27.65663 9.412695
v -39.41925 26.88387 9.138742
v -40.02173 26.25094 8.47226
v -58.3196 30.18987 -8.828536
v -58.24288 32.42999 -8.410286
v -57.72842 32.75882 -7.094875
v -57.35007 33.71376 -6.262222
v -56.97503 32.38941 -5.211182
v -57.67048 35.66309 -7.477557
v -58.2029 34.00552 -8.494564
v -57.02881 35.34552 -5.786795
v -58.4936 36.20699 -9.517282
v -57.14217 37.12678 -6.537473
v -59.17605 32.14024 -10.89579
v -58.97099 30.12555 -10.53729
v -59.35998 27.97005 -11.83878
v -57.94794 38.07405 -8.548921
v -55.31146 31.67646 -1.845962
v -45.64941 22.54147 1.871281
v -51.53945 17.62464 -5.821756
v -56.33146 36.52979 -4.445961
v -56.65273 33.72631 -4.442688
v -56.44803 32.45182 -3.957929
v -54.55416 32.00136 -0.4263167
v -61.82188 24.48154 -17.75315
v -61.51514 21.23106 -17.27484
v -62.2844 23.9223 -18.76672
v -62.3763 26.20746 -19.05361
v -46.56746 34.71708 8.95927
v -45.66414 34.32384 9.523488
v -45.40461 33.4283 9.411325
v -39.94238 25.50891 7.51314
v -48.13211 21.39446 -0.9227869
v -48.88393 21.05123 -1.684546
v -57.43013 14.30624 -11.86388
v -56.49368 15.89038 -10.92102
v -61.60191 31.19787 -17.17379
v -59.66475 15.30109 -14.56297
v -60.44209 14.18346 -15.48432
v -60.75885 16.9282 -16.09244
v -58.67653 12.97805 -13.10629
v -60.7834 18.59285 -16.09995
v -59.90369 11.09145 -14.28918
v -61.07154 12.34964 -16.13439
v -60.08425 8.995164 -14.08538
v -59.87122 7.165764 -13.31483
v -61.71718 9.150252 -16.57404
v -60.97515 6.313958 -14.80595
v -61.73855 3.760288 -15.64263
v -62.63924 3.946368 -17.43153
v -61.0055 3.301913 -14.23005
v -61.5822 18.85134 -17.42814
v -61.00501 20.12762 -16.401
v -50.02563 19.41625 -3.750137
v -39.01422 25.8121 8.280948
v -39.77493 25.81709 7.953584
v -38.79578 28.94602 10.5422
v -39.23796 27.76448 9.761011
v -39.07141 30.33844 11.12942
v -37.08465 29.48187 11.34167
v -37.79041 28.63668 10.74273
v -37.61519 27.17792 9.974918
v -36.64141 -66.19505 -16.9706
v -33.68932 -41.644 2.531927
v -35.62605 -39.628 2.277447
v -35.17691 -37.54884 3.34343
v -36.7177 -38.18308 2.150163
v -33.79227 -38.76286 3.733848
v -44.84834 -59.833 -22.65229
v -45.42276 -59.73791 -23.66038
v -44.97083 -60.95718 -24.65871
v -43.52091 -62.34287 -23.85637
v -44.94637 -58.59292 -21.10964
v -46.62419 -59.5068 -26.09142
v -45.70605 -60.88089 -26.37477
v -45.94189 -61.55191 -28.55815
v -47.20015 -59.35723 -27.33412
v -42.79845 32.93745 10.7393
v -40.94307 32.69346 11.46757
v -44.7789 -62.32483 -26.89778
v -44.63638 -61.76737 -25.3417
v -60.55465 -25.50976 -24.65257
v -57.86509 -41.67278 -31.17103
v -39.72164 -59.72115 -14.40688
v -61.67678 -16.15801 -20.54579
v -60.72743 -17.15846 -18.22589
v -60.82843 -18.34143 -19.37794
v -36.86041 31.45472 12.29544
v -38.13601 30.56111 11.53375
v -40.47558 30.89913 10.91733
v -38.67781 31.75957 11.93188
v -34.17759 -8.832257 7.27852
v -33.46018 -10.2195 7.744412
v -32.10904 -10.22458 8.131109
v -33.18484 -7.993186 7.38082
v -61.86084 16.1114 -17.75734
v -61.65985 14.56702 -17.31147
v -60.98261 13.6838 -16.19774
v -62.06003 13.31571 -17.80575
v -62.98149 14.73735 -19.59149
v -62.96353 15.79188 -19.67764
v -62.79764 11.89624 -18.89592
v -64.0818 13.52924 -21.61928
v -51.81332 34.29221 3.79011
v -51.29121 34.07333 4.367276
v -40.20988 -5.47655 4.696906
v -39.59113 -7.209786 5.194965
v -39.77407 -9.938283 5.539083
v -41.71886 -9.179205 4.648878
v -38.35474 -8.309244 5.820282
v -37.70781 -5.810626 5.546234
v -35.55977 -65.10055 -14.21943
v -36.10712 -65.70678 -15.61907
v -35.11713 -58.48174 -8.410385
v -34.58859 -60.4146 -9.295354
v -35.54961 -59.78313 -9.740054
v -37.08682 -59.93899 -11.44053
v -55.90576 31.74166 -2.929919
v -55.70457 32.44669 -2.400437
v -34.37664 -64.10442 -11.8613
v -34.56856 -66.73539 -14.42804
v -33.85485 -45.61071 0.2464612
v -33.07832 -47.86686 -0.6825602
v -34.29998 -44.45868 0.721815
v -32.00617 -17.85699 8.532363
v -30.06474 -15.5636 8.99548
v -30.14012 -17.32885 8.90852
v -31.77382 -14.00251 8.608485
v -27.09064 -16.43811 9.366742
v -27.69273 -13.39238 9.422098
v -30.03365 -13.43494 8.978335
v -31.44702 -12.07428 8.539849
v -28.66153 -11.59647 9.164155
v -29.67746 -9.140469 8.605298
v -27.75606 -10.233 9.252784
v -26.67897 -12.45924 9.609385
v -60.61402 -15.82317 -17.05685
v -38.48378 -60.43945 -13.54539
v -37.11628 -61.49031 -12.84285
v -38.61544 -59.28461 -12.58422
v -38.04486 -59.87785 -12.46033
v -36.9298 -60.9232 -12.11628
v -36.00812 -60.37798 -10.66136
v -35.88657 -61.30022 -11.267
v -35.55543 -61.11734 -10.78767
v -34.86109 -61.6197 -10.46229
v -35.52695 -63.05235 -12.33276
v -35.4017 -60.58314 -10.22132
v -47.69926 -59.96556 -30.52775
v -47.8344 -59.39191 -29.46464
v -61.61499 -2.584097 -14.97681
v -54.25421 33.2025 0.2543982
v -62.84145 7.460169 -18.3243
v -63.84843 7.885159 -20.44211
v -64.05039 9.675321 -21.09588
v -49.20277 34.7133 6.638333
v -41.62877 34.24226 11.78918
v -40.31773 33.55051 12.11512
v -39.19302 32.51677 12.09592
v -26.62825 -8.930126 9.394258
v -25.86184 -10.78673 9.746007
v -56.68789 39.03032 -5.976688
v -56.18065 38.13684 -4.616973
v -55.90012 39.96457 -4.471687
v -55.44799 38.8091 -3.295479
v -55.51668 37.31108 -2.833546
v -55.79002 36.33258 -3.138745
v -56.16752 40.94136 -5.207388
v -54.70263 39.46909 -2.099099
v -54.94383 37.79053 -1.835626
v -57.01756 40.66296 -6.890533
v -56.30004 42.30603 -5.667881
v -56.6624 43.52821 -6.501587
v -57.23391 42.65451 -7.532388
v -55.58264 42.34314 -4.327279
v -55.69371 44.26451 -4.784746
v -54.6997 43.27051 -2.983032
v -55.3204 45.37072 -4.262307
v -55.5942 47.16212 -4.881265
v -54.56889 47.14964 -3.245257
v -54.64051 45.25005 -3.136567
v -54.87403 41.36395 -2.893796
v -56.66492 45.40561 -6.619152
v -53.77925 41.96609 -1.198715
v -53.75663 44.1755 -1.592502
v -53.02623 42.98493 -0.2724983
v -54.26129 49.66159 -3.084222
v -55.26164 49.96127 -4.600851
v -54.99744 52.49303 -4.44014
v -53.43304 51.25277 -2.055517
v -53.48401 48.0788 -1.752439
v -52.05963 50.65533 -0.2047811
v -53.13825 52.39104 -1.819532
v -52.7608 49.08373 -0.8925585
v -52.23745 48.02112 -0.08025862
v -51.73783 48.73636 0.438502
v -52.73444 47.25979 -0.6209694
v -52.58181 52.51696 -1.107275
v -50.76368 48.43183 1.687871
v -51.22572 47.37902 1.29522
v -52.04561 53.55539 -0.5776873
v -50.78837 53.21278 0.9593552
v -51.56169 54.39742 -0.09336518
v -53.65715 52.93779 -2.628604
v -50.33239 47.07072 2.401839
v -51.94105 46.17436 0.6017769
v -50.52135 44.81216 2.602022
v -49.72158 46.11921 3.240718
v -49.25875 48.87999 3.261933
v -48.45345 47.26031 4.367836
v -49.22784 45.34836 3.90602
v -50.44888 51.75865 1.522149
v -50.19238 49.80074 2.115395
v -49.46487 52.23753 2.531321
v -48.41865 50.62641 3.857464
v -48.51304 52.57486 3.473469
v -49.44491 54.34976 2.274167
v -47.64053 55.35768 3.960027
v -47.18144 52.24012 4.798906
v -46.74298 53.65251 5.014564
v -48.38791 57.26444 2.976709
v -47.39198 57.56508 3.948383
v -48.25511 59.07877 2.889549
v -46.94065 59.71635 4.126864
v -46.44149 57.74337 4.832116
v -46.61969 56.17787 4.83963
v -45.08607 56.27794 6.221859
v -46.60659 61.29691 4.265779
v -45.43967 57.88325 5.748954
v -45.26474 60.62312 5.624795
v -43.52822 58.44648 7.373969
v -45.18616 54.08553 6.343764
v -43.31219 53.73686 7.97327
v -48.18769 60.48564 2.7655
v -47.62653 63.10925 2.987929
v -46.57623 64.17879 3.87978
v -45.77514 63.58652 4.7714
v -47.13419 66.47131 2.866765
v -44.5198 63.78249 5.952892
v -44.97007 66.01414 5.151392
v -44.37962 52.35397 7.241183
v -45.71168 52.0782 6.129688
v -42.79564 51.4071 8.644947
v -45.02729 51.22737 6.838081
v -43.01119 53.28513 8.247483
v -43.75206 50.24751 8.032843
v -45.57134 50.03696 6.546443
v -44.61631 49.01335 7.51569
v -46.64222 67.87714 3.053305
v -44.96128 68.14129 4.704226
v -43.30818 56.86712 7.677087
v -42.52022 59.65792 8.145598
v -41.34639 59.30294 9.116849
v -40.74074 58.41739 9.640374
v -41.86043 55.67576 8.957443
v -43.5616 60.93223 7.144237
v -48.71889 62.4449 1.92672
v -48.80629 64.25233 1.499224
v -50.43338 61.69637 0.1287415
v -49.19182 60.25867 1.719896
v -50.29862 60.28784 0.4938173
v -50.12415 65.3108 -0.2584833
v -51.55077 64.1468 -1.7712
v -49.63098 66.81156 0.01292752
v -50.38382 65.95258 -0.7107707
v -50.49026 59.02689 0.4600468
v -51.46874 58.60452 -0.6278165
v -51.89124 60.08494 -1.341857
v -51.39515 61.81692 -1.062579
v -52.13336 58.98953 -1.486299
v -53.06699 57.07355 -2.362606
v -52.35408 55.57514 -1.258431
v -53.06992 58.79169 -2.66511
v -44.1242 66.20715 5.926652
v -49.41177 56.80545 1.98609
v -53.7543 58.77239 -3.588108
v -54.12579 55.11273 -3.524015
v -54.51186 57.20781 -4.355957
v -53.6343 54.79172 -2.807309
v -55.20471 58.66492 -5.556369
v -54.78274 59.36084 -5.154027
v -53.85681 59.94344 -3.928313
v -52.32277 54.32703 -1.017127
v -52.90559 53.515 -1.647688
v -56.11831 55.41069 -6.482065
v -55.19054 55.00295 -5.042486
v -55.56169 57.20539 -5.868553
v -54.54066 53.25358 -3.907269
v -42.99573 54.64665 8.142231
v -40.76489 56.64157 9.731025
v -40.72006 55.04049 9.858785
v -41.26031 53.55842 9.575387
v -40.87666 50.50636 10.19428
v -40.08105 51.48509 10.66606
v -39.27358 52.25957 11.15851
v -38.82523 53.77599 11.33498
v -42.19417 49.35181 9.351424
v -43.51334 47.58783 8.642721
v -41.83747 48.08902 9.839082
v -42.99267 45.86012 9.414962
v -44.62599 47.39402 7.782064
v -39.53241 57.01572 10.63509
v -39.86846 48.18266 11.23671
v -40.89519 47.43903 10.61379
v -39.13313 58.10622 10.88223
v -39.26193 59.89388 10.67906
v -37.5841 56.286 12.05782
v -41.73848 45.2838 10.47238
v -39.11067 61.42922 10.70872
v -37.96587 59.80068 11.61484
v -37.05287 58.87751 12.27972
v -40.23322 60.48132 9.916545
v -41.12085 61.3488 9.155965
v -36.8087 60.98915 12.38551
v -41.89905 43.03638 11.00099
v -45.44587 46.03818 7.359245
v -45.61605 48.3068 6.777206
v -47.78711 45.56598 5.323343
v -47.60966 48.06949 5.02212
v -47.06908 49.75537 5.246373
v -46.20531 49.61924 6.053936
v -46.66755 51.19687 5.403516
v -46.72201 43.21208 6.991006
v -44.85684 44.27951 8.379862
v -44.30038 42.63235 9.271865
v -45.60549 42.04653 8.366761
v -45.30883 40.44879 9.370831
v -46.45105 40.68388 8.206874
v -48.1373 42.27188 5.925595
v -47.33102 40.70926 7.292461
v -47.74853 40.31769 7.084847
v -48.25374 40.6881 6.387191
v -49.14622 40.2615 5.590278
v -49.27741 40.89421 5.142374
v -49.04089 42.27227 4.943192
v -47.28667 39.34622 7.888248
v -48.59999 39.76133 6.468383
v -48.46291 44.42694 4.912965
v -39.65873 50.11819 11.11808
v -38.18853 54.62633 11.71602
v -35.77737 56.53249 13.23498
v -34.93956 61.65789 13.54349
v -34.94954 59.34434 13.62882
v -35.53005 53.68406 13.57482
v -36.9542 52.86563 12.70525
v -35.82132 52.26907 13.49208
v -34.33694 53.0885 14.34813
v -33.55945 55.81522 14.63892
v -36.87952 51.37481 12.89698
v -38.61377 50.77208 11.79993
v -37.51139 50.2263 12.59595
v -37.31544 48.6905 12.90035
v -38.91906 47.77377 11.94931
v -36.74603 50.05207 13.1152
v -32.59013 55.15612 15.19474
v -32.80573 51.95854 15.31875
v -31.47499 53.52619 15.91681
v -31.23865 57.2808 15.77232
v -31.00773 54.8518 16.04732
v -30.69738 58.67762 15.99022
v -31.69662 58.63943 15.47922
v -29.33171 57.49647 16.69494
v -29.37017 56.0888 16.74014
v -29.75992 54.4409 16.67012
v -35.64186 50.85872 13.7456
v -38.17773 46.55444 12.65541
v -35.68369 49.7592 13.81711
v -33.98228 51.68364 14.68047
v -34.65799 50.88223 14.35409
v -30.97464 52.16582 16.25004
v -31.03171 50.51313 16.39019
v -32.86145 50.61647 15.40041
v -29.7875 51.95849 16.84253
v -27.80899 52.6304 17.69461
v -28.42573 50.57124 17.62269
v -27.72506 48.43043 18.07974
v -28.83207 49.25043 17.53884
v -30.04744 50.02247 16.92739
v -42.74744 42.74071 10.48699
v -50.38838 57.24654 0.8407988
v -49.29902 58.09011 1.94561
v -56.37501 51.6307 -6.517186
v -33.89148 57.49245 14.34373
v -32.36282 59.23657 15.10457
v -51.30977 44.45451 1.713569
v -52.55147 44.78347 0.01418929
v -46.53411 68.41175 3.039234
v -34.51546 49.78933 14.56035
v -34.56021 48.69728 14.64252
v -35.35181 47.09984 14.33907
v -35.7074 48.38814 13.96255
v -32.49021 48.82878 15.75707
v -33.70374 46.95827 15.30768
v -34.25761 45.09311 15.24451
v -32.12528 46.62796 16.22172
v -43.2538 63.60846 7.153224
v -42.03439 63.46064 8.19812
v -42.50681 62.3773 7.899031
v -56.67512 48.80539 -6.770863
v -57.47519 45.48754 -8.096199
v -57.86712 47.80463 -8.885245
v -58.34301 44.92936 -9.792149
v -58.9242 48.15928 -10.89638
v -58.3503 49.53762 -9.789022
v -58.68993 51.97561 -10.45142
v -58.01078 51.99165 -9.226625
v -59.24229 49.37263 -11.42097
v -59.77887 51.72771 -12.49422
v -59.2054 53.29598 -11.49186
v -60.298 49.38175 -13.68069
v -59.60605 48.20359 -12.23182
v -60.10083 47.59582 -13.25335
v -60.91406 48.23944 -14.90782
v -59.12623 45.62898 -11.3378
v -61.17991 49.144 -15.41128
v -60.80569 52.21387 -14.59645
v -59.6995 44.67573 -12.59899
v -60.36518 46.13656 -13.92414
v -60.38017 44.43193 -14.11465
v -60.92372 44.96144 -15.23356
v -61.43369 45.50239 -16.31966
v -61.65536 48.48945 -16.68147
v -61.69398 47.01347 -16.82929
v -61.20452 42.95087 -16.08227
v -60.54152 42.59588 -14.56657
v -62.13714 45.13055 -18.11676
v -61.81017 43.03456 -17.48162
v -59.93755 43.1767 -13.19841
v -59.83471 41.799 -13.00508
v -60.23988 40.36871 -13.93886
v -61.53786 41.10792 -17.01088
v -61.00061 38.58271 -15.77152
v -62.4248 41.8876 -19.08953
v -60.54501 53.57268 -14.12978
v -50.3192 55.50131 1.160705
v -51.18061 55.95288 0.1410133
v -35.84945 61.96103 12.94874
v -35.51255 63.07493 13.09287
v -34.12695 64.33456 13.89142
v -36.82978 64.16226 12.14121
v -33.27803 62.13744 14.50263
v -33.85802 60.25885 14.25298
v -31.15304 64.05444 15.48754
v -31.61651 62.0009 15.39
v -31.94802 60.85061 15.26142
v -60.08229 38.01244 -13.54464
v -28.57142 54.79957 17.21422
v -57.85465 43.14489 -8.755755
v -58.82127 43.84808 -10.73184
v -59.27287 42.31608 -11.7172
v -58.56387 39.81106 -10.07255
v -58.16174 41.00798 -9.286427
v -62.10292 39.04999 -18.49137
v -61.19855 36.51706 -16.24305
v -61.6065 36.5799 -17.25178
v -39.75039 45.32211 11.84434
v -52.55553 63.61491 -2.933799
v -52.7208 65.65267 -3.683249
v -51.54995 65.95625 -2.181508
v -53.15838 64.7458 -4.028383
v -53.10965 60.74556 -3.086773
v -53.64408 61.71468 -3.969464
v -53.57768 63.54807 -4.311584
v -53.97124 65.7653 -5.485225
v -30.94757 47.0774 16.73668
v -31.53181 48.22495 16.35815
v -29.99917 46.1004 17.25349
v -31.86229 44.97713 16.49114
v -30.23751 44.15581 17.31293
v -31.50843 42.26755 16.87954
v -26.57198 52.8279 18.19022
v -26.25188 54.23552 18.18375
v -26.82811 55.70591 17.86455
v -25.96023 56.89496 18.10656
v -27.85923 57.18631 17.33233
v -25.94649 58.74013 18.02859
v -27.20337 58.75545 17.5416
v -24.12506 58.64668 18.65098
v -24.52852 55.43973 18.73015
v -28.73446 59.13103 16.87975
v -26.58296 60.83033 17.66432
v -23.44349 56.5133 19.01961
v -36.91767 46.03804 13.55044
v -40.70765 63.06904 9.355453
v -39.4936 62.83078 10.33359
v -42.4572 61.32505 8.049074
v -39.29916 64.31185 10.36524
v -41.76281 64.78682 8.291697
v -40.76023 65.98198 8.965322
v -54.91583 63.38625 -6.156289
v -54.15461 64.94624 -5.511919
v -58.31063 53.49156 -9.929924
v -58.85788 55.01569 -11.05137
v -24.15398 53.65684 18.9888
v -23.84498 51.57793 19.26954
v -25.04124 52.20916 18.79414
v -24.95177 50.18636 19.011
v -25.36858 51.24376 18.76487
v -22.35262 52.4354 19.64892
v -20.65969 49.87316 20.33362
v -24.79692 49.30246 19.13483
v -37.2107 63.40713 11.93473
v -36.11927 65.58137 12.47761
v -35.21855 66.30551 13.01263
v -53.27282 41.18682 -0.1812165
v -52.35732 41.43241 1.077993
v -52.26393 43.08187 0.7590198
v -51.15703 41.9376 2.529483
v -52.47117 38.74798 1.898535
v -50.24462 43.75444 3.16811
v -51.80985 39.56329 2.490354
v -54.01303 39.52036 -0.8524414
v -53.56849 37.12597 0.8689495
v -53.84273 38.22375 -0.007459049
v -54.47201 37.63573 -0.9602831
v -51.41296 40.53669 2.65983
v -50.66982 39.94177 3.873472
v -51.94657 38.2626 2.88367
v -23.25632 55.02381 19.18818
v -21.72394 56.55982 19.53111
v -21.69208 54.93146 19.65983
v -19.79206 56.33475 20.05874
v -20.22533 52.28071 20.28347
v -36.2465 45.33419 14.07481
v -35.40363 44.60763 14.68352
v -27.62915 61.09144 17.23643
v -24.82381 62.20327 18.20174
v -26.6501 63.78744 17.44374
v -24.46896 60.53404 18.42587
v -24.26363 64.07207 18.26169
v -22.62722 62.40984 18.88408
v -22.88993 60.77514 18.90082
v -55.84376 58.71238 -6.512171
v -56.46507 57.32318 -7.202222
v -29.60433 60.82607 16.41026
v -29.87673 59.76133 16.33171
v -29.54696 62.44857 16.34493
v -30.842 61.25587 15.78369
v -53.73069 46.13942 -1.884281
v -42.86611 65.60545 7.242568
v -43.22229 66.82763 6.695506
v -41.90889 67.65109 7.746424
v -40.50279 67.76862 8.897604
v -38.39029 63.12946 11.1145
v -38.12613 62.25822 11.37629
v -54.49394 60.70685 -4.940155
v -55.52451 60.84092 -6.448499
v -42.32431 -3.886986 3.741919
v -43.35544 -6.321107 3.629606
v -41.33575 -5.130942 4.249936
v -26.72787 47.58484 18.53555
v -24.03381 47.28674 19.47485
v -26.91265 44.71167 18.56186
v -25.38572 45.33134 19.07033
v -22.99465 44.26265 19.85168
v -22.14012 46.0676 20.07205
v -28.68218 45.09478 17.88166
v -28.74629 47.22142 17.72168
v -30.47731 48.19621 16.86036
v -29.69675 47.24437 17.29088
v -29.54944 48.35369 17.26801
v -29.99917 48.67693 17.04427
v -30.31441 49.37351 16.86086
v -25.51436 44.17574 19.03866
v -26.59171 41.43491 18.77094
v -23.91684 43.07827 19.54065
v -27.74114 42.95691 18.34459
v -24.23555 41.72158 19.43928
v -25.87443 41.53502 18.9831
v -44.9227 1.380993 1.846
v -61.39553 50.22749 -15.81117
v -61.21385 51.47183 -15.46766
v -47.37015 65.0212 2.886816
v -62.33633 20.46826 -18.8117
v -43.35875 41.48601 10.4931
v -55.31551 -47.24165 -30.14865
v -50.74382 2.720207 -1.996925
v -57.23126 54.26331 -8.120941
v -57.17923 53.31541 -7.930559
v -59.21478 -27.78804 -21.93041
v -43.99402 32.58582 9.980658
v -39.11652 33.53717 12.60139
v -46.41101 1.87433 0.9952756
v -46.7485 -0.3885345 1.258916
v -57.61204 41.11312 -8.156531
v -57.73976 39.65713 -8.262302
v -53.6652 7.246759 -5.939182
v -52.09499 5.025032 -3.733631
v -52.48679 7.134377 -4.765365
v -51.57482 9.164829 -4.593194
v -53.17238 9.609866 -6.278848
v -56.45739 3.093845 -7.521313
v -44.76766 -63.02219 -28.59677
v -45.61893 -62.57278 -30.37849
v -46.4011 -61.73989 -30.83699
v -44.47094 -64.28606 -32.05693
v -43.50951 -64.89634 -30.59412
v -45.01788 -63.48538 -31.14559
v -33.521 -48.62372 -1.259925
v -31.48504 -48.91979 -0.7039379
v -31.04171 60.16658 15.74852
v -39.99222 -3.810329 4.500781
v -31.48582 -8.53662 7.982363
v -34.76316 43.20772 15.24784
v -32.61957 -40.29271 3.757468
v -54.11697 46.44891 -2.497978
v -52.62496 13.23919 -6.885717
v -51.84964 16.05669 -6.383632
v -61.99979 -19.37566 -24.75657
v -62.28848 -17.70481 -24.3132
v -62.19777 -19.94856 -26.34289
v -62.40275 -18.54507 -25.82441
v -62.70157 -18.06154 -26.84708
v -61.45987 -17.78504 -20.98449
v -61.24893 0.5835325 -14.26064
v -62.35851 -1.116758 -16.58238
v -62.13528 0.3513763 -16.08494
v -62.22329 2.538954 -16.43798
v -37.78428 44.81264 13.24355
v -37.9354 42.90712 13.57396
v -40.51899 43.38807 11.89114
v -39.56805 41.89135 12.96023
v -22.96859 41.36447 19.7564
v -24.47029 40.96272 19.77763
v -38.85832 -34.00021 2.436796
v -52.63895 37.69801 2.077543
v -35.44307 -67.39864 -16.51713
v -34.99659 -68.90855 -17.77366
v -34.30563 -68.53064 -16.03279
v -34.14759 -70.30248 -18.28543
v -35.45833 -69.57794 -19.75524
v -37.18226 -66.88208 -18.80378
v -36.91111 -68.41848 -20.70804
v -35.91949 -69.79358 -21.1911
v -38.06587 -67.32668 -21.1715
v -33.19801 -70.1143 -16.13363
v -34.08884 -71.40952 -20.31088
v -33.06867 -72.56509 -20.55703
v -33.39652 -72.84034 -22.95861
v -35.45782 -70.82502 -22.39536
v -31.65915 -73.65955 -19.88876
v -31.8348 -74.04456 -22.13748
v -38.40549 -67.88501 -22.94366
v -39.23391 -67.36388 -23.77689
v -49.30954 -57.14208 -28.98431
v -50.73528 -54.76119 -28.4929
v -50.99486 -53.77547 -27.43457
v -52.32129 -52.31704 -28.77842
v -50.83941 -55.38743 -30.2139
v -50.64261 -56.20762 -31.63531
v -52.20274 -53.94649 -32.09705
v -53.70042 -50.78723 -30.74895
v -53.54006 -51.72417 -32.22807
v -52.09808 -54.6952 -34.05272
v -53.02831 -53.15821 -33.91672
v -53.61724 -52.09301 -33.70265
v -50.6226 7.527364 -3.258202
v -48.55529 -58.02259 -28.54506
v -49.55528 -57.90502 -32.00097
v -47.42025 -60.68176 -31.69651
v -48.39277 -59.92584 -33.64412
v -49.87185 -58.21357 -35.02828
v -47.27103 -61.35898 -33.8325
v -48.86963 -59.69562 -35.93428
v -46.35135 -62.51957 -35.52517
v -45.97009 -62.92443 -34.0998
v -46.03349 -62.89238 -37.16533
v -47.31887 -61.56732 -37.06583
v -45.10779 -63.79688 -35.42496
v -44.98697 -63.89899 -37.70386
v -45.65433 -63.17091 -39.18876
v -46.07404 -62.38987 -31.73561
v -61.41043 -23.61233 -26.45686
v -62.15009 -21.26987 -27.62276
v -47.12371 -61.73174 -39.24533
v -31.46102 65.87834 15.19481
v -48.65475 65.8885 1.329749
v -48.45112 68.92243 0.7985927
v -59.19868 38.08532 -11.37723
v -59.35228 36.1238 -11.58977
v -59.5695 35.20389 -12.08959
v -58.91777 34.60198 -10.43757
v -59.43422 33.84523 -11.64817
v -60.20492 34.08605 -13.61638
v -60.63227 36.65361 -14.86729
v -50.83142 -56.50734 -33.57813
v -59.12451 -34.61483 -27.82092
v -60.19577 -31.80443 -29.23488
v -59.76611 -34.57243 -30.26268
v -46.17681 -62.46618 -41.46544
v -45.35596 -63.27524 -40.93636
v -39.41706 66.79098 9.938686
v -55.05823 36.71893 -1.724298
v -55.21656 34.7318 -1.460825
v -37.90491 -69.06427 -24.42987
v -39.35101 -68.0156 -25.70351
v -38.11039 -69.51903 -27.46702
v -39.15982 -68.8223 -27.88058
v -37.58657 -38.03265 1.649904
v -42.7949 -62.22203 -22.17856
v -21.51116 47.08387 20.22952
v -54.59449 -47.40948 -27.89978
v -53.85852 -49.59007 -29.00061
v -54.65317 -48.53279 -29.98193
v -54.65837 -49.53063 -32.02668
v -60.4453 54.92733 -13.98945
v -59.98751 30.93414 -13.06739
v -59.81942 33.14688 -12.6331
v -60.38325 30.40358 -14.05944
v -60.79395 31.39085 -15.04247
v -60.51733 32.78096 -14.3865
v -61.28599 32.81587 -16.36711
v -61.00844 34.25846 -15.69176
v -61.96665 32.65259 -18.09444
v -61.72071 34.14281 -17.52268
v -61.44687 35.03819 -16.81187
v -62.81381 33.19123 -20.29944
v -62.52326 31.45546 -19.49869
v -62.39769 34.75079 -19.26071
v -40.51636 -0.9832222 3.895402
v -62.90479 35.90736 -20.54088
v -63.46628 31.89411 -21.97453
v -62.51048 29.62207 -19.42247
v -63.17659 29.58047 -21.07381
v -63.83208 29.36934 -22.77601
v -62.10146 28.10361 -18.3787
v -62.816 28.13758 -20.09189
v -63.11899 26.67223 -20.76239
v -63.24452 27.60501 -21.12269
v -42.66883 34.21423 11.24029
v -42.60482 34.87131 11.5265
v -28.39893 63.74922 16.76523
v -30.18133 63.49236 16.00655
v -28.53807 65.30342 16.58476
v -29.70299 65.26025 16.09325
v -27.11873 65.69573 17.09933
v -26.99944 67.32277 16.95702
v -28.51537 66.68642 16.44026
v -27.65051 69.12305 16.42591
v -26.05014 68.57561 17.11041
v -25.76813 66.03583 17.56649
v -29.84595 66.84391 15.84326
v -40.64909 45.86808 11.11113
v -62.1834 -9.987314 -18.28921
v -36.6181 43.49917 14.24074
v -39.13918 68.89964 9.819555
v -40.86322 69.18766 8.338843
v -39.7111 69.71724 9.183911
v -39.16007 69.48997 9.687339
v -29.86157 69.44816 15.40596
v -30.52045 68.67189 15.24521
v -27.84352 71.06652 15.92689
v -36.65573 -69.53437 -22.38152
v -30.04034 -62.02481 -6.24316
v -58.19977 -42.12262 -33.5967
v -58.42398 -40.88634 -32.56839
v -49.05422 68.63026 0.1709279
v -63.5552 20.40586 -21.25637
v -62.08495 18.15045 -18.27611
v -62.73323 16.91259 -19.35921
v -63.66499 17.3947 -21.22763
v -31.4949 49.55901 16.25311
v -35.76561 28.25441 11.10335
v -52.94661 -53.67739 -35.39304
v -22.49041 64.98837 18.67703
v -28.99076 40.49939 18.01808
v -29.16306 42.03616 17.84596
v -30.07546 42.9658 17.48732
v -22.39524 58.46544 19.20035
v -20.7245 58.82365 19.64171
v -52.21289 67.55322 -3.553044
v -53.08693 -49.72911 -26.77412
v -52.75575 -50.70176 -27.27603
v -63.88251 11.31124 -20.94475
v -51.35719 68.53443 -2.706189
v -50.32941 67.77254 -1.141492
v -50.09114 69.4775 -1.396845
v -50.59627 70.53479 -2.465469
v -49.5342 71.09023 -1.241352
v -51.37716 70.17566 -3.358242
v -50.57154 72.41619 -3.081919
v -52.59928 70.3293 -5.077792
v -53.36603 67.28414 -5.058671
v -52.83921 68.65251 -4.817716
v -51.60876 71.57999 -4.207156
v -51.71069 73.027 -4.826107
v -49.64593 74.23975 -2.623188
v -49.58384 73.16104 -2.09977
v -32.52819 -71.39022 -16.77007
v -32.30664 -70.15105 -14.60525
v -32.98242 -71.98759 -18.91882
v -46.89167 38.59212 8.528578
v -40.26737 -67.53512 -27.17159
v -44.39709 41.35651 9.691703
v -59.25124 39.46856 -11.5963
v -30.50154 48.95231 16.80422
v -63.6926 5.204844 -19.85705
v -61.92615 35.78293 -18.04881
v -47.09557 -61.66101 -40.65981
v -54.25422 -50.44406 -32.36127
v -32.1035 68.4508 14.50219
v -32.38064 67.55799 14.50446
v -31.16617 67.33121 15.1587
v -30.67333 70.35487 14.83684
v -29.4623 70.95242 15.24638
v -31.80373 71.25339 14.04684
v -30.58705 72.56704 14.28029
v -32.2686 72.59613 13.43661
v -33.68023 66.77313 13.89862
v -33.41756 68.42294 13.79036
v -35.26303 68.27272 12.68225
v -34.11037 69.29367 13.20569
v -29.66245 74.14816 14.22524
v -32.91654 70.52913 13.61962
v -61.17799 -26.08687 -27.89074
v -61.99627 -22.99578 -28.77048
v -55.84203 -46.92084 -31.67476
v -56.30424 -45.51682 -31.01982
v -41.05421 71.25136 7.686471
v -40.32072 72.9482 7.685169
v -39.26748 71.27435 9.164651
v -39.47451 73.32198 8.237191
v -59.8933 55.56451 -12.99466
v -59.24751 56.31598 -11.88093
v -58.36988 56.37191 -10.38779
v -58.06039 57.78747 -10.00421
v -57.56074 55.6285 -8.674177
v -58.96384 57.74469 -11.57183
v -58.28694 59.64653 -10.70807
v -57.13803 56.69026 -8.157106
v -57.47706 60.61368 -9.534327
v -56.77887 61.2431 -8.609175
v -56.41208 59.91262 -7.715994
v -58.96299 60.15296 -12.01512
v -58.285 61.16648 -11.04368
v -27.00986 72.18481 15.94212
v -25.37968 72.25554 16.51524
v -62.89384 42.56756 -20.14798
v -62.63536 44.50595 -19.24759
v -63.0165 46.65251 -20.17952
v -63.03724 44.50811 -20.41935
v -62.43314 46.86668 -18.64188
v -63.28471 48.27182 -20.6564
v -62.76015 48.42914 -19.22414
v -63.43449 45.54549 -21.40598
v -63.81439 47.36443 -22.18535
v -63.81688 44.75734 -22.52232
v -63.61181 42.02719 -22.45626
v -64.41988 44.54288 -24.36632
v -64.02304 42.86364 -23.50547
v -63.09848 40.20977 -20.93826
v -64.26476 41.8007 -24.20411
v -64.46866 43.20654 -24.76079
v -63.58143 39.64209 -22.30382
v -44.2016 -64.66228 -36.16484
v -43.78679 -64.99632 -37.54515
v -42.97685 -65.81342 -33.99882
v -62.52151 40.21943 -19.45872
v -43.94526 33.58312 10.40578
v -45.22209 69.94901 4.026462
v -44.13747 70.06812 5.080961
v -20.41694 63.16908 19.40307
v -30.28088 -23.62346 8.136656
v -41.10371 40.75311 12.3443
v -41.9546 41.32152 11.59381
v -51.91485 10.65204 -5.390147
v -50.71573 10.05184 -4.059013
v -49.17628 10.31262 -2.759164
v -48.68576 6.179258 -1.396953
v -49.36192 7.368175 -2.19458
v -50.02158 5.007539 -2.086921
v -48.66782 8.645752 -1.956595
v -58.59272 -37.19097 -28.46618
v -58.40939 -36.55753 -27.18242
v -59.20609 -36.11827 -29.60685
v -26.18285 -7.374484 9.275578
v -17.40624 -54.15219 6.877756
v -15.53232 -53.9272 8.44737
v -50.7238 18.54284 -4.739999
v -15.04909 -82.04217 -6.145588
v -36.65302 -36.55361 2.823192
v -49.79442 42.59676 3.986246
v -33.1513 -68.50179 -14.10524
v -34.44227 -32.90342 5.137414
v -33.30759 -31.42863 5.973632
v -34.54519 -30.14604 5.767293
v -36.33979 -29.09253 5.328878
v -35.15372 -28.36859 5.988653
v -33.03132 -28.80861 6.60516
v -33.16957 -30.20182 6.279141
v -34.99177 -27.04487 6.364544
v -31.8471 -27.43168 7.22463
v -31.24899 -30.20121 6.921049
v -33.18468 -25.20031 7.281395
v -33.75184 -26.50496 6.881764
v -41.05408 -67.02728 -28.90999
v -42.55161 -65.57252 -28.61709
v -51.88346 -55.37392 -35.5876
v -52.94348 -54.05005 -37.06696
v -35.2196 -71.66576 -25.23012
v -33.18129 -73.2588 -24.27992
v -34.94501 -71.44614 -22.68188
v -36.51312 -70.39493 -24.25852
v -23.85317 66.99118 18.05563
v -24.17433 68.35062 17.75091
v -64.21018 46.8041 -23.26706
v -64.62909 46.31925 -24.48483
v -44.07857 -64.72157 -33.66413
v -42.887 -65.80572 -32.7155
v -45.25562 -63.70675 -33.8735
v -28.15675 -6.52292 8.484199
v -25.35252 -5.71546 9.203769
v -28.71792 -4.533466 7.797763
v -26.62026 -3.080946 8.051333
v -24.11132 -7.468007 9.96393
v -30.50119 -6.775452 7.85742
v -51.11324 14.40928 -5.635302
v -51.57345 12.7869 -5.68982
v -14.81982 -59.67876 5.17992
v -12.46607 -59.87368 5.96976
v -14.90939 -58.69276 5.679922
v -12.2263 -57.55274 7.458709
v -42.96424 40.1326 11.29849
v -18.82281 57.92845 20.17657
v -26.84265 -44.37254 2.417212
v -26.23783 -45.05478 2.151268
v -25.9308 -45.2235 2.041437
v -25.51579 -45.76253 1.908907
v -37.94833 69.89591 10.51793
v -37.9315 67.88695 10.88562
v -29.85381 -74.83987 -17.61667
v -28.44354 -76.05553 -17.50181
v -31.05203 -73.7356 -18.0634
v -25.73136 -78.29705 -17.58694
v -27.26528 -77.26064 -18.96898
v -29.65554 -75.39517 -19.54237
v -27.28749 -77.43201 -20.67025
v -28.4519 -76.61049 -21.09571
v -25.83652 -78.41112 -20.43739
v -24.33037 -79.33828 -18.69937
v -24.3651 -79.3038 -21.02647
v -23.28919 -79.96746 -19.25352
v -21.96725 -80.72869 -17.27551
v -21.87672 -80.70668 -19.85048
v -48.93174 20.23511 -2.309008
v -48.21558 19.96114 -2.012899
v 47.73984 14.76072 -6.509204
v -6.023341 -54.41833 11.90956
v -6.82591 -55.33195 10.73072
v -3.889725 -54.31445 12.20183
v -48.99723 19.3448 -3.014975
v -49.42057 18.89373 -3.596469
v -61.26727 -27.47003 -29.69023
v -61.7001 -26.62808 -31.13393
v -61.59766 -25.59085 -29.45218
v -62.18746 -24.22214 -31.23942
v -61.38707 -28.82859 -31.80119
v -61.95105 -26.75617 -32.72892
v -62.24256 -24.99708 -32.45938
v 52.30956 8.991007 -9.801276
v -33.30382 -43.70497 1.623056
v -33.30246 -42.95469 2.05437
v -33.69064 -6.413224 6.855994
v -35.41456 -6.363624 6.350338
v 30.06239 -14.55246 7.513631
v 29.09967 -13.07761 7.718901
v 28.8787 -10.52049 7.439939
v 27.13359 -12.2296 8.174994
v -31.63414 -47.61381 -0.1136074
v -62.75429 -21.49767 -31.60209
v -62.83871 -20.06537 -30.34168
v -62.70022 -19.57453 -28.78248
v -32.4716 -5.124671 6.870684
v -44.0334 40.27281 10.42144
v 51.28885 30.78911 -1.754577
v 50.43531 29.42021 -0.9715594
v 51.60978 30.50487 -2.435875
v -62.64735 38.60772 -19.87092
v -62.45807 36.46176 -19.42824
v 49.81799 -38.6987 -18.78598
v 50.50289 -39.40062 -20.81392
v 49.13561 -38.12537 -16.9394
v 48.76923 -39.94352 -17.69269
v 47.9857 -40.17841 -16.41748
v 47.91586 -42.22438 -17.94682
v 48.87679 -41.19814 -18.93508
v 49.50018 -40.49637 -19.58815
v 49.73901 -41.50644 -20.95841
v 48.72062 -42.49622 -19.75468
v 50.5821 -42.28524 -23.56426
v 50.75879 -41.04794 -22.86182
v 49.70846 -45.19732 -24.44378
v 49.02902 -45.13963 -22.85266
v 50.92699 -42.93439 -25.07042
v 49.05231 -47.1005 -25.01863
v 50.21449 -45.72512 -26.41548
v 49.48865 -47.45698 -26.58665
v 48.50979 -48.60005 -25.53789
v 50.37139 -46.89795 -28.38511
v 47.87471 -46.82941 -22.0532
v 51.64809 -39.15578 -23.27708
v -31.09321 -18.86212 8.637076
v 57.03632 27.6146 -16.01482
v 57.38496 26.58808 -16.93917
v -62.65576 23.17827 -19.57067
v -63.06226 -15.63495 -26.09705
v -32.27617 -72.6466 -18.62421
v -53.09319 11.32943 -6.787607
v -49.92533 13.26863 -4.218562
v -50.46534 11.78588 -4.313882
v -48.27923 12.67557 -2.491251
v -48.41858 14.12631 -3.05155
v -46.80593 9.904401 -0.7526885
v -46.08729 11.5109 -0.4273128
v -49.58507 14.42228 -4.220227
v -45.43193 10.00156 0.230303
v -47.09981 8.101763 -0.6825265
v -45.50562 6.920644 0.5469729
v -44.31293 11.82173 0.8874806
v -44.39294 9.804086 0.9501019
v -46.97829 6.133472 -0.2399586
v -44.2898 7.902763 1.166594
v -44.54078 5.875235 1.251271
v -48.33505 4.23813 -0.6955212
v -46.28797 4.177246 0.5548303
v -43.18336 12.03515 1.672191
v -42.85398 8.978582 1.881196
v -43.3027 6.568942 1.801584
v -45.44319 12.61304 -0.04630259
v -44.82081 14.13859 0.3884154
v -46.14386 13.71263 -0.7552296
v -45.27506 14.32565 -0.01884414
v -44.4773 4.2908 1.522723
v -40.55292 5.242157 3.161398
v -40.99796 3.281521 3.192729
v -42.20135 7.743502 2.270344
v -41.13874 7.799011 2.777417
v -41.617 9.623215 2.511488
v -39.62703 7.893684 3.408146
v -40.11282 9.454235 3.263744
v -43.15143 10.26487 1.707763
v -42.06427 11.15403 2.375903
v -41.0481 12.92233 3.13079
v -40.2461 11.46749 3.436089
v -39.30585 11.1835 3.820377
v -37.45111 8.307839 4.194591
v -38.21609 7.511341 3.921431
v -39.27615 6.110285 3.601309
v -38.3309 5.526423 3.950733
v -36.32167 6.496142 4.484809
v -38.23301 9.76326 4.089943
v -37.44992 4.444715 4.244231
v -35.44867 5.511062 4.717461
v -36.03457 3.609876 4.652544
v -38.29935 11.18719 4.259186
v -36.82238 11.10809 4.828684
v -35.63718 9.322345 4.848644
v 45.1447 -54.39759 -25.53157
v 44.34452 -55.25846 -24.9129
v 45.61986 -54.52977 -26.89994
v 44.48174 -55.96582 -26.35254
v 44.73488 -56.40345 -27.83862
v -41.66681 70.307 7.392795
v 27.2917 -67.187 -12.0729
v 27.41075 -68.52686 -13.42249
v 26.60364 -68.37544 -12.19161
v 26.83924 -70.01403 -14.10145
v 25.14524 -70.41571 -12.0029
v 25.45881 -71.1211 -13.19458
v 25.19912 -69.18883 -10.98306
v 28.41351 -68.93134 -15.3331
v 25.67788 -71.79813 -14.33253
v 24.29176 -73.11968 -13.68756
v 29.54656 -68.2598 -16.31599
v 28.94127 -69.37077 -16.73669
v 30.41005 -68.32982 -17.80638
v 23.35204 -73.09927 -11.99322
v 24.41789 -69.70017 -10.36453
v 29.74466 -69.80061 -18.88242
v 27.67904 -70.4428 -16.05161
v 28.14351 -71.07399 -17.84578
v 26.90974 -71.92213 -16.87912
v 29.26006 -71.0154 -20.135
v 27.78332 -72.30719 -19.58321
v 27.0624 -72.5532 -18.40635
v 25.93574 -73.3993 -17.57893
v -0.6434516 -72.56936 5.477884
v 0.2812853 -71.8041 5.645014
v 1.237994 -73.04607 5.155868
v -0.3333065 -73.83325 4.99088
v -0.4886076 -75.34825 4.352803
v 2.222543 -73.92621 4.707039
v -2.659326 -74.28956 4.90255
v -0.7970331 -76.72557 3.591896
v -2.10047 -75.66297 4.231682
v -1.566863 -77.64884 2.98652
v 31.9601 -26.08109 5.751579
v 31.6532 -67.90675 -19.36028
v 31.86438 -68.70119 -21.12452
v 1.763096 -71.74547 5.46245
v 49.04696 31.30187 1.780862
v 26.12398 -65.727 -9.694642
v 26.4928 -67.07175 -11.0187
v 24.95196 -68.40402 -10.08629
v 25.54392 -67.81528 -10.39174
v -59.41288 -37.12252 -31.76875
v -59.48111 -37.79345 -32.9864
v -58.98845 -38.7928 -32.07833
v -58.47643 62.39379 -11.60705
v -59.61232 58.899 -12.92292
v -59.53863 60.59778 -13.24839
v -60.28194 60.47514 -14.64926
v -59.26812 62.12371 -13.16625
v 6.568074 -48.88397 12.55092
v -63.66752 49.06979 -21.54741
v -51.44732 74.35175 -5.099037
v -50.69279 74.82894 -4.299027
v -15.08424 -73.60371 1.962695
v 18.29064 -47.29623 3.260666
v 18.61953 -48.47119 3.057685
v -43.86937 68.33578 5.76125
v -42.78326 68.96162 6.663867
v -43.36465 69.59097 5.968163
v -43.54467 70.75011 5.496157
v -42.59246 70.86835 6.366502
v -41.74913 68.48847 7.737925
v -42.53301 72.07421 6.006301
v -38.27845 66.39887 10.8581
v -36.83438 70.13645 11.29376
v -35.97112 69.64377 12.00034
v -36.04238 67.02399 12.37931
v -37.17003 66.59576 11.64707
v -37.34167 65.77151 11.62027
v -9.484439 -58.51908 7.482378
v -8.618773 -56.70853 9.010549
v -10.77671 -56.27203 9.044543
v -9.743799 -55.68913 9.901088
v -50.99159 -56.70405 -35.3535
v -51.3554 -56.54254 -37.73018
v -50.04205 -58.38382 -38.34076
v -50.67105 -57.61023 -39.30195
v -51.45165 -56.58334 -39.59394
v -52.09634 -55.63112 -38.89817
v -53.08781 -54.2253 -39.76037
v -52.66391 -54.67729 -38.06776
v -46.08001 -62.37513 -42.57108
v -23.27727 -79.04055 -11.75289
v -21.54083 -79.93124 -10.37035
v -20.88085 -80.79819 -11.90693
v -21.77105 -80.59463 -13.92959
v -21.93907 -80.70306 -16.02602
v -23.28773 -79.63149 -14.22746
v -20.54684 -81.41866 -15.33861
v -19.37755 -81.86789 -13.28767
v -48.41297 -60.32673 -39.55832
v -48.93985 -59.7324 -38.287
v -49.87729 -58.59481 -40.43959
v -24.5365 -9.797437 10.01845
v 46.0092 19.64301 -3.033186
v 44.97402 18.93633 -2.889856
v -64.51203 6.995065 -21.92926
v 35.418 24.39337 8.134839
v 35.94474 24.7529 8.336274
v 35.49765 25.34248 8.676102
v 34.91316 26.67591 9.361274
v 7.187939 -47.95648 12.08271
v 8.503592 -48.04852 11.35483
v 48.3501 5.80362 -4.701207
v -54.16895 -51.07745 -33.70071
v -55.20439 -49.35482 -34.2745
v -56.17985 -47.87988 -35.73399
v -56.27473 -46.70816 -33.2233
v -55.46168 -48.03674 -32.30517
v -54.1078 -51.64817 -35.06334
v -55.52072 -49.44457 -36.57331
v -54.7608 -51.08889 -37.36267
v -54.17617 -52.2313 -37.89843
v -53.43547 -53.20932 -36.78465
v -56.26183 -48.33553 -38.01265
v -56.22057 -46.39239 -32.26904
v 30.1021 -32.9021 4.799057
v -53.68106 -53.14811 -38.67608
v -18.08064 -48.05384 8.000577
v 35.96531 -57.16963 -13.46712
v 17.90193 -72.2813 -4.304404
v 15.51868 -71.58792 -1.787492
v 16.6885 -73.63622 -3.822325
v 18.60084 -74.48616 -6.500256
v 16.93326 -74.57877 -4.664739
v 16.92586 -77.16484 -7.015679
v 15.96939 -76.67686 -5.324252
v 18.82607 -75.80328 -8.065956
v 29.54172 -23.75277 7.070599
v 28.07791 -24.27523 7.360014
v 28.06916 -26.55301 6.931453
v 27.25529 -25.418 7.343457
v 25.41736 -25.60264 7.67277
v 26.61998 -23.74343 7.749866
v 26.54266 -26.99035 7.248266
v 29.0053 -21.79339 7.493508
v 25.48132 -24.36174 7.829473
v 25.56012 -22.87316 8.063687
v -36.10624 -33.67686 4.0943
v 30.0503 -36.98754 3.604172
v 29.06303 -36.57515 4.304083
v 29.61503 -34.94977 4.46473
v 35.90198 27.81827 9.717156
v 3.692173 -49.30882 13.55126
v 36.07393 -58.35374 -14.79345
v 36.87321 -59.81811 -17.46017
v 34.36956 -58.59299 -12.90601
v 34.58021 -60.59243 -15.1593
v 34.78896 -62.07412 -17.01922
v 33.35261 -63.79987 -16.8581
v 36.08209 -62.87637 -19.92657
v 33.14442 -63.09203 -15.83004
v 34.30838 -64.64503 -19.33388
v 35.38792 -64.22552 -20.56769
v 33.79738 -66.2702 -20.74258
v 32.86597 -66.26733 -19.12045
v 36.36015 -63.2452 -20.88304
v 36.97549 -63.97051 -23.16982
v 36.06946 -65.09917 -23.24698
v 35.11132 -65.79445 -22.48685
v 37.74457 -62.63701 -22.48111
v 34.15614 -66.91591 -22.55168
v -6.493712 -83.15489 -3.801184
v -38.77441 4.171177 3.87783
v 49.45731 31.94622 1.435995
v 50.2426 32.1315 0.2377064
v 50.6698 31.99283 -0.4701734
v 50.47936 31.17676 -0.3456692
v 54.71206 32.74141 -9.660856
v 53.88173 32.05806 -7.533034
v 55.31707 34.36158 -11.43047
v 56.06545 32.36821 -13.31401
v 56.31638 34.40101 -13.98991
v 56.69171 33.11814 -14.98216
v 54.66759 34.31737 -9.684338
v 55.07143 35.4803 -10.85186
v 54.32262 33.195 -8.711929
v 54.06815 34.70349 -8.266211
v 56.96155 35.29232 -15.73957
v 57.5037 33.35088 -17.09441
v 56.94279 36.93906 -15.63827
v 57.56211 35.0339 -17.25893
v 55.96642 36.45891 -13.15823
v 56.76037 37.92587 -15.18437
v 55.93378 38.18967 -13.12421
v 56.51476 38.58587 -14.59041
v 56.30449 39.09488 -14.06208
v 56.80282 39.97006 -15.23001
v 57.47763 38.33472 -16.99698
v 56.70947 40.87674 -14.90656
v 57.35508 39.5581 -16.6639
v 56.62308 41.86372 -14.64825
v 57.22945 41.20205 -16.20531
v 57.47633 42.13524 -16.69789
v 57.7646 40.58562 -17.58701
v 55.45771 35.71473 -11.83931
v 55.44312 38.40781 -11.94432
v 57.72735 37.47939 -17.65738
v 57.89353 35.88682 -18.13753
v 58.10001 33.69328 -18.65622
v 58.45761 36.51014 -19.60002
v 58.54368 38.03304 -19.74539
v 57.84251 39.14687 -17.85476
v 58.7089 39.77254 -20.04303
v 59.40664 38.53803 -22.00341
v 59.22008 36.62587 -21.63268
v 58.45197 41.41569 -19.13342
v 58.00254 42.55054 -17.88193
v 58.26197 43.26424 -18.68666
v 59.06398 42.82723 -20.78521
v 59.25356 40.94999 -21.4975
v 59.72895 43.19889 -22.63866
v 58.6006 35.08421 -19.9658
v 59.30066 35.02492 -21.90791
v 58.62922 33.91821 -20.05387
v 59.71989 34.01279 -23.08031
v 58.47699 32.56565 -19.60309
v 57.51736 43.65655 -16.72053
v 56.65634 43.09594 -14.69297
v 57.9384 45.01554 -17.75057
v 60.14324 40.905 -24.16669
v 60.03332 44.32654 -23.46842
v 60.37981 42.62877 -24.6029
v 60.81532 41.6307 -26.1325
v 60.61702 41.02365 -25.57875
v 60.68416 43.65957 -25.51998
v 59.09329 43.98523 -20.76958
v 59.44403 44.49183 -21.83758
v 59.76712 36.29742 -23.15505
v 58.75385 44.26487 -19.74599
v 57.76004 31.541 -17.72921
v 58.03518 30.28048 -18.47135
v 58.95284 30.62795 -20.88189
v 58.5425 29.36336 -19.76925
v 57.95696 28.98413 -18.30488
v 58.17387 28.55496 -18.81445
v 57.63232 27.94368 -17.46437
v 57.44063 30.16661 -16.98192
v 56.84048 31.45601 -15.35803
v -30.52083 -75.05951 -21.63154
v -41.2576 -67.2989 -32.98502
v -50.75172 15.70532 -5.420623
v -45.43995 -63.26434 -32.34954
v 10.61637 -77.71239 -1.15385
v 11.94937 -75.70219 -0.7542089
v 10.60005 -76.23618 -0.06054174
v -58.88683 -40.55974 -34.40211
v -57.26223 -43.90154 -32.28347
v -57.928 -43.75129 -35.46982
v -57.29191 -44.8414 -34.38837
v -58.55213 -42.02938 -35.42717
v -58.42524 -42.90184 -36.62127
v 43.23497 -57.32177 -25.58041
v 43.4784 -55.28751 -23.11436
v -56.88213 -45.1233 -32.82786
v 47.63042 -50.61633 -26.02812
v -20.15881 -80.61056 -9.600435
v -17.21054 -82.13323 -9.099903
v -18.89373 -81.24009 -9.148789
v -11.7409 -55.29017 9.646337
v -13.34235 -55.29763 8.842347
v -13.87074 -56.58239 7.515327
v -14.23799 -54.04567 9.300355
v -46.93405 70.32073 2.079683
v -48.05085 72.17718 0.1870427
v -48.73035 72.0518 -0.6000533
v -45.98077 72.5345 2.377645
v -47.38887 73.13562 0.5830551
v -46.51015 73.61617 1.389468
v -44.2103 71.69189 4.496988
v -43.76719 74.67205 3.939463
v 20.17595 -47.71907 2.008837
v -15.33022 -52.1925 9.571458
v -35.21032 -50.00728 -2.870027
v -33.56382 -50.67764 -2.401128
v 40.41008 -4.191881 2.485542
v 39.29218 -3.971967 2.918851
v 27.94445 -33.9605 5.552396
v 28.01917 -35.53837 5.129867
v 28.16358 -36.45105 4.809914
v 26.68392 -35.64856 5.776418
v 26.91976 -31.40858 6.457638
v 28.77471 -30.19502 5.963707
v 27.57132 -29.79663 6.479411
v 25.19015 -33.19382 6.890652
v 26.84339 -33.75669 6.09902
v 26.4885 -32.44091 6.470451
v 25.57024 -34.82431 6.47372
v 25.05593 -30.3445 7.252274
v 25.0937 -31.68488 7.106376
v 24.93242 -28.55486 7.438709
v 25.38242 -36.57563 6.17308
v 23.33511 -35.12679 7.457596
v 25.96888 -38.04301 5.440911
v 24.46367 -39.31875 5.686668
v 22.89428 -37.25552 7.219447
v 21.83407 -36.84866 7.891076
v 22.90398 -38.90005 6.660558
v 21.83014 -38.48875 7.388809
v 55.1539 -20.72364 -17.41795
v -20.97746 -46.84358 4.952479
v -63.20525 -0.8856679 -18.62821
v -62.61849 -2.613149 -17.3081
v -62.82615 -4.205227 -18.09652
v -63.34009 -1.970146 -19.16604
v -62.50943 -7.054404 -18.05021
v -63.33089 -6.060471 -20.15834
v -63.63313 -4.121661 -20.46966
v -63.53755 -2.944902 -19.89266
v -63.70589 0.4341231 -19.84962
v -63.36606 3.654585 -19.00567
v -63.92656 3.807258 -20.33252
v -64.58664 -1.17794 -22.72168
v -64.7154 2.227661 -22.57815
v -64.92525 4.142422 -22.99903
v -63.98352 -1.6027 -20.91958
v -65.05274 0.2246262 -23.97444
v -65.36311 1.743267 -24.72922
v -65.03333 5.226969 -23.25183
v -64.43452 4.914683 -21.6515
v -64.98205 -1.743591 -24.32822
v -64.5741 -3.720606 -23.6759
v -65.55062 0.1235986 -25.83986
v -65.04195 -4.185244 -25.8122
v -65.7319 -1.445307 -27.41415
v -65.63692 -3.546588 -28.33343
v -64.11627 -2.599181 -21.6296
v -63.96474 -4.397604 -21.68804
v -64.17951 -5.392068 -22.933
v -63.2454 -7.585018 -20.57034
v -64.73151 -5.93396 -25.56588
v -65.23663 -5.408415 -27.7981
v -64.55835 -7.555315 -26.01438
v -64.90176 -7.505851 -27.96307
v -64.4491 -9.157207 -26.96638
v -65.16458 -6.658867 -28.65958
v -65.28316 -7.240748 -30.01758
v -65.47647 -5.840169 -29.67109
v -65.7006 -5.925027 -31.23009
v -65.82432 -4.444871 -30.36625
v -66.21425 -4.063435 -32.72739
v -66.15047 -3.239687 -31.14862
v -66.05717 -2.696779 -29.97468
v -64.15887 -9.146006 -25.3116
v -62.79217 -8.117332 -19.30927
v -62.79778 -10.69579 -20.64006
v -62.09602 -13.99296 -20.37129
v -62.34312 -14.80271 -21.87898
v -62.99736 -11.97653 -22.25212
v -63.48425 -9.700614 -22.59054
v -63.73577 -11.47101 -25.29693
v -63.90359 -8.484171 -23.52607
v -64.36168 -7.493443 -24.97738
v -64.17286 -6.760962 -23.60224
v -62.97627 -14.40688 -24.2978
v -63.47108 -13.39818 -25.81201
v -62.57649 -15.47452 -23.42958
v -62.01147 -16.90254 -22.3755
v -66.44494 -2.123902 -31.90561
v -66.38371 -1.413091 -30.77965
v -66.88 -2.332771 -35.25947
v -66.52422 -2.865439 -33.38068
v -66.80143 -1.222213 -33.25713
v -66.59 -3.804687 -35.27526
v -67.06522 -2.403712 -37.08621
v -67.48437 -0.8140236 -38.03532
v -67.43082 -0.1547477 -36.48559
v -67.80487 1.006445 -37.98266
v -67.80513 0.4168448 -38.87257
v -67.4519 0.6404391 -35.49427
v -67.16995 1.001912 -33.22676
v -67.72642 2.393799 -35.54327
v -66.77955 0.8803142 -31.14322
v -66.82891 -0.04533336 -32.274
v -67.41095 3.42375 -32.72041
v -68.28773 4.053123 -37.77389
v -67.84888 2.066465 -36.83489
v -67.95441 4.7756 -34.92055
v -68.2303 6.390574 -35.57119
v -68.19871 4.658575 -36.5836
v -68.20305 2.87874 -38.52155
v -31.96381 -74.11391 -23.25369
v -56.46782 54.33033 -6.892133
v -60.03315 -35.46976 -32.54331
v 56.34083 -21.345 -21.3783
v 56.8893 -18.70316 -20.93319
v 59.85429 38.31704 -23.43507
v 60.07398 37.35761 -24.09529
v 60.59169 36.05931 -25.69669
v 59.95343 35.0125 -23.75018
v 60.13111 38.4887 -24.23997
v -55.29744 32.87623 -1.535117
v -54.86586 32.42115 -0.8489888
v -55.00755 34.14215 -0.9661256
v -64.60192 47.24032 -24.25953
v -64.73514 45.1124 -25.16148
v -64.94402 46.38796 -25.32402
v -64.99146 46.94523 -25.34132
v -65.09425 48.01405 -25.30748
v -64.75897 47.80653 -24.57019
v -64.94636 49.4082 -24.75746
v -64.82563 48.53644 -24.59617
v -64.18788 48.56811 -22.98098
v -64.24076 49.99776 -22.87355
v -64.98447 45.3503 -25.78558
v -64.94864 44.05462 -26.08136
v -65.35838 45.40825 -26.73433
v -65.31863 46.73812 -26.32197
v -63.75076 50.50406 -21.62885
v -64.04823 50.83915 -22.26572
v -63.44913 49.78724 -20.91541
v -64.7411 42.41847 -25.61008
v 25.36482 -72.96776 -15.49039
v 24.80224 -73.898 -16.01874
v 56.30011 30.3898 -13.93534
v 22.1446 -74.30603 -11.48299
v -16.43348 -81.31895 -6.0656
v -11.35015 -52.98591 11.63249
v -14.06611 -52.18404 10.50686
v -12.20258 -52.03155 11.67628
v -24.05099 -12.15825 10.08792
v -24.35437 -15.17568 9.741299
v -23.11088 -13.14139 10.1376
v -25.57911 -17.20226 9.39463
v -23.151 -16.96635 9.570128
v -22.57545 -15.53191 9.859423
v -21.91472 -16.85298 9.805358
v -21.85717 -18.53195 9.533956
v -23.53163 -20.17758 9.181185
v -19.37636 -21.75295 10.37667
v -20.74022 -21.16704 9.763054
v -20.50996 -18.89996 10.03908
v -19.06806 -20.36899 10.86542
v -20.67941 -17.52783 10.21226
v -19.81239 -18.27524 10.76773
v -19.1387 -18.95943 11.37023
v -18.3843 -22.02918 10.96418
v -20.46545 -23.36694 9.977627
v -19.0844 -18.03853 11.88863
v -18.30668 -20.24376 11.96713
v -18.00804 -21.51837 11.49457
v -26.68221 -18.86374 9.120744
v -25.69538 -21.25756 8.879053
v -24.44247 -22.35818 8.940338
v -26.68793 -22.38751 8.69125
v -25.86607 -23.96532 8.648284
v -27.57854 -20.35623 8.868021
v -28.66162 -24.92666 8.185769
v -28.5969 -21.22875 8.678782
v -17.10956 -21.45378 12.77973
v -17.73333 -20.25734 13.26553
v -17.41265 -20.61637 14.0117
v -16.9161 -22.28937 12.20757
v -18.02927 -23.05946 11.03909
v -16.72145 -22.87938 12.07882
v -17.83385 -19.96176 14.77579
v -18.19718 -19.19781 13.77821
v -16.92007 -20.98076 15.05765
v -18.49805 -18.81649 12.72156
v -18.48741 -18.30207 14.51034
v -18.21306 -19.00708 15.71894
v -18.38158 -18.47169 15.59101
v -18.57887 -16.85597 14.50807
v -21.01517 -14.862 10.38352
v -20.71431 -16.32806 10.35242
v -62.24404 49.32344 -17.93349
v -63.07547 50.62294 -19.88112
v -62.53427 50.65106 -18.53467
v -63.41497 51.23172 -20.64664
v -63.30085 52.03706 -20.26164
v -62.97491 51.44949 -19.51622
v -61.85486 50.08512 -16.95086
v -62.29538 51.83854 -17.95548
v -52.39596 72.23281 -5.527853
v 8.836628 -56.73814 7.448174
v 6.867586 -76.1251 2.230073
v 4.480204 -76.43014 2.961847
v 4.435108 -75.43713 3.538792
v 4.778085 -77.42043 2.234496
v 6.960515 -77.20488 1.515359
v 6.178318 -78.26487 1.069883
v 2.790429 -76.69624 3.19546
v 5.283247 -79.90311 -0.1225389
v 3.6922 -78.54839 1.674128
v -63.64744 -13.8219 -27.4316
v 32.4262 -63.2376 -15.04949
v 31.59633 -64.65336 -15.35114
v 33.12114 -65.23414 -18.18071
v 32.10865 -65.8362 -17.36093
v 12.90627 -76.69491 -2.281525
v 9.087379 -77.65862 -0.02422052
v 9.433906 -79.17171 -1.653288
v 8.115846 -79.77992 -1.413093
v 7.531396 -79.06709 -0.3333908
v 8.037804 -77.4117 0.822588
v 12.01041 -77.91875 -2.525541
v -66.26174 1.059991 -28.46869
v -66.31322 2.051781 -28.19303
v -65.89133 2.312085 -26.42207
v -66.09173 3.710081 -26.81819
v -65.71825 4.250355 -25.44482
v -66.52374 3.71645 -28.45366
v -66.35514 5.01114 -27.48818
v -66.02273 5.38707 -26.27415
v -66.77817 5.296724 -29.04435
v -66.87383 7.347636 -28.97075
v -66.65015 1.998199 -29.79567
v -65.61433 6.050831 -24.86477
v -67.21973 6.783129 -30.43324
v -67.18438 7.903083 -30.07813
v -66.35023 7.10278 -27.18997
v -66.15459 8.118232 -26.47926
v -65.51944 7.644743 -24.59817
v -66.65998 9.082362 -28.10897
v -66.02022 9.485269 -26.08505
v -65.374 9.192072 -24.26144
v -65.91357 11.42207 -25.88476
v -65.52888 10.64308 -24.74272
v -66.90942 2.460471 -30.78304
v -64.9305 11.06977 -23.26605
v 19.44641 -46.49134 2.566898
v 21.04025 -35.55676 8.554983
v 22.29314 -34.4287 8.05896
v 20.76067 -37.60456 8.292907
v 21.377 -38.0747 7.802156
v 19.25826 -37.11272 9.248968
v 18.61591 -36.38264 9.754572
v 20.1064 -34.52662 9.140048
v 17.0896 -35.89239 10.68954
v 18.2499 -34.81047 10.11147
v 15.29018 -34.86392 11.78651
v 15.54432 -37.87457 11.45813
v 14.80304 -36.48511 12.069
v 17.4344 -37.38068 10.31791
v 16.92742 -38.30849 10.45098
v 16.14618 -38.9734 10.8238
v 17.93634 -33.46141 10.28063
v 14.50062 -34.21832 12.19938
v 15.12141 -30.89059 11.44258
v 13.84917 -32.79952 12.40364
v 16.42552 -32.37104 11.01379
v 17.6536 -31.19679 10.2736
v 17.59747 -32.46362 10.41779
v 15.0934 -39.25738 11.46115
v 17.85841 -40.83825 8.772004
v 15.52783 -40.52164 10.6494
v 14.21378 -40.39389 11.63715
v 17.54404 -39.53033 9.66281
v 16.45851 -41.26132 9.511169
v 14.2231 -41.19036 11.138
v 12.38449 -40.06064 12.95432
v 13.7495 -39.20389 12.38951
v 14.40242 -41.91639 10.40569
v 12.7775 -42.76969 10.25715
v 14.31973 -42.84666 9.268116
v 12.58893 -42.07198 11.35968
v 12.77112 -39.31287 12.98468
v 14.09739 -38.06986 12.37472
v 11.43978 -39.44037 13.81603
v 11.69525 -38.72717 13.83879
v 12.65247 -37.55845 13.38996
v 10.30038 -38.56787 14.69574
v 16.14474 -41.69815 9.387824
v 18.03942 -38.79768 9.559926
v 13.00339 -35.96606 13.18577
v 11.95338 -32.61092 13.45743
v 11.53792 -34.70438 13.99463
v 12.7762 -34.05203 13.1736
v 15.89333 -29.57937 10.86529
v 21.81666 -31.40089 8.413136
v 20.08201 -31.38052 9.169388
v 19.51393 -32.77613 9.474264
v 22.07418 -33.10646 8.271396
v 18.97496 -31.05881 9.655087
v 12.91385 -41.01064 12.10092
v 13.71481 -30.09461 12.00756
v 14.61907 -29.23915 11.39847
v 20.08399 -39.55061 7.949878
v 19.33696 -39.17544 8.568952
v 19.73867 -40.5789 7.627276
v 18.36232 -40.11013 8.824785
v 10.86008 -33.25185 14.17804
v 0.8412739 -75.20737 4.319459
v 1.357211 -75.80169 3.959742
v -67.89609 6.602172 -33.72297
v 55.11476 -31.49313 -26.54363
v 54.5995 -34.83001 -27.84804
v 55.33041 -33.2297 -28.95598
v 55.8069 -32.70632 -30.32781
v 55.17268 -34.92776 -30.08457
v 54.37643 -36.91062 -29.15854
v 55.8258 -31.29976 -28.90313
v -7.399766 -65.38654 6.098498
v -57.35415 -45.54816 -36.59378
v -57.83416 -44.5399 -36.8995
v -56.81414 -46.76049 -36.59838
v 19.11004 -76.4465 -9.27389
v 20.75042 -75.10631 -10.17777
v -54.8967 60.3344 -5.437343
v -41.28957 73.35557 6.657867
v -40.27734 74.70486 7.022367
v -9.832295 -52.77685 12.38314
v -9.430408 -54.65671 11.08658
v -8.990829 -55.0922 10.73625
v 55.64417 -21.85308 -19.59606
v -56.33206 62.61441 -8.122696
v 28.61122 -28.32351 6.414218
v 57.19319 -22.72507 -26.06317
v 56.96934 -25.55212 -28.05923
v 57.19566 -24.12494 -27.64691
v 56.21867 -27.41306 -26.71561
v -18.20556 -18.2515 17.22959
v -17.66153 -19.72441 16.84299
v -17.54306 -20.15802 15.96888
v -50.83539 -57.40348 -40.76371
v -51.68565 -56.31055 -41.38559
v -50.68679 -57.44595 -42.91744
v 35.25392 -8.989236 5.081977
v 35.77418 -6.568591 4.511864
v 34.29597 -7.147216 5.094956
v 36.61648 -5.243998 4.019767
v 49.19463 -49.24404 -28.35093
v 48.25521 -50.13933 -26.99582
v -18.49751 53.93648 20.56165
v -17.95775 52.56472 20.8065
v -18.00117 50.4136 20.95149
v -47.16842 -61.15618 -43.55724
v -44.6547 -63.9125 -40.81984
v -51.9099 -55.15124 -48.4863
v -52.61674 -54.17658 -48.69436
v -53.14376 -53.09863 -50.52313
v -49.07656 -58.95848 -45.23154
v -50.11393 -57.5438 -47.09321
v -49.24595 -58.62677 -46.09982
v -47.93152 -60.26407 -44.53744
v -49.68813 -58.41312 -44.58839
v -48.51861 -59.82299 -43.53076
v 59.56748 1.691083 -20.12031
v 59.44715 3.891908 -19.82463
v 60.34282 1.092957 -22.30877
v 60.1269 3.665823 -21.52115
v 60.00508 7.207931 -21.3514
v 60.40778 5.141403 -22.30109
v 60.74694 3.200147 -23.31451
v 59.41581 7.704532 -20.05119
v 60.49345 6.131949 -22.4943
v 60.07499 8.955152 -21.59688
v 58.83797 22.93377 -20.28289
v -45.45799 39.10424 9.623195
v -38.44502 -35.7276 2.034345
v -33.23814 -24.16329 7.451293
v -30.93217 -25.16574 7.781568
v -30.91961 -27.22461 7.475218
v -59.7595 55.82268 -12.77539
v -59.78405 56.47412 -12.89803
v -59.8182 57.53016 -13.12694
v -38.69499 -0.6162745 4.348034
v -42.46302 -66.07327 -38.19788
v -41.58436 -67.01015 -35.28444
v -40.28495 -68.03302 -35.4962
v -41.036 -67.34447 -36.81304
v -39.84052 -68.37457 -35.35094
v -39.68141 -68.55997 -34.40499
v 46.83749 33.38673 4.687819
v 47.02929 33.42102 4.475806
v -17.00409 -82.46697 -10.00081
v -19.22328 -81.65533 -11.29395
v 59.04594 -14.19431 -25.78555
v 58.28075 -14.84836 -22.84946
v 58.6539 -16.25341 -26.05288
v 58.19764 -16.46452 -24.07885
v 58.47332 -13.07004 -22.14758
v 60.25758 -12.08018 -30.95859
v 60.01871 -12.29897 -29.54892
v 59.68328 -13.26651 -28.52599
v -54.08249 -51.62294 -51.331
v -53.98088 -51.68105 -51.65793
v -53.78195 -52.30019 -50.23595
v 60.03252 -2.485328 -22.09146
v 60.12693 -0.5911577 -21.97116
v 60.55302 -1.748019 -23.72295
v 60.57561 -3.110817 -24.31946
v 61.04274 -1.09359 -25.30651
v 61.26872 -1.893715 -26.675
v 60.74657 0.02302919 -23.90863
v 61.3576 1.301589 -25.68952
v 59.68053 0.269792 -20.5378
v 61.078 5.348544 -24.15314
v 61.43254 4.464918 -25.31965
v 61.54697 6.50477 -25.49867
v 61.2321 8.150546 -24.55587
v 61.68189 3.425059 -26.32543
v 61.74607 7.796178 -26.06588
v 62.28988 6.49789 -28.02598
v 62.62667 5.297338 -29.48728
v 62.31841 3.711964 -28.67389
v 62.38131 9.399098 -28.11366
v 63.00423 8.717641 -30.36474
v 63.19918 7.524559 -31.28397
v 62.80526 10.12008 -29.50777
v 63.56376 7.771668 -32.87953
v 63.3241 6.369804 -32.15676
v 63.79045 7.671756 -34.02904
v 63.67612 6.15625 -33.93214
v 63.92601 9.410809 -34.12275
v 64.10458 8.454653 -35.27305
v 63.15073 3.776232 -32.38203
v 62.79303 4.374632 -30.48289
v 63.73786 4.633796 -34.99451
v 64.24185 7.216097 -36.4172
v 64.13715 5.387578 -36.83738
v 63.97477 3.761459 -37.106
v 63.32591 2.211595 -34.29441
v 62.92866 0.7862333 -33.13953
v 62.73493 2.156221 -31.19624
v 64.23552 4.215258 -38.5904
v 63.81013 2.733731 -36.88391
v 63.5731 1.967213 -36.00238
v 62.47701 0.4091088 -30.99335
v 62.432 -0.9482226 -31.90442
v 61.96706 0.5529552 -28.48552
v 61.91019 -2.17981 -29.96242
v 61.99548 1.981405 -27.9987
v 62.2415 -2.621734 -32.43
v 62.91647 -1.562855 -35.64565
v 63.33469 0.6578876 -35.79244
v 62.41542 -3.196233 -34.35233
v 61.73365 -1.289413 -28.47893
v 61.16349 -3.549689 -27.04638
v 61.56072 -4.661885 -30.21393
v 61.09331 -4.803947 -27.6149
v 61.14405 -6.326288 -29.38968
v 63.43602 -0.07280355 -37.49737
v 64.01689 2.239909 -38.91631
v 63.78128 0.5285593 -39.37483
v 64.13575 3.392726 -38.61303
v 64.44962 5.573666 -38.70879
v 64.36957 6.29732 -37.60704
v 45.57576 -0.9086594 -0.8277965
v 59.35152 -13.71959 -26.90451
v -39.56026 12.72427 3.868357
v 31.5467 -69.77837 -22.69268
v 33.27708 -67.9592 -22.68099
v 32.67292 -69.22569 -24.17968
v 32.8954 -67.23024 -20.60792
v 32.10264 -66.85667 -18.65253
v -60.19258 -34.03905 -31.59689
v -60.59158 -34.17228 -33.74431
v -60.76654 -32.05698 -32.18042
v -60.92885 -32.64277 -33.66464
v -61.1718 -31.42105 -33.51822
v -61.03085 -30.84173 -32.13494
v -50.47564 37.84294 5.029982
v -51.01516 38.13087 4.197151
v 60.96701 -7.801835 -29.92971
v 51.4641 -42.98245 -26.63676
v -39.25922 74.84106 7.808712
v -38.54173 72.79217 9.212916
v -36.68431 73.89309 10.20669
v -37.22226 72.33369 10.38762
v -38.28516 71.55886 9.855564
v -37.39039 71.00288 10.66595
v 10.53112 -37.81341 14.70444
v 11.50757 -36.54736 14.14581
v 3.901185 -58.2413 7.750044
v 2.85837 -57.9215 8.094899
v 46.82923 -53.30508 -28.06638
v 2.180155 -77.90909 2.500964
v 0.418949 -76.97413 3.365045
v 2.760482 -79.79641 0.7341094
v 0.3495785 -78.34379 2.377391
v 4.939461 -47.98282 13.01111
v -9.094006 -82.96658 -4.212785
v 60.68509 8.633791 -23.10068
v 61.12509 10.54134 -24.34773
v 61.75024 11.28413 -26.10602
v 61.76221 9.178551 -26.12705
v 61.29175 13.04693 -25.01748
v -51.22356 -56.01172 -48.46736
v -65.95754 -5.84967 -33.49562
v -37.94475 -33.78418 3.046466
v 10.62196 -35.22036 14.57224
v 10.05304 -36.79725 15.01726
v 9.645099 -35.77795 15.18881
v 41.25235 -7.091028 2.308642
v -47.83377 -60.51593 -43.55635
v 50.12752 -5.137353 -4.38201
v 61.00511 42.82848 -26.61541
v 17.53265 -29.90276 10.18711
v 17.51443 -28.78292 10.03038
v -61.14281 -32.48462 -34.74092
v -65.64478 -6.843155 -32.21369
v -65.0723 -8.848372 -30.71608
v -65.566 -7.724436 -33.07967
v -66.02863 -1.770301 -29.06402
v -66.36494 -0.2990289 -29.77939
v 59.58832 39.74583 -22.63517
v -30.2279 40.96878 17.51515
v -30.49647 41.58253 17.37427
v 61.59602 14.51654 -26.04036
v 62.28211 12.61694 -27.85963
v 61.61343 16.10008 -26.31542
v 62.12704 10.55298 -27.26867
v 62.50336 11.35689 -28.51834
v 62.41803 14.39832 -28.49048
v 62.67426 12.91686 -29.16624
v 62.82116 15.73471 -30.01802
v 63.25998 14.71543 -31.46332
v -15.83527 -50.73855 9.718799
v -13.57191 -50.61053 11.40573
v -15.73122 -49.23607 10.08671
v -13.26444 -49.28557 11.81131
v -15.01682 -48.16321 10.559
v -16.99053 -48.18726 8.977175
v -15.4515 -46.44763 9.833879
v -14.06562 -46.69226 10.87283
v -13.63417 -47.72868 11.44041
v -17.27304 -46.25369 8.277508
v -18.1985 -46.60414 7.554881
v -17.02742 -44.3523 8.115711
v -18.02463 -44.4341 7.044762
v 30.53295 -17.19582 7.416919
v 28.49176 -16.70646 8.01233
v 29.93895 -15.71698 7.601531
v 27.45881 -14.81173 8.258928
v 28.77751 -18.21154 7.895961
v 27.13123 -19.05586 8.234293
v 25.56554 -19.04119 8.502763
v 26.63174 -16.41888 8.465598
v 25.62221 -15.12213 8.694683
v -41.79092 -66.52586 -30.12275
v -43.22786 -65.07487 -29.48578
v -40.34852 -67.94839 -30.45182
v 3.344108 -72.60229 4.93263
v 20.56734 -75.81127 -10.85122
v 22.85875 -74.75459 -13.49901
v 21.10415 -76.78836 -13.82393
v -22.03454 -5.872168 10.57058
v -22.89404 -4.501922 9.909735
v -22.23128 -8.38198 10.68909
v -19.89942 -3.837886 11.46354
v -21.07981 -3.866899 10.71469
v -20.64007 -6.238075 11.34449
v -20.87002 -8.308965 11.26549
v -20.72261 -6.84634 11.32583
v -18.94671 -4.715297 12.33333
v -19.51657 -6.251437 12.07976
v -18.15109 -6.109324 13.13695
v -20.06279 -7.041252 11.72857
v -18.49125 -2.618104 12.26653
v -20.58538 -1.941395 10.46091
v -17.16162 -3.267545 13.68372
v -16.81777 -4.687946 14.32353
v -17.49353 -6.607404 13.76871
v -15.78289 -3.873725 15.38396
v -15.35458 -5.1914 16.22054
v -16.08313 -5.893632 15.33751
v -16.97066 -0.4887665 12.95554
v -18.41077 0.08246282 11.38718
v -15.26747 -1.934171 15.43564
v -16.48026 -1.781334 13.96127
v -14.90401 -3.719183 16.47752
v -18.5528 -7.580597 12.74597
v -16.60636 -6.625849 14.74944
v -16.98002 -7.701446 14.39251
v -18.10175 -8.142123 13.10805
v -16.00409 -7.983547 15.86855
v -18.00316 -9.695164 13.23169
v -19.42259 -10.17127 11.86538
v -19.45567 -8.853839 11.98391
v -14.72599 -6.375555 17.54634
v -14.47495 0.573728 15.39135
v -13.20308 -1.266255 17.90968
v -13.85276 2.406382 15.25831
v -12.79657 1.24919 17.25998
v -15.55492 1.444096 13.65654
v -15.96506 -0.3114564 13.98488
v -14.94431 2.362523 13.89713
v -14.81056 3.644754 13.3244
v -12.78542 3.465574 16.10947
v -11.61362 3.540743 17.74088
v -13.82729 4.29988 14.19992
v -12.50455 5.686764 15.13258
v -12.00127 5.477211 16.00797
v -12.04108 -0.05010748 19.03461
v -10.39396 2.192133 20.24997
v -10.33246 3.987379 19.36209
v -17.49804 -11.78076 15.05093
v -16.40599 -9.182569 15.60412
v -21.41288 -9.588598 10.94998
v -20.59201 -11.14608 11.10308
v -21.47218 -12.70937 10.54975
v -22.93872 -11.15891 10.39265
v -19.58995 -11.85661 11.63687
v -20.39202 -12.66952 11.02888
v -20.13319 -13.46534 11.12847
v -18.83743 -12.41936 12.4643
v -19.92362 -15.37397 11.10225
v -18.79886 -14.792 13.26659
v -20.47461 -15.07087 10.66279
v -21.13408 -13.84686 10.51575
v -18.78048 -10.92439 12.42803
v -18.48304 -13.78874 13.65534
v -11.48453 -1.118525 20.59242
v -12.29998 -2.141133 19.82411
v -17.0414 1.380645 12.06163
v -20.2103 -0.05058694 10.05941
v -12.32637 -3.817915 20.86683
v -11.70479 -3.12907 21.62489
v -23.13834 -2.929976 9.402377
v -13.74496 -3.493335 18.12334
v -12.93343 -2.437749 18.92369
v -13.17715 -3.986183 19.35228
v -13.77619 -5.927403 19.13211
v -13.40996 5.989196 13.62988
v -14.44477 4.834986 13.07333
v -12.65455 6.612522 14.2429
v -11.24976 7.326726 15.87459
v -11.85112 7.735121 14.62743
v -10.93465 9.669169 14.7088
v -11.74863 10.01731 13.07055
v -9.742678 11.17389 15.75383
v -10.30798 8.561801 16.59175
v -10.37554 13.27736 13.42144
v -10.27554 15.0713 12.9374
v -9.419959 13.2965 15.10627
v -9.046397 15.55889 14.93476
v -8.503004 13.84741 16.39009
v -10.32893 16.45561 12.61417
v -8.082871 16.08209 16.21369
v -7.831103 15.06288 16.86382
v -8.22069 17.91772 15.73383
v -7.505913 16.8268 16.70273
v -9.814462 17.99818 13.49091
v -8.997095 19.41946 14.85462
v -7.605186 18.54286 16.40692
v -9.616405 21.19303 14.58493
v -10.19532 19.96666 13.34844
v -9.007623 21.18946 15.28466
v -12.25653 22.91395 12.33651
v -11.15622 20.29938 12.05293
v -11.1656 18.7829 11.46354
v -10.88168 23.92808 14.64865
v -9.231893 22.58926 15.54735
v -10.16065 24.55926 15.66968
v -12.24151 25.84802 14.94766
v -10.6777 25.88001 16.08088
v -14.53292 27.35562 14.74547
v -14.44448 26.67708 14.10907
v -12.90642 27.02774 15.47341
v -13.82182 28.42192 16.18305
v -12.37294 28.08964 16.67291
v -10.78261 27.55541 17.08993
v -11.2752 28.70292 17.61504
v -8.836047 25.7945 17.15969
v -14.05049 24.82831 12.45579
v -13.14293 29.51575 17.35646
v -16.05271 26.51559 12.95342
v -15.94553 27.6951 14.32141
v -14.07683 25.48137 13.12588
v -16.24384 29.04266 15.59
v -15.91039 30.70812 17.28994
v -17.0567 27.47041 13.52624
v -18.30388 27.77155 13.31176
v -8.191094 25.17593 17.25789
v -9.015924 23.65065 16.15422
v -7.944444 22.6876 16.61272
v -7.876342 21.26266 16.34676
v -6.505136 21.46626 17.31474
v -6.007366 19.37694 17.63642
v -6.894789 15.74957 17.65476
v -7.275915 13.82284 18.05955
v -7.898723 12.9589 17.70146
v -11.17757 16.87877 11.1972
v -12.2505 17.33143 9.600769
v -12.24275 19.56317 10.19901
v -14.34398 20.62148 8.61808
v -13.78675 21.80343 9.921208
v -12.31097 21.10651 10.9401
v -15.50262 20.98579 8.129915
v -14.95258 22.33711 9.464657
v -13.8472 23.37038 11.15329
v -16.03031 22.13531 8.751007
v -15.58947 23.38483 9.979606
v -16.38894 23.14481 9.407138
v -15.93208 25.11631 11.48525
v -17.73667 21.71953 7.883932
v -16.85384 18.98558 6.483041
v -18.62372 23.04082 8.65413
v -17.78769 19.04336 6.14899
v -19.27068 21.46786 7.291014
v -17.48438 24.21356 9.981158
v -17.12227 25.21551 11.07065
v -18.55924 24.47114 9.871772
v -18.66442 25.82614 11.19046
v -17.40748 26.94958 12.78399
v -19.60295 23.9092 9.097086
v -20.03617 25.40166 10.55508
v -18.82488 26.76684 12.04153
v -11.47259 13.04765 11.69577
v -11.67542 15.19198 10.63728
v -13.0813 12.31759 9.742119
v -12.71134 13.59725 9.620134
v -12.76137 11.01872 10.90211
v -13.92373 16.97268 7.760727
v -14.96971 16.41525 6.918952
v -8.713415 27.25401 17.90026
v -9.762501 6.586421 18.72837
v -10.99046 4.829544 17.92443
v -5.736734 22.86049 17.85613
v -14.34334 14.22587 7.627995
v -12.75207 14.75034 9.206141
v -13.09013 8.155223 12.46181
v -13.98044 9.495547 10.37385
v -13.91016 11.17035 9.350039
v -14.30498 31.52945 18.37033
v -5.708625 15.14988 18.94039
v -6.660074 12.85826 19.20877
v -8.005732 12.01352 18.05949
v -9.130013 11.49181 16.62608
v -16.6974 15.77967 5.928494
v -17.41851 17.17251 5.753525
v -14.70049 12.19169 7.925426
v -13.63074 13.55862 8.487576
v -6.928942 24.64364 17.72174
v -5.514303 25.58911 18.5214
v -14.84767 5.95182 11.80737
v -14.90054 8.165103 10.23866
v -16.63875 14.34945 6.030339
v -18.31357 15.29092 5.081162
v -17.51427 15.67736 5.580831
v -18.39248 16.22983 5.071233
v -18.05537 17.51271 5.489488
v -18.97455 16.31971 4.699093
v -18.68882 17.27789 5.092573
v -19.27699 18.9434 5.467849
v -18.50749 19.6337 6.135516
v -19.01817 20.35844 6.44967
v -19.67966 20.1367 5.913865
v -4.641143 14.69682 19.82009
v -4.683291 15.42066 19.46899
v -3.57273 14.75218 20.2498
v -4.296045 13.14643 20.76278
v -5.058721 16.89188 18.70224
v -5.597996 17.91709 18.10425
v -4.267441 16.96807 19.07767
v -4.306876 19.30193 18.46856
v -2.87776 18.40901 19.04016
v -2.635856 16.47552 19.68762
v -3.678259 15.87336 19.7109
v -1.94408 15.07705 20.36302
v -20.82303 26.41297 11.28572
v -21.90068 27.49945 12.01957
v -19.74789 28.46367 13.57303
v -23.9138 28.86399 12.89389
v -22.12855 29.20618 13.62363
v -18.85527 -16.04577 12.93908
v -18.57321 -16.27624 14.94691
v -7.235012 28.04132 18.76592
v -19.94109 0.8933417 9.866117
v -18.75509 1.945728 10.28449
v -17.86862 12.84612 5.846186
v -17.76568 12.05976 6.033083
v -16.65994 10.84301 7.018794
v -14.96019 10.89958 8.324011
v -6.75787 11.00752 20.16424
v -8.796664 10.68733 17.68301
v -8.197769 10.22241 18.82593
v -6.948978 9.958302 20.54023
v -8.166235 8.786004 19.73839
v -16.22022 2.601263 12.30081
v -24.24147 -1.949996 8.592526
v -24.87822 -3.356776 8.77663
v -25.22878 -0.7728974 7.810275
v -22.99424 -0.2561597 8.549852
v -26.26207 1.785699 6.612702
v -24.47401 2.261615 7.013621
v -22.09087 1.522633 8.307668
v -21.85045 0.3607764 8.894825
v -9.678649 28.25191 17.9932
v -15.82054 3.776304 12.06693
v -17.70047 2.946001 10.68141
v -17.06955 4.707716 10.25185
v -15.8947 4.826483 11.34811
v -16.55662 6.600426 9.547635
v -17.9769 5.035667 9.244169
v -18.59933 6.077625 8.117758
v -19.07285 3.227438 9.406588
v -16.64508 8.373511 8.191972
v -20.17283 2.983968 8.752749
v -23.8357 -8.654823 10.16584
v -23.74095 -10.2149 10.22363
v -8.963748 9.415014 18.18289
v -8.287267 7.063518 20.54778
v -9.262947 4.1386 20.78675
v -8.216303 5.605832 21.41479
v -2.90737 13.82995 20.87275
v -13.63458 6.461082 12.96302
v -11.82584 -4.371264 22.28512
v -10.97287 -3.101579 22.94581
v -12.67685 -6.227406 21.85574
v -13.04174 -5.630682 20.55087
v 54.59611 35.40467 -9.59401
v 53.23096 35.75191 -6.291677
v 53.3694 32.76557 -6.257671
v 53.73917 36.54626 -7.606975
v 54.51129 36.56973 -9.459447
v 54.00086 37.37187 -8.349974
v 53.43142 37.63091 -7.050842
v 52.21928 36.77772 -4.313322
v 52.91531 34.32087 -5.310254
v 52.00833 35.09966 -3.370431
v 52.40062 38.97258 -5.1321
v 53.00335 33.48018 -5.393501
v 52.60956 32.89747 -4.301212
v 51.00236 37.81363 -2.122597
v 51.21302 40.48689 -3.156063
v 52.21437 40.78275 -5.064017
v 53.08857 39.34662 -6.531632
v 50.35879 39.94873 -1.557433
v 51.72706 42.15684 -4.370567
v 50.3974 36.35695 -0.5529054
v 50.20026 38.71809 -0.9870235
v 52.41953 42.01329 -5.634311
v 53.44542 40.90986 -7.502995
v 53.47993 39.07374 -7.361172
v 52.3969 43.51451 -5.77669
v 53.18626 43.36448 -7.284498
v 51.60008 33.79514 -2.224346
v 50.18253 41.84182 -1.681857
v 49.12204 38.34525 0.8526757
v 48.74466 41.20049 0.6308194
v 52.9909 44.95614 -7.024917
v 53.73466 44.47406 -8.399024
v 53.83624 41.54408 -8.405697
v 52.0655 45.21943 -5.348907
v 52.02917 47.54877 -5.549821
v 52.96719 46.9896 -7.156718
v 52.86123 48.09111 -7.032913
v 53.71704 46.1782 -8.459029
v 54.5367 44.46501 -9.996596
v 54.70277 46.63565 -10.33167
v 55.30129 45.55869 -11.58259
v 53.59991 47.04432 -8.283687
v 54.59493 48.38412 -10.12061
v 55.46032 43.27584 -11.98095
v 54.79846 43.3563 -10.54683
v 55.59327 48.49158 -12.0104
v 55.64447 46.92846 -12.185
v 56.0971 48.57046 -12.99736
v 55.91583 44.52589 -12.91464
v 56.49077 47.29033 -13.89215
v 56.75479 45.08516 -14.6937
v 56.09155 42.63131 -13.45265
v 51.24665 42.42119 -3.582126
v 50.65116 42.11839 -2.521219
v 54.7043 41.95002 -10.37756
v 55.77748 41.00611 -12.7513
v 55.39522 39.9621 -11.86157
v 54.78271 39.98031 -10.41423
v 54.32355 40.52799 -9.409853
v 50.5591 34.03867 -0.2981986
v 54.13976 39.08774 -8.853086
v 53.29723 47.28385 -7.757551
v 54.86999 38.47604 -10.5017
v 54.37132 39.2149 -9.395555
v 52.50402 49.56042 -6.515341
v 53.17008 48.83559 -7.599538
v 53.4534 48.16662 -8.058708
v 57.09953 47.09955 -15.54786
v 53.95514 40.24221 -8.555688
v 49.70135 35.14654 1.009483
v 49.47894 36.72584 0.8285749
v 51.43443 45.90182 -4.366627
v 50.9444 47.11171 -3.724218
v 51.64007 43.04662 -4.33097
v 51.17919 44.15097 -3.734899
v 50.29731 45.71629 -2.574603
v 50.58922 43.12891 -2.622175
v 49.855 43.38382 -1.477971
v 49.55238 44.52509 -1.234327
v 48.33779 44.44961 0.4435165
v 48.26209 45.98463 0.270371
v 49.14114 45.72482 -0.886896
v 48.79729 48.15586 -0.7998036
v 49.5321 47.45903 -1.681543
v 47.83682 47.89745 0.4722128
v 47.91858 49.43714 0.1323544
v 49.10242 50.50896 -1.51352
v 49.97456 48.36335 -2.425848
v 50.34566 50.20073 -3.207191
v 47.84398 51.75631 -0.1009776
v 47.13573 48.57943 1.19261
v 47.03603 50.60201 1.019173
v 48.54594 52.54435 -1.069143
v 46.45364 51.61539 1.531017
v 46.73238 53.25912 0.9952379
v 47.42786 54.84309 -0.07845034
v 48.77911 54.2977 -1.622028
v 48.13334 55.56369 -1.033433
v 47.14512 56.62336 -0.02207487
v 47.61045 57.16351 -0.6260047
v 49.35373 53.10284 -2.187369
v 46.34709 54.81281 1.180041
v 45.32571 53.94563 2.382158
v 45.83564 55.61894 1.602003
v 49.69554 51.75692 -2.501192
v 45.39602 51.5921 2.66682
v 48.78552 43.27559 0.07301619
v 46.92293 44.61687 2.199209
v 47.2453 46.97371 1.367583
v 46.15345 46.28156 2.722351
v 45.23164 44.90639 4.013134
v 45.05325 46.66899 3.830673
v 45.54126 48.32408 3.009183
v 43.77087 46.70593 5.068039
v 44.53798 47.33579 4.21804
v 44.02268 48.84542 4.452217
v 42.64656 47.67373 5.919542
v 42.17397 49.10489 6.103402
v 44.51014 43.86974 4.971399
v 43.47179 43.78117 6.028821
v 44.16619 50.17708 4.090064
v 45.81396 49.80694 2.461538
v 46.49347 48.19934 1.996342
v 42.02249 47.36919 6.536831
v 42.77708 45.2945 6.329164
v 45.84565 43.09794 3.775493
v 45.7389 41.48131 4.335131
v 47.04502 42.79798 2.434472
v 45.31935 40.17902 5.233656
v 44.30799 42.05385 5.642915
v 44.20368 40.94821 6.120314
v 42.76184 41.67162 7.265903
v 43.62362 40.08351 7.017779
v 44.52903 39.05056 6.445948
v 45.14208 38.11867 6.100024
v 44.61718 36.90354 6.985051
v 43.46931 38.81419 7.53196
v 47.54931 41.4024 2.20485
v 47.00156 39.38097 3.501947
v 40.78069 48.19415 7.418212
v 40.99193 50.44802 6.892102
v 40.22862 49.4971 7.673617
v 39.79885 51.41611 7.726858
v 40.33389 46.60213 8.057326
v 39.48841 46.68479 8.719799
v 39.45569 47.73802 8.538479
v 38.79655 46.97363 9.183359
v 39.14067 49.64669 8.482837
v 38.41104 48.42309 9.223688
v 37.06088 49.83163 10.00303
v 37.57025 47.55572 9.978628
v 36.36794 47.59374 10.86159
v 40.49074 45.47382 8.160569
v 41.45333 45.56818 7.39077
v 41.6777 43.96809 7.584448
v 40.86068 43.23842 8.45198
v 39.81764 43.81698 9.153653
v 39.51189 44.94745 9.072368
v 48.08034 43.14582 1.057859
v 48.23043 40.34575 1.540282
v 47.54701 40.22026 2.514138
v 41.8007 51.46324 6.059743
v 38.41061 50.71339 8.875238
v 40.36436 52.38136 7.15266
v 40.56485 42.12289 9.069406
v 39.28324 42.83464 9.881309
v 38.33524 44.195 10.19575
v 38.50831 45.25991 9.772338
v 40.04296 41.5004 9.714181
v 38.22911 43.20863 10.53158
v 36.65042 43.78764 11.52516
v 37.49531 45.41884 10.50707
v 36.16782 44.80589 11.60961
v 36.21751 46.24959 11.21989
v 36.86464 46.47094 10.70839
v 37.12847 51.45558 9.720044
v 39.07773 45.83262 9.200702
v 41.59599 42.14748 8.160961
v 41.53195 40.0528 8.959563
v 46.53219 38.45113 4.402137
v 38.92162 52.90144 8.193564
v 40.53947 53.25752 6.908412
v 39.73833 54.17524 7.422918
v 41.45279 54.06379 6.027544
v 42.69081 52.23358 5.174846
v 42.21674 56.32267 5.047598
v 42.16649 54.31693 5.348079
v 38.9521 55.51365 7.910232
v 40.27907 57.01156 6.706191
v 38.74236 54.20609 8.199343
v 38.88311 56.83409 7.851508
v 40.60688 59.71822 6.093974
v 39.71013 58.11713 7.058171
v 40.98681 58.47992 5.900631
v 42.28479 57.94568 4.768959
v 43.04108 53.53745 4.655642
v 37.67115 54.07758 9.034922
v 36.36125 54.0825 9.996847
v 36.03585 55.66335 10.07705
v 37.43018 56.66261 8.949728
v 35.76495 58.04145 10.10705
v 37.09446 57.89805 9.108297
v 38.46648 57.64213 8.095531
v 34.42913 59.35819 10.93312
v 34.4786 57.05359 11.08033
v 33.42479 58.02064 11.71254
v 35.05003 60.55443 10.39369
v 36.53386 59.77211 9.37901
v 36.88253 58.72302 9.213132
v 37.9901 59.19025 8.31152
v 37.27869 60.30291 8.768706
v 37.81678 61.37014 8.235415
v 38.8518 59.56609 7.591524
v 32.71907 61.77614 11.91233
v 32.1442 60.85061 12.34668
v 31.77137 58.26232 12.77971
v 31.43181 59.72687 12.88879
v 34.71804 55.56139 11.04989
v 33.44326 62.79829 11.35166
v 41.69682 60.08642 5.037663
v 41.3678 61.03339 5.221703
v 42.9683 58.98272 3.990027
v 43.33863 60.57252 3.369443
v 43.12119 50.98044 4.962894
v 40.05223 61.32491 6.382775
v 40.76162 62.4486 5.547393
v 41.4769 63.02092 4.795347
v 42.34561 62.14218 4.094782
v 38.90465 61.68208 7.328763
v 39.77761 62.98095 6.397445
v 40.04256 64.61139 5.91561
v 43.0229 61.53291 3.516982
v 43.61039 55.40658 3.899653
v 44.06505 57.95728 3.073946
v 43.49479 56.85136 3.804164
v 44.83634 55.68327 2.633451
v 45.4529 57.3802 1.7335
v 44.20558 59.21284 2.699361
v 45.66704 59.29252 1.164959
v 46.25132 58.48137 0.6790098
v 44.44941 60.16518 2.284812
v 45.2731 61.25895 1.253799
v 47.09153 60.72623 -0.7000996
v 47.40978 58.76403 -0.7061184
v 44.02734 61.72629 2.476162
v 47.88791 59.40459 -1.403482
v 48.67587 57.74626 -2.030947
v 49.28814 56.83321 -2.68211
v 49.38242 54.76196 -2.492708
v 49.69263 58.8045 -3.581599
v 50.58163 57.81808 -4.674932
v 51.09103 56.46731 -5.143201
v 49.7132 56.05877 -3.137617
v 50.27934 54.74444 -3.736652
v 51.49036 55.458 -5.577436
v 42.54421 38.51882 8.452564
v 41.57068 38.06318 9.449999
v 41.04755 38.68541 9.702036
v 40.54717 38.14386 10.18129
v 40.26441 38.90545 10.19184
v 40.19781 39.87463 10.04549
v 42.68277 36.39893 8.793334
v 43.71066 37.30525 7.774727
v 32.7814 64.7165 11.62247
v 31.13062 65.12467 12.67023
v 33.7332 63.81722 11.05421
v 31.10911 63.06417 12.8678
v 30.42069 63.55306 13.26031
v 30.79938 60.09117 13.26012
v 30.3388 57.12688 13.73057
v 29.00816 58.90962 14.39931
v 29.63629 61.12568 13.88914
v 30.44111 62.02537 13.35098
v 28.81079 61.58588 14.34204
v 29.62956 62.65614 13.80543
v 33.04385 56.38594 12.1028
v 31.89735 56.82424 12.79796
v 31.16628 56.10641 13.30613
v 29.5265 56.80692 14.24597
v 29.26913 55.06953 14.52347
v 28.09673 55.78859 15.10766
v 30.43091 54.31645 13.93624
v 29.07603 53.3801 14.80749
v 28.2663 53.79626 15.20691
v 27.78833 57.67335 15.13697
v 30.34449 52.55983 14.15193
v 31.82225 52.2095 13.29345
v 30.64384 50.59407 14.17788
v 32.59562 54.45156 12.57669
v 31.47331 54.58995 13.26631
v 33.06853 51.68761 12.55677
v 26.20963 58.0767 15.92106
v 26.79036 59.26422 15.57197
v 27.71038 60.55355 15.02838
v 34.15911 52.74102 11.68627
v 32.6334 49.93539 13.02886
v 34.21312 50.48836 11.91838
v 33.25406 48.81855 12.78055
v 34.21912 47.21223 12.39798
v 34.98363 48.83039 11.63483
v 34.96133 46.31683 12.06009
v 33.83622 45.50162 12.9323
v 32.8809 46.66838 13.33764
v 32.98261 44.97583 13.53893
v 32.24452 45.84612 13.8453
v 30.1599 47.82836 14.8006
v 30.35702 49.48378 14.46966
v 35.62164 50.69164 10.93301
v 36.27179 52.4206 10.23769
v 28.35683 63.13638 14.50212
v 27.53997 62.8261 14.95988
v 30.97047 46.69866 14.45859
v 26.44071 55.9891 15.9798
v 25.81491 56.46736 16.25255
v 24.72754 56.43139 16.75776
v 24.47443 57.95869 16.74427
v 25.35279 59.41327 16.27935
v 23.07446 57.01398 17.43225
v 23.20212 58.38419 17.27635
v 24.07032 58.60035 16.89784
v 23.68552 59.18973 17.02518
v 23.58105 55.14177 17.37462
v 21.27361 56.51795 18.16773
v 21.29682 57.70528 18.06121
v 22.29776 54.00664 17.98148
v 20.68354 54.78522 18.51412
v 51.25476 49.49601 -4.477783
v 50.9511 52.67715 -4.413508
v 51.36544 51.87152 -4.929555
v 52.64591 50.70161 -6.851873
v 52.52447 52.46484 -6.804127
v 53.21861 52.16111 -7.90642
v 54.18599 51.58606 -9.500496
v 53.64846 50.24329 -8.4869
v 53.6968 49.55183 -8.561213
v 53.90681 53.66486 -9.334331
v 53.13156 54.39937 -8.096157
v 52.34631 54.38322 -6.70352
v 53.23978 55.89127 -8.634824
v 52.27877 56.42549 -7.119148
v 52.71975 57.75782 -8.112156
v 51.38888 54.30222 -5.283217
v 53.51326 57.0427 -9.368837
v 54.43787 54.69078 -10.5731
v 54.23206 55.95161 -10.43654
v 54.64737 56.08428 -11.21942
v 51.69085 58.09499 -6.557982
v 52.04353 58.97203 -7.305624
v 53.24717 58.99923 -9.406981
v 51.74773 56.29454 -6.063674
v 52.79252 59.04936 -8.634922
v 52.86745 60.13189 -9.077409
v 53.62349 58.10337 -9.780603
v 54.62191 52.01313 -10.37451
v 54.70072 53.24575 -10.74636
v 54.63969 50.64959 -10.27868
v 54.3854 49.15729 -9.74855
v 39.1086 40.54784 10.7142
v 36.92028 41.56096 11.91431
v 33.47952 55.46538 11.91144
v 44.04101 53.39747 3.747566
v 38.21876 52.52905 8.771794
v 27.39193 54.70179 15.59637
v 26.16327 54.34816 16.22733
v 27.28146 53.29514 15.77122
v 27.46064 51.71154 15.8367
v 25.66892 53.19513 16.56741
v 25.37718 51.76659 16.86296
v 26.24479 50.90206 16.53483
v 29.07062 51.86992 14.95652
v 26.28684 49.59418 16.64496
v 23.60026 50.65987 17.75415
v 23.49989 53.16496 17.55052
v 22.33174 52.40798 18.10985
v 20.57408 53.59599 18.66856
v 20.97768 51.38002 18.73586
v 18.86441 54.30615 19.19607
v 21.62524 49.72543 18.65171
v 34.66053 53.85072 11.24415
v 54.90664 50.51952 -10.88903
v 40.65308 65.00292 5.260779
v 39.13004 64.41721 6.754252
v 38.80391 65.27104 6.89543
v 55.55532 50.39279 -12.11995
v 28.98326 49.97342 15.20748
v 27.41459 50.31421 15.991
v 29.31709 48.64602 15.15609
v 27.34133 48.36385 16.22189
v 28.90443 47.02871 15.55424
v 27.72341 46.3595 16.24762
v 26.43386 46.69813 16.83682
v 27.10922 45.53507 16.63297
v 19.6123 56.1311 18.7921
v 29.28547 45.45607 15.53838
v 28.23217 43.63033 16.2531
v 29.58156 43.88004 15.56547
v 26.82251 44.3702 16.84643
v 30.11594 42.03471 15.59101
v 28.73948 42.23542 16.242
v 31.02506 43.09676 14.92949
v 29.92491 40.60416 15.89687
v 28.5562 41.19029 16.45271
v 27.06041 42.39351 16.94962
v 31.31132 39.75225 15.40246
v 29.67832 39.35221 16.19349
v 30.86336 45.1592 14.74716
v 31.23954 44.28722 14.6612
v 32.43568 43.98063 14.01519
v 55.2316 54.76134 -12.05073
v 55.36912 53.06609 -11.99015
v 55.82385 53.81856 -13.08917
v 39.8131 59.99884 6.743858
v 32.37038 65.93745 11.74465
v 51.48928 59.50615 -6.590589
v 50.84992 59.66785 -5.680656
v 51.61511 60.79196 -7.156864
v 52.24812 60.33158 -8.066521
v 50.82565 61.23798 -6.095742
v 51.88535 61.5745 -7.810039
v 49.98101 60.88432 -4.758832
v 50.14 62.05504 -5.318692
v 36.27637 62.87882 9.306562
v 35.07647 62.75417 10.2368
v 26.77162 62.40451 15.38438
v 56.7038 49.0229 -14.65647
v 56.84431 47.62075 -14.94362
v 57.11507 48.82014 -15.57271
v 57.52965 48.38417 -16.47978
v 56.35842 50.37954 -13.79972
v 57.0024 50.76742 -15.28862
v 57.48964 49.83748 -16.38091
v 57.67971 51.14627 -16.78443
v 57.66428 48.75209 -16.77354
v 56.59854 52.58348 -14.50302
v 57.28837 52.44903 -16.00843
v 56.11919 51.76114 -13.4249
v 55.17195 51.46476 -11.41749
v 56.34977 53.84111 -14.10912
v 55.70256 55.25691 -13.08461
v 56.11216 55.65809 -13.97924
v 56.99003 53.56014 -15.46905
v 56.77361 54.11113 -15.06951
v 56.42249 56.02378 -14.71917
v 57.09924 54.72774 -15.85657
v 57.49313 53.6763 -16.52036
v -63.40068 34.25328 -21.84324
v 41.55443 22.6377 3.298798
v 19.58824 -29.35196 9.239233
v -8.25397 -52.67245 12.90745
v -7.126132 -53.07937 12.92276
v -7.597363 -55.6164 10.33035
v -34.20839 -37.60969 3.877695
v -35.93011 -35.90972 3.472812
v -35.09315 -35.27477 4.144109
v -23.66657 -79.58891 -15.98785
v -43.73351 -64.93056 -38.94863
v -43.79852 -64.80604 -39.71673
v -52.87226 33.56102 2.388105
v -53.02405 34.09318 2.26843
v -52.67591 34.00394 2.767238
v -52.29207 34.27351 3.224259
v -35.46939 7.170718 4.697758
v -34.44354 6.164411 4.938138
v 10.90854 -28.41052 13.11638
v 12.4689 -30.89049 12.82467
v 12.75836 -28.6622 12.19079
v 14.90777 -28.61051 11.13274
v 34.21881 44.37663 12.93804
v -63.10395 -17.45154 -28.63511
v 64.34299 3.984905 -39.58273
v 64.54992 3.288495 -42.42408
v 64.58207 4.487957 -41.1639
v 64.25109 1.212987 -42.93288
v 64.83947 5.872929 -41.83958
v 64.86642 4.186399 -43.95948
v 64.98151 6.411175 -42.51247
v 63.43657 -1.329118 -39.69107
v 63.91026 -0.4668271 -43.14625
v 63.47797 -2.011614 -41.68056
v 64.6684 2.892651 -44.77869
v 64.40354 1.57953 -44.75366
v 63.40443 -2.786617 -42.61987
v 63.86151 -0.9529554 -44.104
v 63.61349 -2.453464 -44.90479
v 63.03602 -4.151628 -41.96441
v 63.33345 -3.341043 -43.48313
v 63.16364 -3.008526 -40.26674
v 27.35692 -28.12331 6.82342
v -30.5232 -4.805528 7.328397
v -30.45796 -2.939643 6.821792
v 26.74368 -13.54474 8.393562
v 43.88274 -53.10434 -21.12115
v 42.30142 -56.73055 -22.73132
v 41.68517 -56.71557 -21.57681
v 41.11189 -59.12084 -23.76505
v 40.39442 -61.31614 -25.88091
v 42.12574 -59.76395 -27.24351
v 41.46597 -60.9537 -28.01
v 40.36021 -62.4755 -28.3314
v 38.50055 -63.83475 -26.32017
v 39.47188 -63.81685 -29.18671
v 39.15052 -62.06083 -24.38167
v 40.02774 -63.8456 -31.56136
v 41.27917 -62.20933 -30.87728
v 41.9302 -61.74732 -32.02742
v 40.6284 -63.59415 -33.88009
v 38.52123 -65.45995 -31.5655
v 42.41749 -60.54078 -29.97717
v 42.65466 -59.95518 -29.24259
v 19.09266 -77.27316 -10.57927
v 58.81757 28.99531 -20.47384
v 58.87904 29.81273 -20.65689
v 26.073 47.55838 16.92682
v -9.780316 1.262975 21.72089
v -8.803699 2.635914 22.28952
v -20.95992 64.88034 19.09631
v -19.04324 62.96879 19.72528
v -17.25575 62.45885 20.13252
v -18.34643 61.4418 19.98374
v -20.16222 61.43883 19.58494
v -18.92426 65.01057 19.54102
v -18.31065 64.19729 19.75262
v 26.34585 61.13081 15.69725
v 21.75946 -29.61906 8.412395
v 20.45755 -28.75633 8.848312
v 22.87935 -27.43455 8.016873
v 23.08601 -29.46644 7.963624
v 23.61723 -30.5779 7.734349
v 22.46582 -31.77788 8.148475
v 24.10475 -28.86564 7.655118
v 24.3452 -27.3858 7.677111
v 23.69587 -25.16834 7.998284
v 21.57197 -26.21757 8.36841
v 22.38782 -24.04687 8.280967
v 24.29882 -23.24023 8.160971
v 19.94107 -27.63087 8.943519
v 20.71687 -27.19611 8.649321
v 21.12598 -24.26997 8.464813
v 20.51188 -25.98183 8.624266
v 24.1327 -31.65231 7.470514
v 22.96707 -32.18158 7.921275
v 23.36564 -33.08954 7.683882
v 26.23056 -71.88853 -15.45791
v -62.95499 25.4257 -20.28956
v 24.49988 60.1073 16.62475
v 25.16818 61.01742 16.24509
v 33.26899 43.31995 13.66054
v -64.07616 23.44209 -22.79654
v -63.56492 25.26534 -21.74788
v -64.54152 22.41441 -23.73674
v -64.1449 19.80236 -22.50105
v -64.69175 18.64345 -23.57458
v -65.09576 21.52872 -25.0202
v -64.81184 16.13176 -23.60888
v -63.83712 16.24284 -21.44162
v -65.60043 15.7742 -25.46745
v -64.95728 13.84782 -23.61153
v -65.38508 19.5074 -25.45809
v -65.29108 22.7732 -25.74376
v -65.8913 13.2583 -25.94014
v -65.75992 19.06708 -26.40146
v -66.53352 12.05617 -27.71987
v -66.51488 13.71605 -27.82065
v -63.76358 14.9829 -21.13531
v -64.44505 26.67645 -24.09507
v -63.96106 27.49754 -22.9517
v -66.23573 14.89487 -27.11567
v -65.9875 16.09918 -26.587
v -66.0191 17.49342 -26.86995
v -66.28979 18.51716 -27.83384
v -65.83633 20.04025 -26.78418
v -66.45537 16.5041 -27.99306
v -22.04426 2.913682 7.71723
v -22.01884 4.399889 7.104661
v -20.63387 5.400749 7.270813
v -36.89428 -70.31406 -25.95881
v -30.83211 -75.1033 -24.35302
v -29.62066 -75.87672 -22.41984
v -32.5256 -73.87377 -25.08953
v -28.8342 -76.54408 -24.94636
v -31.63375 -74.62737 -26.1073
v -28.43634 -76.79517 -23.27481
v -33.53377 -73.29968 -27.18293
v -35.83706 71.19424 11.70153
v -62.42061 53.71467 -18.18973
v -61.83628 52.20342 -16.84576
v 39.82595 31.30598 9.564969
v -18.42205 -17.47945 16.67164
v -39.03334 40.24007 13.72744
v -40.44096 40.38803 12.90476
v -34.49989 4.860703 4.958696
v -34.3295 3.82305 5.025091
v 37.69699 -63.76962 -24.30343
v 37.12742 -64.63802 -24.65829
v 37.33522 -64.80533 -25.51164
v 36.38834 -65.70274 -25.12617
v 63.45881 12.5286 -31.88749
v 63.96732 14.8486 -34.18303
v 62.95073 11.20002 -30.02123
v 63.31831 11.13148 -31.41823
v 64.03984 13.476 -34.44767
v 15.7034 -75.18 -3.840289
v 14.1224 -75.78731 -2.678488
v 14.69864 -77.22697 -4.45043
v 15.54611 -78.51174 -6.953597
v 13.86287 -78.38041 -4.804131
v 12.99114 -75.46076 -1.468334
v 13.40298 -80.42319 -7.342933
v 15.49031 -79.63465 -8.782888
v 12.24924 -80.3992 -5.878451
v 10.85873 -79.52737 -3.250507
v 12.13566 -79.65479 -4.592775
v 9.903345 -81.58778 -5.550319
v 9.985984 -80.86044 -4.353638
v -44.96457 14.98791 0.1569853
v -43.60583 13.60049 1.383115
v -43.27505 15.04759 1.419055
v -43.82463 16.32415 0.7302439
v -42.59179 15.87676 1.643228
v -42.86177 14.20962 1.843465
v -45.47202 16.1741 -0.4156216
v -45.16198 17.48141 -0.2325413
v -41.75698 15.35717 2.328484
v -42.73908 13.63339 2.011202
v -16.00338 -22.57969 13.00375
v -15.36057 -22.09235 14.63306
v -38.08437 40.79027 14.11287
v -36.95515 40.90671 14.63192
v -38.23996 39.75099 14.29324
v 22.94648 49.56009 18.1543
v 24.32281 49.40504 17.57673
v -37.74417 75.49821 8.766338
v -38.95785 75.82379 7.663995
v 11.61294 -26.93824 12.33559
v 10.91948 -30.18749 13.54873
v 9.479394 -29.52503 14.24726
v 9.711266 -31.28377 14.48422
v 8.541858 -30.38224 14.96533
v 8.97543 -27.6805 14.08345
v 7.894952 -26.10458 14.57048
v 9.993578 -26.71659 13.18
v 7.772762 -29.09499 15.15099
v 6.86251 -26.56828 15.40461
v 6.463678 -25.61866 15.79072
v 5.545513 -26.76755 16.444
v 5.454662 -25.00805 16.75419
v 4.057943 -27.77525 17.47066
v 6.01757 -28.36111 16.20248
v 6.352948 -29.34816 16.10946
v 5.158556 -30.2474 16.89124
v 4.430067 -28.96379 17.23433
v 6.549399 -23.47506 16.29665
v 6.927687 -24.72391 15.66011
v 5.499818 -22.89199 17.09782
v 5.136594 -22.26105 17.43124
v 6.503098 -22.52657 16.75064
v 3.502407 -25.91445 17.98429
v 4.262047 -24.98801 17.67629
v 3.862335 -24.13477 18.15339
v 3.476554 -29.65045 17.68188
v 3.144345 -27.82797 17.9253
v 0.9866875 -28.96799 18.37959
v 1.384558 -27.85746 18.51314
v 1.975023 -26.57144 18.5991
v 6.92679 -30.90825 16.0009
v 3.919183 -22.78679 18.21473
v 4.566131 -21.80616 17.80725
v 6.068619 -21.09568 17.09933
v 2.665159 -24.74336 18.81814
v 8.162213 -24.93513 14.52557
v 7.851149 -23.76352 15.48168
v 7.633084 -31.95232 15.77842
v 18.47346 -78.63196 -12.40165
v 19.33405 -78.37339 -13.83035
v 18.07397 -79.41695 -14.25289
v -68.50607 5.649226 -37.71498
v -19.59063 20.711 6.421286
v -20.10211 20.76378 6.074841
v -44.5397 33.9628 10.19387
v 57.62846 25.45445 -17.54703
v 8.607933 -37.34772 15.75545
v 8.556885 -35.13344 15.73054
v 60.11441 39.36454 -24.13379
v 60.76519 39.31727 -26.20967
v 60.69032 38.04697 -26.05384
v 61.27719 39.12975 -27.84016
v 61.55146 36.73353 -28.81891
v 62.12338 37.28615 -30.42044
v 61.78046 34.85381 -29.47754
v 61.27031 34.88863 -27.87109
v 62.03994 36.09962 -30.36576
v 62.37168 34.95959 -31.5742
v 62.45354 37.86695 -31.62704
v 62.43769 36.46423 -31.71556
v 62.25195 33.88694 -31.0976
v 60.87349 34.66841 -26.51262
v 62.85192 35.21007 -33.15095
v 62.89213 33.56749 -33.34388
v 62.51967 33.56874 -32.082
v 63.0316 35.87813 -33.81806
v 62.84476 37.11079 -33.10291
v 61.28963 41.38932 -27.64673
v 61.69058 40.25211 -28.99189
v 61.22558 42.49005 -27.31208
v 61.48819 42.02155 -28.10151
v 61.38289 41.5573 -27.94433
v 61.79639 40.55891 -29.23567
v 60.41861 34.24068 -25.09905
v 60.31971 31.57036 -24.69626
v 60.84946 32.73721 -26.34656
v 59.66395 32.37805 -22.85208
v 60.01688 29.34624 -23.69369
v 59.31369 29.75487 -21.83621
v 60.09683 27.95757 -23.77301
v 59.18242 27.79337 -21.40918
v 60.61027 27.30726 -25.19935
v 60.1087 26.04483 -23.62248
v 59.51962 26.21655 -22.13005
v 60.77379 29.30847 -25.84911
v 61.21691 30.77264 -27.36879
v 60.90344 27.53542 -26.04934
v 61.2542 28.112 -27.15903
v 60.89413 25.84357 -25.84974
v 61.40769 26.28298 -27.3891
v 60.02102 24.66478 -23.25043
v 61.13162 24.45278 -26.35628
v 60.29769 23.82384 -23.91243
v 61.30469 22.71305 -26.55219
v 61.02593 20.9326 -25.475
v 60.54163 21.05336 -24.18236
v 60.37642 18.5403 -23.47037
v 61.62567 18.94385 -26.80789
v 61.80008 21.45055 -27.80442
v 62.06016 17.79387 -27.87288
v 62.31129 20.58614 -29.24396
v 61.4008 32.20472 -28.18172
v 61.65751 31.35408 -28.96014
v 61.61996 30.00857 -28.53963
v 61.36918 33.56635 -28.09093
v 61.74083 33.03206 -29.34613
v 62.26795 31.86285 -31.13659
v 62.14959 31.12832 -30.68452
v 62.87705 31.89819 -33.39828
v 62.58101 30.60689 -32.11393
v 62.94202 32.98198 -33.53493
v 63.12678 31.66273 -34.34167
v 63.13025 30.11133 -34.18916
v 62.78072 29.62574 -32.75524
v 63.21243 32.54988 -34.6842
v 63.40145 31.48568 -35.37717
v 62.97222 19.16757 -31.16049
v 63.23012 16.06997 -31.50842
v 62.50814 16.37977 -29.03155
v 63.15076 28.13876 -33.939
v 63.41334 29.28992 -35.21856
v 62.84736 28.53649 -32.8246
v 62.96436 27.10658 -32.98
v 63.43264 27.27639 -34.94735
v 63.78065 29.57001 -36.71421
v 64.01035 27.88514 -37.37243
v 63.85562 26.1057 -36.24855
v 63.62057 23.81491 -34.77258
v 63.27529 25.87475 -33.86406
v 63.0881 24.99512 -32.88159
v 63.27578 22.95427 -33.10137
v 62.71579 25.00369 -31.41217
v 62.73046 26.62735 -31.96094
v 62.56434 27.73233 -31.54154
v 62.46273 23.11193 -30.21366
v 62.96945 22.03761 -31.73004
v 62.43979 24.79372 -30.50118
v 61.49871 25.17266 -27.5155
v 62.46294 29.25797 -31.55096
v 62.13109 30.49413 -30.54898
v 62.02738 29.61448 -29.80483
v 38.08805 -65.49883 -29.6404
v 38.38118 -64.7934 -28.3289
v 60.74836 -6.652735 -27.38307
v 55.64011 -28.57202 -25.66906
v 55.31197 -29.30153 -25.17183
v 17.03118 -77.83269 -8.067776
v 17.95502 -77.83644 -9.51883
v 16.6493 -78.92818 -9.306352
v -6.521369 8.656057 21.66885
v 3.226795 -30.72617 17.74719
v -25.76678 -78.45376 -21.98469
v -29.35321 -76.18275 -26.12939
v -30.83322 -75.24179 -27.40578
v -31.93273 -74.46721 -27.63993
v -17.12117 -24.25026 11.60978
v -50.96108 34.62272 4.770963
v 48.33593 60.74652 -2.3495
v 49.18297 61.07827 -3.636762
v 47.47722 61.00741 -1.262684
v 48.54239 61.90538 -2.930776
v 49.12112 62.59197 -3.971779
v -66.4944 10.57536 -27.57063
v -55.91522 -49.48442 -40.32132
v -56.78326 -47.61113 -39.5794
v -56.90135 -47.66955 -41.5531
v -57.08513 -46.68845 -38.30954
v 64.94618 3.959545 -45.54663
v -63.3223 37.34947 -21.64957
v 29.8858 -71.01534 -21.62013
v 28.04132 -72.60973 -21.06155
v 28.37759 -72.81548 -22.8029
v 35.29851 -66.65534 -24.56312
v 34.40662 -67.81178 -25.09904
v 35.72357 -66.95417 -26.41459
v 33.46001 -69.02889 -25.80598
v 33.96226 -68.97439 -27.09174
v 34.9174 -67.94844 -26.98053
v 29.64169 -43.10531 1.211848
v -1.554363 -81.1086 -0.280625
v -2.155175 -79.5627 1.401386
v -45.81099 73.90614 2.012788
v -45.11248 74.05298 2.712726
v -45.03387 76.72454 1.448517
v -45.56969 75.28444 1.624575
v -44.19374 76.84849 2.293085
v -42.57602 76.73596 4.046036
v -41.99612 75.4781 5.156358
v -46.11979 75.59267 0.8501066
v -46.23742 76.83106 0.139382
v -42.61856 73.61458 5.348116
v 25.59366 48.75655 17.05366
v 32.69344 42.2096 14.23183
v 31.58869 41.18376 14.99755
v 38.75837 -65.35999 -32.82512
v 40.01197 -64.285 -35.82828
v 38.61147 -65.58147 -34.48036
v 42.0287 -62.17813 -34.79593
v 40.13633 -64.01575 -38.94779
v 38.49796 -65.62663 -36.88848
v 52.15324 -39.84029 -25.25148
v 53.10882 -37.18333 -25.36727
v -14.89487 -44.89949 9.962464
v 53.16034 30.66825 -5.799035
v -49.78027 75.7794 -3.534295
v 33.80447 41.4258 13.84378
v 35.19109 42.34383 12.74742
v 35.33689 43.62917 12.35986
v -38.21333 -69.78634 -33.30453
v -38.72337 -69.33384 -34.17629
v -34.66182 -72.41263 -26.89326
v -64.36488 38.15508 -24.45885
v -63.76619 38.3056 -22.84661
v -64.01504 40.62453 -23.64869
v -64.62049 39.34371 -25.44867
v -64.84669 40.50566 -26.11747
v 58.07071 46.23595 -17.94479
v 58.7443 45.63754 -19.66722
v 58.45551 46.87072 -18.83661
v 59.07207 47.24055 -20.39906
v 59.34705 45.44867 -21.39562
v 59.08751 46.20364 -20.6109
v 57.55353 47.33084 -16.58116
v 57.97941 48.04062 -17.55651
v 58.24041 48.04682 -18.21765
v 58.60919 49.44054 -18.99538
v 58.76889 48.20127 -19.48856
v 59.1028 24.64613 -20.99809
v 58.50811 25.77828 -19.60654
v 58.54061 27.73882 -19.69112
v 58.23259 23.88154 -18.90327
v 25.73013 -44.90482 1.579893
v 26.91234 -45.49291 0.9146392
v 55.80344 -28.9256 -26.60176
v 55.4089 -29.84469 -26.02787
v -50.60335 -56.99788 -47.09523
v -10.88613 -4.604938 24.44497
v 54.07711 -36.0475 -27.30322
v 53.5489 -37.78235 -27.32298
v 54.00041 -38.88665 -30.08808
v -42.313 13.12724 2.310004
v -41.74237 14.28991 2.462399
v -40.82717 13.63354 3.180366
v -39.11759 -69.12561 -32.68514
v 43.01418 -1.754178 0.8914614
v -48.639 16.82598 -3.389755
v -47.5343 14.62417 -2.254278
v -48.11295 17.5994 -2.927285
v -46.43361 16.03474 -1.379864
v -46.18729 15.01243 -1.048139
v -59.19316 -39.09933 -33.44916
v -21.96084 -24.81346 9.622769
v -20.13641 -26.09889 10.47842
v -21.66293 -26.7975 10.05977
v -20.83993 -28.74729 10.72705
v -23.93379 -25.37399 9.094135
v -23.03705 -27.83815 9.660008
v -24.07881 -27.49449 9.244632
v -24.81212 -26.44458 8.913653
v -25.61554 -28.06791 8.758423
v -24.33703 -29.23526 9.320575
v -23.09299 -29.17689 9.814356
v -22.18135 -30.34024 10.35641
v -24.13163 -31.22681 9.561394
v -21.97781 -31.74876 10.61244
v -23.00962 -32.62976 10.17376
v -24.45884 -33.46327 9.468231
v -23.48133 -34.55817 9.9482
v -24.68925 -34.94864 9.275186
v -26.1894 -33.50145 8.618923
v -21.88945 -35.792 10.77279
v -26.14782 -32.12177 8.699721
v -25.52873 -30.1379 8.909979
v -23.84001 -37.69119 9.311224
v -24.69538 -36.65799 9.030367
v -24.55936 -37.58487 8.905762
v -26.60266 -35.8788 8.188988
v -26.18246 -37.41867 8.08089
v -20.10898 -31.39374 11.50968
v -27.4778 -30.37889 8.152428
v -27.11287 -29.17026 8.287971
v -18.12857 -29.72214 12.21116
v -18.91606 -26.88349 11.16137
v -17.28164 -27.28129 12.00778
v -18.53774 -31.88163 12.39738
v -21.37622 -34.37065 11.0871
v -20.07805 -35.16692 11.86811
v -20.78743 -37.5278 11.33016
v -22.65088 -37.39759 10.12583
v -21.58234 -39.48733 10.32127
v -20.5924 -39.46741 11.00055
v -19.65639 -39.13065 11.75768
v -18.49353 -36.09754 12.82068
v -18.95108 -34.24187 12.46143
v -18.72248 -37.53684 12.65258
v -17.26697 -35.57447 13.56068
v -17.43416 -37.47636 13.50096
v -17.82803 -38.65961 13.08545
v -15.92221 -38.90619 14.19901
v -17.08032 -39.85797 13.13777
v -18.33094 -39.74841 12.40253
v -15.55328 -36.07461 14.65247
v -16.49276 -33.29673 13.75839
v -13.93774 -38.93186 15.2436
v -20.64014 -33.32159 11.44482
v -17.0658 -31.29613 13.08733
v -15.55208 -34.49105 14.46598
v -19.41545 -41.3947 10.64445
v -14.63141 -32.97902 14.75144
v -13.26427 -31.66876 15.25914
v -10.84197 -32.80746 16.70115
v -12.9516 -33.98388 15.80455
v -14.60079 -30.84583 14.33168
v -12.13861 -28.05157 15.14508
v -15.09052 -29.75665 13.81971
v -12.26943 -30.13093 15.52346
v -11.60325 -31.26034 16.11209
v -16.68616 -29.45178 12.89886
v -16.07313 -28.66183 13.01771
v -13.62474 -28.2487 14.25411
v -14.74994 -27.56103 13.40868
v -27.24658 -36.92052 7.646051
v -27.97602 -38.02771 6.974258
v -29.43825 -35.86985 6.820513
v -25.42636 -38.73065 8.033925
v -26.0415 -39.68639 7.295164
v -28.24459 -34.4966 7.596576
v -20.99513 -32.31595 11.1637
v -14.12421 -26.45624 13.52035
v -12.90602 -27.22046 14.4328
v -12.43939 -25.10393 14.64559
v -11.07124 -24.62433 15.74406
v -10.69512 -25.74631 15.98551
v -11.70429 -28.67091 15.55713
v -10.77417 -30.09492 16.38041
v -8.3143 -32.34348 17.65089
v -7.858645 -29.24349 17.7601
v -10.05572 -28.86085 16.6477
v -10.3565 -34.9119 17.20482
v -11.67429 -34.32734 16.50984
v -12.83619 -35.39261 16.06364
v -11.64906 -35.81363 16.66961
v -8.66374 -34.69412 17.78847
v -8.625976 -36.11964 17.88047
v -10.80292 -37.88376 16.92871
v -12.11347 -37.48745 16.4437
v -13.32536 -36.5577 15.87722
v -6.42457 -31.57439 17.95368
v -5.607323 -29.243 18.26132
v -4.571799 -31.847 17.88838
v -6.6644 -33.64779 17.98942
v -5.967439 -35.65221 18.22882
v -5.055389 -33.37291 17.89655
v -4.48846 -36.75177 18.35099
v -7.198468 -36.45519 18.20438
v -6.99832 -37.73954 18.10125
v -5.893107 -38.2185 18.17478
v -8.990012 -38.92514 17.29139
v -6.794228 -39.91144 17.41751
v -7.709937 -40.8319 16.56879
v -3.630864 -35.9968 18.12944
v -9.351169 -37.60699 17.50283
v -2.433472 -32.10515 17.70972
v -3.478246 -36.91471 18.33257
v -4.105082 -38.43315 18.35635
v -4.640804 -40.12738 17.77453
v -3.300914 -38.93886 18.27882
v -1.516004 -37.40009 18.36447
v -1.9486 -38.57202 18.34746
v -0.2461011 -36.44892 18.26791
v -3.128011 -34.17395 17.76698
v -1.601809 -34.97438 17.90115
v -4.710259 -41.46974 16.88562
v -6.436897 -41.25814 16.61917
v -3.239998 -40.91756 17.50666
v -3.886922 -42.44683 15.94553
v -22.55387 -39.7059 9.50493
v -26.9108 -26.01075 8.374947
v -28.57502 -27.07426 7.98597
v -27.1875 -28.00142 8.277487
v -28.72871 -28.58767 7.82811
v -2.972261 -29.24253 18.29874
v -10.41428 -26.98189 16.21195
v -10.08874 -23.91414 16.65495
v -8.813639 -23.20667 17.83966
v -8.362238 -24.93533 17.95546
v -9.074166 -26.67097 17.19592
v -7.812199 -27.28889 17.9053
v -6.476329 -26.11768 18.73192
v -5.616257 -25.49781 19.37906
v -6.953818 -23.73644 19.34365
v -6.020375 -23.76735 20.067
v -4.732976 -25.08917 20.02295
v -6.96213 -22.06991 19.86771
v -5.988122 -22.51609 20.8732
v -6.370364 -21.59121 20.80741
v -5.002135 -22.76504 21.67693
v -4.72156 -24.0303 20.85574
v -3.471134 -23.43622 22.15613
v -3.111679 -24.31189 20.96123
v -6.847808 -21.40372 20.06914
v -6.068076 -21.29519 21.14194
v -6.489808 -20.77292 20.64707
v -5.400098 -21.82631 22.12567
v -5.411335 -21.65614 22.75764
v -4.515107 -22.62178 22.72876
v -2.230374 -23.48912 22.41119
v -5.712252 -21.23831 21.87417
v -5.264162 -21.76961 23.23442
v -5.667675 -21.04818 22.28052
v -7.030684 -20.37007 20.00579
v -6.36651 -19.77163 20.5821
v -6.102539 -20.21747 21.12838
v -6.053429 -19.72431 20.96006
v -5.882805 -20.30426 21.62918
v -7.55053 -21.52205 19.24652
v -8.20241 -21.71848 18.8711
v -8.075937 -20.68789 18.92536
v -7.806988 -19.90266 19.04186
v -3.283061 -25.4387 20.27678
v -2.790464 -25.06749 20.60315
v -3.430373 -25.78924 19.91997
v -4.835818 -22.13926 24.14393
v -7.171792 -18.98596 19.06579
v -6.449118 -19.13129 20.1142
v -7.486794 -18.83231 18.55694
v -7.093077 -18.83308 19.13062
v -6.772676 -18.89647 19.65025
v -5.125901 -21.88409 23.91052
v -2.458667 -22.99922 23.8497
v -2.004614 -22.33118 26.60713
v -1.448333 -22.93615 24.3892
v -0.8433304 -23.04428 23.70084
v -0.7167277 -22.31937 26.347
v -8.06597 -22.78775 18.58104
v -4.648662 -26.99577 18.95527
v -2.285092 -24.46867 20.85114
v -1.333385 -24.04154 21.19459
v -0.5780996 -24.74435 20.49216
v -1.092091 -25.1592 20.33267
v -1.757887 -25.70794 19.9176
v -0.5984333 -25.43929 19.95017
v -5.836657 -20.47124 22.26941
v -13.68997 -24.96221 13.74294
v -12.84805 -24.11559 14.55569
v -13.83844 -22.49758 15.23591
v -13.13483 -23.66103 14.59692
v -11.82411 -23.1794 15.63419
v -13.16334 -22.31116 15.74507
v -11.34121 -22.72518 16.11294
v -12.02558 -21.34904 16.52738
v -10.9394 -21.97709 16.55291
v -10.55001 -21.53584 17.03743
v -12.57769 -21.47965 16.43417
v -11.00575 -20.2532 16.72399
v -11.51918 -20.85095 16.71096
v -10.23805 -20.19284 16.73762
v -9.702846 -19.97317 16.81098
v -10.16261 -20.94855 17.12807
v -14.76558 -24.0227 13.19643
v -14.90608 -23.4135 13.38886
v -14.63437 -22.84635 14.19951
v -13.72022 -21.7771 16.12955
v -12.80919 -20.92607 16.67582
v -14.45933 -22.07629 15.46905
v -9.605859 -20.43539 17.23974
v -9.462779 -21.57975 17.72865
v -8.914633 -21.79815 17.80433
v -15.5943 -21.29403 16.27184
v -14.29688 -21.36955 16.50493
v -14.67175 -21.13259 16.75406
v -15.20214 -20.95157 16.96791
v -14.02468 -20.72535 17.13438
v -14.62996 -20.66098 17.30225
v -2.434617 -26.7281 19.33683
v -3.985662 -26.55388 19.2556
v -16.11759 -41.98442 11.94032
v -16.31814 -41.26193 12.66886
v -17.72051 -41.86454 11.24795
v 0.05829307 -22.5323 24.12324
v 0.5530685 -22.26096 23.47717
v -0.2283214 -23.01291 22.37434
v -8.791559 -20.29568 17.95466
v -2.286396 -41.84141 16.85107
v -2.275003 -42.74526 15.72788
v -4.609824 -43.20696 14.64343
v -15.59927 -24.86029 12.42971
v -16.04012 -23.33097 12.41168
v -15.86582 -26.7888 12.58877
v -5.678127 -21.17726 23.7097
v -5.80143 -20.86662 23.017
v -5.971449 -20.25328 22.60703
v -6.474728 -20.3485 23.99075
v -6.783582 -20.12621 24.91273
v -5.802673 -21.19707 24.76095
v -5.180764 -21.81431 24.5586
v -3.720872 -43.74096 13.8454
v -5.12332 -42.65493 15.41607
v -8.745876 -21.48003 18.36326
v -9.097092 -20.92645 17.90592
v -47.15344 74.09676 0.4788643
v 27.53228 64.12881 14.86251
v 28.79089 64.59109 14.13672
v 28.09272 -20.28171 7.883392
v 24.61141 54.0601 17.01326
v -11.96118 -6.085027 23.4914
v -12.75675 -8.151724 23.57129
v 55.6909 57.161 -13.50817
v 55.15797 56.25681 -12.22748
v 55.35104 57.66684 -13.01377
v 56.38262 57.7518 -15.14778
v 55.0937 57.46645 -12.45143
v 54.78777 57.69828 -11.90828
v 55.14531 59.01752 -12.96212
v 54.09257 58.34629 -10.72315
v 54.24948 59.12542 -11.16068
v 54.79387 60.72088 -12.72731
v 54.45541 57.31565 -11.1563
v 53.56476 59.47573 -10.10901
v 55.97294 58.30397 -14.34003
v 53.59253 60.44555 -10.44526
v 53.9917 61.62678 -11.44388
v 54.77266 61.75043 -13.0704
v 54.03022 62.9393 -11.93517
v 55.10209 61.40767 -13.66537
v 55.04903 62.12624 -13.75812
v 53.3427 63.15791 -10.81115
v 53.47275 61.85837 -10.59792
v 52.30785 62.97295 -8.908118
v 52.86805 61.75311 -9.554166
v 52.51601 63.79784 -9.59014
v 52.9517 64.48557 -10.63359
v 52.01566 65.73299 -9.57375
v 51.57844 64.83154 -8.552857
v 50.98307 67.22377 -8.432699
v 50.54099 67.08438 -7.605491
v 51.46312 63.67642 -7.871577
v 55.71617 60.15743 -14.48401
v 56.22009 59.34482 -15.17468
v 51.93387 67.42619 -10.09457
v 52.59455 66.51414 -10.84121
v 50.07912 64.18897 -5.899542
v 50.87024 63.0012 -6.764579
v 50.50797 65.53333 -6.968246
v 51.01611 62.05846 -6.651019
v 48.40613 64.94489 -3.713337
v 49.50499 65.74249 -5.543585
v 49.00959 65.78563 -4.83537
v 47.14788 66.20076 -2.452854
v 47.83656 64.32459 -2.734545
v 48.34657 67.51106 -4.57583
v 47.3525 67.32776 -3.144555
v 47.40315 68.55943 -3.697645
v 49.17109 67.36571 -5.627588
v 48.63363 68.66116 -5.393336
v 47.74298 69.47562 -4.508677
v 49.44066 67.94419 -6.249969
v 48.71463 69.89552 -6.074859
v 49.3685 69.31588 -6.76813
v 49.84924 66.92957 -6.481808
v 50.10801 68.10052 -7.282469
v 47.07506 70.19768 -3.854484
v 46.4167 69.55611 -2.7175
v 46.66198 68.50122 -2.612924
v 45.99848 71.55602 -3.131066
v 47.85235 71.06227 -5.365857
v -36.41068 41.91248 14.58079
v -21.89766 59.92035 19.25014
v -48.18982 19.3062 -2.423891
v -48.59296 18.58391 -3.121004
v -49.26101 17.99927 -3.787862
v -49.9564 17.55049 -4.515046
v -49.97796 18.46556 -4.221149
v -49.7304 16.38644 -4.459744
v 13.02509 -32.46833 12.81475
v 45.39327 5.983735 -2.305491
v 46.66978 8.958419 -4.122792
v 45.32819 7.876838 -2.698587
v 47.39544 6.724905 -4.172978
v 43.85815 6.055223 -1.195001
v 42.95967 7.568164 -0.8265134
v 44.48867 8.732018 -2.204767
v 43.4865 8.450433 -1.359997
v 44.49868 5.497286 -1.521724
v 45.32562 9.249832 -3.004359
v -12.24139 -7.988806 24.76797
v 48.53866 -50.57327 -28.47331
v 47.38326 -51.68515 -26.95009
v 48.37646 -51.57762 -29.67547
v 20.80463 -45.22239 2.430428
v 21.26197 -44.30003 2.709747
v -1.679089 -28.03549 18.71361
v 45.07412 5.03162 -1.84312
v 56.06726 40.16655 -13.40631
v -62.85527 53.02046 -19.13023
v 36.26331 42.28067 12.08463
v -62.41704 -25.56744 -34.26294
v -20.50112 45.91117 20.48669
v -21.11392 44.50955 20.34882
v 42.03524 64.06932 4.0674
v 41.32491 65.68085 4.472824
v 40.09171 67.14454 5.277993
v 41.2422 66.95358 4.210828
v 42.22812 66.54085 3.284879
v 41.74721 67.94862 3.410624
v 43.19788 64.5955 2.845492
v 42.76697 68.28075 2.143872
v 43.24662 66.88513 2.072175
v 44.25219 65.18827 1.48768
v 44.94846 65.17352 0.6629624
v 44.84739 63.66956 1.210174
v 43.82718 63.317 2.356205
v 45.44253 63.81727 0.4640186
v 46.17273 62.7604 -0.1385923
v 43.07742 63.14407 3.148885
v 46.41685 63.80408 -0.7480327
v 63.55422 19.06028 -33.26261
v 63.46032 21.13213 -33.31375
v 63.88169 20.19428 -34.75476
v 6.622605 -80.77339 -1.786689
v 5.190104 -81.1131 -1.575004
v 2.932412 -81.42366 -1.216959
v 2.78055 -82.36806 -2.603658
v 0.07992038 -81.84341 -1.320338
v 2.193341 -80.7325 -0.1530575
v 6.962125 -81.52706 -3.086404
v 18.4265 55.79044 19.18701
v 18.02233 56.78437 19.24857
v 18.94904 57.1042 18.93809
v 20.143 58.08139 18.47292
v 18.32939 58.39845 19.0364
v 19.83012 58.91967 18.51981
v 17.05341 56.48087 19.54894
v 15.93411 57.11481 19.80922
v 16.69937 55.18265 19.7551
v 17.42872 57.42407 19.37269
v 15.11549 57.35322 20.00493
v 16.66878 57.97782 19.53971
v 15.05336 58.55625 19.93488
v 15.75365 58.85465 19.71103
v -20.03396 44.77658 20.60655
v -19.89553 43.99171 20.61426
v -21.06478 43.40154 20.31089
v -23.48598 -79.78 -17.01991
v -29.69702 -28.01805 7.634054
v -30.54697 -28.6717 7.34854
v 50.97385 31.19988 -1.125226
v 51.19421 32.54494 -1.321424
v 50.47471 33.05913 -0.09962124
v 51.24054 31.71414 -1.471871
v -35.05176 70.19815 12.46175
v 3.224925 -59.93046 6.998152
v 7.886176 -76.1833 1.674307
v 20.70448 58.31886 18.24133
v -0.635025 -79.53039 1.402445
v 51.82606 32.81021 -2.636113
v 52.12576 31.80302 -3.203246
v 51.65144 31.24024 -2.331172
v 44.10324 36.26009 7.54052
v 10.93923 -46.17973 9.258018
v 11.56692 -45.43875 8.054873
v 11.96248 -44.7652 7.821598
v 12.9762 -45.60904 6.867161
v 33.06384 66.60461 11.19895
v 33.87334 65.99537 10.71174
v 33.44611 67.14893 10.84995
v 34.40134 64.77357 10.46375
v -29.52196 -36.96508 6.540244
v -29.41105 -38.83257 6.004329
v -30.08455 -37.71025 6.053816
v -31.02388 -36.19497 6.003917
v -29.90114 -34.13059 6.888743
v -67.33266 5.443589 -31.36512
v -67.5489 7.387235 -31.71049
v 38.50633 63.55784 7.413453
v 27.38885 -21.38914 7.916657
v -48.92476 75.01548 -2.160882
v -48.75414 76.08068 -2.441703
v 53.66309 64.54407 -11.96444
v -16.80169 -81.56061 -6.966389
v -14.02422 -83.02562 -7.706296
v -12.63428 -83.8988 -9.510227
v -15.77395 -83.06369 -10.31243
v -15.76094 -83.30974 -11.96168
v -12.83644 -83.63228 -8.553552
v -61.59761 54.3032 -16.42478
v -61.38351 52.96885 -15.83966
v 17.7588 53.56911 19.59462
v 16.0351 53.78801 20.03759
v -31.47287 -32.21175 6.537922
v -30.67236 -30.98515 7.004811
v -57.37042 64.05156 -10.21262
v -56.07498 64.09201 -8.152428
v -56.98349 65.19378 -9.923628
v -56.10485 66.03652 -8.806206
v -56.93095 66.93645 -10.47773
v -56.28018 67.70834 -9.684846
v -55.05322 67.29369 -7.522851
v -54.74472 65.59712 -6.579385
v -55.14979 65.05761 -7.018977
v 47.59249 -52.71392 -29.31954
v 35.20095 41.25273 13.03672
v 36.46484 40.20086 12.56653
v 37.8724 40.06678 11.66943
v -64.08923 36.33484 -23.77605
v -17.76096 -18.86994 18.06032
v -18.08095 -18.0848 17.88858
v -18.19514 -16.87014 18.04223
v -17.83129 -17.87711 18.82613
v -17.84399 -17.27888 19.06647
v 19.47364 -45.73405 2.288886
v 20.68049 -45.62486 2.179094
v -8.234139 -19.18881 17.67999
v 24.11674 47.48877 17.8217
v 22.93042 47.46578 18.30903
v 34.69515 40.71841 13.50351
v 33.17436 40.43369 14.37686
v 34.2095 39.60851 13.9684
v 33.11205 38.75061 14.65228
v 32.53379 39.54031 14.83956
v -34.70394 30.87068 12.53612
v -34.82304 28.65141 11.50524
v 27.06548 -73.52145 -21.27778
v 25.3443 -74.77536 -20.25867
v 38.651 38.78578 11.34268
v 38.01966 38.5047 11.84836
v 36.80873 39.00293 12.60217
v 37.25392 37.84115 12.59682
v 37.86583 37.84307 12.15874
v 39.37586 39.11725 10.81204
v 39.10453 37.73675 11.2424
v -61.15244 56.19204 -15.59478
v -61.09779 54.97774 -15.40637
v -60.53274 56.15024 -14.21623
v -60.27198 56.45508 -13.75804
v -60.19391 55.9222 -13.52908
v -60.34939 55.30967 -13.80338
v -61.34824 57.06396 -16.00305
v -60.73111 58.83608 -15.04095
v -60.30015 57.9311 -14.07683
v 57.49482 -18.52606 -23.02865
v 56.93523 -20.06555 -22.3223
v 57.23421 -20.116 -23.52101
v 57.86713 -19.93326 -26.15256
v 58.08517 -18.14148 -25.3168
v -34.33301 1.175525 5.132664
v -37.04191 2.044719 4.498114
v 22.7372 -75.62729 -14.96591
v 20.29826 -77.86152 -15.1097
v 21.76023 -76.9211 -16.16357
v 21.84315 47.40987 18.75081
v 22.13517 48.79425 18.54514
v 22.07911 46.39022 18.70495
v 20.8428 46.87368 19.12749
v 19.79767 47.45232 19.46219
v 20.11799 48.62032 19.25611
v 20.19586 50.02357 19.13571
v 18.9624 49.34107 19.60217
v -36.20238 -71.09782 -26.91583
v -35.98209 -71.48775 -29.10036
v -34.04349 -72.93684 -28.86419
v -35.37041 -71.97765 -30.13715
v -37.44533 -70.28031 -28.68797
v -38.03967 -69.94436 -30.86763
v -37.24351 -70.56348 -31.9055
v -36.03651 -71.42142 -31.92628
v -34.76774 -72.37971 -30.49179
v -37.23722 -70.50616 -32.96651
v -38.94882 -69.14252 -30.03356
v -32.96627 -73.70297 -28.83278
v -33.59594 -73.2284 -29.58879
v -49.4814 -58.7986 -43.52506
v -48.42653 -60.11105 -42.04411
v -49.44084 -58.98943 -42.22482
v 57.50411 -24.45737 -29.53648
v 57.95897 -21.29501 -28.29761
v 57.47149 -22.49462 -27.14838
v 57.96187 -22.3988 -29.64878
v 57.30155 -25.87571 -29.95577
v -41.09845 75.38254 6.015644
v 62.12606 15.97971 -27.75476
v 57.4107 46.21531 -16.35854
v 57.39811 45.20959 -16.08788
v -32.69564 -32.35377 6.020505
v 50.47907 68.88953 -8.195671
v 45.72112 1.341157 -1.379047
v -9.424949 -27.93995 16.98323
v -19.93863 -81.66082 -18.71385
v -32.43358 7.591956 5.283029
v -34.03733 7.532982 5.009555
v -33.10166 5.244699 5.212184
v -31.82332 3.897204 5.433356
v -33.11087 40.83465 16.42357
v -31.43581 40.24545 17.18955
v -30.8209 39.42302 17.49492
v -31.94753 39.34459 17.01191
v -33.10627 39.64279 16.54712
v -34.94674 41.56805 15.41715
v -33.69083 42.0869 15.88041
v -34.3377 39.61008 16.07201
v -65.74828 -7.442631 -34.44814
v 21.75849 59.23521 17.77907
v 57.80285 52.42456 -17.06982
v 23.62589 -75.47911 -16.87908
v 22.44336 -76.60743 -17.38097
v 24.62983 -74.63085 -17.27927
v 24.00234 -74.21008 -14.90302
v 24.01376 -75.64507 -19.05568
v -13.28665 -82.52006 -5.704124
v -40.07811 13.45794 3.585713
v -39.57785 13.75351 3.752732
v -40.58311 13.91476 3.244792
v -38.85022 12.96805 4.194657
v 61.70136 23.36242 -27.76887
v -42.42187 2.248768 2.775026
v -26.55882 73.64127 15.69616
v 18.69227 -45.90948 2.590096
v 4.067833 -59.75713 6.941858
v 62.8727 -2.907416 -37.47186
v 62.65482 -4.704468 -38.99606
v 62.46238 -4.125443 -36.03972
v 62.88319 -4.396693 -40.865
v -30.21844 5.154634 5.579502
v -31.33218 5.998214 5.442058
v -30.5506 5.744336 5.529611
v -66.82792 10.09253 -28.63392
v -18.51232 -16.38674 15.78543
v -18.33751 -15.92126 17.05092
v -17.89628 -14.08505 17.14046
v -17.53187 -14.42264 19.03782
v -17.79407 -15.32287 18.94436
v -17.8321 -16.18041 19.16152
v -17.33132 -15.12577 20.12573
v -17.17697 -15.74898 20.71329
v -16.37663 -14.25869 21.60735
v -16.57458 -15.34922 21.76257
v -16.94432 -16.25976 21.22489
v -17.39693 -17.12942 20.31009
v -17.58268 -17.7009 19.56552
v -17.00012 -17.80843 20.47327
v -16.4075 -13.43284 20.90885
v -15.48727 -14.20475 23.17192
v -15.51221 -15.19655 23.47094
v -16.13453 -16.1649 22.54635
v -16.48318 -16.80894 21.82459
v -16.78642 -12.75191 19.23188
v -15.53209 -12.3731 21.6488
v -16.82435 -17.38665 21.03011
v -15.87532 -18.04018 20.69436
v -16.25373 -18.52077 19.74077
v -15.58967 -17.09238 22.5292
v -14.45157 -18.79709 20.5052
v -14.83404 -17.70524 22.23137
v -15.23746 -13.32224 23.10835
v -14.51838 -11.86553 23.35175
v -14.35242 -10.71299 22.39638
v -13.78185 -10.97089 24.20883
v -13.96587 -12.25035 24.98122
v -14.3615 -12.86291 24.54635
v -14.22087 -13.5105 25.1608
v -14.93421 -13.9288 24.03242
v -12.96072 -12.69101 27.19701
v -13.69844 -14.18825 26.22668
v -14.04641 -15.20818 25.37381
v -11.80772 -17.16337 26.32531
v -12.15002 -15.4517 27.62741
v -12.00278 -14.84815 28.27694
v -9.938196 -18.48596 26.34385
v -9.562777 -18.5452 26.98306
v -8.404502 -18.63883 29.27981
v -10.27989 -13.89603 30.82094
v -8.711457 -19.36988 26.04583
v -8.407022 -14.82477 32.3061
v -5.476248 -17.28714 32.24741
v -6.100784 -18.00122 31.29202
v -6.065287 -20.17534 29.31092
v -6.518662 -20.40141 27.95452
v -4.69255 -14.18459 34.49468
v -4.269909 -16.10419 33.31604
v -4.172559 -17.23339 32.65566
v -3.850138 -17.95983 32.16282
v -4.529454 -18.05912 31.95201
v -12.6488 -16.93228 25.70131
v -13.93986 -16.53756 24.57647
v -14.65839 -14.83567 24.7093
v -12.88114 -17.9031 23.90848
v -14.58074 -16.92213 23.19388
v -6.177849 -11.54615 33.76126
v -9.737871 -11.17739 31.1412
v -6.989706 -10.54607 33.09652
v -7.783984 -8.452019 31.48833
v -10.01416 -18.73147 24.63443
v -9.432499 -18.97799 24.90878
v -10.17517 -18.36947 25.68599
v -11.32491 -18.37867 24.96776
v -9.083821 -9.42453 30.953
v -4.549645 -8.593132 33.26269
v -11.29471 -12.3573 29.59013
v -12.15306 -11.92891 28.29118
v -11.15112 -10.68212 29.21449
v -7.944788 -19.73335 26.58084
v -6.473156 -20.53493 26.05132
v -7.184926 -20.066 25.44405
v -5.246696 -21.684 25.37242
v -12.94053 -11.99686 26.90456
v -3.171563 -18.99801 31.41926
v -3.411453 -19.4576 30.89125
v -10.39114 -10.09301 29.91627
v -11.02655 -9.405328 28.58823
v -9.916113 -8.914111 29.73393
v -10.3329 -7.801857 28.27712
v -8.878103 -8.583051 30.62691
v -12.21099 -11.06249 27.72762
v -12.62236 -10.29216 26.32957
v -11.48568 -9.200132 27.65577
v -11.11076 -6.912375 26.19517
v -13.01046 -10.78698 25.89792
v -13.18322 -9.392362 23.9192
v -11.35042 -18.66294 24.24444
v -9.79674 -19.24361 22.06425
v -9.427902 -19.13566 23.90353
v -3.430956 -12.86419 34.83638
v -3.959905 -9.87012 34.00863
v -2.706324 -14.71717 33.99479
v -3.260231 -15.46014 33.72304
v -1.955817 -11.05084 34.60525
v -1.134311 -12.14801 34.83377
v -1.955808 -15.33856 33.75023
v -3.758143 -21.62569 27.52697
v -3.017352 -20.45795 29.67539
v -0.05342499 -20.01605 30.21494
v -0.07414678 -21.54361 27.93989
v -8.429801 -19.5255 25.04475
v -9.316483 -4.236066 26.60809
v -9.150665 -6.426436 28.68191
v -7.524481 -7.136914 30.81308
v -12.17327 -18.57918 23.31655
v -11.59025 -18.70293 22.21402
v -12.71582 -18.55539 22.18894
v -13.96392 -17.78562 22.66652
v -1.93291 -9.324275 34.00496
v 0.008014607 -10.57741 34.27501
v -7.664593 -19.72536 24.59905
v -7.280746 -19.6276 23.14718
v -8.423916 -19.39256 24.03776
v 1.597701 -20.80759 27.91204
v 2.131073 -21.29149 26.07048
v -13.33679 -8.284562 22.1107
v -7.665018 -5.358225 29.34667
v -2.65992 -16.08627 33.4426
v -2.983047 -16.84334 33.00214
v -3.970209 -16.62257 33.04884
v -3.623284 -17.53459 32.49225
v -17.03718 -12.19798 17.48157
v -18.45622 -15.58626 15.64493
v -9.832235 -2.901141 24.70234
v -9.019161 -0.7825344 24.21577
v -10.37296 -1.707566 22.86732
v -7.102012 -0.4722538 26.21191
v -7.887417 0.8950872 24.50146
v 62.84288 37.85865 -32.84829
v 62.59342 38.20245 -32.06799
v 0.1187489 -26.67959 19.0909
v -2.087258 -30.27595 18.02407
v 0.2800235 -30.75196 18.07829
v -58.41107 -43.67216 -38.82685
v -57.75464 -45.21208 -38.38463
v -58.89718 -42.00438 -37.65044
v -58.89089 -42.72219 -40.11248
v -61.82003 -27.93706 -33.25939
v -62.65616 -24.30795 -34.36904
v 17.68248 -49.62179 3.823447
v -29.62561 -32.4301 7.22172
v -20.09222 22.47233 7.776681
v -21.12194 21.65833 6.568979
v -20.14279 21.45738 6.845798
v -20.66184 22.42629 7.545488
v -21.95821 22.06982 6.836783
v -21.52856 23.75204 8.534989
v -16.10779 -42.95126 10.47374
v -14.92376 -41.19266 13.43963
v -13.83693 -42.63732 12.14215
v -14.41888 -43.40189 10.83518
v -21.69039 -45.20578 3.882843
v -21.01254 -44.86266 4.325991
v 17.19706 -79.0921 -10.69559
v 48.3271 39.12807 1.801921
v -68.02164 7.741181 -33.83887
v -67.85876 8.282719 -32.91834
v 55.67777 -34.12591 -31.24568
v 26.60507 40.8314 17.31643
v 26.09767 42.05079 17.39512
v 53.59687 30.80235 -6.896781
v 53.26351 29.24857 -6.445007
v 52.65544 30.65646 -4.560898
v 52.89828 31.15653 -5.030256
v 52.49318 31.54683 -4.024543
v -7.064306 2.967565 24.1546
v -6.584982 1.057821 25.69621
v -5.475744 3.511746 25.17257
v -6.490816 4.689071 23.77768
v -8.005872 4.063645 22.50087
v -6.963693 6.126682 22.56156
v -6.646235 7.181373 22.30915
v -4.656697 7.295474 23.67176
v -4.409753 5.745531 24.59023
v 33.44158 -8.007842 5.536925
v -64.04069 -11.86329 -27.44632
v -64.27905 -12.55866 -30.12783
v -64.67616 -10.65753 -30.25055
v -64.54902 -10.10374 -28.5378
v -65.13113 -9.376549 -31.99675
v -64.97483 -8.141556 -29.09661
v -64.6635 -8.925619 -27.9806
v -64.68812 -11.66426 -32.11264
v -65.11273 -10.46768 -33.88304
v -65.0956 -11.22595 -35.32685
v -64.7902 -13.07138 -35.81423
v -64.48813 -13.41779 -33.34021
v -64.10995 -14.91937 -32.54654
v -63.71922 -16.18197 -31.39673
v -63.74314 -15.29675 -30.16798
v -63.40228 -17.27003 -30.5162
v -63.77022 -16.51557 -32.30553
v -63.59522 -14.74574 -28.25209
v -65.26096 -10.75908 -36.10576
v -65.49573 -9.569728 -36.00452
v -65.53993 -8.653996 -34.62018
v -64.33012 -14.66559 -34.15792
v -65.11136 -11.78008 -36.6051
v -63.34591 -19.42527 -33.3002
v -63.74697 -17.51768 -33.77856
v -63.67653 -18.52685 -34.73304
v -64.2383 -16.08384 -35.89653
v -63.85093 -18.56204 -36.33284
v -63.48871 -19.71943 -34.8311
v -63.2488 -21.07916 -34.79987
v -63.63307 -19.96616 -36.5014
v -63.38972 -21.34765 -36.24345
v -63.69212 -20.37403 -37.55336
v -63.87575 -19.34697 -37.74903
v -63.11831 -20.83922 -33.44975
v 38.90839 30.6543 9.745019
v 53.78067 29.5069 -7.603832
v 9.405449 -80.38499 -3.149624
v 8.538719 -82.01624 -5.135762
v -35.88013 73.24439 10.98417
v -34.3036 72.98382 12.14202
v -37.35627 32.40367 12.62513
v 50.45415 -47.77556 -29.9831
v 49.92343 -49.44414 -31.10383
v 49.23529 -50.16091 -30.03161
v 7.91765 -46.57294 11.35694
v 9.749063 -47.20718 10.29495
v -66.58472 -4.582856 -36.78274
v -66.13657 -5.928234 -35.11016
v 37.81665 63.24319 8.033989
v 25.19763 -21.39765 8.307909
v 44.05918 67.77116 0.8704025
v 44.66145 66.54391 0.5580849
v 1.821345 -48.44082 13.78689
v 4.413123 -47.54603 13.06146
v 2.484109 -47.57006 13.46405
v 56.37601 -22.44663 -22.5342
v 9.148339 -40.16976 14.77578
v 8.97049 -39.47215 15.15691
v 8.703142 -38.51472 15.53068
v 7.736727 -39.78178 15.61851
v 10.20782 -40.99532 13.67947
v 9.460923 -42.08982 12.89804
v 8.677612 -41.73026 13.67076
v 7.497633 -40.77237 15.08392
v 9.281708 -42.5593 12.3586
v 7.072295 -43.14896 12.38758
v 7.667574 -42.24604 13.4317
v 6.347342 -42.24628 13.98093
v 11.78954 -41.52617 12.36758
v 11.46958 -40.95381 13.02298
v -2.265337 7.694567 24.15023
v -0.2223635 7.178165 24.21255
v -2.253932 5.245018 25.41009
v -37.25554 -35.5647 2.803465
v -37.67735 -34.82525 2.825752
v -36.24997 -34.99059 3.595201
v -47.88966 18.8706 -2.442716
v -47.40828 18.57876 -2.153845
v -13.26684 -84.0703 -12.45073
v 46.19335 -54.66903 -28.66749
v 45.09233 -56.42828 -28.96816
v 46.50073 -54.89912 -30.14356
v 46.05462 -56.1894 -31.67051
v 45.16705 -57.33958 -31.33094
v 44.7504 -58.70042 -33.89889
v 44.57098 -58.10366 -31.11894
v -53.79849 -53.19826 -40.86414
v -54.88229 -51.40034 -40.61723
v -56.05743 -49.42704 -42.30695
v -55.06652 -51.21322 -42.79433
v -53.8052 -53.24094 -42.50946
v -54.45931 -52.18016 -44.29089
v -55.77645 -49.97612 -44.00756
v -56.53897 -48.56079 -43.67207
v -35.80815 42.36161 14.77799
v -35.7849 41.09795 15.15523
v -50.15389 36.19489 5.752072
v -49.88829 36.83325 6.007832
v -49.77745 37.74755 5.958766
v -50.66225 36.56569 5.051557
v -51.15952 37.29508 4.264133
v 30.64816 -8.841471 6.570048
v 31.63242 -7.920958 6.084648
v 28.5875 -7.400156 6.892907
v 29.87794 -5.138526 5.914054
v 26.49917 -10.0215 8.033537
v -36.72433 -34.27164 3.578214
v -32.39585 0.4351099 5.566739
v -30.88049 1.422951 5.734625
v -30.3871 -0.9397245 6.277648
v -30.157 3.538131 5.665902
v -29.74767 1.900501 5.880576
v 42.2775 62.8172 4.032595
v 59.38963 46.99244 -21.27608
v 59.664 47.07747 -21.9862
v 59.66285 46.09198 -22.17934
v 59.69188 45.1657 -22.47344
v 60.03354 46.31565 -23.26113
v 59.27969 47.8213 -20.9359
v 60.13592 45.81938 -23.64293
v 60.0147 45.20662 -23.4115
v 50.76859 -45.28925 -27.39731
v 51.45474 -45.04769 -29.15116
v 51.68005 -45.60778 -30.79644
v 52.03963 -44.47707 -30.26975
v 51.39698 -46.71597 -31.62182
v 52.82247 -41.90424 -29.53844
v 50.93587 -48.08197 -32.38871
v 51.83618 -43.2791 -28.09329
v 53.13683 -42.85989 -31.97957
v 53.01989 -40.81154 -28.9105
v 52.37062 -41.40102 -27.56645
v 52.51374 -44.27373 -31.78207
v 52.93237 -39.88183 -27.57275
v 53.61889 -39.56676 -29.47532
v 51.30978 -48.16218 -34.18312
v 51.88886 -46.69946 -33.63607
v 53.5625 -41.67085 -31.98572
v 54.06702 -40.61933 -32.56984
v 53.78865 -40.48775 -31.25152
v 53.72721 -42.3269 -33.80654
v 53.28973 -44.3145 -35.40595
v 54.02561 -42.23078 -35.13028
v 54.68988 -39.66916 -33.99446
v 55.00996 -39.42423 -35.13887
v 55.41201 -38.99758 -36.69599
v 54.70684 -40.87325 -36.18455
v 54.68432 -41.76121 -38.09878
v 54.07126 -42.93515 -36.91137
v -47.11049 21.71863 -0.02913248
v -47.46227 21.08645 -0.6455129
v -47.89201 20.92957 -1.055376
v -11.4473 -39.98104 15.91738
v -12.60943 -41.39706 14.28122
v -10.44291 -40.99897 15.54783
v -11.97227 -41.90948 13.9642
v -10.37406 -41.44704 15.1238
v -28.08132 40.27794 18.32243
v 19.0007 52.87955 19.26065
v 19.49858 51.50026 19.23327
v 19.21792 50.47906 19.42443
v 17.58129 52.57841 19.74599
v 17.82982 50.34698 19.88316
v 16.31889 51.44577 20.20055
v 16.14107 52.46343 20.14951
v 15.65941 50.41565 20.49162
v 16.55284 49.50758 20.33543
v 14.64019 51.35593 20.65117
v 15.21753 52.47503 20.39716
v 17.83009 48.25852 20.06515
v 16.45384 47.94852 20.47663
v 13.97853 48.51039 21.05702
v 15.6568 47.01385 20.71771
v 14.66967 49.65018 20.80141
v 17.36755 47.04296 20.22415
v 17.27927 45.73267 20.28047
v 14.66585 46.06427 20.99329
v 16.16729 45.44016 20.59055
v 13.30188 46.96946 21.27521
v 14.80787 44.62613 20.95658
v 12.62359 45.34543 21.44646
v 12.83678 44.32878 21.3709
v 11.71824 46.34925 21.61368
v 11.14676 45.09248 21.71218
v 9.778893 45.91188 21.92774
v 9.973592 47.60031 21.86051
v 12.38031 47.86539 21.44822
v 9.771435 44.75803 21.92343
v 8.937817 45.57207 22.0525
v 7.992621 46.93657 22.16793
v 8.569417 47.81434 22.05557
v 6.41115 45.28402 22.33273
v 11.47974 43.56822 21.61623
v 4.683909 47.31081 22.48142
v 5.829603 49.30469 22.3152
v 3.25352 44.05925 22.5417
v 2.544101 46.43386 22.63519
v 6.598161 43.19314 22.25323
v 7.344206 44.44896 22.2273
v 1.973585 45.42862 22.6585
v 3.400038 47.71131 22.55672
v 15.82331 43.6245 20.68245
v 16.91427 42.48337 20.35508
v 19.06177 41.5079 19.77545
v 17.07079 40.63166 20.24801
v 14.92994 40.96854 20.7153
v 18.6025 44.17049 19.90841
v 10.58493 48.37893 21.73303
v 13.52597 42.82618 21.15734
v 12.58249 49.3532 21.29449
v 13.50796 51.10831 20.94044
v 12.46278 50.61984 21.21962
v 11.20898 49.02687 21.58556
v 9.199183 49.53278 21.86806
v 10.93955 50.92791 21.48034
v 9.152315 44.4578 22.00061
v 8.3412 43.31259 22.05013
v 10.5217 43.82873 21.78136
v 10.40796 42.05287 21.66977
v 8.912165 41.0394 21.7772
v 5.445087 41.40248 22.19912
v 7.350981 39.27241 21.71621
v 9.077977 37.5829 21.15527
v 7.677846 37.3207 21.29525
v 4.34782 39.66571 22.07847
v 11.51584 40.18299 21.2996
v 11.08899 37.90205 20.93257
v 5.566353 37.6335 21.61389
v 6.166272 36.33136 21.25014
v 7.313211 36.45226 21.1338
v 3.293897 38.04835 21.87125
v 2.022349 38.74406 22.06762
v 12.47736 41.835 21.30618
v 12.91163 40.35432 21.06838
v 14.112 40.88017 20.89074
v 12.31695 39.08188 20.97551
v 13.1946 39.3516 20.86779
v 13.47136 38.45024 20.66368
v 12.33315 36.99775 20.50784
v 11.20996 36.48957 20.58635
v 10.30044 36.40882 20.70392
v 6.947514 35.82086 21.01965
v 3.019872 42.18652 22.43228
v 13.98835 52.04873 20.73789
v 18.35804 47.05391 19.93752
v 18.9916 45.52261 19.8028
v 19.62401 46.52321 19.57282
v 20.21165 45.3676 19.40472
v 3.456036 36.15779 21.49318
v 15.53318 39.63189 20.42865
v 14.3758 40.27784 20.75965
v 14.51269 39.50286 20.63449
v 15.96103 37.65519 20.07473
v 18.1608 40.60599 19.98625
v 18.70675 48.32915 19.77206
v -42.17726 77.65353 3.940781
v -41.46941 77.24766 4.800962
v -40.73434 77.3963 5.374299
v -40.07489 76.69569 6.29687
v 3.555189 -74.52213 4.1933
v -36.94463 -2.974561 5.189466
v -68.04807 10.36466 -33.34291
v -67.64037 9.156816 -31.80252
v -67.77824 9.954873 -32.22023
v -68.40476 9.41759 -35.2398
v -43.27126 -65.2504 -39.54128
v 18.89771 -28.05177 9.36367
v 16.70208 -27.11458 10.08623
v 18.29839 -26.30987 9.347107
v -15.41481 -43.13514 10.40091
v -19.0818 -82.10582 -16.24699
v -10.65988 -51.79765 12.58176
v 20.06238 -78.38239 -16.86559
v 19.00487 -79.02984 -16.10502
v 20.00612 -78.65794 -18.67284
v 63.07441 34.69926 -34.03122
v 63.30171 34.40277 -34.95342
v -48.23316 37.78017 7.618842
v -48.70458 37.34357 7.232529
v -49.89979 38.45684 5.587471
v -50.72849 -56.70695 -47.78903
v -51.36404 -55.97406 -47.74074
v -22.8156 69.10944 18.00773
v -22.95494 67.83462 18.18665
v -22.1511 67.46993 18.46117
v -22.68413 66.13821 18.50764
v -24.1941 71.11722 17.16456
v -21.76032 71.35222 17.7979
v -21.73973 68.30984 18.43623
v -19.90358 70.65026 18.4026
v 45.68836 65.03927 -0.1810906
v -43.45882 77.43935 2.783974
v -44.53564 78.22628 1.222567
v -11.49318 -50.68693 12.57974
v -10.95022 -48.95457 12.94216
v -9.272762 -48.08179 13.32498
v -10.65868 -47.94064 12.88295
v -9.706581 -50.61393 13.31053
v -12.44501 -48.28208 12.19416
v -10.56203 -46.82288 12.61692
v -11.80858 -46.15147 11.88139
v -8.585889 -49.56575 13.71341
v -8.476542 -51.49501 13.39319
v -8.131959 -50.03365 13.79504
v -9.641237 -47.03186 12.98139
v -6.345758 -50.469 14.02228
v -6.252202 -51.48218 13.8352
v -6.232495 -52.4007 13.49117
v -60.49536 -35.71373 -35.43267
v -59.79099 -37.67866 -34.45205
v -59.59486 -38.87881 -35.33871
v -60.3139 -36.90971 -36.31488
v -60.78222 -36.26685 -38.69218
v -61.26807 -32.93135 -36.24073
v -60.24151 -37.76167 -37.54845
v -59.23091 -40.46313 -36.16468
v -59.83787 -39.19233 -37.63228
v -61.12224 -34.66058 -38.13434
v -61.31635 -34.49565 -39.56797
v -61.67134 -32.90075 -39.38557
v -61.75169 -31.60987 -37.67814
v -61.98588 -31.60021 -39.52608
v -62.1325 -32.00781 -42.21456
v -61.51645 -34.40491 -41.49704
v -61.6797 -34.33355 -43.60286
v -62.11648 -32.70912 -45.77375
v -62.43792 -31.07002 -44.38572
v -61.87314 -33.71645 -45.94282
v -61.62441 -34.80134 -45.49304
v -61.67133 -34.63153 -47.26311
v -61.06348 -35.68244 -39.8647
v -60.24234 -38.84411 -40.60714
v -60.59534 -37.37436 -39.70529
v -62.31885 -32.01047 -47.40665
v -62.76183 -29.76318 -45.86444
v -62.67983 -29.64552 -43.70183
v -62.51957 -29.59306 -41.1418
v -62.78195 -28.71832 -42.31217
v -62.1982 -30.25802 -39.06065
v -61.61429 -30.48456 -35.09521
v -59.64586 -40.42221 -39.54134
v -59.04144 -42.63111 -41.51374
v -59.48549 -41.28782 -40.96259
v -59.9212 -40.25842 -42.26188
v -61.81351 -34.03339 -49.18656
v -62.91401 -29.22993 -47.75932
v -62.99877 -28.50069 -45.28709
v -59.30096 -42.18067 -43.30343
v -59.98327 -40.31505 -44.35672
v -62.03037 -30.10546 -37.5848
v -61.27674 -35.54765 -41.94572
v -60.32879 -39.0432 -42.75117
v -61.02184 -36.7471 -42.88018
v -60.6503 -38.2403 -44.64916
v -61.23989 -36.19398 -45.05487
v -59.26504 -42.44047 -45.54807
v -59.9057 -40.63758 -45.6706
v -66.89821 -4.176663 -39.08504
v -67.25124 -2.198553 -38.62345
v 23.44889 46.06092 18.20498
v 52.1215 -40.71894 -26.05279
v -64.59675 36.301 -25.24104
v -64.06033 34.84591 -23.71216
v -64.87503 37.80304 -26.22556
v 8.848383 -22.81941 15.71377
v -51.14941 -56.33301 -47.11921
v -50.78308 -57.01388 -45.75248
v -50.37528 -57.64755 -44.57769
v -51.48317 -56.24494 -45.30252
v -51.89143 -55.80957 -44.54159
v 24.56758 -20.06021 8.547619
v 61.84587 -6.306961 -34.56097
v 25.49 63.94619 15.89695
v 26.98007 65.1192 15.06972
v 27.99337 65.64464 14.4482
v -0.5202717 -26.51467 19.27707
v 0.9773993 -24.45987 19.84938
v 0.6120611 -24.31406 20.12556
v 0.2743256 -24.04221 20.63549
v 1.673604 -22.79077 20.3666
v 0.3277597 -23.07025 21.36439
v 2.134436 -22.99146 19.81709
v 2.554435 -23.55648 19.26794
v -65.92759 -7.313701 -35.87055
v -65.9648 -7.612879 -36.79296
v -64.05345 31.41262 -23.48937
v -64.39755 29.00031 -24.18194
v -64.60837 30.30169 -24.90283
v -64.59607 31.96415 -25.03659
v -64.74574 32.95815 -25.52572
v -64.23952 33.18187 -24.13598
v -65.13875 31.96174 -26.59829
v -65.24184 29.93827 -26.69277
v -65.08694 28.57549 -26.10188
v -65.69537 30.80711 -28.14759
v -65.5827 32.17527 -27.97966
v -65.19048 33.49603 -26.87633
v -64.99441 35.65102 -26.41903
v -66.13776 32.69208 -29.92279
v -65.45067 34.55619 -27.77941
v -65.51876 36.69407 -28.17375
v -66.2972 34.75496 -30.57083
v -65.30721 37.68725 -27.52683
v -66.46248 33.55239 -31.07158
v -66.003 37.42973 -29.76576
v -65.75482 38.4644 -29.02486
v -66.25107 36.31742 -30.47554
v -64.80324 26.62487 -25.03713
v -65.36766 26.75938 -26.62946
v -65.62138 28.28116 -27.6043
v -65.69434 29.50935 -28.00043
v -65.7407 26.66033 -27.70351
v -66.10949 30.9057 -29.49317
v -66.19199 30.04769 -29.62741
v -65.25007 39.44727 -27.43975
v -66.97754 33.94331 -32.77851
v -66.64304 34.71969 -31.69744
v -66.66425 31.36928 -31.4036
v -66.66858 32.3698 -31.54801
v -67.02129 32.41467 -32.72815
v -65.12672 24.66979 -25.61567
v -65.56038 24.96349 -26.84434
v -64.63316 24.65799 -24.29224
v -65.69 40.70723 -28.66459
v -65.48766 41.32108 -27.95265
v -65.27905 41.82169 -27.32285
v -65.76566 41.13888 -28.81162
v -65.53449 42.08047 -27.92715
v -65.18916 42.63515 -26.94553
v -65.72966 42.16615 -28.4673
v -65.6416 43.18357 -27.98301
v -65.35172 43.32434 -27.27519
v -66.08255 41.61353 -29.65418
v -66.34534 42.21891 -30.34215
v -66.03407 43.35512 -29.04734
v -65.88477 43.39433 -28.58671
v -55.08426 -49.71945 -52.87172
v -17.79828 -13.28907 16.23829
v 8.270668 -33.00625 15.57547
v 9.223542 -31.99415 14.88952
v 6.681582 -34.03747 16.56015
v 5.736221 -32.7858 16.86258
v 10.06973 -33.91322 14.72931
v 6.037443 -36.7339 17.07846
v 5.937102 -34.60836 17.00071
v 51.94512 30.88558 -2.974682
v -32.63039 -2.430187 6.11019
v -28.60073 -0.6720216 6.668967
v -28.65174 -2.8139 7.307723
v 30.94921 -70.86819 -24.09165
v 28.80895 -72.95927 -25.37706
v 30.57747 -71.47938 -25.19687
v 26.17582 -74.7802 -24.2326
v 26.21126 -74.87991 -25.51521
v 27.91209 -73.81578 -27.5242
v 29.46078 -72.75918 -27.84043
v 30.21239 -72.07801 -27.14853
v 29.81409 -72.53052 -29.21629
v 28.45011 -73.43155 -30.64124
v 27.21218 -74.28701 -29.89282
v 26.45625 -74.84114 -27.31983
v 26.47884 -74.75701 -29.05752
v 25.66814 -75.33037 -28.0041
v 31.84438 -70.40651 -25.33408
v 31.4737 -71.07772 -26.90798
v 29.92934 -71.6004 -23.39511
v 32.31733 -70.24366 -26.24084
v 54.31812 -39.30404 -31.76156
v 54.52856 -37.71642 -30.69762
v 54.56778 -38.35406 -31.5755
v 54.8518 -38.34184 -32.752
v -67.07069 31.24485 -32.8275
v 21.9241 45.21112 18.82483
v 20.87702 43.96191 19.20462
v 22.74618 43.26983 18.60556
v 22.88137 44.72448 18.50368
v 21.38744 42.70313 19.04933
v 23.09164 41.90066 18.54802
v 21.93244 41.76874 18.93769
v 20.25855 42.1349 19.40588
v 24.42279 43.7571 17.96221
v 24.23545 41.65663 18.14472
v 24.68891 42.66764 17.89372
v 23.51066 45.35979 18.22658
v -30.94528 7.38247 5.472171
v -31.81572 8.575116 5.407668
v -29.57598 8.111743 5.607365
v -31.71665 10.29621 5.753815
v -29.55689 10.16271 5.760965
v -27.71784 10.04966 5.738963
v -34.04565 8.529436 5.074086
v -32.99863 9.851398 5.522151
v -34.28786 10.19025 5.342265
v -34.73112 9.222413 5.028721
v -33.68637 9.926015 5.432006
v -26.71017 7.822227 5.707848
v -27.20903 8.721554 5.686113
v -28.37296 7.279165 5.661198
v -28.28959 5.922314 5.742209
v -29.62951 6.241829 5.606654
v -30.61634 11.1745 5.992898
v -31.7914 11.02567 5.862374
v -29.91754 11.40106 6.032064
v -26.56782 9.207954 5.710249
v -26.57519 10.2524 5.754515
v -25.86126 9.277745 5.689733
v -25.85351 8.71052 5.671964
v 49.08277 -50.84182 -30.79187
v 18.80603 47.63895 19.78315
v 63.84292 11.73545 -33.51748
v 63.73943 10.77433 -33.13523
v 42.43621 -61.82044 -36.54413
v 41.39198 -62.69464 -40.61122
v -43.48623 0.982019 2.543387
v -58.54761 -44.2257 -45.93547
v -58.88337 -43.38227 -46.90765
v 9.954969 -25.45318 13.0784
v 8.725743 -25.53985 13.92225
v 10.36726 -24.64527 12.82728
v 8.582247 -24.60648 14.29183
v 11.4786 -24.11791 12.13078
v 10.24469 -23.86894 13.27515
v 11.26252 -23.35888 12.62293
v 11.70422 -25.04812 11.95221
v 9.728726 -23.85328 13.70602
v 10.21124 -23.06397 14.20932
v 11.00914 -22.57477 14.08378
v 11.20831 -22.774 13.24471
v 12.03741 -21.93876 13.19696
v 12.12264 -21.64475 14.41935
v 12.50439 -21.95914 12.24933
v 12.25242 -22.93983 11.95066
v 10.72474 -22.55385 14.85868
v 11.88123 -21.53475 15.83536
v 12.66207 -25.60815 11.46794
v 13.52078 -24.36589 10.9687
v 14.02597 -25.6818 10.89405
v 13.27864 -27.36987 11.6018
v 15.16936 -26.82079 10.68304
v 14.70527 -27.77979 11.07213
v 15.77282 -27.97849 10.63871
v 16.2905 -25.25769 9.921908
v 9.439811 -23.47383 14.33038
v 8.434093 -23.72844 15.11314
v 9.519651 -22.82299 15.37819
v 15.27346 -23.19934 9.978077
v 17.10182 -22.46232 9.288525
v 14.26747 -23.57771 10.48336
v 16.29309 -21.43626 9.491902
v 14.75792 -21.12981 10.10521
v 18.49082 -21.30211 8.951598
v 13.63184 -22.19444 10.83842
v 14.88426 -19.84607 10.23967
v 17.17286 -19.27298 9.28323
v 17.86784 -23.08999 9.11046
v 19.27572 -17.51656 9.19314
v 18.87835 -20.01834 8.952307
v 18.06381 -17.59345 9.291566
v 20.30815 -18.47134 9.008609
v 18.91151 -16.48139 9.392163
v 20.76272 -15.21353 9.405014
v 21.32427 -17.01779 9.178731
v 18.15723 -15.02029 9.701131
v 16.84294 -14.80889 10.00581
v 18.57252 -13.48566 9.908852
v 20.2094 -13.7994 9.624396
v 16.19323 -16.2943 10.12735
v 15.73256 -14.21015 10.68483
v 16.96038 -13.0961 10.31497
v 21.96666 -19.7957 8.79102
v 16.40478 -17.7165 9.819568
v 15.8077 -12.23008 10.96178
v 14.79378 -12.46589 11.72831
v 17.27559 -11.94026 10.42087
v 14.83672 -10.30021 11.82554
v 15.60686 -10.24415 11.34604
v 16.40587 -10.42208 10.93167
v 16.19965 -8.248651 11.25241
v 13.77622 -11.97881 13.14517
v 13.47382 -9.008899 13.29186
v 14.15023 -8.302718 12.61742
v 14.94373 -7.156951 12.06608
v 16.22908 -6.71638 11.2239
v 17.61093 -7.006626 10.49848
v 18.0813 -8.639172 10.38113
v 15.48522 -5.035557 11.5642
v 14.44947 -5.229937 12.41136
v 16.64921 -5.921988 10.89405
v 14.26273 -3.790195 12.35094
v 16.84317 -4.146923 10.43802
v 15.3049 -2.935627 11.21949
v 15.26994 -1.679986 10.85086
v 16.5427 -2.223661 10.10507
v 17.45812 -3.045694 9.782544
v 18.01507 -2.139447 9.200294
v 17.1176 -0.7417679 9.241521
v 17.52852 -5.535578 10.3391
v 13.73425 -5.386072 13.07259
v 13.22071 -3.639621 13.32275
v 13.07661 -1.483651 12.80715
v 13.18481 -0.711167 12.38221
v 14.36012 -0.01054186 10.98619
v 12.378 -2.278033 13.86971
v 19.13465 -7.23185 9.85044
v 19.34768 -6.002751 9.548059
v 18.57676 -4.943285 9.68181
v 19.49557 -8.974634 9.888914
v 20.08204 -7.880698 9.592727
v 18.21044 -9.683995 10.3335
v 21.57527 -8.134074 9.128689
v 21.49511 -9.676319 9.358166
v 13.10306 -5.797635 13.73332
v 12.36126 -4.305762 14.41357
v 12.21308 0.5533117 12.93649
v 13.29782 1.196321 11.42518
v 14.8007 -14.54697 11.53455
v 15.60618 -16.11061 10.54129
v 14.94826 -15.82845 11.2238
v 22.48107 -18.11429 8.95171
v 21.8257 -21.26168 8.592223
v 20.36724 -21.19036 8.687213
v 24.14269 -18.8587 8.721094
v 14.41759 -13.62024 12.19601
v 20.07629 -22.51138 8.654433
v 11.60166 -0.7101734 14.24238
v 10.26266 0.2029469 15.59846
v 10.83162 1.220615 14.34935
v 11.38948 2.190339 13.0996
v 11.03854 -1.521655 15.27691
v 9.821465 -0.7500106 16.6286
v 10.76874 -2.883065 16.10245
v 10.14495 -2.143139 16.72421
v 9.401669 0.5954027 16.60285
v 8.536754 -0.3814203 18.383
v 9.588265 1.866933 15.69529
v 8.452605 2.478137 17.03246
v 9.268887 3.415553 15.30199
v 10.26195 -3.43022 17.02216
v 8.518455 1.298358 17.53775
v 8.069624 1.228342 18.26701
v 10.31731 2.97413 14.0881
v 9.720407 4.240792 14.12348
v 11.03146 4.638218 12.07192
v 8.323298 4.113516 16.29532
v 9.037404 5.66641 14.17851
v 8.009354 5.250481 16.08259
v 7.551984 4.284472 17.38303
v 7.291521 6.61429 16.33636
v 6.275365 6.005483 18.40749
v 6.453636 7.553957 17.15342
v 7.360907 7.758793 15.37078
v 5.086223 9.452329 18.19653
v 5.081838 7.098355 19.67692
v 6.807235 3.929558 18.78135
v 5.97434 3.817998 20.1601
v 4.764244 11.43435 17.53054
v 5.723816 9.495191 17.06245
v 6.003976 9.90449 16.25611
v 5.237432 12.18781 16.20908
v 5.727488 12.33998 15.23702
v 6.5186 10.52755 14.83119
v 4.085559 12.32902 18.04687
v 4.46969 12.96621 17.12788
v 3.845983 10.83686 19.24044
v 4.316648 9.556305 19.33019
v 2.764403 11.8687 19.89138
v 6.27094 12.51243 14.04013
v 7.218396 10.48001 13.54896
v 6.925981 9.115659 15.10277
v 3.197028 12.42165 19.1379
v 3.412089 13.69806 18.16952
v 8.13806 7.236771 14.42343
v 4.007505 14.17242 17.19024
v 4.855909 13.68055 16.11592
v 4.66583 14.67329 15.99837
v 3.266943 15.24473 17.66892
v 3.800328 16.17472 16.74564
v 4.442278 17.37205 15.68433
v 4.987133 15.63114 15.15907
v 2.209128 16.50329 18.1791
v 2.425844 18.3905 17.56854
v 2.2675 14.03146 19.18929
v 1.100441 16.22283 19.027
v -0.1446693 16.79736 19.35092
v 0.4783372 18.03848 18.76072
v 1.042201 15.04249 19.55326
v -0.1667731 15.54147 19.86947
v 4.165079 18.34793 15.97209
v 5.430817 18.64754 14.32762
v 6.096389 18.34437 13.21279
v 4.904203 19.56495 15.1934
v 5.603409 19.79101 14.33799
v 4.045573 20.81096 16.26322
v 5.084557 20.84787 15.26504
v 3.675472 21.70295 16.72102
v 4.562125 23.22121 16.47475
v 5.534833 22.49446 15.45226
v 6.763463 21.85549 13.84357
v 6.323796 19.93539 13.36072
v 3.743104 23.43032 17.07534
v 6.419072 24.18881 15.51189
v 4.109829 25.12799 17.43078
v 5.28279 25.80529 17.12336
v 5.335215 24.75425 16.58914
v 6.915673 25.05047 15.68051
v 6.765963 23.4885 14.81725
v 7.462139 22.8914 13.68719
v 8.110561 22.87301 12.9297
v 7.097566 19.52826 12.00832
v 7.009359 18.03818 11.58839
v 8.128852 24.82213 14.54543
v 8.723349 23.72262 12.98874
v 7.9278 21.61168 12.10947
v 7.76335 17.47604 10.26254
v 8.069398 19.58072 10.63128
v 6.599187 15.7191 12.2615
v 9.191813 22.321 11.1824
v 9.385949 20.28744 9.464429
v 8.522536 18.18989 9.442492
v 10.0955 22.52848 10.50364
v 10.97328 21.27153 8.86991
v 7.089312 20.77518 12.7099
v 9.316765 22.97046 11.66379
v 10.51841 23.92573 11.53874
v 11.32624 22.94303 9.995777
v 12.12671 20.61567 7.772948
v 10.26688 19.4334 8.228838
v 11.49969 18.18968 6.902746
v 10.0928 17.20287 7.595023
v 8.792015 17.34289 8.878168
v 11.20478 15.98056 6.542371
v 9.284595 15.52885 8.157651
v 11.1484 14.4717 6.611743
v 9.453336 13.79019 8.28899
v 8.528872 14.5235 9.273935
v 8.007066 15.6332 9.853845
v 8.06677 17.17642 9.778727
v 8.599095 12.55262 9.915415
v 13.7605 16.99199 5.677553
v 13.08446 15.43478 5.494508
v 12.25184 13.516 6.061633
v 13.46585 13.55381 5.532782
v 12.47988 12.54078 6.136427
v 11.03348 11.70099 7.4095
v 12.55984 22.08793 8.652294
v 7.14795 13.46897 11.87118
v 10.14948 12.49339 7.900598
v 14.61687 16.13097 5.074517
v 14.02117 20.56206 7.028494
v 15.08821 19.35521 5.88579
v 15.85852 18.0399 5.096239
v 15.09362 21.17978 7.018645
v 14.11809 21.71397 7.934112
v 14.04579 23.02651 8.984788
v 15.18891 22.56374 8.287807
v 11.83624 23.93169 10.63862
v 11.6598 25.49508 12.35947
v 10.956 24.95255 12.25619
v 10.52304 24.43929 12.06995
v 12.80119 24.71215 10.90101
v 10.61241 25.93427 13.55934
v 13.42299 26.24153 12.20899
v 7.747873 13.03018 11.0216
v 7.978745 10.68009 12.06678
v 5.917096 14.84899 13.77188
v 12.78287 23.54054 9.822978
v 8.736081 10.75225 10.78342
v 8.841862 9.779255 11.30357
v 2.158113 20.66259 17.57839
v 3.550144 19.90872 16.59745
v 1.475128 22.02947 17.95917
v 14.54168 14.25944 5.08288
v 14.60871 13.43736 5.282197
v 15.71498 13.60828 5.070419
v 15.6894 12.96003 5.232985
v 14.83554 12.2198 5.364019
v 14.12976 12.16108 5.495036
v 2.779948 23.21514 17.54361
v 2.765342 24.39952 17.83982
v 3.103043 25.50711 18.02372
v 3.758286 26.34639 18.04201
v 9.548068 12.27095 8.733543
v 9.644684 24.83875 13.19372
v 15.53576 16.98734 4.809879
v 15.6356 16.26754 4.538835
v 15.40787 14.86791 4.724277
v 1.682718 23.19234 18.00513
v 9.694486 26.56712 14.8594
v 7.024447 26.13493 16.31441
v 9.097689 27.72424 16.28193
v 9.788745 27.49015 15.6612
v 8.755011 28.08182 16.75815
v 9.75369 28.33123 16.45131
v 6.854457 27.2107 17.10664
v 5.748303 26.8092 17.38366
v 5.789966 27.59324 17.78903
v 7.546642 28.57721 17.70601
v 8.051716 28.74832 17.59984
v 11.45276 28.23842 15.4741
v 11.1313 29.17916 16.55544
v 12.8163 29.35203 15.93863
v 12.54167 28.23632 14.91084
v 11.22758 30.62927 17.7408
v 12.56227 30.33205 16.99737
v 13.84144 30.44228 16.5991
v 9.844178 30.42646 18.02595
v 10.95002 31.89651 18.70003
v 12.67123 31.53488 17.99179
v 10.11807 31.72323 18.81322
v 13.54635 32.30416 18.27279
v 12.31642 33.2935 19.18946
v 11.58025 32.83027 19.09801
v 13.68293 31.16377 17.33108
v 15.68046 32.17891 17.56638
v 14.61577 31.37506 17.17827
v 9.195347 29.31592 17.48858
v 8.274874 30.26904 18.46252
v 13.78245 29.36652 15.55333
v 14.08621 28.62445 14.62239
v 9.8409 32.67499 19.41141
v 10.43025 33.30895 19.57409
v 11.15858 33.97865 19.72076
v 13.76167 34.08442 19.34341
v 15.36819 33.15246 18.41978
v 12.07068 34.35906 19.73347
v -0.9786798 18.08201 19.13171
v 0.1226484 19.77827 18.54161
v 1.048243 19.4701 18.23533
v 9.667843 10.56583 9.606278
v 17.037 33.59848 18.29461
v 15.93499 33.96135 18.85251
v 16.81722 32.7972 17.76285
v 18.58871 32.93187 17.45261
v 15.74167 30.16536 15.59461
v 15.65037 29.22211 14.63167
v 16.9382 28.97845 13.91863
v 15.97421 28.14671 13.30007
v 15.09517 28.09863 13.55828
v 14.12047 27.72288 13.53626
v 17.18727 30.08701 15.02259
v 17.33698 27.71002 12.50268
v 16.60215 31.33887 16.5345
v 18.26128 30.95311 15.61088
v 9.498113 9.220453 10.76514
v 8.927333 8.737144 11.92395
v 9.742968 7.926197 11.39099
v 9.201252 6.708153 13.13377
v 7.978596 9.108503 13.19158
v 10.44469 6.503424 11.50585
v 10.75725 7.962037 10.0334
v 10.27996 5.299173 12.59863
v 13.14376 27.39362 13.60721
v 19.65416 -10.82848 9.903762
v 17.89057 -11.57434 10.30351
v 11.58944 -4.883509 15.42584
v 2.974092 10.08063 20.64026
v 9.074855 -1.363696 18.01285
v 12.03171 5.066207 10.57686
v 14.46602 24.15314 9.881633
v 0.5076914 20.72613 18.32485
v 0.69786 22.59233 18.29748
v 1.989496 10.09549 21.51501
v 2.231755 11.11439 20.75071
v -0.1100371 11.73647 21.75021
v 4.287119 6.940729 20.87327
v 2.843684 8.793118 21.50634
v 11.85555 27.20868 14.12124
v 12.30476 3.351263 11.36949
v 7.496974 2.750305 18.34436
v 13.57086 25.1638 11.04575
v 15.5742 25.36739 10.70725
v 16.93649 24.86176 9.95031
v 16.50953 24.04607 9.419587
v 14.25163 26.18482 11.83284
v 5.337016 4.921557 20.49744
v -15.58296 9.22201 8.684554
v -17.61134 10.10049 6.724425
v -19.37509 9.917819 6.043491
v -18.94118 12.09011 5.679623
v 14.58008 53.9235 20.41375
v 56.91163 -27.13259 -29.4213
v 56.58545 -27.08802 -27.9692
v -30.87476 -34.37602 6.41889
v -31.37171 -35.04323 6.063196
v 23.07833 40.77392 18.55832
v 22.3534 40.98508 18.78251
v 21.57996 40.83981 19.01987
v 10.60995 -47.12676 9.648746
v 19.95486 -12.20465 9.796471
v -61.90558 55.53157 -17.09988
v -60.68612 -38.14948 -46.65162
v 6.366946 -39.38224 16.41412
v 6.976717 -38.03492 16.49626
v 4.887653 -39.09495 17.0706
v 7.517142 -37.29768 16.31751
v 48.3055 31.89071 2.84617
v -36.16824 27.20962 10.34724
v -54.79353 -51.54794 -45.55386
v 59.14426 48.99138 -20.30559
v 59.25384 48.48701 -20.72419
v 47.92701 -53.04696 -31.10188
v 49.11364 -51.75139 -32.8658
v 47.38189 -54.61996 -32.95471
v 47.86443 -54.35808 -34.50243
v 47.23643 -55.735 -36.11849
v 46.70052 -56.1735 -34.70795
v 48.02896 -54.61711 -36.40241
v 49.47336 -52.10363 -35.64416
v 45.96851 -57.07978 -34.1445
v 45.96882 -56.76962 -33.05365
v 48.7542 -53.9799 -39.26442
v 48.00249 -55.02785 -38.62754
v 49.42925 -52.95116 -39.37167
v 9.559638 51.412 21.67731
v 19.28019 -26.24386 8.997615
v 3.874179 5.637912 22.092
v 17.05442 25.85422 10.82804
v 18.31268 26.19011 10.90254
v 18.81646 24.90825 9.88286
v 15.22123 26.49699 11.84187
v 15.87819 27.39395 12.53821
v 19.21257 27.86997 12.26205
v 20.32981 26.4777 10.95577
v 20.85642 27.38875 11.63176
v -66.13012 23.53531 -28.27896
v -66.23393 25.07908 -28.82318
v -65.85799 21.65524 -27.17124
v -66.33068 21.70098 -28.55446
v 32.61211 -70.12873 -26.99196
v 63.86329 -1.608226 -46.15501
v 63.32644 -3.615019 -44.5699
v -66.23289 19.61704 -27.818
v 62.99248 -4.790659 -43.00914
v 62.84689 -5.136734 -42.21209
v 16.60727 -80.51766 -15.28208
v 17.02313 -79.78506 -12.26292
v -0.7534519 -82.99698 -3.227246
v -2.052514 -82.32273 -1.936934
v -66.72759 20.52805 -29.51307
v -66.45798 20.37236 -28.63004
v -66.9927 21.52731 -30.59608
v -66.68124 23.39212 -30.05324
v -5.502789 7.989694 22.83108
v -4.530037 8.928856 22.92426
v 27.30126 66.05291 14.77882
v 28.36624 67.39006 14.00488
v 29.12522 66.85107 13.65656
v 29.6388 65.66709 13.51624
v 29.84361 64.78822 13.49814
v 27.19262 67.91624 14.52837
v 21.42851 -11.85984 9.496411
v 21.65594 -13.54252 9.429778
v 23.29648 -12.8592 9.117896
v 23.4669 -15.05557 9.081712
v 23.15667 -16.74215 9.018216
v 25.05375 -16.63809 8.764047
v 24.79887 -17.82798 8.719949
v -66.37193 -5.947084 -37.49087
v -67.36176 -2.391136 -39.96666
v -67.04271 -4.089736 -40.5984
v -67.79852 -1.905237 -44.16248
v -67.28889 -3.548599 -42.19075
v -67.57845 -1.868636 -41.25776
v -67.83575 0.03103845 -39.83879
v -66.66417 -5.514256 -39.92411
v -66.47885 -6.679585 -40.81312
v -66.18703 -7.25757 -38.50309
v -66.13675 -7.872548 -39.68616
v -65.93552 -9.401925 -41.26607
v -66.40192 -7.464986 -42.0765
v -65.95314 -8.53122 -39.05537
v -65.86858 -8.525617 -37.81787
v -65.74915 -9.756704 -39.62514
v -66.13605 -9.006235 -42.60967
v -66.61398 -7.033308 -43.63378
v -66.91003 -5.15333 -41.83617
v -66.85641 -5.852084 -43.17188
v -65.53847 -10.17813 -37.9455
v -66.30788 -8.648562 -44.01996
v -66.79774 -6.608106 -44.77077
v -66.96767 -5.629587 -44.17607
v -66.67655 -7.429259 -45.6887
v -66.40471 -9.045717 -46.40732
v -66.92213 -6.375245 -45.54608
v 43.01597 -60.79309 -33.55902
v 44.33776 -59.48161 -35.1897
v 43.67075 -59.65727 -32.19355
v 43.57713 -59.3117 -30.74493
v -54.51728 33.31136 -0.1632774
v 47.79718 38.57035 2.804291
v 48.46776 37.9115 1.96861
v 48.83821 36.82519 1.770698
v 48.00668 36.86191 3.068837
v 4.822927 26.6409 17.74271
v 4.046683 26.91578 18.1637
v 5.051734 27.42763 18.013
v 61.34927 -6.462835 -30.99076
v 61.56538 -6.22261 -32.2622
v 61.00773 -8.680405 -31.60568
v 61.38105 -8.198956 -33.94492
v 61.92076 -6.836634 -36.352
v 62.02511 -7.348195 -38.27879
v 61.53423 -9.131722 -36.86743
v 61.22158 -9.455509 -34.72196
v 49.77555 -50.959 -33.79647
v 50.54266 -50.00513 -35.07352
v 50.46795 -50.69693 -36.93256
v -23.92428 -39.48396 8.66679
v -24.2922 -40.10775 8.107686
v -23.18788 -40.59703 8.58108
v -21.60459 -41.47395 9.065869
v -23.43624 -41.59496 7.627429
v -55.96731 68.1477 -9.304255
v -55.00393 69.02407 -8.098363
v -53.94501 68.74233 -6.428355
v -54.33274 67.13754 -6.379135
v -43.3191 -65.24557 -39.3181
v 25.58291 45.18292 17.38029
v 24.9928 47.1826 17.47544
v 60.93075 -10.22616 -33.39407
v 25.94195 43.68438 17.28756
v 24.83741 40.65684 17.98912
v 20.86337 -39.82377 7.36664
v 39.21438 66.18999 6.380693
v 31.56823 38.91395 15.35552
v 17.40832 -67.53244 -2.113183
v 60.55661 -4.318648 -24.78232
v -28.02176 -44.16897 2.55471
v -29.82172 -43.28854 2.957831
v -28.76669 -43.07302 3.501313
v 35.31132 39.07323 13.44354
v 34.28083 38.26744 14.16526
v 64.00368 22.38205 -36.01736
v -31.47273 74.59223 13.21573
v -19.99993 66.41168 19.13493
v -20.08465 67.61323 18.94145
v -18.24393 67.7851 19.30325
v -17.2407 66.59959 19.66848
v -17.68361 69.61934 19.05406
v -18.57826 70.83235 18.63518
v -17.50711 71.90166 18.57916
v -15.71673 72.81926 18.63962
v -14.55277 69.98552 19.51346
v -20.09615 71.98751 18.04381
v -18.15537 72.9529 18.15351
v -16.52477 69.17244 19.37232
v 26.18003 -74.38555 -21.72243
v -47.94057 75.17949 -1.01208
v -47.76938 75.99998 -1.216532
v -47.98024 74.24719 -0.599529
v -3.746197 -50.03158 14.18699
v -7.395471 -49.25543 13.90895
v -4.95279 -51.60137 13.9113
v -2.175724 -49.31461 14.15822
v -2.435435 -50.70044 14.15147
v -3.379197 -51.58352 13.94507
v -4.640802 -48.48407 13.99486
v -4.746977 -47.45204 13.81509
v -6.506115 -47.2256 13.6541
v -4.087129 -46.4767 13.53754
v -2.256923 -47.24025 13.80592
v -4.163592 -52.10613 13.75727
v -4.362437 -52.8033 13.43346
v -2.492657 -52.3804 13.69223
v -3.513294 -52.79672 13.45913
v -2.561496 -53.81067 12.7504
v 15.08533 -81.25381 -13.67635
v 23.12232 -39.75154 6.183656
v 22.58198 -39.85648 6.407677
v -67.17799 32.98942 -33.34363
v -67.51269 33.32444 -34.60709
v -67.42523 31.87375 -34.08647
v -67.22662 34.4952 -33.66066
v -67.67859 35.1794 -35.24837
v -67.97517 34.54741 -36.17638
v -59.54751 -41.63136 -47.61627
v 54.18742 64.13158 -12.69019
v 53.11501 66.02742 -11.65779
v 54.06284 65.29149 -12.86808
v 54.51096 64.29457 -13.36453
v 53.37177 66.37939 -12.21044
v 54.81875 64.87544 -14.2544
v 55.02806 63.80444 -14.25738
v 15.52765 -18.69282 10.02717
v -66.56126 37.40583 -31.46182
v -66.70672 35.92198 -31.98499
v 46.07037 68.37225 -1.83916
v 44.94436 70.84572 -1.399375
v 46.21572 66.48241 -1.343437
v 46.86141 65.15102 -1.720514
v 46.66994 64.34701 -1.208835
v 44.7454 69.14175 -0.4731872
v 44.22157 70.79681 -0.4600857
v 45.37268 71.68874 -2.360277
v 44.70664 72.72089 -2.000526
v 3.300145 -21.78928 18.91389
v -35.44515 0.1662733 5.006354
v -34.61914 -1.284799 5.399888
v -36.51289 0.3436369 4.764359
v 9.110619 31.93109 19.19806
v -32.86687 30.15436 12.49646
v -33.44859 29.75368 12.19622
v -36.70751 32.85672 13.07093
v -35.66225 31.67822 12.74055
v -35.74368 32.82235 13.35256
v -34.64434 32.40601 13.40466
v -35.14884 31.98225 13.05416
v -34.35648 31.86981 13.16191
v -33.38551 32.65588 13.8733
v -32.45457 32.14829 13.75879
v -33.63116 33.34651 14.23611
v -34.06256 33.72835 14.33654
v -34.64321 33.05322 13.76017
v -33.15095 33.68881 14.62415
v -32.3359 33.34604 14.66019
v -31.45869 31.59059 13.6223
v -31.45699 30.41492 12.90036
v -29.69174 30.54078 13.27687
v -32.93023 28.76358 11.7751
v -31.10528 29.39687 12.37866
v -29.65425 31.51362 13.99238
v -29.95124 28.41609 11.82671
v -29.24151 28.15328 11.74246
v -31.596 28.7627 11.95677
v -35.22483 33.42327 13.81398
v 54.95881 -30.43946 -24.99683
v 10.55608 11.21733 8.029078
v 10.60479 9.642009 8.990033
v 12.02749 10.52011 7.080894
v 12.01612 7.819437 8.660058
v 11.89842 8.84408 8.06898
v 13.25195 11.56635 5.916346
v 13.14702 9.457508 6.763117
v -40.02481 78.06954 5.666842
v -39.36788 76.94055 6.808035
v -35.25084 10.83339 5.251863
v 33.79465 -69.42579 -28.81042
v 32.14565 -70.6631 -27.94861
v -40.2505 -68.15044 -31.65147
v 63.89359 18.45265 -34.56112
v 63.9458 16.34356 -34.30881
v 64.18786 17.93408 -35.76692
v 64.32516 16.38832 -35.9001
v 64.58272 16.83833 -37.3811
v 64.47571 15.6097 -36.67045
v 64.52811 13.98741 -36.93748
v 64.80903 15.26624 -38.40351
v 64.37772 12.47266 -35.98555
v 64.44089 11.56534 -36.39686
v 14.11053 56.17479 20.33681
v 13.44651 54.94787 20.59931
v 12.53362 55.82884 20.72508
v 13.13527 53.50481 20.78924
v 12.18723 54.45118 20.92143
v 10.78905 55.81395 21.0641
v 10.79087 54.22847 21.21002
v 12.29302 52.37066 21.09537
v 11.43634 56.6309 20.85676
v 12.27934 57.56681 20.61782
v 10.73979 57.60257 20.89983
v 10.91582 52.55636 21.33011
v 9.613536 53.43115 21.48011
v 9.840484 54.74848 21.34269
v 8.351053 55.10638 21.51535
v 7.842355 57.20267 21.3943
v 9.256016 57.63991 21.14771
v 6.788685 55.67752 21.67832
v 7.078237 54.11372 21.78048
v 5.850261 56.79414 21.67764
v 4.143414 57.277 21.79148
v 5.556403 59.29693 21.46586
v 7.188254 59.38734 21.24299
v 5.664635 55.05025 21.87704
v 8.461224 60.40731 21.00175
v 6.911724 60.95538 21.14229
v 8.949328 59.0919 21.04199
v 7.844061 61.87295 20.93073
v 5.454545 61.75052 21.22446
v 6.315886 62.57067 21.02369
v 7.812382 62.90279 20.81083
v 5.3398 63.49529 21.0087
v 6.345108 64.79855 20.73593
v 7.475671 63.83208 20.7337
v 3.524263 53.33714 22.20941
v 1.877849 53.91251 22.26056
v 1.684679 56.03894 22.08658
v -62.84683 -27.8885 -41.19456
v 19.6661 -25.14435 8.800591
v -17.50297 -18.60757 18.89801
v -17.06874 -19.84043 17.88035
v -16.27649 -20.09257 18.08697
v -16.58577 -19.4215 18.67283
v 13.87781 -80.81322 -8.88203
v 12.38454 -81.86575 -9.225792
v 12.05996 -81.13544 -7.039862
v 11.58716 -81.59072 -7.459259
v 60.60995 44.47508 -25.15885
v 60.38332 44.8349 -24.42126
v -24.36469 -41.80722 6.762828
v -25.92921 -40.56969 6.838595
v -26.2413 -41.78256 5.639833
v -27.27309 -40.08942 6.438263
v -24.34273 -42.73346 5.516644
v -25.94191 -43.07829 4.180305
v -27.38096 -41.97654 4.977149
v -23.23537 -43.92312 3.633224
v -23.949 -44.05222 3.137644
v -25.88908 -43.42897 3.689315
v -26.91475 -43.5762 3.311675
v -23.33917 -79.8726 -21.07045
v -37.92497 26.74783 9.633085
v 56.83101 -22.50963 -24.24211
v 57.43991 -20.86213 -25.13869
v 57.57507 -21.44709 -26.46901
v 22.79207 -76.61904 -18.91838
v 13.64216 -46.02294 6.202028
v 15.06637 -47.17181 5.956192
v 2.652365 49.02525 22.56297
v -65.2704 -11.56214 -38.00624
v 46.72658 61.76193 -0.5520172
v 47.03492 62.69797 -1.192763
v 47.68892 62.20433 -1.88382
v 1.177717 -82.60884 -2.628116
v 16.22234 11.96867 5.293665
v 15.32388 11.43083 5.394391
v 14.12035 11.27022 5.659281
v 17.04819 10.49256 5.366454
v 15.24821 9.939874 5.700068
v 16.14157 10.47939 5.431098
v 16.82503 12.32692 5.269958
v 17.46088 12.27518 5.238805
v 18.08039 11.24807 5.302915
v 16.5498 8.740962 5.622553
v 36.23663 -3.269364 3.833487
v 37.74657 -3.808825 3.441908
v 49.77941 -50.31606 -32.29946
v -27.55423 -77.3876 -23.37555
v -25.69225 -78.48598 -22.96443
v -26.82507 -77.8203 -23.95501
v -25.4264 -78.62013 -23.24793
v -26.69626 -77.87164 -24.38908
v -28.12924 -76.96313 -25.16978
v -15.46741 -10.81355 19.79865
v 43.23057 69.34425 1.226789
v 42.61733 70.15684 1.644074
v 41.6194 70.04826 2.782004
v 42.00016 71.25554 1.913119
v 42.4172 72.52484 0.8985406
v 43.39469 71.57539 0.202094
v 40.56572 69.5675 4.101631
v 40.59807 70.91818 3.548376
v 41.15626 71.68952 2.653207
v 40.00638 72.79031 3.406615
v 41.46745 72.47971 1.990178
v -26.69636 -1.405533 7.483133
v -27.44171 0.06682733 6.774321
v 34.56336 -4.919847 4.586315
v 34.84689 -3.233285 4.203833
v 33.39214 -6.058109 5.157885
v 32.76891 -3.417706 4.775376
v 31.94963 -4.963476 5.332734
v 31.42287 -3.002155 5.010837
v 32.96834 -1.45766 4.405659
v 33.40339 0.6220269 4.089708
v 34.58137 -0.5227563 3.902958
v 30.62817 0.3854969 4.69718
v 35.74006 -1.219992 3.677828
v 35.40847 0.8852767 3.563285
v 33.01282 2.396573 4.098905
v 34.63289 3.111689 3.599563
v 35.94416 2.337447 3.253559
v 36.77521 1.274341 3.109915
v 35.93907 3.294627 3.181648
v 38.49236 2.829308 2.257999
v 36.0219 4.675165 3.101848
v 37.83013 4.533989 2.368141
v 37.04173 3.535838 2.758068
v 31.63181 4.709989 4.399916
v 31.42835 2.611374 4.443511
v 33.11151 4.646579 4.010987
v 29.52386 1.392488 4.848089
v 29.93436 3.127183 4.723621
v 29.93006 4.019204 4.722603
v 31.10374 6.309897 4.562601
v 34.09912 6.342314 3.758512
v 34.44262 4.803132 3.618897
v 29.77757 5.519792 4.773973
v 36.51864 6.814928 2.866634
v 35.54243 5.993081 3.263172
v 38.25138 5.527689 2.111202
v 39.06336 4.255381 1.847659
v 39.80429 3.146904 1.645588
v 35.48601 7.587502 3.315976
v 36.49364 7.902807 2.913719
v 36.63169 9.261647 2.858765
v 37.39748 8.144318 2.499085
v 37.34977 7.124103 2.504514
v 38.02483 7.094549 2.176831
v 39.28704 6.799405 1.523641
v 40.12288 5.356846 1.194654
v 34.80219 7.149384 3.559228
v 40.33662 6.325181 0.9920306
v 39.64652 8.792892 1.290716
v 38.89048 8.409703 1.7186
v 40.33272 7.869508 0.8893049
v 33.6152 7.740889 3.988977
v 32.80584 7.615031 4.242579
v 38.63341 0.2962872 2.548564
v 32.77035 9.077792 4.384736
v 34.28392 8.770828 3.837782
v 40.24428 8.596636 0.9062096
v 40.50352 10.34634 0.6480233
v 41.34122 8.478399 0.1873814
v 41.48191 7.559276 0.1864559
v 42.40792 6.771151 -0.3311681
v 41.47608 6.188671 0.3248481
v 42.97697 9.103585 -1.054847
v 42.48113 5.26974 -0.1590851
v 41.20218 4.600397 0.7062867
v 43.35727 4.685174 -0.5929952
v 42.83203 2.607821 0.1395087
v 41.95434 3.514954 0.4699357
v 40.81286 2.793332 1.226408
v 40.16217 1.541963 1.735957
v 41.80374 1.571694 0.9317472
v 41.00743 -0.4383711 1.67009
v -18.09995 -13.21669 14.58648
v -67.39647 9.397789 -30.7532
v -67.1856 9.831518 -29.87903
v -67.45007 11.35333 -30.76135
v -66.89153 11.84184 -28.80375
v -67.91619 11.64738 -32.59779
v -67.31074 13.80079 -30.38599
v -67.74556 12.86225 -31.95077
v -67.69196 14.2999 -31.80166
v -67.55334 15.30813 -31.39207
v -66.9436 13.83429 -29.12668
v -68.15548 11.14337 -33.69196
v 24.74291 -44.69128 1.984808
v -33.51508 -36.10806 4.735566
v -33.15557 -37.28599 4.581943
v -32.31711 -36.22346 5.320765
v 63.62717 10.15035 -32.71656
v -47.44966 19.71278 -1.648794
v -47.69263 19.53367 -1.973006
v 6.678286 -46.90156 12.04272
v -54.0046 -52.63343 -46.67641
v -52.82859 -54.64482 -43.23924
v -53.83332 -53.19227 -44.00362
v -52.78979 -54.31273 -46.77351
v -53.00629 -54.45188 -41.7866
v -51.88045 -55.33304 -47.74794
v -51.72113 -56.19763 -42.74431
v -31.92258 -43.50708 2.257771
v -56.54618 -48.53283 -45.29908
v -55.93068 -49.51481 -46.79064
v -56.76229 -48.01892 -46.80581
v -57.25688 -47.1099 -44.73312
v -56.1265 -48.88278 -49.16004
v -55.65681 -49.72565 -48.80309
v -19.99586 12.29151 5.520735
v -19.31536 12.78159 5.544197
v 43.33841 61.97704 3.11507
v 37.63957 9.536608 2.346829
v -62.46347 -27.08132 -36.48465
v -62.75275 -26.00151 -37.25561
v -62.91925 -24.87468 -37.06279
v -63.36845 -22.57541 -37.79281
v -63.09581 -22.77398 -35.70678
v -63.33851 -23.77058 -39.24105
v -62.8163 -26.42605 -38.45578
v -63.79245 -22.15383 -41.20866
v -63.35105 -25.09031 -41.53185
v -62.94957 -26.80917 -40.43493
v -63.90929 -20.28143 -39.59717
v -63.58796 -23.65503 -41.71508
v -63.82588 -22.82616 -43.03078
v -64.38727 -19.3499 -43.34556
v -64.5676 -19.11587 -46.17031
v -64.79012 -17.52788 -45.44086
v -64.62329 -17.65789 -43.0271
v -64.18694 -19.60473 -41.39081
v -62.53145 -28.01444 -38.51281
v -62.57893 -28.6511 -39.82538
v -63.59543 -24.12418 -42.75658
v -63.7391 -23.75822 -44.09651
v -63.30984 -26.03611 -43.08092
v -63.7098 -24.31359 -45.1037
v -64.01656 -22.48114 -45.41148
v 62.73498 -5.108137 -40.99208
v 62.55206 -5.706221 -40.3552
v 62.58587 -6.099805 -41.60421
v 62.39969 -6.849468 -41.36206
v 62.23639 -7.248777 -40.47926
v 62.76308 -5.857212 -43.12287
v 63.02472 -5.060123 -44.40056
v 62.45802 -7.00646 -42.50494
v -19.56148 13.48315 5.440537
v -19.22131 14.69855 5.146984
v 58.58607 -18.56576 -28.49397
v 58.20745 -18.84909 -26.65675
v 58.21344 -19.7237 -27.70653
v -54.75796 -50.60703 -51.49799
v -54.38244 -51.41486 -50.46074
v -54.87788 -50.65768 -50.52295
v -53.94395 -52.38839 -48.7967
v 26.56437 -43.68723 2.131126
v 2.929336 7.264252 22.23989
v 1.906501 8.031424 22.7108
v 1.573733 9.057328 22.41942
v -0.2885162 10.34355 22.60409
v 62.11691 22.27572 -28.94925
v -64.55064 34.52807 -25.05155
v 29.52468 6.876592 4.887404
v 30.84922 7.284575 4.702274
v 28.5925 6.253899 5.006339
v 27.67923 7.469715 5.185237
v 29.17728 8.361375 5.112647
v 29.26541 9.399612 5.256922
v 30.62369 8.079388 4.828939
v 53.01965 -43.85544 -33.17539
v 38.83315 31.77951 10.2732
v -6.480871 -42.21504 15.58682
v 51.72832 -42.02157 -26.31202
v 58.19918 -23.3933 -32.18898
v 57.27907 -27.44565 -31.45124
v -5.024205 -43.7697 13.50685
v -5.689785 -43.32899 14.23973
v 13.39257 -7.592645 13.41066
v 11.82673 -6.578955 15.32054
v 15.83939 19.38955 5.620596
v 16.63804 18.71515 5.011872
v 16.41417 18.03266 4.784045
v 16.67005 17.91327 4.470359
v 16.06502 17.09319 4.43906
v 17.43433 18.46216 3.824621
v 16.49594 17.45009 3.175914
v 16.01524 16.84538 4.031373
v -37.2072 33.56413 13.28741
v -38.35425 33.38634 12.79911
v -37.94589 34.21488 13.30777
v -37.06441 34.23713 13.62381
v -36.37024 33.75713 13.65933
v -56.15479 34.49567 -3.463443
v -58.90691 -41.49078 -55.5182
v -58.4619 -42.53733 -55.68916
v -58.2879 -43.22996 -54.87751
v -58.01536 -43.66686 -55.3424
v -58.70273 -42.4713 -54.2195
v -58.25845 -43.62627 -53.81937
v -57.45768 -45.13715 -54.33007
v 47.00467 13.04292 -5.601199
v 45.56357 12.66876 -4.100883
v 44.86803 13.35993 -3.639669
v 45.38661 11.78062 -3.674412
v 46.27226 11.14298 -4.343654
v 47.13051 10.28124 -4.935216
v 45.45717 10.4907 -3.408988
v 44.14565 11.28038 -2.373365
v -58.62036 -44.04339 -44.10548
v 9.250396 -45.66706 9.814631
v -65.02724 -15.61825 -44.46282
v -64.44685 -16.95925 -39.65808
v -64.92109 -15.48576 -42.20058
v -64.16719 -18.75751 -39.60586
v -65.41429 -13.33796 -43.98055
v -65.18173 -15.22317 -46.08055
v -65.63215 -13.34487 -47.43346
v -65.43472 -14.43107 -47.78569
v -65.75974 -12.21498 -46.23897
v -65.91605 -12.21188 -48.47754
v -66.19699 -10.6898 -48.55932
v -66.15868 -10.22872 -46.39426
v -66.16948 -11.29021 -49.92701
v -65.86701 -12.88549 -50.2594
v -66.55285 -9.527628 -50.94765
v -65.13436 -14.09655 -41.70535
v -64.8621 -14.69283 -39.63772
v -64.55716 -15.93081 -38.80226
v -64.25728 -16.91523 -37.55184
v -13.62078 -34.84961 15.57331
v -64.33577 -20.86537 -46.62058
v 0.841382 24.16527 18.47006
v 2.226716 23.91768 17.9534
v 2.343658 24.96672 18.16857
v 0.2690902 26.22495 19.05382
v 2.672402 26.63882 18.56508
v 1.696705 27.25359 19.05538
v 3.175925 27.58559 18.74957
v 2.597611 28.18344 19.12242
v -5.374301 9.514708 22.12704
v -5.180581 11.59513 21.12072
v 64.52872 18.79206 -37.55939
v 64.84927 17.4219 -38.97759
v -31.50091 -37.57456 5.378901
v -31.40949 -38.44727 5.143112
v -32.33064 -38.60618 4.61467
v -28.34893 -30.53379 7.842916
v -68.18365 1.713492 -40.19502
v -68.12786 1.896348 -39.41364
v -19.36221 8.652722 6.448771
v -21.12414 9.557081 5.776143
v -20.7985 11.29471 5.570657
v -62.91026 -22.26949 -33.80038
v 5.372171 28.68994 18.53131
v 4.68121 27.72327 18.31349
v 61.85063 24.82694 -28.52909
v 61.9407 23.33862 -28.51558
v 62.12543 25.20176 -29.53631
v -64.59544 49.64861 -23.85081
v -64.44024 50.17524 -23.32419
v 18.4115 -24.61698 9.107593
v -66.78408 16.00507 -28.93817
v -67.51431 17.93452 -31.70293
v -66.63569 14.86798 -28.31399
v -66.82674 17.73178 -29.31311
v -67.99577 17.1489 -33.46363
v -68.00164 14.98179 -33.14229
v -67.99924 18.68291 -33.71671
v -67.53521 19.31063 -32.09597
v -68.07391 21.31847 -34.5076
v -68.24252 19.22166 -34.75997
v -67.82561 20.33946 -33.36193
v -67.69299 20.55317 -32.8814
v 13.17584 -21.31105 11.67627
v 13.81323 -20.96584 10.92949
v 13.52322 -20.37475 11.7411
v 14.47906 -19.35975 10.83878
v 13.27897 -20.4163 14.10663
v 12.98188 -21.1452 12.33468
v 13.85999 -18.91954 12.94916
v 13.01995 -20.78557 14.33506
v 51.00407 -49.89627 -37.54815
v 8.916422 63.07396 20.64368
v 8.603774 61.95995 20.80884
v 9.768624 64.50587 20.37548
v 9.12704 64.79059 20.43074
v 10.41092 63.51048 20.38252
v 11.12981 65.39829 20.00881
v 10.71281 61.95801 20.49778
v 55.32574 -36.09055 -31.98304
v 55.6783 -35.50731 -32.89397
v 55.4511 -37.34178 -34.13088
v -32.42366 -35.09729 5.543435
v -32.91259 -34.05308 5.563055
v -32.12473 -33.86236 5.973345
v 6.510316 50.6587 22.15987
v 3.414332 50.74931 22.4119
v 58.42622 -21.59242 -31.43181
v 57.94372 -23.5321 -30.87492
v 58.31601 -20.48951 -29.32442
v 58.73473 -19.94634 -31.29014
v 58.86229 -18.66438 -30.39154
v 28.1141 2.579731 5.051367
v 28.24951 3.843371 5.017285
v 28.43724 5.330385 5.014913
v 26.56849 4.552684 5.239139
v 26.43644 6.622627 5.261176
v 26.76583 2.772327 5.239629
v -20.89397 1.466254 9.008259
v 37.68932 65.44881 7.812561
v 38.48663 65.64731 7.092872
v 38.73007 66.18375 6.808742
v 36.84491 64.21615 8.677166
v 35.61455 64.40146 9.623011
v 36.3375 65.91223 8.865252
v 35.14215 65.88111 9.77449
v 34.3311 67.17654 10.18913
v 1.047356 54.5698 22.24994
v -67.0178 35.42719 -32.98898
v 29.75891 -1.063865 5.057353
v 27.19045 -73.76495 -22.67387
v 25.17369 -75.3939 -23.10587
v 59.60749 -14.70262 -29.94787
v 14.16327 -14.56429 12.81417
v 13.57515 -13.22951 14.88616
v 25.82907 -8.711841 7.987164
v -19.93672 14.19363 5.222733
v -0.9436314 -50.70509 14.16049
v 0.4860164 -50.43171 14.10342
v -55.13518 -50.80547 -47.49065
v -9.989393 -42.70966 13.60953
v -12.14691 -42.47822 13.1214
v -12.05303 -43.40618 11.86561
v -8.828476 -43.31655 13.27808
v -10.23888 -43.42651 12.19144
v -34.37966 75.0071 11.32349
v -33.37906 73.75999 12.44431
v -34.86722 76.72593 10.28874
v -33.52887 76.45011 11.29999
v -33.04583 75.22593 12.13157
v 14.16384 37.02015 20.26271
v 13.84764 35.27877 19.85403
v 12.70255 36.07071 20.22991
v -53.23339 -53.36241 -48.7188
v -37.3745 0.7542979 4.51278
v -38.89975 1.721075 4.031156
v -40.42998 1.220872 3.639239
v -39.43697 3.118996 3.754528
v -36.25758 75.23014 9.995584
v 37.90322 30.80196 10.29558
v 37.04712 31.58767 11.02186
v 37.2635 32.01919 11.12482
v 38.38393 32.59927 10.87379
v 36.73135 29.88601 10.33983
v 35.44435 31.32565 11.49845
v 35.29648 31.79849 11.80253
v 36.25706 32.21452 11.66399
v 35.0795 29.60109 10.79427
v 34.00595 31.22561 11.94079
v 36.13033 28.44231 9.961254
v 34.64406 28.74882 10.57688
v 34.1084 27.29959 10.01504
v 33.55578 28.11413 10.50318
v 33.59359 29.64741 11.29018
v 31.49408 28.92267 11.47704
v 32.18697 29.97119 11.84381
v 33.3722 30.92182 11.98461
v 37.89462 67.386 7.309472
v 38.66858 67.81545 6.48033
v 37.50493 69.58935 7.021914
v 36.6477 68.37996 8.131376
v 36.27872 70.06058 7.926519
v 36.35667 71.19501 7.529585
v 36.93779 72.64554 6.505649
v 38.43004 70.56353 5.868894
v 38.74145 69.07165 6.051772
v 37.95641 72.76801 5.459415
v 38.16805 71.63439 5.700328
v 39.00209 72.25304 4.618652
v 39.45776 71.0162 4.693704
v 39.91238 69.90778 4.634105
v 39.83038 68.86826 5.071367
v 39.48445 68.04467 5.656876
v 40.38811 68.24203 4.694685
v -66.11205 40.36723 -30.00859
v -27.35352 3.264079 6.071908
v -8.438688 -19.2932 23.31519
v -9.049113 -19.15464 22.90352
v -47.21246 19.286 -1.743986
v -46.73237 19.72965 -1.276125
v -46.68052 19.08801 -1.548851
v -46.7413 17.36772 -1.611497
v 55.95742 -37.33791 -36.952
v 55.1707 -40.37266 -38.05423
v 55.73177 -38.78416 -38.35718
v 10.6825 -82.5851 -9.010616
v 8.144505 -82.96511 -7.041936
v 40.66677 -63.41984 -40.23577
v 43.65253 -60.60302 -37.67538
v 44.11971 -59.94807 -39.62896
v 42.33085 -61.76256 -40.81062
v 43.14971 -60.95463 -35.49313
v 44.94704 -58.96759 -37.01482
v 46.0592 -57.76262 -39.52631
v 45.99567 -57.70273 -41.46658
v 46.66736 -56.89555 -38.68243
v 47.64984 -55.68185 -41.02438
v 46.46227 -56.92035 -44.05117
v 45.00136 -58.54368 -44.59455
v 44.88345 -58.89525 -42.54429
v 44.43631 -59.53394 -41.03789
v 43.48461 -60.32703 -43.34061
v 43.39122 -60.65042 -41.20116
v 42.58528 -61.34243 -42.37
v 42.41719 -61.33425 -43.61061
v 41.55949 -62.19224 -43.29654
v 39.93679 -63.68024 -43.14344
v 46.1389 -57.135 -35.31507
v 7.957671 -0.9151515 19.65672
v 9.136366 -2.215443 18.3308
v 58.04739 -25.36003 -33.56636
v 57.72771 -26.8149 -33.33654
v 62.01598 26.42059 -29.32648
v 61.81354 25.75655 -28.56148
v -62.65246 -22.58668 -32.3095
v 55.38936 61.80877 -14.32309
v 55.42197 61.12031 -14.16368
v 56.19712 60.57244 -15.49987
v 35.85393 68.35958 8.808144
v 44.45372 9.785043 -2.349386
v 43.87056 9.757827 -1.852261
v 61.79652 27.69466 -28.83877
v 64.01271 -1.044333 -46.55787
v 64.20258 0.469916 -44.91332
v 25.59191 2.99438 5.384921
v 23.99284 6.161663 5.421906
v -2.654598 26.09802 19.18223
v -0.4763502 24.68188 18.83227
v 0.7348897 28.76809 19.70694
v -2.464294 28.41091 19.77556
v -3.856147 25.92743 18.99526
v -23.00184 72.22806 17.22133
v 34.20181 25.34144 9.063238
v -21.10574 60.50555 19.42504
v 24.53971 -75.62832 -21.20586
v 22.8328 -76.88028 -20.98434
v 20.72172 -78.36913 -21.62176
v 21.02081 -77.91335 -18.51627
v 3.653065 -36.09032 17.94591
v 2.967985 -38.91036 17.70794
v 19.65364 39.48345 19.56442
v 21.34576 40.19677 19.07674
v 20.48871 39.83339 19.34427
v 21.41886 39.28503 19.06479
v 20.58412 38.85335 19.2784
v 19.41803 38.6787 19.56766
v 62.38974 26.13259 -30.50292
v 42.61604 10.28041 -0.9308284
v -55.76402 70.09829 -9.765693
v -55.0864 70.90945 -9.002357
v -54.24139 70.89165 -7.629314
v -54.11387 70.27841 -7.217955
v -53.89127 72.15056 -7.594649
v -54.60607 71.78017 -8.604133
v -56.36433 69.25387 -10.36465
v 61.93915 -8.229141 -39.38798
v -67.59348 -2.662386 -44.10777
v -67.88004 -0.992379 -42.55032
v -67.86203 -1.444757 -43.71846
v 48.63817 62.94067 -3.363819
v 1.15957 -22.49365 20.80562
v 1.211302 -22.02281 21.12688
v 2.101725 -21.96062 20.0374
v 0.7561043 -22.33179 21.82353
v 0.4568381 -22.52737 22.43058
v 1.159403 -21.62782 21.67717
v 1.131178 -21.54301 22.53171
v 1.652611 -19.86847 21.04423
v 2.340277 -19.72596 20.00169
v 2.82484 -20.44312 19.42502
v 2.897392 -21.38773 19.25424
v 3.172447 -20.73109 18.89788
v 0.913852 -21.94049 23.6883
v 1.158818 -21.62863 23.50343
v 1.35725 -21.04374 22.66876
v 1.458108 -20.19708 21.5772
v 1.468735 -19.94194 21.48528
v 17.43661 58.78859 19.26663
v 19.35725 59.8486 18.61741
v 18.23425 60.93322 18.88707
v 17.39689 59.59783 19.20212
v 17.29336 60.41082 19.17714
v 15.77028 22.59968 8.09089
v 16.48494 23.09632 8.30507
v -57.40304 68.01836 -11.55451
v -56.79329 68.39531 -10.69719
v -12.81953 -47.14092 11.76112
v -63.14334 -27.65817 -44.9405
v -63.1874 -27.66983 -46.70742
v -63.46321 -26.02714 -46.84004
v -63.24193 -27.45743 -48.58566
v -63.58184 -25.1538 -45.78896
v -63.31154 -26.4891 -44.50224
v -62.98052 -28.1475 -43.61051
v -63.60875 -25.43214 -48.88247
v -63.20883 -27.39477 -51.2946
v -62.79574 -29.52133 -50.40664
v -63.60844 -25.32276 -50.86182
v -63.06295 -27.29602 -42.58529
v -54.95596 -50.86201 -48.84531
v -67.20852 30.98809 -33.25233
v -67.30366 29.98839 -33.43506
v -67.55919 30.2904 -34.3533
v -67.7467 31.72677 -35.25896
v -68.23008 32.33434 -36.94526
v -67.38628 29.08331 -33.56438
v -67.79935 28.8883 -35.01799
v -67.13811 29.30183 -32.73869
v -67.48133 27.7493 -33.61554
v -56.92793 -47.4425 -48.99588
v -57.31599 -46.7865 -47.92681
v 64.8037 15.95917 -38.40453
v 64.92993 13.93147 -38.98327
v 2.578102 -19.17366 19.21035
v 2.260029 -19.19962 19.69514
v 3.196484 -19.56757 18.90988
v 3.015865 -19.14219 18.34616
v 34.87082 8.57006 3.577229
v -0.4543082 -38.7613 18.21567
v 1.60114 -38.41299 18.08017
v 0.4690043 -41.01367 17.13094
v -1.75679 -42.36192 16.20096
v 0.8343377 -42.11668 15.99784
v 2.256218 -41.19675 16.46928
v -0.2776469 -44.03614 13.32228
v 1.571129 -43.02607 14.52038
v 7.74017 -22.41711 16.35878
v 7.307056 -21.85503 16.76226
v 35.19905 44.82353 12.25245
v 13.79846 57.75027 20.29373
v 15.63245 31.44289 16.94636
v 18.70452 31.92586 16.41442
v 17.51468 31.89161 16.75521
v -46.60485 35.35038 9.067646
v -45.76614 35.19132 9.68382
v 23.52662 -42.5174 4.12265
v 21.35368 -43.73336 3.408964
v 24.04331 -43.7442 2.891934
v 24.20812 -42.09243 4.225094
v 26.06849 -43.33426 2.522721
v 22.04884 -42.60371 4.552066
v 8.322542 53.25444 21.69262
v -25.505 40.6484 19.05451
v 15.86396 -80.18202 -10.66804
v 17.4418 62.80972 18.9402
v 19.72387 61.50903 18.38016
v 39.32189 0.8849521 2.191764
v 0.004532112 31.3122 20.52336
v -1.414319 29.93764 20.21982
v -4.020171 29.98328 20.08598
v -1.887694 32.77525 20.96923
v 35.51736 45.83703 11.80433
v 7.446062 0.8146564 19.46741
v 0.6614477 46.30696 22.70587
v 0.6037055 48.7989 22.64845
v 1.095101 50.53764 22.53874
v -48.88102 35.27164 6.839271
v -48.81219 35.57297 6.989363
v -48.41208 35.43657 7.398315
v -48.07503 35.10759 7.605961
v -47.99533 35.51802 7.797208
v -47.46136 35.27029 8.455152
v 44.03798 -57.86007 -28.7334
v 43.31936 -58.37368 -27.68491
v 43.13765 -59.24323 -29.05199
v 63.52023 34.86882 -35.6259
v 63.21687 36.1024 -34.46618
v 63.50254 33.90158 -35.68834
v 63.14959 33.10114 -34.4292
v 63.76676 34.41851 -36.54196
v 63.68351 33.89854 -36.38149
v 63.50142 32.91101 -35.85568
v 63.893 33.58107 -37.30902
v 63.97883 33.20229 -37.65704
v 63.98634 31.97366 -37.63958
v 63.59003 31.5318 -36.05143
v 63.8576 31.39256 -37.03977
v 63.93844 34.90306 -36.99256
v 63.76112 35.08169 -36.36479
v 63.92768 34.4525 -37.087
v 44.30458 0.2626639 -0.2312956
v 43.78893 1.425496 -0.1550927
v 43.90041 3.490093 -0.6870471
v 43.61241 -0.8899706 0.4219812
v 42.344 -0.05679661 0.9666916
v -41.81395 40.0487 12.12934
v 6.650824 -82.6309 -4.907944
v 6.389562 -83.49157 -7.04984
v 5.082447 -83.52283 -6.102438
v 5.349675 -83.87727 -7.488419
v 28.14723 38.92869 16.86072
v 60.48608 45.40851 -24.59868
v 60.70177 45.13719 -25.13985
v -50.8678 17.33607 -5.331164
v 19.24308 -44.80943 2.638778
v 16.00568 20.03901 5.845459
v 16.07562 20.80707 6.483391
v 15.51645 20.14531 6.156364
v 1.822907 29.81589 19.84705
v 1.969711 32.10514 20.53903
v 3.160557 30.30908 19.78951
v 19.38468 25.21001 10.06225
v -55.66313 34.77616 -2.400442
v 0.8541339 -22.07107 24.88139
v 1.3507 -21.60925 24.27458
v 12.18904 63.64262 20.04374
v 9.902369 60.46178 20.7887
v 9.455824 61.73133 20.71176
v 11.15414 58.9664 20.70484
v 11.91787 59.66164 20.51022
v 11.16819 60.65913 20.5499
v 13.35928 58.85381 20.3012
v 26.91886 -44.42464 1.584876
v 4.560438 28.57894 18.75718
v 3.75687 28.80231 19.06701
v 3.614182 27.25113 18.47028
v 22.92934 60.60861 17.24405
v 21.69398 60.76863 17.71622
v 23.86591 61.85527 16.77614
v 20.94075 63.63182 17.77592
v 23.70769 63.81453 16.7039
v 24.77307 62.91652 16.29901
v 20.52291 62.02113 18.06697
v 22.10154 64.22659 17.30354
v 25.83517 61.63888 15.89151
v 22.44554 65.69541 17.03159
v 20.40198 66.21015 17.72529
v 20.43268 65.55972 17.77939
v 21.77062 67.51698 17.03899
v 23.18657 66.7503 16.59309
v 19.39913 67.91174 17.74078
v 20.793 69.08736 17.07214
v 23.24129 68.24898 16.31428
v 20.00945 69.24542 17.30474
v 22.10954 70.14745 16.36715
v 43.82191 72.28989 -0.6472227
v 43.8865 73.26847 -1.185886
v 44.90504 73.10648 -2.430087
v -46.87122 77.27329 -0.78325
v -47.04569 75.05041 0.1297532
v 0.1170314 -22.30632 25.68639
v 32.48818 26.30147 10.07859
v 5.954565 -41.56158 14.96764
v 3.538402 -40.74343 16.46884
v 4.627185 -41.57135 15.4259
v -61.33204 -35.87585 -47.89695
v -60.97186 -36.9833 -49.82041
v -23.35369 65.89482 18.35042
v 7.399517 -83.76299 -9.438503
v 5.688058 -84.09964 -8.758363
v -14.98326 -83.64213 -13.456
v 56.69255 -30.09448 -31.47562
v 56.59819 -31.48334 -32.45641
v -0.6201109 22.16734 18.5829
v -2.067071 23.00373 18.71148
v -1.555079 20.89113 18.69472
v -4.018182 21.58528 18.38634
v -4.117816 24.2545 18.5992
v 45.12188 36.29492 6.57173
v 45.8297 36.47297 5.788016
v 28.61959 -44.39005 0.9781957
v 29.02692 -45.05143 0.4219628
v 47.65309 63.17388 -2.127687
v 48.35032 62.66648 -2.884304
v -2.820864 12.4756 21.57287
v -66.23396 -11.44563 -52.16094
v -66.66132 -9.492873 -52.85021
v -66.96262 -8.034399 -52.8298
v -66.21361 -11.89653 -53.72112
v -66.54699 -10.42497 -53.90026
v -65.77801 -13.6527 -51.63265
v -66.0279 -12.84745 -53.56388
v -67.21307 -6.848469 -52.441
v -66.54108 -9.131207 -49.23573
v -66.93924 -7.654084 -50.91445
v 6.970122 1.521774 19.83589
v 38.69217 -65.11604 -40.69484
v 38.4402 -65.49931 -39.26791
v -3.124216 -83.57571 -4.305406
v -0.3467954 -84.07751 -5.667854
v -2.208892 -84.1011 -5.576618
v -3.100141 -84.46636 -6.677289
v -4.336352 -84.37853 -6.525457
v -5.919061 -84.21911 -6.221634
v -15.50233 -8.226208 16.88119
v -15.34947 -8.89182 17.65249
v -14.36076 -8.076549 19.17766
v 5.585204 26.26249 17.19578
v 44.15977 5.711533 -1.321369
v 15.63241 -42.77231 8.464869
v 12.1306 -82.46191 -11.56263
v 10.08197 -83.26799 -11.53423
v 8.973766 -83.39259 -9.883985
v 61.23979 -10.33426 -36.68506
v 61.41342 -10.11556 -38.03883
v 60.75354 -11.32961 -33.85415
v 61.14286 -11.42211 -38.08329
v 61.12886 -11.04854 -37.00682
v 60.79665 -12.43844 -36.51471
v 60.81303 -11.79919 -35.23416
v 60.28237 -14.03643 -34.60666
v 60.34723 -14.1933 -35.66923
v 60.29412 -12.96596 -32.6114
v 60.57739 -11.38951 -32.53606
v 59.94821 -14.43362 -32.14615
v 59.52257 -15.59515 -30.63719
v 59.17495 -16.57731 -29.61495
v 59.18273 -15.31066 -27.89427
v 58.83665 -17.21845 -28.26182
v 59.15795 -17.48939 -30.82618
v 59.62038 -16.02987 -32.0653
v 19.4013 63.51337 18.31728
v -18.5389 -82.33007 -14.55119
v -16.51737 -83.14184 -14.1903
v -32.27328 33.81613 15.08661
v -29.86722 32.2497 14.51683
v -19.50562 -81.88276 -18.03073
v 52.65467 -45.28989 -34.27112
v 52.69101 -45.92709 -36.01559
v 52.10146 -47.47327 -36.63521
v 4.709618 -35.61875 17.59053
v 5.115044 -33.73661 17.25362
v 4.619969 -34.09266 17.48487
v -63.32435 35.49274 -21.61071
v -35.0847 40.57383 15.61521
v -35.33913 40.06604 15.56987
v -34.79984 39.31725 15.92133
v -13.7315 -7.53858 20.24408
v 1.453543 40.65083 22.35763
v 2.122305 42.35541 22.47765
v -1.099316 40.60722 22.4106
v 0.4378601 42.74643 22.5644
v -2.222898 43.69273 22.6345
v -4.561128 39.43344 22.21007
v -2.036415 36.99728 21.88604
v -4.064695 41.59348 22.46939
v -3.813628 36.65157 21.78232
v -6.347877 39.11098 22.07707
v -0.5483468 44.80011 22.6928
v 1.546626 43.52961 22.57433
v -6.190635 40.94374 22.29788
v -7.365083 41.78337 22.3077
v -5.680113 44.36587 22.57052
v -0.4511927 36.31447 21.75299
v -28.3446 73.27675 15.1196
v -26.28901 75.04051 15.32675
v -25.80424 76.11418 15.05509
v -24.51543 74.56207 16.08198
v -24.16387 75.70387 15.75506
v -28.89606 75.14668 14.24026
v -27.14186 77.1206 14.08783
v -22.78854 76.03742 16.00941
v -22.63389 73.85102 16.8617
v -24.09762 73.36195 16.57322
v -23.36212 77.5313 15.25282
v -30.36122 75.22128 13.56471
v -29.66805 76.73016 13.21949
v -28.4111 77.73302 13.29648
v -26.02185 78.15232 14.06378
v -25.07976 77.64359 14.61193
v -20.2827 15.68779 4.537009
v -19.90788 16.49382 3.980356
v -20.08379 17.48261 3.736571
v -20.13988 18.28401 4.030684
v 36.73792 -0.9779061 3.362299
v 1.103313 -37.18948 18.25834
v -64.47463 -14.51444 -35.41098
v 48.20403 34.86071 3.296157
v 48.99999 33.85997 2.186239
v 49.11478 35.27827 1.845003
v 49.3667 32.50613 1.67653
v 49.03501 32.31012 2.069765
v 48.79854 32.14474 2.338919
v 48.58906 33.01296 2.727353
v 48.32154 32.64415 3.011961
v 48.27149 33.64901 3.175777
v 48.01598 34.21741 3.540711
v 61.90969 28.28152 -29.25955
v 64.78269 20.33549 -39.09486
v 64.4224 19.86137 -37.23003
v 64.71021 19.57516 -38.66516
v 65.09161 19.28951 -40.59007
v 64.97751 18.30442 -39.84292
v 56.32389 -29.58405 -29.22636
v -60.43048 -38.97921 -45.71292
v -38.34985 77.14856 7.576146
v -37.65448 76.76904 8.273408
v -37.12519 76.29123 8.913123
v -37.90264 78.08052 7.47138
v -39.00938 78.11346 6.604438
v 0.8811114 -83.48563 -4.374919
v 41.3645 11.74783 -0.142983
v 44.35766 -58.998 -46.05526
v -34.74257 26.76 10.20146
v -33.66515 27.81959 11.19773
v -33.02343 27.09448 10.73487
v 17.95696 -37.50266 9.964069
v 3.869414 3.873528 23.05516
v 5.101401 2.154976 22.41889
v 4.586977 1.342537 23.57513
v 3.851197 2.467299 23.79893
v 3.08762 4.202146 23.71437
v 5.438275 0.5286212 22.86127
v 6.343681 -1.110508 22.52392
v 4.695738 -0.3635004 24.50866
v 4.249932 0.5719262 24.47375
v 5.408171 -2.462836 25.08538
v 4.855098 -1.11838 24.82321
v 7.439719 -3.262144 22.2357
v 6.971398 -1.408963 21.6767
v 6.936525 -3.552516 23.47239
v 6.179507 -4.445193 25.61456
v 8.012809 -6.301106 23.64945
v 7.233154 -5.213124 24.39776
v -41.5582 0.3457537 3.376708
v 23.94911 -76.36123 -23.99999
v -53.70058 -52.93162 -47.62294
v -67.45457 -5.698191 -52.21428
v -9.670055 -46.40609 12.76721
v -7.772889 -46.81728 13.3781
v 55.65096 -30.30699 -27.29089
v 62.30323 28.97363 -30.59238
v 11.04397 -5.483569 16.31249
v 15.53535 0.4910637 9.800144
v 14.29203 1.646578 10.2757
v 14.03764 2.809369 9.922647
v 15.72999 2.291617 8.797025
v 15.01725 3.977927 8.444999
v 13.57345 4.691228 9.240261
v 15.14314 5.456269 7.485036
v 17.08149 4.056843 7.133607
v 17.79007 1.808243 7.778374
v 18.48736 3.386529 6.785578
v 19.29533 1.801975 7.058378
v 16.51241 1.104822 8.849029
v 18.86055 -0.1154341 8.03784
v 14.08546 6.164987 7.882131
v 12.73164 5.941187 9.235295
v 14.23178 5.208677 8.33586
v 12.92364 7.030255 8.290855
v 12.20519 7.045048 9.042448
v 14.35614 6.953026 7.249381
v 14.03017 8.243258 6.747066
v 16.04328 7.666996 6.052987
v 15.81706 6.858241 6.420347
v 12.52365 8.029634 7.988975
v 12.74138 8.595331 7.480249
v -36.10432 11.55299 5.175115
v 27.54416 0.4845906 5.257257
v -33.38213 71.89231 13.00976
v -57.19072 -45.51171 -54.77294
v -32.73347 -41.96645 2.866595
v -20.5497 -41.81618 9.468938
v -21.66485 -42.40546 7.959937
v -19.31277 -42.01373 10.06841
v 12.61324 -43.60114 8.261087
v 30.6205 -71.88256 -28.23864
v 30.56797 -72.01298 -29.97743
v 32.65476 -70.42782 -29.96445
v 31.76282 -71.13336 -30.66584
v 33.10419 -70.12341 -31.03506
v 31.45141 -71.27654 -32.90557
v 30.69373 -71.88094 -31.9742
v 30.29935 -72.03599 -33.16994
v 28.89479 -73.03403 -31.8138
v 34.10918 -69.34953 -32.73339
v 32.67051 -70.36298 -33.91049
v 34.5155 -68.98177 -30.88887
v 34.96184 -68.68392 -32.61582
v 36.10026 -67.71629 -31.58201
v 35.9982 -67.49935 -29.36943
v 37.45854 -66.47548 -31.53065
v 35.12464 -68.11008 -27.98876
v 36.32215 -67.58175 -33.42382
v 31.86784 -70.82146 -34.91831
v 34.00878 -69.32215 -35.51978
v 18.315 -42.06388 7.444904
v 17.43343 -42.30495 7.820638
v 18.15107 -42.59822 6.910352
v 16.77004 -42.78661 7.653049
v -49.47782 35.43423 6.433305
v -49.36095 35.93462 6.650182
v -49.10893 35.91971 6.945521
v -49.27824 36.47797 6.782203
v -48.94357 35.99913 7.202139
v -48.70466 35.70647 7.182912
v -48.6293 35.83872 7.548812
v -48.32545 35.54747 7.553851
v 27.44517 69.5687 14.10412
v 26.5664 68.51202 14.72506
v 28.61888 69.17204 13.54388
v 27.78408 70.30856 13.76797
v 29.72058 69.13017 12.91658
v 28.63435 70.77701 13.15343
v 29.88333 71.17472 12.37918
v 29.63196 67.99438 13.1662
v 30.86352 70.16796 11.94952
v 30.93127 68.16727 12.35372
v 31.79862 69.30795 11.53118
v 32.79175 68.74314 10.99374
v 32.16231 67.60544 11.62108
v 31.06621 67.38941 12.40786
v 32.89337 70.60889 10.47945
v 31.27093 66.76264 12.38194
v -66.55998 25.54659 -29.95676
v 58.17979 49.79001 -17.98549
v 4.448998 -21.07549 17.82218
v -58.10672 -45.24371 -46.36357
v -58.08059 -45.03206 -49.22631
v -58.89804 -42.993 -50.22887
v -58.69971 -43.2781 -51.32175
v -58.21225 -44.55561 -50.55746
v -57.55154 -46.02173 -50.10482
v -58.25517 -44.0614 -52.32724
v -57.08711 -46.74809 -51.03925
v -57.66212 -45.24795 -52.62001
v -57.03647 -46.48397 -52.5183
v -56.17459 -47.83562 -53.1614
v -56.60595 -46.73392 -54.23502
v -57.76457 -44.77676 -53.49888
v -56.54139 -47.68985 -51.32298
v -55.48563 -49.28587 -52.09977
v -55.9498 -48.68826 -51.37023
v -55.91122 -48.99854 -50.39391
v -55.39337 -49.78688 -50.62772
v -59.03276 -41.99679 -53.11958
v -58.05973 -45.38495 -44.70963
v -57.68785 -46.17443 -46.56738
v -58.37614 -44.57153 -43.13741
v -57.24846 -47.07401 -43.20638
v -57.79781 -45.7723 -41.82174
v -59.34785 -41.6588 -51.46781
v -59.70307 -40.35587 -52.78231
v -59.40197 -40.40095 -55.00273
v -59.80571 -39.82011 -53.7318
v -59.42947 -39.84494 -56.22939
v -60.01625 -39.71976 -51.75381
v -59.94559 -38.82313 -55.4296
v -16.14509 -21.24534 15.68589
v 24.88374 -11.357 8.660758
v 23.78292 -10.04828 8.787798
v 43.5491 2.542721 -0.2643605
v 23.51133 -41.0352 5.232339
v 22.79466 -40.4497 5.973487
v 6.123557 1.440715 21.27352
v 6.815819 -0.06675547 21.04921
v 56.03242 -37.95472 -38.73624
v 56.10489 -36.45214 -36.34299
v 56.36274 -36.60533 -38.26966
v 30.59093 71.85631 11.67165
v 31.87413 70.71505 11.15948
v 65.00613 16.46833 -39.67556
v 11.00938 35.26377 20.25889
v 11.8689 35.61363 20.24598
v 9.691978 35.67916 20.57612
v 8.952559 36.61843 20.9311
v -58.18795 -44.7583 -41.04037
v -57.71212 -45.63674 -39.91888
v -27.94077 4.384332 5.86854
v 36.75729 -65.85645 -26.4165
v 31.33298 9.660257 4.839399
v 31.79987 8.425575 4.594389
v 13.55166 -44.91283 6.31057
v -54.78847 35.05818 -0.7091663
v -54.19731 35.68437 0.2112741
v 34.30519 32.16992 12.34742
v 33.7843 32.04433 12.47901
v 35.30531 32.86556 12.33788
v 36.26248 32.98275 12.00928
v -24.05609 -44.90298 2.310027
v 4.418103 -2.429768 26.39006
v 4.79056 -4.066896 27.23597
v 6.537759 -5.911945 26.3232
v 5.086746 -5.363801 27.96136
v 4.262396 -5.216136 28.75605
v 3.031476 -3.01036 28.1948
v -63.03421 -26.9436 -41.51722
v -65.92854 -10.30114 -43.51523
v 25.34058 -10.38193 8.409607
v 23.82092 -7.860074 8.405681
v 23.44029 -6.519159 8.219949
v 25.11058 -5.536389 7.428243
v 26.81775 -6.276702 7.106891
v 26.18347 -3.554426 6.534943
v 27.53332 -3.26349 6.065661
v 27.94558 -4.671516 6.339693
v 23.38542 -5.32709 7.915355
v 23.31467 -3.853405 7.488961
v -61.36333 -35.28355 -51.50721
v -61.75161 -33.89565 -51.15617
v -60.51192 -38.38805 -50.80844
v -60.87395 -37.06509 -51.34764
v -60.81846 -37.66481 -48.40048
v -60.16319 -39.79065 -48.55373
v -19.82453 59.94683 19.79471
v -66.10094 -9.870625 -44.83649
v -66.48522 -9.176073 -48.42907
v -66.74916 -7.907426 -48.27054
v -66.94176 -6.791718 -47.31019
v -65.77263 -10.43879 -41.87264
v -65.52902 -11.85127 -41.86505
v -65.50243 -12.49727 -43.03912
v -65.29397 -11.93435 -39.16385
v 22.46588 40.04474 18.73475
v 37.036 -2.623034 3.50942
v -31.67352 75.93307 12.51221
v 21.29041 -78.05654 -23.57822
v -15.23677 -19.2376 19.18694
v -14.43516 -19.11461 19.90476
v -68.63801 8.764345 -36.73059
v -68.87137 11.06034 -37.34319
v -68.5378 10.77222 -35.5873
v -69.01022 13.37108 -37.82449
v -68.97304 12.37797 -37.68528
v -68.29514 12.47741 -34.31121
v -68.18272 13.88649 -33.8947
v -68.69392 14.02327 -36.20425
v -12.83186 -83.28011 -7.297312
v -66.92986 24.7286 -31.05401
v -67.20786 23.35875 -31.75979
v -67.47827 25.92606 -33.315
v -67.45267 24.13297 -32.74273
v -66.82076 26.01172 -30.92037
v -67.43784 21.3409 -32.10692
v -67.73985 22.7615 -33.47127
v -67.11855 26.74847 -32.22438
v -52.71499 34.31661 2.785695
v -52.20466 34.72132 3.362182
v -52.53997 34.95881 2.978537
v -3.88726 -6.529308 32.23326
v -3.055796 -7.260734 32.86237
v -8.830993 -43.76632 12.34262
v -9.223536 -43.88053 12.18565
v -9.742379 -44.18341 12.08395
v -10.07094 -43.72014 11.99331
v -10.81949 -44.08538 11.80525
v -11.1788 -43.69153 11.73857
v 5.010242 51.55719 22.2293
v 3.668135 52.05378 22.30103
v 2.054568 51.92719 22.39925
v 5.431999 52.7864 22.09034
v -0.5267496 52.75562 22.43535
v -0.9172889 49.36977 22.65237
v -1.446613 50.83329 22.58566
v -2.257823 53.27543 22.39809
v -3.227585 51.54783 22.50606
v -3.411369 48.94763 22.64449
v -4.422077 51.11525 22.51782
v -20.62482 -42.95583 7.795943
v -22.95984 -42.44052 6.963747
v -22.0184 -42.90779 6.940937
v -22.82755 -43.47133 5.244205
v -65.1367 -15.97133 -47.22434
v 0.4086995 -48.22708 13.8639
v -0.4584675 -49.20213 14.09858
v 1.718008 -30.66089 18.05394
v 14.94466 36.44164 20.02108
v -67.10023 -6.352048 -48.57051
v -67.00604 -7.074014 -49.79753
v -67.16635 -6.212027 -49.41965
v -67.30025 -5.573149 -49.13842
v 19.2086 -3.333451 8.974407
v -36.29151 40.62958 15.04159
v -36.812 39.94197 14.92178
v -37.51112 39.81377 14.67463
v 61.9921 39.38887 -29.90811
v 65.06238 5.886226 -43.91976
v 65.1643 5.303952 -46.38364
v -65.54558 46.23843 -27.17519
v -65.50175 47.13038 -26.80273
v -65.39185 47.44466 -26.4196
v -65.22901 47.34462 -25.91321
v -68.00225 27.01238 -35.4952
v 60.73288 44.38004 -25.51907
v 60.82671 44.60367 -25.70563
v 60.98414 43.62088 -26.37431
v -13.21597 -6.911286 21.08875
v 19.20631 -23.86176 8.840614
v 19.52052 -1.143507 8.085447
v 18.35484 -1.221341 8.69792
v 44.02356 14.6075 -3.115632
v 43.86324 16.66257 -3.178328
v 44.49467 16.72157 -3.59119
v 42.91977 13.32389 -1.782839
v 43.09254 14.9515 -2.436417
v 43.35833 16.22428 -2.840244
v 43.59435 17.11691 -2.878233
v 44.00294 17.21074 -3.115666
v 43.3758 17.70252 -2.847613
v 43.68513 18.11036 -2.752185
v 44.29819 17.93024 -2.923328
v 43.46941 18.92662 -1.61984
v 43.28909 18.47737 -2.149288
v 43.20579 19.412 -1.113534
v 43.37338 20.00589 -0.8835853
v 44.04673 19.81466 -1.510468
v 42.69268 19.51409 -0.6233803
v 43.01281 20.89823 0.06837764
v 47.08777 36.70981 4.269827
v 45.80536 35.56973 5.932831
v 56.95894 58.13325 -16.40422
v 57.15652 56.34403 -16.31773
v 57.9153 55.50744 -17.83903
v 57.71441 56.85269 -17.77716
v 57.68592 57.90447 -17.93156
v -34.0716 -34.47615 4.916368
v -43.93083 78.93643 1.494439
v -42.74685 78.20164 3.134487
v -21.92564 11.88764 5.514702
v -20.26505 13.03558 5.446973
v -13.61411 -45.72952 10.85389
v 9.262728 33.27546 19.80613
v 10.23349 33.72755 19.78952
v 10.57643 34.6766 20.10704
v 9.272442 33.97657 20.09954
v 8.574883 33.17749 19.89931
v 8.06482 34.33329 20.41249
v 7.494788 33.157 20.06948
v 9.777277 34.95321 20.35409
v 7.810081 31.87464 19.45636
v 6.587647 31.7299 19.61786
v 6.108868 33.36912 20.36281
v 6.818859 33.79123 20.41246
v 7.079395 30.81705 19.08976
v 5.563002 30.95912 19.53531
v 5.673758 29.75718 18.96926
v 5.934701 32.61991 20.11901
v 4.123582 29.89536 19.426
v 3.485937 33.88976 20.88338
v 3.773351 31.9281 20.21691
v 4.978911 32.68766 20.28943
v 5.727067 34.02959 20.64132
v 5.208672 35.45484 21.1243
v 6.74931 34.60251 20.70552
v 6.068287 35.09678 20.93027
v 7.407396 34.72409 20.64561
v 1.341357 33.72543 21.05336
v 7.279924 29.79301 18.50939
v 6.66965 29.07278 18.2976
v 6.358391 29.6259 18.68908
v 7.729897 29.1073 17.9653
v 8.453996 29.47875 17.90403
v -4.919255 33.61177 21.02336
v -31.81425 -33.01625 6.272287
v 36.50683 -66.53085 -27.54536
v 37.78466 -65.00022 -27.07498
v 64.39589 9.775362 -36.35673
v 64.77054 11.55326 -38.51823
v 64.75439 10.10442 -38.68295
v 65.05603 11.99953 -40.22319
v 64.7395 8.984365 -38.97353
v 65.19544 11.77499 -41.15634
v 64.74326 12.94589 -38.14906
v 64.93728 12.54367 -39.39073
v 28.13781 -1.642879 5.484209
v 62.77286 -6.212894 -44.57031
v 62.39818 -7.770059 -44.58814
v 10.76882 -42.41774 11.78682
v 11.53862 -42.78992 10.90732
v 9.663834 -43.40339 10.84479
v -24.91026 -44.87397 2.110245
v -34.76464 -2.834896 5.686099
v -35.2945 -4.534607 5.952853
v 61.31558 -11.44463 -40.18697
v 60.99853 -12.61721 -39.29051
v 60.69237 -13.48298 -37.76104
v 60.38574 -15.18164 -37.84175
v 60.43353 -14.12978 -36.46754
v 60.76464 -14.1204 -39.99339
v 61.08122 -13.12191 -41.3726
v 60.68255 -15.2993 -41.64851
v 61.59221 -10.32494 -40.80922
v 60.34755 -16.4111 -39.80304
v 59.97943 -17.22382 -37.66362
v 60.05036 -16.10825 -36.23437
v 59.90743 -18.2025 -38.65599
v 60.0212 -15.11565 -34.20073
v 59.73222 -16.99381 -34.68528
v 60.8305 -14.78451 -42.35457
v 60.85328 -15.26831 -43.8316
v 60.64024 -16.4698 -43.79787
v 60.44691 -16.82006 -41.95621
v 61.09601 -13.91117 -43.7861
v 60.10851 -18.86357 -41.74091
v 60.09772 -18.29321 -40.63084
v -41.12144 39.97393 12.56735
v -40.65652 39.56047 12.92511
v -41.42322 38.69874 12.69985
v -42.64848 38.93584 11.85852
v 61.3604 -12.23146 -42.675
v 61.42053 -11.47723 -41.53923
v 61.66305 -10.76143 -42.82791
v 61.59953 -11.50158 -43.91021
v 61.28164 -13.03807 -44.00974
v 61.52441 -12.29308 -45.39252
v 64.47816 8.507578 -37.2086
v 65.00264 9.829098 -40.61829
v 64.87373 8.638902 -40.03185
v 64.81138 7.510867 -40.23208
v 59.04036 -18.70677 -31.66153
v 59.29036 -19.03136 -34.20912
v 58.83852 -20.47219 -32.78464
v 59.50233 -17.02018 -32.71927
v 58.82661 -21.206 -33.62864
v 59.60192 -18.49164 -36.18513
v 59.39732 -19.92752 -36.53894
v 59.09153 -21.1903 -35.70876
v -38.93075 34.50317 13.05339
v 3.856019 -32.01167 17.58185
v 2.304432 -33.53449 17.94772
v -0.2557501 -33.13718 17.82358
v 1.02096 -34.56195 18.06314
v 2.319532 -37.19875 18.12589
v 7.828933 51.91714 21.88165
v 8.338234 50.8065 21.90894
v 7.217994 52.36309 21.921
v 13.25331 -10.32838 13.6515
v 12.82677 -11.08108 15.09766
v 12.39672 -9.539545 15.05906
v 12.34586 -10.85716 16.46729
v 13.10993 -12.31879 15.90555
v 65.24866 10.94422 -41.78466
v -11.78664 -84.43445 -13.50835
v -11.03147 -84.51775 -11.25828
v -51.47144 35.40312 4.186384
v -51.80333 35.1712 3.826164
v 35.37213 69.83345 8.782946
v 34.01641 68.27876 10.20818
v 33.85979 71.08525 9.600379
v 35.19874 71.12249 8.519458
v -20.12217 7.64313 6.518898
v 23.73308 40.64079 18.36738
v -24.84344 -44.30611 2.592535
v -25.52532 -44.57217 2.384674
v 15.94994 -45.96452 5.000032
v 17.08911 -44.71138 3.522293
v 17.49149 -45.98658 3.293577
v -66.96265 36.51296 -32.81197
v -66.74896 38.46007 -32.02649
v -66.40717 38.96249 -31.02756
v 24.49574 65.41409 16.19859
v 65.19027 9.91262 -41.95459
v 65.4024 9.636916 -43.20181
v 65.20212 8.070723 -43.04756
v 65.10154 8.465066 -41.93391
v 65.35787 7.556175 -44.62109
v 65.4868 9.245679 -44.23305
v 65.61792 11.03192 -44.71571
v 65.55692 8.928197 -45.89289
v 65.6917 10.23939 -46.29437
v 29.81484 -3.330719 5.465434
v 19.10035 -42.2029 6.69743
v 19.96042 -42.03484 6.299516
v 19.35028 -42.99014 5.474913
v -53.27541 36.60722 1.472111
v 19.21269 -79.28151 -22.46937
v 19.83108 -78.88432 -20.75256
v 18.89536 -79.36777 -18.94291
v -62.08916 -28.6356 -35.88285
v -17.8139 28.99725 14.8416
v -18.67181 28.22525 13.66637
v 23.18704 3.098504 5.673902
v 23.32892 5.092732 5.524913
v 24.1432 7.144739 5.395839
v 24.74704 8.102201 5.39756
v 26.31971 8.069326 5.341445
v 24.96394 9.706663 5.576019
v 18.25617 12.03871 5.244403
v 18.67608 11.18226 5.316442
v 18.76422 8.992168 5.421813
v 17.5868 8.504744 5.526413
v -60.63245 -37.00356 -54.47307
v -60.80627 -35.87487 -56.21319
v -40.13255 79.16791 5.016722
v -36.97594 80.12149 7.082151
v -38.2454 79.92361 6.237861
v -41.62969 79.08823 3.73911
v -64.34909 -16.04675 -36.85543
v -64.62971 -14.35602 -36.61716
v 19.29531 29.76874 14.03754
v 18.94081 28.70906 13.1147
v 19.74988 28.61579 12.838
v 21.11025 29.27626 13.17943
v 20.40226 30.19284 14.18401
v 22.01336 27.87434 11.9632
v 22.96415 28.90359 12.57563
v 22.62633 29.59641 13.19209
v 24.57867 30.15358 13.26054
v 24.90383 29.28426 12.59284
v 23.72782 27.7952 11.72983
v 24.59311 28.11736 11.83897
v 25.75763 28.30024 11.79271
v 25.76079 27.46807 11.4518
v 26.12804 27.08516 11.18677
v 25.10801 26.93657 11.2344
v 23.92295 27.00036 11.20939
v 24.09847 26.65874 10.97456
v 23.21446 26.67091 11.05706
v 21.01313 30.79499 14.6283
v 19.45918 31.30556 15.60269
v -10.46972 -45.90077 12.35389
v 30.45165 65.01359 13.11053
v 41.09662 -62.3718 -44.54388
v -62.27119 -31.85261 -51.31943
v -62.50798 -31.08852 -49.45217
v -61.91495 -32.90443 -52.5985
v -62.3393 -30.76111 -53.74033
v -62.8409 -29.00947 -52.13603
v -62.59476 -29.30359 -55.35777
v -61.60318 -34.21281 -52.49316
v -61.8132 -32.94022 -54.11345
v -5.304522 -5.250251 30.85652
v 53.41877 -44.95227 -37.91245
v 52.82261 -46.20376 -37.57267
v -60.3783 -39.13192 -47.5622
v -61.04029 -36.96989 -47.52409
v -59.78665 -40.75255 -49.83392
v 9.495521 65.36424 20.30442
v 8.968549 66.66135 20.16639
v 10.4272 65.19038 20.16535
v 10.1542 66.59118 19.98939
v -68.61631 3.179225 -41.7325
v -68.45684 3.646664 -39.66259
v 1.510214 13.60804 19.96002
v -64.91258 -13.93453 -38.77601
v -63.15174 -26.94773 -55.11614
v 20.89121 -4.44352 8.565756
v 21.68539 -6.409305 8.769295
v 21.34326 -2.096778 7.674555
v 14.3256 58.9753 20.07293
v 14.91612 59.68301 19.8541
v 15.92205 59.71564 19.58325
v 15.19369 60.19673 19.73447
v 16.25992 59.0589 19.5502
v 24.47162 64.60938 16.28244
v -50.87881 36.00922 4.829652
v -50.28453 35.62325 5.579257
v -50.04955 35.17768 5.801503
v 3.561961 -19.67302 17.88055
v 3.634719 -19.38325 17.35547
v 54.71199 63.37646 -13.52572
v -54.42196 34.255 -0.01024175
v -53.89736 34.27235 0.8573551
v -53.69415 34.01067 1.166423
v 17.69946 -79.94547 -22.77995
v 17.13313 -80.39462 -20.2492
v 57.56779 54.99407 -16.95905
v 57.96709 53.58543 -17.7065
v 58.3122 53.15877 -18.40141
v 58.50099 52.48048 -18.64828
v 64.31156 27.92073 -38.57008
v 64.2136 28.70042 -38.19325
v 63.96125 29.42539 -37.29736
v 64.43691 26.20326 -38.81436
v -64.93835 -12.8975 -37.06994
v -61.17522 -35.57907 -53.19621
v -65.47369 44.24855 -27.38556
v -22.28088 74.56655 16.73135
v -65.79195 44.35106 -28.12595
v 64.89129 3.23536 -46.65311
v 64.56541 1.483702 -46.92773
v 1.740749 6.196856 23.7721
v -69.19138 9.939889 -40.02332
v -69.04981 9.185093 -39.48351
v -68.71897 7.167756 -38.04832
v -68.97717 7.989805 -39.35435
v -69.07198 8.250159 -40.21846
v -68.91346 6.588041 -40.10497
v -68.77916 5.452438 -39.99154
v -68.93632 5.385879 -41.32098
v -68.91215 4.52565 -42.34247
v -68.6115 3.969035 -40.51813
v -69.13116 6.268668 -41.93582
v -69.05701 6.301743 -41.32131
v -69.16919 6.996924 -41.49012
v -68.32837 1.755622 -41.50369
v -68.68005 3.021948 -42.85899
v -68.55563 2.143153 -43.28984
v -68.84172 3.606897 -43.49736
v -69.13971 5.727051 -42.86407
v -69.04681 4.708242 -43.71513
v -68.96095 3.603129 -44.60926
v -68.05679 0.2735826 -41.67787
v -68.24284 0.2818575 -43.56477
v -68.31072 -0.04887065 -45.77541
v -68.01434 -0.8571559 -44.07223
v -68.81366 2.640183 -45.22448
v -68.69119 1.768528 -46.06884
v -68.84599 2.526674 -46.07889
v -69.09255 3.49532 -47.58423
v -68.82493 1.973143 -47.1723
v -69.12548 3.796312 -46.76762
v -69.35816 4.995309 -46.9715
v -69.13428 4.398249 -45.1614
v -68.81901 1.520458 -48.92658
v -68.78271 1.192089 -50.08147
v -68.39704 -0.3009134 -48.59408
v -69.04144 2.390361 -50.1302
v -69.20669 3.557963 -49.46701
v -68.25815 -0.6196875 -47.28588
v -69.29613 4.171522 -49.13701
v -68.47402 -0.1944317 -50.26725
v -68.01785 -2.285921 -49.21146
v -67.99169 -2.067416 -47.81087
v -68.20035 -1.655568 -50.47676
v -67.86335 -3.350817 -51.28965
v -68.45879 -0.7272115 -51.60703
v -64.92051 -17.26312 -46.8281
v -64.71159 -18.81031 -48.16853
v -64.18447 -22.0658 -47.98592
v -64.43413 -20.74569 -49.96423
v 19.83567 -2.241802 8.33315
v 20.57998 60.34976 18.16313
v 20.8922 59.63351 18.0899
v -26.22632 6.781316 5.806881
v -24.68502 5.085904 6.182968
v -24.07482 6.910016 5.911218
v -25.7638 4.355593 6.132413
v -67.33126 27.3076 -33.09193
v -66.9856 28.62047 -32.10161
v 16.6137 13.24928 5.113349
v 62.66289 38.45536 -32.19702
v 62.87572 39.07424 -32.68251
v 62.59436 39.08559 -31.78713
v 3.700888 59.92712 21.56954
v 4.282919 61.71411 21.31538
v 21.95 -77.60905 -24.55067
v 22.76133 -77.1188 -25.88083
v 20.54157 -78.3546 -24.97294
v 18.96357 -79.21009 -24.49127
v 21.14048 -77.91277 -26.67277
v 19.78609 -78.69107 -25.52051
v 17.53603 -79.85526 -24.05163
v 19.12455 -79.01959 -25.33541
v -64.70488 -14.88576 -38.36192
v 37.40972 -66.61314 -35.4521
v 1.429344 -47.13324 13.60645
v -6.41532 -19.98542 22.97347
v 14.08958 -18.56157 12.35464
v 15.59359 -17.68257 10.23269
v 14.98563 -17.62206 10.79168
v -33.91021 77.72038 10.44919
v -31.94312 79.09073 10.90949
v -31.64518 77.53362 11.81262
v -32.66187 76.33064 11.81692
v -7.597368 45.00954 22.48748
v 25.05386 -75.619 -24.8428
v -3.647277 11.61378 21.8385
v -2.717865 10.45364 22.6981
v -7.080275 -1.804146 27.16782
v -28.03231 -39.32911 6.447175
v 22.98138 -1.714075 6.94855
v 24.86005 -0.7333187 6.100488
v 51.47906 -48.68226 -36.52366
v 50.85688 -50.46998 -39.1026
v 23.88646 -21.5063 8.43943
v -27.61364 79.72411 12.63647
v -26.38831 79.0786 13.42453
v 22.69204 38.76755 18.70156
v 21.83637 39.0198 18.95553
v 22.46718 37.95938 18.81032
v 21.35993 38.45589 19.0902
v 21.84057 37.39529 18.96098
v -52.44904 73.77229 -6.223351
v -53.18226 72.03888 -6.534977
v -53.3187 70.75269 -6.260179
v 61.87055 -9.546203 -42.33484
v 32.14201 27.75009 10.68478
v 31.19958 26.91484 10.60089
v 30.68794 27.84128 11.21987
v -28.34986 -40.71459 5.560228
v -28.66378 -41.87154 4.587146
v -30.1004 -40.94767 4.656117
v 3.636507 -82.91299 -3.954847
v 44.52299 12.97543 -3.222136
v -36.15951 77.42091 9.100113
v -35.09435 78.6295 9.269056
v -36.58812 78.27457 8.351399
v 14.82923 -81.16975 -11.96479
v 42.43785 -60.86041 -46.20354
v -63.50589 -25.84574 -52.106
v -63.71545 -24.6972 -52.36457
v -63.78402 -24.38007 -51.59965
v -63.82811 -24.25294 -49.99477
v -63.92058 -23.69531 -53.01331
v -64.02076 -23.28229 -51.61253
v -64.14931 -22.47099 -49.90996
v -64.23344 -22.10666 -52.08971
v -63.66293 -24.89036 -53.65221
v -63.81792 -24.00194 -54.59625
v -64.15963 -22.32244 -54.61123
v -64.2497 -21.66456 -56.54732
v -64.42489 -21.04951 -53.55766
v -64.07068 -22.42181 -56.43316
v -64.46068 -20.86613 -55.47265
v -31.23597 -39.6222 4.761739
v 58.25608 51.39381 -18.07127
v 59.06538 49.99807 -19.98798
v 59.21015 50.84644 -20.38471
v -60.21028 58.85101 -14.04986
v -60.16584 62.87121 -15.01295
v -60.84514 60.80491 -15.93218
v -60.68071 61.68898 -15.74114
v -61.376 60.307 -16.9834
v -61.58222 59.1217 -16.95309
v -61.88283 58.11408 -17.40534
v 24.20198 52.16048 17.33352
v 23.72688 51.66781 17.59127
v 9.332506 67.87882 19.90162
v 10.75812 67.03773 19.82087
v 12.02514 66.20273 19.76007
v 11.62422 66.91314 19.71747
v 39.36516 -2.029109 2.622193
v 37.2164 74.63671 5.360847
v 38.72382 73.41628 4.457163
v 38.21663 74.44645 4.483035
v 37.38933 75.66817 4.685256
v 38.35746 75.87311 3.644658
v -28.59508 72.02673 15.38373
v -1.299762 9.471139 23.2537
v 25.28009 66.01646 15.80436
v 26.0057 67.56586 15.18874
v 65.12556 13.40352 -40.19219
v 65.38133 13.37221 -41.93964
v -45.95211 17.87681 -0.8236021
v -63.74986 -23.92298 -56.20226
v -63.48264 -25.36179 -55.63453
v -63.83812 -23.28994 -57.29644
v -63.42458 -24.9493 -57.83565
v -63.08494 -26.669 -57.28452
v -62.93029 -27.04968 -58.0657
v -62.55959 -28.817 -57.30413
v -63.25877 -26.82338 -53.33874
v 18.83923 69.19585 17.65753
v 20.18351 71.9481 16.60133
v 20.95083 71.05103 16.58711
v 0.4654572 8.423332 23.34381
v 28.03125 -73.63375 -31.26562
v -2.09493 -44.05303 13.52089
v 22.91593 -22.93391 8.32962
v 19.31103 65.26595 18.16711
v 19.48314 66.6233 17.94114
v 18.45036 67.24423 18.1196
v 18.72328 66.88411 18.10886
v 17.26486 64.42773 18.84308
v 18.05907 65.8325 18.46556
v 16.68396 66.57373 18.71672
v 16.12589 62.38154 19.33563
v 15.51851 64.01746 19.31655
v 15.91059 65.55655 19.04417
v 17.0244 61.12211 19.20372
v 16.18863 61.12544 19.42037
v 15.46516 67.94598 18.78752
v 17.36069 67.07129 18.45184
v 17.66565 66.63761 18.45382
v 18.1152 66.88667 18.28006
v 16.73262 67.33389 18.57067
v 17.52313 68.35973 18.17004
v 16.5367 68.27014 18.45838
v 56.29098 -35.45308 -35.93493
v 56.46096 -34.086 -34.90505
v 56.0064 -35.3652 -34.33392
v 56.6444 -34.62558 -36.79308
v 56.90631 -33.28661 -36.37606
v 56.20517 -33.8418 -33.2611
v 56.79195 -32.72375 -34.96539
v 56.52921 -32.71111 -33.52489
v 57.1114 -33.7337 -38.65968
v 57.02402 -34.51097 -39.49915
v 56.6774 -36.11053 -40.02913
v 57.34867 -32.40443 -38.17991
v 57.68494 -32.33302 -40.64388
v 56.88103 -35.82552 -41.45233
v 56.57068 -37.01353 -41.40202
v 56.26126 -37.90387 -40.75711
v 56.37052 -38.11362 -42.80477
v 55.97552 -39.27348 -42.4699
v 55.86069 -39.24362 -40.92113
v 7.905904 -2.276477 20.66396
v 7.923344 -4.058004 21.92813
v 9.129586 -4.707712 19.63929
v 9.043159 -2.999263 18.9355
v 9.11741 -6.179692 20.55665
v 8.662392 -5.820463 21.48133
v 8.253784 -5.433391 22.24782
v 9.887424 -4.682039 18.14325
v 9.658521 -6.324381 19.35053
v 9.935774 -7.131773 19.1774
v 10.06389 -6.028315 18.32046
v 9.220445 -6.900366 20.82832
v 8.46131 -6.000549 22.15364
v 8.545483 -6.559163 22.40943
v 64.2712 20.19356 -36.60403
v 14.59387 -18.13272 11.22578
v 14.59782 -17.00625 11.67021
v 28.81361 38.44568 16.65502
v 29.15381 37.87676 16.46314
v 26.42079 39.52148 17.42609
v 27.06926 38.54013 17.22843
v 26.08345 38.97696 17.4942
v -24.27914 -79.29072 -22.51855
v -22.60665 -80.22874 -21.54944
v -22.13578 -80.52362 -20.88039
v -21.51179 -80.83237 -20.81393
v 18.40706 67.63092 18.06225
v 16.66147 69.61964 18.14587
v 17.91822 70.56273 17.62854
v 13.84067 -14.66425 15.86482
v 13.39708 -13.7969 17.08067
v -69.32508 11.24892 -40.52189
v -69.14831 12.55259 -39.09156
v 39.15355 -64.563 -41.86877
v 38.14482 -65.30669 -42.13034
v 36.5783 -66.74232 -40.82624
v 37.31626 -66.39711 -39.6225
v 36.80039 -66.28386 -42.37758
v 36.19586 -66.8456 -41.73308
v 0.8284559 13.18541 20.59897
v 17.57196 -80.11096 -18.35752
v 16.33135 -80.8102 -19.38298
v 57.33688 -28.85152 -33.30644
v -20.74696 -44.13518 4.303298
v -21.17395 -44.2338 3.892638
v -20.33842 -44.28944 4.761442
v -19.92234 -44.12117 5.251941
v -19.20498 -44.53412 6.0321
v -19.0841 -44.15792 6.137779
v -6.60865 34.23918 21.02192
v -7.818647 33.3488 20.58827
v -6.26789 31.53016 20.24597
v 63.51632 35.76684 -35.44518
v 63.64465 35.80116 -35.76866
v -38.62813 13.4934 4.203204
v -37.62928 14.48624 4.269714
v -38.0644 12.99368 4.520582
v -37.78405 12.5714 4.668616
v -37.42845 12.06486 4.718612
v 22.01612 31.35327 14.93211
v 22.99297 30.98123 14.33283
v 23.50088 31.59184 14.75288
v 22.28738 31.969 15.50183
v 34.51952 24.26885 8.097267
v 35.17158 23.72113 7.18899
v 47.54316 7.366727 -4.494956
v -69.30819 13.7607 -39.84746
v -69.5171 12.21836 -41.34484
v -69.31014 9.208938 -41.12836
v -69.54581 10.59178 -42.09036
v -69.65783 13.31199 -41.79608
v -69.84974 11.95127 -43.76606
v 50.3288 -49.76023 -33.33525
v -36.9409 26.53966 9.712999
v -38.1012 25.97984 8.848971
v -37.37792 25.72891 8.971296
v -35.4322 25.80164 9.318919
v -36.64933 25.08145 8.72457
v -36.1689 25.54159 9.001514
v -37.6134 25.47155 8.696713
v -5.243144 49.83302 22.5499
v 64.60064 5.451138 -40.23748
v 64.44106 4.993923 -39.18753
v -66.18781 28.36597 -29.33386
v -66.18135 26.84166 -29.07124
v -22.74909 8.441049 5.802155
v -61.70399 59.65097 -17.4196
v 8.453317 -22.19748 16.476
v 9.424106 -22.11083 16.56071
v 8.316457 -21.80274 16.78029
v 6.869294 -21.16751 17.03002
v 6.28225 -20.78751 17.17047
v 7.002305 -20.72601 17.31304
v 7.946622 -21.15706 17.21483
v 9.486915 -21.70599 17.12483
v 10.43989 -21.72774 16.97109
v 10.73582 -20.96089 18.29482
v 9.719893 -21.20973 17.90145
v 11.22164 -21.44102 17.08026
v 11.06936 -21.97953 15.93296
v 15.57535 69.76163 18.38097
v 15.91414 70.43891 18.15126
v 16.71605 70.83171 17.84677
v 52.34159 -47.47356 -38.22263
v -2.009951 18.9635 18.98382
v -20.9959 73.84677 17.30021
v -21.03588 75.73406 16.63983
v -19.04152 75.51043 17.04375
v -19.04674 77.09271 16.43672
v -17.22932 74.8503 17.65127
v -18.16619 76.47391 16.88363
v -19.48441 73.59345 17.71044
v -20.74234 77.26898 16.01534
v -18.72155 78.39859 16.01565
v -16.82028 78.02053 16.48857
v -20.56889 79.27233 15.12791
v -18.53347 80.23151 15.1252
v -19.97783 80.6263 14.59926
v -17.14168 80.03161 15.55018
v -58.15174 63.53271 -11.37861
v 18.65679 71.94339 17.05534
v -69.2683 7.952197 -41.55043
v 39.59496 9.753189 1.282358
v 40.03515 9.533608 1.012399
v 21.35575 -77.82593 -26.07338
v 22.35148 -77.24694 -27.03919
v 41.92043 -1.07297 1.352081
v -40.02664 39.55647 13.3293
v -39.5909 39.73467 13.52416
v -19.77538 -43.61958 7.020564
v -20.89855 -43.64356 6.286114
v -22.36237 -43.69707 4.607109
v -1.721493 -45.27469 13.43345
v -3.578516 -44.67968 13.03241
v -2.208492 -46.54605 13.57484
v -69.46191 5.101293 -48.34955
v -69.48589 5.669878 -47.12819
v -69.36666 5.512308 -45.93019
v -69.65681 5.866164 -48.44312
v -69.73916 6.528216 -48.36821
v -69.75951 6.981456 -47.25511
v -69.66989 6.881527 -46.40564
v -69.4799 4.947063 -49.10787
v -69.68652 5.903104 -48.83613
v -69.89074 7.645566 -48.30774
v 48.643 -54.19136 -44.10986
v 48.7723 -54.14017 -41.33356
v 47.715 -55.47073 -43.12887
v 49.76001 -52.65701 -43.58543
v 48.86217 -53.48343 -47.37819
v 50.47066 -51.49884 -45.90513
v 50.08179 -51.73328 -47.52005
v 49.47514 -52.3699 -49.04758
v 50.20288 -51.72196 -39.7039
v 50.81619 -50.95103 -42.5144
v 51.13931 -50.42769 -45.56972
v 51.65237 -49.588 -43.20584
v 51.64165 -49.46339 -41.78055
v 51.48275 -49.39049 -39.21539
v 52.17027 -48.2734 -40.33452
v 52.34053 -48.23025 -42.67773
v 53.03777 -46.44707 -40.19706
v 53.02038 -46.68459 -41.3737
v 52.39871 -48.22002 -44.31369
v 52.89294 -47.18027 -43.39656
v 50.85435 -50.62373 -39.94429
v 50.72999 -50.4906 -49.14233
v 53.65314 -45.28473 -41.22322
v 53.90162 -44.91376 -42.33138
v 53.18058 -46.6232 -45.19373
v 53.66212 -44.92561 -39.78536
v 54.21302 -43.34391 -38.99817
v -1.656144 -18.97737 31.49301
v -1.630513 -19.75949 30.68708
v -0.02671905 -18.58091 31.61048
v 1.161117 -18.72125 31.14236
v 3.42454 -19.12736 29.58774
v 3.309702 -19.92282 27.37597
v 3.132812 -18.15582 31.21662
v 5.448744 -17.93285 29.09907
v 4.432785 -17.82491 30.50529
v 4.882159 -19.36516 26.28326
v 6.33501 -17.18087 28.88759
v 6.722631 -18.40348 26.31862
v 6.081422 -18.99052 25.66059
v 8.408761 -13.70349 28.26473
v 7.145426 -15.18221 29.54945
v 7.817503 -16.19605 27.89595
v 9.104858 -16.61284 25.99538
v 7.86057 -18.19744 25.46397
v 4.623832 -15.76373 31.89331
v 6.08967 -13.55884 31.11701
v 4.406375 -12.88086 32.60968
v 5.439143 -19.38796 23.89508
v 8.246973 -18.55781 24.37614
v 5.897387 -19.21329 24.86635
v 4.292725 -19.62745 25.69335
v 4.769374 -19.50243 24.89123
v 2.661788 -20.24409 25.73078
v 9.949845 -17.19208 24.68645
v 8.898034 -18.63551 23.50656
v 10.45829 -16.48316 24.54921
v 10.56373 -17.23868 23.87821
v 10.09943 -18.44737 22.9493
v 6.555285 -19.4722 22.34054
v 7.907754 -19.57244 21.65119
v 7.880104 -19.21233 22.93053
v 6.091968 -19.45412 22.74537
v 3.328442 -16.30781 32.62082
v 5.007804 -11.03686 31.84044
v 5.751844 -11.7247 31.38408
v 6.255554 -10.49658 30.37712
v 4.769557 -9.105599 31.10895
v 6.68442 -12.72283 30.51517
v 5.621865 -8.225664 29.6917
v 6.95367 -8.783179 28.29382
v 7.100811 -9.943819 28.96758
v 7.557596 -8.531802 26.97969
v 7.799232 -10.2321 28.01611
v 2.947534 -10.5007 33.05944
v 1.801365 -9.726744 33.34633
v 3.217701 -7.766645 31.51873
v 7.157296 -12.00495 29.83697
v 7.905578 -11.1383 28.43412
v 0.843109 -6.317271 31.78946
v 1.348864 -8.666799 33.06094
v 4.524087 -6.543448 29.54236
v 5.911364 -6.629076 27.998
v 7.222127 -6.86467 26.04551
v -1.32917 -6.659259 32.52856
v 8.467847 -11.98184 27.89271
v 8.52176 -11.02757 27.20476
v 9.239542 -12.20483 26.41097
v 8.989776 -13.52705 27.30777
v 9.567068 -12.91671 26.03032
v 9.0587 -14.80848 27.16838
v 9.840152 -12.17645 24.94586
v 10.11449 -13.58418 25.18527
v 10.79311 -13.43083 23.74172
v 11.23807 -13.91013 23.16194
v 11.02131 -14.99839 23.99395
v 9.804141 -15.15736 25.91262
v 11.19621 -16.49626 23.39515
v 11.50583 -15.8457 23.23276
v 11.52091 -15.17579 23.12418
v 9.408305 -10.46486 24.42553
v 8.396992 -8.67937 25.14572
v 10.0796 -11.42006 23.63137
v 12.36903 -16.77793 21.70849
v 12.25948 -15.30231 21.76695
v 12.01751 -17.79939 21.68641
v 11.47694 -17.88552 22.45456
v 12.97137 -16.2457 20.44671
v 13.43142 -16.798 19.31802
v 12.89301 -17.32204 20.52042
v 12.71356 -14.57449 20.3833
v 12.06722 -13.55722 21.07866
v 12.15549 -13.04214 20.29171
v 13.07926 -14.18917 18.93094
v 13.35592 -15.60775 19.28122
v 13.32529 -17.38728 19.54004
v 13.92278 -17.55618 17.37926
v 13.39129 -18.72083 18.50475
v 12.57742 -18.60949 20.10309
v 12.96318 -19.258 18.86629
v 13.90054 -16.08349 17.3154
v 13.52958 -19.65762 16.37078
v 14.0796 -16.55342 16.19589
v 14.11392 -17.65885 14.30412
v 13.81263 -19.25911 15.35935
v 13.13753 -19.70852 17.78962
v 12.50509 -19.92109 18.72301
v 12.09819 -19.75192 19.55498
v 11.96024 -18.78305 20.96917
v 10.72621 -18.80574 22.17797
v 10.8576 -19.61227 21.13988
v 10.2465 -19.82043 20.29041
v 11.17146 -19.48071 20.86045
v 9.941728 -19.6004 20.72747
v 9.486499 -19.47943 21.01875
v 11.69995 -19.67396 20.12422
v 13.61114 -15.28381 18.10455
v 11.98137 -11.91818 19.23379
v 12.78665 -12.53186 17.65955
v 11.82327 -14.54771 22.34169
v 11.21962 -12.87854 22.4079
v 0.9056876 -4.275268 30.36428
v 2.616049 -5.407927 30.23919
v 2.499206 -3.70058 29.08047
v -1.196651 -18.2979 31.99757
v 13.15142 -20.33359 16.07844
v 12.12629 -20.80998 17.44992
v 11.73926 -20.38423 18.76714
v 9.938337 -10.69895 23.12299
v 11.03886 -11.4785 21.19614
v 10.1847 -9.799057 21.10366
v 11.25096 -10.91079 19.80076
v 9.018309 -9.088099 23.87679
v 8.221938 -7.617171 24.47035
v 52.95895 -47.06921 -46.19255
v 52.16806 -48.59548 -46.06211
v 51.65783 -49.41274 -46.54779
v -63.80473 -24.07161 -47.12645
v -63.79525 -24.21339 -47.59552
v -64.30247 -21.61257 -51.18631
v -17.9171 -42.7028 9.870824
v -16.57779 -43.37832 9.548661
v -18.34834 -43.04045 9.032475
v -19.72652 -42.73005 8.743588
v 62.82817 -6.289438 -46.61479
v 62.53823 -7.532206 -45.9119
v 63.22774 -4.714803 -47.28792
v 62.52298 -7.846509 -47.33256
v 62.97759 -6.033312 -48.1311
v 63.40005 -4.488313 -49.65343
v 62.6785 -7.559593 -48.96354
v 63.24008 -4.412785 -46.13429
v 63.42997 -3.775021 -46.93914
v 63.6185 -3.496342 -49.8999
v -65.37054 -15.56767 -50.2172
v -65.00899 -17.50477 -50.07922
v -65.5529 -14.74878 -50.84211
v -65.60356 -14.30284 -49.68485
v -64.49346 -20.64303 -51.46053
v -13.34908 -43.64263 10.92672
v -12.41331 -43.69007 11.30951
v -12.58142 -43.87486 11.126
v -61.52621 -29.31687 -33.11967
v 9.75658 -8.875549 21.20798
v 9.384209 -8.822344 22.33793
v 13.3342 -81.7957 -11.02335
v 22.34953 4.647348 5.61932
v 65.27003 18.1612 -41.22789
v -10.70417 -18.89225 22.62264
v -11.19481 -18.78024 22.16902
v -35.05949 -34.35604 4.430777
v 21.29265 -22.76187 8.494513
v -67.16391 -6.620764 -50.94599
v -67.29464 -5.946856 -50.50959
v -67.66329 -4.442916 -51.54883
v -67.44334 -5.213383 -50.24856
v -67.6715 -4.003249 -49.67636
v -67.48318 -4.636406 -48.35647
v -17.24318 -82.84361 -16.72455
v -17.0056 -82.94922 -15.76849
v -18.4233 -82.33895 -17.64599
v 32.59732 71.65054 10.35305
v 32.065 71.71437 10.72108
v 31.60145 72.25268 10.85738
v 31.96066 73.26952 10.23419
v 32.77846 72.83978 9.807699
v -68.06537 22.67752 -34.88128
v -67.95419 24.26036 -34.73736
v -65.78375 -14.07071 -53.41584
v -65.76939 -14.27892 -55.15255
v -65.74191 -14.34305 -54.15828
v -65.54983 -15.28548 -54.7446
v -65.54992 -15.19229 -53.17579
v -65.43073 -15.83964 -53.23657
v -65.42602 -15.98583 -55.04222
v -65.08597 -17.66658 -53.1534
v -65.18854 -17.23166 -55.03661
v -64.75351 -19.39311 -54.30808
v -64.77396 -19.22594 -52.33087
v -64.81038 -18.73681 -51.11784
v -64.96558 -18.33006 -56.04677
v -65.64013 -14.49622 -51.89252
v -65.2598 -16.36758 -51.2004
v 12.59732 61.75762 20.16565
v 13.93802 62.35872 19.84899
v 13.91767 60.21048 20.04201
v 14.45628 61.77647 19.78796
v 15.40541 61.2871 19.60735
v 14.9231 60.44791 19.78258
v 14.11279 63.90046 19.65742
v 14.57522 64.77125 19.44928
v 45.2816 34.86028 6.436675
v 44.57051 35.93387 7.103956
v 18.94726 33.38951 17.72847
v 19.1134 34.01486 18.09144
v 18.26784 34.37703 18.50604
v -14.53382 -44.38333 10.18597
v -15.46543 -43.87658 9.410172
v -14.22032 -43.91455 10.30978
v -15.32403 -43.52965 9.776989
v -67.87338 -2.103618 -45.71486
v -67.96571 -1.891304 -46.67615
v 37.18285 32.92563 11.62405
v -5.921971 37.2271 21.77229
v -7.148016 38.32343 21.87222
v 12.89299 -21.96434 11.68315
v -64.49583 50.40006 -23.39918
v -64.35321 51.05154 -22.98164
v -64.17245 51.41902 -22.51647
v -64.30383 51.93628 -22.8023
v -26.84924 39.54659 18.79107
v -26.44963 40.43784 18.83769
v -27.27025 39.32524 18.67854
v -27.79543 39.08882 18.5002
v -43.44627 39.26714 11.17781
v -67.99578 26.27084 -35.31717
v -68.30087 25.93717 -36.38985
v -68.28684 26.8486 -36.49506
v -68.45046 27.45797 -37.24158
v -68.70596 26.9408 -38.20815
v -68.59813 25.79423 -37.53918
v -68.26102 28.2632 -36.68365
v 18.55982 -44.98613 2.651344
v 19.25393 -44.95604 2.489935
v 59.52116 48.91254 -21.29699
v 36.53645 -67.03372 -39.28727
v 34.84092 -68.3331 -38.60567
v 35.44683 -67.57887 -40.59772
v 35.40513 -67.67535 -40.18904
v 6.62591 35.34427 20.94093
v 7.175835 35.21119 20.8303
v 50.96241 -49.06757 -34.67979
v 64.36427 24.0883 -37.98126
v 64.19155 26.40429 -37.70914
v 64.54173 22.50081 -38.45053
v 64.30645 21.4884 -37.14893
v 64.8229 23.32867 -40.12899
v 64.82524 21.68892 -39.58411
v 64.69803 24.9368 -39.86753
v 64.72143 26.20028 -40.11802
v 64.8931 24.98166 -40.74987
v 30.2158 66.84987 13.00917
v 11.26935 -6.848038 16.2577
v 10.83924 -6.499044 16.93736
v 11.42232 -8.888621 16.85853
v 10.59882 -7.761796 17.98448
v 14.3804 -16.16502 12.30035
v 14.08645 -15.79874 15.32567
v 14.14605 -16.57921 14.43681
v 20.32388 0.142544 7.261364
v 20.28578 -1.126953 7.74825
v -13.60115 -84.00056 -14.07809
v -19.86895 -43.87378 5.758214
v -21.0829 -43.9563 4.418526
v -19.33743 -43.78154 6.317052
v -19.40199 -43.96615 5.947958
v -20.60978 -44.02848 4.593709
v 21.5776 -0.6901116 7.089076
v 21.54112 0.7565702 6.627174
v 23.06671 0.4055917 6.260227
v 3.883453 -19.72414 17.39154
v 15.85896 68.86276 18.51163
v 26.89313 9.078919 5.497143
v 28.60568 9.786529 5.400798
v 47.88308 33.4539 3.620466
v 4.218223 -20.45885 17.63294
v 8.393745 35.0279 20.58131
v 7.943841 35.83306 20.8686
v 63.01898 38.49801 -33.2691
v 63.33171 37.82162 -34.33913
v 63.44104 37.05931 -34.97238
v 34.19178 72.53457 8.819252
v 34.96865 72.77725 8.097293
v -7.949706 -83.51644 -4.969781
v -8.596953 -84.08102 -6.802704
v -5.993436 -84.53406 -7.241102
v -9.169085 -84.30012 -7.937228
v -5.493165 -84.78491 -8.12852
v -3.465617 -84.91156 -8.42224
v -7.770331 -84.85909 -9.768779
v -5.419116 -85.06292 -9.798541
v -57.73869 66.28848 -11.59191
v -58.08203 67.25594 -12.43711
v -58.49011 65.65729 -12.69618
v -58.18105 64.78912 -11.87136
v -58.63041 63.53442 -12.26418
v -59.23384 64.90986 -13.91347
v -59.44095 63.6612 -13.82475
v -9.839484 -84.56689 -9.814379
v 62.2697 -7.851319 -42.4271
v 62.0573 -8.703352 -42.06039
v 62.0209 -8.425605 -40.78905
v 62.05652 -9.111567 -43.8381
v 20.68953 -43.11887 4.494558
v 36.23876 -67.59628 -35.49518
v 35.3273 -68.23727 -36.92957
v 37.03883 -66.90609 -36.60277
v 36.1686 -67.45859 -37.96521
v 37.68839 -66.2616 -37.92913
v 13.28825 65.63626 19.61314
v 13.28786 66.9465 19.4318
v 14.426 66.09554 19.31283
v 12.693 66.79939 19.56744
v 11.09888 67.67403 19.68123
v 11.39778 68.38774 19.51441
v 35.96212 72.48524 7.394642
v 35.97759 73.62122 6.896962
v 35.6246 75.83424 6.231798
v 34.55796 74.27314 7.84541
v 34.67783 76.17078 6.850899
v 35.06436 77.42509 5.882272
v 36.20446 76.87328 5.191099
v 59.54665 -20.31367 -38.35036
v 59.68146 -18.63787 -37.20477
v 59.29937 -21.31156 -37.55036
v 59.90134 -20.43718 -42.2084
v 59.5561 -21.65927 -40.44566
v 59.70268 -21.75788 -42.39596
v 60.12968 -19.46377 -43.3141
v 60.40825 -18.55296 -45.37834
v 60.46299 -17.63538 -44.12814
v 59.29231 -23.92514 -41.67319
v 59.33845 -23.13462 -40.52941
v 60.77363 -16.68843 -46.1036
v 60.99767 -15.00031 -45.18237
v 61.19602 -14.97926 -48.63041
v 60.86043 -16.73282 -47.62127
v 61.35991 -13.66345 -47.14953
v 61.45588 -13.57314 -48.41624
v 61.55181 -12.73528 -47.69385
v 61.76074 -12.38533 -50.12532
v 61.68353 -12.19883 -48.37504
v 61.51062 -13.66523 -49.6988
v 61.2701 -14.70629 -49.36091
v 61.98042 -10.97638 -49.29522
v 61.93157 -10.89281 -47.50406
v 61.74583 -11.62159 -46.8608
v 60.67908 -17.92155 -47.9798
v 60.45261 -18.94421 -47.22326
v 60.5154 -18.88535 -48.69035
v 60.25302 -20.11844 -47.02991
v 60.25368 -19.93491 -46.4862
v 60.25109 -19.67803 -45.71083
v 59.96696 -21.33871 -45.0008
v 60.07888 -20.10653 -43.98602
v 60.28785 -20.24773 -48.49771
v 60.02754 -21.38506 -46.25447
v 59.79905 -22.61188 -45.93542
v 59.69302 -22.50929 -43.90674
v 59.47852 -24.17097 -44.77066
v 59.06643 -26.03851 -42.96008
v 59.15771 -25.92542 -44.10793
v 58.89106 -26.14571 -40.91639
v 59.3135 -25.58493 -46.17212
v 59.56303 -24.54093 -48.37618
v 59.26247 -26.09619 -48.41674
v 58.84689 -27.5947 -44.04414
v 59.89599 -22.36966 -47.18949
v 59.75854 -23.4419 -48.52143
v 58.631 -28.02402 -41.77562
v 58.56562 -28.73685 -42.9947
v 58.1932 -29.07246 -39.33705
v 58.29168 -29.6026 -41.34248
v 58.39126 -29.54091 -42.57171
v 58.29996 -27.52294 -38.02103
v 57.96188 -29.09691 -37.71172
v 58.54464 -25.74387 -37.58523
v 58.10728 -30.6952 -41.82489
v 57.84187 -30.44647 -38.60699
v 57.75275 -31.54222 -39.8092
v 58.05932 -27.76521 -36.54671
v 58.75335 -25.02532 -38.36068
v 58.09885 -27.04838 -35.87286
v 57.92894 -31.77012 -42.24119
v 57.86436 -32.52685 -43.46042
v 57.50656 -33.71457 -42.3156
v 58.73948 -24.21752 -36.84219
v 59.00512 -23.69411 -38.35817
v 58.09643 -31.27802 -43.20803
v 57.34245 -31.12052 -36.16489
v 57.06088 -30.89311 -34.12994
v 57.52637 -29.40282 -35.0228
v 57.18752 -32.17881 -36.6956
v -2.644507 -18.00181 32.18462
v -3.007192 -18.34418 31.97457
v 57.8497 -28.0787 -35.43062
v 62.24873 -8.723132 -45.58133
v 61.96511 -9.843539 -44.39672
v 62.11055 -9.793105 -46.71238
v 61.86761 -10.92534 -46.47507
v 58.82473 -23.12383 -36.09396
v 58.74884 -22.3815 -34.6142
v 49.86052 33.74883 0.9277334
v 33.86674 77.03811 7.106654
v 33.45382 77.24607 7.342016
v 33.25441 78.72763 6.674839
v -6.951592 -42.94602 14.44601
v 23.37132 -76.70448 -27.12091
v 22.2608 -77.1531 -27.70711
v -8.598025 -42.00332 15.13738
v -6.928343 -43.70967 13.10616
v -21.21294 -44.10738 3.950661
v -21.86799 -44.12093 3.608154
v 59.05961 -24.44809 -40.06553
v 59.17532 -23.62464 -39.7217
v 58.44038 -24.54738 -35.1511
v 58.18509 -25.90039 -35.00129
v 0.3000434 44.70044 22.67688
v -3.87027 46.47937 22.66342
v -5.358218 48.28071 22.59047
v 17.81437 39.53861 20.02283
v 18.66822 39.80874 19.82318
v -64.59711 -19.85724 -50.41276
v 43.88941 12.42281 -2.381389
v 42.90634 12.42041 -1.507782
v -9.048158 -84.89233 -13.25834
v -9.034709 -84.87587 -11.69546
v -9.842319 -84.74242 -14.53117
v -7.445589 -85.05722 -13.58654
v 22.19085 -40.4104 6.302803
v 21.48929 -40.79493 6.452887
v 21.84306 -39.71178 6.867087
v -66.52412 29.39785 -30.62356
v -66.63333 27.18346 -30.60619
v -1.063473 16.12987 19.81683
v -66.68941 19.10069 -29.14737
v 14.11487 -17.47391 13.02631
v 17.69092 6.455034 5.96033
v 18.90759 5.460071 5.94998
v 19.69293 4.599352 5.99144
v -35.81372 40.21902 15.34681
v 21.16552 -41.7552 5.885354
v 15.86624 15.29278 4.467559
v 16.06825 14.04192 4.867243
v 9.003915 -6.582547 21.1896
v 8.822135 -7.636876 22.71388
v 8.886312 -6.883004 21.77071
v -61.25448 -36.22232 -46.25877
v -12.43019 -84.26823 -14.59946
v -44.73111 35.37779 10.52096
v -44.86298 34.66446 10.21482
v 13.06981 -43.88004 7.368483
v 14.32716 -43.43941 7.85922
v 12.36635 -43.81716 7.823684
v 11.59187 -43.64331 8.744156
v 11.03462 -43.73266 9.546279
v 35.0231 -67.91183 -40.44553
v 35.41481 -67.54163 -41.04113
v 36.2752 -66.73426 -42.40666
v 35.20962 -67.69223 -41.07675
v 35.58354 -67.34234 -41.83015
v 37.0174 -65.95638 -43.42979
v 36.02662 -66.93675 -42.36245
v 35.01533 -67.84721 -41.29598
v 34.44962 -68.33735 -40.39944
v 34.62445 -68.21629 -40.26081
v 37.47948 -65.55706 -43.39963
v 38.124 -64.91795 -43.89723
v 38.33805 -64.69028 -44.56054
v 38.86513 -64.12219 -45.22503
v 41.81772 -61.04023 -47.86293
v 40.67636 -62.22659 -47.07484
v 42.81546 -59.88508 -49.17615
v 33.74184 -68.95378 -39.48686
v 39.71899 -63.31789 -45.70967
v 40.31942 -62.61999 -46.86791
v 38.19322 -64.98274 -43.3078
v 30.19545 -71.78766 -35.67951
v 33.02448 -69.56129 -38.78977
v 31.36206 -70.88345 -36.86518
v 29.0477 -72.61839 -34.31099
v 27.32836 -73.84436 -32.71396
v 28.85689 -72.72769 -34.35189
v 38.79214 -64.2899 -44.73444
v 25.60725 -75.05293 -31.00052
v 25.82957 -74.88683 -31.39976
v 23.18095 -76.58778 -29.20205
v 40.02249 -63.07988 -45.58237
v 39.33406 -63.87901 -44.53032
v 26.49322 -74.49096 -31.57819
v 28.77986 -72.88402 -33.6836
v 25.50737 -75.13998 -30.76245
v 27.46394 -73.93456 -31.64719
v 29.19601 -72.67021 -33.54647
v 30.57358 -71.55113 -35.65185
v 25.22857 -75.39598 -30.17887
v 33.8439 -68.87008 -39.85344
v 25.68402 -75.1971 -29.65258
v 24.71123 -75.89077 -28.07621
v 31.48407 -70.93089 -35.85165
v -69.24078 5.431608 -44.4656
v -69.39075 6.337014 -44.57681
v -69.80861 8.251595 -45.93594
v -69.36583 7.257198 -43.00549
v -69.4649 8.469237 -42.85707
v -69.62825 9.292496 -43.79066
v -69.87881 10.30265 -44.83662
v -15.46173 -83.46481 -15.38756
v 61.77139 41.44659 -29.04514
v 62.18877 40.13039 -30.41576
v 62.06247 39.99818 -30.04808
v 61.64201 42.04669 -28.53773
v 61.73036 42.44117 -28.73931
v 61.96795 41.86002 -29.57053
v 61.96124 42.44535 -29.45349
v 61.98432 41.35734 -29.70029
v 61.36405 42.92397 -27.60908
v 61.18837 43.0611 -27.08018
v 61.38248 43.38692 -27.6477
v 61.55487 43.57295 -28.2405
v 61.61916 43.65122 -28.39403
v 61.85228 42.84454 -29.07404
v 62.60337 40.61689 -31.50617
v 62.31931 41.09033 -30.4601
v 62.49378 40.37514 -31.16336
v 62.58203 39.64898 -31.65757
v 62.39533 39.36802 -31.2176
v 61.8658 43.48282 -29.00268
v 62.02174 42.90586 -29.56999
v 62.01532 43.46949 -29.42576
v 62.29359 43.12553 -30.31375
v 62.23846 42.52636 -30.26833
v 62.24405 42.04312 -30.27643
v 45.02128 33.00949 6.501081
v 45.1908 33.56658 6.438202
v 29.64044 28.77299 11.81763
v 30.10409 28.87471 11.77972
v 29.30559 29.72235 12.27754
v 30.93833 29.6706 11.95968
v 28.72403 29.90853 12.4615
v 29.71712 30.18938 12.44989
v 31.22072 30.51283 12.31545
v 30.80511 30.95959 12.63535
v 28.2305 30.32376 12.77916
v 29.23709 31.47425 13.31748
v 29.89012 31.38901 13.12303
v 31.53822 31.19286 12.5829
v 30.67389 32.03598 13.32025
v 26.92788 30.4097 13.04854
v 28.01307 31.31691 13.43753
v 27.48964 31.846 13.93278
v 21.68484 26.42215 10.89408
v 20.67779 25.14014 9.873382
v 22.63135 25.32362 9.823368
v 34.32283 75.07661 7.699096
v 33.74867 76.04372 7.706168
v -36.3347 79.2682 8.031352
v -34.81797 80.3986 8.490437
v 25.98955 26.7076 10.87914
v 25.88245 25.32987 9.805058
v 25.71587 25.73693 10.22681
v 23.67152 25.9074 10.27121
v 24.31773 25.31503 9.709746
v 26.78654 25.58144 10.16224
v 27.26063 25.00146 9.618753
v 26.42832 24.63525 8.506256
v 25.81061 25.1312 9.327745
v 25.26092 24.44856 8.341176
v 24.43421 24.90344 9.316142
v -40.48863 34.39697 12.36068
v -39.28531 34.89843 13.11871
v -39.24572 34.54678 12.96927
v -15.86331 -9.324611 16.8576
v -16.4399 -11.5438 18.33654
v 55.46128 62.69816 -14.63922
v 55.81799 61.40781 -14.98021
v 55.93644 62.445 -15.58712
v 56.48967 60.76713 -16.19741
v 55.46352 63.54543 -15.03469
v 56.66175 61.5841 -16.94491
v 56.73579 60.58801 -16.63869
v 56.883 60.75201 -17.00704
v 56.97429 59.52092 -16.78219
v 55.72055 63.63846 -15.58629
v 56.31798 62.93192 -16.55284
v 38.77476 76.47219 2.917488
v 40.01997 74.39164 2.691399
v 39.45792 74.04579 3.442674
v 40.02129 75.72606 1.983846
v 57.85181 -27.2307 -34.45202
v -1.724707 -51.30295 14.08541
v 64.13211 32.30265 -38.23577
v -61.2169 -34.74526 -55.28468
v 64.9678 3.785002 -46.1987
v -51.53511 37.80943 3.621888
v 11.75183 -8.246971 15.80914
v -16.89115 -43.86227 8.259326
v -17.43813 -43.58121 8.700723
v -17.03964 -43.60806 8.470096
v -45.22591 22.91299 2.514677
v -44.98624 22.67657 2.436878
v -44.28719 22.81036 3.210241
v -44.32281 22.11097 2.723023
v -43.75297 22.78395 3.24767
v -44.52528 22.65232 2.7796
v -42.75203 23.47739 4.750178
v -43.18739 24.05933 4.65467
v -42.33525 22.56823 4.385571
v -42.28592 24.1569 5.406699
v -41.83262 24.00472 5.539329
v -41.94718 23.69342 5.296236
v -53.76253 35.37651 0.9288705
v 65.26639 14.36728 -41.02885
v 41.40926 -61.6128 -46.81631
v 42.15644 -60.76603 -47.73235
v 40.63855 -62.40983 -46.23716
v 40.81993 -62.52003 -44.98637
v 61.23177 43.44382 -27.15381
v 64.73038 2.033037 -47.74631
v -39.14723 39.38065 13.85461
v -38.72495 37.85833 14.34581
v -39.72484 38.90129 13.65266
v -8.339967 35.28431 21.05136
v -7.356749 36.75016 21.54973
v -8.584817 35.94704 21.20191
v -64.71827 -19.06098 -49.84949
v -67.20383 -4.251995 -43.31639
v 2.33632 -83.85241 -5.701127
v 3.35867 -84.17449 -7.264185
v 42.91306 11.20527 -1.298462
v 42.04038 12.8395 -0.8481024
v 42.11186 13.27926 -1.082033
v 40.80678 12.94884 0.1605731
v -20.61401 -81.25276 -20.30265
v -21.01003 -81.06554 -20.6534
v -30.736 76.30552 12.86339
v 17.81025 -43.4168 5.880225
v 59.38566 23.33071 -21.62108
v 58.07774 54.50632 -17.94008
v 39.91933 11.08937 0.9963384
v 38.99548 12.51005 1.576401
v 39.69018 13.60189 0.9358455
v 38.75924 11.46113 1.758307
v 39.10347 10.56369 1.531916
v 37.49383 11.76309 2.575872
v 37.25399 12.23048 2.739476
v 36.87902 12.82249 2.91907
v 38.50298 13.30109 1.847652
v 37.92201 10.3497 2.223332
v 36.68471 10.32153 2.897077
v 36.5882 10.9559 3.007372
v 35.9405 11.56183 3.424657
v 36.97999 9.75506 2.693654
v 35.77788 9.064751 3.261836
v 35.14981 10.11179 3.62138
v 20.97182 2.346703 6.284826
v -0.2329271 14.25491 20.5262
v 10.14712 -8.682131 19.85853
v 21.17621 72.37788 16.13786
v 16.74259 73.2614 17.18084
v 17.27017 74.2175 16.6781
v 19.26373 74.1729 16.11539
v 20.78954 73.96387 15.65986
v 18.2796 75.33721 15.9504
v 16.95387 75.47989 16.24684
v 18.14394 76.27556 15.58825
v 19.09555 76.57096 15.13466
v 19.932 75.35491 15.40117
v 17.65926 77.21004 15.30239
v -4.930968 26.87391 19.03454
v -4.013779 28.47995 19.65166
v -5.675702 28.14949 19.24186
v 56.86113 61.91428 -17.38647
v 60.87711 -17.00943 -48.52987
v 60.88804 -17.06455 -49.51738
v 60.68537 -18.10632 -49.77348
v 40.57785 23.20676 4.425834
v 40.73749 22.02973 2.912724
v 39.98056 22.46132 3.709453
v 40.08398 22.84569 4.191018
v 39.24036 23.13034 5.166678
v 32.33177 77.74037 7.929155
v 32.36847 78.73606 7.33663
v 32.13866 79.37271 7.145307
v 31.12678 79.06396 8.071522
v -16.30726 -18.75443 19.30487
v 15.23559 35.01782 19.46905
v 16.68892 36.10961 19.62737
v 41.48414 73.32082 1.581663
v 41.52667 74.75641 0.8181348
v 40.75834 74.92949 1.573983
v 40.69366 73.40442 2.441786
v 42.51785 73.71875 0.2277723
v -6.509627 -46.00446 13.36013
v 24.24614 -75.93729 -29.91574
v 21.35227 -77.66742 -27.34866
v 33.38672 -69.56731 -36.9805
v 33.85353 -69.29589 -36.75626
v 18.76238 34.91701 18.65768
v 19.98973 33.98 17.85233
v 19.8227 33.61795 17.62972
v 38.12188 22.85431 5.244056
v 39.00988 22.66071 4.497789
v 56.80237 58.72957 -16.2495
v 56.8862 59.21338 -16.56857
v 57.36741 58.74524 -17.48819
v -67.65109 36.02887 -35.11348
v -67.36573 36.99674 -34.17611
v -67.78188 37.08667 -35.53307
v -67.50937 38.02945 -34.55568
v -67.88423 35.9408 -35.93066
v -67.35706 35.74966 -34.09763
v -67.85694 35.63477 -35.85231
v 22.03435 24.20605 8.871058
v 23.33433 24.11398 8.762137
v 20.75588 24.27796 8.925291
v 20.89622 24.10082 8.7785
v 19.35086 24.5609 9.566387
v 11.35448 -20.22872 19.4897
v -69.48171 14.77254 -40.60698
v -69.18288 14.66521 -38.83105
v 48.22197 -53.84224 -50.00209
v 47.63766 -54.75955 -49.11731
v 48.15001 -54.44442 -47.11793
v 47.13752 -55.69813 -47.35538
v 46.57307 -56.11629 -48.55573
v 47.82096 -53.92192 -51.71346
v 46.70751 -55.3586 -51.16133
v 46.31993 -56.12173 -49.87682
v 46.75024 -55.08606 -52.23314
v 47.69368 -53.69206 -53.14447
v 48.81041 -52.74164 -51.42863
v 48.53763 -52.49863 -53.67849
v 49.38519 -51.3152 -54.00799
v -65.07179 -13.91363 -40.46328
v -67.79038 -3.358342 -49.63162
v -67.82312 -2.982677 -48.64878
v -67.33752 -5.044502 -47.33297
v -67.85661 -3.093726 -49.68712
v -67.71322 -3.197341 -47.33107
v 52.23758 -48.20404 -48.16153
v 57.71222 -33.29777 -44.17054
v 57.38244 -34.68755 -44.30801
v 57.67026 -33.75567 -45.76796
v 57.08936 -35.4595 -42.8109
v 58.20045 -31.48022 -46.11115
v 57.26804 -35.34975 -46.35351
v 56.97314 -36.20944 -44.47155
v 56.75821 -37.1852 -46.30277
v 57.20844 -35.56879 -48.33076
v 57.70169 -33.75854 -46.88649
v 57.58403 -34.13848 -48.65886
v 56.49055 -38.06271 -48.11391
v 56.76806 -36.63961 -42.95605
v 12.6754 -44.0657 7.182576
v 12.66138 -44.43676 7.206452
v 12.22401 -44.02777 7.661762
v 11.51951 -44.1209 8.199987
v 11.32401 -43.86132 8.509756
v 24.47536 67.18692 16.00459
v 33.60092 26.00841 9.463429
v 14.33125 -44.99866 5.556277
v 13.11301 -44.32607 6.585527
v 13.32357 -44.26096 6.39428
v 13.40648 -44.13851 6.522037
v 13.63872 -43.96781 6.79227
v 14.10178 -44.08156 6.180852
v 13.78784 -44.26636 6.059857
v 14.31076 -44.1994 5.775613
v 13.89856 -44.45433 5.871464
v 15.5343 -43.90657 5.838046
v 14.79565 -44.11332 5.650409
v 23.86726 70.27192 15.66082
v 24.07109 68.78387 15.87734
v 25.0421 68.40657 15.48955
v -0.318242 -47.02499 13.70774
v 26.35402 -1.268863 5.849927
v 49.65948 -51.45556 -52.05518
v 50.04052 -50.33742 -54.27267
v 50.42476 -50.40843 -51.80378
v 50.28648 -50.26424 -53.39837
v 16.42644 39.35334 20.23574
v -1.853203 12.00601 21.933
v -61.17146 -34.17566 -57.26769
v -60.91204 -34.97808 -57.59711
v -23.37132 26.81193 11.11961
v -24.3473 27.28273 11.44817
v 40.08644 32.8168 10.04974
v 39.99731 31.8483 9.696509
v 41.88993 32.9283 8.98299
v 41.49438 33.78199 9.569156
v 42.55984 33.75648 8.757052
v 42.22779 34.72828 9.20793
v 41.15014 34.49286 9.979451
v 42.84245 34.35781 8.660229
v 38.95425 33.24176 10.8806
v 39.34856 32.87771 10.49322
v 55.25117 -41.08334 -40.88357
v 55.28867 -40.51226 -39.33293
v 54.97364 -42.33721 -43.27711
v 54.75396 -42.36212 -40.36759
v 54.48452 -42.58669 -38.82618
v 54.31866 -43.58253 -40.79155
v 54.76028 -43.0199 -45.72926
v 55.44561 -41.16289 -44.50374
v 55.3636 -41.48192 -46.1824
v 55.01855 -42.41261 -47.59888
v 54.35678 -44.02121 -47.23473
v 54.12817 -44.57086 -45.06021
v 55.83987 -40.00172 -44.44027
v 63.05352 -6.145861 -49.9143
v 62.71489 -7.631135 -50.26711
v 62.37978 -8.795992 -48.42597
v 19.41467 32.55261 16.83581
v 1.389575 58.26883 21.86558
v 28.65166 72.23819 12.78163
v 27.58422 71.80939 13.47557
v 29.72507 73.73504 11.56971
v -69.04042 15.57922 -37.99796
v -68.63554 15.5371 -36.03128
v -68.46408 14.63403 -35.16117
v -68.90173 16.7081 -37.44175
v -31.63694 -41.52211 3.654484
v -30.04465 -42.4415 3.620285
v 9.338027 -22.47931 15.99044
v 10.40902 -44.13943 9.011783
v 57.9055 -32.92238 -47.85816
v 58.13821 -31.85364 -47.50387
v 57.97912 -32.45376 -49.18341
v 33.64388 -69.17966 -38.31514
v 34.39167 -68.54636 -39.33087
v 32.70375 -69.99055 -37.05167
v 29.74313 27.32132 11.22893
v 29.24641 26.81478 11.07965
v 30.52967 26.49214 10.79335
v 43.24996 73.4844 -0.5197629
v 31.36362 -6.231633 5.771648
v 63.52331 -3.12543 -46.33249
v 63.66793 -2.694342 -46.78331
v -39.30634 25.46741 7.833813
v -39.52507 25.0171 7.411909
v 7.423443 65.98274 20.43873
v -28.24928 3.308867 5.945354
v 8.748034 -43.45239 11.25932
v 6.578867 -43.75732 11.67244
v 5.755399 -42.44888 13.92133
v -23.93955 79.52457 14.09076
v -16.78162 -20.46925 16.93154
v -16.3917 -20.43614 17.34379
v -16.05373 -20.87166 16.66117
v -23.29167 6.164726 6.16526
v 9.194532 -7.611138 21.52045
v 21.9192 71.69107 16.06546
v 22.22998 72.4922 15.71979
v 22.96913 71.46651 15.72427
v 62.36342 38.41991 -31.31987
v -9.804317 -45.1759 12.32922
v -69.32076 16.71409 -39.54078
v -35.32427 34.1587 14.21779
v -34.30502 34.06603 14.47046
v -34.19752 34.71643 15.01161
v -8.759899 -19.34091 16.92019
v 2.550162 62.61805 21.34829
v -0.6510224 59.21989 21.86577
v 0.6639822 61.23042 21.61974
v 0.4544283 63.48857 21.35353
v 1.1041 64.67951 21.17749
v 18.51711 -44.64005 2.88844
v 18.33732 -44.72723 2.822888
v 39.71399 71.86616 4.056651
v 37.58232 -0.4349 3.018112
v -66.70459 40.86955 -31.65049
v -66.90134 39.38639 -32.40816
v -66.51762 39.68861 -31.28129
v -67.03455 39.8859 -32.69592
v 33.03041 76.05616 8.265326
v 32.2011 76.57491 8.613505
v 33.199 75.16856 8.51964
v 32.77929 74.44505 9.158725
v 32.06348 74.55636 9.660811
v 30.98699 74.76493 10.31061
v 30.91712 75.9886 9.798567
v 30.06753 77.23851 9.739571
v 31.06741 77.73188 8.824089
v 33.8854 74.28036 8.400387
v 33.21939 73.37699 9.288027
v 32.57914 73.91032 9.548309
v -24.19123 -44.64057 2.329783
v -23.53921 -44.43367 2.602448
v -22.86282 -44.36864 2.809831
v -22.33657 -44.39566 3.130904
v 32.70707 36.91417 14.98064
v 32.24271 37.79715 15.11609
v 31.97778 38.33065 15.1783
v 31.44673 38.42194 15.45602
v 59.95575 -22.2364 -48.29975
v 21.26855 5.005557 5.678607
v 23.18757 7.918443 5.436532
v 22.15476 6.854369 5.49123
v 21.32671 3.324465 5.940261
v 20.33567 5.239492 5.756915
v 22.51219 2.171628 5.943082
v 19.64763 6.519307 5.641298
v 18.60924 7.036476 5.662149
v 19.03633 7.940936 5.514859
v 20.6613 7.962426 5.473518
v -3.514112 -5.806736 31.85191
v -4.553493 -4.112097 30.39577
v -5.369564 -3.176389 29.33633
v -18.23948 -43.59679 7.96036
v -20.51072 -81.38096 -19.48099
v -19.11676 -81.94289 -19.3172
v -18.79282 -82.06046 -19.43966
v -19.33004 -81.91032 -18.67366
v -17.35833 -82.6991 -18.49101
v 62.44487 38.80446 -31.50328
v 19.82499 -78.60163 -25.95239
v 21.16324 -77.82509 -27.07131
v 4.396375 65.62595 20.81022
v 6.361524 66.37114 20.50603
v 2.064282 65.43652 21.00872
v 3.882354 66.49876 20.73456
v 3.077967 66.63457 20.77982
v -20.54279 19.82206 5.238
v 45.72812 -56.29661 -51.83558
v -47.31777 74.71156 -0.003395577
v 17.69252 7.661547 5.685806
v 46.4092 -56.80815 -45.76644
v 45.22315 -58.01505 -46.58651
v 44.76318 -58.29591 -47.68575
v 43.75059 -59.30548 -47.66542
v 46.0424 -57.0154 -47.17202
v 45.62871 -57.0444 -49.03145
v 42.86961 -60.11779 -47.82135
v 44.05178 -58.61535 -49.33986
v 43.47381 -59.15083 -49.44596
v 45.29102 -57.1934 -49.87814
v 46.8854 -54.72139 -53.03548
v -67.25241 -4.997953 -46.01535
v -16.67602 -82.92604 -18.55386
v 14.73557 -44.29022 5.348189
v -27.0799 11.08939 5.852019
v -25.69102 10.9513 5.737162
v -25.88304 10.39697 5.740169
v -25.42672 9.872354 5.691306
v -24.81238 10.11015 5.643382
v -27.41356 11.68756 5.938467
v 40.01606 -63.21608 -44.9786
v -62.10129 58.38265 -17.90914
v -61.84135 59.10041 -17.5633
v 58.37069 54.31189 -18.56508
v -59.32127 -41.90831 -50.48753
v -32.31271 -74.15192 -28.81603
v 59.04337 -27.1417 -46.5874
v 58.68488 -28.84083 -45.2513
v 58.84599 -28.20639 -47.02914
v 58.78514 -28.68503 -48.16315
v 58.47144 -30.14812 -46.54602
v 58.8574 -28.37491 -49.5197
v 58.49691 -30.20016 -48.32228
v 58.31369 -30.96106 -49.58388
v 58.70981 -29.05225 -50.43024
v 58.40483 -30.34039 -51.16959
v 59.05749 -27.2768 -48.76574
v 60.47983 -19.49063 -49.92279
v 60.18272 -21.08468 -49.34023
v -67.25246 -4.668915 -44.97724
v -67.50183 -3.640605 -45.40355
v -67.99608 -1.29165 -44.85027
v 1.384771 -12.72343 34.15081
v 1.200609 4.236077 25.10308
v 2.98741 2.674599 24.59192
v 2.167367 2.853938 25.1985
v 25.77632 40.37298 17.65024
v 64.31439 19.25181 -36.56102
v -68.24197 16.0704 -34.24916
v -68.46195 17.14398 -35.39871
v -68.27565 17.01223 -34.57473
v -68.637 18.92203 -36.43715
v 5.645382 -46.95602 12.48538
v 5.972577 -45.63644 11.87494
v 23.48448 -76.45345 -28.63994
v 24.73746 -75.69004 -30.02132
v 56.38352 -38.39436 -45.11684
v -35.99893 80.51974 7.576868
v -69.68953 15.40601 -41.65208
v -69.81189 14.83003 -42.37294
v 65.43031 16.8395 -42.23996
v 65.02348 14.65521 -39.4804
v 65.28045 15.67163 -41.25115
v 65.5019 17.99047 -42.93768
v 65.6218 16.90639 -43.34622
v 65.76211 16.0116 -44.12673
v 65.64124 15.62097 -43.35242
v 65.40125 14.8247 -42.00039
v 32.50928 25.00469 9.526982
v 31.85917 25.67971 9.978719
v 32.80433 25.75572 9.726483
v -21.13569 24.69319 9.625017
v -68.3328 15.52813 -34.56856
v 61.84054 43.8915 -28.81172
v 62.15822 44.0912 -29.53064
v 61.77389 44.16337 -28.53835
v -37.13541 13.17378 4.760474
v -35.88768 12.40616 5.367805
v -33.71127 34.85316 15.31271
v -54.1114 34.83559 0.4578216
v -53.61731 34.77604 1.25354
v 20.46735 -42.57596 5.393758
v 18.93753 -43.93733 3.966384
v -54.60676 34.69956 -0.3320054
v 15.71842 -81.11382 -18.23502
v 16.57107 -80.63338 -16.80824
v 14.20538 -81.82782 -15.91098
v 14.44417 -81.7199 -18.9193
v 12.85782 -82.38369 -17.68457
v 11.63061 -82.88578 -15.58321
v 12.21417 -82.63971 -13.79048
v 13.05099 -82.1649 -19.87938
v 11.04115 -83.11393 -16.47881
v 11.01428 -83.05788 -17.5841
v 14.28085 -81.739 -14.43221
v 11.77508 -82.74168 -18.94945
v 10.63632 -83.22149 -14.3976
v 14.95342 -81.3838 -20.56359
v 9.55135 -83.52677 -17.59371
v 10.3423 -83.19998 -18.7821
v 8.692646 -83.78723 -16.79291
v 13.49379 -81.88101 -21.00823
v 16.10804 -80.83419 -21.16926
v 9.572516 -83.57397 -15.8512
v 16.39092 -80.60474 -22.1382
v 15.49264 -80.8928 -22.5755
v 17.44442 -79.98079 -23.60671
v 13.16773 -81.96421 -21.17355
v 16.74629 -80.26521 -23.69003
v 15.0229 -81.10323 -22.50248
v -10.48658 -84.16764 -8.295067
v 8.967531 -7.282902 21.88806
v -68.95542 19.91231 -38.08784
v -68.87281 18.27559 -37.4895
v -68.77324 20.85353 -37.41305
v -69.26727 18.20179 -39.34768
v -69.11917 17.63573 -38.60382
v -69.06036 18.70537 -38.45082
v -69.64644 17.88271 -41.24017
v 17.47136 -44.39569 3.626719
v 16.67667 -44.46255 3.799917
v 17.16805 -44.52003 3.521464
v 34.11049 24.73357 8.679075
v 26.53975 1.574278 5.325338
v 25.46803 0.6054781 5.614881
v 24.54037 -76.04353 -26.32319
v 40.40854 13.74039 0.3457741
v -32.25218 80.45748 10.02705
v -4.783945 21.00411 18.12899
v 29.61362 78.95287 9.110544
v 30.33045 79.09888 8.574839
v -68.03358 0.5665988 -40.74199
v 61.13266 -15.47358 -49.03019
v 61.08773 -15.87697 -49.46082
v 26.25098 10.39747 5.721303
v 29.44426 26.40624 10.84237
v 29.78589 25.54453 10.15843
v 30.11251 26.18692 10.54963
v 28.12798 27.23094 11.32642
v 28.45876 28.5315 11.77327
v 27.50944 27.51519 11.43032
v 22.5266 -41.21566 5.58293
v -37.14467 39.19585 14.93602
v -38.18957 38.12848 14.61419
v -47.4831 36.56658 8.532399
v -48.08727 36.45622 8.034907
v 57.58662 -33.80445 -51.00446
v 58.0564 -31.99121 -50.38052
v 57.03909 -35.97133 -50.21131
v 57.33802 -34.67931 -51.69276
v 10.54845 -20.46219 19.34813
v 10.4481 -20.17918 19.95447
v 24.72182 31.18077 14.04332
v 24.61141 31.81332 14.59012
v 25.64497 31.78834 14.33373
v 26.17506 31.26988 13.80001
v 25.17071 32.23441 14.83733
v 26.53392 32.18184 14.41754
v 26.55863 32.54057 14.684
v 27.82015 32.65557 14.53034
v 27.73616 32.13611 14.10149
v -29.69093 78.42018 12.36611
v -28.83066 79.08015 12.45104
v -28.69709 80.67523 11.66672
v -30.30512 79.43688 11.57513
v -30.73608 78.55457 11.80571
v 36.61957 36.98568 13.03253
v 35.59596 37.89478 13.51905
v -35.49383 39.73875 15.52787
v -36.30659 39.53669 15.18039
v -35.83431 39.29316 15.42662
v -36.27592 39.99371 15.16832
v -17.31442 -82.74804 -17.79315
v -15.48825 -83.40627 -16.74973
v -15.5504 -83.41202 -16.03125
v -16.45894 -83.1256 -16.83143
v -60.31931 -38.40406 -53.21243
v 3.382059 -0.7220862 26.27649
v 1.551722 -0.8997979 27.81811
v -67.0923 19.79649 -30.62366
v 61.77346 -13.01693 -52.38929
v 61.86611 -12.13587 -51.50432
v 61.55671 -13.94043 -51.82887
v 62.25111 -10.12637 -51.22592
v -22.70117 12.71767 5.506545
v -24.00234 12.11771 5.612608
v -23.75076 14.36241 5.190338
v -22.36527 13.35214 5.419319
v -20.8403 14.22284 5.133354
v 30.94604 25.65285 10.0198
v -9.516868 34.11784 20.56057
v -21.69804 -44.25547 3.499397
v -22.20454 -44.24052 3.229889
v 59.50829 49.5831 -21.11545
v 61.15268 -16.21531 -53.10516
v 60.83084 -17.56108 -51.37756
v 60.7988 -17.98085 -53.14539
v 61.23359 -15.67505 -52.04156
v 60.54226 -19.1784 -52.01444
v 60.41946 -19.78332 -53.25389
v 31.62983 -70.71241 -36.83018
v -17.8219 -43.617 7.759489
v -18.10121 -43.81803 7.194165
v -18.674 -43.67865 7.077932
v -18.83913 -43.56476 7.668138
v -62.48874 55.13528 -18.34786
v 43.28168 35.48499 8.362947
v 41.89988 35.76611 9.458379
v 41.10273 36.7575 10.02724
v 38.38618 9.604518 1.947593
v -22.23253 24.59605 9.248208
v -22.02104 23.89928 8.514746
v -24.69511 23.87279 8.050512
v -23.62227 22.77298 7.381467
v -22.99628 23.96115 8.542917
v -23.77587 24.91333 9.02132
v -23.50679 25.2002 9.505111
v -22.83264 25.57524 10.04137
v 10.65526 -9.692278 19.6288
v 2.951839 -41.83237 15.66975
v -68.36598 21.96078 -35.88921
v -68.38935 24.23422 -36.51094
v -68.73945 24.16603 -37.79007
v -68.31917 25.00215 -36.34119
v -68.63641 23.0157 -37.25717
v -68.96173 22.31896 -38.49868
v -69.38043 20.66358 -40.15087
v -69.35609 21.76663 -40.0933
v -69.44495 19.77277 -40.41515
v -69.60193 20.67083 -41.12444
v -69.50249 18.69015 -40.60595
v -69.58909 19.39464 -41.08511
v -69.35488 23.28464 -40.40311
v -69.68317 19.76288 -41.55907
v -69.70456 21.22115 -41.7184
v -69.73303 20.15395 -41.91339
v -69.45507 24.56347 -41.04248
v -69.27419 24.59403 -40.25562
v -69.58015 23.75341 -41.44397
v -69.62987 22.30645 -41.48149
v -69.38554 25.40463 -40.94257
v -24.98646 -44.69003 2.219062
v 56.84731 -36.4628 -51.33767
v 57.14669 -35.05657 -52.96196
v 56.37912 -37.08105 -54.18781
v 56.27198 -38.1361 -52.10309
v 55.92046 -38.668 -53.65081
v 55.88842 -39.16494 -52.62034
v 55.72421 -39.96915 -50.94676
v 56.11325 -38.9753 -50.33865
v 56.82234 -35.17176 -55.55975
v 58.27315 -30.73456 -44.32386
v 17.14451 34.82783 19.04554
v 14.47916 34.26034 19.29998
v 54.20815 -44.16723 -49.04961
v 53.87598 -45.16697 -46.16074
v 54.15075 -43.74741 -51.45573
v 53.60948 -45.50163 -48.6781
v 33.16469 31.71097 12.48582
v 32.41401 31.52556 12.5631
v 32.71586 31.99289 12.79413
v 33.69482 32.74804 12.89198
v 32.81293 32.36716 12.97742
v 29.12117 32.39919 13.9882
v 30.04432 32.30632 13.67655
v 45.47898 -56.70397 -51.15097
v 4.217813 -45.42393 12.56375
v 38.76134 37.07587 11.55525
v 33.7431 -69.05241 -38.92123
v 22.15799 8.766958 5.445527
v -68.26969 29.29874 -36.78138
v -68.71207 29.59787 -38.48051
v -68.79802 28.46181 -38.72592
v -69.00481 27.75052 -39.49498
v -68.90617 26.45542 -38.95801
v -69.07135 27.00433 -39.75769
v -69.2206 26.24641 -40.25437
v -69.08553 26.11405 -39.70422
v 30.3295 73.8735 11.11412
v 31.28527 73.6203 10.56379
v -69.10029 25.47146 -39.67926
v -1.241677 14.28407 20.73012
v -0.6005077 13.54603 20.96549
v 17.9849 -79.62691 -24.60934
v -23.30489 -44.21355 2.972629
v -24.49473 -44.4178 2.435686
v 60.2841 -20.53698 -51.62587
v 60.01145 -22.11154 -51.14695
v 59.95644 -22.43725 -49.8261
v 60.12696 -21.39748 -52.59624
v 59.80105 -23.17814 -52.73878
v 59.94964 -22.33079 -54.08758
v 59.72525 -23.69105 -50.31269
v 59.39916 -25.23713 -52.43393
v 59.59048 -24.16447 -53.66371
v 59.7351 -23.39706 -55.04304
v 59.35133 -25.28319 -54.52336
v 59.52099 -24.82273 -50.02602
v 59.14277 -26.75344 -50.84126
v 59.23629 -26.29266 -49.39493
v 59.0841 -26.85226 -53.16348
v 58.97179 -27.65671 -51.49003
v 58.71171 -28.28913 -54.22981
v 58.87387 -28.03123 -52.30001
v 19.39914 -44.42668 3.278403
v 3.844906 -0.09302019 25.36187
v -6.652711 -3.41444 28.63698
v -7.808847 -3.627018 27.81062
v -4.482049 0.3843981 27.52739
v -3.917743 -1.53613 28.89474
v 63.8113 -2.328133 -47.79109
v 63.86209 -2.295036 -49.90083
v 58.18438 57.6297 -18.85034
v 58.32537 56.3811 -19.08701
v 58.99426 55.37816 -20.30457
v 58.5993 54.91094 -19.26165
v 58.25948 55.60717 -18.63176
v 58.82522 56.01728 -20.06873
v 58.8368 53.82855 -19.74105
v 62.19099 -9.546454 -48.05347
v 62.43092 -9.118822 -50.59531
v 34.95045 11.59011 3.900186
v 33.81907 10.63888 4.218885
v 34.76273 12.19028 3.983214
v 36.05912 12.17285 3.395566
v 32.67607 10.27248 4.601702
v 33.30249 10.93223 4.468314
v 34.07712 11.64482 4.236175
v 33.37472 11.74232 4.476556
v 15.76055 60.27966 19.57922
v 5.747437 67.64034 20.35851
v 14.11388 68.01006 19.06665
v 14.74335 69.32686 18.66608
v -22.33173 78.36587 15.15486
v -21.44964 79.96154 14.5534
v -21.26185 81.55392 13.74107
v -22.40015 82.13377 13.10902
v -24.60268 82.25609 12.3493
v -19.59129 82.37062 13.73475
v -8.231208 40.58951 22.11245
v -9.146832 43.28503 22.29994
v -10.99819 41.88428 22.00436
v -11.22115 43.90396 22.13128
v -13.07072 41.90331 21.74697
v -13.65795 45.99201 21.87771
v -14.73343 44.608 21.68023
v -10.46233 45.36236 22.26031
v 52.81865 -46.92628 -49.39618
v 52.96177 -45.91221 -52.67772
v -17.43478 -44.0774 7.635866
v -1.366152 62.22776 21.54797
v -2.572859 62.49121 21.52043
v -1.305652 64.37055 21.28396
v -2.956805 63.78961 21.37065
v -2.754327 65.22886 21.17857
v -60.6868 -37.29079 -53.08187
v -60.83883 -36.90466 -52.61721
v -61.02382 -35.84004 -54.00844
v 63.44918 -3.31072 -45.71804
v 58.61342 57.22187 -19.7758
v 58.42559 57.75483 -19.43914
v 57.11843 60.94297 -17.74021
v -18.78634 29.93064 15.48945
v 36.5413 36.21446 13.0221
v 35.59355 36.99342 13.60285
v -15.90604 78.52873 16.4464
v -23.97813 9.826352 5.617369
v -24.23217 8.636694 5.694523
v -25.58715 8.022364 5.728865
v 41.88908 14.7499 -1.295976
v 55.13025 64.63197 -14.74033
v -69.58116 16.30006 -40.94683
v 23.65941 39.6943 18.38041
v 24.3375 2.180773 5.614446
v 36.17684 23.15701 6.316964
v 35.16124 23.06863 6.48155
v 34.96553 23.4844 6.987588
v 34.5825 23.65746 7.385921
v 34.37762 23.98484 7.802842
v -34.71909 26.02092 9.54378
v -33.39487 26.67341 10.28981
v 32.6927 -69.91897 -37.53297
v 33.14611 -69.47852 -38.46486
v -69.70871 7.265097 -46.11649
v -69.87148 7.636824 -46.98611
v -69.85807 8.023364 -46.6739
v -69.92004 9.121554 -46.52901
v -70.01974 10.2562 -46.10102
v -69.94315 8.204754 -47.58782
v -70.03227 9.142778 -47.59501
v -70.06682 12.02572 -45.62597
v -70.11674 11.27133 -46.47452
v -70.14381 12.79879 -45.87724
v -70.15964 12.1694 -46.4285
v -2.61509 55.24006 22.24308
v -1.251412 57.35544 22.03798
v -23.06702 11.24922 5.539405
v -22.42408 10.89545 5.548756
v -23.60207 11.50627 5.566349
v 30.71609 25.27877 9.884581
v 30.39539 25.46451 10.0972
v 28.35727 73.83627 12.3786
v -16.36841 83.05134 14.14327
v -18.21179 82.4136 14.02041
v -16.55647 82.42089 14.39243
v -17.35571 81.70735 14.61275
v 1.617162 -19.50485 20.89978
v 64.04691 29.41045 -37.63629
v 64.1371 30.36716 -38.08703
v -14.03257 -8.90203 20.87282
v -6.068243 51.23381 22.45284
v -4.164319 53.21099 22.37738
v 59.57488 47.75549 -21.62887
v 11.39946 -10.27893 18.40618
v 10.69681 -8.797057 18.5333
v -63.92204 52.02408 -21.79397
v -63.73531 52.0764 -21.32309
v -63.58071 51.49834 -21.02724
v -63.41424 52.72829 -20.50703
v -63.83287 52.91593 -21.42365
v -64.16172 52.30902 -22.43403
v -64.09438 52.52894 -22.24661
v -63.89278 52.48542 -21.6598
v 3.580348 -42.40701 14.77513
v 4.638509 -42.69115 13.91677
v 4.524857 -43.75476 12.31663
v 2.579178 -43.36931 13.4426
v 1.69455 -43.90998 13.05918
v 2.547926 -43.65822 13.06726
v 1.336251 -43.84365 13.36283
v 0.6405342 -43.97777 13.20885
v -13.07997 -84.04077 -15.7775
v -10.28729 -84.64935 -15.07221
v -11.93074 -84.27624 -15.7826
v -13.8656 -83.84209 -16.49923
v -15.53753 -83.36917 -17.37202
v -14.52657 -83.64104 -17.0866
v -7.607755 -85.00304 -14.67542
v -9.375153 -84.80249 -15.32882
v -11.82838 -84.2632 -16.14721
v -7.535141 -85.01126 -15.13598
v -13.72013 -83.86153 -17.06262
v -15.37175 -83.40914 -17.77849
v -15.78824 -83.27128 -17.90098
v 44.72809 -57.63417 -50.42764
v -16.3394 76.00552 17.39871
v -16.94608 75.32809 17.66632
v -13.32991 73.33402 18.83013
v -14.44089 74.70649 18.17166
v 29.92583 80.2046 8.261308
v 62.2417 -9.971963 -50.33171
v 62.64473 -8.296798 -51.52834
v -6.287687 -85.12413 -11.58148
v 52.49357 -46.93489 -52.01365
v -7.412512 -85.04916 -14.11586
v -61.47978 -34.29156 -53.85191
v -61.66185 -32.83675 -56.34897
v 7.823475 -83.99644 -17.14176
v 57.55136 -33.48503 -53.35293
v 5.29931 -43.96653 11.85504
v 6.029952 -43.69957 11.61627
v 4.870504 -43.74657 12.04197
v -70.1841 13.55962 -45.90154
v -69.9729 12.90576 -44.07387
v -70.10668 14.16311 -44.58652
v -70.23632 14.3305 -46.03376
v -70.22068 13.71642 -46.27306
v -70.24574 15.69397 -45.47589
v -2.325256 -53.03914 13.32646
v -40.40157 37.84417 13.40681
v -41.51898 37.22239 12.74095
v -41.83393 37.83894 12.50245
v -41.9167 38.48108 12.45874
v -38.4879 25.2816 8.302557
v -38.5298 24.84924 8.211078
v -39.03701 24.90589 7.821783
v -67.79195 -0.5622196 -40.41803
v 56.0833 -39.3557 -47.91734
v 56.28667 -38.63201 -49.13892
v 55.1506 -41.8686 -49.5845
v 55.14786 -41.71675 -50.42341
v 55.08867 -41.56237 -51.7707
v -62.8399 53.97945 -19.11823
v -9.40864 -19.49731 16.51257
v 53.52908 -44.7056 -52.94051
v 7.915831 -43.97089 10.60682
v 8.738631 -43.91376 10.56833
v 7.196913 -43.95322 11.12382
v 7.133279 -43.91805 11.05982
v -28.80456 11.49217 5.992125
v -28.35855 12.12531 6.062846
v -27.85564 12.47405 6.010044
v 27.11227 72.88161 13.36702
v 27.45839 73.50844 12.97422
v 26.33833 74.64388 13.09624
v 26.4425 71.62626 14.14039
v 25.31856 72.68901 14.33753
v 25.61707 74.85181 13.38975
v 24.12946 72.57583 14.91205
v 24.94996 71.11774 14.9739
v 23.37204 74.76652 14.35052
v 22.79215 73.92019 14.90429
v 24.64056 75.78071 13.45616
v 23.76076 76.69708 13.40513
v 22.40187 76.36375 14.09364
v 21.99892 75.09692 14.77353
v 22.43517 78.02804 13.31122
v 22.49721 73.24499 15.35768
v 21.90841 73.73252 15.35122
v 26.18531 76.63811 12.29889
v 27.50019 76.79813 11.53013
v 26.93233 77.87885 11.25294
v 28.06768 77.45961 10.82943
v 28.76875 76.34664 10.99647
v 29.4797 74.89375 11.24434
v 25.66441 77.78659 12.01153
v 24.23072 78.55472 12.27918
v 26.82142 79.04818 10.69693
v 26.95192 70.69083 14.11774
v 25.98332 70.03394 14.73377
v 28.27489 29.15569 12.16596
v 27.44031 29.21325 12.30422
v 26.6722 29.54709 12.54264
v 26.81566 28.47489 11.83534
v 26.64202 28.75752 12.03814
v 16.04795 15.92163 4.120767
v 16.49598 14.83023 4.422495
v 16.68891 15.66236 3.85129
v 16.23245 16.63759 3.403773
v 17.027 14.01447 4.810004
v 30.90976 25.08097 9.666648
v 31.33531 25.07943 9.554185
v 30.60208 25.1411 9.963231
v 30.53476 24.99311 9.863365
v 57.58833 58.95975 -18.03268
v 57.95114 58.6777 -18.66867
v 57.1768 59.86772 -17.21299
v 57.82138 59.14532 -18.5887
v 57.26564 60.11057 -17.48289
v 58.4525 58.28095 -19.55334
v 4.205227 -84.69183 -10.95883
v 2.814926 -84.43832 -7.969962
v 65.73431 17.4454 -44.01298
v 65.83195 14.43327 -44.46426
v 30.46353 32.68228 13.49929
v 31.03845 32.55686 13.57065
v 31.40275 31.83143 12.99182
v 31.93584 32.43458 13.24989
v 16.62352 -43.88935 5.653941
v -2.92638 57.54785 22.02777
v 8.478466 -83.84825 -12.55488
v -30.72824 81.09544 10.49899
v -26.03812 81.6594 12.19726
v -26.6358 82.15253 11.68908
v -27.41762 81.41243 11.81095
v 11.91774 -82.56218 -19.9213
v 34.92025 12.93338 3.739961
v 35.33681 13.4081 3.445004
v 59.34968 54.15696 -20.98787
v 59.72528 53.33974 -21.79019
v 59.36926 52.70609 -20.76326
v 59.50655 54.85312 -21.68562
v 60.60989 51.65892 -24.07198
v 59.97868 53.74605 -22.66388
v 59.90104 51.76642 -22.13536
v 59.77088 51.43707 -21.78244
v 59.22248 51.43525 -20.3671
v 58.99171 52.31503 -19.82921
v 59.97436 49.72567 -22.46288
v 59.75155 50.73145 -21.89319
v 59.7444 49.78263 -21.83531
v 60.02682 51.33307 -22.53073
v 60.48168 50.98231 -23.66286
v 59.22225 55.16604 -20.73767
v -37.24431 34.80849 13.82127
v -37.20734 35.34635 14.16795
v -66.09361 -12.70616 -54.37232
v 6.623906 -84.25581 -11.66638
v 2.911 -84.68853 -9.386971
v 41.09571 35.64704 10.10747
v 40.6408 35.16001 10.42465
v -30.68888 77.21385 12.47938
v -66.0795 44.08188 -29.04807
v 37.40657 33.65561 11.83043
v 38.49116 33.75045 11.31407
v 64.82207 20.91505 -39.38588
v 0.6525772 -85.10137 -10.71163
v 28.13375 79.2871 9.833797
v 27.51217 78.90544 10.38669
v 27.63549 79.46559 10.01735
v 29.06077 78.5804 9.650661
v 55.89964 -39.93073 -45.89487
v -62.21708 -30.32446 -57.1853
v -61.94235 -31.32971 -57.1699
v -61.92214 -31.7653 -56.25713
v -36.6234 38.87271 15.15667
v -35.96963 38.29694 15.42015
v -8.514305 -19.08801 17.1177
v -8.913221 -19.2809 16.72386
v -8.357486 -19.0812 17.41293
v 47.47805 34.32169 4.14301
v 47.63338 33.86345 3.929744
v 47.69223 35.23039 3.878
v 47.33754 34.99376 4.330324
v -20.7948 21.40063 6.233066
v -20.65705 21.07161 5.803586
v -20.3509 21.15452 6.396408
v 51.66934 -48.88866 -49.93332
v 51.90026 -47.87055 -52.5765
v 51.09066 -49.1457 -52.78077
v 50.84994 -50.07083 -50.41326
v 51.45834 -48.05626 -54.53168
v 50.96711 -48.79225 -54.78752
v -30.85965 12.10052 6.23753
v -30.02446 12.6007 6.121012
v 20.78946 77.82597 14.01318
v 47.22701 -55.79296 -46.04716
v 47.48229 -55.62367 -44.69525
v 60.39846 46.00354 -24.30381
v -36.19852 34.33703 14.02366
v 44.86765 -57.34926 -51.12
v 44.31467 -58.07469 -50.42849
v 45.36535 -56.72481 -51.63253
v -56.06256 33.86272 -3.177312
v -51.31288 36.3574 4.258186
v 59.05302 -26.63179 -54.9241
v 58.61382 -28.08857 -56.0074
v 58.33086 -29.54621 -55.67123
v 15.45709 -44.49505 4.769407
v 15.35062 -44.17198 5.295925
v 16.18015 -44.37151 4.319011
v 16.19313 -44.2109 4.739073
v 40.2856 33.56279 10.23976
v 40.41833 34.57157 10.45017
v -15.64281 80.76171 15.46361
v -55.57275 34.02054 -2.098018
v -16.28946 -83.12648 -17.60597
v -26.23009 80.7169 12.58781
v -25.00241 80.84784 12.98317
v 53.66182 -45.64083 -45.11642
v 64.94742 22.20688 -40.38884
v 65.20728 20.92025 -41.3877
v 65.09515 22.49963 -41.32864
v 65.37243 21.05763 -42.23307
v 65.54101 20.25134 -43.12182
v 65.4866 21.31327 -42.76463
v 65.52317 19.35228 -42.97043
v 65.29356 19.86143 -41.70957
v 40.16094 37.4813 10.58577
v -41.4309 24.22305 5.91423
v 46.55105 35.11693 5.233326
v 34.61657 36.81259 14.11043
v 34.8129 37.33107 14.03704
v 33.98763 37.01861 14.43808
v -61.34452 -33.64521 -57.05894
v -5.300452 -85.17365 -13.41724
v -41.56845 17.37986 1.924403
v -41.87315 18.51742 1.469365
v -42.56244 18.68901 0.9360368
v -41.47248 18.05255 2.034508
v -41.42109 19.004 2.271036
v -41.85226 19.13748 1.583421
v -41.27799 20.1258 2.493512
v -41.30344 18.4088 2.163569
v -40.60713 18.54889 2.516348
v -40.42891 19.1342 2.673689
v -42.61671 19.49964 0.9003372
v -42.09427 19.73383 1.560365
v -42.48341 20.26573 1.648418
v -42.51444 19.81799 1.187087
v -42.0236 20.30307 1.975826
v -41.62569 19.96654 2.14694
v -40.53321 20.22583 2.981811
v -40.06487 20.00002 3.122918
v -39.61241 20.76751 3.590577
v -40.25193 21.01322 3.570791
v -39.24668 20.3439 3.657024
v -39.90384 21.53669 4.013027
v -38.62509 21.30423 4.218967
v -39.0682 21.76883 4.422915
v -38.50533 20.81834 4.138238
v -38.82946 19.35515 3.62307
v -36.62727 19.90265 4.355692
v -36.10064 20.65725 4.630429
v -37.84631 19.4475 4.014758
v -35.81047 19.32365 4.428741
v -35.56878 20.20339 4.582563
v -41.78178 20.69396 2.248817
v -39.77087 18.99386 3.063405
v -39.32903 19.25228 3.363278
v -39.79782 19.24963 3.1017
v -34.73966 20.47211 4.766597
v -37.95168 21.55293 4.493963
v -37.06446 22.25386 5.000632
v 61.61727 -13.87378 -52.66276
v -37.23562 78.27964 7.869528
v 2.159875 0.670631 26.44341
v -67.23118 38.3168 -33.59864
v -67.23881 37.30724 -33.74873
v -67.22318 39.01704 -33.43798
v -60.34254 -38.21925 -53.68369
v 60.22131 50.3581 -22.98943
v 39.77056 14.78476 0.4968736
v -40.84602 24.38188 6.395616
v -40.73148 24.17362 6.378035
v -41.04098 23.69651 5.539451
v -8.537433 -44.12008 12.33654
v -8.857899 -44.60384 12.38375
v 60.52551 52.48346 -23.98621
v 60.73039 51.91752 -24.44135
v 60.86726 50.67812 -24.82121
v 60.81784 51.23772 -24.80703
v 60.69159 50.48059 -24.28899
v 57.20447 60.95307 -17.9283
v 57.77193 -32.27099 -54.41177
v 57.29885 -33.46964 -56.04447
v 57.77844 -31.64569 -55.98559
v 54.35439 -42.89286 -53.26176
v 54.75167 -41.69595 -54.13482
v 53.52254 -44.42617 -54.16942
v 53.87802 -42.98627 -56.31929
v 54.69092 -41.31951 -55.76044
v 52.97683 -44.86504 -56.15362
v 52.8706 -45.63229 -54.54443
v 52.40047 -46.40446 -54.77901
v 22.78424 78.78906 12.79069
v 21.74709 80.19578 12.42156
v 22.86838 81.09317 11.47396
v 24.70846 79.88738 11.34436
v 22.42373 37.19323 18.75453
v 21.55212 36.70958 18.94232
v 20.72885 37.05358 18.97386
v -17.0356 31.86696 17.85964
v -28.13128 38.6917 18.40232
v -28.86775 39.08648 18.17871
v 64.33966 30.37461 -38.84336
v 64.15873 29.40697 -38.06526
v 61.48518 43.79281 -27.97347
v 61.51727 43.97492 -28.02417
v 61.39487 43.88279 -27.63491
v 61.43694 44.22474 -27.70008
v 61.56063 44.3102 -28.03422
v 61.51277 44.89884 -27.75306
v 0.8861008 -84.7879 -8.501286
v 1.16162 -84.4495 -7.204441
v -39.06969 24.46111 7.80135
v -39.62167 24.06304 7.132213
v -39.84696 24.4717 7.019598
v -40.30838 24.5627 6.650041
v -39.76347 24.88979 7.131111
v -40.14815 24.12889 6.650193
v 23.30125 9.177001 5.468123
v 23.94516 8.730556 5.437033
v 23.99861 10.22276 5.597008
v -24.65021 25.42491 9.547142
v -23.64145 25.58107 9.885112
v -24.83125 26.2549 10.41134
v -27.2735 26.49712 10.26919
v -25.79234 26.30195 10.22262
v -26.19283 26.99766 10.95118
v -27.95865 26.69478 10.51509
v -27.44772 27.04453 10.97713
v -26.04904 27.8838 11.74714
v -18.34961 32.36457 17.89691
v -17.95993 33.14854 18.52257
v -16.09969 33.73999 19.21364
v -13.3488 32.80216 19.34793
v -67.33836 38.85188 -33.80166
v -15.51919 82.40377 14.64847
v 64.53288 27.1149 -39.39444
v 17.80986 78.67435 14.54549
v 19.62452 77.61195 14.49483
v 18.74077 79.24983 14.00991
v 21.51715 74.60703 15.14541
v -56.47111 33.07441 -3.944244
v -21.77626 16.44576 4.034982
v -20.4089 13.53172 5.366015
v 65.08121 4.524505 -46.86401
v 65.05366 4.28783 -47.53394
v -1.047279 -84.37597 -6.468295
v -1.652711 -84.61926 -7.200312
v 25.5433 39.73708 17.72807
v 25.20411 39.29444 17.84809
v 24.73487 40.17095 18.04785
v 25.63777 38.60487 17.69266
v 24.24568 40.20975 18.21469
v 65.40661 19.32577 -42.41245
v 65.34712 18.65316 -41.98911
v 13.68905 69.66619 18.82338
v 65.57247 19.18749 -43.26274
v 65.62698 20.12692 -43.644
v 65.61499 20.99444 -43.53974
v -43.10246 38.69491 11.55052
v -63.42418 54.45743 -20.3543
v -63.31326 54.94439 -20.12363
v -63.65701 54.48613 -20.92541
v -63.13943 55.87445 -19.86088
v -63.548 54.03893 -20.64809
v -63.708 53.84285 -21.12236
v -63.81519 53.67951 -21.4294
v -63.25914 54.27617 -19.9958
v -63.35238 53.6087 -20.31531
v -63.60568 53.64621 -20.88369
v -63.53711 53.35848 -20.75014
v -7.777521 49.29562 22.43967
v -7.292753 50.45205 22.42078
v 3.476475 1.089856 25.04038
v 62.5317 42.09076 -31.10932
v 62.65582 42.42534 -31.58904
v 62.46024 42.97438 -30.90727
v 62.82794 41.82565 -32.33118
v 62.4711 41.34343 -31.0283
v 61.2494 49.69022 -26.16366
v 61.18877 50.49803 -25.85559
v -9.097778 39.32301 21.84816
v 64.60202 30.26875 -39.68557
v 64.60656 30.66929 -39.73922
v 64.55183 30.79599 -39.59728
v 64.71815 30.00996 -40.19011
v 64.38733 30.7943 -39.08539
v 64.30033 32.1028 -38.81648
v 64.39635 32.16415 -39.06133
v -2.267996 -6.420074 32.42186
v 37.84156 36.31797 12.20145
v 37.18887 36.50783 12.64925
v 18.52093 24.19317 9.197973
v -28.82812 12.31122 6.119255
v 19.8119 34.88391 18.44633
v 20.57254 35.05043 18.41254
v 20.23876 34.48058 18.11142
v 21.11657 34.96812 17.72145
v 20.90182 34.0814 17.66867
v 20.94207 33.66003 17.30844
v 20.34614 33.1181 17.02388
v 21.06541 33.1293 16.84329
v 20.54322 31.99633 15.95768
v 21.26375 32.40662 16.1614
v 21.54067 33.12413 16.69315
v 22.03222 34.15472 17.42673
v 21.69319 33.65228 17.07106
v 16.39681 16.96091 3.227174
v 16.64489 16.5674 3.305362
v -26.85063 79.58051 12.97494
v -46.28318 18.48632 -1.316989
v 63.10278 39.16491 -33.3206
v 63.34567 38.55999 -33.93044
v 63.32378 39.70969 -33.94381
v 63.0074 39.71072 -32.96531
v 63.38356 38.8075 -33.98714
v 63.00663 40.87489 -32.83549
v 62.76563 39.72279 -32.19725
v 62.83875 40.94127 -32.28846
v 62.71486 40.94713 -31.8684
v 0.4840566 -3.054451 29.69134
v -0.4012879 -0.7626097 28.54173
v -1.747349 -2.33671 29.69104
v 26.85129 79.79454 10.27857
v 27.56679 80.20304 9.648831
v 25.33686 80.69419 10.57895
v 26.37639 38.35537 17.43806
v 64.88927 3.008751 -48.18917
v 64.38008 0.3942059 -48.00607
v 64.52526 0.9012803 -49.37424
v 64.05211 -1.328172 -49.84328
v 64.07919 -1.157019 -48.70956
v 64.16051 -0.6269215 -47.99382
v -43.8854 34.85809 10.80987
v -42.57355 35.53162 11.75371
v -43.16105 35.70667 11.42315
v 0.3005291 -46.17696 13.44256
v 1.702395 -46.13383 13.35439
v 65.06089 4.210216 -48.7052
v 65.29137 6.074388 -46.75595
v 65.48324 7.577436 -46.70433
v -9.081577 -19.6483 16.84466
v -70.00764 16.32256 -43.05317
v -69.93394 15.26321 -43.00423
v -69.89179 15.85857 -42.48464
v 65.43159 12.34631 -42.44034
v -65.04811 -17.60996 -51.5501
v 65.55014 14.31248 -42.95437
v 43.75644 -58.59999 -50.44289
v 44.41577 -57.83572 -50.961
v 7.684257 67.18208 20.22576
v 7.82658 69.62381 19.76616
v 6.843334 68.62953 20.05354
v 9.744517 69.66634 19.50998
v 9.784717 71.36583 19.10371
v 10.573 70.52087 19.19179
v 12.1524 70.15447 19.01242
v 10.81168 72.08318 18.7618
v 8.540069 70.53822 19.49202
v 6.337421 70.02098 19.84962
v 7.12805 71.88973 19.30613
v 6.36811 71.35026 19.53477
v 3.721823 70.51677 19.97959
v 5.061702 69.48281 20.08243
v 5.041409 72.01942 19.52488
v 3.684374 68.16164 20.46636
v 12.98397 68.84708 19.12885
v 4.749399 67.1344 20.55117
v 8.012404 72.06675 19.15327
v 8.791051 72.94064 18.81026
v 7.714256 74.3465 18.55185
v 8.637609 75.30383 18.06337
v 10.2756 74.50613 18.09827
v 9.718041 76.39273 17.49059
v 9.948034 75.82639 17.65911
v 0.8826258 68.04919 20.64741
v 2.168853 69.93343 20.20874
v 1.09251 71.12856 20.00236
v -2.07907 66.75682 20.94495
v -2.260418 68.02921 20.72335
v 13.17734 70.49219 18.73292
v 12.30557 71.23722 18.72785
v 14.04839 71.77609 18.23114
v 12.38204 72.60377 18.3343
v 13.80804 72.84348 17.9995
v 15.07058 71.13587 18.17705
v 14.45795 69.98486 18.5902
v 11.10182 73.02891 18.44574
v 12.30592 74.28078 17.80603
v -27.75671 38.29359 18.49587
v -28.42373 38.00919 18.26938
v -11.40753 -18.77782 21.92576
v -11.87006 -18.79718 21.80876
v -11.98509 -18.90747 21.66022
v -12.1679 -18.98185 21.37862
v -12.3918 -18.74933 21.63378
v -12.74426 -18.85847 21.17611
v -13.04036 -18.77522 21.11183
v 2.722364 2.153297 25.14032
v 59.92306 47.00671 -22.68561
v 60.5 46.86316 -24.4248
v 29.94157 75.73273 10.52892
v -64.08089 52.71219 -22.21636
v 16.72503 59.66858 19.37079
v -22.48469 9.939496 5.6313
v -13.54253 81.88582 15.24759
v -14.26105 80.24584 15.94972
v -14.97394 79.30136 16.27435
v 60.53254 49.94286 -23.7527
v 60.52456 48.46631 -24.06765
v 60.8376 49.66136 -24.59509
v 60.83142 48.43984 -24.92664
v 60.32485 49.05983 -23.36814
v 60.24883 49.59713 -23.14506
v 61.10828 48.18214 -25.82907
v 60.99861 47.30428 -25.69614
v 60.51947 47.79372 -24.26444
v 60.77597 47.06635 -25.13436
v 60.21973 47.98104 -23.31532
v 59.87904 49.01571 -22.17896
v 61.23273 46.65653 -26.50511
v 60.91056 45.94391 -25.66935
v 60.85331 45.35575 -25.52436
v 60.71281 45.66248 -25.14116
v 60.64159 46.10793 -24.93263
v 7.497186 -44.28221 10.79489
v 8.311352 -44.14539 10.4353
v 8.686717 -43.92857 10.30073
v 9.028546 -44.13905 9.942769
v 8.534724 -44.71474 10.33224
v 9.530153 -43.54799 10.24909
v 8.809808 -19.50859 20.56699
v 7.374985 -19.70615 21.17374
v 6.764845 -19.57458 21.78559
v 61.39127 -14.33871 -50.24028
v 62.43391 43.30592 -30.69715
v 62.30355 43.78284 -30.01464
v -27.7228 30.22164 13.36912
v 65.73644 11.19813 -45.65714
v 65.77931 11.78592 -45.51545
v 65.78026 11.07941 -46.08804
v -7.759164 29.09168 19.0283
v -6.517813 30.25994 19.76256
v -8.453587 30.62537 19.46293
v 20.8305 9.55505 5.414647
v 17.77827 -44.2689 3.804026
v 18.30615 -43.63515 5.070932
v 17.33847 -44.1026 4.740682
v 17.82745 35.43311 19.15691
v 17.77487 36.31021 19.41831
v 17.53488 36.65501 19.61418
v 18.5221 35.63999 19.10625
v -27.39192 37.85804 18.53303
v -26.56938 38.06321 18.87995
v -27.30211 36.85601 18.26034
v -26.63641 37.73164 18.75532
v -27.86715 37.49554 18.24919
v -28.38396 37.1626 18.05084
v -28.66863 37.52202 18.01372
v -29.06049 37.72818 18.02941
v -26.06268 37.65753 18.91527
v -25.7543 37.0275 18.87039
v -26.3451 36.40125 18.5416
v -26.91997 36.04786 18.04518
v -27.52892 36.15359 17.88781
v -65.52279 45.64454 -27.12341
v 7.676042 34.89917 20.65405
v 6.319985 77.72218 17.4005
v 7.147086 75.68133 18.11479
v 7.576625 78.22439 17.046
v 28.44968 25.09892 9.703004
v 29.28436 25.32596 10.05292
v 28.14447 25.75481 10.55112
v 29.1109 25.98573 10.57399
v 29.12234 26.38046 11.0022
v 27.62309 25.35415 9.874475
v 9.075816 -83.7252 -14.16771
v 43.96584 34.28604 7.582702
v 44.19363 33.40848 7.287098
v 49.62067 32.27843 1.259756
v 45.61501 33.86285 6.104047
v 46.04832 34.50691 5.722306
v 46.46319 34.24506 5.245322
v 10.71982 -44.07907 9.242806
v 32.65392 32.88899 13.3042
v 31.57829 32.84097 13.61806
v 31.98884 33.8288 14.08134
v 32.92126 33.71608 13.67571
v 34.20254 33.41172 13.04646
v 33.81889 34.01156 13.45444
v 35.44414 36.31602 13.6056
v 47.03297 34.64621 4.675018
v -46.56617 36.90057 9.060988
v -47.87353 35.74061 8.206727
v 26.16032 24.52614 8.150947
v 25.8109 24.24787 7.879258
v 26.1688 24.17091 7.787402
v -65.64003 45.13409 -27.51406
v -65.80811 45.88984 -27.87887
v -65.79588 44.95835 -28.0363
v 39.37111 36.07977 11.17484
v 40.18564 35.70366 10.7481
v 38.21738 35.36137 11.79711
v 38.42659 35.9469 11.75569
v -42.04928 35.49845 12.07006
v -41.42921 35.5027 12.41577
v -27.19321 38.4911 18.74086
v -24.91946 37.59137 19.08902
v 64.91376 23.76303 -40.73838
v 65.09978 24.47336 -41.61581
v 18.94033 37.82483 19.52678
v 18.0792 38.62927 19.88221
v 16.8854 20.04021 5.586419
v 16.59898 19.27073 5.144794
v 17.08893 20.1039 5.085991
v 17.52626 19.28735 4.60041
v 17.26107 18.71409 4.508908
v 40.94165 14.75184 -0.3800713
v 41.18301 13.46971 -0.2860878
v 3.677142 71.9667 19.66094
v 56.02728 -37.42007 -56.26669
v -24.51548 11.7006 5.655433
v -25.81628 11.6408 5.776911
v 11.72069 74.45232 17.86768
v -39.34472 37.54042 13.98615
v -39.64835 37.92035 13.83276
v 58.97041 56.31755 -20.46949
v 59.21637 55.51456 -20.8147
v -36.29998 12.96475 5.191057
v -36.7124 14.40366 4.584685
v -35.93861 13.84717 5.023006
v -36.14923 12.61389 5.312195
v 42.0127 15.29694 -1.602756
v 10.49973 -83.22387 -12.92645
v 19.66578 80.34031 13.1115
v -13.87885 47.94139 21.84007
v -11.30395 46.84296 22.18338
v -10.15489 47.69379 22.2993
v -11.94975 48.95157 22.05836
v -9.58505 49.34901 22.29964
v -10.34799 50.59092 22.16745
v 58.31107 -30.53097 -52.50818
v 57.89001 -32.47947 -51.79403
v -5.429574 -85.14659 -14.37636
v -69.94337 20.25054 -43.01148
v 64.95959 26.07541 -40.98106
v 64.95005 26.78698 -40.87119
v 64.72658 26.97424 -40.13494
v 65.18315 25.07818 -41.88826
v 65.03813 25.06698 -41.3276
v 64.79886 27.56786 -40.42872
v 64.99253 27.19358 -41.06965
v 7.747163 -84.06368 -13.85473
v 8.165182 -83.98325 -15.16046
v 6.044865 -84.42715 -15.11737
v 5.139173 -84.61674 -13.2813
v 4.905727 -84.63705 -14.77062
v 5.485763 -84.4968 -15.99601
v 7.243804 -84.14684 -16.31261
v 6.735379 -84.21033 -17.26254
v 3.30648 -84.82114 -15.78257
v 2.533749 -84.94465 -14.68504
v 2.530564 -84.93037 -15.19191
v 2.559624 -84.97765 -12.97679
v -0.6571648 -85.19018 -13.2739
v -0.5313052 -85.17439 -13.77813
v 63.57879 37.97324 -34.87718
v -24.71584 18.87003 4.457616
v -23.87264 18.93425 4.174929
v -24.16143 19.75966 4.589966
v -22.79171 20.01617 4.55224
v -23.46879 20.48996 4.64966
v -23.61226 19.92462 4.525624
v -24.29546 20.80417 5.031278
v -24.85988 20.69884 4.827981
v -22.05363 19.91981 4.597152
v -22.52519 20.27284 4.920729
v 16.37372 38.38492 20.11242
v 16.86952 37.64482 19.92588
v -45.93367 19.53661 -1.258621
v 25.43858 32.77063 15.22721
v 26.10382 33.21128 15.43317
v 27.33314 33.34174 15.24036
v -43.91147 19.15561 0.07997227
v -5.572382 46.31979 22.6153
v -10.205 30.19615 18.78511
v -35.57194 12.60358 5.498265
v -34.61971 12.31141 5.630924
v -35.2073 12.01204 5.405126
v -35.36595 12.88945 5.524034
v -34.70691 12.5708 5.674158
v -34.9498 12.75106 5.623433
v -33.97215 12.29044 5.835945
v -34.1378 11.69669 5.680389
v -34.46211 11.54774 5.575118
v -28.6964 36.90516 17.86607
v -29.24426 37.32203 17.74824
v 62.36115 44.194 -30.17468
v 62.58028 43.62694 -31.07891
v 9.803042 -43.73399 9.759147
v 59.82254 48.37846 -22.0271
v 51.74155 -47.14353 -55.9407
v 31.97962 9.875713 4.735448
v 32.32986 11.06161 4.835539
v -69.68864 18.69923 -41.52414
v -69.67762 17.4074 -41.44968
v -69.8199 18.01565 -42.3623
v -69.83825 18.35552 -42.49414
v -69.83097 19.08096 -42.33834
v -69.77981 17.15222 -41.98278
v 29.22722 10.37191 5.430087
v 30.10056 9.962215 5.171829
v 29.7588 10.50625 5.369358
v 30.76068 10.2067 5.097128
v 30.82132 10.70542 5.189114
v -14.0526 49.14014 21.77221
v 16.82609 17.06148 3.086646
v 16.96062 17.74109 2.820573
v 18.85904 15.76295 4.05757
v 17.76264 17.04202 3.042422
v 17.34295 16.12926 3.752825
v 17.53207 18.56048 2.640768
v 18.08959 19.04061 2.621018
v 17.37843 18.69436 2.23311
v 17.68246 18.79899 2.30873
v 17.59153 18.46939 2.240592
v 18.63916 18.18082 2.687151
v 18.42817 18.95291 2.52756
v 16.98668 18.41265 2.049583
v 17.28487 18.12045 2.319663
v 4.671409 72.83343 19.35415
v 6.12295 73.95535 18.87633
v 6.939406 73.13985 19.0106
v 4.641092 74.2284 18.97897
v 4.773671 75.45839 18.50768
v 4.132386 75.70841 18.51706
v 5.625025 76.36738 18.03393
v 5.5506 76.80164 17.87533
v 5.282809 77.81602 17.51668
v 4.411665 77.10372 17.9565
v -22.97483 -44.32156 2.829222
v -22.72418 -44.22465 3.079287
v -17.34982 65.27357 19.81775
v -15.967 64.94324 20.10504
v -15.52124 64.40257 20.23685
v -17.65397 64.51933 19.83361
v 2.511403 1.38015 25.77644
v 1.028684 2.510131 26.11004
v 21.52685 11.20931 5.53247
v 19.75405 10.57219 5.383224
v 21.10667 10.32697 5.464148
v 22.27271 9.606667 5.471412
v 23.09209 13.97612 5.082945
v 20.81362 12.42793 5.377091
v 23.03249 11.62605 5.641015
v -16.09478 49.58736 21.40103
v -14.57684 75.87038 17.71803
v -15.61843 76.60152 17.29753
v -14.70215 77.92827 16.89521
v -14.04996 76.88981 17.41756
v -13.51779 76.30715 17.70476
v -11.86557 75.50138 18.27154
v -37.91224 24.65416 8.411816
v -39.65097 35.28917 13.15657
v -40.39302 35.89372 13.04601
v -40.63221 35.24822 12.66711
v -39.35274 35.72525 13.46435
v -38.72187 35.45498 13.60306
v 61.09401 49.26836 -25.61362
v 20.87624 11.73471 5.460339
v -62.41022 57.45964 -18.38166
v -61.77723 59.33534 -17.48436
v -33.02514 38.5406 16.6885
v -34.18866 37.75341 16.20942
v 37.68977 34.10066 11.82485
v 38.39668 34.54676 11.55824
v 39.36433 33.95163 10.93934
v 39.49466 33.62474 10.75082
v -18.86564 44.385 20.86615
v 60.12923 53.93204 -23.06187
v 59.49506 55.51862 -21.65199
v -11.67647 30.37182 18.44925
v 14.96161 72.57402 17.82636
v 15.75157 71.00574 18.05064
v 15.30733 70.21461 18.35079
v -13.57308 -19.83505 18.23411
v -14.24178 -19.72202 18.58953
v -13.68538 -19.96124 17.9423
v -14.59448 -20.06227 18.22178
v -14.53116 -19.40588 19.02325
v -14.00823 -19.61407 18.94536
v -14.17972 -19.22327 19.42252
v 16.99496 18.07128 3.001192
v -2.578797 -85.24335 -13.09953
v -0.01467231 -85.2068 -12.37352
v 1.22322 -85.09644 -13.42861
v -10.85512 39.56509 21.68718
v -14.48804 40.82693 21.39546
v -10.01067 37.57542 21.42103
v -11.75315 37.75778 21.24631
v -0.4266879 71.06883 20.1024
v -1.066139 69.73576 20.37734
v -34.56733 18.26772 4.541813
v -33.88039 19.03845 4.708853
v -35.3934 18.91048 4.467927
v -32.76903 18.88585 4.737278
v -32.91695 18.45468 4.658842
v -31.94553 17.93504 4.750355
v -33.62895 18.13724 4.493403
v 3.44875 73.28689 19.34072
v -11.65835 -44.23003 11.50047
v -13.02983 -44.18357 10.90913
v 39.95384 34.15103 10.61731
v 61.11955 43.60772 -26.80208
v -25.15147 29.91285 13.65611
v -27.45197 30.70926 13.83525
v -26.09368 31.20011 14.59953
v -24.45149 32.72085 16.46154
v -22.57939 31.25774 15.60994
v -27.52518 31.78207 14.76775
v -27.56852 32.49643 15.42449
v -26.40927 32.09914 15.36634
v -25.55762 32.59286 16.04602
v 13.05148 34.2069 19.52027
v -65.25568 47.74894 -25.95637
v 34.06594 14.32299 3.651783
v 55.39646 -40.12634 -53.99556
v 55.42462 -39.15841 -56.5277
v 55.59311 -39.1049 -55.26889
v -21.31456 78.87055 15.13131
v -24.10838 11.2768 5.613807
v -24.26604 12.89999 5.60011
v -24.09692 10.59061 5.59422
v -13.52063 82.9051 14.71095
v -13.77266 -18.81834 20.69848
v -12.84645 -18.97508 20.74734
v -13.88927 -18.96261 20.30682
v -12.38139 -19.12949 20.12616
v 37.76702 22.32155 5.134863
v 37.19478 22.37259 5.463787
v 37.00245 22.72201 5.686725
v 35.63851 22.33271 5.562885
v 38.35249 22.3846 4.597756
v 3.003783 0.8690147 25.6513
v -1.870522 60.15075 21.77797
v -2.788386 59.05722 21.87354
v -3.785411 59.81577 21.77945
v -4.600459 58.33103 21.90981
v -5.588474 56.98431 22.00058
v -4.053626 56.8446 22.07965
v -6.143233 58.23649 21.85783
v -4.902616 55.54116 22.16738
v -6.848853 55.69712 22.04225
v -7.564425 57.54734 21.83989
v -49.72931 36.07832 6.233681
v -2.012839 -44.29759 13.15901
v -2.045219 -44.70374 13.18318
v -0.9025404 -44.39533 13.0417
v -0.2278846 -44.59976 13.12892
v 59.32358 55.73698 -21.18589
v 20.8494 13.698 5.061086
v 19.09422 14.45481 4.637642
v 18.55401 12.99231 5.089931
v 20.76764 14.41819 4.831762
v 9.021404 -83.60732 -18.42953
v -5.158486 -85.16823 -13.71902
v -63.02783 55.54365 -19.53066
v -62.99489 55.05521 -19.41986
v -62.50989 56.16579 -18.37525
v 59.24498 56.34513 -21.12651
v 59.33383 56.47614 -21.43386
v 59.52542 55.85825 -21.73668
v 59.03707 57.16214 -20.78401
v 58.89548 57.21911 -20.42416
v 58.66043 58.22487 -20.12156
v 18.59167 19.49376 2.680717
v 19.09344 19.83964 3.098421
v 19.27833 19.85214 2.99223
v 18.51719 19.37369 2.56865
v 18.08502 19.01776 2.444372
v 18.60659 19.3018 3.4765
v 19.18251 19.90229 3.429308
v 18.97608 19.81051 3.664791
v 18.99764 20.09491 3.85726
v 19.35859 20.33297 3.962426
v 19.74304 20.26566 3.773358
v 20.11255 20.29294 3.691948
v 19.4689 19.95917 3.18134
v 17.69598 18.82141 3.998497
v -51.86366 36.89587 3.499294
v -52.08682 37.161 3.140751
v -52.24191 36.87578 2.893866
v -52.17669 37.01205 2.989762
v 41.6989 21.33984 1.494803
v 42.37197 20.63975 0.3489805
v 41.34519 20.79724 1.140571
v 58.63977 -29.08693 -52.37328
v 3.795128 77.44499 17.90043
v 4.12952 79.08101 17.18024
v 4.734582 78.20135 17.44207
v 6.142566 79.09184 16.87711
v -68.4316 31.38331 -37.64817
v 37.3363 77.31527 3.851895
v -14.62886 65.45028 20.2543
v -14.57404 67.76752 19.923
v -12.74974 68.13702 20.10406
v -12.72938 66.72652 20.33503
v -11.47513 67.2785 20.38854
v -4.190038 2.188153 26.57075
v -5.311362 1.446856 26.42867
v -32.66109 34.73404 15.67468
v -32.19608 35.08564 16.01622
v -31.12176 35.02147 16.20696
v -30.90973 33.9018 15.57197
v -46.30036 35.6939 9.182296
v 18.12205 24.47363 9.581583
v -25.437 36.4368 18.79249
v -24.0733 36.50375 18.98169
v -25.94729 36.04526 18.48243
v -25.53497 35.64304 18.27214
v -26.40484 35.78133 18.13408
v -23.28131 35.552 18.72294
v -24.50394 35.4314 18.37799
v -11.42602 -43.86463 11.5868
v 39.46408 22.42239 3.955924
v 39.599 21.98784 3.481278
v 39.01781 22.11238 3.942372
v 39.1734 21.52377 3.718834
v 40.08813 21.89162 3.06704
v 39.69192 21.44663 3.033281
v 40.36777 21.57105 2.739902
v 39.72924 21.15347 2.878021
v 39.11332 20.72843 3.11034
v 38.50211 21.18339 4.218615
v 38.5569 20.77949 3.919398
v 38.48151 21.89909 4.35989
v 40.7828 21.23502 1.903676
v 41.02832 21.6117 2.218227
v 40.18808 21.17235 2.438765
v 39.22771 20.06921 2.337571
v 1.90866 72.57547 19.61777
v 2.246822 73.34557 19.3961
v -0.1003561 75.18701 19.00723
v 1.548403 75.12781 18.95053
v 2.940401 75.00216 18.88446
v -70.16608 15.64684 -44.5598
v -70.07035 15.09611 -44.02979
v -69.88807 16.27174 -42.262
v -69.91928 16.71898 -42.56973
v -30.65034 27.778 11.37747
v 16.81332 -44.32836 4.037194
v 17.72707 -44.51873 3.313232
v -2.612365 -5.261092 31.6166
v -1.078209 -4.093192 30.81935
v -7.511276 47.90304 22.5011
v -62.91915 54.38367 -19.25139
v -18.03458 47.22203 21.09347
v -16.96582 47.6221 21.30891
v -19.727 47.62552 20.67623
v -16.53535 48.87417 21.34635
v -17.16995 45.82176 21.29012
v -16.52041 44.15977 21.32736
v -17.83227 44.81021 21.10225
v -19.05901 45.47951 20.85689
v 62.88026 41.85497 -32.48498
v 0.1881553 73.52264 19.46081
v 0.470238 76.24469 18.63474
v 17.06323 78.17846 15.03516
v -3.488066 69.82721 20.39235
v -1.866114 69.95928 20.35169
v -4.390401 70.78133 20.18167
v -3.379952 71.14878 20.1139
v -4.936667 68.5157 20.62912
v -5.567706 69.86802 20.34888
v -5.249037 70.48557 20.22883
v -6.847303 68.67362 20.52143
v 22.59288 32.21622 15.65744
v 22.64867 33.02344 16.2865
v -36.80515 24.69505 8.775436
v -36.01175 25.14604 8.927788
v -37.48712 24.49629 8.504946
v -37.35045 24.79914 8.577022
v 1.115261 -85.02986 -15.03334
v 0.001253057 -85.05022 -15.15161
v 58.66556 53.17399 -19.11605
v -34.37966 10.95792 5.447859
v -32.95908 11.01063 5.762697
v 20.42472 80.74292 12.58926
v 17.59831 81.26214 13.30666
v 18.83807 81.04137 13.03836
v -17.97024 43.26026 20.98853
v -14.3701 37.89351 20.91111
v -16.78092 39.43113 20.81708
v -16.63962 41.36453 21.12804
v -8.164464 46.74765 22.47783
v -8.322713 51.41714 22.28917
v -9.063994 53.92874 22.02169
v -7.586659 53.09826 22.21851
v -11.62856 53.29208 21.80698
v -11.66133 51.05947 21.98639
v -11.13675 55.38326 21.6788
v -7.917341 55.24924 22.00024
v -6.40843 52.56955 22.33921
v -12.79098 55.27177 21.47927
v -14.52552 53.79897 21.34219
v -13.63095 51.68686 21.6634
v -10.31801 56.26716 21.6914
v -9.494944 56.77187 21.7437
v -8.804145 57.54346 21.74776
v -7.985603 56.75745 21.87992
v -15.32259 56.4363 20.99211
v -13.09616 56.67482 21.31623
v -11.50564 57.15754 21.48297
v 0.07433636 71.98289 19.87631
v 20.61447 22.95545 7.036586
v 19.58941 22.30958 6.736251
v 21.34608 22.53208 6.400455
v 20.09181 21.74911 5.852688
v -35.05426 35.89257 15.45704
v -34.70789 35.06385 15.05232
v -33.76887 35.57973 15.72873
v -32.63189 35.80187 16.2554
v 61.53957 46.44675 -27.5064
v 61.82763 46.82825 -28.32602
v 61.48671 47.04955 -27.1703
v 61.38752 47.47783 -26.78183
v 61.58918 47.60266 -27.50518
v 61.77816 47.57998 -28.11995
v 61.37924 48.57568 -26.74009
v 61.68798 48.16504 -27.7046
v 9.543186 -19.10961 22.14868
v -3.248003 -85.21836 -10.57659
v -1.06604 -85.24537 -11.92791
v 33.95998 36.06965 14.31663
v 33.27864 36.03497 14.63375
v -3.884857 60.88492 21.6655
v -5.763157 61.55961 21.53016
v -16.89632 29.52196 15.7886
v 21.6088 81.40128 11.85207
v 61.84327 47.73825 -28.25254
v 61.74597 48.32401 -27.84714
v 50.67408 -49.03547 -55.40182
v 2.670286 76.1319 18.52191
v -10.75168 76.94802 17.89094
v -12.9644 78.98198 16.70779
v -12.59469 76.94994 17.6062
v -10.31415 75.07944 18.67187
v -61.60944 -32.56791 -57.39806
v -8.244866 32.11234 20.08929
v -7.735114 31.22571 19.87149
v -8.799907 32.63538 20.17343
v 65.7505 12.27406 -45.06094
v 12.71949 75.10392 17.39695
v 15.15665 73.13857 17.60738
v 14.47498 74.00745 17.4605
v 15.69598 73.86874 17.22398
v 19.68406 18.89308 3.082144
v 19.60126 17.43884 3.079524
v 20.70148 19.39721 3.679569
v 19.50492 19.61781 3.07965
v 20.63469 19.94963 3.726825
v 20.09612 19.94639 3.483854
v 21.67749 20.41177 4.359653
v 22.21082 18.73728 4.159729
v 21.99108 17.60741 3.951467
v 23.09059 18.07185 4.346731
v 22.68544 19.54331 4.456861
v 24.57187 18.74076 4.578135
v 24.4629 17.56122 4.484385
v 23.56328 17.25327 4.363654
v 23.57556 20.23206 4.706335
v 25.1023 20.23205 5.023383
v 24.70967 19.41013 4.747865
v 25.39515 19.60277 4.852747
v 25.39517 18.8984 4.603923
v 25.58424 19.19339 4.679116
v 26.00936 17.95532 4.483154
v 26.16263 20.1458 4.963432
v 26.6864 19.24198 4.621776
v 27.09357 19.77022 4.738752
v 27.87193 20.60655 4.807726
v 28.47023 20.03697 4.519744
v 27.04723 18.80676 4.570025
v 28.63295 18.6472 4.30976
v 26.98357 20.84735 5.085499
v 27.04473 21.62403 5.304063
v 26.78287 22.05821 5.473805
v 27.94403 22.18617 5.468822
v 28.67838 21.52437 4.969694
v 28.90096 22.18993 5.330112
v 29.58468 21.44211 4.780067
v 29.89985 22.10845 5.167446
v 30.8365 21.20699 4.552333
v 32.03641 21.37073 4.551379
v 30.5967 22.04379 5.122551
v 30.64513 20.68307 4.24969
v 25.6607 20.9546 5.186395
v 25.50293 21.79327 5.433309
v 26.17871 22.18888 5.700959
v 26.4618 22.4982 5.981345
v 24.97829 22.06043 5.544924
v 32.82374 21.47309 4.52569
v 32.61013 21.00309 4.366304
v 32.56304 20.46105 4.160019
v 31.82507 20.97294 4.383255
v 31.46487 20.23062 4.106995
v 24.35157 21.23859 5.22862
v 24.11861 21.67133 5.36891
v 25.07232 22.24587 5.865018
v 24.03547 21.95119 5.522965
v 27.01975 22.81295 6.415657
v 26.19174 22.58723 6.312829
v 29.44543 22.51583 5.503316
v 30.34576 22.40166 5.303441
v 30.12503 22.59335 5.43434
v 64.28617 33.75901 -38.45506
v 64.2071 33.13204 -38.4073
v 65.35548 22.97378 -42.34396
v 65.12534 23.64395 -41.50773
v 1.121227 -85.13174 -11.81195
v -4.278337 66.39714 20.9913
v -4.213547 64.56564 21.25306
v -5.511194 66.53326 20.93312
v -26.82317 29.47704 12.9307
v -28.08998 28.87109 12.35656
v 18.83377 -44.54016 3.022316
v -10.3151 35.87189 20.96418
v -13.7583 -19.18926 19.7021
v -14.79712 57.78664 20.96038
v -62.14531 56.49033 -17.63919
v -16.14456 52.03889 21.21171
v -69.81728 16.29214 -42.02772
v -18.65923 59.9766 20.03486
v 37.32474 35.12627 12.21791
v 38.88112 35.42077 11.40231
v 36.98938 33.8786 12.0874
v 36.27232 34.20244 12.49541
v 36.86962 35.24403 12.42505
v 37.64497 35.66284 12.20226
v 37.55352 35.42162 12.16539
v 13.9504 76.41441 16.59488
v 15.05277 75.13244 16.89642
v 15.39245 75.91286 16.46764
v 15.11479 77.66613 15.77006
v 13.8991 77.75205 15.99964
v 15.30167 76.95557 16.04142
v 12.89178 76.56487 16.76857
v 13.13612 78.78581 15.7648
v 12.09868 78.15136 16.25701
v 12.48234 79.53798 15.5674
v 11.5033 79.83665 15.6087
v 14.04616 78.76295 15.56013
v 27.07657 26.99897 11.21504
v -41.96065 36.19818 12.32119
v -42.23978 36.63846 12.21147
v -40.90386 36.98492 12.91998
v -41.06185 36.08195 12.76953
v -41.62386 35.98497 12.47054
v 63.67932 36.12944 -35.83671
v 62.13716 44.63797 -29.53978
v -46.96687 21.20346 -0.2289864
v -46.55861 21.3728 0.1843069
v -47.62791 20.08349 -1.401817
v -47.49964 20.47037 -0.9825755
v -47.83387 20.41166 -1.359959
v -11.75904 35.02435 20.50651
v -5.619293 -44.33027 12.76356
v -6.122651 -44.622 12.74911
v -3.703063 -44.29789 13.02367
v -4.437045 -44.09678 13.08451
v -4.902702 -44.13899 12.94355
v -15.93999 36.85913 20.41355
v -13.28812 35.32999 20.342
v -16.11195 35.37582 19.90346
v -38.37914 35.90704 13.96819
v -25.54887 20.14536 4.787414
v -26.63391 19.31873 4.897744
v -25.71036 20.79849 5.037902
v -25.9016 18.38895 4.456182
v -26.51676 18.59816 4.799733
v -26.43703 20.00034 5.154767
v -27.80764 18.98867 5.07337
v -27.07971 19.69094 5.300305
v -27.70547 20.82938 5.632997
v -28.38624 19.56633 5.154613
v -26.48269 20.20554 5.565663
v -28.20303 18.10072 4.927542
v -27.29048 18.1161 4.925327
v -27.32164 17.72194 4.801324
v -26.92073 17.38362 4.574108
v 11.36161 75.25064 17.62759
v -12.21174 69.01775 20.00653
v -31.69054 36.0864 16.61457
v -30.53527 36.29252 16.97635
v -31.12127 36.93566 17.06568
v -31.28421 36.52882 16.88352
v -30.07575 35.50996 16.77985
v -29.17615 36.47346 17.42583
v -29.41962 34.90271 16.66686
v -29.90681 33.81975 15.77845
v -28.66435 35.25242 17.09117
v -28.65435 34.7044 16.80274
v -28.48041 34.17567 16.43682
v -29.34402 34.39432 16.35694
v -28.73942 33.64934 15.98218
v -27.59723 33.84971 16.47317
v -28.52644 35.88072 17.38256
v -28.02172 35.75006 17.49411
v -27.91212 34.41343 16.77724
v -27.85436 34.91481 17.14528
v 58.92736 56.73023 -20.45415
v -33.48986 11.45898 5.802613
v -20.74176 30.10156 14.95672
v -19.06654 31.2526 16.72904
v -16.89551 30.02909 16.28315
v -20.41982 32.93086 17.76068
v -20.82616 31.0736 15.93649
v -19.507 34.18037 18.77636
v -20.26447 34.82859 18.96781
v -19.05013 33.28402 18.35785
v -18.54494 35.80642 19.65797
v -18.69771 34.2902 18.96421
v -17.87583 34.89216 19.37714
v -17.77623 33.69435 18.8533
v -4.23966 62.52166 21.48679
v -29.80825 27.28279 11.08229
v -31.09294 26.75171 10.61586
v -27.96746 27.72546 11.48849
v -28.45798 27.59686 11.39655
v -28.31744 27.09657 11.01423
v -29.05275 20.12923 5.229227
v -30.2164 20.38509 5.230553
v -29.68548 19.57248 5.093493
v -28.86265 21.0264 5.523731
v -30.44171 22.11913 5.922855
v -29.83782 18.61262 4.920599
v -30.82204 19.258 4.939001
v -29.14836 18.96485 4.962581
v -30.75442 20.10766 5.129502
v -31.3656 19.74068 5.025136
v -30.98079 20.9797 5.394257
v -31.8949 18.40074 4.757895
v -31.7224 19.00604 4.834161
v -32.07409 19.26713 4.861632
v -31.57447 21.03512 5.4095
v -32.21025 22.28403 5.668754
v -31.54838 22.62586 5.920639
v -30.91183 23.02508 6.335376
v -29.01343 22.47863 6.08748
v -29.54206 22.89092 6.342923
v -12.56526 31.58404 18.87287
v -33.25348 11.77759 5.934203
v -32.73411 11.61188 5.957669
v -30.68169 13.11063 6.001632
v -30.52946 13.69885 5.906142
v -31.16101 13.3362 5.910702
v -31.24169 13.80845 5.816035
v -11.326 65.41767 20.68648
v -12.61861 -18.9328 21.21434
v 18.01578 19.75117 4.470743
v 17.44181 19.79669 4.735159
v 32.56657 36.41402 15.02242
v 31.08025 36.50931 15.7021
v 31.65633 35.93803 15.25477
v 31.54594 36.69297 15.50249
v 32.32523 36.14648 15.04073
v -34.0341 36.12206 15.95128
v -62.63718 56.36749 -18.70601
v -52.8611 35.43981 2.444697
v -53.2778 35.4725 1.708807
v -52.92949 34.65739 2.444143
v -9.938345 78.60556 17.32643
v -8.840073 76.51291 18.27797
v -39.02037 36.31121 13.87732
v -39.77109 36.60657 13.41922
v -39.39302 36.76552 13.843
v 32.31812 24.87981 9.476007
v 32.37266 24.64801 9.191339
v 32.90041 24.61711 9.081362
v 32.41308 24.40068 8.858551
v 33.36203 24.25196 8.370932
v -28.94397 36.76705 17.55627
v 19.04397 35.76186 19.02008
v 63.79594 36.30605 -36.16787
v 63.64701 37.05985 -35.54528
v 64.12107 34.95407 -37.61704
v 63.89771 35.63183 -36.76249
v -23.6566 18.4464 3.91963
v -25.24284 18.1279 4.174702
v -39.53136 37.1804 13.85628
v -39.2745 37.04222 13.99289
v -26.67093 26.26178 10.05929
v -26.46679 25.8617 9.61275
v 30.86323 19.92107 4.073369
v 31.66585 19.2906 3.996339
v 32.563 19.80986 4.035784
v 31.87942 18.22931 3.902736
v 30.35587 18.72215 4.106785
v 33.48594 20.06834 3.944331
v 33.55159 20.51709 4.130976
v 34.51007 19.15658 3.545606
v 33.96047 19.89302 3.874834
v 33.76482 19.33185 3.816946
v 32.68391 17.54033 3.761877
v 33.11628 18.46211 3.656594
v 32.24436 17.57725 3.779144
v 29.97564 17.32214 4.070451
v 15.8739 78.74045 15.14626
v 16.40609 81.20937 13.65956
v 15.74825 79.93134 14.56111
v 13.67221 79.63738 15.24017
v 13.26059 80.59406 14.86363
v 15.0666 81.33693 13.9914
v 14.94439 78.55051 15.43911
v -7.019729 67.07639 20.78247
v -6.313364 64.77455 21.14014
v -9.146967 66.6695 20.69219
v -17.31814 37.49059 20.36094
v 19.3817 37.53323 19.41347
v -33.12642 25.93217 9.459238
v -34.26123 25.67168 9.272037
v -26.79247 35.4292 17.75578
v 19.65357 11.89948 5.340886
v -12.03293 58.00302 21.3544
v -10.08083 60.12237 21.38393
v -9.403407 59.42221 21.51633
v -8.812044 62.02596 21.29872
v -11.51943 62.60326 21.00459
v -8.72545 65.03365 20.95452
v -13.01162 64.18529 20.64675
v -7.024388 59.31322 21.70567
v -7.880866 59.01049 21.68238
v -9.716782 67.93163 20.44159
v 16.78654 72.18992 17.48476
v -18.97423 -43.84454 6.43722
v -5.971936 63.50197 21.3122
v -10.26116 81.61216 15.89632
v -12.0767 80.76728 16.04395
v -11.20422 80.20702 16.44057
v -9.888702 80.32567 16.56885
v -11.85449 82.29495 15.31546
v -68.89707 23.26269 -38.33771
v -18.63116 41.96405 20.76253
v -18.31761 39.78804 20.59903
v 17.75898 13.02933 5.084296
v 17.42467 14.81781 4.381037
v 27.11428 22.48417 5.769747
v 28.10829 22.45072 5.590636
v 12.11114 76.05192 17.1629
v -13.70699 58.60337 21.05157
v -6.018919 -19.33575 20.81631
v -5.968464 -19.70329 21.75295
v 34.46448 36.09283 14.04898
v 33.78584 35.23467 14.13942
v 33.49031 35.37689 14.33041
v 32.94826 35.62574 14.66475
v -11.85881 60.72572 21.13381
v 61.83018 44.43921 -28.65833
v 61.82661 45.1636 -28.59231
v -68.92409 25.7006 -38.91219
v -45.24661 35.92447 10.31691
v -18.50683 38.14348 20.2888
v 29.43733 37.3411 16.2877
v 28.69465 37.36934 16.52021
v 27.96811 37.65998 17.02387
v 23.51843 20.67627 4.873527
v -29.29351 32.87571 15.22643
v 26.10674 37.72446 17.61969
v 26.80082 37.59688 17.37748
v 65.69603 18.38532 -43.93498
v 16.0783 77.51577 15.61512
v -20.01709 42.42699 20.50204
v 22.49395 22.28346 5.904311
v 21.24832 21.57684 4.927819
v 21.74913 21.41143 4.87496
v 22.86981 21.43432 5.090972
v 6.554039 67.30141 20.32915
v 6.559887 -44.23948 11.26424
v -34.78265 34.83273 14.81851
v -35.58287 34.87462 14.5669
v -36.92022 37.50766 15.11343
v -6.733686 77.19241 18.21959
v -8.494207 79.03947 17.30308
v -6.802385 74.76409 19.06884
v -9.365374 74.78099 18.86384
v -17.23233 35.27594 19.65382
v -17.0885 34.25301 19.25525
v -18.51683 37.06639 20.04828
v -30.76439 12.45281 6.231909
v 65.27772 22.67068 -42.00758
v 57.72984 59.79826 -18.63554
v -25.72515 13.52389 5.60568
v -27.00697 12.64736 5.899196
v -25.82133 12.62363 5.764124
v -24.94802 13.69291 5.517222
v -25.42258 15.29983 4.9176
v -24.46748 16.41294 4.358674
v -26.69582 14.4285 5.368444
v 32.65237 34.59333 14.26786
v 33.12053 34.34745 13.94411
v 23.70665 21.08392 5.122363
v 62.08545 46.21287 -29.36751
v 61.91082 47.24136 -28.59326
v -4.367281 -85.1852 -14.32026
v -1.877182 -85.14594 -14.5861
v -39.82605 37.36965 13.76904
v -26.3049 17.93166 4.451381
v -11.44576 32.79787 19.69077
v -29.05739 17.43793 4.974227
v -28.11473 17.0185 4.918972
v -29.24938 16.57648 5.048179
v -30.23373 13.8451 5.81391
v -29.92464 14.26512 5.685749
v -30.00136 13.92125 5.809563
v -29.88544 14.63832 5.513349
v -29.89232 15.43745 5.294534
v 64.39896 29.28955 -38.91247
v -13.37624 34.05883 19.87537
v -22.49271 33.67387 17.74619
v -22.58222 36.61995 19.20572
v -22.65986 35.48948 18.77696
v -22.11868 36.03022 19.02831
v -23.20824 33.07491 17.13397
v -24.21716 33.96294 17.56982
v -25.68908 33.3187 16.66715
v -24.84482 33.26334 16.82767
v -5.493488 81.37943 16.45733
v -6.58141 82.00775 16.10968
v -6.264027 81.51888 16.3624
v -6.452373 81.0759 16.58333
v -4.283814 80.60247 16.85843
v -17.96934 -44.15397 7.092789
v -13.09413 70.75725 19.53013
v -13.00964 71.84537 19.27211
v -14.08337 71.10104 19.33323
v -11.20778 72.25686 19.38929
v -10.91427 70.43319 19.83497
v -9.906949 71.45474 19.7115
v -9.291935 72.56332 19.51212
v -9.396401 70.58134 19.9483
v -7.670809 72.76523 19.5645
v -7.815282 71.43434 19.88179
v -11.67202 73.50451 19.01028
v -10.39117 73.2259 19.23149
v -10.96066 31.86767 19.39152
v 18.41757 19.63025 4.074895
v -6.243722 -19.05792 20.84911
v -44.92694 19.2533 -0.4516865
v -1.111293 -44.13399 13.19324
v 12.92014 81.26001 14.5709
v 28.13318 26.56351 11.11876
v 23.56367 40.14236 18.40737
v 24.69556 39.64937 18.02363
v -10.43962 69.45939 20.09267
v -30.70855 37.6985 17.53041
v -31.14829 37.58087 17.34156
v -30.36596 37.33628 17.45572
v -30.33801 36.95277 17.3176
v -29.3677 37.08239 17.56086
v -29.58476 36.7198 17.40867
v -30.3191 37.61632 17.63988
v -30.9077 38.26903 17.50855
v -30.54352 38.632 17.68776
v -30.57272 38.02147 17.69179
v 3.556844 76.82427 18.19393
v 24.81881 10.86221 5.70432
v 23.71266 12.13484 5.626535
v 1.417674 77.18441 18.23681
v 0.4440311 77.84454 18.04367
v 1.88093 78.17121 17.79834
v 0.6103547 78.96856 17.51226
v -1.069519 79.23843 17.45414
v 0.1787357 79.9081 17.08494
v 1.779687 79.95894 16.97679
v 1.898421 79.32414 17.28644
v 0.9885049 80.57231 16.75002
v 2.382892 80.09589 16.86478
v -0.8427007 81.67233 16.37698
v 1.138314 81.18635 16.44553
v 0.1194674 82.18357 16.02802
v -1.827142 81.97968 16.24419
v -1.283526 82.06365 16.20601
v -1.272382 80.67057 16.81961
v 28.14732 33.41345 15.10462
v 28.90245 33.23383 14.75297
v 4.139879 -43.8688 12.2535
v 3.55914 -44.08139 12.44514
v 4.554295 -44.62412 12.25675
v 3.521781 -43.80077 12.47236
v 2.462464 -43.8583 12.8502
v 3.691988 -43.67051 12.47714
v -10.81172 74.06851 18.94409
v 12.50857 80.02998 15.32938
v 22.18948 35.8633 17.90253
v 22.02337 36.2567 18.26491
v 21.92531 35.70363 18.0537
v 21.91756 36.71322 18.52149
v 21.75031 36.3836 18.4977
v 21.64068 35.94659 18.30318
v 34.20351 20.61404 4.118881
v 35.61813 20.66235 3.932704
v 35.35508 21.11325 4.242146
v 36.56348 20.66419 3.821422
v 35.78649 19.90468 3.301173
v 36.16532 19.20472 2.902572
v 36.66596 19.7221 2.805679
v 36.76392 18.46659 2.338546
v 36.77436 19.21323 2.50016
v 35.57375 19.47254 3.269083
v 35.2537 18.83811 3.133987
v 35.7963 18.31368 2.723176
v 33.34996 21.86481 4.7845
v 34.00318 21.87107 4.671513
v 34.12948 22.00905 4.947111
v 33.43332 22.13055 5.282549
v 64.70427 29.52118 -40.22243
v 64.66988 28.66904 -40.0293
v -8.240014 69.13644 20.35293
v -7.342552 69.6647 20.30115
v 26.94103 24.35472 8.148695
v 28.17991 24.42944 8.920758
v 19.96629 23.41563 7.982192
v 19.05737 23.5455 8.462253
v 18.66215 22.82965 7.764231
v 17.56779 22.9039 7.984208
v -4.482424 72.06234 19.90936
v -6.880849 71.49728 19.92559
v -5.551807 72.14182 19.85612
v -4.845285 74.54501 19.22944
v -3.739495 72.37894 19.84635
v -3.111654 73.52017 19.54728
v -2.878626 72.203 19.88154
v -3.737343 75.13635 19.11244
v -5.584815 75.94487 18.74775
v -7.904416 70.28023 20.13608
v -6.567597 70.10069 20.26179
v 64.80014 29.60164 -40.57367
v 25.76327 22.54183 6.401865
v -26.43089 22.69579 5.640314
v -26.03331 22.31527 5.486336
v -26.5371 22.68453 5.788108
v -25.86085 22.27864 5.122879
v 33.45083 21.20289 4.454156
v -15.55055 58.26129 20.79184
v -14.97922 59.50436 20.78541
v -13.87108 60.88791 20.8501
v -16.56046 59.32457 20.5141
v -15.75858 60.89315 20.54804
v -17.7479 60.57367 20.16644
v -17.66386 59.10385 20.32219
v -17.36037 61.81791 20.16329
v -15.7995 63.37408 20.30252
v -14.69248 61.76873 20.64229
v -16.81289 58.12554 20.57985
v -14.37972 64.18712 20.45113
v -13.85531 62.95904 20.65283
v -22.07215 26.19101 10.81562
v -30.42366 18.44326 4.878099
v -0.7550533 -44.21903 13.11747
v 0.07709723 -44.15786 13.15229
v 1.500133 -44.24206 13.05712
v 64.3709 32.70801 -38.87698
v 64.31045 32.54222 -38.79685
v -46.57196 35.98094 8.993727
v -46.34135 35.89853 9.22101
v -2.462054 -85.28685 -12.05683
v -4.660312 -85.23926 -12.34633
v 42.03167 20.02214 0.1706392
v 65.77235 13.47601 -44.78139
v 65.72495 13.53873 -44.03514
v 10.63085 79.45824 15.99814
v 11.28872 77.08323 16.92207
v 9.036261 79.91744 16.05037
v 10.09617 78.8113 16.3961
v -20.77064 25.63998 10.62789
v -25.69715 25.642 9.589415
v -1.044411 77.67134 18.14346
v -2.626291 78.93745 17.63226
v -2.985453 80.62402 16.86757
v -4.166293 79.93492 17.1562
v -4.099865 81.33025 16.51282
v -2.47797 76.90403 18.45123
v -4.467474 77.85936 18.0476
v -3.664491 75.96538 18.79461
v -6.298643 79.19222 17.44887
v -7.816112 80.28709 16.84419
v -6.205734 79.94875 17.12914
v -1.240432 76.4256 18.6577
v -2.726525 75.54611 18.96068
v -1.058237 75.1353 19.09277
v -1.953713 74.47204 19.25821
v -3.364209 81.52707 16.42605
v -41.01482 15.99941 2.475911
v 60.30377 47.6008 -23.6454
v 3.41261 79.83224 16.92446
v 3.345893 79.01871 17.31438
v 5.012499 80.0249 16.60339
v 3.171422 80.86819 16.41915
v 6.11437 80.05277 16.4395
v 5.56751 81.26086 15.90116
v 6.162022 82.1978 15.31061
v 4.626784 82.36273 15.43311
v 7.140613 80.94246 15.83589
v 6.954726 82.30997 15.12704
v 8.663601 80.9736 15.59903
v 1.374839 82.03619 15.97777
v 2.99225 81.64967 16.03158
v 2.077194 82.44968 15.71348
v 3.1977 78.103 17.68371
v -38.66339 24.32536 8.029129
v 61.69092 45.105 -28.15758
v 30.3677 33.30016 14.30979
v -0.421757 73.39383 19.51868
v -1.829143 72.95716 19.6805
v -1.803201 71.89999 19.93878
v 64.36313 28.39423 -38.80425
v 64.30991 28.82127 -38.58918
v 34.1566 18.43888 3.482234
v 33.86136 18.62207 3.605157
v 35.71835 17.86321 2.704263
v 34.98849 17.98297 3.135767
v 65.67004 19.18145 -43.96012
v -17.34149 57.04249 20.56626
v 25.42664 33.61395 16.02656
v 24.11956 32.90478 15.71473
v 24.77704 32.86557 15.51467
v 24.95084 34.25539 16.7117
v 26.40928 34.29344 16.2657
v 26.89276 33.72326 15.69724
v 23.94982 33.54596 16.35386
v 26.55573 35.14725 16.72741
v 25.67692 34.82033 16.88786
v 23.08223 32.71431 15.88489
v 24.03842 32.60641 15.45704
v 27.38586 35.34433 15.87974
v 27.32847 34.60178 16.19372
v 28.05833 34.87516 15.44155
v 27.63776 34.18714 15.79578
v 28.05186 35.25096 15.60047
v 28.52352 35.27328 15.48233
v 29.68657 34.185 15.21634
v 28.58186 33.72169 15.22979
v 24.24205 32.24681 15.08881
v -22.88241 40.30525 19.73931
v -27.15666 24.09215 7.637444
v -26.28713 23.73289 7.390189
v -26.20709 24.13742 7.984023
v -28.47131 24.17645 7.832718
v -28.70166 24.85081 8.422952
v -29.61329 24.83285 8.700816
v -27.77448 24.53846 7.976772
v -28.33084 25.27504 8.738297
v -29.71371 25.41843 9.142645
v -28.49307 25.59426 9.137342
v -28.67032 25.82745 9.53883
v -27.1885 25.38873 8.803299
v -27.90007 26.02399 9.7714
v -26.69577 25.01923 8.26035
v -25.80974 25.11626 8.53778
v -26.48645 24.57644 7.906744
v -26.50718 23.22435 7.060348
v -26.14285 23.12536 6.985389
v -26.89288 23.10561 6.985461
v -27.31718 23.70535 7.428358
v -30.70177 25.07562 9.023115
v -28.78707 25.96036 9.946017
v -3.729251 -85.25725 -11.38988
v -3.663181 -44.15666 13.18676
v 17.00167 18.02718 2.38487
v 31.90376 37.22939 15.1112
v -8.608366 74.04545 19.14543
v -17.52688 55.19418 20.67221
v 21.0688 20.60141 4.145375
v 20.84409 20.68498 4.1039
v 20.4559 20.28001 3.796875
v 21.75948 20.75454 4.494274
v 22.03049 35.60018 17.86859
v -18.94439 59.07056 20.05113
v -21.58612 20.38492 5.212068
v -21.52628 21.25824 5.677063
v -22.50137 20.46963 5.116517
v 18.5156 37.58585 19.61742
v 21.00787 36.48003 18.75555
v 20.84804 36.12493 18.60404
v 24.38356 22.23066 6.039229
v 38.58036 15.16529 1.166971
v 39.52233 16.1508 0.102854
v 38.58023 16.35826 0.8201745
v 38.44407 16.8554 0.8595966
v 39.02037 16.60303 0.5127875
v 38.96879 17.17453 0.4444129
v 39.23078 17.53036 -0.1382007
v 39.46895 16.81322 0.1450881
v 38.0409 16.49796 1.15979
v 37.19853 16.36884 1.792681
v 37.21792 17.20586 1.749027
v 38.55313 17.29232 0.8147354
v 38.01184 17.76766 1.166466
v 38.59164 17.86259 0.4895016
v 37.51832 17.927 1.711697
v 36.64611 17.59932 2.282904
v 32.10716 11.30733 4.930798
v 35.89121 17.2197 2.407837
v 36.63933 17.29635 2.191734
v 35.58244 17.44397 2.713371
v -24.46002 26.72494 10.91193
v 22.48761 16.05745 4.052994
v 24.44686 16.42731 4.600717
v 22.2141 16.74977 3.865817
v -25.20672 38.21787 19.11842
v -23.70979 38.43691 19.45718
v -22.80175 39.44641 19.67658
v -22.59178 37.74202 19.5449
v -20.43937 37.13549 19.78019
v -20.77892 37.49989 19.87934
v -21.02218 37.29926 19.75676
v 34.40597 21.18419 4.261826
v 24.82067 34.94641 17.17994
v 25.50842 35.49228 17.27215
v 26.72532 35.76651 16.38831
v 26.69262 35.5941 16.26443
v -26.03546 39.30701 19.00624
v -26.8284 39.06876 18.82276
v 28.6313 26.79836 11.23826
v -35.34268 22.53554 5.387255
v -35.55857 22.78773 5.59061
v -36.09265 22.58399 5.375867
v -36.9141 23.121 5.896742
v -34.3665 22.16672 5.168688
v -34.90158 22.33998 5.223292
v -32.50923 23.62644 6.731251
v -33.52459 22.7469 5.579292
v -31.93602 22.98247 6.109873
v -33.90219 23.31567 6.281646
v -36.14732 21.29564 4.783576
v -35.41716 20.76129 4.664192
v -35.5081 21.58067 4.888824
v -3.844566 -85.21442 -13.7836
v -21.56993 40.22894 20.04122
v -24.94593 38.56761 19.20492
v -69.92075 18.34341 -42.96851
v -69.96345 18.64427 -43.16546
v -69.96001 17.79964 -43.08863
v -70.04735 17.0536 -43.34494
v -31.86032 19.76683 5.027004
v 32.56602 21.9708 4.785882
v -19.95428 38.37987 20.09764
v -20.56807 37.63298 19.9046
v -20.89546 38.11894 19.89721
v -21.15752 39.02168 19.98257
v -20.68742 39.39109 20.12228
v -20.3946 41.12551 20.32878
v 11.53617 76.12237 17.25603
v -8.459959 -43.67316 12.60578
v -28.96924 33.18206 15.55756
v -28.22539 33.12498 15.7391
v -27.42781 33.25769 16.11285
v 64.02382 34.84173 -37.29587
v -21.8288 38.7971 19.83657
v -22.32123 39.11775 19.75222
v 59.83223 47.79666 -22.20761
v 33.8295 22.19256 5.94348
v 32.355 22.41147 6.754372
v 34.92612 22.11903 5.40693
v 24.44655 32.48798 15.2662
v -7.547103 -43.94527 12.58818
v -26.38282 25.49729 9.144674
v -27.75045 16.8743 4.840856
v 32.1482 11.86133 4.92503
v 11.85415 80.7197 15.12226
v 20.66487 35.93594 18.53259
v -26.84224 22.79638 6.493609
v 31.8296 34.65638 14.62285
v -46.08559 22.09068 1.24817
v -29.32196 24.37661 8.176432
v -28.01769 16.15615 4.907267
v -28.83095 15.90648 5.044341
v 24.99768 35.7327 17.51562
v 22.33545 33.41894 16.69879
v 32.60413 35.15365 14.55507
v -26.02424 22.35702 5.217514
v -26.61831 17.12791 4.481703
v -25.8296 17.60678 4.248518
v -26.50747 33.79338 16.81971
v 33.54563 34.30204 13.71249
v 34.04312 34.7846 13.73761
v 31.97759 13.52327 4.600287
v 30.14206 13.69316 4.933069
v 32.30497 13.05445 4.624921
v 30.32736 11.25569 5.339599
v -46.98467 20.15455 -0.7109072
v -47.2547 20.11386 -0.8988342
v -47.05791 19.97674 -1.069028
v 35.02458 17.00153 2.900513
v 35.3287 17.29887 2.656048
v 35.318 17.30836 2.71844
v 6.59855 -56.93008 8.21658
v -13.24603 -20.48534 17.06581
v -12.739 -20.4068 16.95041
v -13.49434 -20.17824 17.32744
v -13.11751 -20.19794 17.26153
v -29.7085 39.19143 17.91616
v 0.04609121 -15.98433 33.19898
v -0.1820201 -16.96438 32.7849
v -1.070662 -16.39779 33.24106
v -0.8380386 -17.29423 32.70916
v 2.94468 -13.41865 33.51835
v -3.759783 3.876443 25.79502
v -3.487478 2.202809 26.81652
v -31.65572 11.80906 6.113272
v -4.90645 -45.42969 13.24757
v 15.95454 22.00003 7.46122
v 18.78532 21.81448 6.809926
v 17.73744 22.59673 7.661351
v 17.27318 22.35657 7.541811
v 16.96688 23.06185 8.100617
v 16.95253 21.76754 7.173789
v 17.03186 21.18866 6.685806
v 17.02864 20.48916 6.05478
v -20.36655 16.81436 3.646973
v -20.36055 17.42331 3.439914
v -20.69727 18.07033 3.186973
v -21.60973 17.59486 3.118336
v -22.00984 18.27449 2.885752
v -21.13642 17.89564 2.974045
v -21.21431 18.24616 2.872705
v 6.322052 -20.59952 17.23101
v 8.367008 -20.54756 17.95472
v 9.600865 -20.86628 18.21813
v 9.327836 -20.54565 18.4609
v -5.595471 -44.02373 13.0274
v -45.37338 22.32527 1.8171
v 9.097613 -43.8006 10.02036
v 9.822005 -44.19085 9.502911
v -0.1753755 3.939363 25.84598
v -1.945258 -0.02820208 28.27902
v 7.764081 -19.94034 17.91058
v 6.850054 -20.06405 17.66976
v 8.304243 -20.15924 17.89471
v 6.054535 -20.50279 17.37037
v 0.3303501 0.4528658 27.56389
v -0.8900409 2.559533 26.73021
v -8.576507 -45.69497 12.79762
v 33.3617 13.66624 4.098542
v 35.94808 36.13372 13.35216
v 1.501247 -44.97117 13.1182
v 2.764136 -44.1778 12.74078
v -29.17045 12.69023 6.105589
v -37.25203 21.81068 4.741867
v 3.078136 0.3117438 25.9084
v -41.2547 21.94896 3.962076
v -40.62582 22.23129 4.389234
v -41.2822 22.45331 4.586283
v 61.17265 43.94466 -26.92415
v 61.36078 44.58815 -27.40579
v 61.20143 45.03014 -26.79832
v -25.0329 25.20363 8.969384
v 64.60971 27.79464 -39.69808
v 21.81182 35.35765 17.83848
v 22.37158 35.32928 17.54699
v 23.1638 34.94656 17.60367
v 23.2295 34.3752 17.22865
v 23.71713 34.99249 16.9451
v 21.93881 34.50733 17.73714
v 63.61488 38.46211 -34.8641
v -26.20341 38.35733 18.98854
v -39.0186 37.18103 14.14623
v -38.25028 37.3327 14.49801
v -24.63423 17.42263 4.021059
v -27.90872 15.61279 4.952283
v -27.31346 16.46443 4.682984
v -35.13657 36.47554 15.66068
v -33.27575 36.80576 16.43468
v -33.67931 37.1921 16.37613
v -21.48555 32.52425 17.11949
v -21.90899 34.15702 18.2324
v 37.35677 20.5402 3.72153
v 36.84621 20.97589 4.340239
v 37.38593 21.5921 5.054098
v 36.65288 22.13242 5.438143
v 20.6301 20.65854 4.08671
v 21.35948 20.8806 4.491051
v 20.72143 20.88337 4.399065
v 21.6284 21.26287 4.791484
v 17.92736 19.30716 4.263381
v -52.10135 36.11159 3.362099
v -25.81708 34.55527 17.57516
v -27.30418 34.63987 16.85391
v 38.07913 19.74181 2.243075
v 37.54282 20.13862 2.97175
v 39.48314 19.56683 1.663608
v 39.37306 20.08877 2.082623
v 38.95057 19.52182 2.013558
v 37.98847 20.41454 3.80501
v 38.5203 20.49787 3.647076
v 37.95955 20.29313 3.680503
v 25.10506 22.52542 6.513826
v 25.32441 22.38999 6.380836
v 20.4116 18.15753 3.335975
v 26.24148 22.81619 6.558354
v 27.33959 23.0773 6.658102
v -47.10414 20.52838 -0.5796698
v -31.85925 36.91616 16.74346
v -21.10286 36.75299 19.55836
v -19.9577 36.43579 19.6678
v -21.69688 36.48477 19.31701
v -30.24875 26.40136 10.41743
v -33.13414 21.77701 5.262978
v -29.26289 23.27192 6.613863
v -28.16722 23.72122 7.421053
v -35.0836 37.05142 15.7957
v -36.14725 36.96765 15.35124
v -35.72636 36.65476 15.47637
v -36.80415 36.58695 14.94431
v 36.30615 21.94314 5.228183
v 35.27064 21.39774 4.426762
v 34.48759 21.88053 4.679547
v -43.61757 36.34576 11.38282
v -43.78532 36.82172 11.44918
v -44.66183 36.50264 10.6085
v 21.18061 35.61697 18.21015
v -21.43974 37.90633 19.78657
v -42.24779 21.60168 3.259069
v -14.63087 -43.40434 10.48956
v -41.46262 20.82419 2.62397
v -40.71194 20.88001 3.244928
v 28.94012 11.03917 5.551341
v 21.51532 16.5548 3.694842
v -6.339797 -19.02404 20.33478
v -6.837084 -44.34752 12.60422
v -7.776636 -44.38074 12.44653
v -21.87655 23.109 7.753879
v -35.98905 18.60446 4.312251
v -35.30943 18.07996 4.360173
v -36.1032 18.39918 4.228855
v -30.17014 24.65609 8.515163
v 3.633719 -12.47067 33.11091
v -28.12271 21.84269 5.828403
v -7.730096 -19.20136 21.73162
v -8.406757 -19.04859 21.1402
v 21.94687 24.12342 8.455969
v 20.25179 23.17472 7.523916
v -39.80346 18.63333 3.00551
v -40.28006 18.27938 2.591226
v -36.51287 18.52294 4.092691
v -36.72938 19.02362 4.186886
v -37.37935 18.89441 3.923511
v 9.190175 -19.77128 19.14226
v 9.293628 -20.11611 18.7713
v 9.707225 -19.77852 19.71605
v 9.766796 -20.39728 18.9924
v 9.066316 -19.82068 18.67121
v -46.38215 20.23623 -0.5502766
v -45.60806 21.56909 1.167471
v -46.06114 20.65158 -0.0226715
v 20.96002 17.12629 3.530333
v 21.3215 17.43436 3.610795
v 21.73773 16.40432 3.795898
v 20.23737 17.16354 3.272565
v 20.12853 17.64782 3.189805
v 8.659704 -19.62229 19.34606
v 9.308672 -19.58871 19.78654
v -8.033915 -18.9225 17.85311
v -7.621643 -18.8157 18.40401
v 9.789642 -19.64053 20.07549
v -31.4067 23.26861 6.570473
v 22.42386 22.82989 6.540746
v 22.77701 22.99942 6.740892
v 21.73947 23.34128 7.161731
v 22.45055 23.55308 7.387716
v 23.04286 23.51731 7.906032
v 23.76689 22.61721 6.427777
v 34.76634 21.89954 4.862793
v 8.751787 -20.27752 18.15026
v 8.92484 -19.88314 18.40448
v 42.50084 18.22005 -1.595978
v 42.53025 18.87623 -1.075608
v -64.83383 49.46337 -24.44045
v -10.8903 -18.97291 21.86281
v 8.773281 -19.99991 18.13692
v 22.57103 22.57759 6.281027
v 29.79453 32.82342 13.78214
v 8.570634 -19.62349 18.79988
v 7.772214 -19.82815 20.30577
v 7.72733 -19.61643 18.99521
v -42.32751 23.13656 4.894051
v -41.57494 23.22721 5.252673
v -42.57196 23.10805 4.707675
v -42.21431 22.85175 4.691487
v -33.69812 12.55783 5.934832
v -34.34169 12.8535 5.753609
v -33.73491 12.87901 5.926564
v -33.06111 12.64287 6.058926
v 40.33287 20.82528 2.117571
v 21.22843 21.33474 4.753586
v -25.39502 24.7188 8.140819
v -26.09509 24.96616 8.112677
v -33.82242 17.87332 4.533341
v 63.85223 35.5778 -36.70475
v -6.847733 -18.84318 19.59854
v -45.4961 19.64263 -0.8895327
v -45.41813 19.50567 -1.277197
v 42.12104 19.48923 -0.4909773
v 22.12406 23.79442 7.735854
v 42.73148 18.07237 -2.370716
v -7.018517 -18.90001 20.30575
v -8.515522 -18.97582 17.32468
v -21.45791 22.53556 7.338718
v -22.44577 22.21968 6.977068
v 8.773521 -19.73608 18.43269
v -41.76714 23.93044 5.397889
v -41.02509 15.12076 2.715994
v 36.50131 20.9991 4.241188
v -37.01817 22.80172 5.535892
v 26.5674 11.5625 5.777151
v 27.42957 10.72118 5.687743
v 32.87331 22.21466 5.019543
v -22.38711 42.44189 19.9629
v -27.2766 35.20332 17.21132
v -30.21258 37.80082 17.78938
v -21.86159 41.54218 20.03496
v -26.28642 35.14405 17.83434
v -26.87047 34.6221 17.03535
v 22.77646 24.07095 8.063909
v 23.15911 23.78562 7.721621
v -9.303365 -19.30133 16.7769
v -9.118169 -19.37296 16.52056
v -9.35523 -19.43675 16.53558
v -7.625953 -18.72373 18.69916
v -9.177931 -19.36805 16.46761
v -21.16268 34.0556 18.32747
v 8.647905 -19.91267 18.09614
v 8.352405 -19.75475 18.18017
v 8.332355 -19.99064 17.92106
v 8.26177 -19.65722 18.42617
v 38.11492 15.93574 1.231233
v 37.33481 14.59082 2.141157
v -33.9783 17.14315 4.477367
v -34.59345 17.89413 4.396908
v 38.019 20.21717 3.264774
v 32.66489 22.32762 5.480052
v 2.445091 -20.26772 25.1706
v 1.991933 -21.19408 24.63517
v -39.5633 15.05571 3.365736
v 30.75678 38.35229 15.826
v 24.81897 32.53805 15.25387
v -43.45324 20.32464 1.082793
v -34.80655 22.92247 5.832285
v -35.22946 23.46809 6.545738
v -35.47816 23.13248 6.107797
v -41.64575 20.76548 2.308048
v -25.64617 21.00286 5.155206
v 27.90423 24.96874 9.456976
v 43.17432 17.11222 -2.665409
v 4.573142 81.66047 15.82428
v 1.51601 -19.89185 21.54174
v 34.2932 22.39526 6.09873
v -28.89302 23.10026 6.499816
v -27.7138 22.53517 6.033401
v 31.48961 24.74549 8.997256
v -70.21935 13.42124 -46.55741
v -70.2468 13.47381 -46.69141
v -38.43455 18.83528 3.619182
v 0.1014465 82.50233 15.86768
v -40.75225 21.56887 3.727745
v -37.70819 23.92708 6.427686
v -36.43949 23.46684 6.494718
v -33.04433 25.73897 9.363668
v 38.09206 21.77521 4.723062
v 40.76207 20.75987 1.634224
v 40.54479 20.2799 1.468063
v 39.95387 20.33602 2.081257
v 39.62991 20.01486 1.554507
v 41.59383 20.24008 0.4352977
v -32.21125 20.69494 5.300257
v -32.91811 19.79642 4.892421
v -25.82174 17.14923 4.29637
v 27.09739 23.97949 7.712904
v 26.66638 23.81337 7.500801
v -62.31178 56.85208 -18.01442
v -31.81716 26.35732 10.18891
v -26.73075 22.53937 5.722457
v -26.7249 22.45968 5.693147
v -27.33895 22.7283 6.212564
v 26.53926 35.8125 16.33529
v 31.598 22.44517 6.125651
v -25.72453 16.56635 4.412351
v -26.97984 15.97629 4.797363
v -33.74377 13.27105 5.849539
v -33.26591 13.10899 5.975369
v 42.70284 16.16896 -2.388374
v 49.9214 32.84232 0.8547322
v 27.78971 11.89136 5.700067
v 28.6625 11.84629 5.58893
v -28.80947 23.53952 7.175035
v -28.30255 23.29423 6.968729
v 38.33212 21.31869 4.388278
v 37.91128 21.46924 4.868985
v 63.80103 35.60704 -36.46
v -30.1848 25.68421 9.567036
v 41.57389 19.6374 -0.07343489
v 25.70622 17.28524 4.579563
v 39.82095 19.64507 1.024468
v 40.20612 19.56211 0.4925204
v 40.26803 19.54335 0.76242
v 40.94604 19.52444 -0.1888542
v 40.47805 19.65152 0.09763031
v 40.36317 19.67836 0.5110013
v 41.07644 19.71545 -0.4549325
v 40.27083 19.77406 0.1941742
v 40.7486 20.16846 -0.0179827
v 40.14162 19.84548 0.4491889
v 39.68975 19.82999 0.6476819
v 39.53826 19.83318 1.076411
v 41.28663 20.07953 -0.496622
v 28.71856 22.67822 5.775736
v -23.81812 20.7552 5.145774
v -23.47579 20.8634 5.221173
v -40.7521 22.85508 4.912564
v 42.19263 19.10439 -0.8131724
v 41.96367 18.73073 -0.7837373
v 31.63503 37.75349 15.23732
v 35.823 20.17552 3.561763
v 34.69735 20.31291 3.972738
v -70.05434 18.5372 -43.90796
v 16.90965 23.58205 8.599489
v 17.90893 23.47754 8.336475
v -25.86505 33.89201 17.09506
v -30.27414 38.17395 17.84571
v -29.80197 38.05174 18.043
v -29.6432 37.60483 17.87826
v 23.14296 33.12537 16.21132
v 31.73394 22.01764 4.965201
v 22.91968 35.47749 17.85926
v -32.51568 24.85562 9.238813
v -32.36078 25.01521 9.332112
v -32.81039 24.92822 9.387927
v 35.36452 16.54864 2.776042
v 26.27323 23.25907 7.008842
v -28.9275 38.27558 18.20025
v -36.02868 24.85509 9.064559
v -36.89356 24.42929 8.889215
v -36.18139 24.54564 9.254663
v -27.11124 34.85001 17.05131
v 38.16494 8.697897 2.125702
v 37.93344 18.26279 1.30872
v 38.28218 18.08049 0.9275179
v -11.93994 78.94283 16.88147
v 29.84382 11.68053 5.428943
v -35.57347 35.49992 14.9991
v -24.2238 39.20885 19.37601
v -24.93493 21.16465 5.366566
v -24.07763 20.95678 5.336149
v -65.58575 46.83611 -27.09038
v 30.65556 24.92174 9.544314
v 1.915493 -19.43369 20.48945
v 26.87015 23.43316 7.097873
v 35.32714 21.70123 4.964118
v 60.95057 44.93004 -26.05373
v 25.35983 12.39302 5.662957
v -52.17237 35.34143 3.42565
v 27.82063 13.18574 5.449607
v 40.21529 15.47948 -0.02226212
v 23.97106 35.25443 17.51156
v -42.84087 21.59691 3.037888
v -42.29621 21.23347 2.523014
v -42.64531 21.36133 2.837626
v 43.72311 36.31229 7.909733
v 18.3698 36.57901 19.42909
v 61.54571 48.70841 -27.19293
v 24.92487 23.11007 7.036179
v -37.03938 24.50079 8.751816
v -44.78416 22.48156 2.179801
v -24.53842 40.08474 19.32354
v -27.17633 22.55742 6.36386
v -27.42228 22.75068 6.532204
v -26.86007 22.68562 6.551962
v 26.48255 36.20279 17.19181
v 25.62891 37.13764 17.47424
v -33.18769 81.03046 9.078823
v 10.79409 80.57545 15.3911
v -25.98845 22.53257 6.455693
v 30.56338 35.26168 15.47624
v 6.951788 -19.9235 17.92902
v 6.450119 -19.82891 17.94878
v 7.573679 -19.77131 18.33624
v 3.932945 -19.872 17.56186
v 17.92856 17.96635 2.525969
v -28.94088 26.37548 10.50849
v -29.49113 26.33031 10.45643
v 32.06711 22.92436 7.925216
v 31.36508 22.54184 7.576658
v 32.54888 22.65935 7.282362
v -42.94836 20.78006 1.944566
v -43.26023 21.38679 2.623342
v -44.78965 20.9429 1.410497
v 29.03239 14.09523 4.994126
v 31.35221 14.63709 4.378692
v 18.25003 36.25714 19.33604
v 41.09312 20.18153 0.9086354
v -43.24555 22.39503 3.634364
v -70.23012 13.42705 -46.84356
v -26.24614 40.23882 18.87857
v 39.02803 17.93225 -0.08191051
v 39.35816 18.55185 0.3008811
v 37.60439 18.73192 1.70359
v 26.3936 15.94999 4.711145
v 25.0722 15.42411 4.868817
v 25.7968 14.83609 5.061979
v 24.31455 15.06868 4.721438
v 7.020313 -45.17976 11.20458
v 30.03859 37.88853 16.0775
v -42.19305 37.6657 12.30204
v 26.7367 35.81192 16.23314
v 27.6627 35.543 15.809
v 28.11263 35.58474 15.7525
v -2.4635 81.8909 16.26724
v -2.075041 81.93037 16.25302
v 38.67323 20.46167 3.412054
v -42.23547 20.88253 2.359024
v 0.856216 82.88641 15.53192
v 26.954 14.94006 4.886522
v 27.70387 13.5304 5.338491
v 33.19969 22.53725 6.757761
v -30.13216 24.10268 7.496524
v -31.88006 24.1068 7.398113
v 32.22623 22.22325 5.061628
v 19.40867 20.8817 4.754082
v 17.86069 38.02119 19.84787
v -28.91178 23.9577 7.549771
v 44.58641 35.08615 7.102275
v -6.324849 -44.11994 12.6963
v -62.85272 56.86024 -19.35283
v -44.15434 38.49041 10.78271
v 31.04247 24.82736 9.179781
v 25.14355 38.70036 17.8894
v 24.62274 39.23419 18.05722
v 22.45937 36.39083 18.11506
v -70.22781 13.03486 -46.76173
v 30.78768 24.71871 9.075393
v 30.52547 24.63244 9.291758
v 29.12389 12.7624 5.360566
v 5.929325 -19.52088 23.00947
v 30.78773 34.36683 14.83321
v 35.22025 19.93449 3.659816
v -21.7718 37.33222 19.60917
v 16.42692 -44.36332 4.100321
v -45.68465 35.77826 9.701509
v 29.12857 24.91932 9.450189
v -23.46198 22.19869 7.018824
v 19.35351 23.88717 8.75432
v 37.31908 36.20952 12.52682
v -39.77813 37.13556 13.58545
v 61.41535 48.98188 -26.83089
v -68.93044 1.635306 -50.5884
v -38.28144 23.8148 6.136591
v -38.79705 23.5004 5.811744
v -41.43872 21.35322 3.248112
v -34.41521 22.77212 5.540237
v 38.77699 20.06174 2.571649
v -38.56987 24.22932 7.931928
v -38.22311 24.21434 7.964048
v -38.11579 24.37556 8.170782
v -37.66258 24.30404 8.07268
v -28.29198 21.04387 5.481584
v 26.98711 23.60748 7.415271
v 27.51333 23.8773 7.68586
v 27.23033 23.503 7.575948
v 27.50241 24.23018 8.094229
v 28.24973 23.60428 7.555279
v 27.96659 24.06225 8.395937
v 28.08893 23.85481 8.274703
v -25.83073 38.19836 19.04702
v 1.598109 -21.17154 23.67799
v 24.28643 34.73874 16.62509
v 38.02099 20.96848 4.310615
v 64.82462 28.50942 -40.68136
v 1.924254 -21.07663 24.04732
v 38.36847 33.237 11.18371
v 44.71591 33.996 6.874688
v 29.28815 24.68422 9.303886
v 30.26705 24.85009 9.670325
v 29.99185 25.04448 9.837291
v 29.84204 24.56452 9.530872
v -25.49863 21.43148 5.79636
v -26.40631 22.25838 6.083764
v -26.30499 21.82792 6.024415
v -32.95719 11.79002 5.993882
v -42.65882 36.19102 11.82971
v 23.26654 38.203 18.58496
v 23.07165 37.59877 18.64621
v 33.50614 18.75998 3.664475
v 34.09105 17.69271 3.501496
v -38.13715 18.65626 3.56474
v -38.75532 17.90432 3.321336
v -38.30038 18.37179 3.392433
v 5.467932 -19.58034 23.64734
v 5.008884 -19.76361 24.03514
v -44.39436 19.96362 -0.108095
v -44.83466 20.46833 0.5647185
v -45.61732 20.63824 0.2748942
v -44.95355 19.82534 -0.4123716
v -34.40575 38.57095 16.14108
v 30.57617 37.12876 15.95542
v 31.31373 37.58435 15.4244
v 25.26176 37.50999 17.76747
v 25.50601 38.2096 17.78069
v 24.78952 38.64778 18.0923
v -39.60192 22.84563 5.127411
v -40.02077 22.66312 4.874348
v -39.13398 22.15604 4.662875
v -42.8483 37.57161 11.75693
v -70.06355 17.90397 -43.81211
v -70.09825 17.55417 -44.11654
v 27.18501 23.36613 7.479658
v -5.443054 82.05002 16.14478
v 25.59084 36.4304 17.61767
v 24.73732 37.19778 17.72768
v 23.99988 37.32808 18.0071
v 24.32385 37.06838 17.7292
v 23.46654 37.3759 18.30852
v 23.96036 37.34752 18.17144
v 24.80651 37.15979 17.78469
v 23.90429 37.17982 17.8888
v 23.57167 37.1991 18.08144
v 3.400397 -19.82422 25.05687
v -31.59757 37.47715 17.17386
v 18.51303 17.41794 2.907073
v -26.02166 21.48688 6.021042
v -26.3138 21.74898 6.166863
v 33.17929 16.98287 3.795574
v 34.59422 16.70638 3.450595
v 31.18831 17.41481 3.848677
v 30.97299 16.58605 3.990088
v 31.60199 16.9842 3.83697
v 32.1917 16.79913 3.828964
v 41.77969 15.81622 -1.499954
v 41.15155 16.20386 -1.073671
v 28.95623 16.30043 4.325192
v 28.86602 16.83533 4.267585
v 32.81507 35.92325 14.84211
v 27.57238 33.7102 15.4804
v -6.566336 -43.92339 12.75977
v -65.58236 47.48273 -26.91767
v -32.26012 37.78072 16.94823
v -31.95779 37.20965 16.92757
v 3.644438 82.65984 15.37462
v 39.63901 34.77026 10.91674
v 5.569052 -19.90237 17.70489
v -45.58016 19.07056 -0.8881558
v -11.68592 -20.13163 16.84991
v -10.26246 -19.74553 16.74165
v -12.32927 -20.09698 17.14292
v 38.14594 21.21016 4.52125
v -43.11207 37.03381 11.62227
v -43.23843 37.23572 11.84985
v -42.89939 37.39624 11.83408
v -43.58606 37.33928 11.64777
v -43.92158 37.89238 11.20756
v -43.23012 37.78769 11.60007
v -44.3009 37.19377 10.98629
v -44.75662 37.10807 10.7243
v -45.52042 36.96726 10.07765
v 31.12913 22.30423 5.231353
v 36.18819 35.69651 13.00547
v 35.8819 35.517 13.04924
v 36.67538 35.6195 12.75785
v 36.33345 35.34324 12.80954
v 36.13673 35.36608 12.97497
v 17.9999 21.14051 6.587168
v 17.31281 20.36579 5.875063
v 32.0515 35.25777 14.73947
v 32.49149 35.64304 14.76362
v -44.35104 21.6642 2.246447
v 40.19221 35.11585 10.68016
v 40.42072 34.94321 10.54037
v 36.31557 35.0049 12.62512
v 25.84498 14.06573 5.304925
v 25.39678 14.71727 5.026078
v 25.37969 14.14735 5.238503
v 25.51842 15.24806 4.773224
v 26.05795 14.31147 5.232613
v 26.42421 15.19165 4.851423
v 21.57913 35.5467 18.08233
v 9.888273 80.85094 15.43394
v 28.37247 36.98434 16.81503
v 27.95248 37.1997 16.94122
v 27.38956 37.15132 17.15002
v 27.99839 36.71223 16.8793
v -23.85433 15.83739 4.464935
v 43.84352 35.27792 7.857471
v 43.41908 34.89342 8.219954
v 37.92824 21.32854 4.729681
v 65.6562 12.54685 -44.03298
v -42.99173 36.41469 11.72353
v 15.89814 -45.27215 4.382529
v 30.37216 32.85477 13.6644
v 41.51713 19.48984 -0.4646726
v -44.25378 19.66803 -0.1144198
v -29.40631 37.96073 18.11265
v 2.615237 78.8436 17.45619
v 9.45451 81.54223 15.14259
v 11.65159 81.37257 14.81077
v -40.08814 23.43174 5.693578
v 42.7635 17.67046 -2.648131
v 42.01463 17.14421 -2.082759
v 42.41457 17.89346 -2.486209
v -39.64804 36.97007 13.46729
v -40.01769 37.39919 13.63553
v -39.33848 36.99973 13.53826
v -39.94314 36.97809 13.3242
v -8.9564 82.66744 15.52325
v -10.53588 82.7187 15.27623
v 32.97688 14.40829 4.023055
v 33.86964 15.32113 3.479342
v 35.59534 15.12945 2.826937
v 31.53595 22.41474 5.332142
v 30.14557 36.26275 16.03784
v 29.96211 37.07355 15.96114
v 24.00185 39.01732 18.26722
v 23.76167 38.07914 18.38606
v -40.34005 36.99191 13.11961
v -40.22773 37.17517 13.30268
v 22.15929 36.76865 18.69721
v 29.67831 35.0998 15.12735
v -26.36672 21.16991 6.016971
v -25.89212 20.94676 5.944313
v -25.98557 21.07864 6.051424
v -69.70545 16.12076 -41.59657
v 27.76604 16.10397 4.504111
v 27.92219 15.95407 4.454617
v 39.04109 9.177305 1.622739
v -21.02292 20.17889 5.259921
v 34.66021 23.09939 7.104024
v 33.7039 23.25188 7.475355
v 19.16053 36.61885 19.27517
v 34.73804 35.6949 13.73977
v -35.25471 25.40771 9.087698
v -34.33588 25.24133 9.188387
v -35.59133 25.0408 9.057269
v -7.401388 -44.79633 12.64539
v 25.03454 36.6759 17.81013
v 30.10836 32.68861 13.58233
v 37.79101 20.52186 3.866542
v 37.7053 20.32439 3.407221
v -7.797544 -18.81957 19.56655
v -8.022017 -18.78267 18.63756
v -7.947526 -18.76737 18.26824
v -45.3264 36.38983 10.13858
v -45.17653 36.38152 10.32987
v -45.54695 35.98432 10.07516
v -45.90383 35.77485 9.745434
v -46.25541 35.75888 9.514495
v -46.42535 35.61176 9.283691
v -46.96334 35.42965 8.899051
v -46.93529 35.6848 8.926884
v -70.22417 16.50046 -45.07401
v -8.488189 81.46885 16.20253
v -37.22435 37.00184 14.87145
v -37.91354 36.84988 14.49678
v 35.11662 17.17092 3.123299
v -23.72364 39.66705 19.79672
v -23.87167 39.92752 19.80844
v 29.45934 22.69774 5.618785
v 30.63995 22.64982 6.257572
v 29.22746 22.93807 6.398067
v 30.12272 22.79493 5.943851
v 30.21365 22.68575 5.678884
v 31.23686 22.48563 5.202974
v 29.65607 23.05896 7.367944
v 24.84385 38.05111 18.03567
v 23.38313 36.88577 18.12399
v -7.66212 82.40533 15.82517
v 40.30983 16.00077 -0.344897
v 40.79698 16.91429 -1.150096
v -6.405591 82.61982 15.80422
v 16.97688 18.3696 2.364875
v 16.81822 18.33568 2.123064
v 18.56186 36.30532 19.30152
v 18.64769 36.07104 19.11327
v -32.52813 37.1921 16.73887
v 31.38587 35.24696 15.07748
v 23.11061 33.87201 16.85015
v 23.88686 34.52505 16.59594
v -31.52713 12.72447 6.116299
v 32.80059 16.84608 3.816682
v -32.17318 11.95904 6.088983
v 1.457023 -20.45133 22.21704
v 31.05193 24.68196 8.952256
v -38.59794 36.62834 14.14746
v 61.28098 47.05399 -26.58046
v 30.91777 24.18531 9.280105
v 29.20055 37.07447 16.278
v 29.06022 36.31979 16.44348
v 29.60163 35.94588 16.14888
v 29.1324 35.67752 15.55269
v 30.04378 35.56389 15.82491
v 29.201 35.13982 15.29103
v -26.86106 22.67773 6.190944
v -45.45426 36.37562 10.17911
v -38.63686 36.97248 14.25796
v -12.96074 -19.64626 18.47004
v -14.00996 -19.71146 18.90138
v -13.14663 -19.8889 18.14893
v 12.87992 82.23683 14.01174
v 27.97137 18.08316 4.364494
v 29.42327 17.68003 4.15949
v 27.78271 17.0477 4.476025
v 27.15601 17.73577 4.490833
v 36.17505 12.89028 3.233781
v 36.09838 13.35564 3.190409
v 28.33808 23.86787 8.875301
v 28.36552 23.6702 8.564095
v 28.74084 23.69731 8.904501
v 28.15107 23.86768 8.596313
v 29.16475 24.02408 9.073674
v 28.78538 23.89839 9.19204
v 29.32969 23.78066 8.977029
v 27.51872 23.50095 7.543748
v 29.72036 37.60408 16.22167
v -35.39823 13.50589 5.323308
v -34.55333 14.75428 5.066763
v -40.44444 36.76118 13.064
v 7.777436 -45.12136 10.80755
v 37.04514 35.99081 12.62917
v -6.200186 -43.84517 13.07336
v 30.34872 23.32021 8.400171
v 30.97263 23.32379 8.679471
v 31.12667 22.56219 7.970102
v 30.66616 22.8978 7.887524
v -52.45075 35.68928 3.008992
v -33.06797 25.31016 9.309471
v -27.30234 22.41056 6.167791
v 27.99164 33.86625 15.44856
v 40.97395 19.90928 0.1212144
v 17.81779 22.05849 7.42408
v -31.44738 38.23414 17.30083
v -52.67894 36.56801 2.429981
v -42.48206 79.2605 2.809896
v -11.32604 -18.93387 21.843
v 39.56903 22.709 4.139287
v -43.7384 22.00986 3.172511
v -43.6101 22.02951 3.215606
v -31.52122 12.12391 6.180769
v -32.25124 12.53371 6.106767
v -12.0425 -19.6444 17.89946
v -12.81842 -19.9335 17.80369
v -70.11595 16.86235 -43.65121
v -37.43991 35.90696 14.37836
v -35.79047 36.19238 15.23757
v -29.23069 27.07584 10.96066
v 21.298 21.56617 4.885373
v 38.06825 19.15112 1.523382
v -38.65573 24.06107 6.592884
v -38.1982 24.08937 6.490948
v -27.76289 23.18509 6.959242
v 35.20438 35.70523 13.52191
v 35.14178 34.77242 13.20347
v -21.68132 35.35981 18.90139
v 18.44555 36.30643 19.36106
v 38.1958 18.4904 1.020794
v 32.83401 13.62196 4.312229
v -26.3381 21.53622 6.150368
v -27.02929 21.77793 6.059531
v 18.39856 20.17247 4.112265
v 28.6394 34.22007 15.57783
v 33.15353 12.97423 4.351349
v -36.22416 17.64318 4.12519
v -37.2374 18.15314 3.722388
v -37.55918 18.2426 3.639053
v 34.99073 21.74554 4.662157
v -33.99786 24.97516 9.203962
v -36.76455 24.29662 9.05722
v -36.05998 15.0486 4.614822
v -42.74681 21.44568 2.974902
v 28.60802 23.39069 8.0719
v 28.19585 23.57335 8.222193
v 29.16437 23.22507 8.264428
v 18.06728 21.77137 7.201332
v -45.87934 35.91858 9.637712
v -46.27614 35.83039 9.354187
v -46.39881 36.03482 9.279634
v -46.65862 35.80337 9.206411
v 1.774272 -19.52767 20.82172
v 6.684072 -19.84731 20.66606
v 4.870624 -19.5803 21.7841
v 2.29679 -20.37769 23.19412
v 5.258332 -19.75822 18.67783
v 4.979324 -20.223 17.62577
v 3.988692 -20.10589 18.07697
v -32.45447 17.77631 4.643542
v -30.69827 14.40682 5.671782
v -31.69671 13.60105 5.892152
v -31.29641 16.88584 4.905528
v -32.74731 13.8108 5.779267
v 28.39061 24.77661 9.196967
v 27.88625 24.81658 9.232578
v -43.51525 19.63179 0.3412111
v -45.77769 20.80254 0.434956
v -44.08339 20.00185 0.1913338
v -45.60834 20.8765 0.8238813
v -44.97794 22.34391 1.902714
v -45.11724 21.42807 1.68243
v 10.22683 -20.31024 19.56527
v 7.65674 -20.37144 17.69889
v 22.2184 23.59158 8.700648
v 22.52817 23.38755 8.406993
v 22.21615 23.12273 8.592077
v -22.26794 21.55627 6.046408
v -23.24749 21.03198 5.707002
v -23.0001 21.60546 6.155432
v -23.89532 21.03877 5.343675
v -9.275543 -18.98323 18.74296
v -13.36722 -19.5104 19.00302
v 23.35427 15.51874 4.410167
v 33.82993 16.56164 3.740453
v 36.88914 13.62767 2.751366
v 35.93738 13.88229 3.073869
v 33.59876 16.30399 3.772868
v 33.64204 16.31694 3.738266
v 32.67839 16.2855 3.877469
v 19.35516 16.77441 3.320911
v 20.63823 15.68926 3.972031
v 39.6717 19.73713 1.202386
v 40.91383 20.2292 -0.006811965
v 41.49297 20.17996 -0.3963124
v 39.66121 17.72102 -0.4588878
v 40.11429 16.98944 -0.3208646
v 41.11294 17.50962 -1.300014
v 40.82498 18.66999 -0.1918612
v 40.78329 19.54368 0.2474473
v 41.47083 19.86889 -0.5822935
v 39.44068 18.83764 1.361536
v 17.95743 22.67133 7.779686
v 18.01119 21.88651 7.188132
v 20.5932 21.35306 4.858955
v 21.4664 21.9369 5.608945
v 17.80362 20.57815 5.608027
v 19.30923 22.49707 7.200035
v 19.2653 22.89784 7.70521
v 17.44707 20.24088 4.702641
v 18.02497 20.33788 4.771565
v 27.61964 23.58081 7.513505
v -27.08742 22.64837 6.289644
v -25.63745 21.97567 5.038489
v -25.78514 21.8853 5.129033
v -25.28772 21.73138 4.851767
v -26.1598 22.22268 5.295027
v 31.55167 24.3275 9.120142
v 32.32629 24.30194 8.684024
v 31.34936 24.72083 8.734321
v 31.44185 24.52459 8.7361
v 32.2349 24.01219 9.212741
v 32.07623 23.95655 8.953466
v 30.04251 24.48789 9.504625
v -22.26383 17.92586 3.154624
v -22.11059 18.40506 2.890247
v 27.50035 36.24379 16.89561
v 28.51374 36.08158 16.53636
v 28.13387 35.67352 16.5138
v 10.67659 82.10283 14.62207
v -25.64725 40.03738 19.02089
v -29.11345 26.09612 10.20582
v -31.76347 25.41861 9.462076
v -29.64726 26.01985 10.04881
v -31.50957 24.76893 8.740423
v -40.65169 23.54982 5.61394
v 37.78871 21.51073 5.112402
v 37.80717 21.44117 5.051311
v -35.17576 24.83866 9.344692
v -36.03735 24.47061 9.456263
v -33.83758 24.74226 9.294368
v -33.67245 24.62126 9.187804
v -35.05376 24.6258 9.618464
v 23.19143 36.94787 18.20241
v 23.65393 36.55767 17.73748
v 23.38493 36.61596 17.96421
v 23.23306 37.08588 18.32959
v -35.23766 38.28277 15.77613
v -28.10905 14.09462 5.579506
v -26.34281 14.94349 5.154398
v -27.42119 15.22238 5.047015
v 24.25652 34.85677 16.63424
v 4.543311 -20.77067 17.68756
v -40.66548 23.65782 5.443032
v 22.89717 15.79406 4.213717
v -20.42162 17.94039 3.58118
v -20.94145 18.75031 3.52917
v -22.74738 18.98515 3.475416
v -22.17533 18.45393 3.138786
v -21.88393 18.65215 3.117836
v -21.27044 19.49371 4.641602
v -21.94548 19.24479 4.044847
v -21.43309 18.77264 3.342386
v -22.1572 18.29876 3.009205
v -27.45011 22.45317 6.01254
v 28.38366 15.45502 4.598855
v -13.94647 -20.30825 17.39587
v -12.84526 -20.06738 17.40155
v -13.62848 -20.14556 17.57777
v 23.25678 16.15466 4.163064
v 24.76999 15.69915 4.404516
v 30.76656 16.18545 4.171187
v 29.23588 24.52768 9.328092
v -39.32222 23.97245 6.692786
v -36.94084 24.39512 8.327044
v -36.39838 24.51432 8.836319
v -38.48604 24.14836 7.266581
v -36.02472 24.49817 9.152492
v -36.2074 24.42122 9.420012
v -37.64901 24.26352 7.578004
v -38.91174 24.23778 7.654497
v -39.15987 24.13552 7.198647
v -40.01004 23.82525 6.27948
v -32.5722 24.34699 7.981697
v -35.34499 24.4234 8.356254
v -35.97466 24.11769 7.423622
v 21.63548 15.88257 3.974843
v 9.220649 82.38049 14.70294

# 25996 faces
f 1 2 3
f 1 4 2
f 1 5 4
f 6 5 1
f 7 8 3
f 3 8 1
f 7 9 8
f 9 7 10
f 7 11 10
f 7 3 11
f 11 3 12
f 13 8 9
f 14 9 15
f 16 13 9
f 16 9 14
f 1 8 6
f 17 6 8
f 3 2 12
f 17 18 6
f 13 19 17
f 19 18 17
f 13 16 19
f 20 19 16
f 21 19 20
f 6 18 22
f 22 18 23
f 2 4 12
f 24 12 4
f 12 24 25
f 26 24 4
f 27 28 25
f 25 29 27
f 30 28 27
f 30 27 31
f 25 24 29
f 32 28 33
f 28 30 33
f 34 33 30
f 34 30 35
f 24 26 29
f 27 29 26
f 27 26 36
f 37 36 26
f 38 37 39
f 39 37 26
f 37 38 40
f 41 42 38
f 43 39 26
f 44 37 45
f 45 37 40
f 38 39 46
f 43 46 39
f 44 36 37
f 47 41 38
f 38 46 47
f 46 48 47
f 23 48 46
f 49 50 48
f 49 48 18
f 23 18 48
f 48 50 51
f 52 47 48
f 53 54 47
f 54 41 47
f 52 53 47
f 55 54 53
f 42 54 55
f 41 54 42
f 40 42 55
f 53 56 55
f 57 55 56
f 53 58 56
f 59 58 53
f 57 45 55
f 40 55 45
f 45 57 60
f 61 60 57
f 60 61 62
f 63 62 61
f 57 64 61
f 59 65 58
f 66 53 52
f 67 68 66
f 67 66 52
f 59 53 66
f 69 36 70
f 71 70 44
f 44 70 36
f 72 69 70
f 72 70 73
f 74 75 70
f 75 73 70
f 76 75 77
f 77 75 74
f 70 78 74
f 70 71 78
f 78 71 79
f 45 79 44
f 79 71 44
f 73 80 72
f 31 69 35
f 69 72 35
f 72 80 35
f 80 73 81
f 82 63 83
f 83 63 64
f 61 64 63
f 80 81 34
f 84 34 81
f 43 26 4
f 43 5 85
f 27 69 31
f 83 64 65
f 28 86 25
f 87 86 32
f 32 86 28
f 86 87 88
f 89 88 87
f 32 90 87
f 90 89 87
f 90 91 89
f 92 93 89
f 94 93 92
f 91 92 89
f 88 89 95
f 93 95 89
f 96 95 93
f 97 96 93
f 98 96 97
f 97 93 99
f 94 99 93
f 96 100 101
f 98 100 96
f 100 102 101
f 102 103 101
f 104 103 105
f 106 105 103
f 102 106 103
f 96 101 95
f 88 95 103
f 95 101 103
f 107 106 102
f 88 103 86
f 86 103 104
f 107 102 108
f 108 109 107
f 97 99 98
f 110 98 111
f 99 111 98
f 111 99 112
f 94 113 99
f 107 109 10
f 114 10 109
f 115 113 116
f 113 94 116
f 117 115 118
f 115 116 118
f 110 102 98
f 119 111 120
f 120 111 112
f 119 121 111
f 122 121 119
f 123 122 124
f 122 125 124
f 119 125 122
f 126 124 127
f 127 124 125
f 120 112 128
f 99 128 112
f 120 128 129
f 127 125 130
f 130 125 120
f 64 57 56
f 81 73 75
f 109 131 114
f 5 22 85
f 62 132 60
f 133 62 63
f 82 133 63
f 134 133 82
f 135 132 133
f 136 132 135
f 137 135 138
f 135 139 138
f 138 139 140
f 137 138 141
f 132 62 133
f 142 132 136
f 143 144 83
f 144 82 83
f 138 145 141
f 146 141 145
f 140 145 138
f 123 121 122
f 121 123 147
f 148 147 123
f 148 123 149
f 150 149 123
f 150 123 151
f 151 123 152
f 124 152 123
f 84 81 153
f 81 154 153
f 155 154 81
f 156 59 157
f 66 157 59
f 158 159 157
f 159 156 157
f 157 160 158
f 161 160 68
f 162 161 163
f 162 164 161
f 165 164 166
f 164 162 166
f 167 83 65
f 168 50 49
f 34 35 80
f 169 170 126
f 124 126 170
f 84 171 34
f 172 171 173
f 84 173 171
f 174 171 172
f 91 174 175
f 176 175 174
f 134 139 133
f 139 135 133
f 167 65 177
f 64 56 58
f 69 27 36
f 134 82 178
f 82 144 178
f 179 178 144
f 179 144 143
f 180 178 181
f 179 181 178
f 182 180 181
f 183 182 181
f 183 181 184
f 179 184 181
f 185 183 184
f 185 184 186
f 184 179 186
f 187 178 188
f 178 180 188
f 188 189 187
f 189 188 190
f 188 191 190
f 180 191 188
f 134 178 187
f 139 134 187
f 139 187 192
f 182 183 193
f 194 183 195
f 185 195 183
f 185 196 195
f 197 195 196
f 182 193 198
f 194 193 183
f 182 198 191
f 191 198 199
f 198 200 199
f 193 201 198
f 201 200 198
f 202 199 203
f 200 203 199
f 204 179 205
f 204 205 206
f 207 204 208
f 208 204 209
[truncated: 450,179 more chars]
