# Supplementary material for: Simulation of facial growth based on longitudinal data: Age progression and age regression between 7 and 17 years of age using 3D surface data
Source: PLoS One. 2019 Feb 22;14(2):e0212618. doi: 10.1371/journal.pone.0212618 (PMC6386244; doi:10.1371/journal.pone.0212618)
Supplement: S1 File — (ZIP) [file pone.0212618.s001.zip › F/14.obj]

# Generated in Morphome3cs 


# 13193 vetices
v 46.14002 -27.80927 -4.610132
v 45.31073 -27.2242 -3.396785
v 44.61948 -28.64245 -3.267428
v 46.36333 -25.08895 -3.674455
v 47.18986 -26.0713 -5.072744
v 47.44849 -27.42176 -6.075541
v 44.32726 -30.15603 -3.649397
v 45.7659 -30.03207 -5.274446
v 45.05691 -31.62759 -5.243925
v 43.4824 -31.21117 -3.25383
v 43.02313 -29.34131 -1.96172
v 43.45726 -26.00125 -1.063689
v 47.65663 -30.04351 -7.726239
v 46.24869 -32.53524 -7.240121
v 44.58582 -33.62918 -5.750669
v 47.62315 -32.37201 -9.043472
v 47.50291 -28.80501 -6.851796
v 49.1759 -27.21153 -8.404453
v 49.29556 -29.35125 -9.795009
v 48.56625 -31.53248 -9.968203
v 49.39304 -30.77477 -10.83402
v 48.0573 -25.85627 -6.135001
v 49.03771 -25.7689 -7.432562
v 44.70644 -24.65558 -1.748018
v 43.68331 -24.07881 -0.5921642
v 46.94997 -22.7067 -3.444016
v 45.48455 -20.31985 -1.159099
v 43.75122 -22.36007 -0.1523665
v 45.81126 -21.99043 -1.978836
v 43.24667 -19.51765 0.9472914
v 44.69147 -18.97988 -0.1443822
v 41.61123 -21.97588 1.657397
v 42.26033 -20.63637 1.467841
v 42.19101 -17.9714 1.994167
v 43.47085 -18.20568 0.9934589
v 47.21911 -19.70813 -2.768251
v 47.74332 -20.1974 -3.481305
v 48.6229 -21.06846 -4.806573
v 47.68499 -22.73666 -4.283391
v 49.7205 -18.45837 -5.262871
v 49.71962 -21.23012 -6.315469
v 49.7132 -19.76747 -5.709363
v 47.36097 -24.3647 -4.552821
v 48.43631 -17.79921 -3.539925
v 49.54474 -17.53874 -4.763862
v 48.61582 -23.53496 -5.806545
v 50.12064 -22.57246 -7.463344
v 50.09734 -24.22983 -8.233924
v 50.36671 -27.51926 -10.44992
v 50.92815 -25.36674 -10.14752
v 51.49153 -23.70618 -10.15302
v 51.50128 -22.49126 -9.539042
v 51.72955 -19.95695 -8.668519
v 50.6596 -20.09737 -7.128342
v 50.88904 -18.37215 -6.790139
v 52.14406 -17.04748 -8.112984
v 51.16767 -16.53861 -6.544304
v 52.77842 -17.31007 -9.176339
v 54.02258 -18.23604 -11.76525
v 50.64083 -15.18826 -5.496946
v 51.74208 -14.61952 -6.741467
v 50.74091 -13.66786 -5.213434
v 51.91584 -13.09225 -6.573771
v 52.66306 -15.04062 -8.173594
v 53.80191 -16.61369 -10.56169
v 52.94368 -20.71384 -11.10013
v 52.41868 -23.1124 -11.4641
v 53.39573 -22.2988 -12.79051
v 45.90136 -18.90592 -1.230546
v 47.1228 -16.8886 -1.956048
v 48.13322 -16.76685 -2.962881
v 45.90023 -17.50715 -0.9204625
v 46.31649 -15.77572 -1.022461
v 48.03238 -14.91345 -2.493973
v 46.5351 -14.70138 -1.041103
v 45.88086 -14.02693 -0.3735459
v 47.38881 -13.67724 -1.664185
v 48.55888 -15.66025 -3.181845
v 49.22741 -16.01261 -4.020538
v 44.31466 -16.97817 0.507194
v 43.82183 -15.48903 1.07889
v 53.13117 -10.98624 -7.720881
v 53.87205 -13.66945 -9.545973
v 41.45137 -16.96344 2.611223
v 48.01023 -24.81427 -5.57884
v 41.89903 -24.34675 0.814548
v 40.72294 -22.98241 2.040934
v 40.09258 -24.14792 2.189756
v 39.29261 -23.2228 2.955557
v 39.81211 -21.49012 2.994774
v 37.29425 -22.02287 4.377969
v 36.47353 -23.61537 4.547949
v 37.73139 -25.98117 3.247113
v 36.25097 -26.00324 4.128111
v 38.76974 -25.45671 2.728353
v 38.84853 -27.05335 2.224719
v 37.88811 -28.57765 2.378249
v 38.12684 -30.07841 1.716082
v 36.11477 -28.67436 3.436031
v 39.29932 -28.7397 1.346227
v 39.85699 -26.80062 1.594301
v 39.73092 -29.82943 0.6275965
v 41.00691 -27.28899 0.5683772
v 42.09553 -25.56239 0.2707258
v 42.46424 -26.96613 -0.5117532
v 41.18071 -28.93585 -0.1693929
v 41.75093 -31.23985 -1.606132
v 40.32299 -32.02704 -0.7075765
v 41.47248 -32.80234 -2.046173
v 38.75222 -31.75891 0.6424401
v 35.88994 -31.3976 2.635574
v 35.02008 -29.18511 3.873676
v 35.0347 -26.51179 4.649685
v 43.53374 -33.15967 -4.277209
v 34.0017 -26.35078 5.172913
v 34.8624 -25.29049 5.01947
v 33.19741 -27.0381 5.362533
v 33.12798 -24.903 5.883253
v 34.1269 -31.56298 3.574487
v 33.39291 -29.84966 4.490387
v 35.60476 -32.993 2.19764
v 34.22956 -33.08479 2.967257
v 34.91473 -35.24432 1.741897
v 33.08181 -34.27083 3.152087
v 33.02403 -31.57812 4.112213
v 31.60209 -34.81592 3.781784
v 31.49318 -32.22952 4.629971
v 34.23713 -28.60529 4.466865
v 32.47937 -28.50966 5.293082
v 30.81696 -30.61708 5.3778
v 41.89466 -34.54433 -3.295746
v 49.86715 -13.86451 -4.259823
v 51.14524 -11.96438 -5.363015
v 53.15734 -9.231017 -7.418115
v 50.18686 -10.40604 -4.025462
v 49.02378 -12.13512 -3.046708
v 49.01066 -10.55497 -2.839468
v 49.98634 -8.983553 -3.634167
v 51.73666 -8.877926 -5.560906
v 49.57084 -7.136632 -3.044331
v 48.75697 -9.463213 -2.476
v 48.79496 -13.72411 -3.050271
v 54.40168 -12.56286 -10.04206
v 54.41146 -11.15685 -9.68483
v 48.88045 -7.834401 -2.431246
v 47.71714 -7.711764 -1.388076
v 37.2269 -32.46437 1.389502
v 37.9491 -34.51045 0.05217468
v 36.04957 -35.67673 0.8274904
v 36.36192 -36.88667 0.09959855
v 35.07238 -36.73589 1.030303
v 33.65067 -36.24786 2.109232
v 41.39296 -15.29215 2.766215
v 42.07558 -14.33372 2.393447
v 43.59184 -14.45672 1.333761
v 54.78628 -18.09503 -13.1368
v 54.132 -19.92802 -12.84467
v 55.11673 -20.20816 -15.0722
v 55.27122 -18.85344 -14.57541
v 54.72182 -21.57449 -15.03045
v 53.50376 -23.3618 -13.65037
v 52.51403 -25.64927 -13.12602
v 52.67772 -24.08094 -12.49439
v 54.43893 -23.9073 -15.94284
v 54.47206 -25.25818 -16.94554
v 53.7039 -25.80933 -15.65058
v 54.61238 -15.18629 -11.39559
v 51.56351 -27.04897 -12.24312
v 30.91062 -36.08822 3.752551
v 32.1742 -35.86657 3.117841
v 41.02501 -19.41445 2.548386
v 38.669 -18.07214 4.191864
v 40.03258 -17.19468 3.472184
v 38.76486 -20.59342 3.801298
v 37.63384 -20.37101 4.467337
v 37.10215 -18.28601 4.996261
v 54.53313 -16.43564 -11.82113
v 54.57157 -9.026343 -9.439343
v 55.55687 -11.31278 -11.67555
v 55.28994 -7.347764 -10.25023
v 56.17064 -7.895931 -11.84256
v 56.40355 -6.176394 -11.9868
v 56.98312 -7.371469 -13.28934
v 56.41592 -9.161442 -12.59755
v 57.11129 -9.571252 -14.1099
v 56.4953 -10.77675 -13.23815
v 53.3793 -6.96509 -7.411171
v 54.7851 -6.001976 -9.300047
v 53.9408 -4.762794 -7.995694
v 55.40014 -4.648712 -10.16147
v 56.07768 -5.436129 -11.33023
v 51.57718 -6.205426 -5.093956
v 57.82447 -5.293215 -14.65463
v 58.07402 -6.918831 -15.50294
v 57.839 -8.802118 -15.49256
v 57.20247 -10.76453 -14.75236
v 58.26217 -10.81913 -17.40842
v 56.97919 -4.569875 -12.8468
v 56.61807 -2.906693 -12.12081
v 57.70362 -2.963252 -14.14411
v 58.46747 -3.245096 -15.76726
v 56.63163 -0.657633 -12.23029
v 57.47193 -1.807122 -13.67479
v 56.06454 -13.85639 -13.62866
v 55.10859 -14.32425 -11.98348
v 55.60183 -15.6887 -13.5486
v 56.65011 -11.8835 -14.0176
v 57.52273 -14.05917 -17.16403
v 56.60458 -14.50816 -15.15209
v 56.06524 -17.24618 -15.38951
v 57.07409 -15.17049 -16.62368
v 57.63496 -16.50002 -18.98808
v 56.49107 -19.79949 -18.11783
v 57.06544 -18.08466 -18.48624
v 52.65904 -5.216445 -6.331712
v 51.2806 -3.788973 -4.70985
v 52.74012 -3.416067 -6.423332
v 34.18727 -23.0994 5.759073
v 58.5022 -15.28748 -20.86346
v 58.68042 -13.50557 -20.15979
v 58.08038 -17.07658 -20.82531
v 48.29613 -6.137874 -1.817958
v 49.91421 -5.221056 -3.298423
v 50.33445 -3.344779 -3.721877
v 48.84773 -2.745783 -2.414895
v 49.4248 -1.406591 -3.080376
v 51.31325 -1.413254 -4.935596
v 47.96632 -1.284653 -1.867931
v 48.12931 -3.649776 -1.734877
v 46.77549 -7.394706 -0.6221149
v 46.11752 -5.743556 -0.1123778
v 46.33348 -3.87181 -0.3521613
v 47.3722 -2.423205 -1.234596
v 46.38283 -9.709138 -0.4645025
v 45.0779 -7.462328 0.5721496
v 43.55151 -8.154331 1.547135
v 44.23429 -9.210298 1.092306
v 45.38351 -11.79194 0.194063
v 47.72955 -10.85569 -1.665919
v 45.85219 -12.82206 -0.2416486
v 47.90492 -11.97575 -1.937003
v 44.43059 -6.359951 1.016845
v 58.58595 -7.964757 -17.09521
v 59.45206 -8.258303 -19.66448
v 58.97711 -9.439567 -18.76454
v 59.48076 -9.700868 -20.45449
v 58.93265 -10.91455 -19.40174
v 59.40096 -6.935148 -18.94173
v 60.27252 -6.946692 -21.74908
v 60.28114 -7.907152 -22.28407
v 59.93982 -9.866187 -22.21008
v 51.7036 -24.83652 -11.17592
v 52.3162 -27.90853 -14.23169
v 51.10986 -28.34066 -12.232
v 49.1714 -14.65552 -3.632731
v 41.11578 -36.31947 -3.468115
v 41.68852 -38.05256 -4.973006
v 43.57478 -36.56713 -6.234259
v 43.75078 -37.35355 -6.928639
v 41.8577 -39.67515 -6.098097
v 42.41054 -40.48109 -7.235199
v 40.18781 -40.47223 -4.825499
v 40.89605 -41.91068 -6.389195
v 38.27904 -42.84072 -4.362568
v 39.21946 -40.94741 -4.167839
v 42.14021 -41.81327 -7.776187
v 41.30021 -42.94841 -7.51467
v 43.25236 -40.67782 -8.404312
v 37.60783 -40.6201 -2.630959
v 36.18697 -42.29363 -2.344442
v 39.36632 -43.9806 -6.022519
v 39.3413 -39.13436 -3.324138
v 38.63137 -38.01209 -2.143548
v 36.73976 -39.55835 -1.441486
v 35.80207 -40.68246 -1.299144
v 35.99833 -39.18225 -0.7171947
v 35.37777 -38.41722 0.06936854
v 38.23671 -37.36076 -1.487553
v 39.05008 -36.42464 -1.682577
v 40.3861 -37.68787 -3.493002
v 39.38233 -34.70533 -1.116194
v 37.25827 -36.56613 -0.3755105
v 39.0685 -33.18145 -0.1869183
v 37.08635 -45.48108 -4.743771
v 35.89502 -44.568 -3.2484
v 44.79409 -34.27963 -6.370397
v 45.87716 -34.48439 -7.904547
v 44.58319 -37.54104 -8.081181
v 45.76917 -36.36996 -8.947495
v 57.70848 -12.585 -16.83409
v 57.44313 -0.3429073 -13.69081
v 55.62893 -1.446621 -10.52816
v 55.17574 -0.1282118 -9.973907
v 48.19291 -12.97882 -2.322304
v 59.34101 -11.59309 -21.16764
v 60.25757 -10.21848 -23.74963
v 60.52735 -11.25076 -25.84868
v 60.03061 -11.63071 -23.87169
v 59.97758 -13.02257 -24.84636
v 58.99157 -5.847313 -17.48406
v 59.9784 -5.381486 -20.17346
v 59.14774 -2.65651 -17.27485
v 60.13237 -3.14602 -19.97093
v 50.03082 -29.86498 -11.31748
v 54.7625 -2.861282 -9.139107
v 51.27703 0.9305511 -5.325975
v 44.44575 -13.1115 0.8137937
v 40.59762 -15.82195 3.232744
v 44.48057 -11.85406 0.848802
v 53.62559 -27.42026 -16.60497
v 55.54396 -23.53322 -18.32221
v 46.72506 -34.10542 -8.856769
v 37.68102 -14.9212 4.86017
v 38.39982 -15.9641 4.474076
v 35.68733 -18.50646 5.672972
v 34.23102 -16.86758 6.39103
v 35.487 -15.62616 5.880261
v 34.32645 -18.42131 6.286362
v 35.24421 -14.38302 5.949078
v 33.67667 -15.47217 6.629349
v 34.11864 -19.78809 6.253814
v 32.26275 -18.72829 7.085227
v 36.4493 -14.42488 5.434375
v 32.80856 -14.23665 6.882131
v 35.19995 -11.34267 5.73509
v 32.07589 -11.17352 6.81145
v 32.28609 -13.11947 6.976441
v 34.12331 -11.01913 6.083798
v 48.53065 -0.04136759 -2.540986
v 48.35207 1.778352 -2.826926
v 48.95065 2.728889 -3.596142
v 50.18872 1.549223 -4.379641
v 47.37926 3.328075 -2.518924
v 47.34909 0.9949912 -1.870872
v 47.75562 5.745296 -3.541924
v 46.8757 3.790933 -2.268225
v 48.89962 4.466594 -4.087131
v 49.3325 -32.40208 -11.78985
v 48.61517 -33.46883 -11.30275
v 47.08554 -35.16973 -10.07855
v 49.73335 -33.61398 -13.32271
v 48.78298 -35.49794 -12.96482
v 47.92684 -35.17991 -11.36673
v 50.1563 -30.93178 -12.2364
v 51.01854 -31.33049 -14.01455
v 50.86003 -30.35406 -13.07597
v 50.83915 -32.64503 -14.62582
v 50.69673 -29.51638 -12.25438
v 51.61822 -29.29043 -13.77644
v 52.00272 -29.83817 -14.91032
v 51.91962 -31.07249 -15.63825
v 52.68839 -28.77205 -15.55877
v 52.61788 -30.30957 -16.51873
v 51.48004 -32.40332 -15.7386
v 49.73937 -36.19672 -15.16813
v 48.71437 -36.84881 -13.79976
v 49.26107 -38.75611 -16.25835
v 50.19735 -36.98095 -16.64057
v 48.55906 -38.21537 -14.57958
v 47.86193 -37.33306 -12.74467
v 47.45888 -40.33492 -14.32536
v 47.44668 -38.80208 -13.14176
v 46.66236 -40.79861 -13.36471
v 46.59216 -38.63822 -11.70733
v 48.37767 -40.36046 -15.91246
v 45.72971 -41.04089 -12.12757
v 44.96194 -43.17979 -12.53671
v 45.39816 -44.27887 -14.04091
v 44.54289 -41.42556 -10.65211
v 44.1391 -43.13483 -11.2937
v 47.52746 -42.20564 -15.88395
v 46.20483 -44.41818 -15.45872
v 44.99395 -38.70375 -9.403873
v 46.18568 -37.35323 -10.21036
v 52.29087 -31.79632 -16.93797
v 52.91861 -31.04072 -17.74471
v 52.41815 -32.79178 -17.9821
v 47.35669 -36.60887 -11.453
v 53.24763 -29.28245 -17.11175
v 53.91576 -29.2093 -18.65402
v 53.76419 -30.22267 -19.07858
v 53.74966 -28.42919 -17.61749
v 43.59332 -39.28217 -7.917998
v 43.48228 -44.41747 -11.31256
v 48.02739 -43.30268 -17.62628
v 47.526 -45.56912 -18.65961
v 46.37175 -45.89447 -16.96528
v 48.57257 -44.4328 -19.57296
v 48.00818 -46.35452 -20.22559
v 46.83369 -47.19012 -18.86132
v 47.60472 -48.38071 -21.36364
v 48.70478 -46.55107 -21.77417
v 49.94582 -43.76201 -21.7234
v 43.61358 -42.54848 -10.14128
v 43.39557 -41.34568 -9.019258
v 42.97464 -43.85551 -10.19011
v 42.5024 -43.23761 -9.146744
v 41.63027 -43.88555 -8.514187
v 42.04736 -45.52694 -10.19415
v 40.59362 -43.83078 -7.277888
v 39.22783 -45.03291 -6.509219
v 39.93007 -46.47704 -8.211931
v 38.28314 -45.82792 -6.070941
v 54.65557 -29.29426 -20.56628
v 55.36494 -27.52043 -21.06106
v 54.32716 -27.34418 -18.18119
v 55.19261 -26.55951 -19.7886
v 55.37022 -25.29054 -19.24609
v 53.34126 -31.50276 -19.05454
v 53.9906 -31.2181 -20.42466
v 54.20103 -31.98901 -21.63608
v 53.22575 -32.80407 -19.82289
v 53.05789 -34.50839 -20.89038
v 53.8914 -33.87642 -22.41734
v 31.23965 -12.27982 7.238251
v 33.02279 -9.754763 6.272619
v 36.11393 -19.55614 5.359733
v 36.15182 -20.84937 5.1686
v 34.9297 -21.29712 5.70555
v 32.33167 -21.88148 6.714234
v 32.15362 -20.36687 6.978665
v 46.00481 2.691744 -1.349657
v 45.9668 3.88752 -1.654261
v 46.5446 4.720807 -2.277635
v 58.79541 -1.345119 -16.35885
v 59.62836 -0.9356615 -18.28564
v 59.10465 1.620046 -17.07044
v 58.57117 0.09535057 -15.88921
v 59.70271 1.230205 -18.42012
v 60.12436 0.3230832 -19.4784
v 40.139 -13.24125 3.569463
v 41.61795 -12.38894 2.708223
v 60.08087 -1.515184 -19.54334
v 35.27382 -42.33872 -1.689673
v 34.38459 -40.85759 -0.3680949
v 33.24193 -40.27502 0.6930646
v 34.22784 -38.24953 0.9279338
v 31.72322 -39.0664 2.204161
v 32.88914 -38.00408 1.883584
v 32.30071 -41.67289 0.7009812
v 30.50386 -41.25422 2.044303
v 30.32627 -40.02923 2.677512
v 50.48727 -34.36761 -15.20611
v 51.00249 -35.45194 -17.0585
v 40.00647 -11.5796 3.608354
v 43.04939 -13.08216 1.802941
v 40.80789 -10.06094 3.118459
v 58.11723 0.3464177 -14.99878
v 58.18172 -1.576457 -15.08372
v 54.48856 -32.91908 -23.24431
v 53.9956 -34.72153 -23.39295
v 53.61449 -36.56458 -23.96627
v 53.25381 -35.95408 -22.53624
v 54.99485 -33.40182 -25.14202
v 54.57319 -35.2832 -25.5635
v 52.00981 -37.36155 -20.74753
v 52.44442 -38.23427 -22.48966
v 51.98124 -35.50438 -19.1663
v 55.30417 -30.44998 -23.43697
v 55.42292 -32.2747 -25.49824
v 42.84593 -6.704566 1.931057
v 42.27069 -8.222777 2.278302
v 44.98283 -4.347338 0.5696806
v 45.51863 -2.674667 0.07079292
v 43.30102 -4.886059 1.591625
v 44.15399 -3.226547 0.9417434
v 42.86393 -3.501258 1.690292
v 30.01244 -31.82352 5.38658
v 39.1252 -9.183844 3.868504
v 38.53859 -11.48162 4.333984
v 30.92821 -29.16835 5.729848
v 30.80294 -27.74982 6.106405
v 37.28179 -11.8428 4.927564
v 37.07794 -10.29894 4.865711
v 37.6348 -9.33614 4.53511
v 36.88126 -13.45232 5.199643
v 39.08521 -14.69871 4.144545
v 55.73434 -26.74276 -21.46743
v 56.23177 -24.69215 -21.15821
v 57.03773 -24.48127 -23.7414
v 56.89632 -25.63597 -24.32435
v 56.86715 -26.91379 -25.45046
v 55.98173 -27.61119 -23.04473
v 57.65551 -24.65891 -26.29837
v 57.38919 -26.12324 -26.72904
v 42.60976 -10.39742 2.101521
v 40.72978 -8.082522 3.048287
v 53.77445 -1.702771 -7.836691
v 52.17349 -0.5586917 -6.012286
v 52.17001 -2.171562 -5.824951
v 52.59298 0.5913379 -6.699443
v 38.02621 -7.973702 4.215206
v 57.4455 1.277734 -13.83771
v 56.281 2.866084 -12.17881
v 57.34267 3.476236 -14.01721
v 55.26272 1.158634 -10.31485
v 55.64293 3.641857 -11.41562
v 56.7181 4.67535 -13.23693
v 58.34483 3.84717 -15.82343
v 57.65815 5.446216 -14.92661
v 58.56421 5.400332 -16.49606
v 59.19219 3.31368 -17.41682
v 56.16684 6.397885 -12.84351
v 59.83378 3.369942 -18.80648
v 54.26092 2.325566 -9.168495
v 54.32371 4.202237 -9.751507
v 53.86696 0.5731662 -8.259445
v 52.39117 2.056651 -6.79173
v 52.0053 3.058507 -6.637043
v 51.41325 5.039398 -6.651226
v 53.53895 5.687969 -9.236101
v 50.3001 3.61229 -5.084377
v 56.94916 7.669219 -14.33034
v 58.22797 6.729295 -16.12555
v 58.32091 9.525944 -16.797
v 55.8315 10.22157 -13.38693
v 55.08012 7.521615 -11.68738
v 55.08543 9.76902 -12.34301
v 57.01503 10.37241 -14.96633
v 56.27384 12.48493 -14.34237
v 57.08164 12.60295 -15.43684
v 58.9746 8.947503 -17.81753
v 55.25406 12.27379 -13.10146
v 57.01761 14.47699 -15.56968
v 57.76145 13.62317 -16.6044
v 57.66509 14.52848 -16.55115
v 58.74279 14.04521 -18.15339
v 58.39009 12.24973 -17.32375
v 39.27815 -5.967123 3.518786
v 41.49006 -5.507919 2.539495
v 58.45882 -12.41855 -18.80216
v 60.96582 -8.22633 -25.41328
v 60.74925 -9.901516 -25.70534
v 61.11009 -10.052 -27.93221
v 61.50116 -8.180439 -28.22118
v 61.31457 -9.96506 -29.14077
v 60.7007 -12.08298 -27.90252
v 45.9259 -48.85826 -18.81332
v 45.21536 -47.70597 -16.61184
v 45.40628 -45.91818 -15.40792
v 44.40317 -49.42467 -16.83042
v 44.0983 -47.97644 -15.07301
v 44.40828 -51.31706 -18.57323
v 45.89547 -50.226 -20.03694
v 43.09281 -52.23615 -17.35792
v 43.34345 -50.376 -16.03361
v 43.60243 -53.51692 -19.50353
v 41.88405 -54.20555 -17.46776
v 41.43168 -52.6517 -15.27248
v 42.43132 -50.72552 -14.97923
v 40.47782 -51.67809 -13.03526
v 40.50802 -53.54225 -14.78463
v 41.30127 -50.15906 -12.88855
v 39.2969 -53.79306 -13.34986
v 38.65097 -52.47487 -11.34012
v 37.2632 -54.11425 -11.07858
v 39.20767 -55.20206 -14.5883
v 40.23092 -54.93051 -15.75125
v 40.58427 -56.0062 -17.36086
v 39.46345 -50.33539 -10.56786
v 39.77444 -49.05851 -9.952174
v 42.26118 -47.63903 -12.08943
v 42.24055 -48.80192 -13.01748
v 37.88953 -56.29371 -13.91847
v 35.71575 -57.83701 -12.71473
v 35.38173 -56.70952 -11.29458
v 36.0658 -54.45717 -10.04446
v 44.54822 -46.07339 -14.17184
v 43.05443 -48.30906 -13.79098
v 44.10629 -45.45224 -13.01665
v 43.5484 -45.27812 -12.06999
v 41.93351 -55.19592 -18.58931
v 39.61027 -57.74017 -17.74304
v 41.55186 -56.89794 -19.83961
v 40.09741 -58.12312 -18.92408
v 37.99331 -59.18675 -16.99412
v 38.24317 -57.86307 -15.96861
v 38.68253 -60.22509 -19.16196
v 41.21724 -58.11822 -20.74769
v 39.59612 -59.61054 -19.89091
v 39.62364 -60.93642 -21.58743
v 38.57027 -61.99893 -21.14496
v 41.1387 -58.94794 -21.65684
v 37.99471 -51.98886 -10.12915
v 35.75588 -53.77511 -9.137101
v 38.35114 -50.40319 -9.294368
v 33.8259 -55.82661 -8.966129
v 34.32787 -53.85717 -7.854659
v 35.58087 -52.25505 -7.743923
v 34.00069 -54.93069 -8.401468
v 33.52945 -54.46965 -7.626474
v 34.51875 -56.37586 -10.10337
v 34.05602 -58.0705 -11.10233
v 32.59585 -57.78294 -9.455956
v 32.72663 -56.8539 -8.809379
v 32.90577 -55.67854 -8.020762
v 42.45788 -49.77313 -14.1972
v 53.74652 7.424362 -10.04353
v 54.11349 8.95654 -10.95538
v 29.9853 -42.79525 1.620356
v 29.0341 -41.37601 2.862588
v 29.82745 -41.97871 2.110074
v 28.8865 -43.1102 2.028563
v 28.88276 -39.86328 3.59707
v 27.09999 -40.85325 4.098351
v 29.61119 -38.88794 3.542131
v 28.46192 -39.13643 4.117376
v 27.825 -37.29501 5.052581
v 28.90642 -37.83081 4.317931
v 26.80545 -42.40423 3.370989
v 26.12353 -42.45982 3.621566
v 27.47944 -39.60166 4.464124
v 27.37344 -38.34285 4.97533
v 39.1411 -16.3805 4.041058
v 50.95368 -36.70889 -17.94856
v 31.81993 -24.67854 6.437673
v 55.77627 13.87531 -13.92243
v 54.60712 15.00037 -12.64758
v 55.93628 16.79731 -14.20666
v 56.18609 14.96124 -14.50134
v 56.71161 16.13509 -15.24008
v 54.24434 16.69378 -12.15415
v 55.5603 17.48348 -13.67956
v 53.40248 14.36146 -11.33706
v 53.02314 16.76534 -10.77902
v 52.72571 14.31076 -10.64261
v 52.08892 16.81686 -9.786609
v 53.71364 17.71497 -11.37756
v 54.36778 12.48144 -12.12791
v 52.66252 18.31918 -9.977006
v 53.90427 19.33896 -11.19547
v 52.74893 20.43871 -9.244456
v 51.01663 16.28887 -8.788431
v 50.82709 18.43707 -7.841001
v 49.22876 16.26631 -7.099292
v 49.64498 18.98604 -6.257728
v 47.94166 18.12954 -5.197381
v 48.75981 18.97213 -5.426994
v 50.4548 20.48841 -6.210817
v 48.25548 19.98756 -4.191079
v 50.20629 22.87951 -4.163392
v 51.47637 22.33411 -6.324961
v 51.67514 20.34338 -7.883509
v 52.45143 21.68597 -8.180919
v 49.04612 20.75971 -4.353512
v 51.50594 23.64376 -5.442308
v 51.792 24.98171 -4.960011
v 52.67772 24.26418 -6.908948
v 48.40011 21.66399 -2.934253
v 48.40724 25.36091 -0.009668169
v 49.05704 23.7784 -1.94168
v 50.57054 24.31673 -3.553818
v 47.49686 22.42242 -1.415966
v 47.09919 23.55817 -0.004011338
v 53.36362 23.27631 -8.667662
v 51.02904 25.76356 -3.176852
v 53.56254 27.50127 -6.639971
v 52.46239 26.86954 -4.857292
v 54.13664 24.14829 -9.502665
v 53.89258 21.91228 -10.16841
v 50.21209 26.58391 -1.426564
v 46.85755 24.83019 1.189041
v 47.75646 26.73592 1.634352
v 45.93448 26.62262 3.309615
v 45.31541 25.18411 2.814864
v 45.22725 24.25359 2.165449
v 46.37673 22.11694 -0.7164067
v 45.574 23.01781 0.7794086
v 50.15614 27.81206 -0.6082129
v 48.27077 28.25112 1.997
v 49.75462 28.85199 0.5420138
v 45.26855 22.32157 0.2410365
v 45.94417 21.60298 -0.9622045
v 44.39363 22.28573 0.8437784
v 45.03822 21.48014 -0.5166741
v 44.79808 22.76223 1.080506
v 46.4364 28.2145 3.854101
v 44.88027 26.60899 4.133328
v 44.69111 28.41775 5.438669
v 43.18113 25.73526 4.844566
v 43.83427 27.54847 5.556122
v 41.8116 26.37195 6.172834
v 41.2515 27.56084 7.272637
v 46.83797 21.19388 -1.981386
v 45.47729 20.81226 -1.421651
v 47.45061 29.24712 3.409626
v 44.52035 23.25722 1.767738
v 53.75954 26.3764 -7.631165
v 51.41459 27.34634 -2.741113
v 52.09766 28.83801 -3.096281
v 51.79564 29.73568 -2.148507
v 54.13541 25.8802 -8.620893
v 44.0232 22.84204 1.72336
v 53.01143 30.65047 -4.12767
v 53.52011 28.96008 -5.852222
v 53.42126 30.1322 -5.184199
v 46.63825 29.70351 4.439616
v 42.4772 25.15792 4.900574
v 42.91633 24.45625 3.977643
v 43.90455 24.7817 3.588017
v 41.41262 24.10621 4.971322
v 42.19728 23.78806 4.125844
v 44.10923 31.44399 7.272705
v 43.11029 29.60632 7.204508
v 43.6865 23.75638 2.898085
v 54.30544 27.97867 -8.076214
v 54.8455 27.1552 -9.617822
v 55.03605 25.80232 -10.55697
v 54.63243 29.36285 -8.294158
v 54.96046 28.78605 -9.28628
v 45.37326 29.64324 5.529112
v 45.92217 31.1216 5.673061
v 45.66392 32.24102 6.312745
v 44.82516 33.00774 7.216555
v 46.45145 32.5486 5.630718
v 40.55455 29.27485 8.560644
v 42.11094 30.10821 8.08381
v 47.1638 31.95623 4.753035
v 47.5509 30.77588 3.975626
v 42.88452 31.45699 8.162139
v 44.06784 32.25713 7.594008
v 43.45895 32.99133 8.302038
v 51.68428 14.21317 -9.624578
v 50.41813 14.79688 -8.409193
v 50.86502 12.89044 -8.653726
v 51.95234 12.51887 -9.62889
v 49.65291 13.60973 -7.60637
v 48.16904 15.83778 -6.252139
v 48.32449 17.02287 -6.035567
v 43.7204 34.13068 8.421271
v 44.12643 33.89426 8.015571
v 49.27068 29.89832 1.645336
v 48.49133 29.47563 2.391661
v 40.25095 26.60811 7.271194
v 48.21488 32.70754 3.815741
v 47.46071 32.71276 4.619315
v 54.9889 24.04779 -11.10372
v 56.08578 25.60636 -12.78396
v 56.11205 27.71981 -12.32059
v 54.66619 22.23256 -11.2691
v 55.73701 23.28295 -12.75919
v 55.26023 21.25241 -12.53384
v 54.83022 19.31281 -12.42325
v 56.61 20.28436 -14.87395
v 56.66689 17.96107 -15.16781
v 57.57347 19.35461 -16.5243
v 57.52465 16.35333 -16.48589
v 57.58018 22.87605 -16.29179
v 57.79521 21.85485 -16.78251
v 58.41138 21.40622 -17.93846
v 56.85535 22.29155 -14.99924
v 57.16352 23.69597 -15.37581
v 56.7392 24.16689 -14.45654
v 56.09965 22.57496 -13.5846
v 57.36694 24.66383 -15.66699
v 58.07792 23.79495 -17.25901
v 55.45897 29.97615 -10.2766
v 47.43998 17.30709 -5.153387
v 47.41311 16.22735 -5.474321
v 47.43109 15.15445 -5.679027
v 46.34027 16.44683 -4.546088
v 46.53498 17.22746 -4.452894
v 45.7329 17.25655 -3.872382
v 46.25818 18.35601 -3.816171
v 47.23745 18.5651 -4.392581
v 47.20215 20.03765 -3.33014
v 39.3305 26.25874 7.505605
v 38.74391 28.07609 8.845448
v 40.35052 25.50436 6.526994
v 39.74781 24.83412 6.435397
v 38.86999 24.85092 7.297091
v 37.80815 25.5563 8.179394
v 38.81036 24.22257 6.816503
v 38.22345 24.58102 7.605284
v 37.49286 24.87161 8.023731
v 40.09013 23.89917 5.767851
v 38.34206 23.60312 6.046619
v 37.33265 24.40689 7.652881
v 36.35607 26.77861 9.179022
v 37.86091 26.94154 8.668955
v 37.42303 28.38914 9.63335
v 38.9394 29.40442 9.445994
v 38.40347 29.74421 9.840122
v 40.66409 24.05983 5.51538
v 41.06165 30.70728 8.951366
v 41.74716 31.79352 9.023705
v 52.58868 12.64038 -10.30589
v 53.06041 13.4999 -10.9143
v 48.87897 30.85938 2.522447
v 58.22524 18.85029 -17.59925
v 58.4441 16.59267 -17.86152
v 59.01342 17.33398 -18.91687
v 59.83381 18.98786 -20.66204
v 60.08615 17.35502 -21.01158
v 59.32241 15.84975 -19.34557
v 59.61224 14.91084 -19.79033
v 50.17055 30.32431 0.649362
v 51.00652 31.04603 -0.3382455
v 46.14362 33.65377 6.21822
v 46.47643 33.89338 5.937466
v 46.85892 33.24855 5.375567
v 53.41185 12.16209 -11.07147
v 53.57655 10.19574 -10.69682
v 52.33882 11.26801 -9.708638
v 43.29562 21.55593 0.7644313
v 43.09175 22.4691 2.167879
v 43.15822 23.15388 2.733925
v 60.75122 20.60274 -22.92297
v 60.56101 19.00104 -22.27007
v 59.42848 21.35805 -19.98903
v 60.03614 22.31114 -21.47157
v 58.9766 22.92695 -19.10642
v 39.86147 30.12105 9.328441
v 56.68975 27.57629 -13.69854
v 49.56892 11.63776 -7.065071
v 51.25432 11.0455 -8.557377
v 52.48664 8.465377 -8.96782
v 51.07869 9.308053 -7.799959
v 50.43599 8.557997 -6.886762
v 52.39201 6.8506 -8.296513
v 32.75664 -59.34666 -10.87843
v 29.81162 -59.65222 -8.470371
v 30.91505 -61.1168 -10.50626
v 30.85311 -57.12535 -7.524335
v 29.00074 -58.60339 -7.133643
v 30.97786 -55.64814 -6.56405
v 31.74918 -56.43013 -7.686875
v 33.57864 -59.89173 -12.17778
v 32.23475 -60.71205 -11.47128
v 34.53923 -60.71091 -14.01702
v 32.28785 -63.09205 -13.56013
v 31.25874 -62.65047 -12.02293
v 31.37215 -64.74348 -13.88189
v 30.02043 -62.83789 -10.90943
v 29.19305 -64.87845 -11.51002
v 28.56924 -62.23241 -9.121123
v 27.50553 -64.53102 -9.536118
v 26.1875 -64.65619 -8.33758
v 28.16209 -61.25287 -8.123907
v 27.68096 -66.32976 -10.86456
v 24.95774 -63.97816 -6.863286
v 24.50532 -65.82562 -7.327171
v 23.4872 -64.85168 -5.960617
v 24.22019 -63.01594 -5.746967
v 22.7867 -66.9756 -6.220848
v 24.61231 -68.54149 -8.858139
v 25.70093 -67.94286 -9.713798
v 21.68954 -65.73285 -4.702165
v 20.86564 -68.27354 -4.874432
v 21.74137 -68.55276 -5.845889
v 23.15665 -68.45271 -7.25038
v 20.08215 -70.50574 -4.954132
v 20.68963 -71.15389 -5.873398
v 19.80513 -67.70267 -3.705137
v 19.48832 -68.83199 -3.803117
v 20.0727 -65.90518 -3.366399
v 22.80128 -70.2871 -7.792197
v 22.82751 -64.08925 -5.017416
v 20.57688 -64.15302 -3.114714
v 23.04041 -62.63279 -4.567673
v 26.35448 -60.32518 -6.098011
v 26.78338 -61.66021 -7.18995
v 28.12312 -59.07507 -6.748611
v 18.96559 -70.04871 -3.718793
v 18.20728 -71.50642 -3.495305
v 19.64419 -72.48096 -5.392041
v 33.48675 -62.47472 -14.40871
v 29.94037 -66.18349 -13.4087
v 30.81194 -66.83852 -15.10106
v 29.02987 -68.28459 -14.0859
v 30.94361 -68.20466 -16.72463
v 20.28035 -73.48664 -6.670585
v 22.35639 -72.55664 -8.624749
v 24.1181 -70.45946 -9.439128
v 23.45824 -71.83559 -9.551817
v 23.95984 -72.47897 -10.72303
v 22.88869 -73.38885 -9.970286
v 21.32541 -74.83205 -9.037245
v 20.19327 -75.38194 -7.985476
v 23.35318 -61.23009 -4.146571
v 24.65776 -59.95994 -4.558067
v 26.0253 -59.23599 -5.245102
v 27.17563 -58.90109 -5.905312
v 26.3291 -58.08856 -4.855431
v 23.0564 -59.8716 -3.257788
v 23.68803 -58.6397 -3.150837
v 22.60809 -58.12331 -2.101232
v 24.99228 -57.57898 -3.594006
v 25.99342 -56.70971 -3.890857
v 24.13522 -56.72576 -2.60614
v 22.14957 -62.20344 -3.597574
v 20.8259 -61.9062 -2.392912
v 21.61585 -60.12774 -2.235693
v 20.31188 -62.79813 -2.330597
v 19.38405 -62.73901 -1.556533
v 18.72771 -61.07051 -0.4057819
v 20.63025 -58.92258 -0.9177802
v 20.6215 -56.67464 -0.01786344
v 19.39069 -58.69146 0.1254344
v 18.27658 -60.51417 0.1740068
v 18.06827 -62.98882 -0.64469
v 18.28945 -64.78835 -1.493029
v 16.95179 -64.17113 -0.2544164
v 16.93384 -62.60457 0.3370272
v 16.78791 -66.12572 -0.7180399
v 16.16235 -63.41385 0.5890601
v 15.30966 -62.55068 1.474583
v 15.49465 -61.0717 1.921724
v 17.17671 -61.05496 0.7701859
v 16.41533 -60.0821 1.720327
v 22.7097 -56.22293 -1.366772
v 15.61881 -65.54678 0.3102174
v 21.98139 -55.2038 -0.4637886
v 23.68326 -54.81678 -1.49981
v 25.53246 -54.65508 -2.617744
v 25.72749 -55.92947 -3.338398
v 24.58474 -53.97007 -1.755107
v 24.3208 -52.99763 -1.233126
v 23.67582 -52.17984 -0.6122975
v 21.38817 -54.39575 0.2259396
v 20.65997 -52.91283 1.17686
v 21.76711 -52.57066 0.4670153
v 20.00142 -55.12447 0.9954068
v 16.90933 -58.51801 2.033198
v 14.8681 -60.21307 2.681885
v 17.67621 -59.42186 1.077945
v 18.00388 -66.6917 -1.85093
v 16.80916 -68.48756 -1.364475
v 23.33748 -50.43438 0.03378898
v 25.18577 -51.16093 -1.074904
v 25.89385 -51.74384 -1.601288
v 26.2795 -52.65118 -2.191487
v 27.21741 -53.88762 -3.234043
v 15.94254 -70.243 -1.085328
v 17.02925 -70.50989 -2.090689
v 15.80617 -67.56735 -0.3195483
v 14.75861 -70.39278 -0.1961753
v 14.8403 -69.07377 0.04885799
v 22.04209 -51.26396 0.5873837
v 24.33598 -49.18859 -0.01310111
v 21.47713 -49.68935 1.290033
v 23.20375 -47.9681 0.7785806
v 17.26959 -56.88697 2.485797
v 18.33669 -57.50414 1.385934
v 21.80206 -48.3177 1.290829
v 24.1756 -47.87442 0.5138914
v 23.52194 -46.77554 1.199267
v 22.65003 -46.92077 1.330772
v 26.14354 -47.3095 0.4105862
v 26.77691 -47.85301 -0.04761283
v 25.00796 -49.33212 -0.3207077
v 15.7081 -71.61484 -1.288543
v 27.17818 -49.35438 -0.9914979
v 28.52121 -48.95251 -1.233222
v 28.80311 -47.15351 -0.3107943
v 27.6876 -53.35827 -3.229471
v 27.80684 -55.59617 -4.482877
v 28.62345 -53.9227 -4.038849
v 27.09647 -56.29226 -4.423863
v 29.86626 -55.99322 -6.035775
v 30.03974 -53.87742 -4.825763
v 28.55075 -56.47976 -5.504266
v 32.3579 -54.80046 -6.949634
v 32.65656 -52.63937 -5.611983
v 31.20217 -51.62034 -4.044985
v 28.70717 -57.4504 -6.174579
v 21.52484 -47.30013 1.655167
v 21.82188 -46.18808 1.81181
v 25.03197 -46.12184 1.321526
v 23.2262 -45.41726 1.998713
v 28.87381 -51.74585 -2.912961
v 27.74708 -51.06171 -2.062397
v 30.11755 -50.3824 -2.711263
v 29.98859 -47.99385 -1.289968
v 31.74645 -47.68651 -2.011791
v 31.45991 -49.49056 -2.868769
v 33.0554 -48.43484 -3.252378
v 32.2261 -48.12807 -2.546091
v 32.376 -49.6707 -3.508782
v 33.39042 -49.74289 -4.23386
v 32.95163 -50.86575 -4.638121
v 33.2077 -47.65236 -2.909949
v 34.37743 -47.86349 -3.854081
v 34.15943 -49.53577 -4.667896
v 35.14116 -49.35339 -5.337629
v 35.38594 -47.04022 -4.186856
v 34.30636 -50.88818 -5.648084
v 35.27861 -50.58685 -6.24856
v 34.71275 -51.89058 -6.691918
v 26.87052 -50.61285 -1.496076
v 17.96448 -54.9822 2.648046
v 19.47323 -52.20559 2.236989
v 17.49566 -52.57749 3.842413
v 16.87657 -54.3426 3.773132
v 16.29903 -55.91306 3.601502
v 18.79863 -51.32826 3.00114
v 19.47945 -50.22599 2.604208
v 15.42361 -53.49059 5.374257
v 15.7162 -52.18533 5.591081
v 16.53299 -51.50523 5.005511
v 13.73104 -53.7391 6.804187
v 13.20495 -51.27526 8.107149
v 15.17664 -50.18935 6.435778
v 15.27597 -54.85754 4.900648
v 12.68193 -52.76004 8.164314
v 16.89576 -50.05916 4.852701
v 16.37901 -48.1208 5.093404
v 15.41749 -49.05646 6.130057
v 16.97946 -48.58263 4.680614
v 17.61757 -48.15876 4.159135
v 17.33514 -51.05548 4.337216
v 17.43094 -47.37072 3.437218
v 12.64983 -55.53291 6.693981
v 14.91171 -55.7065 4.78709
v 12.56491 -57.24553 5.712046
v 11.18829 -58.13374 6.054848
v 10.73591 -57.19471 6.915683
v 10.08942 -56.32257 7.906374
v 13.22288 -57.84218 4.946017
v 14.82636 -58.69362 3.409412
v 12.27326 -59.31153 4.771481
v 10.4322 -59.19728 5.841213
v 9.74248 -60.77551 5.275336
v 12.22506 -60.3682 4.269608
v 11.10298 -61.05855 4.525696
v 9.702223 -62.33254 4.607292
v 13.15623 -61.19448 3.359849
v 11.34574 -62.50332 3.784813
v 9.424613 -59.48549 6.155381
v 14.38512 -61.41967 2.535224
v 9.901752 -58.08426 6.8475
v 10.42723 -62.68182 4.168322
v 8.544768 -59.8963 6.260365
v 15.2082 -57.48521 3.726166
v 14.16442 -63.18666 2.009999
v 11.13787 -65.27043 3.152019
v 11.49725 -66.70609 2.666951
v 13.63138 -65.18553 1.74119
v 11.40985 -63.77936 3.367573
v 10.12202 -64.03691 3.907063
v 8.005799 -65.05998 4.609446
v 8.564724 -63.54703 4.692732
v 13.74133 -66.428 1.379526
v 10.28917 -66.95265 3.267437
v 8.839325 -58.74127 6.891866
v 14.77527 -67.10766 0.5270969
v 12.35063 -69.05434 1.753901
v 12.62176 -67.4542 1.884305
v 10.10938 -68.45074 3.202987
v 9.723364 -70.07021 3.202316
v 8.77306 -66.43909 4.067115
v 7.750669 -68.31323 4.389012
v 7.217664 -66.31602 4.74639
v 6.385023 -69.50434 4.888686
v 7.788496 -70.36461 4.166953
v 8.785629 -71.71194 3.474613
v 7.199342 -71.88698 4.23324
v 7.840253 -72.70825 3.783974
v 10.33598 -71.52779 2.621772
v 8.854224 -72.77358 3.224498
v 8.959392 -74.10653 2.829999
v 10.49582 -72.84846 2.234756
v 10.21708 -74.52852 1.895121
v 8.758656 -75.11113 2.581482
v 8.739907 -76.65287 1.886123
v 10.65705 -76.12753 0.949226
v 7.543036 -75.70108 2.981291
v 11.43979 -75.42841 0.7128156
v 12.52834 -73.7571 0.5503207
v 12.37437 -71.62307 1.286251
v 14.30193 -72.41135 -0.3988683
v 15.10181 -73.69654 -1.518505
v 13.06208 -75.0755 -0.3814489
v 13.44042 -70.03522 0.8614895
v 6.103982 -67.1474 5.106621
v 15.79599 -75.28707 -2.919666
v 13.55591 -75.5154 -1.009681
v 16.49018 -73.84348 -2.839182
v 14.95703 -75.98299 -2.518577
v 12.24274 -75.6805 0.005075302
v 7.311007 -74.83436 3.427319
v 5.155149 -72.86412 4.880928
v 6.078516 -75.01165 3.911845
v 4.644291 -74.53323 4.587018
v 5.791661 -70.55655 5.029253
v 2.300574 -71.23345 5.915714
v 4.282451 -69.49461 5.597167
v -0.9009749 -67.69863 6.658075
v 2.842391 -67.48648 6.105552
v 0.9448159 -64.95657 6.548446
v -3.392109 -66.0834 6.751505
v -3.546711 -68.8804 6.650052
v -2.659159 -64.28574 6.81915
v 4.905437 -68.37419 5.458267
v 5.589122 -68.00764 5.250246
v -6.194725 -64.17149 6.581972
v -2.687352 -62.95019 6.927082
v -0.4358134 -63.09141 6.841538
v -2.613651 -60.58685 7.752895
v -5.47332 -61.64856 7.176176
v 1.534546 -61.65141 7.053026
v 0.3329042 -59.62497 8.079585
v 2.237177 -60.25309 7.577951
v 4.537109 -67.05751 5.643518
v 6.34477 -65.63828 5.11459
v 3.864331 -64.36456 6.043375
v 3.882249 -66.26596 5.88522
v 4.568102 -65.03074 5.76993
v 3.203784 -66.44887 6.062116
v 3.828442 -63.05647 6.26053
v 5.255382 -62.60251 6.007959
v 6.78537 -62.97713 5.480982
v 6.038685 -64.26939 5.43349
v 6.790943 -64.78451 5.076424
v 5.737494 -61.04753 6.512907
v 6.743373 -60.3355 6.572805
v 7.736408 -61.50687 5.674027
v 5.631236 -59.42332 7.513702
v 7.64055 -58.57069 7.485972
v 8.455362 -61.74066 5.309499
v 11.53036 -54.60748 8.1429
v 30.32065 -46.53385 -0.5868191
v 36.07857 -47.61415 -5.091769
v 20.92626 -51.95324 1.207101
v 20.36054 -50.60568 1.886663
v 5.913375 -76.72775 3.234063
v -0.8705094 -70.24322 6.470442
v 14.22203 -49.51192 7.26212
v 14.67524 -48.69982 6.734365
v 12.83743 -50.50353 8.489851
v 12.88708 -48.48013 8.285031
v 13.82734 -48.19831 7.373704
v 33.90351 -46.61079 -2.820782
v 27.03571 -57.27119 -4.906233
v 10.47891 -54.96454 8.674667
v 10.64346 -53.06063 9.642756
v 8.808473 -55.07177 9.752309
v 7.217008 -54.00325 11.39986
v 8.40313 -53.34295 11.00547
v 6.939736 -52.68748 12.15627
v 8.936234 -51.97662 11.21789
v 6.454515 -54.86804 11.23028
v 5.479244 -53.27041 12.6313
v 8.018602 -56.89206 8.668399
v 12.14489 -51.6076 8.92469
v 11.21234 -51.2522 9.717079
v 5.263491 -56.06704 10.71224
v 4.724982 -56.3516 10.60583
v 3.300962 -55.31597 12.02721
v 4.203919 -54.49488 12.4092
v 2.871669 -53.25632 13.50584
v 0.5982934 -54.8658 12.84956
v 1.928215 -56.32376 11.15499
v 3.147581 -57.40895 9.709471
v -0.2298176 -57.38356 9.939922
v -1.431117 -55.16114 12.64638
v -0.184935 -53.88465 13.62923
v 1.270726 -53.53825 13.66492
v 6.458324 -51.48689 12.7889
v 7.825486 -51.49596 12.05595
v 9.202515 -50.22351 11.32918
v 5.531297 -50.438 13.3129
v 4.756427 -52.47287 13.23978
v 5.455744 -57.19892 9.478944
v 3.443403 -51.97627 13.78814
v 1.815598 -52.55564 13.96234
v 1.116363 -51.77991 14.25817
v -0.0768126 -52.54933 14.17822
v -1.355432 -53.00895 14.08748
v 2.308578 -50.27094 14.15388
v 5.275426 -58.82564 8.050622
v 12.17333 -48.82967 8.942907
v 10.87023 -49.29177 10.07464
v 34.67593 -43.09844 -1.610628
v 33.23656 -42.31583 -0.2322501
v 32.66218 -43.23143 -0.2693386
v 32.20158 -44.63539 -0.6599991
v 33.50693 -45.19466 -1.809896
v 32.48532 -46.89747 -2.0168
v 35.48623 -45.75089 -3.560086
v 31.38876 -45.6217 -0.6778461
v 30.69461 -44.5073 0.3036224
v 31.46028 -43.19976 0.5288417
v 45.25985 -51.76245 -20.51318
v 59.3079 12.24621 -18.9068
v 59.032 10.88861 -18.22192
v 40.71023 -61.34937 -24.13727
v 39.52163 -62.26532 -23.14202
v 50.29607 31.62121 0.9752955
v 55.69617 -33.22627 -27.25512
v 59.30537 7.196159 -18.15284
v 59.38948 5.446199 -18.08469
v 60.145 6.217783 -19.73465
v 12.66877 -46.87517 8.168407
v 13.3558 -47.24548 7.593258
v -4.797853 -59.21583 8.425014
v -2.146886 -58.17184 9.189303
v -4.322741 -56.89256 10.42008
v -2.219503 -56.11301 11.55003
v -7.320748 -58.67417 8.563881
v -7.417871 -57.46247 9.628443
v -7.575449 -60.43348 7.381489
v 2.826708 -62.28481 6.677687
v 4.183711 -62.02752 6.545686
v 56.61531 29.27308 -13.37384
v 57.25069 29.39189 -14.94898
v 57.31072 26.60977 -15.30533
v 57.05842 25.85353 -14.84667
v 57.62567 25.665 -16.10837
v 44.03977 -54.8007 -21.69565
v 43.55679 -55.86866 -22.09614
v 42.88215 -55.11725 -20.06448
v 42.59344 -56.13738 -20.72034
v 60.60478 9.135304 -21.00686
v 60.14006 12.11691 -20.47743
v 56.18419 -28.58377 -24.59027
v 31.2982 -22.63751 6.970189
v 30.10335 -19.94554 7.679571
v 30.01031 -21.15872 7.573105
v 60.68906 16.16279 -22.14216
v 60.35164 14.76991 -21.25001
v 60.46835 13.26465 -21.29114
v 61.27694 14.33965 -23.24991
v 61.08353 17.48904 -23.27107
v 61.82776 15.7772 -24.86441
v 61.69576 13.89283 -24.21152
v 61.31802 11.61951 -22.99001
v 45.11301 3.805196 -1.047493
v 55.90241 32.01926 -11.27744
v 54.69572 31.34326 -8.107675
v 56.13749 30.44728 -11.93262
v 60.65876 23.39947 -23.10958
v 36.62849 -51.45702 -8.210278
v 36.30208 -49.52197 -6.474514
v 38.61435 -48.47218 -8.142525
v 38.469 -47.2637 -7.157574
v 40.40389 -47.42853 -9.478095
v 37.09244 -47.38134 -5.854115
v 46.87615 -49.82394 -21.43519
v 46.47772 -52.05562 -23.16662
v 46.95587 -48.5261 -20.29109
v 47.77925 -49.67854 -23.10504
v 45.56377 -53.02472 -22.51554
v 47.77933 -51.53513 -25.35128
v 45.85232 -53.95715 -24.25466
v 47.54142 -52.62202 -26.22002
v 46.72438 -53.9645 -26.22781
v 48.66197 -48.30382 -23.44026
v 55.1743 -29.31923 -22.06219
v 54.47054 11.17852 -11.97391
v 48.69861 9.88718 -5.631523
v 48.60343 11.90299 -6.193438
v 47.59614 11.79776 -5.179297
v 48.57062 13.38464 -6.508634
v 49.54554 7.889384 -5.767786
v 4.836315 -61.05186 6.798617
v 60.89145 -4.378543 -22.83716
v 42.22909 -46.58293 -11.21815
v 60.92609 10.66625 -21.96094
v 48.65302 -50.08856 -25.5379
v 47.99021 -50.4641 -24.4976
v 48.97006 -48.82322 -24.6996
v -0.553866 -58.08896 9.177504
v 61.14441 -5.479522 -24.28454
v 60.91411 -7.225306 -24.44334
v 61.29862 -6.346355 -25.50875
v 48.62831 7.461775 -4.820341
v 49.60766 6.828887 -5.465481
v 48.2903 9.011492 -4.975826
v 46.57825 15.00125 -4.901158
v 46.78622 13.32285 -4.816863
v 45.57027 14.71071 -3.967638
v 45.67858 15.74072 -4.126503
v 45.63333 16.43115 -4.047945
v 55.83613 -29.26087 -24.04126
v 60.4883 -0.8767296 -20.54749
v -5.732056 -66.51918 6.589489
v -5.709775 -68.01482 6.567121
v -5.758275 -70.35823 6.418966
v -2.130067 -71.97807 6.257832
v -5.482914 -72.10415 6.173749
v -8.75489 -71.63992 5.758267
v -9.324518 -72.94917 5.365947
v -11.06454 -72.68475 4.879282
v -11.33001 -70.37589 5.11493
v -2.22993 -73.77068 5.795354
v -4.641188 -73.20404 5.954431
v -12.42498 -73.9735 3.971398
v -13.31692 -70.6862 4.216823
v -10.58109 -74.24043 4.605803
v -8.631515 -74.87509 4.939667
v -10.89171 -76.30585 3.659525
v -9.223894 -77.3877 3.573052
v -6.965017 -73.88927 5.552476
v -5.879296 -75.37713 5.120958
v -6.661247 -77.39423 4.043295
v -13.57707 -69.13422 4.246588
v -11.84617 -67.72351 5.017443
v -13.99227 -73.8474 3.244705
v -7.915897 -77.73392 3.63905
v -13.21502 -75.83401 2.888111
v -12.10335 -77.52441 2.482589
v -13.47253 -78.29556 1.318565
v -15.42034 -75.94875 1.584755
v -10.47829 -78.45154 2.484475
v -12.24162 -79.63628 0.8560406
v -9.194014 -79.27042 2.26631
v -14.28613 -79.33587 0.05510597
v -15.74893 -80.22897 -1.770185
v -16.8631 -77.70452 -0.4136656
v -15.69651 -77.2568 0.6950511
v -10.61035 -80.93412 0.2951851
v -13.94314 -80.47393 -0.8136868
v -12.73186 -81.8686 -1.7447
v -13.54068 -83.30446 -4.429494
v -12.28864 -82.45875 -2.302907
v -15.13246 -82.37514 -4.032283
v -9.505221 -82.8091 -1.575897
v -10.45267 -83.75739 -3.473939
v -8.050958 -80.96423 1.010677
v -5.086641 -82.52998 -0.2845511
v -11.3821 -84.43816 -5.264109
v -16.9311 -81.73006 -4.578888
v -18.4169 -80.11937 -3.874767
v -18.53773 -78.20771 -2.158288
v -18.06885 -81.93175 -6.042013
v -19.46748 -78.80514 -3.556489
v -18.8278 -76.60098 -1.288073
v -18.33225 -75.16756 -0.1276643
v -16.78498 -75.92885 0.6733449
v -19.75984 -75.69177 -1.595533
v -18.89317 -73.13243 0.2118364
v -17.25144 -74.54497 0.9705018
v -20.61224 -77.7005 -3.73992
v -21.04541 -74.3225 -2.061417
v -22.92997 -75.60995 -4.627019
v -22.2241 -77.74689 -5.513368
v -22.95631 -73.42892 -3.497243
v -24.60369 -74.69055 -5.947344
v -23.92461 -76.40314 -6.37659
v -25.40363 -75.09814 -7.239264
v -21.50914 -72.5579 -1.803616
v -22.53619 -71.04832 -2.231462
v -22.21706 -69.61432 -1.574889
v -21.3657 -70.9465 -1.18642
v -20.36215 -71.47527 -0.4888445
v -20.01058 -72.97363 -0.6420047
v -26.39488 -71.80795 -6.400193
v -25.96095 -73.44645 -6.787261
v -24.4809 -70.49774 -3.857612
v -26.76294 -69.59364 -5.824378
v -27.85173 -71.35635 -7.856708
v -28.42522 -69.10483 -7.392769
v -28.17564 -67.90143 -6.571119
v -29.59059 -71.10187 -9.880681
v -29.52422 -69.04063 -8.572234
v -24.84454 -69.04472 -3.731222
v -29.92083 -67.85154 -8.381339
v -29.80738 -66.45041 -7.561835
v -28.79698 -65.58488 -6.16933
v -26.64248 -67.54247 -4.924352
v -30.93715 -65.30773 -8.094662
v -31.19926 -67.43607 -9.555645
v -24.77321 -67.06622 -3.110369
v -26.34319 -65.67218 -4.00966
v -22.65276 -67.35426 -1.389143
v -23.82475 -69.72854 -3.008631
v -23.56068 -65.69403 -1.663862
v -29.00885 -64.07208 -5.702489
v -27.62046 -63.871 -4.396725
v -26.177 -64.02623 -3.245795
v -30.33232 -69.48213 -9.792708
v -30.5825 -70.28963 -10.63041
v -32.34436 -67.71594 -11.07308
v -32.53112 -66.43968 -10.42102
v -32.96732 -68.42928 -12.34805
v -32.28373 -70.12086 -12.85977
v -30.67154 -72.54178 -12.66406
v -21.34237 -63.59233 0.6635895
v -23.33272 -63.20966 -0.6646363
v -25.4152 -63.52114 -2.433971
v -24.77023 -62.48959 -1.507113
v -20.35656 -65.69757 0.7500929
v -20.15546 -62.57795 1.823338
v -20.74021 -60.8962 2.055254
v -21.56774 -66.6981 -0.3686759
v -20.54733 -69.1068 -0.1234896
v -20.09813 -66.97225 0.6552358
v -26.64827 -61.42347 -2.533549
v -24.21869 -61.05636 -0.4873171
v -25.39447 -60.7512 -1.252718
v -23.14354 -61.42359 0.1754384
v -26.06291 -58.98508 -0.9882108
v -23.5769 -59.71697 0.5726669
v -27.57334 -58.52891 -1.918817
v -28.28768 -60.40227 -3.376835
v -28.35812 -62.08592 -4.227574
v -28.96033 -59.2458 -3.328752
v -28.6798 -56.9324 -2.080671
v -29.32377 -56.97916 -2.579734
v -18.23957 -63.78343 2.618984
v -18.88932 -67.71817 1.329769
v -16.98363 -67.56407 2.573187
v -15.87407 -65.71966 3.415124
v -14.84787 -67.14971 3.749649
v -17.61163 -69.73927 1.877579
v -15.57835 -68.96467 3.22327
v -13.53654 -63.4038 4.867798
v -13.61322 -65.80042 4.443833
v -16.46939 -64.11008 3.460712
v -16.49449 -62.65596 3.868885
v -13.80157 -61.9343 5.238701
v -17.13974 -60.24929 4.520367
v -27.69123 -56.33502 -1.099405
v -24.34005 -56.95046 1.138284
v -22.80091 -57.45369 2.072813
v -21.93394 -60.34957 1.464454
v -22.35129 -55.79358 3.057959
v -20.98646 -58.37153 2.963135
v -24.23512 -54.64264 2.006361
v -23.96785 -53.64997 2.474785
v -24.97408 -55.76318 1.088108
v -29.8594 -58.37259 -3.600274
v -18.91356 -60.61001 3.340646
v -27.38027 -73.55708 -8.660188
v -28.37127 -73.50739 -10.01282
v -17.53356 -72.73382 1.345283
v -16.88263 -71.65423 2.053832
v -15.49991 -71.78564 2.887255
v -16.0148 -73.59588 2.108162
v -4.020802 -81.17097 1.292138
v -6.427149 -79.72228 2.43587
v -31.26649 -63.26735 -7.339194
v -21.43019 -53.47668 4.63874
v -20.43831 -54.94828 4.875562
v -32.21201 -63.84326 -8.546445
v -32.3401 -64.73127 -9.177036
v -8.700712 -66.10648 6.046741
v -10.30953 -65.25797 5.620328
v -8.24379 -68.35635 6.170234
v -8.421756 -63.79164 6.19651
v -10.98471 -63.08721 5.729535
v -9.816594 -61.18623 6.683103
v -7.713591 -62.17524 6.651716
v -33.87067 -66.84611 -12.3062
v -26.30475 -74.19408 -7.716991
v -26.36515 -75.64932 -9.038321
v -24.56191 -77.39213 -8.213689
v -24.63736 -78.81587 -10.345
v -26.38555 -77.03279 -10.72283
v -23.12122 -78.26497 -7.187293
v -23.16262 -79.97913 -9.837356
v -22.21546 -80.4782 -9.167475
v -28.87392 -74.36036 -11.66844
v -29.77068 -75.32574 -14.74792
v -31.05 -73.55468 -14.54452
v -28.66946 -76.25925 -13.96015
v -26.75767 -78.25037 -13.71489
v -27.87343 -77.90876 -16.24333
v -24.83716 -79.95753 -13.55567
v -25.92355 -78.41293 -12.18807
v -27.3955 -54.47326 -0.2648598
v -29.58891 -54.6796 -1.794328
v -28.6635 -53.32837 -0.7698109
v -25.76973 -53.70925 1.089916
v -27.32475 -52.84346 0.2307498
v -26.13923 -52.24587 1.150191
v -26.27189 -51.05828 1.279904
v -28.48616 -51.8052 -0.2644248
v -29.82753 -53.11718 -1.436642
v -31.40502 -53.93275 -2.606754
v -32.35852 -50.87534 -1.673536
v -30.42381 -51.65716 -1.224167
v -30.41226 -50.12795 -0.665822
v -28.45183 -50.19754 0.1417294
v -33.38707 -53.82388 -3.654984
v -31.19433 -55.52547 -3.201788
v -33.03334 -56.10866 -4.658803
v -31.4643 -56.5988 -3.872632
v -26.97688 -50.10546 0.977402
v -27.81259 -48.73563 0.7253671
v -26.54255 -48.87894 1.344566
v -25.79961 -49.8378 1.727619
v -25.51917 -47.86283 1.98893
v -23.99643 -51.75011 2.888754
v -23.98804 -50.22332 3.06703
v -22.86607 -51.52186 3.90425
v -24.39968 -48.2167 2.736184
v -23.05015 -49.02 3.875618
v -21.80234 -51.47599 4.864985
v -22.61871 -47.27705 3.979415
v -24.04337 -46.72115 2.676121
v -25.15835 -46.76694 2.036567
v -30.13753 -48.7305 -0.05444071
v -23.87108 -45.41709 2.552959
v -23.33369 -45.78313 2.993044
v -22.70498 -45.57056 3.350457
v -34.72967 -52.03389 -3.356288
v -33.61645 -52.79535 -3.22574
v -3.735935 -83.57368 -1.62677
v -20.4743 -79.72604 -5.610486
v -19.40951 -80.8774 -5.888259
v -19.61124 -81.69706 -7.546163
v -22.02999 -79.7579 -7.650852
v -31.85362 -71.66942 -13.71429
v -33.81947 -64.58712 -10.62702
v -33.62201 -63.95148 -9.998232
v -33.54762 -62.84897 -9.19571
v -18.66285 -58.84039 4.271728
v -19.69592 -57.13773 4.423498
v -17.96535 -56.3461 6.047141
v -16.80222 -58.89069 5.371348
v -16.32456 -58.14706 6.049292
v -18.93384 -55.29138 5.89458
v -19 -53.05262 6.952886
v -19.34024 -50.54022 7.299798
v -20.29948 -51.66326 6.208793
v -18.2163 -50.50125 8.349628
v -17.25616 -52.22184 8.818576
v -17.54586 -53.59486 7.959236
v -21.38082 -49.98642 5.420029
v -20.12224 -49.77607 6.621771
v -28.43569 -47.55798 0.7828515
v -26.69703 -47.09152 1.44428
v -27.35903 -46.28349 1.443884
v -28.25466 -46.08899 1.410977
v -30.89551 -47.32398 0.4492679
v -29.85874 -45.24488 1.849401
v -32.6158 -46.44335 0.5510202
v -3.640092 -80.08941 2.296534
v -4.271383 -78.10355 3.768666
v -3.900657 -79.04301 3.11364
v -25.03728 -80.16378 -15.35948
v -25.86292 -79.72028 -16.51472
v -33.20744 -52.12277 -2.66225
v -5.114735 -74.60046 5.48793
v -15.80613 -57.38387 6.812064
v -22.83214 -52.92765 3.587777
v -21.94521 -48.09735 4.656094
v -31.72623 -73.7672 -16.23306
v -31.97339 -72.66976 -15.09557
v -20.40354 -48.52338 6.231702
v -19.32562 -48.77909 7.318653
v -20.73919 -47.23438 5.583809
v -18.91415 -46.38296 7.051892
v -29.6269 -61.28574 -4.886237
v -30.98062 -59.22214 -4.889026
v -31.00356 -60.74212 -5.719235
v -32.45069 -60.77781 -6.921516
v -32.4585 -59.40668 -6.134118
v -29.92744 -62.44323 -5.712957
v -33.73879 -59.17696 -7.009117
v -34.04048 -61.60252 -8.834561
v -33.54479 -57.82909 -5.996419
v -34.75966 -59.13419 -7.829304
v -31.36748 -57.49603 -4.274885
v -34.80442 -56.9733 -6.418438
v -36.04789 -56.32699 -6.910856
v -34.84114 -54.93714 -5.161762
v -37.46382 -56.13821 -7.907326
v -36.2566 -54.82094 -6.034476
v -37.35381 -54.24557 -6.428213
v -35.30817 -51.7241 -3.480795
v -36.99111 -52.3251 -4.889462
v -39.36379 -53.1588 -7.296671
v -39.01856 -51.81497 -6.035552
v -37.77889 -51.03366 -4.57026
v -36.29058 -57.84127 -8.187397
v -39.88545 -54.83761 -9.125884
v -39.65434 -56.43348 -10.22229
v -41.43955 -55.67182 -11.55268
v -38.1516 -58.88593 -10.74082
v -39.72295 -58.87794 -12.43274
v -40.73788 -58.77485 -13.56589
v -41.88893 -53.62437 -10.27772
v -40.97229 -52.9391 -8.707798
v -42.59225 -51.62752 -9.433539
v -42.94426 -56.21858 -13.95868
v -42.90111 -54.81329 -12.58203
v -41.23485 -51.19398 -7.644807
v -43.68857 -51.67337 -10.79918
v -43.88015 -52.44855 -11.72555
v -43.71581 -56.00176 -14.80657
v -42.77496 -49.50856 -8.075345
v -36.75429 -59.02414 -9.516045
v -43.82877 -50.00621 -9.660677
v -45.45467 -49.42748 -11.28921
v -45.48255 -47.72285 -10.05502
v -43.76182 -47.6125 -7.883471
v -44.56424 -45.77053 -7.604193
v -46.09709 -46.03217 -9.624765
v -45.9505 -44.69371 -8.531989
v -43.63037 -45.75865 -6.584297
v -41.83043 -47.79115 -5.981418
v -43.55231 -44.43419 -5.715261
v -42.07698 -45.42057 -4.878716
v -40.19301 -48.89073 -5.136589
v -41.18991 -48.95063 -6.071691
v -41.85054 -43.74373 -3.755314
v -39.07294 -45.87568 -2.56649
v -40.26547 -42.79532 -1.985483
v -46.87376 -47.1391 -11.45552
v -38.97073 -48.21214 -3.756995
v -46.85256 -43.19928 -8.60915
v -45.62891 -42.64134 -6.799632
v -44.6889 -44.24282 -6.757575
v -42.07505 -42.13372 -3.112884
v -38.09979 -45.04443 -1.410279
v -39.63062 -41.68478 -0.9510069
v -38.01471 -43.65241 -0.6778805
v -39.60897 -40.04302 -0.1658271
v -41.10709 -40.40523 -1.453645
v -38.06153 -41.93193 0.08576987
v -42.20135 -39.10056 -1.656462
v -43.35091 -38.84903 -2.475274
v -41.90791 -36.85085 -0.3487424
v -38.31711 -39.87622 0.8503184
v -43.96126 -40.96657 -4.149241
v -45.24483 -40.56976 -5.163127
v -46.21785 -38.49056 -4.976076
v -45.21961 -37.56083 -3.477958
v -45.16079 -35.95129 -2.561005
v -46.76549 -36.46263 -4.430367
v -47.01266 -35.21944 -4.009856
v -44.49426 -34.71535 -1.371955
v -46.59581 -33.79362 -2.847997
v -48.1282 -34.31379 -4.704147
v -48.32238 -32.66985 -4.086406
v -48.37619 -35.74569 -5.829832
v -48.25374 -31.33083 -3.361852
v -47.04386 -30.88258 -1.935364
v -46.23503 -30.27019 -0.913868
v -45.88503 -32.59972 -1.60863
v -44.79485 -32.1943 -0.4959588
v -44.11926 -33.24282 -0.4098561
v -44.68284 -30.82482 0.1657409
v -47.60574 -28.83127 -1.603908
v -47.91203 -37.4063 -6.255836
v -47.21383 -40.28989 -7.176409
v -49.0339 -28.49548 -2.922123
v -49.19382 -31.87827 -4.674375
v -48.6197 -24.46501 -0.9536064
v -49.84204 -27.67786 -3.465404
v -47.19435 -27.35093 -0.6464688
v -46.39078 -27.1885 0.1248476
v -44.53152 -27.20587 1.610397
v -45.31459 -29.59455 0.1297975
v -43.69259 -28.62717 1.725893
v -46.96049 -25.52818 0.1880131
v -45.81338 -24.41024 1.485487
v -43.90522 -24.28266 2.904026
v -52.04657 -24.77309 -4.864368
v -51.61448 -23.66332 -3.89079
v -51.31426 -27.53388 -5.164876
v -49.93571 -31.02065 -5.120395
v -52.50412 -28.17642 -7.082579
v -52.27528 -30.43009 -7.954704
v -53.08969 -29.07856 -8.415174
v -53.89698 -27.96796 -9.048272
v -54.49173 -26.21294 -9.052265
v -55.61975 -23.56996 -9.492682
v -54.07621 -23.72212 -7.155696
v -55.03013 -27.70207 -10.76878
v -56.10641 -25.4244 -11.33926
v -56.0134 -28.2444 -12.83524
v -57.12883 -27.42491 -14.51334
v -54.80114 -22.15924 -7.520123
v -52.82142 -25.44323 -6.178189
v -52.98693 -22.3117 -5.062218
v -54.25181 -29.73972 -10.6674
v -53.90976 -20.45161 -5.559862
v -51.68446 -21.78934 -3.289043
v -53.65508 -18.6099 -4.571313
v -52.51923 -19.32597 -3.453606
v -56.64986 -23.75478 -11.36073
v -56.65501 -21.8054 -10.32841
v -55.64849 -21.1554 -8.354286
v -56.42334 -19.63099 -8.891422
v -54.97775 -19.58702 -6.690507
v -57.85038 -18.04936 -10.5567
v -57.85043 -19.81919 -11.44465
v -55.82388 -16.69437 -6.815504
v -58.15403 -15.5323 -10.01156
v -57.03522 -15.75058 -8.269953
v -58.16238 -22.32513 -13.40261
v -58.79041 -16.77416 -11.69066
v -59.69392 -22.20071 -16.69001
v -58.81293 -23.31468 -15.36309
v -58.91748 -21.55393 -14.50982
v -59.57515 -20.80237 -15.50474
v -58.63661 -19.88616 -12.98055
v -57.76606 -24.84768 -14.16662
v -56.4657 -29.3677 -14.41135
v -57.13849 -29.93613 -16.21917
v -55.2157 -30.81636 -12.97858
v -57.57409 -28.48148 -16.13581
v -54.3978 -17.54491 -5.180392
v -54.32586 -15.48385 -4.502276
v -55.20411 -13.21733 -5.058572
v -56.53335 -14.32283 -7.088286
v -56.72074 -12.59541 -6.892099
v -50.03653 -22.26516 -1.684157
v -50.84416 -19.97684 -1.825773
v -47.93652 -21.59279 0.4764266
v -46.62637 -23.32958 1.121125
v -46.12574 -22.07624 1.820044
v -51.89938 -18.66242 -2.569808
v -43.37328 -21.83707 3.77461
v -41.6279 -23.51664 4.46943
v -42.27159 -25.77263 3.554611
v -54.01886 -31.20136 -11.14372
v -52.65488 -31.57123 -9.181126
v -52.10792 -33.33809 -9.379343
v -53.13725 -33.95422 -11.42221
v -51.70069 -35.08181 -9.871596
v -51.92905 -36.12736 -10.90654
v -50.66678 -37.52651 -9.94071
v -49.57832 -37.1074 -8.163647
v -48.96778 -33.7648 -5.390559
v -50.19923 -32.12997 -6.026335
v -51.5076 -31.73232 -7.586854
v -58.06327 -13.99576 -9.27361
v -58.41901 -11.57547 -9.11686
v -49.41596 -20.12628 -0.4843307
v -47.47652 -20.14158 1.190739
v -59.13993 -17.45406 -12.70268
v -59.49768 -15.38683 -12.42176
v -59.99796 -18.33182 -14.99019
v -60.40125 -16.05521 -14.65652
v -58.03586 -27.10569 -16.23675
v -58.61338 -24.94129 -16.02303
v -58.99658 -25.88647 -17.64486
v -43.08693 -35.09388 -0.440472
v -40.11383 -37.31334 0.7232514
v -39.7373 -35.39187 1.794243
v -42.68096 -34.29025 0.2315588
v -41.43274 -34.11099 1.194097
v -52.37408 -36.83694 -12.14291
v -55.8637 -11.9046 -5.609735
v -43.86342 -42.17926 -4.729239
v -60.58049 -18.94718 -16.76231
v -37.65794 -40.32384 1.100879
v -35.87841 -41.81384 1.618876
v -36.99084 -44.7607 -0.5074902
v -59.33707 -13.13249 -11.15466
v -41.63111 -33.01106 1.510103
v -37.9161 -47.4077 -2.544362
v -37.248 -46.70211 -1.721543
v -56.13295 -32.59324 -16.01952
v -60.35569 -14.28978 -13.65534
v -60.99194 -13.1679 -14.55206
v -61.11578 -14.52703 -15.51929
v -60.2571 -12.44511 -12.65182
v -61.30874 -11.28232 -14.44689
v -60.00218 -11.59204 -11.83674
v -43.48551 -26.45089 2.562909
v -41.442 -27.8252 3.476004
v -42.55701 -29.8979 2.09304
v -39.26918 -30.61181 3.82767
v -39.14387 -28.68553 4.463657
v -40.96897 -31.90998 2.378403
v -39.83606 -26.81161 4.626908
v -43.1295 -31.87542 0.9146225
v -49.50505 -35.11364 -6.828684
v -57.62413 -9.788741 -7.515652
v -59.38843 -9.335868 -10.10271
v -57.55272 -5.500403 -6.881539
v -58.6568 -5.211797 -8.363569
v -58.26023 -6.715243 -7.930217
v -58.77798 -2.802391 -8.488144
v -56.42585 -4.597884 -5.449831
v -58.06792 -0.7365158 -7.678577
v -59.23894 -7.743609 -9.525912
v -57.83748 -8.488008 -7.600336
v -60.02132 -5.648507 -10.51846
v -59.94841 -4.262748 -10.29284
v -56.26314 -6.372821 -5.347665
v -59.85724 -2.743477 -10.12097
v -57.09336 -1.142571 -6.43049
v -56.16367 -0.4098459 -5.443085
v -57.22805 1.068982 -6.92884
v -50.26925 -34.15667 -7.264173
v -41.06898 -25.26283 4.361141
v -59.88771 -10.22401 -11.18784
v -54.56909 -6.216592 -3.479294
v -54.63758 -4.588441 -3.501827
v -54.89228 -1.721546 -3.925024
v -52.88499 -3.399955 -1.898552
v -53.31527 -7.010228 -2.29745
v -54.70555 -8.918944 -3.848241
v -52.90949 -0.9411865 -2.210789
v -53.99529 -9.963662 -3.211273
v -53.10651 -8.699139 -2.229169
v -54.92545 -10.89945 -4.348629
v -53.79044 -11.95474 -3.249134
v -53.17977 -10.35631 -2.451129
v -55.67549 -9.486356 -5.006551
v -52.7399 -11.90477 -2.197479
v -53.10634 -13.50893 -2.767403
v -54.84101 0.2510387 -4.175394
v -40.49058 -33.81144 1.940596
v -38.90271 -25.2324 5.491924
v -46.06473 -19.86131 2.323327
v -44.09648 -20.0267 3.624142
v -52.35042 -14.51616 -2.165412
v -51.86292 -17.09134 -2.166611
v -50.76398 -14.94424 -0.7246429
v -50.44664 -16.06879 -0.59745
v -49.3443 -17.01113 0.2161594
v -50.2843 -18.39131 -0.8735299
v -49.18878 -14.07055 0.7178423
v -60.21386 -8.049411 -11.23024
v -60.57217 -6.1638 -11.54001
v -38.478 -26.4992 5.383908
v -47.56901 -44.42558 -10.39778
v -54.33782 -35.1217 -14.29982
v -55.03278 -32.54342 -13.81446
v -55.57574 -34.23943 -16.08664
v -55.20463 -36.72611 -17.19158
v -56.82448 -32.80703 -17.66012
v -56.60075 -35.22187 -19.04381
v -54.25055 -33.9861 -13.37284
v -53.33129 -36.7719 -13.69745
v -56.04827 -37.64282 -19.71769
v -56.5444 -38.19748 -21.30678
v -57.84344 -35.70424 -22.48801
v -57.97007 -33.13482 -20.70645
v -58.88305 -33.61529 -23.5696
v -57.7564 -31.20404 -18.59935
v -58.57673 -31.76902 -21.1552
v -58.55399 -29.5109 -19.28553
v -45.69444 -17.59039 2.917871
v -47.70105 -18.48137 1.317005
v -47.2507 -17.24902 1.846377
v -48.25385 -16.15788 1.214699
v -46.2137 -15.20265 2.770746
v -48.11826 -12.85056 1.604331
v -44.54871 -18.40815 3.574412
v -59.27468 -29.54602 -21.28337
v -58.22832 -28.51735 -17.69673
v -59.18081 -26.82346 -18.81138
v -47.61751 -47.32203 -12.60844
v -52.45946 0.5860606 -2.106578
v -53.85141 0.4390232 -3.280391
v -54.26597 2.025861 -4.037257
v -50.83838 -2.126221 -0.4227187
v -56.1111 1.785578 -5.806628
v -56.45526 3.70294 -6.703652
v -55.07988 4.546752 -5.549505
v -54.58973 3.069381 -4.62679
v -58.09872 -36.4765 -23.82822
v -56.9497 -38.34883 -22.40547
v -57.41397 -39.25941 -24.36647
v -58.69898 -36.42847 -25.49216
v -58.70615 -35.15374 -24.40038
v -59.21592 -34.91803 -25.72128
v -56.10162 -40.5624 -22.22997
v -55.14647 -39.40991 -19.19417
v -55.40723 -40.1295 -20.32928
v -55.12585 -41.61175 -20.93751
v -54.70528 -43.61419 -21.77766
v -55.81487 -42.41498 -23.22192
v -55.17388 -43.97853 -23.18258
v -54.26394 -41.82549 -19.33495
v -53.60036 -43.63319 -19.49688
v -53.34932 -46.58041 -21.6473
v -54.32698 -45.58318 -22.81823
v -53.69646 -47.98848 -23.88159
v -52.30902 -48.19561 -21.15237
v -51.37809 -49.05743 -20.21347
v -51.7517 -50.6425 -22.62897
v -52.41553 -45.8918 -19.1955
v -52.80656 -49.70325 -23.79818
v -50.50856 -51.29401 -20.85684
v -52.04251 -43.6083 -16.62053
v -52.02535 -44.85936 -17.6022
v -50.01725 -46.91092 -15.96843
v -52.34251 -41.92677 -15.81734
v -50.40585 -43.77749 -14.04739
v -50.66861 -45.06662 -15.50031
v -49.49676 -44.38284 -13.11165
v -48.6828 -47.36797 -14.25671
v -51.0307 -41.11938 -13.04128
v -49.45918 -41.95634 -11.28006
v -48.41003 -45.15469 -12.08808
v -54.05288 -39.70166 -17.22621
v -53.33543 -38.561 -15.02266
v -52.55266 -39.18046 -14.14614
v -50.99047 -38.63424 -11.21325
v -51.67208 -39.90733 -13.19913
v -49.82936 -48.28661 -16.84497
v -48.55569 -49.56905 -15.9177
v -50.05926 -38.73764 -9.889585
v -51.03435 -46.78257 -17.54365
v -50.94606 -47.83669 -18.2915
v -57.71047 -40.64976 -26.55785
v -52.09292 -38.68617 -13.00352
v -49.64845 0.3901331 -0.08909179
v -49.73705 -0.8187333 0.09388552
v -40.08753 -22.36094 5.509696
v -37.30067 -23.4611 6.552419
v -37.14156 -22.19283 6.816696
v -39.29568 -21.15532 6.080693
v -37.99499 -21.19088 6.637093
v -34.85912 -23.28822 7.392102
v -52.57712 2.205592 -2.625231
v -48.91182 -1.771394 0.7676815
v -50.27613 -4.351834 0.1581163
v -47.78523 -1.741521 1.40757
v -48.33562 -3.304391 1.329139
v -48.52116 -4.827313 1.342962
v -49.14088 -6.018846 0.9931954
v -50.00261 -6.918326 0.4137841
v -48.5006 -7.666267 1.399812
v -46.25455 -3.63939 2.453996
v -46.26101 -6.468477 2.674927
v -51.26324 -8.973445 -0.6306437
v -51.45059 -7.065763 -0.6899996
v -52.24305 -6.180479 -1.321506
v -49.03265 -10.58071 1.012241
v -47.29008 -8.768012 2.168398
v -50.30358 -12.74254 -0.08277111
v -51.27178 -10.79531 -0.7509799
v -51.34473 -12.31774 -0.9308063
v -46.13076 -9.89928 2.872321
v -47.26923 -11.26853 2.204481
v -46.454 -12.71885 2.718518
v -52.15641 -10.56013 -1.50687
v -37.06088 -27.93018 5.654739
v -41.68071 -20.27705 5.015532
v -44.2412 -16.14154 3.966455
v -42.61251 -17.7373 4.771773
v -40.38264 -17.12349 5.952466
v -41.29211 -15.30455 5.57193
v -40.53099 -18.94534 5.747622
v -37.06545 -19.77504 7.153988
v -37.57747 -17.6536 7.114816
v -43.04524 -14.18884 4.682124
v -41.02372 -12.53033 5.60089
v -35.28123 -17.69453 7.898331
v -36.42791 -15.03931 7.556969
v -38.64661 -14.40246 6.719537
v -33.59496 -15.87459 8.444649
v -38.49057 -12.23501 6.618543
v -36.988 -12.51822 7.199062
v -35.44156 -11.04692 7.524242
v -34.01175 -12.19911 8.1046
v -35.59988 -13.49055 7.758631
v -37.7802 -9.050487 6.444
v -33.75348 -13.16384 8.282893
v -44.84891 -13.96693 3.678767
v -43.77672 -10.90311 4.201613
v -43.5263 -8.517446 4.147552
v -43.53599 -12.73223 4.399566
v -33.27354 -14.45214 8.493211
v -46.18328 -41.56488 -6.752132
v -47.13251 -41.69827 -7.963015
v -48.69413 -40.80129 -9.384496
v -48.05367 -42.5787 -9.736044
v -50.29521 -52.77749 -22.13709
v -51.47475 -52.61509 -24.39844
v -48.79594 -52.08451 -18.65967
v -49.13777 -53.75724 -21.08701
v -48.88189 -55.5236 -22.73105
v -48.50507 -55.23428 -21.66884
v -49.8247 -54.39499 -23.15545
v -47.17543 -55.47542 -19.5688
v -47.83607 -56.36991 -21.80395
v -48.25834 -56.82116 -23.19914
v -49.46 -55.86266 -24.38285
v -47.49888 -52.58165 -17.06932
v -46.6466 -54.02003 -17.14799
v -45.86263 -57.51713 -19.69038
v -46.56736 -57.38731 -20.74011
v -46.4165 -53.00746 -15.8129
v -47.47432 -51.03649 -15.56155
v -46.78229 -50.79522 -14.32855
v -45.55332 -52.22162 -13.79709
v -45.05896 -54.10318 -14.87318
v -45.51185 -55.15947 -16.57456
v -44.83532 -57.07906 -17.56997
v -43.3187 -58.01895 -16.28405
v -43.12375 -60.72925 -19.00509
v -42.19699 -60.01686 -16.79239
v -44.36176 -58.63236 -18.5458
v -42.29941 -58.48344 -15.31255
v -41.26078 -60.09728 -15.56767
v -40.84897 -61.38648 -16.34688
v -41.56213 -62.24792 -18.32867
v -41.02923 -64.23023 -19.87913
v -42.66696 -62.35017 -20.22424
v -41.33591 -58.72848 -14.27754
v -40.40331 -63.60235 -18.09845
v -39.56291 -63.10981 -16.35947
v -39.00695 -62.49974 -14.98465
v -38.58061 -64.67589 -16.61443
v -38.46592 -65.54922 -17.41821
v -43.80204 -59.92665 -19.15268
v -44.71106 -59.26728 -19.84235
v -40.01661 -65.12083 -19.31987
v -40.37666 -66.13312 -21.31674
v -44.35786 -60.53438 -20.8056
v -42.30583 -64.21304 -22.0665
v -40.47422 -66.60106 -22.24836
v -49.3421 -50.86128 -18.36222
v -38.80069 -66.7848 -19.44594
v -41.6655 -66.09194 -23.80947
v -43.24556 -64.2917 -24.07273
v -37.77861 -67.30435 -18.38294
v -50.52275 -54.69845 -25.11413
v -50.74573 -55.39094 -26.73772
v -52.43062 -52.48936 -26.54595
v -52.50568 -50.80145 -24.46371
v -44.29835 -53.75216 -13.45576
v -50.26065 -49.09958 -18.27331
v -46.75208 -2.303097 2.047464
v -44.96293 -7.649517 3.385793
v -37.41719 -63.81004 -14.14517
v -59.45033 -30.73174 -22.81203
v -59.44783 -31.90298 -23.78936
v -43.18271 -65.39166 -26.02409
v -44.7138 -63.7164 -26.43233
v -51.15111 -13.6829 -0.8932058
v -51.99313 -13.57429 -1.671584
v -59.55807 -1.014537 -9.74591
v -58.89993 1.262678 -9.135547
v -61.09202 -0.3681977 -12.31788
v -60.05633 0.9368061 -10.78776
v -61.53327 -3.132508 -13.06529
v -60.49974 -4.087373 -11.22061
v -61.77152 -1.874375 -13.49026
v -46.17928 -49.83613 -12.6192
v -38.07809 -50.07262 -4.184638
v -56.46461 -43.50944 -25.93585
v -57.45815 -42.22884 -27.46458
v -57.49678 -43.3917 -28.98514
v -56.19741 -45.56454 -27.61802
v -56.76281 -45.60875 -29.44679
v -57.5949 -44.73444 -31.18749
v -58.28336 -42.14067 -30.09691
v -59.06833 -39.10072 -29.3599
v -59.19333 -40.13791 -31.09528
v -55.10378 -45.42088 -24.46979
v -54.88481 -47.44271 -26.21313
v -54.10757 -49.27904 -26.44313
v -58.76357 -38.74998 -27.8933
v -58.33567 -38.65886 -26.45863
v -59.54557 -38.32448 -30.29563
v -52.57238 3.696278 -3.047264
v -38.02713 -29.98612 4.636158
v -60.64347 -9.381388 -12.3468
v -61.45105 -9.596023 -14.09573
v -36.4723 -24.93744 6.572576
v -37.01122 -26.63612 5.979164
v -51.23556 1.062437 -1.304609
v -49.89099 2.323418 -0.6963409
v -48.81672 2.051172 0.06671038
v -48.60661 -0.3658436 0.7034729
v -42.3012 -66.63533 -26.46369
v -41.36044 -66.95213 -24.75369
v -40.9751 -67.9042 -25.93513
v -60.8522 -16.9222 -16.19597
v -61.48552 -14.94509 -16.64846
v -61.32287 -7.745516 -13.2913
v -61.38486 -5.751742 -13.03039
v -61.97746 -6.339804 -14.3555
v -62.10849 -4.709658 -14.39474
v -61.03947 -4.382669 -12.21734
v -62.23586 -7.583395 -15.25488
v -62.5145 -9.607952 -16.66534
v -62.76207 -8.33276 -16.81108
v -63.01616 -6.448306 -16.85835
v -62.68018 -5.624854 -15.83272
v -62.39975 -13.04202 -18.03951
v -61.7001 -11.67941 -15.50018
v -62.12062 -14.66557 -18.23419
v -48.74805 -57.45501 -25.16792
v -49.53119 -57.51979 -27.16758
v -48.42787 -58.60929 -26.25147
v -39.32909 -33.21281 2.883006
v -38.242 -32.49735 3.730678
v -36.11692 -31.63711 5.00475
v -37.25011 -32.81215 4.137569
v -38.06944 -33.69532 3.402671
v -34.975 -20.19758 7.804574
v -33.98205 -22.30061 7.804017
v -32.87788 -20.43129 8.335274
v -32.19841 -22.12574 8.24758
v -33.06437 -24.07431 7.725768
v -30.76802 -21.90447 8.50336
v -31.86907 -23.79977 8.027401
v -32.93021 -12.00062 8.388316
v -60.80814 -20.19114 -18.18387
v -59.67648 -23.39128 -17.49584
v -59.95351 -23.97382 -18.69321
v -61.20665 -20.2784 -19.43917
v -60.98959 -22.90689 -20.87986
v -61.69353 -21.26078 -21.88332
v -61.52114 -22.99669 -22.78684
v -59.93132 -24.80871 -19.28881
v -61.31982 -24.39935 -23.39642
v -60.91764 -25.43491 -22.88984
v -60.1885 -26.75517 -21.58143
v -60.70039 -27.14293 -23.67852
v -62.33826 -21.52436 -24.66257
v -62.43462 -19.98032 -23.52422
v -59.70679 3.817272 -10.86828
v -58.94273 4.615938 -10.03866
v -58.09792 3.213255 -8.5016
v -57.33272 4.53534 -7.977983
v -57.97985 5.980099 -9.226312
v -59.66195 6.54976 -11.63514
v -56.80454 8.120363 -8.625651
v -58.56372 8.709368 -10.8889
v -59.49652 7.616018 -11.73767
v -55.76591 6.903147 -7.079937
v -55.35987 10.15862 -7.858399
v -56.62817 10.0359 -9.156978
v -57.60411 9.755572 -10.11848
v -56.76503 12.19623 -9.972557
v -55.93753 11.44553 -8.897758
v -57.6605 13.11283 -11.11528
v -59.27503 10.88887 -12.38973
v -55.73437 14.20995 -9.361442
v -61.85968 -23.57462 -24.75976
v -61.03609 3.307836 -12.77809
v -44.23717 -65.02321 -28.06321
v -44.19801 -61.98314 -22.42626
v -36.24417 -48.71865 -2.235507
v -35.95555 -46.63567 -0.9255033
v -38.17154 -37.49415 1.946108
v -38.97307 -38.56973 0.947408
v -53.35052 -49.55651 -24.87302
v -60.89156 0.877557 -12.10928
v -45.02211 -0.5719352 2.552015
v -44.42607 -4.215183 3.315183
v -43.43504 -1.167004 3.267355
v -47.38122 -59.1987 -24.78276
v -59.53188 -33.42258 -25.36836
v -60.25443 -30.78246 -25.46541
v -60.12566 -29.18357 -23.5584
v -61.45444 -27.87432 -27.312
v -61.12658 -27.1626 -25.30977
v -61.29104 -29.32234 -28.06549
v -60.76445 -31.191 -27.70675
v -60.16212 -32.80488 -26.92455
v -61.65135 -29.53874 -29.79945
v -56.40232 16.11388 -10.06842
v -54.88855 12.69755 -8.211459
v -54.62288 15.25443 -8.360408
v -53.58525 16.48485 -7.312386
v -55.98624 18.69415 -9.129938
v -54.66315 18.1897 -7.949086
v -54.26102 20.25201 -6.420676
v -55.06723 20.65686 -7.092012
v -56.26621 21.01607 -8.392436
v -55.43621 22.28133 -6.450774
v -55.43247 24.00585 -5.16069
v -54.51941 22.32986 -5.189848
v -53.49924 18.72266 -6.593018
v -52.97995 20.40123 -4.967136
v -53.37775 19.21573 -6.213432
v -56.99734 25.46697 -6.696013
v -56.79597 22.93808 -7.985634
v -57.41933 20.80147 -9.982148
v -57.73711 23.24985 -9.248898
v -52.62981 21.74364 -3.538975
v -52.18048 20.87723 -3.876399
v -53.41204 23.88151 -2.499458
v -51.44748 21.6404 -2.626199
v -50.32357 22.82871 -0.6200511
v -51.5114 24.72389 0.271204
v -51.93546 23.45038 -1.321506
v -53.39178 25.34925 -1.287186
v -55.04841 25.37941 -3.550148
v -54.13921 26.42248 -1.468666
v -50.43067 24.04465 0.5406199
v -49.46831 23.10753 0.1493359
v -49.8561 21.91488 -1.257526
v -50.8435 21.24939 -2.509861
v -56.63545 26.72481 -5.240121
v -56.46135 28.88527 -3.692036
v -55.11019 26.71213 -2.678697
v -54.96585 27.83687 -1.74489
v -56.28914 31.18973 -2.437086
v -56.33352 29.94351 -2.957799
v -54.30035 28.82418 -0.1604231
v -54.88314 30.21145 -0.4070251
v -54.30227 30.78042 0.6750121
v -53.5323 29.22554 1.034905
v -52.77459 27.14641 0.7425112
v -54.91902 31.59221 0.04261056
v -53.20493 30.26527 1.94564
v -52.9108 31.64549 2.830383
v -51.5498 30.86562 4.091714
v -52.37677 28.5776 2.071772
v -50.53926 27.87017 3.553221
v -48.64276 29.63148 6.109487
v -49.71174 30.95919 5.876989
v -48.09558 27.924 5.544451
v -52.3449 19.43999 -5.110512
v -54.19306 32.85917 1.382782
v -59.02434 24.32014 -10.93349
v -58.38445 22.32454 -10.7094
v -58.65789 21.42038 -11.4559
v -59.52681 22.83037 -12.35284
v -59.51068 26.14538 -11.19806
v -58.55536 25.92112 -9.331505
v -52.78402 32.90155 3.274971
v -52.09113 33.07495 4.142884
v -58.1064 26.70425 -8.056238
v -58.28514 28.35247 -7.649306
v -54.19282 33.8333 1.578374
v -53.88918 33.43891 1.937872
v -53.41702 33.68786 2.617299
v -57.16525 31.09439 -4.186635
v -57.91148 18.75766 -11.26363
v -46.41263 26.39677 5.495785
v -49.19083 26.80176 3.930187
v -46.81618 28.11129 6.512842
v -45.24645 27.02582 6.728057
v -45.78743 25.78548 5.228323
v -43.15758 27.0047 7.740357
v -44.73692 26.5874 6.635431
v -43.47435 26.13291 6.876488
v -44.46994 25.60202 5.751045
v -45.79216 25.16159 4.530089
v -47.2024 30.58149 7.630488
v -42.76027 25.46959 6.291329
v -47.14733 25.21075 3.913018
v -44.55187 29.23898 8.546222
v -46.70985 31.9935 8.53289
v -45.11351 31.06019 9.123576
v -42.38774 29.24886 9.586234
v -43.88319 32.53808 10.40889
v -45.33201 32.75562 9.691058
v -41.86985 28.26356 9.23673
v -40.34795 29.43823 10.48209
v -50.65678 32.0009 5.379192
v -48.24199 32.94291 7.797231
v -42.58239 32.11016 10.85152
v -41.72577 26.55633 8.094575
v -42.42854 26.22268 7.457212
v -42.04224 25.64388 6.850073
v -41.95049 25.19932 6.500396
v -42.82796 25.08701 5.921671
v -44.38585 24.45016 4.486697
v -58.53862 30.69116 -7.483824
v -57.57661 29.46239 -5.62542
v -58.00647 31.73848 -5.955911
v -59.77631 24.29648 -12.32161
v -59.09505 18.98127 -12.65397
v -60.30899 20.97668 -14.00857
v -59.61108 21.83611 -12.77345
v -60.82946 19.2528 -14.99878
v -60.6545 22.90435 -14.25831
v -60.98993 21.35608 -15.0305
v -50.75516 34.32627 5.835828
v -49.15181 34.4949 7.388296
v -48.98854 35.1296 7.650562
v -48.42877 35.05675 8.135334
v -48.08332 34.45932 8.30142
v -47.84557 35.04409 8.630708
v -47.10499 33.97201 8.918907
v -50.1468 26.26716 2.744278
v -50.7673 25.71699 1.759667
v -48.60726 24.76065 2.504309
v -49.5838 24.64749 1.749813
v -48.39741 23.22661 0.9467309
v -47.75636 24.12018 2.306413
v -47.3578 22.70834 0.9179447
v -48.90621 22.36133 -0.3376028
v -46.51658 24.45525 3.356727
v -47.78533 24.56296 2.802414
v -46.58398 23.49032 2.108165
v -45.74213 23.80626 3.10716
v -49.48773 21.91748 -1.061659
v -53.20156 34.12715 3.002389
v -59.68399 16.40019 -13.64634
v -58.04172 16.48482 -11.75097
v -60.57113 17.68589 -14.72098
v -61.56353 24.32573 -15.7477
v -60.6188 26.1646 -13.51272
v -61.89241 27.43041 -16.21125
v -60.86059 28.2049 -13.69711
v -60.43735 27.21301 -12.88834
v -61.58901 28.47454 -15.4083
v -62.47573 29.96411 -17.55163
v -61.61639 30.19408 -15.39401
v -60.85629 29.58597 -13.51904
v -59.28838 28.75501 -9.886721
v -42.83905 33.04309 11.09156
v -40.51299 28.05347 9.657306
v -39.98065 27.29253 9.394745
v -40.5864 26.62459 8.725508
v -59.0867 30.68926 -8.887629
v -58.99508 32.94843 -8.463097
v -58.47408 33.28362 -7.127674
v -58.09196 34.24516 -6.285975
v -57.72687 32.90991 -5.21803
v -58.40517 36.22103 -7.51801
v -58.94896 34.5403 -8.552756
v -57.75991 35.89719 -5.804366
v -59.23727 36.77271 -9.587883
v -57.87312 37.69324 -6.564802
v -59.93704 32.65311 -10.98682
v -59.74069 30.62098 -10.62407
v -60.14416 28.43496 -11.94276
v -58.6858 38.66421 -8.607424
v -56.0656 32.17973 -1.788996
v -46.29985 22.87469 2.022015
v -52.27065 17.90314 -5.814672
v -57.05411 37.09289 -4.441906
v -57.39438 34.26073 -4.436513
v -57.19944 32.97321 -3.94249
v -55.29769 32.50631 -0.3408319
v -62.63678 24.89967 -17.94961
v -62.34998 21.59698 -17.45582
v -63.10489 24.33115 -18.97869
v -63.18325 26.65336 -19.27571
v -47.18865 35.24723 9.185687
v -46.27657 34.84864 9.761805
v -46.015 33.93284 9.651183
v -40.5067 25.87288 7.758019
v -48.81441 21.71503 -0.8308265
v -49.57557 21.36606 -1.602819
v -58.26019 14.55636 -11.93915
v -57.30415 16.15666 -10.98184
v -62.38495 31.71005 -17.36412
v -60.5195 15.57151 -14.68065
v -61.31242 14.44088 -15.61421
v -61.61651 17.2241 -16.23858
v -59.52796 13.21537 -13.19781
v -61.63012 18.91437 -16.25147
v -60.77996 11.30615 -14.3976
v -61.95721 12.58414 -16.27242
v -60.97011 9.180642 -14.19159
v -60.75834 7.325195 -13.41245
v -62.62357 9.34119 -16.718
v -61.88078 6.463186 -14.92582
v -62.66092 3.872459 -15.77987
v -63.57223 4.06028 -17.59442
v -61.91957 3.405687 -14.34498
v -62.43409 19.18195 -17.60477
v -61.84541 20.47351 -16.56419
v -50.74047 19.71077 -3.70303
v -39.56461 26.1814 8.534735
v -40.3364 26.18535 8.202744
v -39.31904 29.37524 10.79672
v -39.77743 28.16379 10.00608
v -39.59734 30.79198 11.38794
v -37.58727 29.91462 11.59975
v -38.3046 29.07558 11.00219
v -38.14472 27.60287 10.23444
v -37.18592 -67.17888 -17.25984
v -34.16972 -42.21381 2.434735
v -36.11419 -40.16896 2.186931
v -35.65978 -38.0657 3.2698
v -37.21283 -38.70213 2.060633
v -34.26755 -39.29508 3.663326
v -45.48823 -60.66613 -23.04555
v -46.07656 -60.56989 -24.06776
v -45.63094 -61.81273 -25.07387
v -44.16056 -63.23064 -24.25563
v -45.57141 -59.40348 -21.48881
v -47.30911 -60.33472 -26.52827
v -46.38755 -61.73591 -26.81005
v -46.64395 -62.42191 -29.0199
v -47.90239 -60.18162 -27.78804
v -43.36956 33.43528 10.99844
v -41.48764 33.19086 11.7305
v -45.46119 -63.20866 -27.33558
v -45.3001 -62.64028 -25.76212
v -61.39084 -25.80499 -25.02662
v -58.67677 -42.19733 -31.67823
v -40.25094 -60.55556 -14.70805
v -62.57111 -16.3402 -20.8265
v -61.60236 -17.35776 -18.47315
v -61.69833 -18.55379 -19.64783
v -37.35096 31.92828 12.56638
v -38.64634 31.01536 11.79799
v -41.01886 31.36486 11.17591
v -39.19374 32.2403 12.19877
v -34.68647 -8.957112 7.404898
v -33.95795 -10.36563 7.87466
v -32.58974 -10.37143 8.264175
v -33.67997 -8.10663 7.509513
v -62.7326 16.40041 -17.9307
v -62.54 14.83398 -17.47368
v -61.86121 13.93683 -16.34006
v -62.95056 13.56669 -17.97356
v -63.87086 15.01219 -19.79173
v -63.84586 16.08279 -19.88217
v -63.7025 12.12844 -19.08156
v -64.98605 13.7904 -21.85326
v -52.51602 34.81467 3.943284
v -51.98884 34.60195 4.531061
v -40.81169 -5.535503 4.81039
v -40.17836 -7.298008 5.308993
v -40.35514 -10.0703 5.647981
v -42.33169 -9.292214 4.750748
v -38.92072 -8.415697 5.93577
v -38.27076 -5.883451 5.662969
v -36.07125 -66.05812 -14.48311
v -36.63606 -66.67589 -15.89355
v -35.58406 -59.30234 -8.654089
v -35.057 -61.27476 -9.537539
v -36.02369 -60.6292 -9.990738
v -37.58205 -60.78248 -11.70895
v -56.66014 32.24718 -2.89335
v -56.45538 32.95838 -2.355073
v -34.85991 -65.04022 -12.10527
v -35.08282 -67.72951 -14.67933
v -34.33208 -46.22379 0.08457808
v -33.55056 -48.51126 -0.8781676
v -34.77899 -45.06021 0.5801046
v -32.48327 -18.10789 8.641498
v -30.52327 -15.78438 9.12157
v -30.59826 -17.57419 9.024775
v -32.24949 -14.20168 8.737547
v -27.51284 -16.66943 9.494706
v -28.12054 -13.58607 9.564545
v -30.4888 -13.62837 9.115114
v -31.91996 -12.25182 8.675481
v -29.09804 -11.76804 9.307412
v -30.12833 -9.271958 8.745443
v -28.18048 -10.38408 9.398426
v -27.09271 -12.63833 9.756279
v -61.49525 -16.00576 -17.27943
v -38.99971 -61.28756 -13.83567
v -37.61996 -62.36298 -13.11906
v -39.12626 -60.11074 -12.86776
v -38.55071 -60.7169 -12.74088
v -37.42664 -61.78591 -12.38725
v -36.49133 -61.23488 -10.91945
v -36.37309 -62.17456 -11.52522
v -36.04063 -61.98676 -11.04195
v -35.33961 -62.50122 -10.70864
v -36.01795 -63.96288 -12.592
v -35.88139 -61.44272 -10.47226
v -48.43241 -60.80219 -31.02113
v -48.56012 -60.21742 -29.9463
v -62.54201 -2.574278 -15.11645
v -54.98948 33.72096 0.3437383
v -63.76812 7.628106 -18.49877
v -64.78261 8.063256 -20.6545
v -64.97679 9.881361 -21.32054
v -49.86409 35.24965 6.837351
v -42.17316 34.76217 12.05637
v -40.8517 34.06208 12.38343
v -39.71412 33.01101 12.36508
v -27.03452 -9.0634 9.547498
v -26.26205 -10.94255 9.901265
v -57.41247 39.63132 -5.993413
v -56.90065 38.71775 -4.612334
v -56.61613 40.57816 -4.466322
v -56.15974 39.40524 -3.271294
v -56.23516 37.88261 -2.80459
v -56.51527 36.89962 -3.121258
v -56.88746 41.56833 -5.213027
v -55.40619 40.07621 -2.053688
v -55.65831 38.36947 -1.791581
v -57.747 41.2897 -6.920933
v -57.02239 42.95438 -5.677562
v -57.39111 44.19735 -6.524899
v -57.96799 43.31283 -7.571394
v -56.29614 42.9896 -4.317064
v -56.4077 44.94326 -4.778739
v -55.4003 43.92909 -2.949925
v -56.02787 46.0673 -4.250225
v -56.30376 47.88435 -4.879234
v -55.26054 47.86898 -3.219738
v -55.33842 45.94164 -3.108966
v -55.57608 41.99301 -2.860537
v -57.39199 46.10523 -6.642038
v -54.46632 42.59907 -1.138777
v -54.44559 44.84685 -1.540537
v -53.70267 43.63021 -0.1978316
v -54.94195 50.40995 -3.059313
v -55.95559 50.71247 -4.597931
v -55.67585 53.26921 -4.434728
v -54.09267 52.01735 -2.019452
v -54.1567 48.81006 -1.708744
v -52.70164 51.41509 -0.1439521
v -53.7879 53.16518 -1.783173
v -53.41926 49.82421 -0.8379621
v -52.89098 48.74762 -0.01266135
v -52.38058 49.47075 0.5119267
v -53.39775 47.97583 -0.5586416
v -53.22046 53.29441 -1.061466
v -51.38918 49.15873 1.774856
v -51.86173 48.09151 1.382169
v -52.66835 54.34142 -0.5309642
v -51.38937 53.99459 1.021676
v -52.17042 55.18827 -0.0459401
v -54.31366 53.71785 -2.603832
v -50.95315 47.77663 2.502006
v -52.59417 46.87304 0.6828659
v -51.15093 45.48302 2.709666
v -50.33442 46.80811 3.352792
v -49.85375 49.60411 3.362411
v -49.03999 47.96112 4.487816
v -49.83542 46.02597 4.028749
v -51.05481 52.52613 1.594836
v -50.80249 50.54536 2.200797
v -50.04891 53.00801 2.607589
v -48.98924 51.37219 3.952463
v -49.07495 53.34623 3.552912
v -50.01468 55.14232 2.33689
v -48.16829 56.16038 4.02134
v -47.72281 53.00394 4.887894
v -47.26498 54.43259 5.092531
v -48.91219 58.08751 3.028762
v -47.8986 58.39441 3.99866
v -48.76122 59.92371 2.933628
v -47.42298 60.56284 4.170384
v -46.92826 58.57358 4.884377
v -47.11927 56.9869 4.901413
v -45.56121 57.08566 6.285575
v -47.07298 62.16252 4.303022
v -45.90963 58.71237 5.802462
v -45.71542 61.486 5.667853
v -43.96263 59.28441 7.430211
v -45.67493 54.86941 6.423845
v -43.7699 54.50638 8.068225
v -48.68686 61.34274 2.801759
v -48.10141 63.99108 3.017663
v -47.02585 65.06776 3.91062
v -46.21608 64.47441 4.805272
v -47.57295 67.37598 2.897705
v -44.94064 64.67364 5.990495
v -45.38536 66.91335 5.18494
v -44.86778 53.10291 7.342563
v -46.22685 52.83159 6.228625
v -43.26323 52.14203 8.766938
v -45.53601 51.96618 6.950478
v -43.46923 54.04878 8.347461
v -44.24625 50.97178 8.160696
v -46.09697 50.76406 6.666798
v -45.13127 49.72314 7.650298
v -47.06915 68.78162 3.080896
v -45.36593 69.05049 4.734241
v -43.74651 57.6822 7.744993
v -42.93261 60.51197 8.201081
v -41.74336 60.15268 9.179311
v -41.1332 59.25038 9.710314
v -42.28411 56.47036 9.041475
v -43.98397 61.80062 7.1914
v -49.21614 63.32012 1.959278
v -49.29331 65.13557 1.52549
v -50.96636 62.56038 0.1531852
v -49.71326 61.11172 1.754273
v -50.83899 61.14442 0.5233777
v -50.62282 66.18985 -0.2308122
v -52.08049 65.01406 -1.748337
v -50.1059 67.69083 0.04293509
v -50.8861 66.82831 -0.6878569
v -51.04046 59.87307 0.496346
v -52.04578 59.43866 -0.6016141
v -52.46544 60.92487 -1.320211
v -51.93856 62.67747 -1.035938
v -52.71928 59.82144 -1.464809
v -53.68057 57.89503 -2.34504
v -52.97294 56.37947 -1.229586
v -53.67798 59.62225 -2.653639
v -44.52601 67.1075 5.967149
v -49.9622 57.61783 2.035884
v -54.37442 59.59568 -3.591224
v -54.77108 55.91047 -3.516344
v -55.14698 58.02832 -4.358635
v -54.27166 55.58512 -2.790434
v -55.84671 59.49143 -5.57626
v -55.4126 60.18936 -5.169742
v -54.47265 60.76892 -3.935807
v -52.94616 55.11985 -0.9782916
v -53.54197 54.30042 -1.610461
v -56.80281 56.20912 -6.515515
v -55.85479 55.80327 -5.048925
v -56.22154 58.02205 -5.892298
v -55.20712 54.03551 -3.895929
v -43.44581 55.42931 8.22782
v -41.16544 57.44741 9.81366
v -41.1292 55.82349 9.956382
v -41.68892 54.32034 9.683838
v -41.32376 51.22636 10.33555
v -40.50983 52.21559 10.80333
v -39.68571 52.99877 11.29183
v -39.21822 54.53428 11.45349
v -42.66745 50.05999 9.498101
v -44.01584 48.27645 8.795437
v -42.31365 48.78051 9.997767
v -43.49571 46.52174 9.584081
v -45.14872 48.08371 7.931535
v -39.91657 57.82806 10.71713
v -40.31419 48.86987 11.40974
v -41.35979 48.1192 10.7836
v -39.50397 58.93241 10.96018
v -39.62792 60.74906 10.74868
v -37.9405 57.07798 12.16008
v -42.22319 45.93435 10.6532
v -39.46978 62.30193 10.77318
v -38.31357 60.65551 11.69045
v -37.39307 59.71289 12.36342
v -40.60833 61.3452 9.979503
v -41.5057 62.21908 9.214308
v -37.1382 61.85661 12.45771
v -42.39885 43.66192 11.19689
v -45.98785 46.71271 7.511882
v -46.15059 49.01427 6.911276
v -48.36759 46.23933 5.461339
v -48.17741 48.77967 5.143587
v -47.62154 50.4859 5.360212
v -46.74371 50.34479 6.174397
v -47.20318 51.94537 5.508047
v -47.29719 43.85034 7.157839
v -45.39485 44.92222 8.554211
v -44.83797 43.25923 9.458515
v -46.16271 42.66671 8.554671
v -45.88782 41.07339 9.581334
v -47.0348 41.30264 8.404861
v -48.74102 42.89985 6.082372
v -47.93552 41.32886 7.475784
v -48.36422 40.92861 7.263721
v -48.8737 41.30429 6.549402
v -49.77824 40.86986 5.746966
v -49.90336 41.50216 5.293885
v -49.65556 42.9021 5.088916
v -47.89975 39.93613 8.083735
v -49.23172 40.37212 6.638232
v -49.06011 45.08876 5.051957
v -40.08962 50.83102 11.27409
v -38.56797 55.3977 11.82927
v -36.11562 57.33134 13.34027
v -35.25042 62.52304 13.61457
v -35.26422 60.18361 13.71485
v -35.88382 54.43269 13.71307
v -37.32993 53.60826 12.84736
v -36.1902 53.00189 13.64703
v -34.68077 53.82821 14.50111
v -33.87657 56.5912 14.76246
v -37.2675 52.09813 13.05866
v -39.02798 51.4899 11.95502
v -37.91468 50.93594 12.76523
v -37.72927 49.38156 13.08594
v -39.35867 48.45615 12.13161
v -37.14088 50.76007 13.2925
v -32.90229 55.92417 15.3279
v -33.14061 52.68631 15.49385
v -31.78674 54.26968 16.06986
v -31.52805 58.07944 15.87771
v -31.30538 55.61327 16.1846
v -30.97201 59.49873 16.08349
v -31.98619 59.45946 15.57195
v -29.60013 58.2998 16.79681
v -29.64823 56.86297 16.85722
v -30.05241 55.1942 16.81081
v -36.01994 51.57386 13.92111
v -38.61267 47.21829 12.85049
v -36.06861 50.46528 14.00492
v -34.33371 52.40537 14.8532
v -35.02299 51.59688 14.53577
v -31.28829 52.89227 16.42659
v -31.35625 51.22155 16.59249
v -33.20764 51.32645 15.59374
v -30.09058 52.68153 17.02538
v -28.09069 53.35582 17.86612
v -28.72456 51.2742 17.82988
v -28.02975 49.11232 18.31762
v -29.1427 49.93981 17.76533
v -30.36521 50.72416 17.13941
v -43.26116 43.36594 10.6811
v -50.95419 58.06635 0.8821375
v -49.83603 58.92346 1.985835
v -57.07995 52.3986 -6.543009
v -34.20359 58.30228 14.44659
v -32.65524 60.06573 15.19402
v -51.95375 45.12185 1.815053
v -53.2194 45.46255 0.09067821
v -46.95785 69.31258 3.067301
v -34.88593 50.49248 14.75347
v -34.93799 49.38818 14.84577
v -35.74924 47.76886 14.55233
v -36.10185 49.07542 14.16175
v -32.84092 49.52118 15.97279
v -34.08445 47.62964 15.53243
v -34.65423 45.73732 15.47646
v -32.48754 47.29529 16.46305
v -43.65534 64.50002 7.197635
v -42.4209 64.35153 8.247755
v -42.9048 63.25739 7.948613
v -57.39458 49.5471 -6.796992
v -58.21646 46.19007 -8.144697
v -58.60588 48.535 -8.941728
v -59.09364 45.62867 -9.865684
v -59.67217 48.89422 -10.98384
v -59.0865 50.28499 -9.858114
v -59.42917 52.74892 -10.53942
v -58.73379 52.76827 -9.2897
v -59.99263 50.12011 -11.52029
v -60.53126 52.49723 -12.61256
v -59.94366 54.07983 -11.59558
v -61.06502 50.12851 -13.81627
v -60.36221 48.94228 -12.33535
v -60.87514 48.32066 -13.38994
v -61.69022 48.97432 -15.06242
v -59.88094 46.33578 -11.43006
v -61.95483 49.8874 -15.57408
v -61.56471 52.98593 -14.74702
v -60.46545 45.36718 -12.71507
v -61.13905 46.84759 -14.06202
v -61.15631 45.12575 -14.2542
v -61.7043 45.66274 -15.38898
v -62.22105 46.21242 -16.4929
v -62.43509 49.22563 -16.86432
v -62.47865 47.73506 -17.01448
v -61.98992 43.62954 -16.25305
v -61.31799 43.2693 -14.71568
v -62.92859 45.83252 -18.32335
v -62.60487 43.71448 -17.67808
v -60.70626 43.85243 -13.3257
v -60.60101 42.45866 -13.12835
v -61.01067 41.0081 -14.07942
v -62.32504 41.76367 -17.19891
v -61.77638 39.19957 -15.94164
v -63.22722 42.5585 -19.31319
v -61.29472 54.35662 -14.27335
v -50.89661 56.30455 1.210297
v -51.76917 56.75956 0.1843218
v -36.16356 62.83672 13.02169
v -35.8259 63.95725 13.15736
v -34.41518 65.23072 13.95505
v -37.15028 65.06113 12.2018
v -33.56775 63.01109 14.57303
v -34.15904 61.10286 14.33418
v -31.41363 64.94986 15.54248
v -31.89182 62.87114 15.45616
v -32.22847 61.70267 15.33673
v -60.84612 38.61472 -13.67865
v -28.84257 55.55942 17.35203
v -58.59695 43.81512 -8.815269
v -59.57556 44.53002 -10.81814
v -60.03367 42.98045 -11.82439
v -59.31229 40.43112 -10.15139
v -58.90829 41.64667 -9.352591
v -62.89586 39.67947 -18.70582
v -61.97501 37.10312 -16.42233
v -62.38649 37.16946 -17.44598
v -40.2089 45.97304 12.0356
v -53.1074 64.47195 -2.92486
v -53.25729 66.5208 -3.687897
v -52.06356 66.82732 -2.169914
v -53.71066 65.60866 -4.035004
v -53.69732 61.58809 -3.072862
v -54.23225 62.56026 -3.97043
v -54.1482 64.40408 -4.319464
v -54.52842 66.63305 -5.512314
v -31.29166 47.74802 16.97984
v -31.87554 48.91006 16.58657
v -30.34215 46.75664 17.50913
v -32.22738 45.62278 16.74607
v -30.587 44.78667 17.57835
v -31.88369 42.90175 17.1594
v -26.83598 53.54829 18.35943
v -26.50377 54.97478 18.32779
v -27.0853 56.46869 17.98284
v -26.19956 57.68046 18.20677
v -28.11416 57.9788 17.43469
v -26.17706 59.54971 18.10793
v -27.45328 59.57204 17.62137
v -24.34147 59.45682 18.72246
v -24.75887 56.20107 18.84839
v -28.98795 59.94867 16.96335
v -26.80901 61.67788 17.7256
v -23.66181 57.28239 19.11808
v -37.33876 46.69281 13.75918
v -41.07806 63.95619 9.41246
v -39.84937 63.71685 10.39631
v -42.85914 62.19704 8.102966
v -39.65026 65.20654 10.42037
v -42.14056 65.68763 8.339231
v -41.11945 66.89229 9.01171
v -55.51112 64.24074 -6.187901
v -54.72247 65.80952 -5.537623
v -59.03715 54.27819 -10.01071
v -59.58179 55.81371 -11.14889
v -24.39487 54.38609 19.13616
v -24.09365 52.28624 19.45423
v -25.29392 52.92419 18.97398
v -25.21435 50.88509 19.22734
v -25.62895 51.95255 18.96258
v -22.57446 53.15365 19.81268
v -20.88066 50.56493 20.53855
v -25.0626 49.99368 19.36491
v -37.5392 64.29878 11.99664
v -36.42463 66.49176 12.53475
v -35.50962 67.22066 13.06831
v -53.95447 41.80981 -0.1076489
v -53.02394 42.05373 1.17164
v -52.92959 43.73034 0.8475714
v -51.80768 42.568 2.637484
v -53.14574 39.34505 2.005641
v -50.87454 44.4092 3.286897
v -52.47666 40.16001 2.601716
v -54.70764 40.12583 -0.7887189
v -54.27171 37.7076 0.9629801
v -54.54264 38.81212 0.06696182
v -55.1805 38.21785 -0.8992768
v -52.07217 41.14675 2.772133
v -51.31747 40.54568 4.00572
v -52.62627 38.86277 3.000409
v -23.48073 55.77344 19.30945
v -21.92767 57.33392 19.61908
v -21.90014 55.67672 19.77585
v -19.9781 57.10099 20.14182
v -20.4321 52.99226 20.44124
v -36.6635 45.98069 14.29198
v -35.81491 45.24401 14.90963
v -27.86983 61.94007 17.29689
v -25.03742 63.06122 18.24169
v -26.87204 64.66415 17.48345
v -24.68057 61.37535 18.47892
v -24.46658 64.94838 18.28369
v -22.82467 63.26758 18.90852
v -23.08977 61.61411 18.94558
v -56.49628 59.53898 -6.545295
v -57.13891 58.14035 -7.2447
v -29.8632 61.6762 16.47885
v -30.14235 60.594 16.40984
v -29.79683 63.32308 16.405
v -31.10893 62.1099 15.85433
v -54.41373 46.84481 -1.838194
v -43.25235 66.51267 7.287207
v -43.60711 67.74139 6.737961
v -42.27557 68.56511 7.790404
v -40.84511 68.69003 8.943452
v -38.73568 64.0155 11.17439
v -38.47141 63.13622 11.43852
v -55.10611 61.5462 -4.952852
v -56.15329 61.68073 -6.481699
v -42.95672 -3.918775 3.853943
v -44.00241 -6.385429 3.736796
v -41.95419 -5.180449 4.362513
v -27.0232 48.25922 18.78775
v -24.30047 47.95575 19.73195
v -27.22186 45.3568 18.83592
v -25.67709 45.98343 19.34519
v -23.26346 44.90382 20.13763
v -22.39051 46.72929 20.33924
v -29.01216 45.73783 18.14915
v -29.06569 47.89495 17.9729
v -30.81185 48.87975 17.09292
v -30.02899 47.91719 17.53885
v -29.87052 49.03614 17.50351
v -30.32539 49.36742 17.27447
v -30.64031 50.07165 17.08092
v -25.80934 44.81088 19.31937
v -26.91387 42.04773 19.08115
v -24.20185 43.70615 19.83565
v -28.06966 43.58877 18.63174
v -24.52829 42.33805 19.75351
v -26.18656 42.15359 19.29539
v -45.58804 1.429206 1.939406
v -62.16774 50.98083 -15.98055
v -61.97935 52.23666 -15.63171
v -47.82907 65.90879 2.914985
v -63.18113 20.8255 -19.01544
v -43.88979 42.10867 10.70276
v -56.1016 -47.86465 -30.64333
v -51.49113 2.79241 -1.94752
v -57.94371 55.05502 -8.185009
v -57.88687 54.10577 -7.978982
v -60.02144 -28.11909 -22.27494
v -44.5834 33.07566 10.23023
v -39.6351 34.0437 12.87468
v -47.09623 1.931444 1.076658
v -47.44252 -0.3618858 1.34975
v -58.34812 41.75151 -8.205367
v -58.47803 40.27059 -8.312643
v -54.44546 7.386106 -5.949542
v -52.85738 5.129456 -3.71203
v -53.24556 7.266345 -4.766719
v -52.30538 9.319077 -4.607255
v -53.93332 9.778533 -6.305656
v -57.30528 3.185783 -7.535525
v -45.46266 -63.92593 -29.05576
v -46.33178 -63.47089 -30.86186
v -47.12746 -62.61564 -31.33083
v -45.17752 -65.23767 -32.56966
v -44.20506 -65.84734 -31.07442
v -45.72829 -64.40978 -31.64183
v -33.98929 -49.27988 -1.460532
v -31.94353 -49.58577 -0.9085385
v -31.31497 61.01044 15.82875
v -40.59357 -3.841164 4.615068
v -31.96133 -8.662611 8.11675
v -35.17722 43.83659 15.48834
v -33.09495 -40.84416 3.683431
v -54.80489 47.15862 -2.461559
v -53.3642 13.46918 -6.928553
v -52.58339 16.33587 -6.396704
v -62.88431 -19.59239 -25.11615
v -63.18431 -17.89919 -24.66026
v -63.08074 -20.16779 -26.72919
v -63.29622 -18.74632 -26.20067
v -63.60096 -18.25473 -27.23945
v -62.34213 -17.98642 -21.27859
v -62.16941 0.6438321 -14.38097
v -63.29616 -1.080756 -16.74405
v -63.06998 0.4097176 -16.23673
v -63.15447 2.633615 -16.58968
v -38.22174 45.4523 13.45097
v -38.38236 43.53511 13.79075
v -40.99699 44.01479 12.09314
v -40.04942 42.51708 13.18071
v -23.24538 41.9744 20.06943
v -24.77634 41.55422 20.13447
v -39.37747 -34.45909 2.369726
v -53.33029 38.29268 2.182379
v -35.98404 -68.40942 -16.78654
v -35.55418 -69.95586 -18.04548
v -34.83904 -69.57246 -16.2852
v -34.71004 -71.38958 -18.55189
v -36.03804 -70.64558 -20.04828
v -37.75144 -67.87801 -19.10477
v -37.5 -69.45385 -21.02374
v -36.51334 -70.86699 -21.5035
v -38.66051 -68.33546 -21.50286
v -33.73552 -71.19494 -16.3707
v -34.66955 -72.52907 -20.60098
v -33.65471 -73.71343 -20.84761
v -33.98575 -73.98981 -23.27234
v -36.05855 -71.93237 -22.72378
v -32.22332 -74.83449 -20.15139
v -32.4101 -75.22602 -22.43174
v -39.02125 -68.90878 -23.29533
v -39.85882 -68.37542 -24.14386
v -50.04165 -57.92703 -29.46353
v -51.47529 -55.50418 -28.97288
v -51.72614 -54.50048 -27.90158
v -53.06821 -53.03138 -29.25367
v -51.59529 -56.13961 -30.7142
v -51.40993 -56.97395 -32.15412
v -52.97129 -54.6978 -32.6144
v -54.47899 -51.47165 -31.25181
v -54.32755 -52.4278 -32.75107
v -52.8995 -55.43776 -34.60801
v -53.82396 -53.89166 -34.46172
v -54.41765 -52.80534 -34.24673
v -51.34574 7.650941 -3.250602
v -49.27656 -58.82306 -29.01765
v -50.31444 -58.70572 -32.52026
v -48.16092 -61.53405 -32.20442
v -49.15591 -60.7669 -34.18156
v -50.6587 -59.02202 -35.59325
v -48.02269 -62.23123 -34.36972
v -49.64841 -60.53846 -36.51814
v -47.10295 -63.42361 -36.09166
v -46.70347 -63.84376 -34.6464
v -46.79211 -63.80936 -37.7535
v -48.08915 -62.4543 -37.65845
v -45.84726 -64.72996 -35.98334
v -45.73912 -64.84052 -38.29492
v -46.42126 -64.10056 -39.80482
v -46.79931 -63.28477 -32.2401
v -62.2699 -23.87707 -26.85623
v -63.02693 -21.50158 -28.03706
v -47.90487 -62.62955 -39.86801
v -31.71765 66.78515 15.24152
v -49.12818 66.77674 1.353629
v -48.89128 69.81691 0.8236498
v -59.95235 38.68383 -11.48031
v -60.10597 36.69526 -11.69331
v -60.32787 35.76329 -12.20063
v -59.66742 35.14914 -10.51879
v -60.19369 34.3832 -11.75218
v -60.97048 34.63044 -13.75221
v -61.40392 37.23912 -15.02364
v -51.61552 -57.28121 -34.12249
v -59.92966 -35.03314 -28.26548
v -61.0216 -32.18058 -29.6974
v -60.58937 -34.98433 -30.74697
v -46.96096 -63.38814 -42.11762
v -46.12971 -64.21325 -41.57757
v -39.7517 67.70702 9.990406
v -55.77663 37.29665 -1.677216
v -55.95108 35.27118 -1.402733
v -38.52985 -70.12347 -24.80028
v -39.99084 -69.04912 -26.09259
v -38.74998 -70.58195 -27.8693
v -39.81048 -69.88225 -28.30853
v -38.08617 -38.54866 1.554485
v -43.41243 -63.10552 -22.55833
v -21.75067 47.75072 20.48131
v -55.35674 -48.03479 -28.36539
v -54.62378 -50.25211 -29.48207
v -55.43412 -49.17688 -30.47555
v -55.45721 -50.19257 -32.54871
v -61.18613 55.7223 -14.13109
v -60.75775 31.43566 -13.19417
v -60.58332 33.67638 -12.75354
v -61.15798 30.90001 -14.20111
v -61.56866 31.90289 -15.20515
v -61.28475 33.31051 -14.53503
v -62.06149 33.34682 -16.54725
v -61.78161 34.80996 -15.8617
v -62.74932 33.18544 -18.30088
v -62.50074 34.69835 -17.72211
v -62.22412 35.60503 -17.00102
v -63.60355 33.73854 -20.54646
v -63.31192 31.97714 -19.73289
v -63.18415 35.31987 -19.48875
v -41.12206 -0.9704511 4.012062
v -63.69832 36.49588 -20.79305
v -64.26173 32.4279 -22.25108
v -63.30069 30.11423 -19.65195
v -63.97221 30.07695 -21.33021
v -64.63593 29.86607 -23.06293
v -62.89721 28.57465 -18.59172
v -63.61266 28.61094 -20.33343
v -63.92381 27.12651 -21.01158
v -64.04524 28.07196 -21.37745
v -43.2326 34.7315 11.50187
v -43.16677 35.40607 11.78894
v -28.63422 64.63062 16.81331
v -30.43542 64.37685 16.06174
v -28.77449 66.19685 16.62193
v -29.94768 66.15851 16.13737
v -27.33569 66.59351 17.12717
v -27.20881 68.23873 16.97071
v -28.74315 67.59385 16.46689
v -27.85559 70.04663 16.43274
v -26.2486 69.49643 17.11053
v -25.97398 66.93394 17.58366
v -30.08316 67.75221 15.87651
v -41.11762 46.52569 11.29373
v -63.10878 -10.08642 -18.50742
v -37.04671 44.12509 14.46507
v -39.46139 69.82583 9.865124
v -41.2023 70.11016 8.381029
v -40.03346 70.64777 9.228067
v -39.47806 70.41858 9.732075
v -30.08473 70.37316 15.4222
v -30.75169 69.59562 15.27082
v -28.04338 72.00516 15.92456
v -37.26219 -70.60082 -22.71702
v -30.46085 -62.9361 -6.432272
v -59.03348 -42.65426 -34.14159
v -59.25136 -41.39675 -33.09746
v -49.5055 69.52132 0.1929848
v -64.40677 20.76674 -21.50144
v -62.94393 18.47086 -18.46329
v -63.60503 17.2179 -19.5606
v -64.53972 17.71314 -21.46357
v -31.83021 50.25224 16.46637
v -36.26065 28.691 11.35938
v -53.75121 -54.42285 -35.96108
v -22.67326 65.87373 18.68007
v -29.35245 41.10488 18.3428
v -29.51863 42.66296 18.13928
v -30.43014 43.59429 17.76507
v -22.60219 59.26671 19.26715
v -20.91154 59.63078 19.69691
v -52.72386 68.43208 -3.562099
v -53.8262 -50.39472 -27.22474
v -53.49498 -51.38799 -27.73338
v -64.79927 11.53929 -21.16651
v -51.84543 69.41982 -2.709989
v -50.80735 68.65567 -1.126389
v -50.55138 70.37053 -1.392708
v -51.0559 71.43224 -2.477124
v -49.97316 71.99338 -1.245321
v -51.85212 71.06965 -3.376682
v -51.01571 73.32348 -3.110148
v -53.09282 71.22208 -5.115349
v -53.899 68.16037 -5.084438
v -53.35122 69.53637 -4.845368
v -52.07589 72.48074 -4.241635
v -52.16751 73.93484 -4.874707
v -50.0622 75.15841 -2.65968
v -50.00747 74.07464 -2.124438
v -33.07638 -72.5034 -17.00375
v -32.82574 -71.23167 -14.82193
v -33.55083 -73.12096 -19.17734
v -47.50232 39.18754 8.735155
v -40.92641 -68.55379 -27.59092
v -44.94461 41.97902 9.894605
v -60.00664 40.08734 -11.69895
v -30.83295 49.64602 17.02846
v -64.63516 5.342843 -20.06208
v -62.70848 36.3622 -18.25858
v -47.88422 -62.56239 -41.30302
v -55.05309 -51.12113 -32.88776
v -32.35368 69.37173 14.53314
v -32.63811 68.47601 14.54361
v -31.41349 68.2474 15.19547
v -30.8989 71.28776 14.84925
v -29.66708 71.89296 15.25472
v -32.03458 72.19495 14.05893
v -30.79273 73.5091 14.28276
v -32.49409 73.54393 13.44148
v -33.95381 67.69055 13.94685
v -33.68128 69.34612 13.82731
v -35.54604 69.19897 12.72618
v -34.37574 70.2234 13.24229
v -29.85257 75.09194 14.21035
v -33.16186 71.4654 13.6433
v -62.02502 -26.382 -28.31972
v -62.86542 -23.24419 -29.20738
v -56.64598 -47.53588 -32.19151
v -57.10492 -46.10644 -31.52764
v -41.38677 72.18347 7.722132
v -40.63244 73.89098 7.703771
v -39.57595 72.21155 9.208275
v -39.77446 74.26834 8.252072
v -60.62484 56.36522 -13.12125
v -59.96707 57.12319 -11.99093
v -59.07851 57.18058 -10.47578
v -58.75426 58.60639 -10.08684
v -58.26363 56.43292 -8.73738
v -59.66949 58.56229 -11.67745
v -58.96853 60.47724 -10.80135
v -57.82713 57.50266 -8.213047
v -58.13893 61.45099 -9.61089
v -57.42464 62.08451 -8.672816
v -57.06384 60.74636 -7.766389
v -59.64884 60.98606 -12.12783
v -58.95325 62.00635 -11.14242
v -27.20013 73.12297 15.92657
v -25.56673 73.19057 16.48724
v -63.70395 43.24801 -20.38898
v -63.43986 45.20848 -19.46808
v -63.80637 47.36946 -20.42092
v -63.83247 45.20369 -20.66574
v -63.22122 47.58614 -18.85713
v -64.07037 49.00422 -20.90568
v -63.54467 49.16361 -19.44916
v -64.22747 46.25143 -21.66907
v -64.60273 48.08784 -22.46136
v -64.61156 45.45551 -22.80556
v -64.4113 42.69754 -22.74
v -65.21351 45.23888 -24.68247
v -64.82056 43.54283 -23.80738
v -63.9081 40.86354 -21.19864
v -65.06414 42.46935 -24.51973
v -65.26446 43.88932 -25.08499
v -64.39591 40.29339 -22.58958
v -44.93753 -65.61737 -36.72924
v -44.52726 -65.96286 -38.1281
v -43.68903 -66.79099 -34.52426
v -63.32213 40.86861 -19.69337
v -44.53045 34.09193 10.65803
v -45.61153 70.86046 4.062352
v -44.51961 70.99086 5.112318
v -20.58484 64.03299 19.40862
v -30.7392 -23.94547 8.189089
v -41.61621 41.38223 12.58046
v -42.4697 41.94797 11.81091
v -52.64426 10.83149 -5.41744
v -51.42378 10.21343 -4.076979
v -49.85116 10.47483 -2.768749
v -49.3834 6.287558 -1.365902
v -50.0626 7.490258 -2.178635
v -50.74958 5.107881 -2.053064
v -49.34568 8.784978 -1.949498
v -59.39079 -37.64676 -28.92429
v -59.19967 -37.00484 -27.61892
v -60.01682 -36.55361 -30.0817
v -26.58326 -7.481655 9.430206
v -17.71795 -55.02476 6.996036
v -15.8203 -54.80625 8.612926
v -51.44287 18.82551 -4.711177
v -15.315 -83.46299 -6.140741
v -37.14809 -37.05056 2.747452
v -50.42247 43.23308 4.119071
v -33.66341 -69.54111 -14.33318
v -34.9188 -33.3569 5.095664
v -33.77269 -31.86436 5.943771
v -35.02968 -30.55757 5.745402
v -36.84094 -29.48571 5.314968
v -35.64673 -28.75132 5.984461
v -33.503 -29.20338 6.597995
v -33.63829 -30.61791 6.259516
v -35.48661 -27.40933 6.373576
v -32.30944 -27.81223 7.230265
v -31.6965 -30.62341 6.904768
v -33.67075 -25.53994 7.312941
v -34.23726 -26.86275 6.898026
v -41.72091 -68.0288 -29.35062
v -43.23119 -66.54206 -29.06827
v -52.69427 -56.13026 -36.16389
v -53.75802 -54.80493 -37.65941
v -35.83054 -72.78351 -25.58505
v -33.77505 -74.41792 -24.61095
v -35.54515 -72.57191 -23.0141
v -37.13389 -71.49137 -24.62245
v -24.04522 67.89362 18.05165
v -24.35852 69.26355 17.73885
v -64.99986 47.52207 -23.56245
v -65.41917 47.03247 -24.80219
v -44.79802 -65.6726 -34.19124
v -43.59062 -66.78104 -33.22167
v -45.97532 -64.64971 -34.41929
v -28.58613 -6.618618 8.628243
v -25.74341 -5.801464 9.360547
v -29.15347 -4.602025 7.934504
v -27.02396 -3.128146 8.192015
v -24.48014 -7.578319 10.13026
v -30.96438 -6.869534 7.990063
v -51.82204 14.66504 -5.670719
v -52.29107 13.00286 -5.728905
v -15.07478 -60.64334 5.286025
v -12.68043 -60.85513 6.112864
v -15.16616 -59.65097 5.787845
v -12.42966 -58.52074 7.604245
v -43.51318 40.75455 11.53503
v -18.99586 58.72039 20.2329
v -27.29146 -44.94163 2.281306
v -26.63466 -45.66542 2.077272
v -26.32856 -45.83854 1.970887
v -25.91517 -46.38971 1.845695
v -38.25231 70.82945 10.55995
v -38.24738 68.80967 10.93206
v -30.40097 -76.0531 -17.84689
v -28.97208 -77.29709 -17.71471
v -31.60485 -74.92018 -18.29957
v -26.23434 -79.5964 -17.78976
v -27.78995 -78.53078 -19.19785
v -30.20343 -76.61572 -19.78979
v -27.81988 -78.70386 -20.92409
v -28.99659 -77.86027 -21.36014
v -26.35379 -79.70887 -20.68293
v -24.82351 -80.66254 -18.91426
v -24.86962 -80.62412 -21.27673
v -23.77314 -81.30708 -19.47397
v -22.42506 -82.09055 -17.46252
v -22.34667 -82.06438 -20.07678
v -49.62691 20.53637 -2.238642
v -48.90924 20.25911 -1.940092
v 48.42538 14.99481 -6.549946
v -6.106853 -55.38393 12.16907
v -6.913588 -56.30146 10.97326
v -3.948977 -55.28617 12.45277
v -49.69653 19.6341 -2.957976
v -50.1243 19.17859 -3.551672
v -62.11578 -27.7832 -30.15079
v -62.55546 -26.92618 -31.61932
v -62.45301 -25.87877 -29.90356
v -63.05579 -24.48454 -31.72327
v -62.23792 -29.15554 -32.30696
v -62.81125 -27.05097 -33.24585
v -63.10971 -25.26811 -32.96882
v 53.10413 9.156206 -9.854874
v -33.7767 -44.2968 1.496138
v -33.77812 -43.54277 1.93894
v -34.19627 -6.500383 6.979362
v -35.94611 -6.446028 6.469664
v 30.50006 -14.80819 7.671947
v 29.52079 -13.31238 7.885543
v 29.29885 -10.71127 7.606828
v 27.52883 -12.44862 8.347976
v -32.0998 -48.25171 -0.3121606
v -63.64031 -21.72371 -32.08548
v -63.73151 -20.2749 -30.79912
v -63.59271 -19.78259 -29.21017
v -32.96165 -5.195053 6.995213
v -44.58937 40.89946 10.64847
v 51.9208 31.26492 -1.724225
v 51.08283 29.88424 -0.9223148
v 52.24439 30.97848 -2.415364
v -63.44476 39.23611 -20.11273
v -63.24689 37.05429 -19.65968
v 50.55799 -39.22087 -19.14262
v 51.26175 -39.93281 -21.19969
v 49.86237 -38.64047 -17.27005
v 49.49278 -40.48524 -18.03861
v 48.69231 -40.7229 -16.7477
v 48.62823 -42.80138 -18.3008
v 49.60548 -41.7584 -19.30137
v 50.24017 -41.04523 -19.95967
v 50.48647 -42.07248 -21.34876
v 49.45003 -43.07685 -20.1341
v 51.34921 -42.86097 -23.99056
v 51.52637 -41.60434 -23.27777
v 50.4664 -45.82177 -24.88227
v 49.77102 -45.76249 -23.27375
v 51.70417 -43.5233 -25.51495
v 49.80394 -47.7584 -25.46475
v 50.98685 -46.36152 -26.87634
v 50.25284 -48.12107 -27.04897
v 49.25629 -49.28245 -25.98817
v 51.15207 -47.55624 -28.86686
v 48.59954 -47.47958 -22.46621
v 52.4298 -39.68288 -23.69488
v -31.56154 -19.12049 8.73857
v 57.74516 28.06776 -16.23922
v 58.10569 27.02865 -17.17949
v -63.48243 23.57802 -19.79271
v -63.9781 -15.79578 -26.47016
v -32.83862 -73.79794 -18.87402
v -53.84521 11.52627 -6.826991
v -50.60242 13.48655 -4.251768
v -51.15933 11.97422 -4.343939
v -48.9231 12.87481 -2.510035
v -49.06318 14.35392 -3.077389
v -47.44276 10.06102 -0.7388685
v -46.7035 11.69447 -0.4121667
v -50.26021 14.66762 -4.256024
v -46.05088 10.16417 0.2573701
v -47.7593 8.231544 -0.6573868
v -46.15096 7.037817 0.5926759
v -44.90941 12.01475 0.9301388
v -45.00055 9.969965 0.9888372
v -47.65054 6.240119 -0.1970237
v -44.91174 8.03193 1.214939
v -45.17873 5.97939 1.313752
v -49.03935 4.321187 -0.6424258
v -46.96221 4.258305 0.6205319
v -43.77189 12.23776 1.737503
v -43.4512 9.132148 1.937289
v -43.92412 6.68366 1.867836
v -46.04515 12.81388 -0.02209248
v -45.4117 14.36893 0.4362358
v -46.75344 13.92944 -0.747672
v -45.86756 14.5626 0.02033258
v -45.12534 4.373802 1.596934
v -41.14609 5.340207 3.257699
v -41.60652 3.355828 3.294815
v -42.80187 7.87615 2.339348
v -41.72837 7.932578 2.855785
v -42.19658 9.794596 2.585177
v -40.19714 8.03528 3.504837
v -40.68052 9.628047 3.358693
v -43.74084 10.44692 1.764267
v -42.64501 11.34736 2.456971
v -41.63039 13.14046 3.256401
v -40.81836 11.66828 3.558195
v -39.87288 11.37504 3.954023
v -37.99984 8.458167 4.313831
v -38.77403 7.64502 4.031861
v -39.85147 6.223285 3.706924
v -38.89862 5.631456 4.062619
v -36.86094 6.615304 4.607889
v -38.78633 9.941175 4.214443
v -38.01011 4.535103 4.361971
v -35.97914 5.616505 4.846954
v -36.57639 3.688194 4.777081
v -38.85924 11.38262 4.405996
v -37.36547 11.29418 4.997005
v -36.16315 9.485533 4.999947
v 45.8395 -55.18337 -25.97794
v 45.02651 -56.05756 -25.35097
v 46.32418 -55.32036 -27.36042
v 45.16916 -56.78251 -26.80469
v 45.42882 -57.23192 -28.30386
v -42.01381 71.23493 7.430694
v 27.71437 -68.23025 -12.28856
v 27.84529 -69.60311 -13.64671
v 27.0232 -69.44698 -12.39891
v 27.27447 -71.13063 -14.32308
v 25.55654 -71.53712 -12.19194
v 25.87716 -72.26229 -13.39453
v 25.59961 -70.28169 -11.16559
v 28.86632 -70.02142 -15.58145
v 26.10357 -72.96027 -14.54699
v 24.69893 -74.31116 -13.88249
v 30.01676 -69.33652 -16.58374
v 29.40813 -70.4761 -17.00175
v 30.89419 -69.41002 -18.0948
v 23.74246 -74.28982 -12.16668
v 24.80867 -70.80338 -10.53303
v 30.22613 -70.92008 -19.17738
v 28.1282 -71.57606 -16.29804
v 28.60315 -72.22576 -18.11829
v 27.35175 -73.09223 -17.13197
v 29.73374 -72.17202 -20.44438
v 28.23506 -73.5002 -19.87925
v 27.5073 -73.74717 -18.68102
v 26.36176 -74.6133 -17.83762
v -0.6414881 -73.7945 5.700168
v 0.3005786 -73.01022 5.866849
v 1.276317 -74.28662 5.366244
v -0.3257554 -75.09637 5.20518
v -0.4821999 -76.65248 4.558532
v 2.278724 -75.18549 4.908135
v -2.684129 -75.5675 5.117522
v -0.7960491 -78.06544 3.788207
v -2.115841 -76.97594 4.439167
v -1.576031 -79.00902 3.176522
v 32.42245 -26.48 5.807147
v 32.1552 -68.97836 -19.67457
v 32.37368 -69.79592 -21.45663
v 1.807946 -72.94797 5.67661
v 49.66532 31.77926 1.873665
v 26.5179 -66.73717 -9.882442
v 26.90278 -68.11106 -11.21696
v 25.34505 -69.47485 -10.25906
v 25.9435 -68.87249 -10.57401
v -60.24009 -37.57178 -32.28139
v -60.31573 -38.25379 -33.52038
v -59.81203 -39.27348 -32.59733
v -59.13605 63.24062 -11.71474
v -60.31619 59.72344 -13.04892
v -60.22732 61.43281 -13.37971
v -60.97948 61.30844 -14.80188
v -59.94011 62.96798 -13.297
v 6.676471 -49.68733 12.79444
v -64.45092 49.80928 -21.81185
v -51.88953 75.26638 -5.158638
v -51.11992 75.74753 -4.354245
v -15.36663 -74.83862 2.102098
v 18.56598 -48.02252 3.307466
v 18.8951 -49.22398 3.094247
v -44.25651 69.25037 5.799263
v -43.15287 69.88073 6.703882
v -43.73896 70.51157 6.002393
v -43.90817 71.67199 5.53105
v -42.94416 71.79392 6.402834
v -42.11149 69.4034 7.779183
v -42.8753 73.00656 6.030496
v -38.60681 67.31699 10.90685
v -37.12306 71.07348 11.33401
v -36.25248 70.57915 12.04143
v -36.33918 67.94088 12.42922
v -37.48116 67.51057 11.69697
v -37.65936 66.68081 11.67393
v -9.634033 -59.51739 7.652727
v -8.745321 -57.68148 9.204517
v -10.9543 -57.22383 9.234482
v -9.899957 -56.64116 10.11718
v -51.78941 -57.48584 -35.92318
v -52.17223 -57.32548 -38.34459
v -50.84716 -59.20715 -38.96034
v -51.48787 -58.42123 -39.93602
v -52.27387 -57.3755 -40.24853
v -52.92731 -56.39652 -39.53321
v -53.91834 -54.9873 -40.40328
v -53.48004 -55.44658 -38.67572
v -46.86887 -63.2993 -43.24003
v -23.72214 -80.37231 -11.86085
v -21.95488 -81.28856 -10.45169
v -21.29451 -82.17271 -12.00957
v -22.20831 -81.95959 -14.06531
v -22.38989 -82.06646 -16.19395
v -23.746 -80.97181 -14.37216
v -20.97553 -82.80108 -15.49278
v -19.77784 -83.2651 -13.4078
v -49.20851 -61.19533 -40.18993
v -49.73346 -60.58377 -38.90265
v -50.69213 -59.43046 -41.08761
v -24.91881 -9.940063 10.18081
v 46.66152 19.95103 -3.001078
v 45.60816 19.22081 -2.857739
v -65.45538 7.162021 -22.16776
v 35.91534 24.71351 8.374947
v 36.44812 25.07787 8.577735
v 35.99298 25.67546 8.917589
v 35.39572 27.02905 9.601606
v 7.311292 -48.73186 12.32542
v 8.65264 -48.82405 11.5898
v 49.07926 5.893242 -4.681399
v -54.9772 -51.7673 -34.24841
v -56.02533 -50.01375 -34.8319
v -57.02033 -48.5124 -36.31411
v -57.09483 -47.31755 -33.76501
v -56.2693 -48.67166 -32.83224
v -54.92454 -52.35124 -35.62902
v -56.36122 -50.10551 -37.16548
v -55.60183 -51.77965 -37.96852
v -55.01363 -52.947 -38.50786
v -54.2568 -53.9444 -37.37535
v -57.11956 -48.97562 -38.63041
v -57.02995 -46.99873 -32.79403
v 30.52804 -33.38601 4.779903
v -54.51689 -53.88195 -39.2981
v -18.4254 -48.79819 8.147912
v 36.4826 -57.99421 -13.77306
v 18.21144 -73.46 -4.338626
v 15.80254 -72.75922 -1.765104
v 16.98918 -74.84707 -3.838535
v 18.92091 -75.71136 -6.571897
v 17.23277 -75.80954 -4.693864
v 17.22054 -78.45574 -7.074255
v 16.2513 -77.95805 -5.35657
v 19.14801 -77.0551 -8.154229
v 29.97602 -24.12083 7.158626
v 28.49036 -24.64634 7.442787
v 28.48045 -26.95375 6.986414
v 27.6576 -25.80317 7.412135
v 25.79166 -25.99226 7.732652
v 27.01441 -24.10397 7.839046
v 26.93007 -27.3984 7.296445
v 29.42863 -22.13903 7.606849
v 25.85681 -24.73231 7.905421
v 25.9398 -23.22112 8.159815
v -36.59577 -34.13461 4.042426
v 30.46572 -37.52653 3.551181
v 29.46481 -37.11143 4.260673
v 30.0295 -35.46296 4.431238
v 36.39508 28.21135 9.963025
v 3.756945 -50.11942 13.82169
v 36.59846 -59.20262 -15.11167
v 37.42237 -60.69891 -17.80467
v 34.86026 -59.44357 -13.20026
v 35.08616 -61.48555 -15.47029
v 35.31152 -63.00349 -17.34523
v 33.86061 -64.76844 -17.16852
v 36.63522 -63.8277 -20.28391
v 33.6429 -64.0433 -16.13203
v 34.83903 -65.63747 -19.67265
v 35.93626 -65.20928 -20.92415
v 34.32701 -67.3025 -21.08671
v 33.38025 -67.29731 -19.44408
v 36.92055 -64.20703 -21.24919
v 37.55402 -64.95195 -23.5581
v 36.63586 -66.10793 -23.62907
v 35.66294 -66.81602 -22.85627
v 38.32909 -63.5862 -22.86983
v 34.6939 -67.965 -22.91374
v -6.62195 -84.59804 -3.752889
v -39.35256 4.25769 3.990074
v 50.07382 32.43128 1.52203
v 50.86486 32.62135 0.2992638
v 51.29602 32.48159 -0.4219162
v 51.10728 31.65696 -0.2920333
v 55.35966 33.24627 -9.779078
v 54.52234 32.55676 -7.616385
v 55.97068 34.88861 -11.5808
v 56.73039 32.87282 -13.49358
v 56.98415 34.93025 -14.18037
v 57.3666 33.63192 -15.19051
v 55.30864 34.84225 -9.800245
v 55.71668 36.02007 -10.98679
v 54.96432 33.7061 -8.815193
v 54.69836 35.23178 -8.364557
v 57.63513 35.83366 -15.95421
v 58.18993 33.87239 -17.33256
v 57.61468 37.49808 -15.8494
v 58.24461 35.57421 -17.49924
v 56.62459 37.01167 -13.33164
v 57.43003 38.49719 -15.38693
v 56.5911 38.76899 -13.29077
v 57.18209 39.16512 -14.78356
v 56.96614 39.68631 -14.23996
v 57.47082 40.5743 -15.42192
v 58.15492 38.91153 -17.22671
v 57.37504 41.49551 -15.09337
v 58.03143 40.15011 -16.88374
v 57.28523 42.49288 -14.82839
v 57.89882 41.82266 -16.40432
v 58.14649 42.76609 -16.89735
v 58.44338 41.18406 -17.81443
v 56.11044 36.25493 -11.99321
v 56.09529 38.99072 -12.09461
v 58.40754 38.04649 -17.89685
v 58.58035 36.43772 -18.38779
v 58.79253 34.21889 -18.92063
v 59.1494 37.06608 -19.86817
v 59.23479 38.60582 -20.00953
v 58.52276 39.73383 -18.09212
v 59.39957 40.35806 -20.3012
v 60.10683 39.10739 -22.28714
v 59.92199 37.17982 -21.92764
v 59.13773 42.013 -19.37466
v 58.67897 43.168 -18.097
v 58.93265 43.90511 -18.91736
v 59.7418 43.45992 -21.04942
v 59.94012 41.55994 -21.77416
v 60.40881 43.83311 -22.93381
v 59.29573 35.62487 -20.24333
v 60.00465 35.56744 -22.2105
v 59.32762 34.44529 -20.33651
v 60.43615 34.53881 -23.40581
v 59.1744 33.07821 -19.88229
v 58.18167 44.3049 -16.92066
v 57.31943 43.73914 -14.87162
v 58.60017 45.67753 -17.96745
v 60.83381 41.51107 -24.48927
v 60.70999 44.97224 -23.7779
v 61.0648 43.25402 -24.932
v 61.5052 42.24302 -26.48952
v 61.30878 41.62961 -25.9262
v 61.36575 44.29528 -25.86531
v 59.7667 44.63105 -21.03361
v 60.11682 45.14167 -22.1198
v 60.47369 36.84848 -23.4622
v 59.42451 44.91541 -19.99324
v 58.4529 32.04097 -17.98097
v 58.73619 30.76562 -18.73397
v 59.66748 31.12184 -21.18304
v 59.25871 29.83971 -20.0576
v 58.66589 29.45424 -18.56893
v 58.88812 29.02166 -19.08715
v 58.34695 28.40353 -17.717
v 58.13737 30.65299 -17.22564
v 57.52209 31.95547 -15.57336
v -31.08447 -76.268 -21.91241
v -41.94999 -68.31086 -33.4856
v -51.46199 15.99323 -5.434019
v -46.15886 -64.18825 -32.86199
v 10.81915 -79.03876 -1.085282
v 12.18216 -76.9838 -0.6871914
v 10.80906 -77.53189 0.02620066
v -59.72956 -41.06115 -34.95814
v -58.08059 -44.46388 -32.80981
v -58.77477 -44.31054 -36.04476
v -58.1279 -45.41677 -34.94638
v -59.40044 -42.55613 -36.00153
v -59.28057 -43.44551 -37.21458
v 43.90189 -58.16412 -26.02205
v 44.1438 -56.08637 -23.53575
v -57.70094 -45.70614 -33.36067
v 48.36513 -51.33508 -26.48349
v -20.54858 -81.98624 -9.665999
v -17.55184 -83.54551 -9.150715
v -19.26171 -82.63172 -9.20411
v -11.94398 -56.22744 9.850217
v -13.57817 -56.22197 9.023164
v -14.1115 -57.51983 7.65629
v -14.50133 -54.94023 9.493068
v -47.34251 71.22811 2.103467
v -48.46024 73.09061 0.1861833
v -49.15018 72.96234 -0.6054946
v -46.36039 73.45712 2.385825
v -47.78212 74.05615 0.5772271
v -46.88845 74.54219 1.384016
v -44.57465 72.6166 4.520291
v -44.10485 75.61302 3.934751
v 20.45986 -48.44566 1.982632
v -15.61787 -53.03586 9.761218
v -35.67942 -50.68274 -3.086161
v -34.0247 -51.36975 -2.61707
v 41.03278 -4.275799 2.626917
v 39.89341 -4.051624 3.061893
v 28.33305 -34.46451 5.53773
v 28.40536 -36.06494 5.098329
v 28.55206 -36.98414 4.771572
v 27.0487 -36.17636 5.753457
v 27.29685 -31.88056 6.462115
v 29.1861 -30.64426 5.973145
v 27.96631 -30.24173 6.495004
v 25.53271 -33.6968 6.89294
v 27.21399 -34.26177 6.087634
v 26.85747 -32.92902 6.469375
v 25.91428 -35.34336 6.464275
v 25.40643 -30.8074 7.268955
v 25.43759 -32.167 7.115095
v 25.28451 -28.99017 7.470979
v 25.72435 -37.11813 6.156219
v 23.62701 -35.66398 7.471745
v 26.3169 -38.60184 5.408195
v 24.77729 -39.89181 5.658231
v 23.17764 -37.82043 7.235397
v 22.09978 -37.41499 7.92932
v 23.18675 -39.47834 6.662597
v 22.0924 -39.0694 7.416489
v 56.00547 -20.98796 -17.68863
v -21.35423 -47.55291 5.026299
v -64.15334 -0.8441285 -18.82524
v -63.56079 -2.600388 -17.48672
v -63.76928 -4.215052 -18.29322
v -64.29041 -1.943944 -19.37589
v -63.44419 -7.110507 -18.25359
v -64.27811 -6.097606 -20.39605
v -64.58542 -4.126622 -20.70611
v -64.4894 -2.934339 -20.11769
v -64.6573 0.498069 -20.06193
v -64.30891 3.767474 -19.19724
v -64.87267 3.922174 -20.54575
v -65.55068 -1.135661 -22.98669
v -65.6751 2.322063 -22.83249
v -65.88173 4.267545 -23.25732
v -64.9394 -1.570284 -21.15517
v -66.01782 0.2888345 -24.25591
v -66.32909 1.835086 -25.02348
v -65.987 5.368722 -23.51266
v -65.38338 5.048614 -21.88482
v -65.94724 -1.708608 -24.62043
v -65.53631 -3.717512 -23.96243
v -66.51978 0.190702 -26.1519
v -66.0092 -4.187707 -26.14212
v -66.70429 -1.404472 -27.76328
v -66.6068 -3.537065 -28.70701
v -65.0746 -2.58123 -21.87951
v -64.92132 -4.406426 -21.94558
v -65.13525 -5.41506 -23.21461
v -64.18843 -7.644502 -20.81871
v -65.69238 -5.962757 -25.89591
v -66.20326 -5.428399 -28.1683
v -65.51588 -7.610389 -26.36013
v -65.8623 -7.558552 -28.34765
v -65.40151 -9.235365 -27.33445
v -66.12747 -6.699368 -29.05171
v -66.2437 -7.28758 -30.43661
v -66.44254 -5.862154 -30.08098
v -66.66236 -5.948724 -31.66806
v -66.78984 -4.447922 -30.78491
v -67.17504 -4.060174 -33.18578
v -67.11668 -3.223992 -31.57708
v -67.02785 -2.672218 -30.38092
v -65.10925 -9.224164 -25.65108
v -63.72886 -8.187916 -19.53844
v -63.72824 -10.80119 -20.89904
v -63.00505 -14.14654 -20.63944
v -63.25111 -14.96385 -22.17361
v -63.92506 -12.09705 -22.54549
v -64.4272 -9.788278 -22.88287
v -64.67443 -11.57946 -25.64391
v -64.85247 -8.554341 -23.82726
v -65.318 -7.547028 -25.30332
v -65.12586 -6.805161 -23.89866
v -63.89722 -14.55652 -24.63575
v -64.3995 -13.53003 -26.17368
v -63.48678 -15.64076 -23.75541
v -62.90733 -17.08933 -22.68723
v -67.4118 -2.089274 -32.34184
v -67.35291 -1.36728 -31.19177
v -67.83743 -2.297484 -35.7671
v -67.48696 -2.837453 -33.84762
v -67.76708 -1.169788 -33.72132
v -67.54422 -3.791926 -35.78944
v -68.01545 -2.363366 -37.63266
v -68.43154 -0.7563113 -38.59232
v -68.38835 -0.08636561 -37.00885
v -68.75351 1.091891 -38.53484
v -68.75115 0.4950352 -39.44038
v -68.41136 0.7214612 -35.99076
v -68.13618 1.084039 -33.67653
v -68.68393 2.501488 -36.03372
v -67.74838 0.9651352 -31.55806
v -67.79783 0.02703025 -32.71469
v -68.37463 3.548811 -33.15759
v -69.23769 4.196014 -38.31369
v -68.80211 2.168992 -37.35885
v -68.91012 4.924605 -35.39446
v -69.18106 6.569887 -36.0565
v -69.1499 4.808313 -37.09349
v -69.15033 2.999384 -39.07602
v -32.54488 -75.296 -23.56431
v -57.16284 55.12542 -6.92957
v -60.87035 -35.89036 -33.06757
v 57.21483 -21.61009 -21.72293
v 57.77521 -18.92956 -21.26034
v 60.55545 38.89359 -23.74682
v 60.78069 37.92219 -24.41946
v 61.30609 36.60757 -26.05097
v 60.66974 35.54403 -24.07938
v 60.83258 39.06652 -24.56559
v -56.04208 33.38998 -1.472346
v -55.60717 32.92641 -0.7706718
v -55.74325 34.67027 -0.8970507
v -65.38985 47.96221 -24.57235
v -65.52681 45.81388 -25.49153
v -65.73322 47.1017 -25.65642
v -65.77932 47.66417 -25.6737
v -65.87971 48.74291 -25.6388
v -65.54521 48.5336 -24.88828
v -65.7279 50.14966 -25.07819
v -65.60989 49.27016 -24.91441
v -64.97266 49.30254 -23.27054
v -65.02113 50.74513 -23.16083
v -65.77508 46.05402 -26.12677
v -65.74113 44.74569 -26.42864
v -66.148 46.11243 -27.09275
v -66.10581 47.45487 -26.67206
v -64.52908 51.2564 -21.89436
v -64.82567 51.59419 -22.54223
v -64.22992 50.53351 -21.16884
v -65.5377 43.0935 -25.95042
v 25.78763 -74.16113 -15.71673
v 25.21588 -75.12023 -16.25277
v 56.97956 30.87556 -14.12632
v 22.51687 -75.52419 -11.63798
v -16.7314 -82.7222 -6.059687
v -11.55104 -53.86872 11.88219
v -14.32707 -53.03228 10.72396
v -12.42157 -52.88721 11.91875
v -24.42939 -12.33319 10.24709
v -24.74245 -15.39287 9.88022
v -23.4754 -13.32818 10.29399
v -25.98427 -17.44394 9.514705
v -23.51945 -17.20448 9.687736
v -22.93587 -15.74999 9.993713
v -22.25819 -17.08689 9.930608
v -22.19519 -18.79434 9.642483
v -23.90201 -20.46307 9.262204
v -19.64349 -22.06466 10.48167
v -21.05982 -21.46927 9.843604
v -20.83222 -19.16707 10.13893
v -19.33194 -20.66396 10.98634
v -21.00776 -17.77303 10.32461
v -20.10815 -18.52754 10.8803
v -19.40202 -19.23126 11.51875
v -18.63058 -22.34766 11.10435
v -20.76406 -23.72381 10.04213
v -19.32512 -18.28645 12.08969
v -18.53253 -20.52679 12.17098
v -18.25678 -21.84098 11.65273
v -27.10264 -19.12556 9.224366
v -26.09623 -21.54986 8.952169
v -24.81888 -22.67503 8.996784
v -27.10057 -22.70149 8.751036
v -26.25919 -24.3071 8.688823
v -28.00895 -20.63745 8.956684
v -29.09406 -25.2743 8.220966
v -29.04157 -21.51986 8.75992
v -17.34368 -21.74544 13.0041
v -17.96433 -20.54367 13.51388
v -17.65828 -20.91618 14.26678
v -17.15443 -22.61673 12.39325
v -18.2763 -23.39327 11.17395
v -16.95758 -23.21787 12.25339
v -18.08289 -20.26217 15.0507
v -18.43268 -19.48075 14.03832
v -17.20946 -21.28188 15.31705
v -18.71672 -19.07958 12.96525
v -18.72562 -18.5842 14.79073
v -18.46036 -19.29634 16.01536
v -18.62628 -18.75389 15.88964
v -18.84638 -17.11991 14.741
v -21.34509 -15.0731 10.52682
v -21.04217 -16.55511 10.47544
v -63.02374 50.06693 -18.13695
v -63.85263 51.37723 -20.11694
v -63.30994 51.4064 -18.74807
v -64.19036 51.99098 -20.89535
v -64.07275 52.80352 -20.50383
v -63.74863 52.21133 -19.74595
v -62.63 50.83631 -17.13837
v -63.0649 52.60472 -18.15938
v -52.87017 73.13542 -5.579638
v 8.965912 -57.67508 7.576177
v 7.011415 -77.42921 2.374776
v 4.574909 -77.74575 3.128427
v 4.531269 -76.72938 3.714194
v 4.879037 -78.75964 2.387011
v 7.104403 -78.53016 1.64644
v 6.305118 -79.61706 1.192877
v 2.851843 -78.02428 3.372172
v 5.384552 -81.28875 -0.01888829
v 3.767128 -79.91428 1.819438
v -64.57571 -13.95737 -27.82487
v 32.91334 -64.18975 -15.33755
v 32.0792 -65.64201 -15.63294
v 33.63403 -66.2394 -18.49923
v 32.60702 -66.85477 -17.66319
v 13.1501 -77.99165 -2.24653
v 9.264133 -78.98646 0.07174982
v 9.611788 -80.53146 -1.588385
v 8.267816 -81.15413 -1.339927
v 7.676783 -80.43079 -0.2425511
v 8.197856 -78.73866 0.9358763
v 12.23512 -79.24396 -2.487577
v -67.23299 1.144442 -28.83297
v -67.28214 2.152226 -28.54701
v -66.85912 2.411509 -26.74111
v -67.05759 3.835428 -27.14189
v -66.68028 4.379825 -25.74464
v -67.49119 3.840829 -28.81022
v -67.31721 5.155689 -27.82187
v -66.98142 5.536715 -26.58437
v -67.73972 5.44975 -29.40567
v -67.82958 7.530603 -29.32865
v -67.61874 2.093677 -30.17976
v -66.56929 6.208998 -25.15359
v -68.17744 6.960076 -30.81907
v -68.13696 8.09795 -30.45567
v -67.30359 7.281865 -27.51699
v -67.10407 8.309355 -26.7964
v -66.46638 7.825466 -24.88047
v -67.6079 9.292099 -28.45133
v -66.96346 9.69943 -26.39391
v -66.31301 9.39804 -24.53849
v -66.84152 11.66281 -26.19016
v -66.45718 10.86925 -25.02722
v -67.87585 2.562638 -31.18058
v -65.85506 11.29998 -23.52779
v 19.71506 -47.19887 2.570903
v 21.29349 -36.11444 8.611109
v 22.56446 -34.96709 8.092754
v 21.00739 -38.18503 8.348699
v 21.63246 -38.65519 7.842925
v 19.48344 -37.69678 9.336737
v 18.83323 -36.96083 9.855068
v 20.34399 -35.0756 9.213337
v 17.28697 -36.47215 10.81565
v 18.46117 -35.37328 10.21842
v 15.46135 -35.43927 11.93474
v 15.71483 -38.48069 11.59282
v 14.96649 -37.08 12.21901
v 17.63407 -37.97605 10.43445
v 17.11738 -38.91436 10.56924
v 16.32003 -39.58971 10.94664
v 18.14514 -34.00656 10.391
v 14.6612 -34.7868 12.35758
v 15.29113 -31.404 11.58349
v 14.00436 -33.34692 12.56755
v 16.6123 -32.90573 11.14395
v 17.85532 -31.71104 10.38098
v 17.79815 -32.99725 10.5322
v 15.25158 -39.876 11.58977
v 18.05976 -41.44923 8.850738
v 15.69152 -41.13121 10.76559
v 14.35996 -40.99926 11.76191
v 17.74116 -40.1416 9.761694
v 16.64184 -41.87089 9.604639
v 14.37726 -41.78531 11.26207
v 12.50108 -40.66201 13.09481
v 13.88224 -39.81658 12.52338
v 14.56647 -42.51708 10.52257
v 12.93661 -43.38513 10.38236
v 14.49754 -43.45911 9.370285
v 12.74398 -42.66347 11.49836
v 12.88784 -39.92094 13.12521
v 14.23891 -38.68539 12.51974
v 11.54386 -40.04178 13.96605
v 11.79579 -39.34208 13.98936
v 12.77051 -38.17582 13.54696
v 10.38373 -39.17444 14.85563
v 16.33014 -42.30548 9.479512
v 18.24873 -39.40343 9.654946
v 13.13868 -36.56492 13.35029
v 12.0795 -33.15721 13.63953
v 11.65097 -35.29077 14.17684
v 12.9133 -34.62124 13.34781
v 16.07223 -30.06966 10.99053
v 22.08984 -31.89646 8.453452
v 20.31911 -31.88913 9.239381
v 19.74278 -33.30866 9.555932
v 22.34235 -33.62984 8.309577
v 19.19604 -31.56563 9.740766
v 13.0529 -41.60347 12.23451
v 13.86594 -30.59731 12.16341
v 14.78198 -29.7263 11.53959
v 20.31853 -40.14792 8.000823
v 19.5593 -39.77694 8.638195
v 19.96486 -41.1828 7.671112
v 18.56995 -40.72255 8.90398
v 10.96742 -33.81435 14.3675
v 0.8708361 -76.50479 4.520355
v 1.395038 -77.1123 4.153716
v -68.84975 6.78359 -34.17411
v 55.96915 -31.9033 -26.99335
v 55.44436 -35.28819 -28.31904
v 56.19435 -33.66583 -29.43888
v 56.68181 -33.13538 -30.82777
v 56.03519 -35.39106 -30.58198
v 55.21969 -37.40478 -29.64804
v 56.69792 -31.70527 -29.3824
v -7.535364 -66.42812 6.31477
v -58.20795 -46.13837 -37.1858
v -58.69136 -45.11137 -37.49918
v -57.6661 -47.37177 -37.19273
v 19.43564 -77.71565 -9.380303
v 21.09842 -76.34318 -10.31066
v -55.51918 61.17139 -5.45645
v -41.60883 74.29797 6.670602
v -40.57606 75.65598 7.021369
v -10.00102 -53.66205 12.65148
v -9.585603 -55.59705 11.33482
v -9.131471 -56.04522 10.97397
v 56.50425 -22.12954 -19.91073
v -56.9581 63.46397 -8.18042
v 29.02774 -28.74914 6.445926
v 58.08368 -23.00359 -26.49105
v 57.85979 -25.86785 -28.52321
v 58.08852 -24.42019 -28.1034
v 57.09335 -27.75929 -27.16234
v -18.45343 -18.5309 17.54753
v -17.92275 -20.01993 17.15087
v -17.80275 -20.46149 16.26023
v -51.66139 -58.21597 -41.41844
v -52.52287 -57.10331 -42.05101
v -51.52121 -58.26791 -43.60374
v 35.78865 -9.15049 5.229276
v 36.31527 -6.691764 4.662223
v 34.81279 -7.280365 5.248149
v 37.17232 -5.343003 4.170058
v 49.95658 -49.94374 -28.83115
v 49.00009 -50.85176 -27.4611
v -18.67462 54.66049 20.67818
v -18.14196 53.27863 20.94566
v -18.19306 51.10281 21.12977
v -47.97221 -62.0579 -44.24497
v -45.42138 -64.86444 -41.4566
v -52.77154 -55.94728 -49.27131
v -53.48397 -54.95334 -49.48644
v -54.01667 -53.85867 -51.35379
v -49.90505 -59.82063 -45.95102
v -50.95767 -58.38386 -47.84693
v -50.07903 -59.48542 -46.83421
v -48.74667 -61.15069 -45.24277
v -50.51982 -59.26149 -45.29881
v -49.335 -60.6964 -44.22159
v 60.49599 1.776638 -20.37144
v 60.37061 4.010592 -20.06743
v 61.2805 1.171901 -22.60971
v 61.05564 3.78569 -21.79964
v 60.91717 7.382555 -21.62621
v 61.33234 5.287023 -22.59587
v 61.68109 3.315143 -23.63244
v 60.32296 7.883863 -20.29669
v 61.41258 6.293406 -22.7917
v 60.97806 9.157168 -21.87573
v 59.60989 23.33019 -20.57165
v -46.04996 39.68731 9.846165
v -38.95627 -36.21004 1.954853
v -33.72523 -24.48716 7.496718
v -31.39593 -25.5103 7.813549
v -31.37257 -27.60497 7.484234
v -60.48795 56.62551 -12.8987
v -60.50822 57.28169 -13.02327
v -60.53495 58.3451 -13.25576
v -39.27891 -0.60295 4.465475
v -43.19575 -67.06701 -38.78458
v -42.2929 -68.01918 -35.8217
v -40.98441 -69.06753 -36.03023
v -41.74894 -68.36511 -37.37135
v -40.53572 -69.41724 -35.88057
v -40.37005 -69.6054 -34.91902
v 47.42447 33.89957 4.818399
v 47.62013 33.93585 4.600724
v -17.34782 -83.88486 -10.06528
v -19.60918 -83.05167 -11.38306
v 59.96523 -14.34509 -26.19696
v 59.19177 -15.01707 -23.20184
v 59.56845 -16.43478 -26.47238
v 59.10358 -16.65591 -24.46041
v 59.39005 -13.21305 -22.48089
v 61.18193 -12.18748 -31.46165
v 60.94394 -12.41071 -30.02844
v 60.60639 -13.39769 -28.98639
v -54.96142 -52.35417 -52.18391
v -54.85939 -52.41438 -52.51687
v -54.65854 -53.04268 -51.06464
v 60.97504 -2.464422 -22.39623
v 61.06647 -0.5370098 -22.26955
v 61.49693 -1.71168 -24.0605
v 61.51952 -3.093864 -24.67284
v 61.98567 -1.042737 -25.67182
v 62.21006 -1.85503 -27.07244
v 61.68706 0.08941787 -24.24426
v 62.29578 1.392778 -26.05839
v 60.61392 0.3311768 -20.80103
v 62.00508 5.501517 -24.4869
v 62.36413 4.607346 -25.67809
v 62.47022 6.678138 -25.85942
v 62.14622 8.348146 -24.89682
v 62.61329 3.548897 -26.70438
v 62.66256 7.991239 -26.43613
v 63.20943 6.673847 -28.43823
v 63.5452 5.458046 -29.92473
v 63.2452 3.846194 -29.10018
v 63.28666 9.624619 -28.5265
v 63.90841 8.93434 -30.81681
v 64.10718 7.722366 -31.7551
v 63.70102 10.35628 -29.9431
v 64.46798 7.97995 -33.37921
v 64.23437 6.552907 -32.64249
v 64.69591 7.880514 -34.54786
v 64.58739 6.337957 -34.45095
v 64.81883 9.64386 -34.63954
v 65.0023 8.675459 -35.81232
v 64.07186 3.919827 -32.87722
v 63.71408 4.525452 -30.94258
v 64.6479 4.795056 -35.53559
v 65.13932 7.419475 -36.98025
v 65.04062 5.561914 -37.41286
v 64.88257 3.910952 -37.6846
v 64.24461 2.330741 -34.82701
v 63.85234 0.8801494 -33.65509
v 63.66265 2.26859 -31.67235
v 65.13708 4.377023 -39.19812
v 64.71967 2.866436 -37.46208
v 64.48423 2.082425 -36.5625
v 63.40679 0.4967268 -31.46775
v 63.36133 -0.8853063 -32.40142
v 62.90493 0.6365897 -28.91597
v 62.84525 -2.138276 -30.42507
v 62.93083 2.088827 -28.41699
v 63.16906 -2.581891 -32.93952
v 63.82922 -1.499757 -36.20573
v 64.24684 0.7571406 -36.35455
v 63.33432 -3.161371 -34.89614
v 62.6723 -1.235382 -28.91076
v 62.10216 -3.533713 -27.45248
v 62.49264 -4.657238 -30.68933
v 62.03235 -4.807452 -28.03928
v 62.0769 -6.347897 -29.85187
v 64.33911 0.01700617 -38.09092
v 64.9151 2.368283 -39.52807
v 64.67211 0.6274172 -39.99392
v 65.03776 3.53541 -39.22037
v 65.34339 5.755534 -39.31092
v 65.2667 6.483249 -38.19391
v 46.28252 -0.9279639 -0.7290647
v 60.27242 -13.85989 -27.33474
v -40.12735 12.93697 4.016673
v 32.04952 -70.90515 -23.04263
v 33.80486 -69.03719 -23.04014
v 33.1929 -70.33869 -24.55025
v 33.41536 -68.28571 -20.94386
v 32.60713 -67.90105 -18.96419
v -61.02724 -34.44147 -32.10368
v -61.44151 -34.56931 -34.29148
v -61.60984 -32.4319 -32.69762
v -61.78096 -33.02406 -34.20921
v -62.02409 -31.78424 -34.05539
v -61.8776 -31.199 -32.64973
v -51.14173 38.42592 5.188349
v -51.68544 38.72682 4.339075
v 61.89839 -7.845986 -30.40361
v 52.2519 -43.57154 -27.09942
v -39.54614 75.79483 7.806415
v -38.83555 73.73734 9.234355
v -36.95099 74.84547 10.2147
v -37.50362 73.27438 10.42065
v -38.58643 72.50267 9.891886
v -37.68029 71.9444 10.70465
v 10.61394 -38.43277 14.86814
v 11.61072 -37.16356 14.31945
v 3.953917 -59.22839 7.932134
v 2.891733 -58.91497 8.286172
v 47.55535 -54.07392 -28.54051
v 2.231542 -79.26679 2.666708
v 0.4341078 -78.31623 3.554433
v 2.817188 -81.18894 0.8637983
v 0.3619265 -79.71479 2.551422
v 5.021034 -48.7708 13.26817
v -9.268912 -84.40643 -4.173522
v 61.59358 8.835185 -23.41114
v 62.02056 10.77386 -24.68193
v 62.64382 11.53331 -26.4766
v 62.67193 9.393789 -26.49857
v 62.17205 13.31837 -25.37157
v -52.0798 -56.8253 -49.24937
v -66.91318 -5.868919 -33.97828
v -38.45304 -34.24058 2.985354
v 10.71962 -35.82198 14.75904
v 10.13003 -37.4221 15.19343
v 9.720858 -36.39236 15.37772
v 41.89222 -7.219545 2.448106
v -48.6438 -61.40402 -44.24585
v 50.93105 -5.213773 -4.330577
v 61.69073 43.45378 -26.98062
v 17.73274 -30.39334 10.29113
v 17.71695 -29.25694 10.12774
v -62.00063 -32.8612 -35.30339
v -66.60198 -6.879014 -32.67092
v -66.02531 -8.917495 -31.15212
v -66.51831 -7.771063 -33.55814
v -67.00045 -1.730127 -29.44714
v -67.33631 -0.2362848 -30.17115
v 60.28145 40.34016 -22.93211
v -30.60384 41.58575 17.82794
v -30.86738 42.21323 17.67454
v 62.46295 14.81227 -26.41374
v 63.16653 12.88907 -28.26851
v 62.46612 16.41986 -26.69672
v 63.02793 10.79327 -27.66479
v 63.39582 11.61148 -28.93987
v 63.28518 14.69705 -28.90762
v 63.55227 13.19468 -29.59771
v 63.67525 16.05452 -30.46666
v 64.11953 15.0231 -31.93868
v -16.12961 -51.55222 9.910954
v -13.819 -51.43331 11.63644
v -16.02938 -50.02164 10.28695
v -13.50592 -50.07998 12.05469
v -15.30604 -48.92138 10.77896
v -17.31396 -48.93762 9.15412
v -15.75226 -47.14796 10.03475
v -14.33011 -47.40582 11.09887
v -13.89111 -48.4791 11.68195
v -17.60676 -46.9474 8.439558
v -18.54847 -47.31605 7.695836
v -17.35936 -45.00225 8.262688
v -18.37183 -45.07941 7.163671
v 30.97711 -17.48536 7.56374
v 28.90454 -16.98949 8.16658
v 30.37418 -15.9869 7.754206
v 27.85679 -15.06616 8.425704
v 29.19704 -18.51359 8.039781
v 27.52973 -19.36602 8.37288
v 25.93864 -19.35058 8.637467
v 27.02117 -16.69317 8.625194
v 25.99311 -15.37828 8.86044
v -42.47025 -67.51582 -30.58505
v -43.91608 -66.03416 -29.95264
v -41.01934 -68.97338 -30.90969
v 3.422628 -73.82798 5.131465
v 20.91622 -77.06297 -10.98795
v 23.24368 -75.99193 -13.68126
v 21.45873 -78.07971 -14.01164
v -22.37007 -5.96047 10.75409
v -23.23922 -4.569423 10.08337
v -22.57389 -8.504058 10.8677
v -20.19769 -3.90039 11.67373
v -21.39796 -3.929065 10.90516
v -20.95636 -6.32984 11.54391
v -21.19459 -8.429254 11.45793
v -21.03989 -6.947126 11.52269
v -19.23422 -4.789339 12.56093
v -19.81427 -6.344471 12.29579
v -18.43054 -6.203872 13.38111
v -20.37195 -7.145074 11.93439
v -18.76745 -2.665008 12.49623
v -20.89223 -1.976559 10.6505
v -17.42556 -3.322341 13.94536
v -17.08255 -4.763627 14.59638
v -17.76545 -6.708933 14.02457
v -16.03254 -3.938519 15.68297
v -15.59768 -5.276319 16.53217
v -16.33643 -5.989015 15.62864
v -17.22367 -0.5044224 13.20554
v -18.67954 0.07655039 11.60625
v -15.5062 -1.973628 15.73848
v -16.73238 -1.815096 14.23108
v -15.14134 -3.785982 16.79907
v -18.84123 -7.693014 12.97292
v -16.86833 -6.730075 15.02405
v -17.24273 -7.818104 14.65461
v -18.37904 -8.263549 13.34221
v -16.24462 -8.107764 16.15949
v -18.27216 -9.832828 13.45344
v -19.7176 -10.3153 12.06118
v -19.75526 -8.982054 12.18827
v -14.95002 -6.481715 17.88552
v -14.69929 0.5724576 15.6957
v -13.4185 -1.298187 18.27347
v -14.06595 2.434214 15.56554
v -13.00788 1.257922 17.61238
v -15.78582 1.454917 13.92544
v -16.20573 -0.3249077 14.2578
v -15.16583 2.388138 14.17159
v -15.02598 3.687245 13.58951
v -12.99057 3.509491 16.44173
v -11.82291 3.58628 18.11428
v -14.03284 4.353703 14.48661
v -12.69615 5.761822 15.44644
v -12.19655 5.553134 16.3413
v -12.2515 -0.06473301 19.43035
v -10.61295 2.218973 20.69261
v -10.54981 4.044724 19.78726
v -17.73006 -11.97431 15.31762
v -16.63961 -9.32642 15.88327
v -21.74704 -9.727218 11.1314
v -20.91591 -11.30747 11.27876
v -21.81336 -12.88779 10.7109
v -23.29691 -11.31915 10.55912
v -19.8895 -12.02369 11.81942
v -20.7092 -12.84258 11.19447
v -20.4367 -13.65478 11.29311
v -19.11431 -12.59181 12.65408
v -20.23109 -15.59172 11.25472
v -19.05418 -15.01735 13.48648
v -20.79034 -15.27912 10.80254
v -21.46899 -14.04211 10.66504
v -19.06139 -11.08217 12.6284
v -18.74377 -13.99647 13.87805
v -11.69411 -1.150646 21.02304
v -12.50948 -2.189216 20.23051
v -17.29171 1.390455 12.2952
v -20.5067 -0.05924291 10.24836
v -12.52372 -3.899624 21.29088
v -11.89926 -3.199147 22.07236
v -23.48652 -2.977929 9.56915
v -13.96565 -3.558859 18.4842
v -13.14808 -2.488442 19.30654
v -13.38801 -4.063396 19.73809
v -13.9845 -6.03208 19.50527
v -13.60099 6.064922 13.90662
v -14.64691 4.892279 13.33808
v -12.83623 6.69764 14.53778
v -11.43303 7.43063 16.20806
v -12.02618 7.837041 14.93058
v -11.09052 9.801848 15.01477
v -11.89078 10.14452 13.33498
v -9.891523 11.33563 16.09065
v -10.48895 8.689086 16.94496
v -10.47457 13.45533 13.69681
v -10.34762 15.27941 13.19714
v -9.539952 13.48455 15.42691
v -9.14005 15.77986 15.24616
v -8.639492 14.05074 16.74063
v -10.38649 16.69077 12.86178
v -8.187853 16.31251 16.55824
v -7.957575 15.28452 17.23186
v -8.304163 18.17318 16.05202
v -7.615398 17.06998 17.05285
v -9.870654 18.26287 13.75519
v -9.062133 19.70716 15.13817
v -7.691319 18.80233 16.73618
v -9.676266 21.52019 14.85071
v -10.24649 20.27576 13.59681
v -9.070038 21.50799 15.56276
v -12.33478 23.30937 12.55364
v -11.20203 20.62676 12.27345
v -11.20617 19.0811 11.67253
v -10.96605 24.32692 14.90608
v -9.299158 22.93956 15.81948
v -10.24738 24.96135 15.94045
v -12.35978 26.28039 15.21218
v -10.77973 26.30055 16.36043
v -14.69773 27.81325 15.01638
v -14.60076 27.13309 14.36866
v -13.04474 27.47586 15.7504
v -13.98393 28.8846 16.47936
v -12.51276 28.54665 16.96974
v -10.89799 28.00203 17.3851
v -11.40554 29.16144 17.91675
v -8.919901 26.20427 17.44301
v -14.17702 25.26838 12.67616
v -13.30092 29.98927 17.66594
v -16.23148 26.97997 13.1902
v -16.13356 28.15976 14.59156
v -14.21261 25.92453 13.36055
v -16.44777 29.51542 15.88972
v -16.11676 31.18938 17.62124
v -17.26115 27.94226 13.78249
v -18.53254 28.24084 13.56056
v -8.2662 25.57046 17.54168
v -9.087305 24.0214 16.43123
v -8.010141 23.0305 16.9007
v -7.94388 21.57311 16.64403
v -6.5742 21.7789 17.63063
v -6.090881 19.65225 17.99049
v -7.028854 15.98589 18.03975
v -7.433387 14.03665 18.47353
v -8.062321 13.16346 18.09995
v -11.22528 17.12805 11.39938
v -12.30478 17.59222 9.744341
v -12.29128 19.89458 10.36236
v -14.47055 20.99813 8.722823
v -13.89811 22.20112 10.06521
v -12.37405 21.47438 11.12312
v -15.67553 21.37765 8.218462
v -15.10572 22.74654 9.590977
v -13.96557 23.79381 11.33534
v -16.22584 22.54587 8.862629
v -15.76287 23.80741 10.12084
v -16.58661 23.56214 9.538428
v -16.10991 25.56662 11.67275
v -17.98924 22.10616 7.984408
v -17.09492 19.31817 6.532309
v -18.86159 23.44861 8.779504
v -18.01465 19.35599 6.21157
v -19.52307 21.83134 7.398076
v -17.70163 24.64808 10.13455
v -17.33054 25.66307 11.24856
v -18.79599 24.90676 10.02769
v -18.90354 26.27787 11.37556
v -17.62096 27.41865 13.01534
v -19.8572 24.34072 9.243169
v -20.29756 25.84781 10.7263
v -19.06248 27.22845 12.25246
v -11.57034 13.21183 11.91909
v -11.73823 15.39445 10.8237
v -13.18979 12.45704 9.915709
v -12.79956 13.76345 9.784356
v -12.88936 11.14724 11.11188
v -14.0174 17.23159 7.841449
v -15.12348 16.66545 6.964388
v -8.803369 27.68909 18.18972
v -9.973921 6.690196 19.14154
v -11.19902 4.899631 18.3078
v -5.793471 23.19713 18.16423
v -14.45545 14.4014 7.72928
v -12.82907 14.93684 9.347795
v -13.25764 8.254582 12.71387
v -14.13569 9.598813 10.57362
v -14.04338 11.28726 9.516918
v -14.48498 32.02111 18.69747
v -5.853052 15.39394 19.38814
v -6.846175 13.07977 19.66191
v -8.182545 12.20696 18.46692
v -9.287415 11.66577 16.98724
v -16.90893 16.02404 5.963234
v -17.63988 17.44551 5.801014
v -14.84285 12.3321 8.037797
v -13.73766 13.7267 8.609276
v -6.988388 25.0217 18.01075
v -5.566978 25.98203 18.81263
v -15.04748 6.021442 12.0446
v -15.08169 8.251926 10.43791
v -16.85922 14.56226 6.065245
v -18.55071 15.52559 5.136368
v -17.74933 15.91825 5.622255
v -18.62985 16.48326 5.129138
v -18.28655 17.79265 5.546971
v -19.22133 16.57492 4.765704
v -18.93025 17.55272 5.158527
v -19.52761 19.25288 5.552541
v -18.74598 19.95857 6.212734
v -19.26529 20.69847 6.541293
v -19.93702 20.4712 6.012609
v -4.77981 14.95112 20.31404
v -4.812818 15.67498 19.9453
v -3.687734 15.01837 20.76957
v -4.448362 13.40413 21.30375
v -5.173663 17.14994 19.12804
v -5.699323 18.18129 18.49439
v -4.373254 17.2337 19.52042
v -4.38501 19.58243 18.85232
v -2.940391 18.69082 19.46533
v -2.711859 16.75248 20.17191
v -3.784033 16.13959 20.19896
v -1.997859 15.35541 20.89406
v -21.09007 26.8682 11.47859
v -22.18831 27.96595 12.23639
v -20.00156 28.93668 13.83218
v -24.22834 29.33906 13.14075
v -22.41514 29.68382 13.88952
v -19.13804 -16.28839 13.137
v -18.8036 -16.54176 15.23209
v -7.306371 28.48252 19.05609
v -20.23089 0.8978308 10.05328
v -19.02489 1.965219 10.48389
v -18.14741 13.02933 5.895852
v -18.03722 12.22799 6.091864
v -16.87488 10.96495 7.12138
v -15.10957 11.01085 8.465376
v -6.970562 11.20374 20.65106
v -8.973268 10.85416 18.07881
v -8.397754 10.39174 19.25516
v -7.17092 10.14219 21.03694
v -8.383184 8.936358 20.19517
v -16.45471 2.627375 12.54196
v -24.6074 -1.982734 8.746203
v -25.25525 -3.409432 8.928191
v -25.60911 -0.7874678 7.951633
v -23.34052 -0.2665502 8.704279
v -26.66711 1.828232 6.739462
v -24.85375 2.305819 7.140141
v -22.41846 1.534656 8.459144
v -22.17459 0.3580156 9.05683
v -9.784446 28.7023 18.29106
v -16.04469 3.817811 12.30444
v -17.95433 2.975923 10.8884
v -17.30779 4.756377 10.45151
v -16.11591 4.881375 11.57
v -16.7729 6.669669 9.731586
v -18.22666 5.089467 9.420149
v -18.86482 6.151999 8.263567
v -19.34273 3.259824 9.588911
v -16.86832 8.471491 8.327451
v -20.46008 3.01692 8.919798
v -24.20437 -8.781408 10.33389
v -24.11049 -10.36411 10.38946
v -9.159569 9.564812 18.58491
v -8.516706 7.182866 21.02518
v -9.492731 4.202745 21.25428
v -8.457119 5.702418 21.91412
v -3.005206 14.09985 21.43237
v -13.82431 6.540646 13.22414
v -12.00648 -4.468064 22.74019
v -11.16035 -3.174747 23.42796
v -12.85153 -6.355422 22.29303
v -13.23379 -5.738868 20.9564
v 55.23294 35.94371 -9.711754
v 53.84894 36.28883 -6.361577
v 54.00336 33.26664 -6.323174
v 54.36031 37.09163 -7.696825
v 55.14482 37.12189 -9.574565
v 54.62784 37.93005 -8.44921
v 54.04864 38.18872 -7.133599
v 52.82492 37.3255 -4.351076
v 53.54178 34.84421 -5.359882
v 52.63021 35.63168 -3.391262
v 53.00845 39.54665 -5.183882
v 53.63323 33.9911 -5.442135
v 53.23797 33.39846 -4.322715
v 51.59212 38.36956 -2.124481
v 51.79955 41.08696 -3.179995
v 52.81787 41.39195 -5.115598
v 53.70263 39.9332 -6.601912
v 50.93774 40.53798 -1.562528
v 52.32301 42.78877 -4.417067
v 51.00681 36.90202 -0.5279032
v 50.78506 39.28769 -0.9811085
v 53.0269 42.64441 -5.699719
v 54.06806 41.52873 -7.589126
v 54.10311 39.65596 -7.448452
v 53.00002 44.16906 -5.842559
v 53.80083 44.01596 -7.37105
v 52.22561 34.30214 -2.21771
v 50.75883 42.45496 -1.686449
v 49.69633 38.91137 0.894573
v 49.30548 41.8005 0.6575196
v 53.59996 45.63166 -7.110944
v 54.35321 45.14225 -8.499382
v 54.4631 42.17109 -8.503746
v 52.66191 45.89638 -5.41356
v 52.61929 48.26067 -5.618827
v 53.57231 47.69333 -7.246071
v 53.46163 48.80815 -7.12164
v 54.33081 46.86782 -8.560719
v 55.16674 45.1354 -10.11403
v 55.3265 47.32829 -10.45012
v 55.93756 46.24194 -11.71777
v 54.21047 47.74527 -8.383335
v 55.21161 49.09725 -10.2367
v 56.10695 43.92076 -12.12623
v 55.43584 44.00983 -10.67099
v 56.223 49.1979 -12.14456
v 56.28243 47.62319 -12.32476
v 56.72986 49.27291 -13.1341
v 56.56531 45.18869 -13.06694
v 57.13388 47.97796 -14.04078
v 57.41522 45.74106 -14.86412
v 56.74831 43.27043 -13.61812
v 51.83814 43.0532 -3.620212
v 51.23286 42.74248 -2.538134
v 55.3442 42.57994 -10.50349
v 56.43068 41.62513 -12.91017
v 56.04586 40.56484 -12.00914
v 55.42477 40.58252 -10.54055
v 54.95934 41.13847 -9.523388
v 51.1787 34.5447 -0.2574511
v 54.77452 39.67398 -8.959517
v 53.90412 47.99148 -7.851586
v 55.5123 39.05579 -10.63167
v 55.00989 39.803 -9.510707
v 53.0904 50.30474 -6.597543
v 53.76936 49.56894 -7.69341
v 54.05585 48.88432 -8.151749
v 57.74791 47.78782 -15.73364
v 54.58624 40.8441 -8.658402
v 50.31129 35.67167 1.075524
v 50.07679 37.2794 0.8830255
v 52.02122 46.58965 -4.421785
v 51.52146 47.81561 -3.77289
v 52.23361 43.68878 -4.378441
v 51.76448 44.80914 -3.775959
v 50.87046 46.39576 -2.603894
v 51.17249 43.76934 -2.645556
v 50.42793 44.02615 -1.48262
v 50.11971 45.18483 -1.23822
v 48.88857 45.10538 0.4627643
v 48.8097 46.66578 0.2817154
v 49.70018 46.40413 -0.8904983
v 49.34577 48.87249 -0.8108652
v 50.09082 48.16578 -1.701172
v 48.37004 48.60503 0.4790884
v 48.4469 50.16908 0.1280277
v 49.64127 51.26072 -1.544753
v 50.53527 49.08278 -2.460491
v 50.90196 50.94638 -3.259716
v 48.36121 52.51967 -0.1268263
v 47.65797 49.29825 1.205087
v 47.54581 51.34781 1.021798
v 49.06345 53.31883 -1.10695
v 46.94715 52.37387 1.530124
v 47.21944 54.04224 0.9768755
v 47.91473 55.65118 -0.1185747
v 49.29148 55.09755 -1.675391
v 48.62624 56.37979 -1.084465
v 47.61496 57.46056 -0.07060048
v 48.08455 58.00625 -0.6826055
v 49.87942 53.88768 -2.238816
v 46.81778 55.61615 1.15083
v 45.78653 54.73442 2.371341
v 46.29007 56.43395 1.574476
v 50.23264 52.52499 -2.550625
v 45.87547 52.34768 2.677067
v 49.34543 43.91425 0.0893259
v 47.45295 45.27144 2.238811
v 47.77375 47.66676 1.389391
v 46.66718 46.95997 2.762488
v 45.73315 45.56039 4.072428
v 45.54971 47.35229 3.881279
v 46.04023 49.0371 3.04201
v 44.25048 47.38727 5.12927
v 45.02399 48.02708 4.268649
v 44.49495 49.55912 4.495047
v 43.10643 48.36725 5.983687
v 42.61985 49.81778 6.15761
v 45.00582 44.50916 5.044966
v 43.95607 44.41387 6.112335
v 44.63533 50.9105 4.120842
v 46.31025 50.53945 2.482284
v 47.00811 48.91228 2.0184
v 42.47495 48.05568 6.609707
v 43.24661 45.95003 6.409604
v 46.36222 43.72514 3.839829
v 46.25887 42.08302 4.409903
v 47.58344 43.42302 2.480367
v 45.85007 40.76972 5.328737
v 44.80882 42.66148 5.733015
v 44.71455 41.54461 6.222072
v 43.25075 42.27893 7.382133
v 44.1361 40.6687 7.148198
v 45.06487 39.63602 6.576696
v 45.69424 38.66616 6.235679
v 45.16982 37.44963 7.137208
v 43.9939 39.38343 7.682484
v 48.09621 42.00369 2.250471
v 47.5553 39.96431 3.573259
v 41.21259 48.89439 7.492323
v 41.41286 51.17691 6.943201
v 40.64643 50.21059 7.740708
v 40.19392 52.15578 7.776831
v 40.76775 47.2754 8.150593
v 39.91251 47.35756 8.818542
v 39.87259 48.42684 8.627766
v 39.21091 47.64831 9.285671
v 39.54309 50.36176 8.558773
v 38.81091 49.12242 9.315434
v 37.43695 50.54529 10.09325
v 37.96235 48.23751 10.08872
v 36.75252 48.27496 10.98108
v 40.93165 46.12822 8.261402
v 41.90694 46.2254 7.480888
v 42.13933 44.59823 7.6889
v 41.31614 43.86419 8.57015
v 40.2597 44.44392 9.27518
v 39.94183 45.59005 9.188673
v 48.62883 43.77929 1.088801
v 48.7839 40.9304 1.584143
v 48.0957 40.8022 2.569702
v 42.22597 52.21016 6.094289
v 38.79734 51.44158 8.946785
v 40.76124 53.13468 7.18637
v 41.02936 42.73235 9.20158
v 39.7287 43.45004 10.01622
v 38.7617 44.82749 10.32917
v 38.92895 45.90905 9.895057
v 40.50788 42.10647 9.862822
v 38.66193 43.83223 10.67399
v 37.06221 44.4175 11.67547
v 37.90036 46.06855 10.63801
v 36.56497 45.44748 11.75877
v 36.60834 46.91564 11.35454
v 37.25845 47.13956 10.83737
v 37.49725 52.19371 9.789651
v 39.50201 46.49222 9.309762
v 42.0681 42.758 8.285519
v 42.0267 40.64283 9.114607
v 47.09484 39.02056 4.498518
v 39.29793 53.66212 8.232423
v 40.93338 54.02402 6.930032
v 40.11453 54.9577 7.44163
v 41.85693 54.84583 6.036269
v 43.12482 52.9923 5.196114
v 42.61614 57.13799 5.034725
v 42.57869 55.10419 5.354208
v 39.30932 56.31728 7.920508
v 40.64635 57.84154 6.699502
v 39.10345 54.98392 8.225002
v 39.23043 57.66006 7.853544
v 40.96357 60.58794 6.062107
v 40.0626 58.96162 7.04836
v 41.35055 59.33152 5.880359
v 42.67342 58.78505 4.739623
v 43.47209 54.31453 4.662847
v 38.01896 54.85522 9.070868
v 36.6957 54.86143 10.04428
v 36.35651 56.47169 10.11205
v 37.76044 57.49049 8.965227
v 36.06525 58.88195 10.12754
v 37.41555 58.74122 9.11701
v 38.80146 58.48223 8.097172
v 34.70948 60.22203 10.95344
v 34.77412 57.88314 11.11639
v 33.70238 58.86362 11.75307
v 35.33137 61.44165 10.3976
v 36.84057 60.64264 9.37694
v 37.19828 59.57894 9.216299
v 38.3162 60.05156 8.303758
v 37.58883 61.18256 8.758326
v 38.12922 62.27114 8.213989
v 39.18897 60.43274 7.575137
v 32.97639 62.68227 11.92052
v 32.40133 61.74039 12.36599
v 32.03521 59.10999 12.82702
v 31.68711 60.59837 12.92144
v 35.02449 56.36771 11.09671
v 33.70235 63.71774 11.34809
v 42.06367 60.96234 4.996782
v 41.72707 61.92269 5.173862
v 43.36352 59.84011 3.946043
v 43.73293 61.45687 3.307817
v 43.57062 51.72301 4.993831
v 40.39199 62.22066 6.344049
v 41.10734 63.36584 5.495327
v 41.82866 63.9422 4.734238
v 42.71697 63.04978 4.030702
v 39.2294 62.58573 7.296239
v 40.1094 63.90223 6.349333
v 40.3704 65.5574 5.851868
v 43.40891 62.43085 3.452911
v 44.0397 56.21045 3.886906
v 44.48562 58.80148 3.032946
v 43.91115 57.68035 3.776982
v 45.28184 56.49612 2.608318
v 45.89584 58.22031 1.689249
v 44.61968 60.07751 2.644996
v 46.10045 60.15916 1.103846
v 46.69828 59.33774 0.6203524
v 44.86526 61.03999 2.22289
v 45.69014 62.14908 1.182358
v 47.53705 61.6098 -0.7707174
v 47.87114 59.62384 -0.7699348
v 44.42513 62.62198 2.406178
v 48.34993 60.27554 -1.472318
v 49.16281 58.59098 -2.097531
v 49.79639 57.65465 -2.756516
v 49.90149 55.56791 -2.556799
v 50.18452 59.65697 -3.650458
v 51.10613 58.64306 -4.753832
v 51.62244 57.28355 -5.218947
v 50.22703 56.87507 -3.209265
v 50.81165 55.54868 -3.807983
v 52.03241 56.26004 -5.659591
v 43.06896 39.08219 8.612553
v 42.07998 38.61314 9.63627
v 41.54696 39.23796 9.884816
v 41.04467 38.70919 10.37439
v 40.75283 39.47297 10.38109
v 40.67302 40.45486 10.22086
v 43.2111 36.93439 8.979559
v 44.24341 37.86219 7.945774
v 33.03047 65.66282 11.60585
v 31.35574 66.07388 12.65744
v 33.99329 64.75304 11.04101
v 31.35079 63.98705 12.86924
v 30.6459 64.48428 13.26208
v 31.04654 60.96209 13.29364
v 30.59809 57.95619 13.79911
v 29.23794 59.7664 14.45056
v 29.86553 62.01939 13.91448
v 30.67451 62.92478 13.36614
v 29.02615 62.48074 14.36718
v 29.84865 63.57346 13.81807
v 33.32973 57.20593 12.15602
v 32.16954 57.65514 12.85811
v 31.43203 56.9218 13.37508
v 29.77543 57.62619 14.31814
v 29.52411 55.86094 14.61626
v 28.331 56.58749 15.20196
v 30.69802 55.09649 14.03438
v 29.34097 54.14282 14.92641
v 28.51953 54.56486 15.32646
v 28.01589 58.50898 15.20699
v 30.62711 53.31278 14.27197
v 32.12405 52.95312 13.40291
v 30.94524 51.31538 14.32409
v 32.889 55.23346 12.65322
v 31.75266 55.37188 13.34944
v 33.38779 52.42636 12.66061
v 26.41711 58.91603 15.99271
v 26.99976 60.13109 15.6284
v 27.91912 61.43803 15.06892
v 34.47967 53.49573 11.76762
v 32.95866 50.65124 13.16147
v 34.5547 51.21263 12.02653
v 33.59519 49.51793 12.91949
v 34.58245 47.88603 12.54673
v 35.34426 49.53079 11.75597
v 35.33907 46.97985 12.20876
v 34.2084 46.15494 13.1013
v 33.23117 47.3357 13.50816
v 33.34728 45.62068 13.72246
v 32.5942 46.50386 14.02862
v 30.4739 48.51155 14.9825
v 30.66684 50.19293 14.63064
v 35.97481 51.41782 11.02769
v 36.61637 53.17129 10.30478
v 28.56242 64.05698 14.5135
v 27.73638 63.74302 14.97813
v 31.29967 47.3679 14.64509
v 26.66215 56.78957 16.0788
v 26.02879 57.27711 16.34703
v 24.93336 57.23616 16.85493
v 24.66824 58.79299 16.82126
v 25.5469 60.27925 16.33698
v 23.2609 57.83152 17.52356
v 23.38106 59.22332 17.34967
v 24.25964 59.44571 16.9651
v 23.86665 60.04543 17.08579
v 23.78284 55.92549 17.49328
v 21.44894 57.32379 18.26423
v 21.46598 58.53584 18.14292
v 22.49331 54.77035 18.11901
v 20.85847 55.55982 18.63708
v 51.82534 50.23574 -4.543557
v 51.50373 53.45393 -4.485816
v 51.92746 52.6403 -5.005432
v 53.22803 51.4554 -6.936417
v 53.09615 53.23488 -6.887503
v 53.80493 52.92173 -8.002919
v 54.78101 52.34024 -9.602571
v 54.24712 50.98857 -8.586961
v 54.29764 50.29326 -8.662424
v 54.49371 54.43806 -9.45483
v 53.70382 55.18504 -8.204916
v 52.9033 55.17086 -6.785159
v 53.80441 56.69228 -8.757935
v 52.82624 57.23834 -7.227315
v 53.26553 58.58217 -8.239332
v 51.93796 55.09496 -5.363732
v 54.07462 57.85434 -9.506995
v 55.02525 55.47195 -10.71414
v 54.80947 56.74738 -10.58196
v 55.22918 56.8792 -11.37515
v 52.2191 58.92944 -6.669891
v 52.57182 59.81347 -7.431312
v 53.79285 59.83298 -9.557258
v 52.28754 57.10461 -6.142711
v 53.3314 59.88653 -8.776547
v 53.4009 60.97963 -9.231283
v 54.17992 58.92562 -9.929549
v 55.22655 52.76489 -10.50115
v 55.29954 54.01026 -10.88288
v 55.24688 51.39161 -10.39235
v 54.99386 49.8903 -9.858842
v 39.57191 41.14556 10.88832
v 37.34666 42.1612 12.09236
v 33.77469 56.26664 11.97121
v 44.4869 54.17414 3.751517
v 38.58973 53.28582 8.821754
v 27.62353 55.47995 15.71332
v 26.39317 55.12309 16.35535
v 27.52581 54.05511 15.90484
v 27.72007 52.44656 15.99267
v 25.9034 53.95498 16.71275
v 25.61759 52.50581 17.02992
v 26.50168 51.62828 16.70999
v 29.34764 52.60939 15.098
v 26.55343 50.29947 16.83719
v 23.83008 51.38084 17.94446
v 23.71641 53.92263 17.70275
v 22.53885 53.15079 18.27306
v 20.75608 54.35369 18.81302
v 21.17358 52.10428 18.91994
v 19.02303 55.0658 19.32498
v 21.83955 50.42954 18.86179
v 34.97389 54.62281 11.31101
v 55.52144 51.2536 -11.01779
v 40.99282 65.95236 5.189921
v 39.44757 65.36034 6.700905
v 39.11777 66.22369 6.841374
v 56.17748 51.12278 -12.26441
v 29.2725 50.68538 15.37825
v 27.68942 51.03079 16.16556
v 29.62075 49.34449 15.33686
v 27.62733 49.05951 16.42053
v 29.21214 47.70322 15.75382
v 28.02019 47.0223 16.46488
v 26.71652 47.3644 17.06211
v 27.40884 46.19337 16.86258
v 19.76815 56.93069 18.89392
v 29.60481 46.10923 15.75402
v 28.55078 44.26222 16.49082
v 29.9155 44.51625 15.7909
v 27.12684 45.01334 17.08873
v 30.46096 42.64433 15.82574
v 29.0693 42.84938 16.48328
v 31.37723 43.72225 15.14489
v 30.27885 41.18678 16.15267
v 28.89564 41.79139 16.70754
v 27.37405 43.01557 17.20698
v 31.68889 40.33784 15.67148
v 30.03646 39.92386 16.47988
v 31.20186 45.80722 14.95062
v 31.58648 44.9219 14.86755
v 32.79998 44.61356 14.21149
v 55.82792 55.53928 -12.21061
v 55.97634 53.8255 -12.14187
v 56.43156 54.58366 -13.25868
v 40.15393 60.87042 6.720564
v 32.61338 66.89909 11.72254
v 52.00591 60.35663 -6.712196
v 51.35571 60.52404 -5.793898
v 52.1261 61.65466 -7.293777
v 52.77132 61.18545 -8.210207
v 51.32203 62.1101 -6.225044
v 52.39593 62.44328 -7.959662
v 50.46636 61.75816 -4.87199
v 50.62137 62.93948 -5.446646
v 36.56564 63.79935 9.285761
v 35.35256 63.67466 10.22432
v 26.96261 63.31278 15.41056
v 57.3415 49.73336 -14.83304
v 57.48878 48.31564 -15.12144
v 57.75687 49.52687 -15.76191
v 58.17651 49.08474 -16.68114
v 56.98804 51.10608 -13.96701
v 57.63554 51.49538 -15.47803
v 58.13047 50.55368 -16.58374
v 58.3168 51.87562 -16.99602
v 58.31078 49.45611 -16.97982
v 57.22005 53.33227 -14.68682
v 57.91643 53.19352 -16.21281
v 56.7402 52.50326 -13.59134
v 55.78524 52.20796 -11.55591
v 56.96276 54.60421 -14.29204
v 56.3012 56.03771 -13.26017
v 56.71289 56.44111 -14.1683
v 57.61022 54.31745 -15.66964
v 57.38911 54.87512 -15.26663
v 57.02428 56.80905 -14.91986
v 57.71458 55.49669 -16.0669
v 58.11735 54.43281 -16.73577
v -64.19756 34.81771 -22.11821
v 42.12681 22.95855 3.440092
v 19.82045 -29.82807 9.31004
v -8.389397 -53.56478 13.18631
v -7.23687 -53.99014 13.2054
v -7.699606 -56.58185 10.56323
v -34.68673 -38.12775 3.810079
v -36.41813 -36.39849 3.406385
v -35.57348 -35.75749 4.08628
v -24.13866 -80.92445 -16.16008
v -44.48158 -65.8997 -39.55272
v -44.55142 -65.77467 -40.3329
v -53.58513 34.07903 2.520426
v -53.7359 34.62024 2.395136
v -53.38669 34.52595 2.900042
v -53.00108 34.79768 3.364482
v -35.99635 7.297105 4.82983
v -34.95849 6.278906 5.075142
v 11.01668 -28.88869 13.30073
v 12.60189 -31.40811 12.99999
v 12.89364 -29.14319 12.35485
v 15.07379 -29.08669 11.26592
v 34.60054 45.01172 13.11087
v -64.01305 -17.63148 -29.05927
v 65.23603 4.13868 -40.20364
v 65.42128 3.437312 -43.11892
v 65.45906 4.652973 -41.82738
v 65.12203 1.331918 -43.64212
v 65.70777 6.059516 -42.51779
v 65.72575 4.350719 -44.68969
v 65.84362 6.606536 -43.20617
v 64.32697 -1.251687 -40.31968
v 64.77991 -0.3722018 -43.86242
v 64.35864 -1.941111 -42.34677
v 65.5228 3.039062 -45.53017
v 65.25906 1.706659 -45.50616
v 64.27893 -2.726748 -43.32497
v 64.72353 -0.8638325 -44.84342
v 64.47005 -2.384818 -45.66384
v 63.91324 -4.122049 -42.64667
v 64.201 -3.287802 -44.20896
v 64.05305 -2.960804 -40.90508
v 27.75459 -28.54584 6.856172
v -30.98797 -4.875156 7.459908
v -30.92445 -2.978258 6.948235
v 27.13209 -13.78114 8.565611
v 44.54658 -53.86033 -21.5225
v 42.9465 -57.55765 -23.14523
v 42.31729 -57.53928 -21.97884
v 41.74408 -59.99452 -24.18257
v 41.02092 -62.2394 -26.31138
v 42.78202 -60.6581 -27.69364
v 42.11393 -61.8746 -28.46179
v 40.99176 -63.42998 -28.77914
v 39.10379 -64.81759 -26.74184
v 40.08966 -64.80615 -29.64117
v 39.75926 -62.99859 -24.79379
v 40.64478 -64.84241 -32.03518
v 41.9226 -63.16496 -31.35117
v 42.5849 -62.69496 -32.51721
v 41.25623 -64.58733 -34.38424
v 39.1248 -66.48725 -32.03612
v 43.08092 -61.45651 -30.44829
v 43.32212 -60.85717 -29.70834
v 19.41696 -78.5663 -10.70689
v 59.53762 29.46621 -20.77047
v 59.59676 30.29352 -20.9562
v 26.34807 48.24064 17.14393
v -10.00202 1.274704 22.20488
v -9.037409 2.676824 22.80379
v -21.13267 65.75987 19.09021
v -19.20656 63.83185 19.72615
v -17.40945 63.32336 20.12652
v -18.50702 62.28927 19.99528
v -20.33967 62.2857 19.60418
v -19.07508 65.89479 19.52552
v -18.46068 65.07128 19.73926
v 26.53945 62.02025 15.73962
v 22.04612 -30.08209 8.456836
v 20.70942 -29.21872 8.904603
v 23.19518 -27.86005 8.060343
v 23.39688 -29.9241 7.9993
v 23.93495 -31.05122 7.762597
v 22.75882 -32.27047 8.183658
v 24.4416 -29.30853 7.686358
v 24.69259 -27.80542 7.718095
v 24.04142 -25.55089 8.056707
v 21.86648 -26.63102 8.420761
v 22.71038 -24.41242 8.344302
v 24.65956 -23.59106 8.246782
v 20.18969 -28.07631 9.00365
v 20.9908 -27.62583 8.703331
v 21.4176 -24.64699 8.523584
v 20.78459 -26.39188 8.681697
v 24.45842 -32.13818 7.488781
v 23.2701 -32.68155 7.948348
v 23.67321 -33.59551 7.704456
v 26.66305 -73.05324 -15.68954
v -63.76609 25.86086 -20.52958
v 24.68928 60.98276 16.67385
v 25.35387 61.9023 16.28798
v 33.64684 43.94976 13.85169
v -64.90753 23.85328 -23.07267
v -64.3822 25.70183 -22.01144
v -65.38225 22.81271 -24.02651
v -65.00184 20.15815 -22.76519
v -65.5585 18.98327 -23.85298
v -65.94506 21.91502 -25.32889
v -65.70264 16.43788 -23.88375
v -64.72188 16.54431 -21.67765
v -66.49499 16.07722 -25.77144
v -65.86467 14.11878 -23.88378
v -66.24792 19.86504 -25.76958
v -66.13211 23.1803 -26.06966
v -66.80575 13.52715 -26.24979
v -66.62691 19.42155 -26.72981
v -67.46081 12.31141 -28.05814
v -67.42915 13.99762 -28.16296
v -64.65689 15.26574 -21.36395
v -65.26112 27.13734 -24.40071
v -64.77012 27.96963 -23.23866
v -67.13948 15.18938 -27.44807
v -66.88164 16.41245 -26.91437
v -66.90033 17.82549 -27.20152
v -67.16314 18.86654 -28.18646
v -66.6966 20.41006 -27.12277
v -67.34543 16.82433 -28.343
v -22.37636 2.951447 7.853601
v -22.35799 4.474348 7.22809
v -20.94528 5.487104 7.398275
v -37.51879 -71.39727 -26.33323
v -31.40978 -76.31036 -24.6746
v -30.18068 -77.10558 -22.70816
v -33.11858 -75.04838 -25.42912
v -29.3984 -77.78848 -25.26932
v -32.22482 -75.82113 -26.45805
v -28.9901 -78.04725 -23.57127
v -34.14285 -74.4587 -27.55759
v -36.10695 72.13494 11.73725
v -63.18137 54.49651 -18.39754
v -62.60204 52.9736 -17.03179
v 40.35157 31.7804 9.786719
v -18.66225 -17.76267 16.98641
v -39.52951 40.85163 13.98839
v -40.94887 41.00858 13.15152
v -35.02054 4.958141 5.089758
v -34.84898 3.905442 5.153964
v 38.2876 -64.74853 -24.70337
v 37.71069 -65.63787 -25.0574
v 37.92167 -65.80904 -25.9197
v 36.96231 -66.72723 -25.52476
v 64.33451 12.80479 -32.36371
v 64.82018 15.15487 -34.70054
v 63.84096 11.45327 -30.46683
v 64.20628 11.38518 -31.88766
v 64.90166 13.77053 -34.97189
v 15.98912 -76.43177 -3.849004
v 14.38473 -77.05929 -2.65912
v 14.9623 -78.52645 -4.460315
v 15.81612 -79.83481 -7.005232
v 14.11086 -79.7069 -4.814591
v 13.23982 -76.73216 -1.418628
v 13.62736 -81.7918 -7.394869
v 15.74746 -80.9854 -8.864948
v 12.46008 -81.77012 -5.900288
v 11.05631 -80.88705 -3.222366
v 12.35021 -81.01299 -4.590634
v 10.06323 -82.98596 -5.559058
v 10.15976 -82.2458 -4.34366
v -45.55869 15.23554 0.2048617
v -44.19759 13.83111 1.45998
v -43.86998 15.2974 1.51504
v -44.43328 16.61314 0.8309888
v -43.18647 16.15352 1.76359
v -43.45668 14.44073 1.938203
v -46.09299 16.45777 -0.3602628
v -45.79184 17.79207 -0.1402207
v -42.34636 15.62788 2.459232
v -43.3327 13.86264 2.10515
v -16.252 -22.90441 13.20439
v -15.649 -22.44303 14.86766
v -38.56129 41.39809 14.37317
v -37.41611 41.51858 14.89747
v -38.72303 40.34314 14.57243
v 23.17712 50.26382 18.36163
v 24.56895 50.10875 17.7823
v -38.0107 76.45692 8.756293
v -39.23471 76.78217 7.650602
v 11.73308 -27.38269 12.51547
v 11.03033 -30.69782 13.73898
v 9.56617 -30.02202 14.45422
v 9.801888 -31.81296 14.68664
v 8.613353 -30.89427 15.18228
v 9.054608 -28.1469 14.29695
v 7.96505 -26.53797 14.81341
v 10.09239 -27.16265 13.37693
v 7.831905 -29.58489 15.37893
v 6.909236 -27.00831 15.66425
v 6.51788 -26.04151 16.07977
v 5.574584 -27.21964 16.72581
v 5.510756 -25.44296 17.07989
v 4.070193 -28.23737 17.75917
v 6.04644 -28.83695 16.45849
v 6.386572 -29.83963 16.35303
v 5.176712 -30.7528 17.13643
v 4.442538 -29.44177 17.49924
v 6.618235 -23.88544 16.6292
v 6.998834 -25.15167 15.95586
v 5.559871 -23.27876 17.45727
v 5.167082 -22.65839 17.80439
v 6.546804 -22.91264 17.11287
v 3.530647 -26.36057 18.32258
v 4.308771 -25.42792 18.02812
v 3.923691 -24.56564 18.5302
v 3.482117 -30.14009 17.94361
v 3.154429 -28.28705 18.22492
v 0.9918235 -29.436 18.66881
v 1.391595 -28.32114 18.83162
v 1.996014 -27.0274 18.94674
v 6.970911 -31.42908 16.2303
v 3.987763 -23.1771 18.59484
v 4.594183 -22.2045 18.18573
v 6.11447 -21.47025 17.46726
v 2.711589 -25.19539 19.20602
v 8.24644 -25.35051 14.78965
v 7.941682 -24.18173 15.77541
v 7.689551 -32.49561 15.9973
v 18.7768 -79.96537 -12.56225
v 19.64806 -79.70776 -14.01413
v 18.36024 -80.76987 -14.435
v -69.45427 5.818385 -38.24511
v -19.847 21.05794 6.523988
v -20.36643 21.11105 6.183992
v -45.13298 34.48012 10.445
v 58.36082 25.87985 -17.79432
v 8.663869 -37.97107 15.93178
v 8.617365 -35.74012 15.92918
v 60.81186 39.95275 -24.45673
v 61.46435 39.90311 -26.56993
v 61.39493 38.61822 -26.41257
v 61.97798 39.71245 -28.23057
v 62.26289 37.28875 -29.23048
v 62.83367 37.8476 -30.86116
v 62.50105 35.3879 -29.90403
v 61.99074 35.42291 -28.26721
v 62.75431 36.64779 -30.80755
v 63.09007 35.49538 -32.04125
v 63.16027 38.43481 -32.09058
v 63.14976 37.01664 -32.18298
v 62.97592 34.41073 -31.55689
v 61.59547 35.20025 -26.88352
v 63.56853 35.74923 -33.64825
v 63.6156 34.08889 -33.84758
v 63.24398 34.08946 -32.56109
v 63.74457 36.42477 -34.32757
v 63.55326 37.67055 -33.5965
v 61.9815 41.99765 -28.03148
v 62.38768 40.84692 -29.40247
v 61.91318 43.11095 -27.68999
v 62.17856 42.63664 -28.49393
v 62.07417 42.1673 -28.3345
v 62.49277 41.15704 -29.65036
v 61.14215 34.76779 -25.44481
v 61.04787 32.0717 -25.04977
v 61.58154 33.24668 -26.7171
v 60.38311 32.89043 -23.17655
v 60.74969 29.82407 -24.03653
v 60.03785 30.23396 -22.15389
v 60.83832 28.41828 -24.11927
v 59.91352 28.25226 -21.71946
v 61.36027 27.76233 -25.56928
v 60.8606 26.48283 -23.96694
v 60.26778 26.65662 -22.45227
v 61.5148 29.78469 -26.22257
v 61.95256 31.26446 -27.7541
v 61.65596 27.99262 -26.43045
v 62.00444 28.57195 -27.5511
v 61.65813 26.28356 -26.2305
v 62.16943 26.72579 -27.78738
v 60.78507 25.08811 -23.59013
v 61.90638 24.87786 -26.74422
v 61.07229 24.23763 -24.26144
v 62.09531 23.11513 -26.94388
v 61.83155 21.3141 -25.84952
v 61.34286 21.4343 -24.53524
v 61.19888 18.88148 -23.8019
v 62.44998 19.30045 -27.20161
v 62.60502 21.84206 -28.22044
v 62.89552 18.13784 -28.28428
v 63.12396 20.9687 -29.68145
v 62.1348 32.7085 -28.58758
v 62.3957 31.8486 -29.38195
v 62.3614 30.48418 -28.93629
v 62.09653 34.08559 -28.49295
v 62.47004 33.54562 -29.77295
v 63.00142 32.36427 -31.59977
v 62.88722 31.62132 -31.13995
v 63.60747 32.40144 -33.90583
v 63.32021 31.09517 -32.59769
v 63.66787 33.49714 -34.04331
v 63.85703 32.16409 -34.86819
v 63.86893 30.59582 -34.7144
v 63.5244 30.10379 -33.25264
v 63.93806 33.06103 -35.21626
v 64.13117 31.98588 -35.92444
v 63.79843 19.52983 -31.63027
v 64.07799 16.3924 -31.98005
v 63.35844 16.70859 -29.46245
v 63.90141 28.60164 -34.46074
v 64.15483 29.76638 -35.76497
v 63.59741 29.00269 -33.32418
v 63.72325 27.55725 -33.48319
v 64.18666 27.7308 -35.48941
v 64.51821 30.05072 -37.29011
v 64.75659 28.34834 -37.96245
v 64.61579 26.54866 -36.81614
v 64.39943 24.23105 -35.30971
v 64.04125 26.31279 -34.38445
v 63.86216 25.42236 -33.38226
v 64.06475 23.35881 -33.60432
v 63.49372 25.41976 -31.86396
v 63.49427 27.07171 -32.44421
v 63.32168 28.18852 -32.01632
v 63.25468 23.51458 -30.66064
v 63.76863 22.42732 -32.20021
v 63.21959 25.21284 -30.94692
v 62.26977 25.6048 -27.9173
v 63.21024 29.73097 -32.02521
v 62.87236 30.98001 -31.00255
v 62.77211 30.08392 -30.20752
v 38.68367 -66.52666 -30.09348
v 38.98339 -65.80196 -28.77039
v 61.68348 -6.687057 -27.80628
v 56.50298 -28.9376 -26.10117
v 56.16776 -29.67863 -25.59799
v 17.32615 -79.13745 -8.144179
v 18.25848 -79.1417 -9.623215
v 16.92872 -80.26157 -9.402458
v -6.75545 8.824119 22.21019
v 3.234114 -31.23322 17.99211
v -26.29028 -79.75088 -22.25337
v -29.92671 -77.41727 -26.4721
v -31.42374 -76.45125 -27.77297
v -32.53257 -75.65657 -28.01485
v -17.35564 -24.60225 11.7594
v -51.64686 35.15578 4.942572
v 48.79708 61.62873 -2.438006
v 49.65504 61.95894 -3.740279
v 47.9245 61.89659 -1.343534
v 49.00044 62.79794 -3.034258
v 49.58424 63.48783 -4.09101
v -67.4338 10.80816 -27.90417
v -56.7826 -50.14625 -40.97586
v -57.65322 -48.23982 -40.22126
v -57.78107 -48.2997 -42.23051
v -57.95041 -47.29897 -38.9321
v 65.79417 4.122703 -46.3148
v -64.12716 37.96117 -21.92703
v 30.36732 -72.17409 -21.95274
v 28.49275 -73.81412 -21.37969
v 28.82104 -74.02136 -23.14033
v 35.85445 -67.70299 -24.95318
v 34.95098 -68.88978 -25.49108
v 36.28567 -68.01321 -26.8235
v 33.98787 -70.13882 -26.19907
v 34.49432 -70.08726 -27.49989
v 35.46636 -69.03235 -27.39135
v 30.0515 -43.71903 1.10054
v -1.574911 -82.53481 -0.1604323
v -2.178774 -80.96182 1.560115
v -46.17837 74.83605 2.007523
v -45.47028 74.98616 2.709058
v -45.37124 77.66912 1.413586
v -45.924 76.22132 1.604764
v -44.52033 77.7965 2.259971
v -42.88517 77.689 4.019238
v -42.30788 76.42796 5.144825
v -46.47863 76.52884 0.8238298
v -46.58879 77.77198 0.09827084
v -42.95066 74.55433 5.355972
v 25.85461 49.45239 17.26123
v 33.06833 42.81618 14.43797
v 31.957 41.78256 15.22582
v 39.35452 -66.3876 -33.31372
v 40.61625 -65.29095 -36.35398
v 39.19507 -66.61231 -34.98792
v 42.67513 -63.14664 -35.30643
v 40.72524 -65.0188 -39.51085
v 39.06498 -66.65829 -37.42471
v 52.94969 -40.37997 -25.69458
v 53.92135 -37.67977 -25.80851
v -15.18938 -45.57057 10.1574
v 53.79947 31.15302 -5.846423
v -50.18682 76.70468 -3.589755
v 34.19551 42.02119 14.04626
v 35.58989 42.95448 12.92805
v 35.73017 44.25992 12.52759
v -38.88491 -70.86035 -33.79406
v -39.40349 -70.398 -34.68197
v -35.277 -73.54877 -27.26883
v -65.1825 38.78785 -24.78819
v -64.57912 38.93403 -23.14691
v -64.81676 41.28079 -23.95534
v -65.42322 39.98722 -25.78941
v -65.64632 41.16135 -26.46895
v 58.72912 46.91104 -18.16545
v 59.40949 46.30338 -19.91411
v 59.1143 47.55128 -19.07156
v 59.73343 47.92263 -20.65898
v 60.0161 46.10976 -21.67063
v 59.75236 46.87418 -20.87358
v 58.20449 48.01995 -16.78239
v 58.63083 48.73578 -17.77328
v 58.8935 48.74099 -18.44452
v 59.25986 50.14826 -19.23612
v 59.42511 48.89507 -19.73507
v 59.86121 25.06781 -21.29952
v 59.24868 26.21274 -19.89044
v 59.26434 28.1949 -19.97538
v 58.9879 24.28864 -19.16858
v 26.04819 -45.53998 1.414129
v 27.25602 -46.13306 0.7490356
v 56.67052 -29.29469 -27.04771
v 56.26815 -30.22802 -26.46816
v -51.45128 -57.82676 -47.85038
v -11.05579 -4.712051 24.95149
v 54.91125 -36.52595 -27.76955
v 54.37419 -38.28842 -27.79094
v 54.84197 -39.41297 -30.58914
v -42.90326 13.34904 2.40856
v -42.34155 14.52394 2.5906
v -41.41283 13.85859 3.318195
v -39.79229 -70.18211 -33.16948
v 43.67482 -1.792952 1.011635
v -49.31527 17.12012 -3.383678
v -48.15752 14.8641 -2.265063
v -48.79282 17.89558 -2.893398
v -47.05268 16.31031 -1.357144
v -46.79747 15.25609 -1.029404
v -60.02759 -39.58191 -33.99126
v -22.2847 -25.19033 9.674886
v -20.42355 -26.50999 10.55319
v -21.97039 -27.21389 10.12384
v -21.13494 -29.19604 10.81018
v -24.28707 -25.7498 9.134203
v -23.3616 -28.26492 9.710677
v -24.4229 -27.90881 9.281375
v -25.17556 -26.83881 8.945434
v -25.98614 -28.48408 8.781612
v -24.67664 -29.67849 9.360073
v -23.41653 -29.62397 9.870338
v -22.4912 -30.81029 10.42859
v -24.46716 -31.70012 9.605884
v -22.2828 -32.23806 10.69086
v -23.32605 -33.12593 10.23852
v -24.79337 -33.96465 9.515087
v -23.80034 -35.07817 10.01318
v -25.0292 -35.46828 9.320997
v -26.55389 -33.99381 8.639085
v -22.18273 -36.33937 10.86703
v -26.51462 -32.59613 8.719256
v -25.88895 -30.58928 8.934828
v -24.16325 -38.24702 9.378778
v -25.0351 -37.19536 9.080572
v -24.89741 -38.13116 8.959925
v -26.97145 -36.39818 8.207928
v -26.54683 -37.95235 8.106089
v -20.38629 -31.88762 11.61654
v -27.8701 -30.82342 8.157152
v -27.50327 -29.59797 8.297899
v -18.38232 -30.19739 12.33348
v -19.18402 -27.31072 11.25426
v -17.52478 -27.71914 12.12196
v -18.79446 -32.38845 12.52673
v -21.66359 -34.9039 11.18385
v -20.34621 -35.71516 11.98444
v -21.06256 -38.09928 11.4424
v -22.95067 -37.95961 10.21372
v -21.8716 -40.07478 10.42395
v -20.86839 -40.05404 11.1151
v -19.91223 -39.71642 11.88243
v -18.73301 -36.66734 12.95576
v -19.20292 -34.78273 12.5922
v -18.96074 -38.12013 12.78464
v -17.48658 -36.14153 13.70924
v -17.64643 -38.06828 13.6455
v -18.05587 -39.24508 13.22719
v -16.12503 -39.49142 14.36214
v -17.3115 -40.44582 13.29435
v -18.57541 -40.33197 12.54195
v -15.73888 -36.6614 14.81469
v -16.71107 -33.83459 13.91553
v -14.11277 -39.519 15.4241
v -20.92004 -33.84073 11.55059
v -17.30059 -31.79975 13.23167
v -15.74938 -35.05532 14.63071
v -19.69836 -41.99515 10.77244
v -14.82343 -33.5209 14.92387
v -13.4364 -32.19238 15.44419
v -10.97429 -33.35484 16.90579
v -13.10922 -34.55204 15.98973
v -14.7992 -31.3502 14.50054
v -12.29304 -28.50824 15.34256
v -15.29821 -30.24244 13.97827
v -12.42695 -30.62486 15.72027
v -11.74752 -31.77788 16.31548
v -16.91973 -29.92949 13.03754
v -16.29641 -29.12803 13.15788
v -13.80523 -28.70793 14.425
v -14.94978 -28.00381 13.56107
v -27.63127 -37.4426 7.655695
v -28.38023 -38.55711 6.968752
v -29.85601 -36.3765 6.803847
v -25.78418 -39.28204 8.068121
v -26.41017 -40.2438 7.310248
v -28.6395 -34.98834 7.593373
v -21.28095 -32.81972 11.26317
v -14.3224 -26.86517 13.69235
v -13.07615 -27.65753 14.61739
v -12.63171 -25.49447 14.87595
v -11.25023 -25.0295 16.00974
v -10.83944 -26.16047 16.23813
v -11.85052 -29.13966 15.7618
v -10.90609 -30.58713 16.59872
v -8.420553 -32.88633 17.86944
v -7.969399 -29.71813 18.01984
v -10.18104 -29.3283 16.8825
v -10.4738 -35.50282 17.40166
v -11.81243 -34.91151 16.70524
v -12.98372 -35.98693 16.24882
v -11.78382 -36.40953 16.85988
v -8.761754 -35.28414 17.98596
v -8.719405 -36.71828 18.06892
v -10.92383 -38.46982 17.12095
v -12.25199 -38.0709 16.63289
v -13.47782 -37.15443 16.05575
v -6.532425 -32.09215 18.17847
v -5.709104 -29.71704 18.54228
v -4.669038 -32.36783 18.11214
v -6.773109 -34.22656 18.1878
v -6.064758 -36.27494 18.41159
v -5.161201 -33.93845 18.10037
v -4.564832 -37.40448 18.53205
v -7.282394 -37.06118 18.38611
v -7.071687 -38.32597 18.28253
v -5.956458 -38.80528 18.35653
v -9.088089 -39.4991 17.49352
v -6.870389 -40.4792 17.63426
v -7.802289 -41.4159 16.79607
v -3.703923 -36.64493 18.31908
v -9.449697 -38.18911 17.69441
v -2.486362 -32.63033 17.93016
v -3.539525 -37.58001 18.51479
v -4.150751 -39.02837 18.53737
v -4.685129 -40.69608 17.99394
v -3.33678 -39.53174 18.46563
v -1.544725 -38.06284 18.54067
v -1.986115 -39.17218 18.52771
v -0.2493403 -37.10051 18.44765
v -3.19518 -34.76715 17.96446
v -1.629152 -35.59998 18.09132
v -4.767833 -42.05527 17.12688
v -6.515259 -41.84796 16.85184
v -3.282505 -41.48756 17.74147
v -3.948041 -43.05848 16.20761
v -22.86205 -40.28831 9.592675
v -27.31112 -26.38791 8.40056
v -28.9964 -27.45897 8.001003
v -27.58507 -28.40595 8.290855
v -29.14655 -28.99598 7.832031
v -3.037789 -29.72371 18.59102
v -10.54597 -27.41382 16.45247
v -10.25608 -24.31481 16.95774
v -8.970486 -23.58929 18.17235
v -8.506281 -25.36229 18.29013
v -9.201154 -27.10286 17.47555
v -7.932098 -27.73196 18.20168
v -6.605295 -26.55873 19.07574
v -5.739333 -25.95386 19.76185
v -7.108535 -24.15255 19.72939
v -6.151273 -24.19489 20.48674
v -4.841367 -25.55616 20.44079
v -7.10228 -22.43264 20.26885
v -6.11297 -22.90627 21.3128
v -6.491986 -21.95194 21.23535
v -5.079307 -23.19668 22.11171
v -4.838257 -24.47198 21.30662
v -3.52204 -23.89013 22.59952
v -3.178251 -24.77688 21.39098
v -6.960861 -21.79836 20.47375
v -6.159279 -21.69283 21.56355
v -6.58956 -21.15834 21.05907
v -5.474209 -22.23894 22.56414
v -5.493061 -22.02153 23.23753
v -4.572672 -23.05622 23.17839
v -2.25687 -23.95183 22.8571
v -5.791427 -21.63774 22.30721
v -5.327032 -22.18372 23.69034
v -5.74242 -21.44479 22.71964
v -7.142109 -20.74522 20.40576
v -6.462939 -20.13967 20.99087
v -6.191476 -20.59528 21.54716
v -6.142581 -20.09348 21.37531
v -5.964755 -20.68531 22.05642
v -7.693454 -21.86335 19.6259
v -8.345734 -22.11174 19.25499
v -8.212043 -21.06372 19.30706
v -7.935726 -20.26582 19.42357
v -3.398365 -25.9165 20.71271
v -2.904794 -25.56082 21.05585
v -3.529452 -26.25595 20.33866
v -4.886938 -22.56551 24.61567
v -7.290901 -19.3356 19.44683
v -6.549929 -19.48734 20.51396
v -7.614321 -19.1777 18.92856
v -7.210284 -19.18042 19.51244
v -6.881243 -19.24661 20.04132
v -5.182835 -22.30265 24.37811
v -2.470966 -23.45907 24.31507
v -1.993018 -22.79757 27.119
v -1.43579 -23.40515 24.86069
v -0.8258725 -23.51497 24.16109
v -0.6764175 -22.7963 26.84922
v -8.219577 -23.16625 18.93694
v -4.751814 -27.45513 19.30531
v -2.340172 -24.93818 21.27908
v -1.364295 -24.50942 21.62504
v -0.5530775 -25.22894 20.93558
v -1.093214 -25.65935 20.7692
v -1.805896 -26.2022 20.34245
v -0.583511 -25.93013 20.37564
v -5.913293 -20.85609 22.7074
v -13.9017 -25.33944 13.95742
v -13.05301 -24.5289 14.78312
v -14.08901 -22.88518 15.51556
v -13.35193 -24.06077 14.83366
v -12.0163 -23.57029 15.92905
v -13.38756 -22.6896 16.0526
v -11.52424 -23.10575 16.43187
v -12.22778 -21.71932 16.85441
v -11.10987 -22.34665 16.87921
v -10.73581 -21.9151 17.38192
v -12.7856 -21.8498 16.75633
v -11.1925 -20.60959 17.05698
v -11.71291 -21.21542 17.04276
v -10.41837 -20.55049 17.07455
v -9.876834 -20.32885 17.15085
v -10.34114 -21.31964 17.47424
v -14.9996 -24.40096 13.39165
v -15.14938 -23.78494 13.58715
v -14.89128 -23.21242 14.42434
v -13.94106 -22.14647 16.43872
v -13.01335 -21.28735 16.99932
v -14.72805 -22.46026 15.74632
v -9.77581 -20.79985 17.58859
v -9.631243 -21.96457 18.0896
v -9.072916 -22.14569 18.13996
v -15.89267 -21.63527 16.5698
v -14.51586 -21.73141 16.81573
v -14.89005 -21.48994 17.06618
v -15.42198 -21.30443 17.27973
v -14.2324 -21.08006 17.45743
v -14.84083 -21.01271 17.62408
v -2.507039 -27.2095 19.72519
v -4.084561 -27.01805 19.63019
v -16.36408 -42.59795 12.10556
v -16.55669 -41.86025 12.8384
v -17.98458 -42.47004 11.39421
v 0.09953899 -23.00327 24.58701
v 0.5973238 -22.72549 23.93065
v -0.2163788 -23.47705 22.81597
v -8.944617 -20.66132 18.31763
v -2.324706 -42.42793 17.09719
v -2.318151 -43.36966 15.98727
v -4.691014 -43.86697 14.89564
v -15.82813 -25.23179 12.59362
v -16.28189 -23.6801 12.58647
v -16.08651 -27.2137 12.72415
v -5.744767 -21.57779 24.17339
v -5.873085 -21.25959 23.46811
v -6.04793 -20.63345 23.05048
v -6.55427 -20.72766 24.45993
v -6.880117 -20.48036 25.42813
v -5.869394 -21.59876 25.24501
v -5.236284 -22.23252 25.03803
v -3.789784 -44.42141 14.08622
v -5.200834 -43.2847 15.67192
v -8.899384 -21.86656 18.73669
v -9.256645 -21.30178 18.2691
v -47.53648 75.02277 0.4647134
v 27.72337 65.06183 14.87033
v 28.99667 65.53072 14.13337
v 28.50217 -20.60876 8.012324
v 24.832 54.8296 17.1489
v -12.12402 -6.217884 23.97042
v -12.91683 -8.321093 24.04701
v 56.27848 57.96156 -13.69858
v 55.74483 57.05082 -12.39678
v 55.9317 58.47428 -13.20074
v 56.97401 58.55467 -15.36309
v 55.67257 58.27324 -12.63013
v 55.3616 58.5092 -12.08135
v 55.71561 59.83994 -13.15591
v 54.65378 59.16812 -10.88504
v 54.80814 59.95451 -11.3322
v 55.34993 61.56263 -12.92824
v 55.02747 58.12455 -11.31778
v 54.11198 60.31235 -10.2706
v 56.55709 59.1148 -14.54712
v 54.13433 61.29184 -10.6171
v 54.53211 62.4826 -11.63493
v 55.32238 62.60233 -13.28247
v 54.56365 63.80775 -12.14107
v 55.65776 62.25406 -13.88288
v 55.6 62.98008 -13.98126
v 53.86545 64.03271 -11.00587
v 54.0047 62.7197 -10.78077
v 52.81686 63.8528 -9.079932
v 53.39202 62.61714 -9.724626
v 53.0235 64.6841 -9.776044
v 53.46166 65.3754 -10.8366
v 52.50574 66.64022 -9.775769
v 52.06676 65.73313 -8.736919
v 51.45102 68.15118 -8.635674
v 51.0032 68.01353 -7.798645
v 51.95581 64.56814 -8.038554
v 56.28639 60.98795 -14.7041
v 56.80085 60.16472 -15.39857
v 52.41445 68.3493 -10.31633
v 53.08893 67.42486 -11.06311
v 50.54848 65.09424 -6.050999
v 51.35763 63.89008 -6.915017
v 50.97706 66.44862 -7.141422
v 51.51083 62.9374 -6.792514
v 48.84723 65.86698 -3.851201
v 49.95834 66.66574 -5.705147
v 49.45552 66.71216 -4.990835
v 47.5656 67.14092 -2.592052
v 48.2724 65.2439 -2.858193
v 48.77536 68.45677 -4.745605
v 47.7682 68.27711 -3.300516
v 47.81448 69.5195 -3.870376
v 49.61225 68.30566 -5.804725
v 49.06163 69.61555 -5.580987
v 48.15532 70.44196 -4.697027
v 49.88315 68.8877 -6.438175
v 49.13877 70.85996 -6.280813
v 49.80416 70.2716 -6.974484
v 50.30213 67.86156 -6.662837
v 50.55939 69.04153 -7.481443
v 47.47551 71.17398 -4.04434
v 46.81077 70.53024 -2.891764
v 47.06346 69.46478 -2.775711
v 46.3797 72.54925 -3.329818
v 48.26013 72.04147 -5.577382
v -36.85526 42.53833 14.82863
v -22.09629 60.74661 19.29691
v -48.88237 19.5898 -2.359257
v -49.28524 18.86672 -3.069875
v -49.95832 18.28028 -3.756679
v -50.66729 17.83602 -4.493275
v -50.6884 18.7466 -4.187172
v -50.42863 16.68061 -4.464527
v 13.16726 -33.01152 12.98703
v 46.06239 6.056485 -2.269261
v 47.34082 9.076759 -4.129229
v 45.97948 7.9757 -2.685514
v 48.09908 6.821809 -4.15781
v 44.49128 6.127271 -1.146885
v 43.56901 7.656054 -0.7913798
v 45.11362 8.841178 -2.195444
v 44.09446 8.553908 -1.338982
v 45.15254 5.559242 -1.473267
v 45.96367 9.364894 -3.003775
v -12.39868 -8.159163 25.27125
v 49.29158 -51.29662 -28.95285
v 48.11547 -52.42399 -27.4145
v 49.13015 -52.32134 -30.1663
v 21.07233 -45.88346 2.350498
v 21.54592 -44.87294 2.597852
v -1.720559 -28.51794 19.04989
v 45.74469 5.09115 -1.792493
v 56.72247 40.7731 -13.57152
v -63.62146 53.79596 -19.35353
v 36.67783 42.89177 12.2543
v -63.28901 -25.84211 -34.80743
v -20.73567 46.57326 20.74932
v -21.36248 45.15372 20.62723
v 42.39674 65.00719 3.992971
v 41.67168 66.63982 4.394248
v 40.41758 68.12349 5.1926
v 41.58239 67.92584 4.117747
v 42.5818 67.50497 3.187717
v 42.08917 68.92882 3.301231
v 43.57194 65.53672 2.764186
v 43.1198 69.25979 2.02033
v 43.6111 67.84865 1.961856
v 44.63649 66.13144 1.389775
v 45.3416 66.11382 0.5586664
v 45.24932 64.59392 1.128292
v 44.2137 64.24264 2.279886
v 45.84825 64.74253 0.3712479
v 46.59312 63.67244 -0.2262439
v 43.45615 64.06862 3.077312
v 46.83548 64.72514 -0.8504681
v 64.37886 19.42367 -33.76103
v 64.26752 21.51209 -33.80462
v 64.6937 20.55706 -35.26318
v 6.740431 -82.17087 -1.714943
v 5.282951 -82.52071 -1.496958
v 2.983618 -82.84221 -1.126699
v 2.82001 -83.80196 -2.545114
v 0.07861814 -83.27718 -1.225132
v 2.235016 -82.1429 -0.03791856
v 7.08023 -82.93282 -3.040778
v 18.57125 56.58141 19.29055
v 18.15914 57.58804 19.3343
v 19.09349 57.91773 19.02444
v 20.30167 58.92057 18.5466
v 18.46345 59.23634 19.1024
v 19.97889 59.77145 18.58292
v 17.17859 57.2787 19.63821
v 16.05019 57.92425 19.88589
v 16.82933 55.95426 19.86486
v 17.55245 58.24003 19.4486
v 15.22342 58.16446 20.07549
v 16.78691 58.8011 19.60679
v 15.15443 59.3858 19.98939
v 15.85997 59.69735 19.76331
v -20.26793 45.42559 20.87937
v -20.12732 44.63008 20.89275
v -21.31207 44.03537 20.59833
v -23.96122 -81.11847 -17.20712
v -30.13338 -28.41196 7.637518
v -30.99273 -29.07198 7.345543
v 51.60312 31.68008 -1.086908
v 51.81961 33.03787 -1.290528
v 51.09665 33.56099 -0.05132693
v 51.86627 32.2001 -1.439307
v -35.32511 71.13547 12.49511
v 3.272284 -60.92129 7.198327
v 8.050361 -77.48699 1.804183
v 20.86575 59.16177 18.31457
v -0.6371881 -80.92912 1.561674
v 52.45233 33.30755 -2.633782
v 52.75469 32.29542 -3.201938
v 52.28145 31.72455 -2.313215
v 44.64754 36.78523 7.705309
v 11.12359 -46.90925 9.445511
v 11.68542 -46.11521 8.16191
v 12.08108 -45.42261 7.918969
v 13.11019 -46.28163 6.937457
v 33.31691 67.57823 11.1681
v 34.13181 66.96143 10.68373
v 33.7033 68.13091 10.814
v 34.67135 65.72343 10.43861
v -29.94319 -37.48664 6.518203
v -29.83819 -39.36812 5.975077
v -30.51358 -38.2317 6.025976
v -31.46358 -36.70031 5.971432
v -30.32555 -34.61343 6.866533
v -68.29437 5.6011 -31.77029
v -68.50146 7.577108 -32.11914
v 38.8205 64.48954 7.371092
v 27.79117 -21.72688 8.035164
v -49.32497 75.9397 -2.200122
v -49.14405 77.01018 -2.49146
v 54.18254 65.42977 -12.18314
v -17.1085 -82.96833 -6.978432
v -14.30465 -84.46052 -7.729631
v -12.90376 -85.3486 -9.560389
v -16.1 -84.49426 -10.37959
v -16.09767 -84.74265 -12.05466
v -13.10277 -85.07828 -8.588745
v -62.35066 55.09114 -16.60422
v -62.14277 53.74636 -16.00979
v 17.90175 54.31878 19.73612
v 16.17021 54.54171 20.16953
v -31.92001 -32.66338 6.510077
v -31.10928 -31.42258 6.986344
v -57.99904 64.90829 -10.30137
v -56.68314 64.94971 -8.212145
v -57.59547 66.05676 -10.00965
v -56.69519 66.90436 -8.877947
v -57.52558 67.80829 -10.5745
v -56.85749 68.58447 -9.772134
v -55.61455 68.16867 -7.57988
v -55.31672 66.46349 -6.620269
v -55.73363 65.92091 -7.064684
v 48.3338 -53.47718 -29.80472
v 35.60516 41.85101 13.23282
v 36.89172 40.78868 12.77489
v 38.32548 40.65673 11.8635
v -64.89964 36.94817 -24.09372
v -18.01897 -19.15186 18.39764
v -18.31503 -18.36441 18.22754
v -18.42859 -17.14696 18.38118
v -18.06652 -18.15622 19.17798
v -18.0694 -17.56075 19.42534
v 19.70877 -46.40512 2.215565
v 20.94496 -46.29538 2.095417
v -8.380589 -19.53691 18.03664
v 24.37214 48.17203 18.05165
v 23.1741 48.14756 18.54268
v 35.10084 41.31031 13.71093
v 33.56992 41.03296 14.60411
v 34.62303 40.19322 14.20428
v 33.52385 39.31353 14.91873
v 32.93126 40.11972 15.0991
v -35.16805 31.33764 12.80287
v -35.30737 29.09295 11.7553
v 27.49071 -74.74585 -21.59288
v 25.74131 -76.02762 -20.55435
v 39.12274 39.34901 11.54629
v 38.48236 39.05796 12.06571
v 37.25121 39.56556 12.82272
v 37.71018 38.38527 12.83163
v 38.32747 38.39049 12.38581
v 39.85403 39.69316 11.00506
v 39.58305 38.28873 11.45024
v -61.89064 56.9953 -15.76135
v -61.84341 55.77187 -15.56985
v -61.26638 56.95441 -14.36154
v -61.00113 57.26187 -13.89636
v -60.92603 56.72523 -13.66386
v -61.08696 56.10779 -13.94225
v -62.08199 57.87336 -16.17617
v -61.44653 59.65855 -15.19929
v -61.01865 58.74812 -14.22017
v 58.39001 -18.74685 -23.39566
v 57.82106 -20.31161 -22.68088
v 58.12477 -20.35903 -23.90102
v 58.76935 -20.16752 -26.58037
v 58.98862 -18.35143 -25.72302
v -34.85561 1.214796 5.256424
v -37.59933 2.099103 4.616923
v 23.11644 -76.89487 -15.174
v 20.62426 -79.18422 -15.31638
v 22.10952 -78.22408 -16.39197
v 22.07309 48.08956 18.98981
v 22.35946 49.49036 18.76698
v 22.31627 47.05808 18.94901
v 21.06191 47.54431 19.37584
v 20.00418 48.1312 19.70502
v 20.32282 49.31192 19.48524
v 20.3921 50.73103 19.34353
v 19.14828 50.0421 19.82192
v -36.82743 -72.20059 -27.29969
v -36.6165 -72.6008 -29.51491
v -34.6638 -74.08698 -29.2664
v -36.00581 -73.10378 -30.56452
v -38.0871 -71.36254 -29.10385
v -38.69688 -71.01942 -31.31886
v -37.90074 -71.65524 -32.36868
v -36.68544 -72.53512 -32.38435
v -35.40076 -73.51655 -30.92208
v -37.90001 -71.5979 -33.44624
v -39.60764 -70.19682 -30.47725
v -33.57891 -74.87292 -29.23006
v -34.21652 -74.38652 -30.00027
v -50.30688 -59.65069 -44.21807
v -49.23516 -60.98464 -42.71193
v -50.26015 -59.84029 -42.89783
v 58.40197 -24.75527 -30.02217
v 58.86089 -21.54759 -28.76294
v 58.36691 -22.76731 -27.59526
v 58.86437 -22.66592 -30.1376
v 58.20037 -26.19506 -30.44861
v -41.40113 76.33451 6.006299
v 62.98125 16.30035 -28.16351
v 58.06448 46.89267 -16.5553
v 58.06335 45.85821 -16.26977
v -33.15361 -32.8038 5.987404
v 50.93229 69.83511 -8.410685
v 46.42209 1.358564 -1.296807
v -9.542395 -28.38824 17.23774
v -20.37786 -83.04397 -18.9188
v -32.92273 7.719249 5.435694
v -34.54579 7.663311 5.154963
v -33.60342 5.346827 5.349752
v -32.30862 3.977958 5.568051
v -33.52609 41.44181 16.71324
v -31.83725 40.85621 17.51299
v -31.21808 40.00447 17.83604
v -32.3656 39.93276 17.3429
v -33.53759 40.23666 16.8588
v -35.37228 42.18394 15.67898
v -34.09531 42.70861 16.14797
v -34.77283 40.19821 16.37466
v -66.69785 -7.484752 -34.9568
v 21.91947 60.09518 17.84396
v 58.43556 53.16688 -17.28886
v 24.01942 -76.74815 -17.12294
v 22.79929 -77.90201 -17.62823
v 25.03852 -75.87728 -17.53281
v 24.40658 -75.43775 -15.11667
v 24.39127 -76.91736 -19.33105
v -13.53041 -83.94859 -5.702358
v -40.65295 13.6797 3.733399
v -40.14569 13.97771 3.910257
v -41.16542 14.14248 3.388555
v -39.40735 13.18207 4.356371
v 62.48689 23.77208 -28.17747
v -43.05055 2.30741 2.875743
v -26.74177 74.57246 15.66741
v 18.91215 -46.58369 2.52814
v 4.126531 -60.75404 7.132013
v 63.77367 -2.862762 -38.07117
v 63.54947 -4.682187 -39.61783
v 63.37219 -4.101935 -36.61491
v 63.76759 -4.371594 -41.52521
v -30.67846 5.251853 5.720958
v -31.80622 6.108398 5.584888
v -31.01464 5.849059 5.672585
v -67.7705 10.31964 -28.98495
v -18.74601 -16.65943 16.08417
v -18.56737 -16.19392 17.37603
v -18.11863 -14.33745 17.46579
v -17.75527 -14.68339 19.40184
v -18.02004 -15.59217 19.30513
v -18.05964 -16.46001 19.52608
v -17.55327 -15.39705 20.51419
v -17.39974 -16.02606 21.11039
v -16.59225 -14.52716 22.02503
v -16.79301 -15.62698 22.18126
v -17.16348 -16.54383 21.62548
v -17.6321 -17.40606 20.69906
v -17.82319 -17.97784 19.93272
v -17.25789 -18.07451 20.86619
v -16.62234 -13.68906 21.31243
v -15.6982 -14.47399 23.6236
v -15.73125 -15.47642 23.92579
v -16.355 -16.44881 22.97656
v -16.72913 -17.07803 22.25027
v -17.00478 -12.99458 19.59955
v -15.73738 -12.61666 22.0709
v -17.07414 -17.65172 21.43784
v -16.07927 -18.35277 21.0773
v -16.46315 -18.83839 20.10035
v -15.84267 -17.36143 22.97939
v -14.63744 -19.12454 20.88948
v -15.02845 -18.01493 22.65466
v -15.44273 -13.58162 23.56288
v -14.70711 -12.10143 23.81539
v -14.53659 -10.93042 22.84051
v -13.95956 -11.19458 24.69504
v -14.15685 -12.49106 25.48323
v -14.55779 -13.11009 25.03818
v -14.4291 -13.76243 25.65993
v -15.14075 -14.19528 24.5085
v -13.18303 -12.92694 27.74057
v -13.9263 -14.44779 26.74476
v -14.26239 -15.4863 25.87077
v -12.00423 -17.48491 26.83088
v -12.38144 -15.74923 28.15664
v -12.25928 -15.12039 28.83999
v -10.08081 -18.84883 26.82675
v -9.722135 -18.92073 27.49
v -8.614275 -19.09198 29.82822
v -10.56364 -14.15178 31.47565
v -8.849362 -19.73078 26.55417
v -8.68446 -15.12893 33.04271
v -5.64666 -17.66235 32.94812
v -6.264802 -18.37462 31.96365
v -6.282451 -20.66209 29.83955
v -6.681978 -20.83524 28.46161
v -4.847003 -14.47872 35.39646
v -4.435176 -16.48219 34.04676
v -4.312019 -17.62659 33.35883
v -3.964799 -18.36574 32.84444
v -4.659606 -18.45674 32.632
v -12.86406 -17.2291 26.21391
v -14.16424 -16.82299 25.08077
v -14.87552 -15.10777 25.19458
v -13.07959 -18.18982 24.40037
v -14.78149 -17.21922 23.64375
v -6.376337 -11.731 34.5978
v -9.979265 -11.37293 31.81428
v -7.196985 -10.70692 33.88729
v -7.99104 -8.600311 32.19982
v -10.15523 -19.06192 25.1213
v -9.565623 -19.31478 25.40162
v -10.3316 -18.69366 26.20187
v -11.49932 -18.6826 25.4604
v -9.306941 -9.591717 31.61996
v -4.670755 -8.7116 34.08825
v -11.53835 -12.56874 30.20052
v -12.37321 -12.14349 28.8674
v -11.36131 -10.88252 29.81851
v -8.070309 -20.11358 27.09109
v -6.577551 -20.91593 26.54045
v -7.27486 -20.43116 25.94605
v -5.302834 -22.10136 25.86811
v -13.14528 -12.21901 27.44475
v -3.245347 -19.42473 32.06816
v -3.481067 -19.88546 31.52459
v -10.60205 -10.28162 30.54391
v -11.20993 -9.597251 29.18112
v -10.11317 -9.087255 30.35862
v -10.50644 -7.96924 28.8653
v -9.081161 -8.743138 31.29284
v -12.40647 -11.27211 28.29546
v -12.80065 -10.49864 26.86086
v -11.65812 -9.389131 28.22608
v -11.26746 -7.067688 26.73425
v -13.19152 -11.00076 26.41719
v -13.3481 -9.587584 24.40093
v -11.52328 -18.95159 24.72655
v -9.915387 -19.57587 22.50892
v -9.561616 -19.43112 24.39675
v -3.523153 -13.1071 35.76651
v -4.059776 -10.00342 34.87593
v -2.848596 -15.09649 34.74071
v -3.40766 -15.84301 34.4612
v -1.985815 -11.21253 35.52184
v -1.117021 -12.356 35.776
v -2.06377 -15.73572 34.4786
v -3.790422 -22.06626 28.06647
v -3.054527 -20.89961 30.26853
v -0.0159397 -20.48961 30.80416
v -0.01854424 -22.02525 28.47182
v -8.545368 -19.87688 25.53889
v -9.495884 -4.332251 27.18205
v -9.33262 -6.568152 29.294
v -7.712835 -7.265751 31.51147
v -12.3555 -18.87757 23.78439
v -11.74151 -19.03198 22.64316
v -12.88114 -18.88066 22.61554
v -14.14914 -18.0971 23.10271
v -1.961223 -9.457389 34.88153
v 0.04400748 -10.73245 35.17596
v -7.768301 -20.07092 25.08796
v -7.374261 -19.9875 23.59953
v -8.536891 -19.72172 24.52145
v 1.714223 -21.24273 28.44011
v 2.234809 -21.77312 26.55836
v -13.50651 -8.449797 22.54859
v -7.850977 -5.463464 30.0093
v -2.777426 -16.48503 34.16343
v -3.095934 -17.24753 33.70815
v -4.11649 -17.01097 33.7659
v -3.74069 -17.93858 33.18436
v -17.25575 -12.421 17.8067
v -18.68537 -15.85154 15.93865
v -10.02193 -2.970244 25.23373
v -9.235178 -0.8050187 24.76068
v -10.57288 -1.75223 23.36066
v -7.331759 -0.4807713 26.8383
v -8.121818 0.9100373 25.07989
v 63.5497 38.42656 -33.33535
v 63.29872 38.774 -32.5396
v 0.1242954 -27.15054 19.45991
v -2.132481 -30.76421 18.28311
v 0.2822052 -31.2435 18.32151
v -59.2831 -44.22611 -39.4579
v -58.62365 -45.79467 -39.00721
v -59.76276 -42.52927 -38.26189
v -59.77198 -43.25788 -40.76528
v -62.67936 -28.24844 -33.78935
v -63.53347 -24.56484 -34.91267
v 17.94887 -50.40163 3.879312
v -30.0458 -32.8918 7.204732
v -20.3585 22.85563 7.904226
v -21.40327 22.0228 6.702656
v -20.40863 21.81945 6.963883
v -20.9369 22.80769 7.680311
v -22.25328 22.44099 6.988083
v -21.81842 24.15769 8.693781
v -16.35832 -43.60392 10.61283
v -15.13977 -41.78888 13.62251
v -14.05051 -43.28815 12.31556
v -14.65162 -44.08389 10.98895
v -22.07176 -45.84324 3.902359
v -21.38965 -45.4974 4.36058
v 17.47921 -80.43359 -10.81704
v 48.8859 39.70306 1.857036
v -68.96877 7.94312 -34.28832
v -68.80432 8.490162 -33.35072
v 56.55312 -34.5774 -31.75705
v 26.91966 41.42371 17.59639
v 26.40281 42.66552 17.66535
v 54.24184 31.29159 -6.96643
v 53.92072 29.71638 -6.505071
v 53.29128 31.1368 -4.581335
v 53.53309 31.64708 -5.06463
v 53.12336 32.03609 -4.039951
v -7.311981 3.027575 24.74644
v -6.824341 1.084793 26.33393
v -5.700764 3.605196 25.83693
v -6.735636 4.788678 24.38203
v -8.252526 4.132644 23.03388
v -7.213684 6.245183 23.11645
v -6.895972 7.321083 22.86158
v -4.862343 7.465551 24.31061
v -4.610192 5.893655 25.26263
v 33.94106 -8.154556 5.69162
v -64.98021 -11.97346 -27.83322
v -65.21661 -12.66795 -30.56636
v -65.62147 -10.75137 -30.68491
v -65.49799 -10.19273 -28.93908
v -66.08171 -9.450234 -32.46096
v -65.93134 -8.200832 -29.50079
v -65.61803 -8.999427 -28.36612
v -65.63076 -11.75685 -32.5868
v -66.05415 -10.55349 -34.38772
v -66.02848 -11.32111 -35.86568
v -65.71864 -13.1735 -36.37052
v -65.42142 -13.53146 -33.8462
v -65.03648 -15.05841 -33.03696
v -64.63763 -16.33732 -31.86597
v -64.66722 -15.44423 -30.61364
v -64.31427 -17.44363 -30.97194
v -64.68715 -16.67323 -32.79487
v -64.51776 -14.89157 -28.66005
v -66.19275 -10.84658 -36.6561
v -66.4326 -9.639988 -36.54932
v -66.48495 -8.714542 -35.13526
v -65.25327 -14.79578 -34.68092
v -66.03757 -11.88112 -37.16798
v -64.24739 -19.61688 -33.81657
v -64.65624 -17.68669 -34.29848
v -64.58107 -18.70335 -35.27734
v -65.15337 -16.22704 -36.45939
v -64.75384 -18.73767 -36.90678
v -64.38763 -19.91456 -35.37729
v -64.14223 -21.29034 -35.34946
v -64.53328 -20.15967 -37.08479
v -64.28348 -21.55622 -36.81974
v -64.58785 -20.5705 -38.15401
v -64.77494 -19.53038 -38.3527
v -64.01186 -21.05112 -33.96911
v 39.42646 31.11327 9.971689
v 54.44028 29.98116 -7.685888
v 9.572632 -81.7673 -3.114251
v 8.677252 -83.42535 -5.141109
v -36.14273 74.1937 10.99851
v -34.55143 73.93096 12.15709
v -37.85233 32.89516 12.90071
v 51.24032 -48.45302 -30.48138
v 50.7054 -50.1544 -31.61086
v 50.00369 -50.8802 -30.52813
v 8.052949 -47.31244 11.58883
v 9.921086 -47.95723 10.50862
v -67.52977 -4.581085 -37.32946
v -67.08556 -5.947446 -35.62454
v 38.12341 64.16821 8.001666
v 25.56998 -21.72776 8.418509
v 44.42995 68.73992 0.7420622
v 45.04493 67.49846 0.4393784
v 1.856651 -49.24489 14.06074
v 4.484568 -48.32423 13.31986
v 2.524929 -48.34989 13.72823
v 57.25094 -22.72607 -22.90278
v 9.237392 -40.74832 14.94514
v 9.049609 -40.04982 15.32624
v 8.76761 -39.10971 15.69874
v 7.804057 -40.35691 15.80064
v 10.32144 -41.57769 13.84989
v 9.572504 -42.70032 13.07411
v 8.777823 -42.33168 13.85728
v 7.574111 -41.35536 15.2767
v 9.392187 -43.19423 12.52983
v 7.157758 -43.81958 12.57535
v 7.758539 -42.86806 13.62751
v 6.416229 -42.87076 14.19186
v 11.92764 -42.11059 12.52008
v 11.59573 -41.53761 13.17719
v -2.370157 7.895502 24.84062
v -0.1349895 7.35297 24.88601
v -2.345494 5.400202 26.14484
v -37.75623 -36.04666 2.731183
v -38.18224 -35.29765 2.757091
v -36.73943 -35.46772 3.533078
v -48.57709 19.15643 -2.379793
v -48.08764 18.87699 -2.087834
v -13.56708 -85.51881 -12.54822
v 46.90878 -55.46454 -29.14518
v 45.79198 -57.2585 -29.4431
v 47.22417 -55.70451 -30.63374
v 46.77711 -57.02403 -32.1698
v 45.87187 -58.19576 -31.82446
v 45.44807 -59.59051 -34.41158
v 45.26779 -58.97367 -31.60866
v -54.64243 -53.93972 -41.52578
v -55.74123 -52.09769 -41.27572
v -56.93246 -50.0894 -43.00044
v -55.93848 -51.90838 -43.49313
v -54.65159 -53.98944 -43.20933
v -55.33115 -52.90065 -45.0111
v -56.6604 -50.64252 -44.73452
v -57.42177 -49.21077 -44.39001
v -36.23576 42.98842 15.02561
v -36.22137 41.70517 15.4226
v -50.82521 36.75806 5.930851
v -50.55235 37.39788 6.190404
v -50.43613 38.32789 6.135328
v -51.33715 37.13421 5.218515
v -51.83789 37.88089 4.412934
v 31.09926 -9.006584 6.732965
v 32.1029 -8.069317 6.242886
v 29.00341 -7.542917 7.057022
v 30.31924 -5.240689 6.066698
v 26.88085 -10.20111 8.207318
v -37.21775 -34.73774 3.519181
v -32.88992 0.4591567 5.69054
v -31.35312 1.464072 5.86285
v -30.85553 -0.9403636 6.399784
v -30.61902 3.612811 5.80034
v -30.20485 1.951439 6.009462
v 42.64812 63.7385 3.962921
v 60.05371 47.67051 -21.5499
v 60.32944 47.75539 -22.2716
v 60.3314 46.75893 -22.46755
v 60.36343 45.82207 -22.76649
v 60.70287 46.98346 -23.56775
v 59.94003 48.50878 -21.20515
v 60.80737 46.48125 -23.95589
v 60.68758 45.8621 -23.72046
v 51.55098 -45.92008 -27.8678
v 52.25401 -45.67735 -29.64183
v 52.48743 -46.25021 -31.30361
v 52.84947 -45.098 -30.77179
v 52.20408 -47.38086 -32.13605
v 53.64091 -42.47873 -30.03422
v 51.73895 -48.77473 -32.90842
v 52.63413 -43.87582 -28.57208
v 53.96858 -43.45694 -32.50134
v 53.83937 -41.37007 -29.39738
v 53.17784 -41.96552 -28.03928
v 53.33339 -44.8943 -32.30028
v 53.74792 -40.42191 -28.04386
v 54.4515 -40.1035 -29.96913
v 52.12349 -48.86207 -34.72068
v 52.70789 -47.37037 -34.1715
v 54.40203 -42.24879 -32.50723
v 54.91706 -41.18038 -33.09787
v 54.62906 -41.04365 -31.76597
v 54.57668 -42.91994 -34.34644
v 54.13734 -44.94798 -35.96072
v 54.88479 -42.8267 -35.68523
v 55.55409 -40.21737 -34.53909
v 55.88182 -39.97141 -35.69685
v 56.29472 -39.54096 -37.27188
v 55.57781 -41.44852 -36.75088
v 55.56062 -42.35868 -38.68562
v 54.93484 -43.54956 -37.48355
v -47.78699 22.04582 0.07536141
v -48.14565 21.40347 -0.5525876
v -48.57416 21.24501 -0.9650124
v -11.59834 -40.5547 16.12415
v -12.79061 -42.00546 14.48853
v -10.58589 -41.5947 15.76416
v -12.15179 -42.53379 14.17105
v -10.52071 -42.05328 15.34388
v -28.42617 40.87721 18.65381
v 19.16874 53.62192 19.41765
v 19.67984 52.22703 19.41648
v 19.40158 51.19281 19.62507
v 17.73394 53.31369 19.90504
v 18.00058 51.05548 20.0825
v 16.46356 52.17167 20.37667
v 16.28195 53.19924 20.30619
v 15.80375 51.12405 20.68539
v 16.71079 50.20635 20.54806
v 14.77295 52.07655 20.82314
v 15.34913 53.20757 20.54985
v 18.011 48.94552 20.29835
v 16.61839 48.63095 20.71428
v 14.11554 49.19829 21.27946
v 15.81543 47.68319 20.9688
v 14.80907 50.35019 21.00591
v 17.54724 47.71637 20.47492
v 17.46433 46.39412 20.54665
v 14.82003 46.72527 21.25844
v 16.33938 46.10041 20.86135
v 13.43788 47.64126 21.52431
v 14.96485 45.27681 21.23734
v 12.75814 45.9987 21.71383
v 12.97631 44.97056 21.6513
v 11.83897 47.01164 21.86091
v 11.2652 45.74443 21.97476
v 9.876057 46.57388 22.1697
v 10.07089 48.27349 22.07777
v 12.50125 48.54036 21.67697
v 9.871717 45.40511 22.18257
v 9.027276 46.2266 22.2946
v 8.069605 47.60188 22.38235
v 8.650521 48.48782 22.25784
v 6.474482 45.93809 22.56095
v 11.60553 44.19806 21.90056
v 4.727472 47.97925 22.66442
v 5.879935 49.99193 22.46965
v 3.285403 44.69954 22.76426
v 2.563633 47.09488 22.81741
v 6.66502 43.82604 22.51123
v 7.417159 45.09568 22.47567
v 1.989003 46.07995 22.85224
v 3.427105 48.38535 22.7239
v 15.999 44.25906 20.97126
v 17.10808 43.10339 20.65546
v 19.28385 42.11206 20.08406
v 17.27662 41.22567 20.56844
v 15.1042 41.57477 21.03209
v 18.81247 44.81438 20.1886
v 10.6843 49.06173 21.94109
v 13.67448 43.45272 21.45518
v 12.70069 50.04495 21.49612
v 13.62779 51.82147 21.1119
v 12.57602 51.32088 21.39498
v 11.31257 49.71201 21.78498
v 9.28549 50.22278 22.04521
v 11.03445 51.63283 21.64114
v 9.244684 45.10344 22.25979
v 8.427595 43.94756 22.31877
v 10.63734 44.45966 22.05664
v 10.52545 42.66975 21.96466
v 9.009233 41.64838 22.07323
v 5.503337 42.01674 22.4684
v 7.434236 39.86264 22.01872
v 9.186424 38.14433 21.47891
v 7.769216 37.8819 21.61045
v 4.396998 40.26129 22.35119
v 11.6495 40.78181 21.61572
v 11.21887 38.46623 21.26739
v 5.626329 38.20021 21.91228
v 6.234777 36.88351 21.56115
v 7.398483 37.00136 21.45197
v 3.327726 38.62579 22.15043
v 2.039676 39.32834 22.33587
v 12.61874 42.44827 21.61117
v 13.06151 40.95319 21.38731
v 14.27644 41.48238 21.20649
v 12.46466 39.66792 21.3035
v 13.35284 39.93865 21.19661
v 13.63449 39.02322 20.99977
v 12.4871 37.55255 20.85254
v 11.34533 37.0353 20.93291
v 10.42565 36.95511 21.0445
v 7.030355 36.36441 21.33746
v 3.048018 42.81196 22.67546
v 14.11113 52.77185 20.89433
v 18.55035 47.73201 20.1869
v 19.19785 46.17793 20.06854
v 19.83244 47.19046 19.82659
v 20.43305 46.02176 19.66903
v 3.493666 36.71174 21.78305
v 15.72677 40.22018 20.75706
v 14.54508 40.87663 21.08311
v 14.68973 40.08981 20.96445
v 16.1652 38.20938 20.42429
v 18.37762 41.20124 20.30661
v 18.89785 49.01994 20.00561
v -42.4754 78.61101 3.903367
v -41.76272 78.20571 4.76933
v -41.01866 78.35674 5.341326
v -40.35721 77.65519 6.272685
v 3.638786 -75.79411 4.38167
v -37.50345 -2.994458 5.306944
v -68.98124 10.60423 -33.78306
v -68.58639 9.373028 -32.21736
v -68.71729 10.18366 -32.63768
v -69.33923 9.642907 -35.71595
v -44.01855 -66.22884 -40.15254
v 19.12066 -28.5113 9.437647
v 16.89033 -27.56338 10.18648
v 18.51481 -26.73966 9.42303
v -15.70846 -43.77281 10.58733
v -19.49551 -83.50351 -16.41223
v -10.84854 -52.65647 12.84019
v 20.37375 -79.71188 -17.09395
v 19.29922 -80.37275 -16.31778
v 20.30564 -79.98954 -18.92463
v 63.792 35.23325 -34.54682
v 64.01913 34.934 -35.48793
v -48.86998 38.35904 7.822797
v -49.34888 37.91741 7.433888
v -50.55817 39.0478 5.751212
v -51.57923 -57.53242 -48.55699
v -52.21988 -56.78436 -48.5099
v -22.98346 70.02979 17.97953
v -23.13189 68.742 18.16809
v -22.32436 68.37302 18.44019
v -22.86546 67.03269 18.5025
v -24.3624 72.04774 17.13633
v -21.90629 72.28247 17.75017
v -21.90344 69.22169 18.40527
v -20.04079 71.57663 18.34619
v 46.09164 65.9753 -0.2905914
v -43.77278 78.39207 2.746354
v -44.85641 79.17816 1.171542
v -11.696 -51.52044 12.83685
v -11.14404 -49.74124 13.20593
v -9.43133 -48.85011 13.59576
v -10.84733 -48.70401 13.14795
v -9.86969 -51.44133 13.5837
v -12.67224 -49.05023 12.44971
v -10.74817 -47.54401 12.86787
v -12.01454 -46.85952 12.11044
v -8.722845 -50.37318 13.99374
v -8.614395 -52.34926 13.67402
v -8.265348 -50.85086 14.07717
v -9.807076 -47.76194 13.24369
v -6.444326 -51.30566 14.3186
v -6.350667 -52.3453 14.12953
v -6.328026 -53.29166 13.78024
v -61.35409 -36.13096 -36.00763
v -60.63758 -38.13478 -35.01052
v -60.44509 -39.35463 -35.91353
v -61.17625 -37.34874 -36.90667
v -61.65953 -36.69019 -39.32592
v -62.13321 -33.31338 -36.83044
v -61.10942 -38.21476 -38.16227
v -60.08765 -40.96194 -36.7514
v -60.70795 -39.66525 -38.24231
v -62.00107 -35.05535 -38.7598
v -62.2011 -34.88424 -40.2195
v -62.55486 -33.26394 -40.03549
v -62.62291 -31.96818 -38.29429
v -62.86673 -31.95599 -40.17757
v -63.02358 -32.36588 -42.91738
v -62.409 -34.78901 -42.18274
v -62.57761 -34.70899 -44.33095
v -63.0219 -33.05018 -46.54488
v -63.33501 -31.40957 -45.12959
v -62.77635 -34.07788 -46.71738
v -62.52706 -35.18378 -46.25887
v -62.5751 -35.00972 -48.06816
v -61.94807 -36.09343 -40.51919
v -61.13092 -39.30648 -41.26976
v -61.47586 -37.81712 -40.35787
v -63.22512 -32.33902 -48.21412
v -63.65944 -30.07951 -46.63703
v -63.57483 -29.96509 -44.43097
v -63.40686 -29.91674 -41.82267
v -63.67216 -29.02447 -43.01426
v -63.07647 -30.59537 -39.70163
v -62.47629 -30.83134 -35.66187
v -60.52493 -40.91726 -40.18368
v -59.93057 -43.16529 -42.19177
v -60.37326 -41.79736 -41.6297
v -60.81634 -40.7459 -42.9538
v -62.71766 -34.39501 -50.03994
v -63.80945 -29.53357 -48.5795
v -63.89601 -28.79963 -46.0496
v -60.19826 -42.70488 -44.01356
v -60.8852 -40.80117 -45.08591
v -62.90437 -30.44145 -38.19676
v -62.17146 -35.95187 -42.64157
v -61.22971 -39.50311 -43.45511
v -61.9173 -37.17419 -43.59233
v -61.5565 -38.68328 -45.38877
v -62.14784 -36.59343 -45.80541
v -60.17104 -42.96561 -46.30155
v -60.80817 -41.12991 -46.42519
v -67.83321 -4.162298 -39.67959
v -68.19324 -2.162844 -39.19949
v 23.70128 46.72084 18.45039
v 52.92036 -41.27216 -26.50734
v -65.41206 36.91558 -25.58521
v -64.86678 35.42664 -24.02689
v -65.67994 38.43046 -26.58224
v 8.972589 -23.2114 16.02632
v -52.00202 -57.14844 -47.87647
v -51.6287 -57.83809 -46.48484
v -51.21326 -58.48017 -45.28952
v -52.33353 -57.05178 -46.02909
v -52.74298 -56.60469 -45.25653
v 24.92643 -20.37693 8.670591
v 62.7612 -6.321151 -35.11524
v 25.66647 64.87109 15.90824
v 27.16363 66.06621 15.07074
v 28.18648 66.59779 14.4388
v -0.5211089 -26.99207 19.6585
v 1.027119 -24.92035 20.26952
v 0.6559062 -24.77927 20.55154
v 0.3105481 -24.49983 21.07653
v 1.738366 -23.1972 20.80579
v 0.3343947 -23.52893 21.79282
v 2.207458 -23.40129 20.23721
v 2.618406 -23.98216 19.67808
v -66.87087 -7.351752 -36.40549
v -66.90417 -7.653346 -37.34943
v -64.85503 31.94397 -23.79248
v -65.20455 29.49635 -24.49013
v -65.41554 30.82104 -25.23078
v -65.40193 32.5113 -25.3685
v -65.55385 33.52626 -25.87042
v -65.04485 33.74686 -24.45397
v -65.95063 32.5155 -26.9624
v -66.05452 30.46494 -27.05011
v -65.89932 29.07279 -26.44416
v -66.50983 31.35401 -28.53343
v -66.39861 32.73976 -28.37382
v -66.00288 34.0797 -27.24988
v -65.81368 36.24994 -26.79563
v -66.94951 33.26247 -30.3504
v -66.2609 35.14832 -28.16791
v -66.3235 37.30985 -28.56688
v -67.10279 35.34885 -31.00833
v -66.11078 38.3137 -27.90719
v -67.27024 34.1323 -31.5186
v -66.8036 38.05315 -30.18646
v -66.55428 39.0989 -29.43112
v -67.05316 36.92865 -30.91002
v -65.6216 27.08795 -25.35993
v -66.18622 27.22846 -26.97829
v -66.43667 28.77933 -27.97438
v -66.50969 30.03081 -28.38147
v -66.56198 27.13132 -28.07102
v -66.92812 31.45992 -29.9096
v -67.01253 30.58444 -30.0441
v -66.0499 40.09212 -27.81631
v -67.78166 34.52648 -33.25489
v -67.44694 35.31255 -32.15464
v -67.47792 31.92332 -31.85746
v -67.47909 32.9357 -32.00398
v -67.8299 32.98018 -33.20436
v -65.95585 25.10505 -25.94156
v -66.38798 25.40569 -27.19189
v -65.46044 25.08998 -24.59597
v -66.48561 41.36491 -29.06197
v -66.28327 41.98508 -28.33656
v -66.07446 42.49073 -27.69475
v -66.56029 41.8009 -29.21126
v -66.32887 42.75212 -28.30993
v -65.98354 43.31229 -27.3098
v -66.52312 42.83857 -28.85983
v -66.43399 43.86613 -28.36588
v -66.1444 44.00827 -27.64487
v -66.87501 42.28007 -30.06867
v -67.13544 42.89114 -30.76851
v -66.82459 44.03909 -29.44944
v -66.67601 44.07885 -28.98044
v -55.96843 -50.41365 -53.76404
v -18.02094 -13.51846 16.5356
v 8.335158 -33.57246 15.78443
v 9.305079 -32.53541 15.09504
v 6.720598 -34.62642 16.77293
v 5.765788 -33.34744 17.08456
v 10.16036 -34.49004 14.92175
v 6.063118 -37.34846 17.26624
v 5.962246 -35.21364 17.21327
v 52.57795 31.36547 -2.966729
v -33.12846 -2.453767 6.231369
v -29.03909 -0.6687303 6.794582
v -29.08946 -2.854221 7.438095
v 31.43813 -72.02557 -24.45628
v 29.24687 -74.16148 -25.7454
v 31.05185 -72.65075 -25.57011
v 26.56684 -76.02329 -24.57811
v 26.59536 -76.12217 -25.8764
v 28.31886 -75.03112 -27.91555
v 29.89767 -73.95115 -28.24045
v 30.66835 -73.2571 -27.54297
v 30.24951 -73.71465 -29.63466
v 28.84816 -74.63258 -31.07401
v 27.58953 -75.50779 -30.31245
v 26.83458 -76.07863 -27.70411
v 26.84615 -75.98943 -29.46442
v 26.02565 -76.5769 -28.39503
v 32.34722 -71.55209 -25.71576
v 31.95686 -72.23593 -27.30412
v 30.40023 -72.77933 -23.74587
v 32.82109 -71.38582 -26.63282
v 55.1688 -39.84001 -32.28125
v 55.37936 -38.2261 -31.2041
v 55.42157 -38.87434 -32.09248
v 55.71421 -38.86427 -33.28277
v -67.88253 31.79623 -33.3056
v 22.16555 45.86436 19.08225
v 21.11456 44.60052 19.48087
v 23.00661 43.90312 18.88469
v 23.13675 45.37944 18.76273
v 21.63898 43.32895 19.33741
v 23.3601 42.51595 18.83606
v 22.18993 42.37407 19.22906
v 20.49479 42.75256 19.70198
v 24.69722 44.3951 18.22902
v 24.5171 42.26616 18.43117
v 24.97264 43.28976 18.16734
v 23.76744 46.01437 18.47811
v -31.41283 7.510148 5.62761
v -32.29541 8.717219 5.57226
v -30.02258 8.248967 5.768949
v -32.19935 10.47146 5.950183
v -29.99847 10.32947 5.945559
v -28.13257 10.21815 5.912315
v -34.55429 8.678192 5.228019
v -33.49604 10.02612 5.706635
v -34.79941 10.36591 5.524529
v -35.24901 9.381592 5.185575
v -34.18877 10.10119 5.615063
v -27.11562 7.957328 5.853299
v -27.61955 8.871659 5.8427
v -28.8029 7.405219 5.812221
v -28.72193 6.031371 5.883795
v -30.07853 6.35378 5.75314
v -31.07368 11.36236 6.200977
v -32.2725 11.20727 6.071933
v -30.36619 11.59708 6.239022
v -26.97013 9.364977 5.865089
v -26.97532 10.42776 5.91914
v -26.25261 9.436535 5.837911
v -26.24417 8.858914 5.817312
v 49.84995 -51.57557 -31.29415
v 18.99997 48.32196 20.0243
v 64.72104 12.00551 -34.02787
v 64.62654 11.0272 -33.63777
v 43.08562 -62.78254 -37.08018
v 41.99797 -63.67644 -41.19496
v -44.13335 1.02612 2.646263
v -59.44784 -44.78874 -46.69323
v -59.78809 -43.92533 -47.69099
v 10.05851 -25.86062 13.29151
v 8.815473 -25.96044 14.15981
v 10.48392 -25.04713 13.045
v 8.677502 -25.0225 14.55286
v 11.60558 -24.51318 12.33104
v 10.36508 -24.26161 13.51736
v 11.39094 -23.71863 12.86352
v 11.82791 -25.45932 12.13371
v 9.846968 -24.25442 13.95643
v 10.34696 -23.45009 14.47932
v 11.16801 -22.94983 14.34404
v 11.35836 -23.15049 13.4922
v 12.18887 -22.29187 13.44653
v 12.28789 -21.99606 14.69159
v 12.6338 -22.2911 12.49142
v 12.375 -23.29545 12.16768
v 10.87459 -22.93947 15.14697
v 12.04692 -21.89742 16.14939
v 12.79821 -26.02833 11.62884
v 13.66312 -24.76613 11.12208
v 14.17446 -26.10339 11.03483
v 13.42116 -27.82776 11.75038
v 15.33447 -27.26672 10.80351
v 14.86688 -28.2421 11.20374
v 15.95173 -28.44228 10.75466
v 16.47408 -25.67906 10.02095
v 9.558525 -23.88116 14.59574
v 8.535831 -24.13854 15.3976
v 9.641949 -23.21652 15.68353
v 15.44579 -23.58375 10.08137
v 17.30764 -22.82199 9.369494
v 14.41743 -23.96379 10.62446
v 16.48912 -21.77592 9.587535
v 14.91962 -21.46726 10.23672
v 18.73548 -21.63219 9.031795
v 13.7737 -22.54363 10.99965
v 15.05173 -20.1622 10.36998
v 17.3965 -19.56487 9.380096
v 18.08906 -23.45786 9.184262
v 19.54122 -17.78701 9.315038
v 19.13579 -20.32228 9.041949
v 18.31054 -17.86226 9.407379
v 20.59514 -18.75422 9.123199
v 19.17046 -16.7417 9.524312
v 21.0529 -15.46068 9.560188
v 21.62532 -17.28733 9.317922
v 18.40113 -15.25817 9.848446
v 17.06302 -15.04005 10.1552
v 18.82197 -13.70579 10.07386
v 20.48942 -14.02758 9.791641
v 16.39985 -16.54086 10.25768
v 15.93642 -14.42729 10.83896
v 17.18175 -13.30437 10.48609
v 22.28417 -20.10069 8.903764
v 16.61329 -17.9874 9.933667
v 16.01214 -12.42638 11.14997
v 14.98175 -12.65234 11.91217
v 17.50027 -12.1368 10.60568
v 15.02672 -10.47151 12.04454
v 15.80962 -10.41904 11.55832
v 16.6191 -10.59989 11.13792
v 16.41347 -8.393149 11.481
v 13.91251 -12.18104 13.38788
v 13.64039 -9.160563 13.54566
v 14.33512 -8.448749 12.86988
v 15.14205 -7.287496 12.31496
v 16.44315 -6.839315 11.45658
v 17.84554 -7.134362 10.71282
v 18.32502 -8.791326 10.58994
v 15.68971 -5.130941 11.80786
v 14.6423 -5.327574 12.67192
v 16.87053 -6.029096 11.11985
v 14.44978 -3.86529 12.60924
v 17.06653 -4.227701 10.65719
v 15.50195 -2.999444 11.45447
v 15.46397 -1.725624 11.0743
v 16.75576 -2.278134 10.31359
v 17.68784 -3.11133 9.985275
v 18.25368 -2.189781 9.389156
v 17.34019 -0.7750871 9.429604
v 17.76449 -5.636794 10.55278
v 13.91897 -5.488723 13.34699
v 13.39787 -3.711541 13.60136
v 13.24748 -1.525695 13.07412
v 13.35343 -0.7384365 12.63773
v 14.53846 -0.02933501 11.20955
v 12.54306 -2.331811 14.15963
v 19.39502 -7.362913 10.05439
v 19.60957 -6.115012 9.745533
v 18.82695 -5.039034 9.880919
v 19.76175 -9.132167 10.09088
v 20.35984 -8.022285 9.791469
v 18.45368 -9.852647 10.53853
v 21.87508 -8.280951 9.320732
v 21.79358 -9.846602 9.548448
v 13.27967 -5.905287 14.01779
v 12.52581 -4.391171 14.71676
v 12.36557 0.5414211 13.20311
v 13.45799 1.191492 11.66008
v 14.9716 -14.77121 11.69839
v 15.7963 -16.35706 10.67897
v 15.11421 -16.07421 11.37922
v 22.80459 -18.40309 9.083729
v 22.13925 -21.58343 8.685747
v 20.65758 -21.51043 8.770924
v 24.4944 -19.15988 8.853958
v 14.56643 -13.83442 12.3988
v 20.35625 -22.85701 8.726141
v 11.75057 -0.7415516 14.5409
v 10.39466 0.1861174 15.92505
v 10.96832 1.21841 14.64649
v 11.52683 2.200657 13.36744
v 11.18422 -1.56788 15.5986
v 9.953242 -0.7861592 16.97947
v 10.91495 -2.9509 16.44137
v 10.28242 -2.200278 17.0792
v 9.525697 0.5817481 16.95238
v 8.659418 -0.4123728 18.78186
v 9.70927 1.872634 16.02203
v 8.56664 2.491886 17.39824
v 9.382833 3.444323 15.6198
v 10.39933 -3.510215 17.38392
v 8.637991 1.294437 17.91476
v 8.191046 1.223757 18.66364
v 10.43939 2.993109 14.37939
v 9.830245 4.280937 14.4145
v 11.14983 4.680583 12.31218
v 8.431003 4.154659 16.64043
v 9.13244 5.723628 14.46958
v 8.110111 5.307736 16.42323
v 7.662879 4.32946 17.75763
v 7.384914 6.695368 16.6817
v 6.387231 6.083593 18.81529
v 6.545956 7.651377 17.52588
v 7.439759 7.852265 15.68798
v 5.187442 9.590239 18.59361
v 5.206792 7.203603 20.12471
v 6.925279 3.971297 19.19656
v 6.108091 3.862479 20.61561
v 4.839482 11.59483 17.91122
v 5.805221 9.626686 17.42751
v 6.07088 10.03455 16.59958
v 5.286694 12.35295 16.54718
v 5.758371 12.49802 15.55148
v 6.561838 10.65656 15.13635
v 4.166704 12.50742 18.44177
v 4.524608 13.14705 17.4972
v 3.95256 11.00328 19.67869
v 4.431061 9.702815 19.76683
v 2.870757 12.06221 20.36627
v 6.285128 12.6685 14.32125
v 7.256466 10.6033 13.81725
v 6.988926 9.228447 15.41076
v 3.291106 12.61508 19.57924
v 3.487402 13.89699 18.56592
v 8.216155 7.318849 14.71968
v 4.056407 14.36826 17.55571
v 4.88872 13.86614 16.44849
v 4.689137 14.8731 16.32483
v 3.315315 15.4566 18.04918
v 3.825566 16.39577 17.08679
v 4.434892 17.60942 15.99165
v 4.986723 15.84336 15.463
v 2.248846 16.74071 18.57202
v 2.439348 18.64863 17.92187
v 2.34504 14.24694 19.63438
v 1.141629 16.47148 19.46509
v -0.1305498 17.06541 19.80672
v 0.4854012 18.30827 19.1685
v 1.104779 15.28863 20.01904
v -0.1369416 15.80928 20.3616
v 4.159217 18.60328 16.27489
v 5.409343 18.93091 14.5843
v 6.06302 18.62715 13.44733
v 4.891682 19.85726 15.46292
v 5.582406 20.09801 14.59227
v 4.041523 21.12202 16.55257
v 5.076813 21.17047 15.53022
v 3.672632 22.02548 17.01701
v 4.568836 23.57979 16.75532
v 5.53976 22.85226 15.71552
v 6.761386 22.2225 14.08496
v 6.299075 20.26003 13.59465
v 3.749245 23.78829 17.36229
v 6.449404 24.57935 15.77442
v 4.123884 25.52001 17.71829
v 5.313472 26.21385 17.4096
v 5.359656 25.14595 16.86874
v 6.959793 25.45922 15.94944
v 6.79133 23.87493 15.07323
v 7.483069 23.27989 13.92204
v 8.137071 23.27285 13.15544
v 7.071378 19.85475 12.20829
v 6.972899 18.32713 11.77756
v 8.186453 25.23693 14.80178
v 8.771611 24.13934 13.21954
v 7.933662 21.99079 12.31289
v 7.73174 17.74814 10.40974
v 8.061602 19.92532 10.79199
v 6.562294 15.93419 12.48031
v 9.238594 22.72747 11.36072
v 9.42488 20.65396 9.58766
v 8.518019 18.49473 9.559064
v 10.17645 22.93914 10.66308
v 11.09263 21.67123 8.980917
v 7.073342 21.12936 12.92806
v 9.371338 23.38902 11.86083
v 10.62322 24.36007 11.73542
v 11.45496 23.35517 10.14567
v 12.30438 20.99488 7.854615
v 10.33861 19.78646 8.306747
v 11.64156 18.50722 6.935294
v 10.14886 17.48292 7.649576
v 8.792955 17.61864 8.974067
v 11.31834 16.23545 6.561702
v 9.30161 15.74923 8.240982
v 11.25012 14.6742 6.637811
v 9.477993 13.96143 8.38758
v 8.52794 14.70962 9.398317
v 7.986692 15.84734 9.993383
v 8.044227 17.44101 9.9075
v 8.616174 12.69615 10.07012
v 13.95753 17.26443 5.739929
v 13.24762 15.67955 5.519199
v 12.3988 13.70982 6.084645
v 13.64857 13.73796 5.564609
v 12.63519 12.70959 6.173755
v 11.12384 11.83057 7.488331
v 12.73394 22.48332 8.770414
v 7.140169 13.63477 12.08135
v 10.19566 12.63788 7.998104
v 14.82381 16.38431 5.135059
v 14.26214 20.89597 7.129325
v 15.30665 19.67552 5.968929
v 16.0853 18.33148 5.172894
v 15.31547 21.53695 7.126209
v 14.36223 22.07041 8.044907
v 14.25624 23.42032 9.124885
v 15.41482 22.9463 8.423935
v 11.98128 24.35782 10.81246
v 11.79575 25.93765 12.58545
v 11.07177 25.39061 12.47513
v 10.62722 24.87343 12.27963
v 12.96838 25.14022 11.08808
v 10.72601 26.37915 13.81379
v 13.60113 26.68084 12.43902
v 7.74931 13.18275 11.20888
v 8.01008 10.79705 12.29477
v 5.900828 15.04495 14.04208
v 12.95896 23.95313 9.978504
v 8.771834 10.8673 10.97261
v 8.889827 9.881329 11.51055
v 2.158057 20.96288 17.90169
v 3.545573 20.19603 16.90324
v 1.464952 22.35231 18.27548
v 14.74463 14.46063 5.125414
v 14.81631 13.62595 5.333957
v 15.94265 13.7975 5.142684
v 15.91612 13.14551 5.311026
v 15.04335 12.3978 5.431795
v 14.32099 12.33557 5.55192
v 2.778128 23.56508 17.84057
v 2.762676 24.77299 18.13458
v 3.107605 25.9025 18.31644
v 3.772062 26.75793 18.33395
v 9.583962 12.40854 8.85674
v 9.726197 25.27285 13.43071
v 15.75608 17.25767 4.876625
v 15.85581 16.52298 4.601738
v 15.62741 15.09243 4.788553
v 1.673316 23.53889 18.30991
v 9.797738 27.00708 15.13546
v 7.083728 26.55823 16.5957
v 9.198934 28.16453 16.58542
v 9.901062 27.9282 15.95574
v 8.854799 28.52487 17.06834
v 9.86921 28.77664 16.76399
v 6.919338 27.64657 17.4052
v 5.792838 27.23485 17.67653
v 5.840571 28.03097 18.08842
v 7.632653 29.02859 18.02227
v 8.146965 29.19995 17.91877
v 11.60034 28.68798 15.77875
v 11.27808 29.62938 16.87743
v 12.98854 29.80312 16.25873
v 12.70553 28.68695 15.21143
v 11.37617 31.09759 18.09108
v 12.73071 30.78977 17.33624
v 14.02729 30.90102 16.93161
v 9.970232 30.89451 18.3717
v 11.09161 32.37532 19.05731
v 12.83834 32.00756 18.3503
v 10.25039 32.20193 19.16463
v 13.72819 32.78821 18.63379
v 12.47944 33.78996 19.55535
v 11.73009 33.32162 19.46173
v 13.86594 31.62978 17.67882
v 15.89939 32.65997 17.92443
v 14.81561 31.84479 17.52623
v 9.305507 29.76933 17.82151
v 8.380172 30.73772 18.79784
v 13.96408 29.81999 15.87131
v 14.27723 29.07664 14.92347
v 9.967296 33.17124 19.76478
v 10.55913 33.80901 19.92975
v 11.29883 34.489 20.08167
v 13.94556 34.58839 19.71218
v 15.57675 33.64304 18.79137
v 12.22804 34.87246 20.09487
v -0.9941511 18.36175 19.56107
v 0.1116556 20.06352 18.91522
v 1.048392 19.7483 18.60047
v 9.71661 10.67117 9.76764
v 17.27317 34.09243 18.66675
v 16.15299 34.4606 19.22919
v 17.05347 33.28059 18.12856
v 18.86071 33.40757 17.82907
v 15.95939 30.62352 15.91635
v 15.86746 29.67447 14.93373
v 17.17185 29.42944 14.21011
v 16.19585 28.59065 13.57365
v 15.30384 28.54527 13.83605
v 14.31077 28.16866 13.80894
v 17.42977 30.54779 15.34154
v 17.58076 28.14564 12.75754
v 16.83861 31.80667 16.87588
v 18.51912 31.41562 15.94685
v 9.558464 9.312107 10.96085
v 8.990292 8.827444 12.15174
v 9.819747 8.004193 11.60884
v 9.287965 6.774563 13.3973
v 8.033023 9.210436 13.4517
v 10.54291 6.56468 11.72894
v 10.84206 8.035196 10.21618
v 10.38722 5.350889 12.84849
v 13.3155 27.84044 13.87652
v 19.92393 -11.01331 10.09611
v 18.12481 -11.76922 10.49206
v 11.74322 -4.981494 15.74732
v 3.103209 10.25459 21.13434
v 9.202583 -1.409338 18.39941
v 12.16004 5.111837 10.78075
v 14.68199 24.5579 10.04852
v 0.4939874 21.02453 18.67297
v 0.6786867 22.92308 18.61507
v 2.125582 10.28286 22.05029
v 2.353956 11.31097 21.25791
v -0.03021187 11.97984 22.33004
v 4.432134 7.050912 21.35949
v 2.989808 8.952489 22.03095
v 11.99935 27.65685 14.39923
v 12.44408 3.377963 11.59717
v 7.615501 2.772216 18.74521
v 13.75789 25.59137 11.24058
v 15.79804 25.78227 10.90792
v 17.19656 25.25331 10.13631
v 16.77196 24.42089 9.588129
v 14.45071 26.61709 12.05321
v 5.473135 4.990517 20.96879
v -15.76313 9.320955 8.838342
v -17.86237 10.22116 6.827525
v -19.6822 10.06979 6.132185
v -19.23279 12.27771 5.758444
v 14.70034 54.6757 20.53568
v 57.80421 -27.4711 -29.90758
v 57.46845 -27.42778 -28.43222
v -31.31365 -34.8575 6.388904
v -31.81404 -35.53335 6.029237
v 23.35483 41.37236 18.8559
v 22.61555 41.58917 19.08009
v 21.83446 41.44007 19.31832
v 10.79803 -47.86859 9.847994
v 20.23072 -12.41197 9.976422
v -62.65315 56.32864 -17.29021
v -61.59845 -38.58181 -47.43014
v 6.414404 -39.95494 16.60318
v 7.017068 -38.63317 16.67213
v 4.913694 -39.66821 17.26175
v 7.560132 -37.90725 16.49533
v 48.9162 32.3756 2.954818
v -36.66169 27.62669 10.61394
v -55.67049 -52.25992 -46.29844
v 59.80037 49.69229 -20.5657
v 59.91202 49.18192 -20.99055
v 48.67664 -53.82249 -31.60386
v 49.88543 -52.50914 -33.38621
v 48.12408 -55.42972 -33.46971
v 48.61593 -55.16847 -35.02993
v 47.97712 -56.57704 -36.65493
v 47.43281 -57.01717 -35.23264
v 48.78307 -55.43943 -36.94493
v 50.25463 -52.87789 -36.18688
v 46.68806 -57.93842 -34.66222
v 46.6909 -57.6211 -33.56278
v 49.52231 -54.80211 -39.83576
v 48.75628 -55.8684 -39.18989
v 50.2106 -53.76001 -39.94425
v 9.637448 52.11823 21.81982
v 19.51679 -26.66589 9.061543
v 4.029811 5.732237 22.62642
v 17.30715 26.26431 11.03584
v 18.58959 26.59764 11.12507
v 19.10991 25.27693 10.08286
v 15.43543 26.92708 12.07124
v 16.10057 27.83056 12.78823
v 19.48893 28.29753 12.51575
v 20.63241 26.86673 11.18986
v 21.16338 27.7968 11.87237
v -66.96633 23.95836 -28.64604
v -67.06292 25.53024 -29.20517
v -66.70711 22.04891 -27.5182
v -67.17908 22.0977 -28.924
v 33.11763 -71.26646 -27.39359
v 64.71017 -1.525196 -46.94292
v 64.18526 -3.563924 -45.32143
v -67.09475 19.97971 -28.16807
v 63.86225 -4.764207 -43.71386
v 63.72009 -5.117509 -42.89666
v 16.85724 -81.88921 -15.47093
v 17.29921 -81.14748 -12.41049
v -0.779285 -84.43393 -3.168742
v -2.088869 -83.7611 -1.853366
v -67.58406 20.91038 -29.89643
v -67.31548 20.75027 -28.99795
v -67.84053 21.92678 -30.99871
v -67.51987 23.82186 -30.45613
v -5.728412 8.162108 23.42812
v -4.729353 9.125082 23.54747
v 27.48573 67.00751 14.76801
v 28.5605 68.37346 13.97681
v 29.33178 67.82454 13.62846
v 29.85136 66.62408 13.50009
v 30.0614 65.73367 13.48921
v 27.37566 68.90359 14.49831
v 21.72659 -12.06271 9.678754
v 21.9609 -13.77173 9.601592
v 23.62828 -13.07945 9.291991
v 23.80343 -15.30778 9.246035
v 23.48876 -17.01227 9.166835
v 25.41868 -16.91026 8.91624
v 25.15828 -18.11787 8.863258
v -67.31031 -5.962255 -38.055
v -68.29427 -2.354239 -40.56804
v -67.97239 -4.069964 -41.22435
v -68.72259 -1.854235 -44.85721
v -68.21265 -3.528608 -42.84951
v -68.50893 -1.820928 -41.89003
v -68.77803 0.1031901 -40.43449
v -67.59282 -5.521299 -40.53971
v -67.39763 -6.701106 -41.45149
v -67.11903 -7.289573 -39.09477
v -67.06097 -7.91244 -40.3049
v -66.84495 -9.459723 -41.92257
v -67.31251 -7.495874 -42.74817
v -66.87937 -8.583488 -39.66238
v -66.80047 -8.579954 -38.3982
v -66.6675 -9.821922 -40.24753
v -67.04168 -9.059515 -43.29924
v -67.52016 -7.055652 -44.3424
v -67.83289 -5.149095 -42.49285
v -67.76956 -5.855669 -43.86388
v -66.4657 -10.25156 -38.53449
v -67.20762 -8.698652 -44.74405
v -67.70052 -6.622108 -45.50906
v -67.87757 -5.625772 -44.89593
v -67.57174 -7.459472 -46.45924
v -67.29797 -9.085581 -47.19109
v -67.82683 -6.382647 -46.29622
v 43.68379 -61.72731 -34.06231
v 45.02774 -60.39156 -35.71416
v 44.35082 -60.56074 -32.68678
v 44.25812 -60.20518 -31.22741
v -55.25096 33.82963 -0.07842231
v 48.36434 39.1467 2.875175
v 49.04945 38.47919 2.025411
v 49.42946 37.37083 1.837862
v 48.59101 37.4072 3.163393
v 4.853345 27.05992 18.03532
v 4.068772 27.33729 18.45773
v 5.089877 27.85902 18.31022
v 62.2767 -6.483267 -31.48129
v 62.48802 -6.239229 -32.77589
v 61.93568 -8.732849 -32.11547
v 62.29904 -8.240094 -34.49088
v 62.82727 -6.854571 -36.93812
v 62.92142 -7.370883 -38.89529
v 62.44178 -9.182912 -37.46711
v 62.13688 -9.514889 -35.28691
v 50.56139 -51.70674 -34.32553
v 51.34366 -50.74088 -35.61512
v 51.27044 -51.45258 -37.4905
v -24.25097 -40.05547 8.729803
v -24.62619 -40.67907 8.159328
v -23.51028 -41.18145 8.653721
v -21.91535 -42.07245 9.16033
v -23.77344 -42.18578 7.682275
v -56.53553 69.02627 -9.387335
v -55.54853 69.90772 -8.167776
v -54.47475 69.62548 -6.475664
v -54.88343 68.01225 -6.420902
v -44.06556 -66.22316 -39.92606
v 25.86103 45.83411 17.62401
v 25.25536 47.86143 17.70483
v 61.85148 -10.30167 -33.93769
v 26.23715 44.32102 17.54333
v 25.12774 41.25135 18.27896
v 21.11029 -40.41833 7.397039
v 39.53368 67.15994 6.317065
v 31.95803 39.47873 15.63857
v 17.69343 -68.60934 -2.140489
v 61.49989 -4.319449 -25.14561
v -28.46316 -44.74016 2.411476
v -30.27378 -43.86284 2.835214
v -29.20794 -43.64124 3.393214
v 35.74363 39.6437 13.67618
v 34.70742 38.81617 14.43089
v 64.79064 22.78337 -36.57775
v -31.67715 75.54303 13.20565
v -20.15533 67.31096 19.11232
v -20.23559 68.51996 18.90938
v -18.38628 68.68507 19.25975
v -17.38272 67.49015 19.62986
v -17.81104 70.5404 18.99073
v -18.70926 71.75862 18.56729
v -17.62457 72.83021 18.49579
v -15.81911 73.75412 18.53693
v -14.66158 70.90688 19.43125
v -20.22911 72.91455 17.97806
v -18.26699 73.88943 18.06598
v -16.64349 70.09248 19.30695
v 26.58551 -75.62647 -22.03855
v -48.32604 76.10762 -1.044658
v -48.14653 76.93224 -1.257485
v -48.37314 75.17098 -0.6215996
v -3.801045 -50.85709 14.47702
v -7.516966 -50.05702 14.19234
v -5.024854 -52.46866 14.20248
v -2.207284 -50.1208 14.45116
v -2.46749 -51.5444 14.44019
v -3.428507 -52.45349 14.22924
v -4.713973 -49.27584 14.27734
v -4.823143 -48.21308 14.08326
v -6.616106 -47.9784 13.92199
v -4.155494 -47.21154 13.78851
v -2.300268 -48.00183 14.0751
v -4.218402 -52.98993 14.04333
v -4.423851 -53.70936 13.71848
v -2.524722 -53.27616 13.97467
v -3.562468 -53.69936 13.74516
v -2.596669 -54.75742 13.02033
v 15.31333 -82.6408 -13.83389
v 23.40762 -40.33168 6.171484
v 22.85818 -40.43879 6.403745
v -67.98392 33.56105 -33.83016
v -68.31546 33.89845 -35.11508
v -68.23331 32.43139 -34.58594
v -68.02779 35.08376 -34.152
v -68.4752 35.77369 -35.76683
v -68.77213 35.13329 -36.71113
v -60.45245 -42.14305 -48.41169
v 54.71626 65.01033 -12.91378
v 53.61903 66.93007 -11.88519
v 54.58376 66.18198 -13.10229
v 55.04313 65.17283 -13.59732
v 53.87754 67.28374 -12.44657
v 55.35159 65.75702 -14.50247
v 55.5694 64.67467 -14.49784
v 15.70629 -18.98287 10.15558
v -67.35929 38.02826 -31.91277
v -67.50713 36.52797 -32.44631
v 46.46449 69.33744 -1.994838
v 45.31445 71.83842 -1.576601
v 46.61961 67.42961 -1.476464
v 47.27985 66.08283 -1.84357
v 47.08945 65.27216 -1.319963
v 45.11933 70.12016 -0.6259065
v 44.58267 71.79267 -0.6292203
v 45.7453 72.68639 -2.554141
v 45.06726 73.73058 -2.202395
v 3.365785 -22.16013 19.30502
v -35.98478 0.1879651 5.127742
v -35.14552 -1.284767 5.519176
v -37.06713 0.3698952 4.884929
v 9.232127 32.41516 19.54454
v -33.30863 30.61516 12.75785
v -33.9019 30.20686 12.45504
v -37.19535 33.35396 13.35143
v -36.1377 32.1572 13.01506
v -36.21897 33.31814 13.64049
v -35.10576 32.8954 13.68994
v -35.61836 32.46677 13.33274
v -34.81369 32.35155 13.44011
v -33.82703 33.14938 14.172
v -32.8869 32.63979 14.05165
v -34.07126 33.84999 14.54454
v -34.51097 34.22903 14.64446
v -35.10339 33.55065 14.0554
v -33.58809 34.19221 14.93878
v -32.76605 33.85242 14.97701
v -31.87604 32.07771 13.90604
v -31.88101 30.88593 13.16201
v -30.0873 31.02026 13.54508
v -33.37804 29.2076 12.02387
v -31.52933 29.85087 12.62608
v -30.04737 32.00087 14.27853
v -30.36222 28.85946 12.06937
v -29.64633 28.59546 11.97613
v -32.02698 29.21006 12.2027
v -35.69347 33.92759 14.11303
v 55.80727 -30.83386 -25.42023
v 10.62285 11.34 8.133653
v 10.67468 9.737741 9.136192
v 12.15013 10.64632 7.160636
v 12.12796 7.886585 8.802138
v 12.00696 8.93133 8.188964
v 13.42793 11.72855 5.967426
v 13.30558 9.571103 6.845155
v -40.29685 79.03385 5.626068
v -39.64109 77.90239 6.78133
v -35.77629 11.01765 5.437494
v 34.31392 -70.54401 -29.23728
v 32.63635 -71.80985 -28.35946
v -40.92753 -69.1815 -32.12633
v 64.7157 18.80636 -35.08459
v 64.79209 16.67244 -34.82228
v 65.01072 18.28286 -36.3143
v 65.16295 16.71189 -36.42878
v 65.40933 17.17513 -37.96053
v 65.3144 15.93027 -37.23236
v 65.37748 14.28691 -37.50275
v 65.64352 15.5838 -39.00286
v 65.24275 12.75068 -36.52736
v 65.3145 11.82827 -36.95055
v 14.21284 56.96091 20.41793
v 13.54827 55.71418 20.69632
v 12.62382 56.61224 20.8037
v 13.23879 54.24966 20.91455
v 12.28038 55.20701 21.02365
v 10.86491 56.58818 21.13258
v 10.87224 54.97678 21.30653
v 12.39587 53.09839 21.23673
v 11.51877 57.42341 20.9158
v 12.36144 58.37444 20.6704
v 10.81158 58.40739 20.93931
v 11.00579 53.28444 21.4573
v 9.684448 54.16727 21.58381
v 9.910878 55.50706 21.42428
v 8.409354 55.86495 21.58082
v 7.887634 57.99515 21.42352
v 9.311352 58.43972 21.17827
v 6.833213 56.45033 21.72184
v 7.128422 54.85775 21.85501
v 5.884719 57.5832 21.69942
v 4.159056 58.07254 21.79493
v 5.58024 60.11918 21.45262
v 7.222034 60.2159 21.23742
v 5.697366 55.80366 21.92355
v 8.505719 61.25455 20.99088
v 6.940133 61.80842 21.11721
v 8.999489 59.92046 21.04978
v 7.881329 62.73798 20.90119
v 5.473703 62.6114 21.18203
v 6.340361 63.43866 20.97812
v 7.851495 63.78332 20.76953
v 5.353521 64.37206 20.9496
v 6.36883 65.69684 20.66736
v 7.508962 64.72413 20.67951
v 3.542496 54.06207 22.2774
v 1.881515 54.64893 22.30854
v 1.677433 56.80917 22.09988
v -63.7371 -28.18716 -41.87625
v 19.92376 -25.54324 8.862561
v -17.76656 -18.8817 19.25305
v -17.34334 -20.1352 18.20955
v -16.56867 -20.39272 18.43313
v -16.80324 -19.74947 19.00762
v 14.10368 -82.18995 -8.968183
v 12.58151 -83.26884 -9.301494
v 12.25865 -82.52113 -7.082442
v 11.77458 -82.98558 -7.51019
v 61.28845 45.12025 -25.49763
v 61.05971 45.48495 -24.74714
v -24.71983 -42.38847 6.787439
v -26.30075 -41.12976 6.844937
v -26.63016 -42.34603 5.616993
v -27.66357 -40.64291 6.426823
v -24.70757 -43.3166 5.508837
v -26.3434 -43.64121 4.112382
v -27.7944 -42.53498 4.925764
v -23.61734 -44.52842 3.616746
v -24.33531 -44.65566 3.103517
v -26.29297 -43.99045 3.609037
v -27.32871 -44.1453 3.199736
v -23.83245 -81.2076 -21.31882
v -38.45815 27.13197 9.899234
v 57.71441 -22.78681 -24.63844
v 58.33382 -21.11248 -25.54881
v 58.47141 -21.70621 -26.9031
v 23.14621 -77.91077 -19.18622
v 13.78535 -46.70297 6.253597
v 15.31434 -47.89475 6.080853
v 2.669973 49.70827 22.70244
v -66.19238 -11.65651 -38.59975
v 47.15946 62.66187 -0.633857
v 47.46734 63.60567 -1.288383
v 48.133 63.10419 -1.980711
v 1.185496 -84.05157 -2.572289
v 16.45317 12.1466 5.393217
v 15.5386 11.60411 5.478124
v 14.31835 11.43282 5.723122
v 17.29169 10.65215 5.479483
v 15.46378 10.08829 5.783158
v 16.3735 10.63933 5.53081
v 17.06641 12.51193 5.376079
v 17.71212 12.46048 5.3556
v 18.3377 11.42104 5.432417
v 16.7829 8.868361 5.71925
v 36.78271 -3.333062 3.979607
v 38.32303 -3.880894 3.587364
v 50.56279 -51.04607 -32.81646
v -28.1006 -78.65515 -23.67056
v -26.21924 -79.78301 -23.24779
v -27.3672 -79.0989 -24.25661
v -25.95197 -79.9205 -23.53492
v -27.23904 -79.1514 -24.69697
v -28.68838 -78.21861 -25.49391
v -15.67095 -11.02152 20.17616
v 43.58482 70.33135 1.085212
v 42.96101 71.15434 1.497908
v 41.9515 71.04928 2.646285
v 42.33239 72.26598 1.758136
v 42.75011 73.54445 0.7221758
v 43.74274 72.5821 0.03019763
v 40.8872 70.56876 3.982427
v 40.91487 71.93201 3.410602
v 41.47691 72.7078 2.499922
v 40.3099 73.82355 3.248363
v 41.78912 73.5035 1.823259
v -27.1024 -1.426365 7.618212
v -27.86553 0.07655895 6.900146
v 35.08499 -5.016699 4.736131
v 35.37195 -3.297363 4.348753
v 33.8934 -6.171749 5.310762
v 33.25611 -3.485778 4.920195
v 32.42752 -5.059884 5.483318
v 31.88942 -3.062882 5.153144
v 33.45908 -1.489404 4.540619
v 33.89947 0.6238312 4.215947
v 35.09812 -0.5413694 4.036294
v 31.07902 0.386542 4.824125
v 36.27559 -1.244399 3.815406
v 35.93596 0.8891947 3.688663
v 33.49756 2.428524 4.217309
v 35.14302 3.154051 3.712937
v 36.47462 2.365383 3.367739
v 37.32327 1.281295 3.232769
v 36.46751 3.337553 3.290044
v 39.06286 2.861581 2.364895
v 36.54512 4.739152 3.206543
v 38.38447 4.590422 2.462753
v 37.58789 3.583609 2.861287
v 32.09432 4.779581 4.522336
v 31.88854 2.646995 4.566843
v 33.59391 4.7131 4.131287
v 29.95574 1.412195 4.971179
v 30.37237 3.173716 4.84948
v 30.36633 4.076955 4.850809
v 31.55808 6.396323 4.693848
v 34.59298 6.429413 3.873608
v 34.94597 4.869198 3.731359
v 30.2118 5.601278 4.909102
v 37.03957 6.906818 2.960468
v 36.05449 6.067633 3.367717
v 38.80524 5.597276 2.196508
v 39.63475 4.307574 1.939696
v 40.39217 3.183403 1.743765
v 35.99369 7.693902 3.419073
v 37.00786 8.011422 3.006177
v 37.14928 9.39793 2.950657
v 37.92524 8.255856 2.579757
v 37.87931 7.218366 2.589859
v 38.56613 7.189853 2.255087
v 39.84531 6.885824 1.593246
v 40.70387 5.41914 1.271396
v 35.30341 7.24805 3.667879
v 40.91196 6.397004 1.057506
v 40.19359 8.900094 1.347425
v 39.435 8.520117 1.783766
v 40.8947 7.963258 0.942248
v 34.10061 7.858943 4.11534
v 33.27847 7.729953 4.376684
v 39.21404 0.2901193 2.6735
v 33.24813 9.21817 4.530596
v 34.77795 8.902016 3.962039
v 40.79679 8.69842 0.9574474
v 41.05249 10.48326 0.6853877
v 41.91585 8.586184 0.2259882
v 42.06649 7.647853 0.2317722
v 43.0155 6.846955 -0.2832842
v 42.07292 6.263593 0.3847991
v 43.5681 9.213613 -1.034981
v 43.09976 5.333691 -0.09533703
v 41.80279 4.659917 0.7853479
v 43.99637 4.740813 -0.5297592
v 43.4734 2.636197 0.2299614
v 42.57642 3.555234 0.5549167
v 41.4194 2.823346 1.32286
v 40.76375 1.556031 1.847538
v 42.4344 1.585198 1.03686
v 41.62885 -0.4510604 1.791483
v -18.33661 -13.43067 14.84375
v -68.34143 9.620308 -31.14333
v -68.12821 10.05785 -30.25155
v -68.38288 11.60282 -31.15059
v -67.81982 12.09451 -29.15798
v -68.84055 11.90347 -33.02128
v -68.22364 14.08726 -30.77097
v -68.66303 13.13744 -32.36351
v -68.59866 14.59596 -32.21255
v -68.45166 15.61873 -31.79681
v -67.85675 14.11694 -29.48989
v -69.07983 11.39393 -34.13579
v 25.04981 -45.31105 1.822711
v -33.98363 -36.60382 4.683356
v -33.62185 -37.80091 4.527346
v -32.77429 -36.72505 5.276483
v 64.51873 10.39185 -33.21149
v -48.13638 19.99542 -1.567246
v -48.37903 19.81347 -1.897723
v 6.794423 -47.65383 12.28265
v -54.87832 -53.37167 -47.43709
v -53.68401 -55.41137 -43.93566
v -54.67903 -53.9469 -44.74121
v -53.65482 -55.08572 -47.53032
v -53.83861 -55.22976 -42.47395
v -52.74043 -56.13028 -48.51908
v -52.56455 -56.99353 -43.43015
v -32.38845 -44.0966 2.130923
v -57.43504 -49.17645 -46.0481
v -56.81598 -50.18833 -47.56709
v -57.65014 -48.66038 -47.59563
v -58.14801 -47.72978 -45.46954
v -57.01456 -49.54967 -49.98488
v -56.54254 -50.40964 -49.61666
v -20.29823 12.48408 5.615533
v -19.61034 12.97253 5.624343
v 43.72422 62.87772 3.049951
v 38.17131 9.674603 2.424178
v -63.33983 -27.37352 -37.07336
v -63.63629 -26.27765 -37.85776
v -63.8067 -25.13464 -37.66189
v -64.25872 -22.79869 -38.40186
v -63.98298 -23.00606 -36.27327
v -64.22943 -24.0093 -39.8801
v -63.70169 -26.70563 -39.08121
v -64.68784 -22.36593 -41.88324
v -64.24236 -25.34446 -42.21729
v -63.83833 -27.09002 -41.10186
v -64.80775 -20.46506 -40.23882
v -64.4819 -23.88827 -42.40096
v -64.7182 -23.04565 -43.74303
v -65.28413 -19.51227 -44.06058
v -65.45559 -19.26928 -46.95261
v -65.67714 -17.66522 -46.20582
v -65.51771 -17.80483 -43.73494
v -65.08601 -19.77714 -42.06731
v -63.41209 -28.31812 -39.14157
v -63.46507 -28.96332 -40.48071
v -64.48883 -24.36136 -43.46652
v -64.63031 -23.98743 -44.83367
v -64.20265 -26.30106 -43.79754
v -64.59985 -24.549 -45.85981
v -64.90598 -22.68842 -46.17032
v 63.61727 -5.09212 -41.65648
v 63.43978 -5.69929 -41.00965
v 63.46402 -6.0955 -42.27783
v 63.28053 -6.856303 -42.03564
v 63.12153 -7.264256 -41.13356
v 63.63032 -5.843732 -43.83217
v 63.88459 -5.03356 -45.13845
v 63.33071 -7.010377 -43.20087
v -19.86104 13.67939 5.519835
v -19.50814 14.90518 5.215396
v 59.49508 -18.77673 -28.958
v 59.11286 -19.06664 -27.09086
v 59.11905 -19.95266 -28.15843
v -55.64048 -51.31702 -52.35917
v -55.2626 -52.1393 -51.2979
v -55.76068 -51.36623 -51.36501
v -54.82022 -53.12841 -49.59768
v 26.90822 -44.30242 1.995423
v 3.083626 7.399361 22.79314
v 2.057011 8.192762 23.29548
v 1.711387 9.241469 22.99993
v -0.2172287 10.56967 23.22459
v 62.91249 22.6735 -29.37804
v -65.36063 35.11981 -25.39023
v 29.95702 6.97682 5.032386
v 31.30059 7.395943 4.844687
v 29.01082 6.342487 5.147809
v 28.08603 7.584855 5.3418
v 29.60832 8.487754 5.280583
v 29.70327 9.537131 5.438874
v 31.07367 8.201569 4.983471
v 53.85294 -44.47305 -33.70918
v 39.34356 32.25763 10.49889
v -6.569792 -42.83165 15.83233
v 52.52101 -42.59454 -26.76973
v 59.10766 -23.66915 -32.71607
v 58.182 -27.78851 -31.96555
v -5.11902 -44.4452 13.74082
v -5.786198 -43.99808 14.48122
v 13.56607 -7.727314 13.68062
v 11.97835 -6.704932 15.63532
v 16.06805 19.70908 5.707427
v 16.87628 19.01945 5.096807
v 16.64802 18.32347 4.861687
v 16.90639 18.20164 4.545061
v 16.2918 17.36549 4.505243
v 17.67933 18.76168 3.895899
v 16.7236 17.7316 3.221437
v 16.23933 17.11337 4.088453
v -37.70049 34.07705 13.57343
v -38.86125 33.89199 13.07515
v -38.44406 34.73817 13.5944
v -37.55469 34.75454 13.91532
v -36.85757 34.26973 13.95385
v -56.89434 35.03942 -3.447406
v -59.80396 -42.0033 -56.4951
v -59.35745 -43.07444 -56.6666
v -59.18327 -43.7817 -55.83772
v -58.90964 -44.22956 -56.30984
v -59.5997 -43.00424 -55.16972
v -59.15404 -44.18542 -54.75845
v -58.35048 -45.73201 -55.27284
v 47.66397 13.24325 -5.648578
v 46.1835 12.85007 -4.140572
v 45.47149 13.55541 -3.676435
v 46.0078 11.94062 -3.706141
v 46.91679 11.29796 -4.374342
v 47.8013 10.4221 -4.962342
v 46.08675 10.62755 -3.425839
v 44.74092 11.42352 -2.38569
v -59.51896 -44.60454 -44.82763
v 9.348769 -46.36675 9.978062
v -65.91779 -15.7292 -45.20637
v -65.35151 -17.10547 -40.29589
v -65.82064 -15.60617 -42.89069
v -65.06704 -18.92754 -40.24601
v -66.31209 -13.42006 -44.71132
v -66.06555 -15.32236 -46.86381
v -66.51765 -13.41005 -48.25831
v -66.31438 -14.5078 -48.61375
v -66.64577 -12.29466 -47.02778
v -66.79652 -12.28892 -49.31859
v -67.07964 -10.75025 -49.39392
v -67.04883 -10.28198 -47.18487
v -67.04744 -11.35828 -50.7911
v -66.74215 -12.97116 -51.13763
v -67.43074 -9.576676 -51.82212
v -66.03875 -14.19777 -42.38171
v -65.77229 -14.80809 -40.27228
v -65.46718 -16.06494 -39.42326
v -65.16572 -17.0667 -38.14696
v -13.7873 -35.43173 15.75153
v -65.22301 -21.04553 -47.41481
v 0.8205564 24.53014 18.77327
v 2.222092 24.28167 18.25141
v 2.339736 25.35008 18.46306
v 0.2513587 26.62676 19.34882
v 2.675259 27.05321 18.85966
v 1.690201 27.67411 19.3501
v 3.187639 28.01516 19.04614
v 2.603686 28.62352 19.42012
v -5.588842 9.7117 22.70748
v -5.374734 11.82548 21.66375
v 65.33922 19.15297 -38.14607
v 65.66516 17.76719 -39.5926
v -31.95486 -38.0935 5.337883
v -31.86417 -38.97898 5.09769
v -32.79521 -39.13945 4.559879
v -28.75248 -30.97687 7.840111
v -69.12643 1.819604 -40.79525
v -69.07406 2.003927 -39.99545
v -19.65485 8.776522 6.552816
v -21.45387 9.71555 5.886002
v -21.11535 11.47403 5.681462
v -63.79587 -22.49782 -34.32909
v 5.423975 29.14197 18.83483
v 4.714012 28.15615 18.6118
v 62.62708 25.25243 -28.94481
v 62.72783 23.74694 -28.93727
v 62.90136 25.62869 -29.96486
v -65.37659 50.39251 -24.15533
v -65.22001 50.92403 -23.61934
v 18.63532 -25.01774 9.17914
v -67.67887 16.31863 -29.30271
v -68.39223 18.28399 -32.11936
v -67.53938 15.16579 -28.66548
v -67.70675 18.07222 -29.68774
v -68.87627 17.49016 -33.91234
v -68.90001 15.29039 -33.58218
v -68.86887 19.04847 -34.1772
v -68.3999 19.68147 -32.52074
v -68.92799 21.72968 -34.99776
v -69.10773 19.5959 -35.24671
v -68.68426 20.73212 -33.81631
v -68.5484 20.94655 -33.32172
v 13.29547 -21.63262 11.89797
v 13.95102 -21.29661 11.08883
v 13.63439 -20.68777 11.97294
v 14.63187 -19.66182 10.987
v 13.43459 -20.74276 14.39287
v 13.11434 -21.47155 12.58231
v 13.98005 -19.22843 13.2404
v 13.18059 -21.11897 14.62075
v 51.81701 -50.64087 -38.11306
v 8.961667 63.96232 20.60952
v 8.646295 62.83226 20.78381
v 9.817711 65.40415 20.33212
v 9.167987 65.69118 20.37974
v 10.46516 64.40518 20.35326
v 11.18491 66.31392 19.96433
v 10.77485 62.83427 20.48691
v 56.19577 -36.57565 -32.50676
v 56.55679 -35.98469 -33.42778
v 56.32901 -37.84904 -34.67933
v -32.88126 -35.5835 5.500457
v -33.37405 -34.52402 5.520623
v -32.57527 -34.33215 5.937848
v 6.559896 51.35903 22.2928
v 3.437669 51.45047 22.52454
v 59.33736 -21.84247 -31.94829
v 58.84722 -23.81168 -31.38202
v 59.22353 -20.72818 -29.80551
v 59.65008 -20.17342 -31.80384
v 59.7781 -18.87198 -30.88935
v 28.52298 2.619302 5.179275
v 28.66231 3.901332 5.147006
v 28.85289 5.408488 5.150737
v 26.95586 4.61916 5.372355
v 26.82203 6.717911 5.407261
v 27.15482 2.813657 5.368592
v -21.19619 1.478471 9.178432
v 37.99103 66.40223 7.764297
v 38.79938 66.60648 7.036396
v 39.04199 67.15514 6.749505
v 37.1394 65.15522 8.64313
v 35.89359 65.34679 9.597262
v 36.62089 66.87592 8.824432
v 35.41607 66.84242 9.737659
v 34.58909 68.15794 10.14997
v 1.043292 55.3159 22.28111
v -67.81773 36.02687 -33.46817
v 30.19728 -1.089967 5.187309
v 27.61091 -74.99082 -23.00494
v 25.5511 -76.65216 -23.43423
v 60.52682 -14.85054 -30.43503
v 14.27854 -14.81096 13.07348
v 13.71581 -13.46996 15.2038
v 26.19939 -8.874207 8.16445
v -20.23425 14.39721 5.301194
v -0.9552485 -51.55059 14.44716
v 0.5024613 -51.26923 14.38573
v -56.0171 -51.50834 -48.27404
v -10.14866 -43.36451 13.82037
v -12.33462 -43.12414 13.31689
v -12.25217 -44.09285 12.04292
v -8.974748 -44.00055 13.48695
v -10.44152 -44.08195 12.4115
v -34.61471 75.96413 11.31413
v -33.60758 74.70472 12.45169
v -35.09564 77.69022 10.25948
v -33.74559 77.41222 11.27108
v -33.25533 76.17753 12.12969
v 14.34391 37.56848 20.61186
v 14.03145 35.79549 20.21727
v 12.86528 36.60517 20.58083
v -54.10495 -54.12244 -49.51435
v -37.94018 0.7862058 4.630812
v -39.48507 1.768669 4.145142
v -41.03529 1.26014 3.749314
v -40.02607 3.192087 3.863844
v -36.51064 76.18867 9.987391
v 38.40661 31.26097 10.53063
v 37.53734 32.06411 11.26401
v 37.7524 32.49649 11.36375
v 38.88041 33.08651 11.10351
v 37.2252 30.32247 10.58365
v 35.92109 31.79135 11.75227
v 35.76915 32.26928 12.05803
v 36.73672 32.69396 11.91309
v 35.55087 30.02723 11.04496
v 34.46388 31.68716 12.20167
v 36.62118 28.84149 10.2066
v 35.11661 29.15219 10.83434
v 34.58459 27.6885 10.26446
v 34.02089 28.52321 10.75613
v 34.05128 30.07402 11.54789
v 31.93227 29.33232 11.74569
v 32.62781 30.40491 12.10614
v 33.82059 31.37718 12.24775
v 38.19975 68.37106 7.244896
v 38.97514 68.80721 6.400458
v 37.79119 70.6035 6.929961
v 36.93286 69.38094 8.067927
v 36.54968 71.08327 7.838359
v 36.62439 72.22832 7.426033
v 37.20708 73.69 6.377142
v 38.72307 71.5836 5.756159
v 39.04371 70.0759 5.955555
v 38.23664 73.80977 5.319649
v 38.45436 72.66537 5.574759
v 39.29582 73.286 4.476472
v 39.76094 72.03612 4.565332
v 40.22491 70.91521 4.516257
v 40.14602 69.86589 4.967845
v 39.79943 69.03548 5.566851
v 40.71281 69.23094 4.593594
v -66.90606 41.02104 -30.43055
v -27.77774 3.335505 6.200338
v -8.541286 -19.61522 23.77742
v -9.160235 -19.47635 23.36361
v -47.89552 19.5592 -1.662435
v -47.40142 20.03793 -1.186175
v -47.34957 19.38918 -1.466
v -47.41223 17.64934 -1.542932
v 56.84937 -37.85266 -37.53392
v 56.05289 -40.94419 -38.64212
v 56.62321 -39.32781 -38.95008
v 10.84543 -84.00113 -9.07489
v 8.26631 -84.39042 -7.064375
v 41.25969 -64.41377 -40.81474
v 44.3262 -61.54217 -38.21688
v 44.78751 -60.8823 -40.20033
v 42.95543 -62.72875 -41.39674
v 43.81666 -61.89734 -36.01757
v 45.64251 -59.87662 -37.55696
v 46.77162 -58.65947 -40.08821
v 46.69479 -58.60391 -42.05757
v 47.39286 -57.77135 -39.23984
v 48.3925 -56.54488 -41.60326
v 47.16122 -57.81403 -44.67281
v 45.66604 -59.46415 -45.22505
v 45.55386 -59.81743 -43.14966
v 45.10405 -60.46371 -41.62558
v 44.12167 -61.27381 -43.95702
v 44.03614 -61.59871 -41.79156
v 43.20757 -62.30416 -42.97501
v 43.0301 -62.29806 -44.23113
v 42.15559 -63.16983 -43.91346
v 40.49936 -64.68314 -43.7585
v 46.86002 -57.99865 -35.84517
v 8.079063 -0.9567909 20.09005
v 9.264252 -2.277641 18.72528
v 58.96069 -25.66837 -34.11226
v 58.63929 -27.14575 -33.87992
v 62.77834 26.86744 -29.73965
v 62.58144 26.19376 -28.97137
v -63.53487 -22.82185 -32.81033
v 55.9463 62.65751 -14.5512
v 55.98325 61.96211 -14.38541
v 56.77058 61.40464 -15.7351
v 36.13166 69.35638 8.750299
v 45.06997 9.902675 -2.352572
v 44.47269 9.878011 -1.848848
v 62.55105 28.15002 -29.248
v 64.85663 -0.952453 -47.35481
v 65.05779 0.5811151 -45.6707
v 25.96402 3.040663 5.512275
v 24.33995 6.250975 5.559056
v -2.691203 26.49384 19.47583
v -0.5033284 25.05323 19.13495
v 0.7251401 29.21218 19.99903
v -2.498818 28.84989 20.06428
v -3.899533 26.32251 19.28884
v -23.15461 73.16109 17.17392
v 34.68144 25.67342 9.30988
v -21.29717 61.33778 19.4586
v 24.91559 -76.89555 -21.50898
v 23.1756 -78.17295 -21.27778
v 21.0175 -79.68993 -21.91513
v 21.34181 -79.23095 -18.77073
v 3.663506 -36.71792 18.12907
v 2.960248 -39.48482 17.89732
v 19.89511 40.05814 19.89232
v 21.6014 40.78325 19.38432
v 20.7378 40.41297 19.66359
v 21.67938 39.85166 19.3866
v 20.83965 39.4174 19.61418
v 19.66542 39.24086 19.9092
v 63.15901 26.56732 -30.93397
v 43.19062 10.41121 -0.9163495
v -56.31089 70.98647 -9.860541
v -55.61517 71.80215 -9.089888
v -54.75673 71.78522 -7.699292
v -54.63263 71.16909 -7.280496
v -54.38992 73.05062 -7.669508
v -55.11941 72.67753 -8.68994
v -56.9283 70.13754 -10.46511
v 62.82891 -8.262575 -40.02458
v -68.51225 -2.62053 -44.81493
v -68.81272 -0.9265947 -43.20924
v -68.78904 -1.386975 -44.40195
v 49.09234 63.8427 -3.480219
v 1.174771 -22.94013 21.22519
v 1.234451 -22.46544 21.54946
v 2.123442 -22.39209 20.44576
v 0.7807576 -22.78437 22.25569
v 0.4843596 -22.9871 22.871
v 1.191499 -22.06948 22.10588
v 1.175589 -21.99099 22.97102
v 1.688365 -20.27848 21.46173
v 2.373048 -20.12453 20.40538
v 2.854645 -20.84596 19.82281
v 2.922159 -21.8019 19.65155
v 3.198308 -21.13168 19.28959
v 0.9685087 -22.40364 24.14363
v 1.216556 -22.0866 23.95552
v 1.408749 -21.4861 23.10896
v 1.497375 -20.61665 22.0022
v 1.507247 -20.35672 21.90873
v 17.56396 59.63194 19.32303
v 19.49859 60.715 18.66996
v 18.36883 61.81277 18.92714
v 17.52248 60.45732 19.24898
v 17.41413 61.28152 19.2169
v 16.00426 22.98132 8.228513
v 16.72959 23.48436 8.453851
v -57.99419 68.89532 -11.66865
v -57.37185 69.27453 -10.80006
v -13.05651 -47.87595 12.00649
v -64.03924 -27.944 -45.69566
v -64.08289 -27.9537 -47.5013
v -64.35532 -26.28219 -47.64102
v -64.13341 -27.73043 -49.43126
v -64.47253 -25.40022 -46.56429
v -64.20573 -26.75703 -45.2484
v -63.8731 -28.44529 -44.33524
v -64.49672 -25.66945 -49.74067
v -64.10016 -27.63874 -52.21443
v -63.68857 -29.81442 -51.29788
v -64.49443 -25.54203 -51.77655
v -63.95577 -27.58006 -43.29258
v -55.83817 -51.5702 -49.65409
v -68.02058 31.53596 -33.73769
v -68.11875 30.52379 -33.92353
v -68.37199 30.8285 -34.85732
v -68.55333 32.28108 -35.7783
v -69.03242 32.8933 -37.49342
v -68.20439 29.60727 -34.05494
v -68.61617 29.40798 -35.53288
v -67.95657 29.82936 -33.21539
v -68.30446 28.25619 -34.10667
v -57.8191 -48.07774 -49.82518
v -58.20806 -47.40459 -48.73899
v 65.63322 16.28567 -39.0048
v 65.77174 14.23181 -39.59393
v 2.603857 -19.55595 19.60285
v 2.287766 -19.58718 20.09391
v 3.227196 -19.95196 19.29943
v 3.035104 -19.51457 18.72757
v 35.37212 8.696128 3.69065
v -0.4823286 -39.3522 18.39657
v 1.585551 -38.99802 18.25552
v 0.4437693 -41.58437 17.36329
v -1.800688 -42.96992 16.455
v 0.8225742 -42.72128 16.24356
v 2.257385 -41.78029 16.6974
v -0.2999973 -44.73007 13.56719
v 1.568594 -43.67596 14.76224
v 7.824315 -22.7993 16.70147
v 7.368504 -22.22924 17.12444
v 35.58664 45.46675 12.41268
v 13.89455 58.56867 20.35053
v 15.85273 31.91428 17.29356
v 18.97212 32.39872 16.77161
v 17.76285 32.35902 17.1032
v -47.22179 35.89014 9.293589
v -46.37171 35.72435 9.919043
v 23.80564 -43.10661 4.037753
v 21.62754 -44.3047 3.311604
v 24.32797 -44.3447 2.757952
v 24.50857 -42.68436 4.149151
v 26.41331 -43.93905 2.395523
v 22.31189 -43.18868 4.479731
v 8.385217 53.98465 21.79135
v -25.81891 41.25384 19.3816
v 16.12482 -81.55363 -10.7853
v 17.55294 63.70668 18.95434
v 19.86074 62.39909 18.41878
v 39.9114 0.8887996 2.311482
v -0.008376261 31.79666 20.81108
v -1.441394 30.40091 20.50746
v -4.066825 30.44788 20.37327
v -1.915859 33.28273 21.25361
v 35.90283 46.49411 11.95176
v 7.569051 0.8046742 19.89548
v 0.6625799 46.96692 22.88128
v 0.6040176 49.48205 22.78278
v 1.096038 51.23411 22.64482
v -49.53461 35.80561 7.02538
v -49.46372 36.11151 7.176931
v -49.05933 35.97077 7.593044
v -48.7194 35.63483 7.805468
v -48.63707 36.05159 7.99844
v -48.08767 35.80065 8.675722
v 44.72278 -58.71923 -29.20126
v 43.99285 -59.24102 -28.14454
v 43.81107 -60.13278 -29.51764
v 64.23563 35.40543 -36.17279
v 63.92839 36.65169 -34.98814
v 64.22138 34.42787 -36.23818
v 63.87316 33.61808 -34.95535
v 64.4831 34.95082 -37.10777
v 64.40148 34.42518 -36.94518
v 64.22352 33.42676 -36.41066
v 64.61053 34.10484 -37.89196
v 64.69748 33.72228 -38.24753
v 64.71072 32.48066 -38.2313
v 64.31886 32.033 -36.61193
v 64.58596 31.893 -37.62006
v 64.65321 35.44082 -37.56627
v 64.47564 35.621 -36.92577
v 64.64356 34.98549 -37.66353
v 44.98284 0.260857 -0.1313089
v 44.45043 1.440079 -0.06017214
v 44.55612 3.534279 -0.6139362
v 44.28256 -0.9118338 0.5326165
v 42.9873 -0.06413031 1.079501
v -42.34409 40.67142 12.38088
v 6.74913 -84.0559 -4.910138
v 6.47642 -84.9268 -7.066661
v 5.149171 -84.96049 -6.100136
v 5.413753 -85.31938 -7.509635
v 28.49873 39.48605 17.16404
v 61.16108 46.06465 -24.92758
v 61.37924 45.78971 -25.47773
v -51.58877 17.61805 -5.317283
v 19.46951 -45.45763 2.573521
v 16.23756 20.37149 5.938765
v 16.31046 21.15432 6.590834
v 15.74212 20.48091 6.250373
v 1.827412 30.27933 20.13725
v 1.980025 32.60293 20.83378
v 3.181943 30.78209 20.08805
v 19.68711 25.58076 10.2721
v -56.40137 35.3204 -2.362853
v 0.9202011 -22.54577 25.35405
v 1.421419 -22.07469 24.73696
v 12.25282 64.54095 20.02376
v 9.962273 61.31122 20.78637
v 9.507746 62.60529 20.6934
v 11.22559 59.79858 20.72869
v 11.99138 60.50654 20.53066
v 11.23069 61.51949 20.55758
v 13.44823 59.68653 20.34114
v 27.26282 -45.05302 1.436823
v 4.595231 29.02764 19.05735
v 3.781251 29.25381 19.36588
v 3.63042 27.67689 18.76592
v 23.09457 61.49102 17.29218
v 21.84621 61.64558 17.7619
v 24.03738 62.75315 16.81143
v 21.07783 64.5471 17.79395
v 23.86669 64.73509 16.71998
v 24.94922 63.82902 16.32199
v 20.66465 62.91584 18.09864
v 22.24677 65.15641 17.31318
v 26.02455 62.53472 15.92831
v 22.58957 66.6474 17.02602
v 20.52725 67.16942 17.71592
v 20.56227 66.50268 17.77677
v 21.90598 68.48489 17.01905
v 23.33196 67.7144 16.57791
v 19.51502 68.87852 17.71361
v 20.90898 70.07198 17.03489
v 23.38529 69.22549 16.28443
v 20.12471 70.22869 17.26276
v 22.23803 71.14726 16.31618
v 44.17283 73.30062 -0.8334355
v 44.23504 74.28703 -1.386662
v 45.26693 74.11832 -2.639358
v -47.22743 78.21384 -0.8330763
v -47.4203 75.98108 0.1052087
v 0.1730909 -22.78557 26.1741
v 32.94435 26.64941 10.33155
v 6.014204 -42.16492 15.18147
v 3.550036 -41.32541 16.68878
v 4.668672 -42.17342 15.64711
v -62.24261 -36.26654 -48.70824
v -61.88359 -37.38263 -50.67788
v -23.54579 66.79054 18.35148
v 7.492748 -85.19997 -9.497533
v 5.751437 -85.54412 -8.80134
v -15.31776 -85.07984 -13.57136
v 57.58511 -30.47979 -31.99106
v 57.49287 -31.89098 -32.98604
v -0.6444316 22.49267 18.91348
v -2.104912 23.34288 19.03139
v -1.588574 21.1932 19.05279
v -4.072916 21.89807 18.72684
v -4.161311 24.61677 18.90208
v 45.67879 36.81649 6.717191
v 46.39213 37.00575 5.920283
v 29.00522 -45.02056 0.8449181
v 29.42136 -45.69282 0.2807187
v 48.09184 64.08323 -2.235493
v 48.80164 63.56744 -2.993956
v -2.924811 12.74448 22.16327
v -67.10593 -11.51679 -53.0689
v -67.53391 -9.542508 -53.76181
v -67.83749 -8.06723 -53.73325
v -67.0815 -11.97348 -54.6614
v -67.41589 -10.48559 -54.8372
v -66.64945 -13.74753 -52.54045
v -66.89567 -12.93472 -54.50529
v -68.09137 -6.867113 -53.33018
v -67.42488 -9.174633 -50.0746
v -67.82089 -7.681489 -51.77771
v 7.096516 1.522706 20.2753
v 39.24158 -66.14115 -41.27829
v 38.99237 -66.53004 -39.83326
v -3.197657 -85.02352 -4.264262
v -0.3790349 -85.52998 -5.650207
v -2.273823 -85.55582 -5.556665
v -3.187591 -85.92699 -6.675442
v -4.444515 -85.83879 -6.521232
v -6.052386 -85.67808 -6.212943
v -15.73028 -8.359241 17.19561
v -15.56694 -9.044402 17.98381
v -14.56378 -8.218484 19.54533
v 5.622912 26.68132 17.486
v 44.80511 5.774586 -1.274086
v 15.81824 -43.38638 8.547606
v 12.30922 -83.87291 -11.67364
v 10.21805 -84.69348 -11.63631
v 9.096586 -84.82216 -9.955467
v 62.14979 -10.40395 -37.28404
v 62.31438 -10.18033 -38.65581
v 61.67122 -11.42054 -34.40305
v 62.04544 -11.50597 -38.70344
v 62.03791 -11.12956 -37.61139
v 61.70974 -12.53771 -37.11036
v 61.72875 -11.89454 -35.80976
v 61.20108 -14.16722 -35.17353
v 61.26534 -14.32324 -36.25362
v 61.21407 -13.08181 -33.14245
v 61.49936 -11.48376 -33.06904
v 60.86546 -14.57401 -32.67083
v 60.44058 -15.7533 -31.13783
v 60.09085 -16.75587 -30.09574
v 60.10027 -15.47389 -28.34456
v 59.74969 -17.40945 -28.72104
v 60.07597 -17.6808 -31.33245
v 60.53848 -16.19182 -32.59075
v 19.53497 64.427 18.32858
v -18.93472 -83.73595 -14.68919
v -16.88059 -84.56717 -14.31931
v -32.70502 34.32618 15.41737
v -30.265 32.74227 14.82199
v -19.93527 -83.2723 -18.22433
v 53.48901 -45.93785 -34.81323
v 53.53124 -46.59394 -36.57398
v 52.931 -48.17124 -37.19512
v 4.725643 -36.24328 17.78704
v 5.137434 -34.32324 17.4691
v 4.636948 -34.68781 17.69533
v -64.12186 36.07911 -21.87943
v -35.52008 41.17438 15.893
v -35.77961 40.65894 15.8586
v -35.24164 39.89922 16.22496
v -13.92177 -7.680362 20.64024
v 1.464357 41.26255 22.60773
v 2.138543 42.98353 22.71472
v -1.11954 41.21934 22.65173
v 0.4364761 43.3752 22.78681
v -2.253558 44.33236 22.83836
v -4.618924 40.0282 22.46228
v -2.06776 37.56143 22.15139
v -4.119195 42.20848 22.69878
v -3.864688 37.20786 22.05284
v -6.429775 39.69788 22.33613
v -0.5606208 45.45044 22.88643
v 1.556993 44.16475 22.79422
v -6.268741 41.55747 22.54094
v -7.457714 42.40089 22.54529
v -5.753131 45.01297 22.7713
v -0.4663454 36.86789 22.02299
v -28.53326 74.21592 15.10628
v -26.45156 75.97906 15.28043
v -25.94946 77.06167 14.98981
v -24.65969 75.50188 16.02674
v -24.29888 76.64841 15.68209
v -29.08167 76.08663 14.21308
v -27.29227 78.0743 14.01824
v -22.91222 76.98325 15.92008
v -22.77471 74.78287 16.80012
v -24.25012 74.29703 16.52527
v -23.4814 78.48286 15.14952
v -30.55759 76.16802 13.54469
v -29.8442 77.68682 13.1707
v -28.56924 78.69142 13.22694
v -26.1571 79.10855 13.97289
v -25.21043 78.59676 14.52052
v -20.57891 15.91655 4.626797
v -20.17023 16.75237 4.061026
v -20.34849 17.76087 3.820439
v -20.40488 18.5786 4.119505
v 37.28938 -1.000214 3.498621
v 1.101782 -37.82409 18.4273
v -65.39698 -14.63687 -35.96176
v 48.79499 35.38264 3.402519
v 49.60606 34.3677 2.277941
v 49.71813 35.80988 1.926342
v 49.97974 32.99802 1.766589
v 49.6466 32.79689 2.166005
v 49.40906 32.6291 2.440484
v 49.19384 33.51641 2.830814
v 48.92579 33.13972 3.121318
v 48.86841 34.1567 3.283421
v 48.60682 34.73001 3.655262
v 62.6608 28.74063 -29.66764
v 65.57695 20.71601 -39.71603
v 65.22588 20.23475 -37.81145
v 65.51104 19.94634 -39.27645
v 65.88813 19.65862 -41.2421
v 65.78362 18.66114 -40.47784
v 57.2052 -29.96359 -29.70942
v -61.33923 -39.43328 -46.47089
v -38.6111 78.11279 7.547007
v -37.91116 77.73273 8.248076
v -37.37983 77.25361 8.893301
v -38.15273 79.04842 7.430395
v -39.27073 79.07996 6.564192
v 0.8786364 -84.92823 -4.336802
v 41.91529 11.90472 -0.127996
v 45.00253 -59.92851 -46.7052
v -35.22812 27.15378 10.46962
v -34.12995 28.22876 11.44671
v -33.47622 27.50368 10.99738
v 18.16415 -38.09738 10.07133
v 4.030092 3.938125 23.62157
v 5.247962 2.176564 22.94973
v 4.738851 1.354568 24.14092
v 4.014912 2.50546 24.38224
v 3.24923 4.284374 24.3166
v 5.582847 0.5168875 23.39139
v 6.474135 -1.155755 23.03654
v 4.840007 -0.3868941 25.08955
v 4.399926 0.5707084 25.06805
v 5.531019 -2.528452 25.6661
v 4.992124 -1.15676 25.40714
v 7.551999 -3.347214 22.7324
v 7.097072 -1.460387 22.16385
v 7.045641 -3.642247 24.00006
v 6.288383 -4.553134 26.19318
v 8.113385 -6.446291 24.17257
v 7.336687 -5.337684 24.93858
v -42.17813 0.3769143 3.487325
v 24.29631 -77.63727 -24.33497
v -54.57376 -53.67917 -48.39983
v -68.33588 -5.702872 -53.09242
v -9.835828 -47.13458 13.01098
v -7.90217 -47.56378 13.63747
v 56.51668 -30.69807 -27.74734
v 63.05384 29.43772 -31.00555
v 11.18826 -5.592883 16.65302
v 15.72863 0.4758511 9.998795
v 14.46345 1.647927 10.48257
v 14.20263 2.825016 10.11891
v 15.9249 2.303928 8.965248
v 15.19583 4.009159 8.599696
v 13.7234 4.730551 9.415336
v 15.32707 5.511915 7.606929
v 17.30639 4.099113 7.255052
v 18.02021 1.810273 7.924403
v 18.73888 3.424432 6.90468
v 19.55604 1.813261 7.189062
v 16.72391 1.101118 9.021736
v 19.10919 -0.1405318 8.198184
v 14.24495 6.220056 8.015377
v 12.86327 5.993111 9.401748
v 14.39385 5.252519 8.485061
v 13.05634 7.091187 8.427351
v 12.32342 7.105919 9.199013
v 14.53104 7.025664 7.359659
v 14.20572 8.340444 6.835238
v 16.26381 7.770899 6.145795
v 16.02736 6.94498 6.514319
v 12.64706 8.107203 8.11024
v 12.87562 8.688714 7.583679
v -36.63439 11.74067 5.362753
v 27.94492 0.4930212 5.383823
v -33.62356 72.83627 13.02674
v -58.08247 -46.11593 -55.72246
v -33.20753 -42.53835 2.769978
v -20.854 -42.42045 9.574894
v -21.98555 -43.01352 8.030929
v -19.60245 -42.62435 10.18818
v 12.74363 -44.23015 8.359374
v 31.07841 -73.05486 -28.64757
v 31.01424 -73.18439 -30.40764
v 33.14381 -71.56508 -30.40121
v 32.22928 -72.28448 -31.10841
v 33.59592 -71.25212 -31.48635
v 31.8971 -72.4274 -33.37591
v 31.12988 -73.04611 -32.43031
v 30.71937 -73.20303 -33.6408
v 29.29419 -74.22468 -32.26329
v 34.61103 -70.45915 -33.20872
v 33.13516 -71.49297 -34.39695
v 35.03692 -70.08638 -31.34286
v 35.48199 -69.77959 -33.09204
v 36.65004 -68.79314 -32.04899
v 36.5648 -68.57088 -29.80323
v 38.03596 -67.52693 -32.00103
v 35.67512 -69.20241 -28.41135
v 36.86535 -68.65353 -33.91349
v 32.30928 -71.9605 -35.41604
v 34.49145 -70.4287 -36.03001
v 18.52609 -42.6703 7.490189
v 17.63669 -42.91203 7.884022
v 18.3646 -43.20084 6.949467
v 16.97009 -43.39551 7.718052
v -50.14035 35.96628 6.628026
v -50.02131 36.48439 6.8461
v -49.76606 36.46624 7.144193
v -49.93603 37.0363 6.979892
v -49.59738 36.54629 7.406451
v -49.35442 36.24653 7.373076
v -49.27345 36.37994 7.76082
v -48.97126 36.08297 7.750654
v 27.62753 70.57536 14.05881
v 26.74375 69.50378 14.68952
v 28.81273 70.18061 13.50148
v 27.97319 71.32581 13.71221
v 29.92352 70.13936 12.87358
v 28.82917 71.80203 13.09364
v 30.08648 72.20605 12.31402
v 29.83543 68.98342 13.1343
v 31.07823 71.18894 11.89072
v 31.15115 69.16206 12.31711
v 32.02382 70.32053 11.4792
v 33.03034 69.74584 10.94793
v 32.40165 68.59294 11.5825
v 31.28916 68.3698 12.37783
v 33.12704 71.64111 10.40853
v 31.49449 67.73232 12.35748
v -67.38734 26.01368 -30.36158
v 58.82595 50.50305 -18.21179
v 4.477689 -21.46488 18.20034
v -59.00528 -45.82487 -47.13264
v -58.9757 -45.61454 -50.07229
v -59.79593 -43.53125 -51.10264
v -59.597 -43.82494 -52.2152
v -59.10797 -45.13021 -51.4312
v -58.44511 -46.62835 -50.96287
v -59.15098 -44.62805 -53.23668
v -57.9792 -47.37296 -51.91162
v -58.556 -45.84225 -53.52995
v -57.92828 -47.10602 -53.42043
v -57.06319 -48.48914 -54.06903
v -57.49583 -47.36495 -55.16868
v -58.65861 -45.3619 -54.42749
v -57.43154 -48.33618 -52.19592
v -56.37157 -49.96889 -52.97937
v -56.83763 -49.35659 -52.2388
v -56.79876 -49.67119 -51.24197
v -56.27867 -50.47713 -51.47618
v -59.93113 -42.51678 -54.05061
v -58.95763 -45.96849 -45.44625
v -58.58158 -46.77894 -47.34592
v -59.27162 -45.14098 -43.84381
v -58.13715 -47.69088 -43.91423
v -58.68367 -46.36456 -42.50325
v -60.24752 -42.16808 -52.36898
v -60.60411 -40.83665 -53.71052
v -60.30096 -40.8871 -55.9722
v -60.70688 -40.29005 -54.6785
v -60.32751 -40.32111 -57.22282
v -60.91874 -40.18389 -52.66381
v -60.84594 -39.27399 -56.40949
v -16.45332 -21.56997 15.95611
v 25.24006 -11.55797 8.841081
v 24.12143 -10.22762 8.973689
v 44.2015 2.572692 -0.178388
v 23.79677 -41.62318 5.191784
v 23.0725 -41.03325 5.956296
v 6.260118 1.444122 21.7607
v 6.944429 -0.09343635 21.52308
v 56.92905 -38.48359 -39.3345
v 57.00001 -36.95155 -36.91851
v 57.26297 -37.11071 -38.86604
v 30.79855 72.89628 11.59312
v 32.09752 71.75 11.09083
v 65.8265 16.80215 -40.30457
v 11.14737 35.79026 20.60989
v 12.01935 36.1428 20.5987
v 9.80954 36.21526 20.91563
v 9.060317 37.17286 21.25946
v -59.07304 -45.33217 -41.70743
v -58.59036 -46.22562 -40.56853
v -28.37142 4.472309 6.001777
v 37.33755 -66.88837 -26.83261
v 31.79698 9.802449 5.009678
v 32.26541 8.548925 4.743057
v 13.68578 -45.56526 6.363408
v -55.51753 35.60839 -0.6354284
v -54.91342 36.24131 0.3037872
v 34.76023 32.64649 12.61593
v 34.23185 32.52104 12.74913
v 35.77038 33.35574 12.605
v 36.73388 33.47053 12.26604
v -24.45063 -45.52052 2.266875
v 4.544119 -2.487292 27.01539
v 4.908624 -4.159443 27.865
v 6.644845 -6.053197 26.9077
v 5.200187 -5.482052 28.59805
v 4.379488 -5.324508 29.42169
v 3.155881 -3.067173 28.87695
v -63.92457 -27.22613 -42.20407
v -66.82855 -10.36294 -44.23131
v 25.70251 -10.56711 8.58936
v 24.15848 -8.003149 8.585731
v 23.77316 -6.640634 8.396058
v 25.47171 -5.642382 7.59474
v 27.20511 -6.397151 7.271778
v 26.56032 -3.629704 6.686095
v 27.93084 -3.333974 6.211145
v 28.35211 -4.770144 6.493293
v 23.71366 -5.429958 8.088939
v 23.64505 -3.93268 7.653251
v -62.26973 -35.64937 -52.41639
v -62.65764 -34.23437 -52.06051
v -61.41655 -38.81986 -51.70231
v -61.77973 -37.46809 -52.25248
v -61.72977 -38.08405 -49.22114
v -61.07053 -40.26329 -49.37383
v -19.99808 60.77155 19.82956
v -66.9977 -9.919198 -45.58364
v -67.37144 -9.219388 -49.25255
v -67.63918 -7.935926 -49.08331
v -67.83849 -6.806106 -48.09724
v -66.67874 -10.50711 -42.55011
v -66.43143 -11.94134 -42.54011
v -66.40037 -12.59442 -43.7413
v -66.2104 -12.0315 -39.78389
v 22.73635 40.6363 19.04488
v 37.5986 -2.674659 3.651757
v -31.87445 76.89035 12.48248
v 21.58549 -79.36763 -23.89912
v -15.43654 -19.5687 19.54013
v -14.62261 -19.44678 20.27654
v -69.57285 8.983125 -37.23722
v -69.7928 11.32472 -37.86695
v -69.46383 11.02389 -36.07195
v -69.91666 13.67623 -38.36376
v -69.88457 12.66745 -38.22011
v -69.20893 12.75244 -34.77153
v -69.08894 14.18281 -34.35069
v -69.59531 14.32941 -36.70987
v -13.08972 -84.72112 -7.312448
v -67.76116 25.18322 -31.47455
v -68.04594 23.78988 -32.19198
v -68.30907 26.40923 -33.80031
v -68.28599 24.58413 -33.20487
v -67.64523 26.49232 -31.34192
v -68.28748 21.74039 -32.53603
v -68.57909 23.1997 -33.93567
v -67.94176 27.25347 -32.68193
v -53.42287 34.84098 2.919092
v -52.91095 35.2513 3.504791
v -53.24438 35.4924 3.11466
v -3.994578 -6.628061 33.0408
v -3.13581 -7.366296 33.69165
v -9.007566 -44.43012 12.56411
v -9.408704 -44.54551 12.4064
v -9.936837 -44.85334 12.30587
v -10.27321 -44.38055 12.21213
v -11.03559 -44.75143 12.02463
v -11.40214 -44.34952 11.95523
v 5.045356 52.2651 22.33778
v 3.692213 52.7675 22.3921
v 2.064858 52.64145 22.48376
v 5.470471 53.50756 22.17897
v -0.544717 53.47703 22.49201
v -0.9320878 50.05826 22.77164
v -1.467776 51.53089 22.67612
v -2.289635 54.00682 22.44405
v -3.276284 52.25253 22.58316
v -3.457711 49.62808 22.76803
v -4.481481 51.81552 22.60639
v -20.93789 -43.58075 7.860983
v -23.29232 -43.04193 7.006231
v -22.34504 -43.51777 6.984318
v -23.17235 -44.08455 5.239086
v -66.01801 -16.07564 -48.03506
v 0.4150336 -49.02264 14.13615
v -0.4626654 -50.00442 14.38388
v 1.726688 -31.15514 18.29729
v 15.1377 36.97874 20.38381
v -67.99342 -6.36231 -49.37955
v -67.89285 -7.093859 -50.63525
v -68.05665 -6.221283 -50.24465
v -68.19335 -5.574402 -49.95392
v 19.46667 -3.40429 9.160488
v -36.74079 41.23495 15.31629
v -37.27687 40.53518 15.20458
v -37.98413 40.39951 14.95502
v 62.69352 39.97376 -30.33654
v 65.91669 6.075462 -44.64741
v 66.00231 5.487642 -47.17033
v -66.33249 46.95022 -27.54089
v -66.2872 47.85055 -27.16118
v -66.17702 48.16784 -26.77096
v -66.01527 48.0671 -26.25563
v -68.8257 27.50714 -36.01719
v 61.41228 45.02374 -25.86413
v 61.50597 45.24963 -26.05379
v 61.66717 44.25525 -26.73469
v -13.39587 -7.045476 21.50599
v 19.4583 -24.23864 8.905255
v 19.7853 -1.183093 8.249098
v 18.59686 -1.262555 8.87706
v 44.61878 14.82935 -3.141721
v 44.4824 16.89977 -3.168238
v 45.1272 16.95993 -3.582451
v 43.48545 13.5058 -1.802581
v 43.67103 15.17333 -2.462339
v 43.9584 16.46242 -2.841815
v 44.21292 17.36004 -2.856652
v 44.62893 17.45772 -3.0904
v 43.96311 17.95487 -2.871296
v 44.27691 18.36943 -2.773751
v 44.92289 18.19081 -2.887984
v 44.08343 19.18872 -1.547988
v 43.87562 18.7409 -2.155313
v 43.81512 19.67089 -1.044784
v 43.98035 20.2852 -0.817355
v 44.6675 20.09057 -1.451327
v 43.30333 19.78131 -0.5409556
v 43.60883 21.20868 0.1501077
v 47.66365 37.24794 4.379456
v 46.36538 36.08987 6.072307
v 57.55419 58.93724 -16.63807
v 57.76375 57.1292 -16.54143
v 58.53362 56.28072 -18.08049
v 58.32359 57.6402 -18.02397
v 58.28932 58.70269 -18.1853
v -34.54171 -34.95135 4.867801
v -44.23957 79.89274 1.436846
v -43.04743 79.15932 3.089657
v -22.25689 12.07854 5.634593
v -20.57156 13.23303 5.538289
v -13.8583 -46.42322 11.0617
v 9.384211 33.78174 20.15308
v 10.3586 34.23568 20.14495
v 10.70526 35.19515 20.46193
v 9.390402 34.49224 20.44365
v 8.687552 33.68603 20.24163
v 8.165056 34.85802 20.74293
v 7.583264 33.66795 20.40063
v 9.894808 35.47691 20.70053
v 7.91036 32.36303 19.79117
v 6.664607 32.22177 19.94266
v 6.179005 33.88423 20.67933
v 6.899164 34.31246 20.7354
v 7.162537 31.29236 19.41382
v 5.622607 31.4392 19.84873
v 5.730786 30.22517 19.2799
v 6.002291 33.12465 20.43562
v 4.155983 30.36314 19.72824
v 3.520277 34.4152 21.1828
v 3.807876 32.42223 20.52084
v 5.032202 33.19621 20.59834
v 5.791617 34.555 20.95407
v 5.266345 35.99759 21.42938
v 6.831239 35.1321 21.02386
v 6.138891 35.63425 21.24188
v 7.496212 35.25416 20.97036
v 1.346672 34.24362 21.3426
v 7.366895 30.25376 18.83258
v 6.741241 29.52769 18.61188
v 6.427215 30.08631 19.00126
v 7.821346 29.56383 18.29009
v 8.558912 29.93754 18.23697
v -4.978098 34.1336 21.30981
v -32.26345 -33.47693 6.241042
v 37.08315 -67.57967 -27.96948
v 38.37831 -66.01242 -27.49994
v 65.27842 10.01085 -36.91046
v 65.62936 11.8204 -39.11682
v 65.62153 10.35087 -39.28477
v 65.90362 12.2741 -40.86117
v 65.6114 9.2146 -39.58212
v 66.03975 12.047 -41.81579
v 65.59478 13.23222 -38.7402
v 65.7855 12.82528 -40.00985
v 28.54998 -1.683542 5.617862
v 63.63017 -6.200245 -45.3101
v 63.25467 -7.784327 -45.33272
v 10.90147 -43.03727 11.94399
v 11.67888 -43.41447 11.04742
v 9.784968 -44.08551 10.99601
v -25.30656 -45.48678 2.051849
v -35.29096 -2.859087 5.806169
v -35.82631 -4.590602 6.072608
v 62.20782 -11.52474 -40.83989
v 61.89857 -12.71617 -39.93317
v 61.60358 -13.59873 -38.3791
v 61.29784 -15.3237 -38.45906
v 61.34976 -14.25895 -37.06464
v 61.66521 -14.2437 -40.64629
v 61.97131 -13.23034 -42.04134
v 61.57972 -15.43819 -42.32729
v 62.47964 -10.38863 -41.47058
v 61.25595 -16.57071 -40.45357
v 60.89399 -17.40032 -38.28429
v 60.96886 -16.26672 -36.8281
v 60.81848 -18.38962 -39.28894
v 60.93927 -15.26219 -34.76212
v 60.65193 -17.16891 -35.25107
v 61.72084 -14.91346 -43.04501
v 61.73584 -15.40293 -44.54702
v 61.52675 -16.62524 -44.5057
v 61.34524 -16.98337 -42.63784
v 61.97394 -14.02384 -44.5039
v 61.01309 -19.06114 -42.41655
v 61.00657 -18.48197 -41.28984
v -41.64629 40.59444 12.82698
v -41.17194 40.1664 13.20043
v -41.95752 39.27737 12.9714
v -43.205 39.524 12.11431
v 62.2417 -12.31985 -43.3717
v 62.30728 -11.55641 -42.21592
v 62.537 -10.82652 -43.52717
v 62.46918 -11.57669 -44.62901
v 62.15651 -13.13646 -44.73772
v 62.38411 -12.37723 -46.14386
v 65.36569 8.727509 -37.77845
v 65.86028 10.07296 -41.26543
v 65.74158 8.864902 -40.66534
v 65.68342 7.720272 -40.87083
v 59.95779 -18.91364 -32.17912
v 60.20853 -19.24022 -34.77016
v 59.7541 -20.70334 -33.32415
v 60.42085 -17.1974 -33.25411
v 59.74333 -21.44703 -34.17935
v 60.51968 -18.69046 -36.78012
v 60.31505 -20.14317 -37.13774
v 60.01199 -21.43048 -36.29126
v -39.44341 35.03162 13.3321
v 3.868892 -32.55082 17.81207
v 2.321831 -34.11235 18.14727
v -0.2563857 -33.69635 18.02535
v 1.041315 -35.17027 18.25176
v 2.320877 -37.81237 18.29898
v 7.889172 52.63334 22.00098
v 8.409101 51.51343 22.05256
v 7.273886 53.08191 22.02736
v 13.39386 -10.50183 13.90797
v 12.95343 -11.29512 15.41643
v 12.52591 -9.71571 15.36377
v 12.48267 -11.06847 16.81295
v 13.25259 -12.5507 16.24299
v 66.09432 11.20494 -42.45871
v -12.07006 -85.88871 -13.62114
v -11.28638 -85.97701 -11.33458
v -52.16011 35.94298 4.348274
v -52.50348 35.71125 3.978955
v 35.63413 70.8561 8.705623
v 34.27295 69.27067 10.1588
v 34.10155 72.12203 9.516679
v 35.45428 72.15792 8.425764
v -20.42872 7.753111 6.630299
v 24.01337 41.23542 18.66458
v -25.23483 -44.90926 2.538776
v -25.91906 -45.17704 2.320237
v 16.19672 -46.67222 5.087521
v 17.2707 -45.3544 3.490075
v 17.68994 -46.66141 3.254256
v -67.76028 37.12473 -33.28735
v -67.54369 39.09324 -32.48651
v -67.20232 39.60145 -31.46919
v 24.65699 66.36337 16.19518
v 66.03991 10.15869 -42.63302
v 66.24778 9.880094 -43.90915
v 66.05418 8.291033 -43.75262
v 65.95872 8.690124 -42.61241
v 66.20271 7.770598 -45.36349
v 66.32761 9.48408 -44.96489
v 66.4464 11.29581 -45.45813
v 66.38695 9.16336 -46.6644
v 66.51348 10.49327 -47.07434
v 30.25562 -3.399758 5.608935
v 19.31985 -42.80519 6.719294
v 20.19156 -42.63359 6.303751
v 19.58443 -43.57995 5.470076
v -53.98239 37.1805 1.577632
v 19.47178 -80.61874 -22.76868
v 20.11389 -80.21668 -21.03119
v 19.1701 -80.71243 -19.19356
v -62.95908 -28.95366 -36.46344
v -18.04045 29.4706 15.12913
v -18.90617 28.69746 13.92696
v 23.52011 3.146356 5.796438
v 23.66744 5.168244 5.654208
v 24.49257 7.249133 5.540335
v 25.10561 8.217681 5.556218
v 26.70227 8.190193 5.507816
v 25.3277 9.845478 5.76965
v 18.51432 12.2257 5.375728
v 18.94245 11.35294 5.453663
v 19.03132 9.126275 5.546558
v 17.83565 8.629983 5.634448
v -61.53527 -37.41187 -55.43669
v -61.70642 -36.26476 -57.21144
v -40.39803 80.1354 4.962471
v -37.2024 81.09621 7.013717
v -38.48618 80.89653 6.173931
v -41.91177 80.05194 3.68517
v -65.26224 -16.1879 -37.43387
v -65.54913 -14.47571 -37.18773
v 19.5665 30.22299 14.34239
v 19.21261 29.15764 13.39311
v 20.03355 29.0564 13.10915
v 21.40849 29.7245 13.46388
v 20.68806 30.65159 14.49618
v 22.3347 28.28484 12.21389
v 23.29069 29.33495 12.84327
v 22.94306 30.04526 13.47813
v 24.92125 30.60351 13.55018
v 25.2523 29.71675 12.86618
v 24.07191 28.18474 11.98089
v 24.94796 28.52042 12.09511
v 26.12668 28.70297 12.04994
v 26.13207 27.86577 11.70186
v 26.50489 27.47533 11.43597
v 25.47247 27.33065 11.48239
v 24.27254 27.38506 11.45722
v 24.45724 27.02261 11.21847
v 23.56209 27.04245 11.29588
v 21.30534 31.26077 14.95368
v 19.73335 31.77448 15.94509
v -10.64902 -46.61103 12.57728
v 30.6707 65.96262 13.09931
v 41.67682 -63.35466 -45.17691
v -63.16725 -32.16906 -52.23691
v -63.40485 -31.41224 -50.31739
v -62.8184 -33.22847 -53.53124
v -63.23676 -31.05413 -54.69871
v -63.73594 -29.27493 -53.06814
v -63.48606 -29.57988 -56.34965
v -62.50835 -34.55978 -53.42196
v -62.71459 -33.26868 -55.07499
v -5.459222 -5.332409 31.60879
v 54.27325 -45.60854 -38.49039
v 53.66761 -46.88171 -38.14584
v -61.28685 -39.59011 -48.35815
v -61.95126 -37.38189 -48.32484
v -60.68798 -41.23783 -50.70648
v 9.541732 66.27753 20.24827
v 9.010948 67.58488 20.09245
v 10.47481 66.1018 20.11895
v 10.20207 67.52533 19.92662
v -69.55585 3.30495 -42.35594
v -69.40149 3.783342 -40.248
v 1.598502 13.83681 20.44161
v -65.82784 -14.04118 -39.39402
v -64.03698 -27.19259 -56.10728
v 21.17977 -4.529844 8.745237
v 21.98937 -6.528283 8.955609
v 21.6356 -2.147251 7.836072
v 14.4218 59.81052 20.11832
v 15.01507 60.53893 19.8928
v 16.02713 60.57789 19.62601
v 15.29529 61.06395 19.7691
v 16.37097 59.90534 19.60113
v 24.6345 65.54509 16.28707
v -51.56104 36.56963 4.994392
v -50.95804 36.16564 5.757211
v -50.72402 35.71541 5.983435
v 3.580844 -20.04672 18.25727
v 3.646845 -19.74694 17.72466
v 55.25168 64.24445 -13.75446
v -55.14877 34.78628 0.07827757
v -54.62092 34.80447 0.9537989
v -54.4184 34.54559 1.269195
v 17.9239 -81.29524 -23.07902
v 17.36274 -81.75676 -20.51082
v 58.18579 55.76365 -17.18593
v 58.59516 54.3388 -17.93905
v 58.94517 53.90646 -18.64246
v 59.13898 53.22066 -18.89037
v 65.05576 28.38531 -39.184
v 64.95441 29.17308 -38.79904
v 64.6993 29.90507 -37.88478
v 65.19105 26.6495 -39.43361
v -65.86356 -12.9958 -37.64924
v -62.08007 -35.95429 -54.13681
v -66.26458 44.94147 -27.75655
v -22.41401 75.50062 16.66066
v -66.582 45.04491 -28.5105
v 65.73215 3.389501 -47.44821
v 65.40572 1.612829 -47.7312
v 1.895999 6.335545 24.39588
v -70.11197 10.17221 -40.60444
v -69.97538 9.40672 -40.05576
v -69.66254 7.357345 -38.58375
v -69.91534 8.198874 -39.92412
v -70.00095 8.455582 -40.80372
v -69.8499 6.768067 -40.69048
v -69.72363 5.626826 -40.58339
v -69.8737 5.545193 -41.93027
v -69.84806 4.670124 -42.9726
v -69.55281 4.112166 -41.12269
v -70.06419 6.440202 -42.55428
v -69.99169 6.474964 -41.92864
v -70.10098 7.180483 -42.09929
v -69.26413 1.864714 -42.13664
v -69.61551 3.143335 -43.50381
v -69.48947 2.251163 -43.94642
v -69.77425 3.735735 -44.1521
v -70.07107 5.888585 -43.50072
v -69.97699 4.852966 -44.37046
v -69.88892 3.730193 -45.28551
v -68.98939 0.3564216 -42.31551
v -69.17413 0.3633714 -44.23565
v -69.23161 0.02487404 -46.49101
v -68.94125 -0.792029 -44.75904
v -69.73916 2.752356 -45.91647
v -69.61246 1.867106 -46.78133
v -69.76742 2.636011 -46.78831
v -70.00604 3.616489 -48.32022
v -69.74106 2.073254 -47.90618
v -70.04298 3.922982 -47.48602
v -70.27327 5.139238 -47.69014
v -70.05884 4.536096 -45.84577
v -69.72607 1.612202 -49.6984
v -69.68361 1.278075 -50.87871
v -69.30387 -0.2338573 -49.36789
v -69.94251 2.492966 -50.92324
v -70.1106 3.677731 -50.24159
v -69.17081 -0.5555621 -48.03476
v -70.20119 4.300462 -49.90253
v -69.37263 -0.1275423 -51.07499
v -68.91844 -2.245727 -50.00879
v -68.89919 -2.023064 -48.57852
v -69.09613 -1.608195 -51.29654
v -68.75246 -3.325912 -52.13554
v -69.35061 -0.6684242 -52.44544
v -65.80277 -17.3928 -47.62781
v -65.59209 -18.94968 -49.0078
v -65.06664 -22.25631 -48.8193
v -65.30909 -20.9081 -50.85527
v 20.10649 -2.297783 8.505119
v 20.72976 61.22717 18.21264
v 21.04835 60.49707 18.14715
v -26.62627 6.899755 5.943758
v -25.06749 5.182277 6.306943
v -24.44683 7.030971 6.040115
v -26.16425 4.44071 6.258915
v -68.1539 27.82692 -33.57034
v -67.80569 29.15501 -32.55915
v 16.85296 13.44225 5.205558
v 63.36765 39.02971 -32.67059
v 63.57899 39.6554 -33.16427
v 63.29755 39.66688 -32.25162
v 3.711693 60.75361 21.54002
v 4.294872 62.57507 21.26622
v 22.25216 -78.90942 -24.88652
v 23.07187 -78.40673 -26.23636
v 20.81125 -79.66936 -25.31041
v 19.20331 -80.54279 -24.81771
v 21.41137 -79.21579 -27.03475
v 20.03609 -80.01179 -25.86338
v 17.74801 -81.20147 -24.3682
v 19.36172 -80.34724 -25.67403
v -65.61842 -15.00665 -38.97279
v 37.96283 -67.66409 -35.96898
v 1.446781 -47.89948 13.87295
v -6.496661 -20.35772 23.42308
v 14.19844 -18.86496 12.61415
v 15.7774 -17.95744 10.3641
v 15.15022 -17.89936 10.93682
v -34.12218 78.68758 10.4049
v -32.12646 80.06029 10.84002
v -31.83549 78.49724 11.76211
v -32.87036 77.29118 11.78613
v -7.689803 45.66008 22.68673
v 25.41822 -76.87809 -25.19204
v -3.792381 11.86526 22.43376
v -2.825821 10.69804 23.33494
v -7.287286 -1.835847 27.81272
v -28.43801 -39.8722 6.431873
v 23.30493 -1.758461 7.097765
v 25.21733 -0.7589481 6.23185
v 52.29885 -49.39918 -37.08157
v 51.66851 -51.23159 -39.67967
v 24.23862 -21.83597 8.542531
v -27.75307 80.68877 12.53495
v -26.52107 80.03903 13.32315
v 22.97311 39.31287 19.02842
v 22.10793 39.57781 19.28055
v 22.75513 38.48986 19.15085
v 21.62832 39.00337 19.42948
v 22.12348 37.91919 19.31777
v -52.91132 74.68223 -6.290962
v -53.6706 72.93935 -6.596939
v -53.82037 71.64661 -6.313168
v 62.74547 -9.596628 -43.02485
v 32.58918 28.15876 10.94504
v 31.63207 27.27984 10.85019
v 31.11355 28.25182 11.47742
v -28.76746 -41.26834 5.518654
v -29.09807 -42.42745 4.517145
v -30.543 -41.5042 4.590575
v 3.687165 -84.34376 -3.913939
v 45.11729 13.1572 -3.252473
v -36.39639 78.38783 9.065059
v -35.31221 79.60036 9.216732
v -36.82339 79.24415 8.306099
v 15.06199 -82.55735 -12.09525
v 43.03997 -61.8213 -46.85729
v -64.39198 -26.07243 -53.04298
v -64.5981 -24.9111 -53.30729
v -64.66678 -24.58953 -52.52852
v -64.70994 -24.48528 -50.88588
v -64.80006 -23.89873 -53.96835
v -64.90113 -23.47953 -52.54187
v -65.0293 -22.66355 -50.80053
v -65.1107 -22.29158 -53.02737
v -64.54458 -25.10814 -54.61848
v -64.69607 -24.21095 -55.58036
v -65.03387 -22.51265 -55.5955
v -65.11985 -21.85013 -57.56714
v -65.2981 -21.22455 -54.5215
v -64.94247 -22.61576 -57.45121
v -65.33094 -21.04136 -56.47183
v -31.69188 -40.16832 4.707671
v 58.89674 52.12359 -18.30208
v 59.71748 50.7101 -20.24456
v 59.85968 51.56674 -20.64931
v -60.92072 59.67431 -14.19295
v -60.84098 63.71874 -15.17226
v -61.54498 61.63931 -16.10475
v -61.37149 62.529 -15.9111
v -62.08424 61.13742 -17.17231
v -62.30196 59.94453 -17.14137
v -62.61232 58.92971 -17.60069
v 24.43169 52.90541 17.49909
v 23.95332 52.40422 17.76514
v 9.373374 68.81959 19.81758
v 10.81135 67.97499 19.75788
v 12.08972 67.13811 19.7092
v 11.68123 67.85606 19.66044
v 39.96255 -2.072309 2.758062
v 37.48303 75.69633 5.199573
v 39.01068 74.46046 4.301595
v 38.49482 75.50095 4.316289
v 37.65524 76.73486 4.506161
v 38.63352 76.93778 3.454592
v -28.79166 72.96601 15.38013
v -1.275568 9.692853 23.90803
v 25.44729 66.97198 15.79551
v 26.17623 68.54563 15.16024
v 65.96537 13.69748 -40.82982
v 66.21257 13.66671 -42.61729
v -46.61183 18.16094 -0.7352434
v -64.62544 -24.13374 -57.21609
v -64.36282 -25.58838 -56.63709
v -64.71055 -23.49533 -58.33073
v -64.30016 -25.17553 -58.87959
v -63.96599 -26.91532 -58.31673
v -63.81093 -27.30296 -59.11227
v -63.44615 -29.09197 -58.33389
v -64.14608 -27.06341 -54.29705
v 18.9466 70.17719 17.61142
v 20.29267 72.94984 16.52924
v 21.06793 72.05137 16.52554
v 0.5691051 8.615093 23.97982
v 28.41631 -74.83825 -31.70564
v -2.142048 -44.74318 13.76319
v 23.25458 -23.27946 8.408428
v 19.42962 66.19871 18.16337
v 19.60416 67.58626 17.92428
v 18.56379 68.20721 18.09467
v 18.83855 67.84782 18.08788
v 17.37827 65.35736 18.8369
v 18.17027 66.78025 18.4507
v 16.78806 67.52728 18.6878
v 16.22937 63.27089 19.34853
v 15.61026 64.93304 19.30824
v 16.00761 66.49039 19.02076
v 17.14294 61.9992 19.23366
v 16.29184 62.00203 19.44915
v 15.55296 68.91245 18.73737
v 17.46282 68.02827 18.42307
v 17.77242 67.59318 18.42957
v 18.22397 67.84497 18.25693
v 16.83468 68.29338 18.53482
v 17.62292 69.32623 18.12824
v 16.63163 69.23432 18.4129
v 57.18958 -35.93366 -36.50519
v 57.35694 -34.53865 -35.46356
v 56.89595 -35.842 -34.8836
v 57.54867 -35.09138 -37.37502
v 57.8114 -33.72727 -36.9547
v 57.09256 -34.28897 -33.79942
v 57.6916 -33.15493 -35.52627
v 57.42295 -33.14109 -34.06522
v 58.02301 -34.18565 -39.26833
v 57.93558 -34.98141 -40.11443
v 57.58612 -36.60848 -40.64783
v 58.26163 -32.83281 -38.7854
v 58.60152 -32.76218 -41.27537
v 57.79043 -36.32224 -42.0859
v 57.47673 -37.5304 -42.03449
v 57.16416 -38.4381 -41.38044
v 57.27642 -38.65815 -43.44597
v 56.87769 -39.8385 -43.10572
v 56.7598 -39.80414 -41.54153
v 8.024253 -2.34164 21.12197
v 8.031479 -4.155234 22.41371
v 9.252283 -4.813078 20.06461
v 9.167226 -3.075171 19.3475
v 9.23307 -6.311711 20.99857
v 8.772614 -5.948253 21.94822
v 8.360109 -5.557031 22.73546
v 10.01667 -4.784171 18.53298
v 9.779393 -6.456671 19.76265
v 10.05692 -7.278471 19.58383
v 10.19226 -6.153153 18.70977
v 9.336117 -7.047604 21.27532
v 8.568377 -6.134309 22.63612
v 8.651171 -6.706306 22.89791
v 65.07386 20.57025 -37.17302
v 14.73696 -18.41794 11.39173
v 14.72906 -17.27947 11.86754
v 29.17183 38.98798 16.96328
v 29.52222 38.41728 16.76512
v 26.74576 40.08675 17.72245
v 27.40452 39.08863 17.54784
v 26.40869 39.52633 17.80259
v -24.7895 -80.60924 -22.79142
v -23.09367 -81.5724 -21.80352
v -22.61392 -81.87545 -21.1231
v -21.98197 -82.19213 -21.05432
v 18.51945 68.59512 18.03305
v 16.74939 70.59686 18.0855
v 18.01356 71.55164 17.56336
v 13.99548 -14.93204 16.20877
v 13.55384 -14.05788 17.4503
v -70.23695 11.5007 -41.11148
v -70.05388 12.82806 -39.65769
v 39.70628 -65.57959 -42.46735
v 38.6747 -66.33723 -42.73183
v 37.08255 -67.79833 -41.4095
v 37.84317 -67.44525 -40.19095
v 37.30052 -67.33298 -42.98142
v 36.68679 -67.90464 -42.32792
v 0.9135711 13.42458 21.11987
v 17.8227 -81.47054 -18.59455
v 16.54965 -82.18143 -19.62937
v 58.24305 -29.21824 -33.84661
v -21.12369 -44.75683 4.336276
v -21.55446 -44.85451 3.913016
v -20.71101 -44.91695 4.80929
v -20.29009 -44.74843 5.313062
v -19.56488 -45.17429 6.119477
v -19.44261 -44.79157 6.225983
v -6.68749 34.77104 21.3096
v -7.909646 33.86998 20.88083
v -6.340479 32.02342 20.5379
v 64.22894 36.31299 -35.98681
v 64.3576 36.34788 -36.31636
v -39.18232 13.713 4.372691
v -38.17568 14.73849 4.437229
v -38.6104 13.20648 4.694298
v -38.32592 12.77877 4.842507
v -37.97837 12.25983 4.888767
v 22.3216 31.82561 15.26838
v 23.3097 31.45208 14.65591
v 23.82276 32.06807 15.0888
v 22.59512 32.44823 15.85824
v 35.00529 24.58798 8.33672
v 35.66498 24.03586 7.416141
v 48.24628 7.475338 -4.489524
v -70.20476 14.05351 -40.42708
v -70.4216 12.48363 -41.94905
v -70.23263 9.427482 -41.72882
v -70.45856 10.82994 -42.70745
v -70.55472 13.59347 -42.40889
v -70.75038 12.20707 -44.41357
v 51.1236 -50.48507 -33.86081
v -37.45983 26.92333 9.980223
v -38.63806 26.35307 9.109007
v -37.9047 26.10023 9.233572
v -35.92957 26.17979 9.583357
v -37.16645 25.4457 8.986723
v -36.67778 25.91377 9.264591
v -38.14408 25.83877 8.956942
v -5.310016 50.52221 22.6631
v 65.48087 5.629577 -40.87788
v 65.33411 5.169659 -39.7956
v -67.008 28.87494 -29.74146
v -67.00578 27.32367 -29.46876
v -23.09923 8.58223 5.923954
v -62.42017 60.47689 -17.61534
v 8.554914 -22.58267 16.82312
v 9.547694 -22.50437 16.89604
v 8.3985 -22.17199 17.14174
v 6.929053 -21.53868 17.3966
v 6.334537 -21.15827 17.53915
v 7.071262 -21.09489 17.68337
v 8.030927 -21.52587 17.5833
v 9.613406 -22.10308 17.47322
v 10.59271 -22.1195 17.3131
v 10.89698 -21.33123 18.67609
v 9.849843 -21.59189 18.27593
v 11.39005 -21.81113 17.42461
v 11.22857 -22.35883 16.24941
v 15.65731 70.74031 18.31283
v 15.9921 71.4188 18.07649
v 16.79957 71.81718 17.7724
v 53.17778 -48.17642 -38.79731
v -2.05213 19.24824 19.39575
v -21.12458 74.7796 17.22634
v -21.14774 76.66669 16.55507
v -19.14641 76.45615 16.92746
v -19.14308 78.04344 16.30098
v -17.32875 75.79404 17.52977
v -18.26162 77.42283 16.74884
v -19.59851 74.53315 17.62989
v -20.84689 78.2198 15.89211
v -18.8096 79.35302 15.86219
v -16.90088 78.9735 16.32517
v -20.66146 80.22963 14.97764
v -18.61043 81.19117 14.94688
v -20.06004 81.58755 14.4271
v -17.21337 80.99002 15.36499
v -58.7964 64.38609 -11.48378
v 18.76495 72.9388 16.9762
v -70.19592 8.15035 -42.1594
v 40.13341 9.882341 1.334828
v 40.58065 9.656246 1.058592
v 21.63503 -79.12814 -26.42792
v 22.64545 -78.53557 -27.40912
v 42.55969 -1.097866 1.473655
v -40.54084 40.16463 13.60304
v -40.09889 40.34198 13.79592
v -20.09376 -44.26104 7.081651
v -21.22922 -44.27475 6.319623
v -22.73585 -44.30438 4.618542
v -1.757739 -45.99126 13.68117
v -3.653607 -45.37557 13.26713
v -2.244756 -47.28931 13.83048
v -70.37009 5.244853 -49.09594
v -70.39909 5.823553 -47.84811
v -70.28572 5.665439 -46.6265
v -70.5636 6.020972 -49.18941
v -70.64477 6.692873 -49.11127
v -70.6694 7.154642 -47.97465
v -70.58385 7.054547 -47.10836
v -70.38452 5.087375 -49.87037
v -70.59131 6.057905 -49.5904
v -70.7936 7.826936 -49.04714
v 49.39156 -55.04204 -44.728
v 49.53369 -54.98469 -41.91759
v 48.44556 -56.33977 -43.73686
v 50.54219 -53.47977 -44.19719
v 49.60556 -54.32874 -48.03857
v 51.26478 -52.31561 -46.54
v 50.85357 -52.55046 -48.18048
v 50.22799 -53.19983 -49.7305
v 50.99917 -52.50777 -40.28238
v 51.62014 -51.73927 -43.11905
v 51.94577 -51.2236 -46.20509
v 52.47159 -50.35342 -43.81598
v 52.46362 -50.21794 -42.38185
v 52.30529 -50.13253 -39.79538
v 53.00452 -49.00109 -40.92625
v 53.17726 -48.96763 -43.28999
v 53.88714 -47.13912 -40.7925
v 53.86968 -47.38612 -41.97918
v 53.23621 -48.96526 -44.93969
v 53.73976 -47.89948 -44.01886
v 51.66315 -51.39275 -40.52688
v 51.51202 -51.28961 -49.82549
v 54.51389 -45.96158 -41.82978
v 54.76774 -45.58837 -42.94944
v 54.03228 -47.34288 -45.83336
v 54.5239 -45.58923 -40.381
v 55.0843 -43.97541 -39.58887
v -1.686563 -19.42335 32.13258
v -1.644581 -20.21321 31.30073
v -0.01318113 -19.04108 32.2428
v 1.216061 -19.19406 31.7528
v 3.556941 -19.61687 30.14461
v 3.383205 -20.34668 27.91467
v 3.330788 -18.64402 31.8828
v 5.59906 -18.37622 29.70273
v 4.615591 -18.3013 31.1462
v 4.951405 -19.77221 26.82624
v 6.51283 -17.57948 29.49407
v 6.85565 -18.78141 26.8885
v 6.174061 -19.36744 26.19476
v 8.593125 -13.99332 28.88672
v 7.361955 -15.51306 30.19008
v 7.991615 -16.54778 28.48562
v 9.271882 -16.94211 26.5625
v 8.007416 -18.54605 26.02262
v 4.844274 -16.14692 32.62831
v 6.311376 -13.83736 31.82282
v 4.609938 -13.14417 33.39613
v 5.490352 -19.75623 24.39853
v 8.392181 -18.89512 24.90927
v 5.977952 -19.5818 25.40036
v 4.351821 -20.01152 26.22925
v 4.822166 -19.87828 25.4162
v 2.696353 -20.62293 26.24224
v 10.10792 -17.51188 25.23292
v 9.057599 -18.95673 24.031
v 10.61837 -16.79851 25.09098
v 10.72036 -17.56603 24.39668
v 10.26702 -18.77489 23.45151
v 6.618079 -19.83346 22.8064
v 8.012587 -19.92843 22.11334
v 8.002838 -19.55392 23.43187
v 6.152409 -19.81581 23.21566
v 3.541076 -16.73411 33.39586
v 5.192905 -11.24952 32.58945
v 5.947671 -11.96054 32.10756
v 6.425579 -10.70864 31.06012
v 4.923183 -9.278654 31.8272
v 6.888691 -12.98686 31.20084
v 5.761631 -8.401658 30.35914
v 7.078478 -8.977887 28.92435
v 7.245492 -10.1557 29.6133
v 7.673963 -8.722045 27.57821
v 7.935371 -10.45158 28.64405
v 3.10183 -10.68088 33.87599
v 1.905086 -9.880422 34.19238
v 3.337931 -7.903959 32.27565
v 7.34028 -12.25104 30.50559
v 8.058922 -11.37195 29.06985
v 0.9093948 -6.412792 32.58856
v 1.4262 -8.796375 33.89387
v 4.648114 -6.678595 30.22124
v 6.029626 -6.779191 28.62229
v 7.326233 -7.025641 26.62325
v -1.343031 -6.758586 33.36205
v 8.626455 -12.2313 28.51755
v 8.664574 -11.26373 27.81249
v 9.393716 -12.46424 26.99501
v 9.164777 -13.81769 27.90904
v 9.727045 -13.18639 26.6023
v 9.233567 -15.12596 27.76415
v 9.98762 -12.43625 25.49405
v 10.27308 -13.87004 25.7333
v 10.94608 -13.71433 24.25701
v 11.38971 -14.20134 23.66534
v 11.17725 -15.30675 24.51175
v 9.966958 -15.4769 26.47079
v 11.35894 -16.79928 23.90866
v 11.66047 -16.15016 23.73029
v 11.67342 -15.48055 23.62092
v 9.537071 -10.69404 24.96249
v 8.507799 -8.872165 25.70066
v 10.21535 -11.66604 24.14782
v 12.52542 -17.08311 22.17005
v 12.41154 -15.60602 22.23437
v 12.18629 -18.10791 22.15794
v 11.64395 -18.20322 22.94227
v 13.12344 -16.55414 20.88376
v 13.58616 -17.10657 19.7325
v 13.05838 -17.62345 20.9553
v 12.87101 -14.86149 20.82434
v 12.22205 -13.83674 21.53583
v 12.30827 -13.30784 20.72932
v 13.23933 -14.46753 19.34264
v 13.51688 -15.90858 19.69742
v 13.48091 -17.69476 19.95485
v 14.08437 -17.86457 17.75134
v 13.56794 -19.02583 18.89351
v 12.7623 -18.91412 20.53425
v 13.14612 -19.56659 19.26243
v 14.06617 -16.37993 17.69052
v 13.70383 -19.97598 16.70683
v 14.24482 -16.849 16.54538
v 14.26886 -17.96577 14.61085
v 13.97679 -19.57617 15.68047
v 13.31971 -20.02084 18.15924
v 12.69713 -20.24451 19.11554
v 12.28429 -20.07434 19.97929
v 12.14389 -19.09649 21.4333
v 10.88713 -19.12505 22.66753
v 11.07529 -20.01034 21.55854
v 10.43659 -20.20942 20.69839
v 11.35314 -19.8033 21.32254
v 10.13394 -19.99455 21.14076
v 9.675072 -19.878 21.43534
v 11.88308 -20.00226 20.56477
v 13.774 -15.56974 18.49927
v 12.1279 -12.16078 19.64678
v 12.93582 -12.77832 18.03982
v 11.97576 -14.84639 22.82609
v 11.36763 -13.15071 22.89542
v 0.9851488 -4.33755 31.13702
v 2.725588 -5.502356 30.96734
v 2.618422 -3.764629 29.78877
v -1.22581 -18.74182 32.65128
v 13.32814 -20.66012 16.39874
v 12.30089 -21.15921 17.79917
v 11.91434 -20.73583 19.1596
v 10.06772 -10.92997 23.62806
v 11.18047 -11.72034 21.65166
v 10.31273 -10.00604 21.55718
v 11.38831 -11.13576 20.22745
v 9.131502 -9.289418 24.40119
v 8.326237 -7.789542 25.01028
v 53.80379 -47.80313 -46.83972
v 52.99716 -49.36046 -46.70641
v 52.46994 -50.18991 -47.19263
v -64.69137 -24.30466 -47.93728
v -64.68124 -24.44872 -48.41805
v -65.1772 -21.78462 -52.11544
v -18.20021 -43.32977 9.995921
v -16.84086 -44.05079 9.670731
v -18.64177 -43.67353 9.143823
v -20.03332 -43.35138 8.83946
v 63.67218 -6.274456 -47.41216
v 63.38865 -7.537023 -46.69152
v 64.06665 -4.675383 -48.10184
v 63.36354 -7.853922 -48.14358
v 63.81147 -6.012197 -48.96273
v 64.22301 -4.442163 -50.52045
v 63.50846 -7.56035 -49.81107
v 64.08731 -4.37075 -46.922
v 64.27137 -3.722323 -47.74546
v 64.43898 -3.435295 -50.77312
v -66.24447 -15.68181 -51.10571
v -65.88358 -17.63911 -50.97139
v -66.42571 -14.85474 -51.73934
v -66.47918 -14.40319 -50.55842
v -65.36905 -20.81162 -52.38507
v -13.61398 -44.29478 11.13152
v -12.66064 -44.34542 11.5208
v -12.83344 -44.53295 11.3359
v -62.38101 -29.65075 -33.64863
v 9.878661 -9.064284 21.66284
v 9.500216 -9.013101 22.82131
v 13.54102 -83.19549 -11.13172
v 22.67036 4.719253 5.744871
v 66.0729 18.51705 -41.8925
v -10.84429 -19.22544 23.06169
v -11.34098 -19.11126 22.59774
v -35.53856 -34.82664 4.379231
v 21.59722 -23.10722 8.566873
v -68.0477 -6.635931 -51.80388
v -68.18159 -5.95362 -51.35479
v -68.54939 -4.431851 -52.40626
v -68.33302 -5.211011 -51.08416
v -68.56631 -3.985415 -50.49319
v -68.38207 -4.625391 -49.15061
v -17.63312 -84.25807 -16.89417
v -17.38623 -84.36761 -15.92286
v -18.83578 -83.74015 -17.83179
v 32.82464 72.69239 10.26854
v 32.28695 72.75618 10.63849
v 31.81733 73.29858 10.76876
v 32.17707 74.32476 10.12823
v 33.00396 73.89221 9.704431
v -68.90968 23.11413 -35.39
v -68.79086 24.71925 -35.24506
v -66.65146 -14.17112 -54.35939
v -66.63354 -14.38273 -56.13004
v -66.60806 -14.44688 -55.11701
v -66.41493 -15.39988 -55.71777
v -66.41805 -15.30457 -54.11889
v -66.29893 -15.95885 -54.18301
v -66.29095 -16.10797 -56.02328
v -65.95542 -17.80509 -54.1036
v -66.05446 -17.36714 -56.02104
v -65.62304 -19.55109 -55.28354
v -65.64632 -19.38027 -53.26921
v -65.684 -18.88496 -52.03252
v -65.83103 -18.47835 -57.05272
v -66.5108 -14.60022 -52.8087
v -66.13188 -16.49088 -52.11015
v 12.66966 62.6336 20.1687
v 14.02181 63.24309 19.85087
v 14.00772 61.0701 20.07008
v 14.54563 62.64926 19.80054
v 15.50463 62.16167 19.63203
v 15.02147 61.31401 19.81298
v 14.19683 64.80691 19.64357
v 14.66206 65.69052 19.42633
v 45.84632 35.3926 6.575507
v 45.12166 36.4578 7.254158
v 19.22043 33.86651 18.10921
v 19.38623 34.50455 18.47481
v 18.5174 34.87724 18.88728
v -14.82187 -45.04565 10.38204
v -15.77197 -44.52509 9.586638
v -14.50352 -44.56874 10.50556
v -15.6248 -44.17296 9.95739
v -68.7904 -2.057336 -46.44095
v -68.87882 -1.843413 -47.42
v 37.65871 33.41401 11.87031
v -5.994459 37.79487 22.04485
v -7.235076 38.90604 22.14046
v 13.01422 -22.29704 11.89806
v -65.27492 51.15081 -23.69562
v -65.12991 51.80811 -23.27057
v -64.94765 52.17894 -22.79719
v -65.0769 52.70044 -23.08784
v -27.18196 40.12804 19.13227
v -26.77721 41.03605 19.16527
v -27.61214 39.90263 19.024
v -28.14573 39.66301 18.85509
v -44.0093 39.86329 11.42044
v -68.82262 26.75608 -35.83578
v -69.12796 26.41628 -36.92606
v -69.10986 27.33965 -37.03364
v -69.27 27.95567 -37.79299
v -69.52647 27.42983 -38.77534
v -69.42456 26.26936 -38.09436
v -69.07791 28.77228 -37.22614
v 18.77016 -45.63752 2.591397
v 19.47998 -45.6078 2.421885
v 60.17983 49.6111 -21.57274
v 37.04893 -68.09399 -39.8505
v 35.32168 -69.41909 -39.15771
v 35.92843 -68.65105 -41.17681
v 35.88821 -68.74909 -40.76271
v 6.70537 35.88284 21.25657
v 7.262915 35.74729 21.15208
v 51.77086 -49.78507 -35.22017
v 65.13451 24.51064 -38.58292
v 64.94704 26.85183 -38.30593
v 65.3219 22.90575 -39.06062
v 65.09735 21.88062 -37.73119
v 65.59219 23.74417 -40.77461
v 65.60831 22.0855 -40.21692
v 65.45734 25.36996 -40.50833
v 65.47264 26.64746 -40.76385
v 65.65019 25.41596 -41.40878
v 30.43213 67.82069 12.98277
v 11.41155 -6.983685 16.59129
v 10.97978 -6.629155 17.28773
v 11.55063 -9.062449 17.20814
v 10.72768 -7.917839 18.35728
v 14.49416 -16.4353 12.54639
v 14.2464 -16.0845 15.65605
v 14.29983 -16.86875 14.74777
v 20.60145 0.1241606 7.400856
v 20.56312 -1.165766 7.906098
v -13.91807 -85.44507 -14.20167
v -20.23187 -44.49795 5.82726
v -21.4585 -44.57344 4.44741
v -19.69444 -44.40759 6.402474
v -19.76266 -44.5944 6.027322
v -20.9838 -44.64941 4.632977
v 21.8758 -0.7187269 7.23204
v 21.84126 0.7548109 6.755635
v 23.3923 0.4021087 6.38637
v 3.899235 -20.09219 17.76201
v 15.947 69.83469 18.45649
v 27.28457 9.210629 5.688718
v 29.03397 9.928308 5.590052
v 48.47952 33.96288 3.734595
v 4.241473 -20.83854 18.00792
v 8.497907 35.56069 20.91372
v 8.040569 36.37687 21.19465
v 63.7239 39.07296 -33.76319
v 64.03896 38.38949 -34.85504
v 64.1497 37.61913 -35.50238
v 34.43233 73.58408 8.711843
v 35.2165 73.82777 7.980912
v -8.109748 -84.96523 -4.941907
v -8.779919 -85.53796 -6.805312
v -6.134631 -85.99747 -7.249125
v -9.369465 -85.75974 -7.958688
v -5.631675 -86.25137 -8.150843
v -3.570737 -86.3783 -8.449076
v -7.959506 -86.32603 -9.818795
v -5.567906 -86.53215 -9.848084
v -58.35134 67.15652 -11.7035
v -58.6901 68.12864 -12.56254
v -59.11913 66.52151 -12.82304
v -58.81423 65.64909 -11.98503
v -59.28145 64.38734 -12.38242
v -59.87942 65.7694 -14.05767
v -60.10081 64.51396 -13.96648
v -10.06419 -86.02903 -9.86658
v 63.14274 -7.870028 -43.1219
v 62.93449 -8.739815 -42.74567
v 62.90619 -8.458744 -41.44625
v 62.92015 -9.145759 -44.56628
v 20.94519 -43.6949 4.4389
v 36.76761 -68.66704 -36.0101
v 35.82882 -69.32085 -37.46058
v 37.57769 -67.96274 -37.13294
v 36.68112 -68.5266 -38.51105
v 38.23274 -67.30596 -38.47686
v 13.36262 66.57073 19.57512
v 13.35575 67.88921 19.38175
v 14.50639 67.03336 19.27738
v 12.76066 67.74178 19.51508
v 11.15339 68.61738 19.61505
v 11.45273 69.33249 19.44115
v 36.22136 73.53114 7.27564
v 36.23365 74.6765 6.760367
v 35.87125 76.90713 6.063481
v 34.79739 75.33638 7.709171
v 34.91401 77.2477 6.682899
v 35.30193 78.50976 5.690932
v 36.45492 77.95194 5.001735
v 60.46358 -20.53669 -38.97181
v 60.59693 -18.83532 -37.81503
v 60.21836 -21.55128 -38.16237
v 60.80408 -20.65994 -42.88879
v 60.46828 -21.90148 -41.09811
v 60.60759 -22.00275 -43.07476
v 61.02459 -19.67003 -44.00825
v 61.29121 -18.74591 -46.10952
v 61.35049 -17.81181 -44.84074
v 60.20732 -24.20677 -42.34023
v 60.25483 -23.40323 -41.18027
v 61.64684 -16.84769 -46.85233
v 61.87225 -15.12415 -45.91484
v 62.05027 -15.09354 -49.44713
v 61.72487 -16.89106 -48.40455
v 62.21222 -13.76056 -47.93097
v 62.29943 -13.6628 -49.22559
v 62.3984 -12.81699 -48.49369
v 62.5946 -12.46077 -50.98299
v 62.52705 -12.26288 -49.19584
v 62.3511 -13.76223 -50.54203
v 62.11501 -14.82123 -50.19251
v 62.81493 -11.02997 -50.14044
v 62.77571 -10.94489 -48.30888
v 62.59546 -11.68899 -47.64806
v 61.54401 -18.10166 -48.76297
v 61.325 -19.14362 -47.98711
v 61.37807 -19.07352 -49.48598
v 61.13039 -20.34 -47.78723
v 61.13489 -20.15003 -47.23615
v 61.13702 -19.88801 -46.44755
v 60.86025 -21.57948 -45.71924
v 60.97364 -20.32468 -44.68811
v 61.15784 -20.47293 -49.28381
v 60.9132 -21.62399 -46.99341
v 60.69001 -22.87362 -46.66672
v 60.59352 -22.76898 -44.60665
v 60.38072 -24.45748 -45.47651
v 59.98071 -26.35722 -43.63834
v 60.06537 -26.24405 -44.79739
v 59.81025 -26.46422 -41.56635
v 60.21152 -25.89898 -46.8932
v 60.44818 -24.82833 -49.14022
v 60.15023 -26.41943 -49.17582
v 59.75894 -27.94286 -44.73067
v 60.78033 -22.62707 -47.94454
v 60.64028 -23.71281 -49.29512
v 59.5491 -28.37554 -42.43622
v 59.48133 -29.10341 -43.66515
v 59.11098 -29.44192 -39.96
v 59.21183 -29.98098 -41.99415
v 59.30898 -29.92277 -43.23385
v 59.21918 -27.86157 -38.63233
v 58.87837 -29.46622 -38.31568
v 59.46671 -26.05772 -38.1947
v 59.02674 -31.09667 -42.4782
v 58.7571 -30.83906 -39.21924
v 58.66938 -31.95606 -40.43472
v 58.97622 -28.11015 -37.13655
v 59.67633 -25.32261 -38.98195
v 59.01767 -27.38263 -36.45645
v 58.8486 -32.1901 -42.89631
v 58.78197 -32.96284 -44.12639
v 58.42582 -34.17446 -42.96678
v 59.66191 -24.50438 -37.44057
v 59.92511 -23.97284 -38.97778
v 59.01365 -31.6932 -43.87637
v 58.25286 -31.5241 -36.74535
v 57.96544 -31.29052 -34.68092
v 58.43768 -29.77633 -35.58887
v 58.09599 -32.60128 -37.28051
v -2.723276 -18.42387 32.85713
v -3.090192 -18.76587 32.64182
v 58.76363 -28.42995 -36.00238
v 63.10118 -8.751082 -46.34676
v 62.82734 -9.893062 -45.13366
v 62.9584 -9.834535 -47.50327
v 62.71889 -10.9817 -47.25533
v 59.74691 -23.39219 -36.68269
v 59.66848 -22.63987 -35.18182
v 50.47578 34.26146 0.9939185
v 34.09299 78.12176 6.929388
v 33.6756 78.33131 7.163666
v 33.47181 79.82216 6.471451
v -7.057582 -43.60002 14.67929
v 23.68639 -77.98161 -27.4944
v 22.54773 -78.43883 -28.08611
v -8.719056 -42.62027 15.37185
v -7.0612 -44.37803 13.3344
v -21.59283 -44.72565 3.970607
v -22.25083 -44.73584 3.612742
v 59.97821 -24.73734 -40.70829
v 60.09272 -23.90052 -40.35942
v 59.35975 -24.84111 -35.72209
v 59.10261 -26.21592 -35.57058
v 0.2957737 45.34954 22.87546
v -3.921411 47.14146 22.83
v -5.425632 48.95993 22.73047
v 18.03051 40.12737 20.35847
v 18.89542 40.39763 20.15137
v -65.47314 -20.01656 -51.31661
v 44.47639 12.58902 -2.406074
v 43.47351 12.57932 -1.51725
v -9.284134 -86.35541 -13.36522
v -9.259167 -86.3409 -11.77725
v -10.10074 -86.201 -14.65887
v -7.656654 -86.52232 -13.69802
v 22.46055 -40.99739 6.295181
v 21.74336 -41.3913 6.449735
v 22.10785 -40.29988 6.877185
v -67.34532 29.93039 -31.06225
v -67.45567 27.68385 -31.02936
v -1.063622 16.40681 20.30741
v -67.55836 19.45983 -29.52276
v 14.23279 -17.77206 13.31325
v 17.93744 6.546257 6.064238
v 19.17144 5.53789 6.060862
v 19.97013 4.667526 6.10511
v -36.26002 40.81778 15.62823
v 21.41398 -42.34686 5.868713
v 16.08885 15.52768 4.533276
v 16.29993 14.23614 4.943022
v 9.117063 -6.724532 21.64792
v 8.930171 -7.805905 23.20877
v 8.996523 -7.033745 22.24374
v -62.16426 -36.61931 -47.03326
v -12.73178 -85.71752 -14.73014
v -45.31887 35.91074 10.76946
v -45.45773 35.18843 10.46208
v 13.19975 -44.51108 7.445357
v 14.48934 -44.05942 7.933667
v 12.48663 -44.45013 7.916021
v 11.70745 -44.27877 8.861465
v 11.18165 -44.40654 9.674891
v 35.49672 -68.9905 -41.02206
v 35.8933 -68.61349 -41.62597
v 36.76457 -67.79195 -43.01022
v 35.68367 -68.76708 -41.66179
v 36.06155 -68.41106 -42.42543
v 37.51673 -67.00084 -44.04755
v 36.51109 -67.99826 -42.96517
v 35.48444 -68.92529 -41.88351
v 34.9116 -69.42451 -40.97453
v 35.09074 -69.30093 -40.83438
v 37.98836 -66.5941 -44.01743
v 38.64368 -65.94411 -44.52199
v 38.85943 -65.71346 -45.19389
v 39.39444 -65.13645 -45.86728
v 42.39941 -62.00721 -48.5394
v 41.23636 -63.21175 -47.74137
v 43.41465 -60.83575 -49.8696
v 34.1942 -70.05293 -40.04884
v 40.26426 -64.31903 -46.35832
v 40.87282 -63.61141 -47.53169
v 38.71741 -66.00914 -43.92484
v 30.59686 -72.94723 -36.18384
v 33.46609 -70.67272 -39.34122
v 31.78037 -72.02297 -37.38791
v 29.43349 -73.79721 -34.79454
v 27.68861 -75.05168 -33.17204
v 29.23841 -73.90887 -34.83559
v 39.3223 -65.30626 -45.37017
v 25.94293 -76.28876 -31.43145
v 26.16729 -76.1185 -31.83657
v 23.47774 -77.85918 -29.60313
v 40.57478 -64.07669 -46.2293
v 39.87666 -64.88776 -45.16344
v 26.84371 -75.71377 -32.01889
v 29.16432 -74.06918 -34.15797
v 25.84258 -76.37802 -31.18991
v 27.83451 -75.14509 -32.09098
v 29.59028 -73.85077 -34.01984
v 30.98307 -72.70557 -36.15662
v 25.56212 -76.64034 -30.59768
v 34.29656 -69.96766 -40.42031
v 26.03076 -76.43796 -30.06536
v 25.04817 -77.14909 -28.46565
v 31.91126 -72.07182 -36.36108
v -70.16652 5.585901 -45.1334
v -70.3138 6.504749 -45.24465
v -70.72005 8.446153 -46.62701
v -70.29189 7.441796 -43.64187
v -70.38634 8.672756 -43.48914
v -70.54274 9.506865 -44.43929
v -70.78522 10.53069 -45.50447
v -15.81657 -84.89559 -15.53388
v 62.46446 42.05469 -29.45544
v 62.88775 40.72337 -30.85287
v 62.76174 40.58981 -30.47841
v 62.3328 42.66176 -28.93807
v 62.42002 43.06047 -29.14306
v 62.66003 42.4724 -29.9902
v 62.65132 43.06424 -29.87049
v 62.67816 41.96411 -30.12286
v 62.05079 43.54946 -27.99198
v 61.874 43.68857 -27.45349
v 62.06737 44.01747 -28.0312
v 62.23907 44.20502 -28.63498
v 62.30342 44.28403 -28.79121
v 62.54069 43.46805 -29.48375
v 63.30182 41.215 -31.96306
v 63.01635 41.69396 -30.89638
v 63.19317 40.9707 -31.61392
v 63.28333 40.23645 -32.11877
v 63.09687 39.95242 -31.67105
v 62.55213 44.11337 -29.41066
v 62.71037 43.52973 -29.98882
v 62.70222 44.09961 -29.84146
v 62.98232 43.75138 -30.74614
v 62.92893 43.1457 -30.70041
v 62.93663 42.6572 -30.70884
v 45.58929 33.50497 6.664886
v 45.75867 34.08005 6.59382
v 30.05667 29.20156 12.08048
v 30.52638 29.29369 12.03922
v 29.71657 30.1484 12.54253
v 31.36444 30.09612 12.22431
v 29.12622 30.34343 12.73071
v 30.13038 30.6286 12.71839
v 31.64922 30.96083 12.58551
v 31.22752 31.41644 12.90979
v 28.62068 30.77095 13.05343
v 29.63447 31.94606 13.6039
v 30.29799 31.85295 13.4017
v 31.96878 31.65388 12.85586
v 31.0859 32.51644 13.60782
v 27.30174 30.85915 13.33255
v 28.39622 31.78528 13.72964
v 27.86579 32.32469 14.24446
v 22.01335 26.80245 11.12987
v 20.99149 25.50487 10.10296
v 22.96445 25.71331 10.04419
v 34.55783 76.1462 7.551833
v 33.97574 77.12073 7.546419
v -36.56057 80.24091 7.973021
v -35.02112 81.37457 8.414001
v 26.36538 27.0938 11.12502
v 26.25916 25.69884 10.0426
v 26.09013 26.11178 10.4679
v 24.01823 26.29826 10.5021
v 24.6735 25.6943 9.93779
v 27.17507 25.94708 10.40815
v 27.65589 25.35713 9.862224
v 26.8104 24.99531 8.728201
v 26.18562 25.49956 9.55749
v 25.62771 24.8135 8.555682
v 24.79169 25.27684 9.540808
v -41.0212 34.92173 12.63013
v -39.8009 35.42619 13.39509
v -39.76389 35.07577 13.2467
v -16.08495 -9.481175 17.16952
v -16.65475 -11.76004 18.68076
v 56.01426 63.55543 -14.87648
v 56.3824 62.25034 -15.21377
v 56.49631 63.29686 -15.83508
v 57.06516 61.59958 -16.44306
v 56.01162 64.41055 -15.28301
v 57.23419 62.42328 -17.20582
v 57.31496 61.41744 -16.88905
v 57.46277 61.58226 -17.26327
v 57.56203 60.33871 -17.02829
v 56.27121 64.50294 -15.84217
v 56.87944 63.78625 -16.8164
v 39.05404 77.53951 2.714573
v 40.31878 75.43809 2.510124
v 39.75127 75.092 3.271554
v 40.31654 76.78263 1.781623
v 58.76686 -27.56845 -35.01287
v -1.747669 -52.16479 14.36907
v 64.85405 32.81352 -38.83906
v -62.11817 -35.11001 -56.26625
v 65.81144 3.946513 -46.98243
v -52.2148 38.39962 3.758586
v 11.8861 -8.401061 16.12916
v -17.22062 -44.5036 8.406494
v -17.72237 -44.24649 8.80756
v -17.36747 -44.24479 8.617527
v -45.87 23.24879 2.677382
v -45.62739 23.00913 2.599546
v -44.91854 23.1421 3.387078
v -44.95568 22.43488 2.891519
v -44.38876 23.13298 3.404806
v -45.16012 22.98321 2.94937
v -43.36077 23.81422 4.955224
v -43.80607 24.41141 4.832417
v -42.93944 22.89384 4.587139
v -42.88678 24.50197 5.622062
v -42.42723 24.34774 5.758134
v -42.54401 24.0325 5.511662
v -54.47875 35.9268 1.028474
v 66.09589 14.67465 -41.6861
v 41.9861 -62.58722 -47.47904
v 42.7461 -61.72827 -48.40677
v 41.20114 -63.39647 -46.89259
v 41.39208 -63.50621 -45.62525
v 61.91617 44.07546 -27.52827
v 65.56448 2.171305 -48.56823
v -39.65058 39.97858 14.13455
v -39.23128 38.41441 14.6424
v -40.24147 39.48501 13.93488
v -8.437643 35.83104 21.34025
v -7.447014 37.31328 21.82782
v -8.684174 36.50095 21.48735
v -65.59434 -19.21142 -50.74129
v -68.12276 -4.239743 -44.00723
v 2.353127 -85.29845 -5.686852
v 3.385552 -85.62344 -7.277505
v 43.48577 11.34877 -1.297677
v 42.59209 13.01115 -0.8492982
v 42.66427 13.45932 -1.089841
v 41.33983 13.129 0.1840203
v -21.07043 -82.62382 -20.53346
v -21.47319 -82.43141 -20.89036
v -30.92519 77.26256 12.82511
v 18.0273 -44.02665 5.906264
v 60.16039 23.73634 -21.93403
v 58.70279 55.26892 -18.17869
v 40.45465 11.24017 1.043904
v 39.52684 12.69708 1.638961
v 40.22305 13.79904 0.9849489
v 39.29187 11.62612 1.825588
v 39.63851 10.7139 1.591329
v 38.01364 11.94181 2.670581
v 37.77067 12.41813 2.845852
v 37.39837 13.01707 3.033926
v 39.03629 13.49987 1.922231
v 38.4536 10.49906 2.298393
v 37.20058 10.47784 2.995575
v 37.10099 11.11814 3.114529
v 36.44577 11.73596 3.550982
v 37.50276 9.898251 2.782179
v 36.28745 9.198447 3.366028
v 35.65333 10.27181 3.742365
v 21.26481 2.374496 6.407044
v -0.1937742 14.51749 21.0616
v 10.26735 -8.862767 20.28304
v 21.29368 73.38747 16.06289
v 16.80986 74.25816 17.08467
v 17.3557 75.22797 16.56162
v 19.36597 75.19005 16.00406
v 20.90533 74.98479 15.5539
v 18.37243 76.3601 15.81647
v 17.036 76.49898 16.10676
v 18.23507 77.30505 15.43717
v 19.19428 77.60639 14.97978
v 20.03861 76.38409 15.26966
v 17.74628 78.24443 15.13322
v -4.982386 27.28972 19.323
v -4.058389 28.92144 19.93999
v -5.735038 28.5879 19.53034
v 57.43407 62.75578 -17.65482
v 61.73454 -17.17377 -49.3295
v 61.74057 -17.22025 -50.34112
v 61.53735 -18.2836 -50.59807
v 41.13838 23.53194 4.594677
v 41.29743 22.33989 3.046148
v 40.53139 22.7752 3.863323
v 40.63733 23.16454 4.355552
v 39.7848 23.44857 5.354166
v 32.54192 78.82869 7.747406
v 32.57745 79.83057 7.136888
v 32.34462 80.47087 6.9352
v 31.3238 80.15936 7.870965
v -16.51865 -19.07468 19.65468
v 15.44065 35.52404 19.83949
v 16.91633 36.63616 19.9978
v 41.80333 74.35163 1.402437
v 41.84211 75.79853 0.6170803
v 41.06427 75.97659 1.377091
v 41.00324 74.43976 2.269097
v 42.84819 74.74783 0.03341442
v -6.620233 -46.72184 13.61325
v 24.56055 -77.19375 -30.32889
v 21.62253 -78.96441 -27.72059
v 33.84701 -70.67868 -37.50861
v 34.32516 -70.40153 -37.28225
v 19.01875 35.42055 19.03914
v 20.27485 34.46542 18.23918
v 20.10612 34.10156 18.01506
v 38.65152 23.16595 5.435422
v 39.54951 22.97353 4.671596
v 57.39266 59.54025 -16.48443
v 57.47461 60.02844 -16.81041
v 57.96313 59.55324 -17.74012
v -68.44585 36.63277 -35.62929
v -68.15969 37.61231 -34.67501
v -68.57323 37.70151 -36.05568
v -68.30032 38.65561 -35.06064
v -68.67773 36.54258 -36.46067
v -68.15434 36.35178 -34.59595
v -68.65134 36.23327 -36.38107
v 22.35933 24.5841 9.076879
v 23.6774 24.48319 8.976035
v 21.06271 24.66448 9.121741
v 21.20501 24.48394 8.974131
v 19.65101 24.91366 9.766289
v 11.52209 -20.58247 19.90791
v -70.37063 15.07951 -41.20048
v -70.07465 14.97457 -39.39483
v 48.94236 -54.69748 -50.70047
v 48.34709 -55.62819 -49.80375
v 48.87741 -55.30465 -47.77605
v 47.84081 -56.57873 -48.01834
v 47.25945 -57.00562 -49.23594
v 48.52647 -54.78077 -52.43797
v 47.38871 -56.23994 -51.87873
v 46.99628 -57.01336 -50.57595
v 47.42924 -55.96453 -52.96657
v 48.39149 -54.54885 -53.89152
v 49.54003 -53.58082 -52.1479
v 49.25322 -53.33618 -54.43387
v 50.11921 -52.1331 -54.7689
v -65.98024 -14.01582 -41.11357
v -68.68671 -3.33234 -50.4437
v -68.72465 -2.951039 -49.43871
v -68.23948 -5.037593 -48.10935
v -68.7533 -3.064373 -50.49879
v -68.62013 -3.167176 -48.09582
v 53.05791 -48.96295 -48.82959
v 58.62834 -33.75222 -44.84474
v 58.29581 -35.16886 -44.97943
v 58.58169 -34.22095 -46.45842
v 58.00079 -35.95288 -43.46173
v 59.10807 -31.90085 -46.81493
v 58.17532 -35.84987 -47.04697
v 57.88264 -36.72108 -45.13838
v 57.66195 -37.72057 -46.98633
v 58.10822 -36.0758 -49.0454
v 58.6091 -34.22736 -47.58869
v 58.48228 -34.62022 -49.3826
v 57.38719 -38.62059 -48.81501
v 57.67606 -37.15135 -43.60645
v 12.79532 -44.70148 7.2598
v 12.78415 -45.0818 7.284651
v 12.34045 -44.66558 7.752535
v 11.62915 -44.76546 8.308023
v 11.43205 -44.50173 8.625299
v 24.62989 68.15403 15.98509
v 34.07058 26.35093 9.709568
v 14.474 -45.65062 5.587252
v 13.23645 -44.9654 6.647286
v 13.44867 -44.89777 6.450286
v 13.53428 -44.77253 6.579601
v 13.77424 -44.59806 6.852693
v 14.24053 -44.71236 6.225246
v 13.9191 -44.90178 6.105024
v 14.44987 -44.83199 5.810375
v 14.03128 -45.09383 5.912113
v 15.70102 -44.53157 5.86271
v 14.94386 -44.74323 5.678242
v 24.01361 71.27301 15.60674
v 24.22166 69.7729 15.83877
v 25.19976 69.39323 15.45499
v -0.3275596 -47.78594 13.97246
v 26.73209 -1.303049 5.982929
v 50.40688 -52.2741 -52.78386
v 50.78847 -51.13877 -55.03852
v 51.19073 -51.20906 -52.52841
v 51.04357 -51.06375 -54.14927
v 16.6306 39.93868 20.5691
v -1.904303 12.27338 22.54607
v -62.06834 -34.53642 -58.28856
v -61.809 -35.35507 -58.62336
v -23.68331 27.26108 11.31844
v -24.67669 27.7376 11.65714
v 40.59856 33.30859 10.26558
v 40.51798 32.32837 9.913925
v 42.41945 33.41733 9.184421
v 42.01397 34.28989 9.782266
v 43.09322 34.26167 8.958224
v 42.75281 35.24822 9.415371
v 41.66403 35.01198 10.19175
v 43.37643 34.86583 8.857072
v 39.4495 33.7418 11.10812
v 39.85258 33.36956 10.71589
v 56.1411 -41.67875 -41.49644
v 56.17616 -41.09174 -39.93281
v 55.86206 -42.96432 -43.91324
v 55.63546 -42.98066 -40.97313
v 55.36047 -43.20204 -39.41627
v 55.19397 -44.22436 -41.40078
v 55.64149 -43.67086 -46.38935
v 56.33876 -41.77177 -45.15616
v 56.25279 -42.1036 -46.84735
v 55.89797 -43.05789 -48.2744
v 55.22844 -44.69935 -47.90009
v 54.99632 -45.25106 -45.70745
v 56.73849 -40.58883 -45.09631
v 63.87637 -6.124029 -50.78507
v 63.53666 -7.631395 -51.14294
v 63.21482 -8.81643 -49.25893
v 19.69104 33.02619 17.20298
v 1.384187 59.07244 21.84535
v 28.84046 73.27505 12.7036
v 27.76815 72.83645 13.40386
v 29.91954 74.78893 11.46488
v -69.92667 15.90467 -38.54921
v -69.52647 15.85769 -36.53707
v -69.36215 14.94227 -35.64204
v -69.78045 17.05212 -37.9853
v -32.09584 -42.09155 3.571256
v -30.49718 -43.00731 3.522822
v 9.462025 -22.87276 16.31328
v 10.50743 -44.79251 9.145911
v 58.80627 -33.37923 -48.57519
v 59.03974 -32.28373 -48.22139
v 58.87187 -32.90007 -49.92506
v 34.1011 -70.28307 -38.86147
v 34.85869 -69.63705 -39.89172
v 33.14907 -71.11092 -37.5795
v 30.16382 27.69396 11.48785
v 29.66304 27.18192 11.3393
v 30.96286 26.84834 11.05409
v 43.58994 74.50793 -0.7175601
v 31.82863 -6.352125 5.927451
v 64.36859 -3.064229 -47.12503
v 64.51047 -2.626095 -47.58606
v -39.86155 25.83158 8.083346
v -40.08433 25.37484 7.657567
v 7.448863 66.89352 20.36284
v -28.68666 3.379912 6.076479
v 8.856983 -44.13412 11.42309
v 6.659867 -44.45575 11.85941
v 5.819552 -43.08424 14.13413
v -24.05165 80.48396 13.96537
v -17.07726 -20.77396 17.24103
v -16.69113 -20.74327 17.66812
v -16.36558 -21.19314 16.96509
v -23.65517 6.273639 6.286721
v 9.308441 -7.77698 21.98371
v 22.04068 72.69891 15.99962
v 22.35729 73.50466 15.64251
v 23.11108 72.47581 15.65569
v 63.06787 38.99384 -31.7768
v -9.993822 -45.86619 12.56015
v -70.19776 17.05366 -40.11868
v -35.797 34.66933 14.52529
v -34.75805 34.57269 14.78136
v -34.64679 35.23601 15.33728
v -8.921425 -19.68883 17.2634
v 2.5512 63.48577 21.28354
v -0.6730057 60.03217 21.8263
v 0.648159 62.07274 21.56137
v 0.4433398 64.36353 21.27407
v 1.093793 65.56122 21.09078
v 18.7266 -45.28299 2.833189
v 18.54209 -45.372 2.767819
v 40.0172 72.89255 3.91344
v 38.14779 -0.4502685 3.15051
v -67.495 41.52763 -32.10164
v -67.69347 40.0289 -32.87421
v -67.3109 40.33492 -31.72681
v -67.82529 40.53334 -33.16676
v 33.2504 77.13344 8.109298
v 32.41212 77.65541 8.452264
v 33.42262 76.23946 8.376922
v 33.00053 75.51044 9.030025
v 32.27754 75.62204 9.53418
v 31.19049 75.83051 10.1847
v 31.11734 77.06325 9.652242
v 30.25777 78.32018 9.574059
v 31.26585 78.8188 8.647072
v 34.11796 75.34435 8.26855
v 33.4477 74.43401 9.174315
v 32.79977 74.97141 9.429516
v -24.58529 -45.25244 2.283186
v -23.93075 -45.04499 2.568068
v -23.25266 -44.98212 2.788173
v -22.72375 -45.01269 3.122455
v 33.11776 37.43169 15.29368
v 32.64621 38.33503 15.41245
v 32.37652 38.88164 15.46772
v 31.83652 38.97019 15.74765
v 60.83274 -22.49197 -49.07467
v 21.57462 5.081272 5.80104
v 23.52325 8.035792 5.585713
v 22.47389 6.956532 5.626422
v 21.63111 3.376532 6.059695
v 20.62517 5.318681 5.874899
v 22.83276 2.202451 6.062598
v 19.92455 6.614631 5.759619
v 18.86973 7.139607 5.773773
v 19.3036 8.06154 5.636088
v 20.95888 8.082555 5.607418
v -3.613952 -5.890672 32.65827
v -4.701229 -4.168997 31.15982
v -5.556658 -3.222525 30.05965
v -18.54864 -44.25117 8.053266
v -20.96146 -82.75608 -19.69884
v -19.54827 -83.33232 -19.53013
v -19.22056 -83.45262 -19.65398
v -19.76089 -83.29972 -18.87693
v -17.76034 -84.10773 -18.68836
v 63.14811 39.38262 -31.96311
v 20.07267 -79.91991 -26.30138
v 21.43163 -79.12572 -27.43889
v 4.403131 66.53232 20.72359
v 6.384161 67.28649 20.42187
v 2.056363 66.33144 20.91592
v 3.882767 67.41052 20.63913
v 3.074417 67.54684 20.67898
v -20.81237 20.11476 5.395183
v 46.38457 -57.19406 -52.5641
v -47.69842 75.6398 -0.02559178
v 17.94312 7.776681 5.793756
v 47.10106 -57.70337 -46.40974
v 45.88548 -58.93094 -47.2422
v 45.41131 -59.21833 -48.35664
v 44.37601 -60.24397 -48.3373
v 46.72125 -57.91654 -47.83424
v 46.29173 -57.94929 -49.71967
v 43.47485 -61.06968 -48.49625
v 44.67793 -59.54585 -50.03437
v 44.08655 -60.0901 -50.14261
v 45.94345 -58.10209 -50.57876
v 47.56497 -55.59496 -53.78124
v -68.15974 -4.989051 -46.76556
v -17.06846 -84.33995 -18.75128
v 14.87973 -44.92397 5.370912
v -27.48304 11.27838 6.031981
v -26.07738 11.13382 5.897401
v -26.27719 10.57569 5.898646
v -25.81293 10.03947 5.84085
v -25.18633 10.27926 5.787974
v -27.82075 11.88718 6.12792
v 40.57106 -64.21412 -45.61757
v -62.83012 59.19975 -18.1126
v -62.56289 59.92259 -17.76126
v 58.9991 55.07132 -18.81196
v -60.22074 -42.42181 -51.36966
v -32.92056 -75.33353 -29.21051
v 59.94309 -27.48297 -47.31046
v 59.59374 -29.21221 -45.95082
v 59.7463 -28.56936 -47.75792
v 59.68066 -29.05532 -48.90781
v 59.37585 -30.54724 -47.25774
v 59.74316 -28.74014 -50.28571
v 59.39247 -30.60516 -49.05807
v 59.20396 -31.37727 -50.33689
v 59.5922 -29.43355 -51.21339
v 59.28266 -30.7527 -51.95937
v 59.9445 -27.62373 -49.52568
v 61.33794 -19.68985 -50.743
v 61.05043 -21.32048 -50.14092
v -68.16498 -4.654603 -45.7052
v -68.41582 -3.613871 -46.13308
v -68.91885 -1.233443 -45.55466
v 1.496994 -12.97803 35.04853
v 1.347246 4.340862 25.7814
v 3.154692 2.725022 25.21325
v 2.328377 2.921576 25.85426
v 26.08496 40.96119 17.93925
v 65.1247 19.61733 -37.12743
v -69.13075 16.39411 -34.71141
v -69.33945 17.48796 -35.89023
v -69.15573 17.35329 -35.04907
v -69.50178 19.30165 -36.96727
v 5.739335 -47.70686 12.73466
v 6.040834 -46.35962 12.09946
v 23.79123 -77.7229 -29.03424
v 25.06176 -76.94096 -30.43687
v 57.28571 -38.95062 -45.78504
v -36.21289 81.49599 7.50139
v -70.57288 15.72045 -42.26424
v -70.698 15.13389 -42.99717
v 66.23746 17.1794 -42.92615
v 65.85825 14.96552 -40.10289
v 66.09972 15.99616 -41.91445
v 66.29791 18.34498 -43.64017
v 66.42417 17.24765 -44.05698
v 66.56717 16.34189 -44.85458
v 66.45217 15.9459 -44.06275
v 66.22281 15.13858 -42.68005
v 32.9707 25.33331 9.78362
v 32.31041 26.0198 10.23522
v 33.26619 26.09485 9.979059
v -21.42065 25.11659 9.790336
v -69.22555 15.84457 -35.03796
v 62.52569 44.52668 -29.21584
v 62.84461 44.72808 -29.94733
v 62.4581 44.80173 -28.93727
v -37.67805 13.39367 4.929681
v -36.40267 12.6078 5.566375
v -34.14946 35.3709 15.64584
v -54.83227 35.37609 0.5524645
v -54.33595 35.32035 1.358215
v 20.71436 -43.16531 5.369238
v 19.18848 -44.53376 3.934042
v -55.33507 35.23763 -0.2486244
v 15.93111 -82.49229 -18.46257
v 16.81077 -82.00493 -17.01889
v 14.40099 -83.22239 -16.098
v 14.62572 -83.10879 -19.15188
v 13.01355 -83.78635 -17.89311
v 11.77388 -84.3 -15.75508
v 12.38114 -84.05143 -13.93666
v 13.19633 -83.56097 -20.12167
v 11.16655 -84.53143 -16.66242
v 11.13184 -84.4732 -17.78483
v 14.48737 -83.13377 -14.59725
v 11.89995 -84.14965 -19.17348
v 10.76614 -84.64308 -14.54734
v 15.13474 -82.76429 -20.82212
v 9.638383 -84.9509 -17.79007
v 10.43806 -84.61678 -18.99928
v 8.766857 -85.21706 -16.97429
v 13.64088 -83.2704 -21.2688
v 16.30981 -82.20341 -21.44037
v 9.671026 -85.00065 -16.02029
v 16.59198 -81.96824 -22.42414
v 15.67128 -82.2613 -22.86517
v 17.65778 -81.33008 -23.91663
v 13.30667 -83.355 -21.43566
v 16.94415 -81.61999 -23.99919
v 15.19215 -82.47588 -22.78966
v -10.71157 -85.62453 -8.323464
v 9.078135 -7.444157 22.36386
v -69.81262 20.30336 -38.6459
v -69.74088 18.64341 -38.03575
v -69.62534 21.25975 -37.9612
v -70.13446 18.56451 -39.92429
v -69.99068 17.99149 -39.16741
v -69.92487 19.07764 -39.01326
v -70.51401 18.23615 -41.84823
v 17.66143 -45.03147 3.593288
v 16.84954 -45.09924 3.776332
v 17.35017 -45.15845 3.48859
v 34.59076 25.0577 8.924568
v 26.92535 1.597956 5.452436
v 25.83506 0.6132151 5.741706
v 24.88516 -77.30833 -26.6894
v 40.94079 13.93864 0.3784536
v -32.42987 81.43172 9.94079
v -4.849146 21.30532 18.47392
v 29.79734 80.04479 8.915615
v 30.52029 80.19321 8.375721
v -68.97331 0.6515596 -41.35691
v 61.98441 -15.602 -49.85584
v 61.93649 -16.01189 -50.28906
v 26.63677 10.54781 5.927488
v 29.8646 26.76638 11.10207
v 30.21248 25.8915 10.41496
v 30.5413 26.5411 10.80763
v 28.52955 27.61049 11.58363
v 28.86226 28.94275 12.02849
v 27.90236 27.90282 11.68506
v 22.79576 -41.80878 5.549492
v -37.61993 39.78545 15.22895
v -38.68739 38.69282 14.9117
v -48.10867 37.11448 8.752387
v -48.72562 37.00636 8.251895
v 58.46904 -34.2775 -51.77622
v 58.94023 -32.42973 -51.14593
v 57.9295 -36.49235 -50.95246
v 58.21653 -35.16853 -52.47095
v 10.7057 -20.82705 19.75676
v 10.60342 -20.54296 20.37888
v 25.06157 31.6491 14.36001
v 24.94674 32.28263 14.92219
v 25.99482 32.26139 14.65863
v 26.53029 31.73545 14.10654
v 25.5153 32.71468 15.18077
v 26.89523 32.66582 14.74765
v 26.9198 33.027 15.02187
v 28.19177 33.14777 14.86471
v 28.11108 32.61963 14.41956
v -29.8567 79.38366 12.29441
v -28.98457 80.0445 12.36585
v -28.84045 81.64498 11.55901
v -30.47053 80.40507 11.49323
v -30.91105 79.52038 11.73776
v 37.07498 37.53108 13.28508
v 36.03579 38.4411 13.76882
v -35.93714 40.32937 15.82209
v -36.76904 40.12729 15.47407
v -36.28756 39.88172 15.7281
v -36.73277 40.58324 15.45358
v -17.71182 -84.1588 -17.97957
v -15.85209 -84.83373 -16.91744
v -15.91073 -84.84066 -16.18779
v -16.8378 -84.54644 -17.0016
v -61.22252 -38.84041 -54.15099
v 3.530751 -0.7410707 26.92127
v 1.676675 -0.8987825 28.54014
v -67.95612 20.17232 -31.0259
v 62.59716 -13.10081 -53.29227
v 62.69121 -12.20595 -52.39236
v 62.38597 -14.04017 -52.71607
v 63.07247 -10.16439 -52.11539
v -23.04527 12.9213 5.630327
v -24.36989 12.3184 5.753816
v -24.10525 14.59615 5.332027
v -22.70302 13.56265 5.537848
v -21.15391 14.4347 5.226026
v 31.38613 25.99633 10.27531
v -9.631583 34.65006 20.85656
v -22.082 -44.87341 3.505551
v -22.59076 -44.85536 3.223965
v 60.16486 50.28902 -21.38895
v 61.98135 -16.35346 -54.0087
v 61.67332 -17.72416 -52.23815
v 61.63222 -18.15046 -54.04106
v 62.06701 -15.80434 -52.92525
v 61.38585 -19.37045 -52.88026
v 61.25666 -19.98589 -54.14275
v 32.05394 -71.84828 -37.35299
v -18.16075 -44.24943 7.887164
v -18.44688 -44.45168 7.310467
v -19.02235 -44.30737 7.184405
v -19.15476 -44.21426 7.74671
v -63.24178 55.92833 -18.55831
v 43.8198 36.00976 8.542401
v 42.41915 36.29372 9.658648
v 41.61368 37.2959 10.22823
v 38.9196 9.740134 2.017052
v -22.53385 25.01492 9.424161
v -22.31842 24.30636 8.680595
v -25.02444 24.20965 8.286686
v -23.96257 23.08753 7.59109
v -23.33248 24.32198 8.720767
v -24.09976 25.33221 9.214508
v -23.83834 25.59414 9.68142
v -23.13896 26.00472 10.22232
v 10.78594 -9.896808 20.04514
v 2.966415 -42.43535 15.90752
v -69.21319 22.38572 -36.41372
v -69.22406 24.68995 -37.04769
v -69.57343 24.61852 -38.34801
v -69.15047 25.4687 -36.87582
v -69.47659 23.45313 -37.80509
v -69.80457 22.74405 -39.06636
v -70.23145 21.06106 -40.74408
v -70.20083 22.18029 -40.68697
v -70.3011 20.1565 -41.01162
v -70.45219 21.06612 -41.73416
v -70.36534 19.05727 -41.20423
v -70.44701 19.77114 -41.69243
v -70.19077 23.71908 -41.0037
v -70.53838 20.14369 -42.17496
v -70.55093 21.62295 -42.33891
v -70.58537 20.53961 -42.53581
v -70.28368 25.01412 -41.65528
v -70.10341 25.04698 -40.85511
v -70.41264 24.19189 -42.06277
v -70.47022 22.72444 -42.09927
v -70.20992 25.86695 -41.55444
v -25.38159 -45.29915 2.160056
v 57.72934 -36.99675 -52.09498
v 58.01302 -35.56084 -53.76472
v 57.23313 -37.62738 -55.00209
v 57.14099 -38.70483 -52.87034
v 56.77587 -39.24748 -54.44474
v 56.75135 -39.75486 -53.39141
v 56.5979 -40.57573 -51.6829
v 56.99427 -39.55913 -51.06943
v 57.66726 -35.67789 -56.41333
v 59.18674 -31.13791 -45.00799
v 17.38334 35.33547 19.42172
v 14.67381 34.76358 19.67016
v 55.06978 -44.85564 -49.74346
v 54.74025 -45.86081 -46.81196
v 54.99694 -44.42845 -52.18456
v 54.45782 -46.21333 -49.35633
v 33.60645 32.18008 12.75418
v 32.84999 31.9892 12.83224
v 33.15314 32.46977 13.06879
v 34.1419 33.23132 13.17001
v 33.24948 32.8494 13.25728
v 29.5109 32.88961 14.3026
v 30.4484 32.79387 13.97572
v 46.13172 -57.60691 -51.86969
v 4.26488 -46.14937 12.80552
v 39.24204 37.63149 11.7751
v 34.19896 -70.15331 -39.47564
v 22.47782 8.896156 5.6005
v -69.08267 29.82087 -37.32606
v -69.52171 30.12057 -39.054
v -69.61168 28.96958 -39.30291
v -69.82042 28.24744 -40.08445
v -69.72793 26.93646 -39.5374
v -69.88971 27.49085 -40.35096
v -70.04189 26.72175 -40.85543
v -69.90794 26.58886 -40.29583
v 30.52913 74.93035 11.00498
v 31.49438 74.67733 10.45508
v -69.92573 25.93768 -40.26986
v -1.244699 14.55885 21.28473
v -0.5577559 13.81046 21.52233
v 18.20286 -80.96778 -24.93484
v -23.69298 -44.8225 2.946169
v -24.88759 -45.02427 2.384996
v 61.13411 -20.75443 -52.47655
v 60.87075 -22.35487 -51.97934
v 60.82629 -22.68747 -50.627
v 60.97334 -21.63053 -53.46286
v 60.65171 -23.44496 -53.59919
v 60.78929 -22.5808 -54.98066
v 60.59427 -23.96382 -51.11763
v 60.25669 -25.54389 -53.27764
v 60.43743 -24.44982 -54.53849
v 60.57156 -23.66709 -55.9506
v 60.19529 -25.58987 -55.41039
v 60.39358 -25.1229 -50.8218
v 60.01514 -27.08567 -51.64373
v 60.11668 -26.62108 -50.17077
v 59.94089 -27.1902 -54.01429
v 59.84269 -28.00885 -52.30403
v 59.56303 -28.65508 -55.09555
v 59.7376 -28.39471 -53.13087
v 19.63438 -45.06605 3.223747
v 3.997707 -0.1030846 25.97562
v -6.855424 -3.475371 29.30604
v -8.003412 -3.700929 28.43941
v -4.675975 0.4245314 28.2602
v -4.08242 -1.531587 29.658
v 64.64675 -2.252967 -48.61683
v 64.6815 -2.216472 -50.77456
v 58.79412 58.42316 -19.11522
v 58.94213 57.16112 -19.35056
v 59.62188 56.1456 -20.58142
v 59.22631 55.67537 -19.52119
v 58.88018 56.37999 -18.88495
v 59.44821 56.79173 -20.34472
v 59.47049 54.58091 -20.00421
v 63.02942 -9.579066 -48.87633
v 63.25376 -9.141648 -51.47437
v 35.45397 11.76338 4.034513
v 34.30513 10.79771 4.361347
v 35.26772 12.37325 4.123837
v 36.56903 12.35618 3.520926
v 33.15545 10.4305 4.760354
v 33.786 11.09514 4.62269
v 34.5702 11.81672 4.382115
v 33.86427 11.91124 4.632997
v 15.86196 61.14512 19.61633
v 5.75957 68.56379 20.2581
v 14.18819 68.97005 19.0089
v 14.82249 70.29972 18.59857
v -22.43974 79.32029 15.03176
v -21.54344 80.92123 14.40145
v -21.34607 82.51859 13.56668
v -22.48818 83.10094 12.93608
v -24.70467 83.22559 12.19168
v -19.66233 83.33684 13.53717
v -8.331738 41.19661 22.36545
v -9.257882 43.91973 22.52901
v -11.12529 42.50636 22.26011
v -11.35348 44.54564 22.36534
v -13.22473 42.52409 22.0106
v -13.81415 46.65143 22.10443
v -14.90378 45.25644 21.93213
v -10.58454 46.01616 22.47158
v 53.64748 -47.66427 -50.08404
v 53.77956 -46.63411 -53.42224
v -17.77359 -44.71943 7.768821
v -1.399132 63.08044 21.47459
v -2.615648 63.34928 21.44511
v -1.337532 65.24883 21.19261
v -3.009588 64.6626 21.28598
v -2.801852 66.1174 21.0821
v -61.59118 -37.70195 -54.01892
v -61.7439 -37.30642 -53.54581
v -61.92754 -36.22268 -54.96425
v 64.29905 -3.25324 -46.49637
v 59.22878 58.0093 -20.05231
v 59.0367 58.54842 -19.71305
v 57.69912 61.77346 -18.00811
v -19.03252 30.40928 15.7968
v 36.99494 36.7408 13.28582
v 36.03553 37.53234 13.87151
v -15.97987 79.48239 16.27137
v -24.34123 9.992352 5.753181
v -24.60108 8.782775 5.828397
v -25.9775 8.161489 5.86891
v 42.43895 14.96437 -1.305267
v 55.66835 65.50945 -14.99241
v -70.45949 16.62999 -41.5479
v 23.94741 40.27254 18.68971
v 24.6875 2.212963 5.73945
v 36.71682 23.46012 6.544588
v 35.6545 23.37714 6.700326
v 35.45644 23.79677 7.212865
v 35.06922 23.97083 7.617507
v 34.86176 24.30133 8.03926
v -35.20529 26.40466 9.808295
v -33.86032 27.07123 10.55538
v 33.13471 -71.03782 -38.06724
v 33.59188 -70.58823 -39.01237
v -70.62286 7.4444 -46.81275
v -70.78091 7.8204 -47.6991
v -70.76733 8.213208 -47.37992
v -70.82541 9.328202 -47.23051
v -70.92198 10.48107 -46.79319
v -70.84772 8.395767 -48.31176
v -70.93325 9.347891 -48.31768
v -70.96149 12.27866 -46.30824
v -71.01257 11.51096 -47.1733
v -71.03347 13.06309 -46.56428
v -71.0509 12.42285 -47.12609
v -2.65581 55.99663 22.25726
v -1.276216 58.14379 22.02208
v -23.41413 11.43315 5.670943
v -22.76419 11.07444 5.675467
v -23.96003 11.6966 5.701554
v 31.1547 25.61782 10.14122
v 30.8298 25.80723 10.35509
v 28.53924 74.88615 12.27569
v -16.42131 84.01744 13.91593
v -18.27576 83.37923 13.81215
v -16.61302 83.38548 14.17339
v -17.41944 82.67049 14.40778
v 1.650724 -19.90781 21.31487
v 64.78452 29.89024 -38.23048
v 64.86899 30.85748 -38.6894
v -14.21828 -9.07201 21.28252
v -6.144611 51.93423 22.54552
v -4.220877 53.93726 22.42702
v 60.23762 48.44122 -21.9089
v 11.53495 -10.48964 18.79662
v 10.82463 -8.979475 18.91951
v -64.69479 52.78955 -22.06217
v -64.5077 52.84258 -21.58325
v -64.35525 52.25972 -21.28239
v -64.18317 53.50043 -20.75328
v -64.60186 53.68913 -21.68548
v -64.93312 53.07649 -22.71311
v -64.8648 53.29835 -22.52242
v -64.6636 53.25487 -21.92566
v 3.607564 -43.03319 15.00856
v 4.688039 -43.33941 14.13581
v 4.574797 -44.45553 12.51468
v 2.599487 -44.0542 13.69178
v 1.69806 -44.60342 13.30383
v 2.563589 -44.34691 13.31174
v 1.336207 -44.53891 13.59503
v 0.6302775 -44.67189 13.45417
v -13.4002 -85.48363 -15.92746
v -10.55692 -86.10542 -15.20881
v -12.23253 -85.72397 -15.93169
v -14.20283 -85.27963 -16.66128
v -15.90588 -84.79488 -17.54953
v -14.87783 -85.07333 -17.25856
v -7.829342 -86.4657 -14.80447
v -9.631091 -86.26102 -15.46896
v -12.13103 -85.71014 -16.30201
v -7.758545 -86.47346 -15.27237
v -14.05857 -85.29869 -17.23338
v -15.73995 -84.83517 -17.96215
v -16.16352 -84.69401 -18.08705
v 45.36578 -58.55082 -51.13683
v -16.42847 76.95255 17.25707
v -17.03944 76.2635 17.55763
v -13.41353 74.26736 18.718
v -14.52731 75.64725 18.03681
v 30.11076 81.30473 8.044218
v 63.06789 -10.00844 -51.20253
v 63.46049 -8.305931 -52.42966
v -6.464436 -86.5926 -11.66024
v 53.3047 -47.67507 -52.74472
v -7.626754 -86.51338 -14.23584
v -62.38317 -34.64341 -54.80644
v -62.55906 -33.1704 -57.35392
v 7.877576 -85.42999 -17.32632
v 58.41489 -33.95651 -54.1729
v 5.34367 -44.65168 12.07639
v 6.081485 -44.37509 11.82955
v 4.908861 -44.42877 12.26726
v -71.06937 13.83553 -46.58916
v -70.86735 13.1758 -44.72738
v -70.99233 14.45145 -45.25006
v -71.11678 14.61791 -46.72414
v -71.10388 13.99385 -46.96772
v -71.11973 16.00357 -46.15671
v -2.354563 -53.94614 13.61225
v -40.9303 38.40701 13.69073
v -42.05972 37.76678 13.01757
v -42.38142 38.39982 12.77576
v -42.46248 39.05307 12.73032
v -39.03187 25.64431 8.558489
v -39.0755 25.20573 8.466969
v -39.58971 25.26251 8.072772
v -68.72958 -0.5015997 -41.02595
v 56.97549 -39.93965 -48.60957
v 57.17687 -39.20438 -49.85059
v 56.02357 -42.50992 -50.28556
v 56.01583 -42.35812 -51.14118
v 55.94835 -42.20095 -52.51339
v -63.60096 54.76279 -19.34129
v -9.581721 -19.84526 16.8471
v 54.35643 -45.40512 -53.6929
v 7.988075 -44.63955 10.79137
v 8.85634 -44.61121 10.7366
v 7.292103 -44.65404 11.30981
v 7.197602 -44.59137 11.25775
v -29.23202 11.68894 6.190498
v -28.77831 12.32793 6.26181
v -28.26411 12.68438 6.203904
v 27.28576 73.91817 13.28055
v 27.6333 74.55196 12.87752
v 26.50095 75.69252 12.98143
v 26.61337 72.64842 14.07491
v 25.47671 73.71613 14.25581
v 25.77299 75.8991 13.27214
v 24.27734 73.59698 14.83247
v 25.10451 72.13286 14.91335
v 23.50897 75.804 14.23267
v 22.92561 74.94821 14.80036
v 24.78639 76.8316 13.32276
v 23.89782 77.75173 13.25496
v 22.52802 77.41033 13.9479
v 22.12344 76.13176 14.6492
v 22.55981 79.08738 13.13629
v 22.62407 74.26169 15.27387
v 22.03436 74.7555 15.25053
v 26.34289 77.70227 12.15002
v 27.6687 77.86862 11.37758
v 27.09447 78.95525 11.08105
v 28.2401 78.53705 10.66368
v 28.94907 77.41823 10.84957
v 29.66923 75.95636 11.12103
v 25.8159 78.8573 11.8428
v 24.36955 79.62524 12.0962
v 26.98119 80.13227 10.50427
v 27.12514 71.70974 14.06303
v 26.15156 71.04346 14.68387
v 28.67248 29.5788 12.42718
v 27.82449 29.63926 12.57124
v 27.04776 29.97645 12.8134
v 27.19837 28.88505 12.09235
v 27.02192 29.17574 12.29797
v 16.27227 16.17007 4.181131
v 16.72805 15.04848 4.502703
v 16.92151 15.9052 3.915972
v 16.45673 16.90217 3.451138
v 17.2681 14.22144 4.902636
v 31.35102 25.41689 9.921772
v 31.78154 25.41388 9.808061
v 31.04023 25.47809 10.2228
v 30.97244 25.32852 10.12255
v 58.18496 59.7688 -18.29324
v 58.55294 59.48244 -18.93629
v 57.76493 60.68814 -17.46635
v 58.41921 59.9551 -18.85789
v 57.8533 60.93291 -17.74128
v 59.06133 59.07977 -19.83102
v 4.225991 -86.14542 -11.03477
v 2.827353 -85.89158 -7.994037
v 66.53066 17.79371 -44.7387
v 66.64587 14.74329 -45.19932
v 30.87082 33.14191 13.76609
v 31.44934 33.0451 13.86765
v 31.82648 32.30344 13.26964
v 32.36082 32.91932 13.53521
v 16.83464 -44.51913 5.681261
v -2.972013 58.33704 22.0088
v 8.575098 -85.28334 -12.66786
v -30.8876 82.06961 10.39715
v -26.15397 82.62859 12.05848
v -26.75364 83.12413 11.54772
v -27.5459 82.38267 11.68516
v 12.03886 -83.96571 -20.16071
v 35.43885 13.12497 3.876462
v 35.85909 13.6067 3.582301
v 59.98566 54.91064 -21.2708
v 60.36768 54.08371 -22.08288
v 60.01242 53.44514 -21.03794
v 60.13952 55.61279 -21.98233
v 61.26441 52.38213 -24.39737
v 60.62012 54.49281 -22.97212
v 60.5513 52.49359 -22.42942
v 60.42173 52.16135 -22.07013
v 59.86993 52.16173 -20.63254
v 59.6339 53.05153 -20.08862
v 60.63258 50.43105 -22.75869
v 60.40441 51.44819 -22.18173
v 60.40115 50.48954 -22.12102
v 60.67928 52.05513 -22.83042
v 61.13846 51.69909 -23.98001
v 59.85289 55.93055 -21.01995
v -37.7355 35.33329 14.11446
v -37.69577 35.86531 14.46148
v -66.95974 -12.79232 -55.32873
v 6.688183 -85.69964 -11.75956
v 2.916527 -86.14459 -9.434662
v 41.60452 36.16687 10.31392
v 41.14575 35.67977 10.63764
v -30.87184 78.1745 12.42902
v -66.86853 44.77283 -29.44954
v 37.88267 34.15807 12.07944
v 38.97907 34.25765 11.54793
v 65.61134 21.30255 -40.01377
v 0.6070113 -86.56518 -10.77825
v 28.30429 80.37712 9.635611
v 27.6779 79.99099 10.19588
v 27.80164 80.55519 9.816489
v 29.24016 79.66854 9.463377
v 56.79581 -40.5191 -46.5659
v -63.1076 -30.62079 -58.21047
v -62.83498 -31.64149 -58.19312
v -62.81751 -32.08097 -57.26196
v -37.09585 39.46109 15.45522
v -36.42983 38.86595 15.72861
v -8.669918 -19.43271 17.464
v -9.078314 -19.62701 17.06305
v -8.507927 -19.42672 17.76449
v 48.0654 34.83849 4.263682
v 48.22572 34.37852 4.045575
v 48.27635 35.75854 3.99354
v 47.92206 35.51892 4.451041
v -21.07044 21.7602 6.357308
v -20.93008 21.42433 5.921048
v -20.61959 21.50978 6.51377
v 52.47066 -49.66146 -50.62837
v 52.69638 -48.62775 -53.31575
v 51.86808 -49.92543 -53.52216
v 51.6306 -50.86432 -51.11578
v 52.23626 -48.81765 -55.30484
v 51.73341 -49.56685 -55.56402
v -31.30161 12.28954 6.469393
v -30.47301 12.81522 6.326958
v 20.90098 78.8772 13.83939
v 47.93656 -56.67267 -46.69271
v 48.20207 -56.49813 -45.3231
v 61.0708 46.66653 -24.6279
v -36.68292 34.85432 14.32646
v 45.50643 -58.26249 -51.83899
v 44.94304 -58.99841 -51.13813
v 46.01403 -57.62884 -52.35846
v -56.80706 34.39388 -3.154131
v -51.99529 36.92392 4.415578
v 59.89695 -26.96473 -55.8126
v 59.45096 -28.45012 -56.91093
v 59.17331 -29.93691 -56.55999
v 15.61257 -45.13286 4.774649
v 15.50787 -44.80257 5.311976
v 16.34657 -45.00603 4.309351
v 16.36395 -44.84191 4.737142
v 40.79302 34.06381 10.45651
v 40.92292 35.08894 10.66466
v -15.70403 81.72102 15.26005
v -56.31487 34.55083 -2.052874
v -16.67052 -84.54629 -17.78805
v -26.35232 81.6832 12.46256
v -25.11468 81.81305 12.84746
v 54.52286 -46.33838 -45.75807
v 65.72417 22.60992 -41.03902
v 65.9902 21.30912 -42.058
v 65.86662 22.90656 -41.99893
v 66.15195 21.44859 -42.92142
v 66.32258 20.63326 -43.82903
v 66.26324 21.70751 -43.4643
v 66.31094 19.72341 -43.67403
v 66.08253 20.23802 -42.38609
v 40.65524 38.03263 10.79333
v -42.01934 24.56884 6.138839
v 47.11707 35.63981 5.370141
v 35.04322 37.3443 14.40283
v 35.24383 37.86602 14.31166
v 34.40652 37.54095 14.7359
v -62.24126 -33.99557 -58.07648
v -5.473275 -86.63992 -13.52566
v -42.18693 17.64177 2.065262
v -42.4747 18.79929 1.623101
v -43.17392 18.97425 1.079196
v -42.09425 18.31041 2.188293
v -42.05006 19.27094 2.448699
v -42.45312 19.42631 1.742725
v -41.86961 20.4246 2.672969
v -41.93203 18.66581 2.325388
v -41.23098 18.80639 2.690155
v -41.00899 19.42091 2.856619
v -43.22842 19.7944 1.04798
v -42.69814 20.02981 1.721033
v -43.09235 20.56804 1.809915
v -43.12434 20.11589 1.340687
v -42.62585 20.60503 2.144733
v -42.22252 20.26407 2.319095
v -41.11387 20.52514 3.172668
v -40.63891 20.29653 3.317848
v -40.17898 21.0731 3.796484
v -40.8276 21.32146 3.772819
v -39.80836 20.64436 3.864883
v -40.47374 21.85115 4.223301
v -39.17641 21.61683 4.438869
v -39.62545 22.08663 4.642784
v -39.05553 21.12488 4.35728
v -39.38597 19.64365 3.830006
v -37.15079 20.19926 4.587529
v -36.61539 20.96452 4.868529
v -38.38829 19.73733 4.233582
v -36.32254 19.61344 4.665616
v -36.07624 20.50535 4.823092
v -42.3801 21.00011 2.424444
v -40.34143 19.2784 3.255133
v -39.89294 19.53964 3.563083
v -40.3686 19.53717 3.294965
v -35.23441 20.77909 5.012687
v -38.49266 21.8694 4.720727
v -37.59108 22.58086 5.236288
v 62.44198 -13.97183 -53.56779
v -37.47745 79.24881 7.82514
v 2.31156 0.6959411 27.12467
v -68.02332 38.94707 -34.08658
v -68.03281 37.92661 -34.23993
v -68.01426 39.65483 -33.92264
v -61.24554 -38.65238 -54.63129
v 60.879 51.06934 -23.29449
v 40.32322 15.0036 0.5407705
v -41.42576 24.72983 6.62752
v -41.31 24.51883 6.610247
v -41.62453 24.03597 5.761789
v -8.708138 -44.79101 12.55926
v -9.031919 -45.28404 12.61022
v 61.17569 53.21527 -24.31236
v 61.38435 52.64287 -24.77348
v 61.52679 51.39011 -25.15738
v 61.47437 51.95552 -25.14433
v 61.35123 51.19127 -24.61577
v 57.78597 61.78321 -18.1988
v 58.62667 -32.71721 -55.25997
v 58.14125 -33.94028 -56.91826
v 58.62024 -32.07887 -56.86909
v 55.19441 -43.55767 -54.02633
v 55.59203 -42.33702 -54.92124
v 54.34339 -45.1205 -54.94511
v 54.69175 -43.65243 -57.14161
v 55.51972 -41.95263 -56.58014
v 53.77646 -45.56763 -56.96507
v 53.67749 -46.34938 -55.32318
v 53.19684 -47.1359 -55.56003
v 22.91111 79.85531 12.60261
v 21.86524 81.26735 12.20638
v 22.995 82.1751 11.24404
v 24.85008 80.96899 11.13763
v 22.71836 37.71359 19.11652
v 21.83473 37.2223 19.31562
v 20.99967 37.58951 19.33039
v -17.26356 32.35764 18.20743
v -28.4914 39.25039 18.76222
v -29.23853 39.65815 18.52944
v 65.07065 30.86559 -39.46078
v 64.89579 29.88707 -38.668
v 62.16855 44.42753 -28.36293
v 62.2002 44.61159 -28.41443
v 62.07794 44.51881 -28.01805
v 62.11901 44.86445 -28.08425
v 62.24289 44.95055 -28.42435
v 62.19313 45.54587 -28.13783
v 0.8592423 -86.24844 -8.531607
v 1.147764 -85.90528 -7.2136
v -39.62405 24.81136 8.05277
v -40.18454 24.40743 7.375973
v -40.41209 24.82156 7.261173
v -40.89867 24.92663 6.887032
v -40.32636 25.2456 7.37356
v -40.71828 24.47393 6.887354
v 23.63891 9.311291 5.640212
v 24.29152 8.854451 5.604084
v 24.34641 10.37069 5.795253
v -24.98733 25.84812 9.754595
v -23.97546 25.99373 10.06822
v -25.18644 26.67096 10.60466
v -27.64818 26.92317 10.50424
v -26.14564 26.73284 10.44569
v -26.56638 27.42166 11.1646
v -28.34339 27.11974 10.75679
v -27.83587 27.45722 11.1983
v -26.4074 28.33943 11.96707
v -18.59791 32.85918 18.24948
v -18.20152 33.64665 18.88038
v -16.31556 34.25339 19.55532
v -13.52011 33.30922 19.66854
v -68.12918 39.4876 -34.29291
v -15.57166 83.36745 14.42404
v 65.28026 27.57145 -40.02531
v 17.89806 79.71941 14.35013
v 19.7269 78.65705 14.3225
v 18.83589 80.3025 13.807
v 21.63828 75.636 15.02901
v -57.21797 33.60119 -3.929719
v -22.08653 16.69774 4.165956
v -20.71681 13.73363 5.455685
v 65.91749 4.697527 -47.66285
v 65.88478 4.458235 -48.34892
v -1.096952 -85.83337 -6.463519
v -1.717691 -86.08068 -7.20737
v 25.85202 40.30551 18.02752
v 25.51138 39.84898 18.15859
v 25.02654 40.75388 18.34367
v 25.95908 39.14235 18.01192
v 24.52945 40.79235 18.51254
v 66.19614 19.69628 -43.10403
v 66.14275 19.01534 -42.67105
v 13.75818 70.64235 18.74615
v 66.36016 19.55677 -43.97268
v 66.40735 20.5076 -44.36254
v 66.3907 21.38531 -44.2561
v -43.66505 39.2729 11.80004
v -64.18474 55.24381 -20.59798
v -64.07072 55.73473 -20.3634
v -64.41786 55.27233 -21.17865
v -63.8905 56.67202 -20.09615
v -64.3111 54.82179 -20.89674
v -64.47213 54.62376 -21.37892
v -64.58016 54.45888 -21.69114
v -64.02016 55.06134 -20.23348
v -64.11689 54.38821 -20.55828
v -64.37063 54.42568 -21.13625
v -64.3033 54.13569 -21.00046
v -7.869997 49.97828 22.57534
v -7.382392 51.14597 22.53488
v 3.630823 1.106865 25.66433
v 63.22482 42.70502 -31.55725
v 63.34718 43.043 -32.04613
v 63.14945 43.59827 -31.35105
v 63.52082 42.43657 -32.80327
v 63.16669 41.94959 -31.47541
v 61.91339 50.39013 -26.52193
v 61.84995 51.20676 -26.20938
v -9.206244 39.92114 22.11547
v 65.33333 30.75928 -40.31966
v 65.33574 31.16409 -40.37401
v 65.28023 31.292 -40.22922
v 65.44975 30.49809 -40.83473
v 65.11575 31.28988 -39.70731
v 65.02279 32.61198 -39.43153
v 65.11888 32.67419 -39.68097
v -2.317478 -6.514543 33.25094
v 38.30877 36.85188 12.44013
v 37.65066 37.04196 12.89674
v 18.79631 24.58943 9.38213
v -29.25452 12.51634 6.321717
v 20.08991 35.37649 18.82588
v 20.85865 35.54211 18.79998
v 20.52614 34.9696 18.49965
v 21.40263 35.478 18.0605
v 21.19426 34.56991 18.05909
v 21.23568 34.14542 17.69542
v 20.63062 33.58877 17.39678
v 21.36272 33.60441 17.22012
v 20.83153 32.46849 16.31388
v 21.56496 32.87928 16.52471
v 21.84508 33.59721 17.06894
v 22.33442 34.64067 17.81639
v 21.99681 34.13064 17.45107
v 16.62292 17.23232 3.272915
v 16.87483 16.83014 3.356893
v -26.98428 80.54353 12.86977
v -46.94726 18.77911 -1.23242
v 63.80618 39.74713 -33.81439
v 64.0526 39.13586 -34.43635
v 64.0254 40.29781 -34.44891
v 63.7088 40.29881 -33.45152
v 64.08983 39.38606 -34.49371
v 63.70391 41.47554 -33.3178
v 63.46693 40.31104 -32.66864
v 63.53576 41.54272 -32.76017
v 63.41193 41.54874 -32.33199
v 0.5688068 -3.08816 30.46371
v -0.3392245 -0.7342924 29.32294
v -1.788386 -2.342371 30.49661
v 27.01055 80.88361 10.07263
v 27.73164 81.29704 9.434896
v 25.48304 81.78342 10.35765
v 26.70326 38.89841 17.76344
v 65.71798 3.161615 -49.02067
v 65.21253 0.509124 -48.83564
v 65.34698 1.02537 -50.23499
v 64.87107 -1.23567 -50.7158
v 64.907 -1.063536 -49.55614
v 64.99336 -0.5267982 -48.82378
v -44.4632 35.38606 11.06203
v -43.13007 36.0656 12.01273
v -43.72473 36.23827 11.6747
v 0.3013088 -46.91979 13.70026
v 1.724414 -46.87865 13.61281
v 65.88262 4.380864 -49.54781
v 66.12466 6.269605 -47.55059
v 66.31268 7.794129 -47.49615
v -9.248376 -20.00035 17.18658
v -70.8833 16.64793 -43.69107
v -70.81621 15.5723 -43.64006
v -70.77129 16.17816 -43.11198
v 66.26658 12.62709 -43.12931
v -65.92019 -17.7466 -52.47011
v 66.37067 14.62009 -43.65544
v 44.37199 -59.53215 -51.15342
v 45.04467 -58.75649 -51.67822
v 7.711002 68.10712 20.13815
v 7.854216 70.57054 19.65493
v 6.866592 69.56965 19.94742
v 9.786128 70.62177 19.4084
v 9.823951 72.33472 18.98669
v 10.62432 71.4912 19.08649
v 12.21053 71.12247 18.92152
v 10.8587 73.06222 18.64484
v 8.569144 71.49834 19.37384
v 6.349607 70.96622 19.72988
v 7.148285 72.85042 19.17085
v 6.383815 72.3055 19.40144
v 3.722042 71.45933 19.84681
v 5.068709 70.42448 19.96359
v 5.0472 72.97721 19.3835
v 3.687042 69.08775 20.35482
v 13.05116 69.81099 19.05549
v 4.760068 68.05865 20.45203
v 8.045884 73.03423 19.01822
v 8.824142 73.91151 18.67249
v 7.739066 75.3083 18.40051
v 8.661955 76.28568 17.89791
v 10.30969 75.49034 17.95216
v 9.749611 77.38651 17.3107
v 9.980642 76.81778 17.48925
v 0.8698784 68.96881 20.52668
v 2.165351 70.87059 20.07304
v 1.083138 72.07319 19.85894
v -2.127865 67.65993 20.83484
v -2.308284 68.94713 20.60233
v 13.2468 71.46184 18.64405
v 12.35991 72.2156 18.62602
v 14.12094 72.76186 18.13107
v 12.43509 73.58954 18.21854
v 13.87841 73.83611 17.8899
v 15.14347 72.11974 18.09014
v 14.52697 70.96242 18.515
v 11.15203 74.00632 18.32051
v 12.35367 75.27235 17.67165
v -28.11259 38.84384 18.86336
v -28.79676 38.54919 18.63917
v -11.55623 -19.10877 22.34894
v -12.02422 -19.12788 22.22853
v -12.14038 -19.23999 22.07652
v -12.32549 -19.31562 21.78857
v -12.5523 -19.07874 22.04871
v -12.90907 -19.18958 21.58037
v -13.20884 -19.10462 21.51391
v 2.883273 2.199891 25.78114
v 60.59024 47.68284 -22.98244
v 61.17008 47.53531 -24.75116
v 30.13351 76.80325 10.38938
v -64.85043 53.48311 -22.49159
v 16.83987 60.52966 19.41588
v -22.82993 10.10542 5.757586
v -13.58947 82.84629 15.01928
v -14.31902 81.20237 15.74522
v -15.03974 80.25612 16.08499
v 61.19393 50.64868 -24.06934
v 61.19027 49.15611 -24.38843
v 61.50166 50.36308 -24.92537
v 61.49873 49.1282 -25.26193
v 60.98783 49.7569 -23.6776
v 60.90934 50.30017 -23.45162
v 61.77733 48.86662 -26.17991
v 61.66986 47.97955 -26.04433
v 61.18688 48.47607 -24.58838
v 61.44685 47.73977 -25.47285
v 60.88541 48.66672 -23.62318
v 60.53967 49.71403 -22.46889
v 61.90695 47.32389 -26.86729
v 61.58591 46.60456 -26.01669
v 61.53077 46.01019 -25.86889
v 61.38828 46.32072 -25.47926
v 61.31492 46.77126 -25.2674
v 7.566753 -44.96107 10.98662
v 8.389772 -44.81556 10.61418
v 8.768719 -44.59124 10.4737
v 9.113249 -44.80307 10.10672
v 8.620043 -45.39711 10.50887
v 9.625199 -44.19797 10.41351
v 8.977077 -19.90253 20.97783
v 7.453652 -20.06564 21.61911
v 6.838605 -19.93146 22.23661
v 62.23029 -14.44653 -51.09215
v 63.12241 43.93352 -31.13654
v 62.99133 44.41607 -30.44044
v -28.09333 30.70035 13.63632
v 66.5587 11.46493 -46.42138
v 66.60007 12.06076 -46.27593
v 66.60065 11.34486 -46.86232
v -7.84219 29.54918 19.31932
v -6.589167 30.73226 20.05383
v -8.548845 31.10787 19.76138
v 21.12768 9.699876 5.567838
v 17.97729 -44.90207 3.771408
v 18.53357 -44.24122 5.073721
v 17.55789 -44.72688 4.753355
v 18.06838 35.94379 19.53535
v 18.01007 36.84513 19.78403
v 17.76531 37.19481 19.98193
v 18.77227 36.14986 19.48401
v -27.74518 38.40233 18.90739
v -26.9145 38.60811 19.24737
v -27.6617 37.38743 18.63152
v -26.98664 38.28094 19.12957
v -28.22519 38.02481 18.62218
v -28.7542 37.68863 18.42438
v -29.04415 38.06615 18.36903
v -29.44096 38.27399 18.38621
v -26.40596 38.207 19.28923
v -26.09854 37.55813 19.23984
v -26.6982 36.92125 18.91569
v -27.28154 36.56152 18.41333
v -27.89378 36.66689 18.25853
v -66.31145 46.35089 -27.48873
v 7.767031 35.43113 20.9819
v 6.334949 78.70654 17.19006
v 7.163356 76.65831 17.93865
v 7.598675 79.21796 16.83027
v 28.85999 25.44847 9.951516
v 29.70534 25.67264 10.30842
v 28.55071 26.11296 10.80801
v 29.52828 26.34188 10.83187
v 29.53928 26.74123 11.26452
v 28.02236 25.71212 10.12042
v 9.174651 -85.15635 -14.30851
v 44.51889 34.80094 7.748177
v 44.749 33.91717 7.45998
v 50.23598 32.76785 1.34195
v 46.18552 34.38145 6.2516
v 46.6127 35.02588 5.864002
v 47.03666 34.76584 5.380376
v 10.86936 -44.75862 9.386981
v 33.08408 33.37921 13.59419
v 31.99489 33.33763 13.91999
v 32.40303 34.32906 14.39656
v 33.34797 34.21459 13.97999
v 34.65179 33.90612 13.32559
v 34.26371 34.51028 13.74421
v 35.88567 36.84361 13.88542
v 47.61195 35.16325 4.802833
v -47.18364 37.45111 9.279801
v -48.50713 36.28366 8.42385
v 26.538 24.88767 8.365761
v 26.18396 24.60818 8.089943
v 26.54648 24.52822 7.999134
v -66.42939 45.83557 -27.88691
v -66.59515 46.59825 -28.2577
v -66.58473 45.65799 -28.4187
v 39.86398 36.60944 11.39273
v 40.68168 36.22453 10.96619
v 38.70092 35.89029 12.03193
v 38.90716 36.47649 11.98743
v -42.59872 36.03258 12.33336
v -41.97016 36.03271 12.68236
v -27.53948 39.04366 19.10175
v -25.24532 38.13278 19.45498
v 65.6782 24.18377 -41.39697
v 65.85809 24.90262 -42.29254
v 19.18687 38.37708 19.88128
v 18.30495 39.19355 20.22317
v 17.1294 20.37061 5.685319
v 16.83717 19.5866 5.231388
v 17.33403 20.43597 5.176543
v 17.77604 19.60223 4.687975
v 17.50655 19.01788 4.591796
v 41.48269 14.97104 -0.3637321
v 41.71808 13.65551 -0.2737461
v 3.671374 72.92588 19.51424
v 56.86372 -37.97299 -57.11975
v -24.88864 11.89504 5.801499
v -26.20376 11.83833 5.943892
v 11.76433 75.44255 17.72821
v -39.85849 38.09115 14.27989
v -40.16653 38.47789 14.12131
v 59.59303 57.09438 -20.7526
v 59.84516 56.28253 -21.09953
v -36.82096 13.17391 5.389604
v -37.2482 14.65429 4.765373
v -36.4658 14.09983 5.201573
v -36.668 12.81849 5.509901
v 42.56798 15.51619 -1.615573
v 10.63594 -84.64706 -13.05236
v 19.76807 81.40399 12.89052
v -14.03193 48.61555 22.03806
v -11.43358 47.50872 22.37956
v -10.2744 48.3637 22.47408
v -12.08297 49.63179 22.2263
v -9.695359 50.03075 22.44356
v -10.4637 51.28283 22.29287
v 59.17807 -30.94248 -53.32726
v 58.76257 -32.93274 -52.58436
v -5.611399 -86.61121 -14.50031
v -70.79391 20.63481 -43.65303
v 65.71061 26.5219 -41.64425
v 65.69787 27.24117 -41.53168
v 65.47372 27.42985 -40.78074
v 65.93804 25.51435 -42.57031
v 65.79385 25.50264 -41.99825
v 65.54248 28.03011 -41.0801
v 65.73781 27.65231 -41.73399
v 7.820451 -85.50153 -13.98657
v 8.238977 -85.41833 -15.31438
v 6.07538 -85.87096 -15.26528
v 5.163361 -86.06612 -13.39734
v 4.915554 -86.08547 -14.91046
v 5.499316 -85.94128 -16.15688
v 7.291141 -85.58405 -16.48256
v 6.766271 -85.648 -17.44643
v 3.277959 -86.27277 -15.93596
v 2.49725 -86.4 -14.81939
v 2.490687 -86.38497 -15.33452
v 2.53503 -86.4353 -13.08318
v -0.7450353 -86.65361 -13.38163
v -0.6202981 -86.63689 -13.89422
v 64.28687 38.54299 -35.40279
v -25.02986 19.11012 4.690443
v -24.16282 19.17504 4.391566
v -24.46626 19.99515 4.815403
v -23.08698 20.28363 4.754249
v -23.78788 20.8245 4.814286
v -23.89886 20.17152 4.742715
v -24.62792 21.14311 5.213756
v -25.20156 21.03415 5.019123
v -22.3421 20.19395 4.77948
v -22.82692 20.54998 5.108411
v 16.58092 38.9502 20.45447
v 17.08668 38.19587 20.27516
v -46.59217 19.84086 -1.16308
v 25.78684 33.25555 15.57653
v 26.46006 33.70339 15.79369
v 27.70099 33.84327 15.60223
v -44.54198 19.44923 0.2053546
v -5.642386 46.98149 22.7895
v -10.32742 30.67385 19.08748
v -36.0825 12.80698 5.70318
v -35.11655 12.50957 5.842126
v -35.72791 12.20065 5.600095
v -35.87363 13.09601 5.733978
v -35.20509 12.77229 5.887884
v -35.4515 12.9552 5.836535
v -34.45973 12.48711 6.05383
v -34.62759 11.88629 5.888994
v -34.95649 11.73617 5.778573
v -29.07434 37.42281 18.23642
v -29.62811 37.8631 18.10135
v 63.04744 44.83155 -30.60336
v 63.26809 44.25781 -31.52521
v 9.897387 -44.38411 9.912282
v 60.4854 49.07027 -22.31359
v 52.51853 -47.88871 -56.74133
v 32.45343 10.02914 4.900803
v 32.81173 11.22657 5.003785
v -70.55058 19.06427 -42.13808
v -70.548 17.7531 -42.0607
v -70.68505 18.36827 -42.98975
v -70.70102 18.71292 -43.12428
v -70.68952 19.44967 -42.96676
v -70.65125 17.49274 -42.6027
v 29.66641 10.52373 5.623746
v 30.54797 10.10853 5.357199
v 30.20418 10.66054 5.562181
v 31.21818 10.3582 5.278667
v 31.27802 10.86346 5.376293
v -14.2077 49.82182 21.94991
v 17.05799 17.33461 3.135705
v 17.19358 18.02855 2.865112
v 19.10813 15.99598 4.21137
v 18.00834 17.31355 3.104877
v 17.57529 16.35905 3.88146
v 17.77285 18.86405 2.688433
v 18.3385 19.35285 2.675206
v 17.61495 19.00165 2.269789
v 17.92381 19.1077 2.351113
v 17.83112 18.77173 2.280977
v 18.89642 18.47475 2.753118
v 18.68155 19.26291 2.584911
v 17.21646 18.71522 2.077415
v 17.52026 18.41608 2.357929
v 4.663748 73.78803 19.20856
v 6.143211 74.92027 18.72341
v 6.963552 74.10638 18.86554
v 4.642112 75.18436 18.82362
v 4.777075 76.42222 18.33199
v 4.13284 76.67032 18.33777
v 5.634249 77.34071 17.84393
v 5.56014 77.77699 17.67845
v 5.292788 78.79533 17.30423
v 4.415904 78.07455 17.75555
v -23.36442 -44.93368 2.805933
v -23.11154 -44.83658 3.063126
v -17.49286 66.1562 19.79157
v -16.1023 65.82218 20.07376
v -15.65182 65.27986 20.20724
v -17.79743 65.40013 19.8156
v 2.665662 1.415696 26.43749
v 1.163893 2.589136 26.81715
v 21.8335 11.37807 5.717653
v 20.03862 10.73313 5.534155
v 21.4077 10.48366 5.632243
v 22.59152 9.746298 5.640863
v 23.43167 14.18175 5.285188
v 21.10933 12.6333 5.545194
v 23.36054 11.80906 5.845735
v -16.26785 50.27219 21.58267
v -14.65808 76.81518 17.56856
v -15.70101 77.54967 17.14442
v -14.77361 78.87909 16.72094
v -14.12369 77.83679 17.25321
v -13.59181 77.25153 17.5455
v -11.93582 76.43955 18.1189
v -38.44936 25.0091 8.671093
v -40.17311 35.82157 13.43071
v -40.91982 36.42233 13.31828
v -41.16426 35.78135 12.93743
v -39.86903 36.25322 13.74284
v -39.2303 35.98185 13.8844
v 61.75948 49.96457 -25.96155
v 21.17313 11.92421 5.635746
v -63.14765 58.26995 -18.59272
v -62.49647 60.15914 -17.68109
v -33.45564 39.1083 17.02259
v -34.63603 38.30368 16.53349
v 38.16875 34.6095 12.07032
v 38.88475 35.06139 11.79434
v 39.85586 34.45864 11.16563
v 39.99076 34.12565 10.97453
v -19.08509 45.03149 21.13805
v 60.77082 54.6801 -23.37692
v 60.12523 56.28519 -21.95011
v -11.81929 30.85284 18.76161
v 15.03085 73.56962 17.72566
v 15.82497 71.99099 17.96913
v 15.38482 71.19201 18.27622
v -13.7635 -20.17937 18.57839
v -14.4355 -20.06297 18.93666
v -13.8798 -20.30677 18.2808
v -14.79518 -20.40676 18.56026
v -14.72443 -19.74155 19.37696
v -14.19683 -19.95443 19.30042
v -14.36678 -19.55746 19.78576
v 17.22946 18.36514 3.04946
v -2.700717 -86.70941 -13.20327
v -0.08403914 -86.67114 -12.46691
v 1.169875 -86.55668 -13.54066
v -10.98358 40.1604 21.96232
v -14.66205 41.43521 21.67519
v -10.13119 38.15334 21.7028
v -11.89558 38.33464 21.53778
v -0.455584 72.00863 19.9562
v -1.098485 70.66894 20.24188
v -35.06199 18.54431 4.785429
v -34.36414 19.32644 4.958851
v -35.8997 19.19513 4.707088
v -33.24124 19.15867 4.99741
v -33.39293 18.72655 4.922485
v -32.4056 18.20583 5.013767
v -34.1111 18.40951 4.755656
v 3.447376 74.23361 19.19008
v -11.89145 -44.89707 11.71749
v -13.29053 -44.84637 11.11765
v 40.45352 34.66386 10.83695
v 61.80297 44.24151 -27.17018
v -25.48313 30.3957 13.92735
v -27.81705 31.19378 14.11558
v -26.43913 31.69264 14.90579
v -24.7796 33.20781 16.80947
v -22.8787 31.74619 15.93333
v -27.89042 32.27685 15.07892
v -27.93085 32.9917 15.7579
v -26.76033 32.59214 15.69701
v -25.89783 33.08099 16.38486
v 13.22638 34.71269 19.88622
v -66.04068 48.47506 -26.29926
v 34.59826 14.51973 3.818916
v 56.24553 -40.73572 -54.78754
v 56.25564 -39.74724 -57.37487
v 56.43456 -39.69299 -56.09168
v -21.41347 79.82666 14.99236
v -24.47835 11.46642 5.753897
v -24.63348 13.11313 5.747323
v -24.46046 10.76658 5.732902
v -13.56256 83.86864 14.46964
v -13.95026 -19.14743 21.08943
v -13.01324 -19.3082 21.14238
v -14.06916 -19.29377 20.68914
v -12.54546 -19.46624 20.5104
v 38.29355 22.62474 5.327513
v 37.71462 22.67479 5.664536
v 37.5509 23.03949 5.902625
v 36.13722 22.63434 5.768088
v 38.9201 22.69915 4.77395
v 3.158279 0.8872461 26.3004
v -1.90907 60.97285 21.72621
v -2.829815 59.86725 21.83518
v -3.837425 60.6357 21.73297
v -4.655164 59.13432 21.88179
v -5.657074 57.76474 21.99425
v -4.105498 57.62199 22.07154
v -6.214848 59.03602 21.83552
v -4.963266 56.29552 22.18198
v -6.929648 56.45286 22.06016
v -7.646681 58.34141 21.83222
v -50.39442 36.63267 6.421693
v -2.063214 -44.99115 13.39778
v -2.093531 -45.40582 13.42394
v -0.9370496 -45.09364 13.28251
v -0.2492333 -45.30476 13.37353
v 59.95179 56.50659 -21.47742
v 21.13121 13.92274 5.225745
v 19.35842 14.68357 4.774401
v 18.81265 13.20415 5.216873
v 21.04577 14.64977 4.996285
v 9.091966 -85.03223 -18.63753
v -5.330988 -86.63392 -13.83235
v -63.78071 56.33899 -19.76053
v -63.75062 55.84689 -19.64794
v -63.2568 56.96673 -18.58623
v 59.86957 57.12108 -21.41953
v 59.95818 57.2529 -21.73227
v 60.15436 56.62816 -22.03716
v 59.65602 57.94709 -21.07518
v 59.51317 58.00531 -20.71011
v 59.27097 59.022 -20.40759
v 18.84817 19.81391 2.742043
v 19.35924 20.16469 3.174507
v 19.54628 20.1772 3.068594
v 18.77205 19.69181 2.626919
v 18.33296 19.32987 2.494844
v 18.86726 19.61658 3.55546
v 19.4512 20.22771 3.513446
v 19.24293 20.13418 3.751378
v 19.26557 20.42377 3.947254
v 19.63216 20.66531 4.0587
v 20.02137 20.596 3.871102
v 20.39584 20.62297 3.792852
v 19.74052 20.28548 3.263968
v 17.94568 19.12744 4.076564
v -52.55343 37.46915 3.638543
v -52.77679 37.74072 3.272239
v -52.93103 37.45493 3.012175
v -52.86443 37.59301 3.109315
v 42.26866 21.64313 1.58956
v 42.96362 20.94026 0.437201
v 41.956 21.10785 1.248746
v 59.50938 -29.46531 -53.19464
v 3.797151 78.41437 17.69465
v 4.136661 80.06046 16.94975
v 4.742683 79.1797 17.22392
v 6.159108 80.08231 16.64608
v -69.23593 31.92959 -38.20811
v 37.59796 78.39348 3.646178
v -14.75069 66.33182 20.21117
v -14.68802 68.67395 19.85862
v -12.85209 69.048 20.02525
v -12.83669 67.62093 20.26832
v -11.57189 68.18239 20.31064
v -4.380084 2.27096 27.29361
v -5.538489 1.49798 27.11758
v -33.0928 35.24982 16.02078
v -32.62445 35.59626 16.36542
v -31.54064 35.53057 16.5544
v -31.32635 34.41016 15.90939
v -46.91994 36.22336 9.406938
v 18.41414 24.8343 9.773463
v -25.77875 36.95806 19.16427
v -24.38817 37.02972 19.35325
v -26.2943 36.56712 18.85599
v -25.87 36.15432 18.64435
v -26.76162 36.29333 18.50332
v -23.58953 36.07115 19.09589
v -24.83361 35.94761 18.75111
v -11.65499 -44.52517 11.80266
v 40.00863 22.73398 4.116839
v 40.17605 22.29579 3.633793
v 39.59187 22.41803 4.097011
v 39.71639 21.82088 3.878095
v 40.67053 22.20023 3.211236
v 40.2823 21.7592 3.183898
v 40.92295 21.87344 2.870587
v 40.27725 21.4478 3.015171
v 39.69306 21.01291 3.269302
v 39.03966 21.47258 4.393985
v 39.09532 21.06338 4.088946
v 39.01618 22.19933 4.535057
v 41.34081 21.53454 2.011619
v 41.59053 21.91705 2.33348
v 40.74036 21.46874 2.562843
v 39.76936 20.34729 2.465426
v 1.904265 73.52464 19.46844
v 2.242325 74.29433 19.24306
v -0.119912 76.12682 18.84109
v 1.535842 76.07421 18.78255
v 2.934018 75.95436 18.71683
v -71.04276 15.95806 -45.22393
v -70.95157 15.40015 -44.68383
v -70.76539 16.59828 -42.88598
v -70.79304 17.05156 -43.1995
v -31.07334 28.19298 11.62157
v 16.99151 -44.96205 4.016837
v 17.92069 -45.1577 3.271953
v -2.686715 -5.335032 32.43349
v -1.077339 -4.139136 31.63244
v -7.60281 48.57541 22.66013
v -63.67841 55.17019 -19.47669
v -18.23423 47.89042 21.32832
v -17.15356 48.29202 21.5321
v -19.94522 48.29603 20.91379
v -16.71661 49.55223 21.54401
v -17.36637 46.47926 21.54121
v -16.71097 44.80216 21.59282
v -18.03615 45.46005 21.3673
v -19.27926 46.13399 21.11913
v 63.57312 42.46617 -32.95996
v 0.164971 74.46198 19.30169
v 0.4552924 77.19195 18.45185
v 17.14565 79.217 14.84738
v -3.533102 70.75645 20.259
v -1.903077 70.89059 20.21543
v -4.438891 71.71436 20.04454
v -3.422673 72.0815 19.97145
v -4.985555 69.43114 20.50928
v -5.62101 70.79546 20.21973
v -5.298126 71.41915 20.09499
v -6.909862 69.58865 20.40607
v 22.90026 32.69394 16.01886
v 22.96508 33.49798 16.65348
v -37.32584 25.05318 9.039235
v -36.51927 25.51301 9.191588
v -38.01833 24.84996 8.766102
v -37.87886 25.15745 8.838205
v 1.048868 -86.48726 -15.17159
v -0.08742133 -86.50854 -15.2907
v 59.30157 53.92062 -19.36724
v -34.89547 11.13876 5.644063
v -33.45554 11.18995 5.972132
v 20.53287 81.81246 12.36182
v 17.68598 82.32228 13.06545
v 18.93441 82.10573 12.80375
v -18.17923 43.89203 21.26752
v -14.54939 38.46759 21.21885
v -16.99104 40.0204 21.12111
v -16.83891 41.97524 21.41786
v -8.26265 47.41107 22.65723
v -8.41625 52.12054 22.39109
v -9.164341 54.66162 22.08172
v -7.675703 53.82027 22.28597
v -11.75237 54.01323 21.89335
v -11.79122 51.75544 22.11378
v -11.24995 56.12967 21.72329
v -8.008754 55.99723 22.03248
v -6.487346 53.28436 22.41092
v -12.92132 56.02134 21.53666
v -14.67284 54.52242 21.4377
v -13.77796 52.3877 21.79411
v -10.42036 57.0336 21.71798
v -9.595928 57.5515 21.75799
v -8.895921 58.33515 21.74627
v -8.074273 57.53243 21.887
v -15.46992 57.20694 21.05015
v -13.23025 57.44769 21.35528
v -11.61674 57.9461 21.5037
v 0.05342546 72.92854 19.7249
v 20.91578 23.32526 7.20005
v 19.87576 22.67291 6.886036
v 21.65626 22.89259 6.560777
v 20.38288 22.10199 5.992152
v -35.51344 36.42068 15.78092
v -35.16658 35.57961 15.37442
v -34.20714 36.10403 16.06675
v -33.06335 36.31742 16.60693
v 62.21529 47.11076 -27.88647
v 62.50294 47.49551 -28.72091
v 62.16068 47.72039 -27.54428
v 62.05986 48.15367 -27.14902
v 62.26114 48.27899 -27.88563
v 62.4506 48.2554 -28.5115
v 62.04723 49.26317 -27.10757
v 62.35849 48.84711 -28.08883
v 9.714115 -19.42702 22.64503
v -3.363907 -86.68773 -10.63877
v -1.151862 -86.71175 -12.01317
v 34.38266 36.59423 14.6308
v 33.69236 36.56076 14.96631
v -3.939168 61.72177 21.60779
v -5.827508 62.40535 21.46965
v -17.11004 29.99656 16.09602
v 21.72569 82.47978 11.61583
v 62.51559 48.41523 -28.64642
v 62.4162 49.0076 -28.23396
v 51.43119 -49.81462 -56.18895
v 2.664572 77.08875 18.3372
v -10.81048 77.88862 17.71733
v -13.02305 79.93324 16.51323
v -12.66149 77.89447 17.4361
v -10.38432 76.01834 18.53323
v -62.50394 -32.90069 -58.42381
v -8.34194 32.61419 20.38561
v -7.823455 31.71503 20.16805
v -8.905342 33.1461 20.47186
v 66.57133 12.55531 -45.81069
v 12.77014 76.10319 17.24943
v 15.2262 74.13276 17.50381
v 14.53857 75.00584 17.33936
v 15.76911 74.8707 17.10938
v 19.95876 19.19838 3.16985
v 19.87494 17.71594 3.170837
v 20.994 19.7087 3.792664
v 19.7767 19.93759 3.161958
v 20.92604 20.27164 3.837272
v 20.37839 20.27026 3.58169
v 21.9867 20.73791 4.494905
v 22.5288 19.03202 4.308195
v 22.3056 17.88251 4.098285
v 23.42344 18.35246 4.515711
v 23.01101 19.85061 4.613069
v 24.92701 19.02913 4.766807
v 24.81773 17.83028 4.678366
v 23.90424 17.51875 4.544623
v 23.91427 20.54812 4.873762
v 25.46448 20.54198 5.21411
v 25.06651 19.70872 4.936166
v 25.76201 19.90211 5.048824
v 25.76214 19.18721 4.801127
v 25.95374 19.48619 4.877225
v 26.38642 18.2279 4.692209
v 26.53965 20.45084 5.163556
v 27.07117 19.53244 4.828219
v 27.48335 20.067 4.945306
v 28.27034 20.91273 5.011155
v 28.87689 20.33352 4.726344
v 27.43788 19.08961 4.7825
v 29.04469 18.92363 4.527361
v 27.37067 21.15966 5.286721
v 27.43144 21.94713 5.501221
v 27.16555 22.38854 5.667707
v 28.34169 22.51297 5.667471
v 29.08543 21.84006 5.169188
v 29.31044 22.51287 5.529724
v 30.00292 21.75346 4.979287
v 30.32178 22.42637 5.367423
v 31.27074 21.51074 4.751225
v 32.48572 21.67222 4.748226
v 31.02768 22.35793 5.323557
v 31.07708 20.98145 4.447779
v 26.0298 21.27355 5.3784
v 25.86884 22.12544 5.620142
v 26.55398 22.5232 5.893975
v 26.84124 22.83489 6.178375
v 25.33682 22.39891 5.726861
v 33.28282 21.77347 4.720006
v 33.06742 21.29819 4.562336
v 33.02065 20.74952 4.357049
v 32.27223 21.27031 4.580919
v 31.90848 20.52002 4.306769
v 24.70188 21.56725 5.406475
v 24.46534 22.00775 5.543272
v 25.43315 22.58575 6.052339
v 24.38111 22.29215 5.697053
v 27.40759 23.14988 6.621033
v 26.56881 22.92532 6.513736
v 29.86163 22.84025 5.704102
v 30.77301 22.72124 5.503473
v 30.54933 22.91611 5.634312
v 65.0034 34.28549 -39.06
v 64.92579 33.6518 -39.01267
v 66.1226 23.3868 -43.03524
v 65.8896 24.06395 -42.18193
v 1.077155 -86.59451 -11.89721
v -4.329032 67.29332 20.88883
v -4.2658 65.44479 21.16566
v -5.567604 67.43015 20.83205
v -27.18268 29.95184 13.18565
v -28.47431 29.32641 12.59714
v 19.05222 -45.18122 2.967115
v -10.43801 36.42519 21.2559
v -13.93931 -19.52411 20.07277
v -14.93684 58.57858 20.99825
v -62.88812 57.29423 -17.83826
v -16.30813 52.74741 21.34967
v -70.69459 16.61948 -42.64754
v -18.8257 60.80135 20.06369
v 37.79999 35.65378 12.46684
v 39.37373 35.94601 11.62391
v 37.46127 34.38325 12.34279
v 36.73993 34.71094 12.75842
v 37.33685 35.76546 12.67254
v 38.11774 36.19596 12.44633
v 38.0279 35.94934 12.4094
v 14.00989 77.42802 16.42866
v 15.12023 76.14152 16.75728
v 15.46241 76.92902 16.31519
v 15.18293 78.69308 15.58552
v 13.95889 78.77424 15.80934
v 15.37097 77.97858 15.87006
v 12.94397 77.5748 16.59606
v 13.19136 79.81062 15.55524
v 12.14676 79.16749 16.05464
v 12.53421 80.56396 15.34329
v 11.54974 80.85946 15.37643
v 14.1074 79.7919 15.3537
v 27.46581 27.38151 11.46888
v -42.50891 36.73197 12.58709
v -42.79191 37.17323 12.47596
v -41.44729 37.5204 13.20632
v -41.596 36.61124 13.03756
v -42.16509 36.51481 12.73615
v 64.39113 36.67969 -36.38517
v 62.82085 45.28071 -29.95684
v -47.64989 21.52769 -0.1279614
v -47.2375 21.69707 0.2927889
v -48.30851 20.39852 -1.318554
v -48.18195 20.77518 -0.8925402
v -48.52241 20.72055 -1.277208
v -11.90346 35.56701 20.8131
v -5.73335 -45.01208 12.9903
v -6.244224 -45.30849 12.9771
v -3.78208 -44.98549 13.25621
v -4.527689 -44.77841 13.31543
v -5.002928 -44.81955 13.17221
v -16.1463 37.4157 20.7387
v -13.45891 35.87248 20.65736
v -16.32343 35.90937 20.24
v -38.88316 36.43523 14.25597
v -25.90234 20.46844 4.991974
v -27.00584 19.6241 5.122704
v -26.06574 21.1335 5.244288
v -26.26255 18.67864 4.668296
v -26.88752 18.89069 5.024045
v -26.80508 20.31868 5.376521
v -28.19806 19.25722 5.328908
v -27.45693 19.95788 5.546523
v -28.09273 21.15936 5.86997
v -28.78683 19.82692 5.404606
v -26.85353 20.46197 5.797007
v -28.60702 18.37005 5.178445
v -27.66927 18.38558 5.178475
v -27.70617 17.99772 5.03734
v -27.2991 17.65398 4.802801
v 11.40298 76.24483 17.47271
v -12.30708 69.9325 19.91977
v -32.1108 36.60696 16.96824
v -30.94194 36.81319 17.33543
v -31.53215 37.46936 17.41384
v -31.69495 37.05246 17.24059
v -30.47414 36.02571 17.13778
v -29.56234 36.99052 17.78581
v -29.81376 35.41371 17.02672
v -30.30552 34.31944 16.11511
v -29.04281 35.7632 17.46017
v -29.03254 35.21169 17.16876
v -28.85637 34.6754 16.79291
v -29.73212 34.90102 16.71288
v -29.12181 34.14569 16.32642
v -27.96556 34.34908 16.82945
v -28.90022 36.39334 17.7482
v -28.39095 36.26468 17.8651
v -28.28283 34.91866 17.13911
v -28.22202 35.42301 17.51316
v 59.54756 57.51134 -20.73872
v -33.97029 11.64429 6.014076
v -21.01319 30.58102 15.25756
v -19.32081 31.73794 17.06668
v -17.11291 30.50758 16.60095
v -20.69512 33.42244 18.1251
v -21.10077 31.55598 16.26087
v -19.76901 34.68261 19.14177
v -20.5359 35.33956 19.33864
v -19.31004 33.78138 18.71909
v -18.79144 36.33593 20.01398
v -18.95066 34.80134 19.32731
v -18.11143 35.41136 19.73067
v -18.01424 34.19757 19.21179
v -4.300949 63.37966 21.4148
v -30.22322 27.68117 11.32053
v -31.52416 27.16087 10.87539
v -28.35214 28.17519 11.71891
v -28.86009 28.0175 11.62654
v -28.71777 27.50599 11.24051
v -29.45509 20.3838 5.478161
v -30.63742 20.64355 5.486703
v -30.09893 19.84082 5.351249
v -29.26759 21.35633 5.769077
v -30.86903 22.46222 6.172941
v -30.25867 18.87818 5.171514
v -31.25874 19.52397 5.191936
v -29.56029 19.23145 5.2137
v -31.1881 20.36235 5.38521
v -31.80508 19.99378 5.280839
v -31.42006 21.24283 5.650861
v -32.34714 18.67066 5.018175
v -32.16852 19.27243 5.091506
v -32.53123 19.53209 5.121812
v -32.02085 21.3574 5.665063
v -32.66393 22.62392 5.920168
v -31.99141 22.97325 6.170756
v -31.34455 23.38103 6.583859
v -29.41829 22.8329 6.328228
v -29.95429 23.25004 6.585897
v -12.72019 32.08089 19.19111
v -33.73059 11.96642 6.151988
v -33.20364 11.79765 6.176485
v -31.1421 13.33982 6.204776
v -30.96613 13.91012 6.150931
v -31.61829 13.56192 6.116392
v -31.68906 14.02195 6.060741
v -11.42885 66.30414 20.61979
v -12.78177 -19.26527 21.61971
v 18.27216 20.07456 4.561306
v 17.6908 20.12206 4.823438
v 32.9783 36.93369 15.35235
v 31.46997 37.01397 16.04233
v 32.05917 36.46002 15.60104
v 31.94384 37.20272 15.83352
v 32.73465 36.66875 15.37899
v -34.47778 36.64874 16.29078
v -63.38329 57.16965 -18.92235
v -53.5689 35.99048 2.565167
v -53.99008 36.0265 1.819033
v -53.63673 35.18564 2.572224
v -9.986501 79.55044 17.1295
v -8.892284 77.4482 18.10779
v -39.53194 36.84568 14.1651
v -40.30085 37.13464 13.7154
v -39.91023 37.3034 14.13188
v 32.77756 25.20735 9.732736
v 32.83292 24.97304 9.445248
v 33.3672 24.94039 9.334353
v 32.87384 24.72333 9.108869
v 33.83383 24.57178 8.614658
v -29.32513 37.30232 17.90548
v 19.29558 36.27434 19.40042
v 64.5072 36.85835 -36.72248
v 64.35611 37.61993 -36.08628
v 64.83527 35.49271 -38.20305
v 64.61005 36.17718 -37.33038
v -23.94962 18.69385 4.118843
v -25.59326 18.41372 4.373226
v -40.04837 37.72429 14.14839
v -39.79019 37.5863 14.2869
v -27.03696 26.68771 10.28837
v -26.82997 26.28297 9.837268
v 31.29975 20.20851 4.27601
v 32.11486 19.56644 4.203096
v 33.02238 20.08965 4.236488
v 32.3344 18.48977 4.11683
v 30.78979 18.99434 4.32273
v 33.95614 20.34917 4.137782
v 34.022 20.80332 4.324444
v 34.9953 19.42304 3.733079
v 34.43735 20.17024 4.066613
v 34.24089 19.60187 4.01296
v 33.15131 17.78874 3.975604
v 33.58572 18.72252 3.858575
v 32.70568 17.82766 3.994594
v 30.40821 17.57574 4.298196
v 15.94763 79.7774 14.94618
v 16.48562 82.26382 13.41608
v 15.82199 80.97514 14.3392
v 13.73177 80.66973 15.0177
v 13.31869 81.62983 14.62375
v 15.13726 82.3857 13.74294
v 15.01161 79.58225 15.23907
v -7.091333 67.97758 20.68169
v -6.379251 65.65358 21.05593
v -9.232117 67.56719 20.60394
v -17.53925 38.05426 20.69292
v 19.63092 38.07755 19.7753
v -33.58846 26.32118 9.719375
v -34.74102 26.05233 9.534675
v -27.14946 35.93532 18.12057
v 19.9365 12.08388 5.497724
v -12.15156 58.80247 21.36753
v -10.18448 60.94524 21.35808
v -9.496034 60.23566 21.49533
v -8.898826 62.87638 21.24639
v -11.63036 63.46068 20.96569
v -8.81011 65.91509 20.87794
v -13.13186 65.05598 20.60519
v -7.103454 60.12436 21.67437
v -7.967496 59.81671 21.65782
v -9.806401 68.83662 20.34741
v 16.86174 73.18286 17.3995
v -19.32951 -44.47346 6.529921
v -6.034842 64.36732 21.23724
v -10.29724 82.56836 15.66009
v -12.12337 81.72263 15.82413
v -11.25016 81.15938 16.22534
v -9.929153 81.27675 16.34887
v -11.89317 83.25503 15.07528
v -69.73506 23.70148 -38.90379
v -18.85425 42.57772 21.05397
v -18.54286 40.38441 20.91116
v 18.00818 13.23038 5.198131
v 17.65701 15.03473 4.485019
v 27.50144 22.81828 5.966599
v 28.50778 22.7802 5.789257
v 12.15778 77.05488 16.99686
v -13.83804 59.40821 21.07016
v -6.108532 -19.69812 21.2286
v -6.050331 -20.07307 22.1813
v 34.89862 36.62059 14.3492
v 34.21103 35.75515 14.45468
v 33.91309 35.90039 14.65389
v 33.36409 36.15167 14.9996
v -11.97337 61.55219 21.1122
v 62.51364 45.08048 -29.05933
v 62.50734 45.81275 -28.99207
v -69.74936 26.17164 -39.49017
v -45.84141 36.46608 10.55988
v -18.74167 38.71209 20.6242
v 29.81175 37.87298 16.58923
v 29.06059 37.90085 16.82595
v 28.32073 38.18919 17.35556
v 23.85634 20.99965 5.040139
v -29.68534 33.37694 15.55265
v 26.437 38.25678 17.96713
v 27.13814 38.13002 17.72221
v 66.48632 18.74516 -44.65938
v 16.1533 78.54575 15.43651
v -20.25696 43.04844 20.79385
v 22.81891 22.63578 6.068049
v 21.55243 21.92438 5.062373
v 22.06043 21.7542 5.015414
v 23.19809 21.77262 5.248625
v 6.571664 68.22382 20.23572
v 6.619242 -44.92364 11.47017
v -35.24358 35.34829 15.13758
v -36.06036 35.38858 14.87355
v -37.40119 38.05193 15.42478
v -6.774481 78.12802 18.03781
v -8.534807 79.9841 17.0978
v -6.857895 75.70039 18.91317
v -9.437611 75.72055 18.72281
v -17.45932 35.80694 20.00088
v -17.31592 34.7695 19.60751
v -18.75781 37.62027 20.39542
v -31.2049 12.64657 6.467475
v 66.04729 23.08005 -42.69183
v 58.32306 60.61474 -18.90904
v -26.10092 13.74854 5.779091
v -27.40265 12.85979 6.087964
v -26.2044 12.84009 5.936449
v -25.31613 13.92345 5.678694
v -25.78564 15.55105 5.097273
v -24.80293 16.67337 4.546929
v -27.07914 14.67378 5.553338
v 33.07273 35.10823 14.59481
v 33.54865 34.85645 14.25885
v 24.04766 21.41282 5.292758
v 62.76267 46.87257 -29.78173
v 62.58466 47.91272 -28.99328
v -4.529952 -86.64995 -14.44339
v -1.996955 -86.6079 -14.71453
v -40.34779 37.91658 14.05964
v -26.67284 18.21247 4.670186
v -11.59146 33.30661 20.00311
v -29.47268 17.70489 5.220115
v -28.51247 17.28142 5.163925
v -29.67018 16.84138 5.284955
v -30.66586 14.05828 6.058894
v -30.35192 14.48431 5.932631
v -30.42993 14.13537 6.05477
v -30.31199 14.8631 5.761603
v -30.31867 15.67436 5.546466
v 65.13589 29.76909 -39.53209
v -13.54688 34.58623 20.19488
v -22.79486 34.17196 18.11584
v -22.8729 37.14953 19.57224
v -22.96081 36.00714 19.14984
v -22.40783 36.56326 19.39939
v -23.51901 33.56318 17.49504
v -24.54613 34.45822 17.9356
v -26.0319 33.80925 17.02433
v -25.17759 33.75493 17.18645
v -5.514062 82.33456 16.2129
v -6.603323 82.96471 15.85931
v -6.286749 82.47385 16.11805
v -6.477578 82.02869 16.34601
v -4.303083 81.55575 16.62211
v -18.31575 -44.79419 7.211202
v -13.18944 71.68536 19.43382
v -13.10062 72.77943 19.1655
v -14.17978 72.02892 19.23813
v -11.28725 73.1926 19.27286
v -11.00608 71.36642 19.72784
v -9.988854 72.38706 19.59554
v -9.366652 73.50021 19.38172
v -9.474466 71.51213 19.83205
v -7.729442 73.7019 19.42483
v -7.878538 72.37242 19.74935
v -11.74714 74.44 18.88709
v -10.46632 74.16337 19.10463
v -11.09874 32.36491 19.70422
v 18.67817 19.95091 4.162929
v -6.335671 -19.41415 21.2611
v -45.57165 19.55061 -0.340222
v -1.14808 -44.82701 13.43445
v 12.97725 82.29778 14.31842
v 28.53729 26.93262 11.37848
v 23.8482 40.73168 18.71049
v 24.99123 40.21703 18.32682
v -10.53112 70.37841 19.9897
v -31.11157 38.2419 17.88427
v -31.55754 38.11588 17.69588
v -30.76525 37.87584 17.80771
v -30.74133 37.47793 17.67602
v -29.75367 37.6207 17.9114
v -29.97597 37.23633 17.76598
v -30.71718 38.15908 17.99456
v -31.31412 38.81594 17.85726
v -30.94199 39.19011 18.0389
v -30.97284 38.56899 18.04739
v 3.556396 77.78911 17.99813
v 25.17624 11.02021 5.910828
v 24.05776 12.33805 5.833675
v 1.408755 78.14056 18.03819
v 0.4328096 78.79949 17.83725
v 1.876354 79.13454 17.58404
v 0.6031318 79.92997 17.28798
v -1.082047 80.19423 17.22956
v 0.1728464 80.87234 16.84721
v 1.779777 80.93079 16.7354
v 1.897022 80.29333 17.05475
v 0.9874429 81.54342 16.50112
v 2.385682 81.07141 16.62043
v -0.8469993 82.64085 16.11708
v 1.139673 82.16119 16.18732
v 0.1203843 83.15871 15.75763
v -1.833624 82.94617 15.98216
v -1.288022 83.03243 15.94163
v -1.281151 81.63266 16.57461
v 28.52207 33.92376 15.46512
v 29.28358 33.74123 15.10354
v 4.170038 -44.55629 12.4846
v 3.584144 -44.77545 12.68103
v 4.596834 -45.32855 12.48953
v 3.544661 -44.48867 12.70776
v 2.474543 -44.54995 13.0921
v 3.716876 -44.35542 12.71195
v -10.88649 75.00508 18.81351
v 12.56121 81.05884 15.09716
v 22.48508 36.38099 18.24251
v 22.31477 36.77905 18.61113
v 22.2181 36.21904 18.39794
v 22.20531 37.2416 18.871
v 22.03743 36.90765 18.84843
v 21.92856 36.46551 18.65165
v 34.68221 20.89991 4.309268
v 36.11487 20.94669 4.113439
v 35.84807 21.40338 4.427651
v 37.07279 20.94768 3.995964
v 36.28482 20.18009 3.470911
v 36.66925 19.47051 3.0647
v 37.17426 19.99518 2.959516
v 37.27559 18.72218 2.486332
v 37.28428 19.47953 2.648213
v 36.07067 19.7421 3.442039
v 35.74778 19.09964 3.3095
v 36.29731 18.56773 2.888135
v 33.81576 22.16799 4.97979
v 34.47699 22.17316 4.863197
v 34.6059 22.3115 5.143507
v 33.90177 22.43487 5.486046
v 65.43768 30.00411 -40.86836
v 65.40799 29.14277 -40.67201
v -8.312139 70.05449 20.2397
v -7.406695 70.58829 20.17996
v 27.32949 24.70874 8.369342
v 28.58692 24.77357 9.160935
v 20.26059 23.79417 8.156794
v 19.33965 23.92952 8.638032
v 18.9376 23.20425 7.924038
v 17.82771 23.28433 8.137323
v -4.529197 72.98867 19.76364
v -6.935957 72.43371 19.78881
v -5.603923 73.06863 19.71292
v -4.883574 75.4799 19.06654
v -3.782892 73.3054 19.6967
v -3.143805 74.45061 19.38819
v -2.912717 73.13984 19.73047
v -3.772576 76.06511 18.95559
v -5.625155 76.87514 18.58215
v -7.973619 71.20632 20.01321
v -6.623724 71.02481 20.1347
v 65.53283 30.08569 -41.22655
v 26.1351 22.88101 6.602115
v -26.79513 23.0637 5.850637
v -26.39186 22.67763 5.692662
v -26.90311 23.05188 6.000976
v -26.21656 22.64074 5.324107
v 33.91895 21.49779 4.64864
v -15.69539 59.05516 20.82745
v -15.11428 60.31695 20.80092
v -14.00069 61.72255 20.8406
v -16.71099 60.13274 20.54175
v -15.89873 61.73092 20.55191
v -17.90123 61.40664 20.18481
v -17.82485 59.91345 20.35702
v -17.51806 62.664 20.16298
v -15.93569 64.2418 20.28285
v -14.81978 62.61716 20.63163
v -16.96503 58.92033 20.62466
v -14.50199 65.06203 20.41822
v -13.97811 63.82351 20.62654
v -22.36392 26.63618 11.00582
v -30.85446 18.71069 5.12891
v -0.7870601 -44.91443 13.359
v 0.05823716 -44.85427 13.39622
v 1.502691 -44.94249 13.3027
v 65.09171 33.22368 -39.49203
v 65.03128 33.05603 -39.41082
v -47.19369 36.51624 9.214208
v -46.96065 36.43144 9.445494
v -2.574207 -86.75497 -12.14347
v -4.813984 -86.70776 -12.4373
v 42.64621 20.3126 0.2697118
v 66.58841 13.77336 -45.52432
v 66.54561 13.83663 -44.76059
v 10.67148 80.47441 15.77031
v 11.33055 78.08886 16.73579
v 9.06896 80.92779 15.81091
v 10.13278 79.82114 16.17739
v -21.04421 26.08327 10.80357
v -26.04946 26.06367 9.807477
v -1.06165 78.61948 17.94255
v -2.645475 79.88652 17.4164
v -3.000236 81.58038 16.62769
v -4.187455 80.88523 16.92916
v -4.115867 82.28745 16.26539
v -2.502805 77.84382 18.26499
v -4.4969 78.79926 17.85185
v -3.696805 76.89801 18.62498
v -6.330489 80.13652 17.23811
v -7.849269 81.23628 16.62086
v -6.234447 80.89649 16.90748
v -1.262009 77.36694 18.47631
v -2.756279 76.47894 18.79532
v -1.082187 76.07119 18.93003
v -1.977171 75.40993 19.09087
v -3.377054 82.48692 16.17384
v -41.60335 16.25772 2.611777
v 60.97097 48.28194 -23.95862
v 3.418595 80.81165 16.68336
v 3.349419 79.99366 17.08573
v 5.026006 81.01397 16.35786
v 3.179498 81.85159 16.1623
v 6.132919 81.04799 16.19379
v 5.586746 82.25918 15.63658
v 6.186468 83.20405 15.03158
v 4.645282 83.36137 15.15188
v 7.166142 81.94784 15.57705
v 6.982991 83.32117 14.84655
v 8.696501 81.9874 15.34216
v 1.379858 83.01641 15.70621
v 3.002012 82.63602 15.76311
v 2.086006 83.43532 15.4347
v 3.198594 79.07269 17.46829
v -39.21225 24.6743 8.283946
v 62.37164 45.75391 -28.54936
v 30.76549 33.80564 14.63733
v -0.4434395 74.33356 19.35994
v -1.863642 73.89272 19.52536
v -1.836364 72.84426 19.78846
v 65.10444 28.86409 -39.42255
v 65.04945 29.29554 -39.2028
v 34.63928 18.69632 3.675335
v 34.3401 18.88254 3.801362
v 36.21986 18.1109 2.871896
v 35.48216 18.23276 3.3186
v 66.45472 19.55092 -44.68546
v -17.50334 57.81738 20.62788
v 25.77099 34.10215 16.39952
v 24.4484 33.38113 16.07197
v 25.11691 33.34732 15.87018
v 25.28992 34.7435 17.0903
v 26.76586 34.78371 16.64033
v 27.25867 34.22042 16.068
v 24.27711 34.02359 16.72257
v 26.90985 35.64659 17.09947
v 26.02482 35.3088 17.26806
v 23.40265 33.18944 16.24443
v 24.36477 33.07965 15.80499
v 27.74692 35.8463 16.18044
v 27.69604 35.09072 16.5672
v 28.42926 35.36976 15.73555
v 28.0075 34.68016 16.16755
v 28.42094 35.75132 15.896
v 28.89782 35.77376 15.77563
v 30.06753 34.69353 15.57873
v 28.95774 34.22881 15.59223
v 24.57305 32.72743 15.43343
v -23.16709 40.90176 20.07268
v -27.53122 24.48188 7.861552
v -26.64889 24.12037 7.605446
v -26.55179 24.47703 8.2476
v -28.8658 24.5613 8.069155
v -29.09871 25.24529 8.660784
v -30.02447 25.22226 8.946736
v -28.15776 24.93266 8.206112
v -28.72168 25.67804 8.973214
v -30.12545 25.81619 9.388818
v -28.88612 26.00114 9.374822
v -29.0661 26.2366 9.77973
v -27.56211 25.79944 9.028998
v -28.28433 26.44003 10.00818
v -27.06205 25.42672 8.479009
v -26.16294 25.52962 8.749289
v -26.85011 24.9776 8.12304
v -26.87292 23.60184 7.278899
v -26.50305 23.5026 7.199618
v -27.2647 23.47935 7.208629
v -27.69478 24.08771 7.655117
v -31.1291 25.46323 9.275539
v -29.18505 26.37042 10.19079
v -3.85948 -86.72666 -11.46529
v -3.739602 -44.84228 13.42082
v 17.2332 18.32125 2.420529
v 32.30563 37.76672 15.39048
v -8.671765 74.97598 19.00574
v -17.69422 55.94495 20.76132
v 21.3679 20.93345 4.267036
v 21.13965 21.01937 4.221286
v 20.74471 20.6086 3.904721
v 22.07008 21.08634 4.631217
v 22.32526 36.11465 18.20906
v -19.11756 59.87941 20.09184
v -21.85898 20.68068 5.391105
v -21.8134 21.61315 5.810524
v -22.797 20.75474 5.304721
v 18.75344 38.13499 19.97406
v 21.28491 37.00723 19.11083
v 21.12479 36.64832 18.95753
v 24.73572 22.5729 6.224386
v 39.14784 15.37733 1.239289
v 40.06973 16.37313 0.1784015
v 39.16376 16.5808 0.9053929
v 39.02669 17.08685 0.951196
v 39.60722 16.83665 0.5922806
v 39.56176 17.4156 0.5302374
v 39.76608 17.77498 -0.07189528
v 40.05314 17.0505 0.2205418
v 38.62519 16.72347 1.253318
v 37.78214 16.59175 1.899202
v 37.73711 17.44355 1.883631
v 39.14296 17.53324 0.910356
v 38.53659 18.01414 1.276856
v 39.12008 18.11158 0.5766217
v 38.09577 18.16513 1.834576
v 37.15911 17.84238 2.434417
v 32.58615 11.47529 5.106493
v 36.39556 17.45856 2.569912
v 37.15276 17.53523 2.342296
v 36.08365 17.68586 2.884569
v -24.7899 27.17503 11.11402
v 22.81115 16.30368 4.216764
v 24.80349 16.67677 4.803861
v 22.53205 17.00926 4.018288
v -25.53573 38.78233 19.48121
v -24.01635 39.00543 19.82005
v -23.08494 40.02859 20.02298
v -22.87947 38.2944 19.91343
v -20.70548 37.68716 20.13124
v -21.04879 38.05473 20.23335
v -21.30251 37.83886 20.11473
v 34.88583 21.47721 4.44978
v 25.16207 35.4308 17.55412
v 25.85604 35.9878 17.64664
v 27.07675 36.27457 16.69784
v 27.04449 36.10003 16.57195
v -26.36466 39.88276 19.35875
v -27.16576 39.63972 19.17451
v 29.04085 27.16796 11.49956
v -35.84298 22.87018 5.631832
v -36.06167 23.12523 5.835502
v -36.60414 22.91741 5.617951
v -37.4371 23.45943 6.139397
v -34.85279 22.49879 5.415139
v -35.39559 22.6731 5.468306
v -32.96493 23.98549 6.982487
v -33.99709 23.08977 5.827625
v -32.38421 23.33402 6.359825
v -34.37942 23.66532 6.532282
v -36.66183 21.61147 5.022503
v -35.92159 21.07119 4.905993
v -36.01258 21.90171 5.131055
v -3.994148 -86.68003 -13.89811
v -21.83822 40.82246 20.36876
v -25.27001 39.13413 19.56528
v -70.78296 18.69942 -43.60691
v -70.82355 19.00431 -43.8077
v -70.82565 18.14721 -43.72857
v -70.9177 17.38935 -43.98872
v -32.31398 20.02406 5.285192
v 33.02106 22.27795 4.980823
v -20.20918 38.9492 20.44134
v -20.83442 38.18986 20.25768
v -21.16387 38.67968 20.24774
v -21.42458 39.60242 20.32382
v -20.94623 39.97491 20.45683
v -20.64156 41.73156 20.63506
v 11.57901 77.12312 17.08681
v -8.626543 -44.3366 12.8295
v -29.356 33.68235 15.89118
v -28.59824 33.62459 16.08064
v -27.78996 33.75491 16.46268
v 64.73862 35.379 -37.8757
v -22.10777 39.3701 20.18451
v -22.60057 39.69483 20.10037
v 60.49678 48.48199 -22.49676
v 34.30645 22.49331 6.160509
v 32.81558 22.71563 6.986505
v 35.41528 22.41919 5.611539
v 24.77941 32.9663 15.61433
v -7.697715 -44.61508 12.81171
v -26.74478 25.91361 9.365636
v -28.1425 17.13511 5.081215
v 32.62908 12.02995 5.102481
v 11.90392 81.74904 14.87666
v 20.9402 36.45771 18.88515
v -27.21336 23.16475 6.714675
v 32.24038 35.17435 14.96153
v -46.74264 22.42049 1.386355
v -29.72922 24.76049 8.419838
v -28.41974 16.41563 5.13151
v -29.24459 16.16006 5.26658
v 25.33256 36.23252 17.88859
v 22.65216 33.89772 17.07231
v 33.02091 35.67628 14.88796
v -26.38245 22.72004 5.421304
v -26.99199 17.39413 4.705053
v -26.19008 17.88235 4.457884
v -26.86513 34.29348 17.18005
v 33.98283 34.80937 14.01644
v 34.48543 35.30161 14.03934
v 32.45082 13.73174 4.787732
v 30.61648 13.90094 5.139729
v 32.78458 13.26506 4.805818
v 30.77618 11.42305 5.531963
v -47.65653 20.46719 -0.6136391
v -47.93023 20.42711 -0.806285
v -47.731 20.28826 -0.9777386
v 35.52076 17.23789 3.082954
v 35.82641 17.53954 2.828196
v 35.81597 17.54898 2.892287
v 6.69628 -57.88971 8.369451
v -13.44732 -20.83901 17.39229
v -12.93723 -20.76072 17.27784
v -13.69381 -20.52675 17.65636
v -13.31457 -20.5479 17.59162
v -30.09011 39.7624 18.26327
v 0.01625139 -16.4126 33.89045
v -0.2030502 -17.40377 33.46032
v -1.131628 -16.82005 33.94036
v -0.8750801 -17.73073 33.38578
v 3.133029 -13.68783 34.36152
v -3.941174 3.992606 26.51059
v -3.653117 2.291486 27.56177
v -32.10948 11.99546 6.339641
v -4.996693 -46.13814 13.48694
v 16.18995 22.37036 7.587522
v 19.06069 22.17146 6.954355
v 17.99925 22.97129 7.810053
v 17.52802 22.72869 7.683588
v 17.21812 23.44772 8.249735
v 17.20199 22.13001 7.305264
v 17.28134 21.54013 6.808619
v 17.2763 20.82754 6.165006
v -20.63654 17.07912 3.735478
v -20.63016 17.70018 3.527234
v -20.9723 18.35988 3.280324
v -21.90048 17.87424 3.231297
v -22.30703 18.56676 3.005899
v -21.41915 18.18129 3.075203
v -21.4982 18.53867 2.974926
v 6.376858 -20.96856 17.6004
v 8.475013 -20.91735 18.33317
v 9.737605 -21.23868 18.59933
v 9.464331 -20.91881 18.84566
v -5.70612 -44.7006 13.25591
v -46.02035 22.65538 1.968378
v 9.18237 -44.45675 10.18451
v 9.916221 -44.85029 9.65182
v -0.09252138 4.06051 26.571
v -2.00648 0.01887296 29.07041
v 7.861212 -20.30458 18.28848
v 6.924838 -20.43011 18.04454
v 8.410923 -20.52378 18.27245
v 6.107177 -20.87347 17.7416
v 0.426982 0.4968251 28.3173
v -0.8604136 2.657911 27.4838
v -8.722342 -46.40649 13.03241
v 33.87304 13.86197 4.271664
v 36.3991 36.65923 13.62434
v 1.509398 -45.6881 13.36761
v 2.7815 -44.876 12.98218
v -29.60443 12.90698 6.307556
v -37.78219 22.13153 4.97466
v 3.23397 0.3183627 26.55598
v -41.84388 22.26776 4.164256
v -41.20542 22.55345 4.600335
v -41.87121 22.77753 4.795987
v 61.85499 44.58205 -27.29436
v 62.04142 45.23211 -27.78454
v 61.88034 45.67955 -27.16594
v -25.37504 25.6219 9.176045
v 65.35316 28.25877 -40.33462
v 22.1049 35.86951 18.1793
v 22.67209 35.83994 17.88168
v 23.47539 35.44202 17.98534
v 23.54434 34.86123 17.60706
v 24.03613 35.4954 17.26889
v 22.23825 34.9917 18.12871
v 64.32171 39.03711 -35.38852
v -26.53972 38.91063 19.35011
v -39.53088 37.72684 14.44183
v -38.74921 37.87991 14.79654
v -24.97518 17.69616 4.20677
v -28.31056 15.86548 5.168097
v -27.6988 16.71868 4.91586
v -35.59246 37.00991 15.99038
v -33.71488 37.33617 16.78247
v -34.12167 37.73087 16.71384
v -21.77318 33.01103 17.47534
v -22.20544 34.66127 18.6023
v 37.87738 20.82146 3.891394
v 37.36131 21.26163 4.524696
v 37.91006 21.88395 5.250427
v 37.16606 22.43098 5.640858
v 20.9225 20.99313 4.201087
v 21.66412 21.21603 4.622102
v 21.01639 21.22117 4.520048
v 21.9378 21.6036 4.929743
v 18.18163 19.6221 4.349342
v -52.80274 36.67434 3.4974
v -26.16818 35.06077 17.9422
v -27.66796 35.15553 17.1842
v 38.60423 20.01553 2.374765
v 38.06311 20.41643 3.123548
v 40.02641 19.83877 1.773374
v 39.91517 20.36797 2.202847
v 39.48819 19.79218 2.135628
v 38.51941 20.69314 3.975389
v 39.05776 20.7783 3.810994
v 38.48983 20.57033 3.848392
v 25.46847 22.86721 6.711571
v 25.69062 22.729 6.57907
v 20.69871 18.44679 3.442885
v 26.61959 23.15664 6.761852
v 27.73181 23.41559 6.866805
v -47.77713 20.84553 -0.4795522
v -32.27991 37.44902 17.08806
v -21.38225 37.29499 19.92321
v -20.2228 36.97563 20.02962
v -21.98173 37.02466 19.68551
v -30.66808 26.80983 10.67261
v -33.60267 22.10656 5.513813
v -29.67022 23.6385 6.854093
v -28.55768 24.09999 7.655376
v -35.53906 37.59207 16.12242
v -36.61632 37.50861 15.67065
v -36.19058 37.18998 15.80134
v -37.2855 37.12294 15.25583
v 36.81421 22.23997 5.428068
v 35.76229 21.69139 4.614507
v 34.96788 22.18162 4.870491
v -44.19086 36.88394 11.63942
v -44.36166 37.36704 11.70741
v -45.25714 37.03944 10.85502
v 21.46421 36.13346 18.55756
v -21.71953 38.45682 20.14336
v -42.8518 21.91711 3.446062
v -14.91607 -44.04875 10.68291
v -42.05615 21.13124 2.806619
v -41.29449 21.18687 3.439867
v 29.37365 11.2059 5.749536
v 21.82165 16.81174 3.833266
v -6.437179 -19.37888 20.73809
v -6.974033 -45.02648 12.82929
v -7.931942 -45.05822 12.67086
v -22.17099 23.50134 7.910829
v -36.50441 18.88463 4.54506
v -35.81517 18.35363 4.596588
v -36.62039 18.67666 4.459328
v -30.58986 25.04014 8.763908
v 3.824063 -12.73322 33.92979
v -28.51492 22.18922 6.064535
v -7.834283 -19.55177 22.15658
v -8.521978 -19.39368 21.55319
v 22.26956 24.50217 8.653078
v 20.54917 23.54885 7.692829
v -40.42285 18.88412 3.189811
v -40.90399 18.53137 2.759294
v -37.036 18.80189 4.319166
v -37.25529 19.30877 4.41436
v -37.91493 19.17771 4.143001
v 9.338315 -20.14572 19.536
v 9.436175 -20.48881 19.16028
v 9.87614 -20.1599 20.11695
v 9.922325 -20.77486 19.38394
v 9.203177 -20.18926 19.05901
v -47.04579 20.54812 -0.4456398
v -46.25936 21.89163 1.305947
v -46.75514 20.96188 0.09990175
v 21.25679 17.3948 3.65405
v 21.62409 17.70804 3.740726
v 22.0481 16.65804 3.940679
v 20.52172 17.43415 3.379041
v 20.41073 17.92806 3.291114
v 8.801575 -19.9998 19.74216
v 9.471362 -19.97021 20.18825
v -8.175292 -19.26689 18.21218
v -7.752195 -19.1602 18.77275
v 9.96699 -20.02548 20.48086
v -31.84649 23.62642 6.820491
v 22.74934 23.19014 6.712571
v 23.10788 23.36019 6.918743
v 22.05658 23.712 7.336037
v 22.77803 23.92298 7.571358
v 23.38056 23.88139 8.105565
v 24.11121 22.96755 6.611612
v 35.25135 22.19945 5.057302
v 8.871681 -20.64527 18.53127
v 9.053831 -20.24914 18.78885
v 43.07788 18.47767 -1.586093
v 43.10831 19.14367 -1.051998
v -65.61546 50.20545 -24.75555
v -11.03229 -19.30812 22.28541
v 8.894045 -20.36408 18.51782
v 22.89806 22.93354 6.450963
v 30.19386 33.28566 14.05304
v 8.700676 -19.99337 19.1892
v 7.858844 -20.18721 20.73316
v 7.844738 -19.99196 19.38667
v -42.93083 23.4687 5.102358
v -42.16722 23.56034 5.468973
v -43.17879 23.44008 4.912552
v -42.81638 23.18053 4.897706
v -34.1818 12.7574 6.158382
v -34.83468 13.05793 5.973889
v -34.21917 13.08277 6.153107
v -33.53558 12.84251 6.288335
v 40.88694 21.11687 2.233405
v 21.5318 21.67833 4.885749
v -25.74219 25.12753 8.346177
v -26.45222 25.3758 8.32425
v -34.30637 18.14503 4.780154
v 64.56428 36.12252 -37.27181
v -6.957542 -19.19203 19.98847
v -46.14842 19.94646 -0.7853208
v -46.06968 19.80862 -1.177786
v 42.69316 19.76558 -0.4506818
v 22.44764 24.16908 7.921986
v 43.30833 18.32938 -2.381753
v -7.123844 -19.24928 20.70696
v -8.66802 -19.31895 17.67384
v -21.74537 22.91747 7.485209
v -22.74882 22.59268 7.138168
v 8.900439 -20.1013 18.81741
v -42.36085 24.27269 5.615489
v -41.60796 15.38799 2.850647
v 37.0108 21.28594 4.424091
v -37.54322 23.13582 5.775683
v 26.96209 11.75102 5.984299
v 27.8396 10.87446 5.893932
v 33.3326 22.5232 5.216722
v -22.65282 43.06483 20.26026
v -27.63887 35.72473 17.54805
v -30.60889 38.34576 18.14604
v -22.12256 42.1516 20.34066
v -26.64017 35.64713 18.20053
v -27.22875 35.13821 17.36699
v 23.10961 24.44551 8.259756
v 23.4971 24.15438 7.915922
v -9.471135 -19.64682 17.11539
v -9.28812 -19.71963 16.85599
v -9.527259 -19.78388 16.87047
v -7.752993 -19.06686 19.0723
v -9.349049 -19.71435 16.8019
v -21.44704 34.55772 18.70043
v 8.765687 -20.27572 18.47651
v 8.466416 -20.11822 18.56158
v 8.440534 -20.35341 18.29914
v 8.378838 -20.02331 18.81069
v 38.69993 16.1507 1.315981
v 37.88275 14.80552 2.245965
v -34.4587 17.40158 4.73436
v -35.08878 18.16572 4.637882
v 38.54784 20.49476 3.4219
v 33.12342 22.63614 5.686152
v 2.470844 -20.63202 25.6888
v 2.080248 -21.65999 25.10117
v -40.13195 15.32342 3.517683
v 31.13955 38.89433 16.12325
v 25.15746 33.01525 15.60363
v -44.076 20.62945 1.230601
v -35.29811 23.26382 6.080302
v -35.7266 23.81549 6.796582
v -35.97955 23.47468 6.355971
v -42.24202 21.07238 2.485656
v -26.0003 21.34193 5.360573
v 28.30733 25.32065 9.700175
v 43.78686 17.35036 -2.645678
v 4.589302 82.65533 15.55386
v 1.556312 -20.30652 21.96581
v 34.77618 22.6971 6.316599
v -29.29501 23.46551 6.73798
v -28.09852 22.8954 6.262274
v 31.93738 25.07661 9.244425
v -71.10323 13.69349 -47.25737
v -71.13003 13.74659 -47.39397
v -38.98565 19.11759 3.826896
v 0.1033549 83.47897 15.59269
v -41.33455 21.88353 3.929684
v -38.24172 24.27437 6.670881
v -36.95493 23.81075 6.742907
v -33.50556 26.12555 9.623708
v 38.62368 22.07164 4.908697
v 41.32012 21.05199 1.735735
v 41.15462 20.55544 1.588202
v 40.54937 20.6135 2.222669
v 40.17282 20.29445 1.659359
v 42.1599 20.52687 0.5020775
v -32.66782 21.01032 5.556669
v -33.39016 20.0573 5.152032
v -26.18243 17.41661 4.505689
v 27.48759 24.32857 7.930223
v 27.05072 24.16326 7.713738
v -63.0531 57.65835 -18.21957
v -32.25955 26.75768 10.44905
v -27.1 22.90335 5.938155
v -27.09418 22.82223 5.909082
v -27.71763 23.09343 6.437529
v 26.88829 36.32217 16.64302
v 32.04546 22.75599 6.34389
v -26.08401 16.82346 4.620052
v -27.34487 16.21738 5.018599
v -34.22816 13.47994 6.079162
v -33.74337 13.31507 6.207564
v 43.28778 16.39544 -2.396909
v 50.53782 33.3386 0.9264981
v 28.20239 12.08041 5.906143
v 29.09515 12.02689 5.790153
v -29.20981 23.9124 7.413996
v -28.69554 23.66521 7.204106
v 38.86752 21.6093 4.567664
v 38.44258 21.76005 5.060469
v 64.5135 36.15196 -37.02201
v -30.60358 26.08322 9.817719
v 42.13889 19.91511 -0.02024595
v 26.08057 17.54729 4.792654
v 40.36486 19.92005 1.114738
v 40.75289 19.83707 0.5664693
v 40.81768 19.81727 0.8436947
v 41.50037 19.80041 -0.1367424
v 41.02617 19.92894 0.1592975
v 40.91209 19.95518 0.58461
v 41.63035 19.99527 -0.4108678
v 40.81577 20.0533 0.2591436
v 41.29819 20.45486 0.03875103
v 40.68591 20.12527 0.5216461
v 40.22832 20.1091 0.7275839
v 40.07732 20.11118 1.168884
v 41.84223 20.36565 -0.4546848
v 29.12609 23.00731 5.977751
v -24.14287 21.09448 5.320586
v -23.79489 21.20569 5.389802
v -41.33269 23.18448 5.129252
v 42.76555 19.37497 -0.7817461
v 42.53445 18.99489 -0.7506825
v 32.03111 38.29953 15.51578
v 36.32236 20.45383 3.736068
v 35.18315 20.59382 4.160612
v -70.91377 18.89365 -44.56307
v 17.16081 23.97678 8.757781
v 18.17418 23.8664 8.498835
v -26.21228 34.39233 17.46214
v -30.66698 38.71184 18.20641
v -30.18834 38.58249 18.40991
v -30.03234 38.14814 18.23487
v 23.46324 33.60036 16.57781
v 32.17893 22.32757 5.163848
v 23.23021 35.97997 18.23826
v -32.97138 25.23127 9.501187
v -32.81383 25.39386 9.593848
v -33.27062 25.30353 9.651978
v 35.86634 16.77791 2.955372
v 26.65225 23.6045 7.216344
v -29.30696 38.81325 18.56538
v -36.53756 25.2176 9.3307
v -37.41654 24.78322 9.154806
v -36.69384 24.90298 9.523656
v -27.47204 35.36815 17.38434
v 38.69868 8.823016 2.198606
v 38.45604 18.5166 1.421643
v 38.80809 18.33207 1.02822
v -11.99454 79.8923 16.6842
v 30.29177 11.85261 5.623927
v -36.04113 36.0261 15.31602
v -24.53086 39.78495 19.72629
v -25.27751 21.50897 5.56146
v -24.40653 21.29945 5.516674
v -66.37157 47.5535 -27.45422
v 31.09397 25.25693 9.798319
v 1.948703 -19.83225 20.89894
v 27.25685 23.77764 7.308494
v 35.82128 21.99673 5.16176
v 61.629 45.57918 -26.40809
v 25.73379 12.6055 5.864569
v -52.87246 35.88377 3.570667
v 28.22672 13.38317 5.662337
v 40.78518 15.70234 0.01303605
v 24.293 35.75503 17.88806
v -43.45341 21.91279 3.218316
v -42.90131 21.54576 2.70019
v -43.25531 21.67464 3.016278
v 44.26157 36.8387 8.081579
v 18.61168 37.11519 19.79495
v 62.21399 49.39677 -27.5684
v 25.28633 23.46034 7.236801
v -37.56416 24.85548 9.015786
v -45.42274 22.81194 2.340227
v -24.8448 40.68018 19.66068
v -27.55294 22.92018 6.589361
v -27.80248 23.11592 6.760205
v -27.23172 23.05195 6.774408
v 26.83186 36.71148 17.55579
v 25.96049 37.66562 17.80033
v -33.37051 82.00731 8.98759
v 10.83763 81.59859 15.14485
v -26.3467 22.8995 6.667574
v 30.96009 35.7831 15.83895
v 7.033762 -20.29089 18.30707
v 6.523246 -20.19721 18.32693
v 7.675533 -20.14006 18.7195
v 3.952058 -20.24386 17.93488
v 18.17442 18.25742 2.57837
v -29.34116 26.79026 10.75777
v -29.89956 26.74157 10.70848
v 32.52695 23.23084 8.174653
v 31.81604 22.84744 7.823085
v 33.01335 22.9636 7.522441
v -43.56337 21.0882 2.108419
v -43.879 21.70109 2.795294
v -45.45277 21.23575 1.555745
v 29.47933 14.3068 5.21892
v 31.84309 14.82257 4.601091
v 18.49173 36.78965 19.70129
v 41.70977 20.46389 1.027324
v -43.8629 22.71989 3.821505
v -71.11292 13.6987 -47.54893
v -26.57254 40.83795 19.21205
v 39.55893 18.18329 -0.01392858
v 39.89439 18.81133 0.3759376
v 38.12294 18.99223 1.827541
v 26.78109 16.18892 4.94319
v 25.44103 15.6551 5.091108
v 26.17858 15.05602 5.299961
v 24.67097 15.29459 4.931508
v 7.093904 -45.88452 11.40959
v 30.41672 38.43134 16.37171
v -42.74842 38.22069 12.57051
v 27.08803 36.32161 16.53866
v 28.02595 36.04816 16.1072
v 28.48082 36.09 16.04976
v -2.472214 82.855 16.00769
v -2.082398 82.89586 15.99203
v 39.21167 20.7424 3.569405
v -42.84012 21.19082 2.533324
v 0.8624266 83.86853 15.24833
v 27.34812 15.17534 5.117992
v 28.11269 13.73315 5.555341
v 33.67077 22.84043 6.988585
v -30.55144 24.47877 7.741687
v -32.3256 24.47536 7.649484
v 32.67727 22.53388 5.259927
v 19.68612 21.22295 4.865685
v 18.08598 38.57249 20.19419
v -29.3131 24.33698 7.788989
v 45.14079 35.61366 7.254486
v -6.452549 -44.79573 12.9211
v -63.59618 57.66545 -19.57966
v -44.73285 39.05856 11.02707
v 31.48489 25.16093 9.428613
v 25.45632 39.23479 18.21095
v 24.92357 39.78852 18.36952
v 22.75576 36.91435 18.45741
v -71.1132 13.30078 -47.46561
v 31.22702 25.0523 9.32291
v 30.96272 24.9649 9.543984
v 29.56371 12.95889 5.566297
v 6.080203 -19.95475 23.44852
v 31.18955 34.87849 15.17927
v 35.71286 20.21002 3.840944
v -22.05189 37.87569 19.97478
v 16.59661 -44.9976 4.084449
v -46.29612 36.30677 9.934752
v 29.5474 25.26317 9.698106
v -23.79676 22.5113 7.232273
v 19.64037 24.27498 8.937489
v 37.78316 36.74142 12.7758
v -40.30595 37.67152 13.88302
v 62.08195 49.67353 -27.20039
v -69.8292 1.727001 -51.3943
v -38.82368 24.15954 6.375654
v -39.34758 23.84011 6.046376
v -42.03128 21.66568 3.439678
v -34.90108 23.11268 5.787175
v 39.31334 20.33903 2.707762
v -39.11741 24.57721 8.186197
v -38.76546 24.56276 8.219449
v -38.65639 24.7263 8.428035
v -38.19632 24.65497 8.330019
v -28.68801 21.37584 5.721836
v 27.37604 23.95264 7.63067
v 27.90921 24.22245 7.905851
v 27.62349 23.84438 7.797006
v 27.89841 24.57909 8.317872
v 28.65567 23.94159 7.779273
v 28.3704 24.40433 8.62951
v 28.4947 24.19349 8.508975
v -26.16803 38.75236 19.41056
v 1.667353 -21.62615 24.13132
v 24.61363 35.23698 16.94331
v 38.55297 21.25377 4.490826
v 65.56239 28.9819 -41.33743
v 2.004748 -21.53484 24.50505
v 38.85865 33.73737 11.4178
v 45.27499 34.5214 7.032709
v 29.70954 25.0241 9.552282
v 30.70136 25.18551 9.926714
v 30.42234 25.38368 10.0939
v 30.27184 24.89832 9.786843
v -25.85019 21.77939 6.002398
v -26.77122 22.6186 6.300001
v -26.66895 22.18061 6.241529
v -33.43001 11.97846 6.213994
v -43.21584 36.72306 12.08908
v 23.55946 38.72495 18.91771
v 23.36744 38.11928 18.99591
v 33.97988 19.0233 3.862592
v 34.57571 17.93961 3.700889
v -38.68402 18.93658 3.773473
v -39.31165 18.17567 3.51809
v -38.84984 18.64878 3.596575
v 5.618186 -20.02303 24.09471
v 5.154689 -20.21308 24.48787
v -45.03096 20.26777 0.01633442
v -45.47668 20.77761 0.6963865
v -46.26998 20.95152 0.3978696
v -45.59811 20.12934 -0.2969239
v -34.85358 39.14258 16.45721
v 30.95955 37.63866 16.2795
v 31.70733 38.12595 15.70755
v 25.58699 38.04353 18.09787
v 25.83062 38.75406 18.10721
v 25.10329 39.19967 18.42254
v -40.1655 23.17598 5.352147
v -40.59082 22.99084 5.094333
v -39.69163 22.47852 4.885111
v -43.41455 38.1208 12.02098
v -70.92729 18.25125 -44.4649
v -70.9636 17.89537 -44.77435
v 27.57769 23.70607 7.700264
v -5.460986 83.00832 15.89083
v 25.9317 36.94588 17.98858
v 25.05791 37.72801 18.05846
v 24.3108 37.86129 18.34294
v 24.64015 37.59789 18.06032
v 23.77049 37.90998 18.65071
v 24.27052 37.8802 18.5111
v 25.12804 37.68883 18.11717
v 24.2149 37.71169 18.22258
v 23.87799 37.73133 18.41937
v 3.435787 -20.18802 25.57652
v -32.01381 38.01018 17.52725
v 18.76942 17.69637 2.977634
v -26.38163 21.83425 6.236207
v -26.67813 22.10025 6.38563
v 33.65568 17.22152 4.012063
v 35.08918 16.93779 3.652127
v 31.63601 17.6664 4.06978
v 31.421 16.82594 4.221254
v 32.05664 17.22822 4.060266
v 32.65508 17.03846 4.051629
v 42.33776 16.03687 -1.501765
v 41.72769 16.42106 -1.056269
v 29.3785 16.54115 4.564547
v 29.28542 17.0845 4.501413
v 33.23026 36.45118 15.18295
v 27.94069 34.21244 15.84893
v -6.697814 -44.5951 12.9845
v -66.36687 48.20611 -27.27801
v -32.68345 38.32406 17.296
v -32.37936 37.7457 17.27532
v 3.660069 83.65472 15.0895
v 40.13375 35.2921 11.13546
v 5.620876 -20.27148 18.07988
v -46.23413 19.36781 -0.7884782
v -11.87585 -20.48427 17.18095
v -10.44068 -20.09573 17.07691
v -12.52076 -20.44764 17.47528
v 38.67989 21.49841 4.705061
v -43.68455 37.57487 11.88535
v -43.80684 37.78722 12.11522
v -43.46751 37.94246 12.09972
v -44.15748 37.89117 11.90958
v -44.50074 38.44945 11.46046
v -43.80058 38.34119 11.86047
v -44.88853 37.74053 11.23715
v -45.3507 37.65476 10.97058
v -46.12475 37.51447 10.31323
v 31.56651 22.6194 5.43204
v 36.64551 36.2229 13.25995
v 36.33656 36.03887 13.30451
v 37.13335 36.14586 13.01885
v 36.7942 35.86375 13.06247
v 36.59526 35.88586 13.23057
v 18.26346 21.4877 6.719649
v 17.56411 20.70107 5.985218
v 32.46328 35.7807 15.07612
v 32.90483 36.16911 15.09892
v -45.00108 21.97423 2.392337
v 40.69173 35.64019 10.89621
v 40.92282 35.46458 10.75688
v 36.77766 35.51928 12.876
v 26.22964 14.27185 5.551051
v 25.77221 14.93561 5.258739
v 25.75656 14.35529 5.477202
v 25.89373 15.47617 4.999971
v 26.44532 14.52184 5.479045
v 26.814 15.41772 5.090586
v 21.8682 36.06106 18.42767
v 9.927325 81.87072 15.18125
v 28.74076 37.49998 17.15724
v 28.31224 37.72131 17.27964
v 27.73824 37.67549 17.49667
v 28.36287 37.22497 17.22714
v -24.19151 16.09706 4.6283
v 44.38612 35.79935 8.027944
v 43.96335 35.41447 8.40071
v 38.45966 21.61773 4.918544
v 66.48166 12.83128 -44.75874
v -43.55259 36.95187 11.98495
v 16.06527 -45.92887 4.376899
v 30.7778 33.31706 13.93363
v 42.07923 19.76594 -0.422059
v -44.88871 19.9685 0.009253662
v -29.79406 38.48901 18.48026
v 2.615323 79.81391 17.23088
v 9.492787 82.56327 14.8777
v 11.70138 82.40438 14.55355
v -40.65814 23.76853 5.921719
v 43.34096 17.92153 -2.666096
v 42.58465 17.38537 -2.083434
v 42.9858 18.1477 -2.499556
v -40.17427 37.50375 13.76343
v -40.54322 37.94756 13.92203
v -39.86007 37.53373 13.83564
v -40.47334 37.51226 13.61783
v -8.983335 83.62695 15.2693
v -10.56787 83.6792 15.02594
v 33.4814 14.61412 4.212912
v 34.4166 15.51987 3.662885
v 36.15387 15.33075 2.970488
v 31.97865 22.72939 5.533914
v 30.53646 36.76282 16.38146
v 30.34371 37.60234 16.25741
v 24.29766 39.56622 18.58359
v 24.06575 38.62313 18.7259
v -40.87553 37.52686 13.40963
v -40.76121 37.71252 13.59525
v 22.45299 37.28114 19.06561
v 30.0664 35.59745 15.41523
v -26.7326 21.51031 6.238645
v -26.2507 21.28446 6.15987
v -26.34554 21.41855 6.268486
v -70.58423 16.44642 -42.2086
v 28.17249 16.34384 4.742682
v 28.3309 16.1915 4.694026
v 39.57938 9.301989 1.684062
v -21.29793 20.4792 5.431987
v 35.14958 23.40566 7.335813
v 34.18148 23.56036 7.712894
v 19.41634 37.14611 19.64778
v 35.18003 36.22537 14.03288
v -35.75016 25.78093 9.3514
v -34.81798 25.61538 9.452469
v -36.09297 25.40748 9.322483
v -7.545832 -45.48345 12.87396
v 25.36715 37.2031 18.18202
v 30.51166 33.14863 13.85018
v 38.31894 20.80199 4.038653
v 38.22997 20.6033 3.568805
v -7.917778 -19.16401 19.95356
v -8.153819 -19.12539 19.00872
v -8.082658 -19.10981 18.63366
v -45.93081 36.92694 10.37714
v -45.77927 36.9178 10.57155
v -46.15636 36.51521 10.31342
v -46.51862 36.30363 9.978729
v -46.87482 36.28863 9.743672
v -47.04737 36.13989 9.509612
v -47.59309 35.95675 9.118636
v -47.5635 36.21608 9.146233
v -71.09423 16.82332 -45.74812
v -8.518762 82.42326 15.9641
v -37.70956 37.54393 15.17729
v -38.41021 37.39253 14.79589
v 35.61507 17.40866 3.310109
v -24.02512 40.24309 20.15644
v -24.17413 40.50657 20.168
v 29.87559 23.02425 5.819694
v 31.07478 22.96703 6.474841
v 29.64355 23.26559 6.611128
v 30.54873 23.1182 6.151847
v 30.63996 23.00829 5.882969
v 31.67473 22.80314 5.400913
v 30.08163 23.38134 7.600063
v 25.16126 38.59328 18.36856
v 23.68855 37.41338 18.4647
v -7.686028 83.36359 15.57194
v 40.8933 16.21926 -0.3098843
v 41.35329 17.15014 -1.11975
v -6.424449 83.57973 15.54465
v 17.2081 18.67076 2.399168
v 17.04589 18.63685 2.150152
v 18.80747 36.83736 19.6664
v 18.89569 36.60044 19.47515
v -32.9576 37.72734 17.08476
v 31.78743 35.77065 15.43029
v 23.42539 34.35564 17.22666
v 24.21014 35.02176 16.91416
v -31.97898 12.92306 6.352777
v 33.27227 17.084 4.036345
v -32.63456 12.1483 6.315264
v 1.504952 -20.88074 22.65063
v 31.49432 25.0143 9.198387
v -39.10276 37.16442 14.43931
v 61.95409 47.72552 -26.94407
v 31.36217 24.50886 9.538567
v 29.5737 37.60176 16.58053
v 29.43605 36.81807 16.79356
v 29.98797 36.45049 16.50721
v 29.51166 36.18393 15.84622
v 30.43575 36.077 16.18611
v 29.58359 35.63789 15.5817
v -27.23242 23.04383 6.410789
v -46.06072 36.91264 10.41798
v -39.14361 37.51472 14.55456
v -13.14289 -19.9896 18.8215
v -14.19901 -20.05331 19.2557
v -13.33399 -20.23525 18.49405
v 12.93859 83.27964 13.74207
v 28.37566 18.35311 4.585582
v 29.84773 17.94032 4.385396
v 28.18737 17.30211 4.707404
v 27.55021 18.0022 4.712308
v 36.6901 13.08479 3.35876
v 36.61925 13.55696 3.31975
v 28.74932 24.20241 9.122099
v 28.77675 24.003 8.807406
v 29.15814 24.02672 9.155501
v 28.55883 24.20465 8.836944
v 29.58671 24.35536 9.32534
v 29.20345 24.22927 9.446283
v 29.75449 24.1077 9.230396
v 27.91553 23.84082 7.765602
v 30.09653 38.14096 16.52049
v -35.90641 13.72028 5.536971
v -35.06302 15.02682 5.280177
v -40.98248 37.29263 13.35363
v 7.858576 -45.8195 10.99993
v 37.50914 36.52194 12.8823
v -6.320841 -44.51738 13.30149
v 30.78646 23.63776 8.651005
v 31.41956 23.63695 8.937103
v 31.5762 22.86707 8.223747
v 31.10778 23.21016 8.13441
v -53.1531 36.24164 3.14069
v -33.5308 25.69023 9.571424
v -27.68102 22.77019 6.394246
v 28.36325 34.36462 15.81234
v 41.52917 20.19098 0.1813946
v 18.08059 22.42271 7.570107
v -31.86043 38.78291 17.64574
v -53.38176 37.13523 2.549779
v -42.77222 80.22233 2.752236
v -11.47334 -19.26764 22.26445
v 40.11484 23.02489 4.303452
v -44.36327 22.33105 3.349789
v -44.23312 22.35077 3.394334
v -31.97302 12.31428 6.411541
v -32.71382 12.73072 6.339119
v -12.22169 -19.98966 18.24527
v -13.00633 -20.28109 18.14449
v -70.98717 17.19449 -44.3003
v -37.93019 36.43634 14.67767
v -36.25865 36.71914 15.55618
v -29.64704 27.47753 11.20099
v 21.60265 21.91344 5.019685
v 38.59077 19.41791 1.637883
v -39.20343 24.40792 6.834603
v -38.73881 24.43774 6.733021
v -28.14787 23.55652 7.190568
v 35.65234 36.23668 13.80619
v 35.59179 35.28799 13.483
v -21.97394 35.8787 19.27392
v 18.68951 36.83861 19.72711
v 38.71942 18.74822 1.123132
v 33.32324 13.81907 4.495588
v -26.70312 21.8835 6.37058
v -27.40473 22.1272 6.286304
v 18.65885 20.50402 4.199249
v 29.01039 34.721 15.9502
v 33.65369 13.1702 4.521038
v -36.74361 17.91092 4.350506
v -37.7714 18.4274 3.937752
v -38.09785 18.51794 3.851324
v 35.47834 22.04373 4.853006
v -34.47563 25.34653 9.468898
v -37.28623 24.64884 9.324876
v -36.59459 15.29804 4.826716
v -43.35819 21.75979 3.154689
v 29.02161 23.72021 8.310087
v 28.60395 23.90728 8.459383
v 29.58666 23.54804 8.510451
v 18.33335 22.12943 7.346174
v -46.49282 36.44997 9.869161
v -46.89514 36.36173 9.580882
v -47.01844 36.57003 9.504386
v -47.28293 36.33541 9.430076
v 1.809641 -19.93061 21.23572
v 6.745482 -20.20311 21.10401
v 4.911833 -19.9183 22.23755
v 2.374846 -20.81855 23.63927
v 5.322649 -20.13874 19.06487
v 5.017501 -20.59717 18.00018
v 4.017192 -20.48678 18.45707
v -32.92361 18.04099 4.905657
v -31.13729 14.62854 5.920689
v -32.15093 13.81203 6.134788
v -31.75115 17.1531 5.151215
v -33.21706 14.02576 6.018977
v 28.79982 25.12372 9.439135
v 28.28899 25.1672 9.473084
v -44.13973 19.93 0.4759627
v -46.43233 21.11772 0.5594549
v -44.71553 20.3054 0.3219939
v -46.26056 21.19136 0.9547064
v -45.61939 22.67345 2.057988
v -45.76203 21.74685 1.829999
v 10.40245 -20.69386 19.96395
v 7.746602 -20.73846 18.07413
v 22.54693 23.95847 8.909197
v 22.86064 23.75028 8.613673
v 22.54539 23.48179 8.802037
v -22.56739 21.91589 6.197225
v -23.56151 21.32252 5.903713
v -23.31155 21.96431 6.320889
v -24.22117 21.38353 5.520635
v -9.41887 -19.3254 19.11247
v -13.5488 -19.85092 19.3622
v 23.6936 15.75388 4.597417
v 34.31653 16.79232 3.954916
v 37.41478 13.83258 2.869615
v 36.46272 14.09424 3.207606
v 34.08317 16.53163 3.990985
v 34.12678 16.54475 3.955179
v 33.15052 16.5156 4.10284
v 19.62635 17.0382 3.415231
v 20.93262 15.92964 4.104602
v 40.21409 20.01316 1.298031
v 41.46592 20.51663 0.04962729
v 42.05222 20.46763 -0.3522442
v 40.20032 17.96896 -0.4048066
v 40.70762 17.2253 -0.2512129
v 41.67101 17.75509 -1.276592
v 41.38087 18.93179 -0.1381921
v 41.33779 19.8189 0.3122955
v 42.0298 20.15167 -0.5430783
v 39.98433 19.09869 1.465178
v 18.22274 23.04604 7.933086
v 18.27628 22.24712 7.331675
v 20.88786 21.69903 4.985483
v 21.77608 22.28834 5.758008
v 18.06111 20.91677 5.718203
v 19.59282 22.86394 7.355861
v 19.54933 23.27106 7.869625
v 17.69589 20.57543 4.789345
v 18.28253 20.67258 4.867185
v 28.01734 23.9215 7.734251
v -27.46242 23.01309 6.512994
v -25.99006 22.33287 5.23758
v -26.14027 22.24038 5.331548
v -25.63504 22.08503 5.045321
v -26.5204 22.5828 5.50212
v 32.00283 24.65115 9.375009
v 32.78575 24.62426 8.931916
v 31.79446 25.05351 8.976286
v 31.8891 24.85374 8.980704
v 32.69682 24.32767 9.474566
v 32.53535 24.27311 9.210558
v 30.47512 24.81952 9.761579
v -22.56528 18.21114 3.282833
v -22.40936 18.69978 3.012694
v 27.86405 36.75377 17.2546
v 28.88727 36.58288 16.89276
v 28.50688 36.17821 16.87995
v 10.72243 83.13326 14.3507
v -25.96912 40.63307 19.35823
v -29.51644 26.50617 10.4544
v -32.20653 25.80597 9.720428
v -30.05803 26.42616 10.29923
v -31.94946 25.14827 8.995996
v -41.2298 23.88761 5.838764
v 38.31944 21.80107 5.309858
v 38.33816 21.73069 5.247682
v -35.67218 25.20349 9.613062
v -36.54821 24.8271 9.727407
v -34.31377 25.11068 9.560984
v -34.14629 24.98864 9.453838
v -35.5495 24.98764 9.890124
v 23.49416 37.47675 18.5444
v 23.96455 37.0813 18.07116
v 23.69179 37.1402 18.30272
v 23.53549 37.61603 18.67385
v -35.69012 38.85297 16.09065
v -28.51915 14.33994 5.773177
v -26.71951 15.19886 5.340694
v -27.80897 15.46804 5.254504
v 24.58283 35.35702 16.95195
v 4.57241 -21.15412 18.06359
v -41.24344 23.9973 5.666122
v 23.2281 16.03489 4.388509
v -20.69179 18.22765 3.671826
v -21.21986 19.05346 3.631668
v -23.05591 19.29069 3.617146
v -22.47492 18.74963 3.265063
v -22.17851 18.9521 3.237491
v -21.54743 19.77864 4.81222
v -22.24293 19.51024 4.218363
v -21.71985 19.07562 3.45415
v -22.45672 18.59139 3.13381
v -27.83089 22.81296 6.23914
v 28.801 15.68321 4.847047
v -14.14951 -20.65734 17.72342
v -13.03806 -20.4164 17.7354
v -13.82644 -20.49356 17.91031
v 23.5928 16.40185 4.340828
v 25.1311 15.93672 4.61153
v 31.21394 16.41952 4.409711
v 29.65742 24.86525 9.578719
v -39.88031 24.31663 6.933402
v -37.4637 24.74901 8.587523
v -36.91346 24.87098 9.101496
v -39.03165 24.49601 7.514928
v -36.53471 24.85542 9.420731
v -36.72093 24.77651 9.690963
v -38.18197 24.61443 7.830931
v -39.46408 24.58536 7.905236
v -39.71566 24.48169 7.44445
v -40.57846 24.16677 6.513654
v -33.02822 24.71589 8.23751
v -35.84345 24.78261 8.617784
v -36.48232 24.47136 7.6782
v 21.9454 16.12621 4.123682
v 9.259808 83.40454 14.42376

# 25996 faces
f 1 2 3
f 1 4 2
f 1 5 4
f 6 5 1
f 7 8 3
f 3 8 1
f 7 9 8
f 9 7 10
f 7 11 10
f 7 3 11
f 11 3 12
f 13 8 9
f 14 9 15
f 16 13 9
f 16 9 14
f 1 8 6
f 17 6 8
f 3 2 12
f 17 18 6
f 13 19 17
f 19 18 17
f 13 16 19
f 20 19 16
f 21 19 20
f 6 18 22
f 22 18 23
f 2 4 12
f 24 12 4
f 12 24 25
f 26 24 4
f 27 28 25
f 25 29 27
f 30 28 27
f 30 27 31
f 25 24 29
f 32 28 33
f 28 30 33
f 34 33 30
f 34 30 35
f 24 26 29
f 27 29 26
f 27 26 36
f 37 36 26
f 38 37 39
f 39 37 26
f 37 38 40
f 41 42 38
f 43 39 26
f 44 37 45
f 45 37 40
f 38 39 46
f 43 46 39
f 44 36 37
f 47 41 38
f 38 46 47
f 46 48 47
f 23 48 46
f 49 50 48
f 49 48 18
f 23 18 48
f 48 50 51
f 52 47 48
f 53 54 47
f 54 41 47
f 52 53 47
f 55 54 53
f 42 54 55
f 41 54 42
f 40 42 55
f 53 56 55
f 57 55 56
f 53 58 56
f 59 58 53
f 57 45 55
f 40 55 45
f 45 57 60
f 61 60 57
f 60 61 62
f 63 62 61
f 57 64 61
f 59 65 58
f 66 53 52
f 67 68 66
f 67 66 52
f 59 53 66
f 69 36 70
f 71 70 44
f 44 70 36
f 72 69 70
f 72 70 73
f 74 75 70
f 75 73 70
f 76 75 77
f 77 75 74
f 70 78 74
f 70 71 78
f 78 71 79
f 45 79 44
f 79 71 44
f 73 80 72
f 31 69 35
f 69 72 35
f 72 80 35
f 80 73 81
f 82 63 83
f 83 63 64
f 61 64 63
f 80 81 34
f 84 34 81
f 43 26 4
f 43 5 85
f 27 69 31
f 83 64 65
f 28 86 25
f 87 86 32
f 32 86 28
f 86 87 88
f 89 88 87
f 32 90 87
f 90 89 87
f 90 91 89
f 92 93 89
f 94 93 92
f 91 92 89
f 88 89 95
f 93 95 89
f 96 95 93
f 97 96 93
f 98 96 97
f 97 93 99
f 94 99 93
f 96 100 101
f 98 100 96
f 100 102 101
f 102 103 101
f 104 103 105
f 106 105 103
f 102 106 103
f 96 101 95
f 88 95 103
f 95 101 103
f 107 106 102
f 88 103 86
f 86 103 104
f 107 102 108
f 108 109 107
f 97 99 98
f 110 98 111
f 99 111 98
f 111 99 112
f 94 113 99
f 107 109 10
f 114 10 109
f 115 113 116
f 113 94 116
f 117 115 118
f 115 116 118
f 110 102 98
f 119 111 120
f 120 111 112
f 119 121 111
f 122 121 119
f 123 122 124
f 122 125 124
f 119 125 122
f 126 124 127
f 127 124 125
f 120 112 128
f 99 128 112
f 120 128 129
f 127 125 130
f 130 125 120
f 64 57 56
f 81 73 75
f 109 131 114
f 5 22 85
f 62 132 60
f 133 62 63
f 82 133 63
f 134 133 82
f 135 132 133
f 136 132 135
f 137 135 138
f 135 139 138
f 138 139 140
f 137 138 141
f 132 62 133
f 142 132 136
f 143 144 83
f 144 82 83
f 138 145 141
f 146 141 145
f 140 145 138
f 123 121 122
f 121 123 147
f 148 147 123
f 148 123 149
f 150 149 123
f 150 123 151
f 151 123 152
f 124 152 123
f 84 81 153
f 81 154 153
f 155 154 81
f 156 59 157
f 66 157 59
f 158 159 157
f 159 156 157
f 157 160 158
f 161 160 68
f 162 161 163
f 162 164 161
f 165 164 166
f 164 162 166
f 167 83 65
f 168 50 49
f 34 35 80
f 169 170 126
f 124 126 170
f 84 171 34
f 172 171 173
f 84 173 171
f 174 171 172
f 91 174 175
f 176 175 174
f 134 139 133
f 139 135 133
f 167 65 177
f 64 56 58
f 69 27 36
f 134 82 178
f 82 144 178
f 179 178 144
f 179 144 143
f 180 178 181
f 179 181 178
f 182 180 181
f 183 182 181
f 183 181 184
f 179 184 181
f 185 183 184
f 185 184 186
f 184 179 186
f 187 178 188
f 178 180 188
f 188 189 187
f 189 188 190
f 188 191 190
f 180 191 188
f 134 178 187
f 139 134 187
f 139 187 192
f 182 183 193
f 194 183 195
f 185 195 183
f 185 196 195
f 197 195 196
f 182 193 198
f 194 193 183
f 182 198 191
f 191 198 199
f 198 200 199
f 193 201 198
f 201 200 198
f 202 199 203
f 200 203 199
f 204 179 205
f 204 205 206
f 207 204 208
f 208 204 209
f 204 206 209
f 179 207 186
f 179 204 207
f 205 179 143
f 206 210 209
f 211 209 210
f 210 206 156
f 211 210 212
f 159 210 156
f 213 210 159
f 210 214 212
[truncated: 450,025 more chars]
