# Supplementary material for: Simulation of facial growth based on longitudinal data: Age progression and age regression between 7 and 17 years of age using 3D surface data
Source: PLoS One. 2019 Feb 22;14(2):e0212618. doi: 10.1371/journal.pone.0212618 (PMC6386244; doi:10.1371/journal.pone.0212618)
Supplement: S1 File — (ZIP) [file pone.0212618.s001.zip › F/15.obj]

# Generated in Morphome3cs 


# 13193 vetices
v 46.54387 -28.03469 -4.641683
v 45.70488 -27.44552 -3.413471
v 45.00058 -28.87524 -3.291785
v 46.7686 -25.29616 -3.679141
v 47.6125 -26.28466 -5.104289
v 47.87841 -27.63689 -6.122445
v 44.70523 -30.39733 -3.686795
v 46.1675 -30.27044 -5.328546
v 45.44712 -31.87868 -5.3064
v 43.84912 -31.46331 -3.293547
v 43.38263 -29.58873 -1.983037
v 43.82386 -26.22287 -1.058523
v 48.08639 -30.27688 -7.805653
v 46.66154 -32.78949 -7.329882
v 44.97172 -33.88921 -5.828056
v 48.05716 -32.62167 -9.149444
v 47.93134 -29.02907 -6.914538
v 49.63524 -27.42116 -8.478666
v 49.75873 -29.57528 -9.89554
v 49.01801 -31.77291 -10.08281
v 49.85878 -31.00864 -10.95351
v 48.4965 -26.06543 -6.175778
v 49.49168 -25.97102 -7.488262
v 45.09072 -24.86669 -1.740138
v 44.04666 -24.28653 -0.5686649
v 47.36666 -22.89841 -3.440927
v 45.87585 -20.49376 -1.118558
v 44.11687 -22.55411 -0.1180507
v 46.21046 -22.18485 -1.9591
v 43.6041 -19.69601 1.002314
v 45.07434 -19.14898 -0.09535873
v 41.94899 -22.17546 1.699739
v 42.60492 -20.82531 1.519897
v 42.53423 -18.14286 2.058847
v 43.83137 -18.37652 1.056412
v 47.64154 -19.87673 -2.740974
v 48.1741 -20.3648 -3.464356
v 49.06811 -21.24052 -4.806127
v 48.11379 -22.92289 -4.287655
v 50.18646 -18.60933 -5.257234
v 50.18695 -21.39925 -6.334834
v 50.17911 -19.92512 -5.711792
v 47.78679 -24.55969 -4.568428
v 48.87751 -17.9482 -3.50964
v 50.00514 -17.68005 -4.747077
v 49.06165 -23.72606 -5.82955
v 50.59575 -22.7502 -7.503084
v 50.57114 -24.41592 -8.291417
v 50.84875 -27.72657 -10.55265
v 51.41983 -25.55876 -10.23536
v 51.99208 -23.8826 -10.23012
v 52.00536 -22.66206 -9.604888
v 52.23331 -20.1063 -8.716988
v 51.13805 -20.25543 -7.149935
v 51.37368 -18.51225 -6.799209
v 52.65078 -17.17659 -8.133797
v 51.65812 -16.6648 -6.542774
v 53.29575 -17.43693 -9.213665
v 54.57057 -18.36426 -11.84246
v 51.1209 -15.30762 -5.475304
v 52.24351 -14.73163 -6.734865
v 51.22354 -13.77212 -5.180843
v 52.42167 -13.18763 -6.555563
v 53.18307 -15.14806 -8.185501
v 54.34266 -16.73008 -10.61616
v 53.47246 -20.86457 -11.18109
v 52.93927 -23.27971 -11.5604
v 53.93442 -22.45678 -12.9004
v 46.30115 -19.06935 -1.182862
v 47.54359 -17.03027 -1.903145
v 48.57159 -16.90542 -2.920065
v 46.30091 -17.66068 -0.8649805
v 46.72915 -15.91707 -0.9611928
v 48.46856 -15.04351 -2.435075
v 46.95234 -14.83432 -0.976359
v 46.28334 -14.15191 -0.2992176
v 47.81601 -13.79732 -1.595521
v 49.00272 -15.79186 -3.133898
v 49.68086 -16.14193 -3.984361
v 44.69421 -17.13138 0.5687032
v 44.19267 -15.63192 1.154337
v 53.65795 -11.06328 -7.708305
v 54.41276 -13.7635 -9.571424
v 41.78402 -17.12398 2.687913
v 48.4478 -25.01139 -5.60745
v 42.23561 -24.5657 0.8433629
v 41.0495 -23.19157 2.077894
v 40.41106 -24.36539 2.220848
v 39.59986 -23.43384 2.994284
v 40.12613 -21.68813 3.046343
v 37.58063 -22.23163 4.426967
v 36.7562 -23.82759 4.581607
v 38.02093 -26.20558 3.267719
v 36.52842 -26.22926 4.148367
v 39.07185 -25.67792 2.753908
v 39.15237 -27.28949 2.235204
v 38.1815 -28.81838 2.377445
v 38.42125 -30.32643 1.703019
v 36.38713 -28.91411 3.436318
v 39.61058 -28.98013 1.345889
v 40.16933 -27.03168 1.608351
v 40.04713 -30.07442 0.6145923
v 41.33375 -27.5159 0.5784606
v 42.43547 -25.77925 0.292804
v 42.81403 -27.19145 -0.5098401
v 41.51064 -29.18011 -0.1788099
v 42.09472 -31.49093 -1.639215
v 40.64516 -32.28682 -0.7393914
v 41.81236 -33.06742 -2.092968
v 39.05713 -32.01725 0.6146093
v 36.16093 -31.65648 2.613201
v 35.28278 -29.42815 3.867922
v 35.29891 -26.74535 4.661347
v 43.90322 -33.42116 -4.341308
v 34.25539 -26.57331 5.186296
v 35.12871 -25.5139 5.03898
v 33.44306 -27.26647 5.36724
v 33.37621 -25.12334 5.901073
v 34.38184 -31.82087 3.550507
v 33.63926 -30.0996 4.478004
v 35.87425 -33.26222 2.164593
v 34.4864 -33.35421 2.932131
v 35.18041 -35.52728 1.694017
v 33.32828 -34.54665 3.109334
v 33.26934 -31.83566 4.087431
v 31.83383 -35.09874 3.731588
v 31.72613 -32.48877 4.595137
v 34.49583 -28.84821 4.460846
v 32.71886 -28.75437 5.286735
v 31.04695 -30.86901 5.350473
v 42.24155 -34.8183 -3.360138
v 50.3358 -13.97658 -4.219599
v 51.63883 -12.05367 -5.327702
v 53.68242 -9.289135 -7.396904
v 50.66093 -10.48862 -3.968791
v 49.47843 -12.23707 -2.986959
v 49.46404 -10.64047 -2.770003
v 50.45506 -9.052508 -3.567363
v 52.23608 -8.944059 -5.514772
v 50.02779 -7.19532 -2.969697
v 49.20705 -9.542304 -2.399715
v 49.24238 -13.84032 -2.995742
v 54.95303 -12.64418 -10.06818
v 54.96294 -11.22778 -9.700365
v 49.33039 -7.901363 -2.352619
v 48.14747 -7.781518 -1.299723
v 37.51617 -32.72683 1.359391
v 38.24511 -34.79045 0.003044981
v 36.32779 -35.96384 0.7752493
v 36.64474 -37.17961 0.03798799
v 35.33855 -37.02864 0.9734417
v 33.90698 -36.53598 2.05447
v 41.7295 -15.44819 2.854089
v 42.41795 -14.47812 2.483647
v 43.95965 -14.59743 1.416984
v 55.34988 -18.21722 -13.23289
v 54.68325 -20.06784 -12.9455
v 55.68935 -20.34349 -15.203
v 55.84506 -18.97831 -14.69546
v 55.28478 -21.72183 -15.166
v 54.04282 -23.52544 -13.77525
v 53.03448 -25.83611 -13.25676
v 53.20029 -24.25273 -12.60646
v 54.99868 -24.0712 -16.10238
v 55.03267 -25.43316 -17.12002
v 54.25056 -25.99012 -15.81281
v 55.16839 -15.28829 -11.45588
v 52.06752 -27.24896 -12.36386
v 31.13095 -36.37768 3.692157
v 32.41529 -36.15171 3.06226
v 41.35415 -19.59884 2.610636
v 38.97729 -18.25197 4.261858
v 40.3516 -17.36459 3.550226
v 39.0687 -20.78814 3.85997
v 37.92451 -20.56496 4.526365
v 37.38935 -18.46797 5.064434
v 55.09146 -16.54692 -11.89333
v 55.12277 -9.077826 -9.445135
v 56.13049 -11.37828 -11.72031
v 55.85351 -7.377752 -10.26239
v 56.75111 -7.928352 -11.87865
v 56.98655 -6.190548 -12.01981
v 57.57954 -7.39363 -13.34405
v 57.00385 -9.201735 -12.65025
v 57.71335 -9.613619 -14.18266
v 57.08576 -10.83511 -13.30229
v 53.90545 -7.002592 -7.383624
v 55.33603 -6.024553 -9.295892
v 54.47182 -4.777157 -7.97389
v 55.95992 -4.652551 -10.16591
v 56.65234 -5.444022 -11.35225
v 52.06649 -6.246288 -5.039592
v 58.43344 -5.288923 -14.7247
v 58.69187 -6.928499 -15.59043
v 58.45623 -8.833177 -15.58576
v 57.80989 -10.81745 -14.841
v 58.89171 -10.86618 -17.535
v 57.56856 -4.562886 -12.8891
v 57.19653 -2.884953 -12.15026
v 58.30327 -2.935203 -14.20276
v 59.08351 -3.217033 -15.84859
v 57.205 -0.6122115 -12.25821
v 58.0618 -1.767751 -13.72307
v 56.64775 -13.9397 -13.71233
v 55.67655 -14.41656 -12.04695
v 56.17857 -15.79153 -13.64018
v 57.24778 -11.94756 -14.09969
v 58.14067 -14.13736 -17.29871
v 57.20215 -14.59474 -15.2638
v 56.65387 -17.35691 -15.51138
v 57.68237 -15.25865 -16.75388
v 58.25472 -16.59608 -19.15799
v 57.08945 -19.92628 -18.28669
v 57.67526 -18.1968 -18.65409
v 53.16764 -5.240719 -6.291837
v 51.75928 -3.808297 -4.653212
v 53.24302 -3.422941 -6.381284
v 34.44201 -23.30817 5.793327
v 59.13918 -15.36946 -21.05505
v 59.31989 -13.57096 -20.3355
v 58.70925 -17.17402 -21.02121
v 48.73135 -6.194484 -1.733122
v 50.37299 -5.259907 -3.226923
v 50.79283 -3.365307 -3.653982
v 49.27999 -2.76713 -2.339043
v 49.86248 -1.413688 -3.012987
v 51.78529 -1.408468 -4.88426
v 48.38125 -1.292097 -1.79319
v 48.55371 -3.681355 -1.653337
v 47.1907 -7.46282 -0.5308361
v 46.51762 -5.802423 -0.01477338
v 46.73127 -3.911059 -0.2623186
v 47.78294 -2.446472 -1.151991
v 46.79447 -9.799377 -0.3744401
v 45.46935 -7.530887 0.6692257
v 43.92482 -8.237236 1.64637
v 44.61722 -9.302665 1.189249
v 45.7833 -11.89878 0.2829421
v 48.16134 -10.95056 -1.585973
v 46.2565 -12.93388 -0.1596732
v 48.33943 -12.07806 -1.86481
v 44.81218 -6.427206 1.116972
v 59.2176 -7.983338 -17.21128
v 60.09932 -8.27526 -19.81634
v 59.61711 -9.470156 -18.90665
v 60.12827 -9.729187 -20.62111
v 59.57427 -10.95826 -19.55661
v 60.0423 -6.9381 -19.07876
v 60.93216 -6.949194 -21.92377
v 60.94019 -7.919553 -22.46955
v 60.59649 -9.892483 -22.40198
v 52.20924 -25.02208 -11.27585
v 52.83723 -28.11012 -14.3789
v 51.60614 -28.55112 -12.35833
v 49.62619 -14.77783 -3.58851
v 41.45445 -36.60232 -3.546998
v 42.03463 -38.34952 -5.068916
v 43.94862 -36.84947 -6.334312
v 44.1277 -37.64376 -7.038927
v 42.20992 -39.98369 -6.211244
v 42.77034 -40.7958 -7.359791
v 40.51886 -40.7914 -4.931669
v 41.24047 -42.23318 -6.512234
v 38.59145 -43.18074 -4.473089
v 39.53905 -41.26788 -4.270735
v 42.50211 -42.13842 -7.910329
v 41.65417 -43.2831 -7.649409
v 43.62838 -40.99289 -8.541194
v 37.9097 -40.94069 -2.722197
v 36.47634 -42.62974 -2.440122
v 39.69652 -44.32822 -6.147247
v 39.66117 -39.44234 -3.412506
v 38.93924 -38.3124 -2.220932
v 37.03009 -39.87266 -1.523851
v 36.08377 -41.00702 -1.383358
v 36.27821 -39.49408 -0.7955251
v 35.65126 -38.72211 -0.00124427
v 38.53964 -37.65611 -1.559427
v 39.36009 -36.71547 -1.749144
v 40.71227 -37.98434 -3.577534
v 39.69443 -34.98297 -1.17091
v 37.54813 -36.85675 -0.4362618
v 39.37663 -33.44709 -0.2278494
v 37.39072 -45.8431 -4.863217
v 36.18357 -44.92345 -3.357688
v 45.18438 -34.54443 -6.459929
v 46.28478 -34.74845 -8.010549
v 44.97298 -37.83128 -8.201469
v 46.17484 -36.64788 -9.070849
v 58.32862 -12.64976 -16.9593
v 58.03159 -0.2908857 -13.73537
v 56.18304 -1.414326 -10.53497
v 55.71582 -0.08486554 -9.973656
v 48.63266 -13.09108 -2.257729
v 59.99236 -11.63921 -21.35052
v 60.9186 -10.24907 -23.96173
v 61.19249 -11.29032 -26.08832
v 60.69057 -11.67584 -24.08852
v 60.63501 -13.07881 -25.07858
v 59.62401 -5.844409 -17.59558
v 60.63066 -5.367389 -20.32047
v 59.7751 -2.620349 -17.37456
v 60.77878 -3.105715 -20.1101
v 50.50737 -30.08864 -11.44243
v 55.30499 -2.850379 -9.129354
v 51.73961 0.9597719 -5.280188
v 44.83044 -13.23286 0.8982198
v 40.93394 -15.97911 3.311551
v 44.86925 -11.96459 0.9385685
v 54.17127 -27.61329 -16.7837
v 56.12529 -23.68924 -18.50833
v 47.14601 -34.36436 -8.968591
v 37.97956 -15.07782 4.940312
v 38.70539 -16.13058 4.552707
v 35.95477 -18.69745 5.741771
v 34.49011 -17.04738 6.463174
v 35.75351 -15.79353 5.961649
v 34.58436 -18.60739 6.353285
v 35.51062 -14.53114 6.032878
v 33.92811 -15.63094 6.706316
v 34.37864 -19.97819 6.311693
v 32.50124 -18.91133 7.144926
v 36.72552 -14.57132 5.519035
v 33.05803 -14.39033 6.962199
v 35.47579 -11.47357 5.824275
v 32.32012 -11.30335 6.898099
v 32.52886 -13.26153 7.06156
v 34.38029 -11.142 6.176435
v 48.9503 -0.03786008 -2.475398
v 48.76492 1.792529 -2.770649
v 49.36993 2.760756 -3.550243
v 50.63027 1.578108 -4.329658
v 47.77493 3.35448 -2.474879
v 47.7504 1.001575 -1.807459
v 48.14848 5.791712 -3.521286
v 47.2616 3.819931 -2.228031
v 49.31206 4.507208 -4.053395
v 49.7996 -32.64393 -11.92857
v 49.06834 -33.72043 -11.4412
v 47.51286 -35.4372 -10.20919
v 50.20918 -33.86636 -13.48386
v 49.24279 -35.76429 -13.12907
v 48.3698 -35.44624 -11.51255
v 50.63652 -31.16467 -12.37368
v 51.51654 -31.56219 -14.1763
v 51.35431 -30.57838 -13.22075
v 51.33461 -32.88531 -14.79746
v 51.1875 -29.73523 -12.387
v 52.12617 -29.50789 -13.92433
v 52.5182 -30.05667 -15.07524
v 52.43435 -31.29757 -15.81779
v 53.21695 -28.97922 -15.7291
v 53.14499 -30.52617 -16.70635
v 51.98685 -32.64162 -15.92208
v 50.21884 -36.46591 -15.35865
v 49.1744 -37.12121 -13.97751
v 49.73827 -39.04388 -16.46714
v 50.68697 -37.2537 -16.84777
v 49.01951 -38.50333 -14.77188
v 48.30594 -37.61018 -12.91504
v 47.90578 -40.63922 -14.52059
v 47.88564 -39.0961 -13.32127
v 47.09389 -41.10706 -13.55232
v 47.0144 -38.92925 -11.87102
v 48.84173 -40.66375 -16.12097
v 46.14504 -41.35298 -12.30314
v 45.37047 -43.51159 -12.71767
v 45.81661 -44.61987 -14.24037
v 44.94064 -41.74413 -10.81354
v 44.5349 -43.46812 -11.46311
v 47.9814 -42.52303 -16.09521
v 46.64109 -44.75912 -15.67353
v 45.39161 -38.99889 -9.542336
v 46.60125 -37.63818 -10.35331
v 52.8124 -32.02484 -17.13599
v 53.45289 -31.2623 -17.94861
v 52.94432 -33.02819 -18.19291
v 47.79104 -36.8845 -11.60495
v 53.78537 -29.49031 -17.303
v 54.46736 -29.41357 -18.86234
v 54.31492 -30.43352 -19.29405
v 54.29658 -28.62743 -17.81156
v 43.97068 -39.58438 -8.042189
v 43.87015 -44.76219 -11.48504
v 48.49453 -43.63033 -17.85748
v 47.99068 -45.91953 -18.9011
v 46.81582 -46.25135 -17.19427
v 49.05513 -44.77215 -19.82304
v 48.48517 -46.71671 -20.47996
v 47.29198 -47.55755 -19.10462
v 48.08499 -48.76303 -21.62889
v 49.19389 -46.91435 -22.03635
v 50.44815 -44.09564 -21.98799
v 43.99922 -42.87794 -10.29875
v 43.77402 -41.66403 -9.162131
v 43.35497 -44.19714 -10.35087
v 42.87273 -43.57465 -9.294847
v 41.99267 -44.22863 -8.660061
v 42.42076 -45.88214 -10.35681
v 40.93929 -44.17419 -7.411134
v 39.5603 -45.38872 -6.640108
v 40.27451 -46.84507 -8.35818
v 38.60701 -46.19129 -6.199993
v 55.22066 -29.49675 -20.79494
v 55.94178 -27.70688 -21.29358
v 54.88527 -27.5337 -18.37828
v 55.7695 -26.7392 -19.99989
v 55.94825 -25.46119 -19.44968
v 53.88661 -31.7253 -19.27285
v 54.54559 -31.43744 -20.65805
v 54.75834 -32.21281 -21.88316
v 53.76849 -33.03765 -20.05282
v 53.59548 -34.7585 -21.1334
v 54.44418 -34.11689 -22.67414
v 31.47416 -12.41627 7.32372
v 33.27382 -9.866889 6.36446
v 36.38676 -19.7473 5.423751
v 36.4275 -21.04304 5.224402
v 35.19149 -21.49162 5.755882
v 32.56779 -22.08272 6.756437
v 32.39215 -20.56223 7.027566
v 46.38363 2.710055 -1.300818
v 46.34182 3.910538 -1.613687
v 46.92304 4.747787 -2.24456
v 59.4125 -1.295387 -16.44296
v 60.25876 -0.8779748 -18.3964
v 59.71285 1.702222 -17.15931
v 59.17716 0.1582213 -15.96431
v 60.32273 1.314058 -18.53072
v 60.75487 0.3954326 -19.60122
v 40.4653 -13.3818 3.661535
v 41.96712 -12.51157 2.80055
v 60.71889 -1.459744 -19.67242
v 35.55298 -42.67558 -1.782781
v 34.6518 -41.18333 -0.4509771
v 33.49553 -40.5953 0.6153727
v 34.48917 -38.55502 0.8610834
v 31.95709 -39.37663 2.133484
v 33.13471 -38.30699 1.818054
v 32.54763 -42.00338 0.6184239
v 30.72715 -41.57906 1.962178
v 30.54449 -40.34463 2.60086
v 50.98077 -34.61948 -15.391
v 51.50487 -35.7119 -17.26682
v 40.33474 -11.69914 3.703993
v 43.41179 -13.21364 1.892943
v 41.14432 -10.16407 3.221623
v 58.71473 0.4116164 -15.06128
v 58.78593 -1.533597 -15.1505
v 55.05209 -33.15007 -23.50803
v 54.55073 -34.96824 -23.66241
v 54.16273 -36.82696 -24.24182
v 53.79814 -36.21169 -22.79919
v 55.56773 -33.63632 -25.42102
v 55.13786 -35.53479 -25.85158
v 52.53383 -37.63261 -20.99903
v 52.97365 -38.51395 -22.75626
v 52.50021 -35.76177 -19.39679
v 55.8807 -30.65619 -23.70036
v 56.00618 -32.49827 -25.77999
v 43.20991 -6.775794 2.031811
v 42.62551 -8.311566 2.381781
v 45.36706 -4.394464 0.6658277
v 45.90224 -2.708132 0.1595832
v 43.66619 -4.937406 1.693574
v 44.52587 -3.263255 1.037322
v 43.22266 -3.547208 1.789615
v 30.23 -32.08186 5.347535
v 39.44317 -9.284711 3.969524
v 38.84864 -11.60473 4.428368
v 31.158 -29.41411 5.712799
v 31.02915 -27.98388 6.09928
v 37.57434 -11.97512 5.021268
v 37.37812 -10.41299 4.95778
v 37.93863 -9.435525 4.632229
v 37.16805 -13.58936 5.287915
v 39.39715 -14.85142 4.229208
v 56.31802 -26.92222 -21.69969
v 56.82364 -24.85225 -21.38273
v 57.64532 -24.63746 -23.99371
v 57.50002 -25.79968 -24.58431
v 57.47004 -27.08847 -25.72471
v 56.56857 -27.79542 -23.29638
v 58.2681 -24.81253 -26.57625
v 57.99743 -26.29259 -27.01111
v 42.97037 -10.50108 2.200439
v 41.06844 -8.174185 3.1529
v 54.29272 -1.685397 -7.812268
v 52.65705 -0.5390522 -5.971197
v 52.65944 -2.170292 -5.777401
v 53.08117 0.6219 -6.665787
v 38.33225 -8.066976 4.316103
v 58.02798 1.347457 -13.88192
v 56.83429 2.946581 -12.2011
v 57.91401 3.56653 -14.06275
v 55.79997 1.214323 -10.31916
v 56.18076 3.724954 -11.42998
v 57.27127 4.774925 -13.27322
v 58.92787 3.946701 -15.89321
v 58.22396 5.557051 -14.98272
v 59.1447 5.5123 -16.57051
v 59.79362 3.411596 -17.50846
v 56.70343 6.510177 -12.87589
v 60.44318 3.470569 -18.91716
v 54.7765 2.386415 -9.16192
v 54.83464 4.284264 -9.754511
v 54.37691 0.6138885 -8.243488
v 52.87015 2.104199 -6.762549
v 52.47423 3.113246 -6.608181
v 51.86697 5.106879 -6.631124
v 54.02695 5.775608 -9.235238
v 50.73944 3.660321 -5.048568
v 57.49527 7.796271 -14.37836
v 58.7964 6.852262 -16.19228
v 58.877 9.669631 -16.87199
v 56.34777 10.36239 -13.42673
v 55.59122 7.635336 -11.71042
v 55.58813 9.900885 -12.37506
v 57.54918 10.51996 -15.0224
v 56.78363 12.63979 -14.39325
v 57.60358 12.76387 -15.49957
v 59.54303 9.090425 -17.90736
v 55.7526 12.42469 -13.1414
v 57.52728 14.64727 -15.63737
v 58.28356 13.79487 -16.68268
v 58.18023 14.70524 -16.63176
v 59.27784 14.22292 -18.24701
v 58.93213 12.41525 -17.4068
v 39.59484 -6.029041 3.623677
v 41.83724 -5.564614 2.64216
v 59.09348 -12.47653 -18.95638
v 61.6339 -8.238713 -25.63885
v 61.4151 -9.927002 -25.9361
v 61.77784 -10.07865 -28.18996
v 62.16965 -8.18733 -28.47653
v 61.98285 -9.99172 -29.40434
v 61.36424 -12.12816 -28.16657
v 46.37443 -49.24522 -19.0575
v 45.64453 -48.07912 -16.83844
v 45.83295 -46.27308 -15.62367
v 44.82816 -49.81261 -17.05678
v 44.51004 -48.35138 -15.2864
v 44.84729 -51.72919 -18.81336
v 46.35271 -50.62944 -20.28609
v 43.50927 -52.65847 -17.58579
v 43.75554 -50.7738 -16.25545
v 44.03792 -53.95638 -19.74305
v 42.29201 -54.65209 -17.69215
v 41.82452 -53.08065 -15.4804
v 42.82984 -51.12986 -15.1899
v 40.85233 -52.09464 -13.22635
v 40.89165 -53.98306 -14.98612
v 41.67897 -50.55998 -13.08114
v 39.66358 -54.23451 -13.5379
v 39.00139 -52.90012 -11.51778
v 37.60131 -54.55902 -11.24815
v 39.58131 -55.66146 -14.78317
v 40.61948 -55.38581 -15.95783
v 40.98277 -56.47274 -17.57931
v 39.81694 -50.73783 -10.73633
v 40.12681 -49.45221 -10.11497
v 42.6405 -48.01443 -12.27365
v 42.62523 -49.18711 -13.21255
v 38.25053 -56.76313 -14.10464
v 36.04948 -58.32512 -12.88885
v 35.70491 -57.1806 -11.46105
v 36.3878 -54.9068 -10.20536
v 44.95956 -46.43081 -14.37382
v 43.4513 -48.69008 -13.99711
v 44.51086 -45.80123 -13.20932
v 43.94099 -45.62917 -12.25271
v 42.34966 -55.65535 -18.81777
v 40.0025 -58.22894 -17.95587
v 41.97464 -57.38075 -20.06908
v 40.50093 -58.61739 -19.14129
v 38.37024 -59.6967 -17.19318
v 38.61588 -58.35376 -16.16374
v 39.07722 -60.7478 -19.36884
v 41.64059 -58.61412 -20.97344
v 40.00042 -60.12904 -20.10647
v 40.03483 -61.47355 -21.802
v 38.96787 -62.54959 -21.35329
v 41.56376 -59.45759 -21.88489
v 38.33047 -52.40813 -10.29382
v 36.07105 -54.21723 -9.29023
v 38.68868 -50.80659 -9.4533
v 34.12674 -56.28869 -9.116404
v 34.62765 -54.29884 -8.000827
v 35.88961 -52.6805 -7.889812
v 34.30045 -55.38391 -8.54736
v 33.82409 -54.91731 -7.77054
v 34.82847 -56.84613 -10.26063
v 34.36906 -58.55944 -11.26136
v 32.88871 -58.2687 -9.603361
v 33.01374 -57.328 -8.956308
v 33.19548 -56.14029 -8.165876
v 42.85266 -50.16782 -14.40193
v 54.23276 7.530239 -10.05651
v 54.60165 9.080518 -10.98011
v 30.20985 -43.12958 1.535548
v 29.24278 -41.69927 2.782243
v 30.04642 -42.30494 2.02748
v 29.09899 -43.44133 1.946363
v 29.08143 -40.17723 3.522432
v 27.28426 -41.16529 4.023569
v 29.81584 -39.19276 3.470152
v 28.65653 -39.44324 4.04373
v 28.01013 -37.58929 4.980175
v 29.10401 -38.1268 4.245862
v 27.00403 -42.72606 3.291165
v 26.30974 -42.78599 3.547424
v 27.65973 -39.91244 4.390383
v 27.5502 -38.64875 4.905984
v 39.4521 -16.54874 4.121521
v 51.45682 -36.97813 -18.16911
v 32.05275 -24.89441 6.456091
v 56.27141 14.03596 -13.97043
v 55.07932 15.16245 -12.69028
v 56.41341 16.9737 -14.2699
v 56.68044 15.12869 -14.55902
v 57.20544 16.31203 -15.30926
v 54.70139 16.85879 -12.2028
v 56.02768 17.66233 -13.74249
v 53.86099 14.51357 -11.37098
v 53.46238 16.92439 -10.82052
v 53.17698 14.45854 -10.67492
v 52.51771 16.97429 -9.82516
v 54.15435 17.87976 -11.42765
v 54.85023 12.62893 -12.16354
v 53.08133 18.48885 -10.02224
v 54.33181 19.52395 -11.25211
v 53.14163 20.63512 -9.289141
v 51.43128 16.43572 -8.819807
v 51.214 18.60675 -7.878068
v 49.618 16.40935 -7.123335
v 50.0067 19.16501 -6.282966
v 48.30689 18.30305 -5.219166
v 49.11304 19.14702 -5.447069
v 50.81355 20.69044 -6.233585
v 48.59285 20.17896 -4.20739
v 50.54942 23.11139 -4.159997
v 51.83671 22.55733 -6.345942
v 52.05347 20.53987 -7.917756
v 52.82872 21.8962 -8.214991
v 49.38979 20.97129 -4.365634
v 51.86102 23.87602 -5.452188
v 52.14814 25.22233 -4.958182
v 53.04408 24.5014 -6.92926
v 48.7327 21.88787 -2.935256
v 48.72564 25.6071 0.03301173
v 49.38552 24.01672 -1.919371
v 50.91098 24.55504 -3.537563
v 47.82589 22.66321 -1.402947
v 47.42479 23.81769 0.0203256
v 53.74517 23.50614 -8.706171
v 51.37288 26.009 -3.156267
v 53.93126 27.75584 -6.647067
v 52.82399 27.12261 -4.851593
v 54.52312 24.38264 -9.547256
v 54.29316 22.12878 -10.22368
v 50.54492 26.82999 -1.387426
v 47.17161 25.09002 1.234591
v 48.06974 26.9852 1.695378
v 46.23711 26.87864 3.376649
v 45.62958 25.46451 2.866349
v 45.54456 24.53159 2.198613
v 46.69997 22.35581 -0.7106811
v 45.88429 23.27234 0.7990834
v 50.49246 28.06455 -0.5562472
v 48.59151 28.50668 2.06995
v 50.08508 29.11117 0.6068563
v 45.56096 22.542 0.2584894
v 46.25949 21.81497 -0.9593711
v 44.706 22.51803 0.8646557
v 45.36172 21.68989 -0.5001698
v 45.09088 22.996 1.104125
v 46.74182 28.46981 3.936553
v 45.18016 26.86774 4.204955
v 44.98899 28.6767 5.529423
v 43.48114 26.02221 4.909438
v 44.12585 27.81044 5.639343
v 42.09593 26.65392 6.246509
v 41.53569 27.84917 7.358633
v 47.16188 21.41076 -1.981619
v 45.80938 21.01024 -1.411155
v 47.76743 29.49931 3.491884
v 44.81923 23.50325 1.794276
v 54.1346 26.62895 -7.65453
v 51.76391 27.59814 -2.707827
v 52.45361 29.09557 -3.061272
v 52.14804 30.00154 -2.104053
v 54.51646 26.13064 -8.653135
v 44.32655 23.08656 1.755303
v 53.3748 30.91794 -4.10142
v 53.88315 29.21998 -5.849654
v 53.78459 30.39799 -5.172454
v 46.94818 29.96338 4.533549
v 42.75357 25.4155 4.959293
v 43.18597 24.70139 4.037913
v 44.2093 25.06697 3.639543
v 41.68716 24.34716 5.038128
v 42.47894 24.02943 4.185101
v 44.39729 31.71922 7.388114
v 43.3973 29.86841 7.307886
v 43.9799 24.00212 2.941744
v 54.68364 28.23804 -8.101341
v 55.23287 27.41076 -9.659448
v 55.43231 26.04993 -10.608
v 55.01018 29.62946 -8.318401
v 55.34458 29.0444 -9.321494
v 45.67103 29.89923 5.628887
v 46.22738 31.39548 5.777193
v 45.95851 32.51139 6.425752
v 45.11151 33.28339 7.333026
v 46.75488 32.81827 5.742326
v 40.8306 29.54658 8.666347
v 42.39245 30.37144 8.19171
v 47.47602 32.22057 4.853976
v 47.86735 31.04619 4.071097
v 43.17037 31.73693 8.274714
v 44.35368 32.53711 7.707096
v 43.73434 33.27516 8.417382
v 52.12277 14.3645 -9.657453
v 50.83543 14.94854 -8.437509
v 51.28746 13.02796 -8.685138
v 52.3948 12.65956 -9.662883
v 50.05724 13.75127 -7.638049
v 48.54739 15.98072 -6.272115
v 48.69937 17.18066 -6.058906
v 43.99598 34.4182 8.550642
v 44.40526 34.17371 8.137707
v 49.59702 30.1589 1.723027
v 48.81067 29.73426 2.473637
v 40.52655 26.90239 7.350523
v 48.5322 32.9713 3.920546
v 47.76946 32.97753 4.73405
v 55.39078 24.28189 -11.1631
v 56.49809 25.85186 -12.85288
v 56.51297 27.97723 -12.38298
v 55.07597 22.45135 -11.33025
v 56.15882 23.51181 -12.83208
v 55.69071 21.46037 -12.60561
v 55.27014 19.50091 -12.48792
v 57.06769 20.48964 -14.95747
v 57.14491 18.1503 -15.24355
v 58.05478 19.55985 -16.61731
v 58.026 16.54045 -16.57148
v 58.03407 23.10285 -16.38848
v 58.25817 22.07356 -16.88127
v 58.88589 21.62785 -18.04725
v 57.30216 22.51663 -15.09084
v 57.60717 23.93006 -15.4682
v 57.17227 24.40371 -14.54107
v 56.53162 22.798 -13.66423
v 57.80764 24.90411 -15.76095
v 58.53453 24.03131 -17.36615
v 55.85238 30.2477 -10.31938
v 47.80179 17.47039 -5.173881
v 47.77713 16.37428 -5.494194
v 47.80323 15.29957 -5.702448
v 46.69104 16.607 -4.548241
v 46.88658 17.38548 -4.469369
v 46.07767 17.40353 -3.879196
v 46.59929 18.52877 -3.827781
v 47.59778 18.74668 -4.40986
v 47.53385 20.23232 -3.337317
v 39.58564 26.52853 7.57383
v 39.00838 28.35609 8.937884
v 40.60183 25.74188 6.585418
v 40.00108 25.06962 6.496097
v 39.12676 25.08127 7.380619
v 38.05677 25.78502 8.263482
v 39.06924 24.44832 6.902552
v 38.47796 24.80556 7.694701
v 37.74227 25.09443 8.113959
v 40.35764 24.13024 5.845982
v 38.6008 23.82243 6.134549
v 37.58276 24.6264 7.745937
v 36.59749 27.03485 9.261326
v 38.12511 27.23685 8.749907
v 37.67734 28.67271 9.739592
v 39.20652 29.67749 9.552712
v 38.66551 30.01851 9.953544
v 40.93422 24.29587 5.58882
v 41.33657 30.97674 9.064607
v 42.02197 32.07357 9.141208
v 53.043 12.7856 -10.34012
v 53.52014 13.64808 -10.94725
v 49.19917 31.12461 2.611523
v 58.71836 19.05449 -17.70065
v 58.9557 16.78499 -17.9607
v 59.5271 17.53362 -19.02593
v 60.34546 19.2017 -20.7896
v 60.61232 17.55754 -21.13938
v 59.85347 16.0412 -19.45718
v 60.15432 15.09674 -19.90513
v 50.50655 30.59008 0.7230839
v 51.34958 31.30595 -0.2695263
v 46.4447 33.93103 6.33447
v 46.77982 34.17927 6.053541
v 47.1678 33.52682 5.489889
v 53.87939 12.30482 -11.10427
v 54.05257 10.32443 -10.72723
v 52.79108 11.397 -9.741254
v 43.60246 21.76744 0.797752
v 43.38921 22.69537 2.212095
v 43.45136 23.39001 2.780107
v 61.26418 20.83019 -23.07174
v 61.08352 19.21866 -22.41047
v 59.91656 21.58448 -20.11539
v 60.52962 22.54746 -21.61204
v 59.44897 23.16066 -19.22727
v 40.13065 30.39068 9.441323
v 57.10558 27.83404 -13.77733
v 49.96509 11.74719 -7.089471
v 51.68613 11.16299 -8.584771
v 52.94564 8.568157 -8.97964
v 51.50968 9.406106 -7.815744
v 50.85563 8.644485 -6.895411
v 52.85454 6.940417 -8.297637
v 33.05859 -59.85184 -11.03106
v 30.07862 -60.15894 -8.600983
v 31.1995 -61.64031 -10.64825
v 31.11951 -57.60243 -7.66061
v 29.25282 -59.09628 -7.258306
v 31.23819 -56.10937 -6.699266
v 32.02465 -56.89877 -7.826937
v 33.89226 -60.40501 -12.33726
v 32.5357 -61.23551 -11.6219
v 34.87089 -61.23512 -14.18725
v 32.59952 -63.64671 -13.7138
v 31.553 -63.19437 -12.1696
v 31.67916 -65.31826 -14.02851
v 30.30157 -63.38435 -11.04747
v 29.46915 -65.45236 -11.63901
v 28.83409 -62.77061 -9.241432
v 27.7644 -65.09951 -9.653726
v 26.43001 -65.22649 -8.445047
v 28.41328 -61.78048 -8.241719
v 27.94875 -66.91799 -10.983
v 25.18757 -64.53951 -6.960572
v 24.73517 -66.40711 -7.420376
v 23.70304 -65.42342 -6.044469
v 24.43703 -63.563 -5.84047
v 23.00792 -67.56119 -6.298908
v 24.85389 -69.15312 -8.951351
v 25.9484 -68.55032 -9.814918
v 21.88813 -66.31292 -4.770851
v 21.06704 -68.87994 -4.935425
v 21.95106 -69.1623 -5.913052
v 23.38223 -69.06141 -7.328148
v 20.28091 -71.14153 -5.003342
v 20.89848 -71.7957 -5.93014
v 19.99319 -68.30121 -3.756597
v 19.67614 -69.44398 -3.84752
v 20.25336 -66.48462 -3.422002
v 23.02868 -70.92416 -7.870683
v 23.03248 -64.65164 -5.099647
v 20.75204 -64.71814 -3.179487
v 23.24405 -63.17732 -4.65239
v 26.58485 -60.83956 -6.20647
v 27.02015 -62.19206 -7.301598
v 28.36676 -59.57475 -6.866266
v 19.15187 -70.67592 -3.753309
v 18.39207 -72.14898 -3.520044
v 19.8454 -73.14252 -5.437118
v 33.81467 -63.02262 -14.57157
v 30.23221 -66.77667 -13.54344
v 31.11994 -67.44292 -15.23996
v 29.31703 -68.90051 -14.21367
v 31.26098 -68.83017 -16.86736
v 20.48894 -74.16277 -6.722558
v 22.5831 -73.21899 -8.701629
v 24.35971 -71.09837 -9.527182
v 23.69537 -72.48718 -9.63982
v 24.20008 -73.1437 -10.81524
v 23.12395 -74.06026 -10.0554
v 21.54569 -75.52972 -9.105713
v 20.39966 -76.08488 -8.038589
v 23.55331 -61.75893 -4.23631
v 24.8643 -60.47518 -4.657076
v 26.24712 -59.74079 -5.35232
v 27.41002 -59.39936 -6.021537
v 26.54932 -58.58015 -4.963904
v 23.24561 -60.38387 -3.346827
v 23.87676 -59.14249 -3.245195
v 22.78296 -58.62027 -2.189387
v 25.19605 -58.06513 -3.696213
v 26.20726 -57.18565 -4.002324
v 24.3245 -57.20678 -2.704985
v 22.33595 -62.74764 -3.678034
v 20.99564 -62.44303 -2.465752
v 21.78592 -60.64741 -2.315468
v 20.47889 -63.34784 -2.398737
v 19.54174 -63.28656 -1.618904
v 18.86901 -61.59605 -0.4640931
v 20.78844 -59.42606 -0.9908081
v 20.77227 -57.1626 -0.09077784
v 19.53011 -59.20013 0.06456923
v 18.40973 -61.0404 0.1183513
v 18.21124 -63.53906 -0.6967045
v 18.4442 -65.35923 -1.542201
v 17.08771 -64.73191 -0.2929279
v 17.06361 -63.15007 0.295248
v 16.93601 -66.71052 -0.7474111
v 16.28765 -63.96874 0.5555725
v 15.4225 -63.09609 1.444488
v 15.60315 -61.6017 1.889287
v 17.30409 -61.58463 0.724965
v 16.52981 -60.60633 1.682445
v 22.87672 -56.70228 -1.456646
v 15.74704 -66.12318 0.290595
v 22.14027 -55.6757 -0.5493842
v 23.86014 -55.27763 -1.596937
v 25.73576 -55.11369 -2.731824
v 25.93714 -56.39587 -3.448489
v 24.77131 -54.4186 -1.860791
v 24.50068 -53.44108 -1.3404
v 23.84568 -52.61136 -0.7160644
v 21.54072 -54.86592 0.1459974
v 20.80166 -53.36739 1.112142
v 21.92194 -53.0172 0.3820514
v 20.14307 -55.60041 0.9329117
v 17.02771 -59.02453 1.994466
v 14.97174 -60.7401 2.652619
v 17.80178 -59.93938 1.02802
v 18.16546 -67.28406 -1.887644
v 16.97345 -69.09798 -1.385027
v 23.49732 -50.85467 -0.07460937
v 25.3745 -51.57808 -1.191966
v 26.09152 -52.16754 -1.720297
v 26.48121 -53.08088 -2.306153
v 27.43312 -54.33308 -3.351864
v 16.10057 -70.87228 -1.086192
v 17.20166 -71.14226 -2.104228
v 15.9528 -68.16707 -0.3365431
v 14.90524 -71.02491 -0.1861568
v 14.98061 -69.69259 0.05227949
v 22.19583 -51.69715 0.5015894
v 24.5109 -49.5848 -0.1373994
v 21.62351 -50.11079 1.214881
v 23.36601 -48.35446 0.6630281
v 17.38812 -57.38475 2.451198
v 18.46667 -58.00564 1.337026
v 21.95057 -48.72058 1.203799
v 24.35082 -48.25195 0.3878076
v 23.69575 -47.13386 1.085067
v 22.80459 -47.29678 1.217016
v 26.3365 -47.68135 0.2981654
v 26.97683 -48.23159 -0.1612527
v 25.19439 -49.7285 -0.4460642
v 15.87052 -72.264 -1.285508
v 27.38692 -49.74905 -1.111776
v 28.73238 -49.34684 -1.350701
v 29.02567 -47.52774 -0.418527
v 27.9029 -53.79598 -3.344988
v 28.03287 -56.05368 -4.59972
v 28.85437 -54.36776 -4.160896
v 27.31737 -56.76102 -4.538922
v 30.11832 -56.45927 -6.167927
v 30.28972 -54.32048 -4.954688
v 28.79151 -56.95253 -5.631289
v 32.6365 -55.25185 -7.0878
v 32.93372 -53.06599 -5.748395
v 31.45707 -52.03747 -4.17518
v 28.94985 -57.93126 -6.299964
v 21.67043 -47.6963 1.564492
v 21.9812 -46.55144 1.723266
v 25.21602 -46.4803 1.211159
v 23.39675 -45.76129 1.897772
v 29.1042 -52.16393 -3.036976
v 27.96408 -51.47366 -2.185809
v 30.35417 -50.79008 -2.837754
v 30.22769 -48.37757 -1.405571
v 32.00431 -48.0675 -2.125116
v 31.71374 -49.88963 -2.991711
v 33.32652 -48.82362 -3.370983
v 32.49047 -48.51406 -2.661296
v 32.64342 -50.06937 -3.634421
v 33.6679 -50.14387 -4.359249
v 33.22712 -51.27635 -4.769141
v 33.47796 -48.0346 -3.026103
v 34.65684 -48.24909 -3.975112
v 34.44437 -49.93548 -4.794377
v 35.43727 -49.75142 -5.465759
v 35.67704 -47.41557 -4.306592
v 34.59735 -51.29904 -5.781675
v 35.57806 -50.99582 -6.383193
v 35.01029 -52.30994 -6.830752
v 27.07708 -51.01847 -1.616926
v 18.08601 -55.46039 2.610826
v 19.60781 -52.65394 2.191407
v 17.61806 -53.03712 3.830093
v 16.99319 -54.81911 3.756175
v 16.41115 -56.39976 3.581901
v 18.9303 -51.77897 2.971514
v 19.61366 -50.66187 2.571683
v 15.53421 -53.9619 5.382708
v 15.83034 -52.64951 5.605514
v 16.65545 -51.96492 5.009566
v 13.82948 -54.21519 6.830306
v 13.30068 -51.74858 8.156708
v 15.29137 -50.64399 6.464124
v 15.38325 -55.33856 4.899722
v 12.77094 -53.23434 8.208999
v 17.0266 -50.51081 4.858713
v 16.50912 -48.53484 5.109866
v 15.5372 -49.4887 6.161475
v 17.11425 -48.99445 4.696867
v 17.74882 -48.58343 4.163754
v 17.46534 -51.50558 4.331998
v 17.53126 -47.76485 3.367581
v 12.73208 -56.02149 6.713736
v 15.01358 -56.19706 4.782063
v 12.6436 -57.74419 5.714144
v 11.25818 -58.64114 6.056125
v 10.79879 -57.68653 6.934677
v 10.15169 -56.81152 7.938826
v 13.3103 -58.34571 4.937464
v 14.92583 -59.20515 3.386096
v 12.35001 -59.8294 4.7614
v 10.49416 -59.71505 5.839609
v 9.79457 -61.31945 5.270885
v 12.30344 -60.89839 4.254965
v 11.17239 -61.59457 4.51625
v 9.757716 -62.88531 4.609445
v 13.24338 -61.72749 3.342655
v 11.41796 -63.053 3.778174
v 9.47666 -60.00911 6.156746
v 14.48586 -61.95444 2.509821
v 9.956028 -58.58364 6.861374
v 10.4884 -63.238 4.167288
v 8.590451 -60.42183 6.262444
v 15.30955 -57.98735 3.708488
v 14.2676 -63.74152 1.989601
v 11.21766 -65.84169 3.161145
v 11.58714 -67.29599 2.681643
v 13.73706 -65.75912 1.730564
v 11.48501 -64.33981 3.36453
v 10.18455 -64.59811 3.91744
v 8.059562 -65.62386 4.634418
v 8.619081 -64.105 4.704952
v 13.85784 -67.01453 1.375405
v 10.36964 -67.54418 3.288023
v 8.886323 -59.25404 6.905401
v 14.90473 -67.69809 0.5220361
v 12.46402 -69.66185 1.775271
v 12.72944 -68.05599 1.893193
v 10.19401 -69.04837 3.232019
v 9.812224 -70.68931 3.238923
v 8.839397 -67.01843 4.092568
v 7.810456 -68.90945 4.427296
v 7.26737 -66.89147 4.779459
v 6.438615 -70.11407 4.927179
v 7.851193 -70.97811 4.211407
v 8.869057 -72.35103 3.514632
v 7.261247 -72.51974 4.281828
v 7.917122 -73.3628 3.82653
v 10.43538 -72.16595 2.658908
v 8.935534 -73.43099 3.267472
v 9.041595 -74.7817 2.876756
v 10.6029 -73.50078 2.271943
v 10.32344 -75.21465 1.932716
v 8.844856 -75.80502 2.626651
v 8.829657 -77.36687 1.937108
v 10.76952 -76.83984 0.9877498
v 7.618203 -76.40247 3.030944
v 11.5624 -76.12673 0.7498098
v 12.66261 -74.43186 0.5800536
v 12.50087 -72.26636 1.316331
v 14.45619 -73.06378 -0.3836186
v 15.26365 -74.3773 -1.50967
v 13.20492 -75.76611 -0.3533736
v 13.57321 -70.66225 0.8775149
v 6.144695 -67.73232 5.144814
v 15.96435 -75.98901 -2.921843
v 13.70913 -76.21165 -0.9887397
v 16.66592 -74.52178 -2.845944
v 15.11813 -76.69508 -2.511666
v 12.37462 -76.38312 0.03759864
v 7.377827 -75.51797 3.478781
v 5.193465 -73.5175 4.936421
v 6.133889 -75.6948 3.96523
v 4.685602 -75.20451 4.644342
v 5.836324 -71.17847 5.070081
v 2.319901 -71.86125 5.974707
v 4.311727 -70.09797 5.645849
v -0.921285 -68.27865 6.722398
v 2.852801 -68.07733 6.157073
v 0.9360419 -65.52569 6.601076
v -3.433851 -66.65463 6.810906
v -3.589786 -69.46935 6.722251
v -2.696057 -64.85943 6.873617
v 4.938548 -68.96233 5.50542
v 5.632536 -68.60081 5.291704
v -6.264319 -64.73821 6.63431
v -2.723554 -63.51692 6.978965
v -0.4553466 -63.66376 6.886711
v -2.649729 -61.15606 7.785523
v -5.537459 -62.20977 7.211287
v 1.529713 -62.20732 7.086695
v 0.3146699 -60.1966 8.110894
v 2.235092 -60.82336 7.601517
v 4.562505 -67.6371 5.687884
v 6.387077 -66.20391 5.148823
v 3.879085 -64.93034 6.081808
v 3.897645 -66.8421 5.931316
v 4.591833 -65.5944 5.81004
v 3.218635 -67.02246 6.11187
v 3.845045 -63.61662 6.292132
v 5.284501 -63.15476 6.03244
v 6.822809 -63.52673 5.502265
v 6.071777 -64.83392 5.466696
v 6.835004 -65.35392 5.104174
v 5.762353 -61.60939 6.52423
v 6.774647 -60.87787 6.577738
v 7.771998 -62.06563 5.676225
v 5.659799 -59.94422 7.53239
v 7.68173 -59.08175 7.506735
v 8.501937 -62.29614 5.310709
v 11.60594 -55.08886 8.186524
v 30.56247 -46.9029 -0.6928796
v 36.37918 -47.99472 -5.21866
v 21.0708 -52.39701 1.142029
v 20.50153 -51.04374 1.833349
v 5.965669 -77.4368 3.290678
v -0.8859401 -70.8586 6.538323
v 14.33074 -49.94821 7.301702
v 14.7875 -49.13042 6.77023
v 12.93002 -50.96228 8.544678
v 12.98014 -48.90552 8.332243
v 13.93353 -48.61759 7.409879
v 34.17593 -46.98344 -2.934108
v 27.26179 -57.75113 -5.019924
v 10.5427 -55.44955 8.722177
v 10.71527 -53.54236 9.702219
v 8.863614 -55.55232 9.813964
v 7.256923 -54.49076 11.48072
v 8.454204 -53.83176 11.08012
v 6.97264 -53.17519 12.24431
v 8.990942 -52.45208 11.29249
v 6.487362 -55.3521 11.31393
v 5.504073 -53.75398 12.72447
v 8.067078 -57.38115 8.713824
v 12.23334 -52.07991 8.980677
v 11.29123 -51.72136 9.779049
v 5.292278 -56.54889 10.79503
v 4.74968 -56.83023 10.69143
v 3.310449 -55.79804 12.13599
v 4.216469 -54.98185 12.50925
v 2.878515 -53.74705 13.59448
v 0.5821697 -55.35901 12.97385
v 1.924187 -56.80988 11.26395
v 3.152129 -57.90294 9.769019
v -0.2639472 -57.88156 10.01615
v -1.448178 -55.65932 12.77548
v -0.1977373 -54.38529 13.7268
v 1.259331 -54.034 13.75936
v 6.482019 -51.9639 12.87506
v 7.864946 -51.96818 12.13645
v 9.254595 -50.68256 11.40231
v 5.53758 -50.90136 13.38931
v 4.767021 -52.95143 13.33043
v 5.485414 -57.68504 9.536363
v 3.448247 -52.45253 13.87087
v 1.809699 -53.04135 14.04642
v 1.104589 -52.25594 14.33786
v -0.09241439 -53.03502 14.26476
v -1.381691 -53.50299 14.1758
v 2.305316 -50.73721 14.23166
v 5.301444 -59.34495 8.076027
v 12.25995 -49.26345 8.997119
v 10.94441 -49.74072 10.13897
v 34.95026 -43.44104 -1.707067
v 33.49445 -42.65266 -0.3204874
v 32.91767 -43.57562 -0.3606031
v 32.45764 -44.99131 -0.7574694
v 33.77246 -45.55535 -1.916218
v 32.74764 -47.26949 -2.128308
v 35.77529 -46.11452 -3.675251
v 31.63719 -45.9869 -0.7803954
v 30.92982 -44.86213 0.2095481
v 31.70331 -43.54043 0.4403008
v 45.71469 -52.18595 -20.76046
v 59.86242 12.41467 -19.01116
v 59.59151 11.04541 -18.31582
v 41.13931 -61.89498 -24.36215
v 39.93937 -62.82454 -23.36014
v 50.62961 31.88977 1.058652
v 56.27818 -33.46084 -27.54934
v 59.88775 7.32736 -18.24716
v 59.98505 5.56312 -18.18056
v 60.74273 6.341659 -19.8511
v 12.7626 -47.27723 8.219713
v 13.46051 -47.64766 7.639792
v -4.843679 -59.7634 8.469449
v -2.174602 -58.65874 9.269915
v -4.37121 -57.39289 10.53449
v -2.246751 -56.62451 11.65886
v -7.400146 -59.16893 8.6201
v -7.490005 -57.95024 9.717748
v -7.65403 -61.0064 7.41264
v 2.828654 -62.85133 6.706331
v 4.200675 -62.58641 6.567616
v 57.03128 29.5421 -13.44518
v 57.67503 29.66591 -15.03665
v 57.74164 26.86299 -15.39555
v 57.48784 26.10048 -14.93272
v 58.06572 25.91208 -16.20607
v 44.49177 -55.26079 -21.94253
v 44.00897 -56.34222 -22.34178
v 43.31572 -55.57582 -20.30146
v 43.02647 -56.61103 -20.9569
v 61.18955 9.285191 -21.13595
v 60.70211 12.28605 -20.59865
v 56.77443 -28.7741 -24.85929
v 31.52689 -22.83784 7.007382
v 30.32307 -20.1396 7.729676
v 30.23133 -21.35242 7.616689
v 61.22928 16.35965 -22.27861
v 60.89949 14.95809 -21.38145
v 61.02637 13.4461 -21.42181
v 61.83822 14.52803 -23.39853
v 61.6232 17.69801 -23.42051
v 62.38997 15.97871 -25.02973
v 62.26525 14.07923 -24.36988
v 61.89734 11.78821 -23.1363
v 45.47692 3.826165 -1.006997
v 56.30779 32.29436 -11.32646
v 55.07994 31.60566 -8.124925
v 56.53898 30.71916 -11.98938
v 61.15503 23.64262 -23.26108
v 36.9491 -51.87376 -8.35776
v 36.60983 -49.92217 -6.61064
v 38.94762 -48.85959 -8.288766
v 38.79644 -47.64127 -7.295383
v 40.76075 -47.80067 -9.638579
v 37.40176 -47.762 -5.985358
v 47.35018 -50.22516 -21.69686
v 46.95485 -52.48289 -23.42857
v 47.42129 -48.90985 -20.544
v 48.2682 -50.07775 -23.37251
v 46.03164 -53.46185 -22.77126
v 48.28046 -51.95832 -25.62764
v 46.3315 -54.40754 -24.51836
v 48.04221 -53.06066 -26.49535
v 47.21652 -54.42327 -26.49452
v 49.15933 -48.68825 -23.71241
v 55.74698 -29.51989 -22.30755
v 54.95885 11.32039 -12.00759
v 49.0852 9.973189 -5.644938
v 48.98333 12.00865 -6.214443
v 47.95892 11.89861 -5.195701
v 48.95251 13.51233 -6.538839
v 49.95413 7.95962 -5.770105
v 4.854035 -61.61399 6.817081
v 61.55583 -4.351718 -23.0192
v 42.60688 -46.94601 -11.39265
v 61.50667 10.82697 -22.09723
v 49.16037 -50.49768 -25.8155
v 48.48856 -50.8749 -24.77372
v 49.48125 -49.21291 -24.98238
v -0.5707346 -58.59079 9.250411
v 61.81188 -5.463902 -24.48761
v 61.58302 -7.227457 -24.65309
v 61.96961 -6.334672 -25.72771
v 49.02355 7.524935 -4.814397
v 50.01879 6.889864 -5.454008
v 48.67278 9.085192 -4.980398
v 46.93359 15.14229 -4.917711
v 47.13644 13.43849 -4.832901
v 45.90795 14.84355 -3.97329
v 46.02556 15.89627 -4.125997
v 45.98241 16.5818 -4.049904
v 56.42068 -29.45782 -24.30581
v 61.12726 -0.8153556 -20.68707
v -5.796594 -67.09358 6.6473
v -5.769621 -68.60046 6.632814
v -5.81701 -70.96883 6.487661
v -2.14736 -72.6129 6.326884
v -5.535862 -72.73907 6.239948
v -8.842044 -72.26759 5.817287
v -9.417955 -73.60169 5.423233
v -11.17192 -73.33198 4.940701
v -11.44063 -70.98912 5.167423
v -2.255206 -74.4325 5.866454
v -4.68764 -73.859 6.021973
v -12.55222 -74.63638 4.03712
v -13.44905 -71.30595 4.271752
v -10.68352 -74.9091 4.667915
v -8.721437 -75.54823 5.000117
v -11.00306 -76.99929 3.726396
v -9.316072 -78.10451 3.636945
v -7.035995 -74.54855 5.617523
v -5.930581 -76.06317 5.187112
v -6.726481 -78.10963 4.111746
v -13.70845 -69.73546 4.295867
v -11.95926 -68.3102 5.060973
v -14.13743 -74.51273 3.309618
v -7.990768 -78.45667 3.705368
v -13.35963 -76.531 2.958953
v -12.2288 -78.2505 2.552491
v -13.61566 -79.04015 1.381184
v -15.59056 -76.65149 1.648631
v -10.58577 -79.18832 2.548009
v -12.36969 -80.4005 0.9061601
v -9.287003 -80.01627 2.326404
v -14.43443 -80.0981 0.1092729
v -15.91586 -81.00419 -1.727824
v -17.05124 -78.44361 -0.3579014
v -15.86377 -77.99311 0.7545537
v -10.72248 -81.70605 0.3404877
v -14.08877 -81.24734 -0.7666412
v -12.85871 -82.65761 -1.713868
v -13.67841 -84.10513 -4.414746
v -12.41475 -83.24879 -2.275692
v -15.28886 -83.17041 -4.015575
v -9.606766 -83.60105 -1.547974
v -10.56652 -84.55981 -3.464842
v -8.135981 -81.7332 1.061905
v -5.140033 -83.31644 -0.251508
v -11.50696 -85.24258 -5.250113
v -17.11127 -82.52039 -4.569381
v -18.61463 -80.89603 -3.855462
v -18.74056 -78.96049 -2.118592
v -18.25772 -82.72337 -6.041718
v -19.67882 -79.56728 -3.532202
v -19.03667 -77.32827 -1.245557
v -18.53345 -75.86202 -0.07809116
v -16.97502 -76.63227 0.7333098
v -19.9847 -76.38982 -1.559429
v -19.09569 -73.8004 0.2560996
v -17.44141 -75.22475 1.024817
v -20.83835 -78.44558 -3.716776
v -21.26547 -75.00535 -2.034613
v -23.18382 -76.31021 -4.628332
v -22.46786 -78.48644 -5.514324
v -23.19789 -74.09593 -3.497555
v -24.86176 -75.37344 -5.962314
v -24.18177 -77.12089 -6.39152
v -25.67227 -75.78925 -7.269725
v -21.72984 -73.21151 -1.785127
v -22.75876 -71.68522 -2.231496
v -22.43351 -70.2326 -1.578032
v -21.58092 -71.5796 -1.175334
v -20.5746 -72.1125 -0.4691279
v -20.22778 -73.63367 -0.6174275
v -26.65518 -72.44838 -6.445385
v -26.22511 -74.10905 -6.823123
v -24.71814 -71.11867 -3.886017
v -27.00999 -70.20499 -5.878184
v -28.11804 -71.98669 -7.916548
v -28.68408 -69.7123 -7.465123
v -28.42897 -68.49146 -6.642919
v -29.87032 -71.7374 -9.949805
v -29.79018 -69.64447 -8.650878
v -25.07887 -69.64799 -3.770567
v -30.18165 -68.44514 -8.466227
v -30.06764 -67.02184 -7.651352
v -29.04457 -66.14626 -6.250038
v -26.8781 -68.13334 -4.981448
v -31.20051 -65.86899 -8.191891
v -31.47203 -68.02028 -9.649545
v -24.99705 -67.65027 -3.155602
v -26.57242 -66.2411 -4.069726
v -22.86369 -67.94162 -1.411222
v -24.05262 -70.34418 -3.031881
v -23.77193 -66.26194 -1.702568
v -29.25642 -64.61977 -5.788714
v -27.85347 -64.41943 -4.469772
v -26.40053 -64.5747 -3.307308
v -30.61265 -70.08736 -9.87389
v -30.86716 -70.91311 -10.70801
v -32.63454 -68.30061 -11.17399
v -32.81281 -67.01421 -10.52732
v -33.26918 -69.02879 -12.45204
v -32.59029 -70.7448 -12.95583
v -30.97407 -73.19818 -12.74385
v -21.52672 -64.13689 0.6427571
v -23.53146 -63.75102 -0.7046788
v -25.63459 -64.06514 -2.489373
v -24.9798 -63.02255 -1.558311
v -20.54044 -66.2681 0.7414088
v -20.32991 -63.11529 1.807916
v -20.92097 -61.42561 2.040139
v -21.76616 -67.28028 -0.3804709
v -20.75321 -69.71361 -0.1120583
v -20.28744 -67.56024 0.6545494
v -26.87218 -61.94321 -2.600056
v -24.4236 -61.5756 -0.5345407
v -25.60781 -61.26577 -1.309944
v -23.33952 -61.95212 0.1398423
v -26.28118 -59.48097 -1.050528
v -23.78397 -60.22636 0.5309615
v -27.80147 -59.01698 -1.990741
v -28.52105 -60.90926 -3.456708
v -28.59401 -62.61095 -4.308068
v -29.19922 -59.73986 -3.411869
v -28.91199 -57.40107 -2.166521
v -29.56071 -57.44373 -2.669113
v -18.40562 -64.32992 2.618834
v -19.07025 -68.31211 1.34701
v -17.14501 -68.15533 2.59813
v -16.01689 -66.29176 3.437031
v -14.98746 -67.73325 3.781155
v -17.78298 -70.3532 1.915104
v -15.72863 -69.57156 3.262968
v -13.66357 -63.94855 4.895621
v -13.73798 -66.37206 4.474098
v -16.6168 -64.66475 3.475833
v -16.64733 -63.19954 3.882145
v -13.92836 -62.48814 5.26153
v -17.29542 -60.78473 4.527284
v -27.91787 -56.79834 -1.177789
v -24.55105 -57.43488 1.099528
v -23.00285 -57.9478 2.050434
v -22.12762 -60.8685 1.439799
v -22.55964 -56.27152 3.045276
v -21.17956 -58.87979 2.953651
v -24.44921 -55.10253 1.973292
v -24.18095 -54.09721 2.445994
v -25.18924 -56.23608 1.041719
v -30.10482 -58.85111 -3.692285
v -19.08284 -61.14018 3.339312
v -27.65513 -74.22101 -8.710006
v -28.65198 -74.17609 -10.0717
v -17.71697 -73.39063 1.400212
v -17.05592 -72.2887 2.102091
v -15.65344 -72.42706 2.939941
v -16.18097 -74.25755 2.170454
v -4.063971 -81.94371 1.343964
v -6.493283 -80.47131 2.497808
v -31.52705 -63.8055 -7.439899
v -21.63825 -53.92665 4.646552
v -20.64205 -55.42072 4.891135
v -32.48251 -64.38529 -8.652551
v -32.61274 -65.28572 -9.282146
v -8.788254 -66.68238 6.098837
v -10.40926 -65.82493 5.661111
v -8.32677 -68.94807 6.232585
v -8.508241 -64.3581 6.238089
v -11.09402 -63.62905 5.765574
v -9.907952 -61.75319 6.715226
v -7.801938 -62.70713 6.703195
v -34.17249 -67.42718 -12.41817
v -26.56749 -74.8737 -7.752496
v -26.64136 -76.34737 -9.083672
v -24.82624 -78.11832 -8.243257
v -24.89745 -79.56052 -10.38461
v -26.66166 -77.75253 -10.76879
v -23.3727 -79.0071 -7.203243
v -23.40877 -80.74184 -9.871815
v -22.44335 -81.25057 -9.190491
v -29.16169 -75.04477 -11.72615
v -30.07369 -76.02147 -14.82291
v -31.35659 -74.22958 -14.62585
v -28.96663 -76.96503 -14.02833
v -27.03733 -78.98532 -13.77019
v -28.16646 -78.6429 -16.31549
v -25.10141 -80.71533 -13.60855
v -26.19898 -79.1488 -12.23715
v -27.62147 -54.92143 -0.3486325
v -29.82519 -55.12205 -1.895507
v -28.89224 -53.75725 -0.8681672
v -25.99223 -54.15295 1.031012
v -27.54717 -53.27533 0.1486546
v -26.35603 -52.67401 1.085478
v -26.49084 -51.47236 1.208595
v -28.71706 -52.22321 -0.3665247
v -30.06179 -53.5407 -1.542866
v -31.6516 -54.35931 -2.72033
v -32.61521 -51.26482 -1.790112
v -30.66464 -52.06183 -1.340483
v -30.65842 -50.51052 -0.7855837
v -28.68751 -50.59428 0.03503236
v -33.64609 -54.24546 -3.773396
v -31.44056 -55.96953 -3.307599
v -33.29169 -56.55882 -4.775562
v -31.71318 -57.05523 -3.978175
v -27.19706 -50.50921 0.8942102
v -28.04773 -49.11406 0.6222472
v -26.76446 -49.27843 1.262945
v -26.02086 -50.25172 1.660789
v -25.75732 -48.27481 1.918387
v -24.20681 -52.1798 2.856837
v -24.20942 -50.64997 3.029711
v -23.07284 -51.95234 3.893163
v -24.63623 -48.64317 2.699319
v -23.26826 -49.45482 3.869769
v -22.01003 -51.90489 4.866046
v -22.83738 -47.68807 3.990925
v -24.27955 -47.09007 2.63987
v -25.40521 -47.1328 1.994745
v -30.38041 -49.0978 -0.1785441
v -24.10696 -45.76818 2.517297
v -23.56369 -46.14131 2.960953
v -22.92897 -45.92789 3.321967
v -34.9948 -52.43399 -3.47606
v -33.87688 -53.20865 -3.345285
v -3.780283 -84.36666 -1.605979
v -20.69174 -80.49456 -5.606193
v -19.61959 -81.65473 -5.889339
v -19.82016 -82.48262 -7.560596
v -22.26119 -80.52341 -7.667572
v -32.1624 -72.31635 -13.80462
v -34.1097 -65.13905 -10.74221
v -33.90518 -64.49633 -10.11155
v -33.82475 -63.38273 -9.310029
v -18.83474 -59.36272 4.279275
v -19.88027 -57.64029 4.433022
v -18.13785 -56.84682 6.080419
v -16.95921 -59.41367 5.384497
v -16.47681 -58.66285 6.070402
v -19.12328 -55.77284 5.930503
v -19.18541 -53.50282 7.002435
v -19.52406 -50.97843 7.337001
v -20.49378 -52.10209 6.234768
v -18.39106 -50.93349 8.399149
v -17.42186 -52.67923 8.884965
v -17.72236 -54.05404 8.022154
v -21.58784 -50.41621 5.430497
v -20.31266 -50.20967 6.65083
v -28.68015 -47.91971 0.6690381
v -26.95234 -47.4665 1.356704
v -27.59987 -46.6475 1.346472
v -28.50357 -46.43045 1.308356
v -31.15266 -47.67212 0.3304469
v -30.1085 -45.5683 1.769682
v -32.88512 -46.77959 0.4585993
v -3.677063 -80.84484 2.359398
v -4.310165 -78.83308 3.838865
v -3.941192 -79.78638 3.182757
v -25.30544 -80.92444 -15.41769
v -26.13942 -80.47623 -16.57885
v -33.46866 -52.52417 -2.780289
v -5.163672 -75.27528 5.554459
v -15.95632 -57.89291 6.846111
v -23.03844 -53.37249 3.576143
v -22.161 -48.51115 4.668609
v -32.04681 -74.44347 -16.32233
v -32.29273 -73.33038 -15.18871
v -20.59588 -48.94183 6.261345
v -19.5056 -49.19308 7.355824
v -20.93793 -47.63441 5.606138
v -19.10024 -46.79085 7.096052
v -29.87137 -61.79762 -4.974149
v -31.23218 -59.71315 -4.989171
v -31.25825 -61.24736 -5.818993
v -32.71546 -61.28401 -7.031951
v -32.71874 -59.89652 -6.243648
v -30.17601 -62.97414 -5.805106
v -34.01035 -59.66116 -7.125417
v -34.31987 -62.11853 -8.954542
v -33.80954 -58.29628 -6.112429
v -35.03963 -59.61815 -7.952163
v -31.61987 -57.96274 -4.378309
v -35.07549 -57.42935 -6.541538
v -36.32768 -56.77649 -7.03936
v -35.10687 -55.37048 -5.283324
v -37.75462 -56.58665 -8.039355
v -36.53331 -55.25196 -6.161065
v -37.63711 -54.67008 -6.55766
v -35.57323 -52.1206 -3.601978
v -37.2713 -52.7268 -5.015154
v -39.65956 -53.57524 -7.424493
v -39.30794 -52.21335 -6.160123
v -38.05568 -51.42259 -4.693326
v -36.57761 -58.30998 -8.315146
v -40.19281 -55.2794 -9.257116
v -39.96812 -56.89243 -10.35687
v -41.77205 -56.12691 -11.69561
v -38.45673 -59.37241 -10.87528
v -40.04971 -59.36356 -12.57652
v -41.07485 -59.26144 -13.71459
v -42.21592 -54.05434 -10.41427
v -41.28614 -53.35715 -8.83801
v -42.92048 -52.03719 -9.564387
v -43.29372 -56.67826 -14.11113
v -43.24358 -55.26112 -12.72917
v -41.54047 -51.59646 -7.767253
v -44.02759 -52.08628 -10.93776
v -44.2237 -52.87201 -11.86888
v -44.07502 -56.45856 -14.96563
v -43.09539 -49.89532 -8.199519
v -37.04995 -59.50965 -9.646422
v -44.16421 -50.40218 -9.792785
v -45.80252 -49.81895 -11.42996
v -45.82307 -48.10027 -10.18687
v -44.08164 -47.98394 -8.0047
v -44.88893 -46.12405 -7.724525
v -46.44232 -46.38996 -9.757411
v -46.28849 -45.03768 -8.654746
v -43.94046 -46.11352 -6.698815
v -42.1301 -48.16138 -6.096333
v -43.85964 -44.77391 -5.826397
v -42.37503 -45.76753 -4.986682
v -40.48211 -49.26458 -5.2531
v -41.48848 -49.32973 -6.190519
v -42.14077 -44.07523 -3.858294
v -39.34663 -46.22602 -2.667511
v -40.54139 -43.11679 -2.075138
v -47.23733 -47.50879 -11.60216
v -39.25149 -48.5742 -3.869929
v -47.19716 -43.52995 -8.73103
v -45.95805 -42.96419 -6.915852
v -45.01176 -44.57869 -6.87735
v -42.36349 -42.45009 -3.209629
v -38.37277 -45.38105 -1.503482
v -39.90506 -41.99181 -1.031046
v -38.28661 -43.98038 -0.7635536
v -39.8825 -40.34226 -0.2392789
v -41.38396 -40.7025 -1.534276
v -38.3309 -42.24472 0.009071123
v -42.48755 -39.38759 -1.73989
v -43.64885 -39.13476 -2.561998
v -42.19036 -37.12139 -0.4186149
v -38.58159 -40.17541 0.7812048
v -44.26727 -41.2674 -4.247102
v -45.56447 -40.87266 -5.265993
v -46.547 -38.77451 -5.070137
v -45.53539 -37.83677 -3.561153
v -45.47224 -36.21898 -2.635418
v -47.103 -36.73032 -4.514318
v -47.34662 -35.48489 -4.085359
v -44.80232 -34.96834 -1.43649
v -46.92474 -34.04688 -2.91013
v -48.48157 -34.56754 -4.779781
v -48.67906 -32.91744 -4.154053
v -48.73347 -36.01665 -5.913633
v -48.6067 -31.56685 -3.414307
v -47.3799 -31.11693 -1.976242
v -46.56031 -30.50078 -0.9516487
v -46.20483 -32.84467 -1.660328
v -45.10203 -32.43692 -0.5463806
v -44.42117 -33.48983 -0.4620125
v -44.98827 -31.05381 0.1269609
v -47.95043 -29.05145 -1.634565
v -48.26136 -37.69205 -6.348282
v -47.56181 -40.58964 -7.285978
v -49.40166 -28.71333 -2.955418
v -49.5621 -32.12427 -4.73566
v -48.98498 -24.65736 -0.9552751
v -50.22402 -27.89309 -3.497976
v -47.54032 -27.56034 -0.6656759
v -46.72654 -27.39427 0.1091598
v -44.84258 -27.4148 1.596038
v -45.63018 -29.81909 0.09784672
v -43.99542 -28.84276 1.704325
v -47.30358 -25.72862 0.1846285
v -46.14732 -24.60193 1.486117
v -44.21708 -24.48046 2.904564
v -52.467 -24.96872 -4.891908
v -52.03103 -23.84886 -3.907916
v -51.72055 -27.75113 -5.206469
v -50.31551 -31.25743 -5.177863
v -52.92856 -28.39872 -7.142739
v -52.69413 -30.66546 -8.032495
v -53.52531 -29.30264 -8.49356
v -54.34838 -28.18148 -9.12716
v -54.95881 -26.40997 -9.126657
v -56.11125 -23.74705 -9.564227
v -54.53892 -23.90693 -7.206849
v -55.5054 -27.91055 -10.86599
v -56.60229 -25.61649 -11.43426
v -56.5081 -28.45358 -12.95981
v -57.64461 -27.62861 -14.64951
v -55.27719 -22.3329 -7.567788
v -53.25663 -25.64086 -6.222742
v -53.42884 -22.48474 -5.085581
v -54.70902 -29.96784 -10.76772
v -54.37027 -20.61107 -5.579587
v -52.10248 -21.96301 -3.296075
v -54.11647 -18.75558 -4.577484
v -52.95903 -19.47291 -3.455355
v -57.16156 -23.93398 -11.45476
v -57.16943 -21.97104 -10.4049
v -56.14273 -21.31739 -8.407439
v -56.93374 -19.77816 -8.943871
v -55.46344 -19.73548 -6.72436
v -58.39709 -18.17914 -10.62741
v -58.39226 -19.96681 -11.52547
v -56.32867 -16.82097 -6.8375
v -58.70485 -15.64697 -10.06444
v -57.56699 -15.86708 -8.306787
v -58.70424 -22.49002 -13.51408
v -59.35523 -16.89678 -11.76655
v -60.26706 -22.35702 -16.8393
v -59.36541 -23.48457 -15.49947
v -59.47794 -21.70812 -14.6356
v -60.14684 -20.95325 -15.63409
v -59.19246 -20.03068 -13.08166
v -58.29795 -25.02899 -14.29309
v -56.96332 -29.58603 -14.55124
v -57.65165 -30.15543 -16.38215
v -55.68771 -31.04765 -13.10678
v -58.09615 -28.6887 -16.2919
v -54.87395 -17.67971 -5.189018
v -54.80146 -15.60316 -4.498045
v -55.69923 -13.31487 -5.050625
v -57.05347 -14.42783 -7.104429
v -57.24885 -12.6864 -6.902238
v -50.42874 -22.43981 -1.683209
v -51.2525 -20.13347 -1.815453
v -48.29673 -21.76618 0.4914261
v -46.97115 -23.5126 1.129788
v -46.46722 -22.25518 1.833473
v -52.32426 -18.81025 -2.558453
v -43.68775 -22.01099 3.78453
v -41.92432 -23.69826 4.470338
v -42.57372 -25.97174 3.544457
v -54.46976 -31.43653 -11.25202
v -53.08054 -31.81566 -9.273339
v -52.52294 -33.59064 -9.476295
v -53.57224 -34.21441 -11.54309
v -52.10963 -35.35182 -9.981405
v -52.34326 -36.40432 -11.02781
v -51.0609 -37.81263 -10.05915
v -49.95163 -37.39265 -8.264915
v -49.33332 -34.02082 -5.463851
v -50.58284 -32.37699 -6.094638
v -51.91431 -31.97623 -7.66683
v -58.61412 -14.09685 -9.313768
v -58.98041 -11.65476 -9.148457
v -49.80235 -20.28438 -0.468901
v -47.83701 -20.30402 1.210118
v -59.71062 -17.5786 -12.79207
v -60.0802 -15.49586 -12.50491
v -60.58609 -18.45934 -15.11261
v -60.9988 -16.16767 -14.7641
v -58.56725 -27.30591 -16.3902
v -59.16131 -25.12052 -16.17081
v -59.5536 -26.07314 -17.81305
v -43.38242 -35.34803 -0.5044971
v -40.3857 -37.5896 0.6578501
v -40.0126 -35.65212 1.739906
v -42.97252 -34.54053 0.1754702
v -41.71682 -34.36169 1.140286
v -52.79787 -37.11788 -12.27648
v -56.37579 -11.99053 -5.604553
v -44.16848 -42.49836 -4.837355
v -61.17876 -19.08307 -16.90203
v -37.92061 -40.62644 1.031671
v -36.13785 -42.12354 1.546931
v -37.26102 -45.09696 -0.5987608
v -59.91652 -13.22383 -11.213
v -41.91742 -33.25505 1.461285
v -38.18932 -47.76447 -2.649976
v -37.52126 -47.05047 -1.821393
v -56.62457 -32.83871 -16.18121
v -60.95365 -14.38995 -13.7481
v -61.60735 -13.25394 -14.65546
v -61.72974 -14.62728 -15.63253
v -60.85638 -12.52697 -12.72781
v -61.92897 -11.35137 -14.54137
v -60.59579 -11.66851 -11.89924
v -43.79062 -26.65233 2.555203
v -41.73223 -28.03594 3.454127
v -42.84769 -30.12528 2.06422
v -39.5466 -30.83784 3.787293
v -39.42215 -28.90162 4.432027
v -41.25252 -32.14908 2.334741
v -40.1135 -27.01438 4.607213
v -43.42378 -32.11164 0.8742158
v -49.87905 -35.37971 -6.917425
v -58.17031 -9.854694 -7.525365
v -59.97002 -9.394293 -10.13943
v -58.09247 -5.527679 -6.875029
v -59.21945 -5.231582 -8.376469
v -58.81715 -6.750356 -7.937487
v -59.33999 -2.798591 -8.500046
v -56.94797 -4.614551 -5.438566
v -58.60677 -0.7153532 -7.687738
v -59.82025 -7.784015 -9.554589
v -58.38999 -8.538337 -7.607982
v -60.6134 -5.665799 -10.55621
v -60.53815 -4.268835 -10.32699
v -56.7807 -6.411067 -5.329967
v -60.44122 -2.732323 -10.15108
v -57.61505 -1.128708 -6.431176
v -56.66242 -0.3910905 -5.442446
v -57.74252 1.106219 -6.938591
v -50.6554 -34.4166 -7.352809
v -41.35283 -25.45789 4.354523
v -60.47942 -10.28983 -11.23921
v -55.05698 -6.25686 -3.450229
v -55.12268 -4.613992 -3.476988
v -55.37122 -1.721716 -3.910901
v -53.33606 -3.419096 -1.871876
v -53.78532 -7.056231 -2.264817
v -55.1992 -8.980242 -3.822427
v -53.35501 -0.9360428 -2.195219
v -54.47242 -10.03757 -3.18293
v -53.57346 -8.760431 -2.194364
v -55.42095 -10.9776 -4.33004
v -54.26438 -12.0421 -3.227655
v -53.64391 -10.4303 -2.418778
v -56.18769 -9.549097 -4.990697
v -53.19059 -11.99703 -2.16456
v -53.56286 -13.6143 -2.746192
v -55.3093 0.2684271 -4.173311
v -40.76788 -34.06289 1.891486
v -39.18268 -25.42321 5.473802
v -46.40533 -20.0226 2.343836
v -44.41504 -20.19008 3.643601
v -52.79146 -14.63352 -2.141841
v -52.29338 -17.22979 -2.149292
v -51.18169 -15.06351 -0.6935724
v -50.85704 -16.19525 -0.5702073
v -49.73791 -17.14699 0.2425204
v -50.68484 -18.54006 -0.8528944
v -49.58859 -14.17993 0.7506165
v -60.81012 -8.090969 -11.27897
v -61.17538 -6.184601 -11.592
v -38.74985 -26.69999 5.360951
v -47.93204 -44.77034 -10.53492
v -54.7951 -35.38334 -14.45166
v -55.50413 -32.78713 -13.95776
v -56.057 -34.49721 -16.2507
v -55.67864 -36.99933 -17.37203
v -57.3287 -33.04998 -17.83922
v -57.10062 -35.48199 -19.24078
v -54.70543 -34.24472 -13.51337
v -53.76938 -37.05202 -13.84613
v -56.53585 -37.92471 -19.92351
v -57.04408 -38.48178 -21.5265
v -58.36843 -35.9665 -22.71715
v -58.5005 -33.37456 -20.91759
v -59.42884 -33.85819 -23.80607
v -58.28362 -31.43341 -18.78575
v -59.11637 -31.99816 -21.36393
v -59.09645 -29.72496 -19.47463
v -46.03425 -17.73601 2.945057
v -48.06763 -18.63347 1.340948
v -47.61306 -17.38718 1.874554
v -48.63081 -16.28407 1.248221
v -46.57142 -15.32707 2.801637
v -48.50017 -12.9552 1.644216
v -44.87762 -18.55476 3.59816
v -59.83364 -29.75486 -21.49295
v -58.76376 -28.72369 -17.87018
v -59.7419 -27.01387 -18.99228
v -47.98742 -47.69626 -12.7574
v -52.893 0.5998998 -2.100181
v -54.30277 0.4531342 -3.272811
v -54.7191 2.057613 -4.043344
v -51.25543 -2.137807 -0.3945177
v -56.60204 1.824518 -5.818185
v -56.94386 3.757989 -6.726714
v -55.53979 4.598209 -5.572618
v -55.0461 3.109202 -4.638824
v -58.62984 -36.74299 -24.06572
v -57.45862 -38.63045 -22.63679
v -57.93062 -39.55685 -24.61097
v -59.24085 -36.69518 -25.74343
v -59.24981 -35.40691 -24.64257
v -59.76671 -35.17048 -25.97208
v -56.59912 -40.87355 -22.45972
v -55.62152 -39.70615 -19.3994
v -55.88892 -40.43017 -20.54373
v -55.60254 -41.93131 -21.15341
v -55.18152 -43.95422 -22.00077
v -56.3158 -42.74018 -23.4584
v -55.66349 -44.32058 -23.41685
v -54.72738 -42.14854 -19.54375
v -54.05463 -43.97274 -19.70146
v -53.81445 -46.9493 -21.86825
v -54.80887 -45.94065 -23.04882
v -54.17713 -48.37108 -24.11348
v -52.76189 -48.58138 -21.37191
v -51.81516 -49.45148 -20.42172
v -52.2085 -51.05272 -22.84834
v -52.85619 -46.25175 -19.39868
v -53.27922 -50.10443 -24.02964
v -50.94689 -51.70845 -21.06614
v -52.46992 -43.94464 -16.80629
v -52.45491 -45.20797 -17.79546
v -50.42172 -47.27812 -16.14375
v -52.77045 -42.24381 -15.99086
v -50.80716 -44.11577 -14.20788
v -51.07772 -45.41888 -15.67417
v -49.88559 -44.72789 -13.26516
v -49.07181 -47.74242 -14.42194
v -51.43709 -41.43021 -13.19089
v -49.83965 -42.27901 -11.4162
v -48.78482 -45.50631 -12.2343
v -54.50996 -39.99745 -17.41203
v -53.77699 -38.85432 -15.18951
v -52.9811 -39.47769 -14.29996
v -51.39409 -38.92925 -11.34594
v -52.08788 -40.21132 -13.3478
v -50.23782 -48.66909 -17.03082
v -48.95151 -49.95711 -16.09381
v -50.44267 -39.03598 -10.00726
v -51.45414 -47.15089 -17.73787
v -51.36608 -48.21843 -18.48528
v -58.24195 -40.95659 -26.81784
v -52.51582 -38.97863 -13.15006
v -50.04851 0.3942105 -0.0723633
v -50.14058 -0.8249149 0.1191305
v -40.37626 -22.53726 5.507416
v -37.57095 -23.63923 6.535357
v -37.41123 -22.36708 6.805453
v -39.58204 -21.32424 6.079143
v -38.26969 -21.35827 6.632619
v -35.12034 -23.4686 7.371089
v -53.00238 2.228987 -2.62623
v -49.30862 -1.78516 0.7996281
v -50.69148 -4.382927 0.1986568
v -48.1712 -1.752637 1.441457
v -48.7275 -3.330764 1.371527
v -48.91693 -4.865486 1.388925
v -49.54533 -6.066137 1.039249
v -50.42184 -6.972004 0.4580397
v -48.89925 -7.725264 1.4484
v -46.62724 -3.668307 2.496405
v -46.63081 -6.521397 2.722933
v -51.69921 -9.041824 -0.5886675
v -51.88882 -7.118722 -0.6480494
v -52.69161 -6.224521 -1.282791
v -49.4315 -10.66812 1.057093
v -47.67433 -8.837665 2.213057
v -50.71821 -12.84198 -0.04366245
v -51.70478 -10.87545 -0.711695
v -51.77849 -12.41337 -0.896699
v -46.49912 -9.978658 2.913831
v -47.64838 -11.35604 2.245047
v -46.81511 -12.82572 2.758488
v -52.60435 -10.63462 -1.468884
v -37.32774 -28.13804 5.622665
v -41.97782 -20.43998 5.028128
v -44.56913 -16.28206 3.996925
v -42.92714 -17.87795 4.793381
v -40.67977 -17.26659 5.971014
v -41.5993 -15.43511 5.595344
v -40.8232 -19.0974 5.761824
v -37.33603 -19.93514 7.153497
v -37.85523 -17.7971 7.126207
v -43.37082 -14.31033 4.710907
v -41.33563 -12.63945 5.633295
v -35.54434 -17.84033 7.906942
v -36.69836 -15.1696 7.578792
v -38.93933 -14.53267 6.743165
v -33.85828 -16.00483 8.458856
v -38.78333 -12.34682 6.645559
v -37.2707 -12.6305 7.223917
v -35.71713 -11.14353 7.548757
v -34.27708 -12.3063 8.128081
v -35.87191 -13.6098 7.782289
v -38.07733 -9.129948 6.47397
v -34.01543 -13.28118 8.305264
v -45.18817 -14.0811 3.713279
v -44.11556 -10.99918 4.23791
v -43.87465 -8.59044 4.183364
v -43.86903 -12.84012 4.433461
v -33.53595 -14.57521 8.511979
v -46.51328 -41.87826 -6.862379
v -47.47723 -42.01665 -8.081674
v -49.06447 -41.11092 -9.508834
v -48.41768 -42.90102 -9.868199
v -50.74038 -53.20909 -22.35076
v -51.9455 -53.04713 -24.6268
v -49.20557 -52.50476 -18.84925
v -49.56907 -54.19964 -21.29319
v -49.32049 -55.98623 -22.93773
v -48.93576 -55.69133 -21.87097
v -50.27096 -54.84392 -23.36713
v -47.58214 -55.9346 -19.76159
v -48.26344 -56.83937 -22.00435
v -48.69594 -57.29945 -23.40302
v -49.91387 -56.33206 -24.59605
v -47.88832 -53.00809 -17.25222
v -47.03168 -54.46186 -17.32607
v -46.26137 -57.99715 -19.87552
v -46.98095 -57.86624 -20.93542
v -46.79596 -53.43811 -15.98788
v -47.8527 -51.4444 -15.73223
v -47.15417 -51.19997 -14.4907
v -45.91468 -52.63998 -13.95615
v -45.42438 -54.54704 -15.03783
v -45.89144 -55.61103 -16.74829
v -45.21589 -57.55374 -17.74483
v -43.68214 -58.50234 -16.45137
v -43.50494 -61.24501 -19.17713
v -42.56394 -60.52021 -16.95853
v -44.74517 -59.12462 -18.72297
v -42.65242 -58.96878 -15.47139
v -41.61566 -60.59931 -15.72828
v -41.20204 -61.90659 -16.504
v -41.93061 -62.78138 -18.49391
v -41.40452 -64.7887 -20.03764
v -43.05064 -62.88931 -20.39448
v -41.68347 -59.21375 -14.43304
v -40.76497 -64.15097 -18.25748
v -39.90937 -63.64866 -16.51141
v -39.34265 -63.03114 -15.13141
v -38.92709 -65.23456 -16.76355
v -38.81509 -66.12148 -17.5617
v -44.18591 -60.43583 -19.32945
v -45.11 -59.76437 -20.02695
v -40.38478 -65.69081 -19.47505
v -40.7608 -66.7184 -21.472
v -44.75959 -61.04884 -20.98923
v -42.70667 -64.77496 -22.24098
v -40.87069 -67.19164 -22.40672
v -49.75861 -51.2718 -18.56105
v -39.17022 -67.37328 -19.59504
v -42.07343 -66.68324 -23.97001
v -43.66301 -64.85978 -24.24907
v -38.13283 -67.90027 -18.52087
v -50.99046 -55.15242 -25.3352
v -51.22754 -55.85403 -26.96301
v -52.92268 -52.92022 -26.77823
v -52.98373 -51.21323 -24.69561
v -44.65437 -54.1862 -13.6116
v -50.6787 -49.49245 -18.46746
v -47.12986 -2.31898 2.08395
v -45.32333 -7.711202 3.428945
v -37.73629 -64.35656 -14.27945
v -60.00766 -30.95107 -23.03186
v -60.0051 -32.13046 -24.0258
v -43.61567 -65.97585 -26.19667
v -45.16006 -64.27551 -26.61548
v -51.57652 -13.79065 -0.8591465
v -52.42995 -13.67561 -1.6408
v -60.12946 -0.9886445 -9.772296
v -59.44917 1.307915 -9.162564
v -61.68939 -0.3313657 -12.37016
v -60.63279 0.9865303 -10.82946
v -62.14874 -3.122333 -13.12972
v -61.09762 -4.093628 -11.26278
v -62.38893 -1.848204 -13.56007
v -46.53981 -50.23192 -12.77074
v -38.35589 -50.44932 -4.305211
v -56.98017 -43.84881 -26.18846
v -57.99252 -42.55164 -27.72837
v -58.0399 -43.72834 -29.25662
v -56.72375 -45.9206 -27.87929
v -57.30026 -45.96694 -29.71364
v -58.1529 -45.08215 -31.46573
v -58.83904 -42.46156 -30.37706
v -59.6285 -39.39229 -29.64045
v -59.76593 -40.43723 -31.38693
v -55.59964 -45.77968 -24.7093
v -55.39022 -47.82061 -26.46013
v -54.60972 -49.67619 -26.68619
v -59.3134 -39.03897 -28.16415
v -58.87279 -38.94865 -26.71712
v -60.11808 -38.60285 -30.58342
v -52.99636 3.730832 -3.062352
v -38.29755 -30.20852 4.593904
v -61.24889 -9.435905 -12.41181
v -62.07207 -9.651596 -14.18369
v -36.7346 -25.1306 6.549815
v -37.28092 -26.83852 5.951773
v -51.6507 1.073526 -1.295328
v -50.28682 2.345459 -0.6958271
v -49.20147 2.066443 0.0720197
v -48.9938 -0.3677182 0.7279735
v -42.73254 -67.23735 -26.62873
v -41.7781 -67.55516 -24.91364
v -41.40005 -68.52182 -26.09087
v -61.46037 -17.03624 -16.32783
v -62.10871 -15.0445 -16.77953
v -61.94118 -7.784089 -13.36386
v -62.00224 -5.766452 -13.09937
v -62.60827 -6.360325 -14.44058
v -62.73958 -4.711419 -14.47716
v -61.6478 -4.387338 -12.27088
v -62.87299 -7.617276 -15.3511
v -63.15817 -9.658619 -16.78125
v -63.41017 -8.369228 -16.92855
v -63.66701 -6.466186 -16.97255
v -63.32527 -5.631874 -15.93582
v -63.04099 -13.12342 -18.17907
v -62.32823 -11.75119 -15.60725
v -62.75708 -14.76117 -18.38146
v -49.20863 -57.93759 -25.38346
v -50.00486 -58.00848 -27.3837
v -48.89372 -59.10453 -26.4663
v -39.60176 -33.46173 2.835348
v -38.5123 -32.74456 3.679516
v -36.37302 -31.87344 4.955655
v -37.51003 -33.06298 4.086301
v -38.33532 -33.95172 3.353161
v -35.23717 -20.35471 7.80264
v -34.24249 -22.46795 7.788833
v -33.13395 -20.58413 8.327968
v -32.45571 -22.29091 8.230803
v -33.3237 -24.25533 7.699604
v -31.01365 -22.06446 8.488833
v -32.12124 -23.97861 8.000291
v -33.19091 -12.10504 8.410594
v -61.40849 -20.32975 -18.34297
v -60.25064 -23.55966 -17.65923
v -60.53271 -24.14515 -18.86643
v -61.81305 -20.41958 -19.60753
v -61.58926 -23.06725 -21.0718
v -62.31028 -21.40626 -22.08344
v -62.13174 -23.15201 -22.99807
v -60.5083 -24.98666 -19.46747
v -61.92486 -24.5672 -23.61578
v -61.51175 -25.61359 -23.10388
v -60.76807 -26.94134 -21.78769
v -61.28838 -27.32808 -23.90545
v -62.96717 -21.66708 -24.88724
v -63.06968 -20.1122 -23.73649
v -60.25965 3.889642 -10.9125
v -59.47697 4.692387 -10.08276
v -58.62094 3.270867 -8.529884
v -57.83349 4.600793 -8.007791
v -58.49059 6.064902 -9.273272
v -60.20399 6.646005 -11.6922
v -57.2835 8.213504 -8.676039
v -59.07468 8.81608 -10.9467
v -60.03035 7.721282 -11.79631
v -56.23109 6.980964 -7.12207
v -55.80921 10.26194 -7.918986
v -57.09993 10.14512 -9.216798
v -58.09264 9.869461 -10.17796
v -57.23439 12.32583 -10.03829
v -56.39219 11.56384 -8.959517
v -58.14488 13.25437 -11.18021
v -59.79195 11.01427 -12.45415
v -56.18308 14.35389 -9.426725
v -62.47541 -23.73406 -24.98844
v -61.61945 3.381058 -12.83704
v -44.69229 -65.60896 -28.24256
v -44.60875 -62.51871 -22.60852
v -36.51487 -49.08305 -2.348527
v -36.22782 -46.98078 -1.024149
v -38.43705 -37.77317 1.884591
v -39.24022 -38.85663 0.8806712
v -53.83746 -49.95517 -25.11247
v -61.48264 0.9299216 -12.16403
v -45.38165 -0.5786887 2.584043
v -44.78162 -4.248043 3.360921
v -43.78098 -1.181389 3.305202
v -47.8273 -59.70398 -24.98522
v -60.08961 -33.6613 -25.6178
v -60.82778 -30.9952 -25.7121
v -60.69941 -29.38746 -23.78563
v -62.0556 -28.06285 -27.5731
v -61.72126 -27.34767 -25.55235
v -61.89004 -29.51835 -28.33526
v -61.35178 -31.40384 -27.97676
v -60.73437 -33.03241 -27.18813
v -62.25613 -29.73728 -30.07816
v -56.85534 16.27077 -10.13017
v -55.32418 12.82476 -8.276258
v -55.05233 15.40669 -8.41873
v -54.00118 16.64646 -7.357226
v -56.42056 18.86456 -9.178962
v -55.08522 18.36289 -7.988321
v -54.67244 20.4475 -6.446571
v -55.48415 20.85285 -7.118165
v -56.69871 21.21642 -8.427936
v -55.85433 22.49393 -6.470222
v -55.84888 24.22467 -5.166432
v -54.92612 22.5431 -5.201497
v -53.9094 18.90173 -6.618884
v -53.37905 20.59287 -4.980737
v -53.78475 19.39554 -6.236602
v -57.43383 25.6922 -6.70493
v -57.22989 23.15222 -8.011399
v -57.86681 20.99423 -10.02972
v -58.18124 23.46515 -9.281541
v -53.02647 21.95544 -3.54925
v -52.57611 21.07266 -3.888652
v -53.80624 24.10802 -2.490104
v -51.83218 21.84722 -2.626446
v -50.69958 23.05581 -0.608249
v -51.88413 24.96897 0.2878154
v -52.319 23.68426 -1.316339
v -53.78008 25.5814 -1.266275
v -55.45849 25.60766 -3.536324
v -54.5388 26.65802 -1.440484
v -50.80485 24.29517 0.555693
v -49.83476 23.32851 0.1731947
v -50.22996 22.11196 -1.238842
v -51.22839 21.44412 -2.509007
v -57.0639 26.95646 -5.232835
v -56.89127 29.12817 -3.669576
v -55.51948 26.94672 -2.65554
v -55.37018 28.06787 -1.709401
v -56.71803 31.44816 -2.393056
v -56.76045 30.19425 -2.922854
v -54.70462 29.05705 -0.1166889
v -55.29939 30.46125 -0.356315
v -54.71063 31.03223 0.7398912
v -53.92822 29.46123 1.093691
v -53.15565 27.38286 0.785146
v -55.33635 31.84875 0.1033271
v -53.58918 30.4998 2.02347
v -53.29896 31.89963 2.912643
v -51.92179 31.11175 4.17387
v -52.75052 28.81179 2.13706
v -50.90157 28.11535 3.617132
v -48.98645 29.88258 6.194397
v -50.06744 31.21829 5.967603
v -48.44367 28.18493 5.611158
v -52.74578 19.61753 -5.122656
v -54.60324 33.11485 1.458023
v -59.48596 24.54322 -10.97365
v -58.84181 22.53102 -10.75696
v -59.1214 21.62194 -11.51135
v -60.00302 23.04163 -12.41304
v -59.97929 26.37995 -11.23484
v -59.01165 26.15535 -9.360106
v -53.17923 33.16197 3.362643
v -52.47547 33.34325 4.241399
v -58.55818 26.94407 -8.073689
v -58.74033 28.59624 -7.661081
v -54.60543 34.09858 1.663999
v -54.29653 33.70215 2.023885
v -53.81903 33.95471 2.710171
v -57.60791 31.35679 -4.16202
v -58.37418 18.93369 -11.3198
v -46.74252 26.66128 5.538109
v -49.54535 27.05539 3.983165
v -47.15461 28.37883 6.582856
v -45.56762 27.30613 6.790674
v -46.11401 26.02777 5.271365
v -43.45662 27.25273 7.804723
v -45.04995 26.84022 6.69184
v -43.77832 26.37778 6.934875
v -44.7842 25.84179 5.800967
v -46.12583 25.39786 4.582179
v -47.53825 30.83957 7.723561
v -43.05978 25.70601 6.351359
v -47.48024 25.45313 3.955745
v -44.87267 29.50911 8.635549
v -47.03569 32.26058 8.64375
v -45.43322 31.32636 9.230433
v -42.68389 29.53342 9.67658
v -44.18697 32.81532 10.52533
v -45.64804 33.04084 9.805597
v -42.16096 28.54757 9.310985
v -40.62123 29.72106 10.5744
v -51.02121 32.25031 5.47699
v -48.58013 33.21741 7.910865
v -42.87521 32.39081 10.97006
v -42.01436 26.8034 8.164701
v -42.72342 26.46743 7.522154
v -42.33523 25.88176 6.915204
v -42.26022 25.41486 6.583732
v -43.15816 25.31322 6.002308
v -44.72797 24.68207 4.551071
v -58.99702 30.95088 -7.484917
v -58.01864 29.71993 -5.610758
v -58.46181 32.00989 -5.940023
v -60.24891 24.51953 -12.37279
v -59.5779 19.16223 -12.71929
v -60.80286 21.17515 -14.07745
v -60.09089 22.04422 -12.83428
v -61.33795 19.44093 -15.07104
v -61.14536 23.11964 -14.32388
v -61.48998 21.55652 -15.09923
v -51.12234 34.59849 5.953659
v -49.49417 34.76889 7.507399
v -49.32545 35.40829 7.775138
v -48.76545 35.34231 8.256206
v -48.41584 34.74291 8.422961
v -48.17558 35.33014 8.750463
v -47.42429 34.25599 9.039383
v -50.50531 26.51246 2.785311
v -51.12893 25.96101 1.791623
v -48.96186 25.00648 2.534529
v -49.94233 24.8952 1.777042
v -48.75826 23.43806 0.9792917
v -48.11457 24.35332 2.345547
v -47.72149 22.90045 0.9651355
v -49.27294 22.55683 -0.3025163
v -46.85243 24.67863 3.408469
v -48.1371 24.80707 2.839211
v -46.93668 23.6924 2.166325
v -46.09116 24.01718 3.161233
v -49.86037 22.10617 -1.036133
v -53.6009 34.39562 3.097947
v -60.18946 16.56549 -13.71442
v -58.51722 16.64373 -11.8122
v -61.08413 17.86217 -14.79287
v -62.06174 24.55029 -15.81452
v -61.10311 26.40212 -13.56708
v -62.39207 27.67999 -16.28164
v -61.34821 28.45886 -13.75108
v -60.91967 27.45588 -12.93584
v -62.08316 28.73355 -15.47131
v -62.97263 30.23337 -17.62633
v -62.10632 30.46147 -15.45562
v -61.34167 29.84551 -13.56558
v -59.75889 29.00601 -9.910301
v -43.12967 33.32365 11.21477
v -40.78576 28.33747 9.732218
v -40.2512 27.55361 9.465228
v -40.8658 26.87156 8.802146
v -59.55343 30.95527 -8.894396
v -59.47264 33.22706 -8.464279
v -58.94231 33.55687 -7.110989
v -58.56081 34.52089 -6.259863
v -58.17805 33.1848 -5.189168
v -58.89127 36.53535 -7.506286
v -59.43204 34.82965 -8.544145
v -58.23468 36.20924 -5.768375
v -59.7209 37.08649 -9.588848
v -58.35308 38.00741 -6.537693
v -60.42159 32.93289 -11.0083
v -60.21935 30.88767 -10.64907
v -60.62437 28.68361 -11.98019
v -59.16791 38.99275 -8.594366
v -56.49459 32.44171 -1.741045
v -46.6438 23.0798 2.056289
v -52.67676 18.07996 -5.836509
v -57.52588 37.39662 -4.391075
v -57.8489 34.54042 -4.403631
v -57.64781 33.24408 -3.915179
v -55.72184 32.76975 -0.279121
v -63.14749 25.13119 -18.02981
v -62.8713 21.80691 -17.54009
v -63.62468 24.56258 -19.06956
v -63.69548 26.9004 -19.36398
v -47.51445 35.54033 9.305381
v -46.59265 35.14024 9.882995
v -46.33161 34.20886 9.771765
v -40.78685 26.11179 7.832855
v -49.18642 21.89653 -0.7975266
v -49.94897 21.54905 -1.579228
v -58.75045 14.70541 -12.00559
v -57.77189 16.31504 -11.0452
v -62.87856 31.99285 -17.43299
v -61.04147 15.73672 -14.75166
v -61.85061 14.59693 -15.69051
v -62.1503 17.40097 -16.31979
v -60.04119 13.36165 -13.26518
v -62.15368 19.10399 -16.33326
v -61.32236 11.44 -14.46664
v -62.51712 12.7319 -16.35297
v -61.52588 9.299091 -14.25948
v -61.31665 7.432521 -13.47711
v -63.21184 9.468903 -16.80413
v -62.46768 6.568941 -15.00187
v -63.27438 3.955582 -15.86269
v -64.20175 4.147244 -17.69744
v -62.52086 3.481658 -14.41405
v -62.96601 19.37074 -17.68692
v -62.36466 20.67465 -16.64522
v -51.13469 19.88488 -3.70394
v -39.83692 26.42282 8.615187
v -40.61464 26.42729 8.279081
v -39.57718 29.6538 10.89933
v -40.04563 28.44499 10.07853
v -39.86654 31.06894 11.49361
v -37.85054 30.18887 11.70835
v -38.5631 29.37112 11.10395
v -38.40044 27.86884 10.32589
v -37.53104 -67.77262 -17.39462
v -34.43022 -42.52437 2.363238
v -36.37187 -40.46627 2.11961
v -35.90977 -38.35139 3.206608
v -37.4738 -38.98989 1.996185
v -34.51371 -39.58657 3.598011
v -45.91257 -61.18455 -23.2362
v -46.51086 -61.09251 -24.26173
v -46.07163 -62.34978 -25.26458
v -44.58303 -63.78588 -24.4359
v -45.98273 -59.90747 -21.67987
v -47.76981 -60.85402 -26.7318
v -46.84686 -62.27413 -27.0062
v -47.11828 -62.97222 -29.21651
v -48.37465 -60.70203 -27.99138
v -43.66902 33.72798 11.12053
v -41.77003 33.48384 11.85593
v -45.91863 -63.76423 -27.52278
v -45.74354 -63.18872 -25.94994
v -61.99559 -25.97511 -25.26285
v -59.24751 -42.51634 -31.96802
v -40.58838 -61.06707 -14.8598
v -63.21143 -16.44876 -21.00249
v -62.22267 -17.4742 -18.63017
v -62.31981 -18.67652 -19.82102
v -37.60675 32.20197 12.68853
v -38.90865 31.28724 11.91316
v -41.29815 31.6401 11.28693
v -39.46008 32.51599 12.31769
v -34.96167 -9.039147 7.429286
v -34.22715 -10.45882 7.89789
v -32.85141 -10.46918 8.28437
v -33.94686 -8.18067 7.533132
v -63.28572 16.57279 -18.01846
v -63.09823 14.99967 -17.56161
v -62.40952 14.09003 -16.41859
v -63.5211 13.72186 -18.06467
v -64.44741 15.1801 -19.89178
v -64.41637 16.26116 -19.98439
v -64.29344 12.27776 -19.18089
v -65.58597 13.95337 -21.97507
v -52.91516 35.0781 4.043468
v -52.38158 34.86781 4.632205
v -41.14368 -5.579918 4.847191
v -40.49755 -7.360713 5.345718
v -40.6668 -10.16179 5.682762
v -42.66207 -9.377266 4.78431
v -39.22676 -8.490369 5.968692
v -38.58057 -5.939381 5.696168
v -36.39582 -66.63307 -14.61229
v -36.96841 -67.25935 -16.02275
v -35.86939 -59.78873 -8.779754
v -35.34201 -61.78543 -9.663661
v -36.31764 -61.13283 -10.12089
v -37.89194 -61.29027 -11.84621
v -57.09745 32.51283 -2.858303
v -56.89007 33.21674 -2.30445
v -35.16307 -65.60043 -12.22561
v -35.40614 -68.32571 -14.79715
v -34.60225 -46.56171 -0.008545795
v -33.81997 -48.87036 -0.9893486
v -35.0463 -45.38765 0.4943888
v -32.73901 -18.25242 8.647044
v -30.77023 -15.90783 9.137954
v -30.84811 -17.71528 9.033916
v -32.5028 -14.32183 8.758455
v -27.74635 -16.79386 9.509612
v -28.35582 -13.69914 9.587157
v -30.72888 -13.74549 9.13962
v -32.17401 -12.35823 8.697769
v -29.33451 -11.8717 9.329696
v -30.36819 -9.350513 8.76409
v -28.4086 -10.47298 9.420187
v -27.31832 -12.74 9.780001
v -62.11642 -16.11282 -17.41787
v -39.32975 -61.80123 -13.98035
v -37.93884 -62.88857 -13.25647
v -39.45041 -60.61142 -13.01153
v -38.87234 -61.22474 -12.88402
v -37.73759 -62.30611 -12.52215
v -36.78736 -61.74851 -11.04997
v -36.67455 -62.69891 -11.65665
v -36.34048 -62.50579 -11.17278
v -35.63324 -63.02511 -10.8358
v -36.32742 -64.50805 -12.72017
v -36.17992 -61.95275 -10.60327
v -48.93055 -61.33498 -31.22357
v -49.05297 -60.74006 -30.15457
v -63.17487 -2.557967 -15.20073
v -55.41191 33.9894 0.4199305
v -64.38464 7.744637 -18.59993
v -65.40974 8.1831 -20.77722
v -65.59441 10.0138 -21.44343
v -50.21928 35.52838 6.961083
v -42.45531 35.05858 12.18221
v -41.12429 34.35211 12.50814
v -39.98788 33.29977 12.48678
v -27.25615 -9.144686 9.571431
v -26.48141 -11.03263 9.925201
v -57.89132 39.96983 -5.96025
v -57.379 39.03778 -4.566674
v -57.08634 40.92597 -4.416258
v -56.63147 39.74521 -3.209158
v -56.69832 38.1912 -2.743503
v -56.98281 37.21495 -3.069952
v -57.35476 41.92097 -5.165606
v -55.86816 40.43011 -1.976754
v -56.1181 38.67989 -1.716392
v -58.22155 41.63762 -6.889965
v -57.48785 43.31145 -5.628817
v -57.85891 44.56584 -6.488581
v -58.43864 43.67461 -7.544096
v -56.75589 43.34842 -4.258473
v -56.86644 45.31878 -4.720352
v -55.85255 44.29659 -2.877087
v -56.48058 46.45094 -4.187267
v -56.74937 48.27722 -4.820099
v -55.6981 48.26554 -3.149892
v -55.78471 46.3233 -3.036063
v -56.02934 42.34781 -2.787927
v -57.85397 46.48584 -6.60067
v -54.90765 42.95921 -1.052422
v -54.88393 45.21859 -1.455809
v -54.13485 43.99451 -0.1020947
v -55.3647 50.8129 -2.984091
v -56.38239 51.11116 -4.53331
v -56.08478 53.67237 -4.372192
v -54.49597 52.42575 -1.940967
v -54.57715 49.21389 -1.626354
v -53.09058 51.82498 -0.04596228
v -54.18481 53.57865 -1.707954
v -53.82832 50.23052 -0.7488242
v -53.29599 49.14962 0.08467823
v -52.77863 49.87707 0.6095108
v -53.81183 48.37265 -0.465616
v -53.60537 53.70947 -0.9753066
v -51.77303 49.55928 1.88109
v -52.25588 48.4892 1.486794
v -53.0397 54.75867 -0.4450756
v -51.74871 54.41211 1.117623
v -52.5335 55.61082 0.03536213
v -54.70799 54.12452 -2.527923
v -51.33821 48.17379 2.611368
v -53.00063 47.26181 0.7870893
v -51.5452 45.86406 2.822395
v -50.71375 47.19764 3.470909
v -50.21671 50.00637 3.473186
v -49.40016 48.35632 4.608278
v -50.21011 46.40881 4.15424
v -51.42132 52.94318 1.695332
v -51.17525 50.95892 2.302649
v -50.4039 53.43156 2.702888
v -49.33343 51.78434 4.056585
v -49.41181 53.76876 3.647861
v -50.35016 55.56904 2.426765
v -48.47108 56.59013 4.103568
v -48.04573 53.42737 4.982859
v -47.56748 54.85564 5.180947
v -49.20813 58.51826 3.107168
v -48.17742 58.83142 4.073765
v -49.0426 60.37042 3.001777
v -47.68712 61.01142 4.230689
v -47.19894 59.01646 4.953287
v -47.40001 57.42583 4.977352
v -45.83082 57.52763 6.35649
v -47.31291 62.61248 4.365046
v -46.16927 59.15459 5.867592
v -45.95258 61.94493 5.722244
v -44.20072 59.73609 7.489697
v -45.96077 55.30281 6.505569
v -44.03304 54.93203 8.160379
v -48.95493 61.78559 2.869036
v -48.34295 64.4451 3.077609
v -47.24726 65.52174 3.966406
v -46.43848 64.93494 4.856866
v -47.77375 67.82609 2.961283
v -45.1573 65.13608 6.031028
v -45.5808 67.3675 5.23189
v -45.1546 53.51738 7.441083
v -46.52679 53.24702 6.330607
v -43.5377 52.55247 8.879635
v -45.83574 52.37324 7.062265
v -43.73524 54.47245 8.441981
v -44.53935 51.37257 8.280829
v -46.41089 51.17129 6.784073
v -45.43998 50.12382 7.775603
v -47.2626 69.22771 3.141741
v -45.55901 69.5014 4.775578
v -43.99623 58.13211 7.810622
v -43.15387 60.97449 8.256156
v -41.95938 60.61878 9.231025
v -41.34936 59.70858 9.770605
v -42.52307 56.90825 9.123504
v -44.20242 62.26659 7.242755
v -49.47116 63.76254 2.026903
v -49.52951 65.57264 1.597681
v -51.24989 62.98986 0.2230632
v -50.00031 61.55021 1.825304
v -51.14024 61.57784 0.5969698
v -50.86402 66.60011 -0.146553
v -52.36246 65.41743 -1.677585
v -50.31152 68.10411 0.1318785
v -51.12859 67.22968 -0.6080485
v -51.35313 60.30324 0.5743384
v -52.37745 59.86075 -0.522689
v -52.78971 61.34611 -1.248161
v -52.23824 63.08983 -0.9621966
v -53.0536 60.24022 -1.390272
v -54.0438 58.31882 -2.274879
v -53.34116 56.79799 -1.147121
v -54.0281 60.03217 -2.578985
v -44.71595 67.57131 6.010408
v -50.28003 58.04562 2.113419
v -54.73872 59.99273 -3.531998
v -55.16025 56.32347 -3.452232
v -55.52281 58.44902 -4.297557
v -54.65592 55.99505 -2.720494
v -56.2009 59.90768 -5.52056
v -55.779 60.59595 -5.112256
v -54.83318 61.15649 -3.880985
v -53.31721 55.53479 -0.8949323
v -53.92329 54.71405 -1.529007
v -57.20621 56.61097 -6.462551
v -56.2486 56.21596 -4.984325
v -56.59636 58.43754 -5.841532
v -55.6095 54.44407 -3.826429
v -43.70189 55.86621 8.31456
v -41.38684 57.88773 9.891135
v -41.36299 56.25366 10.04692
v -41.9323 54.74663 9.788096
v -41.58801 51.62957 10.46659
v -40.76299 52.62588 10.92587
v -39.92485 53.4155 11.41236
v -39.45008 54.95971 11.55374
v -42.95586 50.46156 9.629379
v -44.31746 48.66645 8.932446
v -42.5979 49.17346 10.14089
v -43.79602 46.89815 9.734031
v -45.46318 48.47676 8.064047
v -40.13 58.2827 10.78481
v -40.58664 49.26423 11.5626
v -41.64151 48.50814 10.9362
v -39.70675 59.40026 11.02043
v -39.81975 61.21761 10.80502
v -38.1427 57.52098 12.2381
v -42.51817 46.31286 10.80823
v -39.64994 62.78294 10.82213
v -38.50436 61.13193 11.74069
v -37.57626 60.181 12.42402
v -40.80393 61.8179 10.02973
v -41.70739 62.69058 9.259815
v -37.31283 62.34617 12.49954
v -42.69571 44.01621 11.36364
v -46.31692 47.09819 7.653503
v -46.47065 49.41112 7.039375
v -48.72562 46.62265 5.593355
v -48.52443 49.18104 5.2644
v -47.95475 50.89556 5.474039
v -47.06876 50.75116 6.292371
v -47.5251 52.363 5.612213
v -47.64705 44.21686 7.306392
v -45.71903 45.29201 8.702756
v -45.16733 43.6166 9.612309
v -46.50336 43.02402 8.708083
v -46.22233 41.41791 9.74968
v -47.38268 41.65231 8.572621
v -49.11183 43.26215 6.23518
v -48.3097 41.68116 7.634526
v -48.74117 41.27156 7.421121
v -49.25745 41.66206 6.700109
v -50.17073 41.20496 5.902173
v -50.30078 41.85049 5.445949
v -50.0438 43.27266 5.226421
v -48.26558 40.26419 8.245206
v -49.61837 40.70388 6.784393
v -49.43037 45.46135 5.18479
v -40.35069 51.23708 11.41101
v -38.78605 55.83609 11.9223
v -36.30062 57.78962 13.41871
v -35.41315 63.01726 13.65049
v -35.4338 60.65489 13.76659
v -36.08782 54.8569 13.81414
v -37.5486 54.02609 12.95875
v -36.40462 53.4151 13.76954
v -34.87453 54.24727 14.6129
v -34.0563 57.04201 14.84455
v -37.49751 52.51023 13.18979
v -39.27415 51.8947 12.08745
v -38.15903 51.34229 12.9055
v -37.97825 49.77317 13.24857
v -39.62563 48.84734 12.2925
v -37.37411 51.16191 13.44132
v -33.07211 56.37045 15.41802
v -33.33379 53.10804 15.62039
v -31.95915 54.70039 16.17735
v -31.68652 58.54027 15.94619
v -31.46511 56.04895 16.27618
v -31.11336 59.96761 16.14228
v -32.14284 59.92351 15.62895
v -29.74544 58.76924 16.86159
v -29.80104 57.32602 16.93274
v -30.21334 55.63947 16.90534
v -36.24582 51.9814 14.06076
v -38.87515 47.60167 13.0216
v -36.29959 50.87114 14.15699
v -34.53802 52.81652 14.98339
v -35.239 52.00134 14.67592
v -31.47033 53.31588 16.55016
v -31.54414 51.62921 16.73792
v -33.40721 51.73339 15.74109
v -30.26114 53.10114 17.15335
v -28.24605 53.78208 17.984
v -28.89758 51.68424 17.97338
v -28.21047 49.5153 18.48397
v -29.32059 50.33862 17.92777
v -30.54611 51.13742 17.29035
v -43.56892 43.72089 10.84205
v -51.27749 58.4889 0.968325
v -50.1393 59.35296 2.061442
v -57.508 52.8014 -6.49987
v -34.3671 58.76492 14.51922
v -32.81783 60.5397 15.24482
v -52.35858 45.49646 1.925036
v -53.64195 45.84565 0.1872997
v -47.15396 69.74762 3.124091
v -35.10575 50.89876 14.90543
v -35.16036 49.78375 15.01166
v -35.99109 48.1565 14.73275
v -36.34426 49.47227 14.32649
v -33.05337 49.92532 16.13668
v -34.31064 48.01516 15.71731
v -34.89135 46.10896 15.66671
v -32.70383 47.68529 16.64747
v -43.85115 64.96156 7.241503
v -42.61306 64.82812 8.289154
v -43.11131 63.73709 7.990825
v -57.83532 49.93869 -6.753648
v -58.68101 46.56976 -8.115411
v -59.06268 48.92627 -8.924175
v -59.56174 46.00349 -9.852324
v -60.12186 49.28144 -10.97493
v -59.52995 50.67356 -9.842902
v -59.87116 53.16492 -10.53837
v -59.16505 53.16886 -9.280379
v -60.4414 50.52032 -11.52068
v -60.97646 52.91554 -12.62993
v -60.37674 54.50179 -11.604
v -61.52314 50.5382 -13.84341
v -60.81406 49.33363 -12.33974
v -61.34118 48.69868 -13.42931
v -62.15347 49.38 -15.09977
v -60.3469 46.71487 -11.43075
v -62.41349 50.29771 -15.61575
v -62.00585 53.40806 -14.78221
v -60.93873 45.73558 -12.73079
v -61.60961 47.22202 -14.10554
v -61.63124 45.50404 -14.28705
v -62.17868 46.04918 -15.43797
v -62.69513 46.59593 -16.55865
v -62.89473 49.63297 -16.91605
v -62.94466 48.1352 -17.06734
v -62.46757 44.01038 -16.29483
v -61.79956 43.63829 -14.75598
v -63.39969 46.22253 -18.38658
v -63.08341 44.0921 -17.73701
v -61.18442 44.21793 -13.35073
v -61.08288 42.81987 -13.15345
v -61.49344 41.35426 -14.11029
v -62.80657 42.12128 -17.25222
v -62.26107 39.53431 -15.9885
v -63.71098 42.92621 -19.39012
v -61.72592 54.78272 -14.30449
v -51.23388 56.72694 1.29823
v -52.11843 57.18225 0.2656522
v -36.32296 63.33662 13.06115
v -35.98599 64.45937 13.18877
v -34.56166 65.74142 13.97662
v -37.3101 65.56202 12.22974
v -33.71266 63.51514 14.60543
v -34.31029 61.58326 14.38403
v -31.55166 65.46933 15.55307
v -32.03622 63.37519 15.47846
v -32.37126 62.19951 15.37567
v -61.32803 38.94175 -13.70815
v -28.99493 56.01056 17.43626
v -59.07124 44.18129 -8.800639
v -60.04737 44.89966 -10.81612
v -60.51125 43.33784 -11.83216
v -59.7951 40.7723 -10.14726
v -59.38629 41.99968 -9.338805
v -63.38155 40.0228 -18.77433
v -62.46057 37.42136 -16.47439
v -62.87455 37.49096 -17.51041
v -40.48275 46.34679 12.20217
v -53.37284 64.88407 -2.842585
v -53.49786 66.93694 -3.615654
v -52.29103 67.24092 -2.087527
v -53.96669 66.0248 -3.96381
v -54.02675 61.99511 -2.989637
v -54.53257 62.97364 -3.896338
v -54.42373 64.81998 -4.249408
v -54.77831 67.05366 -5.455761
v -31.49253 48.13742 17.16429
v -32.07683 49.30914 16.75722
v -30.54385 47.14302 17.70476
v -32.44289 45.99258 16.94013
v -30.79138 45.15287 17.77567
v -32.09402 43.25905 17.35308
v -26.99286 53.97918 18.46741
v -26.65064 55.4194 18.4175
v -27.22682 56.92964 18.0561
v -26.32367 58.15485 18.26689
v -28.25008 58.44941 17.49823
v -26.29485 60.0319 18.15212
v -27.58202 60.04735 17.66563
v -24.4562 59.95168 18.76011
v -24.8837 56.66565 18.91626
v -29.13143 60.4366 17.00589
v -26.9287 62.1891 17.74888
v -23.78149 57.75573 19.1699
v -37.59597 47.0735 13.93776
v -41.26615 64.43992 9.450603
v -40.02337 64.20485 10.43857
v -43.07283 62.66832 8.148223
v -39.81609 65.69501 10.45573
v -42.32544 66.17046 8.374297
v -41.28096 67.37421 9.048023
v -55.801 64.6622 -6.135663
v -54.98472 66.22971 -5.480148
v -59.4663 54.69766 -10.00465
v -59.99898 56.23925 -11.1527
v -24.5271 54.82444 19.22809
v -24.23256 52.71011 19.56679
v -25.4328 53.35502 19.08877
v -25.36257 51.29398 19.36692
v -25.77404 52.36887 19.09201
v -22.69478 53.59362 19.90854
v -21.0059 50.979 20.65574
v -25.20765 50.39746 19.51451
v -37.70923 64.8037 12.02596
v -36.57089 66.99797 12.55738
v -35.64789 67.72021 13.08155
v -54.39621 42.16678 -0.01703732
v -53.45066 42.41012 1.278361
v -53.35053 44.09861 0.9549065
v -52.22131 42.9344 2.753019
v -53.57246 39.67455 2.113596
v -51.26148 44.7781 3.413873
v -52.89471 40.4836 2.727346
v -55.15786 40.4766 -0.695998
v -54.70412 38.02093 1.061228
v -54.98472 39.13202 0.1648712
v -55.64011 38.53337 -0.8179223
v -52.48841 41.49178 2.89639
v -51.72421 40.87337 4.1384
v -53.04472 39.18846 3.116982
v -23.60801 56.2239 19.37498
v -22.03618 57.8162 19.66063
v -22.01281 56.12919 19.8353
v -20.0671 57.57882 20.17928
v -20.54747 53.42221 20.52567
v -36.91273 46.35495 14.479
v -36.06083 45.60865 15.09642
v -27.99493 62.44749 17.32031
v -25.14468 63.57367 18.24878
v -26.98377 65.18373 17.48576
v -24.79401 61.88191 18.49862
v -24.56858 65.47416 18.27489
v -22.92927 63.79317 18.89791
v -23.20021 62.12044 18.95684
v -56.85554 59.95863 -6.499953
v -57.51988 58.56084 -7.208402
v -29.99382 62.17514 16.51396
v -30.27598 61.07534 16.45531
v -29.91885 63.83096 16.42967
v -31.24798 62.60574 15.88588
v -54.84772 47.23667 -1.752926
v -43.435 66.98882 7.320286
v -43.78876 68.21249 6.771276
v -42.43979 69.04143 7.821112
v -40.99673 69.17323 8.974061
v -38.90731 64.51079 11.21137
v -38.64706 63.62565 11.4773
v -55.42768 61.96204 -4.888893
v -56.48255 62.10184 -6.433508
v -43.30471 -3.947676 3.895812
v -44.35997 -6.435847 3.777512
v -42.29317 -5.222526 4.402758
v -27.19396 48.65348 18.96027
v -24.45258 48.35079 19.9034
v -27.39966 45.73243 19.03002
v -25.84134 46.36949 19.53456
v -23.41291 45.28688 20.32458
v -22.52451 47.11634 20.51361
v -29.20211 46.11203 18.34621
v -29.2517 48.28607 18.15486
v -31.00654 49.28314 17.26339
v -30.218 48.30442 17.72513
v -30.05671 49.44042 17.67332
v -30.51139 49.76936 17.4417
v -30.82799 50.4771 17.23899
v -25.97355 45.18438 19.51611
v -27.09681 42.39896 19.2799
v -24.36005 44.07444 20.03142
v -28.25332 43.95228 18.83294
v -24.68269 42.68961 19.95893
v -26.36038 42.50833 19.49868
v -45.94596 1.436634 1.95588
v -62.62035 51.39622 -16.02562
v -62.42459 52.65665 -15.67403
v -48.05143 66.3529 2.976458
v -63.71683 21.03126 -19.10922
v -44.19712 42.45331 10.87083
v -56.64804 -48.24521 -30.91101
v -51.90274 2.817005 -1.950912
v -58.36174 55.45432 -8.161227
v -58.30476 54.50921 -7.949643
v -60.59723 -28.31723 -22.49257
v -44.89202 33.35492 10.34777
v -39.90835 34.34589 13.00068
v -47.46536 1.942972 1.086208
v -47.82151 -0.3684836 1.378001
v -58.82531 42.10242 -8.185725
v -58.95728 40.60971 -8.294014
v -54.88428 7.458797 -5.992075
v -53.2795 5.177389 -3.737184
v -53.665 7.330525 -4.806218
v -52.70367 9.395847 -4.656918
v -54.35498 9.870034 -6.360478
v -57.81457 3.243657 -7.559983
v -45.93424 -64.49667 -29.24609
v -46.81451 -64.04401 -31.04675
v -47.62049 -63.17783 -31.52248
v -45.66515 -65.84597 -32.75066
v -44.66765 -66.45078 -31.2522
v -46.21651 -64.9986 -31.82921
v -34.25798 -49.6483 -1.575748
v -32.20081 -49.96144 -1.027539
v -31.45794 61.50636 15.87066
v -40.92205 -3.869916 4.653775
v -32.21845 -8.741069 8.13704
v -35.42326 44.19638 15.67113
v -33.34756 -41.13634 3.62029
v -55.24123 47.55127 -2.381795
v -53.77628 13.60034 -6.991815
v -52.98608 16.50327 -6.438796
v -63.52715 -19.72203 -25.34289
v -63.8362 -18.01285 -24.88109
v -63.72561 -20.29468 -26.97454
v -63.9475 -18.86677 -26.4353
v -64.25611 -18.37019 -27.48449
v -62.97416 -18.10489 -21.46608
v -62.78519 0.6967258 -14.45715
v -63.9409 -1.041359 -16.84798
v -63.70394 0.459491 -16.32866
v -63.78445 2.709236 -16.68436
v -38.48605 45.82008 13.63368
v -38.64593 43.8945 13.96123
v -41.2788 44.37204 12.25661
v -40.32324 42.86434 13.34934
v -23.39512 42.3294 20.27363
v -24.93532 41.89384 20.34406
v -39.64922 -34.71696 2.318153
v -53.75679 38.61903 2.289059
v -36.32597 -69.01322 -16.91514
v -35.89754 -70.58577 -18.16397
v -35.17143 -70.19678 -16.40137
v -35.05772 -72.03671 -18.66873
v -36.39745 -71.2847 -20.17481
v -38.1097 -68.48281 -19.24052
v -37.86984 -70.0805 -21.15725
v -36.88454 -71.51263 -21.63351
v -39.03809 -68.95042 -21.64602
v -34.06681 -71.83863 -16.47923
v -35.02135 -73.19794 -20.71655
v -34.00784 -74.39554 -20.9617
v -34.3366 -74.68111 -23.38549
v -36.42859 -72.60033 -22.84906
v -32.556 -75.53283 -20.25081
v -32.74694 -75.93185 -22.53557
v -39.41439 -69.53397 -23.44009
v -40.26119 -68.99554 -24.29114
v -50.53621 -58.4223 -29.6797
v -51.97698 -55.9701 -29.20151
v -52.22335 -54.95334 -28.13396
v -53.58486 -53.46953 -29.49559
v -52.11393 -56.61032 -30.94756
v -51.93536 -57.46042 -32.38472
v -53.50904 -55.15815 -32.85115
v -55.01686 -51.89216 -31.50264
v -54.876 -52.8596 -33.00373
v -53.44935 -55.90914 -34.84446
v -54.38068 -54.34088 -34.70675
v -54.97398 -53.24623 -34.49427
v -51.73708 7.707035 -3.287804
v -49.76413 -59.32825 -29.23026
v -50.83371 -59.21759 -32.73389
v -48.66648 -62.08053 -32.40019
v -49.67914 -61.30929 -34.38263
v -51.20029 -59.54086 -35.81036
v -48.54331 -62.79407 -34.56797
v -50.18827 -61.0846 -36.72783
v -47.61188 -64.0085 -36.2864
v -47.21334 -64.43897 -34.8372
v -47.3014 -64.40345 -37.94694
v -48.6133 -63.02967 -37.8591
v -46.3413 -65.33195 -36.17115
v -46.23751 -65.44972 -38.48281
v -46.93083 -64.70339 -39.99696
v -47.29681 -63.86024 -32.43435
v -62.88938 -24.03309 -27.10642
v -63.6642 -21.63928 -28.29309
v -48.43161 -63.21225 -40.06841
v -31.84895 67.3075 15.23882
v -49.35225 67.214 1.420035
v -49.06977 70.23663 0.8985798
v -60.43697 39.00748 -11.49145
v -60.58996 37.01096 -11.71269
v -60.8157 36.06995 -12.22872
v -60.15643 35.4523 -10.53372
v -60.68165 34.67817 -11.77805
v -61.45794 34.93079 -13.79632
v -61.89002 37.55463 -15.06531
v -52.15438 -57.77045 -34.34995
v -60.50339 -35.28202 -28.54216
v -61.61583 -32.40263 -29.97989
v -61.17751 -35.23313 -31.03877
v -47.48122 -63.98642 -42.31367
v -46.63954 -64.82174 -41.76885
v -39.90923 68.19674 10.01649
v -56.23851 37.62093 -1.609853
v -56.40435 35.5674 -1.341944
v -38.92847 -70.77238 -24.94397
v -40.40716 -69.68718 -26.24439
v -39.14959 -71.23808 -28.01447
v -40.24344 -70.53944 -28.44901
v -38.35094 -38.83513 1.487578
v -43.82078 -63.65207 -22.73655
v -21.87918 48.14658 20.6394
v -55.8795 -48.41795 -28.61995
v -55.15071 -50.65812 -29.73253
v -55.97308 -49.57656 -30.73202
v -56.01137 -50.5983 -32.81169
v -61.60603 56.15212 -14.16064
v -61.24453 31.71003 -13.2367
v -61.07298 33.97325 -12.79326
v -61.64426 31.17516 -14.25079
v -62.05517 32.18263 -15.26349
v -61.7719 33.60015 -14.58559
v -62.54907 33.63604 -16.61098
v -62.26786 35.1098 -15.91879
v -63.24111 33.47778 -18.37464
v -62.99055 35.00032 -17.78975
v -62.71004 35.91224 -17.06284
v -64.09922 34.03543 -20.63284
v -63.80724 32.26003 -19.81481
v -63.6744 35.62868 -19.56617
v -41.4533 -0.9785034 4.05008
v -64.18817 36.81095 -20.88152
v -64.76086 32.71143 -22.34737
v -63.80436 30.38547 -19.74031
v -64.47798 30.35052 -21.42701
v -65.14887 30.1369 -23.16996
v -63.40164 28.83463 -18.67698
v -64.12123 28.87282 -20.42948
v -64.44086 27.37895 -21.11062
v -64.55998 28.33156 -21.47684
v -43.52556 35.02142 11.62358
v -43.45119 35.71045 11.9096
v -28.75068 65.14657 16.82262
v -30.56099 64.88351 16.0768
v -28.89209 66.72786 16.61721
v -30.05968 66.68642 16.1411
v -27.44151 67.11889 17.11529
v -27.30772 68.78638 16.94578
v -28.85493 68.12846 16.45152
v -27.95713 70.59545 16.39189
v -26.3411 70.0316 17.0723
v -26.07508 67.46223 17.56107
v -30.19237 68.28095 15.865
v -41.40154 46.90388 11.45423
v -63.76495 -10.13821 -18.64646
v -37.29613 44.47882 14.64069
v -39.60305 70.3102 9.885342
v -41.35093 70.57938 8.409527
v -40.16982 71.12634 9.251554
v -39.61424 70.90161 9.749942
v -30.18184 70.9162 15.39347
v -30.85712 70.13434 15.24708
v -28.14041 72.55581 15.87594
v -37.64336 -71.24615 -22.85102
v -30.71397 -63.46858 -6.528037
v -59.62031 -42.98044 -34.43152
v -59.83602 -41.71186 -33.38921
v -49.68874 69.93948 0.2699098
v -64.96069 20.97801 -21.61475
v -63.48961 18.66016 -18.55704
v -64.16643 17.40315 -19.66197
v -65.11163 17.90283 -21.57553
v -32.03075 50.65892 16.62189
v -36.525 28.98036 11.45451
v -54.31773 -54.88243 -36.20338
v -22.77173 66.40981 18.64984
v -29.54832 41.43872 18.53434
v -29.72244 43.01803 18.33509
v -30.63382 43.9527 17.95984
v -22.71795 59.75353 19.30018
v -21.01832 60.12705 19.71531
v -52.93676 68.85021 -3.49497
v -54.33311 -50.80098 -27.47102
v -53.99816 -51.8089 -27.97209
v -65.40842 11.68251 -21.28338
v -52.04083 69.83834 -2.642228
v -51.00544 69.07145 -1.046991
v -50.72937 70.79027 -1.325433
v -51.22469 71.85434 -2.421261
v -50.1319 72.41741 -1.190287
v -52.02898 71.49149 -3.322156
v -51.16435 73.75006 -3.070518
v -53.27564 71.64607 -5.071428
v -54.12432 68.58121 -5.027697
v -53.55554 69.95789 -4.791749
v -52.23848 72.90569 -4.200477
v -52.31493 74.36309 -4.846233
v -50.18858 75.58982 -2.634981
v -50.14483 74.50363 -2.089017
v -33.40926 -73.16496 -17.10655
v -33.14276 -71.87402 -14.92103
v -33.89126 -73.79571 -19.27927
v -47.85346 39.48793 8.895697
v -41.36165 -69.18686 -27.74792
v -45.27167 42.33216 10.05381
v -60.49408 40.42735 -11.71721
v -31.0218 50.05175 17.19108
v -65.27444 5.441549 -20.18335
v -63.19438 36.67515 -18.32559
v -48.41349 -63.14726 -41.50393
v -55.60671 -51.53874 -33.14446
v -32.47356 69.89817 14.5175
v -32.76387 68.99467 14.53498
v -31.52895 68.76633 15.18423
v -30.99315 71.82174 14.81852
v -29.75859 72.4381 15.2181
v -32.13175 72.72195 14.02941
v -30.87969 74.03986 14.24479
v -32.58772 74.06062 13.40813
v -34.08272 68.21303 13.95224
v -33.79781 69.86912 13.82478
v -35.67122 69.71568 12.72722
v -34.49427 70.74655 13.23334
v -29.92619 75.61639 14.15717
v -33.27291 71.991 13.62247
v -62.63749 -26.55598 -28.58529
v -63.49541 -23.39143 -29.47397
v -57.20281 -47.91579 -32.46002
v -57.66372 -46.46653 -31.80636
v -41.52256 72.64582 7.7503
v -40.76308 74.36338 7.706711
v -39.69849 72.68528 9.228565
v -39.89939 74.74753 8.247087
v -61.0386 56.79525 -13.14201
v -60.37239 57.55304 -12.0014
v -59.48048 57.6074 -10.47246
v -59.13938 59.03473 -10.07849
v -58.67034 56.85522 -8.718087
v -60.05861 58.99393 -11.68388
v -59.33236 60.90925 -10.79769
v -58.21999 57.92523 -8.187492
v -58.48597 61.88085 -9.594696
v -57.75858 62.51189 -8.646672
v -57.41244 61.17044 -7.732452
v -60.00918 61.42119 -12.13591
v -59.29766 62.44011 -11.14037
v -27.28794 73.67264 15.86374
v -25.65848 73.74959 16.41098
v -64.18154 43.62342 -20.47223
v -63.91209 45.605 -19.54317
v -64.26833 47.76775 -20.50004
v -64.30264 45.59026 -20.74728
v -63.68509 47.98574 -18.92435
v -64.52419 49.41071 -20.98831
v -64.00082 49.57125 -19.52094
v -64.69179 46.64352 -21.75777
v -65.05766 48.48931 -22.55551
v -65.07712 45.84292 -22.90294
v -64.88672 43.06849 -22.83821
v -65.67622 45.62398 -24.79332
v -65.29137 43.91853 -23.91281
v -64.38729 41.22778 -21.28877
v -65.53837 42.83855 -24.63116
v -65.7318 44.26639 -25.19929
v -64.87877 40.64569 -22.6931
v -45.42302 -66.23293 -36.91244
v -45.01147 -66.58649 -38.30958
v -44.1548 -67.41589 -34.70007
v -63.80494 41.22482 -19.77801
v -44.8287 34.38609 10.77974
v -45.77628 71.29345 4.119197
v -44.69189 71.43963 5.153174
v -20.67353 64.56087 19.38542
v -30.98746 -24.12273 8.160238
v -41.90168 41.70868 12.74473
v -42.7592 42.28535 11.97434
v -53.04522 10.93186 -5.478631
v -51.80524 10.29942 -4.12789
v -50.21223 10.56329 -2.808178
v -49.75824 6.337026 -1.395266
v -50.43985 7.549042 -2.214444
v -51.14695 5.147961 -2.076404
v -49.70636 8.861001 -1.984625
v -59.95148 -37.92648 -29.19987
v -59.75545 -37.2725 -27.88637
v -60.59615 -36.81401 -30.37462
v -26.79925 -7.549456 9.454228
v -17.89324 -55.50477 7.049934
v -15.97739 -55.28152 8.685949
v -51.84053 19.0009 -4.718648
v -15.4741 -84.26382 -6.141
v -37.40841 -37.32608 2.685157
v -50.812 43.60788 4.25196
v -33.978 -70.1626 -14.43627
v -35.16578 -33.61283 5.037266
v -34.01494 -32.10989 5.886496
v -35.28411 -30.79065 5.69374
v -37.1025 -29.70675 5.27336
v -35.90501 -28.96694 5.944136
v -33.75249 -29.42722 6.548388
v -33.88378 -30.85484 6.203568
v -35.74808 -27.62066 6.33584
v -32.55726 -28.02838 7.177182
v -31.93097 -30.86414 6.842964
v -33.93159 -25.73039 7.279572
v -34.49286 -27.06609 6.858658
v -42.1526 -68.65573 -29.51385
v -43.69304 -67.14814 -29.24666
v -53.25057 -56.61391 -36.3914
v -54.33121 -55.27403 -37.89639
v -36.2002 -73.4632 -25.71141
v -34.12592 -75.11672 -24.72505
v -35.91837 -73.24669 -23.13903
v -37.52897 -72.15594 -24.7587
v -24.14234 68.4417 18.00775
v -24.44759 69.82251 17.68694
v -65.45536 47.92036 -23.66476
v -65.87447 47.4276 -24.91347
v -45.27541 -66.2822 -34.37297
v -44.05194 -67.40229 -33.39663
v -46.4812 -65.25255 -34.60767
v -28.81833 -6.6806 8.653162
v -25.95692 -5.855899 9.384871
v -29.38931 -4.648184 7.955971
v -27.24193 -3.163303 8.211039
v -24.67613 -7.64454 10.15909
v -31.21586 -6.932414 8.009876
v -52.20874 14.8118 -5.724098
v -52.68594 13.12415 -5.793661
v -15.21543 -61.19011 5.29981
v -12.79856 -61.41194 6.137484
v -15.3082 -60.18441 5.803581
v -12.54563 -59.04053 7.637996
v -43.81297 41.07145 11.70263
v -19.09157 59.20922 20.25
v -27.56423 -45.26352 2.215209
v -26.89176 -46.01392 2.039192
v -26.58404 -46.18964 1.93109
v -26.16825 -46.74864 1.803293
v -38.37826 71.31982 10.57348
v -38.38947 69.31135 10.94746
v -30.71708 -76.76284 -17.9386
v -29.27572 -78.02443 -17.7944
v -31.92727 -75.61827 -18.39097
v -26.51534 -80.3516 -17.85837
v -28.08545 -79.27425 -19.27574
v -30.51936 -77.33615 -19.87893
v -28.11729 -79.45099 -21.00562
v -29.30424 -78.59763 -21.44709
v -26.63858 -80.46774 -20.75875
v -25.0935 -81.43098 -18.98067
v -25.1421 -81.39421 -21.3493
v -24.03441 -82.08328 -19.53858
v -22.67239 -82.87403 -17.51746
v -22.59565 -82.84946 -20.13898
v -50.00909 20.71048 -2.228603
v -49.29995 20.43249 -1.920575
v 48.81228 15.14674 -6.576044
v -6.167317 -55.88527 12.30114
v -6.978046 -56.80531 11.08929
v -3.997566 -55.78575 12.58774
v -50.08751 19.80085 -2.948467
v -50.51275 19.3448 -3.546456
v -62.73072 -27.969 -30.43135
v -63.17781 -27.1017 -31.91136
v -63.07318 -26.04886 -30.18041
v -63.69109 -24.63956 -32.01063
v -62.85434 -29.35266 -32.6009
v -63.4381 -27.22562 -33.54642
v -63.74274 -25.42978 -33.2652
v 53.57306 9.267682 -9.875728
v -34.04251 -44.61411 1.419354
v -34.04178 -43.85777 1.864073
v -34.47173 -6.560722 7.003833
v -36.23894 -6.501148 6.494546
v 30.72355 -14.96648 7.746994
v 29.73607 -13.45617 7.965433
v 29.5151 -10.83841 7.690824
v 27.72879 -12.58317 8.427482
v -32.36176 -48.60402 -0.4243012
v -64.28876 -21.85506 -32.37193
v -64.38324 -20.39875 -31.07507
v -64.24489 -19.90293 -29.4748
v -33.22808 -5.243922 7.021481
v -44.89905 41.23037 10.81823
v 52.26919 31.53571 -1.667058
v 51.4269 30.14846 -0.8620474
v 52.59526 31.25145 -2.369072
v -63.92698 39.57567 -20.19329
v -63.73484 37.37132 -19.73827
v 51.05964 -39.51233 -19.37899
v 51.77766 -40.22886 -21.45582
v 50.34832 -38.92847 -17.48848
v 49.97729 -40.78837 -18.26825
v 49.16121 -41.02859 -16.96398
v 49.10442 -43.1268 -18.53697
v 50.09711 -42.07385 -19.54594
v 50.74114 -41.35268 -20.20659
v 50.9929 -42.38879 -21.60732
v 49.94309 -43.40527 -20.38445
v 51.87331 -43.18486 -24.27211
v 52.04898 -41.91568 -23.55446
v 50.98453 -46.18066 -25.16651
v 50.27642 -46.11885 -23.54849
v 52.23634 -43.85793 -25.80541
v 50.32393 -48.14148 -25.74798
v 51.5174 -46.7292 -27.17162
v 50.78219 -48.51017 -27.33934
v 49.77371 -49.68135 -26.27171
v 51.69205 -47.93856 -29.16608
v 49.09226 -47.85575 -22.736
v 52.96257 -39.97428 -23.97462
v -31.81318 -19.26546 8.739501
v 58.17904 28.33226 -16.33909
v 58.54923 27.28692 -17.28867
v -64.01373 23.81002 -19.89342
v -64.64824 -15.88486 -26.70723
v -33.17476 -74.48197 -18.97491
v -54.26502 11.63442 -6.889635
v -50.96591 13.61132 -4.303617
v -51.53325 12.0765 -4.39828
v -49.26305 12.9891 -2.534845
v -49.41001 14.49926 -3.105871
v -47.78255 10.15715 -0.7510801
v -47.0434 11.80403 -0.4046145
v -50.62492 14.81716 -4.302364
v -46.38795 10.27218 0.265597
v -48.10991 8.303309 -0.6808193
v -46.49376 7.102697 0.5789674
v -45.2525 12.12507 0.9745664
v -45.32931 10.0836 1.018608
v -48.00874 6.291193 -0.2220493
v -45.24431 8.116872 1.221061
v -45.51675 6.035769 1.305573
v -49.42015 4.347888 -0.6562435
v -47.32378 4.284407 0.6108276
v -44.12275 12.35206 1.803786
v -43.77873 9.237863 1.981856
v -44.25648 6.75247 1.875862
v -46.38612 12.93508 0.004478511
v -45.75446 14.5013 0.4835786
v -47.09747 14.06567 -0.7312944
v -46.21541 14.70409 0.05776244
v -45.47072 4.409176 1.591701
v -41.46928 5.405399 3.28082
v -41.93689 3.387402 3.307752
v -43.13242 7.966504 2.373491
v -42.0567 8.027017 2.904375
v -42.5354 9.8908 2.656215
v -40.51861 8.121834 3.574028
v -41.01392 9.720562 3.44746
v -44.07824 10.55127 1.816128
v -42.98672 11.4545 2.539232
v -41.98633 13.26543 3.36248
v -41.16442 11.76912 3.663967
v -40.21085 11.46519 4.072181
v -38.31401 8.548149 4.416367
v -39.08978 7.736101 4.111741
v -40.16925 6.301695 3.752476
v -39.20883 5.699945 4.107637
v -37.16626 6.691585 4.683535
v -39.1088 10.02871 4.331506
v -38.3148 4.590691 4.401663
v -36.2766 5.685223 4.916391
v -36.87298 3.732705 4.819431
v -39.18586 11.47635 4.540088
v -37.69738 11.38592 5.139689
v -36.47279 9.563069 5.134831
v 46.32575 -55.6521 -26.24092
v 45.50192 -56.53569 -25.60812
v 46.81973 -55.79549 -27.62806
v 45.6515 -57.27464 -27.0639
v 45.91545 -57.73375 -28.56354
v -42.16655 71.69576 7.453728
v 27.98709 -68.84429 -12.40901
v 28.12408 -70.23897 -13.76683
v 27.29311 -70.07652 -12.51418
v 27.5527 -71.78663 -14.43674
v 25.81598 -72.19405 -12.29309
v 26.1426 -72.93385 -13.49933
v 25.85584 -70.91957 -11.26752
v 29.15962 -70.66854 -15.70717
v 26.37066 -73.64426 -14.6525
v 24.95292 -75.0069 -13.98353
v 30.32724 -69.97746 -16.72369
v 29.71336 -71.13215 -17.13136
v 31.21202 -70.05593 -18.24082
v 23.9817 -74.98475 -12.25667
v 25.05883 -71.44674 -10.6304
v 30.54292 -71.58988 -19.31836
v 28.41517 -72.24878 -16.41755
v 28.9025 -72.91058 -18.25241
v 27.63341 -73.78387 -17.25307
v 30.04221 -72.86296 -20.58074
v 28.52685 -74.20579 -20.00797
v 27.78823 -74.45374 -18.80214
v 26.63034 -75.32758 -17.95442
v -0.6506823 -74.45346 5.769407
v 0.302022 -73.659 5.932287
v 1.29043 -74.95922 5.428103
v -0.3280661 -75.78602 5.273588
v -0.486872 -77.36488 4.627123
v 2.295571 -75.87092 4.968179
v -2.7079 -76.2648 5.186589
v -0.801163 -78.79922 3.853856
v -2.136722 -77.68711 4.511258
v -1.591723 -79.75139 3.24298
v 32.66393 -26.70674 5.813927
v 32.49227 -69.6222 -19.83016
v 32.71489 -70.45947 -21.61116
v 1.822369 -73.5996 5.736772
v 49.99548 32.04736 1.960804
v 26.77399 -67.32726 -9.989856
v 27.16587 -68.71877 -11.32888
v 25.59376 -70.09942 -10.35765
v 26.1979 -69.48753 -10.67752
v -60.83028 -37.84711 -32.57815
v -60.9115 -38.53641 -33.82289
v -60.39763 -39.56833 -32.89243
v -59.46548 63.67641 -11.71698
v -60.6938 60.15908 -13.06645
v -60.58375 61.87022 -13.39859
v -61.33903 61.74783 -14.83318
v -60.27604 63.40598 -13.3139
v 6.692814 -50.14748 12.86972
v -64.89892 50.21936 -21.90111
v -52.02127 75.69691 -5.141654
v -51.24347 76.17908 -4.33864
v -15.52894 -75.52519 2.168032
v 18.70686 -48.45606 3.291546
v 19.03545 -49.65651 3.07236
v -44.4371 69.7121 5.835633
v -43.3136 70.34009 6.738682
v -43.90876 70.96622 6.035262
v -44.06453 72.11655 5.572059
v -43.09845 72.24466 6.437779
v -42.27209 69.87434 7.806315
v -43.01809 73.46133 6.053175
v -38.75947 67.81097 10.9306
v -37.24193 71.5796 11.33844
v -36.37708 71.09647 12.03774
v -36.48085 68.44761 12.43562
v -37.62618 68.01168 11.71223
v -37.80728 67.18552 11.69529
v -9.725493 -60.0672 7.677629
v -8.829213 -58.1784 9.278035
v -11.0647 -57.71436 9.311406
v -9.995445 -57.13468 10.21127
v -52.33914 -57.98134 -36.14784
v -52.73783 -57.83012 -38.5707
v -51.40594 -59.73907 -39.17853
v -52.05564 -58.94347 -40.15891
v -52.84898 -57.88804 -40.48061
v -53.50886 -56.88434 -39.77211
v -54.50739 -55.45989 -40.64498
v -54.05897 -55.92056 -38.91341
v -47.39008 -63.89896 -43.4362
v -23.97446 -81.1348 -11.90505
v -22.18938 -82.06138 -10.48499
v -21.52523 -82.95513 -12.0448
v -22.45001 -82.74013 -14.10974
v -22.63562 -82.84898 -16.2451
v -24.00178 -81.74143 -14.42286
v -21.20761 -83.59117 -15.53767
v -19.99629 -84.05926 -13.4425
v -49.75087 -61.75843 -40.39822
v -50.27938 -61.1355 -39.11366
v -51.25291 -59.96976 -41.30574
v -25.12678 -10.01789 10.20769
v 46.9988 20.15005 -3.004397
v 45.94437 19.40985 -2.858591
v -66.09512 7.271987 -22.29982
v 36.15641 24.93087 8.472473
v 36.69115 25.29819 8.671188
v 36.23133 25.89841 9.007322
v 35.62661 27.26028 9.684787
v 7.340775 -49.17242 12.39725
v 8.692086 -49.26657 11.66658
v 49.48854 5.947141 -4.662517
v -55.53779 -52.19655 -34.50096
v -56.59678 -50.42188 -35.09278
v -57.60726 -48.90327 -36.58746
v -57.6683 -47.69026 -34.04109
v -56.8301 -49.0642 -33.09718
v -55.49289 -52.78899 -35.87991
v -56.9513 -50.51511 -37.43261
v -56.18637 -52.21222 -38.22341
v -55.59928 -53.38885 -38.76133
v -54.83477 -54.39553 -37.62378
v -57.72279 -49.37258 -38.90649
v -57.59597 -47.3677 -33.07043
v 30.7523 -33.65361 4.730837
v -55.10639 -54.33643 -39.54428
v -18.59868 -49.21841 8.193395
v 36.82974 -58.48662 -13.95441
v 18.40065 -74.13351 -4.366213
v 15.96885 -73.4241 -1.762716
v 17.16845 -75.53997 -3.852967
v 19.11543 -76.41892 -6.61392
v 17.41412 -76.51942 -4.715155
v 17.403 -79.20426 -7.109873
v 16.42171 -78.69802 -5.373955
v 19.34529 -77.78259 -8.20295
v 30.19374 -24.33336 7.177464
v 28.70808 -24.85717 7.449822
v 28.68965 -27.18205 6.974567
v 27.85967 -26.02061 7.40541
v 25.98476 -26.20872 7.713605
v 27.21407 -24.30756 7.844557
v 27.12816 -27.63275 7.272575
v 29.64632 -22.3353 7.642386
v 26.04756 -24.93976 7.897218
v 26.13175 -23.41869 8.167521
v -36.85284 -34.3912 3.989408
v 30.6793 -37.82367 3.484461
v 29.6691 -37.4058 4.191487
v 30.24015 -35.74774 4.37125
v 36.65295 28.51225 10.0662
v 3.75725 -50.58207 13.89876
v 36.95346 -59.7108 -15.29723
v 37.79838 -61.22844 -18.00072
v 35.19029 -59.95133 -13.37136
v 35.42881 -62.02056 -15.6439
v 35.66824 -63.56567 -17.52333
v 34.20253 -65.35199 -17.3358
v 37.01218 -64.40282 -20.4749
v 33.9809 -64.61465 -16.29555
v 35.2001 -66.23656 -19.84992
v 36.30881 -65.80473 -21.10976
v 34.68871 -67.92799 -21.25971
v 33.72876 -67.91857 -19.60975
v 37.30532 -64.78943 -21.44473
v 37.95054 -65.55214 -23.75368
v 37.0248 -66.72447 -23.81783
v 36.04031 -67.43787 -23.03802
v 38.73264 -64.1636 -23.07475
v 35.06205 -68.60506 -23.08986
v -6.698005 -85.40358 -3.728146
v -39.66785 4.309712 4.016663
v 50.40622 32.70279 1.612062
v 51.21204 32.88657 0.3827198
v 51.64813 32.7486 -0.3468878
v 51.4537 31.9225 -0.2203081
v 55.76365 33.52988 -9.811039
v 54.91405 32.82808 -7.625694
v 56.38497 35.18657 -11.63077
v 57.15105 33.15925 -13.5679
v 57.40557 35.22558 -14.25362
v 57.78821 33.9184 -15.27481
v 55.71837 35.14285 -9.831361
v 56.12968 36.32616 -11.02745
v 55.36881 33.99259 -8.841037
v 55.10485 35.53214 -8.380204
v 58.05853 36.13131 -16.03978
v 58.61481 34.15856 -17.4311
v 58.03178 37.79896 -15.92636
v 58.66886 35.86777 -17.59867
v 57.04234 37.31642 -13.39161
v 57.84719 38.8023 -15.46
v 57.0043 39.08924 -13.3423
v 57.59941 39.47422 -14.85089
v 57.37819 40.00789 -14.29186
v 57.88203 40.89966 -15.48378
v 58.57597 39.21487 -17.31392
v 57.78368 41.82497 -15.14864
v 58.44866 40.45787 -16.95999
v 57.69123 42.82775 -14.88029
v 58.30713 42.15098 -16.46643
v 58.54676 43.09433 -16.95649
v 58.85787 41.48692 -17.89728
v 56.52568 36.55706 -12.04221
v 56.50872 39.31245 -12.13752
v 58.82888 38.34579 -17.98874
v 59.00693 36.73342 -18.48919
v 59.22201 34.50369 -19.03045
v 59.57761 37.36062 -19.97632
v 59.65855 38.90289 -20.11458
v 58.9425 40.03889 -18.1843
v 59.8181 40.65318 -20.39864
v 60.52756 39.38761 -22.39266
v 60.35265 37.46374 -22.04438
v 59.54731 42.30378 -19.46638
v 59.07905 43.47086 -18.1683
v 59.3409 44.2307 -18.98645
v 60.159 43.77625 -21.13202
v 60.36117 41.86578 -21.86477
v 60.83313 44.14485 -23.02757
v 59.72463 35.91282 -20.35789
v 60.44089 35.85332 -22.33345
v 59.75976 34.72947 -20.45456
v 60.88224 34.81447 -23.53963
v 59.60844 33.36121 -20.0022
v 58.58158 44.63977 -16.97729
v 57.72168 44.07917 -14.92358
v 59.00418 46.0143 -18.02848
v 61.26524 41.80837 -24.5972
v 61.13702 45.28603 -23.87547
v 61.49702 43.55731 -25.03949
v 61.94378 42.53777 -26.6091
v 61.7457 41.92342 -26.04325
v 61.80077 44.59999 -25.97736
v 60.18347 44.95243 -21.11434
v 60.53731 45.4614 -22.20676
v 60.90635 37.12862 -23.57944
v 59.83736 45.24173 -20.06711
v 58.88298 32.32276 -18.0886
v 59.17398 31.04078 -18.84966
v 60.11575 31.39568 -21.3093
v 59.70417 30.10579 -20.1829
v 59.10801 29.72429 -18.68745
v 59.33177 29.28775 -19.21008
v 58.78716 28.66839 -17.82734
v 58.56779 30.92939 -17.32843
v 57.94408 32.2425 -15.66331
v -31.40987 -76.98628 -22.00916
v -42.39427 -68.95235 -33.65195
v -51.85021 16.16398 -5.475056
v -46.65442 -64.78008 -33.04615
v 10.93644 -79.78689 -1.060407
v 12.31459 -77.71128 -0.6596923
v 10.92389 -78.25925 0.05897888
v -60.33007 -41.36738 -35.259
v -58.65217 -44.80959 -33.09326
v -59.37126 -44.65255 -36.33957
v -58.71687 -45.76648 -35.23806
v -60.00228 -42.87865 -36.29921
v -59.88817 -43.78136 -37.51525
v 44.37053 -58.67451 -26.27268
v 44.60527 -56.56468 -23.78212
v -58.27395 -46.06416 -33.64159
v 48.87374 -51.75958 -26.76262
v -20.76898 -82.76663 -9.691756
v -17.74302 -84.34178 -9.164667
v -19.46933 -83.41886 -9.223862
v -12.06023 -56.72039 9.935781
v -13.70899 -56.7135 9.100868
v -14.24789 -58.02214 7.704318
v -14.63957 -55.42337 9.57841
v -47.50436 71.6555 2.163668
v -48.60448 73.52011 0.2316711
v -49.29684 73.38994 -0.5585368
v -46.49961 73.89456 2.421796
v -47.91584 74.48997 0.6121253
v -47.0168 74.98037 1.411529
v -44.7221 73.06011 4.55559
v -44.22262 76.06793 3.939255
v 20.6045 -48.86209 1.926979
v -15.77151 -53.4996 9.841529
v -35.94662 -51.06408 -3.2069
v -34.29118 -51.75993 -2.735264
v 41.3723 -4.327222 2.729247
v 40.21912 -4.100079 3.165141
v 28.52614 -34.74291 5.475159
v 28.59723 -36.35497 5.028924
v 28.74758 -37.27588 4.698675
v 27.2225 -36.46712 5.684742
v 27.48562 -32.14271 6.40842
v 29.39755 -30.89349 5.93872
v 28.17375 -30.48726 6.452841
v 25.69046 -33.97866 6.827173
v 27.39182 -34.54351 6.021098
v 27.03466 -33.20073 6.409517
v 26.07385 -35.6317 6.396711
v 25.57576 -31.06656 7.210119
v 25.6007 -32.43665 7.050663
v 25.46399 -29.23004 7.42207
v 25.88401 -37.41694 6.092115
v 23.74703 -35.96777 7.416324
v 26.48614 -38.90794 5.340881
v 24.9292 -40.20637 5.601081
v 23.3047 -38.12905 7.192162
v 22.21264 -37.73246 7.893
v 23.31793 -39.79708 6.621531
v 22.2074 -39.3908 7.385704
v 56.59553 -21.12431 -17.85853
v -21.56581 -47.95977 5.047312
v -64.80824 -0.8072981 -18.94501
v -64.21362 -2.57935 -17.59628
v -64.42883 -4.21128 -18.41717
v -64.95303 -1.916033 -19.50557
v -64.10207 -7.135527 -18.38281
v -64.9517 -6.108657 -20.54663
v -65.26054 -4.115945 -20.85363
v -65.15767 -2.917085 -20.25464
v -65.31719 0.5501481 -20.19241
v -64.9505 3.851043 -19.31304
v -65.52143 4.008025 -20.67562
v -66.23015 -1.096924 -23.1482
v -66.34209 2.392385 -22.98235
v -66.5415 4.356063 -23.40662
v -65.61217 -1.536404 -21.30301
v -66.69935 0.3412162 -24.4261
v -67.00638 1.901896 -25.19282
v -66.64233 5.464365 -23.66249
v -66.03294 5.141684 -22.02227
v -66.63398 -1.678058 -24.79692
v -66.22643 -3.703869 -24.13926
v -67.20599 0.2456969 -26.33889
v -66.70297 -4.181077 -26.33891
v -67.39618 -1.3719 -27.96552
v -67.30268 -3.524624 -28.92234
v -65.75383 -2.556855 -22.03474
v -65.60161 -4.403059 -22.10235
v -65.82046 -5.420815 -23.38948
v -64.86319 -7.668074 -20.97852
v -66.3868 -5.971945 -26.09883
v -66.90176 -5.433572 -28.38683
v -66.21022 -7.635142 -26.57203
v -66.56068 -7.591452 -28.57345
v -66.09535 -9.279006 -27.55964
v -66.82855 -6.721687 -29.28441
v -66.94197 -7.314688 -30.67961
v -67.14148 -5.87995 -30.31677
v -67.35969 -5.963266 -31.91504
v -67.48917 -4.447969 -31.02453
v -67.87307 -4.062154 -33.43507
v -67.81316 -3.214131 -31.81591
v -67.72327 -2.654842 -30.60719
v -65.79962 -9.266283 -25.85962
v -64.39512 -8.220846 -19.68207
v -64.39627 -10.85505 -21.06738
v -63.65818 -14.23442 -20.81142
v -63.90702 -15.05874 -22.36275
v -64.59582 -12.16301 -22.73285
v -65.10648 -9.835342 -23.06669
v -65.35757 -11.64289 -25.86226
v -65.53901 -8.587215 -24.01907
v -66.00896 -7.573514 -25.49977
v -65.8105 -6.824389 -24.08166
v -64.56638 -14.64186 -24.84904
v -65.07606 -13.60374 -26.40179
v -64.14647 -15.73792 -23.96057
v -63.55668 -17.19546 -22.8892
v -68.10844 -2.064007 -32.58419
v -68.04659 -1.333921 -31.42266
v -68.52448 -2.284487 -36.0288
v -68.18319 -2.822786 -34.09935
v -68.45975 -1.137656 -33.96779
v -68.23192 -3.793556 -36.05433
v -68.69838 -2.347008 -37.90566
v -69.10897 -0.7346296 -38.86289
v -69.07197 -0.05424439 -37.27028
v -69.42776 1.132339 -38.79325
v -69.42801 0.5297934 -39.70856
v -69.0975 0.7653575 -36.24625
v -68.82349 1.133387 -33.91331
v -69.36233 2.560592 -36.28082
v -68.43634 1.021709 -31.7852
v -68.48885 0.06801139 -32.94694
v -69.05496 3.62554 -33.38784
v -69.90383 4.269888 -38.56859
v -69.47694 2.220068 -37.61553
v -69.57851 5.009095 -35.63304
v -69.84303 6.667881 -36.29348
v -69.81812 4.890077 -37.34109
v -69.81888 3.060972 -39.33873
v -32.88419 -76.00427 -23.67068
v -57.575 55.53916 -6.892405
v -61.47168 -36.14627 -33.37405
v 57.82612 -21.74437 -21.94535
v 58.39914 -19.04084 -21.46851
v 60.98716 39.18238 -23.85576
v 61.21675 38.20528 -24.53508
v 61.75138 36.88152 -26.18075
v 61.11241 35.81612 -24.20849
v 61.26729 39.35379 -24.67934
v -56.47322 33.65237 -1.413409
v -56.03542 33.19154 -0.710782
v -56.18462 34.94413 -0.8290592
v -65.84132 48.36225 -24.68176
v -65.98563 46.20171 -25.60785
v -66.18661 47.49673 -25.77368
v -66.23009 48.06213 -25.79095
v -66.32568 49.14654 -25.75568
v -65.99334 48.93636 -24.99982
v -66.16745 50.5601 -25.19083
v -66.05437 49.67655 -25.02603
v -65.42016 49.70971 -23.37041
v -65.46139 51.15907 -23.25979
v -66.23179 46.44283 -26.24746
v -66.20246 45.12671 -26.55175
v -66.60297 46.50107 -27.22014
v -66.55547 47.85099 -26.79621
v -64.96894 51.67281 -21.98409
v -65.26245 52.01203 -22.63668
v -64.67541 50.94702 -21.25333
v -66.00705 43.4655 -26.07131
v 26.05095 -74.86695 -15.82772
v 25.47758 -75.83468 -16.36559
v 57.39567 31.15328 -14.20489
v 22.74469 -76.23378 -11.71699
v -16.90069 -83.52136 -6.061968
v -11.6585 -54.35148 11.99185
v -14.46618 -53.50388 10.81565
v -12.53621 -53.35955 12.02644
v -24.63734 -12.43371 10.2768
v -24.96076 -15.5064 9.904521
v -23.67612 -13.43155 10.32808
v -26.21242 -17.57335 9.522661
v -23.72604 -17.3319 9.699009
v -23.13743 -15.86431 10.01615
v -22.4355 -17.21491 9.967122
v -22.36826 -18.93266 9.66108
v -24.11244 -20.6151 9.235896
v -19.75781 -22.21449 10.50267
v -21.22545 -21.62308 9.826046
v -21.00284 -19.30318 10.15553
v -19.45035 -20.80886 11.04537
v -21.17968 -17.90327 10.35851
v -20.25861 -18.65229 10.92672
v -19.51807 -19.383 11.60441
v -18.7397 -22.51225 11.1665
v -20.90546 -23.92719 9.993032
v -19.44767 -18.42938 12.18628
v -18.62845 -20.67197 12.31683
v -18.37494 -22.01229 11.74279
v -27.33841 -19.26361 9.222569
v -26.32566 -21.70319 8.927919
v -25.02988 -22.84894 8.950292
v -27.33683 -22.86715 8.719069
v -26.47649 -24.49636 8.638176
v -28.25111 -20.78874 8.947452
v -29.32744 -25.46792 8.177439
v -29.28675 -21.68012 8.74667
v -17.4799 -21.89634 13.15391
v -18.10649 -20.70764 13.66535
v -17.82249 -21.11937 14.40946
v -17.29298 -22.79823 12.49345
v -18.38057 -23.56255 11.22795
v -17.09053 -23.40956 12.34011
v -18.24706 -20.45343 15.20549
v -18.58849 -19.6575 14.17306
v -17.3863 -21.48517 15.46611
v -18.81863 -19.24247 13.12516
v -18.87065 -18.75942 14.94479
v -18.61428 -19.47184 16.18578
v -18.77308 -18.92779 16.05867
v -18.97936 -17.27802 14.85123
v -21.52106 -15.19475 10.5782
v -21.21814 -16.67624 10.51795
v -63.47761 50.47863 -18.19871
v -64.29562 51.7946 -20.19364
v -63.75547 51.82398 -18.81454
v -64.62823 52.41084 -20.97779
v -64.50648 53.22673 -20.58336
v -64.18757 52.63226 -19.81991
v -63.08149 51.25126 -17.19248
v -63.504 53.02687 -18.22132
v -53.03003 73.56259 -5.549485
v 9.016424 -58.17213 7.598515
v 7.084309 -78.15164 2.425922
v 4.619998 -78.46399 3.186117
v 4.570305 -77.43982 3.770836
v 4.925952 -79.50011 2.437445
v 7.178769 -79.26727 1.692225
v 6.367322 -80.36843 1.238158
v 2.876747 -78.7494 3.434904
v 5.432643 -82.06229 0.01548717
v 3.801611 -80.66785 1.870483
v -65.253 -14.03734 -28.06432
v 33.24103 -64.75945 -15.49356
v 32.40164 -66.23416 -15.78136
v 33.97827 -66.84505 -18.66483
v 32.94363 -67.46481 -17.82226
v 13.29566 -78.73158 -2.232023
v 9.358648 -79.72926 0.1086728
v 9.708 -81.30328 -1.564626
v 8.349826 -81.93118 -1.314849
v 7.751035 -81.19463 -0.2063489
v 8.281578 -79.47625 0.9777378
v 12.36613 -80.00281 -2.473509
v -67.9203 1.203126 -29.0393
v -67.96603 2.220359 -28.74962
v -67.53708 2.479019 -26.92257
v -67.7335 3.920444 -27.32495
v -67.35033 4.470047 -25.9146
v -68.17004 3.922706 -29.00758
v -67.9889 5.250368 -28.00748
v -67.64996 5.641251 -26.76229
v -68.41234 5.547587 -29.59919
v -68.49354 7.64185 -29.51391
v -68.30403 2.154779 -30.39064
v -67.22991 6.315274 -25.31869
v -68.84624 7.065382 -31.01791
v -68.80273 8.218659 -30.65258
v -67.96424 7.398411 -27.69393
v -67.75721 8.432747 -26.96548
v -67.11686 7.941925 -25.03525
v -68.26234 9.422483 -28.6256
v -67.61002 9.836437 -26.55777
v -66.95194 9.530417 -24.68658
v -67.47475 11.81045 -26.34453
v -67.08999 11.01274 -25.17829
v -68.56036 2.625116 -31.39687
v -66.47881 11.44876 -23.6675
v 19.85569 -47.61345 2.53024
v 21.39211 -36.42886 8.577464
v 22.67355 -35.27686 8.043336
v 21.10768 -38.51008 8.325004
v 21.74255 -38.97827 7.814087
v 19.57271 -38.02446 9.325453
v 18.91136 -37.28273 9.850763
v 20.42961 -35.39064 9.184018
v 17.35237 -36.80415 10.82082
v 18.53277 -35.69797 10.20798
v 15.50963 -35.77153 11.94865
v 15.77334 -38.81882 11.6142
v 15.0168 -37.41865 12.24454
v 17.70476 -38.31133 10.445
v 17.18682 -39.25114 10.58568
v 16.38693 -39.93081 10.96788
v 18.21378 -34.32526 10.37638
v 14.70262 -35.11782 12.3741
v 15.33329 -31.71083 11.57418
v 14.04136 -33.67206 12.58134
v 16.66759 -33.22209 11.13224
v 17.91713 -32.017 10.35194
v 17.86006 -33.31272 10.5159
v 15.30773 -40.22243 11.61539
v 18.14926 -41.78863 8.860444
v 15.75374 -41.47381 10.79033
v 14.40657 -41.3425 11.78588
v 17.82211 -40.48024 9.773726
v 16.72202 -42.2081 9.620412
v 14.43034 -42.12114 11.28973
v 12.52639 -41.0032 13.1329
v 13.92337 -40.16404 12.55634
v 14.63085 -42.85196 10.5511
v 13.00098 -43.73959 10.42172
v 14.57328 -43.80835 9.398719
v 12.79607 -42.99294 11.54042
v 12.91525 -40.2701 13.16408
v 14.28417 -39.03043 12.55248
v 11.55402 -40.39005 14.01317
v 11.80936 -39.6938 14.03527
v 12.79517 -38.52583 13.58862
v 10.38353 -39.53286 14.90416
v 16.40902 -42.64576 9.494006
v 18.33464 -39.73588 9.659753
v 13.16923 -36.90734 13.38436
v 12.09612 -33.48067 13.66705
v 11.66586 -35.63071 14.21675
v 12.94038 -34.95493 13.37563
v 16.11937 -30.36819 10.96531
v 22.19582 -32.1849 8.396974
v 20.40389 -32.19041 9.194803
v 19.82417 -33.62151 9.524324
v 22.44661 -33.93237 8.257709
v 19.26874 -31.86521 9.702564
v 13.09075 -41.93809 12.26779
v 13.896 -30.90423 12.15955
v 14.81926 -30.02298 11.52226
v 20.42463 -40.47286 7.986214
v 19.65322 -40.1069 8.631201
v 20.0666 -41.51785 7.659345
v 18.66141 -41.06572 8.90905
v 10.97425 -34.14486 14.40639
v 0.8784382 -77.20976 4.588295
v 1.411369 -77.82761 4.218756
v -69.51484 6.889662 -34.39997
v 56.55736 -32.12428 -27.28635
v 56.02385 -35.53855 -28.62411
v 56.78614 -33.90301 -29.74908
v 57.28284 -33.37001 -31.14251
v 56.62539 -35.64511 -30.89689
v 55.79737 -37.6773 -29.96562
v 57.29721 -31.92154 -29.69094
v -7.614474 -67.00653 6.369576
v -58.80928 -46.50237 -37.47309
v -59.29584 -45.46328 -37.79071
v -58.26335 -47.74951 -37.47349
v 19.63682 -78.45573 -9.438798
v 21.31351 -77.06113 -10.38504
v -55.84938 61.58867 -5.397974
v -41.73747 74.76443 6.674026
v -40.68972 76.13266 7.006095
v -10.09194 -54.14602 12.77064
v -9.681174 -56.08081 11.45631
v -9.222003 -56.53699 11.08858
v 57.10221 -22.27119 -20.11204
v -57.27042 63.89095 -8.148254
v 29.23827 -28.99055 6.423296
v 58.70329 -23.14501 -26.76723
v 58.47823 -26.02929 -28.81984
v 58.70884 -24.57037 -28.39506
v 57.69708 -27.93937 -27.45059
v -18.58099 -18.70059 17.73885
v -18.09181 -20.19849 17.33574
v -17.97004 -20.65392 16.42949
v -52.23351 -58.73801 -41.64325
v -53.10538 -57.61009 -42.28211
v -52.09492 -58.79531 -43.8289
v 36.07126 -9.244158 5.323821
v 36.60619 -6.765005 4.758173
v 35.08448 -7.367236 5.346831
v 37.47617 -5.39928 4.268919
v 50.48457 -50.35774 -29.12161
v 49.51804 -51.27217 -27.74591
v -18.76394 55.11244 20.73253
v -18.23108 53.71516 21.01245
v -18.28938 51.52412 21.22113
v -48.50746 -62.6423 -44.44809
v -45.92295 -65.48154 -41.64405
v -53.36409 -56.45556 -49.50906
v -54.08408 -55.44815 -49.72975
v -54.62299 -54.34422 -51.60241
v -50.46397 -60.3765 -46.16697
v -51.52991 -58.92345 -48.07088
v -50.64082 -60.0386 -47.05182
v -49.29192 -61.72429 -45.45102
v -51.08469 -59.80748 -45.5183
v -49.8854 -61.26097 -44.43286
v 61.1225 1.865673 -20.50152
v 60.98214 4.11812 -20.19103
v 61.92223 1.254131 -22.76914
v 61.6779 3.893481 -21.94444
v 61.51721 7.517911 -21.76446
v 61.95026 5.409892 -22.74572
v 62.31742 3.419724 -23.79912
v 60.91495 8.021138 -20.41646
v 62.02303 6.425127 -22.94329
v 61.56771 9.307699 -22.01301
v 60.08985 23.56933 -20.70383
v -46.39017 39.99242 10.00743
v -39.2244 -36.48095 1.896793
v -33.98372 -24.66929 7.469531
v -31.65058 -25.69751 7.774892
v -31.61456 -27.82064 7.429708
v -60.89905 57.05578 -12.91741
v -60.91282 57.71347 -13.04261
v -60.92833 58.77901 -13.27629
v -39.60126 -0.6100447 4.502235
v -43.66659 -67.70667 -38.95953
v -42.74672 -68.66327 -35.99085
v -41.42479 -69.72546 -36.19299
v -42.20066 -69.01773 -37.53853
v -40.97105 -70.07917 -36.04109
v -40.80137 -70.26712 -35.07814
v 47.73612 34.18513 4.940644
v 47.93747 34.22513 4.719853
v -17.53843 -84.68449 -10.08167
v -19.82331 -83.84322 -11.41057
v 60.62189 -14.41128 -26.44901
v 59.83701 -15.09346 -23.42201
v 60.21917 -16.5185 -26.73492
v 59.74582 -16.74658 -24.69873
v 60.04046 -13.2741 -22.68695
v 61.84391 -12.23622 -31.75461
v 61.60542 -12.46004 -30.31126
v 61.26574 -13.45497 -29.26095
v -55.57737 -52.82198 -52.44045
v -55.47434 -52.88418 -52.77282
v -55.27127 -53.51598 -51.31806
v 61.63091 -2.417366 -22.56417
v 61.71487 -0.4687797 -22.43081
v 62.15685 -1.655504 -24.24787
v 62.18253 -3.052939 -24.87253
v 62.64526 -0.9800075 -25.87392
v 62.87449 -1.800467 -27.29395
v 62.34022 0.1621514 -24.4271
v 62.94817 1.479834 -26.25788
v 61.25107 0.4045746 -20.94128
v 62.63163 5.627913 -24.66113
v 62.99967 4.724937 -25.86471
v 63.09373 6.810167 -26.04457
v 62.75652 8.49577 -25.06502
v 63.25565 3.654388 -26.90513
v 63.28262 8.135166 -26.62177
v 63.83643 6.808157 -28.65235
v 64.17823 5.582299 -30.15378
v 63.88512 3.954311 -29.32219
v 63.90059 9.782166 -28.7317
v 64.52414 9.085891 -31.04247
v 64.73 7.863689 -31.99553
v 64.31195 10.51748 -30.15782
v 65.09073 8.12298 -33.62564
v 64.86143 6.683512 -32.88464
v 65.32127 8.022587 -34.80365
v 65.21814 6.462086 -34.71161
v 65.43333 9.798836 -34.88975
v 65.61906 8.82213 -36.07817
v 64.71104 4.026161 -33.13179
v 64.35268 4.642793 -31.18115
v 65.2819 4.910613 -35.80224
v 65.75998 7.558067 -37.26567
v 65.67182 5.681363 -37.70169
v 65.51727 4.01061 -37.97191
v 64.88548 2.4188 -35.09828
v 64.50028 0.9565419 -33.92506
v 64.30995 2.361259 -31.92034
v 65.75919 4.488053 -39.49069
v 65.3572 2.960188 -37.75198
v 65.12104 2.164667 -36.84484
v 64.06113 0.5713065 -31.72158
v 64.02042 -0.8244754 -32.66719
v 63.56347 0.7165484 -29.14873
v 63.51059 -2.089579 -30.68197
v 63.58169 2.185532 -28.63989
v 63.82919 -2.540144 -33.21603
v 64.47269 -1.446541 -36.49926
v 64.88741 0.8337788 -36.64299
v 63.98499 -3.124765 -35.18529
v 63.33641 -1.176358 -29.1468
v 62.7699 -3.494936 -27.68434
v 63.15682 -4.631911 -30.95533
v 62.70051 -4.783871 -28.28046
v 62.74294 -6.337812 -30.11324
v 64.97179 0.08389325 -38.39079
v 65.53677 2.457362 -39.82476
v 65.29712 0.6973302 -40.29849
v 65.66126 3.629981 -39.51524
v 65.95737 5.879725 -39.60302
v 65.88541 6.616536 -38.4834
v 46.67363 -0.9409979 -0.6494372
v 60.93151 -13.92017 -27.59715
v -40.46415 13.06781 4.135988
v 32.38519 -71.58585 -23.19075
v 34.16269 -69.69468 -23.20663
v 33.54475 -71.01468 -24.70304
v 33.76575 -68.92603 -21.10637
v 32.94834 -68.52934 -19.12593
v -61.62639 -34.68295 -32.40399
v -62.05493 -34.81467 -34.59867
v -62.21904 -32.66049 -32.99651
v -62.3982 -33.25523 -34.51561
v -62.64377 -32.00095 -34.36541
v -62.49028 -31.41145 -32.95232
v -51.53238 38.7422 5.318492
v -52.08582 39.04118 4.461296
v 62.56658 -7.850447 -30.67308
v 52.79582 -43.90763 -27.39903
v -39.65617 76.27878 7.78463
v -38.96241 74.22197 9.230945
v -37.06129 75.34521 10.19152
v -37.61154 73.75928 10.4275
v -38.70564 72.98528 9.904443
v -37.79303 72.44008 10.71405
v 10.61757 -38.78616 14.91666
v 11.62574 -37.51315 14.36517
v 3.968524 -59.75269 7.960593
v 2.897387 -59.43586 8.325711
v 48.06411 -54.53574 -28.81491
v 2.254247 -80.01292 2.723604
v 0.4344023 -79.04991 3.618327
v 2.841624 -81.95857 0.9083841
v 0.3609368 -80.46819 2.611168
v 5.026373 -49.22685 13.33997
v -9.37149 -85.21061 -4.152757
v 62.19303 8.984239 -23.56416
v 62.61507 10.93765 -24.84706
v 63.24131 11.70444 -26.65781
v 63.28492 9.551212 -26.6859
v 62.75088 13.50092 -25.54123
v -52.66507 -57.34615 -49.48202
v -67.60961 -5.883752 -34.24211
v -38.72013 -34.49901 2.93476
v 10.72801 -36.16868 14.80905
v 10.13339 -37.77868 15.2458
v 9.720205 -36.74231 15.43448
v 42.2407 -7.29947 2.551626
v -49.18654 -61.97896 -44.45292
v 51.40595 -5.248219 -4.269219
v 62.13036 43.75201 -27.10133
v 17.7969 -30.68865 10.25371
v 17.77877 -29.54522 10.08451
v -62.62339 -33.08904 -35.61255
v -67.29842 -6.899316 -32.93001
v -66.7206 -8.960542 -31.40386
v -67.21275 -7.803075 -33.82216
v -67.69401 -1.697654 -29.66648
v -68.02674 -0.19553 -30.38868
v 60.70792 40.63717 -23.03261
v -30.80807 41.92353 18.02041
v -31.06935 42.56013 17.87281
v 63.03702 15.00648 -26.58952
v 63.76001 13.07145 -28.4654
v 63.03151 16.62832 -26.87574
v 63.63353 10.96017 -27.85801
v 63.9984 11.78377 -29.14321
v 63.86884 14.89371 -29.10832
v 64.14572 13.38079 -29.80555
v 64.25324 16.25835 -30.67442
v 64.70438 15.21562 -32.15888
v -16.28792 -51.9962 9.98865
v -13.95007 -51.88573 11.73043
v -16.1785 -50.45466 10.35885
v -13.62272 -50.5211 12.14105
v -15.44589 -49.35739 10.85236
v -17.47267 -49.36345 9.211703
v -15.89781 -47.55811 10.0867
v -14.4534 -47.82522 11.17182
v -14.01393 -48.91836 11.7591
v -17.77067 -47.35701 8.484447
v -18.72332 -47.725 7.733082
v -17.52363 -45.37436 8.293657
v -18.54804 -45.44818 7.179224
v 31.20517 -17.65659 7.631785
v 29.11425 -17.1611 8.230769
v 30.59744 -16.15402 7.825038
v 28.05808 -15.22157 8.497538
v 29.40894 -18.6898 8.100338
v 27.73145 -19.54516 8.422281
v 26.12682 -19.53115 8.680234
v 27.22085 -16.85717 8.687558
v 26.17976 -15.531 8.927822
v -42.91273 -68.13938 -30.75306
v -44.38358 -66.6397 -30.12885
v -41.44756 -69.61639 -31.06968
v 3.45068 -74.48817 5.189164
v 21.12872 -77.78991 -11.05777
v 23.4805 -76.71391 -13.7695
v 21.67354 -78.82738 -14.09907
v -22.54541 -6.01564 10.78863
v -23.42276 -4.616345 10.1096
v -22.75829 -8.573293 10.90519
v -20.34578 -3.943264 11.72073
v -21.55597 -3.974635 10.94456
v -21.11931 -6.380349 11.59099
v -21.37048 -8.498164 11.50408
v -21.20729 -7.004029 11.56849
v -19.37325 -4.837422 12.62121
v -19.9668 -6.398883 12.35422
v -18.56992 -6.259906 13.46283
v -20.53158 -7.206317 11.98753
v -18.89311 -2.700263 12.55724
v -21.04442 -2.003089 10.68154
v -17.54342 -3.36117 14.03112
v -17.20538 -4.810882 14.69785
v -17.90295 -6.767038 14.12434
v -16.14636 -3.982444 15.79943
v -15.71333 -5.331167 16.66652
v -16.46113 -6.050313 15.75517
v -17.33528 -0.5226623 13.27991
v -18.80324 0.06360231 11.65567
v -15.61053 -2.004599 15.85205
v -16.84151 -1.842062 14.32194
v -15.24799 -3.833179 16.93528
v -18.99536 -7.753705 13.05125
v -17.00011 -6.794046 15.14418
v -17.37793 -7.89372 14.77215
v -18.52514 -8.331997 13.43428
v -16.36574 -8.194152 16.29659
v -18.41258 -9.923677 13.5575
v -19.87986 -10.39707 12.13553
v -19.92165 -9.047582 12.25612
v -15.05698 -6.554861 18.05214
v -14.79729 0.56227 15.80923
v -13.51313 -1.329641 18.43431
v -14.1595 2.441384 15.68162
v -13.10507 1.251027 17.76173
v -15.88678 1.453435 14.01094
v -16.31088 -0.3408789 14.34824
v -15.26166 2.395648 14.2632
v -15.11947 3.703793 13.67346
v -13.08579 3.526777 16.57335
v -11.92044 3.601539 18.27421
v -14.12154 4.378253 14.58655
v -12.78155 5.800812 15.5631
v -12.28511 5.587049 16.47524
v -12.34322 -0.09347291 19.61572
v -10.70756 2.213357 20.90652
v -10.64905 4.062177 19.9849
v -17.83632 -12.09948 15.43921
v -16.7547 -9.425764 16.01975
v -21.93136 -9.799698 11.17628
v -21.09991 -11.39622 11.33107
v -22.00381 -12.98487 10.75585
v -23.49177 -11.4051 10.59549
v -20.05592 -12.12091 11.88485
v -20.87999 -12.94345 11.25476
v -20.60675 -13.76507 11.35245
v -19.24719 -12.71185 12.76053
v -20.39966 -15.71861 11.31327
v -19.17769 -15.15369 13.59441
v -20.96546 -15.40009 10.85486
v -21.64725 -14.15209 10.71547
v -19.20234 -11.18234 12.72575
v -18.87815 -14.11872 13.97895
v -11.77568 -1.19824 21.23891
v -12.59399 -2.239786 20.43114
v -17.40208 1.385943 12.35873
v -20.65372 -0.0716809 10.27861
v -12.60229 -3.970255 21.5128
v -11.97048 -3.268285 22.30724
v -23.67349 -3.013952 9.587931
v -14.06362 -3.608695 18.65031
v -13.23837 -2.539105 19.48775
v -13.47758 -4.124579 19.92858
v -14.08302 -6.108644 19.6936
v -13.68347 6.105399 14.00174
v -14.73442 4.919824 13.42224
v -12.91744 6.741409 14.64448
v -11.51983 7.483043 16.33898
v -12.10536 7.892145 15.04227
v -11.16422 9.873579 15.13203
v -11.95149 10.21772 13.42686
v -9.968005 11.42924 16.22314
v -10.57447 8.754504 17.08981
v -10.5272 13.56911 13.79727
v -10.39463 15.41314 13.29155
v -9.605481 13.59878 15.54881
v -9.201846 15.91551 15.36532
v -8.710414 14.16699 16.88171
v -10.43503 16.8462 12.95121
v -8.245119 16.44896 16.69498
v -8.019403 15.41052 17.38163
v -8.356668 18.32428 16.17639
v -7.666243 17.20998 17.19356
v -9.926313 18.42575 13.85561
v -9.117316 19.87288 15.24443
v -7.738451 18.95891 16.86274
v -9.728377 21.70346 14.9515
v -10.30242 20.44849 13.68993
v -9.116156 21.68875 15.67244
v -12.42274 23.52153 12.63537
v -11.26628 20.81858 12.35278
v -11.25812 19.2579 11.74909
v -11.03784 24.5528 15.01454
v -9.346328 23.14482 15.93006
v -10.31789 25.19477 16.05997
v -12.44755 26.51106 15.33822
v -10.85606 26.53315 16.49365
v -14.80952 28.04128 15.15733
v -14.71107 27.35809 14.49781
v -13.14185 27.71193 15.89048
v -14.08878 29.11662 16.6337
v -12.60194 28.78284 17.11848
v -10.97751 28.24442 17.53512
v -11.48406 29.40994 18.07154
v -8.980303 26.44048 17.57209
v -14.28612 25.47862 12.7722
v -13.39925 30.24019 17.83457
v -16.35322 27.19494 13.30831
v -16.25796 28.38152 14.73215
v -14.32226 26.14464 13.46655
v -16.56993 29.74497 16.05445
v -16.23549 31.42866 17.80156
v -17.39068 28.1635 13.91869
v -18.666 28.46193 13.69635
v -8.31576 25.80161 17.66754
v -9.139379 24.23196 16.54496
v -8.050307 23.22841 17.01839
v -7.983481 21.75526 16.7624
v -6.602386 21.9606 17.75297
v -6.121686 19.81406 18.12179
v -7.084447 16.11867 18.19616
v -7.497665 14.15075 18.64976
v -8.136744 13.27093 18.26744
v -11.2699 17.29005 11.46891
v -12.37153 17.76227 9.777418
v -12.37008 20.09224 10.40866
v -14.58316 21.20112 8.774678
v -14.00717 22.40708 10.12749
v -12.46054 21.68315 11.18637
v -15.79052 21.56749 8.267591
v -15.22679 22.94705 9.656044
v -14.07827 24.00007 11.41436
v -16.35762 22.74363 8.921027
v -15.88058 24.00135 10.19816
v -16.7014 23.75437 9.610898
v -16.23279 25.77294 11.76911
v -18.14205 22.27154 8.022002
v -17.23132 19.50916 6.557041
v -18.97825 23.62989 8.828279
v -18.15982 19.51981 6.235604
v -19.67228 22.02157 7.443453
v -17.82025 24.85071 10.22018
v -17.45211 25.8683 11.3462
v -18.92468 25.11423 10.11178
v -19.03592 26.49273 11.47211
v -17.74846 27.63668 13.13882
v -19.97694 24.55679 9.311431
v -20.42641 26.07022 10.81158
v -19.19648 27.44587 12.36231
v -11.61242 13.32245 11.98733
v -11.78126 15.53641 10.8723
v -13.23983 12.55619 9.949505
v -12.84943 13.88998 9.813304
v -12.94173 11.22713 11.16233
v -14.11904 17.4041 7.854428
v -15.235 16.83308 6.969283
v -8.862989 27.93524 18.32627
v -10.07492 6.736251 19.32758
v -11.2971 4.927997 18.47377
v -5.816103 23.39734 18.28362
v -14.53976 14.54072 7.730074
v -12.88799 15.08931 9.366693
v -13.32854 8.307865 12.79119
v -14.20153 9.658536 10.61635
v -14.10078 11.37184 9.543025
v -14.59098 32.28551 18.88185
v -5.896934 15.52061 19.57003
v -6.912316 13.19207 19.85491
v -8.262285 12.30908 18.63986
v -9.366064 11.75936 17.13597
v -17.05412 16.15864 5.969962
v -17.78667 17.59247 5.818525
v -14.94259 12.44892 8.021646
v -13.80937 13.85662 8.610504
v -7.024669 25.24009 18.12745
v -5.592845 26.20886 18.92591
v -15.13417 6.051546 12.11126
v -15.15802 8.296472 10.48131
v -16.99641 14.68779 6.072682
v -18.70673 15.65804 5.168077
v -17.90811 16.05553 5.632316
v -18.78431 16.62325 5.162049
v -18.43635 17.94315 5.574282
v -19.3789 16.71586 4.808855
v -19.08409 17.70172 5.19626
v -19.68114 19.41751 5.599008
v -18.89409 20.12883 6.247204
v -19.41489 20.87671 6.583046
v -20.09056 20.64739 6.063995
v -4.813246 15.07264 20.50799
v -4.846979 15.80202 20.12929
v -3.718696 15.13515 20.96132
v -4.477814 13.51908 21.52059
v -5.203471 17.28658 19.29483
v -5.731656 18.33097 18.64126
v -4.407351 17.3683 19.68341
v -4.408092 19.73801 18.98872
v -2.961843 18.83946 19.61082
v -2.741478 16.8767 20.34605
v -3.813575 16.26189 20.37901
v -2.029055 15.47144 21.08332
v -21.22535 27.09833 11.57643
v -22.33654 28.20299 12.34758
v -20.14108 29.16454 13.97481
v -24.39207 29.58673 13.26615
v -22.56891 29.92727 14.03224
v -19.28576 -16.43225 13.22188
v -18.92451 -16.70856 15.37584
v -7.349836 28.73977 19.18836
v -20.37413 0.893557 10.08266
v -19.15277 1.96559 10.52191
v -18.33069 13.15142 5.921143
v -18.23129 12.36039 6.101875
v -17.02992 11.08549 7.107183
v -15.19299 11.09586 8.463661
v -7.046144 11.29842 20.86555
v -9.058213 10.94052 18.24894
v -8.488122 10.47824 19.44575
v -7.248028 10.22858 21.26418
v -8.474894 9.010391 20.4066
v -16.55631 2.632193 12.61016
v -24.80794 -2.005855 8.761269
v -25.46176 -3.445877 8.945456
v -25.81793 -0.7971382 7.96674
v -23.52986 -0.2747092 8.715321
v -26.88998 1.854793 6.763185
v -25.06241 2.331294 7.156209
v -22.59578 1.539571 8.469477
v -22.34276 0.3537725 9.072604
v -9.859929 28.95595 18.43977
v -16.14027 3.833441 12.36925
v -18.0721 2.984989 10.92859
v -17.41385 4.779891 10.48796
v -16.20967 4.907387 11.62444
v -16.87201 6.706111 9.758283
v -18.3497 5.113959 9.436319
v -19.02119 6.206828 8.260193
v -19.47855 3.272825 9.612051
v -17.00644 8.544679 8.313554
v -20.60736 3.031121 8.937601
v -24.40205 -8.854961 10.36319
v -24.30981 -10.44787 10.42058
v -9.25542 9.643886 18.75824
v -8.612783 7.229258 21.25165
v -9.58942 4.216217 21.48259
v -8.552397 5.731485 22.15541
v -3.037218 14.20642 21.63815
v -13.90471 6.583632 13.31103
v -12.07303 -4.554228 22.99344
v -11.22407 -3.254716 23.6874
v -12.92709 -6.453441 22.53734
v -13.31875 -5.822982 21.17426
v 55.64235 36.24829 -9.740137
v 54.25166 36.59379 -6.360053
v 54.39246 33.53469 -6.316741
v 54.76226 37.40953 -7.706705
v 55.55444 37.43615 -9.601199
v 55.03556 38.2523 -8.46633
v 54.44883 38.50561 -7.135007
v 53.22768 37.63796 -4.322278
v 53.93796 35.1324 -5.340814
v 53.02907 35.91455 -3.352024
v 53.40668 39.87726 -5.160032
v 54.02218 34.2681 -5.41893
v 53.61744 33.67283 -4.292162
v 51.98348 38.69809 -2.060047
v 52.18293 41.43978 -3.141124
v 53.20889 41.74023 -5.095228
v 54.10324 40.2724 -6.593452
v 51.32076 40.88053 -1.502667
v 52.71264 43.14552 -4.394592
v 51.39744 37.20632 -0.4418658
v 51.1693 39.61792 -0.910678
v 53.41946 42.99934 -5.684433
v 54.47042 41.88065 -7.591739
v 54.5093 39.98744 -7.45206
v 53.39355 44.53594 -5.829814
v 54.19725 44.38002 -7.371783
v 52.61105 34.58951 -2.163161
v 51.14185 42.80535 -1.625909
v 50.07208 39.24326 0.991205
v 49.67599 42.151 0.7377365
v 53.98839 46.00453 -7.109561
v 54.7448 45.51071 -8.509055
v 54.86505 42.52231 -8.512239
v 53.04932 46.27506 -5.399728
v 53.00035 48.65759 -5.607967
v 53.95743 48.08116 -7.24961
v 53.84438 49.20374 -7.128096
v 54.71719 47.24612 -8.568846
v 55.56063 45.50273 -10.13174
v 55.70945 47.7043 -10.46998
v 56.32517 46.60686 -11.74427
v 54.59537 48.13291 -8.397376
v 55.58102 49.48246 -10.25686
v 56.51112 44.26873 -12.16072
v 55.83657 44.36902 -10.69191
v 56.59422 49.56091 -12.17211
v 56.66039 47.98644 -12.35659
v 57.09311 49.62869 -13.15478
v 56.96018 45.5444 -13.10322
v 57.50165 48.3274 -14.07087
v 57.80434 46.07409 -14.90822
v 57.15363 43.61213 -13.66508
v 52.22705 43.41061 -3.590871
v 51.62081 43.09866 -2.4949
v 55.75195 42.92537 -10.52956
v 56.83875 41.95851 -12.95166
v 56.45743 40.89527 -12.04742
v 55.83421 40.91623 -10.56639
v 55.36575 41.47976 -9.541264
v 51.55558 34.81612 -0.1827189
v 55.18302 40.00335 -8.977018
v 54.28873 48.38197 -7.861896
v 55.9229 39.38099 -10.66389
v 55.41875 40.13198 -9.532832
v 53.46092 50.72228 -6.599843
v 54.14487 49.98024 -7.704982
v 54.4336 49.27911 -8.163316
v 58.14271 48.14249 -15.77975
v 54.9926 41.18223 -8.671633
v 50.68681 35.95531 1.179238
v 50.46682 37.58405 0.981949
v 52.40785 46.97932 -4.403855
v 51.90155 48.21079 -3.747889
v 52.62164 44.05179 -4.353909
v 52.14823 45.17918 -3.746191
v 51.25174 46.78281 -2.565207
v 51.55997 44.13345 -2.603314
v 50.80679 44.39587 -1.423235
v 50.49459 45.56124 -1.177642
v 49.25755 45.48075 0.5406729
v 49.17315 47.05357 0.3559142
v 50.07229 46.78912 -0.8262659
v 49.71237 49.27963 -0.7539344
v 50.46307 48.56714 -1.653752
v 48.72737 49.00834 0.5515136
v 48.80286 50.58619 0.1924601
v 49.99758 51.68453 -1.504187
v 50.90494 49.48721 -2.422169
v 51.26815 51.36628 -3.236967
v 48.70515 52.94522 -0.07919662
v 48.00693 49.70563 1.284469
v 47.88823 51.77187 1.089867
v 49.40579 53.75581 -1.077243
v 47.2755 52.80087 1.594893
v 47.54253 54.48624 1.023121
v 48.23765 56.1059 -0.09644094
v 49.62682 55.55113 -1.665012
v 48.95226 56.8395 -1.076729
v 47.92165 57.92793 -0.05707792
v 48.39266 58.47581 -0.6788052
v 50.22513 54.32985 -2.227509
v 47.12862 56.06907 1.186574
v 46.09458 55.18086 2.424204
v 46.59495 56.88936 1.603943
v 50.58814 52.95987 -2.53017
v 46.19632 52.77536 2.75132
v 49.71795 44.27823 0.16567
v 47.80743 45.6488 2.336518
v 48.13022 48.06497 1.473742
v 47.01038 47.35097 2.861142
v 46.06807 45.93923 4.188666
v 45.88211 47.74617 3.989398
v 46.37579 49.44741 3.135092
v 44.57291 47.78299 5.247301
v 45.3489 48.42626 4.379386
v 44.81321 49.96989 4.596686
v 43.41663 48.77145 6.10361
v 42.9187 50.22879 6.268943
v 45.33568 44.88179 5.169211
v 44.27747 44.78224 6.247456
v 44.95243 51.3319 4.20957
v 46.64472 50.95839 2.566375
v 47.35226 49.32053 2.103167
v 42.77797 48.4539 6.73621
v 43.56124 46.33179 6.540891
v 46.70567 44.08529 3.956228
v 46.59846 42.43392 4.538175
v 47.94077 43.7802 2.583688
v 46.18991 41.11675 5.462621
v 45.14062 43.00793 5.870049
v 45.04862 41.8889 6.362099
v 43.56887 42.62505 7.534119
v 44.46538 41.01374 7.308268
v 45.41225 39.98277 6.736876
v 46.04065 38.963 6.402915
v 45.48893 37.73609 7.299868
v 44.33057 39.70386 7.857613
v 48.45707 42.35522 2.349344
v 47.91043 40.29637 3.699013
v 41.50629 49.30423 7.612844
v 41.69867 51.59433 7.050848
v 40.9314 50.62539 7.857559
v 40.46208 52.58117 7.88011
v 41.05888 47.66867 8.287326
v 40.19653 47.7508 8.959698
v 40.15425 48.82853 8.76386
v 39.48915 48.04487 9.428667
v 39.81758 50.77774 8.682038
v 39.08532 49.52887 9.450374
v 37.69221 50.96241 10.22163
v 38.23096 48.64051 10.23197
v 37.01426 48.68015 11.13165
v 41.22606 46.51796 8.403757
v 42.20859 46.61183 7.615774
v 42.44804 44.96499 7.834712
v 41.61402 44.22507 8.728125
v 40.54882 44.80576 9.432679
v 40.22872 45.97186 9.339842
v 48.99413 44.14161 1.175743
v 49.15104 41.27709 1.679164
v 48.45415 41.14425 2.682293
v 42.51127 52.63677 6.184705
v 39.06202 51.86453 9.061999
v 41.02348 53.56104 7.277079
v 41.32051 43.08221 9.364753
v 40.0146 43.80698 10.17609
v 39.0387 45.19568 10.48692
v 39.20873 46.2879 10.04849
v 40.8054 42.46181 10.02325
v 38.93993 44.19474 10.83315
v 37.32509 44.78527 11.84177
v 38.16863 46.45111 10.79486
v 36.82524 45.82268 11.92348
v 36.87246 47.30761 11.51234
v 37.52745 47.53115 10.99041
v 37.75569 52.62144 9.897015
v 39.78548 46.88303 9.456772
v 42.37618 43.10883 8.442986
v 42.33478 40.99269 9.295449
v 47.45675 39.3506 4.632614
v 39.5521 54.09621 8.32086
v 41.19484 54.45391 7.006062
v 40.36472 55.40091 7.509055
v 42.12946 55.29281 6.097847
v 43.41681 53.42443 5.274155
v 42.88139 57.59602 5.071957
v 42.85372 55.5486 5.419498
v 39.54671 56.77071 7.975744
v 40.89087 58.31157 6.73037
v 39.3443 55.42387 8.296921
v 39.45827 58.12397 7.895372
v 41.1927 61.07483 6.073078
v 40.28898 59.44435 7.076279
v 41.58738 59.81416 5.904167
v 42.92379 59.25374 4.765275
v 43.75921 54.75473 4.731554
v 38.2524 55.30238 9.146439
v 36.91986 55.31268 10.12819
v 36.57399 56.93624 10.18031
v 37.97348 57.96211 9.021296
v 36.26354 59.35908 10.17727
v 37.62873 59.22153 9.15976
v 39.01573 58.96502 8.137613
v 34.8886 60.71514 10.99467
v 34.97565 58.37107 11.17881
v 33.89509 59.35425 11.81117
v 35.51451 61.9548 10.41566
v 37.0372 61.14439 9.400784
v 37.41059 60.06627 9.246262
v 38.52836 60.5386 8.329059
v 37.78916 61.68475 8.77061
v 38.33071 62.7803 8.215889
v 39.40446 60.92147 7.594701
v 33.13953 63.20549 11.93622
v 32.56999 62.25856 12.39461
v 32.21055 59.61115 12.89085
v 31.85478 61.11267 12.96716
v 35.23206 56.8368 11.17039
v 33.87286 64.26029 11.34782
v 42.2961 61.45632 4.999548
v 41.95038 62.42325 5.168404
v 43.61723 60.31643 3.953771
v 43.98369 61.95508 3.292534
v 43.87192 52.14804 5.081686
v 40.60799 62.73154 6.337548
v 41.32772 63.88543 5.47684
v 42.05277 64.46772 4.709466
v 42.95088 63.56264 4.007434
v 39.43264 63.09309 7.293196
v 40.32282 64.42539 6.326202
v 40.58052 66.09166 5.81313
v 43.65881 62.93235 3.429353
v 44.32587 56.65909 3.932346
v 44.75916 59.26997 3.049437
v 44.18791 58.14499 3.805162
v 45.57591 56.94829 2.649292
v 46.18838 58.68575 1.704118
v 44.88862 60.56433 2.642429
v 46.38441 60.6372 1.094708
v 46.99435 59.81117 0.6171815
v 45.13354 61.53387 2.211788
v 45.95488 62.63778 1.164692
v 47.8258 62.08329 -0.7869694
v 48.17428 60.09171 -0.7800344
v 44.68037 63.12105 2.386479
v 48.65035 60.74214 -1.483715
v 49.47561 59.05517 -2.108024
v 50.11459 58.11333 -2.761684
v 50.24084 56.0199 -2.557599
v 50.48317 60.11411 -3.649249
v 51.42656 59.07773 -4.751545
v 51.94822 57.72102 -5.216507
v 50.5548 57.32455 -3.216198
v 51.14983 55.99949 -3.80623
v 52.36347 56.69233 -5.65759
v 43.38788 39.36655 8.7894
v 42.37222 38.89518 9.820011
v 41.8506 39.53111 10.06944
v 41.34472 38.99756 10.54971
v 41.0528 39.77948 10.56544
v 40.9749 40.79022 10.40038
v 43.50394 37.21066 9.13148
v 44.56078 38.15443 8.112796
v 33.18986 66.22728 11.59375
v 31.49872 66.64682 12.64403
v 34.15957 65.30065 11.03365
v 31.50091 64.52467 12.87417
v 30.79382 65.03694 13.26082
v 31.21245 61.48617 13.33876
v 30.78788 58.45085 13.87212
v 29.39864 60.28518 14.50091
v 30.02471 62.54752 13.94282
v 30.83183 63.45864 13.38323
v 29.17341 63.01802 14.39045
v 29.99473 64.10989 13.83018
v 33.52627 57.68716 12.22501
v 32.35744 58.14954 12.93062
v 31.61011 57.4049 13.45415
v 29.94669 58.11483 14.38876
v 29.70357 56.33768 14.70316
v 28.49826 57.07856 15.28366
v 30.88268 55.56271 14.13142
v 29.52517 54.60281 15.03426
v 28.69558 55.02792 15.43137
v 28.1729 59.01557 15.27084
v 30.81808 53.75932 14.38949
v 32.32648 53.39319 13.51929
v 31.15087 51.74515 14.46801
v 33.08531 55.70284 12.74055
v 31.94246 55.83263 13.43937
v 33.60489 52.85661 12.77795
v 26.56758 59.4311 16.04812
v 27.14984 60.6575 15.67239
v 28.06238 61.97076 15.10466
v 34.69886 53.93624 11.86974
v 33.1812 51.07233 13.29994
v 34.78939 51.63766 12.15668
v 33.82891 49.93038 13.06919
v 34.82911 48.28001 12.70953
v 35.59669 49.94228 11.89927
v 35.59438 47.37222 12.37383
v 34.45587 46.5399 13.27933
v 33.46909 47.73183 13.67928
v 33.58923 46.00492 13.90394
v 32.82711 46.89031 14.21016
v 30.68893 48.91743 15.15844
v 30.87816 50.61594 14.78867
v 36.21965 51.84038 11.14902
v 36.84785 53.60739 10.40478
v 28.69394 64.61414 14.52619
v 27.87044 64.3008 14.99525
v 31.52177 47.76738 14.82751
v 26.81524 57.27831 16.16079
v 26.17077 57.77195 16.42579
v 25.07877 57.73399 16.9307
v 24.80169 59.29648 16.88248
v 25.68749 60.81857 16.37856
v 23.39252 58.3445 17.58705
v 23.50961 59.74844 17.40249
v 24.39118 59.96748 17.01537
v 23.99196 60.58303 17.131
v 23.92833 56.41476 17.57827
v 21.58116 57.83414 18.32676
v 21.59941 59.06555 18.19367
v 22.62986 55.25032 18.21556
v 20.98876 56.04306 18.71675
v 52.19533 50.64608 -4.532545
v 51.85526 53.88854 -4.485625
v 52.28511 53.0654 -5.005112
v 53.59255 51.87199 -6.941273
v 53.45577 53.64742 -6.894862
v 54.16197 53.32997 -8.010201
v 55.1351 52.74095 -9.607887
v 54.61571 51.39185 -8.609654
v 54.66502 50.70186 -8.67825
v 54.85845 54.84736 -9.473247
v 54.06117 55.60276 -8.219551
v 53.24956 55.58897 -6.790797
v 54.16348 57.1147 -8.780994
v 53.17572 57.6695 -7.245721
v 53.61957 59.01585 -8.268397
v 52.2823 55.53312 -5.365331
v 54.43668 58.27923 -9.538455
v 55.39583 55.88074 -10.74222
v 55.17846 57.16263 -10.61388
v 55.60229 57.29187 -11.41134
v 52.56258 59.371 -6.694236
v 52.91877 60.25644 -7.463497
v 54.15234 60.26722 -9.598678
v 52.61753 57.53433 -6.142282
v 53.68621 60.32426 -8.814946
v 53.75631 61.42087 -9.277766
v 54.54316 59.35401 -9.967784
v 55.59752 53.16259 -10.52082
v 55.67198 54.41187 -10.90742
v 55.6017 51.78602 -10.40586
v 55.35495 50.29502 -9.871982
v 39.85426 41.49628 11.06732
v 37.6101 42.50124 12.26578
v 33.97689 56.73812 12.04875
v 44.78629 54.61109 3.816369
v 38.8408 53.71846 8.918348
v 27.78947 55.9554 15.80787
v 26.54992 55.59551 16.4606
v 27.69855 54.51651 16.0161
v 27.9019 52.88708 16.12681
v 26.06347 54.42061 16.83296
v 25.7854 52.95065 17.16257
v 26.68038 52.05577 16.85569
v 29.54089 53.05259 15.22697
v 26.73375 50.72541 16.99842
v 23.99057 51.81849 18.08922
v 23.87036 54.39027 17.81283
v 22.68064 53.61115 18.39099
v 20.88575 54.81775 18.90991
v 21.311 52.54602 19.04847
v 19.13895 55.54214 19.40521
v 21.9816 50.85527 19.02105
v 35.18793 55.07743 11.40072
v 55.89465 51.64239 -11.03825
v 41.20945 66.48685 5.147021
v 39.64609 65.90408 6.670231
v 39.31157 66.76763 6.813093
v 56.55712 51.50606 -12.29137
v 29.47141 51.1106 15.53604
v 27.87837 51.45996 16.31858
v 29.83101 49.76168 15.50995
v 27.82262 49.47786 16.59562
v 29.42816 48.1068 15.93788
v 28.22375 47.41804 16.65499
v 26.90486 47.76627 17.25617
v 27.60615 46.57632 17.05832
v 19.88711 57.43847 18.95375
v 29.81684 46.49596 15.94917
v 28.7446 44.63663 16.69037
v 30.13252 44.89116 15.984
v 27.32211 45.39443 17.28542
v 30.67161 42.99295 16.02107
v 29.27457 43.20401 16.67052
v 31.60301 44.0837 15.33808
v 30.48534 41.5217 16.33817
v 29.09346 42.12489 16.89199
v 27.56613 43.37247 17.40307
v 31.90672 40.66035 15.84831
v 30.23916 40.24463 16.66494
v 31.43072 46.19211 15.13884
v 31.81301 45.29432 15.06134
v 33.03406 44.98355 14.4005
v 56.20629 55.94242 -12.24627
v 56.35529 54.22126 -12.17246
v 56.81541 54.97822 -13.29714
v 40.37239 61.36344 6.732114
v 32.76799 67.47149 11.70322
v 52.34692 60.80511 -6.744732
v 51.68984 60.97688 -5.823987
v 52.46791 62.10733 -7.336591
v 53.12012 61.63199 -8.253723
v 51.655 62.5693 -6.267008
v 52.74024 62.8973 -8.010024
v 50.79016 62.2207 -4.906741
v 50.94597 63.40601 -5.491601
v 36.75018 64.33356 9.275215
v 35.52748 64.21322 10.22108
v 27.09815 63.87364 15.42822
v 57.73251 50.10004 -14.87381
v 57.88096 48.67505 -15.16382
v 58.15203 49.889 -15.80791
v 58.57579 49.44145 -16.73231
v 57.37578 51.48245 -14.00336
v 58.02995 51.86739 -15.52334
v 58.52956 50.91722 -16.6347
v 58.71802 52.24352 -17.05023
v 58.71146 49.81333 -17.03271
v 57.611 53.7156 -14.73015
v 58.31416 53.57025 -16.26437
v 57.12611 52.88723 -13.62735
v 56.16148 52.59889 -11.58033
v 57.3517 54.99485 -14.33586
v 56.68439 56.43889 -13.30275
v 57.10022 56.84052 -14.21679
v 58.00539 54.70132 -15.72032
v 57.78234 55.2631 -15.31638
v 57.41479 57.2071 -14.97347
v 58.11119 55.88436 -16.1225
v 58.51741 54.81318 -16.79239
v -64.69308 35.12632 -22.22019
v 42.41315 23.18936 3.498067
v 19.89771 -30.11436 9.257283
v -8.468254 -54.05575 13.30647
v -7.304466 -54.47941 13.33214
v -7.771791 -57.07811 10.67319
v -34.93025 -38.41148 3.747093
v -36.67464 -36.66936 3.347105
v -35.82377 -36.0279 4.024879
v -24.39993 -81.69419 -16.21706
v -44.96853 -66.52604 -39.7345
v -45.04084 -66.40125 -40.5153
v -53.98746 34.34748 2.614381
v -54.1423 34.89678 2.488374
v -53.78918 34.79778 2.992322
v -53.40044 35.07055 3.464617
v -36.29743 7.381514 4.925186
v -35.24754 6.358514 5.164495
v 11.01545 -29.17513 13.32376
v 12.62334 -31.72015 13.01633
v 12.91156 -29.43848 12.35766
v 15.11345 -29.37664 11.24211
v 34.8525 45.38562 13.28857
v -64.67599 -17.73893 -29.31526
v 65.85355 4.23659 -40.50571
v 66.03842 3.526546 -43.43765
v 66.07618 4.755568 -42.13458
v 65.73963 1.402688 -43.96889
v 66.32247 6.171963 -42.82575
v 66.34075 4.443254 -45.0154
v 66.457 6.721521 -43.51707
v 64.95348 -1.194768 -40.62498
v 65.39695 -0.3157035 -44.19375
v 64.97997 -1.896787 -42.66682
v 66.13712 3.11846 -45.86346
v 65.87354 1.775349 -45.84217
v 64.89618 -2.687529 -43.65693
v 65.33878 -0.8138452 -45.18077
v 65.08346 -2.349177 -46.00719
v 64.53619 -4.105159 -42.97335
v 64.81637 -3.255336 -44.5463
v 64.6826 -2.925394 -41.21948
v 27.95354 -28.78238 6.828339
v -31.24306 -4.921675 7.481444
v -31.18163 -3.004948 6.968489
v 27.32637 -13.92422 8.641567
v 45.00175 -54.30573 -21.77242
v 43.39508 -58.05276 -23.38674
v 42.75294 -58.03437 -22.21275
v 42.18576 -60.52242 -24.4187
v 41.46107 -62.80447 -26.53613
v 43.24507 -61.20684 -27.93026
v 42.57038 -62.44258 -28.68996
v 41.43617 -64.02152 -28.99539
v 39.52568 -65.4234 -26.94639
v 40.52567 -65.41797 -29.84809
v 40.18159 -63.57219 -25.01025
v 41.08595 -65.46381 -32.23623
v 42.37806 -63.75992 -31.56792
v 43.04717 -63.28724 -32.73661
v 41.70754 -65.21034 -34.57308
v 39.55989 -67.12439 -32.21006
v 43.54911 -62.02421 -30.6789
v 43.79204 -61.41557 -29.94298
v 19.61472 -79.31981 -10.77399
v 59.98815 29.73316 -20.8984
v 60.04602 30.56271 -21.08301
v 26.53678 48.65281 17.32872
v -10.08556 1.24994 22.44954
v -9.124592 2.670407 23.05827
v -21.21732 66.30044 19.05386
v -19.28782 64.37222 19.6977
v -17.48018 63.86292 20.09247
v -18.58499 62.81387 19.97595
v -20.43613 62.81024 19.59081
v -19.14766 66.4411 19.48212
v -18.5275 65.61877 19.69955
v 26.67599 62.56747 15.77055
v 22.17187 -30.34911 8.395274
v 20.80511 -29.49566 8.841549
v 23.35071 -28.10016 8.008002
v 23.54108 -30.18311 7.94
v 24.07924 -31.31873 7.704225
v 22.8855 -32.55371 8.126523
v 24.60673 -29.55363 7.630613
v 24.86889 -28.03927 7.673792
v 24.22006 -25.7586 8.028257
v 22.01204 -26.86291 8.3671
v 22.88299 -24.61205 8.31307
v 24.84682 -23.78976 8.24248
v 20.28559 -28.33761 8.939757
v 21.11721 -27.86931 8.640916
v 21.56708 -24.85643 8.47705
v 20.91166 -26.62273 8.622348
v 24.6072 -32.41297 7.426001
v 23.40158 -32.97083 7.889768
v 23.80973 -33.88185 7.646134
v 26.9379 -73.74021 -15.80424
v -64.28683 26.10744 -20.63259
v 24.82011 61.51961 16.71083
v 25.49111 62.45 16.3147
v 33.88879 44.30814 14.03411
v -65.44994 24.08682 -23.18758
v -64.91005 25.94495 -22.11835
v -65.93687 23.03949 -24.1505
v -65.56451 20.36435 -22.88393
v -66.13259 19.18082 -23.98079
v -66.50954 22.13398 -25.45921
v -66.29743 16.61857 -24.01534
v -65.30334 16.72626 -21.79248
v -67.09979 16.25737 -25.91747
v -66.47147 14.2832 -24.01626
v -66.82722 20.07287 -25.91196
v -66.69346 23.40777 -26.20361
v -67.42683 13.6913 -26.40319
v -67.21295 19.62605 -26.87771
v -68.09661 12.46369 -28.22482
v -68.0561 14.16693 -28.32844
v -65.24593 15.43864 -21.47836
v -65.79162 27.38884 -24.51485
v -65.29268 28.23417 -23.3513
v -67.75529 15.36435 -27.60545
v -67.48754 16.59524 -27.06486
v -67.49844 18.02193 -27.35558
v -67.75587 19.06669 -28.34247
v -67.27703 20.62205 -27.26966
v -67.95178 17.00807 -28.50208
v -22.56789 2.983823 7.854365
v -22.5488 4.533481 7.236033
v -21.12381 5.557558 7.405519
v -37.90441 -72.06062 -26.46995
v -31.741 -77.033 -24.77779
v -30.4995 -77.83527 -22.80241
v -33.46504 -75.7565 -25.54136
v -29.7133 -78.53017 -25.36538
v -32.56505 -76.5407 -26.5678
v -29.29986 -78.78959 -23.66242
v -34.50099 -75.16337 -27.67779
v -36.22087 72.64149 11.73396
v -63.60696 54.92538 -18.46108
v -63.04066 53.39694 -17.08508
v 40.62136 32.06788 9.908695
v -18.78443 -17.93198 17.16757
v -39.80167 41.18265 14.15855
v -41.23377 41.34628 13.3145
v -35.30923 5.020463 5.153038
v -35.13512 3.955761 5.205569
v 38.69948 -65.34615 -24.90517
v 38.1147 -66.25191 -25.25256
v 38.33148 -66.42702 -26.11753
v 37.35928 -67.35761 -25.71277
v 64.93323 12.98414 -32.5937
v 65.40035 15.33868 -34.93839
v 64.44717 11.62714 -30.68556
v 64.81281 11.5533 -32.11611
v 65.49127 13.95231 -35.21783
v 16.16006 -77.15128 -3.858302
v 14.5392 -77.78571 -2.650465
v 15.12257 -79.27414 -4.468456
v 15.97813 -80.60149 -7.031463
v 14.25697 -80.47243 -4.823205
v 13.38852 -77.45205 -1.400396
v 13.75564 -82.57956 -7.418418
v 15.89684 -81.76632 -8.902512
v 12.57956 -82.55712 -5.91294
v 11.17151 -81.66483 -3.216014
v 12.47057 -81.79298 -4.595963
v 10.15384 -83.78339 -5.570547
v 10.25755 -83.03751 -4.346527
v -45.91124 15.38557 0.2498614
v -44.54197 13.96787 1.54031
v -44.22383 15.47144 1.624478
v -44.79841 16.80804 0.926205
v -43.55194 16.33444 1.887146
v -43.80597 14.59391 2.043776
v -46.44249 16.61953 -0.3267769
v -46.13108 17.95456 -0.06069977
v -42.71201 15.79671 2.58002
v -43.68996 14.00605 2.197796
v -16.40097 -23.08335 13.3174
v -15.82778 -22.68127 15.0009
v -38.82262 41.73498 14.54832
v -37.6676 41.85559 15.07562
v -38.98572 40.66092 14.74748
v 23.33615 50.68656 18.5228
v 24.74452 50.5294 17.9449
v -38.11028 76.95257 8.72061
v -39.33455 77.27006 7.617315
v 11.74134 -27.63136 12.55396
v 11.03588 -31.00453 13.76658
v 9.555094 -30.32033 14.49775
v 9.796803 -32.12982 14.72901
v 8.597089 -31.19652 15.23933
v 9.042964 -28.41418 14.35844
v 7.966648 -26.79749 14.91103
v 10.09548 -27.41848 13.43112
v 7.813241 -29.87236 15.44893
v 6.893998 -27.25861 15.77853
v 6.50956 -26.28291 16.21399
v 5.550019 -27.47921 16.85409
v 5.495238 -25.67716 17.22702
v 4.032341 -28.50262 17.88028
v 6.01796 -29.11271 16.5608
v 6.353826 -30.12587 16.44068
v 5.140407 -31.04419 17.22332
v 4.401163 -29.71924 17.60212
v 6.614876 -24.12797 16.75868
v 6.988546 -25.37565 16.09144
v 5.549613 -23.53513 17.61473
v 5.153797 -22.86565 17.96515
v 6.544583 -23.11015 17.26558
v 3.510721 -26.6112 18.47755
v 4.295331 -25.66305 18.18222
v 3.91839 -24.79239 18.69885
v 3.442492 -30.4225 18.03592
v 3.117314 -28.54776 18.34879
v 0.9642587 -29.70045 18.77748
v 1.360716 -28.58184 18.95932
v 1.967031 -27.29051 19.1005
v 6.94444 -31.73412 16.30294
v 3.972912 -23.44904 18.78877
v 4.576184 -22.41586 18.35281
v 6.10795 -21.66674 17.62738
v 2.703871 -25.43869 19.38459
v 8.256609 -25.58888 14.91053
v 7.939246 -24.39339 15.90818
v 7.667412 -32.81448 16.06158
v 18.96005 -80.73425 -12.63167
v 19.84114 -80.47411 -14.09409
v 18.54047 -81.54536 -14.50868
v -70.11806 5.90727 -38.49567
v -19.99915 21.2401 6.573474
v -20.52126 21.29338 6.240612
v -45.43635 34.77414 10.56709
v 58.81135 26.13258 -17.90686
v 8.654138 -38.33054 15.98647
v 8.608385 -36.08908 15.98955
v 61.24496 40.2439 -24.56772
v 61.90557 40.18841 -26.69496
v 61.83743 38.89891 -26.53961
v 62.42603 39.99305 -28.36721
v 62.71933 37.55836 -29.38012
v 63.29621 38.11636 -31.02037
v 62.96518 35.64974 -30.0637
v 62.44793 35.68779 -28.41547
v 63.21882 36.9123 -30.96982
v 63.56239 35.75389 -32.2154
v 63.62637 38.70313 -32.25672
v 63.61899 37.27996 -32.35366
v 63.44954 34.66656 -31.73096
v 62.04787 35.46717 -27.02285
v 64.04691 36.00611 -33.83252
v 64.09943 34.34032 -34.03819
v 63.72252 34.34268 -32.74305
v 64.22386 36.68262 -34.51446
v 64.02679 37.93356 -33.77498
v 62.42625 42.28748 -28.16182
v 62.83912 41.12922 -29.54443
v 62.3558 43.406 -27.81598
v 62.62486 42.92793 -28.62609
v 62.51991 42.45701 -28.46656
v 62.945 41.44002 -29.79329
v 61.58991 35.03611 -25.57569
v 61.50393 32.33646 -25.19751
v 62.03946 33.50678 -26.86111
v 60.83273 33.16333 -23.31439
v 61.21235 30.08889 -24.18795
v 60.49538 30.50115 -22.29066
v 61.30667 28.67974 -24.27317
v 60.375 28.51598 -21.85801
v 61.83751 28.01769 -25.73221
v 61.33768 26.73706 -24.11945
v 60.7411 26.91249 -22.59958
v 61.98323 30.04169 -26.37896
v 62.41719 31.51969 -27.90271
v 62.13449 28.24458 -26.59559
v 62.48292 28.82106 -27.7183
v 62.14822 26.53922 -26.3989
v 62.6585 26.97357 -27.95659
v 61.27202 25.33972 -23.74387
v 62.40858 25.12472 -26.91911
v 61.56937 24.48505 -24.42096
v 62.61007 23.35621 -27.12359
v 62.35675 21.54894 -26.02245
v 61.85815 21.66866 -24.69781
v 61.73119 19.09683 -23.9535
v 62.9936 19.52463 -27.38685
v 63.13439 22.07756 -28.40713
v 63.45089 18.35452 -28.47847
v 63.66313 21.19568 -29.88062
v 62.60204 32.96333 -28.74628
v 62.86944 32.09932 -29.54886
v 62.82835 30.72572 -29.0837
v 62.55879 34.34542 -28.64673
v 62.93917 33.80139 -29.93733
v 63.48196 32.61346 -31.78049
v 63.36874 31.86878 -31.31981
v 64.09681 32.64758 -34.10202
v 63.80968 31.33924 -32.78909
v 64.15431 33.74648 -34.23703
v 64.35088 32.40825 -35.07143
v 64.36831 30.83581 -34.92128
v 64.02048 30.34417 -33.45137
v 64.43017 33.30731 -35.41906
v 64.62967 32.22815 -36.13499
v 64.35428 19.74682 -31.8434
v 64.65697 16.5964 -32.19934
v 63.92877 16.91705 -29.66068
v 64.40868 28.83653 -34.67158
v 64.66145 30.00284 -35.98092
v 64.09873 29.2399 -33.52653
v 64.23215 27.79033 -33.69041
v 64.70152 27.96225 -35.70903
v 65.0291 30.28605 -37.51469
v 65.27705 28.57849 -38.19556
v 65.14112 26.7758 -37.04667
v 64.93192 24.45373 -35.53564
v 64.55974 26.54176 -34.60043
v 64.3821 25.64984 -33.59365
v 64.59698 23.58055 -33.8207
v 63.99998 25.63921 -32.0424
v 64.00202 27.30443 -32.64574
v 63.82226 28.42485 -32.21212
v 63.77607 23.73835 -30.85673
v 64.29926 22.64072 -32.39998
v 63.72747 25.43563 -31.12846
v 62.76933 25.85214 -28.09396
v 63.70329 29.97164 -32.2168
v 63.35596 31.22566 -31.18342
v 63.24083 30.32053 -30.35081
v 39.10334 -67.16534 -30.27991
v 39.40394 -66.42666 -28.97004
v 62.35306 -6.682448 -28.05309
v 57.09884 -29.12878 -26.38374
v 56.75774 -29.87793 -25.87733
v 17.50246 -79.89533 -8.182921
v 18.44495 -79.901 -9.678255
v 17.09485 -81.03367 -9.451155
v -6.8299 8.891476 22.46347
v 3.196376 -31.52363 18.07207
v -26.57592 -80.51191 -22.33266
v -30.24738 -78.15645 -26.57247
v -31.75873 -77.181 -27.88129
v -32.87746 -76.37704 -28.1284
v -17.45905 -24.77646 11.82101
v -52.03146 35.43461 5.062305
v 49.1016 62.09934 -2.462558
v 49.96938 62.42675 -3.772126
v 48.2181 62.37212 -1.365787
v 49.30611 63.27278 -3.069384
v 49.89624 63.96249 -4.13513
v -68.07884 10.94846 -28.07204
v -57.39374 -50.55829 -41.24501
v -58.26551 -48.63091 -40.50292
v -58.40331 -48.69269 -42.50736
v -58.56147 -47.67688 -39.21693
v 66.40733 4.208564 -46.64959
v -64.61724 38.28858 -22.03206
v 30.68395 -72.86858 -22.09328
v 28.78785 -74.52933 -21.50858
v 29.11935 -74.73827 -23.2582
v 36.23831 -68.34573 -25.134
v 35.32315 -69.54929 -25.65879
v 36.67464 -68.6642 -27.00052
v 34.3525 -70.81473 -26.35155
v 34.86356 -70.76596 -27.64534
v 35.85315 -69.69598 -27.55846
v 30.27718 -44.06385 1.012754
v -1.592647 -83.32122 -0.1205157
v -2.20027 -81.73131 1.612156
v -46.30355 75.27773 2.029256
v -45.59402 75.43159 2.726187
v -45.46659 78.11973 1.402651
v -46.03472 76.66696 1.611333
v -44.61446 78.25181 2.243817
v -42.98057 78.15416 3.995983
v -42.41606 76.8945 5.130905
v -46.5861 76.97253 0.829334
v -46.68341 78.21774 0.09139426
v -43.07831 75.01272 5.363934
v 26.03396 49.87075 17.43307
v 33.29826 43.15783 14.61257
v 32.18174 42.11766 15.40324
v 39.7855 -67.03079 -33.49058
v 41.06188 -65.92647 -36.53767
v 39.62551 -67.26118 -35.16331
v 43.13699 -63.75143 -35.50697
v 41.17175 -65.65829 -39.69264
v 39.4948 -67.31265 -37.59838
v 53.4943 -40.6807 -25.98439
v 54.47763 -37.94973 -26.10159
v -15.3308 -45.95749 10.21649
v 54.165 31.42595 -5.837938
v -50.29749 77.13901 -3.581298
v 34.42484 42.35357 14.21512
v 35.83765 43.29533 13.10593
v 35.98712 44.631 12.70365
v -39.29855 -71.53477 -33.94482
v -39.82436 -71.06901 -34.83605
v -35.64449 -74.2414 -27.3942
v -65.66987 39.14148 -24.90878
v -65.06664 39.28001 -23.25992
v -65.29603 41.64278 -24.06368
v -65.90556 40.3404 -25.91202
v -66.12287 41.52137 -26.59494
v 59.13417 47.25252 -18.22637
v 59.82175 46.63589 -19.98598
v 59.52324 47.89225 -19.13739
v 60.14875 48.25955 -20.73421
v 60.43498 46.43522 -21.7536
v 60.16818 47.20568 -20.95093
v 58.60399 48.37159 -16.83442
v 59.03471 49.08681 -17.83087
v 59.30009 49.08949 -18.50611
v 59.67017 50.50015 -19.30232
v 59.83709 49.23959 -19.80428
v 60.33934 25.3205 -21.43754
v 59.70955 26.4711 -20.0197
v 59.71495 28.46052 -20.10416
v 59.4534 24.53277 -19.29148
v 26.23837 -45.90127 1.310777
v 27.45776 -46.49681 0.6450679
v 57.26945 -29.48931 -27.33824
v 56.86158 -30.4323 -26.75602
v -52.02882 -58.35817 -48.07769
v -11.10178 -4.81829 25.23964
v 55.48336 -36.78741 -28.07243
v 54.93996 -38.56941 -28.09627
v 55.41837 -39.70938 -30.90538
v -43.26448 13.4795 2.500696
v -42.69315 14.66012 2.682971
v -41.75833 13.99328 3.422429
v -40.2135 -70.84636 -33.32424
v 44.0387 -1.821925 1.101051
v -49.685 17.29136 -3.385148
v -48.49837 15.01415 -2.277096
v -49.17322 18.05904 -2.880663
v -47.39974 16.48049 -1.328759
v -47.14008 15.40547 -1.000477
v -60.622 -39.87763 -34.2924
v -22.44874 -25.41158 9.608852
v -20.55754 -26.76526 10.4985
v -22.11517 -27.47031 10.06322
v -21.26924 -29.47094 10.76192
v -24.47369 -25.96869 9.06726
v -23.51476 -28.52651 9.646959
v -24.59356 -28.1546 9.209748
v -25.36658 -27.06866 8.878184
v -26.17308 -28.72762 8.713625
v -24.84052 -29.94181 9.295607
v -23.56732 -29.89555 9.811776
v -22.63307 -31.09226 10.37933
v -24.62353 -31.98233 9.551372
v -22.42109 -32.52626 10.65016
v -23.47309 -33.41614 10.19602
v -24.95152 -34.25042 9.473639
v -23.95291 -35.37229 9.98211
v -25.19313 -35.76245 9.287779
v -26.72847 -34.27755 8.587921
v -22.32401 -36.6436 10.85837
v -26.69102 -32.87177 8.660185
v -26.06504 -30.85518 8.868979
v -24.32965 -38.55374 9.371995
v -25.2056 -37.49383 9.060612
v -25.06855 -38.4312 8.950207
v -27.15277 -36.68592 8.168925
v -26.73092 -38.25232 8.079753
v -20.50759 -32.18786 11.59095
v -28.06843 -31.08073 8.087679
v -27.70109 -29.84749 8.228703
v -18.49073 -30.4888 12.30973
v -19.29936 -27.57344 11.21286
v -17.62644 -27.98284 12.0974
v -18.90535 -32.69267 12.51299
v -21.7957 -35.20975 11.16674
v -20.46717 -36.02754 11.98103
v -21.20075 -38.41573 11.4572
v -23.10139 -38.27066 10.21597
v -22.02015 -40.39621 10.44917
v -21.00665 -40.38402 11.14357
v -20.04017 -40.04995 11.91321
v -18.84389 -36.98922 12.96894
v -19.31205 -35.09532 12.59001
v -19.07429 -38.44347 12.80832
v -17.58193 -36.46414 13.72758
v -17.74086 -38.40267 13.67656
v -18.16219 -39.57934 13.2634
v -16.2152 -39.82948 14.40896
v -17.42018 -40.78278 13.34405
v -18.69566 -40.66652 12.57909
v -15.81715 -36.99527 14.84415
v -16.80266 -34.15388 13.92746
v -14.18616 -39.86175 15.48388
v -21.04569 -34.14369 11.52938
v -17.40054 -32.10292 13.2239
v -15.8301 -35.38414 14.65329
v -19.84558 -42.32634 10.82664
v -14.89836 -33.84119 14.94623
v -13.49776 -32.50464 15.47533
v -11.02333 -33.66635 16.95371
v -13.16995 -34.87869 16.02633
v -14.87624 -31.65552 14.51439
v -12.34553 -28.7802 15.39497
v -15.37986 -30.535 13.98397
v -12.48 -30.92156 15.76233
v -11.79715 -32.0857 16.36315
v -17.01532 -30.22243 13.02393
v -16.38502 -29.41197 13.1485
v -13.87101 -28.98241 14.44871
v -15.02649 -28.26046 13.57287
v -27.82685 -37.73037 7.618958
v -28.59167 -38.84396 6.932365
v -30.06685 -36.65699 6.746768
v -25.97384 -39.58429 8.056983
v -26.60845 -40.54884 7.299643
v -28.83389 -35.26829 7.535889
v -21.40639 -33.11639 11.23576
v -14.41302 -27.0944 13.73236
v -13.13937 -27.9133 14.66412
v -12.72992 -25.70966 14.97984
v -11.33582 -25.24475 16.13182
v -10.90243 -26.3851 16.34637
v -11.89961 -29.41865 15.81804
v -10.94835 -30.87969 16.66239
v -8.466466 -33.1894 17.92224
v -8.01759 -29.9935 18.10706
v -10.22394 -29.60574 16.9609
v -10.52426 -35.84219 17.452
v -11.86835 -35.24183 16.75141
v -13.04409 -36.32366 16.29064
v -11.84043 -36.7526 16.90927
v -8.809994 -35.62242 18.03226
v -8.763964 -37.06499 18.11454
v -10.98133 -38.8177 17.18378
v -12.31287 -38.42215 16.68732
v -13.54303 -37.50495 16.09839
v -6.591961 -32.38084 18.2371
v -5.772922 -29.98721 18.64248
v -4.74678 -32.65344 18.17917
v -6.844372 -34.54404 18.22995
v -6.142972 -36.63018 18.44794
v -5.241179 -34.24297 18.14915
v -4.632476 -37.7868 18.57661
v -7.347002 -37.415 18.42146
v -7.128384 -38.66565 18.33356
v -6.017909 -39.15213 18.41648
v -9.140401 -39.83123 17.57122
v -6.926113 -40.80092 17.73232
v -7.862379 -41.73668 16.90867
v -3.773725 -37.01581 18.36481
v -9.499403 -38.53539 17.75556
v -2.533987 -32.91319 17.99581
v -3.599394 -37.97579 18.56119
v -4.200068 -39.39322 18.59655
v -4.720932 -41.0309 18.08263
v -3.378106 -39.8949 18.52961
v -1.575292 -38.45483 18.58817
v -2.029103 -39.54677 18.58675
v -0.2586932 -37.48507 18.48773
v -3.258288 -35.08131 18.00816
v -1.657826 -35.9464 18.13357
v -4.799761 -42.3748 17.25
v -6.568228 -42.1767 16.96552
v -3.318493 -41.81882 17.83695
v -3.989513 -43.39983 16.34657
v -23.02821 -40.6076 9.612251
v -27.52951 -26.60221 8.34295
v -29.22069 -27.67445 7.942621
v -27.79085 -28.63677 8.224638
v -29.36555 -29.22823 7.767223
v -3.093723 -29.99939 18.71202
v -10.5993 -27.65994 16.54676
v -10.33581 -24.54346 17.09381
v -9.034716 -23.85996 18.33366
v -8.58037 -25.58652 18.43956
v -9.257751 -27.35045 17.59769
v -7.983784 -27.98507 18.32641
v -6.673787 -26.81098 19.23463
v -5.82792 -26.20379 19.94278
v -7.198362 -24.37025 19.91865
v -6.243505 -24.42505 20.69751
v -4.928071 -25.81225 20.65457
v -7.160733 -22.66772 20.48364
v -6.192628 -23.11988 21.54254
v -6.552169 -22.1838 21.45915
v -5.179141 -23.46925 22.37603
v -4.931752 -24.70772 21.5476
v -3.604989 -24.16653 22.86649
v -3.255257 -25.04159 21.62264
v -7.076376 -22.05548 20.7106
v -6.272109 -21.95842 21.82439
v -6.705794 -21.41832 21.31043
v -5.580797 -22.51304 22.84587
v -5.559409 -22.26879 23.50175
v -4.668187 -23.33615 23.46882
v -2.326498 -24.2298 23.12558
v -5.902267 -21.90811 22.5857
v -5.431498 -22.4633 24.00101
v -5.853297 -21.71659 23.00916
v -7.26094 -20.99844 20.64393
v -6.580283 -20.394 21.24197
v -6.307029 -20.85587 21.81046
v -6.258424 -20.34987 21.63493
v -6.078868 -20.94941 22.3316
v -7.753888 -22.11537 19.86023
v -8.463091 -22.35835 19.46862
v -8.33183 -21.30833 19.52267
v -8.056503 -20.50853 19.64161
v -3.468122 -26.18005 20.93849
v -2.983693 -25.83589 21.29165
v -3.605893 -26.52363 20.55046
v -4.983991 -22.84946 24.94707
v -7.410962 -19.57352 19.66401
v -6.667901 -19.73419 20.75431
v -7.734957 -19.41034 19.13474
v -7.330226 -19.41792 19.73096
v -7.000402 -19.48857 20.27139
v -5.284126 -22.58471 24.70558
v -2.54057 -23.74599 24.62437
v -2.042726 -23.08448 27.49997
v -1.490994 -23.6945 25.18024
v -0.8765233 -23.80118 24.45998
v -0.7106688 -23.08603 27.21818
v -8.274621 -23.43253 19.12577
v -4.831704 -27.72437 19.46076
v -2.409216 -25.20128 21.50498
v -1.425262 -24.77539 21.85809
v -0.5594029 -25.51135 21.15565
v -1.104942 -25.92982 20.99178
v -1.847257 -26.48402 20.56041
v -0.5811335 -26.20209 20.58459
v -6.0266 -21.12452 22.99873
v -14.01757 -25.55585 14.055
v -13.16071 -24.76246 14.89576
v -14.22938 -23.1213 15.66948
v -13.46857 -24.27726 14.9587
v -12.11438 -23.79045 16.0723
v -13.50733 -22.90361 16.21784
v -11.62388 -23.32626 16.57913
v -12.34686 -21.93916 17.03034
v -11.22518 -22.59739 17.02627
v -10.85469 -22.14194 17.56504
v -12.90437 -22.06836 16.93137
v -11.31321 -20.82906 17.23279
v -11.8326 -21.43615 17.22035
v -10.53951 -20.77057 17.24922
v -9.998229 -20.5492 17.3255
v -10.46101 -21.54611 17.6575
v -15.13344 -24.62598 13.48053
v -15.29148 -23.99604 13.69417
v -15.04682 -23.40825 14.56474
v -14.05993 -22.36132 16.60924
v -13.13174 -21.50573 17.17716
v -14.8709 -22.70739 15.90791
v -9.896433 -21.02621 17.77218
v -9.749722 -22.19906 18.28334
v -9.167561 -22.37808 18.32756
v -16.06594 -21.85886 16.74228
v -14.6333 -21.94646 16.99077
v -15.00629 -21.70474 17.24394
v -15.5369 -21.51801 17.45914
v -14.34794 -21.29797 17.6415
v -14.95491 -21.2293 17.80952
v -2.570277 -27.48999 19.91467
v -4.158022 -27.29275 19.80818
v -16.49884 -42.94083 12.17934
v -16.67832 -42.19468 12.9091
v -18.12446 -42.80949 11.45614
v 0.06135621 -23.28964 24.89551
v 0.5615222 -23.0064 24.22206
v -0.2651803 -23.75233 23.07906
v -9.065242 -20.89482 18.51395
v -2.368374 -42.75182 17.21189
v -2.360916 -43.71917 16.11895
v -4.746963 -44.24247 15.04147
v -15.94012 -25.43376 12.66156
v -16.4214 -23.88197 12.66392
v -16.17589 -27.45969 12.72951
v -5.853278 -21.85506 24.50012
v -5.984622 -21.53337 23.77801
v -6.162217 -20.90169 23.35155
v -6.669357 -20.998 24.79843
v -6.983539 -20.77167 25.76566
v -5.975353 -21.87566 25.59921
v -5.33607 -22.51468 25.38284
v -3.845532 -44.79681 14.21748
v -5.258834 -43.64034 15.80514
v -9.017802 -22.10754 18.94141
v -9.376336 -21.53664 18.46534
v -47.66026 75.45986 0.489525
v 27.85518 65.63203 14.87531
v 29.13106 66.10173 14.12996
v 28.71029 -20.79835 8.055015
v 24.9873 55.30618 17.25268
v -12.18245 -6.329515 24.25149
v -12.9818 -8.455184 24.33851
v 56.66218 58.3698 -13.75032
v 56.12301 57.46015 -12.43857
v 56.31225 58.88686 -13.25233
v 57.36478 58.95883 -15.42561
v 56.05051 58.68722 -12.67812
v 55.73655 58.92657 -12.12773
v 56.09433 60.2592 -13.21346
v 55.0218 59.59367 -10.92883
v 55.17768 60.38213 -11.38171
v 55.72509 61.99131 -12.99348
v 55.399 58.54329 -11.35881
v 54.47469 60.74596 -10.31767
v 56.94382 59.52505 -14.60771
v 54.49722 61.72883 -10.67111
v 54.8988 62.92143 -11.69983
v 55.69736 63.03456 -13.35528
v 54.93045 64.25116 -12.21617
v 56.03627 62.68192 -13.95646
v 55.97789 63.41119 -14.0593
v 54.2249 64.48206 -11.07821
v 54.36591 63.16331 -10.84374
v 53.16498 64.30953 -9.143721
v 53.74692 63.06459 -9.782987
v 53.37362 65.14214 -9.848314
v 53.81642 65.83241 -10.91772
v 52.8495 67.10851 -9.862932
v 52.40603 66.20091 -8.813903
v 51.78173 68.63302 -8.73128
v 51.32841 68.49844 -7.89035
v 52.29428 65.03281 -8.104176
v 56.67105 61.40625 -14.77456
v 57.19029 60.57642 -15.46805
v 52.75654 68.82468 -10.41866
v 53.43903 67.89178 -11.16042
v 50.87043 65.56995 -6.113995
v 51.68994 64.35568 -6.972078
v 51.3029 66.92745 -7.218309
v 51.84539 63.39859 -6.842228
v 49.14774 66.35586 -3.913394
v 50.27179 67.15182 -5.779503
v 49.76274 67.20147 -5.063443
v 47.84866 67.64243 -2.661591
v 48.56638 65.73289 -2.912125
v 49.07291 68.95756 -4.83296
v 48.05302 68.78295 -3.38239
v 48.09927 70.03098 -3.965358
v 49.92018 68.80109 -5.89324
v 49.36208 70.12003 -5.68084
v 48.4441 70.95581 -4.802649
v 50.19414 69.38387 -6.533535
v 49.44003 71.36903 -6.394203
v 50.11385 70.7737 -7.083985
v 50.6189 68.35058 -6.749982
v 50.87856 69.53401 -7.580804
v 47.75538 71.69607 -4.155333
v 47.08221 71.05341 -2.993778
v 47.3384 69.98102 -2.86704
v 46.64632 73.08472 -3.453793
v 48.55026 72.56176 -5.70063
v -37.10706 42.88946 15.00611
v -22.2046 61.24722 19.31019
v -49.27661 19.7554 -2.345735
v -49.67786 19.03637 -3.056917
v -50.34176 18.44416 -3.754076
v -51.06041 18.01254 -4.5032
v -51.08159 18.92082 -4.189725
v -50.80505 16.85367 -4.486607
v 13.19449 -33.33553 13.00681
v 46.42633 6.096486 -2.247099
v 47.70837 9.146122 -4.129875
v 46.32846 8.039042 -2.672874
v 48.48922 6.875552 -4.144723
v 44.8301 6.174762 -1.114695
v 43.89684 7.722924 -0.7556847
v 45.44928 8.909388 -2.178455
v 44.41604 8.62373 -1.304937
v 45.50618 5.595145 -1.445963
v 46.30852 9.436977 -2.994178
v -12.4515 -8.301023 25.5872
v 49.81447 -51.72559 -29.23677
v 48.62688 -52.86284 -27.69323
v 49.65491 -52.76525 -30.45217
v 21.2114 -46.25854 2.272805
v 21.70229 -45.22058 2.52757
v -1.759222 -28.80277 19.20087
v 46.11058 5.122743 -1.763607
v 57.13192 41.10279 -13.61931
v -64.05077 54.22284 -19.42443
v 36.93712 43.23847 12.42992
v -63.92658 -26.00915 -35.11127
v -20.86501 46.96397 20.9159
v -21.49335 45.53696 20.80758
v 42.62239 65.53758 3.962568
v 41.88563 67.16879 4.351243
v 40.61922 68.67191 5.137033
v 41.79424 68.46493 4.060953
v 42.80391 68.03464 3.13208
v 42.30529 69.4721 3.231805
v 43.80696 66.04848 2.726433
v 43.34676 69.79823 1.943473
v 43.84424 68.37479 1.899045
v 44.88329 66.64187 1.341802
v 45.59718 66.62083 0.5080726
v 45.5013 65.09856 1.097003
v 44.4629 64.74869 2.253239
v 46.11198 65.23976 0.3321662
v 46.86782 64.16116 -0.2584682
v 43.69857 64.58396 3.048382
v 47.11188 65.21809 -0.8936422
v 64.93236 19.63801 -33.97837
v 64.80511 21.71437 -34.0128
v 65.23922 20.75081 -35.47124
v 6.801764 -82.9559 -1.69284
v 5.327429 -83.30677 -1.473412
v 3.005268 -83.62979 -1.102752
v 2.836216 -84.59289 -2.536025
v 0.07276912 -84.06987 -1.204604
v 2.251533 -82.92635 -0.005097961
v 7.141176 -83.72521 -3.029301
v 18.67912 57.07608 19.35138
v 18.25832 58.10184 19.38152
v 19.20939 58.43762 19.07051
v 20.4235 59.44349 18.58766
v 18.57102 59.77119 19.13334
v 20.09539 60.31433 18.61429
v 17.27811 57.79163 19.68456
v 16.14403 58.44125 19.92202
v 16.92995 56.44846 19.92324
v 17.65651 58.76131 19.48645
v 15.30822 58.67883 20.10721
v 16.88733 59.32641 19.63668
v 15.23995 59.92242 20.00618
v 15.95149 60.24212 19.78038
v -20.39373 45.81058 21.05247
v -20.24919 45.0097 21.07163
v -21.44439 44.40814 20.78642
v -24.22203 -81.89097 -17.26637
v -30.36549 -28.63498 7.577143
v -31.23082 -29.29775 7.286679
v 51.95316 31.94561 -1.024055
v 52.18442 33.30746 -1.223719
v 51.45966 33.83568 0.031905
v 52.21985 32.46406 -1.375941
v -35.44226 71.65429 12.48968
v 3.276161 -61.4803 7.225273
v 8.13118 -78.21508 1.852157
v 20.98944 59.69095 18.35699
v -0.647478 -81.69982 1.616404
v 52.83479 33.57942 -2.584945
v 53.1228 32.56559 -3.160268
v 52.63893 32.00044 -2.262534
v 44.9524 37.0564 7.858125
v 11.19614 -47.31778 9.50312
v 11.7327 -46.50059 8.160604
v 12.13076 -45.79527 7.916748
v 13.16906 -46.66482 6.918835
v 33.47437 68.15405 11.14063
v 34.29316 67.52601 10.65876
v 33.86301 68.71288 10.77921
v 34.84304 66.27618 10.42015
v -30.15947 -37.771 6.465157
v -30.06346 -39.65443 5.931722
v -30.73738 -38.51544 5.971583
v -31.68404 -36.98031 5.91043
v -30.53947 -34.88829 6.799995
v -68.96865 5.696226 -31.98473
v -69.16746 7.688318 -32.32756
v 39.02085 65.0292 7.347454
v 27.99443 -21.92425 8.068624
v -49.44131 76.37354 -2.183241
v -49.24906 77.44663 -2.48562
v 54.54523 65.88114 -12.26964
v -17.28378 -83.76466 -6.984882
v -14.46202 -85.26521 -7.730143
v -13.05 -86.16117 -9.564754
v -16.27892 -85.29967 -10.39364
v -16.27892 -85.55075 -12.07482
v -13.24959 -85.88838 -8.589838
v -62.77389 55.52098 -16.6538
v -62.57733 54.17193 -16.05502
v 18.00934 54.79223 19.81883
v 16.27071 55.01682 20.24277
v -32.14903 -32.92033 6.44391
v -31.33617 -31.67052 6.921213
v -58.29953 65.34107 -10.28933
v -56.9734 65.37702 -8.179862
v -57.87777 66.48891 -9.994781
v -56.95944 67.33367 -8.852806
v -57.7839 68.24157 -10.56588
v -57.10079 69.01598 -9.757146
v -55.85372 68.59536 -7.544424
v -55.57554 66.88685 -6.573566
v -56.00314 66.34529 -7.021643
v 48.85183 -53.93496 -30.08321
v 35.84381 42.1797 13.40668
v 37.14206 41.11516 12.95302
v 38.59058 40.99376 12.04768
v -65.39131 37.28471 -24.20773
v -18.182 -19.31127 18.59719
v -18.44194 -18.52663 18.4255
v -18.52853 -17.32125 18.58192
v -18.1867 -18.31159 19.38818
v -18.1742 -17.72737 19.63849
v 19.83227 -46.78495 2.133529
v 21.08275 -46.6759 2.012938
v -8.501867 -19.7632 18.22522
v 24.54704 48.58742 18.23839
v 23.34119 48.56195 18.72696
v 35.32899 41.62996 13.88488
v 33.79498 41.35177 14.7726
v 34.85321 40.51277 14.37615
v 33.75111 39.63465 15.09167
v 33.15267 40.43849 15.27227
v -35.41433 31.61192 12.92425
v -35.56361 29.38809 11.85396
v 27.77229 -75.46882 -21.70705
v 26.00301 -76.76256 -20.66229
v 39.39436 39.64084 11.73301
v 38.742 39.35454 12.24507
v 37.49706 39.8759 12.99574
v 37.95052 38.67957 12.99288
v 38.57399 38.68854 12.55436
v 40.13449 40.00327 11.19449
v 39.84354 38.56638 11.62537
v -62.29794 57.42951 -15.80354
v -62.26186 56.20288 -15.61104
v -61.67502 57.38754 -14.39239
v -61.4066 57.69503 -13.92314
v -61.33684 57.15704 -13.68903
v -61.50351 56.53843 -13.97006
v -62.48088 58.31002 -16.22124
v -61.82648 60.09714 -15.23521
v -61.40831 59.1841 -14.24859
v 59.01882 -18.85386 -23.62874
v 58.44392 -20.4348 -22.91068
v 58.75115 -20.47961 -24.1458
v 59.40351 -20.28362 -26.84956
v 59.62816 -18.45392 -25.98105
v -35.14368 1.231209 5.29523
v -37.9057 2.121423 4.649959
v 23.34882 -77.6339 -15.26805
v 20.82811 -79.94618 -15.40291
v 22.32941 -78.97778 -16.48596
v 22.23524 48.50212 19.16998
v 22.51835 49.91319 18.9347
v 22.47898 47.46138 19.13932
v 21.21182 47.94619 19.56145
v 20.14808 48.54025 19.88075
v 20.46923 49.73435 19.65004
v 20.53274 51.15984 19.4917
v 19.2837 50.47102 19.97093
v -37.20859 -72.87619 -27.43354
v -36.99977 -73.28635 -29.65016
v -35.02918 -74.7906 -29.39171
v -36.38547 -73.79809 -30.69793
v -38.48302 -72.03146 -29.24639
v -39.10317 -71.68941 -31.46663
v -38.30166 -72.33589 -32.51334
v -37.07488 -73.22678 -32.52323
v -35.77558 -74.21684 -31.05316
v -38.30323 -72.28062 -33.59199
v -40.02085 -70.85427 -30.62919
v -33.93468 -75.58622 -29.35031
v -34.57913 -75.09548 -30.12463
v -50.86804 -60.19987 -44.43547
v -49.7822 -61.55003 -42.92171
v -50.81893 -60.38934 -43.11414
v 59.02393 -24.90791 -30.32536
v 59.49178 -21.67513 -29.05482
v 58.99049 -22.90466 -27.88128
v 59.49147 -22.80308 -30.43912
v 58.82086 -26.36068 -30.75723
v -41.50935 76.80684 5.988454
v 63.55181 16.50822 -28.35769
v 58.46262 47.24017 -16.60682
v 58.44436 46.17445 -16.31612
v -33.39133 -33.05582 5.924286
v 51.25581 70.32807 -8.519556
v 46.81197 1.364749 -1.234907
v -9.586371 -28.65229 17.33339
v -20.60777 -83.83854 -18.97279
v -33.20215 7.798813 5.560102
v -34.83457 7.749352 5.275253
v -33.88457 5.41516 5.425447
v -32.5766 4.031459 5.627204
v -33.74791 41.77341 16.88634
v -32.04736 41.17786 17.6965
v -31.41806 40.33174 18.01896
v -32.58138 40.25836 17.52592
v -33.76108 40.56068 17.0326
v -35.61047 42.52246 15.85583
v -34.32358 43.05795 16.32872
v -35.0049 40.52269 16.54843
v -67.39016 -7.51663 -35.22612
v 22.04762 60.63152 17.88299
v 58.83826 53.53952 -17.34624
v 24.26317 -77.4892 -17.22015
v 23.02732 -78.65318 -17.72546
v 25.2942 -76.60715 -17.64174
v 24.65698 -76.1572 -15.21687
v 24.63745 -77.66012 -19.43439
v -13.67246 -84.75255 -5.700459
v -40.99155 13.8148 3.846602
v -40.47758 14.11556 4.02905
v -41.50699 14.27943 3.495392
v -39.73516 13.31603 4.483705
v 62.99986 24.01116 -28.3589
v -43.39296 2.325578 2.890236
v -26.82391 75.10249 15.59628
v 19.02703 -46.96549 2.449267
v 4.139713 -61.31644 7.15588
v 64.41245 -2.823658 -38.37498
v 64.18542 -4.663469 -39.93009
v 64.01969 -4.071762 -36.91606
v 64.39599 -4.355416 -41.84903
v -30.93476 5.314017 5.798646
v -32.06835 6.178197 5.678276
v -31.27225 5.914504 5.760516
v -68.42085 10.45768 -29.16259
v -18.86225 -16.83518 16.24309
v -18.66558 -16.37524 17.55774
v -18.2012 -14.5184 17.64327
v -17.83146 -14.87405 19.60223
v -18.09894 -15.77827 19.51114
v -18.14437 -16.6418 19.73683
v -17.62477 -15.58739 20.73466
v -17.4739 -16.21202 21.33825
v -16.66107 -14.72634 22.26813
v -16.86418 -15.81938 22.42039
v -17.2457 -16.71284 21.86205
v -17.73657 -17.56349 20.92813
v -17.95269 -18.12309 20.1604
v -17.37635 -18.22118 21.10992
v -16.69019 -13.88755 21.54261
v -15.77244 -14.6735 23.88833
v -15.81038 -15.66554 24.1812
v -16.43829 -16.62333 23.23159
v -16.81246 -17.24911 22.49216
v -17.07547 -13.18403 19.7972
v -15.8087 -12.8092 22.31807
v -17.17584 -17.80204 21.68382
v -16.17363 -18.55495 21.30671
v -16.56121 -19.0415 20.31247
v -15.94918 -17.51563 23.2415
v -14.73995 -19.34393 21.12679
v -15.12258 -18.21968 22.9199
v -15.51897 -13.78108 23.83352
v -14.78674 -12.29121 24.09673
v -14.61397 -11.10182 23.1067
v -14.03299 -11.37164 24.99951
v -14.23535 -12.68163 25.79933
v -14.64158 -13.30336 25.33725
v -14.51335 -13.95529 25.96877
v -15.22331 -14.39553 24.78951
v -13.25771 -13.11285 28.09224
v -14.01492 -14.62239 27.05889
v -14.36186 -15.65699 26.15722
v -12.20034 -17.58439 27.1768
v -12.5473 -15.83801 28.53058
v -12.37899 -15.22779 29.23464
v -10.19911 -19.07485 27.18217
v -9.866202 -19.13319 27.88353
v -8.756138 -19.34431 30.30041
v -10.6359 -14.24457 31.90283
v -8.978983 -19.97509 26.92567
v -8.729585 -15.20351 33.5539
v -5.67562 -17.80346 33.46683
v -6.313194 -18.53806 32.46483
v -6.411693 -20.96463 30.32332
v -6.809919 -21.1289 28.92958
v -4.830088 -14.61559 35.88267
v -4.434406 -16.59654 34.583
v -4.321211 -17.77099 33.88393
v -3.977787 -18.53203 33.35991
v -4.683484 -18.62261 33.14463
v -13.03155 -17.35669 26.53839
v -14.28546 -16.98008 25.36085
v -14.96727 -15.30102 25.47223
v -13.24417 -18.30576 24.71087
v -14.87356 -17.41258 23.92774
v -6.364195 -11.9412 35.05222
v -10.00482 -11.55221 32.23147
v -7.208927 -10.91788 34.32449
v -8.001895 -8.803912 32.62034
v -10.27542 -19.30114 25.47441
v -9.686502 -19.55831 25.76371
v -10.44726 -18.91862 26.57824
v -11.67504 -18.80482 25.7937
v -9.327897 -9.784147 32.03154
v -4.678313 -8.929565 34.50518
v -11.58132 -12.74187 30.59501
v -12.42393 -12.31878 29.25364
v -11.39282 -11.06103 30.21297
v -8.198898 -20.37747 27.48676
v -6.697474 -21.20822 26.92299
v -7.378795 -20.71299 26.30582
v -5.399794 -22.38126 26.2343
v -13.21153 -12.39681 27.80132
v -3.260719 -19.62301 32.56741
v -3.506414 -20.09602 32.01341
v -10.63188 -10.47157 30.94262
v -11.24072 -9.780818 29.56491
v -10.13257 -9.271805 30.75516
v -10.52986 -8.143323 29.24138
v -9.101257 -8.931355 31.69438
v -12.45469 -11.44958 28.6713
v -12.85432 -10.6696 27.21124
v -11.69452 -9.563067 28.59471
v -11.30345 -7.214829 27.06443
v -13.25127 -11.1727 26.75953
v -13.41496 -9.739921 24.70271
v -11.68993 -19.0657 25.02827
v -10.02763 -19.78931 22.77056
v -9.700646 -19.60801 24.71784
v -3.512723 -13.31768 36.20322
v -4.057535 -10.23409 35.30264
v -2.816726 -15.19077 35.28488
v -3.388011 -15.94909 35.00267
v -2.016936 -11.45739 35.94357
v -1.14619 -12.5899 36.20879
v -2.027046 -15.85082 35.01818
v -3.855855 -22.33788 28.47918
v -3.089503 -21.14104 30.72927
v -0.002999265 -20.73594 31.26678
v -0.03037251 -22.30552 28.87935
v -8.665934 -20.13056 25.90667
v -9.529983 -4.457917 27.51521
v -9.358978 -6.73672 29.66267
v -7.72566 -7.448452 31.91131
v -12.50827 -18.98646 24.07169
v -11.85757 -19.26998 22.93156
v -12.99039 -19.11012 22.89711
v -14.24813 -18.30806 23.38369
v -1.98814 -9.695662 35.29973
v -0.02076657 -10.97105 35.60756
v -7.867211 -20.33488 25.41389
v -7.495849 -20.25077 23.91901
v -8.636688 -19.965 24.82904
v 1.79272 -21.52318 28.89392
v 2.238157 -22.05882 26.91289
v -13.5838 -8.574154 22.80409
v -7.870893 -5.624634 30.39001
v -2.75537 -16.61116 34.69963
v -3.085243 -17.39004 34.23738
v -4.11687 -17.14076 34.29744
v -3.745912 -18.0948 33.70553
v -17.33342 -12.58767 17.96977
v -18.79392 -16.02108 16.08738
v -10.07198 -3.063226 25.52753
v -9.295856 -0.8682275 25.05166
v -10.63858 -1.815534 23.62165
v -7.379637 -0.5531131 27.16149
v -8.18815 0.8678497 25.37612
v 64.02112 38.69274 -33.50993
v 63.76604 39.04266 -32.70791
v 0.115344 -27.42614 19.62468
v -2.171721 -31.04028 18.3821
v 0.2608379 -31.51838 18.40152
v -59.90204 -44.57011 -39.75439
v -59.23932 -46.15116 -39.30209
v -60.38257 -42.8511 -38.57079
v -60.40184 -43.59213 -41.06446
v -63.30545 -28.43498 -34.09381
v -64.17556 -24.72178 -35.2164
v 18.08196 -50.84783 3.868741
v -30.2533 -33.15528 7.137332
v -20.51103 23.05675 7.959262
v -21.56224 22.21561 6.771298
v -20.56266 22.00997 7.020068
v -21.09262 23.00883 7.741742
v -22.41619 22.63923 7.066033
v -21.97779 24.37292 8.76292
v -16.51014 -43.95732 10.69345
v -15.25061 -42.1202 13.70066
v -14.17917 -43.61734 12.40416
v -14.79886 -44.42703 11.07706
v -22.28872 -46.20705 3.878866
v -21.59976 -45.8589 4.342301
v 17.64915 -81.20708 -10.8716
v 49.25211 40.0358 1.960336
v -69.6301 8.061723 -34.51389
v -69.46544 8.612329 -33.56824
v 57.15193 -34.82521 -32.07711
v 27.09975 41.76402 17.78293
v 26.58806 43.02103 17.86806
v 54.61798 31.55675 -6.972631
v 54.28777 29.98221 -6.514812
v 53.65447 31.41183 -4.555308
v 53.90018 31.92604 -5.042661
v 53.4923 32.31255 -4.008211
v -7.383825 3.014896 25.0429
v -6.879606 1.036234 26.65332
v -5.738723 3.597501 26.15605
v -6.804912 4.804323 24.67346
v -8.34046 4.138962 23.29674
v -7.292937 6.278263 23.38772
v -6.970478 7.370373 23.1291
v -4.898832 7.514142 24.59744
v -4.641888 5.916553 25.567
v 34.20638 -8.248821 5.787604
v -65.66544 -12.03689 -28.07087
v -65.9034 -12.73409 -30.82604
v -66.31215 -10.81022 -30.93729
v -66.19051 -10.2446 -29.18126
v -66.77439 -9.501163 -32.72026
v -66.6301 -8.233908 -29.74061
v -66.31356 -9.041163 -28.59972
v -66.31934 -11.81739 -32.85466
v -66.7417 -10.60874 -34.66568
v -66.71114 -11.38512 -36.14622
v -66.39913 -13.2444 -36.65859
v -66.1039 -13.60437 -34.12524
v -65.71327 -15.14605 -33.31517
v -65.30968 -16.43017 -32.14125
v -65.34213 -15.53362 -30.87603
v -64.98157 -17.54664 -31.24188
v -65.35609 -16.76874 -33.0755
v -65.19313 -14.974 -28.91344
v -66.87687 -10.90613 -36.94012
v -67.11878 -9.6933 -36.83015
v -67.17578 -8.761753 -35.40773
v -65.93089 -14.87798 -34.96634
v -66.71972 -11.95074 -37.45649
v -64.90832 -19.7364 -34.10386
v -65.32219 -17.79175 -34.58643
v -65.2444 -18.81261 -35.5718
v -65.82301 -16.32171 -36.75248
v -65.42085 -18.84555 -37.21104
v -65.04786 -20.03317 -35.67667
v -64.79805 -21.41994 -35.64973
v -65.19537 -20.28062 -37.3905
v -64.94058 -21.68296 -37.12818
v -65.24918 -20.69345 -38.46537
v -65.43983 -19.64663 -38.66167
v -64.6669 -21.17841 -34.26294
v 39.69011 31.39129 10.09063
v 54.81457 30.24668 -7.701054
v 9.669088 -82.55267 -3.107091
v 8.750572 -84.22194 -5.144289
v -36.2551 74.69662 10.9788
v -34.65853 74.44198 12.13398
v -38.11253 33.18204 13.03137
v 51.78378 -48.8517 -30.78049
v 51.24696 -50.57486 -31.90803
v 50.53727 -51.30706 -30.82047
v 8.092178 -47.72667 11.6626
v 9.978221 -48.38194 10.57629
v -68.21418 -4.58743 -37.60106
v -67.7769 -5.963282 -35.8967
v 38.31528 64.70586 7.986331
v 25.75922 -21.91688 8.439521
v 44.67215 69.26725 0.6670259
v 45.29549 68.01482 0.3754387
v 1.84921 -49.70652 14.13508
v 4.486876 -48.77369 13.39411
v 2.518923 -48.79888 13.80283
v 57.86257 -22.86753 -23.14293
v 9.24318 -41.08294 15.00592
v 9.049723 -40.38868 15.38403
v 8.759693 -39.45885 15.7493
v 7.804945 -40.6862 15.86903
v 10.34262 -41.90825 13.90705
v 9.60436 -43.03766 13.14285
v 8.801957 -42.6669 13.93105
v 7.582043 -41.68499 15.35497
v 9.426646 -43.53803 12.59812
v 7.191516 -44.16637 12.67507
v 7.778855 -43.21408 13.71003
v 6.428183 -43.22248 14.28347
v 11.96526 -42.44037 12.56722
v 11.62429 -41.87325 13.22368
v -2.43168 7.950915 25.11912
v -0.1344249 7.391396 25.15732
v -2.425287 5.400012 26.45676
v -38.0195 -36.31611 2.672642
v -38.44871 -35.55991 2.702287
v -36.99766 -35.73674 3.475842
v -48.97287 19.32148 -2.361353
v -48.47422 19.02911 -2.06556
v -13.72404 -86.33363 -12.56553
v 47.41014 -55.94523 -29.41444
v 46.28275 -57.76379 -29.70251
v 47.73213 -56.19328 -30.90529
v 47.28302 -57.53587 -32.42807
v 46.36874 -58.72192 -32.07803
v 45.93633 -60.14447 -34.64513
v 45.75918 -59.51225 -31.85855
v -55.24248 -54.40342 -41.77238
v -56.34827 -52.53188 -41.53349
v -57.55465 -50.50345 -43.27315
v -56.55921 -52.34378 -43.75135
v -55.25742 -54.46254 -43.45426
v -55.94705 -53.35345 -45.26543
v -57.2914 -51.06327 -45.00083
v -58.05178 -49.61934 -44.66476
v -36.48021 43.34119 15.20628
v -36.45971 42.03675 15.60173
v -51.20163 37.0604 6.054257
v -50.92698 37.69965 6.321881
v -50.81625 38.6372 6.273406
v -51.72271 37.44464 5.343424
v -52.23721 38.19049 4.533864
v 31.34151 -9.109233 6.819658
v 32.35208 -8.167992 6.334841
v 29.22088 -7.631773 7.136174
v 30.5548 -5.30123 6.1475
v 27.0776 -10.31538 8.286726
v -37.47747 -35.00138 3.464963
v -33.16204 0.4695001 5.729589
v -31.61252 1.490483 5.904986
v -31.11366 -0.94427 6.425725
v -30.87178 3.659018 5.855623
v -30.45693 1.981227 6.052434
v 42.87941 64.25253 3.936873
v 60.47244 48.00323 -21.63077
v 60.75104 48.08608 -22.35686
v 60.75341 47.08456 -22.55486
v 60.78629 46.14255 -22.85672
v 61.12891 47.30638 -23.66189
v 60.35748 48.84629 -21.28354
v 61.23478 46.80077 -24.05297
v 61.11401 46.17968 -23.81672
v 52.08953 -46.28352 -28.16799
v 52.80481 -46.0419 -29.94628
v 53.04636 -46.62331 -31.6125
v 53.40735 -45.45624 -31.08296
v 52.76191 -47.77173 -32.44279
v 54.20242 -42.80668 -30.34682
v 52.29282 -49.18587 -33.208
v 53.18314 -44.21873 -28.87515
v 54.53976 -43.80104 -32.81857
v 54.40173 -41.68632 -29.70681
v 53.73322 -42.28656 -28.34439
v 53.90015 -45.25391 -32.61465
v 54.31017 -40.72285 -28.35117
v 55.02178 -40.40654 -30.2832
v 52.68254 -49.27934 -35.0186
v 53.27079 -47.76579 -34.47927
v 54.98045 -42.57983 -32.8256
v 55.50108 -41.50246 -33.41867
v 55.20634 -41.35965 -32.08483
v 55.15927 -43.2645 -34.66549
v 54.7178 -45.32151 -36.27586
v 55.47168 -43.17706 -36.00592
v 56.14679 -40.53406 -34.86309
v 56.47934 -40.28954 -36.02528
v 56.89547 -39.86158 -37.59968
v 56.17206 -41.78354 -37.07415
v 56.15636 -42.7158 -39.00438
v 55.52414 -43.91231 -37.8011
v -48.16479 22.23967 0.12108
v -48.52896 21.59078 -0.5124276
v -48.95179 21.4286 -0.9313799
v -11.67752 -40.87759 16.20972
v -12.88767 -42.3391 14.57668
v -10.67191 -41.9223 15.8618
v -12.25106 -42.87604 14.26361
v -10.60471 -42.3899 15.4434
v -28.61161 41.20387 18.84966
v 19.29807 54.08366 19.51544
v 19.81425 52.66967 19.5413
v 19.53714 51.62889 19.76054
v 17.84264 53.77674 19.9994
v 18.12417 51.49244 20.20804
v 16.56816 52.62288 20.48101
v 16.38403 53.66372 20.39615
v 15.90909 51.5627 20.79844
v 16.8253 50.63733 20.67842
v 14.86901 52.52264 20.91706
v 15.44928 53.67101 20.63283
v 18.13814 49.36306 20.45364
v 16.73479 49.04306 20.86737
v 14.20861 49.62058 21.4067
v 15.9284 48.09005 21.12889
v 14.90686 50.78041 21.12266
v 17.66837 48.12304 20.64499
v 17.58681 46.79345 20.72787
v 14.92771 47.12697 21.42293
v 16.45385 46.49783 21.03881
v 13.53662 48.04827 21.66862
v 15.07239 45.66503 21.41545
v 12.85272 46.39404 21.86727
v 13.07353 45.35357 21.81753
v 11.92703 47.4133 21.99496
v 11.34691 46.14053 22.11459
v 9.948132 46.97845 22.29009
v 10.1456 48.6905 22.18566
v 12.59142 48.95504 21.80069
v 9.943213 45.7939 22.3137
v 9.09487 46.62376 22.41068
v 8.127529 48.0184 22.47847
v 8.713264 48.90371 22.35252
v 6.519873 46.33615 22.66387
v 11.68895 44.56811 22.05932
v 4.770932 48.39355 22.73866
v 5.925272 50.42114 22.52744
v 3.316554 45.08515 22.86058
v 2.587379 47.50219 22.89099
v 6.715961 44.20668 22.63268
v 7.468696 45.48582 22.59054
v 2.013663 46.47846 22.93105
v 3.45738 48.80712 22.78872
v 16.11809 44.63544 21.16008
v 17.23312 43.46558 20.8602
v 19.42558 42.46622 20.29517
v 17.40434 41.57572 20.78168
v 15.21704 41.9264 21.23452
v 18.94715 45.19495 20.3827
v 10.75512 49.48 22.04704
v 13.77699 43.8232 21.64114
v 12.79129 50.47441 21.60196
v 13.71658 52.26223 21.20084
v 12.66942 51.75962 21.48133
v 11.39163 50.13809 21.88547
v 9.359143 50.65305 22.12627
v 11.10481 52.07623 21.71596
v 9.310787 45.4884 22.38834
v 8.489874 44.32731 22.45243
v 10.71696 44.83244 22.20468
v 10.60385 43.03933 22.13086
v 9.074843 42.01388 22.22995
v 5.547337 42.38537 22.59801
v 7.487658 40.21178 22.17964
v 9.256318 38.46796 21.66127
v 7.832765 38.20668 21.78214
v 4.438183 40.61529 22.48108
v 11.74218 41.12647 21.80321
v 11.30377 38.79258 21.46301
v 5.671216 38.53558 22.06828
v 6.286116 37.20291 21.72413
v 7.454295 37.31849 21.62449
v 3.354991 38.96477 22.28143
v 2.057907 39.67386 22.45563
v 12.70978 42.81071 21.79576
v 13.15751 41.29996 21.57991
v 14.38081 41.83571 21.40228
v 12.56312 40.01434 21.50278
v 13.44884 40.27507 21.39643
v 13.73458 39.35606 21.20192
v 12.58465 37.86524 21.0554
v 11.4367 37.34333 21.13329
v 10.50581 37.2646 21.24142
v 7.088292 36.68289 21.50884
v 3.078704 43.18924 22.78445
v 14.2049 53.22432 20.9744
v 18.68306 48.14033 20.35806
v 19.33539 46.57661 20.25179
v 19.97901 47.59636 20.00519
v 20.58197 46.41077 19.85686
v 3.521341 37.03283 21.92212
v 15.84507 40.55963 20.96473
v 14.65293 41.2224 21.28156
v 14.79902 40.43034 21.16756
v 16.28217 38.52363 20.64008
v 18.51705 41.54185 20.52289
v 19.03539 49.44241 20.16518
v -42.56077 79.07969 3.868435
v -41.85194 78.67835 4.734595
v -41.10556 78.83422 5.300941
v -40.45049 78.13631 6.235945
v 3.669359 -76.49031 4.438985
v -37.81284 -3.013674 5.34015
v -69.63084 10.74004 -33.9915
v -69.24251 9.495891 -32.41807
v -69.37093 10.31685 -32.84513
v -69.98918 9.768699 -35.94276
v -44.50162 -66.86101 -40.33221
v 19.19534 -28.78728 9.382382
v 16.94764 -27.83657 10.14018
v 18.59021 -26.99781 9.364528
v -15.85104 -44.13447 10.6592
v -19.7148 -84.30126 -16.45628
v -10.94425 -53.12282 12.95135
v 20.57635 -80.47907 -17.18038
v 19.49015 -81.14536 -16.39871
v 20.50871 -80.76009 -19.01165
v 64.27519 35.48707 -34.73866
v 64.50671 35.18541 -35.68688
v -49.2388 38.65358 7.967357
v -49.71418 38.20996 7.574673
v -50.94563 39.35609 5.886476
v -52.15871 -58.06155 -48.7857
v -52.80612 -57.30244 -48.7431
v -23.05933 70.59653 17.91424
v -23.21262 69.30201 18.11164
v -22.40541 68.92317 18.38469
v -22.94912 67.56557 18.46461
v -24.43445 72.60636 17.06343
v -21.97182 72.8531 17.65907
v -21.97949 69.78835 18.33788
v -20.0994 72.14932 18.25338
v 46.35686 66.4782 -0.3426008
v -43.86073 78.85268 2.720509
v -44.93583 79.63377 1.142721
v -11.79856 -51.98585 12.93489
v -11.24011 -50.18535 13.29006
v -9.513151 -49.30384 13.67726
v -10.94245 -49.15379 13.23063
v -9.949539 -51.90159 13.67941
v -12.78104 -49.49196 12.5331
v -10.84235 -47.97316 12.9355
v -12.11301 -47.27258 12.17023
v -8.794251 -50.83506 14.07226
v -8.692482 -52.81145 13.78124
v -8.336473 -51.31289 14.15854
v -9.890822 -48.1964 13.31595
v -6.503783 -51.76943 14.41129
v -6.414094 -52.82399 14.23611
v -6.393453 -53.78467 13.8904
v -61.9713 -36.39091 -36.31934
v -61.24451 -38.41525 -35.31939
v -61.05575 -39.64955 -36.22436
v -61.79765 -37.62616 -37.22065
v -62.29495 -36.95992 -39.64611
v -62.76189 -33.54425 -37.14952
v -61.73517 -38.50108 -38.47592
v -60.6986 -41.26974 -37.0542
v -61.33574 -39.95658 -38.5564
v -62.63631 -35.30935 -39.07912
v -62.84363 -35.13989 -40.54237
v -63.19947 -33.50054 -40.36348
v -63.26118 -32.18914 -38.61673
v -63.5115 -32.18126 -40.50283
v -63.67851 -32.59483 -43.24833
v -63.05802 -35.04465 -42.50919
v -63.23267 -34.96321 -44.65895
v -63.6855 -33.29213 -46.87302
v -63.99722 -31.63236 -45.4613
v -63.43912 -34.32992 -47.04439
v -63.18763 -35.44627 -46.58463
v -63.23906 -35.27389 -48.39401
v -62.5904 -36.35726 -40.84422
v -61.77531 -39.59981 -41.58492
v -62.11189 -38.1008 -40.67575
v -63.88936 -32.57619 -48.54249
v -64.3229 -30.29165 -46.96983
v -64.23664 -30.17399 -44.76083
v -64.05978 -30.12659 -42.15064
v -64.32963 -29.22212 -43.34758
v -63.72153 -30.80668 -40.02953
v -63.10596 -31.03987 -35.97887
v -61.15638 -41.22792 -40.49014
v -60.56903 -43.50044 -42.49229
v -61.01118 -42.11625 -41.93445
v -61.46437 -41.05404 -43.26365
v -63.38407 -34.65667 -50.36574
v -64.47302 -29.74378 -48.91558
v -64.55875 -29.00261 -46.37881
v -60.84611 -43.03917 -44.31352
v -61.54234 -41.11173 -45.39631
v -63.5443 -30.64999 -38.51444
v -62.82136 -36.21879 -42.96351
v -61.88372 -39.79998 -43.77301
v -62.57158 -37.45439 -43.91788
v -62.21675 -38.97408 -45.70272
v -62.80962 -36.86581 -46.12434
v -60.8255 -43.30176 -46.59896
v -61.46696 -41.44636 -46.73337
v -68.51034 -4.166262 -39.96059
v -68.87109 -2.154426 -39.47554
v 23.86831 47.11959 18.64446
v 53.46967 -41.58353 -26.80457
v -65.90598 37.25665 -25.71391
v -65.36259 35.74466 -24.14322
v -66.16803 38.77325 -26.71208
v 8.995884 -23.41783 16.1662
v -52.58547 -57.67003 -48.10773
v -52.20688 -58.36599 -46.71249
v -51.78569 -59.01457 -45.5136
v -52.91882 -57.5669 -46.26137
v -53.33186 -57.11131 -45.49127
v 25.10848 -20.55793 8.70048
v 63.41399 -6.313078 -35.41353
v 25.79621 65.44475 15.90992
v 27.29511 66.63907 15.06287
v 28.32046 67.17453 14.42505
v -0.529461 -27.27213 19.83643
v 1.045154 -25.16666 20.46368
v 0.6693483 -25.03068 20.75517
v 0.3226384 -24.75153 21.29583
v 1.748173 -23.40323 21.02727
v 0.2884075 -23.79369 22.02976
v 2.21975 -23.62223 20.44157
v 2.624474 -24.2026 19.86983
v -67.56 -7.379687 -36.68458
v -67.5885 -7.688502 -37.62929
v -65.36011 32.23105 -23.9057
v -65.72151 29.76662 -24.60857
v -65.92894 31.10102 -25.35469
v -65.90836 32.80743 -25.49196
v -66.05952 33.83241 -25.99962
v -65.54478 34.05228 -24.57072
v -66.46082 32.80935 -27.09756
v -66.5715 30.74762 -27.17981
v -66.42362 29.34281 -26.57594
v -67.02589 31.64508 -28.67767
v -66.91285 33.04255 -28.52356
v -66.50832 34.39358 -27.39242
v -66.31112 36.57923 -26.93609
v -67.46062 33.56745 -30.5107
v -66.76321 35.46833 -28.31269
v -66.81513 37.64407 -28.71103
v -67.60278 35.66779 -31.16964
v -66.59833 38.65496 -28.0459
v -67.77641 34.44227 -31.68427
v -67.29029 38.39071 -30.33961
v -67.0365 39.44376 -29.57842
v -67.54511 37.25827 -31.06886
v -66.15592 27.34377 -25.48698
v -66.72012 27.4888 -27.11459
v -66.96639 29.0514 -28.11888
v -67.03358 30.31148 -28.52702
v -67.10126 27.39036 -28.21515
v -67.44864 31.75732 -30.07223
v -67.53671 30.87487 -30.20756
v -66.52927 40.44453 -27.95226
v -68.28519 34.8372 -33.4296
v -67.94664 35.62999 -32.32246
v -67.99677 32.21748 -32.02811
v -67.9921 33.23692 -32.17402
v -68.34249 33.28035 -33.38076
v -66.50458 25.34949 -26.07256
v -66.93612 25.65043 -27.33059
v -66.00507 25.33139 -24.7178
v -66.95792 41.72417 -29.20486
v -66.75388 42.34877 -28.47431
v -66.5436 42.85785 -27.82783
v -67.03055 42.16272 -29.35481
v -66.79636 43.12053 -28.44705
v -66.44973 43.68456 -27.43976
v -66.98952 43.20706 -29.00051
v -66.89676 44.24116 -28.50279
v -66.60719 44.38438 -27.77672
v -67.34209 42.644 -30.21739
v -67.59875 43.25793 -30.92124
v -67.28506 44.41422 -29.59339
v -67.13708 44.45467 -29.12135
v -56.59402 -50.86139 -54.02971
v -18.10488 -13.67616 16.68169
v 8.321898 -33.89998 15.84294
v 9.296836 -32.85757 15.14579
v 6.698645 -34.96502 16.83888
v 5.734715 -33.67011 17.15447
v 10.16127 -34.82762 14.97021
v 6.040944 -37.69892 17.3277
v 5.937511 -35.55864 17.27885
v 52.93626 31.64426 -2.924605
v -33.40181 -2.472352 6.259197
v -29.28266 -0.6675769 6.815868
v -29.32679 -2.877587 7.456803
v 31.76785 -72.72115 -24.59137
v 29.55374 -74.88226 -25.86332
v 31.37872 -73.35555 -25.6967
v 26.84231 -76.76147 -24.68639
v 26.87271 -76.86266 -25.98434
v 28.61812 -75.76315 -28.02956
v 30.21544 -74.67262 -28.36078
v 30.99388 -73.97041 -27.66716
v 30.57307 -74.43537 -29.75718
v 29.15715 -75.36469 -31.19134
v 27.88319 -76.24769 -30.42444
v 27.11681 -76.82087 -27.8125
v 27.13031 -76.73289 -29.57365
v 26.29939 -77.32478 -28.50103
v 32.69332 -72.24532 -25.84877
v 32.29682 -72.93816 -27.43465
v 30.71683 -73.48381 -23.87066
v 33.16983 -72.07806 -26.76842
v 55.75246 -40.14364 -32.60445
v 55.96155 -38.50953 -31.52475
v 56.00625 -39.16562 -32.41566
v 56.30481 -39.16158 -33.60626
v -68.40188 32.08778 -33.48394
v 22.3271 46.25032 19.27861
v 21.2717 44.97578 19.68312
v 23.17338 44.27318 19.08737
v 23.30186 45.76231 18.96296
v 21.79551 43.69593 19.54366
v 23.52374 42.87471 19.04061
v 22.35139 42.7273 19.43286
v 20.64759 43.11946 19.91082
v 24.88227 44.77054 18.43098
v 24.69519 42.62493 18.63708
v 25.15739 43.65811 18.37465
v 23.93626 46.40723 18.67486
v -31.672 7.586698 5.751491
v -32.56659 8.802325 5.726338
v -30.27177 8.335374 5.908269
v -32.45324 10.53608 6.125935
v -30.24102 10.41043 6.124877
v -28.35165 10.30986 6.074547
v -34.84198 8.754818 5.3672
v -33.77172 10.08409 5.868895
v -35.0986 10.42946 5.68271
v -35.55078 9.455877 5.329762
v -34.47657 10.16064 5.77359
v -27.33472 8.042714 5.9608
v -27.84108 8.966892 5.972109
v -29.03988 7.486139 5.925086
v -28.96044 6.106813 5.966658
v -30.32747 6.4248 5.849153
v -31.30819 11.43217 6.381872
v -32.53321 11.28297 6.253927
v -30.60184 11.67191 6.419617
v -27.18611 9.461805 5.992522
v -27.18934 10.5329 6.062377
v -26.45695 9.534058 5.957636
v -26.45102 8.956504 5.933282
v 50.38483 -52.01442 -31.58161
v 19.13968 48.73905 20.191
v 65.32355 12.18375 -34.27291
v 65.23363 11.19142 -33.87608
v 43.55494 -63.3885 -37.27813
v 42.45616 -64.30418 -41.38166
v -44.48314 1.034596 2.669849
v -60.09764 -45.14783 -46.98555
v -60.4433 -44.27697 -47.98623
v 10.07782 -26.10461 13.36413
v 8.828998 -26.21199 14.25706
v 10.51931 -25.29064 13.13167
v 8.687769 -25.26544 14.67387
v 11.65269 -24.75952 12.40269
v 10.40416 -24.50779 13.62886
v 11.44865 -23.93515 12.97354
v 11.85963 -25.70353 12.18329
v 9.876025 -24.48923 14.08719
v 10.38511 -23.6831 14.6339
v 11.2348 -23.20092 14.48191
v 11.43197 -23.38476 13.62261
v 12.27517 -22.51397 13.5751
v 12.37614 -22.23259 14.83805
v 12.70948 -22.49333 12.6012
v 12.42925 -23.50303 12.25427
v 10.91478 -23.17137 15.31404
v 12.10628 -22.13235 16.32911
v 12.81891 -26.26607 11.65366
v 13.69094 -24.97672 11.16365
v 14.19738 -26.3457 11.02938
v 13.44454 -28.10692 11.74059
v 15.37307 -27.53894 10.76866
v 14.90427 -28.52615 11.17772
v 16 -28.72565 10.71904
v 16.52771 -25.93402 9.969135
v 9.583166 -24.1077 14.74093
v 8.549969 -24.33723 15.53328
v 9.649252 -23.42224 15.84346
v 15.48161 -23.79381 10.07739
v 17.388 -23.02822 9.314493
v 14.4515 -24.174 10.65174
v 16.55534 -21.9598 9.564829
v 14.97685 -21.65289 10.27915
v 18.86299 -21.80577 8.992916
v 13.83796 -22.74167 11.05675
v 15.11675 -20.33775 10.41955
v 17.49526 -19.71864 9.372397
v 18.18181 -23.67071 9.12544
v 19.67037 -17.93993 9.342448
v 19.27223 -20.4831 9.026096
v 18.43276 -18.00798 9.428675
v 20.73917 -18.9201 9.142918
v 19.29779 -16.88873 9.56175
v 21.19767 -15.60199 9.617128
v 21.77566 -17.44318 9.358084
v 18.52315 -15.39639 9.897492
v 17.1707 -15.17108 10.2012
v 18.94698 -13.83307 10.13703
v 20.62883 -14.15935 9.855122
v 16.49425 -16.68241 10.29121
v 16.02788 -14.55381 10.89356
v 17.29494 -13.4236 10.54666
v 22.44388 -20.27195 8.918418
v 16.70708 -18.13989 9.950051
v 16.10839 -12.53993 11.21979
v 15.05383 -12.77181 11.98795
v 17.61143 -12.2512 10.67887
v 15.1116 -10.56618 12.12617
v 15.90882 -10.51505 11.6364
v 16.72955 -10.69889 11.21605
v 16.51706 -8.472869 11.56057
v 13.94767 -12.3077 13.49574
v 13.69138 -9.254404 13.65015
v 14.41108 -8.527463 12.96652
v 15.22853 -7.356241 12.40551
v 16.54164 -6.907972 11.53441
v 17.95851 -7.208364 10.79106
v 18.4436 -8.88125 10.6698
v 15.7755 -5.183609 11.8867
v 14.71522 -5.383832 12.76181
v 16.97318 -6.088358 11.19259
v 14.51595 -3.914572 12.69426
v 17.16785 -4.27562 10.72503
v 15.58374 -3.042395 11.52387
v 15.53931 -1.759992 11.1394
v 16.84665 -2.316701 10.37468
v 17.79595 -3.157825 10.04339
v 18.36503 -2.228107 9.441995
v 17.43799 -0.7997912 9.478351
v 17.87621 -5.695272 10.62224
v 13.98488 -5.548765 13.44325
v 13.45112 -3.758346 13.69436
v 13.29699 -1.56131 13.15618
v 13.40348 -0.766646 12.71487
v 14.60422 -0.05104696 11.26837
v 12.58684 -2.37333 14.25257
v 19.52061 -7.440532 10.13014
v 19.73652 -6.180981 9.814514
v 18.94394 -5.096292 9.947265
v 19.89232 -9.223286 10.16666
v 20.49662 -8.105827 9.864779
v 18.57324 -9.951063 10.61752
v 22.02171 -8.367741 9.394089
v 21.94037 -9.950468 9.622352
v 13.33648 -5.966995 14.12046
v 12.56911 -4.444362 14.82496
v 12.40333 0.5197658 13.2813
v 13.50904 1.176594 11.72323
v 15.03603 -14.89781 11.76801
v 15.88258 -16.49704 10.72527
v 15.19571 -16.21594 11.43394
v 22.96853 -18.56886 9.120337
v 22.29995 -21.76215 8.68632
v 20.8104 -21.68529 8.758963
v 24.67074 -19.33535 8.892122
v 14.61386 -13.9614 12.48868
v 20.50476 -23.04111 8.692344
v 11.78019 -0.7743496 14.64108
v 10.40928 0.1559314 16.04268
v 10.98932 1.199607 14.74484
v 11.55575 2.193903 13.44425
v 11.20683 -1.60507 15.71543
v 9.963384 -0.8254356 17.11746
v 10.9359 -3.000191 16.57447
v 10.29585 -2.250614 17.22284
v 9.534654 0.5521441 17.08769
v 8.661969 -0.4572622 18.95454
v 9.719998 1.857029 16.13887
v 8.573129 2.478107 17.54178
v 9.39098 3.439711 15.73148
v 10.41245 -3.57212 17.54079
v 8.645702 1.268451 18.06882
v 8.198233 1.197566 18.82996
v 10.45439 2.986649 14.4736
v 9.842072 4.284564 14.50929
v 11.1706 4.687541 12.37303
v 8.435559 4.158272 16.76948
v 9.135645 5.738987 14.56524
v 8.111995 5.321669 16.54832
v 7.667108 4.334102 17.90449
v 7.383533 6.722067 16.8104
v 6.392547 6.105792 18.98254
v 6.544986 7.687243 17.67034
v 7.432838 7.888001 15.80081
v 5.186639 9.647653 18.75616
v 5.210192 7.23922 20.31931
v 6.932343 3.971449 19.3708
v 6.117507 3.861795 20.8201
v 4.82647 11.6697 18.05828
v 5.799849 9.682644 17.56849
v 6.0607 10.09306 16.72461
v 5.267506 12.43358 16.66895
v 5.731953 12.57832 15.65896
v 6.540365 10.71846 15.24458
v 4.155286 12.58823 18.59308
v 4.505256 13.23589 17.63132
v 3.948555 11.07456 19.85516
v 4.433418 9.762754 19.9463
v 2.862791 12.14294 20.55128
v 6.252758 12.74932 14.40952
v 7.234982 10.66155 13.89766
v 6.977292 9.277191 15.5182
v 3.278353 12.6989 19.7526
v 3.473122 13.99535 18.71524
v 8.209961 7.347208 14.81628
v 4.035854 14.47068 17.68605
v 4.862063 13.96131 16.56489
v 4.661366 14.98286 16.43655
v 3.293593 15.56542 18.18628
v 3.800607 16.51974 17.203
v 4.402122 17.75368 16.09161
v 4.952314 15.96563 15.56276
v 2.230717 16.86295 18.70942
v 2.418432 18.79505 18.04004
v 2.32904 14.34569 19.79774
v 1.127007 16.59078 19.61554
v -0.145123 17.19176 19.96214
v 0.4629349 18.44304 19.30383
v 1.096209 15.39401 20.18535
v -0.1462041 15.92168 20.53579
v 4.129998 18.75423 16.37509
v 5.377937 19.10227 14.66036
v 6.031635 18.7961 13.51273
v 4.868855 20.03237 15.54469
v 5.56155 20.28678 14.66877
v 4.026998 21.30991 16.64829
v 5.063848 21.36723 15.61495
v 3.663916 22.22053 17.11614
v 4.572497 23.79766 16.85824
v 5.537198 23.06365 15.8067
v 6.769194 22.44639 14.16142
v 6.282389 20.45862 13.66316
v 3.753455 24.00245 17.4658
v 6.475348 24.81231 15.87166
v 4.132084 25.75364 17.83337
v 5.338258 26.45763 17.52987
v 5.378145 25.37865 16.9772
v 6.9938 25.69751 16.05388
v 6.813081 24.10733 15.16522
v 7.507726 23.5085 14.00165
v 8.171449 23.50392 13.22779
v 7.069446 20.06217 12.25622
v 6.95642 18.50913 11.81416
v 8.229996 25.47495 14.90323
v 8.82326 24.37153 13.29864
v 7.958743 22.20762 12.36958
v 7.733697 17.93282 10.42822
v 8.09326 20.13385 10.81928
v 6.519456 16.0691 12.53035
v 9.30544 22.95036 11.4105
v 9.500063 20.86281 9.617808
v 8.554708 18.68988 9.569244
v 10.25406 23.14693 10.7162
v 11.19435 21.88037 9.032621
v 7.078777 21.34411 12.98658
v 9.433262 23.61783 11.92554
v 10.7195 24.585 11.80764
v 11.56716 23.55998 10.2091
v 12.43876 21.16617 7.898428
v 10.44813 19.98885 8.318748
v 11.79355 18.6921 6.944965
v 10.24278 17.65862 7.639191
v 8.842052 17.80956 8.974281
v 11.41772 16.41261 6.566456
v 9.361627 15.91364 8.220444
v 11.34458 14.80703 6.621342
v 9.512201 14.0883 8.373147
v 8.530477 14.83214 9.394328
v 7.974945 15.99461 10.00598
v 8.055976 17.62434 9.917393
v 8.604875 12.77946 10.08624
v 14.07166 17.41455 5.77981
v 13.3988 15.81254 5.537361
v 12.53927 13.83976 6.072208
v 13.79882 13.84638 5.59788
v 12.78736 12.845 6.155218
v 11.19801 11.93207 7.464881
v 12.8507 22.67425 8.836983
v 7.103769 13.73177 12.13039
v 10.24811 12.74749 7.979144
v 14.94313 16.53629 5.183129
v 14.41841 21.04679 7.18401
v 15.43288 19.84378 6.024559
v 16.21577 18.49908 5.235451
v 15.44329 21.71369 7.188567
v 14.52796 22.21333 8.083627
v 14.37915 23.60094 9.193687
v 15.54418 23.13172 8.496669
v 12.09833 24.56578 10.89048
v 11.89385 26.16614 12.68474
v 11.16233 25.62117 12.56687
v 10.71316 25.09887 12.35652
v 13.08057 25.34391 11.17514
v 10.81436 26.62028 13.92237
v 13.71913 26.90219 12.54508
v 7.722736 13.26979 11.24397
v 7.985132 10.85669 12.35021
v 5.858024 15.16351 14.12273
v 13.07156 24.15383 10.06065
v 8.755906 10.93005 11.00383
v 8.875441 9.926362 11.55477
v 2.140478 21.13728 18.00973
v 3.524403 20.36725 17.00432
v 1.451017 22.54356 18.38326
v 14.89109 14.616 5.178276
v 14.95312 13.73825 5.395579
v 16.09116 13.92122 5.22329
v 16.05914 13.25708 5.403729
v 15.1867 12.51065 5.517216
v 14.46548 12.45 5.616971
v 2.772713 23.77361 17.94272
v 2.762395 24.99846 18.24119
v 3.114933 26.13839 18.43092
v 3.784969 26.99942 18.45363
v 9.601575 12.49991 8.852006
v 9.793167 25.50973 13.52147
v 15.88321 17.41888 4.934573
v 15.98294 16.68177 4.66086
v 15.78478 15.26074 4.856039
v 1.662326 23.74232 18.41449
v 9.868148 27.25331 15.26231
v 7.12758 26.80776 16.71763
v 9.269619 28.4073 16.72292
v 9.975114 28.16923 16.09219
v 8.922077 28.76952 17.21021
v 9.946015 29.02067 16.90833
v 6.966291 27.89607 17.5373
v 5.829964 27.48159 17.80359
v 5.877097 28.28292 18.22299
v 7.688285 29.28397 18.17004
v 8.209943 29.45652 18.07008
v 11.69491 28.93542 15.92263
v 11.37428 29.88179 17.03271
v 13.08911 30.05478 16.42118
v 12.81077 28.92899 15.35368
v 11.46959 31.36236 18.26152
v 12.83157 31.04443 17.5004
v 14.13535 31.15644 17.0929
v 10.04473 31.15506 18.54229
v 11.17705 32.64882 19.24362
v 12.93514 32.28055 18.53637
v 10.33 32.47655 19.35055
v 13.83768 33.06753 18.82713
v 12.58302 34.06943 19.75537
v 11.82096 33.59602 19.65485
v 13.97614 31.89477 17.85347
v 16.01927 32.94577 18.11537
v 14.93463 32.11387 17.70633
v 9.380936 30.03045 17.98814
v 8.452147 31.00305 18.96228
v 14.07448 30.07076 16.02521
v 14.38957 29.32006 15.06975
v 10.04958 33.44984 19.95546
v 10.64232 34.08648 20.12395
v 11.38369 34.77744 20.28556
v 14.05876 34.87852 19.91093
v 15.70261 33.92929 18.98409
v 12.33037 35.17157 20.30323
v -1.00923 18.49999 19.70466
v 0.0892044 20.22251 19.03808
v 1.027873 19.90075 18.72165
v 9.71861 10.73545 9.778068
v 17.40585 34.38524 18.86694
v 16.28494 34.7505 19.42479
v 17.178 33.57109 18.32752
v 19.00303 33.69432 18.02615
v 16.08171 30.8793 16.07635
v 15.99327 29.91919 15.08281
v 17.30413 29.67501 14.35855
v 16.32413 28.82382 13.7093
v 15.42932 28.78107 13.97273
v 14.42611 28.40179 13.9416
v 17.5652 30.80451 15.50127
v 17.71603 28.37405 12.88588
v 16.96947 32.07208 17.05069
v 18.66384 31.68254 16.11845
v 9.55234 9.352247 10.99552
v 8.982005 8.86564 12.20748
v 9.819415 8.033061 11.65676
v 9.289058 6.794528 13.47335
v 8.017171 9.258874 13.52662
v 10.55492 6.579361 11.77986
v 10.85512 8.064625 10.23901
v 10.40092 5.361961 12.91535
v 13.42321 28.0715 14.00527
v 20.05726 -11.12026 10.17132
v 18.24228 -11.87837 10.56835
v 11.77617 -5.043843 15.87586
v 3.098603 10.31915 21.34359
v 9.206988 -1.461073 18.56554
v 12.19332 5.122389 10.81869
v 14.79827 24.75709 10.13708
v 0.4725816 21.19381 18.78812
v 0.6634219 23.11651 18.72239
v 2.116802 10.34718 22.27284
v 2.34565 11.38593 21.46462
v -0.02503115 12.06326 22.54356
v 4.440722 7.084356 21.57291
v 2.985511 9.011382 22.25684
v 12.09484 27.89479 14.52974
v 12.48246 3.377787 11.6516
v 7.621699 2.76167 18.91583
v 13.8714 25.79727 11.33381
v 15.92805 25.99372 11.0124
v 17.35564 25.4359 10.22692
v 16.92877 24.60363 9.674385
v 14.57115 26.83297 12.1616
v 5.481897 5.004584 21.17998
v -15.85597 9.380135 8.844982
v -18.04348 10.33211 6.824532
v -19.89003 10.20461 6.156257
v -19.41195 12.40015 5.81254
v 14.79563 55.15417 20.59743
v 58.41936 -27.64705 -30.21246
v 58.07876 -27.60508 -28.72854
v -31.53535 -35.12625 6.322668
v -32.03818 -35.80422 5.9641
v 23.51823 41.71082 19.05594
v 22.77161 41.94177 19.28609
v 21.9912 41.78833 19.52085
v 10.86953 -48.29047 9.910795
v 20.3666 -12.53639 10.04481
v -63.06536 56.76238 -17.34476
v -62.2626 -38.86769 -47.74324
v 6.402676 -40.29074 16.67288
v 6.997728 -38.98853 16.73113
v 4.890338 -40.00871 17.33813
v 7.544015 -38.26659 16.55384
v 49.23852 32.63935 3.051862
v -36.91407 27.88087 10.70929
v -56.29099 -52.70743 -46.55649
v 60.21608 50.03749 -20.63973
v 60.32901 49.52325 -21.06734
v 49.19902 -54.2897 -31.88257
v 50.42169 -52.96687 -33.66877
v 48.64435 -55.92574 -33.73816
v 49.13929 -55.66597 -35.29395
v 48.49132 -57.0978 -36.90385
v 47.94373 -57.53949 -35.48457
v 49.30808 -55.94627 -37.20211
v 50.79649 -53.34672 -36.4673
v 47.19159 -58.46948 -34.91068
v 47.19641 -58.14485 -33.81627
v 50.05192 -55.31293 -40.08234
v 49.27949 -56.38829 -39.43527
v 50.74489 -54.25692 -40.19614
v 9.706196 52.56845 21.87682
v 19.61046 -26.91439 8.997014
v 4.035582 5.748905 22.87078
v 17.44549 26.47729 11.14527
v 18.73592 26.81096 11.24407
v 19.26475 25.45693 10.187
v 15.56329 27.14506 12.18406
v 16.23126 28.05824 12.91257
v 19.64216 28.52602 12.6478
v 20.80316 27.0699 11.31686
v 21.33037 28.01634 11.99948
v -67.52396 24.19441 -28.7947
v -67.61112 25.77513 -29.35837
v -67.27708 22.27109 -27.66394
v -67.7511 22.31958 -29.07674
v 33.47097 -71.95819 -27.53072
v 65.32187 -1.486521 -47.29069
v 64.7984 -3.536752 -45.66438
v -67.6805 20.1875 -28.32364
v 64.47858 -4.751829 -44.05147
v 64.33966 -5.104568 -43.2286
v 17.0222 -82.67424 -15.53907
v 17.46752 -81.92585 -12.47445
v -0.79709 -85.23759 -3.142307
v -2.116565 -84.55527 -1.836934
v -68.16448 21.12628 -30.05927
v -67.89597 20.96219 -29.15526
v -68.41478 22.14425 -31.16264
v -68.08138 24.05648 -30.61301
v -5.784059 8.22008 23.70468
v -4.770925 9.19434 23.82115
v 27.61595 67.59035 14.74545
v 28.69552 68.97382 13.9395
v 29.47317 68.42416 13.59601
v 29.99154 67.20673 13.47977
v 30.19672 66.30643 13.47983
v 27.50998 69.51006 14.45033
v 21.877 -12.18402 9.749403
v 22.11389 -13.9041 9.665865
v 23.79353 -13.20963 9.361457
v 23.97195 -15.45516 9.307271
v 23.6556 -17.17155 9.216475
v 25.60337 -17.0697 8.97007
v 25.33758 -18.28623 8.909943
v -67.99252 -5.982838 -38.3334
v -68.96524 -2.347077 -40.84628
v -68.64622 -4.070596 -41.51229
v -69.38235 -1.843994 -45.15237
v -68.87872 -3.536917 -43.13445
v -69.17826 -1.813776 -42.172
v -69.45081 0.1294536 -40.7055
v -68.27259 -5.541382 -40.82607
v -68.07438 -6.730985 -41.74456
v -67.80008 -7.321849 -39.37989
v -67.74007 -7.950873 -40.5962
v -67.51775 -9.511001 -42.223
v -67.98195 -7.535387 -43.04505
v -67.5593 -8.629018 -39.95195
v -67.48288 -8.62314 -38.68637
v -67.34566 -9.876271 -40.54311
v -67.7121 -9.110078 -43.60359
v -68.18424 -7.091447 -44.64286
v -68.50758 -5.167771 -42.78379
v -68.43843 -5.881901 -44.16013
v -67.15073 -10.30746 -38.82629
v -67.87154 -8.752327 -45.04726
v -68.35896 -6.656889 -45.81079
v -68.5412 -5.646308 -45.19424
v -68.22723 -7.498978 -46.76134
v -67.94974 -9.143435 -47.49876
v -68.4819 -6.415819 -46.59942
v 44.15606 -62.30951 -34.28378
v 45.5106 -60.96072 -35.93709
v 44.83141 -61.1207 -32.92362
v 44.73879 -60.759 -31.46502
v -55.67622 34.08857 -0.008756018
v 48.72581 39.46567 2.99627
v 49.42343 38.81696 2.137937
v 49.80802 37.66469 1.958083
v 48.95552 37.70553 3.300263
v 4.878558 27.30379 18.15827
v 4.085913 27.58714 18.58232
v 5.119717 28.11116 18.44044
v 62.94173 -6.47377 -31.75842
v 63.15106 -6.228031 -33.06277
v 62.60312 -8.74789 -32.4062
v 62.95387 -8.251258 -34.79107
v 63.47445 -6.855134 -37.24937
v 63.55925 -7.375612 -39.21342
v 63.08654 -9.205276 -37.78054
v 62.7929 -9.534637 -35.59401
v 51.10392 -52.15757 -34.61087
v 51.89584 -51.1833 -35.9038
v 51.82144 -51.91267 -37.77414
v -24.42618 -40.36989 8.735947
v -24.81135 -40.99366 8.163432
v -23.68682 -41.50574 8.669188
v -22.08572 -42.40421 9.198597
v -23.96767 -42.50361 7.6997
v -56.77072 69.45712 -9.369604
v -55.76504 70.33624 -8.141486
v -54.68651 70.05023 -6.43469
v -55.11866 68.43616 -6.374916
v -44.54866 -66.85469 -40.10585
v 26.04746 46.21836 17.82256
v 25.43343 48.27022 17.89519
v 62.51181 -10.32983 -34.24025
v 26.42667 44.69408 17.74635
v 25.30274 41.5946 18.47504
v 21.22669 -40.74489 7.375895
v 39.73174 67.70754 6.277359
v 32.17469 39.80417 15.81579
v 17.86234 -69.21978 -2.16749
v 62.16576 -4.289876 -25.35361
v -28.71551 -45.06434 2.335786
v -30.51812 -44.18476 2.772182
v -29.455 -43.95718 3.332007
v 35.98372 39.9506 13.84745
v 34.93902 39.13449 14.60152
v 65.33465 23.00094 -36.81392
v -31.75361 76.06349 13.15599
v -20.22451 67.86069 19.06272
v -20.29969 69.08679 18.84599
v -18.45484 69.24623 19.19029
v -17.45519 68.05527 19.56603
v -17.8735 71.12334 18.89665
v -18.76797 72.3291 18.46414
v -17.67687 73.4173 18.37276
v -15.85967 74.34824 18.40368
v -14.70352 71.49741 19.32156
v -20.28972 73.48654 17.87045
v -18.3142 74.47562 17.94011
v -16.6971 70.68007 19.21018
v 26.85804 -76.35854 -22.14853
v -48.43914 76.54426 -1.029834
v -48.25088 77.37099 -1.251621
v -48.49601 75.60563 -0.5968905
v -3.849491 -51.32954 14.55243
v -7.58426 -50.52274 14.26564
v -5.078161 -52.94757 14.30717
v -2.243463 -50.58993 14.5192
v -2.50445 -52.02296 14.51918
v -3.476891 -52.93511 14.32462
v -4.77271 -49.73584 14.3456
v -4.877213 -48.65953 14.14444
v -6.686126 -48.42102 13.99093
v -4.212633 -47.63082 13.9074
v -2.335917 -48.43995 14.14684
v -4.267987 -53.48338 14.14845
v -4.475514 -54.20506 13.83012
v -2.56105 -53.76725 14.07588
v -3.61012 -54.19437 13.85608
v -2.628843 -55.2578 13.14599
v 15.46154 -83.43142 -13.89085
v 23.54608 -40.65217 6.128325
v 22.98912 -40.75975 6.366766
v -68.49289 33.86444 -34.00909
v -68.82171 34.20222 -35.30014
v -68.74876 32.72587 -34.7701
v -68.52773 35.39704 -34.33084
v -68.97015 36.0891 -35.95338
v -69.27042 35.44304 -36.9032
v -61.11113 -42.47439 -48.71421
v 55.08459 65.45651 -12.99987
v 53.97544 67.39048 -11.98182
v 54.95048 66.63348 -13.19703
v 55.41494 65.61688 -13.68713
v 54.23669 67.74366 -12.54759
v 55.72683 66.20002 -14.59992
v 55.94694 65.11218 -14.5882
v 15.77917 -19.14437 10.19127
v -67.84497 38.36393 -32.07626
v -68.00007 36.85312 -32.61432
v 46.73195 69.85627 -2.083194
v 45.56731 72.37817 -1.689037
v 46.89025 67.93748 -1.545421
v 47.56029 66.5806 -1.901513
v 47.36834 65.76687 -1.369197
v 45.36964 70.65147 -0.7185169
v 44.82656 72.33747 -0.7388795
v 46.004 73.22722 -2.677836
v 45.31839 74.28162 -2.336602
v 3.353511 -22.43444 19.52852
v -36.2802 0.1936419 5.163611
v -35.43471 -1.292765 5.551356
v -37.37319 0.3741558 4.920147
v 9.307481 32.69468 19.7307
v -33.53768 30.89215 12.87989
v -34.13701 30.48787 12.56849
v -37.45037 33.64337 13.48639
v -36.38705 32.4288 13.14128
v -36.47134 33.6079 13.77868
v -35.34851 33.16886 13.82851
v -35.86692 32.74045 13.46353
v -35.05662 32.62314 13.57369
v -34.06001 33.42223 14.32334
v -33.116 32.91016 14.20525
v -34.30791 34.14202 14.70322
v -34.75359 34.52001 14.79856
v -35.34995 33.8433 14.2064
v -33.81936 34.48887 15.10804
v -32.99134 34.13908 15.14794
v -32.0961 32.34369 14.05041
v -32.09952 31.15549 13.29195
v -30.29514 31.27991 13.67999
v -33.6036 29.49186 12.12236
v -31.74737 30.13186 12.73804
v -30.25151 32.26017 14.42931
v -30.56937 29.13032 12.16938
v -29.84733 28.86172 12.07132
v -32.24396 29.49198 12.30258
v -35.94524 34.22957 14.26367
v 56.39302 -31.04413 -25.69879
v 10.67651 11.43407 8.111755
v 10.69248 9.792163 9.138883
v 12.24075 10.74285 7.144143
v 12.17157 7.921153 8.80315
v 12.07185 8.992858 8.176287
v 13.58971 11.85285 5.982748
v 13.4318 9.673827 6.833469
v -40.37585 79.51672 5.574936
v -39.7307 78.38882 6.738507
v -36.08781 11.09649 5.59256
v 34.68382 -71.2299 -29.38123
v 32.98567 -72.50865 -28.49372
v -41.35774 -69.83035 -32.28642
v 65.27809 19.01341 -35.31545
v 65.36652 16.87 -35.05441
v 65.57864 18.48676 -36.55399
v 65.73154 16.89537 -36.662
v 65.98607 17.37235 -38.21257
v 65.89619 16.12334 -37.48088
v 65.96712 14.47129 -37.75539
v 66.22916 15.77177 -39.2642
v 65.83836 12.92814 -36.77512
v 65.91573 11.98713 -37.21042
v 14.29816 57.46327 20.45516
v 13.63447 56.20582 20.74048
v 12.69865 57.12168 20.83557
v 13.32398 54.72225 20.97412
v 12.35847 55.69146 21.06756
v 10.93605 57.09791 21.14938
v 10.93818 55.45296 21.3455
v 12.47121 53.56128 21.30335
v 11.59246 57.9423 20.9328
v 12.43076 58.90007 20.68611
v 10.87989 58.93449 20.94231
v 11.07427 53.74996 21.51307
v 9.754734 54.64382 21.61992
v 9.970789 55.99139 21.44965
v 8.465624 56.35149 21.59484
v 7.942976 58.51865 21.41488
v 9.369836 58.96582 21.17293
v 6.884865 56.95528 21.71927
v 7.178195 55.33394 21.87115
v 5.923343 58.10597 21.6851
v 4.198882 58.60585 21.76923
v 5.618199 60.65799 21.41638
v 7.276211 60.76481 21.20773
v 5.732188 56.29869 21.92138
v 8.558768 61.80993 20.96135
v 6.998179 62.37351 21.07194
v 9.05753 60.46706 21.03262
v 7.936491 63.30931 20.85564
v 5.514925 63.18459 21.12414
v 6.382047 64.01366 20.92196
v 7.909968 64.361 20.71749
v 5.390996 64.95245 20.88241
v 6.416144 66.27874 20.59284
v 7.559176 65.30264 20.61827
v 3.571743 54.53864 22.28752
v 1.907943 55.13104 22.30753
v 1.694606 57.32214 22.0826
v -64.39323 -28.38113 -42.20061
v 20.04532 -25.77131 8.80222
v -17.92507 -19.03502 19.46633
v -17.48074 -20.32357 18.41257
v -16.72169 -20.58275 18.64596
v -16.90717 -19.95507 19.20404
v 14.2356 -82.97875 -9.00028
v 12.70005 -84.06355 -9.331764
v 12.37161 -83.31264 -7.100306
v 11.87595 -83.78168 -7.52822
v 61.72194 45.42946 -25.60611
v 61.49035 45.79793 -24.85029
v -24.92372 -42.70821 6.792775
v -26.50218 -41.44555 6.833309
v -26.85207 -42.66095 5.596026
v -27.87288 -40.9492 6.407574
v -24.93412 -43.64605 5.513597
v -26.59409 -43.9604 4.086725
v -28.02696 -42.84457 4.892158
v -23.84643 -44.87069 3.594776
v -24.57184 -44.99709 3.076184
v -26.55049 -44.31042 3.588701
v -27.57827 -44.46162 3.148451
v -24.0958 -81.98434 -21.38846
v -38.72112 27.38089 9.986053
v 58.3315 -22.92509 -24.89762
v 58.95949 -21.23665 -25.81327
v 59.09824 -21.83891 -27.17761
v 23.37928 -78.66274 -19.28461
v 13.85026 -47.0909 6.224121
v 15.43352 -48.30728 6.110988
v 2.694989 50.13646 22.75014
v -66.87141 -11.72651 -38.89417
v 47.4427 63.14356 -0.6594782
v 47.75318 64.09068 -1.323756
v 48.42777 63.5842 -2.014491
v 1.186109 -84.8452 -2.565795
v 16.58718 12.25253 5.508275
v 15.68395 11.72275 5.579299
v 14.47557 11.55544 5.774101
v 17.43563 10.76758 5.605685
v 15.62433 10.21437 5.846307
v 16.5177 10.76203 5.637289
v 17.21004 12.62898 5.496527
v 17.85372 12.58012 5.4892
v 18.48113 11.52581 5.583145
v 16.92819 8.975883 5.801441
v 37.08095 -3.372235 4.07871
v 38.6373 -3.925616 3.690669
v 51.10289 -51.4828 -33.1067
v -28.40292 -79.40495 -23.75865
v -26.5051 -80.5456 -23.32903
v -27.66379 -79.85478 -24.3435
v -26.23574 -80.68505 -23.61602
v -27.53493 -79.90852 -24.78442
v -28.99748 -78.96584 -25.58798
v -15.7403 -11.18088 20.38324
v 43.81692 70.87369 0.9946781
v 43.18623 71.7065 1.399898
v 42.16623 71.60816 2.552282
v 42.5514 72.83009 1.648738
v 42.97442 74.11295 0.5962141
v 43.97721 73.13756 -0.08643443
v 41.09182 71.13273 3.897471
v 41.12007 72.50513 3.308836
v 41.68771 73.28146 2.387252
v 40.51084 74.41384 3.124449
v 42.0035 74.0796 1.70011
v -27.32197 -1.436869 7.633782
v -28.09533 0.08857206 6.920532
v 35.36547 -5.070691 4.831913
v 35.65632 -3.336163 4.44632
v 34.16008 -6.246028 5.405087
v 33.51936 -3.526869 5.011176
v 32.68554 -5.117758 5.569368
v 32.1397 -3.101329 5.238177
v 33.72874 -1.510832 4.624507
v 34.16703 0.6133938 4.295086
v 35.37808 -0.5585414 4.123934
v 31.32087 0.3860728 4.903676
v 36.56665 -1.265845 3.907692
v 36.22071 0.8797817 3.766259
v 33.75934 2.448057 4.292016
v 35.41847 3.181047 3.786744
v 36.7609 2.37582 3.435514
v 37.61897 1.272213 3.306719
v 36.75085 3.364272 3.358824
v 39.37193 2.873668 2.426715
v 36.8279 4.794837 3.285965
v 38.68332 4.632269 2.529424
v 37.88224 3.61416 2.92486
v 32.35429 4.829552 4.623381
v 32.13868 2.667977 4.650149
v 33.85947 4.763056 4.226986
v 30.18976 1.420452 5.050233
v 30.6101 3.202276 4.940726
v 30.60718 4.118787 4.953097
v 31.81208 6.479044 4.832173
v 34.86897 6.508805 3.988643
v 35.22392 4.918137 3.820079
v 30.45918 5.655395 5.0304
v 37.32529 6.987264 3.059536
v 36.34074 6.139516 3.461203
v 39.10716 5.648568 2.265027
v 39.94056 4.341171 1.999811
v 40.70418 3.200965 1.803018
v 36.2842 7.763148 3.535698
v 37.30037 8.084582 3.116149
v 37.45693 9.469219 3.069859
v 38.22599 8.327915 2.679931
v 38.17295 7.301846 2.681972
v 38.8617 7.266541 2.340057
v 40.14458 6.95283 1.661409
v 41.01425 5.465527 1.324743
v 35.58425 7.314656 3.786492
v 41.21847 6.455424 1.112847
v 40.49905 8.974383 1.423297
v 39.73815 8.594826 1.867254
v 41.19724 8.043394 1.006909
v 34.38348 7.91901 4.255525
v 33.55199 7.790303 4.521381
v 39.528 0.2746906 2.755515
v 33.53586 9.275977 4.694952
v 35.06706 8.967651 4.107248
v 41.09626 8.783607 1.031818
v 41.36518 10.56585 0.7548505
v 42.22628 8.669713 0.2816743
v 42.38168 7.713395 0.2802984
v 43.33921 6.902405 -0.243591
v 42.3909 6.318352 0.4310082
v 43.88916 9.289205 -0.9977062
v 43.42928 5.370474 -0.05379861
v 42.1246 4.695187 0.8323265
v 44.33863 4.76267 -0.4906014
v 43.8226 2.646866 0.2856873
v 42.91516 3.572988 0.6028994
v 41.74677 2.833476 1.377247
v 41.08981 1.552748 1.916883
v 42.77642 1.5811 1.102779
v 41.96954 -0.4690457 1.876832
v -18.44607 -13.56592 14.96101
v -68.99774 9.753773 -31.34045
v -68.78061 10.19725 -30.44054
v -69.02727 11.75094 -31.34164
v -68.46067 12.24649 -29.33612
v -69.48347 12.04797 -33.22354
v -68.85606 14.2539 -30.95399
v -69.3005 13.29412 -32.55672
v -69.22758 14.76399 -32.4014
v -69.07455 15.79661 -31.98391
v -68.48482 14.28364 -29.66387
v -69.72528 11.5333 -34.34389
v 25.22472 -45.66391 1.722649
v -34.2254 -36.87884 4.618805
v -33.86037 -38.08461 4.463541
v -33.00498 -37.00241 5.213188
v 65.12848 10.5524 -33.45011
v -48.52603 20.15952 -1.535488
v -48.77324 19.97884 -1.871869
v 6.819982 -48.08764 12.35723
v -55.49152 -53.83784 -47.68962
v -54.28148 -55.89739 -44.17649
v -55.28888 -54.42436 -44.99057
v -54.25542 -55.57644 -47.77346
v -54.43579 -55.71747 -42.71238
v -53.33216 -56.63892 -48.75607
v -53.14937 -57.50161 -43.66238
v -32.65305 -44.41627 2.057368
v -58.07245 -49.5849 -46.31925
v -57.44889 -50.61207 -47.83568
v -58.29183 -49.06895 -47.87388
v -58.78618 -48.12037 -45.75005
v -57.6503 -49.97293 -50.25685
v -57.1736 -50.84282 -49.88443
v -20.4684 12.60409 5.687565
v -19.78303 13.08777 5.681883
v 43.97859 63.38038 3.022893
v 38.48436 9.750409 2.533564
v -63.9824 -27.55276 -37.39267
v -64.28392 -26.44988 -38.17386
v -64.45629 -25.29611 -37.97606
v -64.91605 -22.93798 -38.71753
v -64.63469 -23.1479 -36.58192
v -64.88649 -24.16126 -40.20014
v -64.35249 -26.88144 -39.40218
v -65.34975 -22.50333 -42.20529
v -64.90104 -25.51117 -42.54271
v -64.49475 -27.2722 -41.42707
v -65.47217 -20.58518 -40.55374
v -65.14126 -24.04206 -42.72479
v -65.37866 -23.19482 -44.07045
v -65.95023 -19.62392 -44.3861
v -66.11427 -19.39086 -47.27147
v -66.33682 -17.77376 -46.52321
v -66.18112 -17.90861 -44.05515
v -65.75179 -19.89329 -42.38249
v -64.05957 -28.50945 -39.46183
v -64.1172 -29.1625 -40.8036
v -65.14837 -24.52099 -43.79224
v -65.29218 -24.14527 -45.16084
v -64.86267 -26.47738 -44.12821
v -65.26105 -24.71119 -46.18967
v -65.56924 -22.83176 -46.5015
v 64.24406 -5.080857 -41.98071
v 64.0702 -5.692252 -41.33298
v 64.08465 -6.090836 -42.60815
v 63.90276 -6.857992 -42.3648
v 63.74944 -7.270636 -41.45644
v 64.24456 -5.834812 -44.17103
v 64.49347 -5.020104 -45.48595
v 63.94841 -7.011325 -43.5353
v -20.03239 13.80105 5.573382
v -19.67961 15.03894 5.243985
v 60.13597 -18.88241 -29.24589
v 59.75283 -19.17465 -27.36296
v 59.75566 -20.06621 -28.44239
v -56.26311 -51.77154 -52.62127
v -55.88143 -52.60108 -51.55624
v -56.38444 -51.8179 -51.62744
v -55.43407 -53.59796 -49.85131
v 27.11394 -44.64497 1.905777
v 3.087084 7.433917 23.03718
v 2.047786 8.245782 23.54895
v 1.700432 9.304279 23.23953
v -0.2227011 10.6386 23.46219
v 63.43724 22.90371 -29.56591
v -65.85659 35.44387 -25.51274
v 30.21168 7.051766 5.186161
v 31.55659 7.46102 5.00074
v 29.2473 6.415082 5.288341
v 28.31329 7.655951 5.513422
v 29.84822 8.532002 5.459997
v 29.95269 9.587386 5.641506
v 31.33658 8.249112 5.150851
v 54.42488 -44.83187 -34.02531
v 39.60693 32.55352 10.62032
v -6.626755 -43.18656 15.95399
v 53.06778 -42.91765 -27.0709
v 59.7371 -23.81279 -33.0328
v 58.80285 -27.96982 -32.28439
v -5.184223 -44.81844 13.87
v -5.852719 -44.36729 14.62657
v 13.62322 -7.803521 13.78656
v 12.00644 -6.785343 15.76843
v 16.19928 19.88246 5.770604
v 17.01253 19.19489 5.168312
v 16.78234 18.49449 4.930194
v 17.04232 18.3737 4.615591
v 16.42278 17.53042 4.568373
v 17.82044 18.94062 3.972027
v 16.85703 17.9009 3.281928
v 16.36939 17.27711 4.148573
v -37.95731 34.37798 13.71187
v -39.12856 34.18616 13.20348
v -38.70844 35.04087 13.73137
v -37.8108 35.05798 14.06263
v -37.10906 34.56739 14.09726
v -57.36074 35.32919 -3.411758
v -60.45856 -42.35769 -56.79341
v -60.00906 -43.44199 -56.96134
v -59.83492 -44.15456 -56.13089
v -59.55868 -44.60951 -56.60088
v -60.25512 -43.3655 -55.46614
v -59.80677 -44.55922 -55.05113
v -58.9964 -46.12634 -55.55903
v 48.02688 13.36187 -5.67012
v 46.52441 12.95673 -4.148783
v 45.80817 13.6736 -3.681058
v 46.34832 12.03636 -3.709539
v 47.26916 11.39167 -4.382632
v 48.16808 10.51104 -4.972459
v 46.43218 10.71423 -3.424297
v 45.06964 11.51031 -2.372492
v -60.16504 -44.95983 -45.12355
v 9.379091 -46.76591 10.00116
v -66.57887 -15.81871 -45.52487
v -66.02256 -17.20093 -40.61046
v -66.48624 -15.69516 -43.20272
v -65.73313 -19.04016 -40.56123
v -66.97514 -13.49128 -45.02552
v -66.72108 -15.40379 -47.17817
v -67.16642 -13.4851 -48.5671
v -66.96297 -14.5851 -48.91593
v -67.29757 -12.37281 -47.33733
v -67.44246 -12.37628 -49.6335
v -67.72495 -10.82632 -49.70727
v -67.70041 -10.34931 -47.49373
v -67.68903 -11.44205 -51.10744
v -67.38317 -13.06765 -51.45597
v -68.06878 -9.649167 -52.13823
v -66.70678 -14.27325 -42.69436
v -66.44462 -14.88725 -40.58107
v -66.13774 -16.15486 -39.73133
v -65.83344 -17.16642 -38.4493
v -13.85501 -35.76152 15.78346
v -65.88209 -21.18178 -47.73846
v 0.8063195 24.748 18.87847
v 2.216577 24.49763 18.35387
v 2.339112 25.58281 18.57351
v 0.2466352 26.8696 19.46431
v 2.680321 27.30043 18.97909
v 1.693262 27.92411 19.46839
v 3.202176 28.27135 19.16989
v 2.61562 28.8834 19.54491
v -5.641709 9.788809 22.96977
v -5.420803 11.92892 21.89716
v 65.90614 19.35734 -38.3969
v 66.24128 17.96354 -39.85465
v -32.18619 -38.37496 5.276451
v -32.0984 -39.2655 5.038666
v -33.0344 -39.43208 4.496402
v -28.95255 -31.23344 7.771307
v -69.7957 1.864797 -41.06728
v -69.7476 2.056555 -40.26761
v -19.845 8.886251 6.567038
v -21.64862 9.839064 5.953931
v -21.29139 11.59665 5.766432
v -64.44493 -22.63457 -34.62708
v 5.460587 29.40487 18.97638
v 4.739431 28.41182 18.7427
v 63.12967 25.49224 -29.11699
v 63.24189 23.97968 -29.11826
v 63.40451 25.86194 -30.13676
v -65.81663 50.80442 -24.2614
v -65.65842 51.33866 -23.72159
v 18.72493 -25.25256 9.116836
v -68.29298 16.50156 -29.47207
v -68.99654 18.47691 -32.29863
v -68.15891 15.34102 -28.83317
v -68.30752 18.26367 -29.8523
v -69.48508 17.6752 -34.10469
v -69.52557 15.46107 -33.78175
v -69.47005 19.24401 -34.36605
v -68.99577 19.88888 -32.70098
v -69.50838 21.94594 -35.18727
v -69.70534 19.79524 -35.4467
v -69.27312 20.93999 -33.99741
v -69.13634 21.16208 -33.50233
v 13.36101 -21.81792 11.99995
v 14.0255 -21.48879 11.14008
v 13.7033 -20.87385 12.07379
v 14.70732 -19.83769 11.03434
v 13.52897 -20.94792 14.53321
v 13.19774 -21.67251 12.69586
v 14.04789 -19.40506 13.38146
v 13.27833 -21.33109 14.76475
v 52.37451 -51.09316 -38.39881
v 9.023498 64.53745 20.56513
v 8.711 63.40668 20.74356
v 9.880116 65.98087 20.27921
v 9.225772 66.2744 20.32051
v 10.52606 64.98455 20.31316
v 11.24615 66.9122 19.907
v 10.83674 63.40983 20.46166
v 56.79079 -36.84837 -32.8294
v 57.15732 -36.25241 -33.74802
v 56.93145 -38.13947 -35.008
v -33.11419 -35.85193 5.435583
v -33.6096 -34.78764 5.45587
v -32.80215 -34.59814 5.871854
v 6.601876 51.80627 22.33898
v 3.466377 51.89746 22.55715
v 59.97152 -21.97247 -32.25875
v 59.47248 -23.95487 -31.68959
v 59.85877 -20.84966 -30.1015
v 60.28944 -20.28875 -32.10944
v 60.41917 -18.97837 -31.18647
v 28.74569 2.642069 5.268223
v 28.89044 3.938678 5.249084
v 29.08417 5.462678 5.269343
v 27.16699 4.667626 5.48407
v 27.03794 6.786984 5.554684
v 27.36741 2.840532 5.45896
v -21.35325 1.481341 9.195993
v 38.18434 66.95242 7.732193
v 38.99451 67.15505 7.004073
v 39.23486 67.7052 6.713326
v 37.32338 65.70055 8.624381
v 36.07173 65.89458 9.57971
v 36.79953 67.43722 8.79104
v 35.59066 67.40721 9.706439
v 34.75464 68.73997 10.10752
v 1.061981 55.80906 22.2714
v -68.3128 36.34742 -33.64236
v 30.43533 -1.105938 5.261312
v 27.89581 -75.7174 -23.11799
v 25.81412 -77.39536 -23.53952
v 61.1811 -14.91885 -30.72549
v 14.30281 -14.95776 13.19553
v 13.73463 -13.62489 15.35751
v 26.38964 -8.974444 8.243735
v -20.40088 14.5352 5.344341
v -0.9785017 -52.0282 14.52505
v 0.4905548 -51.74761 14.46075
v -56.6424 -51.95162 -48.53638
v -10.24939 -43.70683 13.93068
v -12.44431 -43.45655 13.41444
v -12.37592 -44.4422 12.1419
v -9.071768 -44.34816 13.60599
v -10.5441 -44.44814 12.52007
v -34.70565 76.47886 11.26874
v -33.70362 75.21479 12.41742
v -35.17376 78.20449 10.19729
v -33.82064 77.93309 11.20612
v -33.32783 76.68578 12.09296
v 14.45097 37.88226 20.81819
v 14.14117 36.08894 20.41892
v 12.96565 36.91175 20.78652
v -54.71147 -54.60559 -49.7624
v -38.25205 0.7939751 4.664706
v -39.80672 1.786201 4.17267
v -41.36427 1.265615 3.774914
v -40.346 3.220115 3.884665
v -36.60752 76.6936 9.947952
v 38.66484 31.53901 10.65096
v 37.7892 32.35467 11.3878
v 37.99946 32.79009 11.48823
v 39.12907 33.3905 11.22477
v 37.48022 30.59808 10.70434
v 36.16864 32.07639 11.87927
v 36.01354 32.56784 12.1896
v 36.9821 33.00109 12.0382
v 35.79876 30.30816 11.16638
v 34.70324 31.97033 12.32738
v 36.87432 29.11354 10.31551
v 35.36221 29.42589 10.95031
v 34.83459 27.99412 10.36165
v 34.25919 28.81147 10.86692
v 34.29253 30.35595 11.67001
v 32.16999 29.61237 11.86319
v 32.86147 30.68746 12.22754
v 34.05815 31.65994 12.37527
v 38.3878 68.9445 7.192711
v 39.16548 69.37206 6.341716
v 37.97267 71.19193 6.852648
v 37.10779 69.96323 8.009624
v 36.72326 71.68414 7.757595
v 36.79803 72.8378 7.33082
v 37.3844 74.30537 6.261884
v 38.91061 72.17245 5.664557
v 39.23384 70.65058 5.881559
v 38.42117 74.41736 5.200326
v 38.64011 73.26376 5.469785
v 39.48811 73.88123 4.361373
v 39.95636 72.61958 4.465385
v 40.42394 71.48685 4.428843
v 40.34451 70.43037 4.893343
v 39.99558 69.5961 5.50313
v 40.9162 69.78608 4.5247
v -67.3782 41.37683 -30.58229
v -28.01034 3.386384 6.243594
v -8.645714 -19.85087 24.06333
v -9.271117 -19.69851 23.64229
v -48.28871 19.71898 -1.627736
v -47.77405 20.20298 -1.158734
v -47.72538 19.54705 -1.43752
v -47.79787 17.79273 -1.512967
v 57.45737 -38.15366 -37.8626
v 56.65268 -41.28283 -38.96321
v 57.22951 -39.64773 -39.2756
v 10.94582 -84.80112 -9.096576
v 8.339708 -85.19292 -7.069038
v 41.71102 -65.04942 -40.99791
v 44.80634 -62.13024 -38.40494
v 45.27132 -61.47256 -40.40361
v 43.42243 -63.34547 -41.58826
v 44.29006 -62.4894 -36.22626
v 46.13323 -60.44614 -37.77303
v 47.27561 -59.21827 -40.29378
v 47.19454 -59.17193 -42.26733
v 47.8986 -58.31852 -39.46171
v 48.9094 -57.08434 -41.81186
v 47.66451 -58.38246 -44.87923
v 46.15594 -60.05465 -45.42272
v 46.04333 -60.40422 -43.35146
v 45.59015 -61.05321 -41.828
v 44.59818 -61.88129 -44.14978
v 44.51276 -62.20275 -41.98809
v 43.67619 -62.92074 -43.16512
v 43.49653 -62.91893 -44.41794
v 42.61404 -63.8001 -44.09647
v 40.94208 -65.33107 -43.93327
v 47.36423 -58.53368 -36.08966
v 8.076013 -1.011419 20.29122
v 9.266218 -2.338894 18.90197
v 59.59059 -25.83184 -34.43564
v 59.26678 -27.32413 -34.20419
v 63.26826 27.11444 -29.90049
v 63.07463 26.43638 -29.13707
v -64.17893 -22.96237 -33.10001
v 56.32771 63.08463 -14.62983
v 56.36497 62.38651 -14.45946
v 57.16002 61.82087 -15.81217
v 36.30059 69.9381 8.697388
v 45.39971 9.980147 -2.335418
v 44.79465 9.959188 -1.822756
v 63.03247 28.38832 -29.40644
v 65.46799 -0.9104754 -47.70351
v 65.67206 0.6403311 -46.00968
v 26.16395 3.073816 5.603323
v 24.52772 6.313344 5.690682
v -2.706543 26.72692 19.5919
v -0.5183793 25.27543 19.24461
v 0.7264261 29.47577 20.11834
v -2.514881 29.11392 20.18334
v -3.916888 26.55659 19.40441
v -23.21974 73.728 17.08385
v 34.91215 25.89627 9.405294
v -21.39822 61.84924 19.46162
v 25.16967 -77.63952 -21.61297
v 23.41088 -78.9287 -21.37573
v 21.23005 -80.45988 -22.00573
v 21.55568 -79.9947 -18.86189
v 3.636256 -37.07958 18.18002
v 2.930481 -39.8228 17.96927
v 20.04085 40.39492 20.10333
v 21.75069 41.12503 19.5849
v 20.87788 40.74633 19.87022
v 21.8261 40.18273 19.58089
v 20.98156 39.73619 19.81333
v 19.81446 39.56252 20.11359
v 63.65553 26.79922 -31.10111
v 43.50632 10.48944 -0.8731893
v -56.51934 71.41852 -9.851477
v -55.80861 72.23309 -9.077188
v -54.94442 72.21398 -7.675776
v -54.82682 71.5966 -7.251359
v -54.5602 73.48043 -7.651579
v -55.29885 73.1083 -8.677648
v -57.15196 70.57082 -10.45902
v 63.46286 -8.278397 -40.3438
v -69.17328 -2.626762 -45.10339
v -69.477 -0.903975 -43.49934
v -69.45001 -1.371428 -44.69547
v 49.39795 64.32161 -3.52479
v 1.134552 -23.19617 21.44975
v 1.19514 -22.72344 21.78285
v 2.089448 -22.63619 20.65424
v 0.7396919 -23.05126 22.50534
v 0.4427568 -23.26079 23.13551
v 1.153279 -22.33168 22.35358
v 1.141057 -22.26063 23.23973
v 1.651101 -20.52489 21.69914
v 2.338799 -20.35834 20.61936
v 2.82382 -21.07567 20.02257
v 2.892527 -22.03315 19.84527
v 3.169233 -21.3555 19.47798
v 0.9381058 -22.68415 24.44038
v 1.187896 -22.36402 24.24794
v 1.377242 -21.75391 23.38205
v 1.460618 -20.87017 22.25136
v 1.469987 -20.60786 22.15643
v 17.66645 60.17083 19.34794
v 19.61107 61.26411 18.69505
v 18.47277 62.37549 18.93912
v 17.62309 61.01221 19.2669
v 17.51346 61.84341 19.22766
v 16.13672 23.17118 8.304669
v 16.86568 23.68295 8.537036
v -58.24137 69.33134 -11.67103
v -57.60986 69.70863 -10.79525
v -13.16747 -48.30183 12.07887
v -64.70181 -28.13588 -46.02809
v -64.74427 -28.14931 -47.83276
v -65.01392 -26.46557 -47.97269
v -64.79264 -27.92622 -49.76313
v -65.13438 -25.57401 -46.8925
v -64.86792 -26.94018 -45.57605
v -64.53341 -28.63842 -44.66838
v -65.15248 -25.85588 -50.07231
v -64.75806 -27.83971 -52.53897
v -64.35459 -30.02746 -51.62352
v -65.14851 -25.72649 -52.10186
v -64.61452 -27.76723 -43.62293
v -56.46228 -52.0188 -49.916
v -68.5415 31.82514 -33.91862
v -68.64586 30.80547 -34.10676
v -68.89722 31.11123 -35.04486
v -69.06916 32.57271 -35.96854
v -69.54395 33.1866 -37.69156
v -68.73725 29.88213 -34.24014
v -69.15022 29.67951 -35.72561
v -68.48796 30.10679 -33.39603
v -68.84602 28.52111 -34.2942
v -58.46247 -48.48187 -50.10395
v -58.85487 -47.7969 -49.02044
v 66.2157 16.47698 -39.26511
v 66.36383 14.41137 -39.86162
v 2.568367 -19.77769 19.80139
v 2.250886 -19.81503 20.30265
v 3.197424 -20.17083 19.49112
v 3.000629 -19.72526 18.9088
v 35.66562 8.757885 3.825027
v -0.5104836 -39.72138 18.46066
v 1.564736 -39.36234 18.31323
v 0.3935256 -41.90447 17.47342
v -1.853009 -43.30748 16.57915
v 0.7870995 -43.06693 16.36296
v 2.232237 -42.11341 16.8095
v -0.3353258 -45.11345 13.67312
v 1.540843 -44.03857 14.89678
v 7.851528 -23.02323 16.82864
v 7.373881 -22.42249 17.28163
v 35.83886 45.84027 12.58903
v 13.97011 59.08885 20.37183
v 15.98023 32.18382 17.47342
v 19.11433 32.67347 16.94778
v 17.8971 32.63036 17.28469
v -47.54154 36.18379 9.419434
v -46.68406 36.01583 10.04148
v 23.95022 -43.44164 3.972019
v 21.78529 -44.64053 3.246832
v 24.47394 -44.68909 2.671803
v 24.66848 -43.01414 4.086183
v 26.61999 -44.27122 2.312113
v 22.44969 -43.51918 4.421839
v 8.441764 54.46188 21.82187
v -25.99491 41.59961 19.59259
v 16.2803 -82.33517 -10.83889
v 17.65514 64.27802 18.94454
v 19.96418 62.96064 18.43256
v 40.23362 0.880904 2.386977
v -0.008620443 32.08603 20.93328
v -1.450398 30.68155 20.6278
v -4.084884 30.72481 20.4944
v -1.922336 33.58102 21.37645
v 36.16039 46.88506 12.11634
v 7.573972 0.7706361 20.08988
v 0.6816181 47.37754 22.94865
v 0.6191239 49.90905 22.82687
v 1.110916 51.68047 22.67347
v -49.90873 36.10906 7.144537
v -49.83741 36.41591 7.299633
v -49.42785 36.27366 7.716712
v -49.08343 35.93555 7.927083
v -49.00072 36.3536 8.124834
v -48.41002 36.08805 8.794842
v 45.20803 -59.24601 -29.45141
v 44.4676 -59.77314 -28.38831
v 44.28554 -60.68122 -29.75661
v 64.72488 35.65733 -36.37476
v 64.40981 36.90919 -35.17877
v 64.71339 34.67672 -36.44346
v 64.3625 33.86636 -35.15476
v 64.97727 35.20001 -37.31703
v 64.89622 34.67297 -37.15498
v 64.71888 33.67233 -36.62006
v 65.10957 34.35019 -38.10866
v 65.19898 33.96603 -38.46752
v 65.21617 32.72113 -38.45474
v 64.81989 32.27455 -36.82667
v 65.09132 32.13285 -37.84143
v 65.14823 35.69088 -37.77695
v 64.9676 35.87253 -37.1319
v 65.13993 35.23399 -37.87616
v 45.35761 0.2542633 -0.05885452
v 44.81409 1.441855 0.004235478
v 44.91061 3.548775 -0.5661262
v 44.65186 -0.9311486 0.6143696
v 43.33729 -0.08072779 1.160718
v -42.6277 40.9958 12.54342
v 6.799984 -84.85521 -4.917475
v 6.531203 -85.73312 -7.065623
v 5.19047 -85.76713 -6.091871
v 5.457355 -86.12861 -7.507415
v 28.69333 39.80372 17.34433
v 61.59247 46.37957 -25.03119
v 61.81308 46.10201 -25.58507
v -51.99105 17.79455 -5.339746
v 19.58943 -45.82296 2.499233
v 16.37015 20.54897 6.004273
v 16.44405 21.33604 6.6605
v 15.87177 20.65556 6.312109
v 1.839442 30.55562 20.26245
v 1.994186 32.89936 20.96787
v 3.204594 31.06212 20.22171
v 19.85202 25.76284 10.3784
v -56.86204 35.62336 -2.308067
v 0.8967603 -22.83321 25.68074
v 1.400194 -22.35649 25.0482
v 12.31699 65.12607 19.98874
v 10.02724 61.87107 20.76198
v 9.570284 63.1784 20.66071
v 11.29177 60.34254 20.72471
v 12.05837 61.06182 20.5234
v 11.28903 62.08873 20.54381
v 13.52015 60.22768 20.35075
v 27.46235 -45.40879 1.336434
v 4.626209 29.29243 19.18775
v 3.800116 29.51991 19.49653
v 3.646231 27.93156 18.89034
v 23.22042 62.03253 17.32134
v 21.96545 62.19708 17.78209
v 24.16296 63.30924 16.82807
v 21.18843 65.12244 17.78762
v 23.99235 65.30864 16.71594
v 25.08041 64.39669 16.33022
v 20.77144 63.48848 18.10514
v 22.35436 65.73705 17.30415
v 26.1594 63.0862 15.95331
v 22.69857 67.2441 16.99934
v 20.63358 67.7655 17.67835
v 20.66996 67.08969 17.74748
v 22.01285 69.08934 16.96811
v 23.43584 68.31601 16.54439
v 19.60429 69.49992 17.6544
v 20.9983 70.69876 16.96415
v 23.48825 69.84086 16.23157
v 20.21084 70.86024 17.1895
v 22.33682 71.77734 16.2317
v 44.41281 73.85668 -0.9598743
v 44.47662 74.84776 -1.525094
v 45.52078 74.66979 -2.778576
v -47.31779 78.65809 -0.8425767
v -47.53402 76.42044 0.1197167
v 0.145437 -23.07617 26.5231
v 33.16159 26.88459 10.43015
v 6.019331 -42.50433 15.27752
v 3.537668 -41.65335 16.79471
v 4.669571 -42.51531 15.75136
v -62.90904 -36.53707 -49.0275
v -62.55244 -37.6605 -50.9933
v -23.64064 67.31888 18.31758
v 7.557596 -86.00844 -9.509106
v 5.798156 -86.3551 -8.805065
v -15.49336 -85.89137 -13.59575
v 58.1982 -30.68865 -32.30834
v 58.10569 -32.11618 -33.31076
v -0.6605916 22.67981 19.02387
v -2.123685 23.54495 19.14017
v -1.605385 21.36473 19.17078
v -4.095047 22.07967 18.84318
v -4.180697 24.83109 19.01218
v 45.99885 37.08793 6.869993
v 46.71989 37.27577 6.071976
v 29.22523 -45.37486 0.7524183
v 29.65266 -46.05239 0.1831192
v 48.38491 64.5678 -2.277893
v 49.10402 64.0466 -3.034738
v -2.955822 12.84288 22.38655
v -67.74102 -11.60691 -53.3886
v -68.16629 -9.619113 -54.08074
v -68.46946 -8.132114 -54.05088
v -67.71239 -12.07063 -54.98347
v -68.04578 -10.57185 -55.15848
v -67.287 -13.85279 -52.86139
v -67.52763 -13.03857 -54.82801
v -68.72446 -6.921265 -53.64631
v -68.06805 -9.239993 -50.38749
v -68.45878 -7.738742 -52.09201
v 7.10385 1.494431 20.4766
v 39.6728 -66.79895 -41.44973
v 39.42138 -67.18861 -40.00474
v -3.240359 -85.8317 -4.240325
v -0.3943765 -86.34131 -5.632134
v -2.308339 -86.36768 -5.537345
v -3.232372 -86.74183 -6.660123
v -4.501909 -86.65323 -6.505461
v -6.125562 -86.49174 -6.196304
v -15.84065 -8.454115 17.35065
v -15.66875 -9.150839 18.14733
v -14.66023 -8.321535 19.7419
v 5.650803 26.92809 17.61197
v 45.15155 5.814802 -1.245653
v 15.90689 -43.73168 8.568277
v 12.42523 -84.67243 -11.71047
v 10.31172 -85.49894 -11.66481
v 9.178445 -85.62812 -9.973766
v 62.79771 -10.43697 -37.60399
v 62.95703 -10.21037 -38.97686
v 62.32833 -11.46187 -34.71096
v 62.68872 -11.54834 -39.02304
v 62.68398 -11.16776 -37.93021
v 62.35836 -12.58565 -37.4313
v 62.37913 -11.94042 -36.1223
v 61.85232 -14.22858 -35.48826
v 61.9152 -14.39071 -36.57163
v 61.86783 -13.13517 -33.44484
v 62.15879 -11.52837 -33.36821
v 61.51743 -14.63903 -32.97519
v 61.09372 -15.8271 -31.43932
v 60.73993 -16.84195 -30.38434
v 60.75315 -15.55214 -28.61918
v 60.39711 -17.50146 -29.00617
v 60.72333 -17.7766 -31.63416
v 61.18872 -16.26848 -32.89765
v 19.63591 65.0064 18.31896
v -19.14679 -84.53527 -14.726
v -17.07243 -85.37435 -14.3498
v -32.93341 34.61776 15.58895
v -30.47648 33.00651 14.98505
v -20.16043 -84.06875 -18.27514
v 54.06003 -46.31929 -35.12355
v 54.10646 -46.99081 -36.88299
v 53.4978 -48.5867 -37.49202
v 4.699186 -36.60418 17.84707
v 5.106954 -34.65693 17.53306
v 4.606868 -35.02429 17.75701
v -64.61283 36.39975 -21.97562
v -35.75522 41.50611 16.06769
v -36.01798 40.985 16.03539
v -35.47034 40.21927 16.40318
v -14.01414 -7.788447 20.85787
v 1.480823 41.62774 22.71704
v 2.159627 43.36082 22.81876
v -1.118221 41.58207 22.75462
v 0.4521721 43.75074 22.88109
v -2.253777 44.7167 22.91643
v -4.63537 40.38467 22.56788
v -2.075305 37.89844 22.26342
v -4.138436 42.57285 22.79469
v -3.881122 37.54289 22.1712
v -6.469263 40.04871 22.44753
v -0.5473489 45.8471 22.96004
v 1.574691 44.54869 22.88862
v -6.302583 41.9251 22.64548
v -7.499913 42.76473 22.64892
v -5.783167 45.40424 22.84822
v -0.4600103 37.194 22.13832
v -28.61322 74.75052 15.05364
v -26.51336 76.52061 15.19059
v -25.99381 77.60887 14.88737
v -24.71017 76.05257 15.93382
v -24.3407 77.20231 15.57312
v -29.15986 76.61268 14.14355
v -27.33449 78.6174 13.91186
v -22.94824 77.54456 15.79673
v -22.82964 75.34425 16.69958
v -24.31069 74.85418 16.43664
v -23.50897 79.04275 15.01302
v -30.63412 76.68179 13.48355
v -29.89976 78.2217 13.0836
v -28.61195 79.23096 13.12074
v -26.18806 79.65695 13.84715
v -25.24191 79.14835 14.39454
v -20.74728 16.08965 4.66004
v -20.33263 16.89445 4.121623
v -20.50965 17.90998 3.883726
v -20.5645 18.73488 4.182404
v 37.58961 -1.020217 3.589077
v 1.085403 -38.20089 18.46993
v -66.07417 -14.71706 -36.25206
v 49.13878 35.65916 3.529912
v 49.94905 34.63477 2.384738
v 50.0881 36.09233 2.039608
v 50.31452 33.26667 1.859327
v 49.98288 33.06825 2.255262
v 49.73825 32.89368 2.53346
v 49.52868 33.79619 2.930063
v 49.2516 33.41022 3.226336
v 49.20102 34.4377 3.393235
v 48.93737 35.00532 3.776166
v 63.13853 28.97963 -29.82533
v 66.13911 20.92288 -39.97451
v 65.7866 20.44331 -38.05878
v 66.07601 20.15142 -39.53337
v 66.4579 19.85854 -41.51149
v 66.35677 18.85906 -40.74416
v 57.81079 -30.16539 -30.01413
v -62.00034 -39.73162 -46.77999
v -38.6965 78.60654 7.497016
v -37.99839 78.23048 8.198507
v -37.47005 77.75449 8.846424
v -38.22779 79.54568 7.368291
v -39.34793 79.57039 6.507701
v 0.876922 -85.73515 -4.315133
v 42.23072 12.00145 -0.07495171
v 45.48605 -60.53072 -46.89612
v -35.46882 27.39902 10.56433
v -34.36637 28.48472 11.52199
v -33.70227 27.74257 11.08221
v 18.23953 -38.43262 10.07746
v 4.032457 3.933287 23.88809
v 5.251867 2.143579 23.20754
v 4.736044 1.311284 24.42177
v 4.013834 2.475451 24.6677
v 3.248094 4.281752 24.59646
v 5.58152 0.4637707 23.65539
v 6.470155 -1.224777 23.29437
v 4.832864 -0.457441 25.38491
v 4.391355 0.5168512 25.36487
v 5.513295 -2.626815 25.97948
v 4.982369 -1.238624 25.70661
v 7.539655 -3.437487 22.99411
v 7.091765 -1.533606 22.40815
v 7.029948 -3.744012 24.28797
v 6.269605 -4.67876 26.52025
v 8.107107 -6.572536 24.47666
v 7.318624 -5.456748 25.25283
v -42.51678 0.3757434 3.516635
v 24.54659 -78.39069 -24.43574
v -55.18446 -54.15256 -48.65067
v -68.96948 -5.746805 -53.40721
v -9.921798 -47.56588 13.07686
v -7.970718 -48.00589 13.70869
v 57.11161 -30.90573 -28.04399
v 63.5271 29.67126 -31.15215
v 11.20981 -5.666986 16.79941
v 15.80996 0.4548631 10.04773
v 14.53089 1.637536 10.52876
v 14.26544 2.822111 10.15673
v 16.00896 2.299698 8.998899
v 15.2754 4.019937 8.620131
v 13.78157 4.741745 9.439539
v 15.42667 5.545162 7.615692
v 17.42712 4.125856 7.275057
v 18.13866 1.809448 7.950939
v 18.88023 3.452902 6.931987
v 19.69116 1.820462 7.221562
v 16.81738 1.090127 9.058542
v 19.23719 -0.1574829 8.238016
v 14.32149 6.25114 8.025743
v 12.90811 6.011214 9.421067
v 14.4656 5.266881 8.500694
v 13.11728 7.12749 8.425519
v 12.35767 7.127389 9.213026
v 14.62941 7.079281 7.360994
v 14.33158 8.430852 6.828588
v 16.40302 7.867674 6.181663
v 16.16636 7.027411 6.530951
v 12.7173 8.15854 8.103622
v 12.96113 8.760347 7.56945
v -36.9584 11.83709 5.509273
v 28.16114 0.4962974 5.459898
v -33.72535 73.35617 13.00477
v -58.72576 -46.51661 -56.00657
v -33.46654 -42.84821 2.700118
v -21.02293 -42.75438 9.624244
v -22.17354 -43.35334 8.069344
v -19.75968 -42.96743 10.24571
v 12.79956 -44.58536 8.368281
v 31.41021 -73.76737 -28.77375
v 31.34761 -73.9006 -30.53398
v 33.50179 -72.26379 -30.53874
v 32.57756 -72.99202 -31.24125
v 33.96048 -71.94891 -31.62679
v 32.2439 -73.1399 -33.5084
v 31.46687 -73.76377 -32.55832
v 31.05269 -73.92423 -33.76783
v 29.60952 -74.95428 -32.3834
v 34.98912 -71.14974 -33.35569
v 33.49727 -72.19704 -34.53629
v 35.41787 -70.76989 -31.49179
v 35.86994 -70.46231 -33.24409
v 37.05016 -69.46288 -32.20797
v 36.97741 -69.22656 -29.95174
v 38.45141 -68.18169 -32.16922
v 36.05925 -69.87204 -28.56412
v 37.26966 -69.32465 -34.07415
v 32.66258 -72.67149 -35.5517
v 34.8704 -71.12403 -36.17696
v 18.62579 -43.00683 7.486148
v 17.73162 -43.25196 7.8895
v 18.47116 -43.54027 6.945382
v 17.06653 -43.74115 7.727568
v -50.50674 36.24556 6.752723
v -50.38501 36.78484 6.97739
v -50.11859 36.76113 7.278727
v -50.30024 37.34891 7.106602
v -49.94523 36.83911 7.53268
v -49.72688 36.55125 7.498097
v -49.61243 36.67656 7.883851
v -49.33881 36.38615 7.876218
v 27.74831 71.19286 13.9943
v 26.86814 70.1235 14.6355
v 28.94579 70.78616 13.44649
v 28.09811 71.9474 13.6374
v 30.05937 70.74316 12.82328
v 28.95977 72.42758 13.01439
v 30.2206 72.83426 12.22698
v 29.97146 69.58282 13.0974
v 31.22375 71.80505 11.82194
v 31.29556 69.76395 12.27816
v 32.17229 70.9339 11.41978
v 33.18517 70.35239 10.89201
v 32.55832 69.19145 11.54329
v 31.43623 68.96532 12.34562
v 33.28028 72.26311 10.32662
v 31.64316 68.3255 12.32773
v -67.93272 26.2641 -30.51671
v 59.23198 50.86022 -18.27213
v 4.457685 -21.67388 18.36906
v -59.65308 -46.196 -47.41946
v -59.62953 -45.98946 -50.36125
v -60.45624 -43.88488 -51.39913
v -60.25522 -44.18569 -52.51058
v -59.76264 -45.50381 -51.72205
v -59.09418 -47.01846 -51.2478
v -59.80505 -45.0018 -53.52878
v -58.62391 -47.77545 -52.19312
v -59.20503 -46.23165 -53.81716
v -58.57199 -47.51052 -53.70231
v -57.69885 -48.9133 -54.344
v -58.13463 -47.77907 -55.44778
v -59.3078 -45.74867 -54.71595
v -58.07121 -48.75168 -52.47293
v -57.00117 -50.40802 -53.24794
v -57.47175 -49.78521 -52.51086
v -57.43257 -50.10032 -51.51301
v -56.90749 -50.91754 -51.74305
v -60.59015 -42.8684 -54.34941
v -59.60029 -46.33988 -45.73369
v -59.22718 -47.16201 -47.62998
v -59.9116 -45.50276 -44.1329
v -58.7681 -48.08314 -44.19261
v -59.31869 -46.73262 -42.79515
v -60.91037 -42.50993 -52.66965
v -61.26773 -41.16762 -54.01439
v -60.95924 -41.22668 -56.27428
v -61.36964 -40.61809 -54.98333
v -60.9833 -40.65897 -57.52523
v -61.58533 -40.50392 -52.9697
v -61.50583 -39.59693 -56.71558
v -16.63325 -21.78986 16.11878
v 25.42027 -11.68295 8.92112
v 24.28958 -10.33908 9.053964
v 44.55807 2.583933 -0.1229212
v 23.94441 -41.94534 5.144781
v 23.20933 -41.35179 5.917643
v 6.263708 1.410338 21.99534
v 6.945222 -0.1455592 21.7529
v 57.53772 -38.79626 -39.66341
v 57.61126 -37.24073 -37.24925
v 57.87382 -37.40861 -39.1979
v 30.93665 73.5302 11.49573
v 32.24685 72.37018 11.00995
v 66.40804 16.99275 -40.57272
v 11.23568 36.08654 20.81066
v 12.11531 36.43922 20.80099
v 9.881994 36.52149 21.11187
v 9.127038 37.49125 21.44707
v -59.70307 -45.69226 -41.99836
v -59.21383 -46.59253 -40.85551
v -28.60888 4.536033 6.059689
v 37.73964 -67.52446 -27.02136
v 32.07369 9.847551 5.200469
v 32.53655 8.60273 4.906188
v 13.74836 -45.93455 6.339285
v -55.96296 35.90982 -0.5615511
v -55.35022 36.55 0.3900008
v 34.99631 32.95089 12.74809
v 34.46693 32.8246 12.88141
v 36.005 33.66777 12.73356
v 36.96828 33.78216 12.39279
v -24.69186 -45.87132 2.228608
v 4.52219 -2.592543 27.35123
v 4.88529 -4.291535 28.21445
v 6.627212 -6.196004 27.25608
v 5.174518 -5.628988 28.96664
v 4.350496 -5.475833 29.80387
v 3.123161 -3.188706 29.24423
v -64.58126 -27.41393 -42.5307
v -67.49313 -10.42939 -44.5351
v 25.89012 -10.68453 8.667568
v 24.32978 -8.089487 8.659208
v 23.94358 -6.720175 8.464954
v 25.65742 -5.709534 7.668041
v 27.40417 -6.472922 7.349965
v 26.75695 -3.677889 6.753765
v 28.14644 -3.376349 6.279039
v 28.56721 -4.826331 6.567297
v 23.8817 -5.49584 8.156256
v 23.81325 -3.981544 7.718466
v -62.94012 -35.91991 -52.73122
v -63.32795 -34.49001 -52.37755
v -62.08651 -39.12157 -52.01136
v -62.45007 -37.75691 -52.56416
v -62.39592 -38.3698 -49.53661
v -61.73297 -40.57791 -49.68114
v -20.09212 61.28457 19.83031
v -67.65616 -9.983183 -45.88382
v -68.01704 -9.28322 -49.56406
v -68.28545 -7.988948 -49.39333
v -68.48802 -6.847314 -48.40442
v -67.34831 -10.57216 -42.85121
v -67.09997 -12.01495 -42.84602
v -67.06452 -12.67327 -44.05236
v -66.88573 -12.10104 -40.08295
v 22.89439 40.97159 19.24327
v 37.9058 -2.709946 3.751122
v -31.94531 77.41737 12.41431
v 21.8056 -80.13645 -23.99178
v -15.54089 -19.78312 19.75061
v -14.72732 -19.66761 20.5036
v -70.22739 9.097743 -37.47191
v -70.43412 11.46119 -38.10267
v -70.11002 11.15924 -36.29703
v -70.54552 13.83895 -38.6023
v -70.51685 12.82 -38.45833
v -69.84594 12.90517 -34.98439
v -69.72088 14.35056 -34.55707
v -70.22306 14.49345 -36.93771
v -13.23448 -85.52802 -7.30886
v -68.3138 25.42754 -31.63677
v -68.61156 24.02292 -32.36436
v -68.86224 26.66055 -33.98924
v -68.84425 24.8243 -33.38171
v -68.19011 26.75049 -31.50525
v -68.86813 21.95646 -32.70759
v -69.14575 23.4336 -34.11695
v -68.48467 27.52874 -32.85815
v -53.82484 35.11843 3.012135
v -53.31256 35.52436 3.608053
v -53.65028 35.77293 3.210729
v -4.01493 -6.826988 33.44266
v -3.172924 -7.579681 34.09663
v -9.100852 -44.80034 12.6755
v -9.504998 -44.91746 12.51438
v -10.0366 -45.2304 12.41076
v -10.37555 -44.7504 12.31639
v -11.14319 -45.12741 12.12361
v -11.51234 -44.71961 12.05374
v 5.084636 52.72015 22.36866
v 3.721671 53.23483 22.41248
v 2.085754 53.09991 22.50163
v 5.51365 53.97604 22.20157
v -0.5387127 53.94136 22.49487
v -0.9250771 50.49706 22.80715
v -1.462031 51.97744 22.69633
v -2.288563 54.47971 22.44041
v -3.283141 52.69783 22.59585
v -3.466707 50.05866 22.80443
v -4.491013 52.26252 22.62396
v -21.12536 -43.93965 7.906151
v -23.496 -43.37647 7.029742
v -22.53951 -43.87154 7.010936
v -23.40166 -44.43959 5.262916
v -66.67149 -16.16852 -48.34595
v 0.3966277 -49.47557 14.20384
v -0.484236 -50.47103 14.44967
v 1.695639 -31.43166 18.37593
v 15.25681 37.28071 20.58925
v -68.63891 -6.402911 -49.68861
v -68.53429 -7.143603 -50.94715
v -68.69928 -6.262818 -50.55504
v -68.83702 -5.609708 -50.26326
v 19.58562 -3.452781 9.220253
v -36.98418 41.56585 15.49659
v -37.52269 40.86217 15.38449
v -38.23792 40.72491 15.13145
v 63.15016 40.251 -30.48678
v 66.52963 6.181953 -44.96841
v 66.61304 5.581483 -47.50598
v -66.78249 47.3428 -27.67094
v -66.73383 48.24822 -27.2885
v -66.62292 48.56744 -26.89557
v -66.46295 48.46672 -26.37681
v -69.37187 27.76402 -36.2149
v 61.84724 45.33152 -25.97511
v 61.94176 45.55787 -26.16565
v 62.10568 44.55746 -26.85245
v -13.47933 -7.147531 21.73981
v 19.57857 -24.44934 8.848146
v 19.91776 -1.20732 8.295149
v 18.71445 -1.292695 8.925253
v 44.95244 14.96412 -3.131867
v 44.8355 17.03987 -3.152066
v 45.47852 17.10687 -3.575753
v 43.80499 13.62343 -1.783643
v 44.00613 15.31238 -2.440749
v 44.30373 16.60427 -2.814289
v 44.56177 17.50209 -2.839456
v 44.97344 17.60124 -3.078276
v 44.3065 18.11296 -2.859483
v 44.61975 18.53343 -2.765404
v 45.2523 18.35485 -2.881435
v 44.41068 19.37321 -1.536005
v 44.21144 18.90994 -2.140425
v 44.13766 19.85393 -1.033279
v 44.29969 20.47529 -0.8018433
v 44.99625 20.27139 -1.44014
v 43.62122 19.96199 -0.5232355
v 43.91885 21.41879 0.1736667
v 48.0113 37.53827 4.525295
v 46.68047 36.35337 6.224242
v 57.95067 59.33819 -16.70835
v 58.16151 57.52237 -16.60444
v 58.93854 56.66409 -18.14917
v 58.72714 58.02974 -18.09672
v 58.6929 59.0965 -18.26257
v -34.78453 -35.21786 4.805229
v -44.31142 80.35259 1.397771
v -43.12722 79.62539 3.052341
v -22.43682 12.2011 5.731618
v -20.74155 13.35814 5.603962
v -13.97211 -46.81933 11.12398
v 9.458895 34.06839 20.34106
v 10.43638 34.51461 20.34076
v 10.78793 35.47974 20.66432
v 9.468087 34.78725 20.63446
v 8.762795 33.97456 20.42476
v 8.230639 35.16059 20.92031
v 7.64376 33.96496 20.57473
v 9.966837 35.76799 20.89842
v 7.97739 32.64413 19.96472
v 6.71585 32.50283 20.1086
v 6.226645 34.18405 20.84078
v 6.958056 34.61778 20.90537
v 7.220519 31.56379 19.57652
v 5.667556 31.71978 20.00246
v 5.776547 30.49524 19.42753
v 6.04698 33.4139 20.593
v 4.178456 30.63761 19.86558
v 3.546264 34.72401 21.32514
v 3.832809 32.7137 20.66569
v 5.067258 33.49146 20.74988
v 5.838087 34.86498 21.11639
v 5.307197 36.31527 21.58741
v 6.887892 35.44161 21.19345
v 6.188716 35.94524 21.40603
v 7.55508 35.56037 21.14486
v 1.358176 34.5466 21.47511
v 7.421469 30.51893 18.99027
v 6.792052 29.79514 18.7642
v 6.475875 30.35428 19.15564
v 7.879297 29.82329 18.44378
v 8.630487 30.19973 18.39855
v -5.005951 34.44206 21.43461
v -32.49261 -33.73492 6.174595
v 37.48518 -68.2256 -28.14775
v 38.78933 -66.63857 -27.69629
v 65.88461 10.16053 -37.17939
v 66.23006 11.98624 -39.38581
v 66.22729 10.50598 -39.5584
v 66.50336 12.43826 -41.14166
v 66.22055 9.360379 -39.86082
v 66.64051 12.20689 -42.10333
v 66.18999 13.40797 -39.0036
v 66.38297 12.99531 -40.28318
v 28.769 -1.707952 5.689092
v 64.23944 -6.195675 -45.65353
v 63.86715 -7.795424 -45.67638
v 10.94597 -43.3876 12.00033
v 11.73316 -43.75399 11.09891
v 9.840703 -44.4559 11.06859
v -25.55473 -45.83516 2.012333
v -35.57961 -2.881886 5.8365
v -36.1187 -4.626606 6.099486
v 62.84133 -11.57178 -41.16873
v 62.53706 -12.77124 -40.26043
v 62.24828 -13.65834 -38.70494
v 61.94328 -15.40218 -38.78628
v 61.99841 -14.32478 -37.38765
v 62.30447 -14.31403 -40.97549
v 62.60147 -13.29561 -42.37196
v 62.21675 -15.52515 -42.65798
v 63.11217 -10.42787 -41.79496
v 61.89641 -16.66393 -40.78384
v 61.53639 -17.49591 -38.61398
v 61.61655 -16.35165 -37.15312
v 61.45857 -18.49669 -39.62067
v 61.5905 -15.33512 -35.07626
v 61.30122 -17.26086 -35.56838
v 62.35326 -14.9936 -43.37932
v 62.35919 -15.49005 -44.88559
v 62.14984 -16.72469 -44.8416
v 61.9799 -17.08323 -42.97272
v 62.59444 -14.09906 -44.84288
v 61.64489 -19.18259 -42.7534
v 61.64352 -18.59486 -41.62142
v -41.93728 40.92205 12.98969
v -41.45292 40.48059 13.36727
v -42.24042 39.5871 13.12007
v -43.49987 39.83303 12.27321
v 62.86734 -12.37719 -43.70665
v 62.93469 -11.60679 -42.54332
v 63.15912 -10.8685 -43.85976
v 63.08839 -11.62828 -44.96794
v 62.77619 -13.20332 -45.08017
v 62.99488 -12.44028 -46.48402
v 65.97588 8.867894 -38.05986
v 66.46672 10.22055 -41.55404
v 66.35155 9.005081 -40.95288
v 66.29601 7.850788 -41.16294
v 60.60126 -19.01855 -32.48619
v 60.84853 -19.35156 -35.09162
v 60.39112 -20.82442 -33.6402
v 61.06897 -17.28676 -33.56697
v 60.37841 -21.57383 -34.5
v 61.15984 -18.80025 -37.10835
v 60.95224 -20.26166 -37.46737
v 60.6487 -21.56106 -36.61736
v -39.7112 35.33089 13.4605
v 3.83374 -32.85678 17.88181
v 2.30171 -34.42686 18.19496
v -0.270353 -33.99692 18.07454
v 1.033825 -35.50363 18.29404
v 2.300942 -38.17408 18.34424
v 7.942013 53.09166 22.04307
v 8.472967 51.961 22.10807
v 7.322454 53.5479 22.06173
v 13.42745 -10.61723 14.02153
v 12.96914 -11.44392 15.56649
v 12.54399 -9.841656 15.50535
v 12.49043 -11.22108 16.97585
v 13.26364 -12.71396 16.40181
v 66.69767 11.35715 -42.75257
v -12.21334 -86.70671 -13.64052
v -11.41882 -86.79499 -11.34334
v -52.55151 36.23266 4.470743
v -52.91205 36.00243 4.082089
v 35.80244 71.46107 8.629934
v 34.4373 69.86115 10.10279
v 34.26025 72.74472 9.427021
v 35.6209 72.77422 8.333495
v -20.62423 7.85305 6.645734
v 24.18227 41.57564 18.86254
v -25.48027 -45.2512 2.505573
v -26.1702 -45.52087 2.284871
v 16.32975 -47.0672 5.116204
v 17.36659 -45.71588 3.427623
v 17.79193 -47.04405 3.184395
v -68.24953 37.45274 -33.45946
v -68.02342 39.43495 -32.65231
v -67.68017 39.94738 -31.62844
v 24.78176 66.93645 16.17802
v 66.6459 10.30284 -42.93066
v 66.85471 10.01839 -44.21568
v 66.66415 8.417709 -44.06236
v 66.56841 8.823338 -42.9138
v 66.81287 7.88827 -45.68412
v 66.93492 9.616005 -45.27875
v 67.04897 11.43876 -45.77015
v 66.9933 9.286942 -46.9884
v 67.11691 10.62483 -47.39709
v 30.48946 -3.438658 5.689294
v 19.43236 -43.13885 6.70223
v 20.3073 -42.96989 6.279596
v 19.71652 -43.90949 5.45264
v -54.41625 37.49624 1.669612
v 19.66796 -81.39752 -22.85469
v 20.31609 -80.99054 -21.11859
v 19.36113 -81.48929 -19.27662
v -63.59455 -29.14714 -36.77985
v -18.17328 29.6947 15.28663
v -19.04212 28.91827 14.06733
v 23.70543 3.183074 5.874822
v 23.85401 5.224225 5.763979
v 24.68565 7.323399 5.690664
v 25.30211 8.287418 5.733761
v 26.91565 8.251643 5.693242
v 25.51857 9.905784 5.978227
v 18.65317 12.34367 5.526172
v 19.08609 11.45462 5.614414
v 19.18183 9.224835 5.678412
v 17.98362 8.731675 5.737495
v -62.19901 -37.71101 -55.74753
v -62.36557 -36.55861 -57.52355
v -40.46569 80.61845 4.900651
v -37.2548 81.59923 6.924825
v -38.54329 81.39217 6.094138
v -41.98163 80.52576 3.632628
v -65.93236 -16.27804 -37.73303
v -66.22569 -14.55341 -37.48282
v 19.71896 30.47434 14.49562
v 19.36829 29.40387 13.53453
v 20.18838 29.30022 13.25009
v 21.56828 29.97616 13.61229
v 20.84602 30.90651 14.65067
v 22.50631 28.51981 12.34752
v 23.46429 29.58725 12.98242
v 23.11525 30.30275 13.62716
v 25.10387 30.87147 13.70672
v 25.43425 29.97914 13.01039
v 24.24272 28.41443 12.11008
v 25.13183 28.76551 12.22034
v 26.31489 28.95875 12.17287
v 26.30371 28.14419 11.8185
v 26.67919 27.75043 11.55272
v 25.64169 27.60629 11.60179
v 24.44229 27.60504 11.57975
v 24.63072 27.23031 11.33541
v 23.73583 27.23895 11.41991
v 21.46345 31.52297 15.11627
v 19.87727 32.04625 16.11675
v -10.74151 -47.01877 12.63346
v 30.81614 66.5386 13.08108
v 42.13009 -63.99161 -45.3553
v -63.82964 -32.41481 -52.5585
v -64.0696 -31.64202 -50.64285
v -63.48463 -33.47948 -53.84978
v -63.89641 -31.29005 -55.01999
v -64.39574 -29.491 -53.39153
v -64.13873 -29.80924 -56.67247
v -63.17638 -34.82286 -53.73857
v -63.37731 -33.52536 -55.3933
v -5.478329 -5.507349 31.99793
v 54.85335 -46.00248 -38.79518
v 54.24195 -47.28744 -38.44747
v -61.94985 -39.90055 -48.66341
v -62.61575 -37.65973 -48.64251
v -61.3549 -41.56358 -51.00981
v 9.60437 66.87032 20.18105
v 9.063815 68.19866 20.00825
v 10.54251 66.6953 20.05826
v 10.26756 68.13611 19.84939
v -70.2185 3.366987 -42.63718
v -70.06757 3.853655 -40.52184
v 1.587535 13.93211 20.61991
v -66.50331 -14.11638 -39.69777
v -64.6851 -27.40224 -56.43254
v 21.32021 -4.584626 8.807535
v 22.13765 -6.60456 9.025381
v 21.78551 -2.177264 7.889449
v 14.49977 60.35878 20.12957
v 15.10151 61.08815 19.90148
v 16.11889 61.14108 19.63696
v 15.38641 61.62007 19.7741
v 16.46925 60.45077 19.61856
v 24.76164 66.12226 16.27832
v -51.95039 36.87106 5.117779
v -51.33742 36.45319 5.878782
v -51.09433 35.99907 6.10966
v 3.550547 -20.25287 18.42878
v 3.614943 -19.94527 17.88705
v 55.62594 64.68289 -13.83922
v -55.57393 35.06093 0.1668003
v -55.04275 35.08957 1.035676
v -54.83823 34.82398 1.355564
v 18.10286 -82.07968 -23.16163
v 17.53472 -82.54324 -20.58871
v 58.58712 56.14814 -17.24834
v 58.99999 54.71396 -18.00243
v 59.35321 54.27715 -18.7089
v 59.54855 53.58761 -18.95688
v 65.5802 28.61393 -39.42417
v 65.47443 29.4043 -39.03493
v 65.21312 30.13937 -38.11332
v 65.72388 26.87339 -39.67936
v -66.54394 -13.06525 -37.94231
v -62.74715 -36.23362 -54.45096
v -66.72332 45.32294 -27.88878
v -22.47036 76.05676 16.55265
v -67.03949 45.42663 -28.64788
v 66.3441 3.465922 -47.78987
v 66.01733 1.674135 -48.07748
v 1.884916 6.367252 24.67341
v -70.75782 10.29352 -40.86343
v -70.62504 9.522924 -40.31485
v -70.32227 7.456072 -38.82692
v -70.57019 8.311109 -40.17325
v -70.65301 8.563075 -41.06803
v -70.50798 6.862384 -40.95895
v -70.38209 5.707502 -40.84845
v -70.53299 5.627243 -42.20581
v -70.50684 4.742557 -43.25305
v -70.21243 4.179507 -41.39278
v -70.71982 6.528396 -42.82975
v -70.64852 6.564692 -42.20204
v -70.75546 7.275661 -42.3716
v -69.92945 1.91567 -42.41452
v -70.27532 3.201287 -43.78842
v -70.14925 2.300246 -44.23369
v -70.43135 3.797285 -44.43739
v -70.72568 5.970057 -43.78012
v -70.63141 4.923578 -44.65426
v -70.54296 3.788996 -45.57391
v -69.65777 0.3910656 -42.5983
v -69.83511 0.3951293 -44.52669
v -69.88565 0.04776904 -46.78758
v -69.601 -0.7720358 -45.05266
v -70.3925 2.800931 -46.20789
v -70.26392 1.905559 -47.07599
v -70.41801 2.681242 -47.0819
v -70.64962 3.665982 -48.61553
v -70.38867 2.110595 -48.20316
v -70.68927 3.977542 -47.77917
v -70.91669 5.203745 -47.98181
v -70.70963 4.600377 -46.1341
v -70.36764 1.6405 -49.99959
v -70.32087 1.300048 -51.1824
v -69.94794 -0.2210399 -49.67051
v -70.57833 2.525482 -51.2256
v -70.747 3.722355 -50.54082
v -69.81976 -0.5420188 -48.33513
v -70.83775 4.351397 -50.20012
v -70.01013 -0.1185411 -51.38048
v -69.56138 -2.252301 -50.31493
v -69.54702 -2.023924 -48.88173
v -69.73405 -1.612644 -51.6042
v -69.38806 -3.347489 -52.44627
v -69.9838 -0.6677381 -52.75414
v -66.45521 -17.50165 -47.94356
v -66.24063 -19.07093 -49.32443
v -65.72175 -22.40676 -49.14244
v -65.95438 -21.04954 -51.1776
v 20.23705 -2.333398 8.558829
v 20.84009 61.78258 18.23691
v 21.16876 61.04098 18.17684
v -26.84499 6.984208 6.033455
v -25.2836 5.258975 6.350759
v -24.6549 7.124011 6.114082
v -26.3847 4.50521 6.305383
v -68.69314 28.10507 -33.75788
v -68.33587 29.45106 -32.7321
v 16.99626 13.56818 5.307023
v 63.83525 39.2991 -32.83908
v 64.048 39.92621 -33.33444
v 63.76272 39.93938 -32.4156
v 3.735649 61.29062 21.49564
v 4.323196 63.14651 21.20582
v 22.48025 -79.67498 -24.98153
v 23.31019 -79.16917 -26.33368
v 21.0235 -80.44198 -25.40194
v 19.39732 -81.32249 -24.90487
v 21.63147 -79.98621 -27.12846
v 20.23993 -80.78789 -25.95335
v 17.92536 -81.98605 -24.45194
v 19.55785 -81.12598 -25.76238
v -66.29133 -15.08924 -39.27574
v 38.38047 -68.32738 -36.13655
v 1.434038 -48.3363 13.94404
v -6.613732 -20.62468 23.7356
v 14.25175 -19.03979 12.74006
v 15.85573 -18.11611 10.4065
v 15.2291 -18.05962 10.98634
v -34.18776 79.20721 10.32718
v -32.17247 80.58839 10.73677
v -31.89329 79.02578 11.67528
v -32.94254 77.81516 11.7182
v -7.730825 46.05958 22.76536
v 25.68166 -77.6251 -25.2964
v -3.806732 11.95888 22.67808
v -2.843471 10.77361 23.58388
v -7.323474 -1.933603 28.15169
v -28.65705 -40.1674 6.40209
v 23.47171 -1.786749 7.153713
v 25.40571 -0.7715656 6.285288
v 52.86057 -49.83096 -37.3744
v 52.22271 -51.69701 -39.95248
v 24.41637 -22.02337 8.553982
v -27.77791 81.23202 12.39986
v -26.54657 80.58617 13.1881
v 23.13357 39.6231 19.22095
v 22.26052 39.90118 19.47215
v 22.90568 38.7971 19.33807
v 21.77418 39.30713 19.62088
v 22.27116 38.22429 19.50553
v -53.05436 75.11232 -6.274622
v -53.83754 73.36751 -6.571489
v -54.00317 72.07283 -6.279237
v 63.37066 -9.628782 -43.35657
v 32.82631 28.4653 11.04699
v 31.8635 27.54433 10.93078
v 31.34409 28.56695 11.57527
v -28.99743 -41.57436 5.481392
v -29.33332 -42.73714 4.474208
v -30.78832 -41.80622 4.542213
v 3.714057 -85.14626 -3.895168
v 45.45054 13.26768 -3.251553
v -36.47287 78.89554 9.00144
v -35.37389 80.11457 9.134841
v -36.89302 79.74947 8.235188
v 15.20715 -83.34705 -12.14613
v 43.50536 -62.44654 -47.03853
v -65.04463 -26.2642 -53.36879
v -65.24762 -25.09531 -53.63357
v -65.31733 -24.76928 -52.8545
v -65.36526 -24.65269 -51.21284
v -65.44631 -24.07761 -54.29521
v -65.54984 -23.6515 -52.86814
v -65.68207 -22.82019 -51.1252
v -65.75623 -22.45669 -53.35382
v -65.19176 -25.29756 -54.94512
v -65.33925 -24.39682 -55.90746
v -65.67384 -22.6865 -55.92294
v -65.75401 -22.02517 -57.89487
v -65.93845 -21.38639 -54.84855
v -65.57806 -22.79598 -57.77866
v -65.96659 -21.20738 -56.79962
v -31.93374 -40.45927 4.651547
v 59.30368 52.48777 -18.36393
v 60.13232 51.06103 -20.31678
v 60.27612 51.91993 -20.72451
v -61.29995 60.11158 -14.2204
v -61.17011 64.16021 -15.20512
v -61.90082 62.08028 -16.14672
v -61.71655 62.97069 -15.9509
v -62.44585 61.57872 -17.22327
v -62.67799 60.38499 -17.19286
v -62.999 59.36896 -17.6564
v 24.59257 53.35817 17.62539
v 24.11154 52.85203 17.89584
v 9.427747 69.43608 19.72301
v 10.86744 68.57741 19.68236
v 12.15178 67.74525 19.64412
v 11.7386 68.46147 19.58845
v 40.28998 -2.107803 2.854439
v 37.66319 76.32059 5.056523
v 39.20135 75.06567 4.172362
v 38.68233 76.11605 4.17414
v 37.83758 77.36255 4.348484
v 38.82365 77.55856 3.292802
v -28.87621 73.50959 15.33205
v -1.304361 9.757094 24.16183
v 25.5663 67.5491 15.77369
v 26.2961 69.1502 15.11426
v 66.56036 13.8707 -41.10708
v 66.80834 13.83441 -42.90644
v -46.9858 18.31122 -0.6978823
v -65.26437 -24.32422 -57.54302
v -65.00629 -25.78766 -56.96346
v -65.3455 -23.68476 -58.65771
v -64.93687 -25.37933 -59.2054
v -64.60795 -27.13043 -58.64155
v -64.45146 -27.52401 -59.43629
v -64.09244 -29.32456 -58.6564
v -64.79811 -27.26627 -54.62247
v 19.03328 70.80441 17.53668
v 20.38621 73.59073 16.41688
v 21.16214 72.68638 16.42885
v 0.5540807 8.665001 24.23915
v 28.72088 -75.5733 -31.82183
v -2.188559 -45.12455 13.88102
v 23.42648 -23.47166 8.395829
v 19.52882 66.78549 18.13548
v 19.70178 68.19608 17.88033
v 18.65488 68.8309 18.03999
v 18.93374 68.46223 18.03842
v 17.47042 65.9324 18.80883
v 18.26064 67.37479 18.41196
v 16.8714 68.13074 18.63739
v 16.32866 63.84572 19.3347
v 15.69324 65.52079 19.27795
v 16.08472 67.08749 18.97985
v 17.24418 62.56684 19.23665
v 16.38888 62.56602 19.44866
v 15.62904 69.53636 18.66395
v 17.55173 68.64334 18.36748
v 17.85314 68.20083 18.38162
v 18.31319 68.46195 18.20513
v 16.91636 68.92007 18.47313
v 17.70654 69.95191 18.06051
v 16.71148 69.8632 18.34026
v 57.80269 -36.21025 -36.83606
v 57.97013 -34.79541 -35.79397
v 57.50565 -36.113 -35.20741
v 58.16299 -35.35917 -37.70704
v 58.42739 -33.97848 -37.28999
v 57.70186 -34.53621 -34.12832
v 58.30835 -33.39794 -35.85833
v 58.03437 -33.38193 -34.39081
v 58.64173 -34.44887 -39.60204
v 58.55521 -35.26019 -40.44555
v 58.201 -36.90632 -40.97653
v 58.8813 -33.07844 -39.12197
v 59.22186 -33.01904 -41.60832
v 58.405 -36.62494 -42.41143
v 58.08704 -37.8454 -42.35871
v 57.77327 -38.75771 -41.70466
v 57.8864 -38.99033 -43.75542
v 57.48615 -40.18605 -43.41491
v 57.36692 -40.14375 -41.85669
v 8.013723 -2.416757 21.35115
v 8.019484 -4.250919 22.673
v 9.251942 -4.897964 20.2808
v 9.163926 -3.146208 19.54255
v 9.236787 -6.417891 21.23801
v 8.768845 -6.052895 22.21074
v 8.355242 -5.668566 23.01042
v 10.02242 -4.861409 18.7166
v 9.784051 -6.558378 19.97713
v 10.06581 -7.392525 19.79955
v 10.19906 -6.24796 18.90392
v 9.34283 -7.162788 21.5209
v 8.566301 -6.247596 22.91129
v 8.650504 -6.827669 23.17823
v 65.6314 20.78076 -37.41587
v 14.81005 -18.58038 11.44973
v 14.77766 -17.43867 11.95589
v 29.37008 39.30865 17.14694
v 29.72219 38.73037 16.94097
v 26.92788 40.40969 17.90712
v 27.58486 39.39672 17.72971
v 26.5916 39.84043 17.99156
v -25.0625 -81.3808 -22.8674
v -23.35079 -82.35369 -21.87234
v -22.86616 -82.65941 -21.1888
v -22.2284 -82.97945 -21.11818
v 18.60893 69.22238 17.97454
v 16.83049 71.22694 17.99771
v 18.09463 72.17661 17.46943
v 14.01562 -15.10176 16.38774
v 13.56349 -14.23915 17.63962
v -70.87607 11.63129 -41.36846
v -70.68861 12.97094 -39.90533
v 40.14177 -66.23415 -42.63982
v 39.09958 -67.00154 -42.89879
v 37.49118 -68.47598 -41.5694
v 38.26015 -68.11559 -40.35557
v 37.71104 -68.00967 -43.14113
v 37.09097 -68.58604 -42.48516
v 0.8995857 13.52 21.3139
v 17.99895 -82.25339 -18.67203
v 16.71245 -82.97078 -19.70343
v 58.86435 -29.41717 -34.17299
v -21.33215 -45.10826 4.31898
v -21.76791 -45.20538 3.890977
v -20.91435 -45.27273 4.796894
v -20.48813 -45.10405 5.306884
v -19.75411 -45.53959 6.121804
v -19.63048 -45.1519 6.230589
v -6.721448 35.08248 21.43956
v -7.954803 34.17161 21.01872
v -6.376648 32.31419 20.6691
v 64.71542 36.56801 -36.18491
v 64.84561 36.60264 -36.51645
v -39.50526 13.85077 4.502419
v -38.49958 14.89761 4.585069
v -38.92937 13.3419 4.830169
v -38.64366 12.91165 4.981061
v -38.30785 12.35477 5.034129
v 22.4857 32.09873 15.4354
v 23.47884 31.72563 14.81621
v 23.99579 32.34963 15.25727
v 22.75756 32.73056 16.03548
v 35.24128 24.80438 8.438318
v 35.90667 24.24964 7.517256
v 48.63394 7.538506 -4.48178
v -70.83234 14.20444 -40.67419
v -71.05499 12.62035 -42.2065
v -70.87975 9.541126 -41.99393
v -71.09811 10.95267 -42.97219
v -71.18217 13.73791 -42.66519
v -71.38013 12.33691 -44.68051
v 51.67147 -50.91687 -34.15462
v -37.71587 27.16959 10.07003
v -38.90318 26.59562 9.194126
v -38.16468 26.34064 9.322181
v -36.17567 26.41822 9.678235
v -37.42186 25.68058 9.079934
v -36.92931 26.15099 9.357935
v -38.40612 26.07728 9.04488
v -5.329392 50.9556 22.695
v 66.09738 5.742802 -41.17583
v 65.94854 5.287461 -40.0933
v -67.54037 29.15068 -29.89897
v -67.54796 27.58463 -29.623
v -23.29729 8.691575 6.005089
v -62.78965 60.9181 -17.67026
v 8.59129 -22.80503 16.95262
v 9.581856 -22.71165 17.04258
v 8.414524 -22.36344 17.30344
v 6.930594 -21.73293 17.55813
v 6.330345 -21.35385 17.70189
v 7.075319 -21.29034 17.85125
v 8.044774 -21.72012 17.75217
v 9.660757 -22.31746 17.62502
v 10.63424 -22.33001 17.48859
v 10.94778 -21.5317 18.87612
v 9.915325 -21.79879 18.46356
v 11.4339 -22.01923 17.61905
v 11.26362 -22.58312 16.42751
v 15.73675 71.36604 18.21846
v 16.06927 72.05138 17.97414
v 16.87369 72.44926 17.67039
v 53.74769 -48.60028 -39.09422
v -2.068764 19.39773 19.53396
v -21.17554 75.35264 17.11113
v -21.18779 77.22606 16.43302
v -19.17841 77.0378 16.78118
v -19.16516 78.6256 16.1368
v -17.36148 76.38468 17.37929
v -18.2862 78.00974 16.5858
v -19.64452 75.10686 17.50856
v -20.87071 78.79309 15.73857
v -18.82285 79.93729 15.68153
v -16.91361 79.5661 16.13631
v -20.67178 80.8035 14.79943
v -18.61131 81.77444 14.74366
v -20.06034 82.16367 14.22905
v -17.21371 81.58014 15.15576
v -59.1088 64.82156 -11.48315
v 18.85358 73.56827 16.86286
v -70.84702 8.253159 -42.42941
v 40.43549 9.968374 1.422818
v 40.88504 9.736057 1.135933
v 21.8572 -79.89709 -26.52207
v 22.8798 -79.30036 -27.50593
v 42.90934 -1.120122 1.561789
v -40.82537 40.48496 13.76857
v -40.37534 40.66804 13.96758
v -20.30268 -44.63155 7.147482
v -21.44366 -44.64291 6.364812
v -22.95392 -44.64793 4.608021
v -1.801054 -46.39342 13.7927
v -3.711095 -45.76313 13.38046
v -2.289517 -47.71279 13.94287
v -71.00828 5.306361 -49.39063
v -71.04053 5.893476 -48.139
v -70.93156 5.737267 -46.91465
v -71.20036 6.089076 -49.48343
v -71.28001 6.766782 -49.40383
v -71.30774 7.23568 -48.26383
v -71.22525 7.137029 -47.39548
v -71.02017 5.14535 -50.167
v -71.22651 6.125187 -49.88527
v -71.42595 7.910436 -49.33745
v 49.91517 -55.5778 -44.94527
v 50.05857 -55.50816 -42.14188
v 48.96046 -56.88669 -43.95177
v 51.08573 -53.99369 -44.41517
v 50.13157 -54.87196 -48.24843
v 51.80859 -52.82684 -46.74041
v 51.39159 -53.07417 -48.3966
v 50.76016 -53.73907 -49.93882
v 51.54453 -52.99009 -40.54303
v 52.16985 -52.22746 -43.36605
v 52.4957 -51.72203 -46.42709
v 53.02757 -50.82806 -44.06876
v 53.02195 -50.68465 -42.64394
v 52.8646 -50.58497 -40.07642
v 53.56982 -49.44536 -41.20631
v 53.74295 -49.42417 -43.55563
v 54.46182 -47.55883 -41.08341
v 54.44404 -47.81594 -42.26188
v 53.80193 -49.42786 -45.19409
v 54.31073 -48.34702 -44.283
v 52.21627 -51.86494 -40.79295
v 52.0566 -51.80794 -50.04071
v 55.09635 -46.37717 -42.12119
v 55.35304 -46.0032 -43.239
v 54.6054 -47.79464 -46.08776
v 55.10963 -45.99181 -40.67956
v 55.67334 -44.35553 -39.89408
v -1.680652 -19.63087 32.62896
v -1.648745 -20.44189 31.77946
v 0.01790994 -19.25233 32.73661
v 1.258956 -19.42007 32.23267
v 3.615562 -19.87259 30.58255
v 3.423336 -20.60094 28.33182
v 3.397346 -18.8345 32.44741
v 5.684923 -18.58623 30.14944
v 4.697615 -18.51392 31.6396
v 4.987607 -20.00062 27.20802
v 6.611842 -17.76103 29.92978
v 6.914965 -18.97508 27.23683
v 6.232172 -19.54329 26.54178
v 8.600888 -14.17854 29.27032
v 7.42097 -15.65892 30.60839
v 8.05754 -16.7102 28.87301
v 9.327881 -17.11357 26.91176
v 8.061443 -18.72106 26.36021
v 4.866252 -16.26047 33.14877
v 6.326401 -13.96437 32.26952
v 4.576832 -13.3204 33.86599
v 5.514687 -19.96303 24.70364
v 8.442478 -19.06598 25.2139
v 6.041022 -19.76036 25.74081
v 4.379171 -20.24829 26.6017
v 4.841237 -20.10333 25.74499
v 2.727625 -20.88217 26.60359
v 10.14175 -17.68753 25.55421
v 9.109396 -19.11474 24.32116
v 10.63195 -16.98604 25.39981
v 10.75809 -17.73389 24.69829
v 10.31511 -18.93673 23.73591
v 6.63872 -20.01944 23.07248
v 8.082838 -20.08607 22.37692
v 8.096428 -19.66847 23.73512
v 6.179551 -20.00289 23.49587
v 3.535102 -16.85395 33.95416
v 5.16039 -11.46542 33.04052
v 5.932985 -12.16316 32.54334
v 6.405161 -10.9135 31.48783
v 4.891834 -9.477119 32.25935
v 6.883744 -13.15903 31.62973
v 5.730018 -8.589765 30.77448
v 7.0605 -9.161871 29.32054
v 7.228565 -10.35638 30.02664
v 7.663301 -8.897166 27.95345
v 7.923109 -10.64281 29.04224
v 3.045854 -10.89987 34.33377
v 1.825138 -10.10229 34.65376
v 3.295469 -8.096218 32.70791
v 7.326306 -12.45079 30.93081
v 8.049851 -11.56876 29.47414
v 0.8445837 -6.601171 33.01874
v 1.352005 -9.020919 34.34582
v 4.615116 -6.851123 30.62861
v 6.006132 -6.940773 28.99976
v 7.311652 -7.175107 26.97128
v -1.382729 -6.959886 33.77017
v 8.621584 -12.43148 28.91367
v 8.657781 -11.45548 28.19702
v 9.396825 -12.66352 27.36209
v 9.169971 -14.02383 28.28174
v 9.735278 -13.38418 26.95846
v 9.25026 -15.31591 28.11916
v 9.993964 -12.62858 25.83014
v 10.28407 -14.07847 26.06259
v 10.94909 -13.9237 24.56522
v 11.38787 -14.40912 23.95673
v 11.18045 -15.50291 24.81156
v 9.976445 -15.6731 26.80754
v 11.3653 -16.98544 24.19999
v 11.6627 -16.34013 24.01496
v 11.67393 -15.67615 23.90435
v 9.540361 -10.8725 25.29266
v 8.504221 -9.030519 26.03949
v 10.21809 -11.85229 24.45741
v 12.532 -17.26554 22.42931
v 12.41495 -15.80011 22.49846
v 12.20844 -18.27992 22.42255
v 11.66204 -18.38534 23.21512
v 13.13287 -16.74084 21.13039
v 13.60733 -17.28389 19.96481
v 13.08017 -17.79959 21.20434
v 12.87116 -15.06479 21.06624
v 12.22124 -14.04075 21.78762
v 12.30631 -13.50926 20.96588
v 13.24646 -14.66666 19.55997
v 13.52427 -16.09715 19.92714
v 13.5043 -17.87882 20.19479
v 14.13273 -18.03863 17.95574
v 13.61581 -19.19354 19.11831
v 12.80245 -19.08646 20.7841
v 13.19583 -19.74469 19.49345
v 14.09193 -16.55569 17.89455
v 13.7853 -20.15726 16.89701
v 14.291 -17.02073 16.72819
v 14.33957 -18.14255 14.76338
v 14.05999 -19.75773 15.85124
v 13.38873 -20.20281 18.377
v 12.77071 -20.41989 19.347
v 12.34317 -20.23813 20.22376
v 12.17795 -19.26879 21.6903
v 10.92778 -19.28539 22.93946
v 11.14818 -20.23406 21.81362
v 10.4956 -20.42708 20.93464
v 11.42151 -19.95119 21.588
v 10.19282 -20.21638 21.38456
v 9.73095 -20.10343 21.68337
v 11.94232 -20.16975 20.81709
v 13.78743 -15.7558 18.71233
v 12.12471 -12.34933 19.85915
v 12.93644 -12.96415 18.23282
v 11.97087 -15.05333 23.09951
v 11.36555 -13.35454 23.17861
v 0.9371301 -4.490456 31.54339
v 2.683523 -5.660654 31.37037
v 2.58573 -3.900261 30.16823
v -1.206371 -18.93579 33.1568
v 13.41477 -20.85906 16.58418
v 12.35709 -21.37489 18.00023
v 11.96251 -20.93509 19.38651
v 10.07164 -11.10357 23.92994
v 11.17896 -11.90842 21.90815
v 10.31959 -10.16273 21.8149
v 11.38413 -11.31439 20.45676
v 9.131682 -9.446883 24.72119
v 8.320988 -7.933893 25.33599
v 54.37254 -48.26732 -47.08661
v 53.55787 -49.84209 -46.93915
v 53.02367 -50.68172 -47.42053
v -65.34987 -24.46917 -48.26395
v -65.33934 -24.61519 -48.74591
v -65.82301 -21.93377 -52.4367
v -18.3623 -43.68245 10.06867
v -17.00906 -44.39995 9.757637
v -18.81738 -44.0372 9.213666
v -20.21081 -43.7067 8.898175
v 64.27921 -6.276201 -47.76385
v 63.99601 -7.547074 -47.04042
v 64.67403 -4.666129 -48.45574
v 63.9678 -7.87203 -48.4963
v 64.41617 -6.017387 -49.3187
v 64.82661 -4.440154 -50.88023
v 64.11024 -7.582488 -50.16758
v 64.69704 -4.35498 -47.27197
v 64.88024 -3.703976 -48.09797
v 65.04291 -3.425869 -51.13343
v -66.88705 -15.79733 -51.42653
v -66.52795 -17.76766 -51.29361
v -67.06616 -14.96595 -52.06031
v -67.12267 -14.50848 -50.87748
v -66.01376 -20.96498 -52.71065
v -13.74121 -44.66426 11.21288
v -12.78033 -44.71576 11.61
v -12.95498 -44.90577 11.42102
v -63.00372 -29.85007 -33.9519
v 9.887805 -9.203756 21.92371
v 9.507467 -9.156974 23.10653
v 13.66997 -83.98988 -11.17238
v 22.84968 4.774301 5.841788
v 66.64899 18.71106 -42.16775
v -10.96478 -19.47013 23.36401
v -11.45918 -19.35232 22.88703
v -35.78844 -35.09031 4.321234
v 21.75837 -23.28775 8.541715
v -68.6854 -6.684639 -52.11729
v -68.82075 -5.995527 -51.6669
v -69.18465 -4.46349 -52.71863
v -68.97301 -5.245966 -51.39515
v -69.20805 -4.008399 -50.80196
v -69.02856 -4.65047 -49.45772
v -17.83508 -85.06348 -16.93542
v -17.58482 -85.17357 -15.9603
v -19.0502 -84.54105 -17.87888
v 32.9754 73.32322 10.17258
v 32.43438 73.38846 10.54221
v 31.96156 73.9353 10.66521
v 32.32309 74.96796 10.01
v 33.15523 74.53097 9.591762
v -69.48468 23.33887 -35.59253
v -69.35539 24.95631 -35.44387
v -67.28463 -14.28357 -54.68288
v -67.26199 -14.50102 -56.45517
v -67.23933 -14.56314 -55.44137
v -67.04525 -15.52445 -56.04313
v -67.05261 -15.42452 -54.44291
v -66.93391 -16.08353 -54.50756
v -66.92126 -16.23828 -56.34931
v -66.59245 -17.94234 -54.42923
v -66.6862 -17.50627 -56.34774
v -66.25922 -19.70344 -55.61061
v -66.28714 -19.52617 -53.59495
v -66.32693 -19.02449 -52.35671
v -66.46152 -18.62804 -57.38025
v -67.14828 -14.71212 -53.13076
v -66.77247 -16.61431 -52.43287
v 12.73111 63.20378 20.15326
v 14.101 63.81627 19.82973
v 14.0853 61.62463 20.07061
v 14.62388 63.22087 19.78826
v 15.59439 62.72585 19.62799
v 15.10803 61.87559 19.81453
v 14.27461 65.39726 19.60933
v 14.73997 66.28446 19.38581
v 46.14939 35.66557 6.710092
v 45.42556 36.72392 7.404303
v 19.36343 34.16659 18.31533
v 19.53359 34.79345 18.67764
v 18.65434 35.16055 19.08726
v -14.95995 -45.42517 10.44688
v -15.91974 -44.89468 9.639564
v -14.63906 -44.94123 10.57434
v -15.76987 -44.53846 10.01756
v -69.44545 -2.052886 -46.73995
v -69.53051 -1.839645 -47.72071
v 37.89794 33.72268 11.9882
v -6.026866 38.12759 22.16285
v -7.278626 39.24763 22.25947
v 13.07234 -22.48845 11.99092
v -65.712 51.56648 -23.79842
v -65.56398 52.22667 -23.37024
v -65.38037 52.5991 -22.89342
v -65.50571 53.12255 -23.18608
v -27.36074 40.45502 19.3184
v -26.95557 41.37587 19.36487
v -27.79001 40.22382 19.21236
v -28.32855 39.97883 19.04658
v -44.3106 40.18517 11.58721
v -69.37375 27.00766 -36.03384
v -69.68131 26.66396 -37.12981
v -69.6571 27.59398 -37.23647
v -69.81293 28.21338 -37.99846
v -70.07234 27.68214 -38.98604
v -69.97855 26.5143 -38.30375
v -69.61558 29.03671 -37.42775
v 18.88225 -46.00415 2.516409
v 19.60003 -45.9751 2.345081
v 60.59945 49.95243 -21.65293
v 37.45743 -68.77105 -40.01105
v 35.71111 -70.10966 -39.30949
v 36.32459 -69.33787 -41.33105
v 36.28396 -69.43594 -40.91697
v 6.761482 36.19541 21.42427
v 7.319746 36.05859 21.32542
v 52.32739 -50.21508 -35.51415
v 65.67515 24.73034 -38.82821
v 65.47567 27.07791 -38.54465
v 65.8717 23.12035 -39.31164
v 65.64912 22.09424 -37.9758
v 66.14182 23.95801 -41.03408
v 66.16487 22.29573 -40.47615
v 65.9988 25.58871 -40.76302
v 66.00929 26.86916 -41.01715
v 66.19389 25.63321 -41.6684
v 30.57181 68.41352 12.95514
v 11.43014 -7.079419 16.73871
v 10.99683 -6.719328 17.44594
v 11.56234 -9.194323 17.37987
v 10.73994 -8.031103 18.54475
v 14.51974 -16.58989 12.67971
v 14.28765 -16.25378 15.82508
v 14.35578 -17.03397 14.90232
v 20.74363 0.1157152 7.441563
v 20.70348 -1.188903 7.952361
v -14.08062 -86.25978 -14.22625
v -20.42699 -44.8518 5.828317
v -21.66872 -44.9222 4.432392
v -19.88312 -44.76275 6.410776
v -19.95365 -44.95087 6.030185
v -21.18987 -45.00048 4.619404
v 22.0281 -0.7349958 7.280204
v 21.99641 0.7531501 6.801705
v 23.56877 0.4014172 6.436451
v 3.870294 -20.29175 17.92473
v 16.02448 70.45837 18.3763
v 27.49278 9.262512 5.892071
v 29.27835 9.975622 5.799532
v 48.80459 34.24311 3.849725
v 4.21763 -21.04325 18.17406
v 8.566251 35.86639 21.09639
v 8.104177 36.69258 21.37506
v 64.1962 39.34066 -33.9389
v 64.51709 38.65314 -35.03983
v 64.63155 37.87904 -35.6936
v 34.59237 74.21552 8.601749
v 35.38125 74.4567 7.866434
v -8.201883 -85.77371 -4.922284
v -8.881151 -86.35108 -6.793135
v -6.209795 -86.81371 -7.236361
v -9.478143 -86.57486 -7.951599
v -5.70277 -87.06951 -8.141441
v -3.621109 -87.19683 -8.440654
v -8.056296 -87.14565 -9.81772
v -5.640275 -87.35265 -9.845823
v -58.62384 67.59238 -11.7048
v -58.95179 68.56654 -12.57217
v -59.40458 66.95967 -12.83437
v -59.1097 66.08553 -11.98868
v -59.59629 64.82454 -12.39013
v -60.17829 66.20941 -14.08008
v -60.41741 64.95394 -13.98843
v -10.18238 -86.84682 -9.867812
v 63.76242 -7.880792 -43.45514
v 63.55846 -8.760962 -43.07789
v 63.53571 -8.476498 -41.76891
v 63.53807 -9.172954 -44.90682
v 21.08884 -44.02157 4.397002
v 37.17218 -69.34219 -36.17029
v 36.22359 -70.00656 -37.61497
v 37.99162 -68.63198 -37.29763
v 37.08553 -69.20546 -38.67026
v 38.6539 -67.97044 -38.64491
v 13.43601 67.16691 19.52077
v 13.42797 68.50032 19.31286
v 14.58527 67.64318 19.22226
v 12.82815 68.35079 19.44649
v 11.2117 69.22884 19.53171
v 11.51091 69.94603 19.3483
v 36.39234 74.15219 7.163876
v 36.40485 75.3041 6.632807
v 36.04108 77.54845 5.905713
v 34.95953 75.97641 7.574548
v 35.07771 77.89589 6.52091
v 35.46939 79.16056 5.510616
v 36.6298 78.59361 4.828673
v 61.10082 -20.66173 -39.30643
v 61.23587 -18.94625 -38.14268
v 60.85343 -21.68653 -38.4958
v 61.43021 -20.79588 -43.22467
v 61.09895 -22.04435 -41.43349
v 61.23406 -22.15126 -43.41038
v 61.64791 -19.79902 -44.34331
v 61.90767 -18.87196 -46.44383
v 61.97267 -17.92632 -45.17714
v 60.84007 -24.37593 -42.67905
v 60.88721 -23.55958 -41.51921
v 62.25948 -16.95625 -47.18946
v 62.48627 -15.20779 -46.2506
v 62.65057 -15.1861 -49.78918
v 62.33354 -17.00609 -48.74267
v 62.81448 -13.8377 -48.27412
v 62.89454 -13.73886 -49.5689
v 62.99863 -12.88088 -48.83838
v 63.1908 -12.53425 -51.33274
v 63.12391 -12.32187 -49.54742
v 62.94745 -13.84656 -50.88874
v 62.71122 -14.9146 -50.53677
v 63.41321 -11.08568 -50.49213
v 63.37331 -10.99141 -48.65833
v 63.19622 -11.7432 -47.99435
v 62.14683 -18.23178 -49.101
v 61.93365 -19.28366 -48.3241
v 61.97789 -19.21253 -49.82495
v 61.73951 -20.49322 -48.1223
v 61.74747 -20.29713 -47.57455
v 61.75328 -20.02949 -46.78462
v 61.47907 -21.73369 -46.05408
v 61.59538 -20.46343 -45.02269
v 61.75786 -20.63456 -49.61926
v 61.52658 -21.78173 -47.33107
v 61.30262 -23.04464 -47.00282
v 61.21672 -22.93257 -44.94089
v 61.0011 -24.64086 -45.80895
v 60.6075 -26.55402 -43.97574
v 60.68764 -26.44228 -45.12933
v 60.44061 -26.65574 -41.90294
v 60.82866 -26.10305 -47.22363
v 61.05521 -25.02563 -49.4682
v 60.756 -26.64194 -49.50059
v 60.38136 -28.16141 -45.06229
v 61.3858 -22.7989 -48.27864
v 61.24456 -23.89961 -49.62529
v 60.17169 -28.58831 -42.77448
v 60.10365 -29.32792 -43.99928
v 59.73645 -29.66069 -40.29442
v 59.83812 -30.20584 -42.33328
v 59.93249 -30.15478 -43.56697
v 59.84904 -28.05645 -38.96939
v 59.50433 -29.68143 -38.65071
v 60.09824 -26.23764 -38.53034
v 59.65232 -31.33999 -42.81084
v 59.37741 -31.06532 -39.55569
v 59.2915 -32.19851 -40.7705
v 59.60537 -28.30486 -37.47162
v 60.30983 -25.49405 -39.31705
v 59.64827 -27.56903 -36.7909
v 59.47244 -32.44765 -43.23019
v 59.40332 -33.23364 -44.45214
v 59.04693 -34.45653 -43.29344
v 60.29573 -24.66346 -37.77451
v 60.55728 -24.13038 -39.31193
v 59.6358 -31.95154 -44.20644
v 58.87051 -31.75318 -37.07979
v 58.58116 -31.5121 -35.01036
v 59.05993 -29.98565 -35.92012
v 58.71379 -32.84317 -37.61689
v -2.720704 -18.5997 33.37022
v -3.095609 -18.94748 33.15184
v 59.38996 -28.62498 -36.33321
v 63.70983 -8.77719 -46.69119
v 63.44267 -9.930597 -45.47743
v 63.55857 -9.873904 -47.85369
v 63.32349 -11.02948 -47.60014
v 60.38356 -23.54173 -37.01404
v 60.30256 -22.77633 -35.50327
v 50.83477 34.53098 1.091273
v 34.25193 78.77773 6.755551
v 33.83198 78.99001 6.987063
v 33.62849 80.48643 6.272779
v -7.128432 -43.95725 14.81427
v 23.93266 -78.74155 -27.5937
v 22.7813 -79.20328 -28.18352
v -8.796086 -42.96823 15.48571
v -7.13973 -44.74862 13.45971
v -21.80628 -45.07484 3.949609
v -22.47054 -45.08313 3.588392
v 60.61126 -24.90684 -41.04499
v 60.72605 -24.0584 -40.69641
v 59.99371 -25.00088 -36.05062
v 59.73402 -26.38711 -35.90174
v 0.31288 45.74219 22.95377
v -3.934113 47.55588 22.88894
v -5.444621 49.38347 22.77533
v 18.16559 40.46228 20.57189
v 19.03868 40.736 20.37013
v -66.11916 -20.16192 -51.64074
v 44.80134 12.68924 -2.396731
v 43.78802 12.6787 -1.493674
v -9.398754 -87.17641 -13.38046
v -9.371621 -87.16141 -11.78559
v -10.22518 -87.02138 -14.68033
v -7.754897 -87.34421 -13.71359
v 22.59201 -41.31882 6.259119
v 21.87024 -41.72011 6.416282
v 22.23525 -40.6235 6.84379
v -67.87232 30.2212 -31.2298
v -67.99458 27.95503 -31.19072
v -1.06718 16.52972 20.47719
v -68.14896 19.66512 -29.68657
v 14.28529 -17.94053 13.45702
v 18.09119 6.629397 6.125208
v 19.33056 5.611401 6.126188
v 20.1318 4.72847 6.169674
v -36.50468 41.15373 15.80144
v 21.5456 -42.67425 5.836288
v 16.21706 15.68338 4.598082
v 16.45101 14.37505 5.023442
v 9.119884 -6.839367 21.90461
v 8.931731 -7.938607 23.49915
v 8.996756 -7.150781 22.51438
v -62.82972 -36.88673 -47.35492
v -12.88304 -86.53455 -14.75499
v -45.61738 36.20732 10.88293
v -45.76512 35.48822 10.58277
v 13.25839 -44.867 7.440262
v 14.56195 -44.41137 7.938499
v 12.53912 -44.80673 7.91739
v 11.75445 -44.63686 8.876549
v 11.2583 -44.78611 9.740473
v 35.88818 -69.68079 -41.17412
v 36.28906 -69.30109 -41.77964
v 37.16954 -68.47411 -43.16678
v 36.07717 -69.45655 -41.8143
v 36.45913 -69.09864 -42.57896
v 37.92922 -67.67698 -44.2069
v 36.9134 -68.68267 -43.12041
v 35.87585 -69.61723 -42.0345
v 35.29664 -70.11961 -41.12353
v 35.47772 -69.99425 -40.9845
v 38.40564 -67.26537 -44.17949
v 39.06736 -66.60938 -44.68685
v 39.28514 -66.37836 -45.35835
v 39.82517 -65.79694 -46.03328
v 42.85804 -62.64164 -48.71388
v 41.68423 -63.85689 -47.9123
v 43.88255 -61.4626 -50.04502
v 34.57113 -70.75275 -40.19466
v 40.70333 -64.97173 -46.52761
v 41.31737 -64.26041 -47.70116
v 39.14211 -66.67322 -44.0909
v 30.93071 -73.67017 -36.31199
v 33.83467 -71.37778 -39.48342
v 32.12872 -72.73843 -37.522
v 29.75261 -74.52639 -34.9173
v 27.98594 -75.79093 -33.28696
v 29.55528 -74.63928 -34.95757
v 39.75257 -65.96699 -45.53663
v 26.21841 -77.03761 -31.53929
v 26.44574 -76.8663 -31.94533
v 23.72324 -78.62039 -29.70305
v 41.01691 -64.72606 -46.40039
v 40.3125 -65.54285 -45.33304
v 27.1302 -76.45789 -32.12993
v 29.47981 -74.80013 -34.27905
v 26.11669 -77.12741 -31.29727
v 28.13265 -75.88375 -32.20535
v 29.91068 -74.57929 -34.1424
v 31.3214 -73.4259 -36.28651
v 25.83253 -77.39152 -30.7036
v 34.67476 -70.6675 -40.56624
v 26.30612 -77.18654 -30.17229
v 25.3108 -77.90246 -28.56887
v 32.26052 -72.78574 -36.49548
v -70.81725 5.660913 -45.41791
v -70.96202 6.587217 -45.52764
v -71.35887 8.541332 -46.90999
v -70.94194 7.535803 -43.91829
v -71.03256 8.77694 -43.76202
v -71.18336 9.615492 -44.71293
v -71.41953 10.64517 -45.77922
v -15.99943 -85.70617 -15.56682
v 62.91506 42.34149 -29.59518
v 63.34562 41.00233 -31.00485
v 63.2182 40.86902 -30.62816
v 62.78093 42.95213 -29.07314
v 62.86874 43.35191 -29.27875
v 63.11251 42.75962 -30.13271
v 63.10294 43.35399 -30.01106
v 63.13158 42.2491 -30.26727
v 62.49453 43.84555 -28.11917
v 62.3155 43.98657 -27.57689
v 62.51093 44.31526 -28.15794
v 62.68468 44.5019 -28.76552
v 62.74969 44.58088 -28.92264
v 62.99048 43.76023 -29.62103
v 63.76409 41.49369 -32.12137
v 63.47396 41.97669 -31.04637
v 63.65434 41.24924 -31.7704
v 63.7472 40.51123 -32.28045
v 63.55898 40.22689 -31.83044
v 63.00135 44.40826 -29.54636
v 63.16218 43.82099 -30.12937
v 63.15326 44.39346 -29.98004
v 63.43721 44.04183 -30.89134
v 63.38391 43.43393 -30.84639
v 63.39219 42.94368 -30.85574
v 45.88424 33.77386 6.782547
v 46.05888 34.36815 6.712431
v 30.27503 29.49143 12.19736
v 30.74999 29.58049 12.15178
v 29.93172 30.43111 12.66812
v 31.59432 30.38177 12.34667
v 29.33548 30.6254 12.86198
v 30.35087 30.91322 12.84657
v 31.88066 31.24133 12.71303
v 31.45012 31.70393 13.04226
v 28.8252 31.0526 13.19165
v 29.84197 32.23679 13.74552
v 30.50679 32.14602 13.54026
v 32.19288 31.94102 12.9884
v 31.3014 32.82122 13.74951
v 27.49924 31.13918 13.481
v 28.59793 32.07315 13.87877
v 28.06607 32.61849 14.40419
v 22.18342 27.01033 11.25564
v 21.16515 25.67521 10.21097
v 23.12523 25.97053 10.16364
v 34.71864 76.79166 7.406188
v 34.13323 77.7733 7.387227
v -36.61986 80.74789 7.890104
v -35.06522 81.88969 8.310899
v 26.53954 27.36633 11.24236
v 26.4363 25.95972 10.1659
v 26.26522 26.37685 10.58983
v 24.18232 26.5638 10.62167
v 24.84226 25.95539 10.05968
v 27.35687 26.20827 10.53068
v 27.84235 25.61123 9.987508
v 26.9928 25.2466 8.851443
v 26.36281 25.7579 9.679638
v 25.80411 25.06479 8.679765
v 24.96228 25.53402 9.664629
v -41.28798 35.21799 12.75758
v -40.06416 35.72691 13.52043
v -40.02937 35.37314 13.37207
v -16.18773 -9.588369 17.32362
v -16.72931 -11.92449 18.85454
v 56.39624 63.98585 -14.96134
v 56.76808 62.67282 -15.29286
v 56.88332 63.72186 -15.92276
v 57.45761 62.0138 -16.52446
v 56.39379 64.84336 -15.37497
v 57.62874 62.83814 -17.29525
v 57.70984 61.82902 -16.97158
v 57.85918 61.99311 -17.34838
v 57.95899 60.74472 -17.10635
v 56.65609 64.93385 -15.93702
v 57.27049 64.20955 -16.91117
v 39.24842 78.15939 2.544062
v 40.52129 76.03758 2.365628
v 39.94848 75.69455 3.13269
v 40.52086 77.38828 1.619133
v 59.39494 -27.75385 -35.34319
v -1.779735 -52.64847 14.44788
v 65.36063 33.05396 -39.06523
v -62.77942 -35.38866 -56.58103
v 66.42388 4.028888 -47.3208
v -52.61807 38.71468 3.886022
v 11.90416 -8.507457 16.27508
v -17.38326 -44.86891 8.441106
v -17.91099 -44.60514 8.892665
v -17.53002 -44.60697 8.656185
v -46.20737 23.45964 2.714655
v -45.96344 23.21704 2.638599
v -45.24622 23.3539 3.431505
v -45.2871 22.63844 2.936541
v -44.74247 23.34513 3.473387
v -45.49131 23.19183 2.991961
v -43.67034 24.03555 5.011184
v -44.12411 24.61629 4.892624
v -43.24884 23.1058 4.64812
v -43.18983 24.72987 5.681011
v -42.72672 24.57413 5.820605
v -42.8455 24.25599 5.573647
v -54.91383 36.22507 1.109502
v 66.68764 14.85097 -41.96711
v 42.44119 -63.22397 -47.65421
v 43.20807 -62.35889 -48.58314
v 41.64899 -64.04037 -47.06535
v 41.8424 -64.1466 -45.80144
v 62.35781 44.37482 -27.65155
v 66.17501 2.234314 -48.91679
v -39.91212 40.29195 14.30851
v -39.48094 38.73506 14.78942
v -40.51335 39.80037 14.09692
v -8.48484 36.14783 21.47984
v -7.490653 37.645 21.95354
v -8.735392 36.8234 21.6251
v -66.24077 -19.34999 -51.06429
v -68.78886 -4.260661 -44.29583
v 2.365745 -86.10772 -5.671782
v 3.408035 -86.43492 -7.270302
v 43.79961 11.43379 -1.262539
v 42.90316 13.12099 -0.8100484
v 42.98102 13.57648 -1.055934
v 41.65274 13.24119 0.2454913
v -21.30811 -83.41525 -20.59382
v -21.71483 -83.22114 -20.95258
v -30.9888 77.79337 12.74827
v 18.14826 -44.36848 5.910964
v 60.64848 23.9805 -22.07709
v 59.10884 55.64755 -18.24514
v 40.76434 11.32961 1.124995
v 39.84789 12.80557 1.736063
v 40.55336 13.91518 1.069614
v 39.60849 11.70924 1.926198
v 39.94918 10.79869 1.687464
v 38.32909 12.03659 2.789335
v 38.08438 12.52682 2.974854
v 37.71755 13.13987 3.177313
v 39.36678 13.62032 2.027313
v 38.77415 10.58457 2.405535
v 37.516 10.55474 3.12016
v 37.41943 11.19536 3.24065
v 36.75518 11.82851 3.690543
v 37.81664 9.976772 2.901155
v 36.59247 9.266136 3.490612
v 35.95685 10.34728 3.884707
v 21.42244 2.398886 6.455788
v -0.2048116 14.61339 21.25259
v 10.27895 -9.000395 20.51188
v 21.38008 74.01891 15.95187
v 16.87129 74.89154 16.95614
v 17.42635 75.87893 16.41372
v 19.44394 75.83839 15.86128
v 20.98927 75.62936 15.41686
v 18.44709 77.01669 15.6531
v 17.10602 77.1572 15.93777
v 18.30983 77.9668 15.25845
v 19.27273 78.26867 14.79805
v 20.11944 77.03876 15.10915
v 17.82018 78.91088 14.93831
v -5.005618 27.53846 19.44025
v -4.077604 29.18424 20.06004
v -5.765352 28.85194 19.65525
v 57.83058 63.17057 -17.74782
v 62.3357 -17.29255 -49.66982
v 62.33662 -17.3389 -50.68128
v 62.12543 -18.42192 -50.94027
v 41.4143 23.76535 4.662784
v 41.58223 22.55923 3.10798
v 40.80803 22.99701 3.932877
v 40.91217 23.39135 4.425909
v 40.05273 23.67395 5.433685
v 32.69142 79.49313 7.563519
v 32.72829 80.49805 6.937905
v 32.49483 81.14098 6.726613
v 31.46703 80.8314 7.666856
v -16.61898 -19.27857 19.8599
v 15.56613 35.81982 20.0454
v 17.04847 36.93142 20.20778
v 42.01867 74.93239 1.268566
v 42.05964 76.38631 0.4646027
v 41.27444 76.57183 1.22369
v 41.21089 75.02805 2.136138
v 43.07476 75.32212 -0.1075954
v -6.683159 -47.11819 13.6873
v 24.8191 -77.94972 -30.43203
v 21.84533 -79.73316 -27.81559
v 34.21928 -71.37974 -37.65268
v 34.70284 -71.09906 -37.42862
v 19.16239 35.71384 19.24783
v 20.42721 34.76884 18.44818
v 20.25232 34.39671 18.21931
v 38.91422 23.38334 5.522579
v 39.81865 23.19326 4.750762
v 57.78778 59.94458 -16.55648
v 57.87069 60.43375 -16.88617
v 58.36387 59.95264 -17.81851
v -68.93609 36.95412 -35.81442
v -68.6451 37.94142 -34.85418
v -69.05704 38.02904 -36.24215
v -68.77982 38.99082 -35.24112
v -69.16778 36.86193 -36.65015
v -68.64699 36.67292 -34.77592
v -69.14321 36.55072 -36.57038
v 22.52028 24.8286 9.197561
v 23.84496 24.73126 9.102457
v 21.21754 24.90299 9.235496
v 21.36088 24.7217 9.089018
v 19.81983 25.0759 9.8693
v 11.56761 -20.77595 20.13572
v -70.992 15.23703 -41.44793
v -70.69883 15.13405 -39.63544
v 49.46225 -55.2587 -50.89938
v 48.8613 -56.19521 -50.00227
v 49.39647 -55.85773 -47.98299
v 48.35023 -57.1477 -48.21936
v 47.7634 -57.58545 -49.4309
v 49.04232 -55.35229 -52.62978
v 47.89373 -56.82466 -52.0668
v 47.4977 -57.6 -50.76587
v 47.93461 -56.55204 -53.15141
v 48.90587 -55.12585 -54.07836
v 50.0656 -54.13748 -52.34566
v 49.77573 -53.903 -54.62337
v 50.64989 -52.68877 -54.96183
v -66.65112 -14.08956 -41.42315
v -69.32829 -3.349603 -50.75161
v -69.36961 -2.962378 -49.74443
v -68.88935 -5.063636 -48.41492
v -69.39468 -3.079422 -50.80657
v -69.26976 -3.176919 -48.39927
v 53.61748 -49.44971 -49.05682
v 59.24787 -34.03599 -45.16631
v 58.91372 -35.47071 -45.29663
v 59.1965 -34.51833 -46.77439
v 58.61637 -36.25475 -43.78176
v 59.72234 -32.1707 -47.13402
v 58.78852 -36.17207 -47.35227
v 58.49903 -37.04427 -45.44976
v 58.27151 -38.0617 -47.28557
v 58.71502 -36.41175 -49.33727
v 59.22242 -34.53008 -47.8988
v 59.09138 -34.94138 -49.68027
v 57.99338 -38.98585 -49.09633
v 58.28806 -37.46961 -43.91986
v 12.84966 -45.05945 7.250987
v 12.83891 -45.4462 7.274905
v 12.39134 -45.02492 7.750646
v 11.67451 -45.12884 8.31328
v 11.47599 -44.86224 8.635891
v 24.73936 68.75098 15.94636
v 34.29543 26.57937 9.80222
v 14.54336 -46.01919 5.552125
v 13.29423 -45.32548 6.629013
v 13.50812 -45.25611 6.429542
v 13.59473 -45.1294 6.561222
v 13.83754 -44.95339 6.839077
v 14.3075 -45.06758 6.202414
v 13.9827 -45.25929 6.07959
v 14.51835 -45.18786 5.781254
v 14.09591 -45.45389 5.883309
v 15.78258 -44.88457 5.836094
v 15.0172 -45.09784 5.647801
v 24.11244 71.90147 15.5233
v 24.33078 70.38513 15.77701
v 25.31374 70.00924 15.39835
v -0.3546982 -48.22526 14.0392
v 26.9395 -1.320832 6.041678
v 50.94071 -52.81993 -52.98425
v 51.32537 -51.68522 -55.23431
v 51.73207 -51.74171 -52.73393
v 51.58321 -51.60421 -54.34897
v 16.7499 40.27504 20.78284
v -1.917894 12.35864 22.76887
v -62.72322 -34.81733 -58.60306
v -62.46349 -35.64535 -58.93611
v -23.83503 27.50512 11.40542
v -24.83114 27.9968 11.75566
v 40.8549 33.61206 10.38338
v 40.78267 32.61894 10.03586
v 42.68321 33.70834 9.308198
v 42.27185 34.59291 9.908148
v 43.35922 34.55063 9.090474
v 43.01757 35.5433 9.554693
v 41.91972 35.31922 10.31567
v 43.64834 35.16465 8.997232
v 39.69433 34.05216 11.22551
v 40.10417 33.67549 10.83204
v 56.7428 -42.03969 -41.80576
v 56.7753 -41.43995 -40.24926
v 56.46069 -43.3524 -44.20935
v 56.2314 -43.35391 -41.27994
v 55.95324 -43.57047 -39.72863
v 55.78644 -44.61285 -41.70543
v 56.23217 -44.08557 -46.66104
v 56.93895 -42.15285 -45.44979
v 56.84936 -42.49762 -47.12541
v 56.48541 -43.47598 -48.53476
v 55.8111 -45.13617 -48.15068
v 55.58081 -45.67942 -45.97794
v 57.34219 -40.95592 -45.39202
v 64.47807 -6.137563 -51.14453
v 64.13612 -7.659925 -51.50133
v 63.81631 -8.847624 -49.61291
v 19.84225 33.31286 17.38964
v 1.405572 59.59735 21.81269
v 28.96609 73.91022 12.60147
v 27.89306 73.46847 13.30375
v 30.05127 75.43603 11.34068
v -70.54645 16.07222 -38.78375
v -70.14694 16.02389 -36.75362
v -69.98901 15.1114 -35.85535
v -70.39371 17.22878 -38.21412
v -32.34829 -42.39812 3.508784
v -30.74913 -43.31677 3.465513
v 9.485754 -23.08285 16.45752
v 10.54424 -45.16048 9.162383
v 59.4156 -33.67631 -48.87922
v 59.64974 -32.56786 -48.53133
v 59.47846 -33.20122 -50.22747
v 34.4767 -70.98264 -39.00713
v 35.24306 -70.33184 -40.04088
v 33.51333 -71.81686 -37.72023
v 30.3608 27.95318 11.59653
v 29.85782 27.44077 11.45209
v 31.16702 27.09676 11.16377
v 43.82439 75.07495 -0.8572165
v 32.07472 -6.427544 6.016454
v 64.97885 -3.038522 -47.47496
v 65.12048 -2.598305 -47.93734
v -40.13668 26.0701 8.162068
v -40.36195 25.60978 7.735317
v 7.494349 67.49967 20.28236
v -28.9276 3.428985 6.123899
v 8.903669 -44.49352 11.50336
v 6.697656 -44.84449 11.96307
v 5.833284 -43.44109 14.23308
v -24.06709 81.04169 13.8087
v -17.2409 -20.97541 17.43046
v -16.84197 -20.94183 17.86504
v -16.53394 -21.40713 17.14699
v -23.86099 6.360448 6.333517
v 9.314706 -7.902915 22.24843
v 22.13203 73.32034 15.89864
v 22.45432 74.13441 15.52961
v 23.21177 73.10101 15.55675
v 63.53161 39.26461 -31.93936
v -10.09249 -46.25999 12.66646
v -70.80949 17.22756 -40.35652
v -36.04796 34.9697 14.67442
v -35.00209 34.87005 14.93844
v -34.87707 35.53263 15.49453
v -9.043019 -19.90807 17.43736
v 2.577292 64.05538 21.21387
v -0.6643523 60.55913 21.77694
v 0.6643426 62.62491 21.4959
v 0.4594609 64.93547 21.19382
v 1.112723 66.1375 21.0018
v 18.83803 -45.64457 2.762628
v 18.65144 -45.7344 2.695999
v 40.21511 73.47917 3.801665
v 38.45301 -0.4687709 3.23777
v -67.96304 41.88477 -32.26332
v -68.16817 40.37597 -33.04153
v -67.785 40.68514 -31.88703
v -68.29736 40.88325 -33.33551
v 33.40326 77.78896 7.950323
v 32.55993 78.31556 8.285656
v 33.57629 76.89001 8.230504
v 33.15148 76.15868 8.894359
v 32.42395 76.27283 9.397511
v 31.33009 76.48384 10.04512
v 31.25672 77.72306 9.494369
v 30.39248 78.98655 9.39697
v 31.40726 79.48609 8.462964
v 34.27584 75.98782 8.134646
v 33.60152 75.07494 9.053845
v 32.9495 75.61734 9.301865
v -24.82744 -45.59944 2.24574
v -24.16705 -45.39097 2.533341
v -23.48322 -45.3289 2.755134
v -22.94905 -45.36165 3.09245
v 33.32314 37.74643 15.45651
v 32.85988 38.64205 15.58438
v 32.59316 39.19832 15.64299
v 32.04856 39.29131 15.92729
v 61.43405 -22.66673 -49.40768
v 21.74447 5.137663 5.89603
v 23.71318 8.116433 5.74566
v 22.65243 7.031362 5.758863
v 21.79977 3.424442 6.12295
v 20.78818 5.384616 5.963301
v 23.00614 2.225388 6.122246
v 20.08525 6.693644 5.864237
v 19.02372 7.227271 5.870214
v 19.4558 8.155802 5.756999
v 21.12259 8.169812 5.746732
v -3.642416 -6.07956 33.05355
v -4.724409 -4.329123 31.54344
v -5.584459 -3.355916 30.42979
v -18.75224 -44.62382 8.140832
v -21.19742 -83.54825 -19.75641
v -19.77094 -84.13025 -19.58418
v -19.44023 -84.25185 -19.70769
v -19.98501 -84.09687 -18.92942
v -17.96519 -84.91274 -18.73579
v 63.6121 39.65446 -32.12593
v 20.27711 -80.69557 -26.39188
v 21.65215 -79.89569 -27.53309
v 4.437189 67.12318 20.63226
v 6.434415 67.88889 20.33308
v 2.080057 66.91537 20.82064
v 3.922236 68.01215 20.53583
v 3.10611 68.14095 20.57256
v -20.95439 20.25868 5.472101
v 46.88 -57.79303 -52.7454
v -47.81592 76.07763 -0.006751924
v 18.0973 7.872449 5.878723
v 47.60372 -58.27799 -46.61142
v 46.37698 -59.52374 -47.43587
v 45.89825 -59.81953 -48.54517
v 44.85332 -60.85702 -48.52118
v 47.22034 -58.50017 -48.03031
v 46.78655 -58.54228 -49.90883
v 43.9437 -61.69305 -48.67559
v 45.1576 -60.15865 -50.21524
v 44.56063 -60.70964 -50.32055
v 46.43488 -58.70105 -50.764
v 48.07154 -56.18284 -53.96425
v -68.81369 -5.011362 -47.06831
v -17.26665 -85.14719 -18.79754
v 14.95204 -45.28034 5.335394
v -27.68849 11.36967 6.191465
v -26.27035 11.243 6.034575
v -26.48004 10.68202 6.032647
v -26.01412 10.14717 5.966319
v -25.3813 10.38572 5.911617
v -28.02425 11.98772 6.289519
v 41.01347 -64.86286 -45.78977
v -63.21361 59.63978 -18.17216
v -62.93859 60.36328 -17.81765
v 59.40795 55.44674 -18.88145
v -60.88409 -42.76335 -51.6697
v -33.27052 -76.05247 -29.32782
v 60.55875 -27.70663 -47.6361
v 60.21154 -29.44937 -46.2774
v 60.36037 -28.80646 -48.08279
v 60.29171 -29.30229 -49.22461
v 59.98997 -30.81026 -47.57654
v 60.34846 -28.99168 -50.60093
v 60.00203 -30.87372 -49.37178
v 59.812 -31.66311 -50.6421
v 60.19564 -29.69769 -51.52434
v 59.88369 -31.04467 -52.2586
v 60.54913 -27.85885 -49.84781
v 61.93387 -19.83665 -51.07925
v 61.64492 -21.48715 -50.47201
v -68.82216 -4.671345 -46.00536
v -69.07178 -3.622538 -46.43302
v -69.57653 -1.219336 -45.85078
v 1.38769 -13.16317 35.54073
v 1.334565 4.338963 26.08491
v 3.149085 2.698171 25.51119
v 2.318253 2.9001 26.15991
v 26.26152 41.29004 18.13057
v 65.68728 19.82487 -37.37112
v -69.74831 16.57192 -34.91484
v -69.95058 17.6714 -36.10051
v -69.7661 17.53711 -35.2533
v -70.1017 19.49621 -37.18573
v 5.754519 -48.1383 12.81002
v 6.048948 -46.77068 12.15612
v 24.03982 -78.48208 -29.13488
v 25.32625 -77.69479 -30.54124
v 57.89343 -39.30148 -46.08932
v -36.25899 82.0045 7.402987
v -71.1894 15.88107 -42.51429
v -71.31663 15.2889 -43.25169
v 66.82008 17.36463 -43.21007
v 66.44778 15.14778 -40.37278
v 66.68625 16.17866 -42.19437
v 66.87634 18.5332 -43.92606
v 67.00767 17.42981 -44.34745
v 67.15479 16.51712 -45.15149
v 67.0407 16.12169 -44.35592
v 66.81323 15.3144 -42.96648
v 33.19209 25.55961 9.89289
v 32.52538 26.25397 10.34189
v 33.48698 26.32469 10.07937
v -21.57695 25.34083 9.857392
v -69.84756 16.01495 -35.24511
v 62.97409 44.82372 -29.34956
v 63.29639 45.02443 -30.08545
v 62.90538 45.10058 -29.0687
v -38.00763 13.53708 5.07916
v -36.69961 12.74193 5.7225
v -34.37107 35.66209 15.80349
v -55.25626 35.65055 0.6439255
v -54.75739 35.59581 1.444575
v 20.8419 -43.49897 5.335408
v 19.3512 -44.87869 3.92592
v -55.77564 35.53386 -0.1682326
v 16.08685 -83.28342 -18.53265
v 16.97567 -82.79144 -17.08982
v 14.53974 -84.01818 -16.15708
v 14.76734 -83.90528 -19.21851
v 13.13721 -84.58725 -17.95186
v 11.88396 -85.10375 -15.80364
v 12.49796 -84.85281 -13.98136
v 13.32207 -84.36137 -20.18638
v 11.26998 -85.33741 -16.71154
v 11.23475 -85.27923 -17.83738
v 14.6269 -83.92841 -14.65258
v 12.01137 -84.95412 -19.23183
v 10.8653 -85.44889 -14.58859
v 15.28218 -83.55904 -20.89364
v 9.724813 -85.76056 -17.83828
v 10.53321 -85.4246 -19.05326
v 8.843731 -86.02818 -17.01777
v 13.77163 -84.06925 -21.33725
v 16.4704 -82.99413 -21.51631
v 9.758028 -85.80971 -16.06304
v 16.7559 -82.75768 -22.5024
v 15.8249 -83.05324 -22.94199
v 17.83404 -82.11546 -23.99943
v 13.43366 -84.15455 -21.50369
v 17.1124 -82.40775 -24.08043
v 15.34041 -83.26951 -22.86505
v -10.83414 -86.43891 -8.319339
v 9.080411 -7.566553 22.6366
v -70.40546 20.50327 -38.86921
v -70.34443 18.83177 -38.26046
v -70.21236 21.46767 -38.17934
v -70.73734 18.74986 -40.1574
v -70.59756 18.1736 -39.3987
v -70.52515 19.26796 -39.24109
v -71.11685 18.41619 -42.09031
v 17.76144 -45.38889 3.533516
v 16.94083 -45.45662 3.718558
v 17.4467 -45.51694 3.426825
v 34.82281 25.27707 9.025161
v 27.13554 1.612258 5.532757
v 26.03367 0.6140077 5.808516
v 25.14426 -78.06114 -26.79176
v 41.2624 14.05768 0.4483557
v -32.46517 81.95853 9.823434
v -4.873712 21.48262 18.5965
v 29.93098 80.71846 8.711967
v 30.65856 80.86665 8.170457
v -69.64514 0.6908848 -41.63481
v 62.58352 -15.70414 -50.19966
v 62.53255 -16.11783 -50.63123
v 26.83368 10.60281 6.139894
v 30.06162 27.02103 11.21606
v 30.4139 26.13724 10.53169
v 30.7432 26.78969 10.91928
v 28.71607 27.87864 11.69759
v 29.06465 29.21744 12.13603
v 28.08431 28.1758 11.7988
v 22.92723 -42.13626 5.509166
v -37.86889 40.09988 15.4003
v -38.9401 39.01272 15.05869
v -48.44168 37.40226 8.88401
v -49.06842 37.30405 8.382276
v 59.06976 -34.60752 -52.06755
v 59.54507 -32.73417 -51.44428
v 58.53122 -36.84607 -51.22933
v 58.8171 -35.50974 -52.74939
v 10.77691 -21.02373 19.97176
v 10.65246 -20.73882 20.59806
v 25.2465 31.92181 14.5237
v 25.12786 32.56403 15.09382
v 26.18552 32.54102 14.82549
v 26.72013 32.0137 14.26651
v 25.69868 32.99965 15.35545
v 27.093 32.95982 14.91621
v 27.11757 33.3229 15.19051
v 28.38672 33.45907 15.02676
v 28.30867 32.9213 14.58243
v -29.89926 79.91929 12.18694
v -29.01868 80.58344 12.2458
v -28.86161 82.18461 11.41894
v -30.50738 80.93909 11.37716
v -30.95675 80.05269 11.63442
v 37.30426 37.8442 13.43112
v 36.27222 38.74773 13.92702
v -36.17287 40.66287 15.99872
v -37.01524 40.45275 15.64854
v -36.52463 40.20268 15.9038
v -36.97646 40.91555 15.63089
v -17.9156 -84.96384 -18.0247
v -16.03673 -85.6444 -16.95537
v -16.09522 -85.65102 -16.2233
v -17.03212 -85.35462 -17.04148
v -61.88823 -39.15043 -54.45945
v 3.51819 -0.8225967 27.24412
v 1.653939 -0.9874247 28.88976
v -68.54524 20.38319 -31.19291
v 63.19011 -13.19207 -53.64185
v 63.28546 -12.28374 -52.74356
v 62.97915 -14.138 -53.06338
v 63.66845 -10.22096 -52.47064
v -23.2325 13.0482 5.733365
v -24.556 12.446 5.878121
v -24.28619 14.75966 5.412367
v -22.88712 13.69375 5.624823
v -21.32605 14.57831 5.277343
v 31.59495 26.23552 10.38573
v -9.693223 34.95557 21.00747
v -22.30104 -45.22253 3.479385
v -22.81466 -45.20265 3.195272
v 60.5842 50.63411 -21.46793
v 62.57216 -16.48217 -54.35076
v 62.26632 -17.85781 -52.57774
v 62.22279 -18.2986 -54.37904
v 62.65942 -15.92143 -53.26873
v 61.97811 -19.52534 -53.21635
v 61.84697 -20.15484 -54.47628
v 32.40543 -72.56177 -37.4884
v -18.33199 -44.6088 7.915331
v -18.62284 -44.81179 7.329958
v -19.2027 -44.66447 7.203042
v -19.36108 -44.58585 7.823251
v -63.65583 56.36158 -18.62273
v 44.10372 36.29547 8.687368
v 42.69241 36.57693 9.808229
v 41.89611 37.58101 10.38797
v 39.22846 9.82869 2.119953
v -22.69664 25.2389 9.498984
v -22.48048 24.52313 8.753953
v -25.17471 24.38107 8.413445
v -24.12945 23.24948 7.698445
v -23.50537 24.51082 8.80111
v -24.27137 25.5583 9.299391
v -24.0077 25.79805 9.751515
v -23.29409 26.22566 10.28998
v 10.7928 -10.04834 20.26539
v 2.950339 -42.78387 16.02066
v -69.79317 22.60392 -36.6225
v -69.78857 24.92452 -37.25478
v -70.13838 24.85097 -38.56136
v -69.70995 25.70934 -37.08082
v -70.0492 23.67754 -38.01795
v -70.38137 22.9615 -39.2863
v -70.81796 21.26362 -40.97491
v -70.78036 22.39127 -40.91534
v -70.89298 20.35193 -41.24554
v -71.03784 21.26724 -41.96939
v -70.96385 19.24431 -41.44154
v -71.04058 19.96267 -41.93016
v -70.75972 23.94071 -41.2304
v -71.1291 20.33719 -42.41394
v -71.13224 21.82709 -42.57554
v -71.17301 20.73532 -42.77536
v -70.84342 25.24404 -41.88261
v -70.66366 25.27852 -41.07883
v -70.97752 24.4152 -42.29335
v -71.04471 22.93703 -42.3327
v -70.76389 26.10311 -41.77985
v -25.6298 -45.64515 2.122129
v 58.32655 -37.36407 -52.3641
v 58.60273 -35.92178 -54.0313
v 57.81804 -38.02131 -55.25457
v 57.72926 -39.09822 -53.12504
v 57.36 -39.65715 -54.69168
v 57.33719 -40.16391 -53.63974
v 57.1903 -40.98622 -51.93846
v 57.59115 -39.95403 -51.33358
v 58.25093 -36.05696 -56.6706
v 59.80816 -31.39261 -45.33526
v 17.52101 35.62709 19.62812
v 14.79024 35.05251 19.86566
v 55.64887 -45.30198 -49.98354
v 55.3194 -46.30413 -47.06924
v 55.57273 -44.8837 -52.41761
v 55.03046 -46.67205 -49.59204
v 33.84222 32.47624 12.88401
v 33.08135 32.27678 12.96272
v 33.38513 32.77203 13.1994
v 34.37468 33.54143 13.30073
v 33.47653 33.16069 13.39387
v 29.71503 33.19996 14.45987
v 30.65701 33.10268 14.1213
v 46.62479 -58.20684 -52.05201
v 4.26096 -46.55965 12.87757
v 39.49805 37.91936 11.93692
v 34.57586 -70.8529 -39.62154
v 22.64934 8.988506 5.775641
v -69.61372 30.09283 -37.5269
v -70.05003 30.39185 -39.26263
v -70.14725 29.23219 -39.51403
v -70.36015 28.50349 -40.30005
v -70.27661 27.18394 -39.75227
v -70.43404 27.7409 -40.56868
v -70.591 26.96542 -41.07655
v -70.45829 26.83249 -40.51459
v 30.66466 75.5785 10.87857
v 31.63603 75.32349 10.33204
v -70.48041 26.17662 -40.48948
v -1.247534 14.66482 21.48203
v -0.5533449 13.90211 21.71758
v 18.38561 -81.75104 -25.01992
v -23.92585 -45.16684 2.91587
v -25.13137 -45.36795 2.349461
v 61.72729 -20.92235 -52.80999
v 61.45902 -22.54006 -52.30137
v 61.42241 -22.8697 -50.9553
v 61.56519 -21.81407 -53.79313
v 61.24391 -23.65052 -53.92403
v 61.37904 -22.78465 -55.30564
v 61.18961 -24.16044 -51.44173
v 60.84973 -25.77303 -53.59562
v 61.02818 -24.67338 -54.85791
v 61.16005 -23.89011 -56.26965
v 60.78472 -25.83315 -55.72307
v 60.99093 -25.33217 -51.14529
v 60.60884 -27.32497 -51.95923
v 60.71766 -26.84967 -50.49055
v 60.53296 -27.44478 -54.32347
v 60.43608 -28.26437 -52.61272
v 60.15275 -28.93557 -55.39452
v 60.32606 -28.65947 -53.43468
v 19.75653 -45.4274 3.159671
v 3.98414 -0.172405 26.2878
v -6.884545 -3.600686 29.66425
v -8.033617 -3.824044 28.78766
v -4.710969 0.3566481 28.59935
v -4.11246 -1.633751 30.01743
v 65.25539 -2.225636 -48.97124
v 65.28619 -2.196986 -51.13456
v 59.20235 58.81236 -19.19606
v 59.35155 57.54343 -19.42896
v 60.03737 56.5191 -20.66357
v 59.63769 56.05073 -19.59619
v 59.2885 56.76078 -18.95829
v 59.86231 57.16888 -20.42731
v 59.88395 54.94954 -20.0797
v 63.63079 -9.61571 -49.2285
v 63.85152 -9.185535 -51.83093
v 35.75788 11.85382 4.184254
v 34.60117 10.86421 4.517745
v 35.57487 12.47934 4.287072
v 36.88274 12.46476 3.664395
v 33.44733 10.49662 4.935175
v 34.07787 11.16816 4.788578
v 34.87271 11.90701 4.539269
v 34.1609 11.99971 4.804634
v 15.95597 61.7057 19.62268
v 5.800289 69.18327 20.15214
v 14.26502 69.5894 18.92903
v 14.89732 70.9225 18.50742
v -22.45942 79.88568 14.87757
v -21.55063 81.49037 14.22144
v -21.34197 83.08762 13.36637
v -22.482 83.66457 12.73685
v -24.70215 83.77989 12.00611
v -19.6501 83.91302 13.31613
v -8.379408 41.56094 22.48077
v -9.315364 44.3018 22.62953
v -11.18587 42.87153 22.38568
v -11.41978 44.93179 22.47812
v -13.30572 42.88959 22.14952
v -13.89573 47.04315 22.21657
v -14.98831 45.64037 22.0667
v -10.64672 46.41312 22.56558
v 54.21251 -48.14351 -50.31192
v 54.34438 -47.12152 -53.64211
v -17.94292 -45.08547 7.793609
v -1.392529 63.64381 21.39814
v -2.632411 63.90737 21.36959
v -1.331124 65.83292 21.09899
v -3.021533 65.2383 21.20016
v -2.812158 66.69746 20.98719
v -62.25818 -37.99911 -54.32986
v -62.41207 -37.59775 -53.85764
v -62.59262 -36.5077 -55.27761
v 64.91026 -3.227078 -46.84405
v 59.64116 58.39305 -20.13684
v 59.44738 58.93592 -19.79752
v 58.09819 62.18195 -18.09808
v -19.17304 30.6449 15.96453
v 37.21175 37.04997 13.41937
v 36.26001 37.84999 14.02226
v -15.988 80.07848 16.072
v -24.53367 10.10187 5.8649
v -24.80114 8.885719 5.929092
v -26.18811 8.254764 5.970292
v 42.76633 15.10671 -1.265983
v 56.04692 65.94912 -15.09004
v -71.07201 16.79858 -41.79274
v 24.1189 40.5988 18.88587
v 24.87993 2.239788 5.813567
v 36.9884 23.66884 6.608313
v 35.89887 23.58735 6.807004
v 35.69786 24.00914 7.317148
v 35.30774 24.18399 7.723351
v 35.09783 24.51631 8.143597
v -35.44634 26.64384 9.904219
v -34.09208 27.31459 10.65206
v 33.499 -71.74398 -38.20807
v 33.96172 -71.29151 -39.15555
v -71.26422 7.53093 -47.09838
v -71.4187 7.90788 -47.98657
v -71.40462 8.304593 -47.6655
v -71.45898 9.428786 -47.51299
v -71.55293 10.59209 -47.07203
v -71.48122 8.486105 -48.59934
v -71.56339 9.445849 -48.60319
v -71.58595 12.40473 -46.58113
v -71.63796 11.62901 -47.45074
v -71.65366 13.19458 -46.83612
v -71.67234 12.54802 -47.40117
v -2.659746 56.49223 22.23862
v -1.266141 58.65756 21.98816
v -23.59819 11.55136 5.784875
v -22.94824 11.19257 5.778555
v -24.14732 11.81726 5.82257
v 31.36319 25.85578 10.25614
v 31.03562 26.04864 10.47045
v 28.66238 75.5327 12.14998
v -16.40061 84.60733 13.66818
v -18.26144 83.96137 13.58173
v -16.59672 83.97483 13.93341
v -17.4089 83.25743 14.18048
v 1.612131 -20.15071 21.54999
v 65.29961 30.12403 -38.46114
v 65.38197 31.09312 -38.92014
v -14.30011 -9.197059 21.51319
v -6.170974 52.38017 22.56733
v -4.232886 54.40737 22.42571
v 60.65806 48.77617 -21.99152
v 11.53702 -10.64322 18.99359
v 10.838 -9.118055 19.11989
v -65.12538 53.21243 -22.15307
v -64.93896 53.26578 -21.67068
v -64.79069 52.6806 -21.36766
v -64.61174 53.92617 -20.83456
v -65.02755 54.11564 -21.7736
v -65.36024 53.50012 -22.8086
v -65.29087 53.72287 -22.61652
v -65.09152 53.6796 -22.01553
v 3.603191 -43.38914 15.12425
v 4.699473 -43.7109 14.24419
v 4.59648 -44.85131 12.63971
v 2.58422 -44.43184 13.78943
v 1.67532 -44.98682 13.39681
v 2.546867 -44.72737 13.40225
v 1.314966 -44.92178 13.73396
v 0.6007386 -45.0554 13.55407
v -13.55954 -86.29917 -15.95817
v -10.68662 -86.92534 -15.23296
v -12.38012 -86.54131 -15.96091
v -14.3709 -86.09393 -16.6957
v -16.09163 -85.60557 -17.58965
v -15.05318 -85.88621 -17.29614
v -7.930517 -87.28754 -14.82485
v -9.751487 -87.08214 -15.49306
v -12.27797 -86.52747 -16.33261
v -7.85939 -87.29559 -15.29445
v -14.2257 -86.11346 -17.2695
v -15.9244 -85.64648 -18.00325
v -16.35226 -85.50412 -18.12935
v 45.85166 -59.15763 -51.31792
v -16.45275 77.54768 17.08836
v -17.08469 76.85472 17.40591
v -13.44534 74.86452 18.57546
v -14.55496 76.24761 17.87479
v 30.24812 81.98275 7.822304
v 63.66536 -10.05923 -51.55732
v 64.05754 -8.346525 -52.78841
v -6.548137 -87.4141 -11.66643
v 53.86568 -48.16997 -52.96305
v -7.725242 -87.33536 -14.25367
v -63.04804 -34.9121 -55.12266
v -63.21555 -33.43464 -57.67152
v 7.944575 -86.2429 -17.36871
v 59.00483 -34.29993 -54.44633
v 5.34406 -45.03331 12.13846
v 6.086757 -44.75096 11.8875
v 4.906209 -44.80744 12.33375
v -71.68581 13.97285 -46.85923
v -71.49216 13.31253 -44.99313
v -71.60973 14.59678 -45.5145
v -71.729 14.76085 -46.99282
v -71.71836 14.13141 -47.23856
v -71.72655 16.15838 -46.4204
v -2.380608 -54.4433 13.71988
v -41.20469 38.71024 13.82297
v -42.32987 38.06907 13.14588
v -42.65879 38.70251 12.92399
v -42.7463 39.36478 12.8819
v -39.30073 25.88217 8.642511
v -39.34519 25.44127 8.551955
v -39.86344 25.49767 8.154236
v -69.40055 -0.4822646 -41.30076
v 57.5781 -40.31896 -48.88788
v 57.78062 -39.58354 -50.12193
v 56.60896 -42.93259 -50.53329
v 56.60017 -42.78346 -51.38608
v 56.53088 -42.63289 -52.75434
v -64.02308 55.19278 -19.41191
v -9.703734 -20.06086 17.01451
v 54.92589 -45.88049 -53.91662
v 8.006501 -45.01419 10.83159
v 8.913393 -45.01231 10.82042
v 7.337648 -45.06314 11.41504
v 7.210602 -44.96786 11.30538
v -29.45905 11.77857 6.370377
v -29.00097 12.43995 6.424952
v -28.46993 12.81402 6.353861
v 27.40164 74.55559 13.16788
v 27.75104 75.19469 12.75592
v 26.61198 76.34169 12.84161
v 26.72613 73.27509 13.98053
v 25.58239 74.3498 14.14481
v 25.87999 76.54909 13.12868
v 24.37681 74.22914 14.72202
v 25.2137 72.75446 14.82714
v 23.60435 76.45187 14.08689
v 23.01818 75.59019 14.66676
v 24.8885 77.48724 13.16385
v 23.99613 78.41278 13.0802
v 22.61972 78.06931 13.77602
v 22.21265 76.78268 14.49638
v 22.65335 79.75605 12.93834
v 22.71882 74.89625 15.15542
v 22.12301 75.39716 15.11898
v 26.4539 78.36428 11.97936
v 27.7874 78.53264 11.20582
v 27.21087 79.62434 10.89146
v 28.36274 79.20451 10.48165
v 29.07516 78.08038 10.68549
v 29.7993 76.61067 10.97952
v 25.9251 79.5256 11.65374
v 24.47227 80.29686 11.89286
v 27.09843 80.80692 10.29638
v 27.23836 72.33318 13.98456
v 26.27165 71.66313 14.61316
v 28.87828 29.85579 12.54893
v 28.01769 29.91968 12.69869
v 27.24259 30.2523 12.94787
v 27.39581 29.15156 12.21268
v 27.21402 29.44499 12.42503
v 16.40213 16.32983 4.244835
v 16.86589 15.22134 4.5777
v 17.05633 16.06724 3.989546
v 16.58792 17.06644 3.511201
v 17.40575 14.37634 4.994263
v 31.56136 25.65212 10.03693
v 31.99467 25.64654 9.920774
v 31.24855 25.71598 10.34069
v 31.18076 25.5657 10.24191
v 58.58796 60.16704 -18.3753
v 58.95933 59.87703 -19.02028
v 58.16386 61.09422 -17.54787
v 58.82457 60.35203 -18.94353
v 58.25319 61.33904 -17.82526
v 59.47236 59.46936 -19.91784
v 4.255507 -86.96121 -11.04463
v 2.84367 -86.70514 -7.988702
v 67.11279 17.97626 -45.03193
v 67.23943 14.90893 -45.50171
v 31.07021 33.42986 13.88955
v 31.66605 33.36523 14.01341
v 32.04641 32.59898 13.40579
v 32.5813 33.23302 13.67801
v 16.96066 -44.88113 5.703683
v -2.978711 58.85222 21.97209
v 8.650835 -86.09323 -12.69506
v -30.91221 82.6022 10.26402
v -26.15948 83.17762 11.88984
v -26.75703 83.67083 11.37698
v -27.55724 82.9268 11.52843
v 12.15172 -84.76923 -20.22228
v 35.76221 13.25139 4.053184
v 36.18613 13.7403 3.763278
v 60.40429 55.27623 -21.35417
v 60.78979 54.4429 -22.16949
v 60.4307 53.80533 -21.11729
v 60.5602 55.97861 -22.0716
v 61.69538 52.72611 -24.49605
v 61.04514 54.85043 -23.06494
v 60.97486 52.84469 -22.51608
v 60.84391 52.51225 -22.15429
v 60.28651 52.51767 -20.70804
v 60.04833 53.41334 -20.16189
v 61.0569 50.77192 -22.84629
v 60.82649 51.79536 -22.26629
v 60.82305 50.83283 -22.20469
v 61.10417 52.40286 -22.91924
v 61.56795 52.04159 -24.07554
v 60.27048 56.30164 -21.10392
v -37.9884 35.6336 14.25805
v -37.93947 36.17809 14.6016
v -67.58945 -12.89703 -55.65226
v 6.743784 -86.51224 -11.778
v 2.932966 -86.96015 -9.435506
v 41.86152 36.44839 10.45578
v 41.40424 35.98362 10.76614
v -30.9281 78.70631 12.34128
v -67.32559 45.15208 -29.59312
v 38.11291 34.46468 12.19467
v 39.21774 34.56324 11.6618
v 66.17129 21.51076 -40.27311
v 0.5981917 -87.38448 -10.78187
v 28.42945 81.05289 9.425542
v 27.7989 80.66509 9.990929
v 27.92415 81.23171 9.603079
v 29.36996 80.34106 9.264913
v 57.39703 -40.89427 -46.85482
v -63.75738 -30.86568 -58.53124
v -63.48641 -31.89525 -58.51235
v -63.47243 -32.33503 -57.58113
v -37.34713 39.7748 15.62169
v -36.66243 39.16831 15.89559
v -8.791516 -19.6529 17.64125
v -9.20015 -19.84399 17.23331
v -8.629387 -19.64986 17.94759
v 48.38784 35.10621 4.390341
v 48.5484 34.65392 4.164143
v 48.61795 36.03385 4.127171
v 48.25607 35.78845 4.580859
v -21.22805 21.94912 6.422286
v -21.08742 21.60886 5.98505
v -20.77515 21.69678 6.573178
v 53.02451 -50.16615 -50.84687
v 53.25162 -49.13658 -53.52824
v 52.41558 -50.44974 -53.72879
v 52.17632 -51.38511 -51.32796
v 52.7863 -49.34038 -55.50876
v 52.27879 -50.0993 -55.76391
v -31.54709 12.4221 6.647425
v -30.70775 12.94171 6.496019
v 20.98727 79.54516 13.64142
v 48.44684 -57.23647 -46.89774
v 48.71473 -57.05367 -45.53302
v 61.50095 46.98485 -24.72904
v -36.93246 35.15376 14.47382
v 45.99357 -58.86963 -52.01857
v 45.42496 -59.61032 -51.31722
v 46.50595 -58.23158 -52.53871
v -57.26205 34.6625 -3.115732
v -52.3861 37.22862 4.536911
v 60.48566 -27.22805 -56.11791
v 60.03687 -28.73979 -57.20535
v 59.75987 -30.24359 -56.84768
v 15.69194 -45.49171 4.730257
v 15.58664 -45.1577 5.276345
v 16.433 -45.36259 4.259136
v 16.45107 -45.19723 4.693542
v 41.04667 34.37048 10.5737
v 41.17886 35.39315 10.78448
v -15.69758 82.31624 15.03435
v -56.76719 34.8335 -1.997862
v -16.86398 -85.35487 -17.83035
v -26.36533 82.23103 12.30621
v -25.12339 82.36587 12.68157
v 55.10146 -46.77567 -46.02058
v 66.27987 22.82004 -41.30212
v 66.55403 21.51296 -42.32929
v 66.42281 23.11545 -42.26692
v 66.71681 21.65083 -43.19734
v 66.89228 20.83017 -44.11156
v 66.82813 21.90932 -43.74273
v 66.88409 19.91728 -43.95746
v 66.65163 20.43731 -42.66121
v 40.92569 38.31247 10.96689
v -42.31465 24.79734 6.204172
v 47.44163 35.91395 5.507614
v 35.26455 37.66724 14.55279
v 35.46524 38.17716 14.46927
v 34.62156 37.86259 14.89126
v -62.89631 -34.27045 -58.3921
v -5.548706 -87.46184 -13.53995
v -42.57234 17.77799 2.19379
v -42.80412 18.96217 1.702217
v -43.50943 19.13619 1.150026
v -42.46814 18.42579 2.314732
v -42.41726 19.39499 2.559874
v -42.77869 19.59472 1.819794
v -42.1834 20.60526 2.752271
v -42.3055 18.78316 2.443072
v -41.58954 18.93211 2.8074
v -41.32013 19.59388 2.949433
v -43.56004 19.9627 1.115467
v -43.02272 20.20313 1.79326
v -43.4175 20.7467 1.876218
v -43.45286 20.28828 1.408183
v -42.94619 20.78518 2.215579
v -42.54075 20.44199 2.3954
v -41.4199 20.70826 3.259305
v -40.94172 20.47809 3.410488
v -40.47365 21.2622 3.889801
v -41.12671 21.51327 3.858513
v -40.10164 20.83027 3.964206
v -40.7671 22.04851 4.309747
v -39.45965 21.81153 4.538692
v -39.91042 22.2863 4.735756
v -39.33974 21.31569 4.461194
v -39.68026 19.82173 3.939116
v -37.42204 20.3827 4.715384
v -36.87893 21.1538 4.995588
v -38.67279 19.91712 4.352413
v -36.58866 19.79261 4.804916
v -36.33675 20.69092 4.958135
v -42.69597 21.1845 2.496205
v -40.64682 19.45177 3.355872
v -40.19258 19.7161 3.667377
v -40.67284 19.7127 3.394176
v -35.48662 20.9666 5.152097
v -38.769 22.06616 4.825152
v -37.85739 22.78326 5.343367
v 63.03421 -14.07337 -53.9154
v -37.54883 79.75022 7.757439
v 2.294735 0.6353111 27.45327
v -68.50227 39.28565 -34.26154
v -68.51686 38.25838 -34.41648
v -68.48988 39.99818 -34.09625
v -61.91048 -38.96199 -54.93999
v 61.30576 51.41135 -23.38548
v 40.67438 15.14848 0.620026
v -41.71556 24.96006 6.697144
v -41.5993 24.7475 6.681096
v -41.91832 24.25833 5.830552
v -8.7995 -45.16653 12.66965
v -9.124798 -45.66784 12.71999
v 61.60603 53.56293 -24.41147
v 61.81666 52.98669 -24.87475
v 61.96048 51.72738 -25.26022
v 61.90771 52.29504 -25.24755
v 61.78298 51.52948 -24.71507
v 58.18591 62.19099 -18.28972
v 59.21494 -33.05167 -55.53661
v 58.72542 -34.30083 -57.18297
v 59.20533 -32.41534 -57.14404
v 55.77006 -44.01435 -54.25632
v 56.16926 -42.78538 -55.15306
v 54.91167 -45.60033 -55.16529
v 55.26005 -44.12931 -57.3595
v 56.09416 -42.40686 -56.8075
v 54.33818 -46.06474 -57.17557
v 54.24009 -46.84515 -55.53693
v 53.75517 -47.64177 -55.76967
v 23.00727 80.52792 12.39328
v 21.95927 81.94596 11.97255
v 23.09582 82.85748 10.99831
v 24.95732 81.64705 10.91409
v 22.87777 38.02143 19.29389
v 21.97832 37.54311 19.49713
v 21.15541 37.90149 19.53235
v -17.38778 32.61103 18.40327
v -28.681 39.56749 18.9473
v -29.43219 39.97992 18.71455
v 65.58643 31.10017 -39.69603
v 65.41246 30.12027 -38.90125
v 62.61306 44.72601 -28.4913
v 62.6449 44.91069 -28.54285
v 62.5212 44.8186 -28.14395
v 62.56245 45.16546 -28.21009
v 62.68771 45.25106 -28.5523
v 62.63681 45.84958 -28.26305
v 0.8547155 -87.06503 -8.525749
v 1.14708 -86.71914 -7.202821
v -39.89865 25.04435 8.13545
v -40.46463 24.6364 7.455564
v -40.69331 25.05269 7.337861
v -41.20902 25.15515 6.968911
v -40.6062 25.47918 7.449771
v -41.00281 24.70217 6.962568
v 23.8194 9.389318 5.834454
v 24.47735 8.924458 5.79214
v 24.5262 10.42963 6.006891
v -25.16388 26.07937 9.843696
v -24.15671 26.20288 10.13704
v -25.37731 26.87036 10.6746
v -27.84056 27.16253 10.59991
v -26.3289 26.97103 10.53794
v -26.76532 27.634 11.24678
v -28.53999 27.36106 10.85347
v -28.0267 27.66386 11.28009
v -26.59056 28.59237 12.06868
v -18.73476 33.12038 18.45174
v -18.33601 33.91507 19.08181
v -16.42723 34.53695 19.75158
v -13.61324 33.58689 19.84616
v -68.60536 39.82941 -34.46874
v -15.55431 83.96132 14.17914
v 65.81081 27.79675 -40.27229
v 17.97437 80.39191 14.13203
v 19.80837 79.32435 14.12538
v 18.91642 80.97757 13.58227
v 21.72528 76.28403 14.88303
v -57.66689 33.87346 -3.901817
v -22.23112 16.85955 4.235858
v -20.88915 13.85974 5.515561
v 66.52823 4.783523 -48.00257
v 66.49452 4.539952 -48.69209
v -1.120229 -86.64706 -6.448039
v -1.747899 -86.8964 -7.194365
v 26.03276 40.63703 18.21794
v 25.68727 40.17187 18.3527
v 25.20125 41.08996 18.53462
v 26.1379 39.4468 18.19526
v 24.69814 41.12023 18.70567
v 66.76846 19.89157 -43.38428
v 66.71735 19.20914 -42.95004
v 13.83142 71.27583 18.64177
v 66.93436 19.74912 -44.25811
v 66.97829 20.70251 -44.64825
v 66.95812 21.5838 -44.53948
v -43.96443 39.57613 11.95796
v -64.60136 55.67571 -20.67789
v -64.4838 56.16803 -20.44144
v -64.83309 55.70425 -21.2628
v -64.29584 57.10759 -20.17188
v -64.73038 55.25236 -20.97893
v -64.89165 55.05342 -21.46463
v -65.00012 54.88785 -21.77912
v -64.43876 55.4926 -20.31073
v -64.53961 54.81707 -20.638
v -64.79208 54.85472 -21.22022
v -64.72704 54.5637 -21.08347
v -7.908013 50.39937 22.62201
v -7.421407 51.58162 22.56701
v 3.620553 1.053144 25.97181
v 63.68394 42.98992 -31.70974
v 63.8077 43.32792 -32.20137
v 63.60674 43.88673 -31.50061
v 63.98466 42.71758 -32.96484
v 63.62612 42.23188 -31.62887
v 62.35158 50.71867 -26.6334
v 62.28728 51.5398 -26.31892
v -9.263406 40.27326 22.24041
v 65.85291 30.99247 -40.56012
v 65.85404 31.39821 -40.61369
v 65.79744 31.5266 -40.46774
v 65.97193 30.72974 -41.07882
v 65.63083 31.52514 -39.94284
v 65.53235 32.85106 -39.66179
v 65.62943 32.91319 -39.91248
v -2.360834 -6.70934 33.64958
v 38.54594 37.15643 12.58729
v 37.88431 37.34694 13.03469
v 18.94142 24.81241 9.484834
v -29.48134 12.62761 6.487583
v 20.2361 35.66962 19.02354
v 21.01898 35.84026 18.99145
v 20.68637 35.25982 18.69701
v 21.55861 35.78022 18.24427
v 21.34924 34.88389 18.26698
v 21.394 34.45157 17.89842
v 20.78334 33.87492 17.59227
v 21.519 33.89224 17.40962
v 20.98938 32.74334 16.49212
v 21.71724 33.15873 16.70996
v 22.00671 33.88717 17.26049
v 22.48793 34.95403 18.0136
v 22.15505 34.42693 17.64704
v 16.75545 17.39893 3.333616
v 17.00928 16.99628 3.423429
v -27.00762 81.08905 12.7314
v -47.32196 18.93229 -1.199437
v 64.27798 40.01719 -33.98867
v 64.52856 39.40312 -34.61621
v 64.49911 40.56862 -34.62607
v 64.17825 40.57137 -33.62202
v 64.56572 39.65409 -34.67328
v 64.17131 41.75239 -33.48472
v 63.93307 40.58509 -32.83384
v 64.00078 41.8209 -32.92319
v 63.87523 41.82782 -32.49209
v 0.5336262 -3.214229 30.85062
v -0.372516 -0.8195342 29.68682
v -1.860805 -2.460435 30.86852
v 27.12911 81.56152 9.85327
v 27.85497 81.97646 9.21009
v 25.59504 82.46485 10.12241
v 26.88115 39.20295 17.94681
v 66.3274 3.230821 -49.36908
v 65.82204 0.5578834 -49.18775
v 65.95432 1.073187 -50.5908
v 65.47636 -1.207957 -51.0751
v 65.51459 -1.029981 -49.91232
v 65.60242 -0.4863109 -49.17717
v -44.76044 35.67919 11.17803
v -43.41026 36.37275 12.12665
v -44.00282 36.54094 11.79854
v 0.2726332 -47.34132 13.80025
v 1.705346 -47.30172 13.70527
v 66.49047 4.457621 -49.89576
v 66.73419 6.368241 -47.88615
v 66.92052 7.904613 -47.82774
v -9.369888 -20.21999 17.36006
v -71.49297 16.8132 -43.94477
v -71.43143 15.72944 -43.89598
v -71.38445 16.34095 -43.36452
v 66.86594 12.78676 -43.4241
v -66.56106 -17.87944 -52.79415
v 66.96355 14.79002 -43.94899
v 44.84846 -60.15015 -51.33
v 45.52744 -59.36835 -51.85625
v 7.755772 68.72049 20.04623
v 7.892485 71.19535 19.53254
v 6.903297 70.19119 19.83584
v 9.833851 71.25285 19.28947
v 9.873493 72.9619 18.85164
v 10.67295 72.13345 18.9589
v 12.2692 71.75901 18.80516
v 10.90737 73.70578 18.4997
v 8.616538 72.13123 19.24119
v 6.391392 71.59076 19.59838
v 7.188456 73.48733 19.01893
v 6.422307 72.94296 19.25272
v 3.746913 72.08192 19.70437
v 5.104034 71.04076 19.83571
v 5.083359 73.60231 19.22563
v 3.728703 69.70325 20.23356
v 13.12099 70.4329 18.96079
v 4.799238 68.67338 20.34543
v 8.09288 73.67685 18.86479
v 8.871146 74.54943 18.5121
v 7.774395 75.93542 18.22583
v 8.703701 76.92943 17.70875
v 10.35598 76.13523 17.77953
v 9.796485 78.03876 17.10791
v 10.02742 77.46813 17.29546
v 0.8879017 69.58635 20.39826
v 2.186239 71.49859 19.93033
v 1.104247 72.70117 19.70725
v -2.126693 68.26195 20.7243
v -2.313544 69.56335 20.48052
v 13.31402 72.10006 18.52743
v 12.41683 72.8569 18.49546
v 14.18899 73.39709 18.00195
v 12.48953 74.23119 18.07289
v 13.94172 74.47581 17.74865
v 15.21227 72.75719 17.97558
v 14.59889 71.59711 18.41156
v 11.19783 74.6418 18.16801
v 12.40684 75.92097 17.50859
v -28.2971 39.15655 19.05073
v -28.98729 38.86819 18.82765
v -11.67344 -19.34859 22.63164
v -12.13907 -19.36523 22.50663
v -12.25483 -19.47767 22.35112
v -12.4392 -19.55262 22.05626
v -12.66425 -19.31238 22.32022
v -13.01957 -19.42166 21.84049
v -13.31762 -19.33397 21.77085
v 2.874077 2.171534 26.08353
v 61.01461 48.0109 -23.07218
v 61.6009 47.857 -24.85232
v 30.26667 77.46209 10.23484
v -65.27527 53.90828 -22.58544
v 16.94111 61.085 19.43028
v -23.01722 10.22004 5.852559
v -13.573 83.44729 14.77125
v -14.31389 81.80278 15.51898
v -15.0416 80.85507 15.87257
v 61.62386 50.98649 -24.16489
v 61.62057 49.48618 -24.48625
v 61.93485 50.69697 -25.02624
v 61.93236 49.45545 -25.36531
v 61.41579 50.09195 -23.77075
v 61.33646 50.63828 -23.54342
v 62.2142 49.18987 -26.28934
v 62.10591 48.29937 -26.1534
v 61.61747 48.80241 -24.68786
v 61.88057 48.06021 -25.57844
v 61.3126 48.99706 -23.71636
v 60.96295 50.05286 -22.55452
v 62.34599 47.63855 -26.9822
v 62.02168 46.91865 -26.1267
v 61.96615 46.32232 -25.9785
v 61.82198 46.63518 -25.58608
v 61.74765 47.08815 -25.37249
v 7.58248 -45.34227 11.0289
v 8.411414 -45.19215 10.65125
v 8.793067 -44.96321 10.50944
v 9.139851 -45.17651 10.13645
v 8.644118 -45.78289 10.54265
v 9.656748 -44.56297 10.45002
v 9.021568 -20.12523 21.21478
v 7.493587 -20.23655 21.86918
v 6.874963 -20.10907 22.49083
v 62.82537 -14.5404 -51.43783
v 63.57883 44.22381 -31.28403
v 63.44523 44.71006 -30.58233
v -28.28874 30.95721 13.77601
v 67.16059 11.60562 -46.73829
v 67.20075 12.20599 -46.59061
v 67.20273 11.48316 -47.18188
v -7.89307 29.81489 19.45712
v -6.626421 31.00974 20.18582
v -8.601649 31.3852 19.90822
v 21.28578 9.790623 5.741706
v 18.08096 -45.25863 3.714677
v 18.6683 -44.58813 5.069715
v 17.6956 -45.09848 4.768787
v 18.20522 36.23922 19.74271
v 18.14979 37.15108 19.98988
v 17.90367 37.50266 20.19011
v 18.9081 36.44149 19.68766
v -27.92383 38.7202 19.10252
v -27.08842 38.92218 19.43048
v -27.84553 37.71593 18.84608
v -27.16803 38.59287 19.32381
v -28.40807 38.34375 18.82628
v -28.94376 38.00369 18.62786
v -29.2345 38.3841 18.5513
v -29.6338 38.59341 18.56946
v -26.58701 38.51874 19.48025
v -26.27659 37.87119 19.43084
v -26.87175 37.22824 19.11656
v -27.46728 36.85114 18.62554
v -28.0853 36.96139 18.46764
v -66.76469 46.74056 -27.61875
v 7.82808 35.73582 21.15821
v 6.374241 79.35168 16.96116
v 7.200893 77.29852 17.7406
v 7.642673 79.86967 16.59601
v 29.05372 25.69798 10.07403
v 29.90406 25.91974 10.42858
v 28.74085 26.37027 10.92971
v 29.72407 26.59535 10.9488
v 29.73445 26.99795 11.38123
v 28.20992 25.96778 10.24238
v 9.256519 -85.96583 -14.34379
v 44.81222 35.08862 7.878772
v 45.03431 34.19537 7.583225
v 50.57181 33.03977 1.433599
v 46.48614 34.66901 6.372636
v 46.92282 35.30657 5.995033
v 47.35598 35.04171 5.500146
v 10.94484 -45.15974 9.45864
v 33.30293 33.70066 13.73934
v 32.21285 33.66687 14.06711
v 32.60718 34.65189 14.54244
v 33.56062 34.53144 14.12024
v 34.87783 34.22276 13.45266
v 34.48262 34.82273 13.87679
v 36.10163 37.16096 14.02944
v 47.93117 35.42731 4.933169
v -47.53299 37.7533 9.423736
v -48.83906 36.58307 8.54154
v 26.71921 25.13781 8.488273
v 26.36423 24.85617 8.214652
v 26.72916 24.7748 8.124764
v -66.88442 46.22222 -28.01984
v -67.04581 46.98859 -28.39278
v -67.03951 46.04313 -28.55519
v 40.11635 36.89923 11.54751
v 40.93996 36.52128 11.11045
v 38.93977 36.202 12.16268
v 39.15035 36.77341 12.13255
v -42.87273 36.33885 12.44472
v -42.24123 36.34381 12.79416
v -27.71855 39.35989 19.28213
v -25.416 38.44691 19.65343
v 66.22716 24.39759 -41.65909
v 66.4063 25.11674 -42.55812
v 19.33365 38.68058 20.08266
v 18.44279 39.51799 20.4325
v 17.2676 20.55392 5.760221
v 16.97321 19.76438 5.301557
v 17.47306 20.62086 5.25002
v 17.91809 19.78572 4.767434
v 17.64684 19.19706 4.668959
v 41.81264 15.10426 -0.3131168
v 42.02829 13.77334 -0.2180745
v 3.689427 73.55576 19.35395
v 57.44354 -38.38424 -57.3633
v -25.0779 12.01152 5.930655
v -26.38488 11.94311 6.087856
v 11.81559 76.09094 17.5608
v -40.10923 38.40322 14.42232
v -40.42367 38.78651 14.27062
v 60.00867 57.47139 -20.83829
v 60.26285 56.65484 -21.18485
v -37.12015 13.3116 5.542899
v -37.56393 14.8268 4.920428
v -36.76939 14.26392 5.350409
v -36.96687 12.95409 5.664101
v 42.90572 15.65556 -1.581047
v 10.7339 -85.45248 -13.08773
v 19.85403 82.08305 12.6503
v -14.1073 49.02054 22.13294
v -11.49573 47.91134 22.46568
v -10.33168 48.77765 22.54295
v -12.14645 50.0362 22.29598
v -9.738063 50.45539 22.49593
v -10.51025 51.71336 22.33472
v 59.77074 -31.24149 -53.61924
v 59.35997 -33.25432 -52.87346
v -5.689192 -87.43328 -14.51875
v -71.37935 20.82921 -43.89705
v 66.25063 26.74185 -41.9027
v 66.23487 27.46333 -41.78782
v 66.00732 27.65363 -41.0323
v 66.48473 25.72974 -42.83606
v 66.33891 25.71907 -42.26092
v 66.07469 28.25499 -41.33187
v 66.2738 27.87519 -41.99026
v 7.88758 -86.31332 -14.017
v 8.310405 -86.23014 -15.35067
v 6.123009 -86.68594 -15.29659
v 5.201789 -86.88184 -13.41926
v 4.950613 -86.90189 -14.93815
v 5.540308 -86.75721 -16.19044
v 7.351801 -86.39754 -16.52092
v 6.820905 -86.46253 -17.48693
v 3.294651 -87.09111 -15.96511
v 2.505958 -87.2188 -14.8431
v 2.499063 -87.2039 -15.36028
v 2.545163 -87.25379 -13.09948
v -0.7703745 -87.47424 -13.39628
v -0.6446922 -87.45752 -13.9112
v 64.76763 38.80656 -35.59066
v -25.17861 19.19331 4.864554
v -24.30824 19.24545 4.571847
v -24.62303 20.06167 5.008576
v -23.21755 20.35877 4.954668
v -23.96012 21.00484 4.922409
v -24.04027 20.24029 4.944902
v -24.80406 21.32817 5.330226
v -25.38088 21.21815 5.143472
v -22.46976 20.27149 4.949209
v -22.96353 20.63767 5.280378
v 16.7057 39.27589 20.67149
v 17.22168 38.5036 20.48654
v -46.95806 20.00252 -1.128483
v 25.97274 33.55774 15.75597
v 26.64859 34.01363 15.9692
v 27.88634 34.16091 15.76782
v -44.88856 19.6118 0.2604381
v -5.664609 47.38664 22.85383
v -10.39922 30.93691 19.24301
v -36.3749 12.94311 5.862207
v -35.40006 12.6435 6.007712
v -36.0332 12.30705 5.754194
v -36.16256 13.2343 5.895098
v -35.48821 12.9085 6.053383
v -35.73647 13.09269 6.000629
v -34.73607 12.62151 6.223333
v -34.90865 12.0154 6.055908
v -35.24184 11.86382 5.943086
v -29.26858 37.72306 18.43872
v -29.82278 38.17929 18.27993
v 63.5017 45.12669 -30.74575
v 63.72597 44.54848 -31.67475
v 9.930159 -44.74939 9.940909
v 60.9081 49.40689 -22.39825
v 53.07005 -48.40992 -56.94317
v 32.73698 10.0829 5.08617
v 33.10472 11.30357 5.187424
v -71.14799 19.2499 -42.37935
v -71.15334 17.92917 -42.30479
v -71.28516 18.54716 -43.236
v -71.29882 18.89408 -43.37023
v -71.28335 19.63665 -43.21054
v -71.25739 17.666 -42.84968
v 29.91849 10.57547 5.836474
v 30.80997 10.1539 5.559479
v 30.45748 10.7162 5.771448
v 31.48907 10.41222 5.477405
v 31.55281 10.93321 5.580016
v -14.28601 50.23795 22.03387
v 17.19391 17.50393 3.202328
v 17.33049 18.2016 2.92994
v 19.23285 16.13843 4.33081
v 18.1518 17.4874 3.187348
v 17.69705 16.5066 3.999163
v 17.91396 19.0437 2.758042
v 18.48354 19.53753 2.751137
v 17.75464 19.181 2.333859
v 18.06581 19.28908 2.419933
v 17.97253 18.95112 2.349472
v 19.04623 18.65792 2.842951
v 18.82914 19.44873 2.666025
v 17.35313 18.89128 2.135408
v 17.65942 18.59241 2.423492
v 4.680899 74.41673 19.04273
v 6.186151 75.54843 18.5484
v 7.005189 74.74359 18.69833
v 4.669154 75.80995 18.64492
v 4.806867 77.05347 18.13499
v 4.161272 77.30077 18.13745
v 5.668478 77.97832 17.63387
v 5.595113 78.41603 17.46214
v 5.329468 79.43727 17.07363
v 4.448423 78.71134 17.53541
v -23.59567 -45.27967 2.77335
v -23.33982 -45.18235 3.033348
v -17.55976 66.70461 19.74079
v -16.1661 66.36698 20.02087
v -15.71096 65.82909 20.15689
v -17.86091 65.95004 19.77232
v 2.655529 1.364164 26.75506
v 1.136508 2.561801 27.14409
v 21.98009 11.4656 5.919839
v 20.19187 10.83361 5.70684
v 21.55714 10.56558 5.822871
v 22.7562 9.824828 5.833301
v 23.62455 14.35315 5.499375
v 21.25291 12.76527 5.724771
v 23.51915 11.90351 6.05862
v -16.35532 50.68827 21.67061
v -14.67963 77.41589 17.39317
v -15.72042 78.14758 16.96535
v -14.78341 79.47948 16.52262
v -14.13835 78.43915 17.06419
v -13.60861 77.85478 17.36132
v -11.95288 77.04501 17.94079
v -38.71456 25.24327 8.760156
v -40.43601 36.12799 13.55025
v -41.18217 36.72963 13.4335
v -41.43114 36.08952 13.05865
v -40.12333 36.56538 13.86415
v -39.48735 36.29028 14.01457
v 62.19584 50.29319 -26.06928
v 21.31656 12.02698 5.82669
v -63.54032 58.70872 -18.65647
v -62.86957 60.60007 -17.73671
v -33.67831 39.43056 17.19035
v -34.85947 38.62038 16.69889
v 38.40126 34.9183 12.18675
v 39.12039 35.3684 11.91515
v 40.09656 34.76003 11.27971
v 40.23519 34.4313 11.08945
v -19.20236 45.41288 21.30372
v 61.19742 55.03716 -23.47244
v 60.54589 56.65424 -22.04054
v -11.90021 31.11179 18.92746
v 15.09368 74.2101 17.59385
v 15.89798 72.6209 17.86137
v 15.46098 71.8209 18.1739
v -13.87652 -20.40205 18.77986
v -14.54548 -20.28384 19.14229
v -13.99337 -20.52779 18.47708
v -14.90569 -20.62598 18.75955
v -14.8318 -19.96079 19.58814
v -14.30642 -20.17766 19.51305
v -14.474 -19.77903 20.00507
v 17.36674 18.53986 3.114755
v -2.746677 -87.53093 -13.21619
v -0.1015169 -87.49168 -12.47759
v 1.164997 -87.37635 -13.55742
v -11.04514 40.50661 22.10513
v -14.74796 41.78375 21.83302
v -10.19244 38.49131 21.84571
v -11.97123 38.67344 21.6962
v -0.44868 72.62318 19.80491
v -1.095154 71.29104 20.10288
v -35.32069 18.71601 4.942231
v -34.61343 19.50379 5.115687
v -36.1636 19.37138 4.852844
v -33.49638 19.29829 5.171592
v -33.65187 18.87027 5.103744
v -32.6534 18.36128 5.206007
v -34.3694 18.55755 4.939902
v 3.473705 74.85281 19.01982
v -12.00552 -45.27546 11.80944
v -13.4158 -45.22382 11.19736
v 40.70155 34.96541 10.95573
v 62.24313 44.54246 -27.29085
v -25.6559 30.64594 14.07132
v -28.00995 31.44861 14.26336
v -26.62463 31.94424 15.0687
v -24.96087 33.4697 17.0063
v -23.04042 31.99105 16.1063
v -28.08357 32.53672 15.24605
v -28.12439 33.26495 15.94022
v -26.94409 32.85483 15.87691
v -26.07587 33.33933 16.57425
v 13.32812 35.00626 20.09141
v -66.48611 48.87659 -26.4206
v 34.9413 14.6528 4.026215
v 56.82679 -41.16489 -55.02673
v 56.83272 -40.18098 -57.60921
v 57.01455 -40.11814 -56.33085
v -21.42776 80.39676 14.82426
v -24.66973 11.58678 5.877657
v -24.81371 13.23957 5.865374
v -24.64939 10.87699 5.853774
v -13.53953 84.46861 14.2097
v -14.05576 -19.37184 21.33421
v -13.1238 -19.5399 21.39323
v -14.17511 -19.51787 20.926
v -12.65917 -19.69988 20.75041
v 38.55708 22.83619 5.422172
v 37.97448 22.88465 5.764153
v 37.83234 23.25879 5.967076
v 36.38802 22.84053 5.877825
v 39.21135 22.9193 4.830051
v 3.14337 0.8298631 26.61939
v -1.920779 61.50832 21.66753
v -2.830696 60.40194 21.78488
v -3.846173 61.17427 21.67877
v -4.665032 59.65971 21.83889
v -5.678217 58.27673 21.96507
v -4.108809 58.13509 22.03958
v -6.235282 59.55652 21.79575
v -4.975819 56.7821 22.16437
v -6.956993 56.941 22.04711
v -7.670462 58.85838 21.80154
v -50.76855 36.93684 6.548524
v -2.110481 -45.37509 13.508
v -2.14054 -45.79666 13.53377
v -0.9773987 -45.48062 13.38535
v -0.2844672 -45.69686 13.47442
v 60.37072 56.87842 -21.56556
v 21.25988 14.08817 5.377617
v 19.49709 14.86549 4.880527
v 18.94699 13.35611 5.354081
v 21.17101 14.84275 5.13324
v 9.172204 -85.84295 -18.68699
v -5.405239 -87.45581 -13.84798
v -64.18965 56.77379 -19.8339
v -64.16391 56.28036 -19.72062
v -63.66208 57.4029 -18.65053
v 60.28795 57.4958 -21.509
v 60.37757 57.62698 -21.82396
v 60.57539 56.99848 -22.12884
v 60.07262 58.32676 -21.16512
v 59.92834 58.38663 -20.79817
v 59.68419 59.40899 -20.49745
v 18.99657 20.00323 2.823519
v 19.51099 20.35847 3.263972
v 19.6993 20.37179 3.159991
v 18.91997 19.88011 2.707258
v 18.47792 19.51431 2.569709
v 19.01627 19.80559 3.643458
v 19.60361 20.42254 3.60596
v 19.3941 20.32773 3.843042
v 19.41664 20.61906 4.03866
v 19.78538 20.86376 4.154252
v 20.17723 20.79571 3.971239
v 20.55415 20.82435 3.897354
v 19.89478 20.48168 3.35861
v 18.08871 19.30954 4.156431
v -52.95259 37.76928 3.767509
v -53.18564 38.0594 3.392406
v -53.35102 37.7764 3.119653
v -53.28375 37.91486 3.218469
v 42.56621 21.85465 1.636428
v 43.27275 21.14097 0.4601124
v 42.27685 21.31281 1.291332
v 60.10402 -29.73728 -53.48899
v 3.828897 79.05038 17.47004
v 4.173908 80.70293 16.70238
v 4.77893 79.82115 16.98809
v 6.201437 80.73165 16.39818
v -69.75298 32.21495 -38.41066
v 37.78197 79.028 3.465381
v -14.80999 66.88467 20.14949
v -14.73207 69.25135 19.77305
v -12.89454 69.63388 19.93096
v -12.87568 68.19298 20.1893
v -11.61716 68.76002 20.22046
v -4.403044 2.237282 27.62743
v -5.582148 1.455693 27.44727
v -33.31095 35.53925 16.18521
v -32.84245 35.89105 16.53079
v -31.75838 35.82312 16.73565
v -31.54927 34.69758 16.08471
v -47.26443 36.52173 9.541024
v 18.58877 24.98433 9.866073
v -25.95802 37.25952 19.35725
v -24.55134 37.34102 19.55723
v -26.46623 36.86856 19.05952
v -26.04472 36.44899 18.85766
v -26.94708 36.57753 18.71168
v -23.75281 36.36634 19.30653
v -25.00431 36.235 18.9612
v -11.76734 -44.8978 11.89759
v 40.28211 22.95319 4.191456
v 40.47006 22.50174 3.684055
v 39.88344 22.6283 4.145641
v 39.99361 22.02954 3.961664
v 40.97107 22.41144 3.261228
v 40.592 21.98669 3.238493
v 41.20833 22.08573 2.936562
v 40.56096 21.65335 3.090612
v 39.96243 21.20493 3.314872
v 39.31455 21.67601 4.490827
v 39.3732 21.26278 4.187596
v 39.28656 22.40954 4.624411
v 41.63207 21.7426 2.069078
v 41.88067 22.13124 2.389847
v 41.0274 21.67524 2.630424
v 40.05733 20.5386 2.550673
v 1.928925 74.14536 19.30456
v 2.264963 74.91534 19.07194
v -0.1048765 76.74316 18.65231
v 1.555424 76.69464 18.59239
v 2.957368 76.57822 18.52711
v -71.6525 16.11482 -45.4847
v -71.56544 15.55385 -44.94396
v -71.37685 16.76474 -43.13675
v -71.40116 17.22068 -43.45021
v -31.28502 28.44023 11.70856
v 17.08456 -45.31824 3.962926
v 18.02334 -45.51675 3.207437
v -2.727068 -5.517859 32.82927
v -1.142616 -4.294192 32.02976
v -7.646724 48.99593 22.71763
v -64.09734 55.60159 -19.54825
v -18.33783 48.28389 21.46332
v -17.2535 48.69064 21.65416
v -20.0582 48.68938 21.0548
v -16.81042 49.96085 21.64568
v -17.47078 46.86995 21.68488
v -16.81047 45.18151 21.74517
v -18.1419 45.84579 21.52402
v -19.39666 46.52294 21.27781
v 64.03761 42.74698 -33.12252
v 0.1773838 75.0786 19.12521
v 0.4749111 77.81371 18.24777
v 17.21869 79.8878 14.63577
v -3.534604 71.36896 20.12532
v -1.906881 71.51266 20.07789
v -4.441376 72.33005 19.90289
v -3.42642 72.68793 19.82467
v -4.994552 70.03638 20.38742
v -5.629807 71.39882 20.0879
v -5.303436 72.02924 19.95576
v -6.923043 70.19189 20.28477
v 23.06192 32.97591 16.19741
v 23.13356 33.79286 16.83758
v -37.58266 25.28692 9.133674
v -36.76997 25.74791 9.287112
v -38.28051 25.0829 8.858002
v -38.13967 25.39184 8.929528
v 1.041595 -87.30695 -15.19536
v -0.1071511 -87.32846 -15.31436
v 59.71298 54.28888 -19.43764
v -35.19368 11.21799 5.80736
v -33.72851 11.26643 6.146359
v 20.62261 82.49278 12.11646
v 17.76655 83.00384 12.80657
v 19.01879 82.78723 12.55106
v -18.28808 44.26205 21.43473
v -14.64146 38.79594 21.39609
v -17.10137 40.35816 21.30148
v -16.94445 42.33305 21.5864
v -8.304591 47.81746 22.72758
v -8.449173 52.56123 22.41934
v -9.20718 55.13935 22.08694
v -7.708244 54.289 22.29503
v -11.80459 54.47498 21.9148
v -11.85145 52.18731 22.15607
v -11.29567 56.60886 21.72456
v -8.039371 56.48749 22.02561
v -6.511515 53.74197 22.42196
v -12.98078 56.50245 21.54421
v -14.75006 54.97689 21.46763
v -13.84961 52.81765 21.84344
v -10.46009 57.53074 21.70941
v -9.635564 58.05533 21.7425
v -8.930703 58.85021 21.71932
v -8.103432 58.03095 21.86697
v -15.54136 57.70192 21.0598
v -13.29665 57.94734 21.35397
v -11.66305 58.45584 21.49452
v 0.06649847 73.54177 19.56459
v 21.07243 23.55021 7.309707
v 20.0283 22.88725 6.989426
v 21.81774 23.11713 6.67634
v 20.53897 22.31451 6.098829
v -35.73587 36.73606 15.91949
v -35.39484 35.87514 15.52314
v -34.42443 36.40909 16.22044
v -33.28083 36.61984 16.77217
v 62.65808 47.42161 -28.00828
v 62.94892 47.80565 -28.84788
v 62.60241 48.03481 -27.66328
v 62.50019 48.47105 -27.26512
v 62.70393 48.59462 -28.00659
v 62.89567 48.56914 -28.63661
v 62.48724 49.58512 -27.22303
v 62.80217 49.16453 -28.2108
v 9.776765 -19.56312 22.92841
v -3.414299 -87.50889 -10.63969
v -1.180317 -87.53271 -12.0211
v 34.58532 36.92886 14.7744
v 33.89037 36.89526 15.11612
v -3.949874 62.2677 21.54604
v -5.842989 62.95332 21.40818
v -17.23966 30.22886 16.26703
v 21.82167 83.16331 11.3633
v 62.96129 48.72931 -28.77227
v 62.86047 49.32529 -28.3568
v 51.97345 -50.35347 -56.38529
v 2.689849 77.71642 18.13183
v -10.81738 78.49667 17.51992
v -13.02343 80.53773 16.29648
v -12.6727 78.4998 17.24197
v -10.41259 76.62624 18.36539
v -63.1567 -33.16668 -58.74104
v -8.395648 32.9031 20.52813
v -7.868001 31.99683 20.30801
v -8.963852 33.43909 20.62065
v 67.17078 12.70539 -46.1216
v 12.82538 76.75681 17.07453
v 15.28909 74.77779 17.36744
v 14.59926 75.65604 17.18738
v 15.83408 75.52044 16.96307
v 20.11595 19.38985 3.274783
v 20.03303 17.89956 3.284055
v 21.15801 19.90742 3.913155
v 19.93166 20.13207 3.258936
v 21.08858 20.47327 3.952228
v 20.53713 20.46943 3.687443
v 22.15544 20.94674 4.62333
v 22.70528 19.23193 4.460545
v 22.48273 18.07491 4.257099
v 23.60824 18.55009 4.689456
v 23.18897 20.05687 4.764805
v 25.12122 19.23241 4.952805
v 25.01476 18.02577 4.87822
v 24.09483 17.71173 4.734625
v 24.09643 20.76057 5.028716
v 25.65714 20.75575 5.385159
v 25.25944 19.91664 5.114892
v 25.95918 20.11129 5.231422
v 25.96199 19.39133 4.993411
v 26.15388 19.69223 5.06698
v 26.5944 18.42509 4.903841
v 26.74008 20.66306 5.343034
v 27.27922 19.73731 5.02459
v 27.69204 20.27477 5.134829
v 28.48065 21.12426 5.187193
v 29.09414 20.53925 4.912254
v 27.65042 19.29089 4.988109
v 29.2697 19.11958 4.738594
v 27.5737 21.37536 5.457767
v 27.6313 22.16826 5.659029
v 27.3617 22.61346 5.817789
v 28.54478 22.73582 5.816319
v 29.29671 22.05548 5.327963
v 29.51978 22.73246 5.676832
v 30.22066 21.96514 5.136818
v 30.53807 22.64175 5.512609
v 31.49796 21.71658 4.907146
v 32.71975 21.87557 4.893744
v 31.24881 22.57045 5.466993
v 31.30592 21.18418 4.613366
v 26.22338 21.49211 5.54217
v 26.05788 22.35027 5.770137
v 26.74558 22.75059 6.041284
v 27.03319 23.06458 6.322446
v 25.52142 22.62603 5.870349
v 33.52126 21.97557 4.857878
v 33.30713 21.4976 4.709835
v 33.26311 20.94531 4.514014
v 32.50711 21.47154 4.734663
v 32.14513 20.71719 4.475789
v 24.88569 21.78802 5.55699
v 24.64604 22.23154 5.686302
v 25.6175 22.8149 6.195078
v 24.56024 22.5181 5.836216
v 27.60152 23.38154 6.762599
v 26.75857 23.15689 6.657323
v 30.07285 23.0603 5.844376
v 30.99067 22.93707 5.641809
v 30.76457 23.13407 5.770417
v 65.50711 34.52991 -39.28322
v 65.43066 33.89433 -39.23747
v 66.6795 23.59506 -43.30798
v 66.44134 24.27599 -42.44863
v 1.07252 -87.41418 -11.90625
v -4.33922 67.88099 20.7865
v -4.282892 66.02453 21.07989
v -5.585947 68.01594 20.73184
v -27.36844 30.20943 13.31562
v -28.66471 29.59355 12.71077
v 19.16744 -45.54231 2.898856
v -10.49715 36.74062 21.40946
v -14.04751 -19.74897 20.29912
v -14.99878 59.08616 20.99685
v -63.29118 57.73074 -17.89668
v -16.39342 53.18354 21.40784
v -71.30602 16.78637 -42.89711
v -18.90595 61.31355 20.06142
v 38.03531 35.96515 12.59832
v 39.61739 36.24809 11.76128
v 37.68951 34.68905 12.46655
v 36.97343 35.01575 12.88632
v 37.57063 36.07878 12.80715
v 38.35339 36.51988 12.58314
v 38.2649 36.26716 12.54387
v 14.0705 78.08959 16.23665
v 15.1835 76.79826 16.58911
v 15.52737 77.58952 16.13519
v 15.24883 79.36092 15.37692
v 14.021 79.44088 15.59591
v 15.43662 78.64369 15.67321
v 13.00128 78.23541 16.39873
v 13.25279 80.48013 15.32449
v 12.2039 79.83257 15.83074
v 12.59514 81.23454 15.0996
v 11.60849 81.52835 15.12578
v 14.17158 80.46279 15.12555
v 27.64607 27.65305 11.58553
v -42.78194 37.04371 12.70337
v -43.07449 37.47627 12.59212
v -41.73761 37.82065 13.36182
v -41.86146 36.91882 13.15303
v -42.43288 36.82439 12.847
v 64.87872 36.93538 -36.58475
v 63.27209 45.57897 -30.09436
v -48.03002 21.71664 -0.08063596
v -47.61867 21.88802 0.3411447
v -48.68853 20.56834 -1.298657
v -48.56274 20.95823 -0.857462
v -48.9041 20.90494 -1.246075
v -11.9812 35.87033 20.97984
v -5.804941 -45.39124 13.10555
v -6.318779 -45.69236 13.09221
v -3.8407 -45.36648 13.37081
v -4.590795 -45.15561 13.43418
v -5.069478 -45.19655 13.28959
v -16.25971 37.72353 20.93156
v -13.54779 36.17601 20.83771
v -16.43759 36.20343 20.43865
v -39.13173 36.75805 14.38355
v -26.08613 20.64927 5.128142
v -27.19712 19.8008 5.275663
v -26.24967 21.31977 5.376766
v -26.45136 18.84642 4.82026
v -27.07937 19.06197 5.180858
v -26.9941 20.50091 5.522007
v -28.39885 19.39444 5.492041
v -27.65598 20.09876 5.686852
v -28.28867 21.34971 6.016675
v -28.99394 19.95362 5.558879
v -27.04036 20.58906 5.929555
v -28.81925 18.5118 5.352474
v -27.86416 18.53205 5.347997
v -27.90505 18.16349 5.206444
v -27.4964 17.81602 4.970227
v 11.45375 76.89639 17.2917
v -12.34735 70.52808 19.81569
v -32.32479 36.91177 17.14709
v -31.163 37.11724 17.53008
v -31.74065 37.78199 17.58425
v -31.90344 37.35933 17.43128
v -30.68609 36.31983 17.33107
v -29.76746 37.28788 17.98696
v -30.01857 35.69482 17.22119
v -30.51281 34.60028 16.29745
v -29.24099 36.04301 17.66141
v -29.23509 35.49163 17.36644
v -29.06102 34.95586 16.98875
v -29.9323 35.18437 16.90564
v -29.32521 34.42031 16.5091
v -28.16385 34.62175 17.03028
v -29.09538 36.67894 17.94862
v -28.58965 36.55142 18.07088
v -28.48546 35.20102 17.34524
v -28.42465 35.70282 17.71646
v 59.96293 57.89025 -20.82554
v -34.24537 11.77171 6.183529
v -21.16312 30.81437 15.41828
v -19.4581 31.97304 17.24414
v -17.23951 30.74417 16.77864
v -20.84079 33.67921 18.33568
v -21.24795 31.79387 16.43192
v -19.90859 34.95299 19.35719
v -20.68155 35.61327 19.55618
v -19.44848 34.04571 18.92745
v -18.92236 36.62922 20.22931
v -19.08351 35.07748 19.54342
v -18.24236 35.6915 19.94276
v -18.14755 34.47265 19.41822
v -4.311966 63.94109 21.34347
v -30.42865 27.91879 11.40493
v -31.74079 27.40388 10.97361
v -28.53817 28.43785 11.81737
v -29.06052 28.24794 11.71971
v -28.9123 27.71739 11.32195
v -29.65042 20.50408 5.637571
v -30.8543 20.76626 5.660751
v -30.30912 19.96037 5.524247
v -29.47119 21.5478 5.919147
v -31.08283 22.66233 6.312735
v -30.47449 19.00504 5.350559
v -31.48125 19.64929 5.371919
v -29.77702 19.35905 5.391126
v -31.42427 20.48126 5.560561
v -32.03627 20.11607 5.45636
v -31.6607 21.36915 5.813062
v -32.59967 18.8126 5.204954
v -32.41219 19.40384 5.27463
v -32.78511 19.65895 5.297779
v -32.24482 21.54944 5.815212
v -32.89093 22.82461 6.05547
v -32.21293 23.17656 6.303902
v -31.56102 23.58802 6.713043
v -29.62177 23.03523 6.462651
v -30.16118 23.45588 6.716386
v -12.80536 32.35051 19.36329
v -34.00153 12.09683 6.323569
v -33.47002 11.92648 6.34954
v -31.38855 13.5015 6.366385
v -31.20283 14.05333 6.334742
v -31.86539 13.72682 6.282399
v -31.93208 14.16605 6.24449
v -11.47284 66.87984 20.54638
v -12.89305 -19.49887 21.88157
v 18.4172 20.26315 4.644818
v 17.83208 20.30757 4.900445
v 33.17545 37.2663 15.51218
v 31.66423 37.33519 16.20567
v 32.25316 36.79408 15.7618
v 32.14075 37.51427 15.99648
v 32.92905 36.99758 15.53886
v -34.69911 36.95924 16.4413
v -63.78617 57.60633 -18.98911
v -53.9819 36.2859 2.660526
v -54.41296 36.32138 1.917887
v -54.04245 35.46458 2.66684
v -9.982936 80.16056 16.91058
v -8.896399 78.05708 17.91356
v -39.7816 37.15573 14.28425
v -40.58043 37.43433 13.86869
v -40.16121 37.6117 14.25608
v 32.99809 25.43371 9.844042
v 33.05444 25.19751 9.557424
v 33.59226 25.16245 9.444098
v 33.09633 24.9459 9.222125
v 34.06276 24.78998 8.722817
v -29.51829 37.61474 18.07973
v 19.43746 36.57217 19.60418
v 64.9959 37.11412 -36.9237
v 64.84067 37.87907 -36.28126
v 65.33276 35.74199 -38.41755
v 65.10238 36.42978 -37.53748
v -24.07498 18.78047 4.286949
v -25.77901 18.5778 4.51877
v -40.30187 38.02995 14.27784
v -40.03568 37.90155 14.41567
v -27.22564 26.92516 10.38312
v -27.01744 26.5168 9.932428
v 31.53408 20.40546 4.454561
v 32.35789 19.75674 4.388338
v 33.26847 20.28098 4.405101
v 32.58451 18.67219 4.319485
v 31.02679 19.18517 4.527455
v 34.20674 20.54012 4.292828
v 34.2704 20.99742 4.471985
v 35.25784 19.60528 3.891073
v 34.69198 20.35907 4.219941
v 34.49749 19.78697 4.177817
v 33.41063 17.96375 4.181917
v 33.84304 18.90268 4.043911
v 32.96177 18.00429 4.204475
v 30.64925 17.75848 4.529225
v 16.01757 80.45037 14.72336
v 16.56215 82.94409 13.15508
v 15.89365 81.65166 14.09707
v 13.79644 81.34283 14.77524
v 13.38422 82.30478 14.36576
v 15.20991 83.06509 13.47731
v 15.07827 80.25349 15.0165
v -7.107847 68.56927 20.58037
v -6.391769 66.22819 20.97326
v -9.263099 68.14509 20.5142
v -17.66043 38.36531 20.88942
v 19.77921 38.39178 19.98149
v -33.81887 26.55736 9.818214
v -34.97919 26.2881 9.632785
v -27.33659 36.2063 18.3281
v 20.07432 12.18837 5.670996
v -12.20053 59.31956 21.3531
v -10.23181 61.47814 21.31772
v -9.535822 60.7613 21.45805
v -8.93145 63.42178 21.18862
v -11.68102 64.00362 20.91288
v -8.841269 66.48734 20.79677
v -13.1817 65.60149 20.5482
v -7.12346 60.65216 21.62898
v -7.992143 60.3429 21.61659
v -9.835959 69.42286 20.24574
v 16.93077 73.81789 17.28093
v -19.51513 -44.83039 6.539363
v -6.051313 64.9334 21.16217
v -10.27769 83.17837 15.405
v -12.11167 82.32865 15.58405
v -11.24028 81.76761 15.98953
v -9.916237 81.88758 16.10872
v -11.87189 83.86068 14.81648
v -70.30573 23.92629 -39.12123
v -18.96918 42.93576 21.23516
v -18.65133 40.72596 21.1034
v 18.14276 13.3701 5.326127
v 17.7886 15.20432 4.568307
v 27.69769 23.04598 6.110939
v 28.71064 23.00453 5.933582
v 12.21194 77.71189 16.80554
v -13.89764 59.92138 21.05902
v -6.224429 -19.9509 21.48493
v -6.165671 -20.33375 22.46097
v 35.11657 36.94989 14.48476
v 34.41243 36.08369 14.58991
v 34.11201 36.22961 14.7951
v 33.55464 36.47919 15.14416
v -12.0263 62.08389 21.07469
v 62.96134 45.38014 -29.19117
v 62.95447 46.11541 -29.12256
v -70.30317 26.41364 -39.70599
v -46.1419 36.7632 10.67379
v -18.86771 39.02851 20.82483
v 30.01303 38.1837 16.76239
v 29.25818 38.21135 17.00102
v 28.49585 38.50216 17.53185
v 24.03666 21.21521 5.189391
v -29.88546 33.65412 15.73062
v 26.60721 38.56063 18.14582
v 27.30891 38.44225 17.89748
v 67.06458 18.93211 -44.95024
v 16.22218 79.21373 15.23304
v -20.3815 43.41228 20.98157
v 22.98758 22.86186 6.193055
v 21.71558 22.13973 5.177105
v 22.22711 21.97025 5.137017
v 23.37175 21.99235 5.382713
v 6.6206 68.83613 20.13788
v 6.628387 -45.3069 11.52044
v -35.47974 35.64188 15.29043
v -36.30949 35.68702 15.01579
v -37.64391 38.35872 15.56601
v -6.770017 78.7395 17.83295
v -8.525873 80.59634 16.87124
v -6.871609 76.31114 18.73271
v -9.470307 76.33594 18.55069
v -17.58108 36.09971 20.20864
v -17.43481 35.0503 19.8127
v -18.87767 37.93203 20.60558
v -31.44806 12.78182 6.646878
v 66.60461 23.2881 -42.96331
v 58.72781 61.01441 -18.99785
v -26.27862 13.90213 5.904399
v -27.59694 12.99147 6.233349
v -26.38362 12.97319 6.074518
v -25.4932 14.07583 5.78686
v -25.95642 15.72342 5.198055
v -24.95578 16.81502 4.654892
v -27.26714 14.85627 5.670156
v 33.26712 35.42952 14.74289
v 33.75398 35.17249 14.40042
v 24.22783 21.63178 5.439548
v 63.21236 47.17723 -29.9164
v 63.03149 48.22372 -29.12179
v -4.596334 -87.47192 -14.46152
v -2.036774 -87.42878 -14.73464
v -40.60231 38.22772 14.18947
v -26.86505 18.37736 4.829031
v -11.67526 33.58646 20.17476
v -29.69774 17.86065 5.392365
v -28.71862 17.44325 5.34159
v -29.88836 17.00534 5.465172
v -30.89949 14.20196 6.243075
v -30.58138 14.63039 6.1175
v -30.6612 14.27944 6.238848
v -30.53993 15.01119 5.947271
v -30.54392 15.82743 5.732775
v 65.65621 30.00086 -39.77067
v -13.64109 34.88232 20.37307
v -22.95542 34.4364 18.33093
v -23.02477 37.45172 19.79692
v -23.12425 36.30305 19.37043
v -22.55936 36.87003 19.62722
v -23.68678 33.82177 17.70076
v -24.72854 34.71611 18.13911
v -26.21327 34.07275 17.2273
v -25.36432 34.02047 17.39098
v -5.487618 82.95423 15.95072
v -6.575617 83.58295 15.59139
v -6.260992 83.09223 15.85575
v -6.454391 82.64643 16.09005
v -4.27804 82.17677 16.36769
v -18.49135 -45.15902 7.228189
v -13.22369 72.29227 19.3127
v -13.12949 73.37845 19.03556
v -14.21202 72.62307 19.11848
v -11.32502 73.79707 19.13272
v -11.04196 71.97614 19.60421
v -10.02628 72.9967 19.45667
v -9.397458 74.11308 19.229
v -9.500742 72.11246 19.69944
v -7.74534 74.30837 19.26569
v -7.895346 72.98611 19.60372
v -11.76848 75.03902 18.7365
v -10.50071 74.76913 18.95263
v -11.17812 32.64143 19.87235
v 18.82585 20.14094 4.250209
v -6.452937 -19.66521 21.51919
v -45.92799 19.71255 -0.2954919
v -1.189441 -45.20992 13.54161
v 13.04343 82.97336 14.04935
v 28.72545 27.19633 11.49661
v 24.01505 41.06311 18.90789
v 25.164 40.54611 18.52471
v -10.57082 70.97894 19.87158
v -31.31633 38.55998 18.06252
v -31.7634 38.43197 17.87543
v -30.9679 38.19161 17.9835
v -30.95257 37.78559 17.86767
v -29.94956 37.93489 18.08694
v -30.18712 37.54395 17.97054
v -30.91913 38.47712 18.17348
v -31.51693 39.13093 18.03813
v -31.14536 39.50994 18.21778
v -31.17635 38.88925 18.22854
v 3.585881 78.42233 17.78259
v 25.36424 11.08548 6.123871
v 24.2264 12.44487 6.053367
v 1.433606 78.7683 17.81981
v 0.4573024 79.42651 17.61144
v 1.905358 79.76676 17.35135
v 0.6317968 80.5602 17.04597
v -1.056105 80.82014 16.98686
v 0.2039693 81.50333 16.59282
v 1.814496 81.56721 16.47792
v 1.929809 80.92879 16.80609
v 1.022736 82.17871 16.23653
v 2.422195 81.71024 16.36031
v -0.8108616 83.27323 15.84165
v 1.177619 82.79832 15.91418
v 0.1604531 83.79459 15.47298
v -1.797914 83.57611 15.70454
v -1.250993 83.66426 15.66192
v -1.249985 82.26132 16.31301
v 28.71173 34.24566 15.6201
v 29.47531 34.06859 15.26785
v 4.1625 -44.93774 12.55586
v 3.573058 -45.16108 12.7565
v 4.593467 -45.72348 12.55785
v 3.533084 -44.86956 12.78452
v 2.456522 -44.93255 13.17864
v 3.70649 -44.73426 12.78865
v -10.9155 75.6069 18.6577
v 12.62328 81.7309 14.84615
v 22.64741 36.68753 18.42965
v 22.477 37.0874 18.80381
v 22.37945 36.52506 18.58743
v 22.36737 37.55202 19.06743
v 22.19865 37.2167 19.04454
v 22.08881 36.77255 18.84476
v 34.93414 21.09376 4.449245
v 36.37531 21.14013 4.238419
v 36.10415 21.6004 4.549904
v 37.33906 21.14173 4.111551
v 36.55116 20.36688 3.60104
v 36.9425 19.6509 3.197937
v 37.44759 20.17997 3.078715
v 37.55773 18.89506 2.6177
v 37.5617 19.65935 2.770547
v 36.33828 19.92542 3.580998
v 36.01723 19.27793 3.460861
v 36.57371 18.74055 3.037277
v 34.05527 22.37179 5.108081
v 34.7205 22.37612 4.985895
v 34.84936 22.51534 5.264634
v 34.14027 22.64039 5.611916
v 65.96155 30.23434 -41.11396
v 65.93443 29.37112 -40.91874
v -8.33377 70.65483 20.11737
v -7.418085 71.18996 20.05202
v 27.51606 24.95567 8.494416
v 28.78114 25.01811 9.288342
v 20.41334 24.02004 8.26465
v 19.48806 24.15088 8.741997
v 19.08496 23.41706 8.023278
v 17.96947 23.48977 8.228093
v -4.526239 73.58878 19.60704
v -6.944129 73.04066 19.63967
v -5.610674 73.65997 19.55761
v -4.882141 76.09001 18.87868
v -3.784018 73.90697 19.5357
v -3.135157 75.05635 19.21194
v -2.900555 73.74689 19.56975
v -3.767952 76.6749 18.77413
v -5.622761 77.48485 18.39233
v -7.99325 71.81039 19.88112
v -6.634348 71.62939 20.00017
v 66.05769 30.31557 -41.47395
v 26.32236 23.11306 6.745691
v -26.98204 23.26432 5.972014
v -26.57657 22.87524 5.814664
v -27.09067 23.25317 6.122883
v -26.40026 22.83639 5.445693
v 34.16278 21.69692 4.786451
v -15.76554 59.5671 20.82481
v -15.17612 60.83852 20.78606
v -14.05673 62.24999 20.80973
v -16.7834 60.64694 20.53442
v -15.96209 62.25424 20.52628
v -17.97735 61.93158 20.17086
v -17.90825 60.42447 20.35661
v -17.58938 63.19052 20.13457
v -16.00001 64.78924 20.24056
v -14.86842 63.14969 20.59828
v -17.04236 59.42855 20.62701
v -14.56111 65.60343 20.36621
v -14.03253 64.36656 20.58168
v -22.50681 26.87091 11.08984
v -31.07681 18.84365 5.314853
v -0.8262774 -45.29905 13.46296
v 0.02474788 -45.23953 13.49719
v 1.478891 -45.33124 13.39565
v 65.60001 33.4645 -39.72086
v 65.53948 33.29638 -39.63968
v -47.54169 36.81593 9.35003
v -47.30583 36.73063 9.581697
v -2.617775 -87.57668 -12.15132
v -4.881366 -87.5298 -12.44643
v 42.96445 20.5009 0.3015632
v 67.18446 13.93202 -45.83074
v 67.14174 13.99845 -45.0625
v 10.7269 81.1402 15.5238
v 11.38346 78.7484 16.52654
v 9.121087 81.58969 15.55449
v 10.18525 80.48341 15.93933
v -21.17438 26.30935 10.88818
v -26.23223 26.29638 9.900751
v -1.041319 79.24167 17.72153
v -2.624085 80.508 17.18119
v -2.972592 82.20444 16.37032
v -4.165155 81.50523 16.68334
v -4.087133 82.90997 16.00082
v -2.488676 78.46043 18.05706
v -4.484024 79.4146 17.63465
v -3.689094 77.50997 18.43196
v -6.316043 80.7521 17.00658
v -7.83264 81.85089 16.37761
v -6.216269 81.51339 16.66591
v -1.246325 77.98526 18.27303
v -2.747451 77.09129 18.60643
v -1.069988 76.68555 18.74397
v -1.974112 76.01015 18.90762
v -3.346085 83.1115 15.90506
v -41.96601 16.41539 2.74216
v 61.39922 48.60948 -24.05415
v 3.456513 81.45371 16.42617
v 3.384585 80.63339 16.83994
v 5.068267 81.66186 16.09679
v 3.220429 82.49498 15.89076
v 6.177922 81.69994 15.93244
v 5.634287 82.91179 15.3581
v 6.238546 83.86047 14.73995
v 4.694709 84.0125 14.85829
v 7.216331 82.60548 15.30358
v 7.037213 83.98061 14.55353
v 8.750538 82.65066 15.07002
v 1.42164 83.65578 15.42096
v 3.045433 83.28029 15.48094
v 2.130772 84.07791 15.14289
v 3.230638 79.70879 17.23484
v -39.48378 24.90675 8.369768
v 62.81713 46.05752 -28.67695
v 30.96928 34.13916 14.79334
v -0.4344647 74.9395 19.18953
v -1.856311 74.49944 19.357
v -1.832931 73.46206 19.63012
v 65.62775 29.0936 -39.66288
v 65.57037 29.52651 -39.44074
v 34.9037 18.87371 3.848727
v 34.60147 19.06206 3.975902
v 36.49846 18.28004 3.028526
v 35.7549 18.40465 3.486636
v 67.0297 19.74107 -44.97484
v -17.58871 58.30878 20.64221
v 25.94728 34.41451 16.58063
v 24.62732 33.68438 16.25278
v 25.29642 33.65034 16.05149
v 25.45561 35.06024 17.28482
v 26.94287 35.1057 16.81753
v 27.4367 34.53367 16.23323
v 24.45086 34.33006 16.91384
v 27.08431 35.96594 17.27137
v 26.19654 35.62553 17.44739
v 23.57366 33.48123 16.4239
v 24.53956 33.37436 15.98031
v 27.93451 36.14904 16.34042
v 27.86449 35.41309 16.73632
v 28.61951 35.67041 15.88898
v 28.18432 34.9908 16.3248
v 28.61167 36.05325 16.05235
v 29.09105 36.07547 15.93087
v 30.26627 35.01295 15.71922
v 29.14223 34.54449 15.74028
v 24.751 33.01663 15.60234
v -23.3246 41.24551 20.28493
v -27.72265 24.69907 7.971269
v -26.83503 24.33447 7.713945
v -26.73213 24.63893 8.363009
v -29.06551 24.78 8.182242
v -29.30001 25.46973 8.768039
v -30.23167 25.4481 9.055004
v -28.35311 25.15356 8.314076
v -28.9207 25.90565 9.076429
v -30.33338 26.04651 9.492603
v -29.08623 26.2319 9.476138
v -29.26733 26.47018 9.880046
v -27.75401 26.02772 9.128538
v -28.48068 26.67537 10.10642
v -27.25085 25.65089 8.579277
v -26.34645 25.75532 8.844894
v -27.03755 25.19815 8.225683
v -27.06034 23.81189 7.393363
v -26.68832 23.71165 7.312689
v -27.45445 23.68856 7.326501
v -27.88715 24.30211 7.769085
v -31.34347 25.69198 9.381967
v -29.38694 26.60645 10.29091
v -3.915875 -87.54839 -11.4699
v -3.797402 -45.22166 13.53867
v 17.37019 18.49575 2.482291
v 32.5174 38.07961 15.55203
v -8.694631 75.57647 18.84328
v -17.78114 56.41693 20.79657
v 21.53211 21.141 4.384425
v 21.30218 21.2265 4.334726
v 20.9054 20.81148 4.014731
v 22.23852 21.29771 4.757784
v 22.4867 36.42015 18.39567
v -19.204 60.37852 20.0994
v -21.98968 20.80992 5.515203
v -21.97492 21.80013 5.886411
v -22.92199 20.86298 5.472096
v 18.89517 38.43349 20.17233
v 21.44227 37.3166 19.31018
v 21.281 36.95586 19.15452
v 24.91584 22.80225 6.364567
v 39.52243 15.51871 1.357714
v 40.3885 16.51812 0.2767569
v 39.55368 16.70898 1.041899
v 39.40973 17.2241 1.093409
v 39.98734 16.97212 0.7203625
v 39.95357 17.55649 0.6636453
v 40.07409 17.933 0.01226412
v 40.43421 17.18766 0.3382613
v 39.01632 16.86556 1.400149
v 38.15915 16.73829 2.050252
v 38.0307 17.60363 2.019729
v 39.52188 17.67901 1.051402
v 38.83275 18.1778 1.388939
v 39.4205 18.27449 0.6724073
v 38.46346 18.29376 1.96627
v 37.44586 18.00754 2.578721
v 32.87174 11.55497 5.300221
v 36.67937 17.62157 2.730451
v 37.4414 17.69756 2.489792
v 36.36381 17.85176 3.049157
v -24.95746 27.40282 11.1914
v 22.99523 16.4876 4.398467
v 25.00348 16.86496 5.017438
v 22.71258 17.19684 4.18809
v -25.70612 39.10395 19.68012
v -24.17272 39.32638 20.02364
v -23.23659 40.34718 20.23477
v -23.03515 38.60239 20.12638
v -20.83885 38.00098 20.33832
v -21.18414 38.37149 20.44248
v -21.45304 38.13971 20.33971
v 35.13572 21.67497 4.578842
v 25.32384 35.74032 17.74888
v 26.02158 36.31089 17.83712
v 27.262 36.57921 16.86549
v 27.22912 36.40409 16.73742
v -26.5383 40.19454 19.55483
v -27.33912 39.95578 19.36115
v 29.23179 27.4306 11.61559
v -36.09438 23.07376 5.749177
v -36.31413 23.3315 5.949182
v -36.86143 23.1222 5.72975
v -37.69928 23.67115 6.241215
v -35.09728 22.69812 5.542138
v -35.64399 22.87424 5.590368
v -33.19252 24.19827 7.101766
v -34.23366 23.29351 5.953313
v -32.60824 23.54029 6.488079
v -34.61781 23.87573 6.64994
v -36.92355 21.80563 5.144238
v -36.17886 21.26061 5.037931
v -36.26802 22.09742 5.25552
v -4.054397 -87.50188 -13.91391
v -21.982 41.16016 20.56981
v -25.4377 39.45248 19.76645
v -71.38004 18.87959 -43.85484
v -71.41855 19.18638 -44.05579
v -71.42598 18.32318 -43.97839
v -71.52245 17.55947 -44.24168
v -32.56345 20.15178 5.456858
v 33.25515 22.48396 5.112518
v -20.34616 39.26821 20.65249
v -20.96834 38.50699 20.46738
v -21.31226 38.9923 20.46605
v -21.57233 39.92393 20.5341
v -21.08419 40.30452 20.66104
v -20.77559 42.0843 20.8292
v 11.63137 77.77917 16.89285
v -8.716492 -44.7059 12.94613
v -29.55416 33.95997 16.07402
v -28.79514 33.89546 16.26114
v -27.98284 34.02327 16.65174
v 65.23505 35.62843 -38.08849
v -22.25294 39.6822 20.39388
v -22.74722 40.00789 20.31086
v 60.91981 48.8153 -22.58286
v 34.54703 22.69874 6.286715
v 33.04585 22.92587 7.122317
v 35.66293 22.6235 5.728322
v 24.95996 33.26028 15.78614
v -7.782069 -44.98783 12.92715
v -26.93176 26.14382 9.461879
v -28.34654 17.2953 5.257076
v 32.92059 12.11979 5.298633
v 11.96575 82.42126 14.61381
v 21.09523 36.76419 19.08091
v -27.4028 23.37002 6.836023
v 32.43694 35.49673 15.1093
v -47.0937 22.61922 1.417628
v -29.93447 24.98185 8.532169
v -28.6132 16.57661 5.30446
v -29.45307 16.32141 5.447205
v 25.49272 36.55153 18.08441
v 22.8181 34.1942 17.26369
v 33.21352 36.00526 15.04009
v -26.56707 22.91665 5.543397
v -27.18811 17.55366 4.87055
v -26.38036 18.0436 4.612981
v -27.0503 34.56499 17.38734
v 34.19926 35.12434 14.15514
v 34.70156 35.62216 14.17477
v 32.73565 13.88612 4.999095
v 30.91348 14.04591 5.375806
v 33.08096 13.41632 5.012376
v 31.0469 11.50222 5.74009
v -48.02846 20.63981 -0.5883602
v -48.30537 20.59901 -0.7831976
v -48.1052 20.45745 -0.9530909
v 35.79956 17.40157 3.262973
v 36.10575 17.70457 2.99742
v 36.09513 17.71422 3.06219
v 6.732724 -58.39207 8.403953
v -13.56428 -21.05775 17.57538
v -13.05531 -20.97956 17.45899
v -13.80962 -20.74527 17.84265
v -13.43128 -20.76726 17.77736
v -30.28926 40.08421 18.44407
v 0.07165326 -16.56279 34.41574
v -0.1576261 -17.57391 33.97874
v -1.091856 -16.96774 34.46975
v -0.8403308 -17.90221 33.90466
v 3.077991 -13.85141 34.84594
v -3.972072 3.984125 26.82604
v -3.685342 2.251778 27.88664
v -32.36403 12.12577 6.516079
v -5.061029 -46.53783 13.60635
v 16.32325 22.55779 7.661201
v 19.20977 22.37769 7.053411
v 18.14207 23.17577 7.901045
v 17.66855 22.92813 7.770109
v 17.3566 23.64965 8.335404
v 17.34103 22.32339 7.387685
v 17.42087 21.73063 6.890014
v 17.41567 21.01413 6.243854
v -20.80066 17.22351 3.804656
v -20.79295 17.84838 3.595955
v -21.1354 18.51263 3.354434
v -22.06918 18.02501 3.322495
v -22.47629 18.72226 3.10271
v -21.58489 18.33284 3.157652
v -21.66357 18.69253 3.05814
v 6.373254 -21.16397 17.76474
v 8.497177 -21.11662 18.51791
v 9.775053 -21.44005 18.79313
v 9.500161 -21.12192 19.04328
v -5.776659 -45.07577 13.37689
v -46.36253 22.8577 2.004711
v 9.209432 -44.8248 10.21649
v 9.948959 -45.22195 9.675132
v -0.1160046 4.053627 26.88796
v -2.084025 -0.05503789 29.41889
v 7.87643 -20.50165 18.47147
v 6.928824 -20.62718 18.21964
v 8.43201 -20.72044 18.45678
v 6.101369 -21.07081 17.90774
v 0.4040971 0.4365726 28.66575
v -0.9255859 2.629045 27.81272
v -8.801857 -46.79639 13.11079
v 34.1971 13.99335 4.482738
v 36.61908 36.97668 13.75693
v 1.486626 -46.08968 13.45982
v 2.765636 -45.26393 13.06498
v -29.83558 13.04031 6.469628
v -38.05159 22.33017 5.083402
v 3.221305 0.2512489 26.87465
v -42.14708 22.47042 4.236327
v -41.5017 22.75912 4.676972
v -42.17188 22.98729 4.866194
v 62.29549 44.88403 -27.41536
v 62.48363 45.5354 -27.90788
v 62.32024 45.9864 -27.28459
v -25.55395 25.84974 9.267376
v 65.88202 28.48542 -40.58166
v 22.2651 36.17398 18.36538
v 22.8347 36.14442 18.06351
v 23.64226 35.76538 18.17668
v 23.71648 35.18187 17.80298
v 24.20499 35.79897 17.44227
v 22.38606 35.31337 18.33044
v 64.80173 39.30238 -35.57497
v -26.70984 39.22606 19.53579
v -39.77706 38.04262 14.57253
v -38.99575 38.19595 14.9295
v -25.15927 17.85382 4.346826
v -28.50668 16.04549 5.32987
v -27.90123 16.87482 5.089585
v -35.81335 37.32568 16.13524
v -33.93546 37.64939 16.95136
v -34.34977 38.05495 16.87701
v -21.9312 33.26583 17.67676
v -22.3576 34.92532 18.82158
v 38.14935 21.01553 4.000998
v 37.62723 21.45909 4.637747
v 38.17549 22.08806 5.356683
v 37.42401 22.63752 5.746773
v 21.08367 21.19924 4.31191
v 21.82963 21.42683 4.742506
v 21.17775 21.42941 4.631994
v 22.10411 21.81817 5.051126
v 18.32624 19.80791 4.432302
v -53.2051 36.97643 3.611784
v -26.35496 35.33504 18.15452
v -27.85219 35.45391 17.34225
v 38.88694 20.20099 2.473579
v 38.33924 20.60615 3.229816
v 40.32016 20.02366 1.854368
v 40.20425 20.55927 2.283829
v 39.77827 19.9764 2.226103
v 38.79606 20.88744 4.082178
v 39.33733 20.97451 3.910774
v 38.76712 20.76327 3.955841
v 25.65174 23.09988 6.853505
v 25.8758 22.96031 6.723407
v 20.86244 18.63732 3.566733
v 26.8086 23.39031 6.902894
v 27.92651 23.64875 7.005036
v -48.1483 21.0225 -0.4554408
v -32.49406 37.76028 17.25557
v -21.54026 37.59644 20.1456
v -20.36922 37.27296 20.24836
v -22.14266 37.325 19.90582
v -30.87928 27.05015 10.77197
v -33.83792 22.3031 5.65103
v -29.87509 23.84743 6.979725
v -28.75539 24.31459 7.772388
v -35.76657 37.91001 16.27384
v -36.85065 37.82269 15.81232
v -36.41843 37.50518 15.94155
v -37.52705 37.4361 15.38968
v 37.07112 22.44439 5.537385
v 36.01618 21.89057 4.734071
v 35.21428 22.38432 4.989514
v -44.47509 37.18547 11.75987
v -44.65269 37.67642 11.82416
v -45.58469 37.33825 11.00175
v 21.62162 36.43875 18.74889
v -21.87007 38.76582 20.36221
v -43.16595 22.11527 3.510212
v -15.05333 -44.41433 10.75605
v -42.368 21.31828 2.88107
v -41.59861 21.37663 3.521618
v 29.61989 11.27651 5.962417
v 21.99662 16.99663 3.991159
v -6.55478 -19.62648 20.98363
v -7.053759 -45.40542 12.9434
v -8.018064 -45.43766 12.78252
v -22.33275 23.70996 7.984315
v -36.77531 19.05841 4.687349
v -36.08192 18.52354 4.74821
v -36.89338 18.84865 4.601772
v -30.80073 25.26454 8.874022
v 3.783542 -12.92791 34.39677
v -28.7128 22.38658 6.203128
v -7.957844 -19.80794 22.44052
v -8.646297 -19.64529 21.82286
v 22.43011 24.74478 8.77094
v 20.70365 23.77406 7.801268
v -40.78524 19.02333 3.305012
v -41.26955 18.66305 2.878677
v -37.31247 18.97433 4.456946
v -37.53135 19.48541 4.546982
v -38.19791 19.35261 4.269906
v 9.377044 -20.35278 19.74705
v 9.473592 -20.69326 19.36427
v 9.92473 -20.37225 20.34054
v 9.966506 -20.9824 19.59319
v 9.237444 -20.39139 19.26097
v -47.41118 20.72089 -0.415539
v -46.608 22.08432 1.34117
v -47.16137 21.14125 0.1732775
v 21.42633 17.58147 3.796493
v 21.79612 17.8975 3.887574
v 22.22518 16.84259 4.104432
v 20.68527 17.61865 3.506634
v 20.57285 18.11475 3.412918
v 8.835652 -20.20979 19.95525
v 9.515926 -20.18326 20.41202
v -8.296571 -19.49356 18.40393
v -7.873057 -19.3914 18.97577
v 10.01918 -20.2408 20.71174
v -32.06635 23.83597 6.946034
v 22.91592 23.42109 6.834442
v 23.27588 23.59385 7.042295
v 22.21802 23.94531 7.451406
v 22.94255 24.16103 7.690497
v 23.54842 24.12224 8.231936
v 24.28616 23.19989 6.744638
v 35.49928 22.40225 5.175237
v 8.899201 -20.84454 18.72164
v 9.084837 -20.44884 18.98534
v 43.40816 18.64336 -1.557881
v 43.43323 19.31903 -1.022603
v -66.05544 50.61635 -24.86593
v -11.15218 -19.5526 22.56917
v 8.921735 -20.56162 18.70868
v 23.06626 23.16264 6.575339
v 30.3898 33.57578 14.18031
v 8.730196 -20.19721 19.39195
v 7.917333 -20.34176 20.97431
v 7.865976 -20.20039 19.58994
v -43.23758 23.68742 5.162398
v -42.46696 23.77964 5.534867
v -43.48796 23.65821 4.970595
v -43.12336 23.39589 4.959133
v -34.45391 12.89419 6.330033
v -35.11258 13.19647 6.142393
v -34.49028 13.222 6.325276
v -33.80055 12.98013 6.463288
v 41.17756 21.31921 2.299824
v 21.69541 21.89183 5.001623
v -25.9232 25.34953 8.44189
v -26.63739 25.59896 8.422207
v -34.55966 18.31356 4.945053
v 65.05628 36.37493 -37.47872
v -7.076972 -19.43326 20.2175
v -46.50892 20.11023 -0.74682
v -46.43089 19.96888 -1.138478
v 43.00961 19.94927 -0.4159277
v 22.6098 24.40845 8.038954
v 43.64302 18.49141 -2.36292
v -7.244391 -19.49607 20.95366
v -8.789758 -19.54075 17.85533
v -21.90529 23.12 7.555572
v -22.91415 22.79328 7.221378
v 8.929942 -20.3009 19.01411
v -42.66015 24.4977 5.678326
v -41.96532 15.55383 2.98198
v 37.27452 21.483 4.538711
v -37.80725 23.3441 5.879062
v 27.17618 11.84303 6.200316
v 28.06212 10.94182 6.112466
v 33.56725 22.73019 5.343129
v -22.7945 43.42431 20.45575
v -27.82215 36.02711 17.71251
v -30.8098 38.66539 18.3273
v -22.26455 42.50231 20.54121
v -26.82898 35.91319 18.40336
v -27.40984 35.43703 17.52728
v 23.27424 24.69 8.379319
v 23.66459 24.39705 8.038304
v -9.593211 -19.86443 17.2876
v -9.410083 -19.93486 17.02274
v -9.649303 -19.9995 17.03814
v -7.874116 -19.30016 19.28201
v -9.471085 -19.92901 16.96773
v -21.59443 34.82145 18.92054
v 8.791746 -20.47261 18.66634
v 8.489691 -20.31601 18.75207
v 8.462076 -20.54942 18.48443
v 8.402575 -20.22374 19.00543
v 39.09552 16.28839 1.453051
v 38.23123 14.95528 2.395465
v -34.72071 17.55494 4.921076
v -35.34948 18.3341 4.79674
v 38.82627 20.68652 3.525695
v 33.3561 22.84449 5.814476
v 2.502549 -20.89082 26.04152
v 2.07011 -21.94066 25.42082
v -40.48091 15.49719 3.663934
v 31.34978 39.20855 16.30605
v 25.33815 33.30159 15.77489
v -44.41053 20.80684 1.287094
v -35.54425 23.47104 6.197258
v -35.97472 24.0296 6.905982
v -36.23038 23.68525 6.466941
v -42.55627 21.25744 2.558484
v -26.18365 21.52997 5.490573
v 28.49786 25.57141 9.823751
v 44.14075 17.48741 -2.61933
v 4.636048 83.30511 15.27009
v 1.519893 -20.55777 22.2149
v 35.01858 22.9033 6.43716
v -29.49744 23.67296 6.864881
v -28.29343 23.09741 6.391791
v 32.15236 25.30569 9.357052
v -71.71815 13.82797 -47.52972
v -71.74441 13.88118 -47.66669
v -39.27898 19.29145 3.943019
v 0.1447507 84.11535 15.30381
v -41.63535 22.08112 4.007933
v -38.50804 24.49462 6.762477
v -37.21231 24.0265 6.845293
v -33.73547 26.36042 9.723642
v 38.89235 22.27946 5.005191
v 41.61471 21.25374 1.794448
v 41.47155 20.74855 1.636662
v 40.84847 20.80796 2.259268
v 40.46473 20.48426 1.733052
v 42.46567 20.72133 0.5457008
v -32.89761 21.20013 5.708154
v -33.64801 20.19059 5.322117
v -26.37377 17.57475 4.662279
v 27.67668 24.57126 8.058646
v 27.23788 24.40544 7.843651
v -63.4524 58.09591 -18.28077
v -32.48103 26.9977 10.54787
v -27.28878 23.10361 6.062799
v -27.28295 23.02191 6.034471
v -27.91012 23.29719 6.562934
v 27.07217 36.627 16.80952
v 32.2707 22.96853 6.479747
v -26.27623 16.9777 4.776799
v -27.49939 16.35853 5.176606
v -34.49788 13.62177 6.252079
v -34.00864 13.456 6.382701
v 43.63538 16.53638 -2.363701
v 50.8862 33.61017 1.019602
v 28.42549 12.17021 6.129529
v 29.33343 12.13294 6.011663
v -29.41166 24.12513 7.534891
v -28.8941 23.87566 7.326437
v 39.14047 21.81359 4.665521
v 38.71195 21.96461 5.163476
v 65.00455 36.40491 -37.22723
v -30.81454 26.31673 9.919986
v 42.44949 20.10054 0.02224248
v 26.28844 17.74052 5.011555
v 40.66124 20.10478 1.184518
v 41.05328 20.02013 0.6274611
v 41.11821 20.00109 0.9074375
v 41.80738 19.98252 -0.0897109
v 41.3285 20.11238 0.2125233
v 41.21276 20.13997 0.6433499
v 41.93749 20.17902 -0.369523
v 41.11566 20.23797 0.3141763
v 41.59916 20.64453 0.083981
v 40.98402 20.31125 0.5800557
v 40.52312 20.2945 0.7924224
v 40.37046 20.29752 1.239909
v 42.14851 20.55407 -0.4182766
v 29.33174 23.23145 6.117912
v -24.31655 21.27921 5.431072
v -23.96668 21.39105 5.495023
v -41.62724 23.39747 5.20252
v 43.0858 19.55307 -0.7485003
v 42.8555 19.16806 -0.7126064
v 32.24147 38.61489 15.67939
v 36.58715 20.64312 3.863859
v 35.43993 20.78491 4.300319
v -71.50772 19.07326 -44.81419
v 17.2987 24.18215 8.845551
v 18.31701 24.07858 8.592856
v -26.39603 34.65647 17.66752
v -30.86007 39.0269 18.38409
v -30.384 38.9007 18.58331
v -30.22931 38.46687 18.41615
v 23.63551 33.89986 16.7649
v 32.4075 22.53617 5.300939
v 23.39972 36.29622 18.43007
v -33.19786 25.46145 9.607533
v -33.03921 25.625 9.699308
v -33.49903 25.53504 9.757381
v 36.15014 16.93706 3.136209
v 26.83946 23.84234 7.352334
v -29.49831 39.13023 18.74932
v -36.78848 25.45196 9.427785
v -37.67415 25.01653 9.25031
v -36.94594 25.13724 9.622024
v -27.65462 35.66814 17.5456
v 38.99885 8.907352 2.296041
v 38.74832 18.68537 1.530248
v 39.10439 18.49822 1.130416
v -11.99324 80.49902 16.46503
v 30.56076 11.94678 5.835348
v -36.2817 36.338 15.45259
v -24.69168 40.10034 19.93446
v -25.45674 21.69843 5.682333
v -24.58135 21.48664 5.628911
v -66.81908 47.94943 -27.5836
v 31.30308 25.49244 9.91568
v 1.911649 -20.07028 21.12469
v 27.44695 24.0156 7.442636
v 36.07367 22.19827 5.279768
v 62.06603 45.88774 -26.52188
v 25.93247 12.748 6.079135
v -53.27431 36.17576 3.673103
v 28.45654 13.51809 5.899538
v 41.14836 15.8377 0.08571268
v 24.45415 36.07019 18.08324
v -43.77312 22.11088 3.277096
v -43.21873 21.73686 2.764961
v -43.57467 21.8693 3.077492
v 44.56459 37.10599 8.235144
v 18.75473 37.42346 20.00158
v 62.65582 49.71798 -27.68678
v 25.4661 23.69851 7.371784
v -37.82287 25.08872 9.110098
v -45.75809 23.01624 2.38077
v -25.00764 41.01852 19.87094
v -27.74448 23.12367 6.71511
v -27.9955 23.32131 6.885083
v -27.42131 23.2569 6.896716
v 27.00189 37.03048 17.73267
v 26.14229 37.97612 17.98464
v -33.40359 82.52915 8.868144
v 10.89618 82.26747 14.88179
v -26.53114 23.10281 6.785399
v 31.16307 36.12469 15.98575
v 7.040195 -20.49019 18.48747
v 6.52431 -20.39758 18.50625
v 7.691067 -20.34188 18.9098
v 3.924453 -20.44601 18.10051
v 18.31874 18.43624 2.656439
v -29.5439 27.03056 10.85693
v -30.10584 26.98158 10.80808
v 32.75317 23.4457 8.308909
v 32.03938 23.06262 7.966051
v 33.24374 23.17491 7.655443
v -43.88961 21.27353 2.168485
v -44.20403 21.89595 2.850837
v -45.80873 21.40857 1.629113
v 29.74334 14.45409 5.475914
v 32.1461 14.97445 4.827837
v 18.63419 37.09593 19.90663
v 42.04333 20.65255 1.06895
v -44.18199 22.92848 3.874999
v -71.72678 13.8324 -47.82207
v -26.7559 41.17658 19.41394
v 39.86279 18.34549 0.06900457
v 40.19592 18.98136 0.4531636
v 38.40958 19.16632 1.93853
v 26.99891 16.37243 5.187068
v 25.64892 15.83655 5.325472
v 26.3943 15.23286 5.550511
v 24.873 15.47372 5.156787
v 7.108013 -46.28379 11.45585
v 30.6206 38.74521 16.54385
v -43.03436 38.50296 12.70743
v 27.27277 36.62629 16.70377
v 28.21497 36.35134 16.2666
v 28.67243 36.39308 16.20903
v -2.438004 83.48272 15.73232
v -2.047334 83.52482 15.7154
v 39.49259 20.93832 3.666023
v -43.15887 21.37813 2.599937
v 0.9068412 84.50723 14.95209
v 27.5573 15.38444 5.360231
v 28.34216 13.88382 5.802126
v 33.90578 23.04912 7.117164
v -30.76208 24.69599 7.858166
v -32.54832 24.69304 7.764655
v 32.90783 22.74246 5.390561
v 19.83917 21.42545 4.96333
v 18.22398 38.883 20.3982
v -29.51562 24.55344 7.905447
v 45.44135 35.88969 7.388173
v -6.528892 -45.17117 13.03692
v -63.99316 58.10314 -19.65115
v -45.05783 39.36137 11.18826
v 31.69666 25.39313 9.543104
v 25.62883 39.54382 18.40152
v 25.09304 40.11271 18.56758
v 22.9201 37.22316 18.64803
v -71.72945 13.43178 -47.73957
v 31.43743 25.28508 9.439224
v 31.17189 25.19893 9.664211
v 29.81779 13.10769 5.794339
v 6.109313 -20.20863 23.73024
v 31.39098 35.20616 15.33294
v 35.97527 20.39762 3.979474
v -22.21037 38.17439 20.19438
v 16.68543 -45.35379 4.031213
v -46.63386 36.60446 10.07177
v 29.74612 25.50729 9.819596
v -23.9635 22.66598 7.330892
v 19.78963 24.50126 9.04388
v 38.014 37.05307 12.91545
v -40.58572 37.97369 14.04108
v 62.5223 49.99689 -27.31638
v -70.46435 1.751586 -51.69862
v -39.09486 24.37895 6.463965
v -39.62373 24.05725 6.132499
v -42.33956 21.86029 3.51227
v -35.14459 23.31724 5.908053
v 39.59818 20.52968 2.799575
v -39.38847 24.80848 8.272728
v -39.03391 24.79329 8.307995
v -38.92363 24.95841 8.516801
v -38.46038 24.88521 8.421292
v -28.88769 21.567 5.869803
v 27.56607 24.1923 7.763619
v 28.10131 24.463 8.035594
v 27.81547 24.08299 7.932621
v 28.08895 24.82312 8.444192
v 28.85364 24.17719 7.912152
v 28.56464 24.64608 8.759831
v 28.69059 24.43303 8.64185
v -26.33997 39.07204 19.59931
v 1.645185 -21.90166 24.42831
v 24.78493 35.53975 17.11202
v 38.82617 21.45381 4.594734
v 66.09156 29.20871 -41.58829
v 1.989396 -21.81176 24.81066
v 39.09843 34.04487 11.53482
v 45.5737 34.80676 7.15534
v 29.91018 25.26549 9.675783
v 30.90823 25.42302 10.04748
v 30.62673 25.62436 10.21409
v 30.47685 25.13621 9.912222
v -26.03233 21.97291 6.126225
v -26.95819 22.81883 6.424093
v -26.8555 22.37805 6.3687
v -33.69775 12.10904 6.386819
v -43.49584 37.02737 12.21027
v 23.71839 39.03473 19.10458
v 23.52205 38.42144 19.1721
v 34.23812 19.20466 4.038886
v 34.84389 18.11161 3.887523
v -38.97564 19.10853 3.893749
v -39.61326 18.34134 3.635233
v -39.14468 18.81785 3.716545
v 5.646732 -20.2829 24.39042
v 5.180499 -20.47765 24.79213
v -45.3781 20.43673 0.06457788
v -45.82412 20.95564 0.7396622
v -46.62453 21.1309 0.4340344
v -45.95169 20.29637 -0.2536581
v -35.07767 39.46373 16.6324
v 31.16194 37.95458 16.44948
v 31.91656 38.43985 15.87275
v 25.76728 38.35588 18.2864
v 26.0121 39.0692 18.29629
v 25.28086 39.51733 18.61515
v -40.45048 23.38743 5.434951
v -40.88006 23.2007 5.174427
v -39.97552 22.68214 4.975336
v -43.72469 38.42144 12.17833
v -71.52549 18.42646 -44.71726
v -71.56314 18.06728 -45.02865
v 27.76999 23.94362 7.837709
v -5.431149 83.629 15.61986
v 26.09363 37.26268 18.16475
v 25.23486 38.03925 18.24547
v 24.48391 38.17352 18.53337
v 24.81452 37.90873 18.24673
v 23.94118 38.22292 18.8453
v 24.44394 38.19277 18.70421
v 25.30566 38 18.30527
v 24.38708 38.02319 18.41095
v 24.04868 38.04321 18.61044
v 3.445405 -20.43703 25.92507
v -32.22311 38.32394 17.70516
v 18.91875 17.87539 3.070697
v -26.56672 22.02949 6.363897
v -26.86478 22.2979 6.513204
v 33.92133 17.39114 4.222783
v 35.3663 17.10108 3.847626
v 31.88548 17.84541 4.291223
v 31.67281 17.00021 4.458607
v 32.31117 17.40288 4.285705
v 32.91473 17.20988 4.275061
v 42.68824 16.17282 -1.464763
v 42.09515 16.5444 -1.002098
v 29.61613 16.72057 4.815047
v 29.52018 17.26774 4.743496
v 33.42075 36.7849 15.33617
v 28.1199 34.52633 16.00652
v -6.775486 -44.96764 13.10235
v -66.81163 48.60556 -27.40607
v -32.89998 38.6403 17.46982
v -32.59381 38.05939 17.4462
v 3.708684 84.30263 14.79237
v 40.38296 35.59799 11.26047
v 5.611232 -20.47147 18.25195
v -46.59833 19.5269 -0.7497115
v -11.9958 -20.70343 17.35945
v -10.56234 -20.31425 17.25091
v -12.63921 -20.66783 17.65918
v 38.95232 21.70119 4.806828
v -43.99669 37.87427 12.03873
v -44.08929 38.09526 12.24213
v -43.77777 38.24321 12.25661
v -44.44468 38.2053 12.03521
v -44.82209 38.75175 11.61978
v -44.11471 38.64282 12.01954
v -45.21298 38.04134 11.39093
v -45.67979 37.95593 11.12322
v -46.46212 37.81572 10.46229
v 31.78968 22.83187 5.568285
v 36.87659 36.53722 13.40197
v 36.56609 36.35059 13.44515
v 37.36008 36.46829 13.15455
v 37.02585 36.17579 13.20088
v 36.82622 36.19738 13.37072
v 18.40878 21.68456 6.811875
v 17.70521 20.88887 6.066772
v 32.6604 36.10362 15.22967
v 33.10338 36.4923 15.25082
v -45.35985 22.15325 2.46346
v 40.95192 35.94805 11.02652
v 41.17699 35.77063 10.88626
v 37.00891 35.82842 13.01022
v 26.44762 14.44323 5.80974
v 25.98467 15.11198 5.504837
v 25.97015 14.52772 5.728714
v 26.10598 15.65595 5.241452
v 26.66465 14.6947 5.738129
v 27.03431 15.59604 5.3438
v 22.02766 36.36629 18.61738
v 9.984175 82.53761 14.91261
v 28.91962 37.8175 17.3232
v 28.48656 38.02426 17.4507
v 27.90897 37.98367 17.6676
v 28.53539 37.53754 17.39338
v -24.35677 16.26215 4.710677
v 44.67376 36.08697 8.170838
v 44.2487 35.70987 8.539589
v 38.72999 21.82103 5.022095
v 67.08055 12.98685 -45.06298
v -43.83253 37.25597 12.10973
v 16.14993 -46.30015 4.324361
v 30.97704 33.60613 14.05973
v 42.39113 19.9481 -0.3825425
v -45.23607 20.13471 0.05956604
v -29.98766 38.80627 18.65912
v 2.6482 80.4506 16.98813
v 9.550485 83.23013 14.59821
v 11.76434 83.07738 14.2804
v -40.94477 23.98768 5.998552
v 43.67926 18.07821 -2.647736
v 42.91953 17.53627 -2.048689
v 43.31948 18.30656 -2.478373
v -40.45306 37.80447 13.91902
v -40.79861 38.24653 14.0521
v -40.13622 37.83435 13.99096
v -40.75483 37.81274 13.77328
v -8.955741 84.23985 14.99801
v -10.5422 84.288 14.75799
v 33.78126 14.76359 4.4324
v 34.74736 15.67247 3.869118
v 36.51506 15.46677 3.153768
v 32.20382 22.94132 5.666371
v 30.73179 37.08709 16.53655
v 30.54707 37.91204 16.4263
v 24.46243 39.89091 18.781
v 24.23807 38.93901 18.9218
v -41.16073 37.82701 13.56484
v -41.04529 38.01403 13.75276
v 22.61173 37.59463 19.2476
v 30.26554 35.89787 15.56665
v -26.91991 21.70383 6.371908
v -26.4354 21.47597 6.290914
v -26.53068 21.61144 6.399086
v -71.19696 16.6126 -42.45665
v 28.40128 16.52542 4.993861
v 28.56152 16.37159 4.947545
v 39.88567 9.380903 1.771461
v -21.44343 20.61969 5.537266
v 35.39106 23.61565 7.448637
v 34.41647 23.77214 7.830202
v 19.56745 37.45929 19.85627
v 35.3996 36.55264 14.17014
v -35.99533 26.01632 9.448215
v -35.05682 25.84911 9.552682
v -36.34069 25.64178 9.420102
v -7.628573 -45.87014 12.98797
v 25.53129 37.51419 18.36173
v 30.70903 33.43738 13.97456
v 38.59365 20.99692 4.146221
v 38.50563 20.79566 3.675355
v -8.039926 -19.40498 20.18394
v -8.27564 -19.35854 19.21787
v -8.20412 -19.33956 18.83431
v -46.26533 37.22623 10.52143
v -46.112 37.21723 10.71675
v -46.49245 36.81426 10.45452
v -46.85838 36.60248 10.11659
v -47.21838 36.58818 9.880597
v -47.39275 36.43903 9.64402
v -47.94414 36.25672 9.249936
v -47.91469 36.51664 9.279881
v -71.69771 16.98522 -46.00852
v -8.497124 83.03722 15.70698
v -37.95531 37.85153 15.30872
v -38.65416 37.69813 14.92281
v 35.89336 17.5739 3.48891
v -24.17955 40.57491 20.3661
v -24.32943 40.84003 20.37791
v 30.08598 23.24558 5.956946
v 31.29283 23.18445 6.612005
v 29.85105 23.49063 6.748312
v 30.76281 23.33813 6.286642
v 30.85523 23.22683 6.018188
v 31.89768 23.01634 5.532856
v 30.29122 23.60694 7.738688
v 25.33944 38.90829 18.56063
v 23.85841 37.72418 18.65639
v -7.657962 83.97974 15.30126
v 41.27798 16.34424 -0.237952
v 41.67862 17.29975 -1.059809
v -6.393257 84.19872 15.26835
v 17.34486 18.84664 2.459089
v 17.1813 18.81171 2.206243
v 18.95167 37.14429 19.87159
v 19.04012 36.90593 19.67765
v -33.17635 38.04036 17.25428
v 31.98006 36.09339 15.58029
v 23.59882 34.66554 17.42131
v 24.37901 35.32391 17.08216
v -32.22849 13.06047 6.532757
v 33.53598 17.2538 4.253238
v -32.89357 12.28008 6.491229
v 1.471727 -21.14126 22.91429
v 31.70656 25.24525 9.313359
v -39.34553 37.47563 14.56706
v 62.39347 48.04164 -27.05917
v 31.57586 24.73793 9.664387
v 29.77361 37.91109 16.75258
v 29.6213 37.1431 16.95767
v 30.17834 36.78538 16.66487
v 29.70884 36.48699 16.0043
v 30.62906 36.41474 16.33971
v 29.78035 35.93872 15.7349
v -27.42198 23.24707 6.533986
v -46.39636 37.21261 10.56281
v -39.38918 37.82812 14.68334
v -13.25712 -20.21531 19.0282
v -14.30881 -20.27696 19.46793
v -13.44844 -20.45949 18.69513
v 13.00731 83.95672 13.45785
v 28.59826 18.54724 4.806219
v 30.08303 18.12734 4.61244
v 28.41274 17.49002 4.945065
v 27.76796 18.19609 4.936011
v 37.01325 13.2059 3.514846
v 36.94393 13.69021 3.487826
v 28.94694 24.44221 9.258017
v 28.97531 24.24067 8.944701
v 29.35915 24.26352 9.293694
v 28.75515 24.44471 8.971443
v 29.78917 24.59257 9.458118
v 29.40402 24.46778 9.582848
v 29.95906 24.34226 9.366199
v 28.10932 24.07841 7.900985
v 30.29917 38.45316 16.69369
v -36.19345 13.86215 5.698579
v -35.35488 15.21327 5.449366
v -41.26844 37.59206 13.50724
v 7.877929 -46.21532 11.03985
v 37.73963 36.83195 13.016
v -6.395003 -44.8898 13.42491
v 30.99964 23.86324 8.788143
v 31.63702 23.85971 9.073483
v 31.79797 23.08375 8.369582
v 31.32487 23.43086 8.275273
v -53.56084 36.53492 3.241263
v -33.76093 25.92318 9.673868
v -27.87338 22.97201 6.522523
v 28.55297 34.67998 15.96666
v 41.83325 20.37868 0.2285794
v 18.22444 22.62426 7.662585
v -32.06837 39.10096 17.82447
v -53.80463 37.43548 2.650531
v -42.8405 80.69097 2.702457
v -11.59119 -19.50945 22.54606
v 40.38724 23.24763 4.376479
v -44.68896 22.53516 3.399959
v -44.55753 22.55498 3.445513
v -32.22478 12.4473 6.589311
v -32.97113 12.86715 6.5168
v -12.33954 -20.21466 18.44237
v -13.12242 -20.50432 18.33978
v -71.59264 17.36265 -44.55506
v -38.17066 36.75753 14.80962
v -36.48923 37.02974 15.69387
v -29.85407 27.68764 11.28436
v 21.76612 22.12884 5.134793
v 38.87799 19.59597 1.736378
v -39.47661 24.63178 6.919584
v -39.00853 24.66021 6.820703
v -28.34299 23.76625 7.311993
v 35.87095 36.56063 13.94547
v 35.81184 35.60668 13.61674
v -22.12906 36.17378 19.50315
v 18.83319 37.14551 19.93311
v 39.01236 18.91862 1.222535
v 33.62565 13.95963 4.710045
v -26.89002 22.07983 6.50019
v -27.59567 22.32486 6.419044
v 18.80588 20.69673 4.283431
v 29.18406 35.03769 16.09483
v 33.96694 13.30219 4.723806
v -37.02142 18.07711 4.495826
v -38.05698 18.59579 4.070226
v -38.3861 18.68679 3.979941
v 35.72852 22.24543 4.970534
v -34.71223 25.57877 9.571521
v -37.5429 24.88214 9.421848
v -36.89986 15.46266 5.003676
v -43.67782 21.95613 3.214768
v 29.22289 23.95391 8.448995
v 28.80176 24.1443 8.596615
v 29.79237 23.77847 8.652209
v 18.4788 22.33085 7.440904
v -46.83279 36.74861 10.00739
v -47.23932 36.66093 9.717308
v -47.36432 36.87003 9.642305
v -47.63108 36.63587 9.566119
v 1.772562 -20.17266 21.46883
v 6.788511 -20.35634 21.35155
v 4.940101 -20.08451 22.5111
v 2.358387 -21.08506 23.92514
v 5.314543 -20.35073 19.25475
v 5.001401 -20.79905 18.1685
v 3.992592 -20.69613 18.63199
v -33.18089 18.19998 5.094826
v -31.37311 14.77616 6.106151
v -32.39895 13.95523 6.317092
v -31.99114 17.31564 5.348437
v -33.47467 14.17067 6.198079
v 28.9941 25.37024 9.562691
v 28.47988 25.41647 9.597266
v -44.47972 20.0974 0.5337389
v -46.78734 21.29984 0.5941244
v -45.05906 20.47589 0.3731619
v -46.61284 21.37609 0.9908128
v -45.9576 22.87546 2.097158
v -46.10556 21.94038 1.869506
v 10.45581 -20.90645 20.18566
v 7.759555 -20.93541 18.252
v 22.71066 24.19882 9.036011
v 23.02647 23.98968 8.74232
v 22.71059 23.7184 8.93316
v -22.73235 22.10775 6.281754
v -23.71274 21.44034 6.041687
v -23.4802 22.15808 6.414537
v -24.39496 21.57107 5.630067
v -9.541399 -19.55979 19.32594
v -13.66044 -20.07704 19.57761
v 23.88621 15.93552 4.801074
v 34.58897 16.95693 4.164466
v 37.74322 13.97202 3.02546
v 36.79512 14.25242 3.381657
v 34.35532 16.69503 4.207224
v 34.39919 16.70807 4.170401
v 33.41617 16.68186 4.329962
v 19.78302 17.21758 3.52943
v 21.10118 16.10748 4.25372
v 40.50859 20.19908 1.370258
v 41.76763 20.70748 0.09320466
v 42.35914 20.65816 -0.3169591
v 40.51068 18.12823 -0.3315473
v 41.09485 17.35833 -0.1536944
v 41.99498 17.91098 -1.227109
v 41.69283 19.10379 -0.08277915
v 41.64277 20.0023 0.365593
v 42.339 20.3378 -0.5074294
v 40.28304 19.27486 1.551019
v 18.36673 23.25274 8.026839
v 18.42122 22.44883 7.425066
v 21.04748 21.91018 5.094542
v 21.93971 22.50802 5.875682
v 18.20493 21.10879 5.80307
v 19.74378 23.07831 7.458736
v 19.69958 23.48842 7.973328
v 17.83688 20.76318 4.864213
v 18.42733 20.86435 4.949954
v 28.21141 24.15921 7.868022
v -27.65339 23.2167 6.637579
v -26.17265 22.52624 5.359887
v -26.32376 22.43373 5.455767
v -25.81581 22.27587 5.166584
v -26.70589 22.77907 5.62631
v 32.22008 24.87755 9.494878
v 33.00792 24.84649 9.045815
v 32.00837 25.28286 9.087896
v 32.10446 25.08144 9.095048
v 32.92011 24.54908 9.597502
v 32.75758 24.49466 9.333142
v 30.68179 25.05573 9.887309
v -22.73646 18.36559 3.384588
v -22.57884 18.8564 3.110835
v 28.03933 37.07758 17.42112
v 29.06618 36.90642 17.05608
v 28.67968 36.5047 17.04172
v 10.78489 83.805 14.06506
v -26.14701 40.96404 19.56879
v -29.72035 26.74402 10.55448
v -32.42786 26.03884 9.823837
v -30.26542 26.66309 10.3998
v -32.16928 25.37487 9.104429
v -41.52074 24.10846 5.910917
v 38.58779 22.00568 5.415242
v 38.60704 21.93474 5.353371
v -35.91691 25.43765 9.713418
v -36.79918 25.0618 9.827004
v -34.54929 25.34218 9.665523
v -34.38077 25.21888 9.559533
v -35.79329 25.22209 9.992381
v 23.66302 37.78788 18.73708
v 24.13499 37.39042 18.25694
v 23.86128 37.4498 18.49189
v 23.70496 37.92788 18.86864
v -35.91794 39.16822 16.26065
v -28.72777 14.5241 5.915693
v -26.90017 15.37861 5.455789
v -27.98309 15.6312 5.403505
v 24.75392 35.6601 17.12074
v 4.552474 -21.36003 18.23073
v -41.53442 24.21794 5.737601
v 23.4162 16.21777 4.580675
v -20.85366 18.38033 3.740755
v -21.38262 19.21292 3.708219
v -23.22714 19.45474 3.723143
v -22.6445 18.90767 3.363877
v -22.34624 19.11098 3.33085
v -21.69632 19.8829 4.929166
v -22.38294 19.56658 4.391936
v -21.88503 19.23545 3.539276
v -22.6266 18.74779 3.232913
v -28.02416 23.01434 6.368181
v 29.03715 15.85879 5.109526
v -14.26427 -20.87539 17.91061
v -13.15498 -20.63711 17.9236
v -13.94124 -20.71328 18.10078
v 23.78331 16.58732 4.535709
v 25.33572 16.11974 4.83603
v 31.46596 16.592 4.655777
v 29.85837 25.10593 9.704962
v -40.15869 24.54212 7.014567
v -37.72215 24.97942 8.682231
v -37.16747 25.1034 9.198594
v -39.30279 24.72331 7.601294
v -36.78581 25.08866 9.519795
v -36.97317 25.01113 9.790125
v -38.4464 24.84198 7.92189
v -39.73795 24.8161 7.989333
v -39.99201 24.71021 7.526721
v -40.86291 24.39105 6.590237
v -33.25561 24.93792 8.34839
v -36.09031 25.01032 8.71926
v -36.73463 24.69415 7.778693
v 22.12238 16.30755 4.290627
v 9.319527 84.07186 14.13157

# 25996 faces
f 1 2 3
f 1 4 2
f 1 5 4
f 6 5 1
f 7 8 3
f 3 8 1
f 7 9 8
f 9 7 10
f 7 11 10
f 7 3 11
f 11 3 12
f 13 8 9
f 14 9 15
f 16 13 9
f 16 9 14
f 1 8 6
f 17 6 8
f 3 2 12
f 17 18 6
f 13 19 17
f 19 18 17
f 13 16 19
f 20 19 16
f 21 19 20
f 6 18 22
f 22 18 23
f 2 4 12
f 24 12 4
f 12 24 25
f 26 24 4
f 27 28 25
f 25 29 27
f 30 28 27
f 30 27 31
f 25 24 29
f 32 28 33
f 28 30 33
f 34 33 30
f 34 30 35
f 24 26 29
f 27 29 26
f 27 26 36
f 37 36 26
f 38 37 39
f 39 37 26
f 37 38 40
f 41 42 38
f 43 39 26
f 44 37 45
f 45 37 40
f 38 39 46
f 43 46 39
f 44 36 37
f 47 41 38
f 38 46 47
f 46 48 47
f 23 48 46
f 49 50 48
f 49 48 18
f 23 18 48
f 48 50 51
f 52 47 48
f 53 54 47
f 54 41 47
f 52 53 47
f 55 54 53
f 42 54 55
f 41 54 42
f 40 42 55
f 53 56 55
f 57 55 56
f 53 58 56
f 59 58 53
f 57 45 55
f 40 55 45
f 45 57 60
f 61 60 57
f 60 61 62
f 63 62 61
f 57 64 61
f 59 65 58
f 66 53 52
f 67 68 66
f 67 66 52
f 59 53 66
f 69 36 70
f 71 70 44
f 44 70 36
f 72 69 70
f 72 70 73
f 74 75 70
f 75 73 70
f 76 75 77
f 77 75 74
f 70 78 74
f 70 71 78
f 78 71 79
f 45 79 44
f 79 71 44
f 73 80 72
f 31 69 35
f 69 72 35
f 72 80 35
f 80 73 81
f 82 63 83
f 83 63 64
f 61 64 63
f 80 81 34
f 84 34 81
f 43 26 4
f 43 5 85
f 27 69 31
f 83 64 65
f 28 86 25
f 87 86 32
f 32 86 28
f 86 87 88
f 89 88 87
f 32 90 87
f 90 89 87
f 90 91 89
f 92 93 89
f 94 93 92
f 91 92 89
f 88 89 95
f 93 95 89
f 96 95 93
f 97 96 93
f 98 96 97
f 97 93 99
f 94 99 93
f 96 100 101
f 98 100 96
f 100 102 101
f 102 103 101
f 104 103 105
f 106 105 103
f 102 106 103
f 96 101 95
f 88 95 103
f 95 101 103
f 107 106 102
f 88 103 86
f 86 103 104
f 107 102 108
f 108 109 107
f 97 99 98
f 110 98 111
f 99 111 98
f 111 99 112
f 94 113 99
f 107 109 10
f 114 10 109
f 115 113 116
f 113 94 116
f 117 115 118
f 115 116 118
f 110 102 98
f 119 111 120
f 120 111 112
f 119 121 111
f 122 121 119
f 123 122 124
f 122 125 124
f 119 125 122
f 126 124 127
f 127 124 125
f 120 112 128
f 99 128 112
f 120 128 129
f 127 125 130
f 130 125 120
f 64 57 56
f 81 73 75
f 109 131 114
f 5 22 85
f 62 132 60
f 133 62 63
f 82 133 63
f 134 133 82
f 135 132 133
f 136 132 135
f 137 135 138
f 135 139 138
f 138 139 140
f 137 138 141
f 132 62 133
f 142 132 136
f 143 144 83
f 144 82 83
f 138 145 141
f 146 141 145
f 140 145 138
f 123 121 122
f 121 123 147
f 148 147 123
f 148 123 149
f 150 149 123
f 150 123 151
f 151 123 152
f 124 152 123
f 84 81 153
f 81 154 153
f 155 154 81
f 156 59 157
f 66 157 59
f 158 159 157
f 159 156 157
f 157 160 158
f 161 160 68
f 162 161 163
f 162 164 161
f 165 164 166
f 164 162 166
f 167 83 65
f 168 50 49
f 34 35 80
f 169 170 126
f 124 126 170
f 84 171 34
f 172 171 173
f 84 173 171
f 174 171 172
f 91 174 175
f 176 175 174
f 134 139 133
f 139 135 133
f 167 65 177
f 64 56 58
f 69 27 36
f 134 82 178
f 82 144 178
f 179 178 144
f 179 144 143
f 180 178 181
f 179 181 178
f 182 180 181
f 183 182 181
f 183 181 184
f 179 184 181
f 185 183 184
f 185 184 186
f 184 179 186
f 187 178 188
f 178 180 188
f 188 189 187
f 189 188 190
f 188 191 190
f 180 191 188
f 134 178 187
f 139 134 187
f 139 187 192
f 182 183 193
f 194 183 195
f 185 195 183
f 185 196 195
f 197 195 196
f 182 193 198
f 194 193 183
f 182 198 191
f 191 198 199
f 198 200 199
f 193 201 198
f 201 200 198
f 202 199 203
f 200 203 199
f 204 179 205
f 204 205 206
f 207 204 208
f 208 204 209
f 204 206 209
f 179 207 186
f 179 204 207
f 205 179 143
f 206 210 209
f 211 209 210
f 210 206 156
f 211 210 212
f 159 210 156
f 213 210 159
f 210 214 212
f 212 208 211
f 211 208 209
[truncated: 449,997 more chars]
