# Supplementary material for: Simulation of facial growth based on longitudinal data: Age progression and age regression between 7 and 17 years of age using 3D surface data
Source: PLoS One. 2019 Feb 22;14(2):e0212618. doi: 10.1371/journal.pone.0212618 (PMC6386244; doi:10.1371/journal.pone.0212618)
Supplement: S1 File — (ZIP) [file pone.0212618.s001.zip › F/16.obj]

# Generated in Morphome3cs 


# 13193 vetices
v 46.90314 -28.23222 -4.664726
v 46.05492 -27.63955 -3.423331
v 45.33783 -29.0787 -3.309311
v 47.12857 -25.47756 -3.676862
v 47.9903 -26.47167 -5.128062
v 48.26443 -27.82387 -6.160273
v 45.04013 -30.60789 -3.716734
v 46.52592 -30.47864 -5.373676
v 45.79502 -32.09803 -5.360019
v 44.17341 -31.68402 -3.326213
v 43.69873 -29.80722 -1.998952
v 44.14601 -26.41754 -1.049966
v 48.47267 -30.48051 -7.873942
v 47.03274 -33.01126 -7.408757
v 45.3162 -34.1153 -5.895643
v 48.4487 -32.83926 -9.242668
v 48.31611 -29.22391 -6.96736
v 50.04996 -27.60381 -8.542086
v 50.1786 -29.76995 -9.983499
v 49.42722 -31.98208 -10.18486
v 50.28166 -31.21217 -11.05965
v 48.89087 -26.24874 -6.20743
v 49.90013 -26.147 -7.534076
v 45.42968 -25.0528 -1.728659
v 44.3638 -24.4694 -0.5424385
v 47.73678 -23.06789 -3.43259
v 46.21903 -20.64591 -1.075403
v 44.43574 -22.7247 -0.0821222
v 46.56295 -22.3576 -1.936174
v 43.91399 -19.85438 1.056572
v 45.40924 -19.2983 -0.04557506
v 42.2408 -22.35218 1.740707
v 42.90278 -20.99282 1.570815
v 42.8299 -18.29566 2.120417
v 44.1439 -18.52903 1.118423
v 48.0152 -20.02536 -2.709472
v 48.55656 -20.51172 -3.442686
v 49.46551 -21.39166 -4.798909
v 48.49572 -23.08648 -4.285388
v 50.6035 -18.74143 -5.245624
v 50.6071 -21.54678 -6.346653
v 50.59702 -20.06233 -5.707105
v 48.16681 -24.72983 -4.576745
v 49.26861 -18.07831 -3.474947
v 50.4159 -17.80319 -4.725318
v 49.46104 -23.89372 -5.844092
v 51.02412 -22.90528 -7.533589
v 50.99903 -24.57737 -8.33895
v 51.28685 -27.9064 -10.64323
v 51.86662 -25.72536 -10.31121
v 52.44664 -24.03496 -10.29537
v 52.46341 -22.81034 -9.659945
v 52.6893 -20.23496 -8.756664
v 51.56791 -20.39308 -7.162731
v 51.80924 -18.6329 -6.800313
v 53.10783 -17.28794 -8.146089
v 52.09872 -16.77312 -6.534434
v 53.7638 -17.54539 -9.241576
v 55.07087 -18.47383 -11.90781
v 51.54939 -15.41041 -5.44779
v 52.69394 -14.82791 -6.721704
v 51.65443 -13.86106 -5.143695
v 52.87556 -13.26825 -6.531005
v 53.65252 -15.23882 -8.18915
v 54.83464 -16.82875 -10.66036
v 53.95491 -20.99415 -11.25075
v 53.41445 -23.42335 -11.6447
v 54.42752 -22.59206 -12.99701
v 46.65191 -19.21288 -1.132515
v 47.91405 -17.15341 -1.847301
v 48.96012 -17.0257 -2.873734
v 46.65184 -17.79546 -0.8074206
v 47.09181 -16.04225 -0.8988869
v 48.85328 -15.15801 -2.372924
v 47.3195 -14.95182 -0.9112963
v 46.63507 -14.26176 -0.2249628
v 48.19142 -13.90318 -1.525456
v 49.39532 -15.90711 -3.08196
v 50.08326 -16.25399 -3.943443
v 45.02573 -17.26625 0.6293455
v 44.51436 -15.75833 1.228274
v 54.13183 -11.12755 -7.689267
v 54.90259 -13.84217 -9.587948
v 42.06944 -17.26637 2.760439
v 48.8399 -25.18352 -5.627596
v 42.52646 -24.76031 0.8729428
v 41.33137 -23.37638 2.112967
v 40.68507 -24.55751 2.250406
v 39.8628 -23.6207 3.029951
v 40.39537 -21.86305 3.094414
v 37.82476 -22.41737 4.469913
v 36.99842 -24.01435 4.608778
v 38.2684 -26.40101 3.285016
v 36.76505 -26.42737 4.163567
v 39.33095 -25.87111 2.777577
v 39.41359 -27.49759 2.243814
v 38.43344 -29.02889 2.375339
v 38.67419 -30.54214 1.689967
v 36.61924 -29.12288 3.433594
v 39.87976 -29.19065 1.346351
v 40.43822 -27.23461 1.621892
v 40.32151 -30.28774 0.6032337
v 41.61673 -27.71364 0.59051
v 42.72984 -25.96881 0.3174344
v 43.11936 -27.38865 -0.5052142
v 41.79753 -29.3954 -0.1854807
v 42.39636 -31.70927 -1.667538
v 40.92546 -32.51325 -0.7671884
v 42.11084 -33.29916 -2.13454
v 39.32107 -32.24219 0.5884013
v 36.39197 -31.88223 2.588943
v 35.50579 -29.63948 3.858106
v 35.5236 -26.9511 4.665865
v 44.2313 -33.6493 -4.3973
v 34.46936 -26.76633 5.191982
v 35.35527 -25.70977 5.050496
v 33.64968 -27.46502 5.363667
v 33.58599 -25.31648 5.908579
v 34.59779 -32.04528 3.52318
v 33.84684 -30.31752 4.460252
v 36.10425 -33.49707 2.131212
v 34.70507 -33.58913 2.894991
v 35.40816 -35.77356 1.647048
v 33.53812 -34.78609 3.064749
v 33.47663 -32.05981 4.058439
v 32.03007 -35.34461 3.678001
v 31.92331 -32.7131 4.55514
v 34.71571 -29.06093 4.448279
v 32.9203 -28.96941 5.272375
v 31.24106 -31.08809 5.316051
v 42.54739 -35.05722 -3.41745
v 50.75252 -14.07359 -4.175814
v 52.07995 -12.12916 -5.288452
v 54.15351 -9.335745 -7.370203
v 51.08107 -10.55897 -3.910376
v 49.88026 -12.32585 -2.925631
v 49.86315 -10.71397 -2.699563
v 50.86892 -9.110416 -3.499481
v 52.68094 -8.999619 -5.465113
v 50.42905 -7.244972 -2.8951
v 49.60294 -9.610447 -2.323579
v 49.63742 -13.94156 -2.938352
v 55.45323 -12.71097 -10.08486
v 55.46272 -11.28548 -9.707109
v 49.72565 -7.958598 -2.274896
v 48.52312 -7.841821 -1.213232
v 37.76549 -32.95502 1.330096
v 38.5009 -35.0349 -0.04366115
v 36.56714 -36.21412 0.7251014
v 36.88923 -37.43433 -0.02035003
v 35.56693 -37.28296 0.9189684
v 34.12734 -36.7857 2.000171
v 42.01837 -15.58847 2.938266
v 42.7113 -14.60871 2.57042
v 44.27822 -14.7236 1.49793
v 55.86597 -18.32024 -13.31623
v 55.18779 -20.18713 -13.03356
v 56.21575 -20.45773 -15.3194
v 56.37228 -19.08349 -14.80196
v 55.80159 -21.84714 -15.28701
v 54.53617 -23.665 -13.88619
v 53.51014 -25.99746 -13.37397
v 53.67748 -24.39971 -12.70516
v 55.51329 -24.21074 -16.24652
v 55.54837 -25.58281 -17.27785
v 54.75283 -26.14477 -15.95946
v 55.67507 -15.37375 -11.50537
v 52.52737 -27.42187 -12.47079
v 31.3161 -36.62843 3.628126
v 32.62146 -36.39872 3.004644
v 41.6365 -19.76348 2.670158
v 39.24129 -18.41287 4.325095
v 40.62353 -17.51638 3.62342
v 39.32853 -20.96099 3.913532
v 38.17135 -20.73709 4.579302
v 37.63305 -18.63048 5.12469
v 55.60135 -16.6405 -11.95423
v 55.62115 -9.117888 -9.442885
v 56.65335 -11.4304 -11.75453
v 56.36446 -7.397596 -10.26613
v 57.2794 -7.950542 -11.90395
v 57.51702 -6.195897 -12.04228
v 58.12429 -7.405864 -13.38675
v 57.54089 -9.230344 -12.69173
v 58.26516 -9.644073 -14.24235
v 57.62564 -10.88061 -13.35398
v 54.37693 -7.030565 -7.350897
v 55.833 -6.038731 -9.284491
v 54.94752 -4.784296 -7.946619
v 56.46537 -4.649058 -10.16203
v 57.174 -5.443701 -11.36431
v 52.49991 -6.278613 -4.983064
v 58.9908 -5.276559 -14.78147
v 59.25928 -6.928851 -15.66393
v 59.02357 -8.853247 -15.66493
v 58.36818 -10.85764 -14.91648
v 59.47295 -10.90074 -17.64523
v 58.10511 -4.548109 -12.9203
v 57.7213 -2.857545 -12.16945
v 58.85008 -2.901264 -14.24896
v 59.6476 -3.182963 -15.9157
v 57.72391 -0.5634822 -12.27606
v 58.59799 -1.723623 -13.7593
v 57.18193 -14.00774 -13.78341
v 56.19533 -14.49294 -12.09932
v 56.70697 -15.87773 -13.71908
v 57.79626 -11.99786 -14.16902
v 58.71128 -14.20034 -17.4176
v 57.75191 -14.66559 -15.3617
v 57.19534 -17.44944 -15.61849
v 58.24348 -15.33035 -16.86854
v 58.82778 -16.67477 -19.31018
v 57.64191 -20.03263 -18.43832
v 58.23867 -18.29035 -18.80454
v 53.62051 -5.257208 -6.248525
v 52.18176 -3.822177 -4.595742
v 53.68982 -3.424103 -6.335938
v 34.65651 -23.49138 5.818066
v 59.7299 -15.43522 -21.22695
v 59.91293 -13.62186 -20.49256
v 59.29216 -17.25364 -21.19772
v 49.11158 -6.243433 -1.650316
v 50.77611 -5.291568 -3.155744
v 51.19462 -3.381 -3.586059
v 49.65638 -2.784399 -2.265118
v 50.24423 -1.418281 -2.947278
v 52.20115 -1.40039 -4.832419
v 48.74121 -1.297387 -1.721158
v 48.92288 -3.707538 -1.574514
v 47.55203 -7.521581 -0.4426996
v 46.86399 -5.853964 0.07933391
v 47.07497 -3.945427 -0.1767247
v 48.13912 -2.465756 -1.072599
v 47.15294 -9.878794 -0.2868182
v 45.80788 -7.589462 0.7618575
v 44.24723 -8.310399 1.740082
v 44.9488 -9.385038 1.281531
v 46.13181 -11.99274 0.37016
v 48.53975 -11.03308 -1.506174
v 46.60979 -13.03179 -0.07854155
v 48.72096 -12.16709 -1.792057
v 45.14188 -6.486752 1.211677
v 59.79999 -7.99184 -17.3118
v 60.69835 -8.28215 -19.94959
v 60.20868 -9.489629 -19.03109
v 60.72795 -9.746321 -20.76839
v 60.16823 -10.98958 -19.69299
v 60.63432 -6.932017 -19.19828
v 61.54391 -6.943456 -22.07709
v 61.55155 -7.923021 -22.63307
v 61.20609 -9.907668 -22.57236
v 52.66986 -25.18288 -11.36361
v 53.31439 -28.2835 -14.5105
v 52.05844 -28.73344 -12.47057
v 50.02919 -14.88451 -3.540883
v 41.7532 -36.84779 -3.619199
v 42.34107 -38.60808 -5.155776
v 44.28226 -37.0951 -6.424299
v 44.46467 -37.89675 -7.138381
v 42.52293 -40.25218 -6.314504
v 43.09068 -41.07011 -7.473143
v 40.81087 -41.06979 -5.028906
v 41.54629 -42.5126 -6.624871
v 38.86605 -43.47707 -4.574875
v 39.82011 -41.5467 -4.36536
v 42.8252 -42.42153 -8.032852
v 41.96994 -43.57439 -7.772859
v 43.96516 -41.2673 -8.665982
v 38.17393 -41.21962 -2.806668
v 36.72932 -42.92237 -2.52913
v 39.98902 -44.63134 -6.261623
v 39.94215 -39.7103 -3.493584
v 39.20788 -38.57383 -2.292357
v 37.28291 -40.14632 -1.601024
v 36.32871 -41.2897 -1.462003
v 36.52042 -39.76567 -0.8694158
v 35.88743 -38.98701 -0.06842035
v 38.80327 -37.91285 -1.62624
v 39.62979 -36.9691 -1.810427
v 40.99816 -38.24217 -3.654609
v 39.96555 -35.22501 -1.221483
v 37.79884 -37.1098 -0.493259
v 39.64388 -33.67791 -0.2658007
v 37.65892 -46.15854 -4.973253
v 36.43663 -45.23332 -3.459167
v 45.53361 -34.77492 -6.539435
v 46.65131 -34.97787 -8.105066
v 45.32255 -38.08434 -8.309661
v 46.53969 -36.88945 -9.181105
v 58.90106 -12.70039 -17.06897
v 58.56635 -0.2358029 -13.76799
v 56.68214 -1.377978 -10.53355
v 56.20042 -0.03860335 -9.966445
v 49.02005 -13.18964 -2.191676
v 60.59713 -11.67268 -21.51322
v 61.53366 -10.26868 -24.15048
v 61.81195 -11.319 -26.30161
v 61.30465 -11.70923 -24.28167
v 61.24628 -13.12219 -25.28565
v 60.20631 -5.83346 -17.69081
v 61.23415 -5.345853 -20.44799
v 60.35113 -2.578972 -17.45834
v 61.37531 -3.059665 -20.2299
v 50.94076 -30.28244 -11.55456
v 55.79243 -2.834138 -9.112811
v 52.14558 0.9891642 -5.233502
v 45.16495 -13.3403 0.9803233
v 41.22428 -16.11883 3.38498
v 45.20766 -12.06198 1.025451
v 54.67277 -27.77874 -16.94586
v 56.66143 -23.82118 -18.67712
v 47.52562 -34.58932 -9.067732
v 38.23385 -15.21863 5.011818
v 38.96641 -16.28041 4.623676
v 36.18006 -18.86925 5.801395
v 34.70987 -17.20965 6.523271
v 35.9774 -15.94517 6.033118
v 34.80259 -18.77351 6.40907
v 35.73506 -14.66288 6.106086
v 34.13998 -15.77234 6.770583
v 34.5997 -20.14653 6.358335
v 32.70151 -19.07381 7.19093
v 36.95811 -14.70142 5.594355
v 33.26938 -14.52861 7.029291
v 35.70996 -11.59241 5.903308
v 32.52697 -11.42115 6.971664
v 32.73362 -13.38902 7.133934
v 34.59669 -11.25251 6.258382
v 49.31413 -0.03335632 -2.412053
v 49.12305 1.804337 -2.716731
v 49.73419 2.789979 -3.506164
v 51.01546 1.606337 -4.279831
v 48.11738 3.377066 -2.434169
v 48.09782 1.00705 -1.747496
v 48.48867 5.83251 -3.502745
v 47.59457 3.844653 -2.191397
v 49.67011 4.542962 -4.0207
v 50.22456 -32.85372 -12.05294
v 49.47963 -33.93882 -11.56575
v 47.89895 -35.66979 -10.32604
v 50.6429 -34.08568 -13.62945
v 49.6608 -35.99526 -13.27803
v 48.77109 -35.67778 -11.64411
v 51.07399 -31.36696 -12.4966
v 51.97157 -31.76309 -14.32275
v 51.80533 -30.7726 -13.35058
v 51.78744 -33.09334 -14.95288
v 51.63494 -29.92469 -12.50545
v 52.59026 -29.69629 -14.0571
v 52.99013 -30.24564 -15.22428
v 52.90587 -31.49155 -15.98094
v 53.70158 -29.15751 -15.88337
v 53.62858 -30.71232 -16.87728
v 52.45064 -32.84783 -16.08868
v 50.6562 -36.6991 -15.53241
v 49.59257 -37.35654 -14.13927
v 50.1737 -39.29288 -16.65836
v 51.13433 -37.48922 -17.03739
v 49.43824 -38.75367 -14.9475
v 48.70845 -37.8498 -13.07018
v 48.31199 -40.90339 -14.69939
v 48.28344 -39.35197 -13.4853
v 47.48494 -41.37463 -13.72421
v 47.39579 -39.18178 -12.01983
v 49.26431 -40.92682 -16.31177
v 46.52037 -41.62402 -12.46379
v 45.73909 -43.80037 -12.88299
v 46.19487 -44.91669 -14.42308
v 45.2987 -42.02111 -10.96096
v 44.89106 -43.75855 -11.61812
v 48.39465 -42.79787 -16.28846
v 47.03735 -45.05568 -15.87088
v 45.74912 -39.25533 -9.667779
v 46.97601 -37.88629 -10.48285
v 53.2906 -32.22145 -17.31681
v 53.94364 -31.45275 -18.13474
v 53.42686 -33.23192 -18.38555
v 48.1841 -37.12399 -11.74232
v 54.27899 -29.66866 -17.47729
v 54.97488 -29.58853 -19.05225
v 54.82193 -30.61378 -19.49068
v 54.79929 -28.79689 -17.98831
v 44.30807 -39.84734 -8.15392
v 44.21857 -45.06271 -11.64287
v 48.92065 -43.9146 -18.06976
v 48.41468 -46.22445 -19.12278
v 47.21976 -46.56287 -17.40444
v 49.49656 -45.06674 -20.05274
v 48.92119 -47.03327 -20.71289
v 47.71014 -47.87824 -19.32706
v 48.52517 -49.09739 -21.87175
v 49.64166 -47.23154 -22.27564
v 50.90816 -44.38586 -22.23066
v 44.34533 -43.16498 -10.4428
v 44.11296 -41.94064 -9.292189
v 43.6963 -44.49521 -10.49789
v 43.20405 -43.86846 -9.429979
v 42.31688 -44.52761 -8.793699
v 42.75653 -46.19157 -10.5055
v 41.24689 -44.47319 -7.532776
v 39.8557 -45.69889 -6.76033
v 40.58186 -47.16636 -8.49206
v 38.89489 -46.5081 -6.318615
v 55.74105 -29.66977 -21.00396
v 56.47347 -27.8656 -21.50638
v 55.39897 -27.69574 -18.55756
v 56.302 -26.89194 -20.19197
v 56.48146 -25.60642 -19.63474
v 54.38837 -31.91614 -19.47242
v 55.05623 -31.62559 -20.87185
v 55.27097 -32.40445 -22.1095
v 54.26742 -33.23811 -20.26345
v 54.08876 -34.97415 -21.35586
v 54.95207 -34.32314 -22.90922
v 31.67193 -12.53944 7.395576
v 33.4859 -9.968219 6.444914
v 36.61719 -19.91754 5.479622
v 36.66141 -21.21364 5.272481
v 35.4129 -21.66238 5.796811
v 32.76541 -22.25998 6.786638
v 32.59265 -20.7355 7.063168
v 46.71029 2.725297 -1.256613
v 46.66508 3.928598 -1.577097
v 47.24913 4.769149 -2.214899
v 59.97717 -1.241526 -16.51226
v 60.83745 -0.8167548 -18.48984
v 60.26765 1.785246 -17.23239
v 59.7299 0.223799 -16.02531
v 60.88995 1.3996 -18.62388
v 61.33364 0.4697267 -19.70486
v 40.74457 -13.50905 3.747433
v 42.26831 -12.62025 2.887334
v 61.30584 -1.400289 -19.78214
v 35.79632 -42.96872 -1.869973
v 34.88341 -41.46684 -0.5294023
v 33.71402 -40.87389 0.5405408
v 34.71407 -38.82079 0.7966689
v 32.15651 -39.64541 2.062884
v 33.34468 -38.56984 1.753164
v 32.76092 -42.29048 0.5389265
v 30.91707 -41.86032 1.880792
v 30.72935 -40.6175 2.523232
v 51.43227 -34.83674 -15.55925
v 51.96452 -35.93637 -17.45744
v 40.61554 -11.80606 3.792998
v 43.7245 -13.33198 1.97931
v 41.43243 -10.25595 3.31852
v 59.25846 0.4793831 -15.11054
v 59.33709 -1.486355 -15.20358
v 55.57038 -33.34794 -23.74959
v 55.06066 -35.17995 -23.90952
v 54.66571 -37.05239 -24.49423
v 54.29805 -36.43293 -23.04039
v 56.09472 -33.83721 -25.67582
v 55.65691 -35.75114 -26.11511
v 53.01469 -37.86605 -21.2304
v 53.45864 -38.75531 -23.00097
v 52.97558 -35.98359 -19.60814
v 56.41172 -30.8313 -23.94188
v 56.54387 -32.68931 -26.0374
v 43.52389 -6.838938 2.125917
v 42.93082 -8.391582 2.478927
v 45.69883 -4.436242 0.7571561
v 46.23225 -2.738291 0.2440236
v 43.98065 -4.982236 1.789503
v 44.84686 -3.295738 1.127471
v 43.53134 -3.589222 1.883049
v 30.41232 -32.3053 5.301841
v 39.71494 -9.375446 4.062625
v 39.1133 -11.71548 4.514987
v 31.35113 -29.62904 5.687072
v 31.21856 -28.18784 6.082401
v 37.82258 -12.09482 5.106445
v 37.63569 -10.51617 5.040323
v 38.19783 -9.524884 4.720767
v 37.41129 -13.71126 5.367146
v 39.66317 -14.98851 4.30704
v 56.85623 -27.07466 -21.9116
v 57.36961 -24.98719 -21.58732
v 58.20656 -24.76889 -24.22379
v 58.05708 -25.93725 -24.82129
v 58.02655 -27.2359 -25.97503
v 57.10919 -27.95187 -23.52602
v 58.83312 -24.94122 -26.8289
v 58.55817 -26.43611 -27.26745
v 43.28113 -10.59337 2.294351
v 41.35868 -8.257792 3.25065
v 54.75499 -1.663955 -7.782873
v 53.08398 -0.5169487 -5.928113
v 53.0924 -2.164996 -5.727605
v 53.51291 0.6532074 -6.629467
v 38.59325 -8.151868 4.40816
v 58.55588 1.418405 -13.91425
v 57.33165 3.026545 -12.21373
v 58.43016 3.655716 -14.09672
v 56.28126 1.271201 -10.31599
v 56.66265 3.806327 -11.43562
v 57.76852 4.871979 -13.29909
v 59.45628 4.044852 -15.94929
v 58.73385 5.664384 -15.02629
v 59.67015 5.620586 -16.6297
v 60.34116 3.508663 -17.58404
v 57.18406 6.617572 -12.89882
v 60.9991 3.570251 -19.01007
v 55.23636 2.446364 -9.149877
v 55.2896 4.363686 -9.752116
v 54.8303 0.6558068 -8.223145
v 53.29267 2.150866 -6.731248
v 52.88676 3.166197 -6.577472
v 52.26503 5.169758 -6.609176
v 54.45853 5.85851 -9.229404
v 51.12337 3.704839 -5.012624
v 57.98552 7.917444 -14.41477
v 59.30954 6.970416 -16.24474
v 59.3774 9.804676 -16.93123
v 56.80816 10.49374 -13.4559
v 56.04589 7.742747 -11.72554
v 56.03467 10.02373 -12.39838
v 58.02744 10.6584 -15.0656
v 57.23744 12.78225 -14.43131
v 58.06978 12.91231 -15.54826
v 60.056 9.225423 -17.9801
v 56.19586 12.56369 -13.17083
v 57.98144 14.80228 -15.68996
v 58.75064 13.95325 -16.74522
v 58.64067 14.86755 -16.69625
v 59.75768 14.38581 -18.32121
v 59.41885 12.56899 -17.47295
v 39.86444 -6.082701 3.720415
v 42.13592 -5.61344 2.737391
v 59.68093 -12.52067 -19.09357
v 62.25571 -8.242965 -25.83813
v 62.03485 -9.942448 -26.14033
v 62.40007 -10.09576 -28.41778
v 62.79235 -8.187162 -28.70092
v 62.60584 -10.00975 -29.63556
v 61.98222 -12.16238 -28.40146
v 46.78366 -49.58395 -19.28075
v 46.03416 -48.40509 -17.0458
v 46.21981 -46.58221 -15.82153
v 45.21516 -50.15109 -17.26314
v 44.88327 -48.67875 -15.48172
v 45.24879 -52.09072 -19.03225
v 46.77124 -50.98369 -20.51268
v 43.8891 -53.02967 -17.79273
v 44.1305 -51.12125 -16.45814
v 44.43716 -54.34341 -19.95941
v 42.66494 -55.04548 -17.89474
v 42.18195 -53.45841 -15.66851
v 43.19174 -51.48396 -15.38182
v 41.19215 -52.46029 -13.3998
v 41.24115 -54.37184 -15.16774
v 42.02052 -50.91126 -13.25691
v 39.99711 -54.62334 -13.70709
v 39.31871 -53.27393 -11.67897
v 37.90818 -54.95077 -11.40037
v 39.9224 -56.06728 -14.95768
v 40.97508 -55.78775 -16.14354
v 41.34785 -56.88472 -17.77537
v 40.13564 -51.09016 -10.88942
v 40.44344 -49.79727 -10.26319
v 42.98187 -48.34251 -12.44231
v 42.97262 -49.52404 -13.39115
v 38.58081 -57.17758 -14.27045
v 36.3544 -58.75716 -13.04331
v 35.99919 -57.59612 -11.60913
v 36.67916 -55.30343 -10.34962
v 45.3316 -46.74265 -14.55879
v 43.81073 -49.02357 -14.1869
v 44.8765 -46.10444 -13.38616
v 44.29459 -45.935 -12.42032
v 42.73078 -56.06099 -19.02311
v 40.36248 -58.66142 -18.14533
v 42.36388 -57.80821 -20.27355
v 40.87208 -59.05471 -19.33342
v 38.71667 -60.14901 -17.36859
v 38.95771 -58.78803 -16.33643
v 39.44124 -61.21125 -19.54996
v 42.03084 -59.05275 -21.1729
v 40.37265 -60.58928 -20.29585
v 40.41376 -61.95028 -21.98816
v 39.33364 -63.03893 -21.53357
v 41.95552 -59.90951 -22.08542
v 38.6329 -52.77597 -10.44275
v 36.35561 -54.60651 -9.427444
v 38.99197 -51.15977 -9.597901
v 34.4 -56.69598 -9.250269
v 34.89846 -54.68759 -8.131985
v 36.16727 -53.05414 -8.021442
v 34.57202 -55.78322 -8.677135
v 34.0911 -55.31115 -7.899515
v 35.10975 -57.26174 -10.40039
v 34.6551 -58.99176 -11.40197
v 33.15551 -58.69791 -9.733844
v 33.27356 -57.74641 -9.086839
v 33.45839 -56.54745 -8.295256
v 43.21058 -50.51316 -14.58888
v 54.66283 7.629566 -10.06374
v 55.03382 9.196311 -10.99802
v 30.40273 -43.41885 1.453401
v 29.4196 -41.97892 2.701333
v 30.2331 -42.58604 1.946436
v 29.28074 -43.72654 1.867306
v 29.24728 -40.44838 3.445436
v 27.43848 -41.43323 3.946857
v 29.98652 -39.45601 3.395414
v 28.81878 -39.70776 3.966186
v 28.163 -37.84313 4.901249
v 29.26812 -38.38156 4.169126
v 27.17577 -43.00222 3.21297
v 26.47017 -43.06731 3.475385
v 27.80834 -40.1806 4.312929
v 27.69418 -38.91328 4.831522
v 39.71715 -16.69977 4.195919
v 51.91712 -37.21047 -18.3713
v 32.24736 -25.083 6.463208
v 56.71102 14.18255 -14.00633
v 55.49609 15.30964 -12.7234
v 56.83472 17.13221 -14.32029
v 57.11909 15.28053 -14.60363
v 57.64397 16.47227 -15.3641
v 55.10292 17.0065 -12.24246
v 56.4397 17.82297 -13.79369
v 54.26422 14.65045 -11.39701
v 53.84628 17.0665 -10.85523
v 53.57368 14.59091 -10.70036
v 52.89173 17.11509 -9.858996
v 54.53934 18.02657 -11.47012
v 55.27735 12.76412 -12.19046
v 53.44485 18.64143 -10.0621
v 54.70364 19.68978 -11.30078
v 53.47802 20.8124 -9.328353
v 51.79105 16.56576 -8.847224
v 51.54586 18.76041 -7.913323
v 49.95362 16.53466 -7.145618
v 50.31355 19.32784 -6.308536
v 48.62003 18.46205 -5.242851
v 49.4116 19.30523 -5.468321
v 51.1172 20.87542 -6.255529
v 48.87604 20.35296 -4.228517
v 50.83834 23.32345 -4.157084
v 52.14189 22.76068 -6.36476
v 52.37634 20.71822 -7.948646
v 53.15004 22.08637 -8.243831
v 49.68 21.16661 -4.380982
v 52.16089 24.08595 -5.460204
v 52.44965 25.43824 -4.953742
v 53.35535 24.71477 -6.945069
v 49.01199 22.09542 -2.941753
v 48.99086 25.83096 0.06982613
v 49.66051 24.23532 -1.901306
v 51.1967 24.77106 -3.521356
v 48.10271 22.88833 -1.398094
v 47.69951 24.062 0.03442968
v 54.07105 23.71333 -8.73798
v 51.66269 26.2292 -3.135664
v 54.24812 27.98052 -6.646522
v 53.13245 27.3472 -4.842316
v 54.85487 24.59226 -9.58343
v 54.63874 22.32444 -10.2718
v 50.82366 27.04954 -1.350163
v 47.4341 25.33215 1.270636
v 48.33067 27.20934 1.749119
v 46.48913 27.11215 3.432168
v 45.89523 25.7306 2.903801
v 45.8131 24.7963 2.216002
v 46.97129 22.57956 -0.7157941
v 46.14322 23.51247 0.8048085
v 50.77589 28.2884 -0.5062249
v 48.86087 28.73386 2.136893
v 50.36369 29.34056 0.6685436
v 45.79946 22.74425 0.2629304
v 46.52131 22.00951 -0.9673153
v 44.96655 22.7326 0.8714854
v 45.63306 21.8825 -0.4943563
v 45.33135 23.21349 1.113759
v 46.99677 28.69739 4.009145
v 45.43101 27.10532 4.262797
v 45.23853 28.90884 5.607594
v 43.73481 26.29627 4.956006
v 44.36971 28.04984 5.707297
v 42.33425 26.92154 6.300086
v 41.77563 28.11986 7.424681
v 47.43292 21.61216 -1.991024
v 46.09045 21.19148 -1.41032
v 48.03405 29.71999 3.566343
v 45.06669 23.73313 1.805094
v 54.45694 26.85341 -7.670563
v 52.05989 27.82153 -2.673038
v 52.75757 29.32096 -3.022335
v 52.44978 30.23432 -2.0568
v 54.84453 26.35392 -8.676918
v 44.57954 23.31554 1.77215
v 53.69125 31.15079 -4.068525
v 54.19543 29.44705 -5.839585
v 54.10005 30.62956 -5.153475
v 47.20921 30.19254 4.619041
v 42.97997 25.657 4.998907
v 43.40448 24.93091 4.079802
v 44.46604 25.34027 3.673933
v 41.91329 24.57285 5.086422
v 42.71177 24.25573 4.227828
v 44.63914 31.96237 7.492299
v 43.63808 30.1013 7.396458
v 44.22349 24.23252 2.971437
v 55.01168 28.46609 -8.116857
v 55.56987 27.63618 -9.689858
v 55.77655 26.26945 -10.64723
v 55.33945 29.86267 -8.331131
v 55.68071 29.26908 -9.344931
v 45.9204 30.12458 5.718246
v 46.48523 31.63745 5.871923
v 46.20546 32.74657 6.529999
v 45.35203 33.52312 7.439619
v 47.01103 33.05177 5.847359
v 41.06332 29.79334 8.753601
v 42.62885 30.60442 8.283822
v 47.74088 32.4488 4.948325
v 48.13554 31.28498 4.160594
v 43.41117 31.98544 8.373281
v 44.59418 32.78341 7.808569
v 43.96465 33.52552 8.52054
v 52.50793 14.50221 -9.685209
v 51.19989 15.0856 -8.461761
v 51.65683 13.15279 -8.712321
v 52.78312 12.78853 -9.691976
v 50.40971 13.88004 -7.666503
v 48.87424 16.10616 -6.291141
v 49.02259 17.32273 -6.083735
v 44.22691 34.66928 8.67008
v 44.63938 34.4165 8.250145
v 49.87215 30.38698 1.797107
v 49.07891 29.9621 2.550306
v 40.75664 27.18267 7.407478
v 48.80188 33.19697 4.022792
v 48.03083 33.20474 4.845571
v 55.73901 24.49098 -11.21172
v 56.85963 26.06934 -12.90649
v 56.86468 28.20301 -12.42949
v 55.43085 22.64787 -11.38123
v 56.52725 23.71575 -12.89162
v 56.06655 21.64652 -12.66613
v 55.65447 19.66946 -12.54241
v 57.47068 20.67339 -15.026
v 57.56768 18.32014 -15.3042
v 58.48244 19.74465 -16.69253
v 58.47326 16.71082 -16.64021
v 58.43596 23.30415 -16.4659
v 58.66853 22.26801 -16.96036
v 59.30817 21.82624 -18.13505
v 57.69576 22.71762 -15.16594
v 57.99958 24.13818 -15.54276
v 57.55387 24.61377 -14.60858
v 56.91011 22.99709 -13.72991
v 58.19844 25.11718 -15.83615
v 58.9406 24.24069 -17.45222
v 56.20034 30.48555 -10.34808
v 48.11161 17.62021 -5.196201
v 48.08981 16.50404 -5.514936
v 48.12639 15.42952 -5.72479
v 46.99183 16.75277 -4.550325
v 47.18651 17.52761 -4.48782
v 46.37298 17.53378 -3.88903
v 46.88951 18.68601 -3.842874
v 47.90705 18.91318 -4.430126
v 47.81177 20.40935 -3.350533
v 39.7945 26.7826 7.617379
v 39.2302 28.61645 9.007153
v 40.80244 25.95928 6.619834
v 40.20474 25.28695 6.532963
v 39.33736 25.29519 7.440863
v 38.26046 25.99611 8.322641
v 39.28227 24.65826 6.966734
v 38.68703 25.01393 7.760561
v 37.9471 25.30052 8.179938
v 40.57812 24.34604 5.904341
v 38.8149 24.02602 6.203135
v 37.78861 24.8296 7.815874
v 36.79623 27.27269 9.317451
v 38.34818 27.51904 8.80554
v 37.89099 28.93707 9.823017
v 39.43165 29.9257 9.638687
v 38.88611 30.26736 10.04703
v 41.15664 24.51661 5.64275
v 41.56786 31.21557 9.161312
v 42.2532 32.32143 9.243481
v 53.44314 12.91926 -10.36893
v 53.92536 13.783 -10.97325
v 49.4691 31.35638 2.697488
v 59.15809 19.23859 -17.78275
v 59.41275 16.95995 -18.04124
v 59.98716 17.71481 -19.11405
v 60.80527 19.39432 -20.89247
v 61.0855 17.74088 -21.24208
v 60.33072 16.21605 -19.54752
v 60.64269 15.26686 -19.99837
v 50.79245 30.82342 0.7957715
v 51.64371 31.53019 -0.1982779
v 46.70044 34.17089 6.44394
v 47.03764 34.42762 6.164241
v 47.43102 33.76725 5.599152
v 54.29198 12.43557 -11.13037
v 54.4733 10.44368 -10.75198
v 53.18875 11.51505 -9.769408
v 43.86328 21.96357 0.8246595
v 43.6389 22.9067 2.245436
v 43.69579 23.61105 2.813353
v 61.72737 21.03428 -23.1911
v 61.55511 19.41516 -22.52288
v 60.35374 21.78728 -20.21724
v 60.97374 22.75862 -21.72541
v 59.87113 23.36883 -19.32455
v 40.35705 30.63199 9.535867
v 57.47372 28.06069 -13.83908
v 50.30851 11.8448 -7.110645
v 52.06418 11.26999 -8.608509
v 53.34933 8.663039 -8.987508
v 51.8862 9.495405 -7.828777
v 51.22071 8.722601 -6.902681
v 53.26129 7.024144 -8.295622
v 33.33483 -60.2989 -11.16533
v 30.32131 -60.60662 -8.716043
v 31.45897 -62.10283 -10.77296
v 31.36041 -58.02367 -7.781456
v 29.48052 -59.53064 -7.368334
v 31.47206 -56.51577 -6.819704
v 32.2744 -57.312 -7.951576
v 34.17894 -60.85957 -12.47762
v 32.81094 -61.6995 -11.754
v 35.17492 -61.69975 -14.33647
v 32.88512 -64.13847 -13.84731
v 31.82158 -63.67542 -12.29783
v 31.95984 -65.82741 -14.15552
v 30.55809 -63.86781 -11.16839
v 29.72046 -65.95991 -11.75113
v 29.07571 -63.24577 -9.346005
v 28.00021 -65.60164 -9.756788
v 26.64998 -65.72987 -8.540055
v 28.6404 -62.24647 -8.344809
v 28.19256 -67.43707 -11.08661
v 25.39633 -65.0343 -7.046837
v 24.94303 -66.91891 -7.503364
v 23.89774 -65.92732 -6.118963
v 24.63373 -64.04385 -5.923812
v 23.20885 -68.07359 -6.369446
v 25.07244 -69.69061 -9.033266
v 26.17164 -69.08553 -9.903593
v 22.0664 -66.8228 -4.832409
v 21.24825 -69.41044 -4.991309
v 22.13973 -69.69598 -5.97363
v 23.58568 -69.59572 -7.397179
v 20.45898 -71.69824 -5.048685
v 21.08669 -72.35721 -5.982213
v 20.16203 -68.82394 -3.804468
v 19.84433 -69.97803 -3.888621
v 20.4147 -66.99194 -3.473186
v 23.2339 -71.48428 -7.941085
v 23.21701 -65.1464 -5.173665
v 20.90726 -65.21419 -3.239122
v 23.428 -63.65573 -4.728476
v 26.79321 -61.29205 -6.303043
v 27.23407 -62.66087 -7.400579
v 28.5864 -60.01466 -6.969722
v 19.31775 -71.22339 -3.78504
v 18.55621 -72.70879 -3.543339
v 20.02596 -73.72147 -5.478642
v 34.11598 -63.50862 -14.71315
v 30.49779 -67.3017 -13.65958
v 31.40113 -67.9781 -15.35748
v 29.57732 -69.44405 -14.32283
v 31.55087 -69.38438 -16.9875
v 20.67637 -74.75589 -6.769087
v 22.78701 -73.8 -8.770326
v 24.57792 -71.66066 -9.604514
v 23.9093 -73.0586 -9.718307
v 24.41573 -73.72771 -10.89603
v 23.33623 -74.64886 -10.13081
v 21.74376 -76.14261 -9.165707
v 20.58471 -76.70175 -8.084287
v 23.73358 -62.22292 -4.317768
v 25.04974 -60.92815 -4.74609
v 26.4466 -60.18503 -5.447917
v 27.62194 -59.83791 -6.1258
v 26.7465 -59.01225 -5.060519
v 23.41483 -60.83247 -3.428091
v 24.04414 -59.58328 -3.330999
v 22.9372 -59.05498 -2.271344
v 25.37774 -58.4908 -3.788747
v 26.3984 -57.60286 -4.103531
v 24.49171 -57.62804 -2.795861
v 22.50217 -63.22614 -3.751443
v 21.14602 -62.91322 -2.533758
v 21.93597 -61.10219 -2.389579
v 20.62646 -63.82985 -2.462893
v 19.68043 -63.76582 -1.678986
v 18.99104 -62.05424 -0.5212542
v 20.92723 -59.86474 -1.060727
v 20.90268 -57.58808 -0.1619811
v 19.64985 -59.64392 0.004933182
v 18.52342 -61.49992 0.06246528
v 18.33532 -64.0201 -0.7487117
v 18.57989 -65.85886 -1.590673
v 17.20466 -65.22121 -0.3333324
v 17.17538 -63.62566 0.2509498
v 17.06495 -67.22167 -0.7790703
v 16.39438 -64.45292 0.5185051
v 15.51709 -63.57112 1.408667
v 15.69335 -62.06286 1.851417
v 17.41328 -62.04604 0.6773422
v 16.62574 -61.06329 1.640315
v 23.02189 -57.12094 -1.540621
v 15.85601 -66.62572 0.2664873
v 22.27726 -56.08688 -0.6316671
v 24.01448 -55.67955 -1.687218
v 25.9159 -55.51627 -2.837001
v 26.12362 -56.80422 -3.548556
v 24.93399 -54.81038 -1.958567
v 24.65632 -53.82958 -1.440602
v 23.99123 -52.98796 -0.8137184
v 21.67169 -55.27647 0.06692597
v 20.92174 -53.76276 1.046085
v 22.05394 -53.40586 0.2977952
v 20.26405 -56.01493 0.8697721
v 17.12776 -59.4649 1.951805
v 15.05777 -61.19916 2.616062
v 17.90852 -60.39087 0.9760801
v 18.30743 -67.80219 -1.923567
v 17.1185 -69.62972 -1.407392
v 23.63271 -51.22241 -0.1766417
v 25.53934 -51.94374 -1.299475
v 26.26467 -52.5397 -1.829489
v 26.65838 -53.4576 -2.410228
v 27.62429 -54.7246 -3.459132
v 16.23852 -71.41926 -1.090289
v 17.35376 -71.69312 -2.118997
v 16.08115 -68.68906 -0.3582869
v 15.03245 -71.57421 -0.1819042
v 15.10169 -70.23084 0.04996598
v 22.32615 -52.07515 0.4175628
v 24.66223 -49.93225 -0.2525403
v 21.7467 -50.47857 1.139277
v 23.50315 -48.69319 0.5558891
v 17.48773 -57.81866 2.411549
v 18.57741 -58.44306 1.2861
v 22.07432 -49.07243 1.118849
v 24.50332 -48.58312 0.272533
v 23.84752 -47.4472 0.9812941
v 22.93563 -47.62563 1.111274
v 26.50665 -48.00703 0.1977516
v 27.15278 -48.56353 -0.262999
v 25.35785 -50.07659 -0.561285
v 16.01305 -72.82881 -1.286107
v 27.57245 -50.09536 -1.220866
v 28.91697 -49.69219 -1.456858
v 29.22094 -47.85483 -0.5160484
v 28.092 -54.18065 -3.448783
v 28.23386 -56.45452 -4.704048
v 29.0584 -54.75965 -4.270018
v 27.5143 -57.17238 -4.642191
v 30.34499 -56.87014 -6.286069
v 30.51391 -54.70953 -5.069754
v 29.00709 -57.36961 -5.745018
v 32.8885 -55.64901 -7.210987
v 33.18261 -53.43983 -5.871327
v 31.68387 -52.40266 -4.292999
v 29.16729 -58.35528 -6.411748
v 21.79348 -48.04258 1.475096
v 22.11835 -46.86945 1.641988
v 25.3789 -46.79396 1.112341
v 23.54518 -46.06448 1.8069
v 29.30877 -52.52943 -3.14876
v 28.15631 -51.83482 -2.298233
v 30.5626 -51.1472 -2.952856
v 30.43934 -48.71243 -1.512165
v 32.23133 -48.39985 -2.229752
v 31.93764 -50.23861 -3.103651
v 33.56633 -49.16284 -3.479712
v 32.72412 -48.85093 -2.766914
v 32.88108 -50.41764 -3.7491
v 33.91448 -50.49464 -4.473355
v 33.47299 -51.63574 -4.887986
v 33.71632 -48.36795 -3.133388
v 34.90276 -48.58613 -4.086488
v 34.6974 -50.28538 -4.909492
v 35.70107 -50.09956 -5.582438
v 35.93414 -47.74249 -4.416914
v 34.85777 -51.6588 -5.90271
v 35.84586 -51.35408 -6.50516
v 35.27736 -52.67737 -6.955723
v 27.2593 -51.37428 -1.727037
v 18.18741 -55.8764 2.568226
v 19.72134 -53.04319 2.141268
v 17.71985 -53.43766 3.809749
v 17.09004 -55.23383 3.731164
v 16.50441 -56.82211 3.554728
v 19.04085 -52.17224 2.934275
v 19.72559 -51.04243 2.532299
v 15.62593 -54.37175 5.380107
v 15.92509 -53.05462 5.607849
v 16.75734 -52.36635 5.001909
v 13.91028 -54.62937 6.843337
v 13.37845 -52.16385 8.191607
v 15.38626 -51.04258 6.478
v 15.47231 -55.75591 4.888807
v 12.84259 -53.64852 8.237885
v 17.13573 -50.90771 4.851941
v 16.61705 -48.89662 5.112104
v 15.63547 -49.86639 6.178506
v 17.22748 -49.35171 4.700315
v 17.85793 -48.9568 4.155568
v 17.57394 -51.89812 4.315805
v 17.61534 -48.10932 3.292277
v 12.79717 -56.44464 6.71998
v 15.09703 -56.62359 4.767189
v 12.70522 -58.17456 5.704034
v 11.31294 -59.07826 6.042705
v 10.84614 -58.10797 6.939117
v 10.19916 -57.23118 7.954849
v 13.38137 -58.78089 4.917265
v 15.0075 -59.6494 3.354628
v 12.41019 -60.27712 4.738522
v 10.54163 -60.16082 5.821899
v 9.831509 -61.79214 5.248189
v 12.36578 -61.3582 4.22678
v 11.22644 -62.05936 4.491008
v 9.79807 -63.36501 4.5945
v 13.31335 -62.19006 3.314583
v 11.47385 -63.53039 3.757686
v 9.515257 -60.45959 6.139904
v 14.56949 -62.41902 2.476206
v 9.996251 -59.01 6.8588
v 10.5332 -63.7219 4.150501
v 8.623291 -60.87361 6.244646
v 15.39261 -58.42327 3.682585
v 14.35278 -64.22482 1.960972
v 11.28076 -66.33765 3.155936
v 11.65877 -67.80937 2.683634
v 13.82435 -66.2582 1.710942
v 11.54326 -64.82709 3.347439
v 10.23072 -65.08569 3.911862
v 8.099088 -66.1113 4.639567
v 8.659942 -64.58789 4.697619
v 13.95612 -67.52514 1.36239
v 10.43297 -68.0589 3.293138
v 8.92035 -59.69278 6.900899
v 15.01561 -68.2109 0.5107845
v 12.55853 -70.18753 1.786001
v 12.81868 -68.58011 1.8911
v 10.26176 -69.56464 3.244927
v 9.884078 -71.22404 3.25996
v 8.890743 -67.52045 4.09926
v 7.855292 -69.42513 4.445253
v 7.303783 -67.38879 4.790932
v 6.479029 -70.6409 4.942893
v 7.898327 -71.50543 4.236536
v 8.937089 -72.90216 3.536538
v 7.308948 -73.06267 4.309946
v 7.979328 -73.92791 3.84933
v 10.5174 -72.71703 2.68137
v 9.000253 -73.99937 3.293239
v 9.106859 -75.36456 2.907862
v 10.69311 -74.06351 2.29506
v 10.41342 -75.80982 1.956301
v 8.915154 -76.40581 2.655666
v 8.904399 -77.98496 1.974967
v 10.86533 -77.45872 1.015355
v 7.679466 -77.00912 3.063655
v 11.66789 -76.73264 0.7771355
v 12.77844 -75.01789 0.6004404
v 12.60888 -72.82417 1.336466
v 14.5913 -73.62979 -0.3744922
v 15.40598 -74.97135 -1.504946
v 13.32961 -76.36562 -0.3318515
v 13.68731 -71.20672 0.8848527
v 6.173087 -68.23925 5.158925
v 16.11337 -76.60258 -2.92565
v 13.84474 -76.81641 -0.9733154
v 16.82171 -75.11346 -2.853901
v 15.2604 -77.31731 -2.50645
v 12.48885 -76.99384 0.06254377
v 7.430037 -76.10777 3.512149
v 5.219589 -74.07941 4.969348
v 6.177051 -76.28304 3.998709
v 4.717389 -75.78063 4.679479
v 5.868201 -71.71352 5.087208
v 2.333585 -72.40041 6.006881
v 4.331407 -70.61679 5.66848
v -0.9440776 -68.77728 6.757563
v 2.854707 -68.58961 6.180499
v 0.9218733 -66.01804 6.624143
v -3.47319 -67.14858 6.841087
v -3.631114 -69.97303 6.766368
v -2.731958 -65.35851 6.898253
v 4.960425 -69.46942 5.52765
v 5.664209 -69.11456 5.308663
v -6.326372 -65.23038 6.658547
v -2.757303 -64.00683 7.002152
v -0.4774193 -64.15988 6.902278
v -2.684059 -61.65659 7.783597
v -5.595839 -62.7003 7.214684
v 1.520244 -62.68948 7.090578
v 0.2935961 -60.69799 8.109936
v 2.227127 -61.32264 7.594942
v 4.577314 -68.1386 5.706059
v 6.417736 -66.69194 5.160127
v 3.885339 -65.41963 6.093589
v 3.902696 -67.34076 5.950068
v 4.60625 -66.07929 5.824503
v 3.224943 -67.51792 6.133458
v 3.853775 -64.09919 6.297528
v 5.304603 -63.62977 6.032814
v 6.848254 -63.99944 5.501827
v 6.093314 -65.32205 5.476946
v 6.86714 -65.84782 5.109472
v 5.777037 -62.09922 6.510211
v 6.795462 -61.34747 6.558609
v 7.793846 -62.55275 5.656505
v 5.680029 -60.3884 7.526331
v 7.711434 -59.5166 7.50836
v 8.534985 -62.77963 5.291801
v 11.665 -55.50529 8.214684
v 30.77485 -47.22435 -0.7914265
v 36.64558 -48.32661 -5.335389
v 21.19312 -52.78314 1.07588
v 20.62001 -51.42591 1.776546
v 6.006013 -78.04823 3.329516
v -0.9041381 -71.38706 6.577629
v 14.41965 -50.328 7.325377
v 14.87866 -49.50743 6.790164
v 13.00404 -51.3625 8.583661
v 13.05193 -49.27622 8.360055
v 14.01874 -48.98344 7.427548
v 34.41475 -47.30807 -3.039075
v 27.46434 -58.17241 -5.121299
v 10.59013 -55.86885 8.752938
v 10.7714 -53.96301 9.744012
v 8.90426 -55.96508 9.85674
v 7.283841 -54.91367 11.53986
v 8.491657 -54.25941 11.13443
v 6.992485 -53.601 12.31159
v 9.031695 -52.86644 11.34739
v 6.507046 -55.76842 11.37524
v 5.517285 -54.1732 12.79471
v 8.10364 -57.79681 8.74153
v 12.30529 -52.49239 9.020742
v 11.3536 -52.13043 9.823528
v 5.31173 -56.95593 10.85705
v 4.76632 -57.23234 10.75639
v 3.312268 -56.20661 12.22205
v 4.219194 -55.39998 12.58564
v 2.876833 -54.17279 13.65523
v 0.5619176 -55.77754 13.07515
v 1.916573 -57.21616 11.35284
v 3.151904 -58.315 9.806336
v -0.2990344 -58.29409 10.06936
v -1.464696 -56.08037 12.88253
v -0.2134735 -54.81855 13.79458
v 1.241632 -54.46346 13.82444
v 6.492374 -52.38048 12.93692
v 7.889989 -52.37966 12.19507
v 9.289969 -51.08264 11.45216
v 5.529384 -51.30492 13.43674
v 4.766201 -53.36587 13.39586
v 5.506956 -58.09247 9.574231
v 3.443047 -52.86586 13.92385
v 1.796225 -53.4628 14.09989
v 1.086477 -52.66893 14.38467
v -0.1115489 -53.45574 14.31919
v -1.410059 -53.93163 14.23233
v 2.294198 -51.14596 14.27514
v 5.320263 -59.7852 8.078597
v 12.32633 -49.64117 9.031034
v 10.99984 -50.13332 10.18124
v 35.18933 -43.73901 -1.797764
v 33.7178 -42.94545 -0.4044158
v 33.13945 -43.87477 -0.4473057
v 32.68095 -45.30144 -0.8494354
v 34.00418 -45.87005 -2.015931
v 32.97808 -47.593 -2.231915
v 36.02946 -46.43112 -3.782069
v 31.85393 -46.30575 -0.8768916
v 31.13369 -45.1712 0.1199715
v 31.91397 -43.83636 0.3551961
v 46.13145 -52.55904 -20.9841
v 60.36216 12.57104 -19.09619
v 60.09622 11.19176 -18.39184
v 41.53535 -62.38003 -24.55588
v 40.32516 -63.32247 -23.54838
v 50.91473 32.12346 1.142569
v 56.81334 -33.6624 -27.81678
v 60.41512 7.452756 -18.32384
v 60.52633 5.676313 -18.25913
v 61.28634 6.460633 -19.94806
v 12.83646 -47.6271 8.252677
v 13.54459 -47.99762 7.668438
v -4.885391 -60.23524 8.483455
v -2.200553 -59.0609 9.325286
v -4.418562 -57.812 10.62807
v -2.272865 -57.05491 11.74643
v -7.475571 -59.57932 8.652362
v -7.558426 -58.35508 9.787036
v -7.725347 -61.50731 7.416298
v 2.823559 -63.34186 6.706933
v 4.20918 -63.07114 6.562401
v 57.40197 29.7776 -13.49829
v 58.05423 29.90697 -15.10442
v 58.12453 27.08615 -15.46617
v 57.86812 26.3185 -15.00016
v 58.45726 26.13076 -16.28397
v 44.90772 -55.66781 -22.16369
v 44.42603 -56.76179 -22.56053
v 43.71395 -55.98042 -20.51386
v 43.42455 -57.03036 -21.16792
v 61.72026 9.426676 -21.24308
v 61.20963 12.44259 -20.69757
v 57.31807 -28.93571 -25.10505
v 31.71819 -23.01268 7.032094
v 30.50654 -20.31306 7.765004
v 30.41652 -21.52213 7.645904
v 61.71655 16.53854 -22.38843
v 61.39367 15.13022 -21.48885
v 61.53047 13.61395 -21.52853
v 62.347 14.70063 -23.51926
v 62.11194 17.88721 -23.541
v 62.9018 16.16264 -25.16433
v 62.78264 14.25014 -24.49921
v 62.42384 11.94484 -23.2562
v 45.79029 3.842147 -0.9715507
v 56.67082 32.53265 -11.35957
v 55.41934 31.8301 -8.129467
v 56.89558 30.95657 -12.02971
v 61.6031 23.85878 -23.38209
v 37.23795 -52.23938 -8.490971
v 36.88418 -50.27285 -6.73474
v 39.24542 -49.19842 -8.422024
v 39.08798 -47.97116 -7.421408
v 41.08142 -48.12498 -9.785705
v 37.67586 -48.09481 -6.106108
v 47.78478 -50.57772 -21.93521
v 47.39331 -52.85937 -23.6642
v 47.84652 -49.24577 -20.77446
v 48.71691 -50.4281 -23.61495
v 46.46196 -53.847 -23.00095
v 48.74265 -52.33105 -25.87631
v 46.77337 -54.8051 -24.75445
v 48.50456 -53.4481 -26.74134
v 47.67071 -54.83013 -26.73077
v 49.61612 -49.02493 -23.95957
v 56.27419 -29.69104 -22.53186
v 55.39169 11.45191 -12.03298
v 49.41915 10.04993 -5.656576
v 49.31214 12.10189 -6.232132
v 48.27188 11.98782 -5.208476
v 49.28354 13.62664 -6.566352
v 50.30875 8.021711 -5.772444
v 4.862917 -62.10295 6.808837
v 62.17178 -4.319181 -23.178
v 42.94679 -47.26218 -11.55223
v 62.03363 10.97685 -22.20887
v 49.62736 -50.85799 -26.06533
v 48.94713 -51.23643 -25.02368
v 49.95248 -49.55437 -25.23951
v -0.5876237 -59.00985 9.298004
v 62.43171 -5.441914 -24.66576
v 62.20491 -7.221748 -24.83757
v 62.59383 -6.315977 -25.91975
v 49.3652 7.58038 -4.80868
v 50.37529 6.94346 -5.442028
v 49.00266 9.150473 -4.983967
v 47.24033 15.26707 -4.931747
v 47.43864 13.54045 -4.844398
v 46.19913 14.95995 -3.974739
v 46.3243 16.03584 -4.122977
v 46.28357 16.71597 -4.051408
v 56.95889 -29.62508 -24.5477
v 61.71538 -0.7509118 -20.80625
v -5.854632 -67.58954 6.676592
v -5.823663 -69.10446 6.670207
v -5.871215 -71.49281 6.528397
v -2.164921 -73.15686 6.368108
v -5.585147 -73.28314 6.278718
v -8.919217 -72.80614 5.850581
v -9.500838 -74.16342 5.455591
v -11.26521 -73.88906 4.98002
v -11.53575 -71.51691 5.197484
v -2.281157 -74.99887 5.911777
v -4.73187 -74.42091 6.062834
v -12.66346 -75.20643 4.083907
v -13.56251 -71.84045 4.308374
v -10.7729 -75.48398 4.708213
v -8.802876 -76.12534 5.03711
v -11.10125 -77.59473 3.774867
v -9.3981 -78.72194 3.682016
v -7.101586 -75.11348 5.657343
v -5.977643 -76.6522 5.229213
v -6.786244 -78.7249 4.159423
v -13.82062 -70.25502 4.327419
v -12.05594 -68.81741 5.083079
v -14.26397 -75.08697 3.358409
v -8.057989 -79.07895 3.752667
v -13.4887 -77.13239 3.014578
v -12.33968 -78.87831 2.607926
v -13.74252 -79.68651 1.43197
v -15.74108 -77.26047 1.700996
v -10.68102 -79.82481 2.59627
v -12.48386 -81.06493 0.9440577
v -9.370054 -80.66027 2.371615
v -14.5652 -80.76173 0.1541156
v -16.06338 -81.68096 -1.691891
v -17.21826 -79.08778 -0.3092618
v -16.01084 -78.63528 0.8039026
v -10.82324 -82.37578 0.3744644
v -14.21765 -81.92088 -0.7276773
v -12.96995 -83.34481 -1.690918
v -13.7987 -84.80186 -4.402143
v -12.52662 -83.93552 -2.255037
v -15.42559 -83.86418 -4.00234
v -9.697383 -84.28842 -1.528827
v -10.66898 -85.25695 -3.460836
v -8.212764 -82.39839 1.100077
v -5.189294 -83.9965 -0.231309
v -11.61598 -85.94028 -5.236735
v -17.26988 -83.21014 -4.562234
v -18.78796 -81.57634 -3.839154
v -18.91946 -79.61928 -2.08331
v -18.42277 -83.41534 -6.042519
v -19.86421 -80.23602 -3.510335
v -19.22139 -77.96452 -1.208611
v -18.71073 -76.46621 -0.03569836
v -17.14357 -77.24345 0.7842327
v -20.18507 -76.9976 -1.527728
v -19.27295 -74.3826 0.2941429
v -17.60912 -75.81392 1.069544
v -21.03785 -79.10025 -3.695073
v -21.45826 -75.60175 -2.009516
v -23.41012 -76.92413 -4.628394
v -22.68333 -79.13651 -5.513528
v -23.41203 -74.67979 -3.49667
v -25.09001 -75.97264 -5.971591
v -24.40932 -77.75317 -6.402442
v -25.91031 -76.39836 -7.294171
v -21.92315 -73.78159 -1.76743
v -22.95424 -72.24192 -2.229537
v -22.62406 -70.77295 -1.580036
v -21.76958 -72.13155 -1.165149
v -20.76152 -72.66678 -0.4532276
v -20.42052 -74.20813 -0.5985109
v -26.88678 -73.01069 -6.482726
v -26.45986 -74.6906 -6.851722
v -24.92791 -71.66142 -3.909374
v -27.22875 -70.74147 -5.92257
v -28.35473 -72.54 -7.965962
v -28.91404 -70.24755 -7.525747
v -28.65459 -69.00986 -6.702712
v -30.1194 -72.29835 -10.00518
v -30.02698 -70.17611 -8.716137
v -25.28633 -70.17573 -3.803982
v -30.41362 -68.96855 -8.537042
v -30.30005 -67.52473 -7.726802
v -29.26443 -66.63984 -6.31742
v -27.08627 -68.6523 -5.028223
v -31.43536 -66.36412 -8.273461
v -31.71451 -68.5357 -9.727009
v -25.19466 -68.16217 -3.193726
v -26.77553 -66.7414 -4.119595
v -23.04928 -68.45445 -1.430374
v -24.25383 -70.88264 -3.050777
v -23.95808 -66.7583 -1.736413
v -29.47692 -65.1023 -5.861172
v -28.06055 -64.90189 -4.530531
v -26.59811 -65.05601 -3.358187
v -30.86287 -70.62016 -9.939981
v -31.1205 -71.46359 -10.76966
v -32.89447 -68.81618 -11.25701
v -33.06433 -67.52213 -10.61591
v -33.53995 -69.55902 -12.5378
v -32.86478 -71.29681 -13.03412
v -31.24323 -73.77835 -12.80803
v -21.68612 -64.61124 0.622337
v -23.70424 -64.22472 -0.7398907
v -25.82878 -64.54234 -2.535435
v -25.16327 -63.48966 -1.601336
v -20.6995 -66.76557 0.7305014
v -20.47958 -63.58305 1.789066
v -21.07702 -61.88809 2.022988
v -21.93953 -67.78825 -0.3912711
v -20.9344 -70.24098 -0.1026415
v -20.45249 -68.07314 0.6503671
v -27.07042 -62.39906 -2.655777
v -24.60266 -62.02927 -0.5757949
v -25.79541 -61.71626 -1.359132
v -23.50979 -62.4146 0.1081777
v -26.47262 -59.91363 -1.104921
v -23.96558 -60.67063 0.4925026
v -28.00176 -59.44331 -2.051925
v -28.72701 -61.35453 -3.523808
v -28.80291 -63.07278 -4.375604
v -29.41022 -60.17349 -3.481621
v -29.11497 -57.8101 -2.240875
v -29.76852 -57.84893 -2.745683
v -18.54852 -64.80403 2.610599
v -19.22725 -68.8288 1.358593
v -17.28353 -68.66882 2.612687
v -16.1376 -66.78887 3.446616
v -15.10639 -68.23888 3.797804
v -17.93009 -70.88533 1.943379
v -15.85736 -70.0975 3.288626
v -13.77219 -64.41913 4.906303
v -13.84359 -66.86804 4.48682
v -16.74199 -65.14629 3.479431
v -16.77871 -63.67113 3.884067
v -14.03687 -62.97042 5.266984
v -17.42911 -61.25113 4.522918
v -28.11548 -57.20137 -1.24706
v -24.73445 -57.8566 1.063782
v -23.17861 -58.37819 2.02798
v -22.29581 -61.32113 1.415682
v -22.74178 -56.68615 3.030178
v -21.34773 -59.32264 2.941045
v -24.63519 -55.50067 1.940755
v -24.36575 -54.4842 2.41584
v -25.37656 -56.64759 0.9981799
v -30.3222 -59.27013 -3.770424
v -19.22849 -61.60192 3.331385
v -27.89984 -74.8047 -8.750141
v -28.90082 -74.76615 -10.11918
v -17.87653 -73.96052 1.445986
v -17.20572 -72.83772 2.138658
v -15.78495 -72.98259 2.978143
v -16.32463 -74.82973 2.221108
v -4.10555 -82.61089 1.379942
v -6.554341 -81.11671 2.543277
v -31.75947 -64.28046 -7.524271
v -21.81973 -54.31448 4.647605
v -20.82113 -55.8293 4.899941
v -32.72369 -64.86417 -8.741031
v -32.85592 -65.77574 -9.369389
v -8.863799 -67.18202 6.125254
v -10.49402 -66.31643 5.678328
v -8.399632 -69.45905 6.2682
v -8.58343 -64.84942 6.253957
v -11.18908 -64.09361 5.780074
v -9.986711 -62.24831 6.723016
v -7.881027 -63.16351 6.729326
v -34.44347 -67.94202 -12.51059
v -26.79959 -75.47217 -7.779738
v -26.88501 -76.9633 -9.121168
v -25.05873 -78.75775 -8.267662
v -25.1236 -80.21513 -10.41618
v -26.9035 -78.38663 -10.80481
v -23.59406 -79.65941 -7.215732
v -23.62193 -81.41166 -9.899761
v -22.63881 -81.92822 -9.207905
v -29.41531 -75.64983 -11.77
v -30.33916 -76.63508 -14.88129
v -31.62648 -74.8263 -14.68904
v -29.22665 -77.58683 -14.08123
v -27.27971 -79.63113 -13.81045
v -28.42177 -79.28851 -16.36827
v -25.33079 -81.37895 -13.6473
v -26.43848 -79.79567 -12.27509
v -27.81717 -55.3112 -0.4255451
v -30.03074 -55.50759 -1.985201
v -29.08965 -54.12974 -0.9574768
v -26.18568 -54.53724 0.9752167
v -27.73922 -53.65015 0.0728591
v -26.54243 -53.04456 1.023838
v -26.6789 -51.83016 1.139985
v -28.91607 -52.58668 -0.4597175
v -30.26312 -53.90966 -1.636727
v -31.86569 -54.7313 -2.819308
v -32.83806 -51.60421 -1.891176
v -30.87262 -52.41356 -1.443555
v -30.87131 -50.8425 -0.8915505
v -28.89138 -50.93905 -0.06221859
v -33.87346 -54.61439 -3.874957
v -31.65579 -56.35763 -3.398736
v -33.51916 -56.95449 -4.875708
v -31.93167 -57.45494 -4.068566
v -27.38568 -50.85869 0.8163418
v -28.24991 -49.44141 0.5282643
v -26.95433 -49.62572 1.185739
v -26.21103 -50.61194 1.594818
v -25.96659 -48.63846 1.847386
v -24.38659 -52.55113 2.822234
v -24.40098 -51.02164 2.986696
v -23.24962 -52.32404 3.875623
v -24.84458 -49.02009 2.658249
v -23.45744 -49.839 3.855639
v -22.18935 -52.27449 4.857862
v -23.02809 -48.05103 3.99684
v -24.48947 -47.41327 2.601454
v -25.62673 -47.45333 1.954083
v -30.58813 -49.41732 -0.2887028
v -24.31657 -46.07473 2.4811
v -23.76696 -46.45439 2.925994
v -23.1257 -46.24006 3.288951
v -35.22713 -52.78371 -3.579045
v -34.10468 -53.57106 -3.448254
v -3.821728 -85.05184 -1.595674
v -20.88171 -81.16924 -5.601844
v -19.80347 -82.33506 -5.89129
v -20.00136 -83.16985 -7.573187
v -22.46206 -81.19585 -7.681848
v -32.4369 -72.88903 -13.87733
v -34.36991 -65.62754 -10.83825
v -34.15831 -64.97855 -10.20578
v -34.07177 -63.85559 -9.4056
v -18.98271 -59.81806 4.279216
v -20.04008 -58.07762 4.435986
v -18.28712 -57.28193 6.103852
v -17.09454 -59.86745 5.38505
v -16.60791 -59.10917 6.078237
v -19.28897 -56.18984 5.957819
v -19.34499 -53.89016 7.04058
v -19.68021 -51.36004 7.359685
v -20.66076 -52.48183 6.248532
v -18.53891 -51.30709 8.432096
v -17.56265 -53.07562 8.935266
v -17.875 -54.44888 8.071408
v -21.76645 -50.79243 5.429632
v -20.47449 -50.58994 6.666506
v -28.89159 -48.23441 0.5678778
v -27.17856 -47.79425 1.276812
v -27.80881 -46.97019 1.260112
v -28.71983 -46.7294 1.218444
v -31.37568 -47.9743 0.2250762
v -30.32499 -45.84821 1.703596
v -33.12066 -47.06936 0.3796391
v -3.713166 -81.49535 2.404614
v -4.347385 -79.46098 3.88798
v -3.980634 -80.4262 3.232875
v -25.5374 -81.59119 -15.45812
v -26.37859 -81.13976 -16.62291
v -33.69696 -52.87438 -2.882052
v -5.210207 -75.85439 5.595383
v -16.08592 -58.33229 6.866513
v -23.21624 -53.75749 3.55962
v -22.34863 -48.87416 4.672132
v -32.32894 -75.04115 -16.39129
v -32.57627 -73.91444 -15.26283
v -20.75821 -49.3081 6.279162
v -19.65621 -49.55249 7.377881
v -21.10762 -47.98318 5.619279
v -19.25792 -47.15347 7.127585
v -30.08809 -62.24711 -5.047267
v -31.45501 -60.1454 -5.074017
v -31.48469 -61.69161 -5.902971
v -32.95135 -61.73045 -7.125186
v -32.94915 -60.32854 -6.336048
v -30.39694 -63.44237 -5.88246
v -34.25145 -60.08816 -7.223309
v -34.56905 -62.57515 -9.055969
v -34.04393 -58.70725 -6.211004
v -35.28921 -60.0457 -8.056169
v -31.84267 -58.3722 -4.466478
v -35.31481 -57.83138 -6.646205
v -36.57615 -57.17304 -7.148867
v -35.34031 -55.75161 -5.386456
v -38.0137 -56.98317 -8.151473
v -36.77795 -55.63139 -6.268806
v -37.88745 -55.04389 -6.668182
v -35.80487 -52.46717 -3.706538
v -37.51797 -53.07874 -5.123186
v -39.92171 -53.94208 -7.533443
v -39.56305 -52.56242 -6.267006
v -38.29776 -51.7627 -4.800064
v -36.83354 -58.72454 -8.422913
v -40.46681 -55.67181 -9.367465
v -40.24969 -57.30059 -10.46959
v -42.07192 -56.53238 -11.81646
v -38.72964 -59.8054 -10.98762
v -40.34439 -59.79622 -12.69709
v -41.37907 -59.69527 -13.83888
v -42.50924 -54.43618 -10.52968
v -41.56644 -53.72633 -8.948474
v -43.21423 -52.39991 -9.675388
v -43.60935 -57.08823 -14.23897
v -43.55183 -55.66056 -12.85305
v -41.81048 -51.95165 -7.871071
v -44.33139 -52.45299 -11.05565
v -44.53254 -53.24934 -11.99055
v -44.39975 -56.86598 -15.09966
v -43.3797 -50.2358 -8.305655
v -37.31428 -59.94084 -9.756186
v -44.46361 -50.75273 -9.905593
v -46.11311 -50.16621 -11.55043
v -46.12549 -48.43455 -10.29924
v -44.36369 -48.31125 -8.108566
v -45.17516 -46.43501 -7.828365
v -46.7484 -46.70589 -9.871708
v -46.58688 -45.34037 -8.759947
v -44.21143 -46.42559 -6.797546
v -42.39211 -48.48626 -6.195204
v -44.12738 -45.07162 -5.92311
v -42.63474 -46.071 -5.080445
v -40.73477 -49.5913 -5.354519
v -41.75053 -49.66272 -6.293242
v -42.39162 -44.36483 -3.949145
v -39.58251 -46.53167 -2.756917
v -40.77787 -43.3963 -2.154554
v -47.56307 -47.83612 -11.72904
v -39.49591 -48.88881 -3.969172
v -47.50213 -43.82084 -8.835884
v -46.24697 -43.2473 -7.017483
v -45.29549 -44.87294 -6.982453
v -42.6116 -42.72593 -3.295432
v -38.60808 -45.67282 -1.586465
v -40.14006 -42.2573 -1.102149
v -38.52102 -44.26506 -0.8404676
v -40.11618 -40.60227 -0.3052928
v -41.61992 -40.95991 -1.6057
v -38.56155 -42.51594 -0.06025059
v -42.73179 -39.63639 -1.815024
v -43.90494 -39.38292 -2.640063
v -42.43029 -37.3559 -0.4827426
v -38.80626 -40.43528 0.7177942
v -44.53234 -41.5284 -4.333022
v -45.84291 -41.13742 -5.356418
v -46.83421 -39.02183 -5.152777
v -45.80835 -38.07649 -3.634581
v -45.73988 -36.45208 -2.70222
v -47.39787 -36.96311 -4.587564
v -47.63675 -35.71776 -4.151123
v -45.06647 -35.18727 -1.495141
v -47.20884 -34.26839 -2.963804
v -48.79157 -34.78936 -4.845393
v -48.99141 -33.13483 -4.21266
v -49.04789 -36.25471 -5.984683
v -48.91464 -31.77375 -3.45837
v -47.67022 -31.32248 -2.009988
v -46.83982 -30.70283 -0.9848026
v -46.4795 -33.05865 -1.705837
v -45.36407 -32.64908 -0.5928981
v -44.67827 -33.70462 -0.5092778
v -45.24797 -31.25277 0.09123847
v -48.24868 -29.24469 -1.659501
v -48.56798 -37.944 -6.427226
v -47.86908 -40.85145 -7.381059
v -49.72349 -28.90461 -2.98096
v -49.88553 -32.34139 -4.786296
v -49.30206 -24.8281 -0.9527539
v -50.55962 -28.08383 -3.522218
v -47.84036 -27.74462 -0.6809285
v -47.01597 -27.57437 0.09639647
v -45.10807 -27.59808 1.58216
v -45.90042 -30.01542 0.06861708
v -44.25303 -29.03085 1.683478
v -47.5997 -25.90621 0.1841281
v -46.43494 -24.77202 1.486105
v -44.48264 -24.65697 2.902649
v -52.83998 -25.14372 -4.910539
v -52.3996 -24.0148 -3.917684
v -52.08099 -27.9447 -5.238098
v -50.65047 -31.46597 -5.224195
v -53.30758 -28.59771 -7.190745
v -53.06901 -30.87456 -8.096865
v -53.91698 -29.50179 -8.55881
v -54.75529 -28.37137 -9.192427
v -55.38106 -26.58456 -9.188293
v -56.55698 -23.9047 -9.624045
v -54.95478 -24.07261 -7.248247
v -55.93727 -28.09555 -10.94864
v -57.05383 -25.78789 -11.5151
v -56.9607 -28.63873 -13.06931
v -58.11839 -27.80993 -14.76929
v -55.70579 -22.48914 -7.605857
v -53.6455 -25.8168 -6.257188
v -53.82243 -22.63968 -5.101075
v -55.12312 -30.17114 -10.85275
v -54.7818 -20.75423 -5.59151
v -52.47102 -22.11891 -3.296931
v -54.52791 -18.88731 -4.577915
v -53.34908 -19.60397 -3.451965
v -57.62876 -24.09427 -11.53641
v -57.63783 -22.11927 -10.46985
v -56.58952 -21.46223 -8.450528
v -57.39613 -19.90985 -8.986654
v -55.90063 -19.86863 -6.751027
v -58.89679 -18.29447 -10.68887
v -58.88776 -20.09882 -11.59468
v -56.78351 -16.93515 -6.852829
v -59.20689 -15.74995 -10.10883
v -58.04921 -15.97155 -8.336761
v -59.20161 -22.63711 -13.61162
v -59.87271 -17.0065 -11.83243
v -60.79708 -22.49558 -16.97336
v -59.87458 -23.63576 -15.62078
v -59.99467 -21.84469 -14.74787
v -60.67415 -21.0878 -15.74867
v -59.70288 -20.15969 -13.17029
v -58.78698 -25.19 -14.40428
v -57.41905 -29.78004 -14.67391
v -58.12431 -30.34977 -16.52723
v -56.11753 -31.25288 -13.21787
v -58.57703 -28.87306 -16.43002
v -55.29951 -17.80097 -5.191747
v -55.22552 -15.71109 -4.48943
v -56.14144 -13.40272 -5.038758
v -57.52237 -14.52207 -7.114548
v -57.72545 -12.76821 -6.907657
v -50.77238 -22.59544 -1.678156
v -51.61095 -20.27411 -1.801607
v -48.60831 -21.9217 0.5079471
v -47.26906 -23.67405 1.139186
v -46.76202 -22.41526 1.845632
v -52.69829 -18.944 -2.543018
v -43.9566 -22.16429 3.789724
v -42.17634 -23.85728 4.465441
v -42.83202 -26.14637 3.530531
v -54.87814 -31.64492 -11.34382
v -53.46305 -32.03315 -9.350632
v -52.89537 -33.81388 -9.557348
v -53.96568 -34.44553 -11.64716
v -52.47632 -35.59158 -10.07486
v -52.71615 -36.65019 -11.13179
v -51.41372 -38.06547 -10.16061
v -50.28262 -37.64488 -8.35078
v -49.655 -34.24642 -5.525451
v -50.92243 -32.59539 -6.151087
v -52.27753 -32.19239 -7.733282
v -59.11498 -14.18765 -9.346994
v -59.49088 -11.72535 -9.174
v -50.13922 -20.42596 -0.4514332
v -48.14878 -20.44945 1.228946
v -60.23496 -17.68927 -12.87053
v -60.61575 -15.59298 -12.57862
v -61.12962 -18.57221 -15.22279
v -61.55021 -16.26774 -14.85962
v -59.05685 -27.48462 -16.52592
v -59.66679 -25.27936 -16.30227
v -60.06924 -26.23911 -17.96352
v -43.63439 -35.56747 -0.5632967
v -40.61588 -37.82911 0.5974767
v -40.24652 -35.87696 1.688009
v -43.22081 -34.75703 0.1233216
v -41.95845 -34.57843 1.08864
v -53.18074 -37.36677 -12.39125
v -56.83509 -12.0682 -5.595906
v -44.43292 -42.77739 -4.933326
v -61.73293 -19.20455 -17.02715
v -38.14386 -40.88916 0.9678249
v -36.35872 -42.39038 1.480041
v -37.49421 -45.38897 -0.6813061
v -60.4468 -13.30523 -11.26287
v -42.16077 -33.46629 1.413961
v -38.42591 -48.07469 -2.742855
v -37.75812 -47.35256 -1.909238
v -57.07574 -33.05688 -16.32363
v -61.50417 -14.47952 -13.83049
v -62.17608 -13.32992 -14.74884
v -62.2975 -14.7167 -15.73366
v -61.40718 -12.59917 -12.79506
v -62.50135 -11.4119 -14.626
v -61.14016 -11.73621 -11.95378
v -44.05059 -26.82861 2.546224
v -41.97874 -28.21985 3.429645
v -43.09353 -30.32393 2.035749
v -39.78202 -31.03338 3.744147
v -39.65891 -29.08966 4.396108
v -41.49335 -32.35703 2.290974
v -40.34795 -27.19108 4.582548
v -43.67352 -32.31681 0.8363377
v -50.21046 -35.61422 -6.992912
v -58.66356 -9.913941 -7.53126
v -60.50012 -9.446304 -10.16983
v -58.57627 -5.552486 -6.866412
v -59.72743 -5.248704 -8.38679
v -59.3197 -6.781306 -7.941749
v -59.84711 -2.794434 -8.509817
v -57.41442 -4.62913 -5.429054
v -59.08966 -0.6960451 -7.696924
v -60.34942 -7.818672 -9.578811
v -58.88924 -8.582689 -7.612217
v -61.15286 -5.679194 -10.58912
v -61.07513 -4.272481 -10.35719
v -57.24246 -6.445977 -5.312142
v -60.97195 -2.719989 -10.17769
v -58.07997 -1.116775 -6.432683
v -57.10404 -0.3751358 -5.444954
v -58.19987 1.139412 -6.94979
v -50.99848 -34.64655 -7.427681
v -41.59165 -25.62935 4.34327
v -61.02063 -10.34827 -11.28313
v -55.48841 -6.294391 -3.423954
v -55.55038 -4.638124 -3.455789
v -55.79281 -1.723976 -3.900956
v -53.72993 -3.438863 -1.851831
v -54.19964 -7.098529 -2.236691
v -55.63837 -9.036401 -3.797094
v -53.74339 -0.9335592 -2.187113
v -54.89483 -10.10612 -3.154962
v -53.9853 -8.816728 -2.162141
v -55.86252 -11.04875 -4.309838
v -54.68496 -12.12134 -3.205164
v -54.05367 -10.49802 -2.387396
v -56.64604 -9.605274 -4.973621
v -53.5872 -12.08228 -2.131369
v -53.96671 -13.71092 -2.723664
v -55.71949 0.2812188 -4.176286
v -41.00264 -34.28099 1.84382
v -39.42111 -25.58992 5.447609
v -46.69754 -20.16713 2.361805
v -44.68623 -20.33717 3.658534
v -53.18009 -14.74159 -2.116634
v -52.67251 -17.35572 -2.128862
v -51.54756 -15.17283 -0.6617419
v -51.21663 -16.31002 -0.5423334
v -50.08093 -17.26961 0.2688212
v -51.03507 -18.67441 -0.8306364
v -49.93753 -14.27933 0.7807876
v -61.35511 -8.126554 -11.32125
v -61.72718 -6.200787 -11.63846
v -38.97981 -26.87539 5.330835
v -48.25615 -45.07488 -10.65369
v -55.21154 -35.61435 -14.58443
v -55.93446 -33.00315 -14.08329
v -56.49779 -34.7266 -16.39474
v -56.11275 -37.24066 -17.53138
v -57.79253 -33.26558 -17.99809
v -57.5603 -35.71259 -19.41616
v -55.11934 -34.47447 -13.63564
v -54.16653 -37.30047 -13.97569
v -56.98305 -38.1747 -20.10689
v -57.50362 -38.73388 -21.72273
v -58.85328 -36.19901 -22.92292
v -58.99134 -33.58649 -21.10757
v -59.9342 -34.07324 -24.01942
v -58.77098 -31.637 -18.95204
v -59.61549 -32.20142 -21.5505
v -59.59879 -29.91507 -19.64365
v -46.32546 -17.86809 2.967825
v -48.3848 -18.77086 1.363882
v -47.92579 -17.51244 1.90035
v -48.95761 -16.39743 1.279903
v -46.88032 -15.44044 2.82712
v -48.83061 -13.05197 1.679559
v -45.15979 -18.68529 3.616187
v -60.35255 -29.93955 -21.68156
v -59.2585 -28.90718 -18.02489
v -60.26244 -27.18289 -19.15475
v -48.31871 -48.02815 -12.88511
v -53.26973 0.6088557 -2.10251
v -54.69598 0.462172 -3.271109
v -55.11404 2.082902 -4.055474
v -51.61596 -2.151757 -0.3746016
v -57.03577 1.858587 -5.833629
v -57.37463 3.80621 -6.753577
v -55.94162 4.640781 -5.601157
v -55.44436 3.141853 -4.65654
v -59.12046 -36.97908 -24.27833
v -57.92747 -38.87957 -22.84423
v -58.4063 -39.82221 -24.82926
v -59.74194 -36.93207 -25.96907
v -59.75311 -35.63084 -24.86024
v -60.27661 -35.39462 -26.19702
v -57.05643 -41.15074 -22.66533
v -56.05661 -39.96846 -19.58241
v -56.33022 -40.69643 -20.73482
v -56.03826 -42.21553 -21.34447
v -55.61712 -44.25743 -22.19834
v -56.77655 -43.02967 -23.66923
v -56.1125 -44.62609 -23.62489
v -55.15083 -42.4364 -19.72962
v -54.46878 -44.27472 -19.88189
v -54.2393 -47.27863 -22.06301
v -55.25076 -46.25947 -23.25298
v -54.61726 -48.71297 -24.31644
v -53.17522 -48.92591 -21.56577
v -52.21263 -49.80304 -20.60367
v -52.62608 -51.41842 -23.03874
v -53.2567 -46.57228 -19.57729
v -53.71197 -50.46265 -24.23214
v -51.34583 -52.07903 -21.24724
v -52.85765 -44.24303 -16.97019
v -52.84449 -45.51722 -17.96532
v -50.78708 -47.60374 -16.29581
v -53.1583 -42.52375 -16.1427
v -51.16931 -44.41535 -14.3468
v -51.4477 -45.73193 -15.82571
v -50.23513 -45.03354 -13.39775
v -49.42246 -48.07503 -14.56557
v -51.80325 -41.70454 -13.3204
v -50.18013 -42.56427 -11.53347
v -49.12067 -45.81718 -12.36053
v -54.92742 -40.25832 -17.57633
v -54.17817 -39.11462 -15.33655
v -53.36905 -39.74052 -14.43301
v -51.75707 -39.19056 -11.46085
v -52.46334 -40.48026 -13.47625
v -50.60786 -49.00925 -17.19324
v -49.30944 -50.30136 -16.24661
v -50.78459 -39.30012 -10.10744
v -51.83471 -47.47876 -17.90918
v -51.74671 -48.55879 -18.65411
v -58.73279 -41.23 -27.05033
v -52.89856 -39.23719 -13.27743
v -50.39397 0.3921978 -0.06627847
v -50.48919 -0.835758 0.1345049
v -40.6221 -22.69311 5.496167
v -37.79995 -23.79451 6.506995
v -37.63904 -22.52113 6.781863
v -39.82584 -21.47421 6.066239
v -38.50215 -21.50632 6.61534
v -35.34244 -23.62652 7.336036
v -53.3699 2.244526 -2.63538
v -49.65105 -1.802093 0.8217028
v -51.0508 -4.413305 0.2311303
v -48.50383 -1.766643 1.464961
v -49.06526 -3.358672 1.404527
v -49.25844 -4.902753 1.426102
v -49.89482 -6.111163 1.076902
v -50.78584 -7.022576 0.4947395
v -49.24362 -7.780829 1.489222
v -46.94802 -3.697878 2.527938
v -46.94815 -6.571931 2.760802
v -52.0804 -9.105784 -0.5512857
v -52.27152 -7.168627 -0.6122885
v -53.08361 -6.265935 -1.249797
v -49.77728 -10.75048 1.09689
v -48.00605 -8.902916 2.249638
v -51.07987 -12.93346 -0.006193276
v -52.0838 -10.94904 -0.6748937
v -52.15966 -12.50165 -0.864493
v -46.81624 -10.05233 2.946836
v -47.97638 -11.43626 2.278752
v -47.12546 -12.92517 2.791963
v -52.99831 -10.70232 -1.432719
v -37.55361 -28.31856 5.583936
v -42.22974 -20.58455 5.032753
v -44.84918 -16.41044 4.020058
v -43.19556 -18.00317 4.806508
v -40.9329 -17.39585 5.977154
v -41.86153 -15.55346 5.606478
v -41.07137 -19.2325 5.765498
v -37.56456 -20.0766 7.13866
v -38.09097 -17.92439 7.122696
v -43.6501 -14.42157 4.729236
v -41.60185 -12.73923 5.652976
v -35.76635 -17.96996 7.898849
v -36.92645 -15.28654 7.584477
v -39.18885 -14.65161 6.751548
v -34.08345 -16.12002 8.454355
v -39.03234 -12.44959 6.65707
v -37.51128 -12.7331 7.232144
v -35.95191 -11.23066 7.555569
v -34.50357 -12.40222 8.13308
v -36.10324 -13.71749 7.788783
v -38.33183 -9.202723 6.48811
v -34.23864 -13.38662 8.308879
v -45.47787 -14.18559 3.740309
v -44.40517 -11.08841 4.26382
v -44.17492 -8.659874 4.207412
v -44.154 -12.9393 4.457409
v -33.76039 -14.68515 8.511827
v -46.80223 -42.15283 -6.958048
v -47.78121 -42.29734 -8.185025
v -49.39447 -41.38341 -9.616644
v -48.74174 -43.18449 -9.983184
v -51.14589 -53.59582 -22.53404
v -52.37617 -53.4347 -24.82239
v -49.5769 -52.8797 -19.01221
v -49.96173 -54.59622 -21.47024
v -49.72046 -56.40147 -23.11228
v -49.32807 -56.1011 -22.04208
v -50.67746 -55.2463 -23.54602
v -47.95172 -56.34559 -19.92608
v -48.65299 -57.26024 -22.17335
v -49.09504 -57.72894 -23.57358
v -50.32787 -56.7542 -24.77442
v -48.2401 -53.3889 -17.41006
v -47.37986 -54.85704 -17.47813
v -46.62339 -58.42723 -20.03158
v -47.35772 -58.29553 -21.10131
v -47.13901 -53.82296 -16.13883
v -48.19262 -51.80754 -15.87875
v -47.48833 -51.56002 -14.62958
v -46.23936 -53.012 -14.09187
v -45.75429 -54.94398 -15.17798
v -46.23566 -56.01431 -16.89628
v -45.56108 -57.97886 -17.8924
v -44.01152 -58.9346 -16.59283
v -43.85161 -61.70735 -19.32039
v -42.89765 -60.97034 -17.09833
v -45.09353 -59.56569 -18.87207
v -42.97153 -59.40171 -15.60468
v -41.93732 -61.04771 -15.8636
v -41.52184 -62.37167 -16.63478
v -42.2648 -63.25889 -18.63109
v -41.74409 -65.28819 -20.16627
v -43.39902 -63.37287 -20.53461
v -41.99813 -59.64647 -14.56416
v -41.09264 -64.64123 -18.38891
v -40.22243 -64.12948 -16.63737
v -39.64587 -63.50491 -15.25326
v -39.24023 -65.73234 -16.88719
v -39.12988 -66.63177 -17.67891
v -44.53465 -60.8932 -19.47757
v -45.47341 -60.20987 -20.18251
v -40.7177 -66.20008 -19.60174
v -41.10832 -67.24133 -21.59564
v -45.12557 -61.51011 -21.14203
v -43.07188 -65.27803 -22.38361
v -41.23056 -67.71904 -22.53238
v -50.13696 -51.63897 -18.7353
v -39.50503 -67.89754 -19.71641
v -42.44349 -67.21323 -24.09431
v -44.04318 -65.36977 -24.3895
v -38.45163 -68.43107 -18.63203
v -51.41777 -55.56013 -25.52094
v -51.66876 -56.27031 -27.15053
v -53.37564 -53.3045 -26.9759
v -53.42246 -51.58047 -24.89701
v -44.97562 -54.57256 -13.74438
v -51.05759 -49.84275 -18.63633
v -47.45547 -2.33655 2.109531
v -45.63346 -7.769254 3.461468
v -38.0228 -64.84307 -14.38994
v -60.52434 -31.14548 -23.22854
v -60.52198 -32.33187 -24.23945
v -44.01094 -66.50026 -26.32952
v -45.56839 -64.77789 -26.7584
v -51.94975 -13.88977 -0.8256036
v -52.81391 -13.76721 -1.609202
v -60.64632 -0.9637544 -9.795959
v -59.94263 1.349471 -9.188487
v -62.23372 -0.2958509 -12.41689
v -61.15547 1.034054 -10.86867
v -62.7129 -3.110535 -13.18763
v -61.64306 -4.097984 -11.29977
v -62.95494 -1.82119 -13.62361
v -46.86298 -50.58348 -12.90077
v -38.59809 -50.77726 -4.410359
v -57.45463 -44.15182 -26.41239
v -58.4861 -42.83893 -27.96244
v -58.54124 -44.02916 -29.49536
v -57.2087 -46.23832 -28.10867
v -57.79524 -46.28683 -29.94541
v -58.6685 -45.39237 -31.70634
v -59.35274 -42.74772 -30.62302
v -60.1476 -39.65218 -29.89008
v -60.29738 -40.70346 -31.64395
v -56.05471 -46.10046 -24.92052
v -55.85466 -48.15841 -26.67601
v -55.07116 -50.03131 -26.89641
v -59.82221 -39.29678 -28.40623
v -59.36917 -39.20716 -26.94847
v -60.64976 -38.85026 -30.839
v -53.36314 3.756691 -3.086428
v -38.52692 -30.40142 4.547126
v -61.80453 -9.483178 -12.4694
v -62.64433 -9.700363 -14.26247
v -36.95591 -25.30023 6.516364
v -37.51018 -27.01495 5.916206
v -52.00917 1.078053 -1.295287
v -50.62718 2.359846 -0.7063329
v -49.53168 2.074026 0.06542543
v -49.32659 -0.3742929 0.741645
v -43.12521 -67.77758 -26.75296
v -42.15791 -68.09556 -25.03607
v -41.78698 -69.07491 -26.20674
v -62.0238 -17.13651 -16.44712
v -62.6867 -15.13206 -16.89813
v -62.50979 -7.817096 -13.42845
v -62.56902 -5.776786 -13.16159
v -63.18975 -6.376469 -14.51731
v -63.32087 -4.709926 -14.55134
v -62.20446 -4.389666 -12.318
v -63.46172 -7.645957 -15.43751
v -63.75474 -9.70227 -16.88566
v -64.01113 -8.399275 -17.03545
v -64.27014 -6.47937 -17.0765
v -63.92217 -5.634274 -16.03002
v -63.63695 -13.19477 -18.3055
v -62.90935 -11.81417 -15.70358
v -63.34902 -14.84553 -18.51521
v -49.63002 -58.37103 -25.56334
v -50.43803 -58.44846 -27.55979
v -49.32019 -59.54908 -26.6431
v -39.83247 -33.67822 2.78789
v -38.74191 -32.96026 3.62653
v -36.58934 -32.07832 4.902975
v -37.72918 -33.28204 4.033241
v -38.56053 -34.17557 3.303559
v -35.45976 -20.49231 7.784748
v -34.46468 -22.61324 7.758191
v -33.35164 -20.71607 8.303388
v -32.67599 -22.4337 8.197779
v -33.54501 -24.41332 7.659307
v -31.22308 -22.20207 8.457652
v -32.33605 -24.13429 7.958343
v -33.41426 -12.19822 8.413438
v -61.9659 -20.45213 -18.48637
v -60.78289 -23.70979 -17.80666
v -61.0704 -24.29733 -19.0223
v -62.37658 -20.54501 -19.75868
v -62.14747 -23.20972 -21.24496
v -62.88568 -21.5352 -22.26489
v -62.70142 -23.2893 -23.18929
v -61.04376 -25.14536 -19.62767
v -62.48924 -24.71625 -23.81425
v -62.06503 -25.77252 -23.29675
v -61.30695 -27.10605 -21.97341
v -61.83593 -27.49162 -24.11071
v -63.55473 -21.79351 -25.08987
v -63.66305 -20.2288 -23.92869
v -60.75676 3.956167 -10.95439
v -59.95488 4.762223 -10.12676
v -59.08692 3.322256 -8.559001
v -58.27618 4.658497 -8.039605
v -58.94431 6.141972 -9.322114
v -60.69007 6.734038 -11.74738
v -57.70478 8.295545 -8.729581
v -59.52864 8.911452 -11.00407
v -60.50797 7.817513 -11.85326
v -56.6385 7.04866 -7.168751
v -56.20167 10.35238 -7.984106
v -57.51439 10.24204 -9.279249
v -58.5236 9.971556 -10.23869
v -57.64669 12.44083 -10.10593
v -56.78957 11.66807 -9.023997
v -58.57193 13.38026 -11.24485
v -60.25148 11.12639 -12.51626
v -56.57463 14.48059 -9.494949
v -63.05011 -23.87554 -25.19446
v -62.14871 3.449335 -12.89131
v -45.10914 -66.13656 -28.37774
v -44.98277 -63.00012 -22.75758
v -36.7502 -49.40001 -2.447847
v -36.46422 -47.2793 -1.111291
v -38.66259 -38.01498 1.826278
v -39.46688 -39.10529 0.8189957
v -54.28427 -50.31122 -25.3215
v -62.0206 0.9805171 -12.21466
v -45.69107 -0.590439 2.603484
v -45.08708 -4.280492 3.39528
v -44.07785 -1.200362 3.330634
v -48.23467 -60.15832 -25.15126
v -60.60713 -33.87273 -25.84284
v -61.36058 -31.18295 -25.93453
v -61.23275 -29.56776 -23.99003
v -62.61645 -28.22951 -27.80851
v -62.27538 -27.51143 -25.77155
v -62.44897 -29.69054 -28.57867
v -61.89905 -31.59158 -28.22031
v -61.26616 -33.23257 -27.42562
v -62.82038 -29.9128 -30.32675
v -57.25013 16.40917 -10.19466
v -55.70336 12.93644 -8.344668
v -55.4248 15.54041 -8.481399
v -54.36016 16.78896 -7.407223
v -56.79583 19.01429 -9.230989
v -55.44893 18.51727 -8.031779
v -55.02583 20.62338 -6.477642
v -55.84256 21.02795 -7.148198
v -57.07248 21.39468 -8.465491
v -56.21401 22.68373 -6.493701
v -56.20675 24.41791 -5.176891
v -55.27456 22.73368 -5.218854
v -54.26253 19.06244 -6.649416
v -53.72106 20.76536 -5.001472
v -54.1345 19.55548 -6.265106
v -57.81202 25.88773 -6.714971
v -57.60513 23.34132 -8.038443
v -58.25513 21.16394 -10.07712
v -58.56634 23.65416 -9.312775
v -53.36653 22.14757 -3.569395
v -52.91556 21.24838 -3.910923
v -54.14293 24.31129 -2.489966
v -52.16122 22.03462 -2.638162
v -51.02195 23.26446 -0.6119094
v -52.19999 25.19202 0.2888139
v -52.64564 23.89719 -1.324053
v -54.10999 25.78845 -1.256317
v -55.81 25.80913 -3.528639
v -54.87945 26.8662 -1.421729
v -51.12433 24.52736 0.5536101
v -50.14768 23.53049 0.1813044
v -50.54962 22.28728 -1.232661
v -51.55869 21.6185 -2.519966
v -57.43341 27.1567 -5.227246
v -57.26311 29.33508 -3.650111
v -55.86961 27.15233 -2.639221
v -55.71439 28.26623 -1.681299
v -57.09053 31.66712 -2.350153
v -57.12962 30.40744 -2.890145
v -55.05003 29.25572 -0.08338687
v -55.65818 30.67419 -0.3136605
v -55.06121 31.2467 0.7964308
v -54.26617 29.66269 1.140653
v -53.4785 27.59106 0.814485
v -55.69753 32.06522 0.1574037
v -53.91464 30.69708 2.090503
v -53.63046 32.11535 2.982945
v -52.23757 31.32139 4.240363
v -53.06573 29.01395 2.189048
v -51.20752 28.33271 3.663908
v -49.27618 30.10178 6.259129
v -50.36939 31.44366 6.039517
v -48.73915 28.42046 5.656269
v -53.09093 19.77507 -5.141531
v -54.95839 33.32859 1.526453
v -59.88984 24.73672 -11.0078
v -59.2407 22.71181 -10.80156
v -59.52618 21.79906 -11.56346
v -60.42271 23.22568 -12.46736
v -60.39275 26.58179 -11.26338
v -59.4114 26.358 -9.384724
v -53.52042 33.38191 3.439081
v -52.80568 33.57212 4.328658
v -58.95336 27.15173 -8.088546
v -59.14059 28.80393 -7.66956
v -54.96522 34.3214 1.744347
v -54.65006 33.92301 2.10298
v -54.16793 34.17886 2.795495
v -57.99598 31.57944 -4.137102
v -58.77767 19.08876 -11.37494
v -47.02132 26.90827 5.554538
v -49.84531 27.2851 4.01616
v -47.44255 28.62173 6.629179
v -45.83995 27.56899 6.826716
v -46.38826 26.24968 5.287931
v -43.70604 27.48014 7.839697
v -45.31475 27.07482 6.719089
v -44.03167 26.60253 6.964603
v -45.04706 26.06153 5.823523
v -46.40706 25.61351 4.610725
v -47.82351 31.06508 7.7947
v -43.30947 25.92225 6.383553
v -47.76015 25.67842 3.975494
v -45.14618 29.75294 8.700365
v -47.31118 32.49276 8.733854
v -45.70499 31.56017 9.314374
v -42.9339 29.79397 9.741132
v -44.44427 33.05846 10.61881
v -45.91632 33.29242 9.898062
v -42.40567 28.8129 9.357154
v -40.85 29.97953 10.64025
v -51.33055 32.46054 5.55926
v -48.8666 33.4548 8.005746
v -43.12271 32.63777 11.06479
v -42.25404 27.02973 8.205182
v -42.96866 26.69185 7.557941
v -42.57907 26.09934 6.951983
v -42.52299 25.60751 6.643605
v -43.44143 25.51576 6.059971
v -45.02179 24.89238 4.595769
v -59.40328 31.1709 -7.480048
v -58.40403 29.94089 -5.59358
v -58.86574 32.24232 -5.919487
v -60.66526 24.71261 -12.41567
v -60.00261 19.32146 -12.78101
v -61.24043 21.34916 -14.13854
v -60.51367 22.2272 -12.88877
v -61.7902 19.60667 -15.13415
v -61.58102 23.30705 -14.37874
v -61.93439 21.73099 -15.15692
v -51.43701 34.82867 6.059153
v -49.78407 35.00151 7.610952
v -49.61029 35.64476 7.884676
v -49.05158 35.58739 8.360383
v -48.69705 34.98645 8.526621
v -48.45528 35.57489 8.852061
v -47.69246 34.50186 9.141062
v -50.80773 26.73394 2.808078
v -51.43332 26.1816 1.806459
v -49.26355 25.23487 2.543735
v -50.24646 25.12474 1.785643
v -49.0662 23.62916 0.9948283
v -48.42035 24.56855 2.364421
v -48.03413 23.06922 0.9995646
v -49.58682 22.73075 -0.2793463
v -47.13412 24.88085 3.439598
v -48.43545 25.03362 2.853916
v -47.23796 23.87227 2.20992
v -46.38947 24.20423 3.198262
v -50.1793 22.27254 -1.02203
v -53.94785 34.62234 3.185752
v -60.63782 16.71162 -13.77763
v -58.93404 16.78364 -11.87249
v -61.5408 18.01793 -14.85733
v -62.50666 24.74434 -15.8662
v -61.53441 26.6071 -13.6096
v -62.84181 27.89525 -16.33535
v -61.78502 28.67781 -13.79259
v -61.34964 27.6641 -12.97209
v -62.52756 28.95759 -15.51857
v -63.42045 30.46602 -17.68129
v -62.5473 30.69131 -15.50099
v -61.77701 30.06741 -13.59849
v -60.17685 29.22015 -9.926474
v -43.37477 33.5688 11.31471
v -41.01232 28.60263 9.778524
v -40.47289 27.78979 9.504278
v -41.09751 27.09746 8.848791
v -59.96935 31.18201 -8.892892
v -59.90384 33.46548 -8.457325
v -59.36372 33.78792 -7.086489
v -58.98356 34.7537 -6.225877
v -58.57843 33.41848 -5.154788
v -59.33536 36.80889 -7.48633
v -59.8707 35.07797 -8.524836
v -58.66618 36.4811 -5.723878
v -60.16055 37.3581 -9.578667
v -58.79061 38.2794 -6.501972
v -60.8594 33.17361 -11.01862
v -60.64881 31.11594 -10.6642
v -61.05315 28.89595 -12.00696
v -59.60669 39.27752 -8.5698
v -56.86861 32.66315 -1.69519
v -46.93638 23.26341 2.070485
v -53.02808 18.23965 -5.863836
v -57.95531 37.65697 -4.332907
v -58.2549 34.77735 -4.36676
v -58.04498 33.47287 -3.88641
v -56.09207 32.99262 -0.2220002
v -63.60674 25.33131 -18.0909
v -63.3395 21.9906 -17.60857
v -64.09351 24.76415 -19.14048
v -64.1578 27.114 -19.43017
v -47.79073 35.79348 9.406843
v -46.85911 35.39265 9.984224
v -46.59904 34.44651 9.872038
v -41.01947 26.32985 7.878792
v -49.50634 22.05473 -0.7746136
v -50.26894 21.70999 -1.56599
v -59.18314 14.83744 -12.07129
v -58.18164 16.45536 -11.10975
v -63.32308 32.23719 -17.48193
v -61.50701 15.88421 -14.81546
v -62.33247 14.73587 -15.75843
v -62.62917 17.5578 -16.39065
v -60.49708 13.49259 -13.32923
v -62.62248 19.27138 -16.40388
v -61.80811 11.56016 -14.52974
v -63.02174 12.86498 -16.42447
v -62.02562 9.406178 -14.32162
v -61.81913 7.530974 -13.53695
v -63.74607 9.585849 -16.88114
v -63.00044 6.667258 -15.07125
v -63.83528 4.033665 -15.93701
v -64.77959 4.229502 -17.79101
v -63.06895 3.552808 -14.47608
v -63.44368 19.53561 -17.75367
v -62.82949 20.85141 -16.71291
v -51.47497 20.03884 -3.713533
v -40.06275 26.64294 8.66623
v -40.84552 26.6482 8.326062
v -39.79105 29.90688 10.97648
v -40.26855 28.70649 10.12191
v -40.09292 31.31616 11.57372
v -38.07396 30.43635 11.79203
v -38.77895 29.64257 11.17933
v -38.61025 28.10791 10.38902
v -37.84184 -68.30077 -17.5036
v -34.65358 -42.7915 2.295763
v -36.59047 -40.7227 2.055642
v -36.12025 -38.59829 3.144582
v -37.69499 -39.23887 1.93526
v -34.72111 -39.83773 3.533165
v -46.29956 -61.64996 -23.393
v -46.90709 -61.56298 -24.41994
v -46.47423 -62.8332 -25.41764
v -44.96794 -64.28513 -24.57946
v -46.35708 -60.35984 -21.83961
v -48.19151 -61.32126 -26.89615
v -47.26752 -62.75893 -27.16214
v -47.55297 -63.46865 -29.36841
v -48.80691 -61.17117 -28.15256
v -43.92313 33.98619 11.21944
v -42.00869 33.74241 11.95828
v -46.337 -64.26445 -27.66783
v -46.14874 -63.68251 -26.09867
v -62.56027 -26.12433 -25.47638
v -59.77614 -42.80078 -32.22114
v -40.89298 -61.52434 -14.98671
v -63.80803 -16.54509 -21.16147
v -62.7992 -17.57679 -18.77272
v -62.89854 -18.78429 -19.97862
v -37.82351 32.44191 12.78589
v -39.1296 31.52838 12.00344
v -41.53343 31.88317 11.3732
v -39.68482 32.75708 12.41187
v -35.19749 -9.114176 7.435734
v -34.45781 -10.54332 7.90226
v -33.07614 -10.55891 8.284748
v -34.17535 -8.24828 7.53836
v -63.78477 16.72548 -18.09233
v -63.60181 15.14824 -17.63758
v -62.90174 14.22634 -16.48699
v -64.03729 13.8608 -18.14342
v -64.97088 15.32988 -19.97546
v -64.93392 16.42048 -20.06988
v -64.83105 12.41299 -19.26623
v -66.13406 14.09963 -22.07846
v -53.26317 35.29805 4.134202
v -52.72301 35.08949 4.722288
v -41.43024 -5.621967 4.870406
v -40.77159 -7.419207 5.368659
v -40.93299 -10.24649 5.704106
v -42.94479 -9.457681 4.805475
v -39.48901 -8.559771 5.986887
v -38.84784 -5.992587 5.71466
v -36.68837 -67.14376 -14.71902
v -37.26701 -67.77799 -16.12772
v -36.12383 -60.21914 -8.885675
v -35.5958 -62.23754 -9.77037
v -36.58089 -61.57904 -10.23093
v -38.17017 -61.74171 -11.96162
v -57.48117 32.73819 -2.824078
v -57.27135 33.43256 -2.253481
v -35.43549 -66.09767 -12.32529
v -35.69665 -68.85513 -14.89264
v -34.8374 -46.85365 -0.09027668
v -34.05508 -49.18176 -1.086322
v -35.27775 -45.66923 0.4178428
v -32.95731 -18.37922 8.634083
v -30.98146 -16.01511 9.134924
v -31.0628 -17.83905 9.024033
v -32.71854 -14.42895 8.760197
v -27.94805 -16.90055 9.504624
v -28.55863 -13.79892 9.588778
v -30.93264 -13.85006 9.144333
v -32.39111 -12.45287 8.700059
v -29.53721 -11.96419 9.330861
v -30.57246 -9.420458 8.761619
v -28.6036 -10.55172 9.420426
v -27.51219 -12.82891 9.782236
v -62.69295 -16.20727 -17.54291
v -39.62798 -62.25878 -14.1008
v -38.22611 -63.35596 -13.37073
v -39.74266 -61.05746 -13.13205
v -39.16246 -61.67699 -13.0043
v -38.01684 -62.76888 -12.63436
v -37.05143 -62.20456 -11.1592
v -36.94438 -63.16451 -11.76691
v -36.60866 -62.96601 -11.28298
v -35.89534 -63.48903 -10.94304
v -36.60587 -64.99194 -12.82644
v -36.44757 -62.40415 -10.71429
v -49.38768 -61.81651 -31.37684
v -49.50521 -61.21162 -30.31671
v -63.75758 -2.540717 -15.27639
v -55.78155 34.21587 0.4933696
v -64.94836 7.852359 -18.68934
v -65.9845 8.292943 -20.88536
v -66.15946 10.13365 -21.54966
v -50.52305 35.76373 7.071697
v -42.69368 35.31739 12.28415
v -41.3533 34.60485 12.60872
v -40.22041 33.55388 12.5838
v -27.44662 -9.217523 9.57299
v -26.67024 -11.11194 9.926344
v -58.32863 40.2644 -5.919326
v -57.81657 39.31411 -4.51467
v -57.51499 41.22929 -4.359212
v -57.06271 40.04229 -3.141175
v -57.11833 38.45568 -2.677526
v -57.40682 37.48803 -3.01343
v -57.77931 42.22769 -5.109807
v -56.28937 40.7416 -1.89507
v -56.53492 38.94528 -1.636492
v -58.6529 41.93884 -6.849252
v -57.90977 43.6198 -5.570797
v -58.28246 44.884 -6.442795
v -58.86462 43.98678 -7.506225
v -57.17268 43.65911 -4.192275
v -57.28196 45.64348 -4.653727
v -56.26281 44.61535 -2.798142
v -56.89007 46.78212 -4.116303
v -57.15015 48.6149 -4.751919
v -56.09262 48.60801 -3.073143
v -56.18836 46.65299 -2.956084
v -56.44054 42.6567 -2.709252
v -58.27094 46.81293 -6.549053
v -55.30749 43.27369 -0.9621518
v -55.27988 45.54012 -1.366114
v -54.52583 44.31176 -0.003345159
v -55.74364 51.15803 -2.900974
v -56.76378 51.45084 -4.45888
v -56.44787 54.01316 -4.300707
v -54.85575 52.77446 -1.855956
v -54.95489 49.56283 -1.538
v -53.43663 52.17625 0.05768359
v -54.5388 53.9317 -1.626849
v -54.19513 50.58083 -0.6544383
v -53.65893 49.49723 0.1864834
v -53.1353 50.22842 0.7105982
v -54.18375 48.71599 -0.3679659
v -53.9472 54.06385 -0.8830152
v -52.11599 49.90511 1.990035
v -52.60918 48.83415 1.593855
v -53.36832 55.11416 -0.3532278
v -52.06707 54.76855 1.218596
v -52.85482 55.97166 0.1217037
v -55.05772 54.46868 -2.444056
v -51.68351 48.51927 2.721758
v -53.36539 47.59865 0.8946853
v -51.89978 46.19658 2.935507
v -51.05369 47.53699 3.58957
v -50.5405 50.35467 3.585191
v -49.72219 48.70032 4.728354
v -50.54557 46.74227 4.279726
v -51.74718 53.30145 1.799939
v -51.5078 51.31699 2.406731
v -50.72008 53.79696 2.800822
v -49.63937 52.14054 4.16172
v -49.71055 54.13277 3.74488
v -50.64588 55.93447 2.520599
v -48.73571 56.95733 4.188737
v -48.33169 53.79372 5.078321
v -47.83282 55.2188 5.270592
v -49.4653 58.88324 3.189326
v -48.41753 59.20264 4.152404
v -49.28584 60.75035 3.07323
v -47.91417 61.39332 4.293085
v -47.43293 59.39435 5.024359
v -47.64364 57.80267 5.055074
v -46.06554 57.90822 6.428057
v -47.51434 62.99273 4.430477
v -46.39322 59.53191 5.934051
v -46.15344 62.33608 5.777833
v -44.40553 60.12293 7.549139
v -46.21227 55.67739 6.587059
v -44.26334 55.30005 8.251563
v -49.18364 62.15904 2.940781
v -48.54477 64.82746 3.141781
v -47.4298 65.90293 4.025517
v -46.62364 65.32385 4.910585
v -47.93402 68.20007 3.029315
v -45.33913 65.52656 6.071223
v -45.73876 67.74713 5.280144
v -45.40742 53.87582 7.53864
v -46.79037 53.60585 6.432585
v -43.77962 52.90857 8.990297
v -46.10022 52.72469 7.173454
v -43.96885 54.83912 8.535114
v -44.79855 51.71914 8.399204
v -46.68914 51.52493 6.900348
v -45.71394 50.47269 7.898896
v -47.41623 69.59713 3.207101
v -45.71598 69.87563 4.81778
v -44.21399 58.52073 7.875324
v -43.34269 61.37121 8.310549
v -42.14469 61.02044 9.28034
v -41.53566 60.10381 9.828686
v -42.7308 57.28624 9.204678
v -44.38621 62.66494 7.294137
v -49.68487 64.13242 2.099564
v -49.72295 65.93506 1.676667
v -51.49093 63.34653 0.2997364
v -50.24748 61.91927 1.901697
v -51.40075 61.94038 0.6771692
v -51.06128 66.93214 -0.05384341
v -52.60215 65.74335 -1.599861
v -50.47125 68.4397 0.2295984
v -51.32673 67.55191 -0.5197538
v -51.62544 60.66366 0.6585578
v -52.66735 60.21385 -0.4356263
v -53.07138 61.69738 -1.168444
v -52.49641 63.42717 -0.8814826
v -53.34501 60.58993 -1.307583
v -54.36446 58.67604 -2.19661
v -53.6667 57.15195 -1.05628
v -54.33424 60.3718 -2.494477
v -44.86978 67.96204 6.053164
v -50.55835 58.40903 2.194932
v -55.0594 60.31857 -3.46306
v -55.50584 56.67213 -3.379292
v -55.8545 58.8029 -4.226492
v -54.99718 56.34084 -2.642307
v -56.50603 60.25548 -5.452868
v -56.10047 60.93212 -5.043249
v -55.15008 61.47099 -3.816466
v -53.64531 55.8865 -0.8047143
v -54.26126 55.06543 -1.440774
v -57.56162 56.94656 -6.395603
v -56.59639 56.56388 -4.908476
v -56.92259 58.78605 -5.778897
v -55.96694 54.79016 -3.747818
v -43.92516 56.24514 8.401026
v -41.57792 58.26667 9.967201
v -41.56719 56.62465 10.13579
v -42.14446 55.11662 9.891183
v -41.82151 51.9797 10.59553
v -40.98663 52.98253 11.04551
v -40.13495 53.77819 11.53032
v -39.6548 55.32931 11.65047
v -43.21323 50.81177 9.757655
v -44.58535 49.00643 9.066409
v -42.84996 49.51643 10.28104
v -44.06237 47.22686 9.880388
v -45.74262 48.82018 8.19326
v -40.31455 58.6773 10.84956
v -40.83009 49.60958 11.71171
v -41.89261 48.84832 11.08555
v -39.88115 59.80797 11.07716
v -39.98209 61.62115 10.85853
v -38.3189 57.90541 12.31156
v -42.78143 46.64588 10.95861
v -39.79972 63.19814 10.8678
v -38.66863 61.54475 11.78604
v -37.73292 60.58743 12.4802
v -40.96913 62.22483 10.07718
v -41.87798 63.09509 9.302446
v -37.46122 62.77222 12.53568
v -42.95862 44.32517 11.52522
v -46.61021 47.4353 7.792839
v -46.7546 49.75597 7.166024
v -49.04617 46.9574 5.723883
v -48.8343 49.53067 5.384628
v -48.25099 51.25145 5.587358
v -47.35792 51.10409 6.409438
v -47.81095 52.72523 5.715792
v -47.95905 44.53786 7.451391
v -46.00734 45.61614 8.846508
v -45.46185 43.92892 9.760201
v -46.80779 43.33738 8.855211
v -46.51589 41.7154 9.910571
v -47.69109 41.95691 8.734835
v -49.44347 43.57999 6.386842
v -48.64525 41.98875 7.788675
v -49.07803 41.56975 7.574481
v -49.60145 41.97654 6.848496
v -50.52303 41.49433 6.056696
v -50.65983 42.15544 5.597632
v -50.39396 43.59988 5.362024
v -48.58994 40.54852 8.400592
v -49.96384 40.98891 6.926183
v -49.76244 45.78548 5.316083
v -40.58328 51.59175 11.54435
v -38.97696 56.21868 12.0115
v -36.45988 58.19073 13.49222
v -35.55076 63.44922 13.67993
v -35.57888 61.06435 13.81206
v -36.26666 55.22679 13.90861
v -37.74093 54.38958 13.06457
v -36.59311 53.77476 13.88626
v -35.04312 54.61265 14.71745
v -34.21291 57.43832 14.91927
v -37.70103 52.87028 13.31541
v -39.49212 52.24709 12.21574
v -38.37675 51.69792 13.04056
v -38.19965 50.1147 13.40704
v -39.86369 49.18985 12.4495
v -37.58032 51.51246 13.58503
v -33.21804 56.76281 15.50055
v -33.50327 53.47858 15.73851
v -32.10823 55.07872 16.27694
v -31.82294 58.94446 16.00815
v -31.6017 56.43009 16.3598
v -31.23228 60.37735 16.1949
v -32.277 60.32786 15.67955
v -29.87005 59.18262 16.91986
v -29.93287 57.737 17.00104
v -30.3522 56.0332 16.99195
v -36.4462 52.33739 14.19407
v -39.1088 47.9382 13.18845
v -36.50483 51.22675 14.30276
v -34.71769 53.17567 15.10617
v -35.43009 52.35389 14.8088
v -31.63038 53.68878 16.66465
v -31.70922 51.98656 16.8736
v -33.58227 52.0896 15.88048
v -30.4096 53.47002 17.27197
v -28.3803 54.15829 18.09281
v -29.04965 52.04528 18.10611
v -28.37058 49.87168 18.63827
v -29.47636 50.68882 18.07938
v -30.70419 51.50247 17.43094
v -43.84228 44.03069 10.9971
v -51.55957 58.84498 1.061353
v -50.40285 59.71471 2.142303
v -57.88891 53.14318 -6.445752
v -34.50562 59.16928 14.58633
v -32.95853 60.95412 15.2887
v -52.72314 45.82206 2.035916
v -54.02303 46.17917 0.2867695
v -47.31122 70.10483 3.184615
v -35.30029 51.25533 15.05023
v -35.35678 50.12991 15.17107
v -36.20695 48.49708 14.90746
v -36.56129 49.82052 14.4852
v -33.24278 50.2812 16.29169
v -34.51105 48.35284 15.89533
v -35.10188 46.43496 15.84984
v -32.8958 48.0289 16.8222
v -44.01196 65.35093 7.284446
v -42.77216 65.23516 8.328374
v -43.28523 64.14959 8.031046
v -58.22863 50.27166 -6.699194
v -59.0985 46.89539 -8.073603
v -59.47144 49.2608 -8.894764
v -59.98181 46.32394 -9.824892
v -60.52084 49.61053 -10.9504
v -59.92352 51.0021 -9.814098
v -60.26247 53.52125 -10.52285
v -59.5466 53.50653 -9.259484
v -60.83876 50.86248 -11.50494
v -61.36924 53.27524 -12.63083
v -60.75775 54.86337 -11.59692
v -61.92857 50.8916 -13.85279
v -61.21404 49.66687 -12.32803
v -61.75465 49.01867 -13.45278
v -62.56333 49.73071 -15.11786
v -60.76373 47.0391 -11.41663
v -62.81817 50.65245 -15.6375
v -62.39271 53.77189 -14.79848
v -61.36211 46.04993 -12.73017
v -62.0285 47.54017 -14.13372
v -62.05485 45.82951 -14.30249
v -62.60085 46.38295 -15.46959
v -63.11576 46.9248 -16.60679
v -63.29974 49.98545 -16.94617
v -63.3563 48.48167 -17.09837
v -62.89278 44.34135 -16.31545
v -62.23094 43.95629 -14.77848
v -63.81614 46.5604 -18.42611
v -63.50804 44.41911 -17.77323
v -61.61315 44.53147 -13.35911
v -61.51638 43.13108 -13.16261
v -61.92717 41.65129 -14.12323
v -63.23602 42.42891 -17.28335
v -62.69627 39.82177 -16.01514
v -64.14036 43.24308 -19.44276
v -62.10274 55.14923 -14.31722
v -51.53033 57.08559 1.391966
v -52.42698 57.54065 0.3526905
v -36.45619 63.77337 13.09434
v -36.12007 64.8977 13.21398
v -34.68414 66.18742 13.99043
v -37.44266 65.99609 12.25147
v -33.8331 63.95712 14.63088
v -34.43623 62.00264 14.4281
v -31.66897 65.92563 15.55568
v -32.1585 63.81775 15.49288
v -32.4908 62.63673 15.40803
v -61.76209 39.22269 -13.72064
v -29.12741 56.41002 17.5113
v -59.49999 44.49657 -8.774078
v -60.47117 45.21699 -10.79982
v -60.94065 43.64379 -11.82368
v -60.23288 41.06677 -10.12969
v -59.81871 42.30482 -9.312106
v -63.81492 40.31818 -18.81875
v -62.89675 37.69468 -16.50556
v -63.31301 37.76751 -17.55348
v -40.72574 46.67413 12.36432
v -53.58944 65.22205 -2.748949
v -53.68796 67.27786 -3.531535
v -52.46971 67.57834 -1.994323
v -54.17218 66.3666 -3.880539
v -54.31216 62.32938 -2.895637
v -54.78383 63.31497 -3.810493
v -54.64893 65.16259 -4.167196
v -54.97574 67.39994 -5.386171
v -31.66955 48.47976 17.33877
v -32.25443 49.66039 16.91803
v -30.72202 47.48425 17.89023
v -32.63352 46.31631 17.12384
v -30.97162 45.47483 17.9615
v -32.27691 43.5699 17.5322
v -27.13192 54.36172 18.56506
v -26.77999 55.81477 18.498
v -27.34896 57.34014 18.12165
v -26.42848 58.57717 18.32018
v -28.36604 58.86606 17.55504
v -26.3937 60.45929 18.19024
v -27.69034 60.46544 17.70374
v -24.55385 60.39377 18.792
v -24.99086 57.08059 18.97565
v -29.25645 60.86928 17.04124
v -27.0305 62.64392 17.76549
v -23.8847 58.17962 19.21387
v -37.82582 47.40836 14.11105
v -41.42324 64.85582 9.484789
v -40.16651 64.62595 10.47663
v -43.25452 63.07229 8.191304
v -39.95044 66.1153 10.48701
v -42.47752 66.58314 8.406399
v -41.40878 67.78436 9.081791
v -56.03876 65.01163 -6.070235
v -55.19481 66.57622 -5.409676
v -59.84475 55.05583 -9.984522
v -60.36383 56.60271 -11.1413
v -24.64117 55.21422 19.31074
v -24.35319 53.08651 19.66728
v -25.55271 53.73845 19.19261
v -25.49173 51.65447 19.49367
v -25.89994 52.73631 19.20997
v -22.79817 53.98716 19.99309
v -21.11518 51.34671 20.75836
v -25.33263 50.75323 19.65062
v -37.85232 65.24363 12.04911
v -36.69011 67.43633 12.5735
v -35.76026 68.14989 13.08692
v -54.79747 42.47918 0.07591613
v -53.83694 42.72224 1.386745
v -53.73019 44.41999 1.064888
v -52.59504 43.25668 2.869327
v -53.95751 39.9592 2.221153
v -51.60744 45.09908 3.541766
v -53.27086 40.76145 2.854904
v -55.56688 40.78473 -0.5989487
v -55.09091 38.28925 1.159647
v -55.38333 39.40695 0.2661852
v -56.05775 38.80421 -0.7336915
v -52.86375 41.79245 3.022169
v -52.09046 41.15473 4.270665
v -53.41916 39.468 3.233074
v -23.71907 56.62441 19.43118
v -22.12874 58.24975 19.69447
v -22.10954 56.5328 19.88535
v -20.13988 58.00853 20.20923
v -20.64755 53.8052 20.59795
v -37.134 46.68371 14.66079
v -36.27923 45.92782 15.27648
v -28.10055 62.89769 17.33718
v -25.23402 64.02824 18.25011
v -27.07691 65.64345 17.48145
v -24.89098 62.33228 18.51258
v -24.65359 65.94113 18.26071
v -23.01826 64.26316 18.88133
v -23.29565 62.57109 18.96239
v -57.1648 60.31042 -6.442124
v -57.85091 58.91515 -7.159507
v -30.10281 62.61512 16.54308
v -30.38735 61.49778 16.49498
v -30.01929 64.27721 16.44798
v -31.36544 63.04152 15.9104
v -55.23957 47.57597 -1.661628
v -43.58302 67.39267 7.350492
v -43.93579 68.60936 6.802103
v -42.56954 69.44441 7.848619
v -41.11598 69.58296 9.001177
v -39.04943 64.94052 11.2438
v -38.7939 64.0498 11.51147
v -55.69972 62.30727 -4.812855
v -56.76072 62.45323 -6.372426
v -43.60481 -3.976197 3.925243
v -44.66873 -6.48399 3.806281
v -42.58509 -5.263451 4.430151
v -27.344 49.0009 19.1194
v -24.58566 48.70006 20.0605
v -27.55563 46.06298 19.21074
v -25.98448 46.71104 19.70961
v -23.54251 45.62679 20.49503
v -22.63913 47.45749 20.67253
v -29.3688 46.44127 18.53139
v -29.41552 48.62995 18.32514
v -31.17798 49.63965 17.42329
v -30.38314 48.64384 17.90093
v -30.22044 49.79823 17.83199
v -30.67406 50.12301 17.59824
v -30.99264 50.83361 17.38652
v -26.11605 45.51419 19.69881
v -27.25663 42.7064 19.45998
v -24.49714 44.39932 20.21063
v -28.41295 44.27084 19.0197
v -24.81404 42.99678 20.14615
v -26.51124 42.81894 19.6837
v -46.25217 1.437156 1.958927
v -63.01841 51.75526 -16.05024
v -62.81517 53.01919 -15.69633
v -48.23338 66.72286 3.042597
v -64.20015 21.21148 -19.18493
v -44.46706 42.7514 11.03165
v -57.15256 -48.58477 -31.14054
v -52.25771 2.833543 -1.963834
v -58.7295 55.78805 -8.12312
v -58.67329 54.84784 -7.907831
v -61.13296 -28.49308 -22.6895
v -45.15371 33.5988 10.44292
v -40.14075 34.61366 13.102
v -47.78132 1.946789 1.083175
v -48.14741 -0.3807546 1.395113
v -59.25861 42.40517 -8.155106
v -59.3926 40.9029 -8.264336
v -55.26541 7.520259 -6.040703
v -53.64421 5.215823 -3.770858
v -54.02716 7.383318 -4.852738
v -53.04597 9.459644 -4.713064
v -54.71937 9.948601 -6.42063
v -58.26646 3.295726 -7.586956
v -46.36694 -65.01117 -29.39108
v -47.25724 -64.56223 -31.18118
v -48.07286 -63.68715 -31.66301
v -46.11482 -66.39616 -32.87537
v -45.08968 -66.99543 -31.37876
v -46.66616 -65.53074 -31.96427
v -34.49291 -49.96864 -1.676628
v -32.42415 -50.28865 -1.131934
v -31.57894 61.9439 15.90571
v -41.20463 -3.898418 4.67918
v -32.43877 -8.811769 8.137427
v -35.64127 44.51113 15.84405
v -33.56255 -41.38517 3.558759
v -55.63498 47.8908 -2.295292
v -54.13322 13.71492 -7.059037
v -53.33297 16.65188 -6.486327
v -64.12823 -19.83723 -25.54766
v -64.44592 -18.11315 -25.08107
v -64.32925 -20.40627 -27.19647
v -64.55689 -18.97388 -26.64639
v -64.869 -18.47287 -27.70489
v -63.56309 -18.20957 -21.63623
v -63.34912 0.7482394 -14.52661
v -64.53565 -1.001548 -16.94288
v -64.28665 0.5076697 -16.41117
v -64.3631 2.781497 -16.77011
v -38.72141 46.14233 13.81208
v -38.87892 44.2089 14.12376
v -41.52782 44.68423 12.41337
v -40.56238 43.16495 13.5091
v -23.52378 42.64182 20.45971
v -25.06981 42.19118 20.52909
v -39.87883 -34.94103 2.268188
v -54.13866 38.90025 2.395577
v -36.63371 -69.54862 -17.02024
v -36.20395 -71.14545 -18.25683
v -35.46926 -70.75098 -16.49476
v -35.36839 -72.60989 -18.76054
v -36.71889 -71.85168 -20.27347
v -38.43166 -69.02183 -19.3487
v -38.2019 -70.63826 -21.26023
v -37.21733 -72.08618 -21.73296
v -39.37816 -69.49905 -21.75767
v -34.36263 -72.40889 -16.56626
v -35.33366 -73.79089 -20.80278
v -34.32066 -74.99916 -21.04605
v -34.64618 -75.29521 -23.46492
v -36.7588 -73.19419 -22.94009
v -32.8487 -76.15099 -20.32284
v -33.04252 -76.55759 -22.60735
v -39.769 -70.09202 -23.55016
v -40.62504 -69.54971 -24.4015
v -50.98934 -58.86868 -29.85152
v -52.43708 -56.38923 -29.38777
v -52.67974 -55.36023 -28.32686
v -54.06143 -53.86083 -29.69835
v -52.59112 -57.0335 -31.13584
v -52.41849 -57.89968 -32.56652
v -54.00653 -55.56903 -33.04052
v -55.51274 -52.26796 -31.71099
v -55.38272 -53.24525 -33.21072
v -53.9551 -56.33478 -35.02672
v -54.89568 -54.74178 -34.90098
v -55.48761 -53.64103 -34.69163
v -52.07249 7.751852 -3.333001
v -50.21099 -59.78363 -29.39904
v -51.31103 -59.68072 -32.89576
v -49.13103 -62.57545 -32.54314
v -50.16046 -61.80131 -34.52665
v -51.69897 -60.01083 -35.96833
v -49.02359 -63.30473 -34.70871
v -50.68637 -61.58064 -36.87373
v -48.07843 -64.53938 -36.41781
v -47.68433 -64.97934 -34.96753
v -47.76709 -64.94284 -38.07301
v -49.09441 -63.55231 -37.99286
v -46.79247 -65.87786 -36.29585
v -46.69152 -66.00258 -38.60187
v -47.39537 -65.25079 -40.11662
v -47.75463 -64.38184 -32.57605
v -63.46725 -24.17108 -27.3318
v -64.25999 -21.76151 -28.52264
v -48.91382 -63.74152 -40.19661
v -31.95906 67.76528 15.2272
v -49.53376 67.57584 1.492603
v -49.20367 70.57722 0.980685
v -60.87597 39.28507 -11.48763
v -61.02826 37.28384 -11.71845
v -61.25772 36.33425 -12.24341
v -60.60128 35.71461 -10.53808
v -61.12361 34.93243 -11.79133
v -61.89829 35.19024 -13.82554
v -62.32766 37.82491 -15.08821
v -52.65028 -58.21165 -34.52363
v -61.03678 -35.50246 -28.79095
v -62.16966 -32.59893 -30.23218
v -61.72458 -35.45467 -31.29816
v -47.95526 -64.52972 -42.43158
v -47.10316 -65.37425 -41.8831
v -40.03664 68.61496 10.03738
v -56.65711 37.90261 -1.539592
v -56.81011 35.82274 -1.28119
v -39.28796 -71.35213 -25.04944
v -40.78477 -70.25851 -26.35629
v -39.5075 -71.82548 -28.11628
v -40.63867 -71.12859 -28.54087
v -38.57577 -39.08304 1.424708
v -44.193 -64.14194 -22.88109
v -21.98922 48.49717 20.78192
v -56.36046 -48.76017 -28.83921
v -55.63599 -51.02076 -29.9442
v -56.4697 -49.93488 -30.9486
v -56.52275 -50.96067 -33.03095
v -61.97112 56.52118 -14.17185
v -61.68334 31.94631 -13.26561
v -61.5162 34.23118 -12.81995
v -62.08173 31.4132 -14.28552
v -62.49289 32.42339 -15.30477
v -62.2116 33.84956 -14.62017
v -62.98788 33.88473 -16.65563
v -62.70548 35.36744 -15.95739
v -63.68355 33.72977 -18.42653
v -63.43115 35.25981 -17.83568
v -63.1465 36.17595 -17.10371
v -64.54501 34.29028 -20.69259
v -64.25277 32.50286 -19.87151
v -64.1143 35.89385 -19.6187
v -41.73841 -0.9901805 4.074398
v -64.62639 37.08006 -20.9428
v -65.20962 32.95289 -22.4137
v -64.25948 30.61964 -19.80538
v -64.93459 30.58663 -21.49736
v -65.61245 30.36973 -23.24711
v -63.85669 29.05921 -18.74121
v -64.58099 29.09915 -20.50145
v -64.9091 27.59745 -21.1848
v -65.02623 28.55629 -21.55047
v -43.77321 35.27311 11.72162
v -43.68916 35.97601 12.00623
v -28.84707 65.6012 16.82499
v -30.66484 65.32676 16.08463
v -28.98964 67.19819 16.605
v -30.14927 67.15225 16.13753
v -27.52861 67.5818 17.09633
v -27.38802 69.27225 16.91396
v -28.94712 68.60052 16.42862
v -28.04127 71.08154 16.34258
v -26.41578 70.50211 17.02726
v -26.15854 67.92854 17.53146
v -30.27996 68.74612 15.84544
v -41.6546 47.23536 11.6107
v -64.37496 -10.1822 -18.77285
v -37.51566 44.78695 14.80798
v -39.71405 70.72044 9.900384
v -41.46719 70.97271 8.434715
v -40.27462 71.52915 9.270569
v -39.71952 71.30993 9.762364
v -30.2577 71.39523 15.35665
v -30.94134 70.60851 15.21447
v -28.22016 73.04145 15.81904
v -37.98556 -71.8205 -22.95118
v -30.93865 -63.93761 -6.608037
v -60.16393 -43.27211 -34.67817
v -60.37818 -41.99423 -33.64073
v -49.82629 70.27882 0.3548566
v -65.46411 21.16404 -21.7063
v -63.98215 18.82735 -18.63555
v -64.67513 17.5681 -19.74699
v -65.63215 18.07073 -21.66704
v -32.20881 51.0177 16.76752
v -36.75084 29.24476 11.52278
v -54.84269 -55.29343 -36.39037
v -22.85604 66.88737 18.61388
v -29.71656 41.72704 18.70344
v -29.90102 43.32758 18.51447
v -30.81235 44.26592 18.14059
v -22.81841 60.18776 19.32754
v -21.11166 60.57128 19.72759
v -53.0988 69.19173 -3.41617
v -54.79956 -51.16332 -27.68323
v -54.46022 -52.1848 -28.17425
v -65.96522 11.81127 -21.38305
v -52.18625 70.17923 -2.563623
v -51.1558 69.40941 -0.9579518
v -50.85923 71.13124 -1.248777
v -51.34383 72.19741 -2.355311
v -50.24285 72.76174 -1.126623
v -52.15496 71.83488 -3.256605
v -51.26254 74.09681 -3.020802
v -53.4054 71.99226 -5.015031
v -54.29712 68.9264 -4.958185
v -53.70734 70.30264 -4.725627
v -52.34907 73.25166 -4.147885
v -52.4095 74.7118 -4.806125
v -50.26547 75.94033 -2.601377
v -50.23333 74.8521 -2.044847
v -33.70509 -73.7506 -17.18748
v -33.42508 -72.44281 -15.00047
v -34.19236 -74.3933 -19.35497
v -48.16114 39.7387 9.048236
v -41.75813 -69.75488 -27.86061
v -45.56187 42.64023 10.20534
v -60.93607 40.72066 -11.72183
v -31.18689 50.40932 17.34318
v -65.86204 5.533429 -20.29106
v -63.62995 36.94343 -18.36905
v -48.89734 -63.67843 -41.62912
v -56.11738 -51.91243 -33.35553
v -32.57137 70.35851 14.49341
v -32.86736 69.44634 14.51769
v -31.62213 69.21857 15.16431
v -31.06526 72.28888 14.77994
v -29.83112 72.9169 15.17331
v -32.20637 73.17953 13.99224
v -30.94674 74.50173 14.19936
v -32.65912 74.5051 13.36764
v -34.18716 68.6692 13.94975
v -33.88943 70.32496 13.81491
v -35.76966 70.16368 12.72024
v -34.58795 71.20154 13.21596
v -29.98027 76.07069 14.09692
v -33.36134 72.44778 13.59345
v -63.20921 -26.70985 -28.82356
v -64.08395 -23.52206 -29.71196
v -57.7164 -48.25595 -32.68666
v -58.18018 -46.78787 -32.0465
v -41.62494 73.02951 7.776138
v -40.86297 74.75706 7.705904
v -39.78944 73.08136 9.243866
v -39.99461 75.14852 8.237675
v -61.39811 57.1636 -13.14551
v -60.72406 57.92007 -11.99571
v -59.83012 57.97059 -10.45439
v -59.4718 59.39804 -10.05547
v -59.02652 57.21377 -8.685511
v -60.39367 59.36137 -11.67425
v -59.64191 61.27497 -10.7784
v -58.56233 58.28279 -8.148857
v -58.77925 62.24295 -9.56364
v -58.03929 62.8704 -8.606205
v -57.70931 61.5263 -7.685072
v -60.31391 61.79021 -12.12708
v -59.58676 62.8064 -11.1221
v -27.35854 74.1573 15.79249
v -25.73419 74.24574 16.32626
v -64.60226 43.94772 -20.52925
v -64.32754 45.9502 -19.59418
v -64.6743 48.11288 -20.55218
v -64.71732 45.92521 -20.80141
v -64.09361 48.33195 -18.96705
v -64.92136 49.76289 -21.04322
v -64.40089 49.92443 -19.56731
v -65.1 46.98322 -21.8174
v -65.45564 48.83712 -22.61931
v -65.4865 46.17843 -22.96927
v -65.30685 43.38931 -22.90544
v -66.08244 45.95715 -24.86976
v -65.70642 44.24345 -23.98537
v -64.81011 41.54344 -21.35059
v -65.95712 43.15762 -24.70837
v -66.1431 44.59233 -25.27838
v -65.30503 40.94777 -22.76619
v -45.86475 -66.79093 -37.03068
v -45.45087 -67.15192 -38.42255
v -44.57758 -67.98103 -34.81645
v -64.23357 41.53186 -19.83778
v -45.07891 34.64412 10.87929
v -45.90276 71.64648 4.178381
v -44.82838 71.8091 5.194548
v -20.74898 65.03243 19.3574
v -31.20016 -24.27592 8.116776
v -42.14916 41.98436 12.8968
v -43.01098 42.57418 12.12857
v -53.39081 11.01902 -5.546031
v -52.13177 10.37282 -4.184739
v -50.52062 10.63951 -2.852841
v -50.07883 6.37669 -1.435197
v -50.76274 7.597282 -2.259365
v -51.48867 5.177922 -2.109902
v -50.01381 8.926511 -2.027112
v -60.47078 -38.17666 -29.44501
v -60.27036 -37.50998 -28.12583
v -61.13507 -37.04515 -30.63705
v -26.98414 -7.610959 9.455746
v -18.04544 -55.9192 7.093235
v -16.11232 -55.68931 8.743611
v -52.1841 19.15832 -4.732837
v -15.61496 -84.96043 -6.141907
v -37.62883 -37.5644 2.624367
v -51.16133 43.9389 4.384325
v -34.25874 -70.71398 -14.51846
v -35.37376 -33.83568 4.975317
v -34.21942 -32.32362 5.823873
v -35.49949 -30.99386 5.636182
v -37.32329 -29.89889 5.22607
v -36.12342 -29.15456 5.896724
v -33.96431 -29.62253 6.490762
v -34.09141 -31.06183 6.140725
v -35.96993 -27.80642 6.289186
v -32.76878 -28.21711 7.113377
v -32.12936 -31.0746 6.772863
v -34.15421 -25.89597 7.23423
v -34.70946 -27.24366 6.808916
v -42.54341 -69.21931 -29.63026
v -44.11713 -67.69274 -29.37894
v -53.76224 -57.05157 -36.55956
v -54.8622 -55.69461 -38.07288
v -36.52803 -74.06898 -25.79929
v -34.43469 -75.73792 -24.8026
v -36.2524 -73.84534 -23.22898
v -37.88501 -72.74759 -24.85652
v -24.22348 68.93048 17.95691
v -24.52068 70.32224 17.62807
v -65.85381 48.26534 -23.73476
v -66.27261 47.76968 -24.99019
v -45.71058 -66.83398 -34.49601
v -44.47102 -67.96358 -33.51537
v -46.94996 -65.79787 -34.73531
v -29.0173 -6.737216 8.65752
v -26.14047 -5.905324 9.386467
v -29.59156 -4.690799 7.957603
v -27.4287 -3.196698 8.209266
v -24.8429 -7.703654 10.16429
v -31.43167 -6.990332 8.010113
v -52.54126 14.94028 -5.780879
v -53.02644 13.22958 -5.863153
v -15.33664 -61.66692 5.298177
v -12.90032 -61.89755 6.142207
v -15.43074 -60.64674 5.803936
v -12.64674 -59.48509 7.653115
v -44.07104 41.33713 11.85844
v -19.17436 59.64748 20.26067
v -27.8076 -45.54453 2.161548
v -27.12559 -46.31889 2.007486
v -26.81579 -46.49691 1.896773
v -26.39688 -47.06297 1.764648
v -38.47401 71.73589 10.5813
v -38.502 69.74235 10.9568
v -30.99338 -77.38783 -18.00698
v -29.54058 -78.66525 -17.85169
v -32.20998 -76.2345 -18.45809
v -26.75803 -81.01517 -17.90431
v -28.34138 -79.92905 -19.32817
v -30.79523 -77.97243 -19.94144
v -28.37407 -80.10973 -21.05805
v -29.57089 -79.24867 -21.50411
v -26.88315 -81.13578 -20.80588
v -25.32491 -82.10575 -19.02197
v -25.3744 -82.07153 -21.39177
v -24.25716 -82.76451 -19.57679
v -22.88335 -83.56003 -17.54997
v -22.80637 -83.53796 -20.17334
v -50.33873 20.8634 -2.229311
v -49.63979 20.58502 -1.910547
v 49.14869 15.28485 -6.599907
v -6.223898 -56.30881 12.41208
v -7.03862 -57.23093 11.18436
v -4.044391 -56.20621 12.70359
v -50.42671 19.94708 -2.947495
v -50.84821 19.49113 -3.548455
v -63.30501 -28.13367 -30.68166
v -63.75964 -27.25694 -32.17067
v -63.6525 -26.19945 -30.42793
v -64.28594 -24.77689 -32.26466
v -63.42992 -29.52828 -32.85887
v -64.02435 -27.38044 -33.81016
v -64.3351 -25.57345 -33.52536
v 53.98653 9.370022 -9.891598
v -34.27337 -44.88547 1.350839
v -34.26963 -44.12706 1.795855
v -34.70852 -6.616736 7.011046
v -36.49161 -6.551797 6.502876
v 30.91078 -15.1084 7.806821
v 29.91659 -13.58471 8.029612
v 29.69699 -10.95503 7.759927
v 27.89583 -12.70366 8.490211
v -32.58941 -48.90863 -0.5217335
v -64.89597 -21.97088 -32.62497
v -64.99319 -20.5086 -31.32035
v -64.85539 -20.00885 -29.71201
v -33.4569 -5.289356 7.0307
v -45.16755 41.51159 10.97804
v 52.57 31.77213 -1.605385
v 51.71992 30.37915 -0.8000261
v 52.89849 31.49078 -2.318471
v -64.35554 39.86674 -20.2471
v -64.17166 37.64215 -19.79156
v 51.51928 -39.7646 -19.59575
v 52.25069 -40.48479 -21.69066
v 50.79192 -39.17788 -17.68876
v 50.41972 -41.051 -18.479
v 49.5883 -41.29372 -17.16181
v 49.53902 -43.40944 -18.75397
v 50.54694 -42.34768 -19.77067
v 51.19995 -41.61913 -20.43318
v 51.4568 -42.66265 -21.84425
v 50.39446 -43.69084 -20.61366
v 52.35448 -43.46601 -24.52971
v 52.52838 -42.18541 -23.80819
v 51.46031 -46.49442 -25.42518
v 50.74007 -46.42992 -23.7991
v 52.72524 -44.14933 -26.07029
v 50.80301 -48.47784 -26.00415
v 52.00526 -47.05116 -27.43935
v 51.27007 -48.85244 -27.60108
v 50.25079 -50.03209 -26.52752
v 52.18957 -48.27398 -29.4348
v 49.54409 -48.18536 -22.98218
v 53.45145 -40.22567 -24.23155
v -32.02819 -19.39156 8.722477
v 58.56649 28.56513 -16.41792
v 58.94596 27.51459 -17.37566
v -64.49495 24.01379 -19.97419
v -65.27593 -15.96216 -26.92163
v -33.47189 -75.08745 -19.05087
v -54.62879 11.7277 -6.956752
v -51.2768 13.72053 -4.35883
v -51.85334 12.16445 -4.457011
v -49.55222 13.0892 -2.560712
v -49.70703 14.63091 -3.134874
v -48.07264 10.24327 -0.7677284
v -47.3373 11.90123 -0.3982712
v -50.93764 14.95065 -4.350718
v -46.67798 10.37112 0.2707141
v -48.40871 8.365458 -0.7126128
v -46.78588 7.158855 0.5551082
v -45.55351 12.22151 1.019487
v -45.61156 10.18855 1.046989
v -48.31424 6.332996 -0.2588124
v -45.52849 8.194511 1.220066
v -45.80453 6.084157 1.285327
v -49.74651 4.365151 -0.6818103
v -47.63285 4.301267 0.5880458
v -44.43419 12.45151 1.870453
v -44.06124 9.335579 2.024668
v -44.54044 6.813607 1.874042
v -46.68377 13.04298 0.0315739
v -46.05606 14.6174 0.5310224
v -47.39737 14.18857 -0.7132607
v -46.5227 14.82974 0.09503298
v -45.76532 4.43659 1.572821
v -41.74729 5.465106 3.291603
v -42.2206 3.411731 3.305496
v -43.41785 8.049822 2.401866
v -42.3414 8.114931 2.948125
v -42.83419 9.974289 2.727021
v -40.79861 8.199069 3.638771
v -41.30836 9.799322 3.535399
v -44.37374 10.64256 1.867372
v -43.28876 11.54708 2.621911
v -42.30466 13.37481 3.465515
v -41.47292 11.85306 3.767184
v -40.51078 11.53818 4.187896
v -38.58905 8.62781 4.516336
v -39.3651 7.819969 4.18668
v -40.44397 6.374297 3.787988
v -39.47601 5.762298 4.141459
v -37.43257 6.760625 4.75137
v -39.39281 10.10092 4.44753
v -38.57673 4.640376 4.428232
v -36.53511 5.747697 4.975852
v -37.12857 3.771429 4.847938
v -39.47361 11.55286 4.672197
v -37.9941 11.46181 5.278207
v -36.74635 9.626037 5.267184
v 46.77528 -56.06687 -26.47339
v 45.94106 -56.95923 -25.83519
v 47.27855 -56.21696 -27.86355
v 46.09778 -57.71156 -27.29095
v 46.36572 -58.17999 -28.7889
v -42.28624 72.0784 7.473205
v 28.23436 -69.38599 -12.51354
v 28.3765 -70.80052 -13.86955
v 27.53769 -70.63158 -12.61406
v 27.80439 -72.36482 -14.53237
v 26.04975 -72.77267 -12.37952
v 26.38227 -73.52621 -13.58822
v 26.08771 -71.48077 -11.35593
v 29.42586 -71.2409 -15.81242
v 26.61099 -74.24759 -14.7398
v 25.18116 -75.61901 -14.0689
v 30.61056 -70.54485 -16.84237
v 29.99117 -71.71241 -17.23838
v 31.50151 -70.62843 -18.3631
v 24.19552 -75.59609 -12.33265
v 25.28525 -72.0126 -10.71583
v 30.83169 -72.18356 -19.43368
v 28.67469 -72.84377 -16.51591
v 29.1747 -73.5165 -18.36344
v 27.88801 -74.3947 -17.35218
v 30.32262 -73.47506 -20.68817
v 28.7916 -74.82893 -20.10869
v 28.04146 -75.07791 -18.8976
v 26.87239 -75.95741 -18.04747
v -0.661865 -75.01723 5.812904
v 0.3002892 -74.21423 5.971388
v 1.3003 -75.53635 5.465004
v -0.3321499 -76.37925 5.3175
v -0.4935333 -77.97772 4.67274
v 2.305619 -76.45978 5.004572
v -2.731612 -76.86443 5.231159
v -0.8074288 -79.43104 3.897645
v -2.158666 -78.29704 4.560653
v -1.608597 -80.38982 3.288783
v 32.86763 -26.9044 5.811108
v 32.80115 -70.19363 -19.9593
v 33.02739 -71.04996 -21.73608
v 1.831525 -74.15864 5.771028
v 50.27726 32.28037 2.046917
v 27.00673 -67.84658 -10.08382
v 27.40408 -69.25375 -11.42638
v 25.81808 -70.64882 -10.44381
v 26.42778 -70.02806 -10.76785
v -61.37906 -38.09337 -32.83841
v -61.46546 -38.78932 -34.08611
v -60.94162 -39.832 -33.14967
v -59.73849 64.04401 -11.70225
v -61.01568 60.53014 -13.06637
v -60.8834 62.24165 -13.39922
v -61.64081 62.1219 -14.84469
v -60.55453 63.77662 -13.31236
v 6.69365 -50.55006 12.91693
v -65.28963 50.5746 -21.96116
v -52.09997 76.04717 -5.113155
v -51.31517 76.52986 -4.312513
v -15.67075 -76.11963 2.221622
v 18.82524 -48.84064 3.265215
v 19.1532 -50.03542 3.040832
v -44.58248 70.09808 5.870676
v -43.43875 70.72246 6.771562
v -44.04374 71.34296 6.066806
v -44.18567 72.48129 5.612934
v -43.21919 72.61594 6.471359
v -42.39835 70.27097 7.830086
v -43.12695 73.83624 6.074426
v -38.88231 68.23373 10.94934
v -37.33204 72.01339 11.33594
v -36.47515 71.54363 12.02566
v -36.59623 68.88549 12.43394
v -37.74303 68.44332 11.72092
v -37.92636 67.62238 11.71046
v -9.807083 -60.54169 7.678145
v -8.905926 -58.59539 9.331473
v -11.16375 -58.12755 9.369535
v -10.08069 -57.55132 10.28505
v -52.8454 -58.42854 -36.3138
v -53.2594 -58.28777 -38.73059
v -51.92158 -60.22176 -39.32816
v -52.57977 -59.41692 -40.31152
v -53.38076 -58.35341 -40.64035
v -54.04663 -57.32538 -39.94322
v -55.05424 -55.88333 -40.8182
v -54.59645 -56.34436 -39.08803
v -47.86438 -64.44347 -43.5513
v -24.1937 -81.80146 -11.93845
v -22.39306 -82.73578 -10.51008
v -21.72449 -83.63783 -12.06854
v -22.65802 -83.4222 -14.13865
v -22.84595 -83.53363 -16.27642
v -24.22269 -82.41494 -14.45765
v -21.40575 -84.28144 -15.56397
v -20.18338 -84.75182 -13.46262
v -50.24889 -62.2698 -40.53411
v -50.78194 -61.63656 -39.25554
v -51.76916 -60.45891 -41.45031
v -25.30527 -10.08511 10.21114
v 47.28286 20.33089 -3.013983
v 46.23033 19.5829 -2.865285
v -66.68312 7.372103 -22.41438
v 36.35475 25.13143 8.546006
v 36.89074 25.50141 8.739711
v 36.42683 26.10333 9.071527
v 35.81555 27.47145 9.741592
v 7.354445 -49.5569 12.44046
v 8.713085 -49.65339 11.71689
v 49.84348 5.995019 -4.644298
v -56.05504 -52.58165 -34.70345
v -57.12454 -50.78754 -35.3033
v -58.14976 -49.25327 -36.80859
v -58.19861 -48.023 -34.27217
v -57.3477 -49.41573 -33.31779
v -56.01775 -53.18176 -36.07734
v -57.49745 -50.88223 -37.64434
v -56.72599 -52.6011 -38.41843
v -56.1409 -53.78429 -38.95404
v -55.37012 -54.79849 -37.81393
v -58.2814 -49.7285 -39.12425
v -58.11938 -47.69658 -33.30482
v 30.94204 -33.88483 4.675808
v -55.65279 -54.74357 -39.72636
v -18.74287 -49.5845 8.221879
v 37.14742 -58.92281 -14.11514
v 18.56954 -74.72198 -4.392595
v 16.11516 -74.00365 -1.763624
v 17.32719 -76.14569 -3.866952
v 19.28884 -77.03924 -6.650796
v 17.57552 -77.14157 -4.734941
v 17.56669 -79.86147 -7.141524
v 16.57339 -79.34694 -5.388589
v 19.52166 -78.42181 -8.244927
v 30.37455 -24.51967 7.183302
v 28.8927 -25.04105 7.442824
v 28.86445 -27.38141 6.950285
v 28.02771 -26.20992 7.384815
v 26.14714 -26.39624 7.680283
v 27.3807 -24.48486 7.834789
v 27.29408 -27.83799 7.235543
v 29.8291 -22.50642 7.663457
v 26.20704 -25.11995 7.873792
v 26.29195 -23.5911 8.159226
v -37.07041 -34.61408 3.935353
v 30.85844 -38.08014 3.414796
v 29.83975 -37.65952 4.117405
v 30.41601 -35.99411 4.306061
v 36.87159 28.79802 10.14553
v 3.746651 -50.98642 13.94341
v 37.27905 -60.16138 -15.46081
v 38.14436 -61.69848 -18.17216
v 35.49262 -60.40121 -13.52203
v 35.74331 -62.49501 -15.79471
v 35.99634 -64.06568 -17.67687
v 34.51589 -65.8704 -17.47929
v 37.35868 -64.91415 -20.63823
v 34.29131 -65.12178 -16.43607
v 35.53204 -66.76904 -20.00028
v 36.65102 -66.33436 -21.26693
v 35.02156 -68.48464 -21.40419
v 34.04887 -68.47064 -19.74911
v 37.65968 -65.30745 -21.61189
v 38.31555 -66.08762 -23.91714
v 37.38308 -67.27439 -23.97436
v 36.38763 -67.99197 -23.18847
v 39.10476 -64.67789 -23.24908
v 35.40108 -69.17579 -23.23499
v -6.764978 -86.10194 -3.707027
v -39.93913 4.355899 4.028783
v 50.691 32.93853 1.702725
v 51.5131 33.11414 0.4698394
v 51.95428 32.97848 -0.2673373
v 51.75286 32.15204 -0.1455677
v 56.12667 33.77649 -9.828397
v 55.26397 33.06131 -7.622511
v 56.75895 35.44625 -11.66377
v 57.53061 33.40919 -13.62443
v 57.78546 35.48181 -14.30708
v 58.16713 34.16689 -15.33817
v 56.08921 35.40593 -9.848125
v 56.50359 36.59311 -11.0522
v 55.73344 34.24151 -8.853794
v 55.47385 35.79433 -8.381857
v 58.43966 36.3882 -16.10355
v 58.99551 34.40541 -17.50611
v 58.40585 38.05675 -15.98071
v 59.04946 36.1201 -17.67434
v 57.41952 37.57971 -13.43242
v 58.22167 39.06298 -15.51124
v 57.37628 39.36621 -13.37449
v 57.97448 39.73822 -14.89699
v 57.74804 40.28438 -14.32255
v 58.24979 41.17844 -15.52384
v 58.95364 39.47257 -17.37714
v 58.14886 42.10608 -15.18184
v 58.82201 40.71819 -17.01209
v 58.05392 43.11349 -14.91068
v 58.6713 42.43056 -16.50567
v 58.9014 43.37215 -16.99222
v 59.22761 41.74059 -17.95589
v 56.90092 36.81937 -12.07349
v 56.88188 39.59053 -12.16235
v 59.20644 38.60038 -18.05577
v 59.38946 36.98649 -18.56555
v 59.60699 34.74822 -19.11418
v 59.96121 37.6115 -20.05757
v 60.03704 39.15401 -20.19288
v 59.31811 40.29692 -18.25205
v 60.19052 40.90004 -20.46919
v 60.90095 39.61982 -22.46836
v 60.73731 37.70269 -22.13119
v 59.91013 42.54369 -19.53313
v 59.43245 43.72147 -18.21569
v 59.70475 44.50379 -19.02856
v 60.53207 44.03994 -21.18427
v 60.73725 42.12101 -21.92427
v 61.21416 44.40295 -23.08765
v 60.10844 36.15863 -20.44503
v 60.83176 36.0964 -22.4262
v 60.14688 34.97309 -20.5449
v 61.28254 35.04842 -23.64119
v 59.99794 33.60582 -20.09524
v 58.93678 44.92241 -17.00998
v 58.07982 44.36864 -14.95436
v 59.3646 46.29691 -18.0635
v 61.65276 42.05432 -24.66918
v 61.52176 45.54462 -23.9376
v 61.88641 43.80707 -25.10986
v 62.33978 42.77973 -26.68887
v 62.13943 42.16534 -26.12167
v 62.19402 44.84969 -26.05032
v 60.55679 45.21983 -21.16443
v 60.91507 45.7262 -22.26109
v 61.2926 37.36361 -23.66482
v 60.20657 45.5141 -20.11202
v 59.26865 32.56804 -18.17187
v 59.56732 31.28078 -18.94052
v 60.519 31.6327 -21.40605
v 60.10384 30.33665 -20.28066
v 59.50508 29.96084 -18.78139
v 59.72963 29.52022 -19.30775
v 59.18097 28.90054 -17.91364
v 58.95325 31.1706 -17.4074
v 58.32233 32.49401 -15.73206
v -31.69406 -77.62202 -22.0749
v -42.79528 -69.53107 -33.76155
v -52.1843 16.31502 -5.521179
v -47.11115 -65.31576 -33.17467
v 11.0393 -80.43778 -1.042612
v 12.43002 -78.34547 -0.6386161
v 11.02277 -78.89095 0.08290508
v -60.88813 -41.64097 -35.51644
v -59.18061 -45.1188 -33.33564
v -59.9239 -44.95802 -36.58662
v -59.26254 -46.07818 -35.4845
v -60.56099 -43.16693 -36.54974
v -60.45233 -44.08235 -37.76589
v 44.80436 -59.12846 -26.49152
v 45.03091 -56.98852 -23.99942
v -58.80387 -46.38427 -33.87988
v 49.34244 -52.13403 -27.01244
v -20.9603 -83.44679 -9.710672
v -17.90839 -85.03432 -9.172198
v -19.64939 -84.10422 -9.237454
v -12.16181 -57.13891 10.00166
v -13.82205 -57.13261 9.16146
v -14.36661 -58.45152 7.736953
v -14.75668 -55.83769 9.645896
v -47.6242 72.00283 2.228752
v -48.7035 73.86903 0.2836311
v -49.39689 73.73717 -0.5040895
v -46.59787 74.25108 2.461142
v -48.0053 74.84276 0.6525286
v -47.10255 75.33729 1.443242
v -44.83263 73.42323 4.591687
v -44.30293 76.44175 3.944004
v 20.72588 -49.22664 1.866742
v -15.90255 -53.89988 9.903639
v -36.17956 -51.39613 -3.311749
v -34.52475 -52.09956 -2.837
v 41.66385 -4.373108 2.824261
v 40.4982 -4.143248 3.261008
v 28.68591 -34.98349 5.403884
v 28.75609 -36.60535 4.952631
v 28.91034 -37.52717 4.619503
v 27.364 -36.7182 5.607952
v 27.64232 -32.36974 6.344208
v 29.57488 -31.10916 5.895903
v 28.3492 -30.69933 6.400019
v 25.81698 -34.22355 6.749535
v 27.53691 -34.78783 5.944763
v 27.17927 -33.43623 6.339169
v 26.20225 -35.88144 6.319046
v 25.71436 -31.29172 7.137965
v 25.73324 -32.67077 6.973411
v 25.6142 -29.43731 7.358707
v 26.0129 -37.67493 6.019882
v 23.83824 -36.2325 7.349061
v 26.62532 -39.17173 5.267587
v 25.0541 -40.47768 5.539155
v 23.40566 -38.39473 7.138946
v 22.29996 -38.00829 7.844122
v 23.42385 -40.07239 6.573288
v 22.29791 -39.66881 7.345157
v 57.14007 -21.23907 -18.01189
v -21.74944 -48.31619 5.059626
v -65.41298 -0.7714671 -19.05237
v -64.81703 -2.557082 -17.69488
v -65.03989 -4.205411 -18.5295
v -65.56648 -1.888041 -19.62231
v -64.7126 -7.155488 -18.5002
v -65.57841 -6.115508 -20.68312
v -65.88825 -4.102859 -20.98675
v -65.77746 -2.898918 -20.37729
v -65.92725 0.5999991 -20.30967
v -65.54067 3.929477 -19.41667
v -66.11943 4.088777 -20.79199
v -66.86084 -1.059056 -23.29279
v -66.95903 2.458384 -23.11507
v -67.15056 4.438149 -23.53804
v -66.23648 -1.502501 -21.43662
v -67.33231 0.3913373 -24.57799
v -67.63425 1.964193 -25.34151
v -67.24666 5.551958 -23.79405
v -66.63145 5.227616 -22.14407
v -67.27295 -1.64857 -24.95432
v -66.8699 -3.68871 -24.29809
v -67.84371 0.2983478 -26.50523
v -67.34972 -4.173176 -26.51359
v -68.03985 -1.341019 -28.14325
v -67.95146 -3.511963 -29.11114
v -66.38528 -2.531632 -22.17456
v -66.23452 -4.397881 -22.24266
v -66.45918 -5.423918 -23.54687
v -65.49194 -7.685792 -21.12402
v -67.03534 -5.978089 -26.28064
v -67.55408 -5.43651 -28.57999
v -66.85918 -7.65501 -26.76165
v -67.21384 -7.621267 -28.77262
v -66.74454 -9.317061 -27.76094
v -67.48447 -6.741186 -29.49032
v -67.59497 -7.338721 -30.89293
v -67.7943 -5.897342 -30.5232
v -68.01138 -5.97654 -32.12973
v -68.14269 -4.447795 -31.23392
v -68.52586 -4.065302 -33.64895
v -68.46313 -3.205527 -32.02271
v -68.37132 -2.638977 -30.80314
v -66.44521 -9.302542 -26.04638
v -65.0151 -8.247625 -19.81191
v -65.01923 -10.90042 -21.22108
v -64.2673 -14.3114 -20.96783
v -64.51951 -15.14269 -22.5347
v -65.2223 -12.21999 -22.90287
v -65.74033 -9.875798 -23.2327
v -65.99665 -11.69903 -26.05921
v -66.18044 -8.61401 -24.19288
v -66.65427 -7.595667 -25.67475
v -66.44912 -6.839655 -24.24599
v -65.19218 -14.71663 -25.0417
v -65.70905 -13.66797 -26.60766
v -64.76295 -15.82367 -24.14587
v -64.1635 -17.28819 -23.07323
v -68.75848 -2.040624 -32.79378
v -68.69284 -1.302971 -31.62299
v -69.16495 -2.275589 -36.24862
v -68.83348 -2.810676 -34.31457
v -69.10544 -1.109289 -34.17732
v -68.87365 -3.79792 -36.2767
v -69.33524 -2.335054 -38.13186
v -69.7399 -0.7193213 -39.08441
v -69.70842 -0.02852592 -37.48705
v -70.05471 1.164944 -39.00154
v -70.05853 0.556976 -39.92552
v -69.7366 0.8026774 -36.46077
v -69.46282 1.176929 -34.11405
v -69.9927 2.611194 -36.48663
v -69.07597 1.073141 -31.98068
v -69.13212 0.1033133 -33.14394
v -69.68669 3.693775 -33.58315
v -70.52117 4.331728 -38.77494
v -70.10387 2.262173 -37.82669
v -70.19756 5.082328 -35.83177
v -70.45546 6.751689 -36.48838
v -70.43771 4.959997 -37.54409
v -70.43946 3.112242 -39.55159
v -33.18164 -76.63271 -23.74266
v -57.93898 55.88915 -6.843261
v -62.03176 -36.37475 -33.6436
v 58.39162 -21.85668 -22.14743
v 58.97746 -19.13284 -21.65685
v 61.37321 39.42329 -23.93073
v 61.60695 38.44152 -24.61575
v 62.15104 37.10981 -26.27286
v 61.50874 36.04501 -24.30395
v 61.65679 39.59272 -24.7576
v -56.85138 33.87259 -1.355665
v -56.41079 33.41636 -0.6545574
v -56.57627 35.17527 -0.7617878
v -66.23531 48.70866 -24.75709
v -66.38762 46.53717 -25.6883
v -66.58264 47.83862 -25.85483
v -66.62328 48.40658 -25.87207
v -66.71365 49.49601 -25.83657
v -66.38371 49.2851 -25.07674
v -66.54857 50.91547 -25.26859
v -66.4408 50.02845 -25.10302
v -65.81004 50.06237 -23.43856
v -65.84354 51.51754 -23.32729
v -66.63149 46.77908 -26.33109
v -66.60725 45.45591 -26.63717
v -67.0008 46.83704 -27.30865
v -66.94749 48.19366 -26.88236
v -65.35098 52.03336 -22.04453
v -65.64103 52.37381 -22.70076
v -65.06361 51.30514 -21.30971
v -66.42056 43.78679 -26.15533
v 26.28741 -75.49049 -15.91945
v 25.71372 -76.46338 -16.45811
v 57.76735 31.39618 -14.26447
v 22.94825 -76.85767 -11.78328
v -17.048 -84.21895 -6.065457
v -11.75023 -54.76736 12.07822
v -14.58474 -53.91256 10.88646
v -12.63331 -53.76777 12.11173
v -24.8165 -12.52194 10.28404
v -25.15043 -15.60271 9.908805
v -23.8492 -13.5211 10.34092
v -26.41077 -17.68407 9.510955
v -23.90532 -17.44096 9.691728
v -23.31214 -15.96138 10.01915
v -22.58458 -17.32546 9.988236
v -22.51338 -19.05039 9.663982
v -24.29585 -20.74504 9.190923
v -19.8463 -22.33753 10.50953
v -21.36485 -21.75239 9.791791
v -21.14753 -19.41757 10.1581
v -19.54396 -20.92874 11.09445
v -21.32482 -18.01446 10.37924
v -20.38418 -18.75589 10.96244
v -19.60903 -19.51484 11.67998
v -18.8257 -22.65141 11.21555
v -21.02014 -24.10519 9.924712
v -19.55012 -18.55502 12.26568
v -18.70246 -20.79429 12.45327
v -18.47099 -22.15835 11.82172
v -27.54309 -19.38105 9.202218
v -26.5262 -21.83348 8.88658
v -25.21293 -22.99922 8.885879
v -27.54334 -23.00819 8.670951
v -26.6641 -24.66036 8.571585
v -28.46154 -20.91845 8.920909
v -29.52722 -25.63592 8.119895
v -29.49827 -21.81861 8.716646
v -17.59969 -22.02379 13.29166
v -18.23382 -20.85135 13.80089
v -17.97324 -21.30686 14.53347
v -17.41473 -22.95547 12.57956
v -18.46074 -23.70465 11.26841
v -17.20613 -23.57691 12.41225
v -18.3972 -20.6268 15.34034
v -18.73114 -19.81676 14.28688
v -17.5441 -21.67257 15.59703
v -18.90081 -19.38881 13.27146
v -19.00034 -18.91703 15.07773
v -18.75281 -19.62862 16.33524
v -18.90373 -19.08387 16.20608
v -19.08962 -17.41849 14.94096
v -21.67082 -15.30162 10.61386
v -21.36811 -16.77984 10.54693
v -63.87584 50.83504 -18.23704
v -64.68153 52.15591 -20.24393
v -64.14462 52.18534 -18.85667
v -65.00842 52.77425 -21.03259
v -64.88242 53.59288 -20.63587
v -64.56931 52.9965 -19.86802
v -63.47771 51.61018 -17.22457
v -63.88666 53.39179 -18.25979
v -53.13618 73.91092 -5.506838
v 9.053676 -58.59551 7.603557
v 7.145117 -78.77617 2.461531
v 4.6566 -79.08165 3.225676
v 4.599562 -78.05242 3.807648
v 4.963633 -80.13984 2.470917
v 7.241321 -79.90533 1.723892
v 6.418583 -81.01867 1.270624
v 2.895388 -79.37305 3.478618
v 5.47177 -82.73286 0.03847899
v 3.829212 -81.31835 1.90589
v -65.88695 -14.10829 -28.27796
v 33.54135 -65.26456 -15.62764
v 32.69663 -66.75928 -15.9076
v 34.29356 -67.38308 -18.80497
v 33.25252 -68.00577 -17.95751
v 13.42462 -79.3778 -2.220704
v 9.439274 -80.37363 0.135922
v 9.790461 -81.9762 -1.547488
v 8.420034 -82.60777 -1.297539
v 7.813282 -81.8576 -0.1790241
v 8.352351 -80.11469 1.007871
v 12.48133 -80.66636 -2.463185
v -68.55888 1.257113 -29.2192
v -68.60104 2.282696 -28.92692
v -68.16534 2.54081 -27.08118
v -68.35974 3.998329 -27.48465
v -67.9704 4.553356 -26.06306
v -68.79948 3.997094 -29.17834
v -68.61086 5.336299 -28.16844
v -68.26884 5.737892 -26.9183
v -69.03551 5.635764 -29.76465
v -69.10755 7.740631 -29.67031
v -68.94067 2.209815 -30.57246
v -67.84025 6.412523 -25.46331
v -69.46554 7.158214 -31.1854
v -69.41938 8.326482 -30.81923
v -68.57489 7.504084 -27.84589
v -68.35976 8.544429 -27.10991
v -67.71675 8.047262 -25.16892
v -68.86663 9.539152 -28.77182
v -68.20593 9.960157 -26.69756
v -67.53971 9.650118 -24.81335
v -68.05774 11.94212 -26.47379
v -67.67241 11.14205 -25.30728
v -69.1965 2.680612 -31.5827
v -67.05127 11.58363 -23.78707
v 19.97492 -47.97913 2.482342
v 21.46488 -36.70253 8.528673
v 22.7555 -35.54836 7.979783
v 21.18356 -38.7924 8.287988
v 21.82843 -39.25827 7.773592
v 19.63931 -38.30922 9.297574
v 18.96625 -37.56166 9.828889
v 20.48983 -35.66653 9.137375
v 17.39569 -37.09463 10.8057
v 18.58101 -35.98281 10.17776
v 15.53739 -36.06313 11.94002
v 15.81322 -39.11213 11.6168
v 15.04823 -37.71444 12.2493
v 17.75393 -38.60311 10.43785
v 17.23621 -39.5429 10.58522
v 16.43613 -40.22588 10.97234
v 18.25898 -34.60609 10.34063
v 14.72411 -35.4091 12.36682
v 15.35408 -31.98317 11.53947
v 14.05856 -33.96006 12.56987
v 16.70086 -33.50195 11.09658
v 17.95551 -32.28821 10.29979
v 17.89873 -33.59166 10.47748
v 15.34702 -40.52336 11.62408
v 18.22029 -42.08279 8.858876
v 15.79922 -41.77196 10.80011
v 14.43681 -41.6421 11.79342
v 17.88382 -40.77332 9.771426
v 16.78521 -42.49998 9.623555
v 14.46683 -42.41392 11.30171
v 12.53681 -41.30098 13.15439
v 13.94944 -40.46724 12.57282
v 14.67888 -43.14279 10.56526
v 13.04964 -44.051 10.44708
v 14.63217 -44.11414 9.415204
v 12.83108 -43.27914 11.56675
v 12.92803 -40.57607 13.18638
v 14.31352 -39.33025 12.5667
v 11.54877 -40.69608 14.04363
v 11.80868 -40.00152 14.06414
v 12.80439 -38.83107 13.61133
v 10.36958 -39.8498 14.93459
v 16.47036 -42.94169 9.495982
v 18.40001 -40.02262 9.649605
v 13.18234 -37.20684 13.39674
v 12.09441 -33.76693 13.66859
v 11.66439 -35.92941 14.23293
v 12.94905 -35.24924 13.37894
v 16.14445 -30.63477 10.91459
v 22.27369 -32.43879 8.323955
v 20.46316 -32.45707 9.13073
v 19.88083 -33.89764 9.473534
v 22.52336 -34.19795 8.190504
v 19.31658 -32.13023 9.643346
v 13.11202 -42.22986 12.28479
v 13.90577 -31.17855 12.12871
v 14.83547 -30.28796 11.4781
v 20.50941 -40.75228 7.960764
v 19.72582 -40.39144 8.611562
v 20.14771 -41.80802 7.638503
v 18.73366 -41.36392 8.90192
v 10.96424 -34.43657 14.42007
v 0.8821858 -77.81499 4.633976
v 1.423964 -78.4427 4.262211
v -70.13052 6.982601 -34.58778
v 57.09877 -32.31334 -27.55311
v 56.55662 -35.75379 -28.90138
v 57.3301 -34.10657 -30.03026
v 57.83575 -33.57179 -31.42604
v 57.16773 -35.86387 -31.1811
v 56.3283 -37.91228 -30.25436
v 57.8486 -32.10593 -29.97078
v -7.683948 -67.50753 6.39697
v -59.36637 -46.82831 -37.70834
v -59.85602 -45.7783 -38.02959
v -58.81594 -48.08786 -37.70079
v 19.81715 -79.10671 -9.489188
v 21.50634 -77.69167 -10.44955
v -56.12974 61.93599 -5.327239
v -41.8337 75.15131 6.674714
v -40.77194 76.53002 6.987251
v -10.16975 -54.5629 12.86498
v -9.76669 -56.48807 11.55673
v -9.30411 -56.95145 11.18273
v 57.65446 -22.39017 -20.29462
v -57.52919 64.24768 -8.101814
v 29.41369 -29.20106 6.3904
v 59.27565 -23.26347 -27.01788
v 59.04906 -26.16486 -29.08825
v 59.28157 -24.69627 -28.65894
v 58.25338 -28.09151 -27.71226
v -18.68862 -18.85228 17.90919
v -18.24555 -20.35794 17.50028
v -18.12198 -20.82816 16.57852
v -52.76111 -59.21094 -41.79446
v -53.64322 -58.06854 -42.43883
v -52.62291 -59.27281 -43.97498
v 36.31121 -9.326432 5.408575
v 36.85482 -6.82984 4.844203
v 35.31479 -7.446332 5.435547
v 37.73749 -5.448359 4.358432
v 50.97129 -50.72315 -29.38037
v 49.99594 -51.64291 -28.00066
v -18.83864 55.51906 20.77669
v -18.30433 54.10548 21.06738
v -18.36975 51.90081 21.29814
v -48.99562 -63.17278 -44.56806
v -46.3781 -66.04174 -41.75458
v -53.9094 -56.91499 -49.65248
v -54.63727 -55.89513 -49.87843
v -55.18249 -54.78322 -51.75048
v -50.97559 -60.88034 -46.29639
v -52.0545 -59.41198 -48.20365
v -51.155 -60.53986 -47.18057
v -49.78984 -62.24469 -45.5739
v -51.60275 -60.30216 -45.65347
v -50.38916 -61.7731 -44.56184
v 61.69719 1.95516 -20.6113
v 61.5402 4.223639 -20.29465
v 62.51318 1.336772 -22.90473
v 62.24764 3.999085 -22.06675
v 62.06379 7.646511 -21.87972
v 62.51563 5.528772 -22.87115
v 62.90267 3.522391 -23.94026
v 61.45303 8.151191 -20.51513
v 62.58064 6.551685 -23.0703
v 62.1037 9.449429 -22.12646
v 60.5203 23.78205 -20.80959
v -46.68825 40.25103 10.158
v -39.45111 -36.71632 1.841429
v -34.20347 -24.82778 7.429018
v -31.86982 -25.8585 7.723444
v -31.82085 -28.00888 7.36369
v -61.25597 57.42405 -12.91907
v -61.26283 58.08273 -13.04471
v -61.26646 59.14958 -13.27919
v -39.8797 -0.6206986 4.525046
v -44.09164 -68.2862 -39.06417
v -43.15607 -69.24546 -36.09733
v -41.81994 -70.31949 -36.29253
v -42.60675 -69.60786 -37.63902
v -41.36102 -70.67651 -36.13877
v -41.1878 -70.86376 -35.1769
v 48.00177 34.43265 5.061513
v 48.20913 34.47665 4.838032
v -17.70267 -85.38 -10.08974
v -20.00788 -84.5329 -11.42754
v 61.23302 -14.46346 -26.67411
v 60.43616 -15.15446 -23.61998
v 60.82409 -16.58597 -26.97096
v 60.34232 -16.82042 -24.91294
v 60.64475 -13.32149 -22.87165
v 62.46052 -12.27541 -32.01187
v 62.22128 -12.49914 -30.56071
v 61.87944 -13.50006 -29.50398
v -56.14714 -53.24517 -52.59388
v -56.04302 -53.30935 -52.92448
v -55.83767 -53.94368 -51.47212
v 62.23743 -2.366055 -22.70906
v 62.31321 -0.3983602 -22.569
v 62.7679 -1.596158 -24.40987
v 62.79716 -3.008166 -25.04624
v 63.25612 -0.9154549 -26.04841
v 63.49129 -1.743432 -27.48565
v 62.944 0.235772 -24.58414
v 63.55145 1.565983 -26.42869
v 61.83731 0.4798694 -21.06091
v 63.20669 5.749668 -24.80839
v 63.58444 4.838159 -26.02223
v 63.66586 6.93507 -26.19998
v 63.31483 8.634809 -25.20404
v 63.84844 3.756617 -27.07568
v 63.85197 8.270334 -26.77615
v 64.41335 6.935291 -28.83284
v 64.76237 5.700241 -30.34747
v 64.47593 4.057832 -29.50953
v 64.46473 9.928122 -28.90166
v 65.09057 9.226313 -31.2297
v 65.30405 7.995363 -32.19674
v 64.87427 10.66591 -30.33512
v 65.66548 8.254862 -33.82906
v 65.44006 6.8051 -33.08546
v 65.89876 8.153266 -35.01478
v 65.80095 6.576335 -34.92836
v 66.00034 9.94053 -35.09472
v 66.18774 8.956179 -36.29761
v 65.30202 4.126004 -33.34546
v 64.94286 4.754282 -31.38215
v 65.86867 5.01826 -36.02218
v 66.3334 7.685602 -37.50386
v 66.25655 5.791385 -37.94176
v 66.10519 4.10166 -38.20967
v 65.47877 2.501415 -35.32509
v 65.10098 1.029764 -34.15327
v 64.90918 2.450409 -32.12955
v 66.33344 4.590338 -39.72955
v 65.94818 3.047185 -37.99278
v 65.71094 2.241153 -37.07993
v 64.66816 0.6434339 -31.93794
v 64.6331 -0.7641965 -32.8936
v 64.17399 0.79567 -29.34792
v 64.12952 -2.039932 -30.90391
v 64.18367 2.28022 -28.82962
v 64.44333 -2.49833 -33.45294
v 65.06998 -1.395258 -36.74739
v 65.48144 0.9063609 -36.88484
v 64.58955 -3.088132 -35.43106
v 63.9533 -1.116703 -29.34961
v 63.39098 -3.452535 -27.88664
v 63.77491 -4.603364 -31.18574
v 63.32202 -4.755956 -28.49056
v 63.36299 -6.322656 -30.34051
v 65.55808 0.1466895 -38.64067
v 66.11112 2.539601 -40.0678
v 65.87659 0.7621321 -40.54948
v 66.23708 3.716253 -39.75691
v 66.52354 5.994004 -39.84231
v 66.45658 6.740812 -38.72227
v 47.01117 -0.9529036 -0.5737175
v 61.54528 -13.96721 -27.83112
v -40.76267 13.18503 4.250616
v 32.69233 -72.19091 -23.30513
v 34.49139 -70.28093 -23.34096
v 33.86782 -71.61654 -24.81941
v 34.08707 -69.49603 -21.24001
v 33.2616 -69.0873 -19.2627
v -62.18439 -34.89761 -32.66932
v -62.62698 -35.0349 -34.86492
v -62.78735 -32.86475 -33.25836
v -62.97441 -33.46145 -34.78137
v -63.22282 -32.19331 -34.6367
v -63.06214 -31.59982 -33.21889
v -51.87672 39.01374 5.443434
v -52.44082 39.30826 4.579721
v 63.18936 -7.848483 -30.90782
v 53.29675 -44.20076 -27.67147
v -39.73617 76.68415 7.758439
v -39.06094 74.62948 9.222329
v -37.14509 75.76917 10.16212
v -37.69006 74.16794 10.42898
v -38.79395 73.3907 9.912018
v -37.87575 72.86103 10.71756
v 10.60817 -39.095 14.94634
v 11.62615 -37.81805 14.38974
v 3.976715 -60.19911 7.963325
v 2.898402 -59.87712 8.339843
v 48.5346 -54.94539 -29.05596
v 2.272017 -80.65607 2.762357
v 0.4320739 -79.68123 3.661249
v 2.860575 -82.62339 0.9388837
v 0.3576351 -81.11752 2.651839
v 5.018843 -49.62725 13.3807
v -9.461558 -85.90788 -4.134789
v 62.73961 9.124323 -23.69061
v 63.15813 11.08974 -24.98362
v 63.78819 11.86229 -26.80701
v 63.84715 9.698741 -26.84207
v 63.27822 13.6684 -25.67972
v -53.20275 -57.81726 -49.61999
v -68.2613 -5.898108 -34.46879
v -38.94619 -34.7242 2.884987
v 10.72155 -36.47265 14.83633
v 10.12458 -38.09029 15.27781
v 9.706901 -37.04793 15.46939
v 42.53972 -7.371081 2.648217
v -49.68242 -62.5007 -44.5772
v 51.82476 -5.275527 -4.20696
v 62.52829 43.99588 -27.18105
v 17.83826 -30.95145 10.1923
v 17.81697 -29.80262 10.0174
v -63.20509 -33.29221 -35.8784
v -67.94995 -6.91726 -33.15551
v -67.37136 -8.999447 -31.62444
v -67.86272 -7.832919 -34.04977
v -68.33975 -1.666784 -29.85831
v -68.66888 -0.1588117 -30.57691
v 61.08922 40.88472 -23.10024
v -30.98368 42.21459 18.19257
v -31.24319 42.85953 18.05386
v 63.56114 15.18349 -26.73189
v 64.30383 13.2386 -28.62636
v 63.54794 16.81796 -27.02054
v 64.18869 11.11456 -28.01686
v 64.55148 11.94207 -29.30955
v 64.40412 15.0731 -29.27238
v 64.6906 13.55136 -29.97548
v 64.78415 16.4426 -30.84134
v 65.24244 15.38865 -32.33583
v -16.42323 -52.3784 10.04726
v -14.06161 -52.27617 11.80163
v -16.30238 -50.82868 10.40928
v -13.71853 -50.90313 12.20115
v -15.56043 -49.73956 10.90114
v -17.60347 -49.73502 9.249294
v -16.01702 -47.91983 10.11359
v -14.55272 -48.19559 11.21907
v -14.11403 -49.3056 11.80863
v -17.90583 -47.71926 8.50971
v -18.86845 -48.08337 7.753014
v -17.65942 -45.70009 8.305172
v -18.69523 -45.77079 7.177444
v 31.39654 -17.80789 7.68524
v 29.2896 -17.31401 8.278531
v 30.78476 -16.30388 7.880853
v 28.22614 -15.36041 8.552207
v 29.58561 -18.84486 8.145572
v 27.89985 -19.7023 8.455426
v 26.28379 -19.69016 8.706362
v 27.38849 -17.00274 8.732356
v 26.33533 -15.66648 8.977531
v -43.31399 -68.70095 -30.8713
v -44.81281 -67.18555 -30.25584
v -41.83356 -70.19475 -31.17925
v 3.470009 -75.05324 5.223183
v 21.3184 -78.42835 -11.11637
v 23.69247 -77.34893 -13.84204
v 21.865 -79.48329 -14.16971
v -22.69361 -6.065569 10.79775
v -23.57894 -4.660143 10.11066
v -22.91588 -8.633935 10.91844
v -20.46836 -3.983166 11.74008
v -21.68682 -4.017764 10.95831
v -21.25624 -6.424214 11.61212
v -21.52111 -8.558677 11.52522
v -21.34922 -7.053824 11.58854
v -19.48701 -4.881442 12.65319
v -20.0946 -6.447105 12.38595
v -18.68546 -6.309741 13.51714
v -20.66577 -7.260684 12.0147
v -18.99317 -2.733905 12.58976
v -21.17043 -2.028505 10.68571
v -17.63641 -3.397645 14.0873
v -17.30411 -4.853666 14.77054
v -18.01763 -6.818114 14.1979
v -16.23714 -4.023149 15.88528
v -15.80743 -5.381216 16.77124
v -16.56409 -6.106134 15.85418
v -17.42287 -0.5416758 13.32473
v -18.90233 0.04913548 11.67647
v -15.69201 -2.03442 15.9339
v -16.92631 -1.868232 14.38274
v -15.33251 -3.877339 17.04046
v -19.12667 -7.805958 13.10448
v -17.10984 -6.851523 15.2385
v -17.49155 -7.96272 14.86558
v -18.64898 -8.391824 13.50247
v -16.46678 -8.274461 16.40812
v -18.53125 -10.00698 13.642
v -20.01954 -10.46868 12.18938
v -20.06538 -9.102834 12.30083
v -15.14428 -6.622674 18.19001
v -14.8738 0.5503004 15.89078
v -13.58726 -1.36126 18.56118
v -14.2327 2.444765 15.76571
v -13.18288 1.241237 17.87712
v -15.96562 1.449576 14.06566
v -16.39296 -0.3575936 14.40801
v -15.33611 2.399812 14.32411
v -15.19224 3.715684 13.727
v -13.16229 3.539318 16.67137
v -11.99895 3.611475 18.39841
v -14.19037 4.397591 14.65521
v -12.84887 5.833474 15.64677
v -12.35549 5.613629 16.57582
v -12.41477 -0.1248365 19.76591
v -10.78098 2.20206 21.08216
v -10.72817 4.072721 20.14446
v -17.92157 -12.21342 15.53677
v -16.84991 -9.517935 16.13261
v -22.09028 -9.86127 11.19772
v -21.26011 -11.47298 11.36232
v -22.16866 -13.06848 10.7808
v -23.65904 -11.47878 10.60934
v -20.19961 -12.2067 11.93062
v -21.02583 -13.03256 11.2972
v -20.75408 -13.86242 11.39408
v -19.35568 -12.82349 12.85336
v -20.54457 -15.83051 11.356
v -19.27898 -15.27542 13.68396
v -21.11662 -15.50671 10.89244
v -21.79876 -14.24802 10.74903
v -19.31953 -11.27319 12.806
v -18.99131 -14.22693 14.05974
v -11.83547 -1.248694 21.41891
v -12.6573 -2.291014 20.59739
v -17.48868 1.378698 12.39364
v -20.77546 -0.08506783 10.282
v -12.66077 -4.039229 21.70098
v -12.02081 -3.337489 22.50661
v -23.83326 -3.048285 9.581492
v -14.14082 -3.656146 18.78388
v -13.30757 -2.590034 19.63527
v -13.54666 -4.183286 20.08648
v -14.16313 -6.180695 19.85115
v -13.74752 6.139696 14.06645
v -14.80247 4.942122 13.47611
v -12.98156 6.777994 14.71968
v -11.5902 7.526564 16.43607
v -12.16825 7.939171 15.12197
v -11.22398 9.934886 15.2178
v -11.99843 10.28167 13.48995
v -10.03219 11.51123 16.32149
v -10.64373 8.809292 17.19987
v -10.57205 13.672 13.86859
v -10.43754 15.53428 13.35842
v -9.661797 13.70049 15.63753
v -9.258296 16.0367 15.4524
v -8.770184 14.26845 16.98782
v -10.48223 16.98815 13.01431
v -8.294288 16.56953 16.797
v -8.070188 15.52029 17.49492
v -8.403926 18.45775 16.26841
v -7.707092 17.33255 17.29927
v -9.982032 18.57145 13.92874
v -9.170928 20.01808 15.3212
v -7.778953 19.0982 16.95543
v -9.77935 21.86252 15.02491
v -10.35937 20.59826 13.75725
v -9.159653 21.84634 15.75416
v -12.51277 23.70285 12.69467
v -11.33398 20.98758 12.40864
v -11.31231 19.41417 11.80365
v -11.1078 24.74953 15.09835
v -9.39027 23.32572 16.01387
v -10.38591 25.39985 16.15448
v -12.53056 26.70775 15.44147
v -10.92831 26.73413 16.60276
v -14.91282 28.2305 15.27695
v -14.81411 27.54404 14.6055
v -13.23238 27.91221 16.00804
v -14.18435 29.30967 16.76468
v -12.68291 28.98177 17.24284
v -11.05124 28.45239 17.66128
v -11.55409 29.62309 18.20219
v -9.036922 26.64755 17.67579
v -14.39284 25.65005 12.84778
v -13.48784 30.45356 17.98008
v -16.46586 27.36764 13.40697
v -16.37212 28.56214 14.85146
v -14.42802 26.32709 13.55137
v -16.67873 29.93334 16.19694
v -16.33973 31.62708 17.95697
v -17.50807 28.34225 14.03522
v -18.78387 28.64089 13.8137
v -8.361148 26.00531 17.76737
v -9.18835 24.41561 16.63169
v -8.086253 23.40195 17.10785
v -8.018432 21.91585 16.85105
v -6.623676 22.12031 17.84308
v -6.143487 19.95679 18.21581
v -7.126565 16.2339 18.31435
v -7.54599 14.24792 18.78618
v -8.195912 13.36187 18.39626
v -11.31425 17.43732 11.51643
v -12.44073 17.91701 9.792294
v -12.45441 20.26728 10.43563
v -14.69391 21.3748 8.818116
v -14.11639 22.58066 10.17647
v -12.55144 21.8651 11.22979
v -15.89618 21.72322 8.310673
v -15.34293 23.11227 9.711401
v -14.19059 24.16963 11.47646
v -16.47905 22.90536 8.971035
v -15.98939 24.15661 10.26534
v -16.80265 23.90854 9.674092
v -16.34692 25.93793 11.85071
v -18.27825 22.39965 8.049578
v -17.35031 19.67623 6.578091
v -19.07493 23.77292 8.864769
v -18.2916 19.6583 6.253587
v -19.80446 22.18233 7.478936
v -17.92272 25.01409 10.29506
v -17.5595 26.03244 11.43096
v -19.03569 25.28296 10.18439
v -19.1507 26.66737 11.55439
v -17.86193 27.81214 13.24472
v -20.07444 24.73628 9.36719
v -20.5334 26.25459 10.88305
v -19.31347 27.62188 12.45582
v -11.64519 13.42403 12.02976
v -11.8212 15.6682 10.89804
v -13.28018 12.64856 9.96004
v -12.89304 14.00984 9.81978
v -12.98142 11.29878 11.18616
v -14.22252 17.56209 7.856431
v -15.33958 16.98685 6.967855
v -8.917668 28.14961 18.43772
v -10.15707 6.772372 19.47562
v -11.37635 4.949116 18.60337
v -5.833 23.57464 18.37164
v -14.61977 14.67404 7.714197
v -12.94413 15.23612 9.365268
v -13.38311 8.353198 12.83931
v -14.25241 9.7108 10.63282
v -14.14553 11.45095 9.545665
v -14.68481 32.51158 19.04283
v -5.92351 15.62735 19.70729
v -6.957869 13.28574 20.0043
v -8.325413 12.39562 18.77357
v -9.431297 11.83921 17.24924
v -17.18852 16.27461 5.972324
v -17.9213 17.71802 5.831368
v -15.03543 12.56175 7.984101
v -13.87534 13.98009 8.591815
v -7.057156 25.43169 18.21568
v -5.614264 26.40783 19.00983
v -15.20173 6.074752 12.14934
v -15.21674 8.333777 10.49861
v -17.11988 14.79846 6.075877
v -18.84947 15.77314 5.196117
v -18.05454 16.17516 5.637403
v -18.9252 16.74396 5.191069
v -18.57283 18.07163 5.596885
v -19.52184 16.83738 4.848354
v -19.22356 17.82932 5.229582
v -19.81869 19.55749 5.639422
v -19.02735 20.27279 6.274916
v -19.54843 21.02742 6.616855
v -20.227 20.79664 6.107822
v -4.82857 15.17155 20.65144
v -4.864751 15.90742 20.26411
v -3.73513 15.22647 21.09779
v -4.486101 13.60967 21.68281
v -5.218669 17.40264 19.41815
v -5.752162 18.46128 18.74732
v -4.429053 17.48067 19.79939
v -4.421695 19.87252 19.08365
v -2.976189 18.96555 19.70929
v -2.763027 16.97494 20.46794
v -3.829948 16.35972 20.50718
v -2.05624 15.55979 21.21491
v -21.33893 27.29023 11.65894
v -22.46176 28.40099 12.44164
v -20.2618 29.35079 14.09839
v -24.53084 29.79572 13.37169
v -22.70076 30.13096 14.15475
v -19.41056 -16.55972 13.28778
v -19.0273 -16.85905 15.49601
v -7.388727 28.9661 19.29471
v -20.49263 0.8875087 10.08533
v -19.25664 1.962441 10.53269
v -18.49805 13.26324 5.942734
v -18.41257 12.48684 6.103986
v -17.1751 11.20584 7.073517
v -15.26555 11.17644 8.438021
v -7.098162 11.37578 21.03436
v -9.127517 11.01314 18.38133
v -8.559706 10.5506 19.59641
v -7.300285 10.29832 21.4462
v -8.545163 9.071382 20.57695
v -16.63533 2.633121 12.64931
v -24.98064 -2.027666 8.752718
v -25.63955 -3.47989 8.939802
v -25.99793 -0.8062196 7.960353
v -23.69275 -0.2827716 8.701999
v -27.08234 1.878478 6.769446
v -25.2424 2.353397 7.153585
v -22.74778 1.543046 8.455927
v -22.4846 0.349002 9.063588
v -9.930511 29.17648 18.56396
v -16.21404 3.844434 12.40505
v -18.16679 2.990286 10.9407
v -17.49759 4.798959 10.49698
v -16.28186 4.928279 11.65077
v -16.95143 6.736899 9.758574
v -18.4514 5.133309 9.425637
v -19.15918 6.258158 8.231764
v -19.59177 3.282337 9.608325
v -17.13023 8.613461 8.27471
v -20.73111 3.041917 8.930178
v -24.57079 -8.919893 10.36859
v -24.48035 -10.52088 10.4284
v -9.334177 9.71087 18.89336
v -8.686029 7.263161 21.4361
v -9.663355 4.220956 21.67086
v -8.622733 5.748981 22.35345
v -3.057833 14.28512 21.78419
v -13.96657 6.620234 13.36874
v -12.12031 -4.638763 23.21305
v -11.26678 -3.336048 23.90958
v -12.9861 -6.546535 22.74952
v -13.38573 -5.903234 21.36086
v 56.01353 36.51365 -9.753411
v 54.61831 36.85998 -6.346423
v 54.74048 33.76379 -6.298133
v 55.12748 37.68947 -7.703043
v 55.92643 37.71061 -9.612876
v 55.40641 38.53513 -8.469543
v 54.81262 38.78225 -7.122625
v 53.5965 37.91109 -4.282209
v 54.29551 35.3812 -5.31013
v 53.39055 36.15578 -3.302638
v 53.76972 40.16716 -5.123391
v 54.3707 34.506 -5.383595
v 53.95519 33.90931 -4.252843
v 52.34167 38.98866 -1.98441
v 52.53225 41.75122 -3.091628
v 53.56424 42.04482 -5.062671
v 54.468 40.57023 -6.571665
v 51.67099 41.18184 -1.431779
v 53.06765 43.45621 -4.3604
v 51.75142 37.47038 -0.345502
v 51.51997 39.90821 -0.8293326
v 53.77591 43.30802 -5.655467
v 54.83569 42.18784 -7.580222
v 54.87898 40.27701 -7.441476
v 53.75187 44.85461 -5.803749
v 54.55694 44.69593 -7.358003
v 52.9563 34.84024 -2.100505
v 51.49247 43.11185 -1.554327
v 50.4147 39.53605 1.097077
v 50.01465 42.45985 0.8270137
v 54.33967 46.32675 -7.093398
v 55.09815 45.82902 -8.503415
v 55.22915 42.82738 -8.505615
v 53.4016 46.60383 -5.372582
v 53.34623 49.00172 -5.583595
v 54.30547 48.41608 -7.238659
v 54.19047 49.54555 -7.120664
v 55.06522 47.57231 -8.561203
v 55.91475 45.81933 -10.1327
v 56.05176 48.02739 -10.4733
v 56.67081 46.91857 -11.75261
v 54.94218 48.46811 -8.396986
v 55.90872 49.81287 -10.26102
v 56.87429 44.56712 -12.17659
v 56.19732 44.67897 -10.6955
v 56.92183 49.86666 -12.18197
v 56.99449 48.29435 -12.37049
v 57.41096 49.92671 -13.15632
v 57.31201 45.84884 -13.12007
v 57.82298 48.62059 -14.08134
v 58.14763 46.35337 -14.93132
v 57.51646 43.90413 -13.69215
v 52.582 43.72207 -3.550078
v 51.97626 43.41005 -2.44147
v 56.12054 43.22319 -10.53881
v 57.2054 42.24411 -12.97341
v 56.82867 41.18017 -12.06731
v 56.20446 41.20501 -10.57531
v 55.73343 41.77601 -9.543002
v 51.8918 35.04836 -0.1022579
v 55.55342 40.28976 -8.97951
v 54.63593 48.71936 -7.858104
v 56.2945 39.66363 -10.6796
v 55.78885 40.41763 -9.539251
v 53.7951 51.08507 -6.588664
v 54.48265 50.33755 -7.702675
v 54.77349 49.61983 -8.161206
v 58.49464 48.44159 -15.80255
v 55.36109 41.47624 -8.669756
v 51.02308 36.19857 1.289305
v 50.82212 37.84717 1.088354
v 52.76086 47.31911 -4.373498
v 52.24856 48.55427 -3.710358
v 52.97517 44.3681 -4.317144
v 52.49818 45.50101 -3.704393
v 51.60081 47.12093 -2.514953
v 51.91459 44.45134 -2.549919
v 51.1531 44.72 -1.352999
v 50.83723 45.89026 -1.106125
v 49.59613 45.80922 0.6285443
v 49.50583 47.39224 0.4407922
v 50.41307 47.12487 -0.7505072
v 50.04844 49.63498 -0.6854627
v 50.80407 48.91737 -1.594916
v 49.05526 49.36074 0.6350794
v 49.1299 50.95057 0.2685715
v 50.32325 52.05341 -1.451411
v 51.24249 49.83892 -2.371439
v 51.60243 51.73163 -3.201412
v 49.01992 53.31425 -0.01904655
v 48.32685 50.06092 1.375209
v 48.20262 52.14207 1.169024
v 49.71867 54.13629 -1.036049
v 47.57616 53.17236 1.670814
v 47.83812 54.87339 1.080342
v 48.53304 56.50135 -0.06373993
v 49.93235 55.94668 -1.643779
v 49.25021 57.23942 -1.059033
v 48.20088 58.33319 -0.03306578
v 48.67283 58.88268 -0.6647766
v 50.54058 54.71458 -2.205524
v 47.41263 56.46325 1.233349
v 46.37701 55.56997 2.487859
v 46.87473 57.28444 1.643062
v 50.91314 53.33893 -2.497848
v 46.49058 53.14814 2.836443
v 50.05902 44.59624 0.252212
v 48.13257 45.97984 2.444133
v 48.45792 48.41387 1.568739
v 47.32512 47.69395 2.969752
v 46.37531 46.27208 4.314636
v 46.18717 48.09174 4.107316
v 46.68404 49.80712 3.238427
v 44.86917 48.13102 5.375058
v 45.647 48.77666 4.500382
v 45.10577 50.33003 4.70836
v 43.70194 49.12735 6.233078
v 43.19308 50.58937 6.390044
v 45.63797 45.20988 5.302164
v 44.57179 45.10651 6.391416
v 45.24414 51.70113 4.308173
v 46.95213 51.32485 2.661214
v 47.66788 49.67785 2.198601
v 43.05617 48.80402 6.871891
v 43.85019 46.66788 6.680889
v 47.02029 44.40086 4.081508
v 46.90805 42.74299 4.675547
v 48.26785 44.09265 2.696772
v 46.49795 41.4232 5.603095
v 45.44429 43.31086 6.015157
v 45.35324 42.19125 6.508684
v 43.85859 42.92771 7.692206
v 44.76425 41.31886 7.473351
v 45.72829 40.28976 6.901972
v 46.35272 39.21814 6.575404
v 45.7691 37.97914 7.464369
v 44.63602 39.98286 8.036878
v 48.78682 42.66513 2.45728
v 48.23245 40.58645 3.834009
v 41.77706 49.66557 7.741318
v 41.96198 51.95977 7.168139
v 41.1943 50.99031 7.982891
v 40.70925 52.95406 7.992457
v 41.32636 48.01526 8.431518
v 40.45732 48.09745 9.108164
v 40.41347 49.18228 8.90798
v 39.74483 48.39507 9.578646
v 40.07084 51.14376 8.813396
v 39.33895 49.88644 9.592741
v 37.92744 51.33004 10.35653
v 38.4792 48.99704 10.38093
v 37.25573 49.03935 11.28757
v 41.49623 46.86362 8.553246
v 42.48501 46.95316 7.758359
v 42.73135 45.28778 7.98762
v 41.88569 44.54182 8.892947
v 40.81263 45.12344 9.59635
v 40.49197 46.31027 9.497042
v 49.32882 44.45859 1.272183
v 49.48708 41.58412 1.782856
v 48.78086 41.44628 2.804543
v 42.77323 53.0098 6.284644
v 39.30642 52.23655 9.184646
v 41.26332 53.9327 7.37748
v 41.58282 43.38894 9.533275
v 40.27405 44.12091 10.34028
v 39.29092 45.51979 10.64892
v 39.46516 46.62173 10.20726
v 41.07515 42.77545 10.18581
v 39.19222 44.51382 10.99526
v 37.56332 45.10942 12.01092
v 38.41424 46.78917 10.95621
v 37.06284 46.15353 12.09094
v 37.11562 47.65395 11.67418
v 37.77585 47.87654 11.14765
v 37.99585 52.99736 10.01082
v 40.04561 47.2291 9.610341
v 42.65703 43.41643 8.60609
v 42.61177 41.30268 9.480743
v 47.78515 39.64071 4.773098
v 39.78596 54.47567 8.417709
v 41.43423 54.82748 7.091355
v 40.59393 55.78733 7.584747
v 42.38003 55.68367 6.168415
v 43.68507 53.8019 5.361861
v 43.12416 57.99421 5.117656
v 43.1058 55.93562 5.494799
v 39.76418 57.16547 8.038576
v 41.11488 58.72124 6.767569
v 39.56519 55.8073 8.376668
v 39.66618 58.52724 7.943885
v 41.40038 61.49747 6.09121
v 40.49428 59.86641 7.110497
v 41.80294 60.2349 5.935345
v 43.15095 59.66029 4.800193
v 44.02228 55.13855 4.810696
v 38.46685 55.69427 9.228731
v 37.12576 55.70915 10.21825
v 36.77436 57.34323 10.25413
v 38.16703 58.37405 9.084158
v 36.44486 59.77532 10.2318
v 37.82396 59.641 9.208146
v 39.20987 59.3879 8.18452
v 35.05085 61.14612 11.03923
v 35.16158 58.80178 11.24557
v 34.07372 59.78586 11.87206
v 35.6813 62.40528 10.4359
v 37.21542 61.58434 9.428844
v 37.60566 60.49183 9.280611
v 38.72145 60.96288 8.359805
v 37.97112 62.1236 8.786586
v 38.51358 63.22368 8.221572
v 39.59959 61.34683 7.620203
v 33.28696 63.66453 11.95297
v 32.72387 62.7145 12.42461
v 32.37121 60.05429 12.95729
v 32.00787 61.56717 13.0149
v 35.42327 57.24948 11.24857
v 34.02859 64.73963 11.34787
v 42.5059 61.88618 5.009612
v 42.15079 62.85855 5.170028
v 43.84715 60.72879 3.97024
v 44.21022 62.3884 3.285072
v 44.14846 52.51994 5.179239
v 40.80322 63.17781 6.336382
v 41.52701 64.3381 5.463921
v 42.25535 64.92672 4.690722
v 43.16157 64.00917 3.991003
v 39.61544 63.53387 7.295001
v 40.51637 64.88178 6.307164
v 40.7708 66.55668 5.778518
v 43.8857 63.36717 3.412611
v 44.58804 57.04822 3.987645
v 45.00792 59.67545 3.075672
v 44.44122 58.54852 3.842712
v 45.84455 57.33997 2.701475
v 46.45559 59.08831 1.729021
v 45.13308 60.98768 2.648624
v 46.64317 61.04993 1.094372
v 47.26496 60.22025 0.6234183
v 45.37683 61.96384 2.20927
v 46.19387 63.05901 1.156084
v 48.08803 62.48779 -0.7940565
v 48.45075 60.49376 -0.7810838
v 44.9115 63.55341 2.37524
v 48.92352 61.1407 -1.485421
v 49.75903 59.45541 -2.109037
v 50.40065 58.5112 -2.755103
v 50.54997 56.41256 -2.547631
v 50.74924 60.50478 -3.636332
v 51.71244 59.44699 -4.735573
v 52.2393 58.09491 -5.200975
v 50.85121 57.71249 -3.212154
v 51.4553 56.39104 -3.792123
v 52.65897 57.06265 -5.64144
v 43.67253 39.60436 8.969162
v 42.62837 39.13259 10.00343
v 42.1217 39.78115 10.2545
v 41.612 39.23973 10.7222
v 41.32147 40.04257 10.74908
v 41.24804 41.08488 10.58072
v 43.75755 37.44369 9.277728
v 44.84232 38.40251 8.27914
v 33.33427 66.72761 11.58218
v 31.62803 67.15675 12.63028
v 34.31013 65.7832 11.02707
v 31.63571 64.99773 12.8795
v 30.92889 65.52606 13.25885
v 31.36485 61.95223 13.38564
v 30.96619 58.88953 13.94576
v 29.54796 60.74744 14.55096
v 30.17226 63.01444 13.9715
v 30.97648 63.93129 13.40047
v 29.3094 63.49546 14.41324
v 30.1287 64.58248 13.842
v 33.70799 58.1117 12.29657
v 32.53139 58.58761 13.00509
v 31.77372 57.83244 13.53486
v 30.10513 58.54823 14.45905
v 29.87064 56.76186 14.78904
v 28.65458 57.51827 15.36317
v 31.05381 55.97656 14.22824
v 29.69614 55.0123 15.14027
v 28.859 55.44004 15.53381
v 28.31829 59.46716 15.33357
v 30.99398 54.15475 14.50662
v 32.51254 53.78264 13.63687
v 31.34076 52.12634 14.61163
v 33.26555 56.12002 12.8297
v 32.11748 56.23972 13.53044
v 33.80511 53.23539 12.89761
v 26.70873 59.89197 16.10072
v 27.29017 61.12698 15.71417
v 28.19482 62.44465 15.13943
v 34.90135 54.32429 11.97539
v 33.38685 51.44428 13.43948
v 35.00646 52.01276 12.29064
v 34.04494 50.29502 13.22084
v 35.0565 48.62734 12.87482
v 35.83129 50.30558 12.04644
v 35.82949 47.71946 12.54177
v 34.68277 46.88011 13.45896
v 33.68849 48.08278 13.85059
v 33.81096 46.34579 14.08518
v 33.04082 47.23158 14.39154
v 30.88775 49.27706 15.33355
v 31.07329 50.9913 14.94633
v 36.44662 52.21227 11.2749
v 37.06058 53.99097 10.51035
v 28.81316 65.11051 14.53892
v 27.99422 64.79844 15.01205
v 31.72623 48.12193 15.00941
v 26.95714 57.7151 16.2399
v 26.30095 58.21423 16.50186
v 25.2143 58.18068 17.00285
v 24.92527 59.74474 16.94101
v 25.81932 61.30324 16.4174
v 23.51519 58.80669 17.64587
v 23.62996 60.22118 17.45185
v 24.51327 60.43528 17.06277
v 24.10812 61.06747 17.17362
v 24.06466 56.855 17.65764
v 21.70643 58.29528 18.38367
v 21.72711 59.54514 18.23929
v 22.75681 55.68306 18.30532
v 21.11189 56.47785 18.7893
v 52.53159 51.00122 -4.5085
v 52.1729 54.26583 -4.473133
v 52.60836 53.43291 -4.991873
v 53.92043 52.23204 -6.932716
v 53.7797 54.00006 -6.889452
v 54.48034 53.67925 -8.002505
v 55.44865 53.08256 -9.59711
v 54.94553 51.73787 -8.619362
v 54.99311 51.05464 -8.679757
v 55.18568 55.19581 -9.474555
v 54.38225 55.95889 -8.218393
v 53.56022 55.94526 -6.783672
v 54.48782 57.47375 -8.787279
v 53.49178 58.03669 -7.249056
v 53.9412 59.38409 -8.281015
v 52.59212 55.9119 -5.353618
v 54.76506 58.63941 -9.552038
v 55.72977 56.22729 -10.75139
v 55.51221 57.51426 -10.6268
v 55.94011 57.64067 -11.42752
v 52.87486 59.74666 -6.703882
v 53.23507 60.63261 -7.480006
v 54.48032 60.63458 -9.621872
v 52.91206 57.90026 -6.12858
v 54.00989 60.69508 -8.836054
v 54.08158 61.79403 -9.306273
v 54.87371 59.7165 -9.987482
v 55.92903 53.50113 -10.52258
v 56.00617 54.75286 -10.91321
v 55.91402 52.1223 -10.40272
v 55.67438 50.64481 -9.868899
v 40.10658 41.8059 11.24728
v 37.84666 42.79813 12.43861
v 34.16373 57.15448 12.1292
v 45.06116 54.9912 3.89154
v 39.07199 54.09693 9.022844
v 27.94469 56.38038 15.89859
v 26.69468 56.01753 16.56203
v 27.85966 54.92815 16.12364
v 28.07107 53.27849 16.25733
v 26.21135 54.83728 16.94902
v 25.94136 53.34639 17.28956
v 26.84626 52.43346 16.99654
v 29.7204 53.4464 15.3539
v 26.89993 51.10484 17.1546
v 24.13981 52.20897 18.22647
v 24.0141 54.80962 17.91591
v 22.81181 54.02449 18.50146
v 21.00696 55.23297 18.99894
v 21.43893 52.94073 19.16784
v 19.24803 55.97139 19.47748
v 22.11189 51.23473 19.17196
v 35.38559 55.479 11.49429
v 56.22706 51.97351 -11.04058
v 41.40526 66.95158 5.10876
v 39.82462 66.38078 6.643259
v 39.48513 67.24294 6.788983
v 56.89579 51.83148 -12.29868
v 29.65552 51.48805 15.69175
v 28.05326 51.84126 16.46809
v 30.02596 50.13201 15.6819
v 28.0031 49.85002 16.76694
v 29.62922 48.46523 16.11952
v 28.41207 47.76933 16.84072
v 27.07775 48.12412 17.44516
v 27.78668 46.91348 17.24856
v 20.00022 57.89769 19.00668
v 30.01122 46.83837 16.14106
v 28.91785 44.9682 16.8837
v 30.33028 45.22262 16.1718
v 27.49943 45.73196 17.47463
v 30.86016 43.29814 16.21005
v 29.45936 43.51545 16.84896
v 31.80795 44.40122 15.52772
v 30.66753 41.81544 16.51209
v 29.2679 42.41378 17.06491
v 27.7382 43.68523 17.58912
v 32.09816 40.93905 16.00982
v 30.41619 40.52369 16.83317
v 31.64155 46.53323 15.32466
v 32.01966 45.62307 15.25319
v 33.24668 45.30984 14.58844
v 56.54781 56.28298 -12.26116
v 56.69566 54.55633 -12.18278
v 57.16139 55.31095 -13.31369
v 40.57037 61.79296 6.749433
v 32.90781 67.97855 11.68415
v 52.65823 61.18617 -6.76233
v 51.99496 61.36202 -5.84012
v 52.78109 62.49126 -7.363644
v 53.43941 62.01027 -8.280464
v 51.96032 62.95921 -6.294337
v 53.05639 63.2818 -8.043775
v 51.08664 62.61417 -4.928336
v 51.24404 63.80238 -5.522653
v 36.9171 64.80293 9.266222
v 35.6855 64.68773 10.21917
v 27.22464 64.37637 15.4443
v 58.08183 50.40942 -14.8919
v 58.23049 48.97853 -15.18359
v 58.50549 50.19371 -15.83001
v 58.9332 49.74089 -16.75841
v 57.72264 51.80044 -14.01785
v 58.38398 52.18008 -15.54459
v 58.88776 51.22202 -16.6603
v 59.07932 52.55123 -17.07816
v 59.07056 50.11279 -17.05999
v 57.96295 54.03802 -14.75003
v 58.67292 53.88571 -16.29041
v 57.47226 53.21146 -13.64157
v 56.49769 52.931 -11.58568
v 57.70274 55.32339 -14.35644
v 57.03114 56.77671 -13.3231
v 57.45142 57.17594 -14.24178
v 58.36247 55.02296 -15.74595
v 58.13795 55.58839 -15.34151
v 57.76953 57.54059 -15.0025
v 58.47078 56.20848 -16.15226
v 58.87952 55.1309 -16.8225
v -65.13737 35.39194 -22.29338
v 42.65164 23.40543 3.541896
v 19.94898 -30.36906 9.183444
v -8.537585 -54.4796 13.40017
v -7.364834 -54.89816 13.43291
v -7.838966 -57.49559 10.76271
v -35.13396 -38.65593 3.684392
v -36.89185 -36.90371 3.288311
v -36.03498 -36.26275 3.962178
v -24.62484 -82.36863 -16.25454
v -45.40981 -67.09417 -39.8441
v -45.48415 -66.96973 -40.6235
v -54.33738 34.57402 2.701336
v -54.49716 35.13125 2.575454
v -54.13968 35.02755 3.077269
v -53.74763 35.30122 3.557473
v -36.56083 7.458826 5.014562
v -35.49883 6.432201 5.245996
v 10.99584 -29.42972 13.31952
v 12.6261 -31.99794 13.00587
v 12.90978 -29.70288 12.33318
v 15.13194 -29.6356 11.19169
v 35.08305 45.71605 13.46721
v -65.29638 -17.83454 -29.54296
v 66.42398 4.324896 -40.75347
v 66.61216 3.605524 -43.6921
v 66.64893 4.847452 -42.38098
v 66.3139 1.465095 -44.23026
v 66.89394 6.271746 -43.07051
v 66.91409 4.523485 -45.27191
v 67.02802 6.822801 -43.76258
v 65.53475 -1.141625 -40.87524
v 65.97073 -0.2659006 -44.45925
v 65.55683 -1.857211 -42.92787
v 66.71046 3.186334 -46.12515
v 66.44684 1.833938 -46.10684
v 65.46928 -2.652085 -43.92506
v 65.91177 -0.7707359 -45.44928
v 65.65519 -2.319408 -46.27932
v 65.11546 -4.090702 -43.23941
v 65.38845 -3.226679 -44.81715
v 65.26756 -2.89234 -41.47874
v 28.11869 -28.98777 6.789282
v -31.4629 -4.964506 7.483977
v -31.40365 -3.029856 6.970498
v 27.48792 -14.05173 8.700252
v 45.42025 -54.69835 -21.9973
v 43.80927 -58.49149 -23.59964
v 43.15419 -58.47363 -22.41879
v 42.59414 -60.99156 -24.62466
v 41.86877 -63.30865 -26.72657
v 43.67432 -61.69687 -28.13124
v 42.99339 -62.95055 -28.88076
v 41.84798 -64.55135 -29.17292
v 39.91611 -65.96513 -27.11469
v 40.93017 -65.96552 -30.01354
v 40.57148 -64.08389 -25.19411
v 41.4966 -66.02125 -32.39153
v 42.80081 -64.29343 -31.74162
v 43.47588 -63.81901 -32.91061
v 42.12821 -65.77032 -34.70896
v 39.96578 -67.69513 -32.33423
v 43.98316 -62.53268 -30.86927
v 44.22742 -61.9155 -30.13896
v 19.79132 -79.98243 -10.83087
v 60.39309 29.96595 -20.99784
v 60.44991 30.79647 -21.18071
v 26.71138 49.02002 17.50831
v -10.14551 1.218812 22.65411
v -9.186706 2.655812 23.26917
v -21.28716 66.78421 19.01239
v -19.3553 64.85855 19.6644
v -17.53695 64.34805 20.05389
v -18.64912 63.28445 19.95158
v -20.519 63.28077 19.57202
v -19.20714 66.93085 19.43407
v -18.58036 66.11153 19.65549
v 26.80316 63.0575 15.7994
v 22.27047 -30.58352 8.315488
v 20.87456 -29.74177 8.758069
v 23.47913 -28.30943 7.938872
v 23.65714 -30.40903 7.864195
v 24.19419 -31.55187 7.630788
v 22.9841 -32.80202 8.053552
v 24.74278 -29.76578 7.559579
v 25.01619 -28.2421 7.614328
v 24.3705 -25.93715 7.984319
v 22.13244 -27.06463 8.294981
v 23.03032 -24.78407 8.265141
v 25.0048 -23.96306 8.222003
v 20.35576 -28.56831 8.854627
v 21.21872 -28.08186 8.558436
v 21.69265 -25.03804 8.412126
v 21.01421 -26.82381 8.542801
v 24.72608 -32.6525 7.349146
v 23.50404 -33.22494 7.816481
v 23.91739 -34.13153 7.574265
v 27.18617 -74.3466 -15.89941
v -64.75835 26.32228 -20.71296
v 24.9413 61.99984 16.74571
v 25.62045 62.94134 16.33856
v 34.1083 44.62139 14.21528
v -65.94328 24.29045 -23.27571
v -65.38879 26.15549 -22.19926
v -66.44293 23.23732 -24.24691
v -66.07719 20.54527 -22.97861
v -66.65691 19.35427 -24.08359
v -67.02566 22.32462 -25.55979
v -66.8418 16.77796 -24.12316
v -65.83324 16.88797 -21.88734
v -67.65527 16.41664 -26.03722
v -67.02705 14.42947 -24.12557
v -67.35839 20.25532 -26.02619
v -67.20725 23.60489 -26.30551
v -67.99796 13.83755 -26.5306
v -67.7513 19.80509 -26.99549
v -68.68273 12.59829 -28.36282
v -68.63407 14.31702 -28.4644
v -65.78313 15.59286 -21.57398
v -66.27367 27.60507 -24.59709
v -65.76665 28.46379 -23.43497
v -68.32206 15.51893 -27.7336
v -68.04438 16.75583 -27.18584
v -68.04845 18.19534 -27.48001
v -68.30083 19.24149 -28.46561
v -67.80998 20.80729 -27.38453
v -68.50983 17.16855 -28.62922
v -22.73577 3.015087 7.832253
v -22.71472 4.589846 7.224543
v -21.28009 5.625083 7.392544
v -38.24858 -72.65309 -26.56665
v -32.02949 -77.67397 -24.84412
v -30.77656 -78.48083 -22.86392
v -33.76875 -76.38595 -25.61523
v -29.98496 -79.18706 -25.42305
v -32.86175 -77.18024 -26.63683
v -29.56733 -79.44599 -23.71887
v -34.81554 -75.79131 -27.75499
v -36.30844 73.07538 11.72322
v -63.97527 55.2956 -18.50078
v -63.42342 53.76257 -17.11649
v 40.84856 32.32397 10.0141
v -18.88713 -18.08239 17.32648
v -40.03638 41.46671 14.31331
v -41.48141 41.63662 13.46323
v -35.55916 5.076796 5.205021
v -35.38221 4.000566 5.244222
v 39.08041 -65.87899 -25.07398
v 38.48771 -66.80044 -25.4137
v 38.71069 -66.97946 -26.28032
v 37.72568 -67.9211 -25.86569
v 65.4847 13.14709 -32.78191
v 65.9341 15.50187 -35.12886
v 65.00486 11.78753 -30.8658
v 65.37126 11.70691 -32.30367
v 66.03457 14.11504 -35.41661
v 16.31165 -77.78121 -3.867497
v 14.67543 -78.42033 -2.643359
v 15.26548 -79.92899 -4.476042
v 16.12206 -81.27454 -7.053268
v 14.386 -81.14359 -4.83125
v 13.52029 -78.07906 -1.387233
v 13.86793 -83.2696 -7.436971
v 16.02829 -82.45131 -8.932444
v 12.6838 -83.24593 -5.9238
v 11.27292 -82.34476 -3.213032
v 12.57518 -82.47572 -4.602287
v 10.23297 -84.47991 -5.582226
v 10.34266 -83.72952 -4.35126
v -46.2237 15.51943 0.2945852
v -44.8453 14.08895 1.621405
v -44.53774 15.63309 1.736406
v -45.12307 16.98712 1.020572
v -43.87946 16.4994 2.011471
v -44.11449 14.73428 2.151413
v -46.74682 16.76085 -0.2969381
v -46.4218 18.09193 0.01657805
v -43.04066 15.94854 2.699396
v -44.00801 14.1352 2.290438
v -16.53319 -23.23798 13.41613
v -15.98786 -22.90094 15.11767
v -39.0479 42.02652 14.70897
v -37.8841 42.14654 15.23891
v -39.21165 40.93277 14.9049
v 23.48353 51.06255 18.67641
v 24.90861 50.9029 18.10046
v -38.18155 77.37078 8.679538
v -39.40433 77.67931 7.579536
v 11.73075 -27.8476 12.56842
v 11.02376 -31.27734 13.76675
v 9.527593 -30.58555 14.51374
v 9.775687 -32.41132 14.74452
v 8.56613 -31.46382 15.26951
v 9.016049 -28.6484 14.39427
v 7.956728 -27.02815 14.98417
v 10.08249 -27.64278 13.46114
v 7.781569 -30.12612 15.49236
v 6.868362 -27.47738 15.86836
v 6.490686 -26.49412 16.32216
v 5.516499 -27.70668 16.95659
v 5.467622 -25.87781 17.34403
v 3.986164 -28.73507 17.97328
v 5.979914 -29.35513 16.63731
v 6.309979 -30.3779 16.50217
v 5.095078 -31.2999 17.28373
v 4.350836 -29.9633 17.67783
v 6.599468 -24.34232 16.85386
v 6.964497 -25.56545 16.20004
v 5.527523 -23.76966 17.7381
v 5.133265 -23.04106 18.09014
v 6.534781 -23.27609 17.38301
v 3.482742 -26.82917 18.60158
v 4.271744 -25.86385 18.30289
v 3.901792 -24.98493 18.83231
v 3.395368 -30.6704 18.09988
v 3.072333 -28.77541 18.4431
v 0.9312565 -29.93102 18.85591
v 1.32353 -28.80866 19.05495
v 1.929672 -27.52141 19.2216
v 6.906196 -32.0032 16.34933
v 3.943968 -23.70127 18.95125
v 4.550533 -22.59588 18.4843
v 6.092737 -21.8334 17.75246
v 2.687062 -25.64695 19.5278
v 8.254323 -25.79767 15.00726
v 7.921307 -24.57015 16.01398
v 7.632134 -33.09589 16.09999
v 19.1233 -81.40801 -12.68571
v 20.01414 -81.14462 -14.15662
v 18.70316 -82.22344 -14.56414
v -70.73303 5.982148 -38.69859
v -20.13411 21.39422 6.614446
v -20.65801 21.44764 6.288809
v -45.6912 35.03058 10.66726
v 59.21423 26.35634 -17.99664
v 8.633686 -38.64569 16.02125
v 8.587899 -36.39485 16.02699
v 61.63325 40.48563 -24.6432
v 62.30307 40.42372 -26.78053
v 62.2355 39.13127 -26.62777
v 62.83122 40.22342 -28.46123
v 63.13254 37.78046 -29.4857
v 63.71675 38.33645 -31.13218
v 63.38582 35.86629 -30.17845
v 62.86047 35.90784 -28.52204
v 63.64098 37.12963 -31.08501
v 63.993 35.96627 -32.34016
v 64.05168 38.92167 -32.37275
v 64.04707 37.4952 -32.47432
v 63.88071 34.87781 -31.85695
v 62.45453 35.68999 -27.12328
v 64.48491 36.21604 -33.96395
v 64.54264 34.54682 -34.1759
v 64.15939 34.55139 -32.87486
v 64.66357 36.89245 -34.64686
v 64.46049 38.14725 -33.90028
v 62.82912 42.52437 -28.24945
v 63.24891 41.35957 -29.64125
v 62.75691 43.64689 -27.8997
v 63.02978 43.16542 -28.71454
v 62.92403 42.6935 -28.55529
v 63.35585 41.67062 -29.89054
v 61.99089 35.26133 -25.67052
v 61.91391 32.56174 -25.31061
v 62.45086 33.72535 -26.96705
v 61.23668 33.39623 -23.4208
v 61.62928 30.31808 -24.30709
v 60.90782 30.73288 -22.3969
v 61.72873 28.90785 -24.39461
v 60.79084 28.74701 -21.96759
v 62.26847 28.23964 -25.86019
v 61.76817 26.96051 -24.23955
v 61.16783 27.13748 -22.71739
v 62.40545 30.26206 -26.49882
v 62.83589 31.73547 -28.01153
v 62.56653 28.46219 -26.72429
v 62.91529 29.03498 -27.84762
v 62.5918 26.76401 -26.53148
v 63.10128 27.18872 -28.08717
v 61.71193 25.56249 -23.8662
v 62.86447 25.34169 -27.05801
v 62.01928 24.70456 -24.54847
v 63.07792 23.5703 -27.26749
v 62.83427 21.75911 -26.16129
v 62.32485 21.87836 -24.82822
v 62.21409 19.29099 -24.07471
v 63.48946 19.72649 -27.53682
v 63.61686 22.28683 -28.55508
v 63.95853 18.54976 -28.63591
v 64.15575 21.39653 -30.03948
v 63.02401 33.17669 -28.86338
v 63.29831 32.30943 -29.67283
v 63.24874 30.92829 -29.18925
v 62.97608 34.56206 -28.75875
v 63.36417 34.01425 -30.05751
v 63.91962 32.82064 -31.91356
v 63.80682 32.07534 -31.45318
v 64.54528 32.85091 -34.2456
v 64.25681 31.54262 -32.9311
v 64.60017 33.95159 -34.37757
v 64.80467 32.60958 -35.21998
v 64.82713 31.03507 -35.0743
v 64.47459 30.54494 -33.59962
v 64.88272 33.50949 -35.56615
v 65.08901 32.42748 -36.28854
v 64.86411 19.93939 -32.01305
v 65.19012 16.78046 -32.37585
v 64.45139 17.10516 -29.81952
v 64.87468 29.03339 -34.8298
v 65.12828 30.1993 -36.14089
v 64.55787 29.43892 -33.67861
v 64.69865 27.9871 -33.84756
v 65.17583 28.15649 -35.87403
v 65.50161 30.48047 -37.67971
v 65.75929 28.76977 -38.36811
v 65.62667 26.96692 -37.22005
v 65.42263 24.64407 -35.70885
v 65.03625 26.73582 -34.76486
v 64.8589 25.84395 -33.75609
v 65.08561 23.77172 -33.98858
v 64.46014 25.82591 -32.17477
v 64.4663 27.50182 -32.79965
v 64.27927 28.6245 -32.36078
v 64.25148 23.9322 -31.01045
v 64.78423 22.82465 -32.55404
v 64.18915 25.62567 -31.26546
v 63.22276 26.06855 -28.23263
v 64.1532 30.17359 -32.36065
v 63.79585 31.43129 -31.31828
v 63.66274 30.51836 -30.45056
v 39.49257 -67.7377 -30.42162
v 39.79307 -66.98609 -29.12918
v 62.97681 -6.671498 -28.26996
v 57.64784 -29.2906 -26.64131
v 57.30105 -30.04727 -26.13215
v 17.65892 -80.56118 -8.215221
v 18.61189 -80.56835 -9.724931
v 17.24208 -81.71124 -9.491765
v -6.876941 8.941598 22.66835
v 3.151121 -31.77794 18.12453
v -26.82036 -81.18254 -22.3799
v -30.52417 -78.812 -26.63183
v -32.04932 -77.82973 -27.94578
v -33.17805 -77.0183 -28.1977
v -17.54038 -24.92131 11.86775
v -52.36544 35.67066 5.172784
v 49.37967 62.50075 -2.476358
v 50.25706 62.82517 -3.79194
v 48.48575 62.77806 -1.378183
v 49.58601 63.6774 -3.093045
v 50.18265 64.36639 -4.16667
v -68.67355 11.07283 -28.21227
v -57.95992 -50.92822 -41.44813
v -58.83259 -48.982 -40.7229
v -58.98041 -49.0458 -42.7155
v -59.12794 -48.0156 -39.44402
v 66.98044 4.281181 -46.91014
v -65.05377 38.56824 -22.10834
v 30.97252 -73.48441 -22.20166
v 29.05645 -75.1617 -21.60585
v 29.39312 -75.37231 -23.33933
v 36.59255 -68.91974 -25.2799
v 35.66577 -70.13778 -25.78898
v 37.03382 -69.24578 -27.13875
v 34.68916 -71.41685 -26.46375
v 35.2049 -71.37093 -27.74682
v 36.21213 -70.28821 -27.68483
v 30.47164 -44.36356 0.9286429
v -1.609863 -83.99994 -0.09388643
v -2.221425 -82.39482 1.646423
v -46.38745 75.63805 2.054191
v -45.67788 75.79569 2.745488
v -45.52068 78.4881 1.394354
v -46.10392 77.03078 1.620966
v -44.66898 78.62505 2.229135
v -43.03958 78.53796 3.971997
v -42.48959 77.28035 5.115318
v -46.6507 77.33424 0.8387907
v -46.73423 78.58115 0.08884868
v -43.17118 75.39068 5.370683
v 26.20002 50.24296 17.59909
v 33.50422 43.45548 14.78211
v 32.38275 42.40881 15.57239
v 40.18789 -67.60854 -33.6151
v 41.47993 -66.49886 -36.66381
v 40.02941 -67.84498 -35.28287
v 43.56675 -64.2942 -35.6554
v 41.59343 -66.23578 -39.81011
v 39.90078 -67.9027 -37.71099
v 53.99446 -40.94086 -26.24872
v 54.98874 -38.18134 -26.37005
v -15.44621 -46.29702 10.2528
v 54.48458 31.66335 -5.820033
v -50.35762 77.49189 -3.563513
v 34.62748 42.64223 14.37861
v 36.06043 43.59133 13.28359
v 36.22155 44.95889 12.88126
v -39.6672 -72.14146 -34.03805
v -40.19999 -71.67334 -34.93034
v -35.96898 -74.85914 -27.47733
v -66.10089 39.44818 -24.99436
v -65.49875 39.57856 -23.34163
v -65.72029 41.95545 -24.13882
v -66.33325 40.64485 -25.99798
v -66.54431 41.83183 -26.683
v 59.49636 47.53846 -18.26063
v 60.1912 46.91294 -20.02864
v 59.88989 48.1767 -19.17498
v 60.52242 48.53904 -20.77859
v 60.8115 46.70486 -21.80449
v 60.54185 47.48078 -20.99731
v 58.96096 48.66702 -16.86156
v 59.3967 49.38055 -17.86188
v 59.66497 49.38046 -18.54011
v 60.03978 50.79284 -19.33939
v 60.20773 49.526 -19.84387
v 60.76997 25.54482 -21.54798
v 60.12304 26.69989 -20.12281
v 60.11934 28.69426 -20.20666
v 59.86978 24.74954 -19.39034
v 26.40747 -46.21679 1.218358
v 27.63594 -46.81437 0.5517016
v 57.82137 -29.65455 -27.60271
v 57.40834 -30.60641 -27.01836
v -52.55889 -58.83905 -48.21415
v -11.12679 -4.924543 25.49128
v 56.00937 -37.01215 -28.34798
v 55.46 -38.81231 -28.37442
v 55.94808 -39.96688 -31.1906
v -43.58765 13.59468 2.59197
v -43.00351 14.77993 2.769361
v -42.06387 14.1129 3.521129
v -40.59055 -71.44415 -33.42307
v 44.35231 -1.84922 1.184625
v -50.00335 17.44201 -3.388054
v -48.7921 15.14931 -2.289253
v -49.50346 18.20004 -2.871701
v -47.70152 16.63312 -1.299342
v -47.4382 15.53916 -0.9697086
v -61.17448 -40.14202 -34.55265
v -22.58566 -25.6072 9.522658
v -20.6656 -26.99485 10.42184
v -22.23241 -27.7003 9.98145
v -21.37637 -29.71702 10.69146
v -24.63209 -26.16167 8.981931
v -23.63895 -28.76078 9.563784
v -24.73491 -28.37251 9.119617
v -25.52841 -27.27134 8.793888
v -26.32895 -28.94259 8.629953
v -24.97474 -30.17528 9.213431
v -23.68897 -30.13802 9.733784
v -22.74663 -31.34298 10.30954
v -24.7497 -32.23277 9.480118
v -22.53126 -32.78103 10.58939
v -23.59161 -33.67202 10.13548
v -25.07999 -34.50026 9.417335
v -24.07754 -35.62873 9.934941
v -25.32749 -36.01903 9.241301
v -26.8711 -34.52651 8.524667
v -22.43979 -36.90722 10.83252
v -26.83535 -33.11436 8.58773
v -26.21006 -31.09029 8.787642
v -24.46978 -38.8189 9.352814
v -25.34773 -37.75244 9.028924
v -25.21171 -38.69016 8.929841
v -27.30258 -36.93504 8.120157
v -26.88474 -38.51332 8.044806
v -20.60258 -32.45589 11.54307
v -28.23402 -31.30691 8.005377
v -27.86638 -30.06747 8.145801
v -18.57456 -30.74968 12.26143
v -19.38887 -27.80898 11.1488
v -17.70415 -28.21771 12.04949
v -18.99162 -32.96312 12.47522
v -21.9017 -35.47766 11.13056
v -20.56339 -36.30058 11.95765
v -21.31605 -38.68959 11.45588
v -23.22717 -38.53978 10.20397
v -22.1452 -40.67327 10.46168
v -21.12196 -40.67125 11.15791
v -20.14684 -40.3414 11.92861
v -18.93327 -37.26969 12.96188
v -19.39719 -35.36989 12.56561
v -19.16704 -38.7234 12.81414
v -17.65647 -36.74595 13.7243
v -17.81566 -38.69405 13.68897
v -18.24833 -39.87169 13.28238
v -16.2867 -40.12634 14.43677
v -17.50855 -41.078 13.37634
v -18.79531 -40.95958 12.59955
v -15.87751 -37.28696 14.85166
v -16.8729 -34.43676 13.91511
v -14.24269 -40.16375 15.52399
v -21.14541 -34.41063 11.48684
v -17.47774 -32.37274 13.19062
v -15.89124 -35.67365 14.65224
v -19.97017 -42.61278 10.86888
v -14.95359 -34.12453 14.94355
v -13.54042 -32.78166 15.4808
v -11.05839 -33.9385 16.97558
v -13.21441 -35.16505 16.03825
v -14.93278 -31.92773 14.50231
v -12.38079 -29.02149 15.42319
v -15.44024 -30.79544 13.96405
v -12.51541 -31.18548 15.77855
v -11.83084 -32.3586 16.38486
v -17.08757 -30.4847 12.98475
v -16.45086 -29.66569 13.11402
v -13.9174 -29.22623 14.44782
v -15.08237 -28.48625 13.5611
v -27.99067 -37.97907 7.574384
v -28.77075 -39.09037 6.890777
v -30.24283 -36.89967 6.682678
v -26.13535 -39.845 8.038317
v -26.77823 -40.81178 7.284876
v -28.99449 -35.51294 7.469092
v -21.50481 -33.37859 11.18699
v -14.48541 -27.29395 13.75025
v -13.18451 -28.13904 14.68783
v -12.81204 -25.89589 15.06262
v -11.40541 -25.42848 16.22987
v -10.95165 -26.57822 16.43052
v -11.93232 -29.66611 15.84954
v -10.97549 -31.13907 16.70028
v -8.502193 -33.45246 17.94749
v -8.055197 -30.23572 18.16545
v -10.25294 -29.85162 17.01319
v -10.56357 -36.1394 17.47818
v -11.91049 -35.5297 16.77286
v -13.08988 -36.61733 16.30876
v -11.88403 -37.05333 16.93546
v -8.849936 -35.91855 18.05361
v -8.800402 -37.3695 18.13677
v -11.02839 -39.12578 17.22551
v -12.36089 -38.73465 16.71967
v -13.59374 -37.81435 16.11866
v -6.64335 -32.63136 18.26807
v -5.830391 -30.22341 18.71242
v -4.821229 -32.89987 18.22018
v -6.909338 -34.81787 18.24624
v -6.217968 -36.94055 18.46029
v -5.31678 -34.50393 18.17227
v -4.698631 -38.12361 18.5989
v -7.408437 -37.72652 18.43286
v -7.18246 -38.96407 18.36349
v -6.07925 -39.45894 18.45682
v -9.185228 -40.12315 17.62874
v -6.978638 -41.0818 17.81123
v -7.917264 -42.01381 17.00269
v -3.842911 -37.34011 18.38695
v -9.541109 -38.84232 17.79552
v -2.580673 -33.1557 18.03584
v -3.658972 -38.32623 18.58545
v -4.250063 -39.71959 18.63619
v -4.755465 -41.32697 18.1502
v -3.420378 -40.21964 18.57389
v -1.606212 -38.80123 18.6148
v -2.073014 -39.88356 18.62638
v -0.2691385 -37.82475 18.505
v -3.320661 -35.34883 18.02643
v -1.686737 -36.24611 18.15144
v -4.827535 -42.65038 17.35394
v -6.617133 -42.46227 17.05984
v -3.35343 -42.11066 17.90979
v -4.027731 -43.69646 16.46534
v -23.17067 -40.88302 9.62059
v -27.71716 -26.7895 8.270736
v -29.41165 -27.86183 7.871239
v -27.9642 -28.83878 8.144548
v -29.55091 -29.43122 7.690277
v -3.147988 -30.24082 18.80447
v -10.6394 -27.87521 16.61666
v -10.40062 -24.74338 17.20204
v -9.083214 -24.11212 18.46639
v -8.642566 -25.77683 18.55795
v -9.302442 -27.56739 17.69349
v -8.023883 -28.20658 18.42239
v -6.731936 -27.03181 19.36251
v -5.910698 -26.41929 20.08986
v -7.277203 -24.55482 20.07502
v -6.329341 -24.62222 20.87329
v -5.011225 -26.0331 20.83419
v -7.20543 -22.88174 20.66729
v -6.26483 -23.30412 21.73724
v -6.602131 -22.39438 21.64886
v -5.283104 -23.71568 22.61187
v -5.021415 -24.90911 21.75354
v -3.693591 -24.41361 23.10402
v -3.334167 -25.27294 21.82117
v -7.19261 -22.29006 20.91934
v -6.388943 -22.20251 22.05831
v -6.825158 -21.6579 21.53486
v -5.693235 -22.76458 23.10143
v -5.623669 -22.49668 23.72994
v -4.770445 -23.59079 23.73272
v -2.403607 -24.47718 23.36447
v -6.018831 -22.15755 22.83836
v -5.543389 -22.7211 24.2875
v -5.970673 -21.96821 23.27369
v -7.381346 -21.23181 20.85495
v -6.701507 -20.62993 21.46661
v -6.427442 -21.0975 22.0477
v -6.379132 -20.58806 21.86846
v -6.198796 -21.19462 22.58133
v -7.800306 -22.35283 20.07035
v -8.576297 -22.58074 19.6537
v -8.449122 -21.53139 19.7104
v -8.176217 -20.73155 19.83214
v -3.529938 -26.40791 21.12905
v -3.056332 -26.07458 21.49109
v -3.678327 -26.75832 20.72759
v -5.089194 -23.11032 25.2552
v -7.531459 -19.79324 19.85362
v -6.789096 -19.96337 20.96788
v -7.854675 -19.62455 19.31306
v -7.450909 -19.63754 19.922
v -7.121657 -19.71299 20.47438
v -5.393316 -22.84468 25.0098
v -2.620108 -24.00444 24.90776
v -2.102989 -23.34182 27.8595
v -1.557848 -23.95423 25.47464
v -0.9388493 -24.05688 24.73209
v -0.7576521 -23.3448 27.56532
v -8.313017 -23.68033 19.28668
v -4.907633 -27.96189 19.58357
v -2.480723 -25.42995 21.69706
v -1.491405 -25.00771 22.05812
v -0.5710302 -25.75998 21.33826
v -1.118413 -26.16172 21.17855
v -1.887424 -26.73038 20.74364
v -0.5808568 -26.43743 20.75715
v -6.146507 -21.37421 23.26556
v -14.11718 -25.74582 14.13299
v -13.25193 -24.96583 14.98942
v -14.35107 -23.33204 15.80257
v -13.56821 -24.46296 15.06535
v -12.19654 -23.98191 16.19019
v -13.60944 -23.09008 16.35938
v -11.70947 -23.51992 16.69753
v -12.45197 -22.13388 17.18102
v -11.33133 -22.82818 17.1432
v -10.96238 -22.34339 17.72113
v -13.00816 -22.26159 17.08186
v -11.42288 -21.02576 17.38224
v -11.93987 -21.63292 17.37212
v -10.65077 -20.9678 17.39664
v -10.11085 -20.74709 17.47238
v -10.57108 -21.74853 17.81344
v -15.25035 -24.82553 13.55175
v -15.4165 -24.18036 13.78629
v -15.18518 -23.57549 14.69154
v -14.16162 -22.55032 16.75668
v -13.23575 -21.70028 17.33069
v -14.99237 -22.93157 16.05046
v -10.00886 -21.22967 17.92801
v -9.859914 -22.40859 18.44904
v -9.251261 -22.59147 18.4904
v -16.21785 -22.06295 16.89403
v -14.73368 -22.13699 17.14326
v -15.10541 -21.89575 17.39939
v -15.63424 -21.70834 17.6166
v -14.44807 -21.49308 17.80246
v -15.05282 -21.42337 17.97231
v -2.631847 -27.73688 20.07081
v -4.227104 -27.53584 19.95324
v -16.61486 -43.23886 12.23818
v -16.78042 -42.48539 12.96366
v -18.24359 -43.10489 11.50432
v 0.009625794 -23.54544 25.1783
v 0.5120931 -23.25686 24.48656
v -0.3243592 -23.99626 23.31238
v -9.180585 -21.10652 18.68229
v -2.412984 -43.03241 17.30516
v -2.403612 -44.02321 16.22966
v -4.798687 -44.57085 15.16987
v -16.03235 -25.60782 12.71338
v -16.54369 -24.05945 12.72519
v -16.24306 -27.6761 12.71304
v -5.969297 -22.11252 24.80408
v -6.103322 -21.78798 24.06438
v -6.283313 -21.15198 23.62886
v -6.790924 -21.25101 25.11522
v -7.088615 -21.05336 26.07333
v -6.088385 -22.13251 25.93191
v -5.443747 -22.77485 25.70537
v -3.899084 -45.12151 14.33071
v -5.313622 -43.95068 15.9182
v -9.130499 -22.32443 19.11784
v -9.489477 -21.74825 18.63357
v -47.73983 75.81557 0.5195194
v 27.97724 66.14153 14.87963
v 29.25356 66.61099 14.12637
v 28.8843 -20.96482 8.081869
v 25.13194 55.73398 17.35112
v -12.22334 -6.437674 24.49954
v -13.03099 -8.583428 24.59934
v 57.01137 58.71257 -13.77889
v 56.46589 57.80523 -12.45904
v 56.65891 59.23351 -13.28128
v 57.72156 59.29649 -15.4626
v 56.39445 59.03559 -12.70424
v 56.07783 59.27819 -12.15292
v 56.44059 60.61115 -13.24823
v 55.35712 59.95296 -10.95285
v 55.51521 60.74263 -11.4108
v 56.06959 62.35098 -13.03605
v 55.73661 58.89682 -11.37968
v 54.80617 61.11214 -10.34557
v 57.29709 59.86848 -14.64382
v 54.8298 62.09735 -10.70539
v 55.23602 63.29052 -11.74364
v 56.04271 63.39668 -13.40482
v 55.26897 64.6235 -12.26942
v 56.38472 63.03989 -14.00598
v 56.3264 63.7717 -14.1131
v 54.55663 64.86021 -11.13011
v 54.69816 63.53703 -10.88667
v 53.48581 64.69539 -9.189457
v 54.07317 63.44231 -9.822602
v 53.69701 65.52846 -9.901605
v 54.14482 66.21699 -10.97847
v 53.16839 67.50328 -9.930929
v 52.71999 66.596 -8.873006
v 52.08908 69.04019 -8.808993
v 51.63031 68.90889 -7.965153
v 52.60659 65.42588 -8.152859
v 57.02424 61.75574 -14.82002
v 57.54729 60.92001 -15.51173
v 53.07504 69.2251 -10.50108
v 53.76457 68.28445 -11.23695
v 51.16737 65.97359 -6.162209
v 51.99596 64.75028 -7.01352
v 51.6044 67.3331 -7.279133
v 52.15282 63.78969 -6.876578
v 49.42441 66.77197 -3.962954
v 50.56149 67.56454 -5.839314
v 50.04642 67.61739 -5.122234
v 48.10887 68.07025 -2.719526
v 48.83633 66.14958 -2.954406
v 49.34813 69.38367 -4.9066
v 48.3156 69.21432 -3.451944
v 48.36251 70.46716 -4.04743
v 50.20545 69.22194 -5.967004
v 49.6408 70.54902 -5.766102
v 48.71182 71.39375 -4.894547
v 50.48273 69.80501 -6.613447
v 49.72032 71.80173 -6.492224
v 50.40205 71.19977 -7.17739
v 50.91253 68.76529 -6.821487
v 51.17521 69.95132 -7.663588
v 48.01468 72.14194 -4.253264
v 47.33277 71.50089 -3.083828
v 47.5918 70.42216 -2.946516
v 46.89336 73.54339 -3.56542
v 48.8203 73.0051 -5.809252
v -37.32672 43.19452 15.17161
v -22.29771 61.69331 19.31785
v -49.62079 19.90132 -2.341343
v -50.0202 19.187 -3.050819
v -50.6725 18.58825 -3.756746
v -51.40016 18.17076 -4.518935
v -51.42143 19.07711 -4.199004
v -51.12748 17.00637 -4.511945
v 13.20247 -33.62295 13.00094
v 46.73865 6.131071 -2.227628
v 48.02455 9.20738 -4.129782
v 46.62638 8.096555 -2.660512
v 48.82624 6.922071 -4.132408
v 45.11927 6.218241 -1.085424
v 44.17725 7.78649 -0.7199423
v 45.73618 8.97092 -2.160256
v 44.68942 8.688089 -1.268696
v 45.80912 5.626809 -1.422531
v 46.60395 9.502036 -2.983182
v -12.48687 -8.438145 25.87196
v 50.29684 -52.10449 -29.48803
v 49.0994 -53.25068 -27.94101
v 50.13935 -53.15816 -30.70371
v 21.32916 -46.58603 2.196111
v 21.83766 -45.53116 2.464987
v -1.797336 -29.05458 19.32083
v 46.42498 5.149728 -1.738767
v 57.49981 41.38619 -13.64737
v -64.42252 54.5918 -19.47008
v 37.17073 43.54121 12.60676
v -64.52336 -26.15857 -35.37394
v -20.97684 47.30929 21.06657
v -21.60461 45.87656 20.97167
v 42.82507 65.99943 3.939516
v 42.07714 67.6255 4.314124
v 40.79986 69.14799 5.086343
v 41.98438 68.93121 4.010129
v 43.00374 68.49129 3.083309
v 42.50009 69.94198 3.168944
v 44.01847 66.48804 2.695937
v 43.55236 70.26266 1.874307
v 44.05511 68.82743 1.844099
v 45.1068 67.07956 1.302144
v 45.82947 67.055 0.4664292
v 45.72783 65.53256 1.074185
v 44.68884 65.18414 2.234896
v 46.35169 65.66502 0.3020654
v 47.1179 64.57867 -0.2813964
v 43.91787 65.03046 3.026563
v 47.36421 65.63906 -0.9269015
v 65.43974 19.82734 -34.14813
v 65.29686 21.8869 -34.17325
v 65.73943 20.91633 -35.62861
v 6.853628 -83.63792 -1.678793
v 5.363795 -83.98841 -1.45875
v 3.022001 -84.31118 -1.089696
v 2.848673 -85.27563 -2.534913
v 0.06622334 -84.75464 -1.196364
v 2.263814 -83.60429 0.01411111
v 7.192604 -84.41459 -3.023259
v 18.78111 57.52147 19.40524
v 18.35148 58.56743 19.4225
v 19.32085 58.90862 19.10999
v 20.53938 59.91358 18.62338
v 18.67448 60.25552 19.15855
v 20.20674 60.8056 18.64042
v 17.37366 58.25718 19.72393
v 16.23444 58.90955 19.95164
v 17.02596 56.89661 19.97327
v 17.75762 59.23352 19.51814
v 15.38944 59.14375 20.13272
v 16.98514 59.80204 19.66058
v 15.32318 60.41023 20.01689
v 16.04086 60.73721 19.79181
v -20.50151 46.15141 21.20908
v -20.35277 45.3461 21.23406
v -21.55761 44.73724 20.95807
v -24.44583 -82.56811 -17.30395
v -30.56301 -28.8296 7.505348
v -31.43374 -29.49446 7.217728
v 52.25634 32.17516 -0.9570549
v 52.50561 33.53976 -1.150838
v 51.77929 34.0724 0.1210302
v 52.52782 32.69083 -1.307365
v -35.53295 72.10298 12.47694
v 3.272665 -61.96684 7.222919
v 8.197807 -78.84629 1.886574
v 21.10707 60.16777 18.39433
v -0.6591658 -82.3648 1.653718
v 53.17642 33.81358 -2.528236
v 53.44721 32.79853 -3.111773
v 52.95071 32.24137 -2.206328
v 45.21735 37.28529 8.008957
v 11.24999 -47.67242 9.539073
v 11.76833 -46.83747 8.14134
v 12.16921 -46.12055 7.898068
v 13.21567 -46.99982 6.885579
v 33.61575 68.66313 11.11352
v 34.43825 68.02319 10.63407
v 34.00632 69.22775 10.74438
v 34.99822 66.76228 10.4026
v -30.34125 -38.01572 6.406744
v -30.25478 -39.89908 5.885956
v -30.92666 -38.75948 5.91255
v -31.86746 -37.22266 5.844316
v -30.71785 -35.12849 6.725689
v -69.59363 5.780452 -32.16709
v -69.78432 7.785845 -32.50231
v 39.20208 65.50301 7.32684
v 28.16394 -22.09806 8.086489
v -49.50921 76.72593 -2.158326
v -49.30544 77.80123 -2.471859
v 54.88128 66.25987 -12.33406
v -17.4366 -84.45822 -6.990224
v -14.59817 -85.96383 -7.726541
v -13.17493 -86.86646 -9.561099
v -16.43246 -85.99981 -10.3985
v -16.43332 -86.25359 -12.08245
v -13.37576 -86.59145 -8.58489
v -63.14077 55.8913 -16.68201
v -62.95644 54.53893 -16.07971
v 18.11138 55.2198 19.89191
v 16.36568 55.44569 20.30644
v -32.3411 -33.14482 6.370755
v -31.5275 -31.88686 6.847677
v -58.54396 65.70351 -10.2612
v -57.20937 65.73283 -8.13301
v -58.10372 66.84962 -9.963851
v -57.16799 67.69023 -8.812341
v -57.98475 68.60219 -10.54051
v -57.28701 69.37383 -9.725971
v -56.03786 68.94767 -7.494467
v -55.7809 67.23661 -6.513134
v -56.21896 66.69675 -6.964643
v 49.33058 -54.34079 -30.32714
v 36.05515 42.46353 13.57712
v 37.36324 41.39809 13.12629
v 38.82448 41.28873 12.2304
v -65.82867 37.57465 -24.28759
v -18.32936 -19.4506 18.77386
v -18.55125 -18.66949 18.59998
v -18.60637 -17.47855 18.75968
v -18.2879 -18.4465 19.5749
v -18.25916 -17.87486 19.82747
v 19.9374 -47.11623 2.050599
v 21.19958 -47.00811 1.931273
v -8.61908 -19.96943 18.38551
v 24.70881 48.95823 18.4181
v 23.49581 48.93186 18.90319
v 35.52776 41.90432 14.05351
v 33.99179 41.62376 14.93152
v 35.05302 40.78811 14.53757
v 33.94774 39.91549 15.24909
v 33.34486 40.71383 15.4311
v -35.62442 31.85359 13.02147
v -35.78186 29.65841 11.92746
v 28.02966 -76.10686 -21.78762
v 26.242 -77.40993 -20.73883
v 39.63277 39.88754 11.91707
v 38.96799 39.60851 12.41822
v 37.71032 40.14438 13.16099
v 38.15501 38.93232 13.14205
v 38.78485 38.94515 12.71336
v 40.38221 40.26915 11.38344
v 40.06792 38.79843 11.79524
v -62.6487 57.8024 -15.82531
v -62.62442 56.57353 -15.63215
v -62.02814 57.75899 -14.40453
v -61.7568 58.06606 -13.93172
v -61.69278 57.5271 -13.6963
v -61.86523 56.90794 -13.97973
v -62.82254 58.68481 -16.24528
v -62.14909 60.47203 -15.25112
v -61.74178 59.5568 -14.25827
v 59.60131 -18.94182 -23.83937
v 59.02094 -20.53742 -23.11899
v 59.33147 -20.5797 -24.36792
v 59.99098 -20.38 -27.09202
v 60.22184 -18.53849 -26.21412
v -35.39248 1.243652 5.319594
v -38.17003 2.138252 4.668436
v 23.55656 -78.28368 -15.34301
v 21.01167 -80.61346 -15.4693
v 22.52773 -79.63869 -16.55744
v 22.38637 48.87022 19.34048
v 22.66665 50.29048 19.09354
v 22.6296 47.82063 19.32087
v 21.3505 48.30332 19.73677
v 20.28183 48.90437 20.0455
v 20.60622 50.11201 19.8043
v 20.66439 51.54228 19.63007
v 19.41103 50.85464 20.1083
v -37.5474 -73.47965 -27.52523
v -37.33936 -73.89961 -29.73816
v -35.35023 -75.41873 -29.47016
v -36.72063 -74.41933 -30.78155
v -38.83619 -72.6305 -29.34275
v -39.46577 -72.29082 -31.563
v -38.65793 -72.94691 -32.60399
v -37.41912 -73.84696 -32.60795
v -36.10545 -74.84327 -31.13352
v -38.66121 -72.89401 -33.68102
v -40.39133 -71.44456 -30.73178
v -34.24577 -76.22233 -29.42365
v -34.89686 -75.72849 -30.20034
v -51.38284 -60.69766 -44.57125
v -50.28339 -62.06314 -43.05299
v -51.33204 -60.88723 -43.25217
v 59.59776 -25.03626 -30.59773
v 60.07547 -21.78181 -29.31741
v 59.56669 -23.01936 -28.14017
v 60.07059 -22.91856 -30.70896
v 59.3927 -26.50054 -31.03473
v -41.5845 77.19905 5.967953
v 64.07384 16.69703 -28.51557
v 58.81754 47.53271 -16.6341
v 58.77739 46.43549 -16.34003
v -33.59175 -33.27473 5.855476
v 51.55721 70.74519 -8.610769
v 47.14903 1.369078 -1.176994
v -9.617969 -28.88574 17.4025
v -20.80144 -84.53385 -19.00112
v -33.44657 7.870276 5.680022
v -35.08665 7.827857 5.391553
v -34.12884 5.477717 5.490872
v -32.80825 4.080247 5.673709
v -33.93744 42.0589 17.03972
v -32.22551 41.45107 17.85635
v -31.58512 40.61655 18.17519
v -32.76337 40.5401 17.68406
v -33.94987 40.8396 17.18318
v -35.81736 42.81451 16.01831
v -34.5224 43.36166 16.49474
v -35.20307 40.80307 16.70045
v -68.03803 -7.547083 -35.45463
v 22.17057 61.11379 17.91768
v 59.20201 53.85059 -17.37662
v 24.48173 -78.14114 -17.29279
v 23.23403 -79.31248 -17.79758
v 25.52416 -77.24977 -17.72644
v 24.88149 -76.79091 -15.29807
v 24.86166 -78.31331 -19.50896
v -13.797 -85.45156 -5.698147
v -41.29086 13.93547 3.954151
v -40.77024 14.23905 4.141469
v -41.80852 14.40123 3.596128
v -40.02486 13.43671 4.605447
v 63.46651 24.22168 -28.50198
v -43.68736 2.336883 2.889897
v -26.88912 75.56548 15.51758
v 19.12464 -47.29854 2.368094
v 4.145203 -61.80583 7.151701
v 65.00626 -2.785762 -38.62843
v 64.77698 -4.645676 -40.18965
v 64.62209 -4.040737 -37.17055
v 64.98049 -4.341047 -42.11552
v -31.15698 5.370125 5.865753
v -32.2951 6.241104 5.763563
v -31.49536 5.973214 5.839378
v -69.02132 10.58035 -29.31124
v -18.95908 -16.99488 16.37869
v -18.74198 -16.54139 17.71554
v -18.26053 -14.68744 17.79615
v -17.88315 -15.05304 19.77535
v -18.15339 -15.9505 19.6914
v -18.20541 -16.80731 19.92201
v -17.67122 -15.76424 20.92711
v -17.52332 -16.3828 21.53792
v -16.70539 -14.91393 22.48217
v -16.9108 -15.99755 22.62965
v -17.30525 -16.86258 22.07141
v -17.81943 -17.70112 21.13067
v -18.06389 -18.24652 20.36499
v -17.47142 -18.34828 21.32891
v -16.73351 -14.07639 21.74393
v -15.82395 -14.86132 24.12192
v -15.86626 -15.83945 24.40337
v -16.49883 -16.77949 23.45757
v -16.86873 -17.40399 22.70352
v -17.12151 -13.3646 19.96656
v -15.85773 -12.99318 22.53613
v -17.25273 -17.93355 21.90292
v -16.24989 -18.73876 21.51069
v -16.6408 -19.22553 20.50018
v -16.03128 -17.65084 23.47236
v -14.82879 -19.54549 21.33974
v -15.20024 -18.40706 23.15895
v -15.57379 -13.97048 24.07354
v -14.84838 -12.47322 24.34772
v -14.67371 -11.26549 23.3433
v -14.08923 -11.54085 25.27372
v -14.29528 -12.86377 26.08449
v -14.70682 -13.48757 25.6042
v -14.57711 -14.13826 26.24596
v -15.28534 -14.58467 25.038
v -13.30779 -13.29021 28.41202
v -14.08048 -14.78265 27.3391
v -14.44232 -15.80956 26.4087
v -12.39719 -17.64674 27.49652
v -12.70298 -15.89113 28.87929
v -12.47615 -15.30711 29.60166
v -10.31397 -19.27851 27.51694
v -10.00825 -19.31884 28.25858
v -8.886967 -19.56292 30.76085
v -10.6725 -14.30928 32.2924
v -9.107735 -20.20065 27.27462
v -8.735158 -15.23876 34.02785
v -5.680411 -17.90481 33.95573
v -6.341952 -18.66608 32.93806
v -6.526148 -21.23644 30.80066
v -6.932272 -21.39952 29.39188
v -4.783831 -14.72517 36.29888
v -4.405083 -16.66577 35.08742
v -4.308022 -17.87304 34.37994
v -3.973302 -18.65769 33.8483
v -4.68917 -18.74925 33.62992
v -13.19163 -17.45616 26.83169
v -14.38995 -17.11566 25.60365
v -15.03828 -15.48108 25.71528
v -13.40361 -18.3935 24.9913
v -14.94774 -17.58875 24.18423
v -6.315984 -12.1554 35.44206
v -9.993686 -11.72844 32.6058
v -7.187441 -11.13715 34.70199
v -7.979157 -9.016971 32.99181
v -10.39265 -19.52588 25.80535
v -9.805861 -19.78707 26.10413
v -10.55654 -19.12766 26.93151
v -11.85155 -18.89727 26.10083
v -9.31431 -9.980791 32.40023
v -4.666409 -9.164607 34.85274
v -11.59061 -12.9082 30.95359
v -12.44627 -12.48728 29.60826
v -11.3941 -11.23572 30.57249
v -8.328627 -20.62256 27.86369
v -6.820598 -21.48647 27.28792
v -7.48566 -20.98177 26.64188
v -5.50406 -22.63892 26.57911
v -13.2547 -12.56707 28.12738
v -3.266027 -19.78276 33.04234
v -3.52417 -20.27007 32.47874
v -10.63095 -10.66163 31.30301
v -11.2457 -9.962938 29.91377
v -10.12172 -9.458293 31.11348
v -10.52779 -8.318598 29.58198
v -9.090126 -9.124393 32.05144
v -12.47823 -11.62158 29.01517
v -12.88717 -10.83454 27.53154
v -11.70797 -9.734477 28.92967
v -11.31905 -7.360666 27.3597
v -13.29085 -11.33755 27.07246
v -13.46561 -9.88506 24.97453
v -11.856 -19.15148 25.30015
v -10.13914 -19.98381 23.00167
v -9.840969 -19.76628 25.01012
v -3.484623 -13.52221 36.5564
v -4.037755 -10.48131 35.65445
v -2.754728 -15.23601 35.79609
v -3.339515 -16.00768 35.512
v -2.048089 -11.71625 36.28119
v -1.183298 -12.8278 36.55505
v -1.965201 -15.91749 35.527
v -3.927134 -22.58174 28.87114
v -3.124124 -21.34909 31.1685
v 0.005987983 -20.94407 31.70899
v -0.05360924 -22.5523 29.26671
v -8.78788 -20.36878 26.25352
v -9.539289 -4.588774 27.80796
v -9.358781 -6.90994 29.99048
v -7.708453 -7.640429 32.2607
v -12.65661 -19.06412 24.32913
v -11.96821 -19.49336 23.19657
v -13.09069 -19.32402 23.15462
v -14.33304 -18.5025 23.63894
v -2.014772 -9.951895 35.63997
v -0.1026597 -11.22374 35.95928
v -7.965753 -20.58612 25.71263
v -7.622673 -20.49875 24.21637
v -8.734694 -20.19493 25.10717
v 1.86487 -21.77823 29.33589
v 2.224563 -22.31192 27.24561
v -13.64581 -8.691741 23.02929
v -7.862372 -5.795486 30.7232
v -2.709157 -16.69061 35.20574
v -3.053195 -17.48789 34.73782
v -4.092144 -17.22638 34.79868
v -3.731818 -18.2089 34.19884
v -17.3876 -12.74498 18.10594
v -18.8825 -16.17471 16.21193
v -10.09823 -3.160469 25.78149
v -9.329964 -0.938563 25.30001
v -10.6814 -1.882215 23.84372
v -7.396276 -0.6364792 27.43361
v -8.225631 0.8158087 25.62491
v 64.45264 38.90876 -33.6318
v 64.19304 39.26097 -32.8251
v 0.1039868 -27.66908 19.75512
v -2.209881 -31.28106 18.45451
v 0.2355568 -31.75723 18.45441
v -60.47661 -44.87893 -39.99356
v -59.81056 -46.46962 -39.54087
v -60.95929 -43.13891 -38.8279
v -60.98769 -43.89272 -41.30295
v -63.89089 -28.60089 -34.35986
v -64.77677 -24.86238 -35.47911
v 18.19278 -51.23819 3.847222
v -30.42485 -33.38572 7.061054
v -20.64474 23.22687 8.002588
v -21.70097 22.37922 6.829411
v -20.69823 22.17129 7.066284
v -21.22858 23.17933 7.791291
v -22.5572 22.80807 7.132036
v -22.11553 24.55578 8.817452
v -16.64543 -44.26099 10.76467
v -15.34389 -42.40768 13.7617
v -14.29361 -43.89299 12.47896
v -14.93172 -44.71365 11.15455
v -22.47793 -46.52522 3.848264
v -21.78166 -46.17482 4.315241
v 17.80046 -81.88483 -10.91485
v 49.58621 40.32808 2.071782
v -70.24244 8.165801 -34.7016
v -70.07784 8.719687 -33.74949
v 57.70218 -35.03865 -32.36494
v 27.25771 42.06239 17.9541
v 26.75359 43.33336 18.05972
v 54.94896 31.78429 -6.968107
v 54.60599 30.21413 -6.51609
v 53.97193 31.65241 -4.521461
v 54.22238 32.16949 -5.011188
v 53.81742 32.55333 -3.968499
v -7.425468 2.989732 25.28971
v -6.903229 0.9747049 26.91901
v -5.744539 3.572427 26.41696
v -6.844039 4.805586 24.91221
v -8.401199 4.134522 23.51427
v -7.342861 6.296721 23.61138
v -7.014875 7.404212 23.34878
v -4.906157 7.541949 24.82499
v -4.644505 5.918017 25.80929
v 34.4322 -8.334309 5.872854
v -66.30669 -12.09279 -28.28345
v -66.54688 -12.79339 -31.05545
v -66.95892 -10.86343 -31.15889
v -66.83887 -10.29043 -29.39668
v -67.42247 -9.548522 -32.94477
v -67.28447 -8.262799 -29.95281
v -66.96437 -9.077718 -28.80784
v -66.96404 -11.87304 -33.08742
v -67.38545 -10.6591 -34.90501
v -67.35048 -11.44417 -36.38253
v -67.03658 -13.31062 -36.90062
v -66.743 -13.67092 -34.36557
v -66.34688 -15.22553 -33.55718
v -65.93898 -16.51297 -32.38365
v -65.97385 -15.61364 -31.10743
v -65.60651 -17.63821 -31.48042
v -65.98209 -16.85426 -33.32066
v -65.82579 -15.0461 -29.14087
v -67.51814 -10.96125 -37.17847
v -67.76159 -9.744051 -37.06573
v -67.82274 -8.80699 -35.63881
v -66.56601 -14.95263 -35.21113
v -67.35957 -12.01536 -37.69793
v -65.52757 -19.84431 -34.35209
v -65.94601 -17.8866 -34.83474
v -65.86591 -18.91109 -35.82349
v -66.45007 -16.40883 -36.99926
v -66.04691 -18.94262 -37.469
v -65.66663 -20.13946 -35.93375
v -65.41262 -21.53634 -35.90728
v -65.81611 -20.38993 -37.64851
v -65.55665 -21.79662 -37.39061
v -65.86977 -20.80463 -38.72693
v -66.0641 -19.7522 -38.9199
v -65.28059 -21.29193 -34.5183
v 39.91133 31.63887 10.19171
v 55.14083 30.47716 -7.704922
v 9.753733 -83.23769 -3.104384
v 8.81312 -84.91563 -5.146719
v -36.34206 75.12476 10.95247
v -34.74187 74.87992 12.10365
v -38.33345 33.43443 13.13786
v 52.28445 -49.20299 -31.04621
v 51.74618 -50.94605 -32.16997
v 51.02949 -51.68417 -31.0786
v 8.115215 -48.08642 11.70989
v 10.01609 -48.75212 10.61952
v -68.85363 -4.595423 -37.82561
v -68.42383 -5.978814 -36.12749
v 38.48793 65.17844 7.973661
v 25.91756 -22.08243 8.44433
v 44.89252 69.72042 0.6008086
v 45.5235 68.45757 0.3205951
v 1.834474 -50.11069 14.17593
v 4.477488 -49.16795 13.43749
v 2.504959 -49.19235 13.84559
v 58.42823 -22.98582 -23.36166
v 9.235224 -41.3771 15.04913
v 9.036884 -40.68778 15.42379
v 8.739964 -39.76688 15.78076
v 7.79493 -40.9747 15.91902
v 10.34849 -42.19722 13.94574
v 9.622948 -43.3298 13.194
v 8.813433 -42.95804 13.98635
v 7.578602 -41.97268 15.41462
v 9.448442 -43.8335 12.64952
v 7.216707 -44.45932 12.76034
v 7.787403 -43.5144 13.77393
v 6.430698 -43.52905 14.35544
v 11.98622 -42.7281 12.59718
v 11.63672 -42.16787 13.25267
v -2.485529 7.981419 25.32804
v -0.148817 7.40652 25.36083
v -2.502864 5.373215 26.69714
v -38.24237 -36.54987 2.615587
v -38.67461 -35.78684 2.648919
v -37.21656 -35.9708 3.418651
v -49.31972 19.46619 -2.350892
v -48.81175 19.15649 -2.051076
v -13.85617 -87.04171 -12.56904
v 47.8739 -56.37235 -29.64886
v 46.7369 -58.21374 -29.92593
v 48.20222 -56.62814 -31.14021
v 47.75094 -57.99277 -32.64589
v 46.82916 -59.19193 -32.2914
v 46.38802 -60.64117 -34.83175
v 46.2146 -59.99444 -32.06823
v -55.79985 -54.82008 -41.94793
v -56.91117 -52.92166 -41.72258
v -58.13247 -50.87564 -43.47365
v -57.13584 -52.73548 -43.93399
v -55.82114 -54.88898 -43.62119
v -56.518 -53.76109 -45.43974
v -57.87796 -51.4428 -45.18801
v -58.6375 -49.98729 -44.86332
v -36.69409 43.64804 15.3756
v -36.66495 42.32217 15.7659
v -51.52851 37.3189 6.167894
v -51.25301 37.95727 6.444295
v -51.14958 38.90106 6.404542
v -52.05965 37.7118 5.46076
v -52.58955 38.45364 4.649591
v 31.54861 -9.201486 6.892648
v 32.56395 -8.258404 6.414838
v 29.40502 -7.711727 7.200294
v 30.75583 -5.354929 6.215647
v 27.24323 -10.41889 8.349366
v -37.69745 -35.23102 3.410709
v -33.397 0.4774252 5.754214
v -31.83623 1.514303 5.932516
v -31.3365 -0.9488825 6.435231
v -31.08955 3.700286 5.897617
v -30.67467 2.007314 6.080873
v 43.08711 64.69807 3.918146
v 60.84963 48.27852 -21.67938
v 61.13134 48.35903 -22.40867
v 61.13367 47.35341 -22.60859
v 61.16703 46.40718 -22.91305
v 61.51372 47.57196 -23.72049
v 60.73378 49.1256 -21.33003
v 61.62085 47.06337 -24.11393
v 61.49869 46.44107 -23.87739
v 52.58508 -46.60152 -28.4398
v 53.31181 -46.36144 -30.21955
v 53.56151 -46.95072 -31.88809
v 53.92084 -45.76992 -31.36209
v 53.27587 -48.11604 -32.71464
v 54.71864 -43.09284 -30.6287
v 52.80283 -49.54909 -33.47056
v 53.68827 -44.51857 -29.14886
v 55.06512 -44.10229 -33.10134
v 54.91876 -41.96152 -29.98653
v 54.24414 -42.5663 -28.62149
v 54.42238 -45.56928 -32.8947
v 54.82777 -40.98327 -28.63114
v 55.54584 -40.67001 -30.56713
v 53.19687 -49.64856 -35.27613
v 53.78864 -48.11441 -34.74866
v 55.51296 -42.86901 -33.10977
v 56.03836 -41.78407 -33.70455
v 55.73732 -41.63499 -32.37078
v 55.69494 -43.56701 -34.94725
v 55.25136 -45.65099 -36.55049
v 56.01076 -43.48586 -36.28695
v 56.69181 -40.81159 -35.1498
v 57.02879 -40.56899 -36.31487
v 57.44683 -40.1446 -37.88542
v 56.71776 -42.07795 -37.35623
v 56.70298 -43.03228 -39.27764
v 56.06536 -44.23243 -38.0755
v -48.49247 22.41119 0.1564605
v -48.86185 21.75636 -0.4816212
v -49.2783 21.59011 -0.9077957
v -11.74479 -41.15894 16.27551
v -12.9707 -42.62709 14.64525
v -10.74851 -42.20551 15.94004
v -12.33691 -43.17146 14.33745
v -10.67831 -42.68187 15.52318
v -28.77052 41.48486 19.02267
v 19.42123 54.4988 19.6035
v 19.94118 53.06507 19.6565
v 19.66501 52.01879 19.88526
v 17.9443 54.19462 20.08314
v 18.24017 51.88423 20.32149
v 16.66639 53.02843 20.57359
v 16.47989 54.08313 20.47518
v 16.00821 51.95655 20.89828
v 16.93287 51.02378 20.79528
v 14.95924 52.92302 20.99823
v 15.54447 54.08972 20.70443
v 18.2566 49.73581 20.59616
v 16.8435 49.41019 21.00663
v 14.29462 49.99876 21.51835
v 16.03407 48.4533 21.27409
v 14.99798 51.16579 21.22505
v 17.78002 48.48526 20.80186
v 17.69915 47.14911 20.89521
v 15.02792 47.48555 21.57091
v 16.55901 46.85148 21.20101
v 13.62942 48.4112 21.79575
v 15.172 46.00953 21.57677
v 12.94089 46.74644 22.00203
v 13.16398 45.69348 21.96508
v 12.00989 47.77157 22.11046
v 11.42271 46.49401 22.23429
v 10.01624 47.3402 22.39058
v 10.21677 49.06493 22.27569
v 12.67674 49.32651 21.90718
v 10.01015 46.13971 22.42383
v 9.159037 46.97809 22.5061
v 8.182487 48.3936 22.55525
v 8.773168 49.27684 22.42965
v 6.562433 46.69161 22.74634
v 11.76554 44.89489 22.19748
v 4.814552 48.76564 22.79523
v 5.969937 50.8075 22.56959
v 3.347703 45.42834 22.93635
v 2.611953 47.86734 22.94699
v 6.764435 44.54525 22.73178
v 7.516854 45.83319 22.68355
v 2.040003 46.83491 22.99124
v 3.488331 49.18695 22.83699
v 16.22806 44.96881 21.33258
v 17.347 43.78481 21.04934
v 19.55427 42.77877 20.49039
v 17.51933 41.88513 20.97742
v 15.31994 42.2355 21.41831
v 19.06956 45.53164 20.56272
v 10.82142 49.85431 22.13631
v 13.87213 44.151 21.80886
v 12.87755 50.86031 21.69211
v 13.80047 52.65773 21.2763
v 12.7598 52.15477 21.55314
v 11.46686 50.52109 21.9698
v 9.43088 51.04016 22.1917
v 11.17131 52.47627 21.7768
v 9.372753 45.82988 22.49546
v 8.548338 44.6645 22.56396
v 10.79079 45.1622 22.33186
v 10.67592 43.36763 22.27603
v 9.13543 42.33876 22.36386
v 5.589141 42.71304 22.70477
v 7.536284 40.52061 22.31744
v 9.320014 38.7518 21.8206
v 7.891877 38.49187 21.93043
v 4.478165 40.92891 22.58768
v 11.82829 41.42863 21.96969
v 11.38143 39.07916 21.63592
v 5.713799 38.83226 22.20111
v 6.334808 37.4833 21.86295
v 7.505405 37.59679 21.77328
v 3.381287 39.26392 22.38824
v 2.076417 39.9795 22.55118
v 12.79268 43.1314 21.96074
v 13.2448 41.60463 21.75189
v 14.47545 42.14748 21.57847
v 12.65363 40.32069 21.68108
v 13.53475 40.56956 21.57519
v 13.8244 39.64877 21.38219
v 12.67303 38.1374 21.23514
v 11.521 37.61155 21.30978
v 10.5787 37.53443 21.41488
v 7.142264 36.96368 21.65636
v 3.109978 43.52514 22.87156
v 14.29409 53.63184 21.04199
v 18.80615 48.50374 20.51641
v 19.4618 46.93256 20.42153
v 20.11559 47.95876 20.17146
v 20.71909 46.75558 20.03215
v 3.54747 37.31495 22.0366
v 15.95103 40.85751 21.1527
v 14.75081 41.52585 21.45957
v 14.89725 40.72969 21.34995
v 16.38485 38.79778 20.83401
v 18.6439 41.83994 20.72216
v 19.16431 49.82021 20.31262
v -42.60992 79.4669 3.832582
v -41.90644 79.07002 4.698039
v -41.15888 79.23112 5.258036
v -40.51162 78.53757 6.195871
v 3.690776 -77.08966 4.47437
v -38.08034 -3.032911 5.358706
v -70.23206 10.85793 -34.16084
v -69.84904 9.602591 -32.58275
v -69.97575 10.43353 -33.01728
v -70.59046 9.877319 -36.12737
v -44.93846 -67.43436 -40.43808
v 19.24513 -29.03274 9.305072
v 16.98297 -28.08065 10.06893
v 18.64196 -27.2275 9.283017
v -15.96799 -44.45016 10.71199
v -19.90046 -84.99788 -16.4797
v -11.02431 -53.52351 13.03803
v 20.76093 -81.1513 -17.24301
v 19.66401 -81.82169 -16.45753
v 20.69588 -81.43583 -19.07104
v 64.71868 35.69429 -34.87579
v 64.95535 35.39027 -35.82907
v -49.56271 38.90036 8.101601
v -50.03271 38.45517 7.704897
v -51.28754 39.61687 6.016481
v -52.69056 -58.54034 -48.92153
v -53.34502 -57.7709 -48.88398
v -23.11981 71.10405 17.84251
v -23.27723 69.8039 18.04866
v -22.47097 69.41431 18.32326
v -23.01634 68.03786 18.42107
v -24.49039 73.1027 16.98274
v -22.02393 73.36356 17.56053
v -22.04085 70.29719 18.26424
v -20.1449 72.66284 18.15438
v 46.59869 66.90829 -0.385021
v -43.91017 79.23132 2.69527
v -44.97411 80.00682 1.116209
v -11.88425 -52.38964 13.00644
v -11.31962 -50.57218 13.34412
v -9.582002 -49.70498 13.7269
v -11.02173 -49.55112 13.28264
v -10.0154 -52.30037 13.74552
v -12.86984 -49.87916 12.58762
v -10.92095 -48.35359 12.9723
v -12.19332 -47.63635 12.20164
v -8.854628 -51.23914 14.11691
v -8.76055 -53.20804 13.85946
v -8.39712 -51.71559 14.20628
v -9.960689 -48.58158 13.35619
v -6.556725 -52.17079 14.46977
v -6.471674 -53.23843 14.3112
v -6.453864 -54.21109 13.9707
v -62.54628 -36.62482 -36.58599
v -61.80952 -38.66642 -35.58571
v -61.62452 -39.91423 -36.49012
v -62.37686 -37.87677 -37.48705
v -62.88802 -37.20432 -39.91233
v -63.34926 -33.75004 -37.42218
v -62.31853 -38.7597 -38.73804
v -61.26653 -41.54561 -37.30851
v -61.92105 -40.21773 -38.81977
v -63.22892 -35.5403 -39.34581
v -63.44375 -35.37391 -40.80859
v -63.80222 -33.71656 -40.63588
v -63.85881 -32.38745 -38.88863
v -64.11504 -32.3851 -40.77176
v -64.29223 -32.80269 -43.5149
v -63.66441 -35.27944 -42.77353
v -63.84529 -35.19791 -44.91771
v -64.30685 -33.51853 -47.12438
v -64.61844 -31.83624 -45.72153
v -64.05985 -34.56459 -47.2938
v -63.80592 -35.68951 -46.83411
v -63.8611 -35.51981 -48.63668
v -63.19032 -36.59693 -41.11246
v -62.37688 -39.86528 -41.84027
v -62.70514 -38.35819 -40.936
v -64.51132 -32.79922 -48.78764
v -64.94561 -30.48709 -47.22631
v -64.85775 -30.36496 -45.02148
v -64.67181 -30.31795 -42.41756
v -64.94653 -29.40219 -43.61705
v -64.32587 -30.99734 -40.3034
v -63.695 -31.2255 -36.25312
v -61.74445 -41.50792 -40.73893
v -61.16357 -43.8024 -42.72794
v -61.60534 -42.40344 -42.17696
v -62.06908 -41.33245 -43.50772
v -64.00897 -34.9027 -50.59983
v -65.09625 -29.93922 -49.16744
v -65.18068 -29.19029 -46.63285
v -61.45021 -43.34189 -44.54284
v -62.15659 -41.39333 -45.63447
v -64.14338 -30.83756 -38.78149
v -63.4284 -36.46336 -43.22083
v -62.49445 -40.07006 -44.02431
v -63.18365 -37.71049 -44.17655
v -62.8339 -39.24009 -45.94317
v -63.42828 -37.11783 -46.36861
v -61.43586 -43.60661 -46.81772
v -62.08306 -41.7338 -46.96452
v -69.14304 -4.173652 -40.18775
v -69.50336 -2.150849 -39.70019
v 24.02141 47.47491 18.83013
v 53.97493 -41.85387 -27.07558
v -66.34511 37.55165 -25.80645
v -65.80553 36.01855 -24.22635
v -66.60212 39.06818 -26.80377
v 9.002297 -23.59316 16.27707
v -53.12165 -58.14173 -48.24844
v -52.73812 -58.84361 -46.85338
v -52.3115 -59.49838 -45.65389
v -53.45757 -58.03257 -46.4087
v -53.87462 -57.56907 -45.64353
v 25.26076 -20.7162 8.713599
v 64.02156 -6.301527 -35.66825
v 25.91831 65.95961 15.90985
v 27.41807 67.14932 15.05336
v 28.44469 67.68818 14.41042
v -0.539077 -27.5192 19.98022
v 1.05795 -25.37704 20.6198
v 0.6777973 -25.2462 20.92146
v 0.3308161 -24.9687 21.47799
v 1.748714 -23.57572 21.21218
v 0.2334662 -24.02615 22.23468
v 2.22177 -23.8116 20.60962
v 2.620776 -24.38868 20.02472
v -68.20515 -7.406217 -36.91991
v -68.22884 -7.723084 -37.86171
v -65.81485 32.47701 -23.98722
v -66.18928 29.99885 -24.69539
v -66.39234 31.34065 -25.44445
v -66.36387 33.06128 -25.58051
v -66.51372 34.0943 -26.09265
v -65.99273 34.31389 -24.65382
v -66.91974 33.05927 -27.1942
v -67.03823 30.98903 -27.27137
v -66.89897 29.57444 -26.67253
v -67.4912 31.89277 -28.78123
v -67.37571 33.30106 -28.63206
v -66.96149 34.66184 -27.49606
v -66.75366 36.86314 -27.03667
v -67.92052 33.82753 -30.62576
v -67.21304 35.74242 -28.41635
v -67.25339 37.93088 -28.81316
v -68.0507 35.94032 -31.28415
v -67.03201 38.94827 -28.14386
v -68.23121 34.70662 -31.80224
v -67.72346 38.68016 -30.44748
v -67.46461 39.73993 -29.68196
v -67.98419 37.54045 -31.181
v -66.64204 27.56468 -25.58138
v -67.2057 27.71389 -27.21535
v -67.44758 29.28528 -28.22554
v -67.50791 30.5514 -28.63297
v -67.5926 27.61357 -28.32179
v -67.91832 32.01114 -30.19198
v -68.0105 31.1235 -30.32825
v -66.95399 40.74785 -28.04766
v -68.7375 35.10187 -33.55303
v -68.39449 35.90093 -32.44116
v -68.46539 32.4676 -32.15071
v -68.45443 33.49334 -32.29555
v -68.80465 33.5356 -33.50621
v -67.00576 25.56176 -26.17104
v -67.43673 25.86181 -27.43434
v -66.50172 25.54063 -24.80934
v -67.37508 42.03339 -29.30476
v -67.16904 42.66214 -28.57053
v -66.95707 43.17442 -27.92066
v -67.44547 42.47422 -29.45509
v -67.20807 43.43816 -28.54272
v -66.85992 44.00581 -27.53026
v -67.4001 43.52467 -29.09867
v -67.30327 44.56474 -28.59822
v -67.01366 44.70902 -27.86849
v -67.75366 42.95723 -30.32114
v -68.00628 43.57358 -31.02763
v -67.68919 44.73768 -29.69372
v -67.54179 44.77887 -29.21957
v -57.17422 -51.2675 -54.18684
v -18.16577 -13.82197 16.80266
v 8.295673 -34.18758 15.87634
v 9.273582 -33.14318 15.17059
v 6.666571 -35.26171 16.88046
v 5.693578 -33.95285 17.19909
v 10.14721 -35.12519 14.99464
v 6.010954 -38.00515 17.36849
v 5.904566 -35.86005 17.32012
v 53.24851 31.88931 -2.876706
v -33.63746 -2.49025 6.270956
v -29.49356 -0.6669977 6.819362
v -29.53042 -2.898321 7.456383
v 32.07047 -73.33833 -24.68805
v 29.83841 -75.52139 -25.93929
v 31.68052 -73.9812 -25.78201
v 27.09837 -77.41406 -24.75493
v 27.13213 -77.51807 -26.04983
v 28.89923 -76.41316 -28.09705
v 30.51301 -75.31422 -28.43421
v 31.29723 -74.60467 -27.74606
v 30.87763 -75.07737 -29.83006
v 29.45107 -76.01713 -31.25564
v 28.16276 -76.90592 -30.48474
v 27.3829 -77.4791 -27.87458
v 27.40053 -77.39334 -29.63287
v 26.55913 -77.98805 -28.55918
v 33.01262 -72.86176 -25.94011
v 32.61236 -73.56297 -27.52069
v 31.00723 -74.10785 -23.95765
v 33.4921 -72.69394 -26.86111
v 56.28914 -40.40801 -32.89452
v 56.49648 -38.7547 -31.81415
v 56.54362 -39.41816 -32.70626
v 56.84764 -39.42087 -33.89476
v -68.87141 32.33528 -33.61133
v 22.47565 46.59182 19.46501
v 21.41573 45.30721 19.87325
v 23.3248 44.5994 19.27751
v 23.4522 46.09993 19.15358
v 21.93646 44.01981 19.73651
v 23.67018 43.19065 19.23144
v 22.49711 43.03856 19.62232
v 20.7868 43.44455 20.10545
v 25.0528 45.10227 18.62233
v 24.85632 42.94193 18.82978
v 25.32596 43.9842 18.57111
v 24.09072 46.75655 18.86259
v -31.89638 7.654572 5.870303
v -32.80299 8.877751 5.878914
v -30.48801 8.413155 6.044098
v -32.66887 10.58192 6.298421
v -30.45036 10.47684 6.303566
v -28.53807 10.38851 6.235209
v -35.09278 8.819167 5.504157
v -34.01037 10.12221 6.027615
v -35.36234 10.47398 5.837024
v -35.8165 9.515736 5.472051
v -34.72857 10.20042 5.928173
v -27.52273 8.119622 6.062169
v -28.03107 9.052803 6.097199
v -29.24463 7.559373 6.031748
v -29.16655 6.176469 6.039812
v -30.543 6.488829 5.936856
v -31.50547 11.48196 6.558386
v -32.75706 11.3407 6.431449
v -30.80188 11.72617 6.595998
v -27.37101 9.548391 6.115628
v -27.37234 10.62612 6.202309
v -26.63006 9.621151 6.072865
v -26.62717 9.045439 6.044604
v 50.87878 -52.4031 -31.83303
v 19.27067 49.1119 20.34554
v 65.87911 12.34642 -34.47292
v 65.79298 11.34059 -34.06955
v 43.9929 -63.93375 -37.41916
v 42.88853 -64.8715 -41.50128
v -44.78297 1.037003 2.67964
v -60.70355 -45.47295 -47.19764
v -61.05479 -44.59686 -48.19726
v 10.08296 -26.32165 13.41289
v 8.829668 -26.43557 14.33058
v 10.54103 -25.50782 13.19612
v 8.683755 -25.47939 14.77132
v 11.68635 -24.98103 12.45258
v 10.42966 -24.72934 13.71847
v 11.49449 -24.12766 13.06166
v 11.87592 -25.9201 12.2104
v 9.890157 -24.69608 14.19799
v 10.40699 -23.89048 14.76933
v 11.28621 -23.43143 14.59947
v 11.49275 -23.59511 13.73362
v 12.35063 -22.71441 13.68352
v 12.45152 -22.45024 14.96358
v 12.77625 -22.67402 12.68885
v 12.47205 -23.68585 12.31896
v 10.93667 -23.37762 15.46092
v 12.14777 -22.34609 16.48641
v 12.8202 -26.47358 11.65526
v 13.69955 -25.15582 11.18609
v 14.19926 -26.55839 10.99895
v 13.44793 -28.35645 11.70392
v 15.39046 -27.78236 10.7074
v 14.92085 -28.78064 11.12495
v 16.02636 -28.97907 10.65769
v 16.5595 -26.1614 9.891547
v 9.592134 -24.30376 14.86615
v 8.549566 -24.50018 15.64414
v 9.637353 -23.59648 15.97911
v 15.49445 -23.97489 10.05514
v 17.4473 -23.20908 9.236106
v 14.46617 -24.35501 10.65954
v 16.59973 -22.11788 9.521787
v 15.01658 -21.81332 10.30633
v 18.97086 -21.95337 8.93334
v 13.88924 -22.91462 11.09616
v 15.16447 -20.48989 10.45551
v 17.57305 -19.84955 9.346542
v 18.25299 -23.85794 9.043776
v 19.77678 -18.07332 9.353162
v 19.38841 -20.6202 8.991791
v 18.53414 -18.13326 9.433343
v 20.85932 -19.06656 9.145848
v 19.40318 -17.01693 9.582486
v 21.31818 -15.72568 9.656659
v 21.90081 -17.5801 9.380673
v 18.62487 -15.51803 9.929296
v 17.25954 -15.28548 10.22923
v 19.05127 -13.94491 10.18233
v 20.74474 -14.27507 9.900306
v 16.56964 -16.80665 10.30828
v 16.10023 -14.66544 10.93132
v 17.39004 -13.52802 10.58803
v 22.57719 -20.42094 8.915659
v 16.78148 -18.27279 9.949759
v 16.18638 -12.63976 11.26929
v 15.10623 -12.88048 12.04569
v 17.70361 -12.352 10.73264
v 15.17876 -10.64817 12.1844
v 15.99062 -10.59796 11.69144
v 16.8228 -10.78482 11.27203
v 16.60214 -8.541954 11.61448
v 13.96598 -12.42203 13.58112
v 13.72295 -9.338823 13.72944
v 14.46869 -8.595071 13.03663
v 15.29616 -7.414851 12.469
v 16.62068 -6.967829 11.58568
v 18.05106 -7.273651 10.84581
v 18.54121 -8.961008 10.72728
v 15.84127 -5.229456 11.9374
v 14.76788 -5.433481 12.82265
v 17.05585 -6.139935 11.23909
v 14.56173 -3.959914 12.74987
v 17.24867 -4.318425 10.76699
v 15.64618 -3.082259 11.56511
v 15.59471 -1.79286 11.17762
v 16.91706 -2.352991 10.41067
v 17.88369 -3.20153 10.07681
v 18.45512 -2.264821 9.471644
v 17.51493 -0.8234349 9.503429
v 17.96707 -5.746971 10.66691
v 14.03074 -5.60194 13.50926
v 13.48341 -3.801289 13.75595
v 13.32606 -1.596245 13.207
v 13.43359 -0.795424 12.7619
v 14.65114 -0.07363439 11.29936
v 12.61016 -2.41315 14.31225
v 19.62357 -7.509513 10.18368
v 19.84083 -6.239562 9.86132
v 19.03858 -5.147457 9.990791
v 20.00016 -9.303583 10.22046
v 20.60975 -8.17995 9.916281
v 18.67212 -10.03793 10.67456
v 22.14262 -8.444797 9.446741
v 22.06174 -10.0435 9.675879
v 13.37307 -6.021247 14.19236
v 12.59196 -4.492437 14.90021
v 12.42178 0.4961112 13.32775
v 13.54182 1.159636 11.75743
v 15.0825 -15.00838 11.82207
v 15.95124 -16.61946 10.75625
v 15.26296 -16.34052 11.472
v 23.10571 -18.71411 9.139918
v 22.43505 -21.91707 8.670382
v 20.94016 -21.83605 8.730145
v 24.81754 -19.48981 8.913269
v 14.64435 -14.07413 12.55981
v 20.63116 -23.19842 8.640102
v 11.78968 -0.8077095 14.70786
v 10.40414 0.1231978 16.12516
v 10.99084 1.177657 14.80978
v 11.56647 2.183934 13.48896
v 11.20869 -1.641031 15.79779
v 9.953042 -0.8655043 17.2197
v 10.93576 -3.04664 16.67292
v 10.28837 -2.300071 17.33097
v 9.524253 0.5195866 17.18706
v 8.644314 -0.5047407 19.08922
v 9.712213 1.837551 16.2205
v 8.561561 2.459459 17.64805
v 9.381361 3.429218 15.8086
v 10.40463 -3.631219 17.66323
v 8.634632 1.238519 18.18548
v 8.186217 1.167511 18.95761
v 10.4514 2.975633 14.53476
v 9.837474 4.281742 14.57124
v 11.1751 4.688241 12.40382
v 8.422792 4.155323 16.86233
v 9.123499 5.747067 14.62824
v 8.097288 5.328074 16.63732
v 7.653424 4.331721 18.01317
v 7.366287 6.739382 16.9029
v 6.379951 6.118392 19.10948
v 6.528382 7.712571 17.77666
v 7.411612 7.913826 15.87951
v 5.168679 9.691346 18.8795
v 5.193066 7.262932 20.47152
v 6.920753 3.964412 19.50463
v 6.105948 3.853331 20.98252
v 4.798669 11.73004 18.1663
v 5.779961 9.725718 17.67206
v 6.037686 10.13938 16.81316
v 5.236948 12.49987 16.75464
v 5.69609 12.64547 15.73194
v 6.508197 10.76895 15.31998
v 4.128291 12.6525 18.70367
v 4.473497 13.30914 17.72614
v 3.925853 11.12966 19.98781
v 4.41684 9.807961 20.0827
v 2.835391 12.20453 20.68769
v 6.212807 12.8174 14.46569
v 7.203693 10.70871 13.94677
v 6.953279 9.314989 15.59219
v 3.247507 12.76413 19.88108
v 3.443712 14.07672 18.82327
v 8.189739 7.366321 14.87953
v 4.003678 14.55731 17.77711
v 4.825582 14.04118 16.64525
v 4.625162 15.07741 16.51245
v 3.260056 15.65683 18.28271
v 3.7673 16.62732 17.28166
v 4.365284 17.88225 16.15701
v 4.912397 16.0727 15.62847
v 2.202807 16.96572 18.80404
v 2.391773 18.92268 18.11889
v 2.297145 14.42468 19.91383
v 1.102863 16.68817 19.71768
v -0.164601 17.29403 20.06701
v 0.4354817 18.55497 19.39346
v 1.075466 15.4755 20.30134
v -0.1621897 16.00768 20.65644
v 4.097024 18.88763 16.44157
v 5.345119 19.25476 14.7064
v 6.000928 18.94582 13.55004
v 4.844534 20.18774 15.59524
v 5.540989 20.45563 14.71574
v 4.010914 21.47716 16.71181
v 5.050265 21.54284 15.66972
v 3.654402 22.39424 17.18251
v 4.575889 23.99193 16.93173
v 5.533659 23.25045 15.86937
v 6.779099 22.64625 14.21052
v 6.267431 20.63593 13.70417
v 3.757546 24.19251 17.5389
v 6.500907 25.01879 15.94159
v 4.139542 25.9607 17.91994
v 5.362359 26.67373 17.62276
v 5.395924 25.58467 17.05734
v 7.026482 25.90712 16.13116
v 6.834581 24.31386 15.23006
v 7.533459 23.71018 14.05558
v 8.207654 23.70654 13.27474
v 7.072047 20.24948 12.27893
v 6.943738 18.673 11.82546
v 8.2716 25.68322 14.9791
v 8.876005 24.57258 13.35263
v 7.987576 22.39707 12.40199
v 7.741787 18.10273 10.42549
v 8.132113 20.31935 10.82452
v 6.476019 16.19045 12.55236
v 9.376306 23.1422 11.43908
v 9.581927 21.04501 9.632824
v 8.598891 18.86645 9.561996
v 10.33166 23.32041 10.752
v 11.29357 22.05723 9.075017
v 7.088281 21.53539 13.01861
v 9.497046 23.81452 11.9684
v 10.81492 24.77445 11.85944
v 11.67704 23.7297 10.25864
v 12.56607 21.30223 7.936602
v 10.56454 20.16576 8.320315
v 11.94756 18.85458 6.95156
v 10.34356 17.81669 7.618502
v 8.899815 17.98611 8.958921
v 11.51495 16.57656 6.569435
v 9.429308 16.06866 8.182942
v 11.4381 14.92802 6.59832
v 9.548387 14.20765 8.340138
v 8.534011 14.94391 9.369183
v 7.965078 16.1306 9.997669
v 8.073984 17.79396 9.907747
v 8.589129 12.85256 10.07944
v 14.1722 17.54388 5.816484
v 13.54843 15.92643 5.554914
v 12.67901 13.95875 6.054347
v 13.94403 13.94197 5.631948
v 12.93939 12.97468 6.127728
v 11.26977 12.02877 7.424632
v 12.95816 22.83053 8.895603
v 7.062884 13.8171 12.15272
v 10.302 12.85112 7.94099
v 15.04807 16.67101 5.229655
v 14.56058 21.16681 7.231572
v 15.54396 19.98621 6.076204
v 16.33042 18.6456 5.296244
v 15.55564 21.85981 7.244001
v 14.68069 22.32018 8.11094
v 14.48769 23.74543 9.251214
v 15.65764 23.28371 8.559443
v 12.21111 24.73673 10.95303
v 11.9861 26.35836 12.76328
v 11.2492 25.81659 12.63772
v 10.79659 25.28901 12.41156
v 13.18393 25.50954 11.24603
v 10.89897 26.82694 14.00691
v 13.82744 27.08662 12.63088
v 7.691771 13.34573 11.25385
v 7.950988 10.90659 12.37694
v 5.811069 15.26898 14.1718
v 13.17385 24.31866 10.13115
v 8.73158 10.98389 11.00884
v 8.850845 9.961657 11.57193
v 2.120043 21.29054 18.08188
v 3.500587 20.51897 17.07128
v 1.436571 22.71276 18.45631
v 15.0284 14.76352 5.233432
v 15.07832 13.83762 5.459389
v 16.22669 14.03383 5.305763
v 16.18845 13.35611 5.499362
v 15.31954 12.61238 5.606102
v 14.60246 12.5542 5.683905
v 2.766876 23.95844 18.01252
v 2.762722 25.19911 18.31662
v 3.122944 26.34754 18.51593
v 3.79796 27.21237 18.54489
v 9.616434 12.58338 8.826164
v 9.858229 25.71328 13.5881
v 15.99502 17.56153 4.991623
v 16.09477 16.82411 4.719907
v 15.9321 15.41947 4.92455
v 1.65122 23.92177 18.48579
v 9.93348 27.46688 15.36458
v 7.169195 27.02806 16.81328
v 9.335564 28.61678 16.83303
v 10.04312 28.37701 16.20256
v 8.984264 28.98073 17.32429
v 10.0167 29.23077 17.02486
v 7.010573 28.11418 17.64197
v 5.866145 27.69827 17.90334
v 5.911544 28.50364 18.33045
v 7.73914 29.50634 18.29005
v 8.267828 29.68027 18.19379
v 11.78092 29.14869 16.03999
v 11.46233 30.10084 17.16047
v 13.178 30.27278 16.55764
v 12.90655 29.13573 15.46977
v 11.55405 31.59282 18.4022
v 12.92142 31.26485 17.63569
v 14.23069 31.37755 17.22592
v 10.11089 31.38067 18.68394
v 11.25337 32.88774 19.40171
v 13.02051 32.51984 18.69395
v 10.40107 32.71683 19.50923
v 13.93533 33.31234 18.99283
v 12.67695 34.31237 19.92812
v 11.90227 33.83392 19.81987
v 14.07449 32.1258 17.99953
v 16.12281 33.19862 18.27878
v 15.04039 32.34908 17.85869
v 9.450889 30.25921 18.12732
v 8.518826 31.23419 19.09857
v 14.1733 30.28729 16.15199
v 14.48906 29.52812 15.19047
v 10.12477 33.69183 20.11942
v 10.71818 34.32646 20.29167
v 11.45958 35.02859 20.46376
v 14.1604 35.13268 20.08172
v 15.81493 34.18112 19.14726
v 12.42378 35.43468 20.48652
v -1.024238 18.61423 19.80023
v 0.06486115 20.36025 19.11894
v 1.003928 20.03203 18.80199
v 9.713078 10.7927 9.763423
v 17.52148 34.64409 19.03876
v 16.4028 35.0051 19.59051
v 17.28405 33.82908 18.49898
v 19.1238 33.94924 18.19348
v 16.18833 31.10089 16.20965
v 16.1041 30.12878 15.2067
v 17.41976 29.88576 14.48344
v 16.43711 29.02125 13.82227
v 15.54119 28.98116 14.08617
v 14.52923 28.59888 14.05123
v 17.683 31.02667 15.63471
v 17.8334 28.56733 12.9935
v 17.08289 32.30327 17.19798
v 18.78991 31.91636 16.26285
v 9.535311 9.383574 11.00339
v 8.961953 8.894903 12.23455
v 9.80634 8.053475 11.67633
v 9.275904 6.806469 13.51809
v 7.989698 9.298168 13.57065
v 10.55263 6.585957 11.80202
v 10.85638 8.086529 10.23515
v 10.39902 5.365921 12.95159
v 13.52055 28.26601 14.11094
v 20.16775 -11.21437 10.22599
v 18.34028 -11.97327 10.62504
v 11.78878 -5.100454 15.97192
v 3.0713 10.36509 21.50507
v 9.190633 -1.514095 18.69467
v 12.21082 5.126737 10.82886
v 14.89815 24.92144 10.21315
v 0.4499525 21.3414 18.86432
v 0.6489463 23.2869 18.79471
v 2.083254 10.39057 22.44293
v 2.315095 11.44022 21.62088
v -0.03276326 12.11944 22.69536
v 4.426217 7.104701 21.74059
v 2.955619 9.053159 22.43259
v 12.18268 28.09714 14.63593
v 12.504 3.372766 11.67695
v 7.609013 2.745454 19.04784
v 13.97293 25.96555 11.41058
v 16.04261 26.17064 11.10136
v 17.49804 25.58308 10.30209
v 17.06819 24.75381 9.747465
v 14.67874 27.01219 12.25179
v 5.469158 5.009228 21.34754
v -15.93415 9.432419 8.827084
v -18.21304 10.44143 6.803844
v -20.0813 10.3365 6.169718
v -19.5724 12.5116 5.862808
v 14.88701 55.58718 20.64941
v 58.98597 -27.79573 -30.48672
v 58.64134 -27.75512 -28.99684
v -31.72031 -35.35948 6.249963
v -32.22544 -36.03843 5.893323
v 23.66303 42.00593 19.23994
v 22.91027 42.25243 19.47709
v 22.1319 42.09459 19.70769
v 10.92145 -48.65878 9.950796
v 20.47907 -12.64707 10.09361
v -63.42026 57.1358 -17.37693
v -62.88325 -39.12986 -47.9759
v 6.38123 -40.58728 16.72327
v 6.968654 -39.30329 16.77118
v 4.85886 -40.31054 17.39598
v 7.518226 -38.58403 16.59285
v 49.5125 32.8661 3.146934
v -37.12623 28.1075 10.77585
v -56.86645 -53.11032 -46.73087
v 60.59108 50.32353 -20.68269
v 60.70515 49.80577 -21.11246
v 49.68147 -54.70442 -32.12383
v 50.9166 -53.37354 -33.91136
v 49.12567 -56.36834 -33.96517
v 49.62267 -56.11023 -35.51367
v 48.96586 -57.56388 -37.10432
v 48.4159 -58.00711 -35.69059
v 49.79298 -56.39944 -37.41117
v 51.29634 -53.76361 -36.70349
v 47.65725 -58.94475 -35.11388
v 47.66397 -58.6128 -34.02685
v 50.53985 -55.7708 -40.27402
v 49.76241 -56.85362 -39.62713
v 51.23603 -54.7008 -40.39379
v 9.773679 52.97625 21.91993
v 19.6801 -27.13411 8.910439
v 4.015882 5.752313 23.06646
v 17.56493 26.65686 11.23883
v 18.86052 26.99148 11.34627
v 19.3965 25.6049 10.27558
v 15.677 27.32707 12.27786
v 16.34691 28.25048 13.01634
v 19.77502 28.72074 12.75998
v 20.95201 27.2417 11.42635
v 21.47408 28.20414 12.10818
v -68.0343 24.39884 -28.9068
v -68.11153 25.98504 -29.47316
v -67.79959 22.46424 -27.77605
v -68.27609 22.51184 -29.19317
v 33.79831 -72.5742 -27.62356
v 65.8933 -1.455629 -47.56299
v 65.36938 -3.513932 -45.93734
v -68.21926 20.36901 -28.44669
v 65.05143 -4.742197 -44.32637
v 64.91569 -5.093016 -43.50035
v 17.17323 -83.36032 -15.58688
v 17.61798 -82.60577 -12.52431
v -0.8133311 -85.93486 -3.120913
v -2.142683 -85.24105 -1.831505
v -68.69802 21.31395 -30.18518
v -68.42931 21.14593 -29.2773
v -68.94257 22.33082 -31.28644
v -68.59581 24.25802 -30.72858
v -5.810487 8.258495 23.92732
v -4.78528 9.24194 24.03593
v 27.73726 68.11091 14.72074
v 28.82075 69.5099 13.90046
v 29.60375 68.96109 13.56269
v 30.11969 67.72668 13.45858
v 30.3183 66.81676 13.47017
v 27.63628 70.05264 14.39914
v 22.00265 -12.29187 9.800386
v 22.24143 -14.02036 9.711105
v 23.93077 -13.32487 9.412363
v 24.11224 -15.58508 9.350124
v 23.79472 -17.31238 9.248441
v 25.75765 -17.21029 9.006225
v 25.48652 -18.4343 8.93924
v -68.63045 -6.004653 -38.56283
v -69.59107 -2.345209 -41.06903
v -69.27592 -4.075042 -41.74207
v -69.99659 -1.841074 -45.37848
v -69.50033 -3.550301 -43.35497
v -69.80253 -1.813787 -42.39367
v -70.07713 0.1477407 -40.92087
v -68.90944 -5.563987 -41.0558
v -68.70936 -6.762629 -41.97816
v -68.43777 -7.35453 -39.61236
v -68.37671 -7.989424 -40.83115
v -68.14975 -9.561527 -42.46199
v -68.60971 -7.576736 -43.27728
v -68.19657 -8.673746 -40.18696
v -68.12218 -8.664749 -38.92436
v -67.98225 -9.929113 -40.78244
v -68.34187 -9.16056 -43.84135
v -68.80658 -7.129894 -44.87274
v -69.13945 -5.190713 -43.01167
v -69.06515 -5.912404 -44.38799
v -67.79391 -10.36071 -39.06704
v -68.49471 -8.806999 -45.27755
v -68.97523 -6.6956 -46.03692
v -69.16232 -5.671424 -45.41963
v -68.8413 -7.540411 -46.98218
v -68.55988 -9.204966 -47.72376
v -69.09398 -6.453887 -46.82514
v 44.59426 -62.83171 -34.45791
v 45.95731 -61.47182 -36.10921
v 45.27719 -61.62215 -33.11747
v 45.18439 -61.25505 -31.66163
v -56.04948 34.304 0.05778139
v 49.05294 39.74164 3.125836
v 49.76267 39.11631 2.259902
v 50.15102 37.91658 2.087223
v 49.28332 37.96276 3.444209
v 4.90318 27.51825 18.25325
v 4.102458 27.80818 18.67901
v 5.148459 28.33322 18.54315
v 63.5615 -6.459507 -31.99926
v 63.76933 -6.212423 -33.31109
v 63.22557 -8.756902 -32.65965
v 63.56333 -8.257687 -35.04945
v 64.07697 -6.853095 -37.51381
v 64.15261 -7.377632 -39.48071
v 63.68603 -9.223096 -38.0452
v 63.40414 -9.548026 -35.85722
v 51.60373 -52.55788 -34.85514
v 52.40435 -51.57589 -36.1498
v 52.32838 -52.32252 -38.01148
v -24.5761 -40.64143 8.732698
v -24.9717 -41.26545 8.159711
v -23.83903 -41.78667 8.67528
v -22.23268 -42.69161 9.227778
v -24.13808 -42.77599 7.711112
v -56.94901 69.81378 -9.335962
v -55.92548 70.68932 -8.10021
v -54.84396 70.39891 -6.380007
v -55.30002 68.78522 -6.315244
v -44.98567 -67.42743 -40.21244
v 26.21891 46.55819 18.01373
v 25.59777 48.63403 18.0792
v 63.12717 -10.3503 -34.50177
v 26.59887 45.02328 17.94074
v 25.45881 41.89603 18.65571
v 21.32146 -41.02673 7.346264
v 39.90939 68.18414 6.241497
v 32.36269 40.0898 15.97539
v 18.01154 -69.75174 -2.194366
v 62.78386 -4.25538 -25.53534
v -28.93627 -45.34748 2.27202
v -30.72757 -44.46473 2.719375
v -29.66945 -44.23117 3.278999
v 36.19194 40.21362 14.00866
v 35.13824 39.41454 14.7564
v 65.83746 23.18777 -36.99508
v -31.80856 76.51192 13.09894
v -20.27929 68.35192 19.00857
v -20.34926 69.59672 18.7773
v -18.51105 69.75075 19.11651
v -17.51597 68.56613 19.49807
v -17.92511 71.64975 18.79747
v -18.8146 72.84013 18.35509
v -17.71833 73.94746 18.24311
v -15.88995 74.8855 18.26543
v -14.73427 72.03267 19.20743
v -20.33829 73.99924 17.75571
v -18.35074 75.00334 17.80783
v -16.73983 71.2121 19.10826
v 27.10821 -77.00442 -22.22402
v -48.50576 76.8992 -1.008444
v -48.30867 77.72773 -1.239307
v -48.57281 75.95893 -0.5656967
v -3.896984 -51.74296 14.5918
v -7.642454 -50.93233 14.30364
v -5.128407 -53.36156 14.3806
v -2.280494 -51.00274 14.5494
v -2.542335 -52.44048 14.563
v -3.525237 -53.35183 14.3884
v -4.829084 -50.14032 14.37783
v -4.927588 -49.05327 14.17096
v -6.749395 -48.8117 14.02651
v -4.267925 -47.99752 14.00436
v -2.370272 -48.82386 14.18552
v -4.316816 -53.91157 14.22334
v -4.525651 -54.6322 13.91283
v -2.598194 -54.19065 14.14684
v -3.657598 -54.6213 13.93775
v -2.660597 -55.68357 13.24769
v 15.5967 -84.12154 -13.93083
v 23.66015 -40.92929 6.080073
v 23.09593 -41.03708 6.324387
v -68.95126 34.12244 -34.1357
v -69.27743 34.46029 -35.43018
v -69.21433 32.97576 -34.90059
v -68.97633 35.66382 -34.45651
v -69.41367 36.35744 -36.08333
v -69.71782 35.70613 -37.03676
v -61.72662 -42.77602 -48.93157
v 55.42564 65.8304 -13.063
v 54.30674 67.77692 -12.05663
v 55.29097 67.01162 -13.26849
v 55.75949 65.98839 -13.75307
v 54.57088 68.12925 -12.62605
v 56.07528 66.56977 -14.6722
v 56.29663 65.47742 -14.6535
v 15.83424 -19.2845 10.21113
v -68.27739 38.65133 -32.19099
v -68.44059 37.13094 -32.73255
v 46.97786 70.30015 -2.160387
v 45.80019 72.8419 -1.790792
v 47.13828 68.37154 -1.603717
v 47.81732 67.00542 -1.948592
v 47.62342 66.18922 -1.40809
v 45.59891 71.10769 -0.8011949
v 45.05046 72.80655 -0.8387528
v 46.24324 73.69138 -2.789961
v 45.55079 74.75571 -2.459685
v 3.328178 -22.69273 19.72376
v -36.53464 0.1965288 5.184856
v -35.68409 -1.302224 5.568551
v -37.63762 0.3746216 4.940755
v 9.375366 32.93981 19.89052
v -33.73132 31.13814 12.97891
v -34.33581 30.73983 12.65786
v -37.66661 33.89768 13.5971
v -36.5988 32.66534 13.24281
v -36.68665 33.86292 13.8919
v -35.55487 33.40582 13.94269
v -36.07872 32.97847 13.56974
v -35.26391 32.85919 13.68324
v -34.25833 33.65775 14.45017
v -33.31133 33.1431 14.33573
v -34.51075 34.39837 14.83696
v -34.96201 34.77582 14.92705
v -35.561 34.10141 14.33341
v -34.01643 34.75066 15.25304
v -33.18256 34.38863 15.29456
v -32.28338 32.57222 14.17171
v -32.28386 31.39103 13.40022
v -30.47182 31.50228 13.79294
v -33.79216 29.74916 12.1959
v -31.93108 30.38362 12.8277
v -30.42431 32.48075 14.55776
v -30.74254 29.37202 12.24587
v -30.01432 29.09814 12.14371
v -32.42532 29.74597 12.37829
v -36.16096 34.49741 14.38957
v 56.93261 -31.22332 -25.9532
v 10.72828 11.52317 8.068982
v 10.70183 9.83946 9.117753
v 12.32633 10.83416 7.111842
v 12.204 7.950028 8.780701
v 12.1297 9.049857 8.141612
v 13.74945 11.97061 5.992512
v 13.55294 9.774579 6.806326
v -40.42204 79.91927 5.5208
v -39.78912 78.79585 6.691773
v -36.36365 11.15753 5.742627
v 35.02813 -71.84232 -29.47778
v 33.31084 -73.13138 -28.58163
v -41.74496 -70.41447 -32.39316
v 65.79637 19.19585 -35.49674
v 65.8947 17.04548 -35.2389
v 66.10327 18.66634 -36.7415
v 66.25438 17.05533 -36.84525
v 66.52042 17.54612 -38.40901
v 66.43434 16.29497 -37.67622
v 66.51264 14.63627 -37.95496
v 66.77257 15.93794 -39.46809
v 66.38812 13.08863 -36.97302
v 66.47051 12.12843 -37.42041
v 14.38094 57.91846 20.48536
v 13.71839 56.65184 20.77614
v 12.77118 57.58559 20.85998
v 13.4064 55.14967 21.02303
v 12.43432 56.13083 21.10208
v 11.00668 57.56371 21.15796
v 11.00178 55.88399 21.37528
v 12.54219 53.98018 21.35785
v 11.66494 58.41574 20.9432
v 12.49821 59.37882 20.69602
v 10.94788 59.41542 20.93964
v 11.1394 54.17191 21.55731
v 9.825196 55.07728 21.64519
v 10.0292 56.43013 21.46606
v 8.521791 56.79285 21.60073
v 8.000284 58.99748 21.40036
v 9.429111 59.44643 21.16203
v 6.937908 57.4157 21.70954
v 7.228089 55.76568 21.87803
v 5.962806 58.5845 21.66534
v 4.242967 59.09554 21.73933
v 5.658727 61.14963 21.37687
v 7.334051 61.26723 21.17453
v 5.767536 56.75086 21.91168
v 8.613495 62.31672 20.92916
v 7.061471 62.89068 21.02383
v 9.117175 60.96674 21.01174
v 7.994917 63.83167 20.8079
v 5.560086 63.70984 21.06424
v 6.426862 64.53983 20.86456
v 7.971927 64.88818 20.66413
v 5.432693 65.48349 20.81439
v 6.467636 66.80791 20.51781
v 7.612445 65.82883 20.55632
v 3.602995 54.97406 22.28858
v 1.938342 55.57097 22.299
v 1.716063 57.79239 22.06089
v -65.00861 -28.55815 -42.46313
v 20.14396 -25.97108 8.72078
v -18.0661 -19.16852 19.65608
v -17.59498 -20.49472 18.59475
v -16.85092 -20.75492 18.83656
v -16.9922 -20.14026 19.37756
v 14.35195 -83.66856 -9.023076
v 12.80567 -84.75591 -9.354218
v 12.47032 -84.00421 -7.11375
v 11.96301 -84.47702 -7.54042
v 62.11391 45.68282 -25.67602
v 61.87934 46.05487 -24.91615
v -25.10239 -42.98446 6.795177
v -26.67518 -41.72071 6.818865
v -27.04615 -42.93452 5.575621
v -28.05181 -41.21442 6.387153
v -25.13766 -43.93342 5.520925
v -26.81977 -44.23917 4.068731
v -28.22927 -43.11279 4.861816
v -24.04985 -45.1692 3.572151
v -24.78326 -45.29496 3.050281
v -26.78378 -44.59034 3.579115
v -27.80059 -44.73587 3.107988
v -24.31933 -82.66694 -21.42781
v -38.93896 27.60728 10.04251
v 58.90214 -23.04005 -25.13382
v 59.53839 -21.33972 -26.05325
v 59.67812 -21.95049 -27.42525
v 23.59219 -79.32345 -19.35462
v 13.9024 -47.43019 6.181355
v 15.53106 -48.66787 6.125301
v 2.721405 50.52229 22.78307
v -67.50835 -11.79271 -39.1372
v 47.70066 63.5549 -0.6756513
v 48.01425 64.5046 -1.349028
v 48.69729 63.99361 -2.037683
v 1.185708 -85.52956 -2.567172
v 16.7053 12.34617 5.626366
v 15.81798 11.832 5.683869
v 14.62626 11.67115 5.82338
v 17.56324 10.8754 5.734538
v 15.77599 10.33648 5.906523
v 16.64755 10.87825 5.745333
v 17.33761 12.73441 5.619792
v 17.97726 12.68854 5.626037
v 18.60578 11.61891 5.73788
v 17.05909 9.079869 5.881602
v 37.33747 -3.407371 4.169356
v 38.90723 -3.965755 3.786253
v 51.60018 -51.86968 -33.35881
v -28.66294 -80.06744 -23.81174
v -26.74916 -81.21805 -23.37604
v -27.91781 -80.52249 -24.39405
v -26.4776 -81.35921 -23.66225
v -27.78798 -80.57747 -24.83455
v -29.26318 -79.6273 -25.6431
v -15.78731 -11.33216 20.56203
v 44.02825 71.34132 0.912544
v 43.3913 72.18389 1.309781
v 42.361 72.09278 2.465088
v 42.75114 73.31925 1.546772
v 43.1802 74.60572 0.4784697
v 44.1923 73.61726 -0.1940084
v 41.27662 71.62325 3.818073
v 41.3063 73.00421 3.212893
v 41.8798 73.78047 2.281167
v 40.69431 74.92976 3.006036
v 42.1996 74.58054 1.584059
v -27.5102 -1.445891 7.628992
v -28.29255 0.1007651 6.922978
v 35.60534 -5.117514 4.917978
v 35.9002 -3.370786 4.535416
v 34.38725 -6.313764 5.488871
v 33.74502 -3.563531 5.092608
v 32.90663 -5.169286 5.643968
v 32.35369 -3.136184 5.313162
v 33.96136 -1.530727 4.699511
v 34.39634 0.6007438 4.366177
v 35.61833 -0.5756197 4.203605
v 31.52778 0.3851357 4.975217
v 36.81665 -1.286948 3.991986
v 36.46476 0.8680174 3.835637
v 33.9838 2.465368 4.359426
v 35.65464 3.205342 3.853951
v 37.00622 2.383209 3.495428
v 37.87233 1.26037 3.372241
v 36.99313 3.388183 3.420953
v 39.6371 2.882317 2.480783
v 37.07039 4.849128 3.361228
v 38.93931 4.671667 2.591392
v 38.13438 3.641748 2.981735
v 32.5805 4.876136 4.721099
v 32.35373 2.686352 4.726836
v 34.08878 4.81016 4.318743
v 30.39077 1.426578 5.121961
v 30.81445 3.227625 5.026351
v 30.81549 4.157785 5.051284
v 32.03271 6.56121 4.972054
v 35.10858 6.586998 4.103973
v 35.46418 4.964186 3.904969
v 30.67547 5.704795 5.149696
v 37.5717 7.065924 3.159739
v 36.58923 6.211121 3.553065
v 39.3668 5.696874 2.330769
v 40.20174 4.371629 2.054472
v 40.96983 3.215354 1.85551
v 36.53848 7.826176 3.654958
v 37.55592 8.151819 3.229416
v 37.72964 9.529516 3.194059
v 38.48885 8.393409 2.783735
v 38.42715 7.383676 2.775488
v 39.1161 7.34029 2.426389
v 40.40042 7.016763 1.729437
v 41.27916 5.509352 1.374086
v 35.82832 7.375921 3.90713
v 41.47985 6.511776 1.166479
v 40.76414 9.043423 1.502707
v 40.00096 8.663716 1.954152
v 41.45625 8.121534 1.073712
v 34.63263 7.969191 4.398361
v 33.7924 7.841349 4.668193
v 39.79705 0.2576566 2.829937
v 33.79197 9.319715 4.862749
v 35.32206 9.022138 4.25633
v 41.35337 8.866317 1.11034
v 41.63853 10.63946 0.8300993
v 42.49238 8.749452 0.3404078
v 42.65162 7.775294 0.3294291
v 43.61512 6.954638 -0.205339
v 42.66199 6.369868 0.4748285
v 44.16484 9.359319 -0.9573742
v 43.71008 5.402767 -0.01620249
v 42.39949 4.72637 0.8737229
v 44.63077 4.778895 -0.455776
v 44.1225 2.65458 0.335156
v 43.20612 3.586982 0.6443708
v 42.02711 2.840264 1.424267
v 41.36946 1.54652 1.978759
v 43.06972 1.574054 1.16167
v 42.26286 -0.4879641 1.955582
v -18.53432 -13.68823 15.05507
v -69.60466 9.871803 -31.50517
v -69.38342 10.32161 -30.59883
v -69.62238 11.88161 -31.49947
v -69.0525 12.38117 -29.48482
v -70.07828 12.17322 -33.38849
v -69.44066 14.40001 -31.10313
v -69.89025 13.43041 -32.713
v -69.8091 14.91008 -32.55294
v -69.65049 15.95176 -32.13444
v -69.06427 14.4305 -29.80617
v -70.32308 11.65349 -34.5122
v 25.37787 -45.97225 1.633597
v -34.42875 -37.11688 4.551642
v -34.06038 -38.32958 4.397748
v -33.19736 -37.24227 5.14627
v 65.69012 10.6992 -33.64522
v -48.86586 20.30387 -1.512541
v -49.11843 20.12511 -1.854842
v 6.830235 -48.46804 12.40414
v -56.05898 -54.25801 -47.85467
v -54.83366 -56.33599 -44.33917
v -55.85751 -54.85487 -45.15616
v -54.80958 -56.01933 -47.92819
v -54.99185 -56.15587 -42.8739
v -53.8768 -57.09858 -48.90107
v -53.68881 -57.96098 -43.81684
v -32.88374 -44.69086 1.992744
v -58.66569 -49.95393 -46.50821
v -58.03749 -50.99376 -48.01676
v -58.89034 -49.43845 -48.06394
v -59.38002 -48.4725 -45.95208
v -58.24175 -50.35516 -50.43333
v -57.75995 -51.2337 -50.05797
v -20.61654 12.71182 5.756106
v -19.93533 13.19026 5.735981
v 44.21073 63.81613 3.002194
v 38.76101 9.815742 2.648745
v -64.58427 -27.7135 -37.66566
v -64.89039 -26.60521 -38.44073
v -65.06449 -25.44159 -38.24119
v -65.5329 -23.06383 -38.98267
v -65.24545 -23.27517 -36.84628
v -65.5028 -24.2993 -40.46512
v -64.9624 -27.04039 -39.67061
v -65.97102 -22.62891 -42.46635
v -65.51927 -25.66393 -42.8058
v -65.11072 -27.43848 -41.69321
v -66.09589 -20.69542 -40.81224
v -65.75989 -24.18323 -42.98601
v -65.99876 -23.33303 -44.33117
v -66.57621 -19.72798 -44.64412
v -66.7331 -19.50817 -47.50983
v -66.95699 -17.87835 -46.76295
v -66.80446 -18.00593 -44.30825
v -66.37701 -20.00084 -42.63524
v -64.66644 -28.68243 -39.72892
v -64.72852 -29.34328 -41.06906
v -65.76731 -24.66839 -44.05141
v -65.91418 -24.29197 -45.41692
v -65.48213 -26.63957 -44.39199
v -65.88242 -24.86196 -46.44563
v -66.19321 -22.96532 -46.75843
v 64.82697 -5.070704 -42.24693
v 64.65636 -5.685506 -41.59988
v 64.66107 -6.086444 -42.87995
v 64.48057 -6.859165 -42.63527
v 64.33313 -7.275823 -41.72284
v 64.81544 -5.827015 -44.44666
v 65.05931 -5.009259 -45.76669
v 64.52235 -7.012156 -43.80804
v -20.18242 13.91025 5.622976
v -19.83195 15.16048 5.266276
v 60.73026 -18.97058 -29.50397
v 60.34661 -19.2644 -27.60771
v 60.34549 -20.1605 -28.69796
v -56.84013 -52.18285 -52.77974
v -56.45436 -53.01841 -51.71455
v -56.96272 -52.22615 -51.78969
v -56.00183 -54.02172 -50.01052
v 27.29669 -44.94193 1.824095
v 3.064834 7.45133 23.2293
v 2.011301 8.280322 23.74673
v 1.664072 9.346393 23.42179
v -0.2413715 10.68079 23.63522
v 63.91591 23.1058 -29.71306
v -66.2991 35.72278 -25.59897
v 30.43677 7.122387 5.341797
v 31.78007 7.518207 5.159475
v 29.45355 6.484929 5.429087
v 28.51069 7.719463 5.687932
v 30.0563 8.562256 5.641684
v 30.17074 9.622764 5.847971
v 31.56836 8.283943 5.320749
v 54.95088 -45.14681 -34.30474
v 39.82913 32.81882 10.72453
v -6.678473 -43.49822 16.05533
v 53.57113 -43.19836 -27.346
v 60.31797 -23.93441 -33.31385
v 59.37439 -28.12404 -32.57013
v -5.244429 -45.14148 13.98196
v -5.914237 -44.68676 14.75624
v 13.66079 -7.870163 13.8647
v 12.01381 -6.858316 15.87097
v 16.31447 20.03101 5.830443
v 17.13198 19.34843 5.238183
v 16.90028 18.64515 4.997774
v 17.16172 18.52598 4.686027
v 16.538 17.67708 4.631578
v 17.94445 19.09905 4.049602
v 16.975 18.05108 3.345555
v 16.48401 17.42311 4.209793
v -38.17474 34.64314 13.82564
v -39.35596 34.4447 13.30711
v -38.93385 35.3064 13.84325
v -38.02787 35.32547 14.18582
v -37.32126 34.82884 14.21543
v -57.78101 35.57624 -3.37328
v -61.07069 -42.68623 -56.97367
v -60.6179 -43.7816 -57.13733
v -60.44386 -44.49784 -56.30813
v -60.16474 -44.95917 -56.77434
v -60.86819 -43.69849 -55.64896
v -60.41692 -44.9023 -55.23156
v -59.59903 -46.4872 -55.73122
v 48.33978 13.46676 -5.68743
v 46.81837 13.05093 -4.151603
v 46.10008 13.77885 -3.680096
v 46.64158 12.12151 -3.708086
v 47.57227 11.4752 -4.387217
v 48.48346 10.59137 -4.979886
v 46.72977 10.79265 -3.419674
v 45.35359 11.58789 -2.354797
v -60.76687 -45.28082 -45.34608
v 9.39819 -47.11484 10.00083
v -67.20024 -15.90551 -45.76963
v -66.65311 -17.28855 -40.86925
v -67.11127 -15.77966 -43.44933
v -66.3586 -19.14381 -40.82036
v -67.5975 -13.56156 -45.26759
v -67.33717 -15.48321 -47.41107
v -67.77422 -13.56287 -48.78609
v -67.57156 -14.66363 -49.12673
v -67.90894 -12.45125 -47.56371
v -68.0479 -12.46616 -49.85682
v -68.32931 -10.90574 -49.92989
v -68.31084 -10.41969 -47.71893
v -68.28983 -11.52923 -51.32833
v -67.98374 -13.16677 -51.6767
v -68.66545 -9.7263 -52.357
v -67.33385 -14.34518 -42.94413
v -67.07581 -14.96105 -40.83361
v -66.76669 -16.23799 -39.98542
v -66.45939 -17.2581 -38.70119
v -13.90615 -36.04915 15.79117
v -66.50161 -21.31167 -47.98032
v 0.7933808 24.9412 18.95082
v 2.211081 24.68878 18.42386
v 2.339249 25.7903 18.65349
v 0.2442469 27.08579 19.55022
v 2.685997 27.51962 19.06962
v 1.698143 28.14554 19.5576
v 3.217442 28.49846 19.26521
v 2.62877 29.11304 19.64126
v -5.666783 9.845472 23.17851
v -5.441381 12.01071 22.07849
v 66.43176 19.53545 -38.5907
v 66.77676 18.13488 -40.05668
v -32.37999 -38.61671 5.211281
v -32.29545 -39.51099 4.977114
v -33.23552 -39.68443 4.431181
v -29.11827 -31.45897 7.690998
v -70.41792 1.899348 -41.28303
v -70.37416 2.09959 -40.48676
v -20.01811 8.993533 6.566301
v -21.82085 9.956587 6.015076
v -21.44395 11.70961 5.847357
v -65.05283 -22.75648 -34.88567
v 5.494914 29.63596 19.09129
v 4.763908 28.63777 18.84606
v 63.58576 25.70102 -29.24809
v 63.70951 24.18299 -29.25858
v 63.86131 26.06284 -30.2654
v -66.19839 51.1611 -24.33426
v -66.0385 51.69771 -23.79158
v 18.79205 -25.4599 9.031518
v -68.85925 16.6622 -29.60874
v -69.55424 18.64314 -32.43805
v -68.73013 15.49532 -28.97012
v -68.86074 18.42978 -29.9816
v -70.04763 17.83356 -34.25381
v -70.10448 15.6081 -33.94078
v -70.02559 19.41053 -34.50904
v -69.54592 20.06847 -32.84012
v -70.04221 22.12895 -35.32573
v -70.25728 19.96472 -35.59805
v -69.81612 21.11634 -34.13239
v -69.67892 21.34729 -33.63915
v 13.4176 -21.98053 12.08191
v 14.08942 -21.65788 11.17323
v 13.76534 -21.03883 12.15266
v 14.76975 -19.9926 11.06489
v 13.61331 -21.13312 14.64912
v 13.2731 -21.85273 12.78694
v 14.1073 -19.55967 13.49719
v 13.36573 -21.52323 14.88506
v 52.88726 -51.49576 -38.63736
v 9.088368 65.06042 20.51946
v 8.779702 63.93144 20.70124
v 9.945019 66.50397 20.22508
v 9.286661 66.80462 20.2603
v 10.58835 65.51134 20.27163
v 11.30873 67.45752 19.84786
v 10.89885 63.93526 20.43438
v 57.33749 -37.08519 -33.11812
v 57.70909 -36.48475 -34.03212
v 57.48555 -38.39327 -35.29949
v -33.30913 -36.08399 5.366538
v -33.80687 -35.01664 5.386788
v -32.99114 -34.83012 5.800221
v 6.642791 52.21152 22.37118
v 3.496126 52.30226 22.57697
v 60.55745 -22.0825 -32.53428
v 60.04926 -24.07533 -31.96339
v 60.44659 -20.95162 -30.36616
v 60.8808 -20.38553 -32.37973
v 61.01251 -19.068 -31.44957
v 28.9374 2.661816 5.350793
v 29.08782 3.972373 5.34679
v 29.28476 5.512734 5.385396
v 27.34881 4.712892 5.592495
v 27.22565 6.851537 5.702747
v 27.55067 2.86475 5.543041
v -21.48586 1.482391 9.187721
v 38.35944 67.43483 7.702606
v 39.16983 67.63466 6.975663
v 39.40764 68.18443 6.680834
v 37.48877 66.17976 8.607992
v 36.23294 66.37555 9.563311
v 36.96054 67.93095 8.758666
v 35.74854 67.90546 9.675935
v 34.90466 69.25492 10.06423
v 1.084625 56.26022 22.25557
v -68.7559 36.62086 -33.76471
v 30.63987 -1.1204 5.325736
v 28.15787 -76.35938 -23.19454
v 26.05799 -78.05129 -23.60743
v 61.78945 -14.97403 -30.98259
v 14.31215 -15.08802 13.29447
v 13.73323 -13.76563 15.48365
v 26.54964 -9.064491 8.305731
v -20.54578 14.66224 5.381982
v -1.003806 -52.44434 14.56793
v 0.4737953 -52.16592 14.50102
v -57.22263 -52.35109 -48.7089
v -10.34034 -43.99726 14.02457
v -12.54094 -43.73686 13.49597
v -12.48701 -44.73532 12.22823
v -9.160581 -44.63967 13.71045
v -10.62969 -44.76627 12.61019
v -34.77224 76.91956 11.21641
v -33.77738 75.65215 12.37534
v -35.22647 78.64353 10.1286
v -33.87178 78.38019 11.13422
v -33.37733 77.11987 12.04953
v 14.5461 38.15678 21.00119
v 14.23877 36.34494 20.59412
v 13.05587 37.18013 20.96854
v -55.27144 -55.04182 -49.91603
v -38.52135 0.7975882 4.684207
v -40.08417 1.798626 4.185441
v -41.64682 1.265363 3.785991
v -40.62081 3.240485 3.89045
v -36.67795 77.12262 9.902267
v 38.88224 31.78663 10.75229
v 38.00138 32.61392 11.49201
v 38.20628 33.05281 11.59382
v 39.33643 33.66375 11.3281
v 37.69545 30.84654 10.80461
v 36.37807 32.33099 11.9853
v 36.21992 32.83741 12.30071
v 37.18848 33.27926 12.14283
v 36.00948 30.56463 11.26643
v 34.90628 32.22341 12.43075
v 37.08782 29.36441 10.40171
v 35.57012 29.67796 11.0428
v 35.04679 28.28591 10.43334
v 34.45962 29.07975 10.95407
v 34.4978 30.61347 11.76973
v 32.37439 29.87072 11.95566
v 33.06072 30.94452 12.32571
v 34.26064 31.91357 12.48038
v 38.55602 69.4488 7.142385
v 39.33619 69.86517 6.286364
v 38.13644 71.70879 6.777586
v 37.26414 70.47514 7.951869
v 36.88042 72.21412 7.677849
v 36.95579 73.37604 7.236756
v 37.54614 74.84866 6.148571
v 39.0803 72.68884 5.576279
v 39.40499 71.15308 5.811106
v 38.58945 74.95201 5.08416
v 38.8088 73.78947 5.368018
v 39.66315 74.40294 4.250561
v 40.1335 73.12971 4.369981
v 40.60371 71.98528 4.346337
v 40.52316 70.92208 4.823535
v 40.17163 70.08443 5.443667
v 41.09905 70.26833 4.461053
v -67.79543 41.68262 -30.6883
v -28.21087 3.433643 6.272532
v -8.750988 -20.07314 24.31981
v -9.382418 -19.90496 23.89066
v -48.63334 19.85994 -1.601336
v -48.09699 20.34382 -1.142259
v -48.05206 19.6807 -1.418614
v -48.13576 17.91276 -1.489848
v 58.01565 -38.41862 -38.1483
v 57.20307 -41.58215 -39.23901
v 57.78596 -39.92992 -39.55571
v 11.03595 -85.49752 -9.110882
v 8.405199 -85.89075 -7.070431
v 42.13762 -65.62394 -41.11422
v 45.25268 -62.65854 -38.5334
v 45.72299 -62.00414 -40.54476
v 43.86189 -63.90254 -41.71311
v 44.72975 -63.02169 -36.38178
v 46.58825 -60.95776 -37.9341
v 47.74324 -59.71943 -40.43919
v 47.65945 -59.68311 -42.41263
v 48.36597 -58.80968 -39.62691
v 49.38689 -57.56869 -41.95783
v 48.13359 -58.8954 -45.01529
v 46.61525 -60.58883 -45.547
v 46.50115 -60.93377 -43.48495
v 46.04449 -61.58463 -41.96529
v 45.0466 -62.43085 -44.2708
v 44.95995 -62.74804 -42.11805
v 44.11793 -63.47839 -43.28502
v 43.93731 -63.48124 -44.53127
v 43.04839 -64.37106 -44.20599
v 41.36382 -65.91837 -44.03347
v 47.83051 -59.01277 -36.286
v 8.052008 -1.068455 20.45339
v 9.246987 -2.400231 19.04209
v 60.17102 -25.97111 -34.72128
v 59.84464 -27.47701 -34.49129
v 63.71191 27.32806 -30.01889
v 63.52119 26.64645 -29.26163
v -64.78165 -23.08747 -33.35386
v 56.67933 63.44135 -14.68348
v 56.71622 62.74121 -14.50883
v 57.51822 62.1677 -15.8628
v 36.4512 70.45006 8.645041
v 45.68121 10.05116 -2.314806
v 45.06949 10.03411 -1.79275
v 63.46761 28.59035 -29.5227
v 66.03956 -0.877212 -47.97532
v 66.24512 0.6905181 -46.27699
v 26.33527 3.104529 5.688488
v 24.68903 6.371011 5.821816
v -2.718255 26.93272 19.6787
v -0.5312792 25.47263 19.32233
v 0.7297261 29.70909 20.2093
v -2.527758 29.3486 20.27458
v -3.929845 26.76369 19.49065
v -23.27023 74.23378 16.98639
v 35.10136 26.10121 9.475335
v -21.48407 62.30703 19.45954
v 25.40339 -78.29491 -21.68362
v 23.62828 -79.59357 -21.44091
v 21.42894 -81.13663 -22.0623
v 21.7518 -80.66483 -18.92569
v 3.60279 -37.3965 18.20938
v 2.897214 -40.12144 18.0223
v 20.17087 40.69213 20.29514
v 21.88252 41.42609 19.7679
v 21.00002 41.03875 20.05836
v 21.95409 40.47462 19.75411
v 21.10478 40.0142 19.98992
v 19.94732 39.84406 20.29539
v 64.10579 26.99731 -31.22385
v 43.77869 10.55906 -0.824967
v -56.66996 71.77507 -9.826039
v -55.94474 72.58759 -9.048788
v -55.07612 72.56573 -7.637731
v -54.96555 71.94734 -7.207986
v -54.67437 73.83237 -7.619286
v -55.42123 73.46183 -8.650057
v -57.31746 70.92954 -10.43606
v 64.05286 -8.291598 -40.60902
v -69.78989 -2.641489 -45.31948
v -70.09505 -0.8890705 -43.72585
v -70.06516 -1.363444 -44.92162
v 49.67843 64.72943 -3.557333
v 1.084946 -23.42046 21.64165
v 1.14524 -22.95069 21.98459
v 2.046062 -22.84901 20.82918
v 0.6874552 -23.28727 22.72451
v 0.3893839 -23.50359 23.3707
v 1.103128 -22.56404 22.57104
v 1.09312 -22.50068 23.48001
v 1.601477 -20.7441 21.9064
v 2.293243 -20.5647 20.80149
v 2.782795 -21.27647 20.18906
v 2.85376 -22.23381 20.00477
v 3.130943 -21.54978 19.63217
v 0.8932465 -22.93438 24.71084
v 1.144566 -22.61151 24.51386
v 1.331653 -21.99275 23.62732
v 1.410978 -21.09612 22.47113
v 1.419888 -20.83183 22.37473
v 17.76508 60.65897 19.36776
v 19.71898 61.76023 18.71565
v 18.57179 62.88533 18.9465
v 17.7198 61.51631 19.28018
v 17.6095 62.35381 19.23372
v 16.25245 23.32851 8.37119
v 16.98385 23.84941 8.609896
v -58.42976 69.69437 -11.65558
v -57.78965 70.06905 -10.77335
v -13.25714 -48.67597 12.12214
v -65.32375 -28.3128 -46.28714
v -65.3649 -28.331 -48.08389
v -65.63195 -26.6379 -48.22274
v -65.41147 -28.11003 -50.00556
v -65.75643 -25.73653 -47.14307
v -65.48969 -27.10991 -45.8311
v -65.15327 -28.81471 -44.93363
v -65.76788 -26.03493 -50.3122
v -65.37524 -28.03501 -52.75973
v -64.98108 -30.22821 -51.8506
v -65.7622 -25.90655 -52.32438
v -65.23254 -27.93887 -43.88797
v -57.04107 -52.42354 -50.08353
v -69.01283 32.07047 -34.04778
v -69.12392 31.04407 -34.23808
v -69.37344 31.35061 -35.17849
v -69.53544 32.81982 -36.10266
v -70.00591 33.4349 -37.8299
v -69.22153 30.11466 -34.37338
v -69.63611 29.90885 -35.86341
v -68.97046 30.34174 -33.52637
v -69.33962 28.74484 -34.43007
v -59.06235 -48.84722 -50.28759
v -59.45864 -48.15139 -49.21024
v 66.75628 16.64555 -39.46763
v 66.91355 14.57058 -40.07098
v 2.522567 -19.97267 19.96729
v 2.20311 -20.01628 20.47946
v 3.157494 -20.36205 19.6495
v 2.95715 -19.90893 19.0563
v 35.92455 8.808732 3.963299
v -0.5386719 -40.05344 18.50603
v 1.543123 -39.68982 18.35202
v 0.3391958 -42.18317 17.56376
v -1.906672 -43.60032 16.6821
v 0.7477459 -43.36975 16.46168
v 2.202781 -42.40513 16.90278
v -0.3728346 -45.44499 13.75595
v 1.508979 -44.35357 15.01369
v 7.869383 -23.22066 16.91949
v 7.369965 -22.58546 17.40429
v 36.06864 46.16885 12.76822
v 14.04251 59.5594 20.38752
v 16.09243 32.41926 17.62566
v 19.23579 32.9147 17.0939
v 18.01255 32.86858 17.43871
v -47.81148 36.436 9.528192
v -46.94727 36.26666 10.14471
v 24.07266 -43.73438 3.90983
v 21.92397 -44.93755 3.188103
v 24.59711 -44.99091 2.594177
v 24.80507 -43.30021 4.025631
v 26.80376 -44.55786 2.23629
v 22.56696 -43.80745 4.366799
v 8.497514 54.89716 21.84145
v -26.14797 41.90191 19.78412
v 16.41829 -83.01734 -10.88169
v 17.75617 64.79499 18.93083
v 20.06228 63.4673 18.44219
v 40.5108 0.8709835 2.454676
v -0.006618668 32.34272 21.0284
v -1.456255 30.9316 20.72075
v -4.098122 30.97024 20.58828
v -1.925071 33.84427 21.47287
v 36.3968 47.23166 12.28396
v 7.559016 0.7323102 20.24508
v 0.7037801 47.74668 22.99857
v 0.6368038 50.29349 22.85648
v 1.128229 52.08535 22.68978
v -50.23595 36.37397 7.251998
v -50.16449 36.68116 7.410995
v -49.74961 36.5379 7.828006
v -49.40044 36.19843 8.035176
v -49.31773 36.61692 8.238231
v -48.68145 36.33455 8.89659
v 45.65827 -59.71624 -29.6652
v 44.90755 -60.24826 -28.596
v 44.72521 -61.17163 -29.95766
v 65.17583 35.86188 -36.51838
v 64.85224 37.11817 -35.31342
v 65.16698 34.87941 -36.59044
v 64.81217 34.06993 -35.29892
v 65.43385 35.4021 -37.46592
v 65.35316 34.87436 -37.30486
v 65.17585 33.87294 -36.77095
v 65.57164 34.5492 -38.26329
v 65.66375 34.1638 -38.62471
v 65.68459 32.91722 -38.61573
v 65.28236 32.47286 -36.98284
v 65.55895 32.3293 -38.00197
v 65.60606 35.8931 -37.92617
v 65.42188 36.0762 -37.27797
v 65.59914 35.43517 -38.02717
v 45.68099 0.2468754 0.008348549
v 45.12736 1.441527 0.06298586
v 45.21423 3.558264 -0.5229568
v 44.97021 -0.9500137 0.6906304
v 43.63762 -0.09889335 1.236065
v -42.8701 41.2701 12.69079
v 6.843073 -85.54935 -4.9252
v 6.58085 -86.43376 -7.06127
v 5.227732 -86.46776 -6.08227
v 5.497805 -86.83147 -7.50093
v 28.86193 40.08154 17.50418
v 61.98259 46.63778 -25.09708
v 62.20562 46.35778 -25.65381
v -52.33968 17.95332 -5.368903
v 19.69184 -46.14121 2.423998
v 16.4864 20.70012 6.065762
v 16.56095 21.48966 6.724481
v 15.98562 20.80288 6.369076
v 1.85292 30.80051 20.36065
v 2.009166 33.16201 21.07569
v 3.227686 31.30977 20.32836
v 19.99404 25.91295 10.46783
v -57.27579 35.88579 -2.250888
v 0.8581145 -23.08961 25.98337
v 1.363374 -22.60784 25.33446
v 12.38153 65.65899 19.95154
v 10.09331 62.38274 20.73432
v 9.63486 63.70136 20.62606
v 11.35733 60.8385 20.71651
v 12.12457 61.56883 20.51188
v 11.34696 62.60948 20.52681
v 13.5895 60.72028 20.35563
v 27.63789 -45.71898 1.24426
v 4.656809 29.52631 19.29026
v 3.818295 29.75487 19.59955
v 3.662218 28.1575 18.98657
v 23.33996 62.51704 17.34729
v 22.07944 62.69422 17.79797
v 24.28104 63.80825 16.84148
v 21.29488 65.64097 17.77717
v 24.11266 65.82417 16.70845
v 25.20423 64.90672 16.33587
v 20.87259 64.00735 18.10739
v 22.45589 66.25923 17.29194
v 26.28531 63.58009 15.9762
v 22.80195 67.78124 16.96906
v 20.737 68.30068 17.63603
v 20.77423 67.61726 17.7137
v 22.11515 69.633 16.91189
v 23.533 68.85698 16.5077
v 19.68935 70.06364 17.5898
v 21.08341 71.26564 16.88767
v 23.58456 70.39577 16.17475
v 20.29232 71.43291 17.11093
v 22.43089 72.34563 16.14151
v 44.63384 74.33644 -1.07651
v 44.69992 75.3317 -1.653311
v 45.75615 75.14404 -2.906275
v -47.36279 79.01986 -0.8467414
v -47.60324 76.77807 0.1393984
v 0.1035318 -23.33553 26.84932
v 33.33899 27.1012 10.50297
v 6.01546 -42.80008 15.35431
v 3.521455 -41.93921 16.88216
v 4.663794 -42.81413 15.83653
v -63.53271 -36.78857 -49.26144
v -63.1787 -37.91922 -51.21473
v -23.71913 67.78564 18.27761
v 7.618017 -86.71124 -9.51242
v 5.842417 -87.05959 -8.801878
v -15.64146 -86.59737 -13.60454
v 58.76231 -30.86786 -32.59217
v 58.66914 -32.3107 -33.60085
v -0.6752753 22.84375 19.09755
v -2.13915 23.72402 19.21384
v -1.619282 21.5143 19.24861
v -4.111617 22.23926 18.92206
v -4.196023 25.0206 19.09035
v 46.27943 37.3177 7.024098
v 47.00851 37.50193 6.226982
v 29.41731 -45.68289 0.666694
v 29.85635 -46.36475 0.09271403
v 48.65334 64.98097 -2.30934
v 49.38121 64.45485 -3.063982
v -2.974156 12.91215 22.54788
v -68.3352 -11.70101 -53.60562
v -68.7572 -9.700974 -54.29621
v -69.05955 -8.203059 -54.26626
v -68.30233 -12.17201 -55.19752
v -68.63443 -10.66319 -55.37219
v -67.88412 -13.96068 -53.0799
v -68.11883 -13.14607 -55.0426
v -69.31527 -6.982019 -53.86246
v -68.66972 -9.309711 -50.60882
v -69.05463 -7.801652 -52.31064
v 7.091141 1.461032 20.63795
v 40.08339 -67.39406 -41.55154
v 39.82894 -67.78369 -40.10973
v -3.277603 -86.53239 -4.218922
v -0.4065717 -87.04491 -5.613623
v -2.337414 -87.07153 -5.517763
v -3.269591 -87.44811 -6.642165
v -4.55037 -87.3591 -6.487379
v -6.188224 -87.19689 -6.177965
v -15.93132 -8.542846 17.47926
v -15.75124 -9.249734 18.28299
v -14.73897 -8.418279 19.91009
v 5.677364 27.14594 17.71085
v 45.44754 5.851331 -1.22066
v 15.9796 -44.03251 8.57897
v 12.53107 -85.36903 -11.73466
v 10.39864 -86.20006 -11.68072
v 9.253755 -86.3292 -9.982877
v 63.40041 -10.46415 -37.87644
v 63.55517 -10.23491 -39.24751
v 62.9404 -11.49517 -34.97789
v 63.28725 -11.58407 -39.29151
v 63.28466 -11.19909 -38.20038
v 62.96128 -12.6253 -37.70548
v 62.98365 -11.97828 -36.39005
v 62.45724 -14.27857 -35.76011
v 62.51864 -14.44802 -36.84432
v 62.47553 -13.17831 -33.70834
v 62.77285 -11.56493 -33.62761
v 62.12347 -14.69166 -33.24211
v 61.70094 -15.88697 -31.707
v 61.34274 -16.91271 -30.64034
v 61.36012 -15.61634 -28.86406
v 60.99841 -17.577 -29.26184
v 61.32372 -17.85656 -31.90115
v 61.79257 -16.3311 -33.16738
v 19.73159 65.53003 18.30587
v -19.32712 -85.23238 -14.74556
v -17.23463 -86.07735 -14.36343
v -33.12794 34.87246 15.73388
v -30.65701 33.23204 15.12457
v -20.35019 -84.76519 -18.30168
v 54.58477 -46.65549 -35.39473
v 54.63517 -47.34189 -37.14981
v 54.01852 -48.95418 -37.74443
v 4.665748 -36.92085 17.88472
v 5.067708 -34.94827 17.57195
v 4.569003 -35.31746 17.79413
v -65.05168 36.67569 -22.04309
v -35.95695 41.79286 16.22499
v -36.22261 41.26637 16.19327
v -35.66349 40.49553 16.56029
v -14.09026 -7.891004 21.04582
v 1.49836 41.95174 22.80339
v 2.181645 43.69624 22.90112
v -1.113194 41.90315 22.83498
v 0.4708407 44.08406 22.95453
v -2.248801 45.0585 22.97406
v -4.644823 40.7013 22.64951
v -2.078768 38.19748 22.35043
v -4.151712 42.89537 22.86886
v -3.891693 37.84093 22.26468
v -6.501605 40.36009 22.53478
v -0.5296789 46.2015 23.01418
v 1.593751 44.89079 22.96262
v -6.328976 42.2516 22.72741
v -7.53363 43.08616 22.73068
v -5.80594 45.75284 22.90498
v -0.4499439 37.48207 22.22839
v -28.67493 75.21748 14.99381
v -26.5583 76.99586 15.09301
v -26.02137 78.08919 14.77825
v -24.74506 76.53819 15.83423
v -24.36705 77.69095 15.45777
v -29.22003 77.06956 14.06628
v -27.35864 79.09192 13.79875
v -22.96972 78.04166 15.66738
v -22.87024 75.84386 16.59228
v -24.35591 75.34821 16.34086
v -23.52132 79.53731 14.8706
v -30.69047 77.12302 13.41483
v -29.9351 78.68609 12.98937
v -28.63534 79.70056 13.00774
v -26.20163 80.13729 13.71505
v -25.2569 79.63291 14.26231
v -20.89437 16.25358 4.684169
v -20.47856 17.01672 4.179106
v -20.65373 18.03709 3.943832
v -20.70672 18.86761 4.24125
v 37.8476 -1.03996 3.671427
v 1.06647 -38.53436 18.49208
v -66.70889 -14.79074 -36.49771
v 49.44133 35.89466 3.660879
v 50.24803 34.86165 2.494026
v 50.41906 36.33312 2.158189
v 50.60269 33.49798 1.952499
v 50.27302 33.30362 2.343328
v 50.0203 33.12151 2.624974
v 49.81834 34.03854 3.028597
v 49.53075 33.64299 3.330627
v 49.48944 34.68078 3.503437
v 49.22449 35.24097 3.898144
v 63.56993 29.18194 -29.94095
v 66.66199 21.10067 -40.17131
v 66.30617 20.62424 -38.24939
v 66.60103 20.32866 -39.73006
v 66.98931 20.0301 -41.71573
v 66.89048 19.03033 -40.94777
v 58.36807 -30.33728 -30.28879
v -62.61805 -40.00455 -47.01159
v -38.75205 79.02171 7.442361
v -38.05688 78.65038 8.143749
v -37.53241 78.17823 8.793925
v -38.27316 79.96437 7.30147
v -39.39385 79.98138 6.44726
v 0.8755684 -86.43529 -4.295868
v 42.507 12.08822 -0.01508949
v 45.9413 -61.07687 -47.00911
v -35.66868 27.61934 10.62978
v -34.5648 28.71476 11.56821
v -33.89058 27.95274 11.13725
v 18.29293 -38.72444 10.06668
v 4.007866 3.916575 24.10421
v 5.231581 2.101199 23.41947
v 4.70693 1.258471 24.65466
v 3.984667 2.433744 24.90305
v 3.219206 4.264592 24.82208
v 5.555443 0.4034786 23.87465
v 6.443423 -1.297999 23.50935
v 4.79996 -0.5361605 25.63215
v 4.355778 0.4539157 25.61154
v 5.471693 -2.730905 26.24779
v 4.947647 -1.328045 25.95811
v 7.506321 -3.528811 23.21631
v 7.064324 -1.61069 22.61165
v 6.993192 -3.847977 24.53556
v 6.229181 -4.807537 26.80492
v 8.082929 -6.695672 24.74396
v 7.280062 -5.575007 25.529
v -42.80819 0.3690384 3.531834
v 24.78073 -79.05556 -24.49722
v -55.74907 -54.57955 -48.81087
v -69.5604 -5.797933 -53.62374
v -9.994271 -47.94744 13.11292
v -8.028997 -48.39701 13.7484
v 57.65903 -31.08247 -28.31383
v 63.95333 29.86637 -31.25405
v 11.21075 -5.735387 16.91317
v 15.87261 0.4325159 10.07133
v 14.58098 1.624818 10.54787
v 14.31125 2.81577 10.16789
v 16.07458 2.292341 9.009904
v 15.33857 4.02698 8.618085
v 13.82458 4.74793 9.438478
v 15.51239 5.574381 7.605634
v 17.53065 4.149725 7.278149
v 18.23861 1.807828 7.957353
v 19.00339 3.479523 6.943992
v 19.80546 1.826665 7.237589
v 16.89119 1.07755 9.07239
v 19.34514 -0.1733823 8.257418
v 14.38439 6.277965 8.015631
v 12.93861 6.023388 9.415813
v 14.52245 5.276019 8.494012
v 13.16644 7.159431 8.400692
v 12.37808 7.142024 9.203276
v 14.71523 7.12947 7.344247
v 14.44946 8.519921 6.806289
v 16.52892 7.963057 6.208281
v 16.2937 7.108873 6.534924
v 12.77893 8.205263 8.075777
v 13.03875 8.828084 7.535766
v -37.24814 11.91817 5.649029
v 28.34659 0.4984255 5.527501
v -33.80362 73.80502 12.9755
v -59.32547 -46.88327 -56.17512
v -33.68922 -43.11431 2.634572
v -21.16931 -43.04337 9.664483
v -22.33946 -43.64865 8.10268
v -19.89487 -43.26609 10.29322
v 12.84333 -44.89516 8.362501
v 31.72056 -74.40181 -28.85252
v 31.66176 -74.53944 -30.60931
v 33.83735 -72.88795 -30.62606
v 32.90565 -73.62415 -31.32209
v 34.30323 -72.57226 -31.71504
v 32.5738 -73.77783 -33.58408
v 31.78694 -74.40534 -32.63116
v 31.37123 -74.56959 -33.837
v 29.91061 -75.60552 -32.4481
v 35.34591 -71.76904 -33.44748
v 33.84177 -72.82864 -34.61722
v 35.77467 -71.3818 -31.58955
v 36.23511 -71.07476 -33.34168
v 37.42449 -70.06335 -32.31527
v 37.3634 -69.81156 -30.05246
v 38.83889 -68.76897 -32.28673
v 36.41482 -70.46986 -28.67171
v 37.64997 -69.92757 -34.17952
v 33.00076 -73.30961 -35.62639
v 35.23146 -71.74933 -36.26272
v 18.70711 -43.29852 7.474183
v 17.8087 -43.54757 7.885626
v 18.56009 -43.83607 6.934374
v 17.14591 -44.04325 7.728124
v -50.82335 36.48241 6.865185
v -50.6989 37.0434 7.097405
v -50.41993 37.01369 7.402108
v -50.61514 37.62025 7.220973
v -50.24166 37.08919 7.645404
v -50.05282 36.81664 7.611739
v -49.90018 36.93206 7.991541
v -49.65968 36.65052 7.989382
v 27.85888 71.74506 13.92635
v 26.98377 70.68082 14.57821
v 29.06881 71.32402 13.38916
v 28.21235 72.50253 13.55918
v 30.18404 71.27888 12.77154
v 29.07963 72.98595 12.9316
v 30.34322 73.39478 12.13602
v 30.09625 70.11683 13.05943
v 31.35769 72.35318 11.75122
v 31.42736 70.29991 12.23856
v 32.30791 71.48021 11.35886
v 33.32593 70.89241 10.83411
v 32.70116 69.72469 11.50376
v 31.57065 69.49634 12.31281
v 33.42004 72.81618 10.24262
v 31.77934 68.85562 12.29686
v -68.43016 26.47771 -30.62984
v 59.59737 51.15815 -18.30478
v 4.429573 -21.85267 18.50251
v -60.25692 -46.53216 -47.62318
v -60.24104 -46.32978 -50.55386
v -61.07491 -44.208 -51.59562
v -60.87152 -44.51564 -52.70226
v -60.37505 -45.84396 -51.91195
v -59.70035 -47.37235 -51.43356
v -60.41673 -45.34351 -53.7138
v -59.22523 -48.14066 -52.37233
v -59.81112 -46.58684 -53.99638
v -59.17217 -47.87857 -53.87669
v -58.29012 -49.29888 -54.50929
v -58.72937 -48.1568 -55.6133
v -59.91405 -46.10239 -54.89331
v -58.66692 -49.12838 -52.64678
v -57.58577 -50.80599 -53.41074
v -58.06134 -50.17344 -52.67969
v -58.02184 -50.48841 -51.68428
v -57.49127 -51.31578 -51.90937
v -61.20721 -43.19236 -54.53841
v -60.19821 -46.67583 -45.94385
v -59.82926 -47.50806 -47.82878
v -60.50682 -45.82982 -44.35024
v -59.35387 -48.4377 -44.39718
v -59.90969 -47.06307 -43.02014
v -61.53172 -42.82432 -52.86616
v -61.88974 -41.47428 -54.20981
v -61.57536 -41.54251 -56.46027
v -61.99063 -40.92324 -55.17657
v -61.59664 -40.9745 -57.70731
v -62.21059 -40.8007 -53.17069
v -62.1236 -39.89944 -56.90437
v -16.79126 -21.99257 16.2638
v 25.57085 -11.79538 8.983331
v 24.42912 -10.43942 9.115592
v 44.86465 2.592053 -0.07303619
v 24.06927 -42.22314 5.096851
v 23.32279 -41.62616 5.875548
v 6.244819 1.370084 22.18758
v 6.924433 -0.202173 21.94172
v 58.09608 -39.07247 -39.9466
v 58.17281 -37.49446 -37.53848
v 58.43407 -37.67157 -39.48484
v 31.06313 74.09595 11.3949
v 32.38381 72.92059 10.92675
v 66.94909 17.15929 -40.77948
v 11.31598 36.34419 20.98692
v 12.20243 36.69664 20.97871
v 9.94715 36.78923 21.28479
v 9.187125 37.77006 21.61177
v -60.28834 -46.01656 -42.2247
v -59.79257 -46.92221 -41.0803
v -28.81404 4.595563 6.105006
v 38.11098 -68.09324 -27.1721
v 32.31923 9.87614 5.395011
v 32.77528 8.64473 5.072113
v 13.79932 -46.25676 6.302571
v -56.3605 36.16944 -0.4881771
v -55.73994 36.81693 0.4745658
v 35.19599 33.22632 12.85771
v 34.66671 33.09903 12.9909
v 36.20126 33.94986 12.83918
v 37.16327 34.06421 12.49801
v -24.90735 -46.17773 2.191391
v 4.475066 -2.70606 27.63819
v 4.83786 -4.430534 28.51668
v 6.588428 -6.339164 27.56475
v 5.12513 -5.780968 29.28998
v 4.296568 -5.634664 30.13811
v 3.063607 -3.321445 29.55825
v -65.19725 -27.58655 -42.79495
v -68.11703 -10.49711 -44.76752
v 26.04842 -10.79082 8.727775
v 24.4732 -8.166614 8.714027
v 24.08678 -6.793038 8.515182
v 25.81377 -5.770467 7.725103
v 27.57164 -6.541424 7.412941
v 26.92343 -3.721783 6.807002
v 28.33164 -3.414219 6.333503
v 28.75024 -4.875561 6.62739
v 24.02293 -5.55584 8.205138
v 23.95435 -4.025626 7.766583
v -63.56918 -36.17596 -52.94272
v -63.957 -34.73329 -52.59246
v -62.71535 -39.40257 -52.21889
v -63.07917 -38.02788 -52.77279
v -63.01907 -38.6342 -49.76462
v -62.35251 -40.86672 -49.89972
v -20.17283 61.74544 19.82544
v -68.27348 -10.05044 -46.10658
v -68.62113 -9.351168 -49.7865
v -68.88969 -8.046716 -49.61592
v -69.09496 -6.893616 -48.62824
v -67.97703 -10.63704 -43.08736
v -67.72814 -12.08618 -43.0882
v -67.68826 -12.74945 -44.2958
v -67.51943 -12.16621 -40.32677
v 23.03393 41.26423 19.42329
v 38.16992 -2.742556 3.842736
v -31.99427 77.87244 12.33893
v 22.01343 -80.81347 -24.04611
v -15.62945 -19.97819 19.93743
v -14.81842 -19.87005 20.70667
v -70.83385 9.194337 -37.66041
v -71.02752 11.57553 -38.28934
v -70.70831 11.27451 -36.47813
v -71.12696 13.97694 -38.78949
v -71.10138 12.94879 -38.64595
v -70.43568 13.0368 -35.15541
v -70.30604 14.49623 -34.7213
v -70.80411 14.63298 -37.11831
v -13.35975 -86.2282 -7.301828
v -68.81905 25.63614 -31.75551
v -69.13091 24.22229 -32.49294
v -69.36813 26.87232 -34.12777
v -69.35581 25.02855 -33.51024
v -68.68745 26.9708 -31.62508
v -69.40305 22.14135 -32.83579
v -69.66608 23.63255 -34.25041
v -68.97995 27.76474 -32.98681
v -54.17521 35.35441 3.097895
v -53.66282 35.7543 3.704176
v -54.00587 36.01089 3.299548
v -4.020329 -7.043142 33.77565
v -3.202562 -7.81159 34.42949
v -9.17998 -45.1218 12.76868
v -9.586183 -45.24072 12.6037
v -10.12027 -45.55877 12.49623
v -10.4609 -45.07196 12.40166
v -11.23234 -45.45517 12.20259
v -11.60331 -45.04184 12.13263
v 5.124794 53.1332 22.38708
v 3.752175 53.66128 22.42162
v 2.108524 53.51593 22.50897
v 5.557798 54.4026 22.21367
v -0.5285839 54.36304 22.48944
v -0.9143444 50.8944 22.8293
v -1.451695 52.38231 22.70549
v -2.281893 54.90973 22.42919
v -3.282865 53.10007 22.59848
v -3.469348 50.44778 22.82689
v -4.492067 52.66746 22.63031
v -21.29187 -44.25443 7.948509
v -23.67831 -43.66666 7.050464
v -22.71202 -44.18288 7.035221
v -23.61182 -44.75191 5.292169
v -67.28548 -16.26053 -48.56994
v 0.3739821 -49.87099 14.23721
v -0.5088047 -50.88153 14.47856
v 1.657976 -31.67197 18.42714
v 15.36385 37.5433 20.76893
v -69.24171 -6.449191 -49.91073
v -69.13344 -7.198984 -51.1675
v -69.29922 -6.310361 -50.77587
v -69.4377 -5.651302 -50.48455
v 19.6813 -3.497886 9.258391
v -37.19315 41.85079 15.66088
v -37.73192 41.14466 15.54702
v -38.4551 41.00676 15.29036
v 63.5653 40.47712 -30.59021
v 67.10146 6.274324 -45.21988
v 67.1851 5.659986 -47.76434
v -67.17495 47.68215 -27.76131
v -67.12257 48.59214 -27.37692
v -67.01087 48.91312 -26.98204
v -66.85281 48.81256 -26.46081
v -69.8708 27.98037 -36.35732
v 62.24076 45.58346 -26.04687
v 62.33629 45.80999 -26.23792
v 62.50275 44.80446 -26.92954
v -13.54673 -7.244326 21.9431
v 19.6767 -24.63252 8.769996
v 20.02815 -1.229312 8.321189
v 18.8113 -1.321343 8.95116
v 45.24231 15.08435 -3.115717
v 45.14409 17.16372 -3.13483
v 45.78268 17.23857 -3.569417
v 44.08348 13.73038 -1.757815
v 44.30066 15.43762 -2.410865
v 44.60649 16.72997 -2.781691
v 44.86544 17.62722 -2.822966
v 45.27076 17.7274 -3.068424
v 44.60922 18.25533 -2.841438
v 44.92105 18.68157 -2.751789
v 45.53198 18.5026 -2.879938
v 44.68964 19.54481 -1.534457
v 44.50544 19.06324 -2.121806
v 44.4119 20.02436 -1.03176
v 44.57054 20.65053 -0.795203
v 45.27578 20.43639 -1.437383
v 43.88979 20.12825 -0.5167471
v 44.18078 21.61215 0.1871371
v 48.32084 37.78738 4.67725
v 46.95477 36.57414 6.37831
v 58.31345 59.67196 -16.75129
v 58.52378 57.85022 -16.64061
v 59.30729 56.98254 -18.189
v 59.09583 58.353 -18.14039
v 59.06259 59.42297 -18.31034
v -34.98877 -35.44946 4.739645
v -44.3429 80.72985 1.360384
v -43.16941 80.00957 3.014917
v -22.59152 12.31212 5.825143
v -20.88883 13.4711 5.6657
v -14.0639 -47.16576 11.16192
v 9.525949 34.31815 20.50303
v 10.50653 34.75499 20.51041
v 10.86318 35.72507 20.84178
v 9.539291 35.0452 20.80022
v 8.83199 34.22614 20.58183
v 8.290644 35.42585 21.07271
v 7.699814 34.22606 20.72316
v 10.03153 36.02004 21.07206
v 8.039073 32.89041 20.11182
v 6.763016 32.74843 20.24853
v 6.270748 34.44773 20.97692
v 7.013609 34.8868 21.05038
v 7.27457 31.80095 19.71276
v 5.71029 31.96685 20.13002
v 5.820733 30.73204 19.54842
v 6.088067 33.66693 20.72437
v 4.199515 30.8796 19.9759
v 3.571019 34.99651 21.44179
v 3.856332 32.97117 20.78452
v 5.099485 33.75089 20.87568
v 5.881755 35.13882 21.25422
v 5.345448 36.59523 21.72147
v 6.940527 35.71425 21.33882
v 6.235275 36.21826 21.54615
v 7.609175 35.82905 21.29487
v 1.370875 34.81353 21.582
v 7.470882 30.7512 19.12076
v 6.839684 30.03106 18.88993
v 6.521456 30.58993 19.28419
v 7.931932 30.04956 18.56923
v 8.696764 30.4288 18.53183
v -5.028592 34.71474 21.53291
v -32.68451 -33.95905 6.101693
v 37.85713 -68.80303 -28.28485
v 39.16874 -67.19906 -27.85444
v 66.4437 10.29567 -37.39996
v 66.78688 12.13496 -39.59878
v 66.78858 10.64563 -39.77621
v 67.06102 12.58378 -41.36127
v 66.78496 9.49182 -40.08338
v 67.19993 12.34784 -42.32748
v 66.74167 13.56507 -39.21132
v 66.93784 13.14652 -40.49766
v 28.95574 -1.729811 5.749606
v 64.80622 -6.19284 -45.9292
v 64.43774 -7.806357 -45.95145
v 10.97577 -43.69337 12.04016
v 11.77312 -44.04634 11.13592
v 9.885547 -44.77438 11.12833
v -25.77809 -46.13959 1.976262
v -35.8284 -2.90461 5.851318
v -36.37089 -4.659351 6.110207
v 63.43022 -11.61364 -41.44238
v 63.1304 -12.81927 -40.53399
v 62.84689 -13.70888 -38.98103
v 62.54256 -15.47031 -39.06414
v 62.60072 -14.38027 -37.66404
v 62.89857 -14.37584 -41.24953
v 63.18677 -13.35397 -42.64501
v 62.80884 -15.60377 -42.92941
v 63.70077 -10.46337 -42.06194
v 62.49045 -16.74638 -41.0596
v 62.1316 -17.57825 -38.89415
v 62.21728 -16.42456 -37.4324
v 62.05171 -18.59066 -39.90112
v 62.19548 -15.39596 -35.34835
v 61.9036 -17.33912 -35.84349
v 62.94117 -15.06591 -43.653
v 62.93782 -15.56963 -45.15992
v 62.72742 -16.81515 -45.11416
v 62.56893 -17.17281 -43.24858
v 63.17052 -14.1684 -45.11725
v 62.22947 -19.29164 -43.03252
v 62.23339 -18.69538 -41.89724
v -42.18914 41.2005 13.13591
v -41.69473 40.74589 13.51566
v -42.4813 39.85173 13.24793
v -43.7509 40.09525 12.41566
v 63.44892 -12.42973 -43.97991
v 63.5174 -11.6527 -42.81122
v 63.7379 -10.90699 -44.12985
v 63.6645 -11.67632 -45.24209
v 63.35191 -13.26531 -45.35679
v 63.56278 -12.50023 -46.75391
v 66.53874 8.994763 -38.29217
v 67.03045 10.35183 -41.78154
v 66.91763 9.130684 -41.1815
v 66.86442 7.967873 -41.39598
v 61.19717 -19.10654 -32.75747
v 61.44022 -19.44677 -35.37235
v 60.97974 -20.92727 -33.91828
v 61.67017 -17.36166 -33.8421
v 60.96454 -21.6817 -34.7816
v 61.75183 -18.89535 -37.39123
v 61.54072 -20.36415 -37.7512
v 61.23611 -21.67348 -36.89989
v -39.93816 35.59158 13.56368
v 3.790587 -33.12385 17.92487
v 2.275287 -34.69734 18.21759
v -0.2865453 -34.25435 18.09855
v 1.02159 -35.79097 18.31224
v 2.277438 -38.49351 18.3688
v 7.993857 53.50721 22.07272
v 8.535886 52.36549 22.1493
v 7.370008 53.97198 22.08456
v 13.44319 -10.72323 14.11117
v 12.96643 -11.58202 15.68824
v 12.54358 -9.959488 15.61961
v 12.47672 -11.36404 17.10811
v 13.25281 -12.86587 16.53061
v 67.25988 11.491 -42.98157
v -12.33226 -87.41751 -13.64383
v -11.53002 -87.50499 -11.34041
v -52.89286 36.48038 4.586037
v -53.27151 36.25178 4.176316
v 35.95496 71.99582 8.554297
v 34.58616 70.38417 10.0454
v 34.40498 73.29781 9.336107
v 35.77252 73.32008 8.241212
v -20.80124 7.951223 6.645131
v 24.33286 41.8735 19.04419
v -25.70129 -45.54973 2.476134
v -26.39754 -45.82134 2.254719
v 16.4438 -47.40992 5.135199
v 17.44853 -46.03053 3.360582
v 17.87811 -47.37801 3.109898
v -68.6862 37.73294 -33.58001
v -68.44945 39.72765 -32.76817
v -68.1039 40.24407 -31.73982
v 24.90065 67.44653 16.15845
v 67.21051 10.42972 -43.16332
v 67.42113 10.13891 -44.45374
v 67.23294 8.528477 -44.30456
v 67.13599 8.940953 -43.15084
v 67.38313 7.989492 -45.9326
v 67.50258 9.729877 -45.52116
v 67.61322 11.56126 -46.00859
v 67.5617 9.391603 -47.23578
v 67.68332 10.7357 -47.64155
v 30.68859 -3.472678 5.758637
v 19.5273 -43.42788 6.678973
v 20.40409 -43.26263 6.250982
v 19.83191 -44.19602 5.433459
v -54.80399 37.76863 1.758818
v 19.85399 -82.08184 -22.90487
v 20.5051 -81.66995 -21.1739
v 19.53847 -82.17022 -19.33153
v -64.18916 -29.32012 -37.05088
v -18.29073 29.87655 15.42276
v -19.16194 29.09637 14.18803
v 23.86622 3.217646 5.945997
v 24.01536 5.276713 5.870855
v 24.85282 7.392438 5.842414
v 25.47172 8.349329 5.91488
v 27.10094 8.302959 5.882235
v 25.68073 9.952711 6.189607
v 18.77234 12.44986 5.680251
v 19.20942 11.54452 5.779546
v 19.3131 9.317239 5.811932
v 18.11497 8.829216 5.840142
v -62.82087 -37.99311 -55.94473
v -62.98253 -36.8377 -57.71604
v -40.4997 81.02075 4.83626
v -37.27769 82.0236 6.831314
v -38.56921 81.80822 6.010441
v -42.01536 80.91797 3.578964
v -66.56033 -16.36019 -37.98419
v -66.86025 -14.62464 -37.73061
v 19.85182 30.69127 14.62379
v 19.50483 29.61579 13.65342
v 20.32192 29.51069 13.36966
v 21.70519 30.19443 13.73834
v 20.98287 31.1269 14.77908
v 22.65302 28.72524 12.46214
v 23.61256 29.80923 13.10059
v 23.26353 30.52774 13.75368
v 25.25996 31.10858 13.84138
v 25.58856 30.21266 13.13343
v 24.38457 28.61736 12.21942
v 25.28725 28.9841 12.32418
v 26.47292 29.1899 12.27385
v 26.442 28.40264 11.91324
v 26.81965 28.00626 11.64772
v 25.77829 27.86206 11.70014
v 24.58195 27.7973 11.68179
v 24.77317 27.41182 11.43153
v 23.88047 27.406 11.52525
v 21.5994 31.75068 15.25187
v 19.99966 32.28464 16.26009
v -10.81934 -47.37597 12.66173
v 30.94934 67.05204 13.06148
v 42.56111 -64.56947 -45.4566
v -64.45123 -32.65017 -52.77624
v -64.6939 -31.85705 -50.87434
v -64.10935 -33.71987 -54.06136
v -64.5145 -31.51804 -55.23015
v -65.01445 -29.70041 -53.60878
v -64.74973 -30.03234 -56.87843
v -63.8029 -35.07343 -53.94865
v -63.99828 -33.77161 -55.5995
v -5.474192 -5.698281 32.32551
v 55.3854 -46.35196 -39.05373
v 54.76883 -47.647 -38.70317
v -62.56978 -40.18699 -48.88381
v -63.23706 -37.91606 -48.87648
v -61.98074 -41.86335 -51.21448
v 9.670029 67.40966 20.11236
v 9.118656 68.76074 19.92275
v 10.61389 67.23578 19.99552
v 10.33627 68.69289 19.77009
v -70.83348 3.417872 -42.85956
v -70.68574 3.912348 -40.74228
v 1.559615 14.00476 20.74727
v -67.13717 -14.18696 -39.94731
v -65.29186 -27.60752 -56.64144
v 21.43585 -4.634484 8.849649
v 22.25979 -6.674024 9.074923
v 21.9117 -2.204177 7.924342
v 14.57498 60.85927 20.13541
v 15.18617 61.58624 19.9054
v 16.20874 61.65438 19.64281
v 15.4761 62.12429 19.77439
v 16.5657 60.94604 19.6306
v 24.88302 66.6395 16.26722
v -52.29045 37.12893 5.233727
v -51.66737 36.69794 5.990406
v -51.41354 36.24002 6.226042
v 3.512039 -20.43098 18.56569
v 3.575714 -20.11594 18.01453
v 55.9721 65.04958 -13.89993
v -55.94816 35.29247 0.2547667
v -55.41367 35.33324 1.114564
v -55.2067 35.05933 1.438641
v 18.27467 -82.7685 -23.20782
v 17.69749 -83.23244 -20.63571
v 58.95175 56.46848 -17.28328
v 59.36702 55.02615 -18.03755
v 59.72316 54.58509 -18.74618
v 59.91943 53.89245 -18.99408
v 66.06746 28.8032 -39.60087
v 65.9571 29.59527 -39.20805
v 65.68899 30.33276 -38.28099
v 66.21927 27.06016 -39.86165
v -67.18189 -13.13046 -38.18618
v -63.37259 -36.49831 -54.65609
v -67.12535 45.65237 -27.98077
v -22.51394 76.5498 16.43821
v -67.4402 45.7562 -28.74356
v 66.91703 3.529008 -48.05379
v 66.5899 1.723743 -48.34534
v 1.845445 6.380639 24.89263
v -71.35654 10.39562 -41.06721
v -71.22735 9.620867 -40.52032
v -70.93325 7.539074 -39.02028
v -71.17645 8.406549 -40.36762
v -71.25751 8.653589 -41.27731
v -71.11822 6.941803 -41.17306
v -70.99139 5.771804 -41.05746
v -71.14445 5.695838 -42.424
v -71.11793 4.802427 -43.47332
v -70.82357 4.2336 -41.60546
v -71.32775 6.60211 -43.04625
v -71.25758 6.63991 -42.41807
v -71.36228 7.355496 -42.58602
v -70.54824 1.956437 -42.63129
v -70.8877 3.248135 -44.01095
v -70.76186 2.338984 -44.45727
v -71.04107 3.847081 -44.65897
v -71.3327 6.037612 -43.998
v -71.23838 4.981284 -44.87399
v -71.14986 3.835885 -45.79532
v -70.28064 0.4172336 -42.82004
v -70.44955 0.4180775 -44.75216
v -70.49373 0.06166669 -47.01161
v -70.21474 -0.760085 -45.27835
v -70.999 2.838379 -46.43006
v -70.86893 1.933466 -47.29832
v -71.02198 2.715258 -47.30352
v -71.24675 3.702986 -48.83444
v -70.99007 2.136943 -48.42443
v -71.28889 4.019541 -47.99869
v -71.51335 5.254456 -48.19955
v -71.31331 4.651849 -46.35398
v -70.96349 1.657681 -50.21906
v -70.91275 1.310801 -51.40029
v -70.54678 -0.2178039 -49.89131
v -71.16849 2.545761 -51.44266
v -71.33737 3.7539 -50.75751
v -70.42329 -0.5374386 -48.55772
v -71.42812 4.388772 -50.41648
v -70.60268 -0.119745 -51.59861
v -70.15993 -2.267233 -50.53567
v -70.15012 -2.032867 -49.10432
v -70.32756 -1.626298 -51.82274
v -69.97999 -3.377411 -52.66378
v -70.57245 -0.6773106 -52.97059
v -67.06785 -17.60802 -48.17517
v -66.84895 -19.19037 -49.55012
v -66.33739 -22.55158 -49.37682
v -66.55983 -21.1887 -51.40081
v 20.34417 -2.365947 8.592348
v 20.94403 62.28419 18.25701
v 21.2834 61.53152 18.20197
v -27.03348 7.06284 6.115443
v -25.47191 5.33225 6.381173
v -24.83557 7.21223 6.178978
v -26.575 4.566104 6.338442
v -69.18414 28.34194 -33.89602
v -68.81676 29.7064 -32.85693
v 17.12378 13.68271 5.410482
v 64.26267 39.5178 -32.95616
v 64.47731 40.14544 -33.4521
v 64.18754 40.16058 -32.52895
v 3.761985 61.77948 21.44938
v 4.354449 63.66966 21.14412
v 22.69619 -80.34995 -25.03609
v 23.53664 -79.84257 -26.38762
v 21.22648 -81.12278 -25.45214
v 19.5841 -82.00857 -24.9518
v 21.8434 -80.66638 -27.17705
v 20.43646 -81.47175 -26.00078
v 18.09742 -82.67558 -24.49648
v 19.74755 -81.81178 -25.80862
v -66.92252 -15.16605 -39.52567
v 38.77463 -68.92462 -36.24533
v 1.416175 -48.71788 13.98232
v -6.737293 -20.87486 24.02527
v 14.29602 -19.19317 12.84356
v 15.91624 -18.25548 10.43381
v 15.29353 -18.20041 11.01994
v -34.2286 79.65205 10.2429
v -32.19534 81.04281 10.62697
v -31.92878 79.48161 11.58153
v -32.99174 78.26614 11.6432
v -7.763197 46.41722 22.82438
v 25.92824 -78.28532 -25.35969
v -3.798559 12.02555 22.86319
v -2.845524 10.82036 23.76735
v -7.330364 -2.042771 28.43907
v -28.84476 -40.42127 6.369927
v 23.61234 -1.812624 7.193739
v 25.56593 -0.7822475 6.325526
v 53.37707 -50.21431 -37.62245
v 52.73186 -52.11208 -40.17385
v 24.56477 -22.18704 8.548998
v -27.78359 81.70497 12.25849
v -26.55419 81.06438 13.04682
v 23.27412 39.89428 19.39126
v 22.39347 40.18556 19.64165
v 23.03354 39.0673 19.49988
v 21.89982 39.57035 19.78781
v 22.39646 38.4929 19.66527
v -53.14284 75.46291 -6.245491
v -53.94957 73.71738 -6.5326
v -54.1315 72.42149 -6.231908
v 63.9529 -9.658231 -43.62721
v 33.02843 28.75478 11.12252
v 32.06153 27.79239 10.98313
v 31.54216 28.86632 11.6466
v -29.19588 -41.83915 5.444984
v -29.5351 -43.00587 4.436049
v -31.00045 -42.0658 4.496804
v 3.737126 -85.84323 -3.879773
v 45.74005 13.3663 -3.245178
v -36.52218 79.32652 8.931963
v -35.40915 80.55254 9.04694
v -36.93459 80.17726 8.158866
v 15.33789 -84.03603 -12.18354
v 43.94678 -63.01445 -47.13955
v -65.65661 -26.45161 -53.58792
v -65.85654 -25.27596 -53.85221
v -65.92745 -24.94546 -53.07527
v -65.98128 -24.81013 -51.44143
v -66.05197 -24.25376 -54.51233
v -66.15825 -23.82059 -53.08915
v -66.29536 -22.97198 -51.35124
v -66.36147 -22.61976 -53.57353
v -65.79809 -25.48368 -55.16002
v -65.94153 -24.58022 -56.11969
v -66.27308 -22.85893 -56.13553
v -66.34715 -22.19976 -58.10146
v -66.53832 -21.54727 -55.06428
v -66.17255 -22.97524 -57.98525
v -66.56148 -21.37311 -57.00994
v -32.13953 -40.70753 4.594926
v 59.67106 52.79109 -18.39758
v 60.50698 51.35189 -20.35821
v 60.65306 52.21206 -20.76807
v -61.62259 60.48476 -14.22901
v -61.44008 64.53444 -15.2174
v -62.19786 62.45606 -16.16732
v -62.00251 63.3464 -15.96944
v -62.7482 61.95555 -17.2516
v -62.99527 60.76207 -17.22187
v -63.32707 59.7458 -17.68912
v 24.74225 53.76229 17.74517
v 24.25865 53.25177 18.0194
v 9.484612 69.99851 19.62705
v 10.92426 69.12389 19.60505
v 12.21367 68.29753 19.57699
v 11.79629 69.01048 19.51426
v 40.57183 -2.142023 2.943585
v 37.82864 76.87175 4.916215
v 39.37567 75.59718 4.047266
v 38.8544 76.65739 4.035813
v 38.00568 77.91653 4.194068
v 38.9991 78.10484 3.135427
v -28.94196 73.98692 15.27594
v -1.342417 9.794506 24.34807
v 25.67744 68.06284 15.74959
v 26.40765 69.69185 15.06521
v 67.11382 14.02356 -41.32298
v 67.36419 13.98073 -43.12933
v -47.31196 18.4389 -0.6694406
v -65.86211 -24.51271 -57.74976
v -65.6085 -25.98384 -57.17158
v -65.93912 -23.87288 -58.86087
v -65.53197 -25.58081 -59.40551
v -65.20821 -27.34183 -58.84262
v -65.05012 -27.74116 -59.63387
v -64.69678 -29.5516 -58.85525
v -65.40911 -27.46443 -54.8374
v 19.11671 71.37245 17.45716
v 20.47743 74.17127 16.2977
v 21.25276 73.26036 16.32617
v 0.5187706 8.690697 24.43502
v 29.01186 -76.22857 -31.88356
v -2.234977 -45.45449 13.97825
v 23.57027 -23.63832 8.366961
v 19.62505 67.31447 18.10355
v 19.79572 68.74672 17.83185
v 18.74251 69.39782 17.98032
v 19.02583 69.01818 17.98418
v 17.5592 66.44816 18.77721
v 18.34778 67.91029 18.36925
v 16.95145 68.67567 18.58351
v 16.42751 64.36807 19.31656
v 15.77506 66.05379 19.24415
v 16.15872 67.6283 18.93617
v 17.34275 63.08282 19.23529
v 16.48524 63.07788 19.44344
v 15.70342 70.103 18.58681
v 17.63867 69.20118 18.30744
v 17.92972 68.75037 18.32975
v 18.39938 69.02186 18.14855
v 16.99479 69.49106 18.40722
v 17.78768 70.52063 17.98847
v 16.78904 70.43607 18.2631
v 58.36582 -36.45248 -37.12636
v 58.53377 -35.01921 -36.08572
v 58.06629 -36.34935 -35.49297
v 58.72655 -35.59365 -37.99665
v 58.99284 -34.19784 -37.58398
v 58.26241 -34.74978 -34.4218
v 58.87559 -33.60928 -36.15158
v 58.59632 -33.59098 -34.68005
v 59.20927 -34.68036 -39.88898
v 59.12387 -35.50672 -40.72834
v 58.76457 -37.17049 -41.25593
v 59.44976 -33.29338 -39.41281
v 59.79058 -33.24702 -41.89043
v 58.96812 -36.89502 -42.68458
v 58.64579 -38.12644 -42.63047
v 58.33109 -39.04118 -41.97803
v 58.44477 -39.28671 -44.00845
v 58.04333 -40.49694 -43.66856
v 57.92305 -40.44612 -42.12004
v 7.981479 -2.493753 21.54191
v 7.987292 -4.346508 22.89425
v 9.230951 -4.979579 20.46189
v 9.139193 -3.216659 19.70117
v 9.22182 -6.51985 21.44354
v 8.746022 -6.153765 22.439
v 8.331731 -5.778204 23.24968
v 10.00744 -4.934673 18.86562
v 9.769324 -6.65509 20.15851
v 10.05603 -7.501244 19.98333
v 10.18553 -6.337908 19.06533
v 9.331416 -7.272682 21.73276
v 8.545979 -6.357551 23.1517
v 8.63209 -6.944768 23.42365
v 66.14737 20.96342 -37.60339
v 14.87141 -18.72241 11.48977
v 14.81252 -17.57892 12.02606
v 29.54187 39.59255 17.30986
v 29.89421 39.00568 17.09588
v 27.08646 40.69242 18.07335
v 27.73963 39.66486 17.88869
v 26.75101 40.11547 18.16078
v -25.29435 -82.06009 -22.91
v -23.56805 -83.04011 -21.90974
v -23.07926 -83.34757 -21.22445
v -22.43605 -83.67022 -21.15207
v 18.69481 69.79324 17.91114
v 16.91074 71.79898 17.90539
v 18.17362 72.74076 17.37072
v 14.01334 -15.25512 16.53893
v 13.54858 -14.40712 17.79859
v -71.46841 11.74093 -41.56839
v -71.27693 13.09091 -40.09845
v 40.55676 -66.8269 -42.74022
v 39.50611 -67.60332 -42.99222
v 37.88315 -69.08904 -41.65772
v 38.658 -68.72148 -40.452
v 38.1059 -68.62276 -43.22566
v 37.48002 -69.20296 -42.56836
v 0.8686196 13.59097 21.45292
v 18.16309 -82.93882 -18.72268
v 16.8664 -83.66185 -19.74849
v 59.43584 -29.58795 -34.46312
v -21.51214 -45.41463 4.293355
v -21.95312 -45.51125 3.861939
v -21.08905 -45.58317 4.774475
v -20.65743 -45.41433 5.289494
v -19.91442 -45.85901 6.109899
v -19.78945 -45.46661 6.221222
v -6.7479 35.35695 21.54371
v -7.992338 34.43637 21.13131
v -6.406737 32.57097 20.77393
v 65.16361 36.77462 -36.32492
v 65.29554 36.80886 -36.65775
v -39.78976 13.97494 4.62563
v -38.78651 15.04111 4.729901
v -39.21062 13.46448 4.959871
v -38.92417 13.03219 5.113885
v -38.60062 12.43293 5.17551
v 22.62643 32.33805 15.57428
v 23.62356 31.96568 14.94951
v 24.14419 32.59818 15.39794
v 22.89598 32.97956 16.18289
v 35.43562 25.00396 8.516766
v 36.10638 24.4469 7.597184
v 48.96814 7.594059 -4.474044
v -71.41388 14.33091 -40.86431
v -71.64191 12.7349 -42.4044
v -71.4796 9.636614 -42.20147
v -71.6908 11.05545 -43.17635
v -71.76345 13.85872 -42.86021
v -71.96341 12.44505 -44.88187
v 52.17593 -51.29887 -34.40942
v -37.92802 27.3929 10.12984
v -39.12289 26.81637 9.249611
v -38.38011 26.55919 9.381398
v -36.37984 26.63325 9.744488
v -37.63358 25.89383 9.144581
v -37.13788 26.36562 9.422596
v -38.62329 26.29433 9.103649
v -5.340718 51.34643 22.71397
v 66.6689 5.844865 -41.41539
v 66.51533 5.395287 -40.3381
v -68.02375 29.3869 -30.01435
v -68.04219 27.80816 -29.73631
v -23.46997 8.795455 6.07964
v -63.09986 61.29558 -17.70202
v 8.616916 -23.00017 17.04546
v 9.601173 -22.88764 17.15749
v 8.419577 -22.52516 17.43149
v 6.922463 -21.89757 17.68511
v 6.316765 -21.52009 17.8299
v 7.068566 -21.45675 17.98502
v 8.046883 -21.88516 17.88744
v 9.695004 -22.50122 17.74385
v 10.6572 -22.51014 17.63617
v 10.9801 -21.70381 19.04575
v 9.970186 -21.97646 18.61982
v 11.45681 -22.20025 17.78839
v 11.27788 -22.7815 16.5825
v 15.81602 71.93278 18.11978
v 16.14657 72.62592 17.86725
v 16.94651 73.02232 17.56379
v 54.27097 -48.97681 -39.34412
v -2.080993 19.52435 19.62619
v -21.21357 75.86562 16.98881
v -21.21598 77.72314 16.30449
v -19.19833 77.55872 16.6298
v -19.17497 79.14635 15.96772
v -17.38315 76.91645 17.22397
v -18.29905 78.53633 16.41796
v -19.67928 75.6195 17.38028
v -20.88116 79.30344 15.57975
v -18.82375 80.45997 15.49616
v -16.91513 80.09877 15.94313
v -20.6685 81.31353 14.61628
v -18.59962 82.29515 14.53608
v -20.0471 82.67576 14.02638
v -17.20227 82.1091 14.94237
v -59.36441 65.18774 -11.46553
v 18.93914 74.13661 16.7438
v -71.45061 8.339442 -42.64117
v 40.69819 10.04731 1.517172
v 41.14924 9.80888 1.218885
v 22.07013 -80.57566 -26.57245
v 23.10442 -79.97635 -27.55683
v 43.21 -1.141936 1.643705
v -41.07154 40.75709 13.9157
v -40.61314 40.94697 14.12224
v -20.49323 -44.95725 7.214592
v -21.63869 -44.9676 6.412504
v -23.14588 -44.94758 4.594068
v -1.84559 -46.74314 13.88161
v -3.7656 -46.09934 13.47369
v -2.33577 -48.08289 14.03142
v -71.60001 5.353629 -49.60698
v -71.63523 5.948871 -48.35559
v -71.5304 5.794981 -47.13222
v -71.79066 6.142156 -49.69902
v -71.86878 6.824985 -49.61829
v -71.89938 7.300771 -48.47849
v -71.81979 7.203832 -47.6107
v -71.60956 5.189035 -50.38278
v -71.81535 6.177308 -50.10042
v -72.0118 7.977025 -49.5499
v 50.39949 -56.05987 -45.0946
v 50.54216 -55.97692 -42.30536
v 49.43766 -57.37868 -44.10012
v 51.58757 -54.45507 -44.56639
v 50.61959 -55.36369 -48.38174
v 52.30876 -53.28608 -46.86709
v 51.88882 -53.54792 -48.53724
v 51.25381 -54.2288 -50.0664
v 52.04603 -53.42079 -40.74993
v 52.67519 -52.66463 -43.55241
v 53.00094 -52.1698 -46.57896
v 53.53761 -51.25332 -44.26093
v 53.53426 -51.10247 -42.84854
v 53.37784 -50.98824 -40.30689
v 54.08815 -49.84153 -41.43357
v 54.26139 -49.83303 -43.76247
v 54.98849 -47.93238 -41.3227
v 54.9704 -48.19965 -42.48984
v 54.32024 -49.84252 -45.38547
v 54.83359 -48.74852 -44.48639
v 52.72467 -52.28665 -41.00547
v 52.55976 -52.27853 -50.17633
v 55.63018 -46.7485 -42.3591
v 55.88932 -46.37403 -43.47277
v 55.12993 -48.20098 -46.27679
v 55.64706 -46.35015 -40.92779
v 56.21295 -44.69307 -40.15088
v -1.668327 -19.79811 33.10218
v -1.651068 -20.63272 32.23637
v 0.05234537 -19.42141 33.20812
v 1.300195 -19.60429 32.69158
v 3.662052 -20.08885 31.00145
v 3.458334 -20.82717 28.72893
v 3.441668 -18.97431 32.99582
v 5.760275 -18.75683 30.57042
v 4.762856 -18.68163 32.10899
v 5.018692 -20.19954 27.56286
v 6.697951 -17.90594 30.33739
v 6.962123 -19.13828 27.54796
v 6.284828 -19.6859 26.85757
v 8.579206 -14.34569 29.61392
v 7.453774 -15.77309 30.9898
v 8.105815 -16.84038 29.2268
v 9.365627 -17.25842 27.22453
v 8.10013 -18.86736 26.66072
v 4.854618 -16.32775 33.63375
v 6.306417 -14.06517 32.67299
v 4.503367 -13.48135 34.28261
v 5.534863 -20.14343 24.97557
v 8.47704 -19.20934 25.48023
v 6.101579 -19.90759 26.04888
v 4.401622 -20.46095 26.94683
v 4.854989 -20.30383 26.04087
v 2.75893 -21.12205 26.93995
v 10.15511 -17.83899 25.8377
v 9.143257 -19.24582 24.57195
v 10.62111 -17.15206 25.66941
v 10.77617 -17.87488 24.96354
v 10.34326 -19.07103 23.98373
v 6.652586 -20.17671 23.30525
v 8.147567 -20.2111 22.60731
v 8.185426 -19.74543 24.0052
v 6.201376 -20.16136 23.74436
v 3.491913 -16.92122 34.47653
v 5.090728 -11.68154 33.44125
v 5.882457 -12.35963 32.93072
v 6.352311 -11.11687 31.87253
v 4.828838 -9.679884 32.64309
v 6.843414 -13.31507 32.01568
v 5.669154 -8.779925 31.14727
v 7.018322 -9.344007 29.67725
v 7.184244 -10.55506 30.40085
v 7.631189 -9.069748 28.29111
v 7.885824 -10.82919 29.40175
v 2.953913 -11.12527 34.73065
v 1.713863 -10.33577 35.04967
v 3.225225 -8.297979 33.08507
v 7.279075 -12.64226 31.31515
v 8.013411 -11.75915 29.83946
v 0.7574739 -6.805644 33.38623
v 1.252021 -9.26172 34.73291
v 4.555326 -7.030162 30.99002
v 5.958498 -7.104404 29.33562
v 7.277045 -7.322685 27.28065
v -1.426702 -7.178787 34.10599
v 8.589256 -12.62317 29.2713
v 8.625846 -11.63962 28.54403
v 9.374622 -12.85256 27.69271
v 9.146795 -14.21537 28.61601
v 9.718128 -13.5697 27.27834
v 9.240679 -15.48409 28.43374
v 9.976744 -12.80944 26.13053
v 10.27041 -14.27372 26.35511
v 10.92701 -14.1205 24.83858
v 11.36036 -14.60277 24.21247
v 11.1581 -15.68002 25.07472
v 9.960432 -15.84834 27.10709
v 11.34549 -17.15205 24.45388
v 11.63946 -16.51078 24.26384
v 11.64901 -15.85327 24.1519
v 9.522729 -11.04239 25.58805
v 8.481506 -9.183092 26.342
v 10.19865 -12.02843 24.73221
v 12.51351 -17.42738 22.65452
v 12.3935 -15.97571 22.72836
v 12.20606 -18.42921 22.65232
v 11.65524 -18.54485 23.45186
v 13.11851 -16.90708 21.34498
v 13.60628 -17.43921 20.16641
v 13.07785 -17.95492 21.42214
v 12.84496 -15.25402 21.27462
v 12.19432 -14.23198 22.00486
v 12.27842 -13.69983 21.16864
v 13.228 -14.85248 19.74456
v 13.50603 -16.26681 20.12546
v 13.50567 -18.04234 20.40532
v 14.16232 -18.19026 18.13191
v 13.64209 -19.33852 19.31555
v 12.81833 -19.23688 21.00344
v 13.22312 -19.90121 19.69673
v 14.09435 -16.71123 18.06976
v 13.85131 -20.3159 17.06273
v 14.31737 -17.17178 16.88291
v 14.39636 -18.29762 14.88995
v 14.12984 -19.91683 15.99674
v 13.43877 -20.3633 18.56927
v 12.82427 -20.57071 19.55137
v 12.38061 -20.3756 20.43791
v 12.1869 -19.41768 21.91236
v 10.94834 -19.41935 23.17469
v 11.1968 -20.4286 22.04147
v 10.53263 -20.61608 21.14221
v 11.47083 -20.07006 21.82027
v 10.22934 -20.40938 21.60008
v 9.764568 -20.29988 21.9033
v 11.98067 -20.31057 21.03763
v 13.77592 -15.92515 18.89476
v 12.09646 -12.52884 20.03782
v 12.91223 -13.13987 18.39433
v 11.93962 -15.24471 23.33743
v 11.33838 -13.5468 23.4274
v 0.8674465 -4.65899 31.88755
v 2.615609 -5.830044 31.71828
v 2.527102 -4.048316 30.49196
v -1.178343 -19.08736 33.63836
v 13.48635 -21.03696 16.74707
v 12.39335 -21.56835 18.17647
v 11.98938 -21.10895 19.58557
v 10.05466 -11.26749 24.19769
v 11.15351 -12.08748 22.13122
v 10.30633 -10.31105 22.03981
v 11.3563 -11.4853 20.65294
v 9.113027 -9.596983 25.00686
v 8.2974 -8.073551 25.62572
v 54.89314 -48.68574 -47.26554
v 54.0718 -50.27558 -47.10202
v 53.53236 -51.12502 -47.57768
v -65.96869 -24.62304 -48.50647
v -65.95782 -24.77097 -48.98774
v -66.42903 -22.08043 -52.65188
v -18.50409 -43.98973 10.13304
v -17.16135 -44.69525 9.839103
v -18.97323 -44.35628 9.276938
v -20.3667 -44.01793 8.951099
v 64.84554 -6.281144 -48.0391
v 64.56158 -7.558397 -47.31551
v 65.24168 -4.662325 -48.7307
v 64.53144 -7.892355 -48.77041
v 64.98152 -6.02741 -49.59301
v 65.39261 -4.44598 -51.15287
v 64.67282 -7.608666 -50.43978
v 65.26603 -4.343982 -47.54686
v 65.44924 -3.691766 -48.37263
v 65.60977 -3.425526 -51.40562
v -67.48959 -15.91402 -51.64834
v -67.13245 -17.89628 -51.51641
v -67.66643 -15.07897 -52.28073
v -67.72604 -14.61549 -51.09987
v -66.61838 -21.11699 -52.93166
v -13.84504 -44.98669 11.27366
v -12.87832 -45.03868 11.67887
v -13.05433 -45.23111 11.48534
v -63.58597 -30.02711 -34.21667
v 9.878195 -9.334998 22.15211
v 9.496651 -9.293006 23.35854
v 13.78614 -84.68234 -11.20152
v 23.00557 4.826282 5.934214
v 67.18672 18.87791 -42.37668
v -11.08248 -19.70073 23.64361
v -11.57319 -19.57898 23.15313
v -35.9994 -35.31932 4.261408
v 21.8954 -23.44087 8.499367
v -69.28069 -6.739594 -52.33583
v -69.4172 -6.043926 -51.88616
v -69.77669 -4.502866 -52.93601
v -69.56997 -5.287759 -51.6148
v -69.80618 -4.038776 -51.02234
v -69.63157 -4.682151 -49.68019
v -18.00448 -85.7662 -16.95478
v -17.7519 -85.87628 -15.97778
v -19.23032 -85.24072 -17.90235
v 33.11332 73.88499 10.07444
v 32.56933 73.95193 10.44337
v 32.09378 74.50326 10.55888
v 32.4573 75.54194 9.889398
v 33.29403 75.10023 9.477223
v -70.0138 23.52735 -35.74289
v -69.87359 25.15546 -35.59006
v -67.87724 -14.39895 -54.89803
v -67.84967 -14.62268 -56.66618
v -67.82997 -14.68242 -55.65483
v -67.63493 -15.6517 -56.25517
v -67.64676 -15.54671 -54.65874
v -67.52851 -16.21011 -54.72343
v -67.51093 -16.37099 -56.56075
v -67.18919 -18.08044 -54.64572
v -67.27735 -17.64709 -56.55936
v -66.85493 -19.85602 -55.82429
v -66.88779 -19.6718 -53.81367
v -66.92986 -19.16369 -52.57783
v -67.05125 -18.77911 -57.58903
v -67.74541 -14.82626 -53.3491
v -67.37299 -16.73876 -52.65313
v 12.79103 63.72298 20.13507
v 14.17971 64.33757 19.80501
v 14.16109 62.12825 20.06681
v 14.70056 63.74227 19.77208
v 15.6829 63.23826 19.61934
v 15.19293 62.38634 19.81149
v 14.35157 65.93491 19.57192
v 14.81665 66.82406 19.34261
v 46.40886 35.89508 6.844126
v 45.68823 36.94707 7.554557
v 19.48481 34.43692 18.49251
v 19.66017 35.04859 18.85056
v 18.7727 35.40731 19.25724
v -15.07255 -45.75755 10.48975
v -16.04052 -45.21776 9.671808
v -14.74951 -45.26678 10.62189
v -15.8885 -44.85765 10.05765
v -70.05537 -2.055943 -46.96498
v -70.13718 -1.843769 -47.9446
v 38.09782 34.0012 12.08481
v -6.052531 38.421 22.25554
v -7.314902 39.54889 22.35405
v 13.11995 -22.65635 12.0633
v -66.09064 51.92643 -23.86884
v -65.93948 52.58904 -23.4383
v -65.75457 52.9628 -22.95885
v -65.87569 53.48785 -23.25304
v -27.51392 40.73944 19.47849
v -27.10912 41.67242 19.543
v -27.94058 40.50212 19.37433
v -28.48351 40.25141 19.21059
v -44.56806 40.46103 11.74106
v -69.87793 27.21939 -36.17723
v -70.18803 26.87216 -37.2768
v -70.15737 27.80799 -37.38197
v -70.30874 28.43022 -38.14478
v -70.57141 27.89412 -39.13572
v -70.48612 26.71997 -38.45399
v -70.10567 29.25953 -37.57114
v 18.97824 -46.32338 2.439437
v 19.70267 -46.29504 2.267375
v 60.97858 50.23436 -21.70044
v 37.84785 -69.38273 -40.10362
v 36.0847 -70.73279 -39.39372
v 36.70589 -69.95892 -41.41346
v 36.66452 -70.05679 -41.00036
v 6.81391 36.47013 21.56788
v 7.371706 36.33223 21.47457
v 52.83966 -50.59623 -35.76655
v 66.17691 24.91616 -39.01298
v 65.96589 27.26703 -38.72259
v 66.3825 23.30311 -39.50165
v 66.16036 22.27797 -38.16309
v 66.65429 24.13815 -41.22785
v 66.68311 22.47477 -40.67186
v 66.50343 25.77164 -40.95204
v 66.50967 27.05322 -41.20371
v 66.70153 25.81421 -41.86008
v 30.69869 68.94302 12.92711
v 11.42803 -7.168635 16.85491
v 10.9932 -6.802955 17.57196
v 11.55465 -9.319369 17.52185
v 10.73278 -8.137342 18.70124
v 14.53083 -16.72527 12.79408
v 14.30917 -16.40359 15.96695
v 14.39552 -17.1785 15.03055
v 20.86332 0.1086254 7.465588
v 20.82104 -1.209733 7.979636
v -14.21639 -86.96837 -14.23385
v -20.59372 -45.16057 5.818071
v -21.851 -45.2262 4.410149
v -20.0433 -45.07273 6.406232
v -20.1159 -45.262 6.020288
v -21.36753 -45.30655 4.597076
v 22.15612 -0.7495021 7.312293
v 22.12746 0.7512296 6.83393
v 23.72045 0.4009253 6.473735
v 3.833915 -20.46311 18.05239
v 16.10046 71.02386 18.292
v 27.67052 9.300826 6.097728
v 29.49208 10.00684 6.012764
v 49.08425 34.48506 3.965034
v 4.185951 -21.21867 18.30499
v 8.62883 36.13402 21.25465
v 8.16245 36.97011 21.53176
v 64.62907 39.55731 -34.06091
v 64.95639 38.86624 -35.16869
v 65.075 38.08912 -35.82759
v 34.73884 74.77669 8.490923
v 35.53197 75.01478 7.751989
v -8.282233 -86.47452 -4.903711
v -8.968192 -87.05592 -6.778126
v -6.273412 -87.5211 -7.219731
v -9.570898 -87.28154 -7.939362
v -5.762052 -87.77862 -8.126331
v -3.661808 -87.90636 -8.425924
v -8.136978 -87.85632 -9.807685
v -5.699243 -88.064 -9.834473
v -58.8382 67.95667 -11.68845
v -59.15425 68.9325 -12.56323
v -59.63129 67.32728 -12.8271
v -59.34745 66.45179 -11.97467
v -59.85368 65.19282 -12.38004
v -60.41788 66.57996 -14.0828
v -60.67533 65.32555 -13.99098
v -10.28206 -87.55615 -9.860121
v 64.33862 -7.8906 -43.72672
v 64.13891 -8.779894 -43.3499
v 64.12124 -8.49202 -42.03462
v 64.11379 -9.199415 -45.18114
v 21.21407 -44.30708 4.357902
v 37.55523 -69.94994 -36.27077
v 36.59988 -70.62447 -37.70589
v 38.38388 -69.2352 -37.40076
v 37.47116 -69.81796 -38.76426
v 39.05365 -68.57015 -38.74893
v 13.50949 67.7065 19.46398
v 13.50119 69.05606 19.24108
v 14.66415 68.19818 19.16406
v 12.8959 68.90409 19.37548
v 11.27087 69.78481 19.4458
v 11.56987 70.5044 19.25247
v 36.54839 74.70186 7.053047
v 36.56166 75.85986 6.506462
v 36.19786 78.1173 5.749373
v 35.10861 76.54536 7.43988
v 35.22911 78.4721 6.359581
v 35.6249 79.73856 5.331782
v 36.79178 79.16191 4.65799
v 61.68949 -20.77063 -39.59221
v 61.82679 -19.04296 -38.4222
v 61.43918 -21.80451 -38.78179
v 62.00849 -20.91755 -43.50186
v 61.68084 -22.17084 -41.71485
v 61.81232 -22.28392 -43.68753
v 62.2243 -19.9154 -44.6172
v 62.47811 -18.98716 -46.71046
v 62.54905 -18.03081 -45.44942
v 61.42384 -24.52652 -42.96195
v 61.47031 -23.69737 -41.80504
v 62.82716 -17.05672 -47.45639
v 63.05539 -15.2852 -46.51878
v 63.20714 -15.27562 -50.05006
v 62.89808 -17.11431 -49.00473
v 63.37366 -13.91209 -48.54238
v 63.44685 -13.81335 -49.83249
v 63.55651 -12.94236 -49.10526
v 63.74612 -12.60794 -51.59537
v 63.67832 -12.3807 -49.81871
v 63.50177 -13.92929 -51.15035
v 63.26459 -15.00488 -50.79755
v 63.97087 -11.14225 -50.75917
v 63.92857 -11.03752 -48.92978
v 63.7542 -11.79571 -48.26517
v 62.7044 -18.35396 -49.363
v 62.49678 -19.41415 -48.58821
v 62.53239 -19.34381 -50.08586
v 62.30231 -20.63533 -48.38529
v 62.31363 -20.43318 -47.84271
v 62.32296 -20.15983 -47.05348
v 62.05043 -21.87371 -46.32355
v 62.16993 -20.58922 -45.29466
v 62.31129 -20.78586 -49.87774
v 62.09291 -21.92625 -47.60024
v 61.86706 -23.20078 -47.27152
v 61.7919 -23.08038 -45.21286
v 61.57269 -24.80723 -46.07779
v 61.18439 -26.73061 -44.25506
v 61.26041 -26.62057 -45.40036
v 61.02078 -26.8262 -42.18614
v 61.39715 -26.28898 -47.48748
v 61.61411 -25.20828 -49.72178
v 61.31292 -26.84789 -49.75124
v 60.95354 -28.35841 -45.33345
v 61.94308 -22.95677 -48.54087
v 61.80088 -24.07273 -49.87972
v 60.7429 -28.77803 -43.05783
v 60.67496 -29.52877 -44.27615
v 60.31098 -29.85429 -40.57976
v 60.41322 -30.40509 -42.6192
v 60.50484 -30.3618 -43.84409
v 60.42849 -28.22737 -39.25978
v 60.07961 -29.8709 -38.94002
v 60.67913 -26.39527 -38.81944
v 60.22675 -31.55687 -43.08889
v 59.94627 -31.26375 -39.84523
v 59.86224 -32.41224 -41.05698
v 60.18433 -28.47451 -37.76339
v 60.89293 -25.6446 -39.60344
v 60.22864 -27.73075 -37.08302
v 60.04479 -32.67806 -43.50933
v 59.97313 -33.47685 -44.71997
v 59.61607 -34.70877 -43.56489
v 60.87933 -24.80131 -38.06346
v 61.13943 -24.2678 -39.59751
v 60.2066 -32.18366 -44.47889
v 59.437 -31.95299 -37.37244
v 59.14638 -31.7042 -35.30227
v 59.63162 -30.16747 -36.21151
v 59.28084 -33.05474 -37.91105
v -2.704041 -18.73376 33.85741
v -3.087626 -19.08841 33.63631
v 59.96611 -28.79392 -36.62311
v 64.27653 -8.803445 -46.9636
v 64.01553 -9.966538 -45.75404
v 64.11617 -9.913424 -48.12872
v 63.88568 -11.07632 -47.87042
v 60.97057 -23.67157 -37.30161
v 60.88696 -22.89255 -35.78292
v 51.15086 34.75981 1.193895
v 34.39944 79.36192 6.581926
v 33.97725 79.57711 6.810387
v 33.77483 81.07853 6.074512
v -7.193474 -44.26527 14.93321
v 24.16759 -79.41379 -27.64691
v 23.00621 -79.87933 -28.23359
v -8.865876 -43.2717 15.57983
v -7.209056 -45.06979 13.56812
v -21.9916 -45.37917 3.92187
v -22.66271 -45.38581 3.55935
v 61.19472 -25.05649 -41.32957
v 61.31007 -24.19676 -40.98221
v 60.57794 -25.13835 -36.33799
v 60.31551 -26.53419 -36.19246
v 0.3336892 46.09212 23.01254
v -3.940303 47.92911 22.93048
v -5.455414 49.76447 22.80489
v 18.28746 40.75476 20.76525
v 19.16825 41.0326 20.571
v -66.72527 -20.3061 -51.86372
v 45.08239 12.77857 -2.381335
v 44.06036 12.76826 -1.464172
v -9.492222 -87.88927 -13.37992
v -9.464572 -87.8734 -11.78121
v -10.32628 -87.73422 -14.68355
v -7.83342 -88.05775 -13.71266
v 22.70057 -41.59596 6.218487
v 21.97613 -42.00429 6.37798
v 22.33987 -40.90294 6.803233
v -68.34922 30.4709 -31.35148
v -68.48535 28.18723 -31.30795
v -1.071348 16.62643 20.5929
v -68.6923 19.84426 -29.81493
v 14.32712 -18.08738 13.57668
v 18.22969 6.710959 6.179286
v 19.47247 5.683975 6.184142
v 20.27437 4.787943 6.226246
v -36.71573 41.44564 15.95637
v 21.658 -42.95772 5.801503
v 16.32974 15.82559 4.663264
v 16.58891 14.50463 5.105108
v 9.10432 -6.949744 22.12752
v 8.91558 -8.06528 23.75523
v 8.978663 -7.262211 22.7511
v -63.45235 -37.13343 -47.59817
v -13.00819 -87.24503 -14.7617
v -45.86745 36.46413 10.97351
v -46.02439 35.75031 10.68192
v 13.30545 -45.17727 7.421734
v 14.61987 -44.71896 7.932051
v 12.5806 -45.11744 7.903784
v 11.79026 -44.94887 8.874743
v 11.32321 -45.11688 9.795868
v 36.26535 -70.30481 -41.25443
v 36.67043 -69.92311 -41.86039
v 37.55977 -69.09213 -43.24767
v 36.45665 -70.08025 -41.89365
v 36.84268 -69.72115 -42.65775
v 38.32651 -68.2902 -44.28857
v 37.30136 -69.3027 -43.19991
v 36.25372 -70.24327 -42.11164
v 35.66831 -70.74783 -41.20049
v 35.85093 -70.6208 -41.06304
v 38.80688 -67.87414 -44.26434
v 39.47424 -67.21297 -44.77377
v 39.69409 -66.98203 -45.44331
v 40.23862 -66.39698 -46.11847
v 43.29506 -63.21923 -48.80302
v 42.11242 -64.4439 -47.99902
v 44.3274 -62.03412 -50.13229
v 34.93499 -71.38447 -40.27018
v 41.12377 -65.5649 -46.61555
v 41.74279 -64.85087 -47.78667
v 39.54939 -67.27542 -44.18056
v 31.25304 -74.31876 -36.37673
v 34.19064 -72.01355 -39.55649
v 32.46507 -73.38165 -37.59053
v 30.06043 -75.17907 -34.97927
v 28.2727 -76.45061 -33.34412
v 29.8612 -75.29298 -35.01862
v 40.16532 -66.56696 -45.62351
v 26.48389 -77.70375 -31.59277
v 26.71434 -77.53189 -31.99888
v 23.96038 -79.29504 -29.7523
v 41.43972 -65.31606 -46.49073
v 40.72963 -66.1375 -45.42403
v 27.406 -77.12068 -32.18549
v 29.78362 -75.45382 -34.34063
v 26.38066 -77.7938 -31.35077
v 28.41861 -76.54222 -32.2643
v 30.21855 -75.23092 -34.2059
v 31.64758 -74.0723 -36.35322
v 26.09246 -78.05896 -30.7569
v 35.04005 -71.29951 -40.64104
v 26.56958 -77.85154 -30.22781
v 25.56109 -78.57017 -28.624
v 32.59641 -73.42694 -36.56667
v -71.42069 5.722147 -45.63625
v -71.56298 6.654893 -45.7442
v -71.95083 8.619331 -47.12242
v -71.54454 7.614103 -44.13271
v -71.63149 8.863932 -43.97306
v -71.77695 9.705842 -44.92195
v -72.00712 10.74004 -45.98615
v -16.15249 -86.41221 -15.58036
v 63.32456 42.57491 -29.68945
v 63.76263 41.2291 -31.10887
v 63.63351 41.09633 -30.73072
v 63.18792 43.18855 -29.16364
v 63.27662 43.58888 -29.36942
v 63.52439 42.99281 -30.22862
v 63.51414 43.58907 -30.10519
v 63.54424 42.48063 -30.36493
v 62.89708 44.08693 -28.20346
v 62.71563 44.22982 -27.65838
v 62.91358 44.55777 -28.24158
v 63.08985 44.7431 -28.85175
v 63.15563 44.82191 -29.00945
v 63.39982 43.99738 -29.71253
v 64.18633 41.71932 -32.22941
v 63.89098 42.20612 -31.1482
v 64.07514 41.47512 -31.87737
v 64.17083 40.73407 -32.39168
v 63.9805 40.44988 -31.94031
v 63.41037 44.64738 -29.63632
v 63.57386 44.057 -30.22314
v 63.5643 44.63146 -30.07204
v 63.85246 44.27658 -30.98825
v 63.79898 43.66715 -30.94427
v 63.80758 43.17574 -30.95463
v 46.13356 34.00483 6.892467
v 46.31434 34.61851 6.824894
v 30.4605 29.75799 12.29014
v 30.9406 29.84524 12.24012
v 30.11426 30.68963 12.77081
v 31.79161 30.6438 12.44558
v 29.51262 30.88152 12.97059
v 30.53931 31.17174 12.95169
v 32.07936 31.49352 12.81704
v 31.63948 31.96282 13.15133
v 28.99886 31.30625 13.30753
v 30.0179 32.49687 13.86325
v 30.68247 32.41018 13.65576
v 32.38263 32.19884 13.09777
v 31.48425 33.0963 13.8671
v 27.66745 31.39055 13.60719
v 28.76951 32.33047 14.00432
v 28.23717 32.88099 14.53875
v 22.32713 27.18909 11.36344
v 21.31543 25.81262 10.299
v 23.25726 26.2054 10.26667
v 34.86689 77.36591 7.260484
v 34.27893 78.35461 7.22778
v -36.65091 81.17716 7.801932
v -35.08241 82.32796 8.202236
v 26.68002 27.61983 11.3386
v 26.58013 26.20248 10.27052
v 26.40705 26.62354 10.69225
v 24.31592 26.80823 10.72314
v 24.97981 26.19659 10.16429
v 27.50415 26.45203 10.63294
v 27.99397 25.84839 10.09336
v 27.14187 25.47969 8.958579
v 26.50697 25.99781 9.784213
v 25.94875 25.297 8.789183
v 25.10168 25.77167 9.772063
v -41.51034 35.47575 12.8611
v -40.2853 35.98943 13.62038
v -40.25273 35.63151 13.47189
v -16.27066 -9.687521 17.45155
v -16.78049 -12.08036 18.99996
v 56.74916 64.34501 -15.02073
v 57.12342 63.0252 -15.34613
v 57.24098 64.07561 -15.98367
v 57.81902 62.35828 -16.5784
v 56.74775 65.20401 -15.4408
v 57.99307 63.18226 -17.35601
v 58.07344 62.17094 -17.02607
v 58.22446 62.33405 -17.4049
v 58.32358 61.08208 -17.15632
v 57.0128 65.2924 -16.00496
v 57.63258 64.56096 -16.97775
v 39.42828 78.70419 2.37865
v 40.70735 76.56206 2.22701
v 40.1293 76.22262 2.998948
v 40.70963 77.91826 1.462992
v 59.97293 -27.91375 -35.63437
v -1.813415 -53.06891 14.4924
v 65.83078 33.24937 -39.22743
v -63.39867 -35.65434 -56.77958
v 66.99692 4.097703 -47.58285
v -52.97478 38.98345 4.011381
v 11.90284 -8.606095 16.39183
v -17.51757 -45.18817 8.456867
v -18.08356 -44.91285 8.974563
v -17.66451 -44.92336 8.676659
v -46.49335 23.64956 2.730348
v -46.24838 23.40406 2.656391
v -45.52303 23.54564 3.453218
v -45.56802 22.82185 2.960369
v -45.04889 23.53423 3.52666
v -45.77164 23.37998 3.012711
v -43.92981 24.23764 5.041674
v -44.39185 24.79636 4.932791
v -43.50891 23.29881 4.685098
v -43.44303 24.93826 5.713264
v -42.97682 24.78109 5.856415
v -43.09756 24.46023 5.609457
v -55.30147 36.48098 1.186865
v 67.23908 15.00523 -42.18402
v 42.87492 -63.80301 -47.74655
v 43.64762 -62.93283 -48.67485
v 42.07672 -64.62569 -47.15617
v 42.27135 -64.72791 -45.89915
v 62.75831 44.61897 -27.7327
v 66.74741 2.284374 -49.18413
v -40.13323 40.55762 14.46457
v -39.68764 39.01617 14.9113
v -40.74435 40.07073 14.23864
v -8.523632 36.42608 21.595
v -7.526505 37.93797 22.05431
v -8.778601 37.10703 21.73872
v -66.84737 -19.4877 -51.28809
v -69.41136 -4.287485 -44.515
v 2.377923 -86.81003 -5.656221
v 3.430093 -87.13927 -7.2593
v 44.07014 11.50925 -1.221304
v 43.17416 13.22063 -0.7635628
v 43.25859 13.68316 -1.014599
v 41.9292 13.34205 0.3137912
v -21.50787 -84.10891 -20.62523
v -21.91809 -83.91367 -20.98512
v -31.03131 78.25292 12.66423
v 18.25344 -44.66601 5.912453
v 61.08788 24.1975 -22.19148
v 59.4778 55.96226 -18.28283
v 41.03651 11.40881 1.212137
v 40.13404 12.90082 1.839415
v 40.85016 14.01779 1.16071
v 39.88925 11.77859 2.032804
v 40.22252 10.87253 1.790192
v 38.61063 12.1172 2.912494
v 38.36445 12.62223 3.10802
v 38.00352 13.25067 3.325907
v 39.6636 13.7277 2.138024
v 39.05957 10.65931 2.518495
v 37.79814 10.61813 3.249526
v 37.70563 11.25816 3.370322
v 37.0321 11.90725 3.832659
v 38.09577 10.04438 3.025682
v 36.86349 9.322658 3.619018
v 36.22715 10.40835 4.031017
v 21.55763 2.422397 6.492308
v -0.2244723 14.68092 21.3855
v 10.27258 -9.130933 20.70796
v 21.46149 74.58705 15.83468
v 16.93213 75.46433 16.82219
v 17.49471 76.46987 16.26054
v 19.51803 76.42513 15.71315
v 21.06804 76.21101 15.27448
v 18.51888 77.61213 15.48474
v 17.1742 77.7552 15.76392
v 18.382 78.56716 15.07503
v 19.34791 78.86864 14.61173
v 20.19611 77.63087 14.94367
v 17.89202 79.51595 14.73903
v -5.024128 27.75915 19.52935
v -4.092558 29.41705 20.15244
v -5.790833 29.08674 19.7533
v 58.19713 63.51423 -17.81151
v 62.89272 -17.40411 -49.93154
v 62.88845 -17.45185 -50.93866
v 62.66801 -18.5542 -51.19993
v 41.6426 23.98375 4.713792
v 41.82105 22.76368 3.157698
v 41.03884 23.20376 3.98816
v 41.14046 23.60311 4.480303
v 40.27445 23.88418 5.494918
v 32.83063 80.08644 7.378903
v 32.86926 81.0939 6.738667
v 32.63555 81.7393 6.517892
v 31.60113 81.43245 7.461769
v -16.70087 -19.46307 20.04117
v 15.67854 36.08036 20.22432
v 17.16488 37.18796 20.3914
v 42.21629 75.4376 1.142042
v 42.26042 76.89786 0.3199879
v 41.46825 77.09125 1.077289
v 41.40116 75.54131 2.009576
v 43.2836 75.82009 -0.2399168
v -6.738052 -47.46081 13.73145
v 25.06846 -78.62074 -30.48302
v 22.06052 -80.41236 -27.86401
v 34.57638 -72.01089 -37.732
v 35.06429 -71.72706 -37.511
v 19.28745 35.97184 19.42796
v 20.55753 35.04159 18.62768
v 20.37573 34.66009 18.3935
v 39.13234 23.58533 5.592127
v 40.0426 23.39776 4.813922
v 58.14981 60.28118 -16.6013
v 58.23416 60.77075 -16.93418
v 58.73154 60.28397 -17.8679
v -69.37442 37.22781 -35.94317
v -69.0779 38.22227 -34.97891
v -69.48843 38.30818 -36.3713
v -69.20621 39.27708 -35.36632
v -69.60609 37.13366 -36.78152
v -69.08769 36.94666 -34.9017
v -69.58351 36.82076 -36.70177
v 22.6539 25.05055 9.304564
v 23.98327 24.95892 9.214766
v 21.34707 25.11647 9.33601
v 21.49131 24.93489 9.190988
v 19.96676 25.20593 9.956646
v 11.59264 -20.94267 20.33149
v -71.56758 15.36879 -41.636
v -71.27722 15.2677 -39.82074
v 49.94711 -55.76981 -51.01324
v 49.34138 -56.71079 -50.11779
v 49.8791 -56.35844 -48.11329
v 48.82574 -57.66352 -48.3419
v 48.23543 -58.11246 -49.54332
v 49.52502 -55.87484 -52.73079
v 48.36792 -57.35876 -52.16467
v 47.9685 -58.1346 -50.8691
v 48.40961 -57.08992 -53.24268
v 49.3882 -55.65516 -54.1696
v 50.55554 -54.64602 -52.45452
v 50.26453 -54.42372 -54.71626
v 51.1451 -53.19984 -55.05777
v -67.28082 -14.15925 -41.67388
v -69.92599 -3.374656 -50.97183
v -69.97039 -2.981443 -49.96601
v -69.49578 -5.095756 -48.63874
v -69.99209 -3.102447 -51.0267
v -69.87507 -3.19387 -48.62267
v 54.13162 -49.89026 -49.20914
v 59.81575 -34.29121 -45.42781
v 59.48019 -35.74246 -45.55349
v 59.75973 -34.78762 -47.02658
v 59.1804 -36.52446 -44.0455
v 60.28569 -32.4154 -47.38757
v 59.35057 -36.46449 -47.59146
v 59.06437 -37.33582 -45.7006
v 58.82985 -38.37019 -47.51941
v 59.27092 -36.71906 -49.55711
v 59.78468 -34.80499 -48.14207
v 59.6503 -35.23567 -49.90534
v 58.54902 -39.31875 -49.30618
v 58.84847 -37.75537 -44.17597
v 12.89338 -45.37128 7.228032
v 12.88263 -45.76395 7.25069
v 12.4316 -45.33799 7.733483
v 11.70943 -45.44548 8.301533
v 11.50951 -45.17624 8.629114
v 24.84153 69.28587 15.90426
v 34.47948 26.78906 9.869166
v 14.60082 -46.34064 5.506266
v 13.3414 -45.63915 6.59762
v 13.55696 -45.56818 6.396239
v 13.64429 -45.44024 6.530428
v 13.88912 -45.26311 6.813382
v 14.36283 -45.37705 6.168663
v 14.03537 -45.57063 6.042652
v 14.5754 -45.49778 5.741782
v 14.14953 -45.76752 5.843195
v 15.85024 -45.19248 5.80131
v 15.0784 -45.40674 5.607975
v 24.20345 72.46751 15.43483
v 24.43316 70.93425 15.71126
v 25.42057 70.5631 15.33786
v -0.3848931 -48.61058 14.07281
v 27.11846 -1.336086 6.087786
v 51.43728 -53.31935 -53.09455
v 51.82548 -52.18834 -55.33273
v 52.23425 -52.2288 -52.85096
v 52.08494 -52.10064 -54.45459
v 16.85527 40.56982 20.97707
v -1.924964 12.41279 22.92573
v -63.33576 -35.08631 -58.79427
v -63.07555 -35.92247 -59.12435
v -23.96011 27.71441 11.47427
v -24.95651 28.22276 11.83626
v 41.06864 33.88397 10.48494
v 41.00476 32.87772 10.14194
v 42.90267 33.96624 9.41906
v 42.48608 34.86157 10.01949
v 43.58062 34.80338 9.211228
v 43.23895 35.80076 9.682623
v 42.13239 35.59098 10.42492
v 43.87648 35.42852 9.127953
v 39.89746 34.3307 11.32464
v 40.31368 33.95024 10.93056
v 57.29416 -42.36099 -42.0635
v 57.324 -41.74908 -40.51758
v 57.00877 -43.70008 -44.44769
v 56.7774 -43.68567 -41.53606
v 56.49645 -43.89713 -39.99391
v 56.32944 -44.95847 -41.95836
v 56.77219 -44.46034 -46.86678
v 57.48806 -42.49548 -45.68243
v 57.39493 -42.8532 -47.33767
v 57.02206 -43.85573 -48.72453
v 56.34341 -45.5321 -48.33078
v 56.11586 -46.06513 -46.18444
v 57.89444 -41.28589 -45.62644
v 65.04185 -6.157486 -51.41615
v 64.69743 -7.693677 -51.77084
v 64.37766 -8.881078 -49.88472
v 19.97276 33.568 17.54634
v 1.431563 60.07591 21.77863
v 29.08122 74.47798 12.49502
v 28.00811 74.03421 13.19865
v 30.17252 76.01485 11.21294
v -71.12066 16.21257 -38.96415
v -70.72128 16.16362 -36.92095
v -70.56955 15.25663 -36.02329
v -70.96162 17.37662 -38.38916
v -32.56597 -42.66082 3.449719
v -30.96732 -43.58355 3.415102
v 9.492796 -23.26226 16.57178
v 10.571 -45.48096 9.159307
v 59.97437 -33.94669 -49.11284
v 60.2092 -32.8277 -48.77179
v 60.03545 -33.47819 -50.455
v 34.83818 -71.61336 -39.08516
v 35.6131 -70.95911 -40.1205
v 33.86363 -72.45219 -37.79568
v 30.52046 28.19361 11.6803
v 30.01558 27.68168 11.54054
v 31.33299 27.32738 11.24835
v 44.04079 75.56537 -0.9873709
v 32.28401 -6.495527 6.093543
v 65.54883 -3.019128 -47.74899
v 65.69066 -2.577665 -48.21118
v -40.36498 26.28769 8.211792
v -40.59248 25.82427 7.78455
v 7.543458 68.05508 20.20156
v -29.13564 3.474216 6.157249
v 8.939998 -44.7993 11.56994
v 6.72835 -45.18169 12.05311
v 5.838666 -43.75182 14.31331
v -24.06646 81.53249 13.64634
v -17.38206 -21.1601 17.60008
v -16.96748 -21.12259 18.04088
v -16.67775 -21.60343 17.30874
v -24.04046 6.443414 6.36787
v 9.303092 -8.022224 22.47993
v 22.2186 73.87708 15.79164
v 22.54646 74.70013 15.4106
v 23.30565 73.66192 15.45264
v 63.95456 39.48501 -32.05234
v -10.17575 -46.6045 12.75206
v -71.37586 17.37296 -40.53609
v -36.26199 35.23475 14.79706
v -35.21133 35.13224 15.06984
v -35.07093 35.79169 15.62348
v -9.157991 -20.10601 17.58281
v 2.607716 64.57535 21.14398
v -0.6504622 61.03859 21.72665
v 0.6860186 63.12878 21.42996
v 0.4802565 65.45698 21.11412
v 1.136669 66.66289 20.91304
v 18.9334 -45.95935 2.690041
v 18.74518 -46.04981 2.621902
v 40.39513 73.99194 3.694922
v 38.71443 -0.4879056 3.317047
v -68.37609 42.19143 -32.37589
v -68.58873 40.67342 -33.15811
v -68.20464 40.98565 -31.99886
v -68.71507 41.1832 -33.45293
v 33.54475 78.37366 7.790506
v 32.69704 78.90516 8.117794
v 33.71814 77.46996 8.083132
v 33.29057 76.73685 8.757202
v 32.55898 76.85396 9.258837
v 31.45896 77.06797 9.902914
v 31.38585 78.31326 9.334217
v 30.51783 79.58325 9.217587
v 31.53901 80.08298 8.277301
v 34.42112 76.56065 8.000077
v 33.74281 75.64597 8.931938
v 33.08729 76.19354 9.172415
v -25.04408 -45.90237 2.21008
v -24.37724 -45.69278 2.498784
v -23.68695 -45.63127 2.720377
v -23.14704 -45.66594 3.058995
v 33.49442 38.02751 15.59423
v 33.04208 38.91075 15.73556
v 32.77961 39.47613 15.7992
v 32.23116 39.57471 16.08825
v 61.98773 -22.82835 -49.66521
v 21.89178 5.19059 5.986735
v 23.87897 8.190738 5.90786
v 22.80766 7.101412 5.8913
v 21.94592 3.471356 6.176953
v 20.93029 5.44811 6.047063
v 23.15504 2.246704 6.171984
v 20.22682 6.769707 5.966937
v 19.16018 7.312125 5.964495
v 19.58907 8.245446 5.878294
v 21.26415 8.251348 5.887417
v -3.658579 -6.286521 33.37906
v -4.726192 -4.507007 31.86258
v -5.584869 -3.504344 30.7402
v -18.93807 -44.94978 8.227958
v -21.39619 -84.2421 -19.78675
v -19.95741 -84.82841 -19.6112
v -19.62383 -84.95106 -19.73407
v -20.17331 -84.79414 -18.95627
v -18.13584 -85.61595 -18.75768
v 64.03554 39.87539 -32.23872
v 20.47472 -81.37932 -26.43888
v 21.86499 -80.5757 -27.5813
v 4.476043 67.6614 20.5407
v 6.489516 68.43909 20.24399
v 2.109195 67.44752 20.72555
v 3.968507 68.56208 20.43175
v 3.143921 68.68201 20.46574
v -21.07543 20.37753 5.535607
v 47.34724 -58.34106 -52.83338
v -47.88852 76.43388 0.01760043
v 18.23565 7.964738 5.9602
v 48.07327 -58.7979 -46.73814
v 46.83857 -60.06137 -47.55106
v 46.35694 -60.36588 -48.65172
v 45.30467 -61.41447 -48.6221
v 47.68797 -59.0296 -48.14718
v 47.25193 -59.08203 -50.01308
v 44.38863 -62.26028 -48.77069
v 45.6116 -60.71717 -50.3087
v 45.01038 -61.27455 -50.41019
v 46.8981 -59.24713 -50.86149
v 48.54785 -56.72201 -54.05123
v -69.42399 -5.039451 -47.29348
v -17.43113 -85.8521 -18.81805
v 15.01273 -45.59063 5.290489
v -27.86095 11.44436 6.347783
v -26.43098 11.33975 6.168173
v -26.65094 10.77606 6.162821
v -26.18437 10.24475 6.088037
v -25.54635 10.48151 6.032053
v -28.19373 12.07144 6.446708
v 41.43613 -65.45193 -45.8828
v -63.53806 60.01732 -18.20801
v -63.25517 60.74074 -17.85075
v 59.7796 55.75823 -18.92132
v -61.50607 -43.07664 -51.86884
v -33.57563 -76.6932 -29.39818
v 61.12518 -27.91083 -47.894
v 60.77881 -29.66422 -46.54043
v 60.92484 -29.02268 -48.33881
v 60.85349 -29.52886 -49.46844
v 60.55371 -31.05062 -47.82839
v 60.90525 -29.2245 -50.83915
v 60.56208 -31.11959 -49.61354
v 60.37112 -31.92733 -50.87086
v 60.7508 -29.94247 -51.75463
v 60.43684 -31.3167 -52.47396
v 61.10491 -28.07553 -50.09517
v 62.48458 -19.97516 -51.33269
v 62.19221 -21.64266 -50.72282
v -69.43535 -4.693827 -46.23144
v -69.68328 -3.637656 -46.65857
v -70.18855 -1.213103 -46.07629
v 1.240668 -13.336 35.96414
v 1.294606 4.318803 26.32515
v 3.11397 2.658069 25.75462
v 2.278855 2.863342 26.40649
v 26.41636 41.57574 18.30582
v 66.20783 20.00591 -37.56004
v -70.31955 16.72478 -35.07452
v -70.51629 17.82736 -36.26308
v -70.33049 17.69402 -35.41183
v -70.65643 19.65897 -37.35099
v 5.756419 -48.51624 12.85621
v 6.047018 -47.12942 12.18467
v 24.27887 -79.15469 -29.18614
v 25.58085 -78.36422 -30.59326
v 58.44988 -39.61775 -46.33163
v -36.27663 82.43502 7.299585
v -71.76025 16.01522 -42.70212
v -71.88946 15.4183 -43.44263
v 67.36472 17.52387 -43.42542
v 66.99573 15.30849 -40.5827
v 67.23335 16.33729 -42.40897
v 67.41798 18.6935 -44.14089
v 67.55417 17.58524 -44.56619
v 67.70564 16.66628 -45.37482
v 67.59158 16.27241 -44.5779
v 67.3645 15.46698 -43.18586
v 33.37346 25.76912 9.977522
v 32.70095 26.47071 10.42356
v 33.6676 26.53657 10.15422
v -21.71191 25.53123 9.908438
v -70.42331 16.16028 -35.40781
v 63.38237 45.06459 -29.43786
v 63.7084 45.26422 -30.17677
v 63.3125 45.34304 -29.15522
v -38.30174 13.66785 5.225629
v -36.96033 12.86494 5.871704
v -34.5567 35.91513 15.93164
v -55.63015 35.88029 0.7342855
v -55.1287 35.82599 1.527305
v 20.94979 -43.79024 5.300379
v 19.49952 -45.18216 3.922383
v -56.16766 35.78949 -0.08889007
v 16.23349 -83.9754 -18.57621
v 17.12841 -83.47921 -17.13724
v 14.66937 -84.71301 -16.19456
v 14.90277 -84.60178 -19.25717
v 13.25604 -85.28664 -17.98531
v 11.98897 -85.80463 -15.83131
v 12.60678 -85.55139 -14.00886
v 13.44514 -85.0612 -20.22112
v 11.37027 -86.04031 -16.73789
v 11.3358 -85.98251 -17.86484
v 14.75557 -84.62191 -14.68938
v 12.12116 -85.65675 -19.26218
v 10.9598 -86.15096 -14.61141
v 15.42448 -84.25484 -20.93364
v 9.811775 -86.4666 -17.86139
v 10.62892 -86.12969 -19.07962
v 8.921679 -86.735 -17.03785
v 13.90027 -84.76835 -21.37329
v 16.62461 -83.68707 -21.55939
v 9.843665 -86.51469 -16.08435
v 16.91412 -83.45007 -22.54569
v 15.97491 -83.7477 -22.98293
v 18.00458 -82.80543 -24.04401
v 13.55929 -84.85423 -21.53898
v 17.27622 -83.09959 -24.1233
v 15.48576 -83.96525 -22.90473
v -10.93897 -87.14517 -8.309406
v 9.06466 -7.682465 22.8753
v -70.9532 20.67039 -39.03527
v -70.90282 18.98927 -38.43023
v -70.75417 21.64158 -38.34106
v -71.29506 18.90472 -40.33166
v -71.15924 18.32585 -39.57313
v -71.08031 19.42701 -39.41165
v -71.67445 18.56643 -42.26954
v 17.84676 -45.70004 3.469829
v 17.01887 -45.76757 3.655516
v 17.5293 -45.82888 3.360702
v 35.01348 25.47928 9.10144
v 27.31653 1.624743 5.605303
v 26.20426 0.6133331 5.865228
v 25.38911 -78.72713 -26.84982
v 41.54916 14.16348 0.5249206
v -32.47647 82.41073 9.699911
v -4.891324 21.63911 18.68194
v 30.05615 81.32203 8.506486
v 30.78809 81.46952 7.963787
v -70.27077 0.7222134 -41.85489
v 63.13912 -15.80241 -50.46099
v 63.08507 -16.21943 -50.89015
v 26.99912 10.64157 6.35365
v 30.22139 27.25822 11.3059
v 30.57776 26.36625 10.62523
v 30.90726 27.02083 11.00662
v 28.86668 28.12827 11.78788
v 29.23354 29.46929 12.2192
v 28.23103 28.42967 11.8893
v 23.03598 -42.41949 5.46792
v -38.08007 40.36816 15.5512
v -39.15183 39.29157 15.18039
v -48.72562 37.64637 9.000461
v -49.36166 37.55931 8.497739
v 59.62166 -34.91375 -52.27689
v 60.10155 -33.01639 -51.66289
v 59.08283 -37.17179 -51.427
v 59.36952 -35.82631 -52.9425
v 10.83377 -21.19233 20.15421
v 10.68373 -20.90665 20.78272
v 25.40581 32.16135 14.66207
v 25.28349 32.81361 15.23879
v 26.34987 32.78788 14.96616
v 26.88256 32.26022 14.40228
v 25.85537 33.25152 15.50201
v 27.26369 33.22165 15.05792
v 27.2883 33.58656 15.33095
v 28.55239 33.73974 15.1601
v 28.47684 33.19221 14.71955
v -29.92115 80.38348 12.07272
v -29.03272 81.05138 12.11918
v -28.8623 82.65253 11.27269
v -30.52263 81.40068 11.25454
v -30.98072 80.51263 11.52433
v 37.49594 38.1185 13.55949
v 36.47491 39.01459 14.07008
v -36.37399 40.95335 16.15552
v -37.22533 40.73388 15.8029
v -36.72566 40.47894 16.05829
v -37.18452 41.20489 15.78993
v -18.08581 -85.66673 -18.04576
v -16.19028 -86.35107 -16.97114
v -16.24924 -86.35716 -16.23814
v -17.19447 -86.0595 -17.05913
v -62.51233 -39.44037 -54.65836
v 3.478091 -0.9149108 27.51257
v 1.605922 -1.091473 29.17633
v -69.08763 20.56603 -31.32044
v 63.7434 -13.28514 -53.8964
v 63.84002 -12.36339 -53.00261
v 63.5317 -14.23608 -53.31804
v 64.22572 -10.28117 -52.73415
v -23.39359 13.16215 5.833273
v -24.71176 12.56122 5.999921
v -24.43816 14.9114 5.482742
v -23.0456 13.8115 5.706866
v -21.4746 14.71054 5.322133
v 31.76521 26.4575 10.472
v -9.746062 35.22304 21.13469
v -22.49224 -45.52685 3.447935
v -23.0112 -45.50535 3.162927
v 60.96334 50.9192 -21.51442
v 63.12205 -16.60989 -54.59646
v 62.81632 -17.98709 -52.82804
v 62.77153 -18.44372 -54.62133
v 63.21034 -16.03706 -53.51955
v 62.52706 -19.67454 -53.46166
v 62.39473 -20.31872 -54.71456
v 32.74446 -73.20331 -37.55845
v -18.4748 -44.92262 7.926874
v -18.77 -45.12626 7.333258
v -19.35459 -44.97627 7.207027
v -19.54899 -44.91138 7.899949
v -64.01195 56.7351 -18.66301
v 44.3452 36.54125 8.826666
v 42.92469 36.81931 9.949417
v 42.14058 37.82389 10.54092
v 39.49994 9.909362 2.228855
v -22.83644 25.42976 9.557264
v -22.62008 24.70755 8.812206
v -25.29531 24.52468 8.52191
v -24.26749 23.38576 7.788749
v -23.65111 24.67045 8.865431
v -24.41767 25.75163 9.366454
v -24.15006 25.96991 9.80417
v -23.4241 26.41133 10.33903
v 10.77908 -10.19107 20.45281
v 2.92926 -43.09033 16.11339
v -70.32761 22.7867 -36.77742
v -70.30706 25.12129 -37.40557
v -70.65748 25.04581 -38.71575
v -70.22312 25.91141 -37.22954
v -70.5762 23.8655 -38.17355
v -70.9128 23.1434 -39.44672
v -71.35933 21.43277 -41.14359
v -71.31464 22.56754 -41.08106
v -71.43974 20.51507 -41.41726
v -71.57832 21.43508 -42.14031
v -71.5172 19.40044 -41.61689
v -71.58899 20.12247 -42.10442
v -71.28314 24.12597 -41.39294
v -71.67464 20.49857 -42.58815
v -71.66831 21.99738 -42.7462
v -71.71544 20.89849 -42.9491
v -71.35731 25.43629 -42.04375
v -71.17803 25.47226 -41.23808
v -71.49675 24.60175 -42.45724
v -71.57382 23.11448 -42.50008
v -71.27174 26.30069 -41.9389
v -25.85343 -45.94742 2.088032
v 58.87432 -37.70353 -52.54985
v 59.14453 -36.25885 -54.20609
v 58.3563 -38.38977 -55.41085
v 58.26884 -39.46221 -53.29216
v 57.89708 -40.03836 -54.84504
v 57.87497 -40.54259 -53.79873
v 57.73383 -41.36374 -52.11206
v 58.13868 -40.3172 -51.51821
v 58.78938 -36.41494 -56.82562
v 60.37877 -31.62252 -45.60178
v 17.64201 35.88239 19.80659
v 14.89384 35.30544 20.03247
v 56.1788 -45.70732 -50.14637
v 55.84887 -46.70502 -47.25963
v 56.10153 -45.30079 -52.56614
v 55.55512 -47.0879 -49.75251
v 34.04379 32.74322 12.99096
v 33.27871 32.53466 13.0703
v 33.58302 33.04486 13.3062
v 34.57187 33.82246 13.40704
v 33.66877 33.44318 13.50678
v 29.88835 33.47983 14.59105
v 30.83314 33.38127 14.24142
v 47.0899 -58.75506 -52.14291
v 4.248487 -46.9171 12.9212
v 39.71682 38.16257 12.08925
v 34.93909 -71.48405 -39.69844
v 22.79631 9.074505 5.954597
v -70.09674 30.32228 -37.66899
v -70.53039 30.62042 -39.40879
v -70.63543 29.4531 -39.66251
v -70.85286 28.71856 -40.45157
v -70.77876 27.39161 -39.90471
v -70.93168 27.95068 -40.72201
v -71.09371 27.1696 -41.23249
v -70.96226 27.03671 -40.66941
v 30.78946 76.15804 10.74896
v 31.76638 75.90065 10.20628
v -70.98894 26.37679 -40.64549
v -1.250385 14.74197 21.619
v -0.5556223 13.96433 21.85182
v 18.56296 -82.43991 -25.06454
v -24.13262 -45.46713 2.885162
v -25.35018 -45.66795 2.316753
v 62.27618 -21.08247 -53.05482
v 62.00055 -22.716 -52.53602
v 61.97127 -23.04102 -51.2028
v 62.11315 -21.98983 -54.03149
v 61.79151 -23.84629 -54.1571
v 61.9257 -22.9813 -55.53316
v 61.73768 -24.3448 -51.6836
v 61.39708 -25.98959 -53.82354
v 61.57472 -24.88707 -55.0821
v 61.70577 -24.10579 -56.48768
v 61.33023 -26.06628 -55.93721
v 61.54071 -25.52659 -51.38803
v 61.1544 -27.54914 -52.19149
v 61.27034 -27.06187 -50.73246
v 61.07929 -27.68581 -54.53983
v 60.98155 -28.50409 -52.83492
v 60.69725 -29.20214 -55.59629
v 60.86696 -28.90809 -53.6482
v 19.86006 -45.74257 3.094599
v 3.942177 -0.2519523 26.54914
v -6.88386 -3.737154 29.97003
v -8.035686 -3.955722 29.08868
v -4.718542 0.2701892 28.8719
v -4.119287 -1.754284 30.30843
v 65.8252 -2.206703 -49.24475
v 65.85416 -2.187817 -51.40627
v 59.57642 59.13426 -19.24615
v 59.72582 57.85954 -19.47642
v 60.41689 56.82708 -20.71317
v 60.01253 56.36133 -19.64034
v 59.66082 57.07633 -19.00157
v 60.24098 57.47993 -20.47758
v 60.26009 55.25433 -20.12385
v 64.19139 -9.653486 -49.49994
v 64.41064 -9.233463 -52.09776
v 36.02859 11.93028 4.336933
v 34.86566 10.91498 4.676781
v 35.84916 12.57257 4.454531
v 37.1639 12.56082 3.81131
v 33.70803 10.54704 5.11299
v 34.33786 11.22596 4.956699
v 35.14352 11.98359 4.698678
v 34.42543 12.0747 4.979226
v 16.04909 62.21543 19.62409
v 5.846052 69.75208 20.04572
v 14.34255 70.1517 18.84566
v 14.97166 71.48675 18.41247
v -22.46446 80.38624 14.71785
v -21.54347 81.9945 14.03639
v -21.32325 83.59087 13.16135
v -22.4602 84.16108 12.53276
v -24.68222 84.26511 11.81529
v -19.62409 84.42443 13.09083
v -8.418248 41.88468 22.5736
v -9.363887 44.64175 22.70908
v -11.2354 43.19374 22.49001
v -11.47505 45.27523 22.57111
v -13.37456 43.21236 22.2681
v -13.96486 47.39021 22.30993
v -15.05854 45.98009 22.18197
v -10.69887 46.76723 22.64044
v 54.73161 -48.57886 -50.46154
v 54.86521 -47.56923 -53.77244
v -18.08348 -45.40545 7.80027
v -1.379149 64.15896 21.32186
v -2.644694 64.4154 21.29468
v -1.318181 66.368 21.00561
v -3.026438 65.76439 21.1148
v -2.816075 67.22609 20.89314
v -62.88361 -38.27841 -54.53191
v -63.03873 -37.87187 -54.06223
v -63.21592 -36.77775 -55.47912
v 65.48055 -3.206522 -47.11789
v 60.01911 58.70963 -20.18929
v 59.82406 59.25583 -19.85032
v 58.46642 62.52011 -18.1583
v -19.29616 30.83935 16.10924
v 37.38912 37.32286 13.53122
v 36.44832 38.13066 14.15338
v -15.98527 80.61516 15.86852
v -24.69763 10.20179 5.972884
v -24.97302 8.981291 6.024489
v -26.36872 8.340195 6.065447
v 43.05684 15.23699 -1.218163
v 56.39835 66.3157 -15.16188
v -71.63905 16.93941 -41.97642
v 24.27125 40.88311 19.06341
v 25.04618 2.265442 5.879251
v 37.21489 23.86193 6.644089
v 36.10174 23.78148 6.894854
v 35.89767 24.20514 7.401105
v 35.50487 24.38075 7.808084
v 35.29255 24.71467 8.225764
v -35.64648 26.85876 9.971707
v -34.28485 27.532 10.72031
v 33.84989 -72.3798 -38.28252
v 34.31844 -71.92551 -39.23046
v -71.8587 7.601402 -47.31301
v -72.0098 7.978743 -48.20038
v -71.99516 8.37896 -47.87835
v -72.04585 9.511061 -47.72299
v -72.13728 10.68347 -47.27943
v -72.06814 8.559053 -48.81133
v -72.147 9.52532 -48.81299
v -72.16404 12.50895 -46.78331
v -72.21695 11.72611 -47.65533
v -72.22765 13.30323 -47.03624
v -72.2475 12.65112 -47.60321
v -2.6574 56.94445 22.21522
v -1.250105 59.1256 21.95198
v -23.75504 11.6584 5.896176
v -23.10627 11.30037 5.877974
v -24.30609 11.92609 5.94155
v 31.53329 26.07707 10.34749
v 31.20333 26.27334 10.56212
v 28.77571 76.1116 12.02015
v -16.36777 85.1349 13.41682
v -18.23419 84.47989 13.34734
v -16.56839 84.50198 13.68975
v -17.3861 83.78195 13.94924
v 1.561326 -20.36702 21.75496
v 65.77706 30.31683 -38.63011
v 65.85792 31.28632 -39.08782
v -14.36475 -9.314688 21.71411
v -6.188864 52.78384 22.57793
v -4.237319 54.83496 22.41658
v 61.03746 49.0528 -22.04114
v 11.51687 -10.78735 19.15815
v 10.83237 -9.249424 19.28919
v -65.4975 53.57838 -22.21442
v -65.31194 53.63199 -21.72935
v -65.16819 53.04489 -21.42464
v -64.98214 54.29437 -20.88843
v -65.39458 54.48459 -21.83279
v -65.72852 53.86664 -22.87347
v -65.65809 54.09012 -22.68032
v -65.46085 54.04708 -22.07609
v 3.593649 -43.7004 15.22061
v 4.704618 -44.0365 14.33437
v 4.613563 -45.19633 12.75292
v 2.562989 -44.75813 13.86185
v 1.648191 -45.31838 13.46449
v 2.524733 -45.05628 13.46708
v 1.290295 -45.25278 13.85769
v 0.5679687 -45.38701 13.62976
v -13.69093 -87.00896 -15.96846
v -10.79194 -87.63805 -15.23783
v -12.50088 -87.25238 -15.96961
v -14.50959 -86.80315 -16.7083
v -16.24568 -86.31254 -17.60632
v -15.198 -86.59464 -17.31077
v -8.010642 -88.00143 -14.82656
v -9.848244 -87.79584 -15.49726
v -12.39783 -87.23866 -16.34195
v -7.938805 -88.00986 -15.29692
v -14.36308 -86.82329 -17.28262
v -16.07696 -86.35412 -18.02002
v -16.50863 -86.21091 -18.14714
v 46.31092 -59.71154 -51.40905
v -16.4663 78.08421 16.91514
v -17.1221 77.38865 17.24695
v -13.46857 75.40569 18.42801
v -14.57285 76.79129 17.70834
v 30.37739 82.59003 7.599193
v 64.22353 -10.11293 -51.82351
v 64.61706 -8.392913 -53.05391
v -6.61555 -88.1267 -11.66003
v 54.38313 -48.62329 -53.09394
v -7.803493 -88.04916 -14.25394
v -63.67115 -35.16838 -55.32769
v -63.82994 -33.68878 -57.86915
v 8.0144 -86.95119 -17.38697
v 59.54741 -34.6221 -54.62617
v 5.337178 -45.36416 12.17388
v 6.0844 -45.07673 11.91948
v 4.896774 -45.13531 12.37369
v -72.25615 14.08634 -47.05717
v -72.07073 13.4263 -45.19204
v -72.18117 14.7175 -45.7101
v -72.29527 14.87897 -47.18864
v -72.28678 14.24492 -47.43615
v -72.28762 16.28662 -46.61208
v -2.406178 -54.87209 13.79773
v -41.43657 38.96988 13.92958
v -42.55479 38.33075 13.24912
v -42.89096 38.96189 13.05102
v -42.98632 39.63285 13.01314
v -39.52362 26.09923 8.697394
v -39.56877 25.65668 8.607977
v -40.09055 25.71259 8.206939
v -70.02557 -0.470138 -41.51841
v 58.13036 -40.66383 -49.09575
v 58.33457 -39.9302 -50.31829
v 57.14436 -43.3184 -50.70386
v 57.13525 -43.17237 -51.5504
v 57.06529 -43.03001 -52.90966
v -64.38728 55.56409 -19.45727
v -9.817211 -20.2545 17.15379
v 55.45051 -46.31794 -54.05009
v 8.016097 -45.33974 10.84771
v 8.960359 -45.3641 10.89041
v 7.375011 -45.42377 11.50708
v 7.215158 -45.29473 11.3279
v -29.65264 11.85003 6.547425
v -29.19074 12.53664 6.582374
v -28.64194 12.93002 6.496749
v 27.50797 75.12606 13.05054
v 27.85926 75.77021 12.62987
v 26.71445 76.92391 12.69732
v 26.82929 73.83546 13.88108
v 25.67942 74.91754 14.02868
v 25.97888 77.13253 12.98062
v 24.46832 74.79616 14.60619
v 25.31549 73.31017 14.73644
v 23.6929 77.03454 13.93621
v 23.10406 76.16757 14.52799
v 24.98337 78.07674 13.00039
v 24.08804 79.00797 12.90107
v 22.70575 78.66347 13.59956
v 22.29608 77.36938 14.33859
v 22.74174 80.35941 12.73629
v 22.80838 75.46686 15.03101
v 22.20559 75.97504 14.9821
v 26.55715 78.95892 11.80474
v 27.89777 79.12853 11.03051
v 27.3196 80.2252 10.69858
v 28.47702 79.80325 10.29656
v 29.19216 78.67387 10.5182
v 29.91943 77.19647 10.83464
v 26.02724 80.12653 11.46097
v 24.56898 80.90174 11.68582
v 27.20853 81.41302 10.0856
v 27.34163 72.89024 13.90186
v 26.38383 72.2174 14.53881
v 29.05211 30.10835 12.6478
v 28.17909 30.1757 12.80327
v 27.40736 30.50218 13.05997
v 27.56237 29.39396 12.31062
v 27.37478 29.68919 12.53041
v 16.51646 16.47451 4.309655
v 16.98823 15.38645 4.652314
v 17.17507 16.21553 4.065163
v 16.70382 17.21361 3.573989
v 17.52635 14.5224 5.086198
v 31.73318 25.87077 10.1288
v 32.16894 25.86244 10.00996
v 31.41854 25.93754 10.43503
v 31.35083 25.78669 10.33803
v 58.95811 60.49684 -18.42752
v 59.33257 60.20332 -19.07357
v 58.53068 61.43124 -17.60067
v 59.19728 60.68019 -18.9985
v 58.6212 61.6758 -17.8801
v 59.84984 59.79083 -19.97276
v 4.286962 -87.66973 -11.04306
v 2.860996 -87.41119 -7.978071
v 67.65871 18.13099 -45.25134
v 67.79572 15.05025 -45.73017
v 31.23498 33.68923 13.98928
v 31.85056 33.65699 14.13411
v 32.23247 32.8647 13.51856
v 32.76782 33.51787 13.79723
v 17.07277 -45.19889 5.725713
v -2.978773 59.32179 21.93313
v 8.723518 -86.7979 -12.70759
v -30.91416 83.06119 10.12476
v -26.14658 83.65671 11.71555
v -26.74129 84.14679 11.20062
v -27.54902 83.39995 11.36581
v 12.26383 -85.47144 -20.2538
v 36.05309 13.367 4.237195
v 36.48078 13.86312 3.952139
v 60.78606 55.57728 -21.40419
v 61.17456 54.73812 -22.22165
v 60.81086 54.10252 -21.16402
v 60.94488 56.27893 -22.12618
v 62.08844 53.00708 -24.55681
v 61.43346 55.14336 -23.12173
v 61.36 53.13327 -22.56807
v 61.22732 52.80106 -22.20445
v 60.66397 52.812 -20.75181
v 60.42417 53.71283 -20.20407
v 61.44157 51.05219 -22.8991
v 61.20948 52.08108 -22.31675
v 61.20516 51.11567 -22.2546
v 61.49048 52.68836 -22.97281
v 61.95891 52.32189 -24.13402
v 60.65194 56.60731 -21.15475
v -38.20155 35.89611 14.37655
v -38.14235 36.45631 14.716
v -68.17831 -13.00573 -55.86514
v 6.798383 -87.21864 -11.7836
v 2.951657 -87.66804 -9.428127
v 42.07661 36.69012 10.58695
v 41.62173 36.25142 10.88066
v -30.96308 79.16646 12.24651
v -67.72598 45.47924 -29.69314
v 38.30219 34.73838 12.28767
v 39.41485 34.83496 11.75576
v 66.69243 21.68895 -40.46977
v 0.5960626 -88.09538 -10.77454
v 28.54696 81.65926 9.213124
v 27.91237 81.27027 9.783262
v 28.03931 81.83904 9.387213
v 29.4914 80.94392 9.064215
v 57.94687 -41.23352 -47.07872
v -64.3651 -31.10352 -58.72892
v -64.09567 -32.14083 -58.70861
v -64.0853 -32.58033 -57.78059
v -37.56154 40.04244 15.76594
v -36.85711 39.42595 16.0388
v -8.907511 -19.85254 17.79001
v -9.314786 -20.03958 17.37511
v -8.746119 -19.85283 18.1023
v 48.666 35.33226 4.518063
v 48.82606 34.88915 4.283206
v 48.91904 36.26693 4.263879
v 48.54826 36.01527 4.712262
v -21.36614 22.10901 6.477703
v -21.22563 21.76476 6.040456
v -20.91202 21.85514 6.62326
v 53.53523 -50.62528 -50.98425
v 53.76492 -49.60326 -53.65085
v 52.92302 -50.93066 -53.84419
v 52.68106 -51.85955 -51.45664
v 53.29667 -49.82263 -55.61541
v 52.78569 -50.59066 -55.86526
v -31.75989 12.54538 6.816569
v -30.9068 13.05338 6.659227
v 21.06943 80.14908 13.43923
v 48.92228 -57.74637 -47.028
v 49.19118 -57.55483 -45.67208
v 61.89006 47.24587 -24.79285
v -37.14283 35.41658 14.59515
v 46.45414 -59.42448 -52.10622
v 45.8812 -60.16896 -51.40593
v 46.97042 -58.78287 -52.62594
v -57.66809 34.887 -3.075286
v -52.72788 37.48943 4.651618
v 61.0303 -27.48015 -56.32314
v 60.5794 -29.01786 -57.39517
v 60.30222 -30.53659 -57.0322
v 15.75897 -45.80421 4.677953
v 15.65267 -45.46711 5.23246
v 16.50645 -45.67297 4.202565
v 16.52456 -45.50678 4.643408
v 41.25803 34.64463 10.67437
v 41.39342 35.6617 10.88861
v -15.67996 82.85108 14.80486
v -57.17051 35.07461 -1.941706
v -17.02489 -86.06038 -17.84881
v -26.36011 82.70914 12.14403
v -25.11485 82.85 12.51006
v 55.63081 -47.16888 -46.2187
v 66.79819 22.99789 -41.49934
v 67.08083 21.68581 -42.53262
v 66.9426 23.29122 -42.46641
v 67.2454 21.82147 -43.40298
v 67.42619 20.99609 -44.32168
v 67.35727 22.07891 -43.94934
v 67.42098 20.08144 -44.16924
v 67.18356 20.60688 -42.86795
v 41.15894 38.54713 11.1349
v -42.5609 25.00631 6.242362
v 47.72597 36.14659 5.645221
v 35.45182 37.95537 14.67893
v 35.65181 38.45104 14.60743
v 34.8028 38.1509 15.02279
v -63.50908 -34.53415 -58.5852
v -5.60704 -88.17524 -13.53802
v -42.91913 17.89318 2.320476
v -43.08807 19.10506 1.768569
v -43.79881 19.27739 1.208437
v -42.80089 18.5173 2.436675
v -42.74088 19.49497 2.659733
v -43.05826 19.7429 1.882789
v -42.45076 20.7661 2.814468
v -42.63654 18.87711 2.55336
v -41.90388 19.03568 2.915026
v -41.58636 19.74778 3.026905
v -43.8448 20.10971 1.169176
v -43.30058 20.35583 1.850333
v -43.69517 20.90458 1.926195
v -43.73431 20.43956 1.460894
v -43.21938 20.94487 2.269632
v -42.8124 20.59983 2.455315
v -41.68002 20.8719 3.328179
v -41.19923 20.64039 3.485716
v -40.72289 21.43179 3.96396
v -41.37957 21.68557 3.924392
v -40.35009 20.997 4.045082
v -41.01425 22.22627 4.375111
v -39.69809 21.98649 4.618114
v -40.14989 22.46618 4.807155
v -39.57952 21.4871 4.545561
v -39.93078 19.98133 4.031634
v -37.65117 20.54717 4.825649
v -37.10053 21.32329 5.10386
v -38.91431 20.07848 4.454314
v -36.81374 19.95325 4.927743
v -36.55605 20.85698 5.075349
v -42.96459 21.34845 2.550191
v -40.90795 19.60651 3.441155
v -40.44812 19.874 3.755458
v -40.93258 19.86946 3.477402
v -35.69837 21.13404 5.273491
v -39.00114 22.24285 4.90881
v -38.08021 22.96476 5.428641
v 63.58646 -14.17609 -54.16731
v -37.5913 80.17353 7.684679
v 2.24908 0.5598955 27.72227
v -68.9278 39.57516 -34.38324
v -68.94807 38.54172 -34.53947
v -68.91169 40.29205 -34.21695
v -62.53373 -39.25201 -55.13757
v 61.69338 51.692 -23.44068
v 40.99222 15.28097 0.7057395
v -41.95684 25.17068 6.739147
v -41.84024 24.95675 6.724486
v -42.16363 24.46117 5.87315
v -8.877376 -45.49298 12.76145
v -9.203894 -46.00238 12.81041
v 61.9991 53.84674 -24.4726
v 62.21139 53.26712 -24.9374
v 62.35588 52.00238 -25.32401
v 62.30321 52.57171 -25.3116
v 62.17609 51.8058 -24.77631
v 58.55502 62.52839 -18.35062
v 59.75709 -33.3677 -55.71525
v 59.26491 -34.64321 -57.34317
v 59.74603 -32.73595 -57.31454
v 56.29979 -44.43591 -54.395
v 56.7008 -43.20129 -55.29004
v 55.43606 -46.04392 -55.29053
v 55.78573 -44.57431 -57.4739
v 56.62447 -42.83102 -56.93343
v 54.85855 -46.52713 -57.28321
v 54.76022 -47.30349 -55.65412
v 54.2721 -48.10944 -55.88165
v 23.09834 81.13474 12.18014
v 22.0493 82.55893 11.73535
v 23.19232 83.47308 10.74966
v 25.0588 82.25761 10.68743
v 23.01484 38.29387 19.44057
v 22.09887 37.83195 19.64676
v 21.29214 38.17611 19.70878
v -17.49479 32.82436 18.57401
v -28.84223 39.8442 19.10299
v -29.59632 40.25989 18.87182
v 66.06583 31.29203 -39.8664
v 65.89185 30.31233 -39.07179
v 63.01709 44.96862 -28.57585
v 63.04922 45.15372 -28.62733
v 62.92382 45.06253 -28.22669
v 62.96544 45.41021 -28.29257
v 63.09227 45.49513 -28.63624
v 63.04037 46.09626 -28.34472
v 0.8543516 -87.77336 -8.513444
v 1.148957 -87.42511 -7.188325
v -40.12648 25.25782 8.189514
v -40.69745 24.84616 7.507282
v -40.92706 25.26405 7.386532
v -41.47246 25.36091 7.024262
v -40.83872 25.6924 7.497733
v -41.23958 24.91095 7.010251
v 23.97381 9.457721 6.032772
v 24.63653 8.985255 5.984115
v 24.67808 10.47336 6.221041
v -25.31373 26.27804 9.913258
v -24.31253 26.37766 10.18706
v -25.54085 27.03318 10.72431
v -28.0026 27.37027 10.6724
v -26.48386 27.17654 10.60852
v -26.93514 27.81048 11.3074
v -28.70528 27.57129 10.92598
v -28.18459 27.83562 11.33885
v -26.74451 28.81081 12.151
v -18.85312 33.34217 18.62923
v -18.45271 34.14486 19.25744
v -16.52154 34.78182 19.92397
v -13.69342 33.82599 20.00041
v -69.02789 40.12181 -34.59089
v -15.52545 84.49392 13.9307
v 66.3047 27.98346 -40.45403
v 18.04881 81.00228 13.91002
v 19.88646 79.92856 13.92396
v 18.99459 81.58965 13.35375
v 21.80672 76.86835 14.73194
v -58.06544 34.10305 -3.872169
v -22.34803 17.0063 4.295777
v -21.03894 13.97313 5.570835
v 67.10057 4.854637 -48.26359
v 67.06658 4.6065 -48.95432
v -1.138718 -87.35256 -6.430386
v -1.771871 -87.60358 -7.17761
v 26.19245 40.92923 18.39043
v 25.84149 40.45633 18.52759
v 25.35678 41.38494 18.70832
v 26.29313 39.71256 18.35608
v 24.84795 41.40572 18.88159
v 67.30405 20.05749 -43.59441
v 67.25458 19.3747 -43.16037
v 13.90561 71.85211 18.53303
v 67.4725 19.9118 -44.47112
v 67.51389 20.8663 -44.86012
v 67.49038 21.75008 -44.74902
v -44.21977 39.83324 12.10037
v -64.95919 56.04879 -20.7306
v -64.83801 56.5421 -20.49265
v -65.18925 56.07739 -21.31884
v -64.64207 57.48314 -20.22116
v -65.0909 55.62447 -21.03347
v -65.25227 55.4248 -21.52191
v -65.36111 55.25867 -21.83817
v -64.79884 55.86512 -20.36135
v -64.90392 55.18771 -20.69061
v -65.15482 55.22558 -21.27616
v -65.09224 54.93374 -21.13868
v -7.936852 50.77694 22.65435
v -7.451861 51.97435 22.58601
v 3.582178 0.9872782 26.22591
v 64.10339 43.22011 -31.81252
v 64.22909 43.55758 -32.30579
v 64.02472 44.11948 -31.60068
v 64.40968 42.9438 -33.07409
v 64.04552 42.46038 -31.73291
v 62.75148 50.98552 -26.70353
v 62.68665 51.81044 -26.38757
v -9.31202 40.58417 22.34206
v 66.3367 31.18278 -40.73371
v 66.33671 31.5889 -40.78626
v 66.27895 31.71766 -40.63944
v 66.45873 30.91865 -41.25486
v 66.10985 31.71705 -40.11277
v 66.00591 33.04517 -39.82674
v 66.10413 33.10706 -40.07813
v -2.40301 -6.92142 33.97509
v 38.74487 37.42265 12.7193
v 38.08006 37.61367 13.15446
v 19.06493 25.00604 9.57454
v -29.67488 12.72307 6.647648
v 20.36042 35.92932 19.19109
v 21.15852 36.10601 19.15038
v 20.82554 35.51664 18.86269
v 21.69301 36.04773 18.40243
v 21.4815 35.1685 18.44454
v 21.52994 34.72751 18.07079
v 20.91431 34.12998 17.75827
v 21.65192 34.14852 17.56796
v 21.12569 32.98483 16.6408
v 21.84481 33.40554 16.86562
v 22.14471 34.14631 17.4214
v 22.61681 35.23842 18.17878
v 22.28922 34.69263 17.8124
v 16.87261 17.54769 3.397436
v 17.12805 17.14597 3.493077
v -27.01253 81.56494 12.58685
v -47.6482 19.06189 -1.175518
v 64.71053 40.23538 -34.10906
v 64.96539 39.61909 -34.74104
v 64.93422 40.78672 -34.7479
v 64.60839 40.79152 -33.7393
v 65.00256 39.87053 -34.79769
v 64.59974 41.97546 -33.59848
v 64.35937 40.80694 -32.94746
v 64.42648 42.04538 -33.03421
v 64.29892 42.05333 -32.60109
v 0.4780057 -3.356218 31.17212
v -0.4221645 -0.9242895 29.97992
v -1.938383 -2.597831 31.16678
v 27.24081 82.17058 9.631321
v 27.97127 82.58646 8.983103
v 25.70128 83.07808 9.884519
v 27.03442 39.46784 18.10654
v 66.89947 3.285676 -49.63458
v 66.39348 0.595198 -49.4579
v 66.52509 1.10785 -50.85987
v 66.04516 -1.191506 -51.34621
v 66.08453 -1.006853 -50.18428
v 66.17323 -0.4561858 -49.44874
v -45.0107 35.93278 11.27095
v -43.64422 36.64182 12.21601
v -44.23312 36.80519 11.90077
v 0.2389424 -47.70908 13.87391
v 1.679312 -47.67088 13.76998
v 67.06193 4.518323 -50.1588
v 67.30567 6.450417 -48.14304
v 67.49072 7.997045 -48.08048
v -9.483866 -20.41768 17.5052
v -72.05711 16.95096 -44.13235
v -72.00092 15.86045 -44.0865
v -71.95202 16.47677 -43.55259
v 67.42535 12.92598 -43.65162
v -67.16187 -18.01271 -53.01414
v 67.51788 14.93676 -44.173
v 45.30054 -60.71448 -51.41564
v 45.98459 -59.92745 -51.94239
v 7.80382 69.28191 19.95403
v 7.932774 71.76638 19.40869
v 6.942472 70.75959 19.7238
v 9.882811 71.82981 19.16798
v 9.925001 73.53201 18.71388
v 10.72129 72.72095 18.82786
v 12.32821 72.34021 18.68476
v 10.95651 74.29337 18.35009
v 8.667245 72.70958 19.10651
v 6.438381 72.16192 19.46534
v 7.232149 74.07031 18.86464
v 6.464818 73.52753 19.10183
v 3.776099 72.65118 19.56081
v 5.144321 71.60275 19.70677
v 5.124841 74.17194 19.06542
v 3.777103 70.26701 20.11121
v 13.19151 70.9977 18.86275
v 4.843362 69.23649 20.23811
v 8.142332 74.26545 18.70867
v 8.92072 75.13189 18.34826
v 7.811656 76.5069 18.04753
v 8.748594 77.51695 17.51586
v 10.40456 76.72363 17.60267
v 9.846134 78.6342 16.90148
v 10.07679 78.06174 17.09786
v 0.911189 70.15359 20.26912
v 2.21132 72.0751 19.78699
v 1.130576 73.2764 19.55472
v -2.116965 68.81374 20.61429
v -2.311506 70.12932 20.35915
v 13.38106 72.68299 18.40636
v 12.47442 73.44193 18.36032
v 14.25649 73.97387 17.86814
v 12.54443 74.81541 17.92244
v 14.00405 75.05659 17.60221
v 15.28065 73.33689 17.85652
v 14.67156 72.1746 18.30352
v 11.24307 75.22029 18.01116
v 12.46116 76.51244 17.34087
v -28.4531 39.42956 19.20782
v -29.14736 39.15031 18.98568
v -11.78585 -19.57378 22.89098
v -12.2478 -19.58752 22.76117
v -12.3629 -19.70004 22.60216
v -12.54598 -19.77396 22.30032
v -12.7685 -19.53051 22.56791
v -13.12137 -19.63761 22.07667
v -13.41678 -19.547 22.0037
v 2.835832 2.130305 26.32884
v 61.39785 48.28109 -23.12728
v 61.99118 48.12045 -24.91579
v 30.38996 78.05185 10.07746
v -65.6412 54.27605 -22.64903
v 17.04041 61.58931 19.43974
v -23.17812 10.32592 5.942537
v -13.54607 83.9888 14.51987
v -14.29834 82.34416 15.28907
v -15.0329 81.39497 15.65627
v 62.01455 51.26315 -24.22346
v 62.01098 49.75646 -24.54677
v 62.32889 50.96975 -25.08872
v 62.32639 49.72269 -25.42987
v 61.80391 50.36684 -23.82773
v 61.72403 50.91573 -23.59932
v 62.61171 49.45311 -26.35834
v 62.50209 48.56013 -26.22242
v 62.00792 49.06959 -24.74978
v 62.27411 48.322 -25.64504
v 61.69938 49.26833 -23.77364
v 61.34601 50.33192 -22.60601
v 62.74518 47.8946 -27.05566
v 62.41684 47.17516 -26.19696
v 62.3605 46.57756 -26.04875
v 62.2147 46.89251 -25.65417
v 62.13961 47.34748 -25.43911
v 7.589349 -45.67373 11.0462
v 8.423734 -45.51971 10.66465
v 8.807964 -45.28669 10.52229
v 9.156941 -45.50149 10.1438
v 8.658111 -46.11915 10.55259
v 9.677878 -44.88051 10.46526
v 9.04546 -20.31928 21.42269
v 7.52733 -20.37652 22.08667
v 6.905317 -20.2573 22.71224
v 63.37848 -14.63248 -51.69674
v 63.99591 44.45809 -31.38243
v 63.85947 44.94772 -30.67651
v -28.45512 31.17641 13.8948
v 67.72515 11.72499 -46.97869
v 67.76414 12.32932 -46.82903
v 67.76781 11.59995 -47.42361
v -7.93866 30.04839 19.5698
v -6.658024 31.25454 20.29169
v -8.647449 31.62806 20.03025
v 21.42085 9.872069 5.91947
v 18.16903 -45.56925 3.654421
v 18.78787 -44.89227 5.064936
v 17.81991 -45.42846 4.785047
v 18.32494 36.49863 19.92188
v 18.27382 37.41873 20.16942
v 18.02689 37.77171 20.37203
v 19.02508 36.69658 19.86254
v -28.07344 39.00022 19.26754
v -27.23379 39.19769 19.58263
v -28.0001 38.01052 19.03452
v -27.32124 38.86504 19.48783
v -28.56181 38.62762 19.00208
v -29.10325 38.28355 18.80284
v -29.39397 38.66411 18.70459
v -29.79535 38.87487 18.72362
v -26.74099 38.79062 19.64058
v -26.42684 38.14787 19.59205
v -27.0154 37.49955 19.28848
v -27.62373 37.1032 18.81179
v -28.24801 37.21926 18.6498
v -67.16065 47.07738 -27.70914
v 7.884375 36.00238 21.30979
v 6.417783 79.94054 16.72943
v 7.242214 77.88277 17.53917
v 7.690517 80.46463 16.35885
v 29.2113 25.93089 10.17575
v 30.0657 26.15036 10.5263
v 28.89491 26.61084 11.02908
v 29.88287 26.8318 11.04239
v 29.89261 27.23745 11.47381
v 28.36215 26.20641 10.34393
v 9.336049 -86.67062 -14.36112
v 45.06221 35.3383 8.003638
v 45.27456 34.43493 7.69817
v 50.8608 33.27531 1.526814
v 46.74169 34.91785 6.489308
v 47.19055 35.5474 6.12435
v 47.63294 35.27659 5.617396
v 11.00804 -45.51467 9.518473
v 33.48665 33.9937 13.86047
v 32.39783 33.96782 14.18853
v 32.77645 34.94488 14.6601
v 33.73771 34.81771 14.23315
v 35.06675 34.50949 13.55449
v 34.66395 35.10398 13.98324
v 36.28007 37.44324 14.1508
v 48.20703 35.64905 5.06399
v -47.83743 38.01402 9.554713
v -49.12039 36.84147 8.642193
v 26.86763 25.36927 8.595768
v 26.51236 25.0853 8.325421
v 26.87932 25.00282 8.236417
v -67.28236 46.55631 -28.11234
v -67.43903 47.32587 -28.48676
v -67.43723 46.37575 -28.6502
v 40.32871 37.149 11.69194
v 41.15876 36.78065 11.2425
v 39.13789 36.47736 12.2762
v 39.35415 37.03146 12.26338
v -43.10064 36.60681 12.53037
v -42.46714 36.61813 12.87984
v -27.86983 39.63658 19.43217
v -25.56083 38.72301 19.82391
v 66.7397 24.57682 -41.85374
v 66.91904 25.2949 -42.75369
v 19.46401 38.94261 20.25882
v 18.56624 39.8024 20.62019
v 17.38837 20.71226 5.83174
v 17.09242 19.91869 5.369603
v 17.59461 20.78075 5.321286
v 18.04237 19.94688 4.84617
v 17.76981 19.35507 4.745787
v 42.10764 15.22304 -0.2563398
v 42.30118 13.87984 -0.1547017
v 3.711678 74.13068 19.19186
v 57.9789 -38.77186 -57.50233
v -25.23645 12.11477 6.057307
v -26.53149 12.03215 6.228226
v 11.86837 76.6824 17.38889
v -40.31595 38.67522 14.53926
v -40.63714 39.05338 14.39645
v 60.38921 57.78189 -20.89098
v 60.64473 56.96135 -21.23684
v -37.38248 13.43747 5.688784
v -37.84304 14.98626 5.071528
v -37.03575 14.41327 5.494669
v -37.22919 13.0783 5.811198
v 43.20744 15.78157 -1.538216
v 10.82586 -86.15389 -13.10768
v 19.93731 82.69792 12.40667
v -14.16971 49.38066 22.21098
v -11.5466 48.27009 22.53386
v -10.37854 49.14897 22.59459
v -12.19826 50.39462 22.34965
v -9.769397 50.83733 22.5335
v -10.54517 52.10041 22.36308
v 60.31594 -31.52194 -53.82096
v 59.90967 -33.55407 -53.07682
v -5.748726 -88.14711 -14.51908
v -71.91949 20.99108 -44.07265
v 66.755 26.92397 -42.09229
v 66.73625 27.64677 -41.97519
v 66.50481 27.83872 -41.21684
v 66.99625 25.90826 -43.03093
v 66.84838 25.89889 -42.45415
v 66.57117 28.44027 -41.51571
v 66.77444 28.05873 -42.17712
v 7.954202 -87.01971 -14.03013
v 8.382007 -86.93697 -15.36694
v 6.174131 -87.39501 -15.30802
v 5.243166 -87.59093 -13.42506
v 4.990539 -87.61188 -14.94668
v 5.586578 -87.46725 -16.20232
v 7.41534 -87.10594 -16.53689
v 6.880218 -87.17202 -17.50308
v 3.319643 -87.80277 -15.97305
v 2.52293 -87.93043 -14.84787
v 2.516237 -87.91578 -15.36607
v 2.56172 -87.96471 -13.1003
v -0.7845477 -88.18667 -13.39492
v -0.6575512 -88.17009 -13.91116
v 65.20988 39.01925 -35.72149
v -25.30005 19.25007 5.028882
v -24.42988 19.28716 4.746239
v -24.7554 20.09971 5.196531
v -23.32072 20.40141 5.15525
v -24.10796 21.15897 5.021281
v -24.15779 20.27901 5.144895
v -24.95422 21.48707 5.435827
v -25.53319 21.37646 5.256793
v -22.57067 20.31578 5.117381
v -23.07261 20.69337 5.450151
v 16.81697 39.56158 20.86808
v 17.34322 38.77065 20.67536
v -47.27491 20.14009 -1.10456
v 26.13172 33.82906 15.90715
v 26.80926 34.29322 16.11385
v 28.04141 34.44748 15.90054
v -45.18764 19.75227 0.3033671
v -5.678771 47.74907 22.90038
v -10.46265 31.16387 19.37449
v -36.63104 13.06815 6.013726
v -35.64812 12.76685 6.165834
v -36.30269 12.3997 5.901604
v -36.41512 13.36133 6.048207
v -35.73558 13.03396 6.210975
v -35.98542 13.21919 6.156679
v -34.97729 12.74566 6.384902
v -35.15503 12.13456 6.216027
v -35.49247 11.98145 6.101273
v -29.43224 37.98692 18.61287
v -29.9859 38.45776 18.42924
v 63.91663 45.36498 -30.84001
v 64.14487 44.78267 -31.77438
v 9.952863 -45.06723 9.94883
v 61.29011 49.68446 -22.44919
v 53.58234 -48.89319 -57.04258
v 32.98887 10.11968 5.275187
v 33.36623 11.36566 5.373984
v -71.7002 19.40473 -42.55659
v -71.71336 18.0761 -42.48584
v -71.83996 18.69623 -43.41668
v -71.85132 19.045 -43.5501
v -71.83193 19.79247 -43.38817
v -71.81816 17.81051 -43.03255
v 30.13939 10.61008 6.052739
v 31.04114 10.18208 5.764926
v 30.67881 10.75499 5.98378
v 31.72893 10.44963 5.679346
v 31.79738 10.9879 5.786823
v -14.3515 50.60981 22.10256
v 17.31407 17.65558 3.272513
v 17.45163 18.35518 2.998812
v 19.33699 16.2655 4.444715
v 18.27843 17.64463 3.273786
v 17.80064 16.64017 4.115345
v 18.03868 19.20227 2.832
v 18.61151 19.70049 2.831393
v 17.87844 19.33855 2.403209
v 18.19148 19.44878 2.49387
v 18.09781 19.10958 2.423359
v 19.17836 18.82225 2.937431
v 18.95934 19.61343 2.751799
v 17.47453 19.04576 2.199144
v 17.78278 18.74841 2.494299
v 4.702497 74.99123 18.8739
v 6.232998 76.12057 18.37003
v 7.049901 75.32598 18.52776
v 4.700788 76.38067 18.46266
v 4.84129 77.6295 17.93474
v 4.194592 77.87624 17.93392
v 5.707094 78.56018 17.42074
v 5.634537 78.99926 17.24285
v 5.370789 80.02326 16.84026
v 4.485857 79.29274 17.31234
v -23.80027 -45.58136 2.739411
v -23.54132 -45.4838 3.001483
v -17.61388 67.19714 19.68598
v -16.21793 66.85603 19.96449
v -15.75811 66.32345 20.10324
v -17.91097 66.44456 19.72491
v 2.617278 1.297675 27.01463
v 1.081281 2.516227 27.40677
v 22.10012 11.53927 6.125151
v 20.32339 10.9237 5.883588
v 21.6815 10.63473 6.017657
v 22.89537 9.892907 6.029968
v 23.79315 14.51893 5.715965
v 21.37124 12.88466 5.906623
v 23.64961 11.98285 6.273123
v -16.42852 51.05953 21.7432
v -14.69129 77.95937 17.21354
v -15.72937 78.68721 16.78196
v -14.783 80.02166 16.32031
v -14.14322 78.98425 16.87112
v -13.61592 78.40134 17.17309
v -11.96109 77.59523 17.75861
v -38.93433 25.45732 8.820399
v -40.65557 36.39635 13.6438
v -41.40036 36.99979 13.52231
v -41.65368 36.35976 13.15472
v -40.33384 36.84132 13.95902
v -39.70239 36.56197 14.11935
v 62.59336 50.56076 -26.1368
v 21.43455 12.11492 6.020545
v -63.87405 59.08589 -18.69591
v -63.18349 60.97755 -17.76912
v -33.86632 39.71178 17.33013
v -35.0455 38.89799 16.83766
v 38.59272 35.19354 12.28173
v 39.31398 35.64066 12.01683
v 40.2955 35.02695 11.37514
v 40.43773 34.7042 11.18633
v -19.30263 45.74999 21.45185
v 61.58756 55.32924 -23.53125
v 60.93102 56.95718 -22.09624
v -11.97094 31.33337 19.06929
v 15.15568 74.79136 17.45693
v 15.97122 73.19146 17.74928
v 15.53719 72.39153 18.06703
v -13.97673 -20.60458 18.95755
v -14.64159 -20.48483 19.3244
v -14.09352 -20.72816 18.64968
v -15.00121 -20.82439 18.93572
v -14.92499 -20.16075 19.77566
v -14.40298 -20.38152 19.70202
v -14.56809 -19.982 20.20047
v 17.48806 18.69429 3.183553
v -2.779192 -88.24393 -13.21347
v -0.1096708 -88.20387 -12.47399
v 1.168896 -88.0882 -13.55779
v -11.09556 40.81111 22.22637
v -14.81921 42.08878 21.97096
v -10.2438 38.78906 21.96596
v -12.03581 38.97232 21.83294
v -0.4356374 73.18353 19.65331
v -1.085735 71.86134 19.96384
v -35.54005 18.87016 5.084423
v -34.82362 19.66258 5.256834
v -36.38707 19.52948 4.98285
v -33.71537 19.41549 5.33112
v -33.87474 18.99241 5.270936
v -32.86597 18.49739 5.386242
v -34.5905 18.68471 5.110772
v 3.504821 75.41761 18.84666
v -12.09935 -45.60582 11.88056
v -13.51804 -45.55375 11.25556
v 40.90767 35.23158 11.05779
v 62.64206 44.78811 -27.37003
v -25.80236 30.85667 14.19438
v -28.17429 31.66444 14.38934
v -26.78365 32.15493 15.20787
v -25.11774 33.6935 17.17808
v -23.17938 32.19463 16.25437
v -28.24818 32.75673 15.38933
v -28.29 33.50056 16.09743
v -27.10009 33.07845 16.03176
v -26.22705 33.55874 16.73884
v 13.41786 35.26413 20.2702
v -66.87354 49.22406 -26.50471
v 35.25289 14.77533 4.240711
v 57.36158 -41.56379 -55.17138
v 57.36579 -40.58876 -57.7385
v 57.5492 -40.51601 -56.47007
v -21.42804 80.90257 14.65098
v -24.83127 11.69539 5.999012
v -24.96265 13.35141 5.978872
v -24.80917 10.97625 5.971983
v -13.50581 85.00845 13.94656
v -14.14952 -19.57907 21.55472
v -13.22532 -19.75506 21.62012
v -14.26897 -19.72437 21.13872
v -12.76479 -19.91669 20.96641
v 38.77671 23.03267 5.500291
v 38.19096 23.07945 5.846715
v 38.06884 23.4618 6.005564
v 36.5975 23.0311 5.971532
v 39.45605 23.12379 4.865536
v 3.099533 0.7594721 26.88265
v -1.927863 61.99606 21.60843
v -2.824679 60.8908 21.7333
v -3.847541 61.66597 21.62399
v -4.667308 60.13881 21.7942
v -5.691298 58.74408 21.93279
v -4.10388 58.60425 22.00433
v -6.247025 60.03051 21.75373
v -4.980214 57.22422 22.14207
v -6.975282 57.38464 22.02955
v -7.684369 59.32917 21.76767
v -51.09377 37.19895 6.664644
v -2.157213 -45.70743 13.5969
v -2.187329 -46.1356 13.62186
v -1.018715 -45.81563 13.46525
v -0.3220349 -46.03669 13.55137
v 60.75414 57.1841 -21.61971
v 21.36319 14.24353 5.527742
v 19.61497 15.03938 4.981875
v 19.06083 13.4978 5.49346
v 21.27085 15.02911 5.265959
v 9.254748 -86.55009 -18.70958
v -5.462236 -88.16928 -13.84681
v -64.53979 57.14878 -19.88133
v -64.51866 56.65439 -19.76755
v -64.00898 57.77855 -18.69061
v 60.67135 57.80379 -21.56443
v 60.76221 57.93408 -21.88108
v 60.96116 57.30235 -22.18562
v 60.45489 58.639 -21.22142
v 60.30914 58.70058 -20.85316
v 60.06392 59.72773 -20.55451
v 19.12716 20.17031 2.909058
v 19.64394 20.52993 3.356356
v 19.83335 20.54421 3.254585
v 19.05029 20.04633 2.791983
v 18.60594 19.67703 2.649348
v 19.14686 19.97322 3.733628
v 19.73684 20.59517 3.700545
v 19.52619 20.49918 3.936218
v 19.5484 20.79167 4.130965
v 19.91873 21.03947 4.250344
v 20.31287 20.97324 4.072436
v 20.6918 21.00391 4.003114
v 20.02968 20.65578 3.455939
v 18.21417 19.47056 4.237235
v -53.30276 38.02357 3.894229
v -53.54715 38.3342 3.510143
v -53.7257 38.05455 3.224833
v -53.65788 38.19315 3.325402
v 42.81826 22.05107 1.675226
v 43.53438 21.32502 0.4717571
v 42.54886 21.50005 1.322512
v 60.65109 -29.99178 -53.69308
v 3.865785 79.63115 17.24257
v 4.21633 81.2896 16.45244
v 4.820046 80.40678 16.74956
v 6.24823 81.32445 16.14768
v -70.22108 32.45607 -38.55207
v 37.95271 79.58807 3.288408
v -14.85876 67.38258 20.08492
v -14.76444 69.77377 19.68415
v -12.92695 70.16544 19.83436
v -12.90322 68.71115 20.10851
v -11.65381 69.2831 20.12855
v -4.397193 2.183603 27.89549
v -5.594186 1.39737 27.7163
v -33.49352 35.79057 16.31912
v -33.02534 36.14952 16.66529
v -31.94265 36.07927 16.88906
v -31.73997 34.94767 16.23296
v -47.56284 36.78154 9.659506
v 18.74393 25.09867 9.942615
v -26.11014 37.5242 19.52041
v -24.6893 37.61641 19.73329
v -26.60902 37.13299 19.23467
v -26.19284 36.70733 19.04447
v -27.10402 36.82354 18.89325
v -23.89197 36.62399 19.49021
v -25.14853 36.48397 19.14418
v -11.85986 -45.22256 11.97241
v 40.51031 23.15728 4.251477
v 40.71645 22.6908 3.716674
v 40.12746 22.82284 4.17613
v 40.22646 22.22374 4.032453
v 41.22418 22.60654 3.294967
v 40.85439 22.20007 3.276467
v 41.44864 22.28324 2.991609
v 40.80055 21.84434 3.155654
v 40.17946 21.38164 3.340757
v 39.54561 21.86545 4.574419
v 39.6076 21.4484 4.274297
v 39.51283 22.60504 4.699276
v 41.87878 21.93561 2.118042
v 42.12535 22.33044 2.436272
v 41.27015 21.86698 2.688489
v 40.30302 20.71567 2.628801
v 1.958565 74.71146 19.13868
v 2.292292 75.48192 18.8982
v -0.08390182 77.30595 18.4601
v 1.580566 77.26105 18.39887
v 2.985899 77.14761 18.33406
v -72.21654 16.24504 -45.6759
v -72.13353 15.68171 -45.1362
v -71.94283 16.90368 -43.32334
v -71.96384 17.36172 -43.63571
v -31.46149 28.65918 11.76938
v 17.16375 -45.62832 3.903865
v 18.11115 -45.82925 3.139535
v -2.761487 -5.719456 33.15364
v -1.219083 -4.468039 32.35646
v -7.682617 49.37458 22.7587
v -64.4581 55.97404 -19.59435
v -18.42541 48.6314 21.58186
v -17.33882 49.04398 21.75959
v -20.15365 49.03644 21.17982
v -16.88964 50.32454 21.73159
v -17.55986 47.21609 21.81086
v -16.89481 45.51694 21.8789
v -18.23134 46.1874 21.6629
v -19.49691 46.86751 21.41935
v 64.46338 42.97292 -33.23243
v 0.1958914 75.64175 18.94621
v 0.5004569 78.38159 18.04049
v 17.29029 80.49728 14.4201
v -3.528717 71.92858 19.99214
v -1.90503 72.08325 19.94073
v -4.436052 72.89288 19.76104
v -3.423529 73.24003 19.67774
v -4.996828 70.58995 20.26577
v -5.631106 71.94807 19.95616
v -5.301374 72.58537 19.81613
v -6.927935 70.74321 20.163
v 23.19946 33.2247 16.3455
v 23.27754 34.05752 16.99128
v -37.79541 25.49992 9.199482
v -36.97781 25.96071 9.354208
v -38.49777 25.29573 8.921265
v -38.35579 25.60556 8.992111
v 1.044967 -88.01923 -15.19955
v -0.1145595 -88.04087 -15.31825
v 60.08633 54.59419 -19.47784
v -35.45559 11.28008 5.965271
v -33.96414 11.32552 6.314791
v 20.7093 83.10813 11.86789
v 17.84597 83.6223 12.54459
v 19.10122 83.4049 12.29517
v -18.38031 44.58828 21.58352
v -14.71905 39.0831 21.55203
v -17.19508 40.65385 21.46161
v -17.0344 42.64858 21.73506
v -8.337081 48.181 22.7802
v -8.471889 52.95824 22.43582
v -9.24034 55.57468 22.08356
v -7.731243 54.71569 22.29492
v -11.84478 54.89368 21.92589
v -11.89998 52.57526 22.18459
v -11.33006 57.04358 21.71915
v -8.059703 56.93498 22.0128
v -6.526402 54.15691 22.42346
v -13.02833 56.9389 21.54391
v -14.81555 55.38658 21.48695
v -13.90863 53.2025 21.87956
v -10.48931 57.98303 21.69551
v -9.664866 58.51321 21.72261
v -8.955872 59.31916 21.68874
v -8.122531 58.48346 21.84304
v -15.60004 58.15092 21.06165
v -13.35165 58.40151 21.34636
v -11.69849 58.91909 21.48088
v 0.08537784 74.09967 19.40333
v 21.20504 23.75064 7.410975
v 20.15866 23.07635 7.08568
v 21.95452 23.31867 6.785017
v 20.67268 22.50325 6.200647
v -35.91882 37.01569 16.02689
v -35.58468 36.1335 15.64267
v -34.60493 36.67722 16.34311
v -33.46261 36.88651 16.90613
v 63.06139 47.67381 -28.08677
v 63.356 48.0565 -28.9299
v 63.00476 48.29004 -27.73952
v 62.9012 48.72889 -27.33914
v 63.10788 48.85034 -28.08404
v 63.30219 48.82281 -28.71701
v 62.8886 49.84637 -27.29625
v 63.20738 49.4214 -28.28879
v 9.821291 -19.66922 23.17598
v -3.453113 -88.221 -10.62994
v -1.198533 -88.24509 -12.01566
v 34.75141 37.23169 14.88939
v 34.0526 37.19781 15.23519
v -3.953129 62.76512 21.48429
v -5.850217 63.4516 21.34719
v -17.35555 30.42017 16.41558
v 21.91415 83.78088 11.10779
v 63.36856 48.98312 -28.85315
v 63.26642 49.58223 -28.43536
v 52.47829 -50.85152 -56.48061
v 2.720495 78.28954 17.92334
v -10.81565 79.04961 17.31872
v -13.01418 81.08474 16.07608
v -12.67467 79.04884 17.04395
v -10.43386 77.17906 18.19289
v -63.76719 -33.42298 -58.93454
v -8.442183 33.15627 20.64546
v -7.905284 32.24377 20.42227
v -9.014598 33.6955 20.74496
v 67.73273 12.83334 -46.35749
v 12.8816 77.35283 16.89516
v 15.35112 75.36456 17.22565
v 14.65969 76.24817 17.03032
v 15.89791 76.1114 16.8115
v 20.25376 19.56201 3.383245
v 20.17207 18.06731 3.401549
v 21.30078 20.08704 4.035509
v 20.06734 20.30526 3.359038
v 21.22981 20.65448 4.068576
v 20.67546 20.64745 3.795175
v 22.30092 21.13572 4.75122
v 22.85833 19.41583 4.614105
v 22.63714 18.25338 4.418467
v 23.76851 18.73377 4.864516
v 23.34246 20.24608 4.916351
v 25.28873 19.42145 5.138839
v 25.18562 18.20897 5.079524
v 24.26052 17.89256 4.926627
v 24.25262 20.95558 5.182122
v 25.82165 20.9534 5.553396
v 25.42517 20.10937 5.292502
v 26.12816 20.30537 5.412229
v 26.1341 19.5813 5.185332
v 26.3259 19.88377 5.255794
v 26.77434 18.60972 5.116335
v 26.91117 20.85977 5.519499
v 27.45794 19.92792 5.219697
v 27.87065 20.46771 5.32191
v 28.65969 21.32002 5.359032
v 29.27992 20.72988 5.095065
v 27.83339 19.47861 5.192972
v 29.46371 19.30221 4.949114
v 27.74612 21.57493 5.624177
v 27.8001 22.37234 5.81067
v 27.52681 22.82074 5.960968
v 28.71549 22.94133 5.957211
v 29.47543 22.25421 5.480275
v 29.69583 22.93485 5.815488
v 30.40507 22.16026 5.287687
v 30.72016 22.8401 5.648912
v 31.69075 21.9062 5.056132
v 32.91798 22.06271 5.030869
v 31.43502 22.76613 5.601043
v 31.501 21.37106 4.773792
v 26.3878 21.69384 5.701683
v 26.21752 22.55708 5.91445
v 26.90663 22.96005 6.181396
v 27.19394 23.27634 6.458091
v 25.67709 22.83442 6.007907
v 33.723 22.16147 4.986459
v 33.51066 21.68124 4.849386
v 33.46981 21.12582 4.664465
v 32.70671 21.65689 4.88127
v 32.34739 20.89913 4.639909
v 25.04183 21.99063 5.703449
v 24.79914 22.43637 5.824622
v 25.77249 23.02543 6.330851
v 24.71169 22.72467 5.970073
v 27.76317 23.5956 6.893888
v 26.91714 23.3706 6.791757
v 30.24995 23.26299 5.974825
v 31.17344 23.13567 5.770077
v 30.94501 23.33464 5.896101
v 65.9747 34.7274 -39.44172
v 65.89936 34.09072 -39.39774
v 67.2009 23.76908 -43.50941
v 66.95718 24.45326 -42.64595
v 1.075072 -88.12567 -11.90211
v -4.342544 68.41718 20.68476
v -4.294042 66.55443 20.99497
v -5.597895 68.54983 20.63232
v -27.52537 30.43018 13.42514
v -28.82278 29.82884 12.80365
v 19.26572 -45.85685 2.828964
v -10.5457 37.01616 21.54051
v -14.14379 -19.9557 20.50148
v -15.04766 59.54631 20.98918
v -63.63617 58.10628 -17.9319
v -16.46568 53.57428 21.45292
v -71.87196 16.92566 -43.08303
v -18.97176 61.77343 20.05407
v 38.2307 36.2403 12.71033
v 39.8196 36.51277 11.88481
v 37.87721 34.96146 12.56844
v 37.16797 35.28642 12.9918
v 37.7656 36.35733 12.92307
v 38.54961 36.80874 12.70218
v 38.46243 36.54989 12.66022
v 14.13148 78.6925 16.04039
v 15.24627 77.39623 16.41612
v 15.59168 78.19071 15.95061
v 15.31451 79.96893 15.1643
v 14.08367 80.0483 15.37864
v 15.50183 79.24915 15.4721
v 13.05965 78.83785 16.19734
v 13.31541 81.09051 15.09024
v 12.26273 80.43924 15.60333
v 12.65773 81.84602 14.85268
v 11.66943 82.13841 14.87212
v 14.23641 81.07406 14.89379
v 27.79143 27.90608 11.67958
v -43.00888 37.3182 12.79438
v -43.31198 37.74041 12.68321
v -41.98563 38.08164 13.49507
v -42.08199 37.18922 13.24278
v -42.65493 37.09703 12.93172
v 65.32835 37.14209 -36.72533
v 63.68392 45.82003 -30.18492
v -48.35927 21.88287 -0.04278671
v -47.94994 22.05664 0.3789473
v -49.01815 20.71363 -1.289907
v -48.89286 21.1209 -0.8321103
v -49.2342 21.06852 -1.224093
v -12.04787 36.13342 21.12376
v -5.86932 -45.7201 13.20239
v -6.385354 -46.02593 13.18866
v -3.895856 -45.69644 13.46591
v -4.649232 -45.48219 13.53441
v -5.130312 -45.52308 13.38861
v -16.35768 37.98962 21.10276
v -13.62306 36.43937 20.99602
v -16.53553 36.45728 20.6147
v -39.33763 37.04638 14.48424
v -26.24168 20.80598 5.252978
v -27.35831 19.95574 5.416641
v -26.40507 21.48082 5.496993
v -26.61151 18.99358 4.962238
v -27.24143 19.21276 5.32644
v -27.15331 20.66009 5.654813
v -28.5681 19.50951 5.639541
v -27.82549 20.21847 5.80938
v -28.45274 21.51643 6.148319
v -29.16882 20.05791 5.697021
v -27.19655 20.69446 6.045439
v -28.99951 18.63201 5.51354
v -28.02848 18.65774 5.503409
v -28.07301 18.31072 5.364392
v -27.66356 17.95979 5.127449
v 11.50632 77.49089 17.10649
v -12.37844 71.07042 19.70898
v -32.50442 37.18039 17.29663
v -31.3532 37.38503 17.69719
v -31.91539 38.05756 17.7248
v -32.07823 37.62991 17.59408
v -30.86707 36.57674 17.49685
v -29.94253 37.54854 18.16162
v -30.1919 35.93734 17.38807
v -30.68832 34.84415 16.45411
v -29.40924 36.284 17.83461
v -29.40851 35.73333 17.53599
v -29.23726 35.19942 17.15787
v -30.10126 35.43016 17.0712
v -29.49888 34.65752 16.66488
v -28.33394 34.85623 17.20521
v -29.26088 36.92642 18.12143
v -28.76003 36.79988 18.24907
v -28.66025 35.44582 17.52539
v -28.59994 35.94426 17.89232
v 60.34356 58.20226 -20.87931
v -34.48632 11.88961 6.34613
v -21.29299 31.00598 15.55586
v -19.57601 32.16577 17.39503
v -17.35118 30.93982 16.93323
v -20.96496 33.89635 18.52076
v -21.37403 31.99037 16.57757
v -20.02785 35.18446 19.54784
v -20.8063 35.84714 19.74833
v -19.56671 34.2708 19.11056
v -19.03404 36.88287 20.42144
v -19.19636 35.31411 19.73527
v -18.35589 35.93154 20.13163
v -18.26344 34.70932 19.59958
v -4.314404 64.45309 21.27287
v -30.59913 28.12936 11.46381
v -31.92165 27.61888 11.04478
v -28.69105 28.66874 11.89415
v -29.22728 28.44623 11.79034
v -29.07246 27.89526 11.37941
v -29.81135 20.60199 5.781876
v -31.03727 20.8663 5.820825
v -30.48559 20.05489 5.682837
v -29.64122 21.71587 6.053274
v -31.26102 22.83828 6.434014
v -30.65625 19.10855 5.517501
v -31.66823 19.75101 5.539513
v -29.9613 19.46328 5.556111
v -31.62766 20.57747 5.722231
v -32.23287 20.21654 5.618241
v -31.8683 21.47252 5.959207
v -32.81909 18.93306 5.379268
v -32.62234 19.51258 5.445146
v -33.00526 19.76257 5.459388
v -32.43169 21.71953 5.947632
v -33.0801 23.0018 6.171216
v -32.3975 23.35554 6.417371
v -31.74143 23.76983 6.822185
v -29.79167 23.21184 6.579279
v -30.33385 23.63577 6.828029
v -12.87904 32.58184 19.51153
v -34.2382 12.21764 6.487583
v -33.70263 12.04596 6.515098
v -31.59929 13.65187 6.521399
v -31.40626 14.18528 6.508427
v -32.07747 13.88163 6.442113
v -32.14111 14.29868 6.418119
v -11.50695 67.4036 20.47226
v -12.99603 -19.71641 22.11957
v 18.54388 20.42884 4.727797
v 17.95562 20.46931 4.976212
v 33.33695 37.56773 15.64347
v 31.82606 37.62593 16.33938
v 32.41245 37.09674 15.89143
v 32.30426 37.79287 16.13131
v 33.08771 37.29409 15.66878
v -34.88338 37.23341 16.56001
v -64.13039 57.98239 -19.03115
v -54.34517 36.5384 2.751197
v -54.78703 36.57272 2.014312
v -54.39735 35.70168 2.755309
v -9.970792 80.71532 16.68816
v -8.892491 78.61193 17.71555
v -39.98751 37.42808 14.37504
v -40.8182 37.69588 13.99773
v -40.36766 37.88147 14.35255
v 33.17879 25.64347 9.931045
v 33.23616 25.40546 9.645914
v 33.77702 25.36791 9.529872
v 33.2791 25.15204 9.312477
v 34.25119 24.99152 8.808272
v -29.68011 37.88977 18.22467
v 19.56129 36.83409 19.77873
v 65.44692 37.32059 -37.06516
v 65.28721 38.08819 -36.41776
v 65.79358 35.94314 -38.56911
v 65.55746 36.6337 -37.68349
v -24.17261 18.83993 4.450081
v -25.93737 18.72126 4.655548
v -40.5113 38.29557 14.37987
v -40.23592 38.17838 14.51661
v -27.3848 27.13066 10.45555
v -27.17568 26.71885 10.00611
v 31.73483 20.58744 4.629358
v 32.56671 19.93296 4.570223
v 33.47911 20.45774 4.568543
v 32.80061 18.8418 4.520471
v 31.23108 19.36259 4.730597
v 34.42083 20.71628 4.441607
v 34.48189 21.17636 4.611983
v 35.48336 19.7737 4.044279
v 34.90966 20.53338 4.366978
v 34.71762 19.95814 4.337621
v 33.63539 18.12674 4.387215
v 34.06514 19.06968 4.226667
v 33.18378 18.16882 4.413663
v 30.85851 17.92957 4.761112
v 16.08701 81.06269 14.49669
v 16.63824 83.56204 12.89104
v 15.96507 82.26699 13.8515
v 13.8621 81.95613 14.52945
v 13.45109 82.91972 14.10475
v 15.28297 83.68299 13.20875
v 15.14497 80.86469 14.79016
v -7.115048 69.10929 20.47949
v -6.395247 66.75197 20.89143
v -9.284965 68.66956 20.42466
v -17.76498 38.63403 21.06364
v 19.9109 38.66768 20.162
v -34.01066 26.76782 9.889907
v -35.17704 26.49953 9.703159
v -27.49554 36.43789 18.5095
v 20.18809 12.27926 5.847366
v -12.23779 59.78949 21.33453
v -10.26965 61.96268 21.27548
v -9.566736 61.23895 21.41863
v -8.954976 63.91628 21.1305
v -11.72151 64.49409 20.85814
v -8.863428 67.00793 20.71533
v -13.21964 66.09283 20.48892
v -7.133479 61.13278 21.58189
v -8.006297 60.82244 21.57321
v -9.855378 69.95586 20.14325
v 16.9991 74.39314 17.15682
v -19.672 -45.14195 6.534909
v -6.059953 65.44956 21.08768
v -10.24896 83.73119 15.14682
v -12.09033 82.87688 15.34062
v -11.22117 82.31892 15.75037
v -9.89449 82.4422 15.86531
v -11.84071 84.40776 14.55458
v -70.83083 24.11451 -39.279
v -19.06613 43.25107 21.39821
v -18.74036 41.02482 21.27597
v 18.25848 13.49934 5.456942
v 17.90364 15.36585 4.648544
v 27.86216 23.25588 6.246902
v 28.88078 23.21132 6.069189
v 12.26756 78.31129 16.61011
v -13.94525 60.38588 21.04328
v -6.345115 -20.18599 21.71508
v -6.287056 -20.57691 22.71575
v 35.29856 37.246 14.59274
v 34.57662 36.38008 14.69493
v 34.27368 36.52625 14.90569
v 33.70771 36.77342 15.25673
v -12.06886 62.56642 21.03499
v 63.36908 45.62306 -29.27782
v 63.36199 46.36052 -29.20784
v -70.8107 26.61657 -39.85977
v -46.39305 37.01923 10.76579
v -18.97568 39.30267 21.00323
v 30.18559 38.45767 16.91424
v 29.42784 38.48513 17.1544
v 28.64154 38.77919 17.6822
v 24.19082 21.41259 5.336285
v -30.0537 33.89338 15.88395
v 26.75093 38.82645 18.29631
v 27.45209 38.7177 18.0444
v 67.60703 19.09005 -45.1671
v 16.29019 79.82134 15.02538
v -20.48685 43.73305 21.15212
v 23.13029 23.06659 6.312162
v 21.85536 22.33269 5.289148
v 22.36981 22.16485 5.256079
v 23.51973 22.19206 5.513435
v 6.675062 69.39667 20.03975
v 6.629248 -45.63982 11.54468
v -35.67846 35.89813 15.41535
v -36.52038 35.9492 15.13045
v -37.84687 38.62568 15.67865
v -6.757986 79.29742 17.62451
v -8.508712 81.15366 16.64132
v -6.878286 76.86791 18.54844
v -9.4963 76.89752 18.37363
v -17.68533 36.35252 20.39355
v -17.53563 35.29145 19.99369
v -18.97735 38.20317 20.79317
v -31.65842 12.90743 6.816994
v 67.12608 23.46247 -43.16447
v 59.10056 61.34465 -19.0558
v -26.42324 14.04379 6.021967
v -27.75764 13.1095 6.371739
v -26.52879 13.09217 6.20713
v -25.63838 14.21504 5.886417
v -26.09511 15.88261 5.285794
v -25.07823 16.9367 4.749439
v -27.42258 15.02827 5.775829
v 33.42393 35.71826 14.86098
v 33.92221 35.45609 14.51303
v 24.38128 21.83221 5.582928
v 63.62349 47.42293 -30.00411
v 63.43984 48.47489 -29.20473
v -4.645774 -88.18564 -14.46161
v -2.062418 -88.1417 -14.73615
v -40.8121 38.49929 14.29216
v -27.02801 18.52267 4.97791
v -11.7488 33.82786 20.32342
v -29.89113 17.99768 5.552345
v -28.89287 17.58809 5.508022
v -30.07275 17.1523 5.636086
v -31.10011 14.33412 6.417154
v -30.77792 14.76433 6.292054
v -30.85965 14.41191 6.412766
v -30.73483 15.14651 6.122518
v -30.73568 15.96652 5.908136
v 66.13992 30.19133 -39.94456
v -13.72262 35.13948 20.52816
v -23.09245 34.66151 18.52033
v -23.15363 37.71593 19.99806
v -23.26484 36.5618 19.56575
v -22.68807 37.13883 19.83128
v -23.83084 34.04159 17.88065
v -24.88656 34.93401 18.31567
v -26.36789 34.29792 17.40461
v -25.52683 34.24784 17.56993
v -5.453362 83.51861 15.68575
v -6.539688 84.14535 15.32068
v -6.22719 83.65512 15.59061
v -6.42317 83.20894 15.83114
v -4.245606 82.743 16.11046
v -18.63795 -45.4779 7.228181
v -13.24773 72.84565 19.18766
v -13.14799 73.9215 18.90195
v -14.23358 73.1615 18.99491
v -11.35584 74.34626 18.9889
v -11.06845 72.53182 19.47814
v -10.05622 73.55265 19.31426
v -9.42087 74.67193 19.07289
v -9.518293 72.65764 19.56446
v -7.754067 74.85988 19.10369
v -7.904355 73.54572 19.4563
v -11.78087 75.58192 18.58157
v -10.52829 75.31959 18.79671
v -11.24779 32.88083 20.01681
v 18.95489 20.30877 4.338014
v -6.574836 -19.89935 21.75146
v -46.23606 19.85164 -0.262359
v -1.23156 -45.54108 13.62651
v 13.11122 83.58872 13.7775
v 28.87755 27.44254 11.59135
v 24.16258 41.35163 19.08789
v 25.31656 40.83556 18.70531
v -10.6018 71.52637 19.75127
v -31.48802 38.8403 18.21129
v -31.93534 38.71143 18.02561
v -31.13775 38.46986 18.12971
v -31.13182 38.05683 18.03134
v -30.11375 38.21148 18.23315
v -30.36833 37.81671 18.14955
v -31.08835 38.75747 18.3229
v -31.68578 39.40715 18.19079
v -31.31617 39.78993 18.36767
v -31.34706 39.17142 18.38039
v 3.620556 79.00059 17.56405
v 25.52411 11.13494 6.338284
v 24.36566 12.53516 6.275481
v 1.464249 79.34167 17.59845
v 0.487884 79.99932 17.38269
v 1.94011 80.34422 17.11588
v 0.6665573 81.1357 16.80127
v -1.02367 81.3916 16.74142
v 0.2413479 82.07928 16.33591
v 1.855097 82.1482 16.21799
v 1.96842 81.50909 16.55486
v 1.064174 82.75854 15.96956
v 2.464441 82.2934 16.09779
v -0.7679448 83.85017 15.56383
v 1.221737 83.37968 15.63877
v 0.2070878 84.37448 15.18614
v -1.755152 84.15057 15.42451
v -1.207016 84.24055 15.37984
v -1.212111 82.83498 16.04888
v 28.87072 34.5357 15.74064
v 29.6356 34.36555 15.40102
v 4.148715 -45.26796 12.6004
v 3.55597 -45.49509 12.80516
v 4.582449 -46.06658 12.59865
v 3.515787 -45.19907 12.83477
v 2.433484 -45.26344 13.23924
v 3.690252 -45.06189 12.83893
v -10.93689 76.15298 18.49791
v 12.68705 82.34364 14.59203
v 22.78764 36.95887 18.59155
v 22.61783 37.36009 18.97111
v 22.51901 36.79617 18.75137
v 22.50863 37.82614 19.23855
v 22.33903 37.48992 19.2151
v 22.22793 37.04426 19.01222
v 35.14834 21.27247 4.580898
v 36.59642 21.31866 4.354121
v 36.32079 21.78214 4.661614
v 37.56486 21.32113 4.217287
v 36.7789 20.53913 3.724635
v 37.17739 19.81728 3.326457
v 37.68182 20.35027 3.192211
v 37.8017 19.05435 2.746464
v 37.80045 19.82498 2.888696
v 36.56776 20.09458 3.714382
v 36.24933 19.44257 3.608326
v 36.81279 18.90006 3.183931
v 34.25711 22.5592 5.225273
v 34.92567 22.56276 5.09713
v 35.05404 22.70295 5.373227
v 34.34048 22.82966 5.724878
v 66.45001 30.42245 -41.29154
v 66.42511 29.55856 -41.09817
v -8.346901 71.20216 19.99403
v -7.420632 71.73797 19.92341
v 27.66894 25.18469 8.603885
v 28.93985 25.24608 9.397177
v 20.54257 24.22006 8.361956
v 19.61427 24.34469 8.834569
v 19.21108 23.60246 8.113013
v 18.09168 23.66556 8.309072
v -4.514884 74.13467 19.44912
v -6.944418 73.59268 19.4889
v -5.609805 74.19561 19.40074
v -4.874033 76.64632 18.68704
v -3.777966 74.45454 19.37331
v -3.119618 75.60826 19.03328
v -2.880561 74.29907 19.40793
v -3.756577 77.23196 18.58891
v -5.613183 78.04156 18.19878
v -8.004527 72.36072 19.74796
v -6.637344 72.18061 19.86489
v 66.54744 30.50309 -41.65242
v 26.47889 23.32714 6.880239
v -27.13942 23.43653 6.078614
v -26.73234 23.04487 5.922678
v -27.24853 23.42625 6.229674
v -26.55533 23.00374 5.554077
v 34.3693 21.88028 4.914904
v -15.82313 60.03201 20.81606
v -15.22565 61.3115 20.76645
v -14.10039 62.7261 20.77565
v -16.84272 61.11216 20.52143
v -16.01261 62.72496 20.49596
v -18.04049 62.40498 20.15167
v -17.97865 60.8856 20.35046
v -17.64615 63.66359 20.10163
v -16.05226 65.28305 20.19469
v -14.90388 63.62943 20.56141
v -17.10722 59.88898 20.62247
v -14.6096 66.08904 20.31128
v -14.07544 64.85584 20.53403
v -22.62501 27.06994 11.15666
v -31.26453 18.95394 5.489899
v -0.8666941 -45.63179 13.54406
v -0.01119064 -45.57282 13.57436
v 1.450674 -45.66786 13.46313
v 66.07238 33.65958 -39.88417
v 66.01173 33.4912 -39.80321
v -47.84384 37.07629 9.471237
v -47.60509 36.99081 9.702682
v -2.649191 -88.28962 -12.14554
v -4.933576 -88.24302 -12.44141
v 43.23278 20.67209 0.3217894
v 67.74326 14.06731 -46.06255
v 67.69984 14.13733 -45.29208
v 10.78494 81.74775 15.27427
v 11.43841 79.35035 16.31358
v 9.1766 82.19376 15.29536
v 10.24054 81.08791 15.69817
v -21.28086 26.49852 10.95811
v -26.38681 26.49704 9.973355
v -1.014614 79.81 17.49745
v -2.59587 81.07543 16.94301
v -2.937851 82.77371 16.11025
v -4.135594 82.07076 16.43462
v -4.050949 83.47733 15.73359
v -2.467952 79.02366 17.84583
v -4.464049 79.97637 17.41416
v -3.674617 78.06892 18.23535
v -6.293881 81.31342 16.77181
v -7.807751 82.41028 16.1312
v -6.190287 82.07572 16.42123
v -1.224297 78.55017 18.06643
v -2.732071 77.65067 18.41395
v -1.051606 77.24668 18.55437
v -1.966587 76.55443 18.72213
v -3.307811 83.68083 15.63371
v -42.2913 16.5563 2.871824
v 61.78699 48.87825 -24.11326
v 3.499884 82.03996 16.16653
v 3.425174 81.21766 16.59155
v 5.115459 82.25325 15.83333
v 3.266939 83.08215 15.61698
v 6.227479 82.29499 15.66867
v 5.686657 83.50716 15.07747
v 6.29532 84.45898 14.44636
v 4.749371 84.60615 14.56279
v 7.270754 83.20548 15.02783
v 7.09585 84.58179 14.25855
v 8.808223 83.25578 14.79546
v 1.469606 84.23887 15.13361
v 3.094547 83.868 15.19668
v 2.181587 84.66386 14.84909
v 3.268041 80.28966 16.99866
v -39.70897 25.11983 8.42695
v 63.22274 46.30377 -28.76022
v 31.14086 34.44358 14.92075
v -0.4202766 75.48994 19.01761
v -1.841853 75.05155 19.18691
v -1.82327 74.02547 19.47097
v 66.11419 29.28304 -39.83902
v 66.05431 29.71692 -39.61489
v 35.13185 19.03799 4.018993
v 34.82672 19.2283 4.146992
v 36.74002 18.43632 3.183486
v 35.99093 18.56379 3.652364
v 67.56927 19.90115 -45.18983
v -17.6613 58.75291 20.64881
v 26.09575 34.69727 16.72966
v 24.78144 33.95848 16.4042
v 25.44936 33.92319 16.2038
v 25.59255 35.34821 17.44856
v 27.09009 35.39945 16.96175
v 27.58352 34.81596 16.36406
v 24.59916 34.60776 17.07556
v 27.22898 36.2551 17.40982
v 26.33903 35.91348 17.59314
v 23.71992 33.74209 16.57338
v 24.68932 33.63898 16.12694
v 28.09325 36.41864 16.4771
v 27.99981 35.70757 16.87124
v 28.7797 35.93878 16.01912
v 28.32912 35.2708 16.44611
v 28.77273 36.32218 16.18564
v 29.25416 36.34411 16.06323
v 30.43474 35.3005 15.8225
v 29.29499 34.82785 15.85242
v 24.90362 33.2734 15.742
v -23.46099 41.54698 20.47698
v -27.88359 24.88699 8.061952
v -26.99193 24.51914 7.804726
v -26.88524 24.77084 8.453485
v -29.23277 24.97056 8.274736
v -29.46872 25.66537 8.853485
v -30.4049 25.64628 9.140241
v -28.51716 25.34507 8.401812
v -29.08779 26.10356 9.15767
v -30.50734 26.24852 9.572562
v -29.25421 26.43285 9.554729
v -29.43616 26.67404 9.956892
v -27.91567 26.22506 9.20709
v -28.64575 26.8801 10.18157
v -27.41012 25.84395 8.659876
v -26.50173 25.94917 8.921298
v -27.19566 25.38804 8.309456
v -27.21808 23.99354 7.490538
v -26.84448 23.89217 7.408976
v -27.61389 23.86986 7.42686
v -28.04868 24.48803 7.864274
v -31.52236 25.89391 9.463917
v -29.55618 26.81304 10.36688
v -3.959249 -88.26115 -11.46222
v -3.852049 -45.55008 13.63731
v 17.49166 18.64987 2.549094
v 32.69762 38.35512 15.69408
v -8.710687 76.12208 18.67731
v -17.85465 56.8424 20.82304
v 21.674 21.32747 4.50173
v 21.4427 21.41206 4.448146
v 21.04491 20.99302 4.125751
v 22.38341 21.48871 4.883223
v 22.62602 36.6908 18.55687
v -19.27589 60.82587 20.10156
v -22.09682 20.91098 5.630471
v -22.11564 21.95853 5.952979
v -23.01852 20.94128 5.636371
v 19.02106 38.69014 20.34451
v 21.57984 37.58965 19.48378
v 21.41727 37.22739 19.32567
v 25.06734 23.0126 6.497736
v 39.86509 15.64836 1.484512
v 40.6693 16.65034 0.3791879
v 39.91148 16.82142 1.187589
v 39.75961 17.34571 1.244665
v 40.3331 17.09123 0.8570988
v 40.31193 17.68072 0.8054987
v 40.34435 18.07669 0.09967164
v 40.78159 17.30811 0.4634766
v 39.37532 16.99383 1.556507
v 38.50159 16.87225 2.209379
v 38.2868 17.75097 2.156272
v 39.86563 17.8089 1.200514
v 39.09092 18.32782 1.501505
v 39.68304 18.4232 0.7698705
v 38.7961 18.40406 2.099651
v 37.69502 18.15993 2.721989
v 33.12514 11.61977 5.497308
v 36.92657 17.77215 2.890928
v 37.69269 17.84734 2.636958
v 36.60725 18.00522 3.212821
v -25.09815 27.59287 11.2484
v 23.15623 16.66106 4.583667
v 25.17752 17.04295 5.233203
v 22.87039 17.37233 4.361316
v -25.85006 39.38487 19.85162
v -24.30405 39.60582 20.20057
v -23.36641 40.62164 20.4241
v -23.16893 38.86954 20.31341
v -20.95009 38.27491 20.52158
v -21.29707 38.64833 20.62763
v -21.58188 38.40059 20.54271
v 35.34734 21.85707 4.698136
v 25.45579 36.02063 17.91377
v 26.15683 36.60513 17.99693
v 27.41964 36.85002 17.00963
v 27.38594 36.67458 16.87935
v -26.68602 40.46219 19.72466
v -27.48517 40.22923 19.52006
v 29.38625 27.67549 11.70758
v -36.30423 23.25529 5.844994
v -36.52473 23.51571 6.040656
v -37.07628 23.30539 5.819484
v -37.9179 23.86163 6.319164
v -35.30141 22.87511 5.648947
v -35.85138 23.05318 5.691635
v -33.38207 24.38637 7.198821
v -34.43086 23.47378 6.058297
v -32.79488 23.72203 6.595848
v -34.81634 24.06269 6.74515
v -37.14306 21.97938 5.246133
v -36.39489 21.42979 5.151293
v -36.4819 22.27207 5.360058
v -4.098906 -88.21534 -13.91273
v -22.10504 41.45505 20.74985
v -25.57932 39.72924 19.94094
v -71.93179 19.02958 -44.03556
v -71.96822 19.33793 -44.23603
v -71.98094 18.46969 -44.16105
v -72.08176 17.70114 -44.42733
v -32.779 20.25784 5.613806
v 33.45248 22.67326 5.233784
v -20.46352 39.54526 20.84171
v -21.0802 38.7839 20.65336
v -21.44068 39.26341 20.6625
v -21.70025 40.20205 20.72266
v -21.20206 40.59161 20.84363
v -20.89085 42.39467 21.00481
v 11.68553 78.37786 16.69489
v -8.793426 -45.02636 13.0451
v -29.72099 34.19985 16.23177
v -28.96286 34.12757 16.41478
v -28.1477 34.2529 16.814
v 65.69452 35.82999 -38.23912
v -22.37585 39.95058 20.58022
v -22.87184 40.27675 20.4984
v 61.30191 49.09009 -22.63503
v 34.74825 22.88853 6.39775
v 33.23774 23.1207 7.242092
v 35.87035 22.81211 5.8304
v 25.11535 33.52316 15.92863
v -7.855167 -45.31125 13.02475
v -27.08961 26.34245 9.537421
v -28.51928 17.43856 5.422177
v 33.18058 12.19641 5.498345
v 12.02971 83.03414 14.34813
v 21.23036 37.03474 19.2508
v -27.562 23.54762 6.940785
v 32.59788 35.78617 15.22505
v -47.39346 22.79593 1.430426
v -30.10608 25.17572 8.622577
v -28.77184 16.72114 5.469003
v -29.62734 16.46742 5.621115
v 25.62392 36.84032 18.25072
v 22.959 34.46002 17.4248
v 33.36884 36.3017 15.16188
v -26.72278 23.08498 5.651936
v -27.35469 17.6952 5.026421
v -26.54233 18.18554 4.759074
v -27.20684 34.79791 17.56916
v 34.37892 35.40702 14.2663
v 34.88009 35.90976 14.28241
v 32.98927 14.03139 5.215055
v 31.18099 14.18027 5.617364
v 33.34696 13.55751 5.223778
v 31.28807 11.56651 5.951172
v -48.35012 20.78881 -0.5756577
v -48.63017 20.74704 -0.7722688
v -48.42931 20.60261 -0.9401197
v 36.04225 17.55336 3.442783
v 36.34882 17.85721 3.166351
v 36.33796 17.86712 3.231627
v 6.758839 -58.81775 8.418944
v -13.66714 -21.25403 17.73458
v -13.15999 -21.17593 17.61572
v -13.91147 -20.94218 18.00518
v -13.53458 -20.96492 17.93904
v -30.45796 40.36432 18.59687
v 0.1421159 -16.66537 34.91413
v -0.1004132 -17.69809 34.47181
v -1.034464 -17.06845 34.97159
v -0.7929409 -18.02852 34.39801
v 2.981345 -13.99652 35.26986
v -3.97698 3.954267 27.07388
v -3.694445 2.190037 28.14037
v -32.58546 12.24686 6.684301
v -5.121002 -46.88615 13.7059
v 16.43972 22.7142 7.72672
v 19.33795 22.55837 7.1455
v 18.26521 23.35141 7.983019
v 17.7902 23.09828 7.848026
v 17.47643 23.8204 8.411107
v 17.46183 22.48807 7.462535
v 17.54225 21.89382 6.965112
v 17.53719 21.17496 6.318083
v -20.94731 17.34741 3.870838
v -20.9381 17.97468 3.661816
v -21.27999 18.64208 3.425576
v -22.21767 18.15389 3.410259
v -22.62433 18.85448 3.195823
v -21.73126 18.46155 3.237202
v -21.80932 18.82276 3.138409
v 6.359934 -21.33031 17.89452
v 8.504992 -21.28739 18.67008
v 9.795883 -21.61285 18.95546
v 9.519138 -21.2966 19.20948
v -5.840399 -45.40082 13.48015
v -46.65364 23.03858 2.021234
v 9.227057 -45.14482 10.22646
v 9.971648 -45.54565 9.677541
v -0.1577663 4.024798 27.13598
v -2.16412 -0.1497353 29.69223
v 7.877956 -20.67075 18.62166
v 6.920994 -20.79598 18.36111
v 8.438788 -20.88901 18.60857
v 6.085831 -21.23913 18.03931
v 0.3607432 0.3583959 28.94559
v -1.006929 2.578348 28.06979
v -8.870203 -47.1325 13.16308
v 34.49007 14.11399 4.700688
v 36.80057 37.25942 13.86624
v 1.458644 -46.43849 13.52577
v 2.744227 -45.59994 13.12128
v -30.03281 13.15959 6.62539
v -38.27745 22.5083 5.171104
v 3.179844 0.171426 27.13777
v -42.40243 22.65366 4.286203
v -41.7506 22.94532 4.730699
v -42.42431 23.17795 4.912619
v 62.695 45.13029 -27.49456
v 62.88543 45.7821 -27.98838
v 62.71962 46.23635 -27.36149
v -25.7057 26.04523 9.339645
v 66.3746 28.67246 -40.76252
v 22.40326 36.44384 18.5259
v 22.97441 36.41451 18.22011
v 23.78519 36.05987 18.33635
v 23.86502 35.47475 17.96856
v 24.34891 36.06931 17.59079
v 22.50876 35.60774 18.50058
v 65.24332 39.51619 -35.70434
v -26.85223 39.50165 19.69197
v -39.97871 38.31973 14.67549
v -39.20014 38.47311 15.03466
v -25.31729 17.99187 4.479352
v -28.66842 16.21345 5.482813
v -28.07321 17.01447 5.253455
v -35.99508 37.60474 16.24897
v -34.11959 37.92622 17.09013
v -34.54211 38.34309 17.01083
v -22.06774 33.48146 17.85254
v -22.48571 35.14899 19.01588
v 38.37989 21.19533 4.100503
v 37.85162 21.64212 4.738813
v 38.39776 22.27786 5.447753
v 37.63939 22.82902 5.836387
v 21.22313 21.38357 4.422782
v 21.9721 21.61652 4.861749
v 21.31698 21.61568 4.743065
v 22.24669 22.01138 5.170299
v 18.45277 19.97177 4.515401
v -53.55708 37.23476 3.722152
v -26.51442 35.57043 18.34109
v -28.00651 35.71576 17.47153
v 39.12929 20.37194 2.566963
v 38.5747 20.78143 3.328502
v 40.57235 20.19425 1.930609
v 40.45115 20.73612 2.358268
v 40.02711 20.14647 2.31135
v 39.03031 21.06797 4.178279
v 39.57389 21.15696 3.999761
v 39.00225 20.94245 4.053142
v 25.80501 23.31423 6.986578
v 26.03085 23.17353 6.859197
v 21.00581 18.81112 3.694023
v 26.96612 23.60609 7.033917
v 28.08831 23.86435 7.131856
v -48.46887 21.17583 -0.4445968
v -32.67376 38.0344 17.39329
v -21.67805 37.85753 20.34442
v -20.49587 37.5296 20.44345
v -22.28301 37.5852 20.10158
v -31.05582 27.2621 10.84525
v -34.03425 22.47723 5.769082
v -30.04622 24.02967 7.086174
v -28.92099 24.50139 7.869824
v -35.95612 38.19062 16.39575
v -37.04586 38.09875 15.92408
v -36.60681 37.7835 16.05066
v -37.72856 37.71189 15.49369
v 37.28616 22.6337 5.631475
v 36.23047 22.07425 4.842258
v 35.42173 22.57084 5.096558
v -44.7109 37.44726 11.85725
v -44.89587 37.94618 11.91696
v -45.86743 37.59738 11.13136
v 21.75813 36.70879 18.91446
v -21.99907 39.03445 20.55819
v -43.43162 22.29382 3.553362
v -15.16548 -44.73347 10.80915
v -42.63275 21.4852 2.937029
v -41.85619 21.54679 3.584067
v 29.83492 11.33072 6.17813
v 22.14989 17.16936 4.152847
v -6.67613 -19.85675 21.20267
v -7.123763 -45.73452 13.03918
v -8.092429 -45.76759 12.87555
v -22.47249 23.88734 8.044197
v -37.00544 19.21438 4.814372
v -36.30881 18.6761 4.885558
v -37.12566 19.00299 4.729375
v -30.9768 25.46195 8.960914
v 3.703565 -13.1105 34.80433
v -28.8783 22.55868 6.325429
v -8.085135 -20.04914 22.70088
v -8.772599 -19.88199 22.06856
v 22.56367 24.9644 8.876117
v 20.83439 23.97406 7.900204
v -41.10466 19.14384 3.408451
v -41.59201 18.77455 2.989824
v -37.54779 19.12896 4.579759
v -37.76574 19.64387 4.66358
v -38.43875 19.50937 4.381157
v 9.397437 -20.53185 19.92747
v 9.493397 -20.86957 19.53721
v 9.953145 -20.55634 20.53445
v 9.992029 -21.1615 19.77189
v 9.254527 -20.56569 19.43172
v -47.72659 20.87018 -0.3984297
v -46.90592 22.25518 1.358561
v -47.51935 21.29871 0.2379589
v 21.57485 17.75431 3.942636
v 21.94658 18.07274 4.037819
v 22.38024 17.01548 4.271886
v 20.82889 17.78857 3.638348
v 20.71516 18.28557 3.538757
v 8.85166 -20.39178 20.13766
v 9.540683 -20.36814 20.60602
v -8.414656 -19.70091 18.56749
v -7.992521 -19.60407 19.15087
v 10.05037 -20.42774 20.91344
v -32.24953 24.02048 7.050652
v 23.05608 23.6302 6.948533
v 23.41678 23.80604 7.15733
v 22.35357 24.15537 7.557508
v 23.07994 24.3768 7.799416
v 23.68799 24.3423 8.346605
v 24.43292 23.41235 6.869697
v 35.70774 22.5891 5.28039
v 8.911268 -21.01564 18.87996
v 9.09944 -20.62072 19.15026
v 43.69733 18.79377 -1.52637
v 43.71593 19.4791 -0.992068
v -66.43704 50.97215 -24.94202
v -11.26885 -19.78257 22.82981
v 8.933853 -20.73129 18.86761
v 23.20805 23.37032 6.692668
v 30.55187 33.83723 14.28381
v 8.742876 -20.37328 19.56339
v 7.971449 -20.46264 21.18443
v 7.871099 -20.38087 19.76162
v -43.49469 23.88724 5.197134
v -42.71775 23.97997 5.575123
v -43.74731 23.85736 5.003563
v -43.38095 23.59234 4.995848
v -34.69084 13.02064 6.49315
v -35.35473 13.32416 6.30238
v -34.72596 13.35062 6.488485
v -34.03069 13.10757 6.629267
v 41.4242 21.5069 2.357938
v 21.83585 22.08328 5.115399
v -26.07658 25.53981 8.519463
v -26.79395 25.79045 8.501323
v -34.7745 18.46482 5.096184
v 65.51104 36.57874 -37.62467
v -7.198332 -19.65705 20.41948
v -46.82054 20.25034 -0.7197836
v -46.74346 20.10503 -1.109689
v 43.28341 20.11761 -0.3819716
v 22.7451 24.62495 8.144928
v 43.93737 18.63761 -2.338807
v -7.367866 -19.72636 21.17441
v -8.906461 -19.74255 18.00859
v -22.04407 23.29204 7.613559
v -23.05663 22.96458 7.291866
v 8.943136 -20.47279 19.17924
v -42.91018 24.70316 5.714767
v -42.28535 15.70264 3.112995
v 37.49728 21.66536 4.641889
v -38.02768 23.53128 5.959313
v 27.36017 11.91857 6.418202
v 28.25337 10.9945 6.333431
v 33.76451 22.92042 5.457819
v -22.91556 43.7397 20.63432
v -27.9756 36.29269 17.84821
v -30.97811 38.94727 18.47911
v -22.38678 42.8097 20.72433
v -26.99037 36.13949 18.57903
v -27.56141 35.69934 17.65897
v 23.4108 24.91252 8.486676
v 23.80367 24.61844 8.149199
v -9.707685 -20.06086 17.43182
v -9.524029 -20.12827 17.16108
v -9.762998 -20.19331 17.17766
v -7.994503 -19.51556 19.46422
v -9.584915 -20.12182 17.10518
v -21.71905 35.04509 19.1153
v 8.802463 -20.64171 18.82414
v 8.497784 -20.4861 18.91045
v 8.469133 -20.71753 18.63729
v 8.410687 -20.39647 19.16828
v 39.45967 16.41331 1.599523
v 38.54666 15.09418 2.55304
v -34.94651 17.6907 5.095784
v -35.57108 18.48521 4.941787
v 39.06295 20.86423 3.62056
v 33.55117 23.03632 5.929902
v 2.535859 -21.13272 26.36647
v 2.043317 -22.19055 25.71633
v -40.79342 15.65503 3.809504
v 31.53142 39.48489 16.46981
v 25.49271 33.55566 15.91642
v -44.69683 20.96278 1.327872
v -35.74943 23.6557 6.292057
v -36.18127 24.2213 6.99147
v -36.43937 23.8737 6.554703
v -42.82334 21.42204 2.613384
v -26.33859 21.69239 5.608084
v 28.65293 25.80533 9.927626
v 44.45144 17.6076 -2.591785
v 4.687986 83.89779 14.98427
v 1.470477 -20.78189 22.43473
v 35.22089 23.09383 6.54143
v -29.66662 23.85368 6.97317
v -28.45671 23.27259 6.504735
v 32.32852 25.51797 9.447259
v -72.28697 13.93876 -47.72815
v -72.31269 13.99202 -47.86511
v -39.52929 19.44715 4.043632
v 0.1927616 84.69559 15.0128
v -41.88907 22.25912 4.065093
v -38.72971 24.69359 6.828361
v -37.4266 24.22076 6.922995
v -33.92682 26.56977 9.796633
v 39.11713 22.47282 5.086638
v 41.86531 21.44061 1.845985
v 41.73916 20.92813 1.672796
v 41.09762 20.98877 2.27785
v 40.71481 20.6593 1.801585
v 42.728 20.90055 0.5855072
v -33.08958 21.36881 5.84198
v -33.87035 20.30251 5.476943
v -26.53693 17.71445 4.81012
v 27.83222 24.79616 8.172575
v 27.39218 24.62958 7.960077
v -63.79323 58.47232 -18.31822
v -32.6657 27.21069 10.6196
v -27.4475 23.27608 6.172298
v -27.44166 23.19395 6.144801
v -28.0716 23.47358 6.671751
v 27.2286 36.89775 16.95263
v 32.45894 23.16486 6.60197
v -26.44063 17.11459 4.925095
v -27.61881 16.48306 5.324167
v -34.73191 13.75254 6.415634
v -34.23862 13.58619 6.548417
v 43.94347 16.66307 -2.32319
v 51.18966 33.8442 1.116306
v 28.617 12.24315 6.35626
v 29.5393 12.22643 6.237025
v -29.58043 24.31074 7.636049
v -29.06026 24.05891 7.429891
v 39.36963 22.00379 4.74962
v 38.9376 22.15511 5.251551
v 65.45814 36.60932 -37.37206
v -30.99088 26.52229 9.997399
v 42.71768 20.27071 0.06305514
v 26.46869 17.92232 5.231853
v 40.91637 20.27464 1.250967
v 41.31262 20.18801 0.686411
v 41.37724 20.17004 0.9683495
v 42.07319 20.1491 -0.04337711
v 41.58989 20.28027 0.2644814
v 41.47208 20.30956 0.6997175
v 42.20351 20.34685 -0.3284694
v 41.37474 20.407 0.3676886
v 41.8587 20.81819 0.1274165
v 41.24112 20.48172 0.6362399
v 40.77732 20.46443 0.8548679
v 40.62262 20.46873 1.307444
v 42.41323 20.7263 -0.3826441
v 29.50377 23.43812 6.248055
v -24.46512 21.43768 5.530992
v -24.11401 21.54974 5.58985
v -41.87395 23.59101 5.251355
v 43.36392 19.71585 -0.7147884
v 43.13492 19.32615 -0.6735117
v 32.42101 38.89184 15.82397
v 36.81289 20.8178 3.983939
v 35.65861 20.96125 4.432064
v -72.05627 19.22254 -44.9957
v 17.41788 24.35542 8.922172
v 18.43956 24.26082 8.676086
v -26.55264 34.88077 17.84597
v -31.01983 39.30469 18.53095
v -30.54785 39.18341 18.7241
v -30.39423 38.74795 18.56804
v 23.78328 34.16983 16.92216
v 32.60005 22.728 5.42792
v 23.54587 36.58126 18.59072
v -33.38612 25.66716 9.68765
v -33.22663 25.83132 9.778504
v -33.68877 25.74237 9.836107
v 36.39774 17.08476 3.317497
v 26.99471 24.06217 7.476786
v -29.65825 39.4104 18.9028
v -36.99634 25.66492 9.49632
v -37.88746 25.22974 9.317068
v -37.15457 25.35099 9.691586
v -27.8075 35.93147 17.67817
v 39.26004 8.984911 2.397948
v 39.00232 18.84015 1.638311
v 39.36252 18.65028 1.233063
v -11.98268 81.04899 16.2423
v 30.79999 12.02782 6.049917
v -36.48438 36.61387 15.55882
v -24.82816 40.37211 20.11886
v -25.60879 21.8616 5.790977
v -24.73055 21.64741 5.729914
v -67.20882 48.29178 -27.67351
v 31.47394 25.71151 10.01032
v 1.862718 -20.2816 21.3196
v 27.60429 24.23575 7.564382
v 36.2858 22.38442 5.384446
v 62.46214 46.13971 -26.59536
v 26.10201 12.87849 6.296333
v -53.62591 36.42567 3.76786
v 28.65707 13.64246 6.141385
v 41.47734 15.95844 0.1651399
v 24.5887 36.3542 18.24825
v -44.04381 22.28925 3.315054
v -43.48801 21.90764 2.810487
v -43.84538 22.04409 3.118605
v 44.82844 37.33009 8.385678
v 18.88151 37.69364 20.18197
v 63.05925 49.97822 -27.76205
v 25.61559 23.91784 7.496267
v -38.03716 25.30172 9.175726
v -46.04264 23.19941 2.400688
v -25.14659 41.31387 20.05994
v -27.9052 23.30016 6.82425
v -28.15736 23.4996 6.992778
v -27.58058 23.43449 7.002367
v 27.1422 37.31789 17.87827
v 26.29926 38.25047 18.14544
v -33.41138 82.97513 8.742947
v 10.95736 82.8775 14.61601
v -26.68666 23.27834 6.887624
v 31.33386 36.43609 16.09629
v 7.034005 -20.66136 18.63461
v 6.513332 -20.56986 18.6521
v 7.692156 -20.51578 19.06764
v 3.88907 -20.61975 18.23117
v 18.44637 18.59595 2.739463
v -29.71375 27.24137 10.93101
v -30.27845 27.19266 10.88219
v 32.94045 23.64554 8.423952
v 32.22478 23.26294 8.091814
v 33.43513 23.37098 7.770576
v -44.16753 21.43825 2.210748
v -44.47989 22.0708 2.886429
v -46.1132 21.56143 1.689946
v 29.97698 14.59064 5.738811
v 32.41778 15.12106 5.055655
v 18.76031 37.36439 20.08563
v 42.32923 20.82568 1.097244
v -44.45113 23.11764 3.905622
v -72.29452 13.94239 -48.02045
v -26.91548 41.47165 19.59377
v 40.12893 18.49299 0.1546943
v 40.4584 19.1366 0.5309514
v 38.65765 19.32622 2.047504
v 27.18859 16.5468 5.433305
v 25.83013 16.00982 5.562255
v 26.58249 15.40265 5.80353
v 25.04945 15.64513 5.385027
v 7.112254 -46.63194 11.47555
v 30.79557 39.02102 16.69572
v -43.2752 38.73953 12.82211
v 27.42982 36.89686 16.84562
v 28.37502 36.62092 16.40299
v 28.83468 36.66255 16.34543
v -2.396629 84.055 15.45449
v -2.005183 84.09831 15.43635
v 39.73056 21.12038 3.752428
v -43.4298 21.54514 2.648113
v 0.9576548 85.08923 14.65391
v 27.73564 15.58937 5.604703
v 28.54181 14.02569 6.05452
v 34.10145 23.24232 7.228663
v -30.93795 24.88634 7.953074
v -32.73388 24.88524 7.856921
v 33.10171 22.93417 5.510032
v 19.97165 21.60441 5.059288
v 18.3477 39.1533 20.57884
v -29.68503 24.74235 8.001385
v 45.69961 36.12372 7.518884
v -6.59651 -45.49669 13.13475
v -64.33092 58.4799 -19.69692
v -45.3404 39.61983 11.33515
v 31.86998 25.60862 9.635238
v 25.77816 39.81547 18.57038
v 25.24086 40.39877 18.74682
v 23.06255 37.49619 18.81356
v -72.29955 13.53957 -47.9392
v 31.60966 25.50124 9.533722
v 31.34302 25.41674 9.762498
v 30.04099 13.24837 6.02661
v 6.117962 -20.43242 23.98589
v 31.55911 35.50287 15.45434
v 36.19938 20.57079 4.110972
v -22.34867 38.43209 20.3897
v 16.76113 -45.66377 3.972167
v -46.92575 36.86364 10.19224
v 29.90812 25.73488 9.920172
v -24.10228 22.79402 7.410302
v 19.91606 24.70018 9.138045
v 38.20605 37.3279 13.03692
v -40.82404 38.23683 14.17547
v 62.92428 50.25908 -27.38988
v -71.05413 1.764429 -51.91571
v -39.32074 24.57739 6.526684
v -39.85403 24.2539 6.193393
v -42.60029 22.03516 3.564546
v -35.34764 23.49889 6.007624
v 39.84111 20.70612 2.883987
v -39.61333 25.02034 8.330835
v -39.25661 25.0042 8.368276
v -39.14522 25.17077 8.577033
v -38.67941 25.09534 8.484451
v -29.05464 21.73435 6.002347
v 27.72293 24.41432 7.883159
v 28.25944 24.68608 8.150593
v 27.9739 24.30444 8.054307
v 28.24522 25.04964 8.55458
v 29.01694 24.39585 8.030098
v 28.72392 24.87113 8.873193
v 28.85149 24.65606 8.758067
v -26.4843 39.35249 19.75872
v 1.607525 -22.14745 24.69938
v 24.9303 35.80993 17.25603
v 39.05619 21.63994 4.685782
v 66.58549 29.39456 -41.77024
v 1.957819 -22.05857 25.09109
v 39.2965 34.32 11.63243
v 45.82896 35.05181 7.272103
v 30.07398 25.49056 9.778612
v 31.07716 25.64439 10.14571
v 30.7934 25.84877 10.31162
v 30.64438 25.35828 10.01593
v -26.18628 22.14025 6.236435
v -27.11552 22.99192 6.532877
v -27.01252 22.54916 6.480932
v -33.93139 12.23012 6.551891
v -43.72949 37.29345 12.30807
v 23.85518 39.30931 19.26726
v 23.65333 38.68729 19.31945
v 34.46055 19.37257 4.211716
v 35.07611 18.27136 4.072206
v -39.22467 19.26233 3.999055
v -39.87239 18.48933 3.738914
v -39.39705 18.96886 3.822271
v 5.654827 -20.51223 24.66107
v 5.186137 -20.71134 25.07188
v -45.67677 20.58289 0.09962247
v -46.12222 21.11159 0.767662
v -46.92915 21.28773 0.4551575
v -46.25655 20.44028 -0.2229316
v -35.26438 39.74297 16.78392
v 31.33432 38.23828 16.5937
v 32.0952 38.71585 16.01841
v 25.92355 38.63149 18.45139
v 26.16987 39.34623 18.46256
v 25.43587 39.79605 18.78491
v -40.68889 23.579 5.493612
v -41.12234 23.39086 5.230711
v -40.21365 22.86586 5.043115
v -43.99201 38.6806 12.31746
v -72.07827 18.57215 -44.90063
v -72.11721 18.21014 -45.21341
v 27.92889 24.16409 7.961609
v -5.393385 84.19404 15.34621
v 26.22588 37.54634 18.30834
v 25.38799 38.31407 18.40865
v 24.63417 38.44898 18.6997
v 24.96536 38.18317 18.40916
v 24.08979 38.49905 19.01545
v 24.5947 38.46874 18.87303
v 25.45942 38.27495 18.46942
v 24.5363 38.29801 18.57524
v 24.19691 38.31842 18.77719
v 3.45117 -20.66751 26.24487
v -32.39788 38.60101 17.85357
v 19.05045 18.0375 3.168151
v -26.72269 22.19895 6.477071
v -27.02184 22.4695 6.625632
v 34.15199 17.54951 4.432745
v 35.60725 17.25326 4.042297
v 32.10205 18.0125 4.512998
v 31.89206 17.16374 4.697273
v 32.53249 17.56619 4.511765
v 33.14056 17.3702 4.498864
v 43.00444 16.29462 -1.420904
v 42.42813 16.65212 -0.9413797
v 29.82314 16.88994 5.067737
v 29.7243 17.44014 4.987295
v 33.57384 37.08611 15.45785
v 28.26772 34.8084 16.12875
v -6.844022 -45.29049 13.20259
v -67.19834 48.95103 -27.49504
v -33.082 38.91849 17.61437
v -32.7737 38.33582 17.58734
v 3.76286 84.89317 14.49341
v 40.59127 35.86769 11.36996
v 5.591333 -20.64316 18.38983
v -46.91402 19.66266 -0.7215787
v -12.10405 -20.90041 17.5124
v -10.67456 -20.51091 17.39782
v -12.74549 -20.86636 17.81827
v 39.18111 21.89003 4.894754
v -44.2653 38.13334 12.17337
v -44.32382 38.36245 12.34561
v -44.04491 38.50299 12.39491
v -44.6842 38.47951 12.1378
v -45.10031 39.01152 11.76306
v -44.38597 38.90239 12.16127
v -45.49339 38.30113 11.52808
v -45.96453 38.21615 11.25979
v -46.7548 38.07594 10.59646
v 31.97721 23.02732 5.693961
v 37.07009 36.81612 13.52538
v 36.75821 36.62721 13.56684
v 37.5484 36.75662 13.26941
v 37.21941 36.45301 13.32033
v 37.01936 36.47413 13.49175
v 18.53455 21.85593 6.897989
v 17.82813 21.05165 6.14417
v 32.82182 36.39295 15.35249
v 33.26622 36.78146 15.37193
v -45.66972 22.31036 2.521574
v 41.1723 36.21971 11.14267
v 41.38997 36.0407 11.00121
v 37.20178 36.10329 13.12512
v 26.63797 14.60898 6.070873
v 26.17012 15.28148 5.753556
v 26.15666 14.69438 5.982727
v 26.29121 15.82778 5.485789
v 26.85612 14.86146 5.999674
v 27.22651 15.76652 5.599727
v 22.16565 36.63664 18.78141
v 10.04412 83.14592 14.64139
v 29.06701 38.102 17.4597
v 28.63014 38.2908 17.59389
v 28.0502 38.25587 17.80917
v 28.67599 37.81675 17.52931
v -24.49335 16.41126 4.779644
v 44.91891 36.33556 8.309217
v 44.49083 35.9675 8.67155
v 38.95676 22.01033 5.111254
v 67.64105 13.12068 -45.29522
v -44.06554 37.52091 12.21136
v 16.22116 -46.62394 4.26438
v 31.14191 33.86637 14.16212
v 42.66133 20.11471 -0.3433919
v -45.53529 20.27828 0.09717183
v -30.14883 39.0883 18.80625
v 2.686688 81.0321 16.74273
v 9.611528 83.8382 14.31637
v 11.8296 83.69078 14.00463
v -41.18402 24.1872 6.049644
v 43.97773 18.21914 -2.622989
v 43.21528 17.67215 -2.007705
v 43.61361 18.44952 -2.451103
v -40.69051 38.06628 14.05075
v -41.0088 38.50358 14.15577
v -40.37136 38.09599 14.12218
v -40.99478 38.0742 13.90526
v -8.919144 84.79559 14.7239
v -10.50702 84.83874 14.48712
v 34.04706 14.90379 4.657286
v 35.04212 15.81754 4.079421
v 36.84332 15.5921 3.344226
v 32.39277 23.13625 5.787418
v 30.89462 37.38208 16.66005
v 30.72085 38.18534 16.57405
v 24.6056 40.17845 18.95877
v 24.38858 39.21695 19.09384
v -41.40411 38.08796 13.69715
v -41.28769 38.27615 13.88733
v 22.74815 37.875 19.39861
v 30.43325 36.16549 15.69546
v -27.07749 21.87247 6.490482
v -26.59117 21.6427 6.407939
v -26.68671 21.77942 6.515338
v -71.76417 16.75136 -42.64215
v 28.60061 16.69742 5.247502
v 28.76261 16.54227 5.203773
v 40.15328 9.452201 1.863608
v -21.56757 20.73319 5.631562
v 35.59121 23.8099 7.541487
v 34.61102 23.96809 7.927366
v 19.70132 37.73669 20.03758
v 35.58219 36.84591 14.28134
v -36.19873 26.22862 9.516859
v -35.25508 26.05931 9.625273
v -36.54604 25.85395 9.489427
v -7.700844 -46.20692 13.08303
v 25.66748 37.78917 18.50937
v 30.87211 33.69761 14.07517
v 38.82614 21.17793 4.242944
v 38.73981 20.97386 3.772692
v -8.162727 -19.62921 20.38801
v -8.396042 -19.57381 19.39975
v -8.323507 -19.55088 19.00722
v -46.55467 37.48584 10.64954
v -46.39953 37.47717 10.8454
v -46.78276 37.07467 10.57892
v -47.15208 36.86299 10.23804
v -47.51574 36.84935 10.00164
v -47.69179 36.7 9.762664
v -48.24849 36.51881 9.366001
v -48.21946 36.7787 9.398733
v -72.25555 17.11949 -46.19755
v -8.466847 83.59499 15.44686
v -38.16108 38.11975 15.41088
v -38.8559 37.96389 15.02082
v 36.13509 17.72729 3.666548
v -24.30947 40.86576 20.55077
v -24.46021 41.13231 20.5629
v 30.26209 23.44941 6.083844
v 31.47477 23.38537 6.735968
v 30.02379 23.69864 6.873085
v 30.94159 23.5409 6.409436
v 31.03537 23.42812 6.142133
v 32.08486 23.21225 5.653968
v 30.46483 23.81652 7.861895
v 25.49456 39.18553 18.72934
v 24.0058 37.99889 18.8234
v -7.621299 84.53948 15.02777
v 41.62978 16.4536 -0.1593773
v 41.96554 17.43504 -0.9946203
v -6.353777 84.76155 14.98938
v 17.46611 19.00117 2.523983
v 17.30158 18.96505 2.267879
v 19.07916 37.41359 20.05047
v 19.16749 37.17398 19.8539
v -33.35995 38.31614 17.39412
v 32.13797 36.38232 15.69624
v 23.74891 34.94619 17.58565
v 24.52221 35.59361 17.22537
v -32.44436 13.18781 6.703398
v 33.76517 17.41249 4.46989
v -33.11893 12.40242 6.658916
v 1.424744 -21.37374 23.14961
v 31.88043 25.45948 9.406507
v -39.54448 37.74906 14.66725
v 62.79324 48.29871 -27.13261
v 31.75109 24.95147 9.768126
v 29.94476 38.1842 16.90296
v 29.7749 37.43926 17.09066
v 30.33611 37.09189 16.7889
v 29.87576 36.75623 16.13992
v 30.78934 36.72312 16.45852
v 29.94621 36.20674 15.86532
v -27.58127 23.42266 6.641105
v -46.68666 37.47306 10.69149
v -39.59106 38.10308 14.78391
v -13.36016 -20.42161 19.21076
v -14.40552 -20.48107 19.65656
v -13.55083 -20.66351 18.87221
v 13.07778 84.57301 13.17118
v 28.7907 18.72882 5.027151
v 30.28693 18.3023 4.840001
v 28.60836 17.66695 5.184139
v 27.95642 18.37798 5.160476
v 37.30458 13.31476 3.676639
v 37.23597 13.81218 3.662926
v 29.10893 24.66631 9.375659
v 29.1384 24.46257 9.064538
v 29.52409 24.48499 9.413262
v 28.91619 24.66866 9.08848
v 29.95501 24.81423 9.571231
v 29.5683 24.69101 9.699965
v 30.1269 24.56154 9.482544
v 28.26927 24.29893 8.022253
v 30.47301 38.728 16.84603
v -36.44372 13.99203 5.851609
v -35.61043 15.38523 5.61138
v -41.51228 37.85276 13.63774
v 7.88706 -46.56057 11.05427
v 37.93126 37.10496 13.12983
v -6.461285 -45.21245 13.53112
v 31.17537 24.07355 8.906415
v 31.81623 24.06763 9.189685
v 31.98179 23.28597 8.497489
v 31.50453 23.63647 8.398544
v -53.91892 36.78463 3.336107
v -33.95226 26.13139 9.749474
v -28.03471 23.14708 6.634445
v 28.71257 34.96455 16.08594
v 42.09546 20.55085 0.2737064
v 18.34862 22.79824 7.746732
v -32.24208 39.38052 17.97531
v -54.18026 37.69092 2.747584
v -42.87098 81.07751 2.652613
v -11.70458 -19.7365 22.80442
v 40.61395 23.45512 4.434082
v -44.96458 22.71969 3.428352
v -44.83194 22.73963 3.474844
v -32.44329 12.57089 6.75834
v -33.19432 12.99361 6.685462
v -12.44725 -20.41981 18.61463
v -13.22658 -20.70695 18.51081
v -72.15264 17.50266 -44.74188
v -38.36944 37.04382 14.91348
v -36.68013 37.30408 15.80117
v -30.02619 27.86536 11.34156
v 21.90619 22.3219 5.247315
v 39.12607 19.75942 1.832334
v -39.70391 24.8351 6.977957
v -39.23299 24.86161 6.882183
v -28.50649 23.94857 7.415094
v 36.0514 36.84982 14.06055
v 35.99363 35.89238 13.7262
v -22.26126 36.43128 19.70862
v 18.96034 37.41476 20.11274
v 39.26696 19.0746 1.321633
v 33.89708 14.09084 4.93022
v -27.04727 22.25057 6.614751
v -27.75589 22.49681 6.536129
v 18.93423 20.86585 4.367807
v 29.32501 35.32338 16.20126
v 34.24909 13.42343 4.932634
v -37.25894 18.22633 4.627681
v -38.30112 18.74646 4.188708
v -38.6326 18.83781 4.094426
v 35.93916 22.43128 5.075824
v -34.9086 25.78765 9.646801
v -37.75534 25.09563 9.489985
v -37.16691 15.61311 5.174998
v -43.94864 22.13277 3.254362
v 29.38877 24.17172 8.571564
v 28.96451 24.36523 8.717418
v 29.96197 23.99359 8.776754
v 18.60429 22.50572 7.527873
v -47.12695 37.00843 10.12958
v -47.53747 36.92142 9.838182
v -47.66433 37.13079 9.765252
v -47.93297 36.8977 9.68705
v 1.723227 -20.38797 21.67163
v 6.828677 -20.47639 21.5672
v 4.966365 -20.22281 22.75458
v 2.325945 -21.32261 24.18457
v 5.294305 -20.53453 19.41145
v 4.976258 -20.97208 18.30207
v 3.959121 -20.87679 18.77235
v -33.403 18.3413 5.271627
v -31.57511 14.91147 6.281056
v -32.61267 14.08723 6.489392
v -32.19538 17.46063 5.537671
v -33.69699 14.304 6.367134
v 29.15251 25.60005 9.666686
v 28.63543 25.64887 9.702301
v -44.77209 20.24276 0.5782305
v -47.09216 21.45956 0.6132362
v -45.35427 20.62397 0.4105867
v -46.91487 21.53895 1.010546
v -46.245 23.05606 2.116335
v -46.39863 22.11288 1.890401
v 10.48867 -21.09044 20.37774
v 7.759665 -21.1039 18.39663
v 22.84696 24.41782 9.149696
v 23.16453 24.20827 8.858451
v 22.84847 23.93437 9.051631
v -22.875 22.27109 6.355484
v -23.83684 21.52907 6.170091
v -23.62515 22.32378 6.496432
v -24.54347 21.7319 5.728402
v -9.660709 -19.77661 19.51323
v -13.76059 -20.28429 19.76908
v 24.05454 16.10826 5.007931
v 34.82584 17.11078 4.373386
v 38.03895 14.10069 3.188124
v 37.09543 14.4017 3.563027
v 34.59223 16.84799 4.423351
v 34.63634 16.86089 4.385541
v 33.64754 16.83773 4.557605
v 19.92081 17.38263 3.647541
v 21.24897 16.27476 4.406126
v 40.76179 20.37015 1.438653
v 42.02761 20.88235 0.1347512
v 42.62397 20.83261 -0.2830134
v 40.78304 18.27283 -0.2548129
v 41.44787 17.47416 -0.0511694
v 42.28001 18.052 -1.172983
v 41.96417 19.26094 -0.0268953
v 41.90616 20.17051 0.4170812
v 42.60656 20.5079 -0.4722232
v 40.54096 19.43708 1.633987
v 18.49063 23.43095 8.111247
v 18.5463 22.62361 7.510695
v 21.18473 22.09846 5.201314
v 22.07909 22.7054 5.988714
v 18.32998 21.27592 5.884339
v 19.87274 23.26684 7.553376
v 19.82765 23.67938 8.067495
v 17.9601 20.92597 4.937757
v 18.55353 21.03184 5.031225
v 28.37155 24.37976 7.987591
v -27.8137 23.39298 6.745721
v -26.32693 22.69178 5.469475
v -26.47868 22.59961 5.567008
v -25.96885 22.43905 5.275892
v -26.86222 22.9475 5.736738
v 32.39833 25.08797 9.592237
v 33.19054 25.05229 9.137334
v 32.18374 25.49517 9.177803
v 32.28115 25.29243 9.187695
v 33.10362 24.75508 9.697225
v 32.94032 24.70062 9.433263
v 30.85078 25.2762 9.991254
v -22.88603 18.49779 3.48211
v -22.72686 18.98951 3.205115
v 28.18328 37.37027 17.55542
v 29.21279 37.20038 17.18709
v 28.81923 36.80143 17.1693
v 10.85022 84.4172 13.77708
v -26.30094 41.25075 19.75807
v -29.89111 26.95275 10.62974
v -32.61225 26.24569 9.901229
v -30.43893 26.8714 10.4753
v -32.35243 25.57573 9.188157
v -41.76363 24.30981 5.957076
v 38.81236 22.19633 5.505085
v 38.83218 22.12487 5.443755
v -36.11965 25.64997 9.785438
v -37.00676 25.27619 9.897652
v -34.74467 25.5507 9.742768
v -34.57534 25.42611 9.638232
v -35.99505 25.43526 10.06608
v 23.80971 38.06276 18.90505
v 24.28217 37.66381 18.41823
v 24.008 37.72367 18.65634
v 23.85242 38.20342 19.03867
v -36.10834 39.4407 16.40637
v -28.90272 14.69802 6.050017
v -27.04815 15.54571 5.559175
v -28.12151 15.78064 5.542937
v 24.89921 35.93031 17.26493
v 4.524378 -21.5362 18.36267
v -41.77739 24.41874 5.783256
v 23.58066 16.39095 4.776225
v -20.99766 18.5101 3.80631
v -21.52625 19.3479 3.780691
v -23.37559 19.59473 3.823357
v -22.79252 19.04229 3.458302
v -22.49293 19.24586 3.420029
v -21.82413 19.95661 5.037478
v -22.49674 19.58746 4.566041
v -22.03007 19.3709 3.620187
v -22.77498 18.881 3.327953
v -28.18619 23.18887 6.480962
v 29.24323 16.02579 5.374719
v -14.3643 -21.07164 18.07444
v -13.25926 -20.83651 18.08748
v -14.0422 -20.91168 18.26759
v 23.94974 16.76248 4.733932
v 25.51441 16.29371 5.063885
v 31.68556 16.75442 4.903379
v 30.02252 25.33057 9.810618
v -40.39032 24.74783 7.068653
v -37.93644 25.18922 8.7489
v -37.37789 25.31509 9.267296
v -39.52808 24.93054 7.660189
v -36.9937 25.3012 9.590301
v -37.1818 25.22564 9.860291
v -38.66597 25.04892 7.985414
v -39.96529 25.02739 8.045171
v -40.22166 24.91914 7.58124
v -41.09989 24.5958 6.640026
v -33.44487 25.13521 8.434879
v -36.29517 25.21601 8.793715
v -36.94431 24.895 7.853129
v 22.27738 16.4784 4.461111
v 9.382762 84.68001 13.83729

# 25996 faces
f 1 2 3
f 1 4 2
f 1 5 4
f 6 5 1
f 7 8 3
f 3 8 1
f 7 9 8
f 9 7 10
f 7 11 10
f 7 3 11
f 11 3 12
f 13 8 9
f 14 9 15
f 16 13 9
f 16 9 14
f 1 8 6
f 17 6 8
f 3 2 12
f 17 18 6
f 13 19 17
f 19 18 17
f 13 16 19
f 20 19 16
f 21 19 20
f 6 18 22
f 22 18 23
f 2 4 12
f 24 12 4
f 12 24 25
f 26 24 4
f 27 28 25
f 25 29 27
f 30 28 27
f 30 27 31
f 25 24 29
f 32 28 33
f 28 30 33
f 34 33 30
f 34 30 35
f 24 26 29
f 27 29 26
f 27 26 36
f 37 36 26
f 38 37 39
f 39 37 26
f 37 38 40
f 41 42 38
f 43 39 26
f 44 37 45
f 45 37 40
f 38 39 46
f 43 46 39
f 44 36 37
f 47 41 38
f 38 46 47
f 46 48 47
f 23 48 46
f 49 50 48
f 49 48 18
f 23 18 48
f 48 50 51
f 52 47 48
f 53 54 47
f 54 41 47
f 52 53 47
f 55 54 53
f 42 54 55
f 41 54 42
f 40 42 55
f 53 56 55
f 57 55 56
f 53 58 56
f 59 58 53
f 57 45 55
f 40 55 45
f 45 57 60
f 61 60 57
f 60 61 62
f 63 62 61
f 57 64 61
f 59 65 58
f 66 53 52
f 67 68 66
f 67 66 52
f 59 53 66
f 69 36 70
f 71 70 44
f 44 70 36
f 72 69 70
f 72 70 73
f 74 75 70
f 75 73 70
f 76 75 77
f 77 75 74
f 70 78 74
f 70 71 78
f 78 71 79
f 45 79 44
f 79 71 44
f 73 80 72
f 31 69 35
f 69 72 35
f 72 80 35
f 80 73 81
f 82 63 83
f 83 63 64
f 61 64 63
f 80 81 34
f 84 34 81
f 43 26 4
f 43 5 85
f 27 69 31
f 83 64 65
f 28 86 25
f 87 86 32
f 32 86 28
f 86 87 88
f 89 88 87
f 32 90 87
f 90 89 87
f 90 91 89
f 92 93 89
f 94 93 92
f 91 92 89
f 88 89 95
f 93 95 89
f 96 95 93
f 97 96 93
f 98 96 97
f 97 93 99
f 94 99 93
f 96 100 101
f 98 100 96
f 100 102 101
f 102 103 101
f 104 103 105
f 106 105 103
f 102 106 103
f 96 101 95
f 88 95 103
f 95 101 103
f 107 106 102
f 88 103 86
f 86 103 104
f 107 102 108
f 108 109 107
f 97 99 98
f 110 98 111
f 99 111 98
f 111 99 112
f 94 113 99
f 107 109 10
f 114 10 109
f 115 113 116
f 113 94 116
f 117 115 118
f 115 116 118
f 110 102 98
f 119 111 120
f 120 111 112
f 119 121 111
f 122 121 119
f 123 122 124
f 122 125 124
f 119 125 122
f 126 124 127
f 127 124 125
f 120 112 128
f 99 128 112
f 120 128 129
f 127 125 130
f 130 125 120
f 64 57 56
f 81 73 75
f 109 131 114
f 5 22 85
f 62 132 60
f 133 62 63
f 82 133 63
f 134 133 82
f 135 132 133
f 136 132 135
f 137 135 138
f 135 139 138
f 138 139 140
f 137 138 141
f 132 62 133
f 142 132 136
f 143 144 83
f 144 82 83
f 138 145 141
f 146 141 145
f 140 145 138
f 123 121 122
f 121 123 147
f 148 147 123
f 148 123 149
f 150 149 123
f 150 123 151
f 151 123 152
f 124 152 123
f 84 81 153
f 81 154 153
f 155 154 81
f 156 59 157
f 66 157 59
f 158 159 157
f 159 156 157
f 157 160 158
f 161 160 68
f 162 161 163
f 162 164 161
f 165 164 166
f 164 162 166
f 167 83 65
f 168 50 49
f 34 35 80
f 169 170 126
f 124 126 170
f 84 171 34
f 172 171 173
f 84 173 171
f 174 171 172
f 91 174 175
f 176 175 174
f 134 139 133
f 139 135 133
f 167 65 177
f 64 56 58
f 69 27 36
f 134 82 178
f 82 144 178
f 179 178 144
f 179 144 143
f 180 178 181
f 179 181 178
f 182 180 181
f 183 182 181
f 183 181 184
f 179 184 181
f 185 183 184
f 185 184 186
f 184 179 186
f 187 178 188
f 178 180 188
f 188 189 187
f 189 188 190
f 188 191 190
f 180 191 188
f 134 178 187
f 139 134 187
f 139 187 192
f 182 183 193
f 194 183 195
f 185 195 183
f 185 196 195
f 197 195 196
f 182 193 198
f 194 193 183
f 182 198 191
f 191 198 199
f 198 200 199
f 193 201 198
f 201 200 198
f 202 199 203
f 200 203 199
f 204 179 205
f 204 205 206
f 207 204 208
f 208 204 209
f 204 206 209
f 179 207 186
f 179 204 207
f 205 179 143
f 206 210 209
f 211 209 210
f 210 206 156
f 211 210 212
f 159 210 156
f 213 210 159
f 210 214 212
f 212 208 211
f 211 208 209
[truncated: 449,997 more chars]
