# Supplementary material for: Simulation of facial growth based on longitudinal data: Age progression and age regression between 7 and 17 years of age using 3D surface data
Source: PLoS One. 2019 Feb 22;14(2):e0212618. doi: 10.1371/journal.pone.0212618 (PMC6386244; doi:10.1371/journal.pone.0212618)
Supplement: S1 File — (ZIP) [file pone.0212618.s001.zip › F/17.obj]

# Generated in Morphome3cs 


# 13193 vetices
v 47.2624 -28.42977 -4.687773
v 46.40495 -27.83355 -3.433191
v 45.67509 -29.28217 -3.326836
v 47.48856 -25.65898 -3.674583
v 48.36808 -26.65868 -5.151835
v 48.65049 -28.01084 -6.198103
v 45.37503 -30.81846 -3.746672
v 46.8844 -30.68686 -5.418807
v 46.14294 -32.31739 -5.413637
v 44.49771 -31.90473 -3.358878
v 44.01482 -30.02572 -2.014866
v 44.46817 -26.61223 -1.041409
v 48.85895 -30.68414 -7.94223
v 47.40392 -33.23304 -7.48763
v 45.66067 -34.34139 -5.96323
v 48.84022 -33.05684 -9.335897
v 48.70088 -29.41877 -7.020182
v 50.46471 -27.78646 -8.605497
v 50.59848 -29.96462 -10.07146
v 49.83647 -32.19125 -10.2869
v 50.70452 -31.41569 -11.16579
v 49.28523 -26.43205 -6.239084
v 50.30857 -26.32299 -7.57989
v 45.76866 -25.23891 -1.717182
v 44.68093 -24.65228 -0.5162119
v 48.10687 -23.23737 -3.424253
v 46.56223 -20.79806 -1.032249
v 44.75463 -22.8953 -0.04619362
v 46.91541 -22.53034 -1.91325
v 44.22393 -20.01274 1.11083
v 45.74414 -19.44761 0.004208636
v 42.53259 -22.52891 1.781674
v 43.20066 -21.16035 1.621732
v 43.12557 -18.44847 2.181987
v 44.45641 -18.68154 1.180434
v 48.38888 -20.17398 -2.677972
v 48.93901 -20.65866 -3.421014
v 49.86289 -21.5428 -4.791691
v 48.87768 -23.25008 -4.283122
v 51.02055 -18.87354 -5.234017
v 51.02727 -21.6943 -6.358473
v 51.01492 -20.19954 -5.70242
v 48.54683 -24.89997 -4.585061
v 49.65972 -18.20844 -3.440254
v 50.82667 -17.92632 -4.703556
v 49.86044 -24.0614 -5.858638
v 51.45252 -23.06034 -7.564093
v 51.42693 -24.73882 -8.386481
v 51.72493 -28.08623 -10.7338
v 52.31343 -25.89197 -10.38705
v 52.90123 -24.18732 -10.36062
v 52.92146 -22.95862 -9.715007
v 53.14528 -20.36361 -8.796343
v 51.99776 -20.53072 -7.175525
v 52.24477 -18.75355 -6.801417
v 53.56488 -17.39928 -8.158379
v 52.53932 -16.88145 -6.526094
v 54.23188 -17.65385 -9.269492
v 55.5712 -18.58341 -11.97316
v 51.97786 -15.51321 -5.420275
v 53.14435 -14.92418 -6.708548
v 52.08529 -13.94998 -5.106547
v 53.32948 -13.34887 -6.506451
v 54.12196 -15.32958 -8.192801
v 55.32663 -16.92741 -10.70455
v 54.43739 -21.12372 -11.32041
v 53.88964 -23.56697 -11.729
v 54.92059 -22.72735 -13.09363
v 47.00264 -19.35643 -1.082168
v 48.28453 -17.27656 -1.791458
v 49.34863 -17.146 -2.827404
v 47.00277 -17.93022 -0.7498605
v 47.45449 -16.16743 -0.8365818
v 49.23804 -15.27253 -2.310773
v 47.68667 -15.06932 -0.8462335
v 46.98675 -14.3716 -0.1507081
v 48.56687 -14.00904 -1.455391
v 49.78792 -16.02235 -3.030021
v 50.48566 -16.36606 -3.902524
v 45.35729 -17.40113 0.6899878
v 44.83607 -15.88474 1.302211
v 54.60569 -11.19181 -7.670227
v 55.39242 -13.92085 -9.604472
v 42.3549 -17.40877 2.832965
v 49.232 -25.35565 -5.647743
v 42.81733 -24.95491 0.9025227
v 41.61323 -23.5612 2.14804
v 40.95908 -24.74964 2.279963
v 40.12573 -23.80754 3.065619
v 40.66464 -22.03798 3.142485
v 38.06891 -22.60311 4.512856
v 37.24063 -24.20112 4.63595
v 38.51588 -26.59645 3.302314
v 37.0017 -26.62548 4.178772
v 39.59007 -26.06432 2.801245
v 39.67479 -27.70568 2.252424
v 38.68539 -29.23939 2.373233
v 38.92709 -30.75784 1.676914
v 36.85133 -29.33165 3.430872
v 40.14892 -29.40119 1.346812
v 40.70712 -27.43754 1.635434
v 40.59589 -30.50106 0.5918754
v 41.89973 -27.91138 0.6025589
v 43.02423 -26.15837 0.3420646
v 43.42469 -27.58582 -0.5005882
v 42.08441 -29.61068 -0.1921517
v 42.698 -31.9276 -1.695862
v 41.20575 -32.73971 -0.7949857
v 42.40931 -33.53089 -2.176111
v 39.58504 -32.46713 0.5621929
v 36.623 -32.10799 2.564686
v 35.72882 -29.85082 3.84829
v 35.74824 -27.15686 4.670385
v 44.55935 -33.87747 -4.45329
v 34.68334 -26.95935 5.197662
v 35.58181 -25.90566 5.062017
v 33.85629 -27.66357 5.36009
v 33.79579 -25.50964 5.916084
v 34.81373 -32.26968 3.495854
v 34.05442 -30.53544 4.442503
v 36.33427 -33.73193 2.097831
v 34.92373 -33.82404 2.857853
v 35.6359 -36.01985 1.600078
v 33.74797 -35.02551 3.020164
v 33.68393 -32.28391 4.029446
v 32.2263 -35.5905 3.624415
v 32.12049 -32.93739 4.515141
v 34.93559 -29.27367 4.435711
v 33.12175 -29.18446 5.258012
v 31.43516 -31.30717 5.281631
v 42.85322 -35.29617 -3.474762
v 51.16923 -14.1706 -4.132029
v 52.52106 -12.20466 -5.249206
v 54.62463 -9.382353 -7.343501
v 51.5012 -10.62932 -3.85196
v 50.28215 -12.41462 -2.864301
v 50.26227 -10.78749 -2.629123
v 51.28279 -9.168324 -3.431597
v 53.12582 -9.055182 -5.415454
v 50.83032 -7.294626 -2.820501
v 49.99883 -9.678596 -2.247444
v 50.03246 -14.04281 -2.880961
v 55.95343 -12.77774 -10.10153
v 55.96249 -11.34318 -9.71385
v 50.12089 -8.015837 -2.197174
v 48.89881 -7.902122 -1.126742
v 38.01483 -33.18318 1.300801
v 38.7567 -35.27935 -0.09036741
v 36.80653 -36.46439 0.6749539
v 37.13375 -37.68906 -0.07868834
v 35.7953 -37.53726 0.8644955
v 34.34769 -37.0354 1.94587
v 42.30723 -15.72875 3.022442
v 43.00465 -14.7393 2.657192
v 44.59678 -14.84978 1.578876
v 56.38207 -18.42326 -13.39959
v 55.69233 -20.30641 -13.12163
v 56.74215 -20.57195 -15.43579
v 56.89947 -19.18867 -14.90845
v 56.3184 -21.97246 -15.40804
v 55.02956 -23.80456 -13.99712
v 53.98582 -26.15881 -13.49117
v 54.15467 -24.5467 -12.80384
v 56.02791 -24.35028 -16.39065
v 56.06408 -25.73243 -17.43568
v 55.25509 -26.29943 -16.10611
v 56.18175 -15.45921 -11.55487
v 52.98725 -27.59476 -12.57771
v 31.50124 -36.87915 3.564094
v 32.82761 -36.64573 2.947029
v 41.91883 -19.92811 2.729681
v 39.50529 -18.57377 4.388334
v 40.89547 -17.66818 3.696615
v 39.58832 -21.13383 3.967095
v 38.41817 -20.90923 4.632242
v 37.87672 -18.793 5.184945
v 56.11122 -16.73409 -12.01513
v 56.11956 -9.157946 -9.440639
v 57.17622 -11.48251 -11.78874
v 56.87543 -7.417439 -10.26988
v 57.80767 -7.972733 -11.92925
v 58.04749 -6.201247 -12.06474
v 58.66902 -7.418096 -13.42943
v 58.07793 -9.258952 -12.73321
v 58.81697 -9.674527 -14.30203
v 58.16551 -10.92611 -13.40568
v 54.8484 -7.058537 -7.318168
v 56.32999 -6.05291 -9.273084
v 55.42321 -4.791428 -7.919349
v 56.97083 -4.645566 -10.15816
v 57.69563 -5.44338 -11.37637
v 52.93334 -6.310938 -4.926536
v 59.54814 -5.264194 -14.83824
v 59.82667 -6.929201 -15.73743
v 59.59088 -8.873322 -15.74409
v 58.92646 -10.89784 -14.99197
v 60.0542 -10.9353 -17.75545
v 58.64166 -4.533331 -12.95149
v 58.24608 -2.830137 -12.18865
v 59.39691 -2.867326 -14.29516
v 60.2117 -3.148894 -15.98281
v 58.24284 -0.514753 -12.29391
v 59.13419 -1.679495 -13.79554
v 57.7161 -14.07578 -13.85449
v 56.71413 -14.56931 -12.1517
v 57.23536 -15.96394 -13.79799
v 58.34473 -12.04816 -14.23835
v 59.28188 -14.26332 -17.53649
v 58.30165 -14.73643 -15.4596
v 57.73685 -17.54197 -15.7256
v 58.80461 -15.40205 -16.98319
v 59.40085 -16.75345 -19.46238
v 58.19439 -20.139 -18.58994
v 58.80206 -18.3839 -18.95499
v 54.07338 -5.273698 -6.205213
v 52.60422 -3.836058 -4.538277
v 54.13659 -3.425264 -6.290593
v 34.871 -23.67459 5.842803
v 60.32063 -15.50099 -21.39884
v 60.50594 -13.67277 -20.6496
v 59.87507 -17.33325 -21.37423
v 49.4918 -6.292379 -1.56751
v 51.17922 -5.323227 -3.084567
v 51.59644 -3.396694 -3.518135
v 50.03279 -2.801669 -2.191192
v 50.62599 -1.422872 -2.881572
v 52.61696 -1.392312 -4.780577
v 49.10118 -1.302677 -1.649124
v 49.29204 -3.733721 -1.49569
v 47.91336 -7.580343 -0.3545635
v 47.2104 -5.905503 0.1734413
v 47.41864 -3.979795 -0.09113094
v 48.49532 -2.485039 -0.9932072
v 47.51144 -9.958219 -0.1991965
v 46.1464 -7.648035 0.8544888
v 44.56965 -8.383569 1.833794
v 45.28035 -9.467407 1.373814
v 46.48035 -12.08669 0.4573778
v 48.91817 -11.1156 -1.426376
v 46.96311 -13.12971 0.002590091
v 49.10246 -12.25611 -1.719306
v 45.47159 -6.546298 1.306383
v 60.38238 -8.000342 -17.41232
v 61.2974 -8.289041 -20.08284
v 60.80027 -9.509106 -19.15553
v 61.32764 -9.763462 -20.91567
v 60.76219 -11.0209 -19.82936
v 61.22633 -6.925933 -19.3178
v 62.1557 -6.937715 -22.2304
v 62.16288 -7.92649 -22.79659
v 61.81567 -9.922861 -22.74274
v 53.13049 -25.34369 -11.45136
v 53.79154 -28.45688 -14.64211
v 52.51076 -28.91577 -12.58281
v 50.43219 -14.9912 -3.493257
v 42.05196 -37.09327 -3.6914
v 42.64748 -38.86661 -5.242629
v 44.61587 -37.34072 -6.514287
v 44.80162 -38.14973 -7.237835
v 42.83593 -40.52063 -6.417765
v 43.411 -41.34439 -7.5865
v 41.10289 -41.34814 -5.126142
v 41.85213 -42.79199 -6.737504
v 39.14064 -43.77345 -4.676662
v 40.10115 -41.82552 -4.459985
v 43.1483 -42.70464 -8.155373
v 42.28567 -43.86568 -7.896314
v 44.30197 -41.54169 -8.790772
v 38.43813 -41.49854 -2.89114
v 36.9823 -43.21497 -2.618137
v 40.28155 -44.93443 -6.375995
v 40.22315 -39.97826 -3.574661
v 39.47652 -38.83525 -2.36378
v 37.53573 -40.41998 -1.678197
v 36.57367 -41.57241 -1.540648
v 36.76263 -40.03726 -0.9433066
v 36.12364 -39.25189 -0.1355966
v 39.06694 -38.16958 -1.693053
v 39.8995 -37.22276 -1.871711
v 41.28402 -38.50002 -3.731684
v 40.23665 -35.467 -1.272056
v 38.04956 -37.36285 -0.5502564
v 39.91113 -33.90874 -0.3037522
v 37.92712 -46.47396 -5.083288
v 36.68972 -45.54319 -3.560647
v 45.88284 -35.00542 -6.618938
v 47.01786 -35.20728 -8.199588
v 45.67209 -38.33742 -8.417851
v 46.90452 -37.13103 -9.291366
v 59.47349 -12.75103 -17.17865
v 59.1011 -0.18072 -13.80062
v 57.18121 -1.341628 -10.53213
v 56.68504 0.007658891 -9.959233
v 49.40744 -13.28818 -2.125623
v 61.20189 -11.70615 -21.67591
v 62.14872 -10.2883 -24.33925
v 62.4314 -11.34767 -26.5149
v 61.91871 -11.74261 -24.47482
v 61.85757 -13.16558 -25.49273
v 60.7886 -5.82251 -17.78604
v 61.83762 -5.324316 -20.57552
v 60.92713 -2.537596 -17.54211
v 61.9718 -3.013615 -20.34968
v 51.37409 -30.47626 -11.66667
v 56.2799 -2.817897 -9.096264
v 52.55156 1.018556 -5.186814
v 45.49945 -13.44774 1.062426
v 41.51461 -16.25856 3.45841
v 45.54609 -12.15936 1.112333
v 55.17427 -27.94418 -17.10801
v 57.19757 -23.9531 -18.84588
v 47.90525 -34.81426 -9.166866
v 38.48815 -15.35944 5.083326
v 39.22741 -16.43023 4.69465
v 36.40534 -19.04105 5.86102
v 34.92962 -17.37192 6.583367
v 36.20131 -16.09681 6.104586
v 35.02082 -18.93962 6.46485
v 35.9595 -14.79463 6.179297
v 34.35184 -15.91375 6.834849
v 34.82077 -20.31487 6.404977
v 32.90179 -19.23631 7.236936
v 37.1907 -14.83153 5.669674
v 33.48074 -14.66689 7.096386
v 35.94415 -11.71126 5.98234
v 32.7338 -11.53894 7.045235
v 32.93839 -13.51652 7.206309
v 34.8131 -11.363 6.340331
v 49.67798 -0.02885257 -2.34871
v 49.48117 1.816145 -2.662816
v 50.09849 2.8192 -3.462086
v 51.40068 1.634566 -4.230007
v 48.45984 3.399653 -2.39346
v 48.44526 1.012525 -1.687531
v 48.82886 5.873307 -3.484203
v 47.92751 3.869375 -2.154765
v 50.02814 4.578717 -3.988004
v 50.64951 -33.06351 -12.17732
v 49.89095 -34.15722 -11.69031
v 48.28505 -35.90236 -10.44289
v 51.07659 -34.30504 -13.77502
v 50.07879 -36.22627 -13.42698
v 49.17241 -35.90931 -11.77567
v 51.51142 -31.56927 -12.61953
v 52.42657 -31.96399 -14.4692
v 52.25633 -30.96684 -13.4804
v 52.24027 -33.30138 -15.10829
v 52.08241 -30.11415 -12.62389
v 53.05435 -29.88468 -14.18987
v 53.46206 -30.4346 -15.37333
v 53.37741 -31.68553 -16.14409
v 54.1862 -29.3358 -16.03764
v 54.11216 -30.89848 -17.04821
v 52.91441 -33.05403 -16.25529
v 51.09352 -36.93235 -15.70617
v 50.01079 -37.59189 -14.30103
v 50.60909 -39.54185 -16.84957
v 51.58167 -37.72469 -17.22704
v 49.85701 -39.00398 -15.12313
v 49.11098 -38.08941 -13.22533
v 48.71816 -41.16754 -14.8782
v 48.68126 -39.60786 -13.64933
v 47.87598 -41.64223 -13.8961
v 47.77715 -39.43433 -12.16864
v 49.68687 -41.1899 -16.50257
v 46.8957 -41.89507 -12.62444
v 46.1077 -44.08916 -13.04832
v 46.5731 -45.21349 -14.60579
v 45.65676 -42.29808 -11.10837
v 45.24718 -44.04895 -11.77314
v 48.80787 -43.07269 -16.4817
v 47.43363 -45.35226 -16.06823
v 46.10661 -39.51177 -9.793213
v 47.3508 -38.13444 -10.61238
v 53.76882 -32.41806 -17.49763
v 54.43441 -31.64321 -18.32088
v 53.90943 -33.43566 -18.57818
v 48.57714 -37.36348 -11.8797
v 54.7726 -29.847 -17.65159
v 55.48239 -29.76349 -19.24216
v 55.32894 -30.79403 -19.68731
v 55.30201 -28.96636 -18.16507
v 44.64547 -40.11027 -8.265654
v 44.56701 -45.36322 -11.80069
v 49.34674 -44.19883 -18.28204
v 48.83869 -46.52938 -19.34444
v 47.62368 -46.87438 -17.61462
v 49.93798 -45.36133 -20.28242
v 49.35723 -47.34984 -20.94583
v 48.12831 -48.19893 -19.54948
v 48.96537 -49.43173 -22.1146
v 50.08945 -47.54872 -22.5149
v 51.36815 -44.67607 -22.47333
v 44.69144 -43.45202 -10.58684
v 44.45191 -42.21724 -9.422251
v 44.03765 -44.79327 -10.64491
v 43.53537 -44.16225 -9.565114
v 42.64108 -44.82662 -8.92733
v 43.09228 -46.50099 -10.65419
v 41.55448 -44.77221 -7.65442
v 40.15111 -46.00908 -6.880553
v 40.88922 -47.48764 -8.625945
v 39.18275 -46.82491 -6.43724
v 56.26143 -29.84278 -21.21298
v 57.00514 -28.02432 -21.71916
v 55.91266 -27.85779 -18.73684
v 56.83451 -27.04467 -20.38405
v 57.01468 -25.75165 -19.81979
v 54.89012 -32.10697 -19.672
v 55.56687 -31.81372 -21.08565
v 55.78361 -32.59608 -22.33586
v 54.76632 -33.43858 -20.47408
v 54.58205 -35.1898 -21.57832
v 55.45996 -34.5294 -23.1443
v 31.86969 -12.66261 7.46743
v 33.69797 -10.06955 6.525373
v 36.84761 -20.08776 5.535497
v 36.89531 -21.38424 5.32056
v 35.6343 -21.83313 5.837738
v 32.96302 -22.43722 6.816841
v 32.79314 -20.90877 7.098772
v 47.03693 2.740539 -1.212409
v 46.98833 3.946659 -1.540508
v 47.57522 4.790511 -2.185239
v 60.54185 -1.187665 -16.58156
v 61.41613 -0.7555341 -18.58329
v 60.82243 1.868271 -17.30547
v 60.28263 0.2893767 -16.0863
v 61.45717 1.485142 -18.71704
v 61.9124 0.5440209 -19.80849
v 41.02384 -13.63629 3.833333
v 42.56948 -12.72893 2.974119
v 61.89277 -1.340834 -19.89188
v 36.03966 -43.26186 -1.957164
v 35.11503 -41.75032 -0.6078275
v 33.93253 -41.15245 0.4657089
v 34.93895 -39.08657 0.732254
v 32.35592 -39.91422 1.992283
v 33.55463 -38.83268 1.688274
v 32.97419 -42.57756 0.459429
v 31.10699 -42.14159 1.799405
v 30.9142 -40.89037 2.445607
v 51.88378 -35.05403 -15.7275
v 52.42419 -36.16084 -17.64807
v 40.89634 -11.91299 3.882002
v 44.03718 -13.45033 2.065678
v 41.72056 -10.34783 3.415416
v 59.8022 0.5471502 -15.1598
v 59.88824 -1.439113 -15.25666
v 56.08868 -33.5458 -23.99113
v 55.57061 -35.39165 -24.15663
v 55.16864 -37.27785 -24.74664
v 54.79794 -36.65418 -23.2816
v 56.62172 -34.03808 -25.93063
v 56.17596 -35.96751 -26.37863
v 53.49553 -38.09951 -21.46178
v 53.94363 -38.99667 -23.24571
v 53.45092 -36.20544 -19.81949
v 56.94276 -31.00642 -24.1834
v 57.08153 -32.88037 -26.29482
v 43.83784 -6.902081 2.220024
v 43.23613 -8.471592 2.576073
v 46.0306 -4.478015 0.8484842
v 46.56224 -2.76845 0.328464
v 44.29507 -5.027067 1.885433
v 45.16786 -3.328221 1.217621
v 43.84 -3.631238 1.976484
v 30.59464 -32.52874 5.256149
v 39.9867 -9.466189 4.155727
v 39.37796 -11.82622 4.601604
v 31.54426 -29.84397 5.661345
v 31.40798 -28.39179 6.065522
v 38.07078 -12.21452 5.19162
v 37.89325 -10.61934 5.122865
v 38.45702 -9.614255 4.809302
v 37.65454 -13.83316 5.446378
v 39.9292 -15.12561 4.38487
v 57.39445 -27.22708 -22.1235
v 57.91558 -25.12213 -21.79191
v 58.76779 -24.90032 -24.45386
v 58.61411 -26.07484 -25.05828
v 58.58308 -27.38335 -26.22534
v 57.64981 -28.10834 -23.75566
v 59.39813 -25.06992 -27.08155
v 59.11893 -26.57964 -27.52378
v 43.5919 -10.68567 2.38826
v 41.64891 -8.341398 3.3484
v 55.21726 -1.642513 -7.753476
v 53.51089 -0.4948449 -5.885031
v 53.52534 -2.159699 -5.677808
v 53.94467 0.6845147 -6.593144
v 38.85428 -8.236757 4.500216
v 59.08379 1.489353 -13.94658
v 57.82898 3.106509 -12.22637
v 58.94632 3.744902 -14.1307
v 56.76251 1.328078 -10.31282
v 57.14456 3.887697 -11.44125
v 58.26578 4.969034 -13.32495
v 59.98468 4.143 -16.00537
v 59.24375 5.771716 -15.06987
v 60.19562 5.728875 -16.68889
v 60.88871 3.60573 -17.65963
v 57.66472 6.724963 -12.92176
v 61.55504 3.669932 -19.10299
v 55.6962 2.506314 -9.137834
v 55.74456 4.443108 -9.749727
v 55.2837 0.6977254 -8.202811
v 53.71518 2.197533 -6.699944
v 53.29931 3.219151 -6.546763
v 52.66312 5.232642 -6.58723
v 54.89008 5.941411 -9.223562
v 51.50732 3.749358 -4.976678
v 58.47576 8.038615 -14.45119
v 59.8227 7.088569 -16.2972
v 59.87779 9.939713 -16.99047
v 57.26853 10.62508 -13.48508
v 56.50054 7.850155 -11.74067
v 56.48124 10.14657 -12.42171
v 58.5057 10.79683 -15.10881
v 57.69122 12.92471 -14.46937
v 58.53596 13.06076 -15.59696
v 60.56894 9.360421 -18.05285
v 56.6391 12.70268 -13.20025
v 58.43557 14.9573 -15.74254
v 59.2177 14.11162 -16.80774
v 59.10111 15.02985 -16.76074
v 60.23752 14.54869 -18.39542
v 59.90557 12.72273 -17.5391
v 40.134 -6.136361 3.817152
v 42.43462 -5.662265 2.832622
v 60.26839 -12.56481 -19.23074
v 62.87748 -8.24722 -26.03739
v 62.65461 -9.957898 -26.34456
v 63.0223 -10.11289 -28.64559
v 63.41504 -8.186991 -28.92531
v 63.22883 -10.02778 -29.86678
v 62.60022 -12.1966 -28.63638
v 47.19291 -49.92267 -19.50398
v 46.42381 -48.73108 -17.25315
v 46.60669 -46.89138 -16.01939
v 45.60215 -50.48956 -17.46951
v 45.25653 -49.00608 -15.67703
v 45.65028 -52.45226 -19.25115
v 47.18977 -51.33793 -20.73928
v 44.26894 -53.40086 -17.99968
v 44.50544 -51.46869 -16.66085
v 44.83642 -54.73044 -20.17577
v 43.03793 -55.43888 -18.09733
v 42.53939 -53.83615 -15.85662
v 43.55365 -51.83803 -15.57374
v 41.53197 -52.82597 -13.57325
v 41.5907 -54.7606 -15.34935
v 42.36206 -51.2625 -13.43267
v 40.33065 -55.01217 -13.87629
v 39.63605 -53.64772 -11.84016
v 38.21503 -55.34249 -11.55259
v 40.26349 -56.47311 -15.13218
v 41.33068 -56.18967 -16.32925
v 41.71292 -57.29671 -17.97144
v 40.45439 -51.44249 -11.04252
v 40.76004 -50.14231 -10.4114
v 43.32323 -48.6706 -12.61097
v 43.32001 -49.86099 -13.56975
v 38.91108 -57.59202 -14.43626
v 36.65932 -59.18922 -13.19776
v 36.29343 -58.01166 -11.75721
v 36.9705 -55.70007 -10.49388
v 45.70362 -47.05452 -14.74375
v 44.17014 -49.35706 -14.3767
v 45.24214 -46.40765 -13.56301
v 44.64822 -46.24083 -12.58793
v 43.11192 -56.4666 -19.22844
v 40.72244 -59.09387 -18.3348
v 42.75308 -58.23568 -20.47803
v 41.24323 -59.49205 -19.52554
v 39.06309 -60.60134 -17.54402
v 39.29956 -59.2223 -16.50912
v 39.80523 -61.67474 -19.7311
v 42.42113 -59.49139 -21.37236
v 40.7449 -61.04953 -20.48524
v 40.79265 -62.427 -22.17432
v 39.69936 -63.52827 -21.71386
v 42.34728 -60.3614 -22.28596
v 38.93531 -53.14383 -10.59168
v 36.64015 -54.99577 -9.564653
v 39.29528 -51.51293 -9.742506
v 34.67327 -57.10326 -9.384135
v 35.16926 -55.07637 -8.263146
v 36.44494 -53.42779 -8.153071
v 34.84362 -56.18254 -8.806907
v 34.3581 -55.70503 -8.028489
v 35.39104 -57.67734 -10.54015
v 34.94112 -59.4241 -11.54259
v 33.42228 -59.12716 -9.864326
v 33.53337 -58.16486 -9.217366
v 33.72125 -56.95462 -8.424628
v 43.56848 -50.85853 -14.77585
v 55.09291 7.728892 -10.07096
v 55.46601 9.312101 -11.01593
v 30.59558 -43.70812 1.371253
v 29.59643 -42.25859 2.620422
v 30.41978 -42.86715 1.865392
v 29.46249 -44.0117 1.788247
v 29.41312 -40.71955 3.368439
v 27.59271 -41.70117 3.870147
v 30.15721 -39.71926 3.320674
v 28.98101 -39.97224 3.888644
v 28.31589 -38.09695 4.82232
v 29.43221 -38.63633 4.09239
v 27.34751 -43.27839 3.134773
v 26.6306 -43.34866 3.403347
v 27.95695 -40.44876 4.235476
v 27.83816 -39.17781 4.757063
v 39.98219 -16.8508 4.270316
v 52.37741 -37.4428 -18.5735
v 32.442 -25.2716 6.470323
v 57.15063 14.32915 -14.04224
v 55.91287 15.45683 -12.75651
v 57.25602 17.29073 -14.37068
v 57.5577 15.43238 -14.64823
v 58.08251 16.63249 -15.41893
v 55.50446 17.15422 -12.28212
v 56.85171 17.9836 -13.84489
v 54.66743 14.78734 -11.42304
v 54.23019 17.20859 -10.88994
v 53.9704 14.72328 -10.7258
v 53.26575 17.2559 -9.892824
v 54.92432 18.17336 -11.51259
v 55.70449 12.89931 -12.21737
v 53.80838 18.79399 -10.10196
v 55.07545 19.85559 -11.34945
v 53.81439 20.9897 -9.36757
v 52.15083 16.6958 -8.874642
v 51.87768 18.91408 -7.948578
v 50.28921 16.65996 -7.167898
v 50.62041 19.49067 -6.334106
v 48.93323 18.62104 -5.266538
v 49.71016 19.46346 -5.489574
v 51.42086 21.0604 -6.27747
v 49.15923 20.52695 -4.249644
v 51.12724 23.53551 -4.154168
v 52.44706 22.96402 -6.383575
v 52.69924 20.89656 -7.979537
v 53.47138 22.27653 -8.272672
v 49.97019 21.36194 -4.396334
v 52.46078 24.29589 -5.46822
v 52.75113 25.65416 -4.949299
v 53.66663 24.92814 -6.960879
v 49.29129 22.30297 -2.948252
v 49.25608 26.05481 0.1066406
v 49.93549 24.45392 -1.88324
v 51.48243 24.9871 -3.505149
v 48.37952 23.11345 -1.39324
v 47.97423 24.30631 0.04853381
v 54.39692 23.92051 -8.769793
v 51.95251 26.44939 -3.11506
v 54.56498 28.20519 -6.645977
v 53.44092 27.57178 -4.83304
v 55.18662 24.8019 -9.619598
v 54.98431 22.52011 -10.31992
v 51.1024 27.2691 -1.312899
v 47.69659 25.5743 1.306681
v 48.59163 27.43348 1.802859
v 46.74115 27.34565 3.487685
v 46.16089 25.99667 2.941253
v 46.08163 25.061 2.233392
v 47.24264 22.80331 -0.7209075
v 46.40216 23.7526 0.8105334
v 51.05933 28.51224 -0.4562021
v 49.1302 28.96104 2.203836
v 50.64228 29.56995 0.7302305
v 46.03795 22.94648 0.2673714
v 46.78312 22.20404 -0.9752596
v 45.2271 22.94717 0.8783142
v 45.9044 22.07512 -0.4885428
v 45.5718 23.43098 1.123394
v 47.25174 28.92496 4.081736
v 45.68188 27.34291 4.320641
v 45.48806 29.14098 5.685765
v 43.98849 26.57032 5.002573
v 44.61357 28.28925 5.775253
v 42.57257 27.18917 6.353666
v 42.01557 28.39054 7.490728
v 47.70394 21.81357 -2.000429
v 46.37152 21.37273 -1.409484
v 48.30069 29.94067 3.640801
v 45.31415 23.96302 1.815912
v 54.77928 27.07788 -7.686594
v 52.35588 28.04492 -2.638248
v 53.06157 29.54635 -2.983397
v 52.75155 30.46709 -2.009547
v 55.17262 26.5772 -8.700699
v 44.83255 23.54452 1.788998
v 54.00769 31.38363 -4.035634
v 54.50771 29.67413 -5.829516
v 54.41553 30.86114 -5.134491
v 47.47023 30.42169 4.704531
v 43.20638 25.89851 5.038524
v 43.62299 25.16043 4.121692
v 44.72274 25.61357 3.708325
v 42.13942 24.79855 5.134719
v 42.94461 24.48206 4.270558
v 44.881 32.20549 7.59648
v 43.87886 30.33418 7.485032
v 44.46709 24.46295 3.001132
v 55.33974 28.69415 -8.132371
v 55.90689 27.86161 -9.720272
v 56.12079 26.48897 -10.68645
v 55.6687 30.0959 -8.343856
v 56.01684 29.49377 -9.368367
v 46.16974 30.34994 5.807604
v 46.7431 31.8794 5.966651
v 46.45241 32.9817 6.634245
v 45.59254 33.76287 7.546213
v 47.26717 33.28526 5.952393
v 41.29607 30.04009 8.840857
v 42.86523 30.83739 8.375931
v 48.00571 32.67701 5.042673
v 48.40372 31.52378 4.25009
v 43.652 32.23396 8.47185
v 44.83466 33.02971 7.910044
v 44.19493 33.77591 8.623696
v 52.89306 14.63991 -9.712966
v 51.56437 15.22265 -8.486012
v 52.02619 13.27763 -8.739498
v 53.17144 12.91749 -9.721075
v 50.76214 14.00883 -7.694955
v 49.20111 16.23159 -6.310166
v 49.34581 17.46479 -6.108568
v 44.45783 34.92035 8.789515
v 44.87351 34.65932 8.362593
v 50.14728 30.61506 1.871186
v 49.34715 30.18995 2.626975
v 40.98672 27.46296 7.464433
v 49.07155 33.42264 4.125038
v 48.29219 33.43193 4.957094
v 56.08724 24.70007 -11.26035
v 57.22119 26.28681 -12.96009
v 57.21643 28.42879 -12.47599
v 55.78573 22.84439 -11.4322
v 56.89565 23.91971 -12.95115
v 56.44242 21.83268 -12.72665
v 56.0388 19.83802 -12.59691
v 57.87367 20.85712 -15.09451
v 57.99047 18.49 -15.36485
v 58.91008 19.92944 -16.76774
v 58.92049 16.88119 -16.70894
v 58.83783 23.50547 -16.54333
v 59.0789 22.46246 -17.03944
v 59.73044 22.02463 -18.22285
v 58.08934 22.91861 -15.24104
v 58.39202 24.34631 -15.61731
v 57.93545 24.82383 -14.67609
v 57.28859 23.19619 -13.79559
v 58.58921 25.33026 -15.91137
v 59.34669 24.45008 -17.5383
v 56.54828 30.7234 -10.3768
v 48.42147 17.77003 -5.218521
v 48.40247 16.63379 -5.535678
v 48.44954 15.55947 -5.747132
v 47.29262 16.89855 -4.552409
v 47.48643 17.66975 -4.506269
v 46.66832 17.66402 -3.898863
v 47.17973 18.84325 -3.857967
v 48.21635 19.07968 -4.450395
v 48.0897 20.58636 -3.363748
v 40.00333 27.03666 7.660931
v 39.45204 28.87682 9.076421
v 41.00307 26.17669 6.654251
v 40.40841 25.50429 6.569829
v 39.54795 25.50913 7.50111
v 38.46412 26.20721 8.381803
v 39.49528 24.86822 7.030919
v 38.89608 25.22231 7.826423
v 38.1519 25.50661 8.245919
v 40.79859 24.56185 5.962702
v 39.02898 24.22962 6.271725
v 37.99445 25.03281 7.885814
v 36.99497 27.51054 9.373575
v 38.57125 27.80123 8.861172
v 38.10461 29.20143 9.906448
v 39.65676 30.17392 9.724663
v 39.10672 30.51622 10.14052
v 41.37904 24.73738 5.696683
v 41.79917 31.45441 9.258015
v 42.48442 32.5693 9.345751
v 53.84329 13.05291 -10.39774
v 54.3306 13.91793 -10.99926
v 49.73901 31.58815 2.783455
v 59.59782 19.42269 -17.86484
v 59.86978 17.1349 -18.12178
v 60.44721 17.89601 -19.20218
v 61.26509 19.58695 -20.99533
v 61.55868 17.92422 -21.34477
v 60.80795 16.39091 -19.63785
v 61.13107 15.43698 -20.09163
v 51.07835 31.05676 0.8684589
v 51.93784 31.75443 -0.1270293
v 46.95618 34.41076 6.55341
v 47.29547 34.67596 6.274941
v 47.69425 34.00768 5.708413
v 54.70456 12.56633 -11.15647
v 54.89402 10.56293 -10.77671
v 53.58641 11.6331 -9.797562
v 44.12411 22.15971 0.8515711
v 43.8886 23.11805 2.278781
v 43.94024 23.83212 2.846603
v 62.19057 21.23838 -23.31046
v 62.0267 19.61165 -22.63531
v 60.79092 21.99007 -20.31908
v 61.41784 22.9698 -21.83876
v 60.29326 23.57701 -19.42184
v 40.58344 30.8733 9.63041
v 57.84186 28.28736 -13.90084
v 50.65193 11.9424 -7.131821
v 52.44225 11.377 -8.632251
v 53.75301 8.757913 -8.995378
v 52.26273 9.584705 -7.841812
v 51.58582 8.800714 -6.90995
v 53.66801 7.107871 -8.29361
v 33.6111 -60.74595 -11.29959
v 30.56398 -61.05435 -8.831099
v 31.71844 -62.56533 -10.89767
v 31.60131 -58.44491 -7.902302
v 29.70822 -59.965 -7.478364
v 31.70594 -56.92216 -6.94014
v 32.52416 -57.72527 -8.076218
v 34.46561 -61.31413 -12.61799
v 33.08619 -62.16348 -11.88609
v 35.47892 -62.16439 -14.48569
v 33.17068 -64.63026 -13.98084
v 32.09019 -64.15649 -12.42606
v 32.24053 -66.33661 -14.28252
v 30.81461 -64.35124 -11.28932
v 29.97176 -66.46735 -11.86324
v 29.31734 -63.72091 -9.450585
v 28.23602 -66.10374 -9.859855
v 26.86996 -66.23326 -8.635069
v 28.86752 -62.71246 -8.447895
v 28.43638 -67.95612 -11.19023
v 25.60507 -65.52912 -7.133103
v 25.15089 -67.43073 -7.586346
v 24.09245 -66.43124 -6.193458
v 24.83042 -64.52467 -6.007152
v 23.4098 -68.58601 -6.439987
v 25.29099 -70.2281 -9.115174
v 26.39488 -69.62072 -9.992278
v 22.24466 -67.33261 -4.893969
v 21.42944 -69.94095 -5.047194
v 22.32842 -70.22964 -6.034206
v 23.78913 -70.12997 -7.46621
v 20.63705 -72.25489 -5.094026
v 21.27489 -72.91873 -6.034283
v 20.33086 -69.34669 -3.85234
v 20.01253 -70.51205 -3.929722
v 20.57603 -67.49927 -3.524371
v 23.43911 -72.04442 -8.011489
v 23.40154 -65.64112 -5.247678
v 21.06249 -65.71025 -3.298758
v 23.61194 -64.13412 -4.804557
v 27.00156 -61.74454 -6.399616
v 27.44799 -63.12971 -7.499557
v 28.80606 -60.45459 -7.07318
v 19.48362 -71.77082 -3.816771
v 18.72036 -73.26859 -3.566633
v 20.20651 -74.30043 -5.520164
v 34.41732 -63.99461 -14.85473
v 30.76335 -67.82674 -13.77573
v 31.68234 -68.51334 -15.47499
v 29.83761 -69.98756 -14.43198
v 31.84076 -69.93861 -17.10764
v 20.86378 -75.34907 -6.815615
v 22.99093 -74.38104 -8.839024
v 24.79615 -72.22294 -9.681849
v 24.12323 -73.62997 -9.796792
v 24.63136 -74.31177 -10.97681
v 23.54849 -75.23746 -10.20621
v 21.94184 -76.75554 -9.225699
v 20.76977 -77.31858 -8.129986
v 23.91386 -62.68694 -4.399225
v 25.23518 -61.3811 -4.835102
v 26.6461 -60.62927 -5.543517
v 27.83387 -60.27645 -6.230062
v 26.94371 -59.44434 -5.157129
v 23.58405 -61.28109 -3.509356
v 24.21153 -60.02407 -3.416802
v 23.09143 -59.48972 -2.353301
v 25.5594 -58.91646 -3.881281
v 26.58956 -58.02005 -4.20474
v 24.65894 -58.04932 -2.886737
v 22.66839 -63.70463 -3.824853
v 21.29639 -63.3834 -2.601766
v 22.08601 -61.55698 -2.463688
v 20.77403 -64.31187 -2.52705
v 19.81913 -64.24509 -1.739069
v 19.11304 -62.51245 -0.5784149
v 21.06603 -60.30344 -1.130647
v 21.03309 -58.01355 -0.2331845
v 19.76958 -60.0877 -0.05470281
v 18.63711 -61.95943 0.006579425
v 18.45939 -64.50114 -0.8007191
v 18.71557 -66.35846 -1.639143
v 17.32162 -65.71054 -0.3737369
v 17.28716 -64.10126 0.2066518
v 17.1939 -67.73277 -0.8107298
v 16.50113 -64.93713 0.4814377
v 15.61168 -64.04617 1.372846
v 15.78355 -62.52402 1.813547
v 17.52248 -62.50743 0.6297191
v 16.72167 -61.52026 1.598186
v 23.16706 -57.53961 -1.624598
v 15.96498 -67.1282 0.2423798
v 22.41426 -56.49804 -0.7139503
v 24.16884 -56.08144 -1.777499
v 26.09604 -55.91886 -2.942177
v 26.31012 -57.21258 -3.648624
v 25.09667 -55.20216 -2.056343
v 24.81196 -54.2181 -1.540803
v 24.13677 -53.36458 -0.911372
v 21.80265 -55.68702 -0.0121456
v 21.04181 -54.15812 0.9800271
v 22.18591 -53.79453 0.2135389
v 20.38504 -56.42945 0.8066318
v 17.22778 -59.90528 1.909144
v 15.14381 -61.65821 2.579505
v 18.01526 -60.84232 0.9241406
v 18.4494 -68.32021 -1.959489
v 17.26355 -70.16145 -1.429758
v 23.76811 -51.59018 -0.2786741
v 25.70416 -52.30938 -1.406983
v 26.43782 -52.91186 -1.938681
v 26.83555 -53.83431 -2.514305
v 27.81547 -55.11613 -3.566401
v 16.37646 -71.96629 -1.094386
v 17.50587 -72.2439 -2.133766
v 16.20949 -69.21106 -0.3800307
v 15.15967 -72.12353 -0.1776516
v 15.22277 -70.76903 0.04765268
v 22.45648 -52.45313 0.3335359
v 24.81356 -50.27973 -0.3676815
v 21.86989 -50.84635 1.063673
v 23.64028 -49.03196 0.4487498
v 17.58735 -58.25256 2.371899
v 18.68816 -58.88049 1.235173
v 22.19806 -49.4243 1.033898
v 24.6558 -48.91431 0.1572583
v 23.9993 -47.76054 0.8775209
v 23.06665 -47.95446 1.005531
v 26.67681 -48.33272 0.09733759
v 27.32874 -48.89545 -0.3647454
v 25.52132 -50.42469 -0.6765056
v 16.15558 -73.39368 -1.286707
v 27.75797 -50.44165 -1.329955
v 29.10158 -50.03758 -1.563014
v 29.4162 -48.18193 -0.6135703
v 28.2811 -54.56533 -3.552579
v 28.43485 -56.85534 -4.808376
v 29.26243 -55.15155 -4.379142
v 27.71124 -57.58371 -4.745457
v 30.57165 -57.28099 -6.404212
v 30.73811 -55.09858 -5.184822
v 29.22266 -57.78675 -5.858747
v 33.14049 -56.04617 -7.334177
v 33.43148 -53.81366 -5.994259
v 31.91067 -52.76786 -4.410817
v 29.38472 -58.77933 -6.523533
v 21.91652 -48.38885 1.385699
v 22.2555 -47.18745 1.560709
v 25.54177 -47.1076 1.013523
v 23.69362 -46.36767 1.716027
v 29.51336 -52.89497 -3.260542
v 28.34854 -52.19598 -2.410657
v 30.77103 -51.50431 -3.067959
v 30.65101 -49.0473 -1.618759
v 32.45834 -48.7322 -2.334388
v 32.16154 -50.5876 -3.21559
v 33.80616 -49.50209 -3.588438
v 32.95774 -49.18777 -2.872534
v 33.11874 -50.7659 -3.863781
v 34.16105 -50.84544 -4.587461
v 33.71889 -51.99515 -5.006832
v 33.95467 -48.70132 -3.240673
v 35.14867 -48.92315 -4.197859
v 34.95041 -50.63527 -5.024608
v 35.96489 -50.44772 -5.699116
v 36.19126 -48.06943 -4.527236
v 35.11816 -52.01855 -6.023741
v 36.11367 -51.71234 -6.62713
v 35.54445 -53.0448 -7.080695
v 27.44152 -51.73005 -1.837149
v 18.28881 -56.29242 2.525627
v 19.83487 -53.43241 2.091128
v 17.82165 -53.83823 3.789405
v 17.18687 -55.64858 3.706154
v 16.59768 -57.24444 3.527554
v 19.15139 -52.56555 2.897034
v 19.83752 -51.423 2.492914
v 15.71766 -54.78164 5.377506
v 16.01983 -53.45973 5.610186
v 16.85923 -52.76779 4.994254
v 13.99109 -55.04352 6.856371
v 13.45623 -52.57909 8.226501
v 15.48115 -51.44118 6.491878
v 15.56135 -56.17324 4.877894
v 12.91424 -54.06269 8.266771
v 17.24487 -51.30462 4.84517
v 16.72498 -49.2584 5.114342
v 15.73373 -50.24406 6.195535
v 17.34072 -49.70898 4.703757
v 17.96704 -49.33022 4.147385
v 17.68255 -52.29068 4.299614
v 17.69941 -48.45378 3.216973
v 12.86225 -56.86781 6.726223
v 15.18049 -57.05011 4.752317
v 12.76685 -58.60492 5.693923
v 11.3677 -59.51539 6.029284
v 10.89349 -58.52943 6.943557
v 10.24663 -57.65085 7.970875
v 13.45243 -59.21609 4.897064
v 15.08918 -60.09367 3.323159
v 12.47038 -60.72482 4.715648
v 10.58911 -60.6066 5.804189
v 9.868439 -62.26483 5.225491
v 12.42813 -61.81802 4.198599
v 11.28048 -62.52412 4.465766
v 9.838423 -63.84472 4.579559
v 13.38332 -62.65267 3.286509
v 11.52974 -64.00777 3.737197
v 9.553852 -60.9101 6.123063
v 14.65311 -62.88361 2.442592
v 10.03648 -59.43633 6.856228
v 10.578 -64.20578 4.133708
v 8.656138 -61.32539 6.226849
v 15.47567 -58.85921 3.656683
v 14.43795 -64.70812 1.932343
v 11.34387 -66.83364 3.150726
v 11.73041 -68.32278 2.685625
v 13.91164 -66.75726 1.69132
v 11.60152 -65.31433 3.330347
v 10.27689 -65.5733 3.906284
v 8.138607 -66.59877 4.644722
v 8.700799 -65.07074 4.690284
v 14.0544 -68.03569 1.349374
v 10.4963 -68.57362 3.298252
v 8.954376 -60.13154 6.896396
v 15.12649 -68.7237 0.4995335
v 12.65304 -70.71324 1.796732
v 12.90791 -69.10423 1.889007
v 10.32951 -70.08091 3.257836
v 9.955921 -71.75878 3.280998
v 8.942095 -68.02256 4.105955
v 7.900128 -69.94077 4.463212
v 7.340199 -67.88612 4.802401
v 6.519437 -71.16776 4.958607
v 7.945462 -72.03278 4.261663
v 9.005124 -73.45338 3.558444
v 7.356642 -73.60564 4.338067
v 8.041527 -74.49303 3.872131
v 10.59943 -73.26811 2.703831
v 9.064969 -74.56768 3.319007
v 9.172127 -75.94743 2.938968
v 10.78333 -74.62624 2.318178
v 10.50339 -76.40498 1.979887
v 8.985456 -77.0066 2.684682
v 8.979142 -78.60306 2.012827
v 10.96114 -78.07759 1.04296
v 7.740735 -77.61581 3.096368
v 11.77337 -77.3386 0.8044615
v 12.89427 -75.60396 0.6208277
v 12.7169 -73.382 1.356602
v 14.72641 -74.19581 -0.3653655
v 15.54831 -75.56538 -1.50022
v 13.45429 -76.96513 -0.3103289
v 13.80141 -71.75123 0.8921907
v 6.201477 -68.74618 5.173038
v 16.26237 -77.21618 -2.929457
v 13.98036 -77.4212 -0.9578911
v 16.9775 -75.70514 -2.861861
v 15.40267 -77.93948 -2.501234
v 12.60308 -77.60445 0.08748917
v 7.482251 -76.69763 3.545518
v 5.245709 -74.64128 5.002274
v 6.220214 -76.87129 4.03219
v 4.749175 -76.35671 4.714616
v 5.900075 -72.2486 5.104333
v 2.347268 -72.93954 6.039051
v 4.351081 -71.1356 5.691111
v -0.9668701 -69.2759 6.792724
v 2.856611 -69.10194 6.203925
v 0.9077051 -66.51037 6.647209
v -3.512531 -67.64249 6.871266
v -3.672444 -70.47676 6.810487
v -2.767861 -65.85757 6.922892
v 4.982306 -69.97652 5.549882
v 5.695882 -69.62834 5.32562
v -6.388431 -65.72263 6.682784
v -2.791053 -64.49669 7.02534
v -0.4994918 -64.65604 6.91785
v -2.718391 -62.15711 7.781669
v -5.65421 -63.19083 7.218082
v 1.510776 -63.17166 7.094456
v 0.2725222 -61.19934 8.108979
v 2.219162 -61.8219 7.588363
v 4.59212 -68.64008 5.724235
v 6.448395 -67.18001 5.171427
v 3.891593 -65.90894 6.105369
v 3.907748 -67.83939 5.968822
v 4.62067 -66.5642 5.838965
v 3.231252 -68.01339 6.155045
v 3.862506 -64.58174 6.302923
v 5.324705 -64.10478 6.033188
v 6.8737 -64.47215 5.501386
v 6.11485 -65.81023 5.487194
v 6.899269 -66.34177 5.114769
v 5.791721 -62.58902 6.496192
v 6.816276 -61.81707 6.53948
v 7.815692 -63.03987 5.636786
v 5.700262 -60.8326 7.520276
v 7.741141 -59.95145 7.509984
v 8.568027 -63.26308 5.272897
v 11.72406 -55.92175 8.242841
v 30.98722 -47.54579 -0.8899734
v 36.91198 -48.65845 -5.452116
v 21.31544 -53.16925 1.009731
v 20.73849 -51.80807 1.719743
v 6.046357 -78.65964 3.368356
v -0.9223362 -71.91552 6.616932
v 14.50855 -50.70777 7.349049
v 14.96983 -49.88446 6.810099
v 13.07806 -51.76272 8.62264
v 13.12373 -49.64692 8.387863
v 14.10394 -49.3493 7.445214
v 34.65355 -47.6327 -3.144041
v 27.66689 -58.59367 -5.222678
v 10.63756 -56.28817 8.783709
v 10.82752 -54.38365 9.785811
v 8.944908 -56.37783 9.899519
v 7.310759 -55.3366 11.59899
v 8.529105 -54.68705 11.18874
v 7.012331 -54.02683 12.37888
v 9.072443 -53.28083 11.4023
v 6.52673 -56.18478 11.43655
v 5.530499 -54.59245 12.86495
v 8.140204 -58.21245 8.769238
v 12.37723 -52.90487 9.060808
v 11.41598 -52.53952 9.868006
v 5.331186 -57.36296 10.91909
v 4.78296 -57.63445 10.82135
v 3.314087 -56.61518 12.3081
v 4.22192 -55.81809 12.66203
v 2.875151 -54.59853 13.71599
v 0.5416657 -56.19609 13.17645
v 1.908958 -57.62246 11.44174
v 3.151678 -58.72708 9.843657
v -0.3341213 -58.70661 10.12257
v -1.481213 -56.50144 12.98958
v -0.2292098 -55.25183 13.86236
v 1.223933 -54.89291 13.88951
v 6.502734 -52.79707 12.99879
v 7.91503 -52.79115 12.25368
v 9.325342 -51.48277 11.50202
v 5.521185 -51.70848 13.48416
v 4.765383 -53.7803 13.46128
v 5.528499 -58.49992 9.612097
v 3.437848 -53.27916 13.97682
v 1.78275 -53.88426 14.15336
v 1.068365 -53.08192 14.43149
v -0.1306835 -53.87648 14.37361
v -1.438426 -54.36022 14.28885
v 2.28308 -51.55472 14.31862
v 5.339077 -60.22542 8.081161
v 12.3927 -50.01889 9.064949
v 11.05527 -50.52594 10.22352
v 35.42842 -44.03698 -1.88846
v 33.94113 -43.23822 -0.4883444
v 33.36124 -44.17395 -0.5340084
v 32.90429 -45.61152 -0.9414014
v 34.23594 -46.18478 -2.115643
v 33.20855 -47.91652 -2.335523
v 36.28366 -46.74774 -3.888888
v 32.07066 -46.62463 -0.973388
v 31.33756 -45.48027 0.03039457
v 32.12461 -44.1323 0.2700912
v 46.54821 -52.93211 -21.20774
v 60.86191 12.72741 -19.18122
v 60.60096 11.33812 -18.46787
v 41.93138 -62.86509 -24.74963
v 40.71096 -63.8204 -23.73662
v 51.19983 32.35714 1.226485
v 57.34846 -33.86391 -28.08423
v 60.94246 7.578153 -18.40054
v 61.06758 5.789506 -18.33772
v 61.82993 6.579607 -20.04504
v 12.91032 -47.97693 8.285638
v 13.62868 -48.34761 7.697084
v -4.927102 -60.70708 8.497459
v -2.226505 -59.46306 9.380649
v -4.465918 -58.23109 10.72164
v -2.29898 -57.48529 11.83398
v -7.550996 -59.98972 8.684627
v -7.62685 -58.75989 9.856333
v -7.79666 -62.00821 7.419957
v 2.818462 -63.83237 6.707537
v 4.217686 -63.55589 6.557184
v 57.77265 30.01311 -13.55141
v 58.43344 30.14803 -15.17219
v 58.50744 27.30933 -15.5368
v 58.24842 26.53651 -15.0676
v 58.84881 26.34943 -16.36186
v 45.32367 -56.07483 -22.38485
v 44.84306 -57.18135 -22.7793
v 44.1122 -56.38502 -20.72628
v 43.82263 -57.44965 -21.37896
v 62.251 9.568155 -21.35022
v 61.71717 12.59912 -20.79648
v 57.86168 -29.09732 -25.35082
v 31.90948 -23.18751 7.056807
v 30.69 -20.48652 7.800336
v 30.60172 -21.69182 7.675116
v 62.20382 16.71743 -22.49824
v 61.88784 15.30236 -21.59624
v 62.03455 13.78181 -21.63525
v 62.85579 14.87324 -23.64
v 62.60068 18.07642 -23.6615
v 63.41367 16.34657 -25.29894
v 63.30003 14.42105 -24.62855
v 62.95037 12.10146 -23.37609
v 46.10365 3.858127 -0.9361054
v 57.03385 32.77094 -11.39269
v 55.75874 32.05455 -8.134012
v 57.25216 31.19399 -12.07005
v 62.05115 24.07495 -23.5031
v 37.52676 -52.605 -8.624188
v 37.15848 -50.62352 -6.85884
v 39.5432 -49.53727 -8.555281
v 39.3795 -48.30106 -7.547433
v 41.40204 -48.44931 -9.932833
v 37.94994 -48.42762 -6.226863
v 48.21941 -50.93029 -22.17358
v 47.83178 -53.23589 -23.89984
v 48.27169 -49.5817 -21.00492
v 49.16561 -50.77843 -23.85739
v 46.89229 -54.23212 -23.23064
v 49.20484 -52.70381 -26.12498
v 47.21525 -55.20264 -24.99054
v 48.96693 -53.83556 -26.98732
v 48.1249 -55.23698 -26.96701
v 50.07293 -49.36161 -24.20671
v 56.8014 -29.8622 -22.75616
v 55.82449 11.58342 -12.05837
v 49.75312 10.12667 -5.668212
v 49.64093 12.19513 -6.249825
v 48.58488 12.07704 -5.221254
v 49.61455 13.74094 -6.593867
v 50.66337 8.0838 -5.774781
v 4.871795 -62.5919 6.80059
v 62.78774 -4.286644 -23.3368
v 43.28669 -47.57835 -11.71181
v 62.56057 11.12674 -22.32052
v 50.09434 -51.21827 -26.31516
v 49.4057 -51.59797 -25.27364
v 50.42371 -49.89581 -25.49661
v -0.6045131 -59.42891 9.345594
v 63.05154 -5.419926 -24.84391
v 62.82681 -7.216036 -25.02208
v 63.21806 -6.297278 -26.1118
v 49.70689 7.635824 -4.802964
v 50.73175 6.997051 -5.430048
v 49.33254 9.215755 -4.987539
v 47.54708 15.39185 -4.945782
v 47.74084 13.64241 -4.855894
v 46.49036 15.07637 -3.976187
v 46.62306 16.1754 -4.119961
v 46.58473 16.85017 -4.05291
v 57.49709 -29.79233 -24.7896
v 62.30352 -0.6864682 -20.92542
v -5.912671 -68.08551 6.705887
v -5.877706 -69.60851 6.7076
v -5.925422 -72.01682 6.569134
v -2.182483 -73.70082 6.409328
v -5.634433 -73.82724 6.317487
v -8.996388 -73.34469 5.883874
v -9.583726 -74.72518 5.487953
v -11.35851 -74.44618 5.019341
v -11.63086 -72.04475 5.22755
v -2.307107 -75.56525 5.957103
v -4.776102 -74.9828 6.103695
v -12.7747 -75.77651 4.130693
v -13.67598 -72.37493 4.344993
v -10.86229 -76.05885 4.748509
v -8.884309 -76.70248 5.074104
v -11.19945 -78.19007 3.823339
v -9.480124 -79.3394 3.727087
v -7.167176 -75.67847 5.697166
v -6.024708 -77.2412 5.271313
v -6.846007 -79.34017 4.207098
v -13.93279 -70.77461 4.358973
v -12.15261 -69.32467 5.105185
v -14.39051 -75.66124 3.407202
v -8.125216 -79.70126 3.799968
v -13.61778 -77.73378 3.070201
v -12.45056 -79.50607 2.663361
v -13.86937 -80.33286 1.482757
v -15.89159 -77.86948 1.753359
v -10.77628 -80.46128 2.644532
v -12.59803 -81.72935 0.9819562
v -9.453111 -81.30428 2.416825
v -14.69597 -81.42533 0.1989585
v -16.2109 -82.35767 -1.655957
v -17.38527 -79.73199 -0.2606221
v -16.15791 -79.27741 0.8532519
v -10.924 -83.04552 0.4084414
v -14.34651 -82.59443 -0.6887128
v -13.0812 -84.03206 -1.667969
v -13.91899 -85.49857 -4.389534
v -12.63848 -84.62227 -2.234381
v -15.56231 -84.55795 -3.989102
v -9.788009 -84.9758 -1.509678
v -10.77144 -85.95409 -3.45683
v -8.289541 -83.06361 1.138249
v -5.23856 -84.67647 -0.2111099
v -11.725 -86.63802 -5.223353
v -17.4285 -83.89994 -4.55509
v -18.9613 -82.25665 -3.822846
v -19.09835 -80.27808 -2.048028
v -18.58781 -84.10732 -6.043318
v -20.0496 -80.90472 -3.488471
v -19.40611 -78.60076 -1.171664
v -18.888 -77.07043 0.006694541
v -17.31213 -77.8546 0.8351564
v -20.38545 -77.60536 -1.496027
v -19.45021 -74.96474 0.3321867
v -17.77682 -76.40308 1.114271
v -21.23735 -79.75493 -3.673373
v -21.65104 -76.19814 -1.984418
v -23.63641 -77.53805 -4.628456
v -22.89882 -79.78658 -5.512732
v -23.62615 -75.26364 -3.495784
v -25.31827 -76.57188 -5.980867
v -24.63688 -78.38548 -6.413366
v -26.14837 -77.00751 -7.318619
v -22.11645 -74.35175 -1.749733
v -23.1497 -72.79869 -2.227578
v -22.81461 -71.31329 -1.582039
v -21.95824 -72.68351 -1.154965
v -20.94844 -73.22105 -0.4373269
v -20.61326 -74.78254 -0.5795947
v -27.11838 -73.57301 -6.520064
v -26.69463 -75.27216 -6.880321
v -25.13767 -72.20413 -3.932735
v -27.4475 -71.27792 -5.96695
v -28.59141 -73.09324 -8.015373
v -29.14398 -70.78283 -7.58637
v -28.88021 -69.52828 -6.762506
v -30.36847 -72.85928 -10.06055
v -30.2638 -70.70778 -8.781387
v -25.4938 -70.70348 -3.837396
v -30.6456 -69.49194 -8.607857
v -30.53246 -68.02766 -7.80225
v -29.48431 -67.13345 -6.384799
v -27.29442 -69.17127 -5.074999
v -31.6702 -66.85927 -8.355027
v -31.95698 -69.05111 -9.804471
v -25.39224 -68.67403 -3.231852
v -26.97864 -67.24161 -4.16946
v -23.23488 -68.96732 -1.449525
v -24.45503 -71.42107 -3.069674
v -24.14422 -67.25466 -1.770258
v -29.69742 -65.58481 -5.933633
v -28.26762 -65.3844 -4.591296
v -26.7957 -65.53728 -3.409065
v -31.11307 -71.15291 -10.00608
v -31.37385 -72.01414 -10.8313
v -33.15441 -69.33174 -11.34003
v -33.31583 -68.02994 -10.70452
v -33.81073 -70.08928 -12.62357
v -33.13928 -71.84886 -13.11242
v -31.51239 -74.35853 -12.8722
v -21.84553 -65.08564 0.6019168
v -23.87701 -64.69842 -0.775103
v -26.02295 -65.01954 -2.581498
v -25.34673 -63.95678 -1.644361
v -20.85856 -67.26307 0.7195938
v -20.62924 -64.05083 1.770217
v -21.23306 -62.35057 2.005837
v -22.1129 -68.29622 -0.4020712
v -21.1156 -70.76833 -0.09322423
v -20.61754 -68.58607 0.6461849
v -27.26867 -62.85491 -2.711498
v -24.78173 -62.48295 -0.6170489
v -25.98302 -62.16675 -1.408322
v -23.68005 -62.87708 0.07651305
v -26.66407 -60.34632 -1.159315
v -24.14719 -61.11491 0.4540435
v -28.20205 -59.86967 -2.113112
v -28.93295 -61.7998 -3.590909
v -29.01182 -63.53456 -4.443141
v -29.62121 -60.60713 -3.551374
v -29.31795 -58.2191 -2.31523
v -29.97631 -58.25413 -2.822253
v -18.69142 -65.27808 2.602365
v -19.38425 -69.34548 1.370177
v -17.42204 -69.18232 2.627244
v -16.25831 -67.28596 3.456202
v -15.22532 -68.74454 3.814451
v -18.07719 -71.41749 1.971655
v -15.98609 -70.62351 3.314286
v -13.88082 -64.88972 4.916986
v -13.94919 -67.36406 4.49954
v -16.86717 -65.6279 3.483029
v -16.91009 -64.14273 3.88599
v -14.14539 -63.4527 5.272437
v -17.5628 -61.71754 4.51855
v -28.31309 -57.60439 -1.316331
v -24.91784 -58.27834 1.028036
v -23.35435 -58.80858 2.005525
v -22.46401 -61.77379 1.391565
v -22.92393 -57.10075 3.015078
v -21.51589 -59.7655 2.928438
v -24.82116 -55.89882 1.908219
v -24.55054 -54.87117 2.385685
v -25.5639 -57.05911 0.9546407
v -30.53958 -59.68911 -3.848562
v -19.37416 -62.06366 3.323459
v -28.14453 -75.3884 -8.79028
v -29.14965 -75.35629 -10.16666
v -18.03609 -74.53047 1.491761
v -17.35553 -73.38675 2.175224
v -15.91644 -73.53809 3.016342
v -16.46828 -75.40192 2.271764
v -4.147127 -83.27812 1.415921
v -6.615397 -81.76218 2.588747
v -31.99189 -64.75544 -7.60864
v -22.00121 -54.70232 4.648656
v -21.00021 -56.23788 4.908743
v -32.96489 -65.34307 -8.829508
v -33.0991 -66.26579 -9.456628
v -8.939351 -67.68166 6.151673
v -10.57879 -66.80798 5.695545
v -8.472502 -69.97002 6.303816
v -8.658616 -65.34068 6.269825
v -11.28414 -64.55818 5.794572
v -10.06546 -62.74342 6.730805
v -7.960117 -63.6199 6.755458
v -34.71442 -68.45686 -12.603
v -27.03171 -76.07064 -7.806979
v -27.12867 -77.57927 -9.158658
v -25.2912 -79.39722 -8.292068
v -25.34974 -80.86971 -10.44774
v -27.14533 -79.02074 -10.84083
v -23.81541 -80.3118 -7.228221
v -23.83508 -82.08137 -9.927709
v -22.83427 -82.60582 -9.22532
v -29.66894 -76.25489 -11.81386
v -30.60462 -77.24866 -14.93966
v -31.89638 -75.42306 -14.75223
v -29.48667 -78.20864 -14.13414
v -27.52206 -80.27696 -13.85071
v -28.67706 -79.93414 -16.42105
v -25.56015 -82.04262 -13.68605
v -26.67798 -80.44254 -12.31302
v -28.01287 -55.70096 -0.5024577
v -30.23629 -55.89313 -2.074896
v -29.28706 -54.50225 -1.046786
v -26.37912 -54.92154 0.9194214
v -27.93127 -54.02494 -0.002936579
v -26.72883 -53.41516 0.9621964
v -26.86696 -52.18798 1.071375
v -29.11509 -52.95018 -0.5529103
v -30.46444 -54.27863 -1.730587
v -32.07979 -55.10327 -2.918285
v -33.06089 -51.94361 -1.992241
v -31.08059 -52.76526 -1.546626
v -31.0842 -51.17448 -0.9975175
v -29.09524 -51.28381 -0.1594696
v -34.10081 -54.98331 -3.976517
v -31.87103 -56.74575 -3.489873
v -33.74665 -57.35015 -4.975857
v -32.15018 -57.85463 -4.158957
v -27.5743 -51.20818 0.7384734
v -28.4521 -49.76876 0.4342811
v -27.14419 -49.97301 1.108531
v -26.4012 -50.97218 1.528847
v -26.17587 -49.0021 1.776384
v -24.56638 -52.92245 2.787631
v -24.59256 -51.39333 2.943681
v -23.42639 -52.69576 3.858082
v -25.05294 -49.39703 2.617181
v -23.6466 -50.22321 3.84151
v -22.36866 -52.64405 4.84968
v -23.21881 -48.41398 4.002756
v -24.69938 -47.73646 2.563035
v -25.84824 -47.77386 1.913416
v -30.79584 -49.73683 -0.3988616
v -24.52618 -46.38127 2.444901
v -23.97021 -46.76746 2.891033
v -23.32242 -46.55222 3.255933
v -35.4595 -53.1334 -3.68203
v -34.33247 -53.93348 -3.551223
v -3.863175 -85.73698 -1.585369
v -21.07169 -81.84393 -5.597494
v -19.98736 -83.01539 -5.893238
v -20.18256 -83.85708 -7.585779
v -22.66293 -81.86828 -7.696119
v -32.71139 -73.46171 -13.95004
v -34.63013 -66.116 -10.93429
v -34.41142 -65.46083 -10.30001
v -34.31879 -64.32848 -9.501165
v -19.13068 -60.27337 4.279156
v -20.1999 -58.51492 4.438947
v -18.43639 -57.71701 6.127283
v -17.22987 -60.32121 5.385606
v -16.73901 -59.55548 6.086073
v -19.45463 -56.6068 5.985132
v -19.50456 -54.27748 7.078728
v -19.83636 -51.74164 7.382371
v -20.82775 -52.86154 6.262296
v -18.68677 -51.68067 8.465046
v -17.70345 -53.47199 8.985571
v -18.02765 -54.84372 8.120659
v -21.94506 -51.16866 5.428768
v -20.63633 -50.97021 6.682182
v -29.10303 -48.54909 0.4667172
v -27.40481 -48.12199 1.196919
v -28.01775 -47.29287 1.173752
v -28.93608 -47.02839 1.128532
v -31.5987 -48.27648 0.1197052
v -30.54147 -46.12815 1.63751
v -33.35625 -47.35913 0.3006789
v -3.749268 -82.14581 2.449832
v -4.384604 -80.08887 3.937097
v -4.020077 -81.06606 3.282994
v -25.76933 -82.25799 -15.49855
v -26.61773 -81.80332 -16.66697
v -33.92525 -53.22458 -2.983814
v -5.256742 -76.43355 5.636307
v -16.21552 -58.77168 6.88691
v -23.39405 -54.14251 3.543099
v -22.53626 -49.23715 4.675653
v -32.61108 -75.63888 -16.46025
v -32.85981 -74.49854 -15.33696
v -20.92051 -49.67438 6.296978
v -19.8068 -49.9119 7.399941
v -21.2773 -48.33194 5.632421
v -19.4156 -47.51608 7.159121
v -30.30479 -62.69657 -5.120387
v -31.67785 -60.57761 -5.158866
v -31.71111 -62.13584 -5.986951
v -33.18724 -62.17687 -7.218422
v -33.17954 -60.76055 -6.428449
v -30.61786 -63.91062 -5.959813
v -34.49257 -60.51519 -7.321197
v -34.81828 -63.03176 -9.157396
v -34.27833 -59.11822 -6.309581
v -35.53881 -60.47323 -8.16018
v -32.06545 -58.78165 -4.554648
v -35.55415 -58.23343 -6.750879
v -36.82462 -57.56962 -7.258377
v -35.57373 -56.13275 -5.48959
v -38.27279 -57.37965 -8.263586
v -37.0226 -56.01083 -6.376551
v -38.1378 -55.41769 -6.778702
v -36.03646 -52.81372 -3.811097
v -37.76463 -53.43068 -5.231212
v -40.18386 -54.30893 -7.642397
v -39.81812 -52.91151 -6.373888
v -38.53983 -52.1028 -4.906801
v -37.08947 -59.13911 -8.530684
v -40.7408 -56.0642 -9.47781
v -40.53123 -57.70874 -10.58231
v -42.37178 -56.93784 -11.93731
v -39.00253 -60.23841 -11.09995
v -40.63905 -60.22888 -12.81767
v -41.68329 -60.12912 -13.96317
v -42.80257 -54.81799 -10.64508
v -41.84674 -54.0955 -9.058938
v -43.50797 -52.76262 -9.786389
v -43.92496 -57.49819 -14.36681
v -43.86008 -56.05996 -12.97692
v -42.08053 -52.30685 -7.974892
v -44.6352 -52.81969 -11.17355
v -44.84135 -53.62669 -12.11222
v -44.72446 -57.27339 -15.23369
v -43.66399 -50.57627 -8.411798
v -37.57861 -60.37202 -9.865951
v -44.763 -51.10328 -10.0184
v -46.42371 -50.51343 -11.67089
v -46.42794 -48.76881 -10.41161
v -44.64574 -48.63857 -8.212438
v -45.46136 -46.74598 -7.932206
v -47.0545 -47.02185 -9.986004
v -46.88528 -45.64307 -8.865147
v -44.48238 -46.73761 -6.896274
v -42.65409 -48.81113 -6.294076
v -44.39513 -45.36933 -6.019821
v -42.89442 -46.37444 -5.174207
v -40.98743 -49.91801 -5.455935
v -42.01257 -49.99569 -6.395965
v -42.64249 -44.6544 -4.039994
v -39.81837 -46.83732 -2.846323
v -41.01433 -43.67581 -2.233969
v -47.88879 -48.16347 -11.85592
v -39.74033 -49.20342 -4.068415
v -47.80709 -44.11173 -8.940746
v -46.53593 -43.53038 -7.119112
v -45.57924 -45.1672 -7.087558
v -42.8597 -43.00179 -3.381236
v -38.84341 -45.96462 -1.669447
v -40.37502 -42.5228 -1.173251
v -38.7554 -44.54975 -0.9173813
v -40.34985 -40.86229 -0.371307
v -41.85592 -41.2173 -1.677124
v -38.79221 -42.78712 -0.1295724
v -42.97603 -39.88521 -1.890157
v -44.16104 -39.63109 -2.718128
v -42.67026 -37.5904 -0.5468704
v -39.0309 -40.69514 0.6543832
v -44.79743 -41.78938 -4.418947
v -46.12134 -41.40216 -5.446845
v -47.1214 -39.26914 -5.235416
v -46.08133 -38.31622 -3.70801
v -46.00753 -36.68518 -2.76902
v -47.69276 -37.19588 -4.660812
v -47.92691 -35.95061 -4.216886
v -45.33066 -35.40619 -1.553792
v -47.49297 -34.48994 -3.017479
v -49.10157 -35.0112 -4.911008
v -49.30375 -33.3522 -4.271268
v -49.3623 -36.49274 -6.055734
v -49.22255 -31.98065 -3.502436
v -47.96058 -31.52803 -2.043734
v -47.11934 -30.90489 -1.017957
v -46.75416 -33.27263 -1.751345
v -45.62611 -32.86126 -0.6394157
v -44.93537 -33.9194 -0.5565433
v -45.50768 -31.45173 0.0555158
v -48.54696 -29.43791 -1.684438
v -48.8746 -38.19593 -6.50617
v -48.17635 -41.11331 -7.476141
v -50.04531 -29.0959 -3.006503
v -50.20898 -32.55853 -4.836932
v -49.61916 -24.99883 -0.9502333
v -50.89523 -28.27459 -3.54646
v -48.14038 -27.92891 -0.6961812
v -47.3054 -27.75449 0.08363294
v -45.37357 -27.78135 1.568281
v -46.17064 -30.21174 0.03938726
v -44.51069 -29.21894 1.662632
v -47.89583 -26.08382 0.1836276
v -46.72261 -24.9421 1.486094
v -44.74821 -24.83347 2.900733
v -53.213 -25.31874 -4.929166
v -52.7682 -24.18072 -3.92745
v -52.44141 -28.13827 -5.269724
v -50.98545 -31.67451 -5.270528
v -53.6866 -28.79667 -7.238748
v -53.44389 -31.08366 -8.16124
v -54.30866 -29.70092 -8.624064
v -55.16218 -28.56126 -9.257699
v -55.80329 -26.75913 -9.24992
v -57.00269 -24.06236 -9.683865
v -55.37061 -24.23829 -7.289645
v -56.36913 -28.28056 -11.03129
v -57.50537 -25.9593 -11.59593
v -57.41332 -28.82387 -13.17881
v -58.59218 -27.99123 -14.88908
v -56.13438 -22.64537 -7.643927
v -54.03438 -25.99275 -6.291637
v -54.216 -22.79461 -5.116571
v -55.53718 -30.37445 -10.93779
v -55.19335 -20.89738 -5.603434
v -52.8396 -22.27481 -3.297788
v -54.93935 -19.01903 -4.578346
v -53.73914 -19.73502 -3.448573
v -58.09596 -24.25455 -11.61806
v -58.10625 -22.26748 -10.5348
v -57.03629 -21.60706 -8.493612
v -57.85853 -20.04154 -9.029442
v -56.33782 -20.00178 -6.777694
v -59.39649 -18.4098 -10.75032
v -59.38327 -20.23082 -11.66387
v -57.23833 -17.04932 -6.868158
v -59.70893 -15.85293 -10.15322
v -58.53142 -16.07601 -8.366736
v -59.699 -22.78421 -13.70917
v -60.39019 -17.11621 -11.8983
v -61.32708 -22.63414 -17.10743
v -60.38373 -23.78693 -15.74208
v -60.5114 -21.98128 -14.86013
v -61.20147 -21.22236 -15.86325
v -60.21328 -20.28869 -13.25892
v -59.27599 -25.35102 -14.51547
v -57.87474 -29.97406 -14.79659
v -58.59698 -30.54412 -16.67231
v -56.54734 -31.4581 -13.32896
v -59.05793 -29.05744 -16.56816
v -55.72509 -17.92222 -5.194472
v -55.64957 -15.81901 -4.480818
v -56.58364 -13.49057 -5.026896
v -57.99122 -14.6163 -7.124667
v -58.20203 -12.85002 -6.913077
v -51.11603 -22.75106 -1.673103
v -51.96942 -20.41474 -1.78776
v -48.9199 -22.07723 0.5244685
v -47.56695 -23.83549 1.148585
v -47.05682 -22.57534 1.857791
v -53.07234 -19.07775 -2.527583
v -44.22547 -22.31758 3.794919
v -42.42836 -24.01629 4.460543
v -43.09034 -26.32099 3.516604
v -55.28652 -31.8533 -11.43562
v -53.84557 -32.25069 -9.427928
v -53.26779 -34.03714 -9.638391
v -54.35912 -34.67665 -11.75123
v -52.84301 -35.83133 -10.16831
v -53.08907 -36.89604 -11.23578
v -51.76655 -38.31832 -10.26207
v -50.61362 -37.89712 -8.436639
v -49.97668 -34.47201 -5.587049
v -51.26199 -32.81379 -6.207537
v -52.64077 -32.4085 -7.799736
v -59.61584 -14.27846 -9.380229
v -60.00131 -11.79595 -9.19954
v -50.47607 -20.56755 -0.4339658
v -48.4606 -20.5949 1.247776
v -60.7593 -17.79993 -12.94899
v -61.15132 -15.69011 -12.65231
v -61.67312 -18.68507 -15.33297
v -62.10161 -16.36784 -14.95515
v -59.54646 -27.66336 -16.66164
v -60.17225 -25.4382 -16.43373
v -60.58489 -26.40507 -18.11399
v -43.88634 -35.78691 -0.6220967
v -40.84606 -38.06864 0.5371034
v -40.48041 -36.10178 1.636112
v -43.46911 -34.97355 0.07117283
v -42.20007 -34.79519 1.036993
v -53.56364 -37.61568 -12.50602
v -57.29438 -12.14587 -5.58726
v -44.69738 -43.05644 -5.029301
v -62.2871 -19.32603 -17.15229
v -38.36713 -41.15185 0.9039786
v -36.57958 -42.65723 1.413152
v -37.7274 -45.68095 -0.7638515
v -60.97708 -13.38664 -11.31275
v -42.40411 -33.67754 1.366637
v -38.6625 -48.3849 -2.835734
v -37.99496 -47.65461 -1.997084
v -57.52694 -33.27507 -16.46604
v -62.05471 -14.56909 -13.91288
v -62.7448 -13.4059 -14.84221
v -62.86526 -14.80612 -15.83479
v -61.95798 -12.67137 -12.86231
v -63.07372 -11.47243 -14.71062
v -61.68451 -11.80392 -12.00833
v -44.31059 -27.00489 2.537245
v -42.22525 -28.40378 3.405164
v -43.33933 -30.52257 2.007279
v -40.01745 -31.22894 3.700998
v -39.89564 -29.2777 4.360192
v -41.73418 -32.56501 2.247204
v -40.58238 -27.36779 4.557883
v -43.92328 -32.522 0.7984594
v -50.54186 -35.84875 -7.068399
v -59.1568 -9.973188 -7.537156
v -61.03022 -9.498311 -10.20023
v -59.06009 -5.577292 -6.857798
v -60.23542 -5.265827 -8.397111
v -59.82226 -6.812258 -7.946012
v -60.35425 -2.790276 -8.519591
v -57.88087 -4.643709 -5.419544
v -59.57256 -0.6767365 -7.70611
v -60.87857 -7.853329 -9.603031
v -59.38848 -8.627048 -7.616447
v -61.69233 -5.692591 -10.62203
v -61.61208 -4.276132 -10.38738
v -57.7042 -6.48089 -5.294317
v -61.50272 -2.707655 -10.20431
v -58.54489 -1.104843 -6.434192
v -57.54567 -0.3591812 -5.447462
v -58.65722 1.172605 -6.960984
v -51.34156 -34.87647 -7.502555
v -41.83046 -25.80082 4.332018
v -61.56184 -10.40672 -11.32706
v -55.91985 -6.331923 -3.397677
v -55.97807 -4.662256 -3.434589
v -56.21442 -1.726235 -3.891012
v -54.12378 -3.45863 -1.831787
v -54.61396 -7.140825 -2.208565
v -56.07751 -9.092556 -3.771761
v -54.13174 -0.9310758 -2.179007
v -55.31722 -10.17467 -3.126996
v -54.39714 -8.873025 -2.129917
v -56.30407 -11.1199 -4.289634
v -55.10554 -12.20058 -3.182673
v -54.46342 -10.56573 -2.356015
v -57.10439 -9.661449 -4.956543
v -53.98386 -12.16754 -2.09818
v -54.37057 -13.80755 -2.701136
v -56.1297 0.2940103 -4.179263
v -41.23738 -34.4991 1.796154
v -39.65951 -25.75662 5.421412
v -46.98976 -20.31168 2.379776
v -44.95739 -20.48425 3.673465
v -53.56874 -14.84966 -2.091425
v -53.05159 -17.48165 -2.108432
v -51.91341 -15.28215 -0.6299106
v -51.5762 -16.42479 -0.5144596
v -50.42392 -17.39223 0.2951218
v -51.38532 -18.80874 -0.8083788
v -50.28647 -14.37872 0.8109581
v -61.9001 -8.162141 -11.36354
v -62.27896 -6.216975 -11.68491
v -39.20975 -27.05078 5.300719
v -48.58023 -45.37944 -10.77246
v -55.62797 -35.84536 -14.71719
v -56.36479 -33.21917 -14.20882
v -56.93859 -34.95599 -16.53876
v -56.54686 -37.48197 -17.69072
v -58.25634 -33.48119 -18.15698
v -58.01997 -35.94313 -19.59152
v -55.53324 -34.70423 -13.75792
v -54.56367 -37.54893 -14.10525
v -57.43023 -38.4247 -20.29027
v -57.96319 -38.98595 -21.91896
v -59.33812 -36.4315 -23.12869
v -59.48218 -33.79839 -21.29756
v -60.43954 -34.28832 -24.23279
v -59.25835 -31.84058 -19.11834
v -60.11463 -32.40464 -21.73707
v -60.10112 -30.10517 -19.81268
v -46.61669 -18.00018 2.990592
v -48.70201 -18.90824 1.386815
v -48.23856 -17.63769 1.926147
v -49.28442 -16.51082 1.311585
v -47.18924 -15.55381 2.852605
v -49.16103 -13.14873 1.714901
v -45.44196 -18.81582 3.634214
v -60.87146 -30.12424 -21.87016
v -59.75323 -29.09065 -18.17961
v -60.783 -27.35191 -19.31721
v -48.65 -48.36002 -13.01283
v -53.6465 0.617812 -2.104841
v -55.08921 0.4712097 -3.269404
v -55.50899 2.108194 -4.0676
v -51.97649 -2.165707 -0.3546854
v -57.46951 1.892655 -5.849068
v -57.80541 3.854431 -6.780435
v -56.34345 4.683358 -5.629697
v -55.8426 3.174503 -4.674256
v -59.61105 -37.21516 -24.49095
v -58.39633 -39.12871 -23.05168
v -58.88198 -40.08757 -25.04755
v -60.24303 -37.16895 -26.19471
v -60.25641 -35.85475 -25.07793
v -60.78651 -35.61877 -26.42196
v -57.51374 -41.42794 -22.87094
v -56.49168 -40.23076 -19.76542
v -56.77156 -40.9627 -20.9259
v -56.47397 -42.49977 -21.53552
v -56.05272 -44.56066 -22.3959
v -57.23732 -43.31917 -23.88006
v -56.56149 -44.93161 -23.83292
v -55.57426 -42.72426 -19.91549
v -54.88294 -44.57671 -20.06231
v -54.66418 -47.60795 -22.25777
v -55.6927 -46.57829 -23.45716
v -55.05739 -49.05488 -24.51938
v -53.58856 -49.27045 -21.75962
v -52.61011 -50.15459 -20.78561
v -53.0437 -51.78415 -23.22912
v -53.65719 -46.8928 -19.75591
v -54.14474 -50.8209 -24.43464
v -51.74477 -52.44958 -21.42834
v -53.24538 -44.54143 -17.1341
v -53.23403 -45.82646 -18.13517
v -51.15242 -47.92938 -16.44786
v -53.54611 -42.80365 -16.29453
v -51.53146 -44.71491 -14.48572
v -51.81766 -46.04499 -15.97724
v -50.58469 -45.3392 -13.53035
v -49.77312 -48.40765 -14.70919
v -52.1694 -41.97887 -13.44992
v -50.52062 -42.84954 -11.65074
v -49.45653 -46.1281 -12.48676
v -55.34486 -40.51919 -17.74063
v -54.57934 -39.3749 -15.48359
v -53.75701 -40.00335 -14.56606
v -52.12005 -39.45187 -11.57575
v -52.83878 -40.74918 -13.60471
v -50.97787 -49.34941 -17.35566
v -49.66736 -50.64563 -16.39941
v -51.12654 -39.56427 -10.20762
v -52.21524 -47.80666 -18.08049
v -52.12736 -48.89917 -18.82293
v -59.22358 -41.50338 -27.28284
v -53.28132 -39.49576 -13.4048
v -50.73942 0.3901852 -0.06019364
v -50.8378 -0.8466011 0.1498794
v -40.86793 -22.84896 5.484917
v -38.02896 -23.94979 6.478634
v -37.86687 -22.67518 6.758276
v -40.06965 -21.62418 6.053335
v -38.7346 -21.65437 6.598061
v -35.56458 -23.78445 7.300985
v -53.73742 2.260068 -2.64453
v -49.99348 -1.819025 0.8437777
v -51.41015 -4.443681 0.2636036
v -48.83645 -1.780647 1.488466
v -49.40301 -3.38658 1.437527
v -49.59994 -4.940019 1.46328
v -50.24431 -6.15619 1.114553
v -51.14984 -7.07315 0.5314391
v -49.58798 -7.836392 1.530044
v -47.26881 -3.727448 2.559472
v -47.2655 -6.622461 2.798671
v -52.46157 -9.169741 -0.5139042
v -52.6542 -7.218528 -0.5765275
v -53.47562 -6.30735 -1.216803
v -50.12304 -10.83285 1.136688
v -48.33776 -8.96816 2.286219
v -51.44153 -13.02494 0.03127597
v -52.46278 -11.02264 -0.6380928
v -52.54082 -12.58992 -0.8322873
v -47.13335 -10.126 2.979843
v -48.30433 -11.51647 2.312457
v -47.4358 -13.02461 2.82544
v -53.39229 -10.77002 -1.396555
v -37.77949 -28.49906 5.545205
v -42.48163 -20.72913 5.037378
v -45.12923 -16.53882 4.043191
v -43.46401 -18.12838 4.819636
v -41.18601 -17.52511 5.983291
v -42.12378 -15.67181 5.617613
v -41.31956 -19.36759 5.769174
v -37.79309 -20.21805 7.123822
v -38.32671 -18.05168 7.119184
v -43.92938 -14.53281 4.747567
v -41.86807 -12.83901 5.672653
v -35.98838 -18.09959 7.890752
v -37.15454 -15.40347 7.590167
v -39.4384 -14.77053 6.759927
v -34.30865 -16.23521 8.449857
v -39.28135 -12.55236 6.668583
v -37.75187 -12.83572 7.240369
v -36.18672 -11.31779 7.562376
v -34.73007 -12.49813 8.138078
v -36.33457 -13.82518 7.795275
v -38.58632 -9.275498 6.502248
v -34.46188 -13.49206 8.31249
v -45.76758 -14.29009 3.767338
v -44.69479 -11.17765 4.289731
v -44.47518 -8.729309 4.231463
v -44.43894 -13.03848 4.481354
v -33.98482 -14.79508 8.511671
v -47.09116 -42.42741 -7.053717
v -48.08517 -42.57803 -8.288383
v -49.72446 -41.65591 -9.724461
v -49.06581 -43.46796 -10.09816
v -51.5514 -53.98256 -22.71731
v -52.80683 -53.82224 -25.01799
v -49.94824 -53.25465 -19.17514
v -50.35439 -54.99278 -21.64729
v -50.12041 -56.81672 -23.28682
v -49.72036 -56.51087 -22.2132
v -51.08395 -55.64869 -23.7249
v -48.3213 -56.75655 -20.09058
v -49.04255 -57.68116 -22.34235
v -49.49408 -58.15844 -23.74413
v -50.74187 -57.17633 -24.9528
v -48.5919 -53.76972 -17.5679
v -47.72807 -55.25224 -17.63019
v -46.98541 -58.85734 -20.18763
v -47.73448 -58.72478 -21.26721
v -47.48209 -54.20783 -16.28979
v -48.53254 -52.17068 -16.02528
v -47.82248 -51.92005 -14.76845
v -46.56405 -53.384 -14.22758
v -46.08421 -55.34092 -15.31814
v -46.57992 -56.41757 -17.04427
v -45.90626 -58.404 -18.03997
v -44.34087 -59.36684 -16.7343
v -44.19831 -62.16965 -19.46363
v -43.23133 -61.42044 -17.23813
v -45.44186 -60.00678 -19.02117
v -43.29064 -59.83463 -15.73797
v -42.25896 -61.49611 -15.99893
v -41.84161 -62.83678 -16.76556
v -42.59898 -63.73639 -18.76828
v -42.08368 -65.78771 -20.29491
v -43.74738 -63.85642 -20.67472
v -42.31277 -60.07919 -14.69527
v -41.42033 -65.13146 -18.52035
v -40.53551 -64.61034 -16.76333
v -39.94909 -63.97871 -15.37511
v -39.55339 -66.2301 -17.01082
v -39.44466 -67.14201 -17.79613
v -44.88338 -61.35055 -19.62568
v -45.83681 -60.65539 -20.33809
v -41.05064 -66.70934 -19.72843
v -41.45582 -67.76428 -21.7193
v -45.49155 -61.97138 -21.29483
v -43.43705 -65.78119 -22.52623
v -41.59044 -68.2465 -22.65803
v -50.5153 -52.00612 -18.90954
v -39.83985 -68.42185 -19.83778
v -42.81358 -67.74319 -24.2186
v -44.42336 -65.87975 -24.52993
v -38.7704 -68.96186 -18.74319
v -51.8451 -55.96784 -25.70666
v -52.10998 -56.68661 -27.33804
v -53.8286 -53.68877 -27.17356
v -53.86117 -51.94773 -25.09841
v -45.29689 -54.95892 -13.87714
v -51.43647 -50.19306 -18.8052
v -47.78107 -2.35412 2.135113
v -45.94361 -7.827306 3.493991
v -38.30932 -65.32964 -14.50043
v -61.04105 -31.3399 -23.42522
v -61.03889 -32.53327 -24.45309
v -44.40622 -67.02469 -26.46239
v -45.97673 -65.28026 -26.90133
v -52.32297 -13.98891 -0.7920603
v -53.19786 -13.85882 -1.577602
v -61.16318 -0.9388636 -9.819618
v -60.43609 1.391028 -9.214417
v -62.77803 -0.2603359 -12.46362
v -61.67813 1.081577 -10.90788
v -63.27706 -3.098738 -13.24553
v -62.1885 -4.102344 -11.33674
v -63.52097 -1.794175 -13.68716
v -47.18617 -50.93504 -13.0308
v -38.84033 -51.10522 -4.515508
v -57.9291 -44.45483 -26.63632
v -58.97969 -43.12621 -28.1965
v -59.04259 -44.32995 -29.73409
v -57.69366 -46.55606 -28.33805
v -58.29022 -46.60672 -30.17719
v -59.18413 -45.70255 -31.94694
v -59.86641 -43.03387 -30.86899
v -60.66671 -39.91207 -30.13973
v -60.82883 -40.96972 -31.90097
v -56.50979 -46.42128 -25.13172
v -56.31914 -48.49621 -26.89191
v -55.53257 -50.38647 -27.10662
v -60.33101 -39.55462 -28.64831
v -59.86553 -39.46568 -27.17983
v -61.18143 -39.09768 -31.09458
v -53.72991 3.78255 -3.110505
v -38.75631 -30.59432 4.500349
v -62.36014 -9.530453 -12.52699
v -63.21656 -9.749133 -14.34124
v -37.1772 -25.46985 6.482911
v -37.73944 -27.19139 5.880641
v -52.36764 1.082581 -1.295247
v -50.96753 2.374233 -0.7168388
v -49.8619 2.081607 0.0588311
v -49.65939 -0.3808679 0.7553164
v -43.51789 -68.31783 -26.87719
v -42.53772 -68.63592 -25.15849
v -42.17393 -69.62799 -26.32261
v -62.58722 -17.23678 -16.5664
v -63.26471 -15.21963 -17.01672
v -63.07839 -7.850103 -13.49304
v -63.1358 -5.787119 -13.22383
v -63.77125 -6.392612 -14.59405
v -63.90213 -4.708437 -14.62552
v -62.76114 -4.391989 -12.36512
v -64.05045 -7.674637 -15.52393
v -64.35132 -9.745919 -16.99006
v -64.6121 -8.429327 -17.14235
v -64.87325 -6.492553 -17.18047
v -64.51913 -5.636672 -16.12424
v -64.23288 -13.26612 -18.43192
v -63.49047 -11.87715 -15.79992
v -63.94098 -14.92989 -18.64895
v -50.0514 -58.80445 -25.74321
v -50.87119 -58.88843 -27.73588
v -49.74665 -59.99364 -26.8199
v -40.0632 -33.8947 2.740433
v -38.97152 -33.17596 3.573544
v -36.80566 -32.28319 4.850298
v -37.94836 -33.50108 3.980179
v -38.78573 -34.39943 3.253958
v -35.68231 -20.62991 7.766856
v -34.68686 -22.75853 7.727552
v -33.56935 -20.84799 8.278812
v -32.89627 -22.57652 8.164753
v -33.76633 -24.57133 7.619012
v -31.43249 -22.33968 8.426468
v -32.55089 -24.28997 7.916399
v -33.63758 -12.29139 8.416285
v -62.5233 -20.57452 -18.62976
v -61.31517 -23.85991 -17.95407
v -61.6081 -24.44948 -19.17816
v -62.94011 -20.67046 -19.90983
v -62.70569 -23.3522 -21.41811
v -63.46106 -21.66414 -22.44635
v -63.27111 -23.42661 -23.3805
v -61.57921 -25.30406 -19.78786
v -63.05361 -24.8653 -24.01272
v -62.6183 -25.93145 -23.48962
v -61.84579 -27.27076 -22.15913
v -62.38348 -27.65517 -24.31598
v -64.1423 -21.91996 -25.2925
v -64.25639 -20.34538 -24.12091
v -61.25391 4.022693 -10.99629
v -60.43277 4.832058 -10.17075
v -59.55291 3.373645 -8.588118
v -58.71888 4.7162 -8.071416
v -59.39803 6.219037 -9.37096
v -61.17612 6.82207 -11.80257
v -58.12606 8.377591 -8.783125
v -59.9826 9.006827 -11.06144
v -60.98556 7.913749 -11.91021
v -57.04592 7.116356 -7.215435
v -56.5941 10.44282 -8.049223
v -57.92888 10.33897 -9.341702
v -58.95453 10.07366 -10.29941
v -58.05899 12.55583 -10.17357
v -57.18694 11.77229 -9.088477
v -58.99898 13.50617 -11.30949
v -60.71103 11.23849 -12.57838
v -56.96621 14.6073 -9.563183
v -63.62484 -24.01701 -25.40049
v -62.67798 3.517612 -12.94559
v -45.52602 -66.66419 -28.51294
v -45.35677 -63.48158 -22.90665
v -36.9855 -49.71693 -2.547167
v -36.70063 -47.57786 -1.198433
v -38.88816 -38.25676 1.767964
v -39.69355 -39.35396 0.7573195
v -54.73108 -50.66726 -25.53051
v -62.55855 1.031113 -12.26528
v -46.00047 -0.6021897 2.622926
v -45.39256 -4.312943 3.429641
v -44.37473 -1.219336 3.356066
v -48.64206 -60.61271 -25.3173
v -61.12468 -34.08414 -26.06787
v -61.89337 -31.37071 -26.15697
v -61.76611 -29.74806 -24.19442
v -63.17727 -28.39616 -28.04392
v -62.8295 -27.67517 -25.99075
v -63.00793 -29.86274 -28.82208
v -62.44629 -31.77929 -28.46387
v -61.79797 -33.43277 -27.66311
v -63.38463 -30.08832 -30.57534
v -57.64486 16.54759 -10.25915
v -56.08251 13.04812 -8.413075
v -55.79727 15.67413 -8.544068
v -54.71914 16.93146 -7.457221
v -57.17107 19.16401 -9.283018
v -55.81262 18.67166 -8.07524
v -55.37921 20.79926 -6.508713
v -56.20099 21.20304 -7.178233
v -57.44622 21.57293 -8.50305
v -56.57367 22.87353 -6.517181
v -56.56461 24.61114 -5.18735
v -55.62301 22.92427 -5.23621
v -54.61567 19.22315 -6.679949
v -54.06303 20.93783 -5.022208
v -54.48425 19.71544 -6.293612
v -58.1902 26.08327 -6.725013
v -57.98036 23.53044 -8.065487
v -58.64342 21.33365 -10.12453
v -58.95147 23.84316 -9.344005
v -53.70659 22.3397 -3.58954
v -53.25504 21.42409 -3.933195
v -54.47961 24.51455 -2.48983
v -52.4903 22.22203 -2.649879
v -51.34433 23.47311 -0.61557
v -52.51582 25.41506 0.2898124
v -52.97228 24.11013 -1.331766
v -54.43991 25.9955 -1.246361
v -56.16148 26.01059 -3.520954
v -55.22012 27.07437 -1.402974
v -51.44383 24.75955 0.5515274
v -50.46059 23.73246 0.189414
v -50.86929 22.4626 -1.226481
v -51.88899 21.79287 -2.530923
v -57.8029 27.35697 -5.22166
v -57.63498 29.54198 -3.630647
v -56.21975 27.35793 -2.622899
v -56.0586 28.4646 -1.653198
v -57.46302 31.88609 -2.307252
v -57.49881 30.62064 -2.857434
v -55.39545 29.4544 -0.05008499
v -56.01695 30.88713 -0.2710063
v -55.41184 31.46117 0.8529705
v -54.60412 29.86417 1.187615
v -53.80135 27.79926 0.8438238
v -56.05872 32.28171 0.2114801
v -54.2401 30.89436 2.157534
v -53.96199 32.33107 3.053248
v -52.55337 31.53103 4.306858
v -53.38094 29.21612 2.241036
v -51.51345 28.55008 3.710683
v -49.56596 30.32098 6.32386
v -50.67134 31.66902 6.111427
v -49.03464 28.65599 5.70138
v -53.43609 19.93262 -5.160408
v -55.31355 33.54233 1.594885
v -60.2937 24.93022 -11.04195
v -59.63959 22.89259 -10.84617
v -59.93094 21.97618 -11.61557
v -60.84241 23.40972 -12.52167
v -60.80619 26.78364 -11.29192
v -59.81114 26.56064 -9.40934
v -53.86162 33.60185 3.515519
v -53.1359 33.80099 4.415919
v -59.34854 27.3594 -8.103409
v -59.54085 29.01162 -7.678041
v -55.32498 34.54423 1.824695
v -55.00357 34.14386 2.182075
v -54.51683 34.40298 2.880818
v -58.38401 31.80208 -4.112188
v -59.18117 19.24383 -11.43008
v -47.30011 27.15527 5.570962
v -50.14526 27.51481 4.049156
v -47.7305 28.86464 6.6755
v -46.11229 27.83186 6.86276
v -46.66248 26.47158 5.304499
v -43.95547 27.70757 7.874671
v -45.57953 27.30943 6.746338
v -44.28498 26.82727 6.994334
v -45.30989 26.28126 5.84608
v -46.6883 25.82916 4.639272
v -48.10878 31.29059 7.865841
v -43.55913 26.13849 6.41575
v -48.04006 25.90373 3.995241
v -45.41973 29.99678 8.765182
v -47.58665 32.72497 8.823959
v -45.97675 31.79399 9.398314
v -43.18389 30.05452 9.805678
v -44.70158 33.30163 10.7123
v -46.18459 33.54398 9.990515
v -42.6504 29.07824 9.403312
v -41.07874 30.23799 10.70609
v -51.63988 32.6708 5.641524
v -49.15306 33.6922 8.100628
v -43.37022 32.88476 11.15951
v -42.4937 27.25607 8.245667
v -43.21388 26.91628 7.593732
v -42.82288 26.31692 6.988766
v -42.78578 25.80016 6.703474
v -43.72469 25.71832 6.117634
v -45.31567 25.1027 4.640464
v -59.80956 31.39092 -7.475178
v -58.78942 30.16185 -5.576402
v -59.26966 32.47476 -5.898953
v -61.08158 24.9057 -12.45854
v -60.42731 19.48069 -12.84273
v -61.67801 21.52318 -14.19963
v -60.93643 22.41016 -12.94326
v -62.24243 19.7724 -15.19727
v -62.0167 23.49445 -14.43361
v -62.3788 21.90547 -15.21461
v -51.75171 35.05885 6.16465
v -50.07396 35.23413 7.714508
v -49.89515 35.88123 7.994212
v -49.33772 35.83247 8.464546
v -48.97824 35.22994 8.630278
v -48.73496 35.81961 8.953656
v -47.96063 34.74773 9.242738
v -51.11015 26.95541 2.830845
v -51.73771 26.40219 1.821295
v -49.56524 25.46328 2.55294
v -50.55061 25.35429 1.794243
v -49.37416 23.82024 1.010365
v -48.72611 24.78377 2.383294
v -48.34676 23.23798 1.033993
v -49.9007 22.90468 -0.2561765
v -47.41579 25.08309 3.470729
v -48.73381 25.26017 2.868619
v -47.53924 24.05213 2.253514
v -46.68776 24.39128 3.235291
v -50.49822 22.43892 -1.007928
v -54.2948 34.84906 3.273557
v -61.08616 16.85775 -13.84085
v -59.35084 16.92353 -11.93279
v -61.99746 18.1737 -14.92179
v -62.95158 24.9384 -15.91789
v -61.96571 26.81207 -13.65212
v -63.29158 28.11052 -16.38906
v -62.22183 28.89677 -13.83412
v -61.77964 27.87232 -13.00834
v -62.97195 29.18163 -15.56582
v -63.86828 30.69869 -17.73626
v -62.98828 30.92116 -15.54635
v -62.21238 30.28933 -13.6314
v -60.59485 29.4343 -9.942645
v -43.61985 33.81394 11.41465
v -41.23886 28.86779 9.824824
v -40.69458 28.02599 9.543325
v -41.32919 27.32336 8.89544
v -60.38529 31.40876 -8.891392
v -60.33503 33.70391 -8.450369
v -59.78511 34.01899 -7.061987
v -59.40631 34.98653 -6.191893
v -58.97883 33.65213 -5.120405
v -59.77947 37.08243 -7.466373
v -60.30933 35.32628 -8.505523
v -59.09766 36.75295 -5.679381
v -60.60017 37.62971 -9.568489
v -59.22815 38.5514 -6.466249
v -61.29723 33.41433 -11.02894
v -61.07828 31.3442 -10.67933
v -61.48195 29.10828 -12.03374
v -60.04548 39.56222 -8.545232
v -57.24267 32.88461 -1.649333
v -47.22894 23.44701 2.084682
v -53.3794 18.39936 -5.891166
v -58.38471 37.91732 -4.274739
v -58.66088 35.01431 -4.32989
v -58.44219 33.70166 -3.85764
v -56.4623 33.21548 -0.1648794
v -64.06595 25.53144 -18.152
v -63.80771 22.17428 -17.67706
v -64.56236 24.96572 -19.21142
v -64.6201 27.32761 -19.49638
v -48.06699 36.04667 9.508307
v -47.12556 35.64504 10.08545
v -46.86643 34.68419 9.972308
v -41.25207 26.54793 7.924734
v -49.82621 22.21293 -0.7517009
v -50.58892 21.87094 -1.552752
v -59.61583 14.96947 -12.137
v -58.59137 16.59566 -11.1743
v -63.7676 32.48153 -17.53087
v -61.97256 16.0317 -14.87927
v -62.81431 14.8748 -15.82635
v -63.10804 17.71461 -16.46152
v -60.95298 13.62352 -13.39327
v -63.09129 19.43877 -16.4745
v -62.29387 11.68033 -14.59285
v -63.52632 12.99806 -16.49597
v -62.52538 9.513252 -14.38376
v -62.32162 7.629426 -13.59678
v -64.2803 9.702793 -16.95815
v -63.5332 6.765572 -15.14062
v -64.39621 4.111748 -16.01132
v -65.35738 4.311759 -17.88459
v -63.61702 3.623956 -14.53811
v -63.92136 19.70048 -17.82041
v -63.29434 21.02818 -16.7806
v -51.81524 20.19281 -3.723129
v -40.28856 26.86306 8.717278
v -41.07639 26.86911 8.373047
v -40.00493 30.15996 11.05364
v -40.49145 28.96799 10.16528
v -40.31931 31.56337 11.65383
v -38.29738 30.68382 11.8757
v -38.99478 29.91402 11.2547
v -38.82008 28.34699 10.45215
v -38.15266 -68.82893 -17.61257
v -34.87695 -43.05865 2.228288
v -36.80909 -40.97914 1.991674
v -36.33072 -38.84519 3.082555
v -37.91619 -39.48782 1.874335
v -34.92852 -40.08889 3.468318
v -46.68658 -62.11538 -23.54981
v -47.30331 -62.03346 -24.57816
v -46.87683 -63.31663 -25.57071
v -45.35283 -64.78436 -24.72302
v -46.73141 -60.81219 -21.99934
v -48.61321 -61.78853 -27.06049
v -47.6882 -63.24376 -27.31809
v -47.98766 -63.96506 -29.52032
v -49.23914 -61.6403 -28.31373
v -44.17722 34.24443 11.31835
v -42.24733 34.00097 12.06063
v -46.75537 -64.76472 -27.81287
v -46.55393 -64.1763 -26.24743
v -63.1249 -26.27353 -25.68992
v -60.30477 -43.08521 -32.47425
v -41.19756 -61.98164 -15.11362
v -64.40466 -16.64143 -21.32044
v -63.37573 -17.67939 -18.91527
v -63.47728 -18.89204 -20.13623
v -38.04028 32.68184 12.88324
v -39.35057 31.76952 12.09372
v -41.76869 32.12626 11.45946
v -39.90958 32.99816 12.50605
v -35.43329 -9.189203 7.442183
v -34.68848 -10.62783 7.906632
v -33.30088 -10.64863 8.28513
v -34.4038 -8.31589 7.54359
v -64.28381 16.87815 -18.1662
v -64.10541 15.29682 -17.71356
v -63.39398 14.36265 -16.55541
v -64.55348 13.99974 -18.22217
v -65.49435 15.47966 -20.05912
v -65.4515 16.57981 -20.15539
v -65.36859 12.54823 -19.35155
v -66.68222 14.24589 -22.18184
v -53.61119 35.51801 4.224934
v -53.06443 35.31114 4.812372
v -41.7168 -5.664018 4.893621
v -41.04564 -7.4777 5.391598
v -41.19917 -10.33118 5.725445
v -43.22752 -9.53809 4.826639
v -39.75127 -8.629173 6.005078
v -39.1151 -6.045794 5.73315
v -36.98093 -67.6544 -14.82574
v -37.56561 -68.29664 -16.23266
v -36.37822 -60.64953 -8.991609
v -35.84958 -62.68964 -9.877082
v -36.84412 -62.02526 -10.34096
v -38.44841 -62.19314 -12.07702
v -57.86492 32.96355 -2.78985
v -57.65261 33.64837 -2.20251
v -35.7079 -66.59499 -12.42497
v -35.9872 -69.38453 -14.98814
v -35.07252 -47.14555 -0.1720078
v -34.2902 -49.49316 -1.183295
v -35.50921 -45.95083 0.3412966
v -33.1756 -18.50603 8.621122
v -31.1927 -16.12242 9.131898
v -31.27748 -17.96282 9.014147
v -32.93431 -14.53606 8.761935
v -28.14976 -17.00725 9.49964
v -28.76143 -13.89869 9.590385
v -31.13641 -13.95463 9.149041
v -32.60822 -12.54751 8.702359
v -29.73992 -12.05667 9.332023
v -30.77674 -9.490403 8.759148
v -28.79859 -10.63045 9.420657
v -27.70607 -12.91782 9.784473
v -63.26949 -16.30172 -17.66793
v -39.92622 -62.71633 -14.22125
v -38.51337 -63.82333 -13.485
v -40.0349 -61.50348 -13.25257
v -39.45256 -62.1292 -13.12457
v -38.29607 -63.23163 -12.74656
v -37.31548 -62.66062 -11.26842
v -37.21421 -63.63015 -11.87718
v -36.87685 -63.42623 -11.39319
v -36.15743 -63.95296 -11.05027
v -36.88433 -65.47582 -12.93271
v -36.71518 -62.85554 -10.82529
v -49.84483 -62.29805 -31.53012
v -49.95745 -61.68318 -30.47884
v -64.34026 -2.523468 -15.35207
v -56.15118 34.44236 0.5668083
v -65.5121 7.960083 -18.77874
v -66.55935 8.40278 -20.9935
v -66.72451 10.25349 -21.65589
v -50.82682 35.99909 7.182311
v -42.93207 35.57619 12.38609
v -41.5823 34.85759 12.70931
v -40.45293 33.808 12.68082
v -27.6371 -9.290351 9.574539
v -26.85907 -11.19125 9.927492
v -58.76595 40.55899 -5.878406
v -58.25412 39.59044 -4.462667
v -57.94363 41.5326 -4.302165
v -57.49392 40.33938 -3.073193
v -57.53834 38.72015 -2.611551
v -57.83082 37.76112 -2.95691
v -58.20387 42.5344 -5.054008
v -56.71058 41.05312 -1.813387
v -56.95174 39.21067 -1.556592
v -59.08429 42.24007 -6.808537
v -58.3317 43.9281 -5.512782
v -58.70599 45.20214 -6.397007
v -59.2906 44.29893 -7.468351
v -57.5895 43.96977 -4.126078
v -57.69744 45.96818 -4.587103
v -56.67306 44.93411 -2.719198
v -57.29959 47.11331 -4.045339
v -57.55095 48.95259 -4.683737
v -56.48713 48.95048 -2.996393
v -56.59201 46.98271 -2.876105
v -56.85178 42.9656 -2.630578
v -58.68793 47.14006 -6.497438
v -55.70734 43.58813 -0.8718821
v -55.67584 45.86166 -1.276419
v -54.91681 44.62903 0.09540426
v -56.12262 51.50312 -2.817857
v -57.1452 51.7905 -4.384449
v -56.81097 54.35392 -4.229223
v -55.21558 53.12318 -1.770946
v -55.33263 49.91176 -1.449647
v -53.78264 52.52752 0.1613294
v -54.89281 54.28478 -1.545744
v -54.56192 50.93114 -0.5600522
v -54.02187 49.84489 0.2882885
v -53.49195 50.57979 0.8116857
v -54.55566 49.05936 -0.2703157
v -54.28905 54.41819 -0.790724
v -52.45895 50.25093 2.098978
v -52.96244 49.1791 1.700914
v -53.69699 55.46967 -0.2613799
v -52.38543 55.12501 1.319569
v -53.17616 56.33249 0.2080451
v -55.40746 54.81285 -2.360187
v -52.02879 48.86473 2.832149
v -53.73016 47.93547 1.002281
v -52.25436 46.5291 3.048619
v -51.39368 47.87632 3.708229
v -50.86432 50.70298 3.697196
v -50.04422 49.04431 4.848431
v -50.88103 47.07572 4.405209
v -52.07309 53.65973 1.904545
v -51.84033 51.67506 2.510812
v -51.03626 54.16236 2.898757
v -49.9453 52.49675 4.266856
v -50.0093 54.49679 3.841898
v -50.94159 56.29991 2.614435
v -49.00039 57.32454 4.27391
v -48.61763 54.16007 5.173783
v -48.09819 55.58195 5.360236
v -49.72248 59.24823 3.271484
v -48.65764 59.57385 4.231044
v -49.52904 61.1303 3.144682
v -48.1412 61.77521 4.355485
v -47.66692 59.77222 5.09543
v -47.88725 58.1795 5.132796
v -46.30029 58.28881 6.499627
v -47.71574 63.37296 4.495902
v -46.61715 59.9092 6.000513
v -46.3543 62.7272 5.833418
v -44.61033 60.50974 7.608582
v -46.46379 56.05196 6.668551
v -44.49367 55.66804 8.342754
v -49.41233 62.53246 3.012525
v -48.74658 65.20984 3.205952
v -47.61233 66.28407 4.08463
v -46.80882 65.7127 4.964305
v -48.09428 68.57403 3.097348
v -45.521 65.91711 6.111419
v -45.89673 68.12678 5.328396
v -45.66024 54.23425 7.636197
v -47.05396 53.96465 6.534564
v -44.02156 53.26469 9.100971
v -46.3647 53.07616 7.284642
v -44.20246 55.20579 8.628239
v -45.05775 52.06572 8.51758
v -46.96739 51.87854 7.016623
v -45.98793 50.82159 8.022191
v -47.56987 69.96656 3.27246
v -45.87295 70.24986 4.859979
v -44.43176 58.90933 7.940024
v -43.53152 61.76794 8.364944
v -42.32999 61.42209 9.329655
v -41.72199 60.49907 9.886768
v -42.9385 57.66424 9.285844
v -44.57001 63.06329 7.345513
v -49.89859 64.50233 2.172224
v -49.91637 66.29743 1.755653
v -51.73194 63.70319 0.3764094
v -50.49464 62.28832 1.978089
v -51.66129 62.30288 0.7573686
v -51.25853 67.26413 0.0388661
v -52.84185 66.06927 -1.522136
v -50.63098 68.77525 0.3273182
v -51.52488 67.8741 -0.4314593
v -51.89774 61.02412 0.7427774
v -52.95724 60.56699 -0.3485636
v -53.35307 62.04866 -1.088726
v -52.75458 63.76451 -0.8007683
v -53.63645 60.93963 -1.224894
v -54.68514 59.03329 -2.118342
v -53.99224 57.50591 -0.9654399
v -54.64039 60.71139 -2.40997
v -45.02361 68.35278 6.095921
v -50.83667 58.77245 2.276444
v -55.38007 60.64442 -3.39412
v -55.85146 57.02081 -3.306353
v -56.18617 59.15678 -4.155424
v -55.33841 56.68667 -2.564118
v -56.81115 60.60323 -5.385172
v -56.42192 61.26828 -4.974236
v -55.46697 61.78545 -3.751946
v -53.97342 56.2382 -0.714496
v -54.59923 55.41678 -1.352542
v -57.91703 57.28217 -6.328656
v -56.94418 56.91179 -4.83263
v -57.24881 59.13451 -5.716259
v -56.32439 55.13628 -3.669209
v -44.14845 56.62404 8.487488
v -41.76903 58.6456 10.04326
v -41.77142 56.99564 10.22465
v -42.35662 55.48659 9.994262
v -42.05504 52.32984 10.72448
v -41.2103 53.33921 11.16516
v -40.34503 54.14091 11.64828
v -39.85951 55.69895 11.7472
v -43.47059 51.16202 9.88593
v -44.85324 49.34641 9.200364
v -43.10199 49.85939 10.42118
v -44.3287 47.55558 10.02675
v -46.02208 49.16356 8.322479
v -40.4991 59.07191 10.91432
v -41.0735 49.95493 11.86083
v -42.1437 49.18852 11.2349
v -40.05551 60.21567 11.13389
v -40.14442 62.0247 10.91203
v -38.49511 58.28987 12.38501
v -43.04468 46.9789 11.109
v -39.94953 63.61337 10.91347
v -38.83287 61.95758 11.8314
v -37.88956 60.99384 12.53638
v -41.1343 62.63179 10.12463
v -42.04857 63.49964 9.345087
v -37.60961 63.19827 12.57182
v -43.22152 44.63413 11.68679
v -46.90351 47.77238 7.93217
v -47.03856 50.1008 7.292673
v -49.36674 47.29214 5.854408
v -49.14419 49.88031 5.504856
v -48.54722 51.60735 5.700679
v -47.64705 51.45699 6.526505
v -48.09681 53.08742 5.819371
v -48.27105 44.85883 7.596388
v -46.29564 45.94029 8.990255
v -45.75636 44.24122 9.9081
v -47.11222 43.65078 9.002337
v -46.8095 42.0129 10.07146
v -47.99949 42.2615 8.897053
v -49.7751 43.89786 6.538509
v -48.98079 42.29634 7.942826
v -49.41489 41.86796 7.727845
v -49.94544 42.29103 6.996884
v -50.87528 41.78368 6.211222
v -51.01887 42.46037 5.749316
v -50.74414 43.92711 5.497624
v -48.9143 40.83285 8.555981
v -50.3093 41.27388 7.067972
v -50.0945 46.10963 5.447377
v -40.81588 51.94643 11.6777
v -39.16786 56.60126 12.10069
v -36.61913 58.59188 13.56572
v -35.68837 63.88116 13.70936
v -35.72397 61.47379 13.85752
v -36.44551 55.59669 14.00307
v -37.93326 54.75306 13.17041
v -36.78162 54.13442 14.00299
v -35.21173 54.97804 14.82201
v -34.36955 57.83466 14.99399
v -37.90459 53.23031 13.44103
v -39.71011 52.5995 12.34402
v -38.59448 52.05353 13.17561
v -38.42104 50.45619 13.56552
v -40.10173 49.53234 12.60649
v -37.78651 51.863 13.72874
v -33.36397 57.15519 15.58307
v -33.67274 53.84913 15.85662
v -32.25733 55.45706 16.37653
v -31.95936 59.34864 16.07011
v -31.73827 56.81121 16.44343
v -31.3512 60.78709 16.24752
v -32.4112 60.73219 15.73015
v -29.99467 59.59603 16.97811
v -30.06468 58.14798 17.06934
v -30.49107 56.42692 17.07855
v -36.64655 52.69342 14.32739
v -39.34246 48.2747 13.3553
v -36.71006 51.58239 14.44853
v -34.89738 53.53484 15.22895
v -35.62119 52.70645 14.94168
v -31.79044 54.0617 16.77912
v -31.8743 52.34389 17.00929
v -33.75731 52.44583 16.01987
v -30.55805 53.83888 17.39059
v -28.51454 54.53452 18.20161
v -29.2017 52.40633 18.23885
v -28.53068 50.22805 18.79259
v -29.63213 51.03903 18.23097
v -30.86227 51.8675 17.5715
v -44.11565 44.3405 11.15215
v -51.84165 59.20106 1.154382
v -50.66642 60.07646 2.223161
v -58.26981 53.48497 -6.391638
v -34.64413 59.57366 14.65345
v -33.09923 61.36852 15.33257
v -53.08768 46.14766 2.146793
v -54.40414 46.51269 0.3862391
v -47.46851 70.46204 3.24514
v -35.49487 51.61188 15.19504
v -35.5532 50.47606 15.33049
v -36.42284 48.83768 15.08217
v -36.7783 50.16875 14.64392
v -33.43217 50.63709 16.4467
v -34.71146 48.69055 16.07334
v -35.31241 46.76096 16.03297
v -33.08776 48.37253 16.99694
v -44.17277 65.74034 7.32739
v -42.93126 65.64214 8.367585
v -43.45917 64.56205 8.071263
v -58.62197 50.60463 -6.644744
v -59.51599 47.22101 -8.031796
v -59.88022 49.59531 -8.865358
v -60.40185 46.64443 -9.797457
v -60.9198 49.93962 -10.92586
v -60.3171 51.33064 -9.785307
v -60.65375 53.87754 -10.50733
v -59.92814 53.84418 -9.23859
v -61.23609 51.20465 -11.48919
v -61.76201 53.63491 -12.63173
v -61.13874 55.22492 -11.58984
v -62.33398 51.24497 -13.86217
v -61.61399 50.00011 -12.3163
v -62.16809 49.33866 -13.47624
v -62.97319 50.08138 -15.13596
v -61.18058 47.36335 -11.40251
v -63.22285 51.00716 -15.65926
v -62.77956 54.13569 -14.81475
v -61.78552 46.36427 -12.72956
v -62.44735 47.85829 -14.16189
v -62.47847 46.15498 -14.31794
v -63.02303 46.71669 -15.50121
v -63.53638 47.25368 -16.65495
v -63.70475 50.3379 -16.97629
v -63.76794 48.82811 -17.12941
v -63.31801 44.67233 -16.33606
v -62.66229 44.27426 -14.80098
v -64.23258 46.89825 -18.46565
v -63.93267 44.74611 -17.80947
v -62.04189 44.845 -13.3675
v -61.94987 43.44226 -13.17177
v -62.36094 41.94835 -14.13616
v -63.66548 42.73656 -17.3145
v -63.13149 40.10919 -16.04178
v -64.56971 43.55996 -19.49539
v -62.47954 55.51572 -14.32996
v -51.82679 57.44422 1.485703
v -52.73553 57.89906 0.4397292
v -36.58943 64.21011 13.12752
v -36.25411 65.33598 13.23919
v -34.80662 66.63335 14.00425
v -37.57522 66.43015 12.27319
v -33.95353 64.39906 14.65634
v -34.56216 62.42202 14.47217
v -31.78628 66.38193 15.55829
v -32.28079 64.26035 15.50731
v -32.61032 63.07393 15.44039
v -62.19616 39.50361 -13.73312
v -29.2599 56.80948 17.58633
v -59.92875 44.81185 -8.747517
v -60.89495 45.53432 -10.78352
v -61.37004 43.94974 -11.81522
v -60.67064 41.36127 -10.11213
v -60.25112 42.60999 -9.285415
v -64.24827 40.61354 -18.86316
v -63.33294 37.968 -16.53671
v -63.7515 38.04407 -17.59654
v -40.96872 47.00149 12.52646
v -53.80604 65.55997 -2.655312
v -53.87804 67.61874 -3.447415
v -52.64838 67.91572 -1.901118
v -54.37767 66.70835 -3.797266
v -54.59758 62.66365 -2.801639
v -55.03506 63.65625 -3.724646
v -54.87412 65.50516 -4.084982
v -55.17317 67.74619 -5.31658
v -31.84658 48.82211 17.51324
v -32.43201 50.01164 17.07884
v -30.90021 47.8255 18.0757
v -32.82411 46.64 17.30756
v -31.15187 45.79679 18.14734
v -32.45979 43.88076 17.71134
v -27.27096 54.74427 18.66272
v -26.90935 56.21011 18.57851
v -27.47111 57.75064 18.18724
v -26.53329 58.99951 18.37347
v -28.48198 59.28273 17.61185
v -26.49256 60.88668 18.22838
v -27.79865 60.88351 17.74185
v -24.6515 60.83586 18.8239
v -25.09803 57.49554 19.03502
v -29.38144 61.30196 17.07658
v -27.13231 63.09875 17.7821
v -23.98789 58.6035 19.25784
v -38.05568 47.74327 14.28435
v -41.58033 65.27172 9.518978
v -40.3097 65.04706 10.5147
v -43.43619 63.47625 8.234391
v -40.08478 66.53555 10.51829
v -42.62963 66.99584 8.438497
v -41.53662 68.19451 9.115564
v -56.2765 65.36102 -6.004807
v -55.40489 66.92269 -5.339204
v -60.22318 55.41396 -9.964395
v -60.72866 56.96613 -11.1299
v -24.75525 55.60398 19.39336
v -24.47381 53.46289 19.76776
v -25.67264 54.12186 19.29644
v -25.62091 52.01495 19.62041
v -26.02585 53.10375 19.32793
v -22.90156 54.3807 20.07763
v -21.22449 51.71442 20.86098
v -25.4576 51.10899 19.78674
v -37.99546 65.68363 12.07225
v -36.80939 67.87466 12.58961
v -35.87264 68.57964 13.09228
v -55.19872 42.7916 0.1688695
v -54.22322 43.03434 1.495129
v -54.10985 44.74134 1.174871
v -52.96878 43.57896 2.985634
v -54.34256 40.24382 2.328709
v -51.95342 45.42006 3.669659
v -53.64702 41.03928 2.98246
v -55.97588 41.09282 -0.5019002
v -55.4777 38.55754 1.258065
v -55.78195 39.68187 0.3674991
v -56.47538 39.07506 -0.6494607
v -53.23911 42.09314 3.147949
v -52.45672 41.43609 4.402925
v -53.79358 39.74751 3.349166
v -23.83014 57.02492 19.48738
v -22.22131 58.68328 19.72831
v -22.20626 56.93642 19.93539
v -20.21267 58.43825 20.23918
v -20.74764 54.18822 20.67024
v -37.35526 47.01244 14.84258
v -36.4976 46.24699 15.45654
v -28.20618 63.34789 17.35403
v -25.32336 64.48276 18.25146
v -27.17006 66.10313 17.47713
v -24.98794 62.78268 18.52653
v -24.7386 66.40816 18.24652
v -23.10722 64.73312 18.86472
v -23.39109 63.02172 18.96794
v -57.47404 60.66216 -6.384294
v -58.18192 59.26941 -7.110611
v -30.21179 63.0551 16.57219
v -30.4987 61.92022 16.53464
v -30.11974 64.72346 16.46627
v -31.48291 63.47728 15.93491
v -55.63141 47.91528 -1.570329
v -43.73104 67.7965 7.380695
v -44.08283 69.00626 6.832931
v -42.69927 69.84747 7.876126
v -41.23521 69.99271 9.028299
v -39.19151 65.37027 11.27622
v -38.94072 64.47388 11.54564
v -55.97174 62.65247 -4.736814
v -57.03886 62.80457 -6.311342
v -43.90491 -4.004718 3.954673
v -44.97749 -6.532134 3.83505
v -42.87701 -5.30438 4.457541
v -27.49405 49.3483 19.27853
v -24.71874 49.04931 20.21761
v -27.7116 46.39352 19.39146
v -26.12762 47.05262 19.88467
v -23.67211 45.96671 20.66549
v -22.75374 47.79864 20.83145
v -29.53549 46.7705 18.71659
v -29.57934 48.97382 18.49542
v -31.34943 49.99619 17.58319
v -30.54829 48.98325 18.07675
v -30.38418 50.15602 17.99064
v -30.83673 50.47672 17.75479
v -31.15728 51.19014 17.53405
v -26.25852 45.84399 19.88153
v -27.41645 43.01386 19.64003
v -24.63424 44.7242 20.38984
v -28.57258 44.58939 19.20647
v -24.94539 43.30396 20.33336
v -26.6621 43.12956 19.86874
v -46.55842 1.437679 1.961975
v -63.41645 52.11428 -16.07487
v -63.20572 53.3817 -15.71863
v -48.41533 67.09282 3.108737
v -64.68349 21.3917 -19.26066
v -44.73698 43.04951 11.19247
v -57.6571 -48.92432 -31.37008
v -52.61269 2.850082 -1.976756
v -59.09726 56.12177 -8.085012
v -59.04184 55.1865 -7.866019
v -61.66871 -28.66893 -22.88644
v -45.41541 33.84271 10.53808
v -40.37316 34.88144 13.20331
v -48.09725 1.950606 1.080143
v -48.47333 -0.3930255 1.412225
v -59.69189 42.70791 -8.124491
v -59.82795 41.1961 -8.234659
v -55.64656 7.581718 -6.089331
v -54.00891 5.25426 -3.804529
v -54.38932 7.436107 -4.899263
v -53.38829 9.523443 -4.76921
v -55.08376 10.02717 -6.480781
v -58.71839 3.347795 -7.613923
v -46.79965 -65.52573 -29.53607
v -47.69993 -65.0805 -31.31561
v -48.52523 -64.19649 -31.80356
v -46.56448 -66.9464 -33.00006
v -45.51171 -67.54011 -31.50532
v -47.11579 -66.06279 -32.09933
v -34.72781 -50.28894 -1.777507
v -32.64751 -50.61586 -1.236329
v -31.69993 62.38142 15.94077
v -41.48722 -3.926922 4.704585
v -32.6591 -8.882472 8.13782
v -35.85928 44.8259 16.01697
v -33.77754 -41.634 3.497231
v -56.02873 48.23034 -2.20879
v -54.49012 13.82949 -7.126256
v -53.67989 16.8005 -6.533861
v -64.72931 -19.95243 -25.75243
v -65.05571 -18.21346 -25.28105
v -64.93291 -20.51787 -27.41839
v -65.16635 -19.081 -26.85746
v -65.48191 -18.57556 -27.92529
v -64.15202 -18.31425 -21.80638
v -63.91306 0.799753 -14.59608
v -65.13044 -0.9617371 -17.03777
v -64.86935 0.5558486 -16.49369
v -64.94175 2.853759 -16.85586
v -38.95676 46.46461 13.99048
v -39.11189 44.52329 14.28631
v -41.77683 44.99643 12.57014
v -40.80151 43.46559 13.66887
v -23.65243 42.95423 20.6458
v -25.2043 42.48854 20.71413
v -40.10841 -35.16512 2.218221
v -54.5205 39.18142 2.502094
v -36.94144 -70.08404 -17.12535
v -36.51038 -71.70519 -18.34969
v -35.76709 -71.30518 -16.58814
v -35.67907 -73.18304 -18.85235
v -37.04031 -72.41871 -20.37214
v -38.75359 -69.56085 -19.45687
v -38.53395 -71.19599 -21.36321
v -37.55008 -72.65981 -21.83238
v -39.71825 -70.04769 -21.86932
v -34.65844 -72.97913 -16.65329
v -35.64597 -74.38386 -20.88901
v -34.6335 -75.60273 -21.13039
v -34.95575 -75.90929 -23.54434
v -37.08898 -73.78807 -23.03112
v -33.14138 -76.76913 -20.39487
v -33.33808 -77.1833 -22.67913
v -40.12363 -70.65009 -23.66021
v -40.98888 -70.10381 -24.51186
v -51.44246 -59.31504 -30.02332
v -52.89719 -56.80836 -29.57402
v -53.13613 -55.76712 -28.51976
v -54.538 -54.2521 -29.9011
v -53.06831 -57.45667 -31.32412
v -52.90163 -58.33894 -32.74831
v -54.50407 -55.97993 -33.22987
v -56.0086 -52.64376 -31.91936
v -55.88942 -53.63094 -33.41772
v -54.46084 -56.7604 -35.209
v -55.4107 -55.14268 -35.09523
v -56.00129 -54.03585 -34.88895
v -52.40792 7.796665 -3.378198
v -50.65787 -60.23902 -29.56781
v -51.78838 -60.14386 -33.0576
v -49.59557 -63.07036 -32.6861
v -50.64177 -62.29332 -34.67067
v -52.19763 -60.48082 -36.12628
v -49.50388 -63.81541 -34.84945
v -51.18446 -62.07669 -37.01964
v -48.54496 -65.0703 -36.54922
v -48.15531 -65.51971 -35.09783
v -48.23275 -65.48225 -38.19908
v -49.57551 -64.07497 -38.12662
v -47.24362 -66.42381 -36.42053
v -47.14552 -66.55545 -38.72092
v -47.85989 -65.79821 -40.23627
v -48.21249 -64.90344 -32.71777
v -64.04512 -24.30908 -27.55718
v -64.85573 -21.88373 -28.75218
v -49.39601 -64.27081 -40.3248
v -32.06918 68.22307 15.21558
v -49.71527 67.9377 1.56517
v -49.33756 70.91776 1.062789
v -61.31498 39.56268 -11.48381
v -61.46657 37.55671 -11.72421
v -61.69973 36.59857 -12.25809
v -61.04617 35.97692 -10.54245
v -61.56559 35.1867 -11.80462
v -62.33862 35.44969 -13.85476
v -62.7653 38.09519 -15.11111
v -53.14621 -58.65287 -34.69733
v -61.57013 -35.72294 -29.03975
v -62.7235 -32.79522 -30.48448
v -62.27163 -35.67621 -31.55754
v -48.42926 -65.07305 -42.54948
v -47.56675 -65.92679 -41.99734
v -40.16407 69.03319 10.05826
v -57.0757 38.18427 -1.469332
v -57.21585 36.07808 -1.220435
v -39.64743 -71.93178 -25.15492
v -41.16241 -70.82982 -26.46816
v -39.86541 -72.41286 -28.21809
v -41.03392 -71.7177 -28.63272
v -38.80061 -39.33096 1.361837
v -44.56523 -64.63177 -23.02562
v -22.09926 48.84776 20.92443
v -56.84144 -49.10238 -29.05847
v -56.12129 -51.38343 -30.15586
v -56.96632 -50.29321 -31.16518
v -57.03413 -51.32303 -33.25018
v -62.33619 56.8902 -14.18307
v -62.12216 32.18261 -13.29452
v -61.95943 34.48911 -12.84664
v -62.5192 31.65123 -14.32025
v -62.93061 32.6642 -15.34604
v -62.65132 34.09898 -14.65475
v -63.42669 34.13341 -16.70028
v -63.14309 35.62506 -15.99598
v -64.12601 33.98176 -18.47843
v -63.87176 35.5193 -17.88163
v -63.58297 36.43966 -17.14457
v -64.9908 34.54511 -20.75236
v -64.69832 32.74565 -19.92821
v -64.55424 36.15903 -19.67123
v -42.02353 -1.001857 4.098713
v -65.06456 37.3492 -21.00409
v -65.65841 33.19433 -22.48001
v -64.71458 30.85378 -19.87044
v -65.39127 30.82275 -21.56771
v -66.07601 30.60257 -23.32425
v -64.31178 29.28376 -18.80544
v -65.04071 29.3255 -20.57341
v -65.37737 27.81595 -21.25898
v -65.49249 28.78102 -21.62409
v -44.02087 35.52481 11.81966
v -43.92715 36.24157 12.10286
v -28.94345 66.05585 16.82735
v -30.7687 65.77003 16.09244
v -29.08717 67.6684 16.59279
v -30.23886 67.61806 16.13396
v -27.61572 68.04475 17.07737
v -27.46832 69.75813 16.88214
v -29.03933 69.07259 16.40573
v -28.1254 71.56759 16.29327
v -26.49044 70.97266 16.98223
v -26.24201 68.39484 17.50184
v -30.36756 69.21127 15.82588
v -41.90765 47.56684 11.76717
v -64.98497 -10.22618 -18.89924
v -37.73518 45.09505 14.97527
v -39.82507 71.13069 9.915432
v -41.58344 71.36606 8.459902
v -40.3794 71.93197 9.289579
v -39.82483 71.71823 9.774779
v -30.33357 71.87426 15.31982
v -31.02555 71.08266 15.18187
v -28.2999 73.5271 15.76215
v -38.32779 -72.39487 -23.05135
v -31.16333 -64.40665 -6.688035
v -60.70751 -43.56376 -34.92484
v -60.92034 -42.27656 -33.89228
v -49.96383 70.61814 0.4398028
v -65.96751 21.35008 -21.79783
v -64.47472 18.99454 -18.71407
v -65.18384 17.73304 -19.83202
v -66.15264 18.23863 -21.75855
v -32.38688 51.3765 16.91317
v -36.97667 29.50917 11.59104
v -55.36761 -55.70442 -36.57738
v -22.94035 67.36496 18.57794
v -29.8848 42.01536 18.87251
v -30.07958 43.63713 18.69384
v -30.99088 44.57915 18.32135
v -22.9189 60.62194 19.35491
v -21.20498 61.01553 19.73986
v -53.26084 69.53322 -3.337369
v -55.26601 -51.52567 -27.89545
v -54.92228 -52.56073 -28.3764
v -66.52203 11.94003 -21.48272
v -52.33167 70.52007 -2.485018
v -51.30615 69.74732 -0.8689136
v -50.98907 71.47218 -1.172121
v -51.46297 72.54045 -2.289363
v -50.35379 73.10605 -1.062961
v -52.28094 72.17823 -3.191055
v -51.36072 74.44353 -2.97109
v -53.53514 72.33841 -4.958637
v -54.46992 69.27155 -4.888672
v -53.85912 70.64735 -4.659507
v -52.45965 73.59759 -4.095296
v -52.50407 75.06048 -4.76602
v -50.34236 76.29082 -2.567776
v -50.32182 75.20055 -2.00068
v -34.00095 -74.33627 -17.26839
v -33.70742 -73.01157 -15.07992
v -34.49347 -74.99087 -19.4307
v -48.46879 39.9895 9.200784
v -42.15459 -70.32288 -27.97332
v -45.85208 42.9483 10.35688
v -61.37805 41.01396 -11.72645
v -31.35199 50.76687 17.4953
v -66.44959 5.625309 -20.39878
v -64.0655 37.21172 -18.4125
v -49.38116 -64.20963 -41.75429
v -56.6281 -52.2861 -33.5666
v -32.66923 70.81882 14.46931
v -32.97083 69.89799 14.50039
v -31.71531 69.67082 15.14439
v -31.13736 72.75602 14.74137
v -29.90364 73.3957 15.12852
v -32.28099 73.63711 13.95508
v -31.01377 74.96362 14.15393
v -32.7305 74.94961 13.32716
v -34.29159 69.12537 13.94726
v -33.98108 70.78081 13.80505
v -35.86808 70.61171 12.71327
v -34.68161 71.65649 13.19859
v -30.03435 76.52499 14.03667
v -33.44974 72.90451 13.56444
v -63.78093 -26.86372 -29.06182
v -64.67248 -23.65269 -29.94996
v -58.23 -48.59608 -32.91327
v -58.69664 -47.10923 -32.28663
v -41.72728 73.41319 7.801973
v -40.96284 75.15074 7.705092
v -39.88041 73.47746 9.259166
v -40.08981 75.54951 8.228256
v -61.7576 57.53192 -13.14902
v -61.07572 58.28706 -11.99002
v -60.17973 58.33374 -10.43631
v -59.8042 59.7613 -10.03245
v -59.38269 57.57228 -8.652934
v -60.72872 59.72876 -11.66462
v -59.95145 61.64065 -10.75912
v -58.90464 58.6403 -8.11022
v -59.07252 62.60501 -9.532583
v -58.31998 63.22887 -8.565736
v -58.00616 61.88211 -7.63769
v -60.61863 62.15921 -12.11825
v -59.87583 63.17267 -11.10382
v -27.42913 74.64195 15.72125
v -25.80987 74.74186 16.24153
v -65.02305 44.272 -20.58628
v -64.74298 46.29546 -19.64518
v -65.08028 48.45799 -20.60434
v -65.132 46.26013 -20.85556
v -64.50212 48.67816 -19.00977
v -65.3185 50.11507 -21.09814
v -64.80096 50.27759 -19.61369
v -65.5082 47.32291 -21.87705
v -65.85361 49.18492 -22.68313
v -65.89588 46.51393 -23.03562
v -65.72697 43.71011 -22.97268
v -66.48864 46.29032 -24.94621
v -66.12146 44.56836 -24.05793
v -65.23289 41.85905 -21.41241
v -66.37585 43.47668 -24.78559
v -66.55436 44.91827 -25.35748
v -65.73126 41.24984 -22.83929
v -46.30647 -67.34895 -37.1489
v -45.89027 -67.71738 -38.53551
v -45.00036 -68.5462 -34.93282
v -64.66219 41.83894 -19.89756
v -45.32917 34.90218 10.97884
v -46.02924 71.9995 4.237564
v -44.96485 72.17859 5.235921
v -20.82443 65.50404 19.32938
v -31.41287 -24.42911 8.073308
v -42.39665 42.26004 13.04888
v -43.26274 42.863 12.2828
v -53.7364 11.10619 -5.613427
v -52.45831 10.44622 -4.241593
v -50.82902 10.71572 -2.897508
v -50.3994 6.416351 -1.475128
v -51.08561 7.645522 -2.304287
v -51.83036 5.207882 -2.143398
v -50.32125 8.992029 -2.0696
v -60.99008 -38.42686 -29.69016
v -60.78526 -37.74747 -28.36529
v -61.67398 -37.27629 -30.89948
v -27.16902 -7.672461 9.45726
v -18.19763 -56.33361 7.136537
v -16.24725 -56.09711 8.80128
v -52.52766 19.31572 -4.747027
v -15.75582 -85.657 -6.142816
v -37.84923 -37.80274 2.563576
v -51.51068 44.26997 4.516692
v -34.53947 -71.26542 -14.60065
v -35.58177 -34.05853 4.913366
v -34.4239 -32.53736 5.76125
v -35.71487 -31.19707 5.578626
v -37.54409 -30.09103 5.178778
v -36.34184 -29.34217 5.849311
v -34.17612 -29.81783 6.433137
v -34.29905 -31.26883 6.077878
v -36.19178 -27.99217 6.242532
v -32.9803 -28.40582 7.049574
v -32.32774 -31.28507 6.702761
v -34.37685 -26.06153 7.188889
v -34.92605 -27.42124 6.759175
v -42.93422 -69.78291 -29.74665
v -44.54123 -68.23737 -29.51125
v -54.27392 -57.48925 -36.72769
v -55.39322 -56.11518 -38.24936
v -36.85584 -74.67475 -25.88716
v -34.74344 -76.35909 -24.88015
v -36.58646 -74.44401 -23.31892
v -38.24105 -73.33925 -24.95433
v -24.30463 69.41924 17.90609
v -24.59375 70.82191 17.56921
v -66.25224 48.61032 -23.80478
v -66.67072 48.11176 -25.06692
v -46.14573 -67.3858 -34.61903
v -44.89009 -68.52491 -33.63411
v -47.41868 -66.34315 -34.86293
v -29.21627 -6.793828 8.661877
v -26.32402 -5.95475 9.388064
v -29.79381 -4.733411 7.959242
v -27.61545 -3.230095 8.207488
v -25.00967 -7.762767 10.16949
v -31.64748 -7.048246 8.010358
v -52.87379 15.06875 -5.83766
v -53.36694 13.33501 -5.932644
v -15.45785 -62.14377 5.296543
v -13.00207 -62.38316 6.14693
v -15.55328 -61.10905 5.804295
v -12.74786 -59.92966 7.668235
v -44.32911 41.60282 12.01424
v -19.25716 60.0857 20.27135
v -28.05096 -45.82552 2.107886
v -27.3594 -46.62386 1.975774
v -27.04752 -46.80416 1.86245
v -26.6255 -47.37729 1.725998
v -38.56973 72.15196 10.58912
v -38.61457 70.17335 10.96614
v -31.2697 -78.01281 -18.07535
v -29.80542 -79.30608 -17.90898
v -32.49271 -76.85075 -18.5252
v -27.0007 -81.67876 -17.95024
v -28.59727 -80.58385 -19.3806
v -31.07107 -78.6087 -20.00396
v -28.63082 -80.76846 -21.11049
v -29.83751 -79.89971 -21.56112
v -27.12769 -81.80385 -20.853
v -25.5563 -82.78056 -19.06325
v -25.60667 -82.74886 -21.43423
v -24.47989 -83.44578 -19.61498
v -23.0943 -84.24608 -17.58249
v -23.01707 -84.22652 -20.20768
v -50.66833 21.01631 -2.230021
v -49.97961 20.73756 -1.90052
v 49.48508 15.42297 -6.623767
v -6.280478 -56.73233 12.52302
v -7.099192 -57.65656 11.27942
v -4.091217 -56.62667 12.81943
v -50.76591 20.09331 -2.946522
v -51.18368 19.63745 -3.550456
v -63.87931 -28.29834 -30.93196
v -64.34145 -27.41218 -32.42999
v -64.2318 -26.35003 -30.67544
v -64.88076 -24.91422 -32.51869
v -64.00547 -29.70389 -33.11684
v -64.6106 -27.53526 -34.07391
v -64.92748 -25.71712 -33.78547
v 54.39999 9.472361 -9.907468
v -34.50424 -45.15686 1.282322
v -34.49751 -44.39631 1.727636
v -34.94528 -6.672749 7.018261
v -36.74428 -6.602447 6.511202
v 31.09801 -15.25032 7.866648
v 30.09707 -13.71325 8.093791
v 29.87889 -11.07164 7.829028
v 28.06286 -12.82414 8.55294
v -32.81706 -49.21326 -0.6191663
v -65.50321 -22.08672 -32.87805
v -65.60315 -20.61844 -31.56567
v -65.46589 -20.11479 -29.94925
v -33.68572 -5.334788 7.039918
v -45.43604 41.79282 11.13785
v 52.87081 32.00854 -1.543711
v 52.01293 30.60983 -0.7380043
v 53.2017 31.7301 -2.267869
v -64.78408 40.15782 -20.3009
v -64.60844 37.91298 -19.84487
v 51.97891 -40.01687 -19.81251
v 52.72371 -40.74072 -21.92551
v 51.23552 -39.42729 -17.88903
v 50.86215 -41.31364 -18.68975
v 50.01538 -41.55884 -17.35964
v 49.9736 -43.69209 -18.97096
v 50.99678 -42.62151 -19.99539
v 51.65874 -41.88556 -20.65976
v 51.92069 -42.93651 -22.08119
v 50.84581 -43.97638 -20.84288
v 52.83567 -43.74714 -24.78733
v 53.00772 -42.45513 -24.06193
v 51.93611 -46.80817 -25.68386
v 51.20375 -46.74098 -24.0497
v 53.21416 -44.44075 -26.33518
v 51.28209 -48.81418 -26.26031
v 52.49311 -47.37315 -27.70709
v 51.75796 -49.19475 -27.86283
v 50.72783 -50.38281 -26.78334
v 52.68709 -48.6094 -29.70353
v 49.99588 -48.51492 -23.22837
v 53.94028 -40.47706 -24.48849
v -32.2432 -19.51768 8.705454
v 58.95392 28.798 -16.49674
v 59.34267 27.74226 -17.46265
v -64.97617 24.21756 -20.05496
v -65.90362 -16.03946 -27.13605
v -33.76899 -75.69289 -19.12684
v -54.99257 11.82098 -7.023872
v -51.58771 13.82974 -4.414041
v -52.17345 12.25239 -4.515739
v -49.84138 13.1893 -2.586579
v -50.00406 14.76256 -3.163878
v -48.36272 10.32938 -0.7843766
v -47.63121 11.99844 -0.3919278
v -51.25033 15.08414 -4.399073
v -46.96801 10.47006 0.2758313
v -48.70752 8.427603 -0.7444058
v -47.078 7.215009 0.5312491
v -45.85452 12.31795 1.064409
v -45.8938 10.29352 1.07537
v -48.61974 6.374798 -0.2955758
v -45.81268 8.272151 1.21907
v -46.09229 6.132546 1.26508
v -50.07287 4.382413 -0.707377
v -47.94191 4.31813 0.5652639
v -44.74563 12.55095 1.93712
v -44.34375 9.433294 2.067481
v -44.82443 6.874744 1.872222
v -46.98138 13.15089 0.05866927
v -46.35764 14.73351 0.5784662
v -47.69726 14.31146 -0.6952272
v -46.82999 14.9554 0.1323036
v -46.0599 4.464008 1.553939
v -42.02531 5.524817 3.302387
v -42.50434 3.436059 3.303239
v -43.7033 8.133135 2.430243
v -42.62611 8.202842 2.991872
v -43.13301 10.05778 2.797824
v -41.07858 8.276305 3.703515
v -41.60278 9.878082 3.623336
v -44.66925 10.73384 1.918615
v -43.59079 11.63966 2.704589
v -42.62299 13.4842 3.568551
v -41.78142 11.93699 3.8704
v -40.8107 11.61118 4.30361
v -38.86409 8.707472 4.616304
v -39.64043 7.903837 4.261619
v -40.71867 6.446901 3.8235
v -39.74316 5.824648 4.175285
v -37.69888 6.829661 4.819204
v -39.67684 10.17312 4.563551
v -38.83867 4.690061 4.454802
v -36.79362 5.810173 5.035314
v -37.38414 3.810154 4.876448
v -39.76134 11.62938 4.8043
v -38.29086 11.53769 5.416727
v -37.01993 9.688999 5.399532
v 47.22482 -56.48165 -26.70586
v 46.38021 -57.38277 -26.06225
v 47.73737 -56.63839 -28.09904
v 46.54408 -58.14848 -27.51801
v 46.81595 -58.62622 -29.01427
v -42.40592 72.46103 7.492683
v 28.48163 -69.92767 -12.61807
v 28.6289 -71.36206 -13.97228
v 27.78226 -71.18661 -12.71394
v 28.05606 -72.94308 -14.62801
v 26.28353 -73.35136 -12.46596
v 26.62192 -74.11859 -13.67712
v 26.31958 -72.04199 -11.44434
v 29.69209 -71.81322 -15.91768
v 26.85132 -74.85091 -14.82709
v 25.40938 -76.23116 -14.15426
v 30.89387 -71.11224 -16.96103
v 30.26898 -72.29261 -17.34542
v 31.79101 -71.20094 -18.48537
v 24.40935 -76.20745 -12.40864
v 25.51168 -72.57851 -10.80126
v 31.12048 -72.77729 -19.54898
v 28.93421 -73.43872 -16.61426
v 29.4469 -74.12238 -18.47447
v 28.1426 -75.00556 -17.45129
v 30.60304 -74.08719 -20.79559
v 29.05634 -75.45206 -20.20942
v 28.29469 -75.70203 -18.99305
v 27.11445 -76.58723 -18.14052
v -0.6730482 -75.581 5.856404
v 0.2985562 -74.76942 6.010487
v 1.31017 -76.1135 5.501909
v -0.3362339 -76.97254 5.36141
v -0.5001944 -78.59058 4.718359
v 2.315671 -77.04862 5.040966
v -2.755325 -77.4641 5.275732
v -0.8136947 -80.06286 3.941433
v -2.180608 -78.90695 4.610052
v -1.625471 -81.02817 3.334587
v 33.07136 -27.10205 5.808281
v 33.11003 -70.76511 -20.08844
v 33.33987 -71.64044 -21.86098
v 1.840681 -74.71767 5.805283
v 50.55903 32.51339 2.133031
v 27.23948 -68.36591 -10.17777
v 27.64229 -69.78876 -11.52388
v 26.0424 -71.19824 -10.52996
v 26.65764 -70.56863 -10.85817
v -61.92783 -38.33963 -33.09864
v -62.01942 -39.04221 -34.34933
v -61.48561 -40.09567 -33.4069
v -60.01149 64.41156 -11.68752
v -61.33755 60.90116 -13.06629
v -61.18304 62.61305 -13.39985
v -61.94257 62.49594 -14.85621
v -60.833 64.14723 -13.31082
v 6.694488 -50.95266 12.96414
v -65.68032 50.92981 -22.02123
v -52.17867 76.39742 -5.08466
v -51.38687 76.88063 -4.28639
v -15.81256 -76.71411 2.275214
v 18.94361 -49.22519 3.238886
v 19.27095 -50.4143 3.009305
v -44.72783 70.48399 5.905714
v -43.56388 71.10487 6.804442
v -44.1787 71.71972 6.09835
v -44.30678 72.84602 5.653807
v -43.33992 72.9872 6.504936
v -42.5246 70.6676 7.853859
v -43.23579 74.21113 6.095674
v -39.00509 68.65654 10.96808
v -37.42215 72.44723 11.33345
v -36.57322 71.9908 12.01358
v -36.71156 69.32337 12.43225
v -37.85988 68.87501 11.72961
v -38.04546 68.0592 11.72565
v -9.888663 -61.01619 7.678662
v -8.982643 -59.01236 9.3849
v -11.26279 -58.5407 9.427658
v -10.16593 -57.96796 10.35883
v -53.35165 -58.87574 -36.47976
v -53.78098 -58.74541 -38.89046
v -52.43721 -60.70445 -39.47778
v -53.10388 -59.89037 -40.46413
v -53.91253 -58.81877 -40.80011
v -54.58438 -57.76643 -40.11435
v -55.60112 -56.30678 -40.99142
v -55.13394 -56.76815 -39.26266
v -48.33866 -64.98798 -43.66639
v -24.41294 -82.46818 -11.97185
v -22.59674 -83.41025 -10.53517
v -21.92374 -84.3206 -12.09227
v -22.86602 -84.10435 -14.16756
v -23.05626 -84.21833 -16.30773
v -24.44358 -83.0885 -14.49243
v -21.60387 -84.97177 -15.59026
v -20.37047 -85.44445 -13.48273
v -50.7469 -62.78118 -40.67
v -51.28448 -62.13763 -39.39742
v -52.28539 -60.94806 -41.59487
v -25.48376 -10.15231 10.21459
v 47.56693 20.51174 -3.023567
v 46.51628 19.75594 -2.871979
v -67.27109 7.472219 -22.52894
v 36.55305 25.33199 8.619542
v 37.09031 25.70463 8.808236
v 36.62231 26.30826 9.135734
v 36.00446 27.68263 9.7984
v 7.368114 -49.94139 12.48368
v 8.734084 -50.04016 11.7672
v 50.19844 6.042902 -4.626079
v -56.57232 -52.96673 -34.90591
v -57.65229 -51.15321 -35.51382
v -58.69226 -49.60332 -37.02969
v -58.72892 -48.35572 -34.50327
v -57.8653 -49.76728 -33.53839
v -56.54261 -53.57454 -36.27473
v -58.04359 -51.24935 -37.85604
v -57.2656 -52.99001 -38.61344
v -56.68251 -54.17975 -39.14677
v -55.90549 -55.20145 -38.00407
v -58.83998 -50.08445 -39.34198
v -58.64278 -48.02547 -33.5392
v 31.13177 -34.11606 4.620781
v -56.19921 -55.15073 -39.90842
v -18.88707 -49.95058 8.250369
v 37.4651 -59.35904 -14.27586
v 18.73843 -75.3104 -4.418977
v 16.26148 -74.58321 -1.764531
v 17.48593 -76.7514 -3.880937
v 19.46225 -77.6596 -6.687674
v 17.73692 -77.76373 -4.754728
v 17.73038 -80.51866 -7.173174
v 16.72509 -79.99588 -5.40322
v 19.69802 -79.06107 -8.286905
v 30.55536 -24.706 7.189143
v 29.07731 -25.22494 7.435826
v 29.03925 -27.58076 6.925999
v 28.19574 -26.39922 7.364217
v 26.30952 -26.58376 7.646963
v 27.54733 -24.66217 7.825017
v 27.45999 -28.04325 7.198509
v 30.01187 -22.67753 7.684532
v 26.36654 -25.30014 7.850365
v 26.45215 -23.76351 8.150933
v -37.28795 -34.83694 3.881296
v 31.03758 -38.3366 3.345135
v 30.01038 -37.91323 4.043326
v 30.59188 -36.2405 4.240869
v 37.09024 29.08378 10.22486
v 3.736056 -51.39079 13.98807
v 37.60468 -60.61193 -15.62438
v 38.49034 -62.16852 -18.3436
v 35.79497 -60.85109 -13.6727
v 36.0578 -62.96945 -15.94552
v 36.32445 -64.56564 -17.8304
v 34.82926 -66.3888 -17.62277
v 37.70518 -65.42551 -20.80155
v 34.60174 -65.62891 -16.57657
v 35.86394 -67.30149 -20.15066
v 36.99324 -66.86401 -21.4241
v 35.35444 -69.04126 -21.54868
v 34.36898 -69.02274 -19.88847
v 38.01406 -65.82547 -21.77906
v 38.68058 -66.62309 -24.08063
v 37.74139 -67.82444 -24.13089
v 36.73497 -68.546 -23.33892
v 39.47689 -65.19218 -23.42339
v 35.7401 -69.74655 -23.38013
v -6.831959 -86.80032 -3.685905
v -40.21041 4.402085 4.040902
v 50.9758 33.17424 1.793387
v 51.81415 33.34172 0.5569592
v 52.26041 33.20841 -0.187787
v 52.05202 32.38158 -0.07082719
v 56.4897 34.02309 -9.845752
v 55.61388 33.29457 -7.619331
v 57.13292 35.70594 -11.69677
v 57.91013 33.65913 -13.68096
v 58.16533 35.73804 -14.36053
v 58.54603 34.41537 -15.40153
v 56.46006 35.66901 -9.864892
v 56.87753 36.8601 -11.07695
v 56.09808 34.49044 -8.866546
v 55.84284 36.05653 -8.383513
v 58.8208 36.64511 -16.16734
v 59.37622 34.65226 -17.58112
v 58.7799 38.31451 -16.03506
v 59.43007 36.37243 -17.75002
v 57.79671 37.843 -13.47324
v 58.59617 39.32363 -15.56249
v 57.74829 39.64314 -13.40667
v 58.34954 40.00222 -14.9431
v 58.11787 40.56085 -14.35325
v 58.61757 41.45723 -15.5639
v 59.33134 39.73025 -17.44035
v 58.51402 42.38717 -15.21505
v 59.19535 40.97851 -17.0642
v 58.41663 43.39919 -14.94108
v 59.03547 42.71012 -16.5449
v 59.25604 43.64996 -17.02797
v 59.59736 41.99423 -18.01449
v 57.27617 37.08168 -12.10476
v 57.25506 39.86861 -12.18717
v 59.58397 38.85499 -18.12278
v 59.77201 37.23957 -18.64188
v 59.99197 34.99277 -19.19791
v 60.34479 37.86239 -20.13881
v 60.4155 39.40514 -20.27119
v 59.69376 40.55495 -18.3198
v 60.56295 41.14689 -20.53974
v 61.27433 39.85202 -22.54407
v 61.12196 37.94161 -22.218
v 60.27294 42.78359 -19.59988
v 59.78584 43.9721 -18.26308
v 60.06859 44.77687 -19.07069
v 60.90513 44.3036 -21.23654
v 61.11332 42.37621 -21.98379
v 61.59518 44.66103 -23.14774
v 60.49229 36.40442 -20.53218
v 61.22262 36.33946 -22.51894
v 60.53398 35.2167 -20.63522
v 61.68285 35.28231 -23.74275
v 60.38747 33.85044 -20.18827
v 59.29198 45.20504 -17.04268
v 58.43797 44.65811 -14.98515
v 59.72501 46.57951 -18.09854
v 62.04028 42.30024 -24.74118
v 61.90648 45.80319 -23.99974
v 62.27579 44.0568 -25.18025
v 62.73577 43.02166 -26.76865
v 62.53315 42.40722 -26.20011
v 62.58725 45.09936 -26.12329
v 60.9301 45.48721 -21.21455
v 61.29282 45.99099 -22.31543
v 61.67884 37.59862 -23.7502
v 60.57578 45.78645 -20.15695
v 59.65434 32.81332 -18.25514
v 59.96066 31.52079 -19.0314
v 60.92223 31.86972 -21.50279
v 60.50352 30.56751 -20.37844
v 59.90212 30.19739 -18.87534
v 60.12752 29.7527 -19.40542
v 59.5748 29.1327 -17.99993
v 59.3387 31.41183 -17.48638
v 58.70055 32.74552 -15.80081
v -31.97823 -78.25774 -22.14063
v -43.19629 -70.1098 -33.87114
v -52.51837 16.46605 -5.567305
v -47.56789 -65.85143 -33.30315
v 11.14215 -81.08856 -1.024818
v 12.54545 -78.97964 -0.6175396
v 11.12165 -79.52266 0.1068316
v -61.44625 -41.91452 -35.77394
v -59.70901 -45.42801 -33.57803
v -60.47652 -45.26348 -36.83368
v -59.80821 -46.38987 -35.73091
v -61.11967 -43.45523 -36.80027
v -61.0165 -44.38333 -38.01656
v 45.23819 -59.58239 -26.71034
v 45.45655 -57.41236 -24.21672
v -59.33381 -46.70438 -34.11818
v 49.81119 -52.5085 -27.26225
v -21.15162 -84.12702 -9.729586
v -18.07376 -85.72693 -9.179724
v -19.82946 -84.78964 -9.251043
v -12.26338 -57.55741 10.06754
v -13.93511 -57.55173 9.222049
v -14.48533 -58.88092 7.769586
v -14.87378 -56.25201 9.71338
v -47.74403 72.35013 2.293835
v -48.8025 74.21793 0.3355889
v -49.49694 74.08439 -0.4496445
v -46.69611 74.60758 2.500485
v -48.09475 75.19553 0.6929292
v -47.18828 75.69419 1.474952
v -44.94313 73.78632 4.627782
v -44.38323 76.81557 3.948749
v 20.84725 -49.59122 1.806505
v -16.03358 -54.30016 9.965742
v -36.41248 -51.7282 -3.416599
v -34.75834 -52.43919 -2.938738
v 41.95539 -4.418997 2.919277
v 40.77728 -4.18642 3.356875
v 28.84567 -35.22408 5.332613
v 28.91495 -36.85573 4.876339
v 29.0731 -37.77846 4.540329
v 27.50551 -36.96926 5.531162
v 27.79903 -32.59674 6.279994
v 29.75221 -31.32483 5.853084
v 28.52464 -30.9114 6.347202
v 25.94349 -34.4684 6.671898
v 27.68199 -35.03215 5.868426
v 27.32387 -33.67174 6.268825
v 26.33066 -36.13118 6.241378
v 25.85295 -31.51686 7.065808
v 25.86579 -32.90488 6.896161
v 25.76445 -29.64457 7.295348
v 26.14179 -37.9329 5.947654
v 23.92944 -36.49721 7.281796
v 26.76451 -39.43551 5.194293
v 25.17899 -40.74899 5.47723
v 23.50661 -38.66042 7.085726
v 22.38729 -38.28411 7.795244
v 23.52978 -40.3477 6.525044
v 22.38841 -39.94682 7.304605
v 57.68459 -21.35385 -18.16525
v -21.93307 -48.67258 5.071939
v -66.01781 -0.7356362 -19.15973
v -65.42047 -2.534813 -17.79347
v -65.65093 -4.199544 -18.64184
v -66.17987 -1.860049 -19.73906
v -65.32314 -7.175448 -18.61758
v -66.20512 -6.122365 -20.81961
v -66.51599 -4.089773 -21.11986
v -66.39727 -2.880753 -20.49996
v -66.53733 0.6498494 -20.42693
v -66.13086 4.007912 -19.52031
v -66.71738 4.169525 -20.90837
v -67.49155 -1.021188 -23.43736
v -67.57596 2.524385 -23.24778
v -67.75967 4.520234 -23.66946
v -66.86084 -1.468599 -21.57023
v -67.96526 0.4414585 -24.72988
v -68.26211 2.02649 -25.4902
v -67.85103 5.639555 -23.92561
v -67.22998 5.313552 -22.26585
v -67.91194 -1.619082 -25.11173
v -67.51336 -3.673552 -24.45695
v -68.48145 0.3509986 -26.67156
v -67.99646 -4.165272 -26.68828
v -68.68353 -1.310139 -28.32099
v -68.60023 -3.499304 -29.29996
v -67.01669 -2.506409 -22.31438
v -66.86744 -4.392703 -22.38298
v -67.09798 -5.427018 -23.70425
v -66.12071 -7.703508 -21.26952
v -67.68386 -5.984233 -26.46244
v -68.20645 -5.439448 -28.77315
v -67.50822 -7.674874 -26.95127
v -67.86699 -7.651079 -28.97178
v -67.39376 -9.355114 -27.96226
v -68.14043 -6.760683 -29.69624
v -68.24798 -7.362749 -31.10625
v -68.44712 -5.914731 -30.72964
v -68.66306 -5.989814 -32.34439
v -68.79613 -4.447621 -31.44331
v -69.17862 -4.068448 -33.86283
v -69.11313 -3.196923 -32.22953
v -69.01939 -2.623112 -30.99908
v -67.09082 -9.3388 -26.23315
v -65.63506 -8.274391 -19.94174
v -65.64223 -10.94578 -21.37479
v -64.87645 -14.38838 -21.12425
v -65.13199 -15.22663 -22.70665
v -65.84883 -12.27697 -23.0729
v -66.37423 -9.916251 -23.39867
v -66.63575 -11.75517 -26.25616
v -66.82185 -8.640817 -24.36669
v -67.29961 -7.617823 -25.84974
v -67.08768 -6.854921 -24.41033
v -65.81794 -14.79139 -25.23436
v -66.3421 -13.73219 -26.81351
v -65.37938 -15.90942 -24.33117
v -64.77038 -17.38091 -23.25729
v -69.40857 -2.017242 -33.00336
v -69.33912 -1.272022 -31.82334
v -69.80544 -2.266691 -36.46842
v -69.48371 -2.798567 -34.5298
v -69.75113 -1.080922 -34.38686
v -69.51537 -3.802284 -36.49905
v -69.97208 -2.323101 -38.35807
v -70.37086 -0.7040126 -39.30593
v -70.3449 -0.002807419 -37.70383
v -70.68167 1.197548 -39.2098
v -70.689 0.5841587 -40.14249
v -70.37569 0.8399972 -36.6753
v -70.1022 1.220471 -34.31479
v -70.62312 2.661798 -36.69243
v -69.71561 1.124571 -32.17617
v -69.77538 0.1386152 -33.34093
v -70.3184 3.762009 -33.77842
v -71.13853 4.393568 -38.98128
v -70.73082 2.304277 -38.03785
v -70.81657 5.155561 -36.03047
v -71.06786 6.835497 -36.68327
v -71.05732 5.029916 -37.74711
v -71.05998 3.163512 -39.76442
v -33.47906 -77.26113 -23.81464
v -58.30293 56.2391 -6.794116
v -62.59184 -36.60324 -33.91316
v 58.95712 -21.96899 -22.34951
v 59.55582 -19.22482 -21.84521
v 61.75925 39.66417 -24.00571
v 61.99714 38.67774 -24.69644
v 62.55069 37.33807 -26.36497
v 61.90501 36.2739 -24.39942
v 62.04628 39.83162 -24.83587
v -57.22954 34.09282 -1.29792
v -56.78619 33.64118 -0.5983331
v -56.96791 35.40642 -0.6945165
v -66.62927 49.05505 -24.83244
v -66.78958 46.87263 -25.76875
v -66.97865 48.18049 -25.93599
v -67.01644 48.75102 -25.95321
v -67.10159 49.84547 -25.91747
v -66.77406 49.63384 -25.15367
v -66.92967 51.27084 -25.34636
v -66.82721 50.38034 -25.18002
v -66.19991 50.41504 -23.50674
v -66.22568 51.876 -23.3948
v -67.03117 47.11532 -26.41474
v -67.01202 45.7851 -26.7226
v -67.3986 47.173 -27.39717
v -67.33948 48.53632 -26.96852
v -65.73299 52.39389 -22.10497
v -66.01958 52.73558 -22.76484
v -65.45181 51.66325 -21.3661
v -66.83405 44.10807 -26.23937
v 26.52386 -76.114 -16.01117
v 25.94986 -77.092 -16.55062
v 58.13907 31.63908 -14.32404
v 23.15183 -77.48157 -11.84956
v -17.19531 -84.91656 -6.068946
v -11.84197 -55.18322 12.16459
v -14.70331 -54.32127 10.95727
v -12.7304 -54.17594 12.19702
v -24.99566 -12.61017 10.29127
v -25.34009 -15.69901 9.913088
v -24.02227 -13.61066 10.35377
v -26.60911 -17.79481 9.499256
v -24.08462 -17.55002 9.684447
v -23.48687 -16.05846 10.02215
v -22.73366 -17.43599 10.00935
v -22.65852 -19.16813 9.66689
v -24.47926 -20.87497 9.145947
v -19.9348 -22.46056 10.5164
v -21.50423 -21.88168 9.757534
v -21.29221 -19.53194 10.16067
v -19.63757 -21.04862 11.14352
v -21.46995 -18.12567 10.39998
v -20.50974 -18.85952 10.99816
v -19.69999 -19.64668 11.75555
v -18.9117 -22.79058 11.2646
v -21.13483 -24.2832 9.856388
v -19.65257 -18.68065 12.34508
v -18.77648 -20.91662 12.58971
v -18.56703 -22.30442 11.90065
v -27.74777 -19.49849 9.18187
v -26.72674 -21.96377 8.845241
v -25.39597 -23.14951 8.821467
v -27.74986 -23.14923 8.622828
v -26.85171 -24.82437 8.50499
v -28.67197 -21.04815 8.894366
v -29.72697 -25.80392 8.062355
v -29.70978 -21.95711 8.686624
v -17.71948 -22.15123 13.42939
v -18.36115 -20.99506 13.93643
v -18.12397 -21.49435 14.65749
v -17.53648 -23.11271 12.66568
v -18.5409 -23.84673 11.30887
v -17.32173 -23.74426 12.48438
v -18.54734 -20.80018 15.47519
v -18.8738 -19.97602 14.40071
v -17.7019 -21.85997 15.72794
v -18.983 -19.53516 13.41775
v -19.13003 -19.07465 15.21069
v -18.89136 -19.7854 16.48469
v -19.03438 -19.23995 16.35349
v -19.19986 -17.55897 15.03069
v -21.82059 -15.40849 10.64951
v -21.51808 -16.88344 10.5759
v -64.27408 51.19142 -18.27538
v -65.06741 52.5172 -20.29423
v -64.53375 52.54667 -18.89882
v -65.3886 53.13766 -21.08739
v -65.25835 53.95902 -20.68839
v -64.95104 53.36073 -19.91615
v -63.87393 51.96907 -17.25667
v -64.26931 53.75669 -18.29828
v -53.24234 74.25922 -5.464194
v 9.090926 -59.01886 7.6086
v 7.205925 -79.40078 2.497139
v 4.693202 -79.69931 3.265237
v 4.628822 -78.665 3.84446
v 5.001313 -80.77949 2.50439
v 7.303873 -80.54337 1.755561
v 6.469841 -81.66897 1.303091
v 2.914027 -79.99671 3.522331
v 5.510904 -83.40342 0.06147097
v 3.856815 -81.96883 1.941297
v -66.52089 -14.17924 -28.4916
v 33.84168 -65.76958 -15.76173
v 32.99162 -67.28439 -16.03383
v 34.60884 -67.92111 -18.94511
v 33.56143 -68.54671 -18.09277
v 13.55358 -80.02405 -2.209382
v 9.519905 -81.01802 0.1631715
v 9.872918 -82.64916 -1.53035
v 8.490243 -83.2844 -1.280227
v 7.875527 -82.52058 -0.1516989
v 8.423124 -80.7531 1.038004
v 12.59654 -81.32989 -2.45286
v -69.19748 1.3111 -29.3991
v -69.23604 2.345032 -29.10423
v -68.79356 2.602602 -27.23979
v -68.98597 4.076213 -27.64436
v -68.59049 4.636665 -26.21151
v -69.42889 4.071481 -29.34909
v -69.23284 5.422229 -28.32938
v -68.88777 5.834531 -27.07429
v -69.65865 5.723938 -29.93011
v -69.7216 7.839418 -29.82672
v -69.57733 2.264852 -30.75428
v -68.45055 6.509772 -25.60794
v -70.08488 7.251046 -31.35289
v -70.03606 8.434301 -30.98589
v -69.18551 7.609759 -27.99785
v -68.96227 8.656119 -27.25437
v -68.31667 8.152596 -25.30259
v -69.47089 9.655827 -28.91802
v -68.80186 10.08388 -26.83735
v -68.12748 9.769825 -24.94011
v -68.64072 12.07379 -26.60306
v -68.25489 11.27136 -25.43626
v -69.83262 2.736107 -31.76853
v -67.62379 11.7185 -23.90664
v 20.09416 -48.34483 2.434444
v 21.53765 -36.97622 8.479877
v 22.83744 -35.81987 7.916233
v 21.25943 -39.0747 8.250969
v 21.91432 -39.53828 7.733093
v 19.70589 -38.59398 9.269697
v 19.02114 -37.84061 9.807015
v 20.55003 -35.94242 9.090731
v 17.43903 -37.38513 10.79058
v 18.62925 -36.26769 10.14755
v 15.56514 -36.35474 11.93139
v 15.8531 -39.40544 11.6194
v 15.07967 -38.01022 12.25406
v 17.80309 -38.8949 10.43071
v 17.28561 -39.83469 10.58475
v 16.48534 -40.52097 10.9768
v 18.30416 -34.88692 10.3049
v 14.7456 -35.70036 12.35954
v 15.37487 -32.25552 11.50477
v 14.07577 -34.24805 12.55841
v 16.73416 -33.7818 11.06093
v 17.99391 -32.55938 10.24764
v 17.93742 -33.87061 10.43907
v 15.38631 -40.82431 11.63277
v 18.29131 -42.37697 8.857306
v 15.84472 -42.07012 10.80989
v 14.46705 -41.94172 11.80096
v 17.94551 -41.06639 9.76913
v 16.84841 -42.79188 9.626706
v 14.50331 -42.70674 11.31369
v 12.54723 -41.59874 13.17589
v 13.9755 -40.77041 12.5893
v 14.72692 -43.43363 10.57942
v 13.09829 -44.3624 10.47245
v 14.69106 -44.41994 9.431696
v 12.86609 -43.56534 11.59307
v 12.94079 -40.88204 13.20869
v 14.34286 -39.63005 12.58092
v 11.54352 -41.00212 14.0741
v 11.808 -40.30925 14.09302
v 12.81361 -39.13628 13.63403
v 10.35564 -40.16674 14.96502
v 16.53169 -43.23763 9.497956
v 18.46538 -40.30933 9.639455
v 13.19545 -37.50637 13.40912
v 12.0927 -34.05323 13.67014
v 11.66292 -36.22808 14.24912
v 12.95772 -35.54354 13.38225
v 16.16953 -30.90136 10.86387
v 22.35155 -32.69269 8.250935
v 20.52242 -32.72372 9.066657
v 19.93751 -34.17376 9.42275
v 22.60013 -34.46355 8.123296
v 19.36441 -32.39524 9.584129
v 13.13329 -42.52164 12.3018
v 13.91554 -31.45289 12.09787
v 14.85169 -30.55295 11.43394
v 20.59419 -41.03171 7.935314
v 19.79843 -40.676 8.591928
v 20.22882 -42.0982 7.617659
v 18.80591 -41.66214 8.89479
v 10.95423 -34.72831 14.43375
v 0.8859334 -78.42027 4.679652
v 1.436558 -79.05782 4.305664
v -70.74616 7.075539 -34.77557
v 57.64018 -32.50239 -27.81987
v 57.0894 -35.96901 -29.17865
v 57.87406 -34.31017 -30.31145
v 58.38867 -33.7736 -31.70958
v 57.71007 -36.08264 -31.46531
v 56.85921 -38.14727 -30.54311
v 58.4 -32.2903 -30.25062
v -7.753419 -68.00848 6.424365
v -59.92344 -47.15421 -37.9436
v -60.4162 -46.09332 -38.26849
v -59.36855 -48.42621 -37.92811
v 19.99749 -79.75771 -9.539577
v 21.69918 -78.3222 -10.51405
v -56.41008 62.28326 -5.256502
v -41.92992 75.53817 6.675399
v -40.85415 76.92739 6.968401
v -10.24756 -54.97978 12.9593
v -9.852208 -56.89532 11.65714
v -9.386217 -57.36588 11.27689
v 58.20672 -22.50914 -20.47719
v -57.78793 64.60438 -8.055372
v 29.58912 -29.41155 6.357505
v 59.84801 -23.38193 -27.26855
v 59.61993 -26.30042 -29.35665
v 59.8543 -24.82217 -28.92282
v 58.80967 -28.24364 -27.97393
v -18.79623 -19.00398 18.07953
v -18.39928 -20.51739 17.66481
v -18.27393 -21.00242 16.72756
v -53.2887 -59.68386 -41.94566
v -54.18104 -58.52697 -42.59554
v -53.15086 -59.75029 -44.12104
v 36.55115 -9.408701 5.493327
v 37.10347 -6.894677 4.930236
v 35.54511 -7.525431 5.524261
v 37.99877 -5.497437 4.44794
v 51.45802 -51.08856 -29.63911
v 50.47386 -52.01364 -28.25541
v -18.91335 55.92568 20.82085
v -18.37758 54.49577 21.12231
v -18.4501 52.27748 21.37516
v -49.48375 -63.70326 -44.68801
v -46.83323 -66.60196 -41.8651
v -54.45468 -57.37439 -49.79588
v -55.19043 -56.34209 -50.0271
v -55.74197 -55.22219 -51.89854
v -51.48717 -61.38416 -46.4258
v -52.57906 -59.9005 -48.33641
v -51.66915 -61.04111 -47.30931
v -50.28773 -62.76509 -45.69677
v -52.12078 -60.79682 -45.78862
v -50.89289 -62.28523 -44.6908
v 62.27188 2.044646 -20.72108
v 62.09825 4.329156 -20.39826
v 63.10411 1.419412 -23.04032
v 62.81739 4.104686 -22.18905
v 62.61041 7.775108 -21.99499
v 63.08101 5.647652 -22.99659
v 63.48787 3.62506 -24.08141
v 61.9911 8.281247 -20.61381
v 63.13825 6.678246 -23.19732
v 62.63972 9.591161 -22.2399
v 60.95074 23.99476 -20.91535
v -46.98632 40.50965 10.30855
v -39.67781 -36.95165 1.786065
v -34.42321 -24.98628 7.388504
v -32.08905 -26.0195 7.671996
v -32.02715 -28.1971 7.29767
v -61.61287 57.79228 -12.92074
v -61.61283 58.45196 -13.04681
v -61.60458 59.52011 -13.28209
v -40.15815 -0.6313525 4.547855
v -44.51666 -68.86575 -39.16879
v -43.56541 -69.82767 -36.20381
v -42.21508 -70.91354 -36.39207
v -43.01281 -70.19802 -37.7395
v -41.75097 -71.27386 -36.23645
v -41.57421 -71.46043 -35.27565
v 48.26741 34.68016 5.182384
v 48.4808 34.72816 4.956213
v -17.86691 -86.07557 -10.09781
v -20.19244 -85.22266 -11.4445
v 61.84414 -14.51562 -26.89921
v 61.03532 -15.21545 -23.81795
v 61.429 -16.65344 -27.20699
v 60.93878 -16.89427 -25.12715
v 61.24904 -13.36888 -23.05634
v 63.0771 -12.3146 -32.26912
v 62.83712 -12.53823 -30.81014
v 62.49313 -13.54515 -29.74702
v -56.71689 -53.66833 -52.7473
v -56.61168 -53.73448 -53.07613
v -56.40405 -54.37134 -51.62617
v 62.84397 -2.31474 -22.85395
v 62.91157 -0.3279406 -22.70718
v 63.37894 -1.536813 -24.57188
v 63.41179 -2.963393 -25.21995
v 63.86696 -0.8509024 -26.2229
v 64.10809 -1.686396 -27.67732
v 63.5478 0.3093928 -24.7412
v 64.15476 1.652132 -26.59951
v 62.42357 0.5551645 -21.18055
v 63.78173 5.871426 -24.95565
v 64.1692 4.95138 -26.17976
v 64.23802 7.059971 -26.35541
v 63.87316 8.773851 -25.34306
v 64.44119 3.858847 -27.24623
v 64.42129 8.405501 -26.93053
v 64.99024 7.062422 -29.01334
v 65.3465 5.818187 -30.54115
v 65.06667 4.161348 -29.69689
v 65.02882 10.07408 -29.07164
v 65.65703 9.366734 -31.41693
v 65.87811 8.12703 -32.39796
v 65.43652 10.81434 -30.51242
v 66.24016 8.386747 -34.03244
v 66.01866 6.926688 -33.28627
v 66.47623 8.283939 -35.22588
v 66.38374 6.690584 -35.14513
v 66.56735 10.08223 -35.29967
v 66.75646 9.090226 -36.51703
v 65.8929 4.22585 -33.55912
v 65.53308 4.86577 -31.58316
v 66.45548 5.125908 -36.24217
v 66.9068 7.813138 -37.74207
v 66.84125 5.901407 -38.18185
v 66.69313 4.192706 -38.44744
v 66.07205 2.584029 -35.55191
v 65.70164 1.102987 -34.38147
v 65.50842 2.539558 -32.33878
v 66.90774 4.692626 -39.96841
v 66.53915 3.134182 -38.2336
v 66.30079 2.317638 -37.31501
v 65.27518 0.7155609 -32.1543
v 65.2458 -0.7039174 -33.12003
v 64.78452 0.8747917 -29.54712
v 64.74852 -1.990284 -31.12585
v 64.78568 2.37491 -29.01935
v 65.05744 -2.456517 -33.68983
v 65.66727 -1.343975 -36.99552
v 66.07544 0.9789432 -37.12671
v 65.19411 -3.051498 -35.67686
v 64.57022 -1.057047 -29.55241
v 64.01207 -3.410134 -28.08894
v 64.39299 -4.574815 -31.41615
v 63.94349 -4.728037 -28.70064
v 63.98307 -6.307493 -30.56777
v 66.14443 0.2094857 -38.89055
v 66.68547 2.621839 -40.31086
v 66.45607 0.8269342 -40.80046
v 66.81292 3.802525 -39.99855
v 67.0897 6.108284 -40.08158
v 67.02774 6.865088 -38.96117
v 47.3487 -0.9648094 -0.4979973
v 62.15902 -14.01425 -28.0651
v -41.06119 13.30226 4.365243
v 32.99949 -72.79598 -23.41949
v 34.82008 -70.86714 -23.47528
v 34.19088 -72.21835 -24.93576
v 34.40839 -70.06602 -21.37364
v 33.57484 -69.64521 -19.39947
v -62.74239 -35.11228 -32.93467
v -63.19905 -35.2551 -35.13115
v -63.35566 -33.06901 -33.52019
v -63.55061 -33.66768 -35.04715
v -63.80188 -32.38567 -34.90801
v -63.63398 -31.78819 -33.48545
v -52.22104 39.28528 5.568375
v -52.79582 39.57531 4.698143
v 63.81211 -7.846521 -31.14256
v 53.79763 -44.49389 -27.9439
v -39.81615 77.08952 7.732242
v -39.15946 75.03698 9.213709
v -37.22888 76.19315 10.13271
v -37.7686 74.57653 10.43045
v -38.88224 73.7961 9.919591
v -37.95845 73.28197 10.72108
v 10.59878 -39.40384 14.97602
v 11.62656 -38.12297 14.4143
v 3.984904 -60.64553 7.966053
v 2.899417 -60.3184 8.353979
v 49.0051 -55.35502 -29.29698
v 2.289784 -81.29926 2.80111
v 0.4297454 -80.31245 3.70417
v 2.879525 -83.28818 0.9693838
v 0.3543331 -81.76687 2.692509
v 5.011317 -50.02765 13.42142
v -9.551635 -86.60517 -4.116816
v 63.28617 9.264417 -23.81708
v 63.70119 11.24182 -25.1202
v 64.33511 12.02014 -26.9562
v 64.40936 9.846278 -26.99823
v 63.80558 13.83587 -25.81821
v -53.74041 -58.28835 -49.75793
v -68.913 -5.912463 -34.69548
v -39.17225 -34.94938 2.835214
v 10.71508 -36.77664 14.86361
v 10.11578 -38.40194 15.30982
v 9.693592 -37.35355 15.50429
v 42.83871 -7.442692 2.744808
v -50.17826 -63.02244 -44.70147
v 52.24357 -5.302834 -4.1447
v 62.92622 44.23972 -27.26078
v 17.87963 -31.21427 10.13089
v 17.85518 -30.06001 9.950282
v -63.78679 -33.49538 -36.14425
v -68.60143 -6.935203 -33.38101
v -68.02213 -9.038355 -31.84501
v -68.51267 -7.862762 -34.27739
v -68.98546 -1.635913 -30.05016
v -69.31106 -0.1220933 -30.76514
v 61.4705 41.13224 -23.16789
v -31.1593 42.50562 18.36473
v -31.41703 43.15894 18.23491
v 64.08527 15.36051 -26.87426
v 64.84763 13.40576 -28.78732
v 64.06434 17.00761 -27.16535
v 64.74381 11.26896 -28.17571
v 65.10453 12.10037 -29.4759
v 64.93938 15.25249 -29.43645
v 65.23547 13.72194 -30.1454
v 65.315 16.62683 -31.00827
v 65.78049 15.5617 -32.51276
v -16.55855 -52.76057 10.10587
v -14.17316 -52.66656 11.87284
v -16.42627 -51.20267 10.4597
v -13.81433 -51.28517 12.26125
v -15.67497 -50.12175 10.94992
v -17.73426 -50.10659 9.286884
v -16.13622 -48.28156 10.14048
v -14.65205 -48.56595 11.26632
v -14.21411 -49.69284 11.85815
v -18.04099 -48.08153 8.534974
v -19.01358 -48.44175 7.772945
v -17.79521 -46.02583 8.316689
v -18.84242 -46.09341 7.175667
v 31.58793 -17.95919 7.73869
v 29.46494 -17.46692 8.326287
v 30.9721 -16.45374 7.936669
v 28.39421 -15.49926 8.606884
v 29.76231 -18.99992 8.19081
v 28.06824 -19.85943 8.488576
v 26.44076 -19.84916 8.732491
v 27.55613 -17.14832 8.777156
v 26.49091 -15.80195 9.027241
v -43.71525 -69.26254 -30.98953
v -45.24201 -67.73134 -30.38283
v -42.21955 -70.77312 -31.28882
v 3.489337 -75.61832 5.257199
v 21.50807 -79.06686 -11.17497
v 23.90445 -77.98398 -13.91459
v 22.05646 -80.13917 -14.24035
v -22.84179 -6.115499 10.80686
v -23.73514 -4.703943 10.11172
v -23.07345 -8.694582 10.93168
v -20.59094 -4.023067 11.75942
v -21.81766 -4.060894 10.97206
v -21.39316 -6.46808 11.63326
v -21.67174 -8.619184 11.54636
v -21.49114 -7.103616 11.60857
v -19.60077 -4.925464 12.68518
v -20.22239 -6.495327 12.41768
v -18.801 -6.359571 13.57147
v -20.79996 -7.315049 12.04187
v -19.09324 -2.767545 12.62227
v -21.29642 -2.053922 10.68987
v -17.72941 -3.43412 14.14349
v -17.40285 -4.89645 14.84322
v -18.1323 -6.869189 14.27147
v -16.32792 -4.063861 15.97114
v -15.90153 -5.431264 16.87597
v -16.66705 -6.161959 15.9532
v -17.51044 -0.5606897 13.36955
v -19.00143 0.03466868 11.69726
v -15.77349 -2.064241 16.01573
v -17.01111 -1.8944 14.44353
v -15.41702 -3.921498 17.14565
v -19.25798 -7.858214 13.15773
v -17.21956 -6.908997 15.33281
v -17.60518 -8.031719 14.95899
v -18.77285 -8.451653 13.57065
v -16.56782 -8.354765 16.51965
v -18.64995 -10.09028 13.72649
v -20.15922 -10.54028 12.24323
v -20.20912 -9.158087 12.34554
v -15.23159 -6.690488 18.32789
v -14.9503 0.5383309 15.97235
v -13.6614 -1.39288 18.68807
v -14.30591 2.448146 15.8498
v -13.26069 1.231447 17.9925
v -16.04446 1.445717 14.12037
v -16.47504 -0.3743083 14.46778
v -15.41058 2.403974 14.38503
v -15.265 3.727573 13.78056
v -13.23879 3.551859 16.76939
v -12.07746 3.621411 18.52262
v -14.2592 4.416929 14.72387
v -12.91619 5.866136 15.73044
v -12.42588 5.64021 16.67641
v -12.48631 -0.1562001 19.91609
v -10.85442 2.190764 21.25779
v -10.80728 4.083262 20.30401
v -18.00684 -12.32737 15.63432
v -16.94512 -9.610107 16.24548
v -22.24922 -9.922841 11.21915
v -21.42033 -11.54975 11.39357
v -22.3335 -13.15209 10.80574
v -23.82631 -11.55246 10.6232
v -20.34329 -12.2925 11.9764
v -21.17167 -13.12166 11.33964
v -20.90139 -13.95976 11.43571
v -19.46416 -12.93513 12.94618
v -20.68947 -15.94242 11.39872
v -19.38027 -15.39716 13.77352
v -21.26779 -15.61332 10.93002
v -21.95027 -14.34395 10.78258
v -19.43672 -11.36403 12.88624
v -19.10447 -14.33513 14.14053
v -11.89527 -1.299147 21.59888
v -12.7206 -2.342245 20.76365
v -17.57526 1.371454 12.42855
v -20.89722 -0.09845473 10.28538
v -12.71925 -4.108204 21.88916
v -12.07114 -3.406696 22.70598
v -23.99302 -3.082619 9.57506
v -14.21802 -3.703597 18.91744
v -13.37676 -2.640962 19.78279
v -13.61575 -4.24199 20.2444
v -14.24324 -6.252748 20.00871
v -13.81158 6.173991 14.13118
v -14.87051 4.964421 13.52998
v -13.04568 6.814577 14.79488
v -11.66056 7.570086 16.53316
v -12.23112 7.986198 15.20167
v -11.28374 9.996193 15.30358
v -12.04537 10.34563 13.55304
v -10.09637 11.59321 16.41984
v -10.713 8.86409 17.30993
v -10.61691 13.77488 13.9399
v -10.48046 15.65542 13.4253
v -9.718109 13.8022 15.72625
v -9.314754 16.1579 15.53948
v -8.829948 14.36991 17.09393
v -10.52944 17.1301 13.0774
v -8.343455 16.6901 16.899
v -8.120975 15.63006 17.6082
v -8.451188 18.59123 16.36043
v -7.747943 17.4551 17.40498
v -10.03776 18.71715 14.00187
v -9.224542 20.16328 15.39797
v -7.81946 19.23749 17.04811
v -9.830322 22.02159 15.09831
v -10.41632 20.74804 13.82456
v -9.203156 22.00394 15.83588
v -12.60281 23.88418 12.75397
v -11.40168 21.15657 12.4645
v -11.36651 19.57044 11.8582
v -11.17775 24.94628 15.18216
v -9.434216 23.50661 16.09769
v -10.45393 25.60494 16.24901
v -12.61357 26.90445 15.54471
v -11.00057 26.9351 16.71186
v -15.01613 28.41973 15.39655
v -14.91714 27.73 14.7132
v -13.32291 28.1125 16.12559
v -14.27992 29.50274 16.89567
v -12.76387 29.18071 17.36719
v -11.12497 28.66035 17.78744
v -11.62412 29.83623 18.33285
v -9.093536 26.85461 17.77948
v -14.49955 25.82148 12.92336
v -13.57643 30.66693 18.1256
v -16.57851 27.54035 13.50563
v -16.48627 28.74277 14.97076
v -14.53378 26.50953 13.63618
v -16.78751 30.12171 16.33945
v -16.44398 31.82551 18.11239
v -17.62546 28.52099 14.15176
v -18.90174 28.81984 13.93104
v -8.406542 26.20903 17.86722
v -9.237316 24.59928 16.71842
v -8.122196 23.57549 17.19731
v -8.053382 22.07645 16.93969
v -6.644966 22.28003 17.93319
v -6.165288 20.09952 18.30986
v -7.168684 16.34913 18.43254
v -7.594315 14.34509 18.92259
v -8.255085 13.45282 18.52509
v -11.35861 17.58459 11.56395
v -12.50994 18.07175 9.807172
v -12.53875 20.44232 10.4626
v -14.80465 21.54849 8.861552
v -14.2256 22.75426 10.22545
v -12.64234 22.04704 11.27321
v -16.00185 21.87895 8.353755
v -15.45905 23.27749 9.766755
v -14.30291 24.33918 11.53857
v -16.60048 23.06709 9.021045
v -16.09821 24.31189 10.33253
v -16.9039 24.06272 9.737284
v -16.46107 26.10293 11.93232
v -18.41444 22.52773 8.077155
v -17.46929 19.84332 6.599143
v -19.17162 23.91597 8.90126
v -18.42337 19.7968 6.271567
v -19.93664 22.3431 7.514418
v -18.02518 25.17746 10.36993
v -17.6669 26.19658 11.51573
v -19.1467 25.45168 10.257
v -19.2655 26.84201 11.63668
v -17.97542 27.98759 13.35062
v -20.17193 24.91577 9.42295
v -20.64037 26.43897 10.95451
v -19.43047 27.79789 12.54932
v -11.67796 13.52561 12.07219
v -11.86113 15.79999 10.92378
v -13.32052 12.74093 9.970572
v -12.93666 14.1297 9.826252
v -13.0211 11.37042 11.21
v -14.326 17.72005 7.858434
v -15.44417 17.1406 6.966427
v -8.972344 28.36398 18.54917
v -10.23921 6.808496 19.62364
v -11.45559 4.970237 18.73299
v -5.849895 23.75196 18.45967
v -14.69979 14.80737 7.698318
v -13.00028 15.38293 9.363854
v -13.43767 8.398531 12.88743
v -14.30329 9.763056 10.64928
v -14.19027 11.53005 9.548319
v -14.77863 32.73767 19.20382
v -5.95009 15.73408 19.84455
v -7.003426 13.37941 20.1537
v -8.388533 12.48217 18.90729
v -9.496533 11.91907 17.3625
v -17.32292 16.39058 5.974682
v -18.05591 17.84358 5.844208
v -15.12828 12.67459 7.946555
v -13.94131 14.10357 8.573129
v -7.089646 25.6233 18.30391
v -5.635686 26.60679 19.09376
v -15.26928 6.097959 12.18741
v -15.27545 8.371081 10.51592
v -17.24336 14.90913 6.079072
v -18.9922 15.88823 5.224154
v -18.20097 16.29477 5.642494
v -19.06608 16.86468 5.220085
v -18.70931 18.20011 5.619485
v -19.66478 16.9589 4.88785
v -19.36303 17.95693 5.262902
v -19.95624 19.69748 5.679834
v -19.16061 20.41674 6.302625
v -19.68196 21.17813 6.650663
v -20.36342 20.94589 6.151648
v -4.843892 15.27046 20.7949
v -4.882522 16.01282 20.39891
v -3.751563 15.31778 21.23426
v -4.494392 13.70027 21.84502
v -5.233862 17.5187 19.54147
v -5.772668 18.59159 18.85337
v -4.450757 17.59304 19.91535
v -4.435301 20.00702 19.17859
v -2.990535 19.09164 19.80776
v -2.784577 17.07319 20.58982
v -3.846322 16.45756 20.63535
v -2.083424 15.64814 21.34649
v -21.45251 27.48213 11.74145
v -22.58697 28.59899 12.53571
v -20.38254 29.53702 14.22197
v -24.66962 30.00473 13.47725
v -22.8326 30.33464 14.27728
v -19.53537 -16.6872 13.35369
v -19.13012 -17.00953 15.61618
v -7.427623 29.19245 19.40106
v -20.61112 0.8814605 10.08801
v -19.36052 1.959292 10.54347
v -18.66542 13.37505 5.964326
v -18.59383 12.61328 6.106096
v -17.32028 11.32619 7.039847
v -15.33812 11.25702 8.412379
v -7.150182 11.45313 21.20316
v -9.196813 11.08577 18.51372
v -8.631295 10.62297 19.74708
v -7.35254 10.36805 21.62823
v -8.615438 9.132363 20.74729
v -16.71436 2.634051 12.68847
v -25.15335 -2.049477 8.744171
v -25.81733 -3.513903 8.934147
v -26.17794 -0.8153011 7.953969
v -23.85567 -0.2908342 8.688677
v -27.2747 1.902162 6.775708
v -25.42238 2.375502 7.150963
v -22.89978 1.54652 8.442373
v -22.62647 0.3442318 9.054572
v -10.0011 29.39701 18.68815
v -16.28782 3.855426 12.44085
v -18.26149 2.995581 10.9528
v -17.58132 4.818028 10.50601
v -16.35404 4.949173 11.6771
v -17.03083 6.767688 9.758865
v -18.55309 5.152661 9.414954
v -19.29717 6.309492 8.203335
v -19.70499 3.291851 9.604598
v -17.25401 8.68225 8.235869
v -20.85488 3.052713 8.922765
v -24.73954 -8.984824 10.37399
v -24.65091 -10.5939 10.43622
v -9.412936 9.777847 19.02847
v -8.759276 7.297064 21.62054
v -9.737294 4.225696 21.85913
v -8.693068 5.76648 22.5515
v -3.078446 14.36383 21.93025
v -14.02844 6.656836 13.42645
v -12.1676 -4.723296 23.43265
v -11.30949 -3.41738 24.13177
v -13.04511 -6.639632 22.96171
v -13.45271 -5.983486 21.54747
v 56.38474 36.77896 -9.766694
v 54.98496 37.12619 -6.332791
v 55.08851 33.99287 -6.279525
v 55.49267 37.96939 -7.699376
v 56.29842 37.98507 -9.624549
v 55.77726 38.81797 -8.472756
v 55.17639 39.05888 -7.110243
v 53.9653 38.18425 -4.242136
v 54.65307 35.63001 -5.279448
v 53.75204 36.39705 -3.253253
v 54.13279 40.45706 -5.086752
v 54.71922 34.74386 -5.34826
v 54.29292 34.14577 -4.213521
v 52.69989 39.27924 -1.908772
v 52.88158 42.06267 -3.042132
v 53.91959 42.34942 -5.030114
v 54.83274 40.86808 -6.549875
v 52.0212 41.48317 -1.360892
v 53.42266 43.76689 -4.326208
v 52.10541 37.73446 -0.2491379
v 51.87064 40.19848 -0.7479867
v 54.13238 43.61673 -5.626501
v 55.20096 42.49505 -7.568706
v 55.24865 40.56657 -7.430896
v 54.11021 45.17331 -5.777685
v 54.91664 45.01184 -7.344225
v 53.30154 35.09096 -2.037851
v 51.84312 43.41837 -1.482744
v 50.75732 39.82885 1.202948
v 50.35333 42.7687 0.9162909
v 54.69094 46.64896 -7.077235
v 55.45151 46.14731 -8.497772
v 55.59325 43.13245 -8.498992
v 53.75387 46.93261 -5.345436
v 53.69215 49.34587 -5.559225
v 54.65353 48.75101 -7.227707
v 54.53659 49.88736 -7.113234
v 55.41324 47.8985 -8.553556
v 56.26885 46.13594 -10.13366
v 56.39408 48.35048 -10.47662
v 57.01647 47.2303 -11.76094
v 55.28902 48.80335 -8.3966
v 56.23644 50.14326 -10.26517
v 57.23749 44.86552 -12.19247
v 56.5581 44.9889 -10.69908
v 57.24946 50.17242 -12.19184
v 57.32859 48.60225 -12.38438
v 57.72882 50.22475 -13.15785
v 57.66387 46.1533 -13.13693
v 58.14428 48.91379 -14.09179
v 58.49092 46.63264 -14.95443
v 57.87926 44.19613 -13.71924
v 52.93691 44.03352 -3.509284
v 52.33173 43.72143 -2.38804
v 56.48915 43.52103 -10.54806
v 57.57205 42.52967 -12.99515
v 57.19991 41.46507 -12.0872
v 56.57467 41.49382 -10.58422
v 56.10114 42.07226 -9.544737
v 52.22802 35.28059 -0.02179684
v 55.92381 40.57618 -8.981998
v 54.98312 49.05673 -7.854313
v 56.66608 39.94622 -10.69531
v 56.15897 40.7033 -9.545674
v 54.1293 51.44785 -6.577487
v 54.82045 50.69488 -7.700364
v 55.11338 49.96055 -8.159098
v 58.84658 48.74068 -15.82537
v 55.72958 41.77024 -8.667884
v 51.35934 36.44183 1.399372
v 51.17741 38.11031 1.194757
v 53.11389 47.6589 -4.343143
v 52.59556 48.89776 -3.672827
v 53.3287 44.6844 -4.280378
v 52.84812 45.82282 -3.662595
v 51.94987 47.45904 -2.4647
v 52.26923 44.76925 -2.496524
v 51.49943 45.04413 -1.282762
v 51.17983 46.21926 -1.034607
v 49.93475 46.13771 0.7164164
v 49.83845 47.73093 0.5256702
v 50.75387 47.4606 -0.6747486
v 50.38452 49.99031 -0.6169911
v 51.14503 49.2676 -1.536081
v 49.38313 49.71315 0.718645
v 49.45693 51.31495 0.3446829
v 50.64891 52.42229 -1.398635
v 51.58004 50.19063 -2.320709
v 51.93671 52.09698 -3.165859
v 49.33471 53.68326 0.04110365
v 48.64677 50.41617 1.46595
v 48.51703 52.51224 1.248182
v 50.03155 54.51678 -0.994857
v 47.87684 53.54382 1.746735
v 48.13369 55.26056 1.137563
v 48.82845 56.89679 -0.03103886
v 50.23788 56.34223 -1.622547
v 49.54815 57.63933 -1.041336
v 48.48013 58.73845 -0.009053564
v 48.95301 59.28952 -0.6507481
v 50.85603 55.09931 -2.183539
v 47.69662 56.85744 1.280125
v 46.65948 55.95906 2.551515
v 47.1545 57.67948 1.68218
v 51.23814 53.71799 -2.465526
v 46.78485 53.52092 2.921565
v 50.40013 44.91429 0.3387541
v 48.45773 46.31088 2.551748
v 48.78561 48.76279 1.663735
v 47.63989 48.03693 3.078362
v 46.68256 46.60495 4.440604
v 46.49226 48.43727 4.225232
v 46.99229 50.16681 3.341762
v 45.16542 48.47903 5.502818
v 45.9451 49.12704 4.621382
v 45.39832 50.69015 4.820034
v 43.98726 49.48325 6.362545
v 43.46744 50.94997 6.511143
v 45.94025 45.53797 5.435119
v 44.86613 45.43077 6.535371
v 45.53585 52.07033 4.406774
v 47.25951 51.6913 2.756055
v 47.9835 50.03514 2.294034
v 43.33437 49.15415 7.007571
v 44.13912 47.00395 6.82089
v 47.33493 44.71642 4.20679
v 47.21762 43.05204 4.81292
v 48.59494 44.4051 2.809855
v 46.80597 41.72964 5.743569
v 45.74796 43.61378 6.160265
v 45.65788 42.4936 6.655268
v 44.1483 43.23038 7.850291
v 45.06313 41.62402 7.63843
v 46.0443 40.59678 7.067068
v 46.66482 39.4733 6.74789
v 46.04928 38.2222 7.628866
v 44.9415 40.26186 8.216143
v 49.11658 42.97504 2.565215
v 48.55448 40.87651 3.969004
v 42.04781 50.02692 7.869789
v 42.22529 52.32517 7.285429
v 41.45721 51.35524 8.108227
v 40.95636 53.32695 8.104806
v 41.59387 48.36183 8.575714
v 40.71811 48.44408 9.25663
v 40.6727 49.53604 9.052105
v 40.00053 48.74525 9.72862
v 40.32412 51.50978 8.944747
v 39.59259 50.244 9.735103
v 38.16267 51.69769 10.49143
v 38.72743 49.35357 10.5299
v 37.4972 49.39856 11.44351
v 41.7664 47.20928 8.702736
v 42.76142 47.29446 7.900942
v 43.01468 45.61057 8.140527
v 42.15741 44.85858 9.057768
v 41.0764 45.4411 9.760022
v 40.75521 46.64863 9.654239
v 49.66351 44.77559 1.368623
v 49.82313 41.89114 1.886548
v 49.1076 41.74834 2.926791
v 43.03519 53.38283 6.384584
v 39.55088 52.60857 9.307294
v 41.50317 54.30439 7.477878
v 41.84516 43.69566 9.701788
v 40.53349 44.43484 10.50447
v 39.54314 45.84391 10.81092
v 39.72162 46.95557 10.36603
v 41.34491 43.08909 10.34838
v 39.44452 44.8329 11.15738
v 37.80155 45.43357 12.18007
v 38.65988 47.12723 11.11756
v 37.30042 46.48439 12.2584
v 37.35877 48.00027 11.83602
v 38.02426 48.22199 11.3049
v 38.23598 53.37324 10.12462
v 40.30578 47.57516 9.763911
v 42.93788 43.72403 8.769191
v 42.88878 41.61267 9.666048
v 48.11354 39.93081 4.913582
v 40.01983 54.85513 8.514556
v 41.6736 55.20104 7.176654
v 40.82315 56.17377 7.660438
v 42.63058 56.07454 6.238983
v 43.95333 54.17939 5.449569
v 43.36692 58.39236 5.16336
v 43.35789 56.32265 5.570101
v 39.98161 57.56024 8.101408
v 41.33886 59.13091 6.804765
v 39.78605 56.19072 8.456415
v 39.87412 58.93049 7.992401
v 41.60805 61.92011 6.109344
v 40.69958 60.28847 7.144713
v 42.01851 60.65564 5.966524
v 43.3781 60.06685 4.835111
v 44.2853 55.52237 4.889839
v 38.68129 56.08618 9.31102
v 37.33163 56.10561 10.3083
v 36.97474 57.75023 10.32796
v 38.36058 58.78595 9.147015
v 36.62617 60.19154 10.28633
v 38.01918 60.06048 9.256536
v 39.40401 59.81078 8.231428
v 35.21309 61.57712 11.08379
v 35.34751 59.2325 11.31234
v 34.25237 60.21747 11.93294
v 35.84807 62.85577 10.45614
v 37.39366 62.02431 9.456903
v 37.80072 60.91737 9.314966
v 38.91452 61.38717 8.390546
v 38.15306 62.56244 8.802568
v 38.69645 63.66706 8.227255
v 39.79473 61.77217 7.645707
v 33.43439 64.12357 11.96971
v 32.87777 63.17045 12.45461
v 32.53188 60.49744 13.02373
v 32.16094 62.02165 13.06264
v 35.61448 57.66215 11.32675
v 34.1843 65.21894 11.34793
v 42.71572 62.31601 5.019677
v 42.35121 63.29382 5.171649
v 44.07706 61.14114 3.986712
v 44.43674 62.82175 3.277612
v 44.42498 52.89182 5.276789
v 40.99842 63.62407 6.335214
v 41.72629 64.79079 5.450997
v 42.45797 65.38571 4.671977
v 43.37224 64.4557 3.974573
v 39.79825 63.97467 7.296803
v 40.70988 65.33813 6.288124
v 40.9611 67.02177 5.743908
v 44.11257 63.80201 3.395868
v 44.85018 57.43735 4.042942
v 45.25667 60.08091 3.101906
v 44.69455 58.95207 3.880263
v 46.1132 57.73164 2.753658
v 46.72279 59.49087 1.753924
v 45.37753 61.41104 2.654818
v 46.90196 61.46267 1.094036
v 47.53553 60.62933 0.6296555
v 45.62012 62.39377 2.206753
v 46.43287 63.48025 1.147476
v 48.35027 62.89229 -0.8011433
v 48.7272 60.8958 -0.7821331
v 45.14265 63.98578 2.363998
v 49.1967 61.53926 -1.487128
v 50.04244 59.85563 -2.110051
v 50.6867 58.90905 -2.748523
v 50.85907 56.80521 -2.537664
v 51.01529 60.89541 -3.623414
v 51.9983 59.81624 -4.719605
v 52.53037 58.46881 -5.185442
v 51.14761 58.10043 -3.208108
v 51.76077 56.78257 -3.778015
v 52.95442 57.43298 -5.625292
v 43.95723 39.84217 9.148927
v 42.8845 39.36998 10.18685
v 42.39281 40.03122 10.43955
v 41.87928 39.48188 10.89469
v 41.59013 40.30565 10.93272
v 41.52119 41.37951 10.76104
v 44.01117 37.67673 9.423979
v 45.12385 38.6506 8.445491
v 33.47867 67.22797 11.57061
v 31.75734 67.66669 12.61652
v 34.4607 66.26566 11.02048
v 31.77051 65.47078 12.88483
v 31.06396 66.01523 13.25688
v 31.51724 62.41829 13.43252
v 31.14449 59.32821 14.01938
v 29.69729 61.20969 14.601
v 30.31982 63.48133 14.00018
v 31.12115 64.40401 13.4177
v 29.44539 63.97289 14.43603
v 30.26268 65.05505 13.85381
v 33.88972 58.53625 12.36812
v 32.70537 59.02571 13.07957
v 31.93732 58.26 13.61556
v 30.26359 58.98162 14.52933
v 30.0377 57.18606 14.87494
v 28.81089 57.95799 15.44269
v 31.22494 56.39043 14.32506
v 29.86712 55.42183 15.24629
v 29.02242 55.85217 15.63626
v 28.46367 59.91877 15.3963
v 31.1699 54.55019 14.62376
v 32.69859 54.17211 13.75445
v 31.53065 52.50752 14.75525
v 33.44579 56.53722 12.91885
v 32.29251 56.64681 13.6215
v 34.00536 53.61416 13.01728
v 26.84988 60.35286 16.15332
v 27.43051 61.59645 15.75595
v 28.32727 62.91855 15.17421
v 35.10384 54.71235 12.08103
v 33.59253 51.8162 13.57902
v 35.22351 52.38783 12.42459
v 34.26099 50.65966 13.37248
v 35.28388 48.97466 13.04011
v 36.0659 50.66892 12.19361
v 36.06457 48.06673 12.70972
v 34.90966 47.22035 13.63859
v 33.90791 48.43373 14.02191
v 34.0327 46.68668 14.26642
v 33.25452 47.57286 14.57291
v 31.08658 49.63671 15.50865
v 31.26842 51.36664 15.10399
v 36.67358 52.58417 11.40079
v 37.27332 54.37453 10.61593
v 28.93238 65.60689 14.55165
v 28.11801 65.29605 15.02885
v 31.9307 48.47651 15.1913
v 27.09904 58.15188 16.31901
v 26.43114 58.65652 16.57794
v 25.34983 58.62733 17.075
v 25.04886 60.19302 16.99954
v 25.95115 61.78792 16.45622
v 23.63788 59.26891 17.7047
v 23.75032 60.69396 17.50121
v 24.63537 60.90306 17.11016
v 24.22428 61.55193 17.21624
v 24.20099 57.29525 17.73701
v 21.83169 58.75643 18.44058
v 21.85482 60.02469 18.28491
v 22.88376 56.1158 18.3951
v 21.23501 56.91263 18.86185
v 52.86782 51.35637 -4.484456
v 52.49053 54.64314 -4.460639
v 52.93159 53.80045 -4.978631
v 54.24833 52.59211 -6.924162
v 54.10363 54.35272 -6.88404
v 54.79872 54.02855 -7.994812
v 55.76218 53.42411 -9.586332
v 55.27537 52.08388 -8.629068
v 55.32117 51.40744 -8.681265
v 55.51292 55.54428 -9.475864
v 54.70334 56.31504 -8.217235
v 53.87091 56.30154 -6.776551
v 54.81218 57.83282 -8.793564
v 53.80784 58.4039 -7.25239
v 54.26283 59.75234 -8.293634
v 52.90192 56.2907 -5.341906
v 55.09345 58.99961 -9.565623
v 56.06372 56.57387 -10.76056
v 55.84597 57.86591 -10.63972
v 56.27793 57.98948 -11.4437
v 53.18714 60.12234 -6.713528
v 53.55136 61.00879 -7.496515
v 54.80831 61.00196 -9.645066
v 53.20662 58.2662 -6.114879
v 54.33357 61.06592 -8.857162
v 54.40685 62.16721 -9.33478
v 55.20427 60.07901 -10.00718
v 56.26055 53.8397 -10.52434
v 56.34038 55.09387 -10.91901
v 56.22636 52.45858 -10.39958
v 55.99382 50.99456 -9.865817
v 40.3589 42.11554 11.42723
v 38.08322 43.09501 12.61145
v 34.35056 57.57082 12.20965
v 45.33601 55.37126 3.966709
v 39.30315 54.4754 9.127341
v 28.09992 56.80536 15.98931
v 26.83943 56.43953 16.66345
v 28.02075 55.33981 16.23117
v 28.24023 53.66993 16.38786
v 26.35926 55.25393 17.06507
v 26.09731 53.74213 17.41653
v 27.01217 52.81113 17.1374
v 29.8999 53.84018 15.48083
v 27.0661 51.48428 17.31079
v 24.28905 52.59944 18.3637
v 24.15785 55.22899 18.01899
v 22.94296 54.43782 18.61193
v 21.12817 55.64816 19.08799
v 21.56688 53.33547 19.28722
v 19.35711 56.40065 19.54976
v 22.24217 51.61419 19.32286
v 35.58324 55.88059 11.58785
v 56.55949 52.30466 -11.04291
v 41.60108 67.4163 5.070498
v 40.00311 66.85746 6.616283
v 39.6587 67.71822 6.764876
v 57.23447 52.15692 -12.30601
v 29.83964 51.86549 15.84746
v 28.22814 52.22257 16.6176
v 30.2209 50.50234 15.85385
v 28.18357 50.22219 16.93827
v 29.83028 48.8237 16.30116
v 28.60039 48.12059 17.02646
v 27.25065 48.48194 17.63415
v 27.9672 47.25064 17.4388
v 20.11333 58.3569 19.05961
v 30.20559 47.18077 16.33293
v 29.09111 45.29978 17.07702
v 30.52806 45.55407 16.35961
v 27.67676 46.0695 17.66385
v 31.0487 43.60334 16.39902
v 29.64414 43.8269 17.0274
v 32.01289 44.71876 15.71736
v 30.84971 42.10917 16.68601
v 29.44234 42.70266 17.23782
v 27.91028 43.99799 17.77515
v 32.2896 41.21775 16.17134
v 30.59322 40.8027 17.0014
v 31.85237 46.87433 15.51048
v 32.22633 45.95183 15.44505
v 33.45928 45.6361 14.77637
v 56.88934 56.62356 -12.27604
v 57.03603 54.8914 -12.19311
v 57.50739 55.6437 -13.33025
v 40.76834 62.22249 6.766755
v 33.04762 68.48559 11.66508
v 52.96954 61.56723 -6.779928
v 52.30007 61.74717 -5.856253
v 53.09426 62.8752 -7.390697
v 53.75869 62.38855 -8.307206
v 52.26563 63.34912 -6.321666
v 53.37253 63.6663 -8.077526
v 51.38311 63.00763 -4.949931
v 51.5421 64.19874 -5.553706
v 37.08406 65.2723 9.257224
v 35.8435 65.16219 10.21727
v 27.35114 64.8791 15.46037
v 58.43115 50.71881 -14.91
v 58.58002 49.28204 -15.20336
v 58.85896 50.49844 -15.85211
v 59.29062 50.04034 -16.78453
v 58.0695 52.11843 -14.03234
v 58.73801 52.49279 -15.56586
v 59.24596 51.52682 -16.68591
v 59.44062 52.85894 -17.10609
v 59.42966 50.41226 -17.08728
v 58.31491 54.36044 -14.76991
v 59.03168 54.20118 -16.31646
v 57.81843 53.53572 -13.6558
v 56.83391 53.26313 -11.59103
v 58.05379 55.65194 -14.37702
v 57.37788 57.11455 -13.34346
v 57.80263 57.51136 -14.26677
v 58.71955 55.34461 -15.77159
v 58.49356 55.9137 -15.36665
v 58.12427 57.87408 -15.03154
v 58.83037 56.53262 -16.18202
v 59.24164 55.44862 -16.85262
v -65.58161 35.6576 -22.36658
v 42.89013 23.62151 3.585728
v 20.00026 -30.62375 9.109612
v -8.606914 -54.90345 13.49387
v -7.425198 -55.3169 13.53368
v -7.906143 -57.91307 10.85224
v -35.33768 -38.90039 3.621691
v -37.10904 -37.13807 3.229516
v -36.24621 -36.49758 3.899479
v -24.84974 -83.04312 -16.29202
v -45.85106 -67.66233 -39.95369
v -45.92743 -67.53824 -40.7317
v -54.68733 34.80055 2.788293
v -54.85204 35.36573 2.662537
v -54.49019 35.25734 3.162214
v -54.09481 35.53189 3.65033
v -36.8242 7.536135 5.103943
v -35.75012 6.505887 5.327499
v 10.97622 -29.68431 13.31528
v 12.62886 -32.27573 12.9954
v 12.908 -29.9673 12.3087
v 15.15043 -29.89456 11.14126
v 35.3136 46.04654 13.64584
v -65.91672 -17.93015 -29.77069
v 66.99438 4.413198 -41.00121
v 67.18588 3.684494 -43.94656
v 67.22168 4.93933 -42.62738
v 66.88817 1.527496 -44.49165
v 67.46541 6.371522 -43.31527
v 67.48741 4.603705 -45.52843
v 67.59903 6.924071 -44.00809
v 66.116 -1.088483 -41.1255
v 66.5445 -0.216103 -44.72477
v 66.1337 -1.817636 -43.1889
v 67.28381 3.254197 -46.38684
v 67.02013 1.892517 -46.37154
v 66.04239 -2.616643 -44.19324
v 66.48476 -0.7276332 -45.71782
v 66.22692 -2.289645 -46.55149
v 65.69476 -4.076242 -43.50546
v 65.96055 -3.198025 -45.08804
v 65.85256 -2.859286 -41.73798
v 28.28384 -29.19315 6.750225
v -31.68273 -5.007334 7.486511
v -31.62567 -3.054763 6.972506
v 27.64948 -14.17924 8.758937
v 45.83876 -55.09093 -22.22219
v 44.22345 -58.93017 -23.81254
v 43.55547 -58.91288 -22.62482
v 43.00252 -61.46071 -24.83064
v 42.27649 -63.81282 -26.91701
v 44.10358 -62.18689 -28.3322
v 43.4164 -63.45851 -29.07158
v 42.2598 -65.08115 -29.35046
v 40.30652 -66.50687 -27.28298
v 41.33468 -66.51308 -30.17901
v 40.96136 -64.59561 -25.37799
v 41.90725 -66.57866 -32.54683
v 43.22355 -64.8269 -31.91531
v 43.90461 -64.35074 -33.08463
v 42.54887 -66.33028 -34.84485
v 40.37164 -68.26587 -32.45838
v 44.41721 -63.04113 -31.05964
v 44.6628 -62.4154 -30.33494
v 19.96791 -80.64501 -10.88776
v 60.79801 30.19874 -21.09728
v 60.85379 31.03023 -21.2784
v 26.88598 49.38721 17.68789
v -10.20546 1.187683 22.85868
v -9.248818 2.641215 23.48009
v -21.35702 67.26795 18.97093
v -19.42279 65.34489 19.6311
v -17.59374 64.83318 20.0153
v -18.71325 63.75501 19.92721
v -20.60187 63.7513 19.55321
v -19.26665 67.42057 19.38601
v -18.63321 66.60435 19.61142
v 26.93033 63.54754 15.82824
v 22.36906 -30.81793 8.235703
v 20.94401 -29.98786 8.67459
v 23.60756 -28.51869 7.86975
v 23.77318 -30.63495 7.788385
v 24.30916 -31.78501 7.557346
v 23.08271 -33.05035 7.980573
v 24.87883 -29.97792 7.488544
v 25.16349 -28.44492 7.554865
v 24.52096 -26.11571 7.940384
v 22.25282 -27.26634 8.222865
v 23.17764 -24.95609 8.2172
v 25.16277 -24.13639 8.201531
v 20.42593 -28.79901 8.769486
v 21.32023 -28.2944 8.475954
v 21.81821 -25.21965 8.347202
v 21.11675 -27.02489 8.46325
v 24.84493 -32.89202 7.272289
v 23.60651 -33.47905 7.74319
v 24.02505 -34.38123 7.502393
v 27.43443 -74.95294 -15.99459
v -65.22987 26.53714 -20.79334
v 25.06248 62.48006 16.7806
v 25.7498 63.43269 16.36243
v 34.32781 44.93463 14.39645
v -66.43666 24.49407 -23.36384
v -65.86754 26.36606 -22.28017
v -66.94896 23.43514 -24.34332
v -66.58986 20.72619 -23.07327
v -67.18128 19.52773 -24.1864
v -67.54181 22.51526 -25.66039
v -67.38625 16.93734 -24.23098
v -66.36324 17.04968 -21.9822
v -68.21077 16.5759 -26.15697
v -67.5827 14.57575 -24.23489
v -67.8895 20.43776 -26.14041
v -67.7211 23.80199 -26.4074
v -68.56908 13.98381 -26.658
v -68.28963 19.98413 -27.11327
v -69.26883 12.7329 -28.50083
v -69.21204 14.46711 -28.60037
v -66.32043 15.74709 -21.66959
v -66.75576 27.8213 -24.67933
v -66.2406 28.6934 -23.51864
v -68.88885 15.6735 -27.86175
v -68.60123 16.91641 -27.30682
v -68.59841 18.36874 -27.60445
v -68.84583 19.41629 -28.58875
v -68.34291 20.99251 -27.49939
v -69.06794 17.32903 -28.75636
v -22.90368 3.04635 7.810141
v -22.88067 4.646215 7.21305
v -21.43635 5.692609 7.37957
v -38.59274 -73.24556 -26.66335
v -32.31796 -78.31493 -24.91045
v -31.05359 -79.12639 -22.92542
v -34.07243 -77.01538 -25.6891
v -30.25659 -79.84394 -25.48072
v -33.15841 -77.81978 -26.70585
v -29.83477 -80.10239 -23.77533
v -35.13007 -76.41924 -27.83219
v -36.396 73.50921 11.71247
v -64.34357 55.66581 -18.54048
v -63.80616 54.12817 -17.1479
v 41.07575 32.58008 10.11952
v -18.98981 -18.23279 17.48539
v -40.27109 41.75073 14.46808
v -41.72906 41.92696 13.61196
v -35.80909 5.133133 5.257008
v -35.62932 4.04537 5.282869
v 39.46133 -66.41182 -25.24279
v 38.86067 -67.34897 -25.57486
v 39.08991 -67.5319 -26.44311
v 38.0921 -68.48455 -26.01861
v 66.03614 13.31004 -32.97008
v 66.46783 15.66505 -35.31937
v 65.56257 11.94792 -31.04606
v 65.92971 11.86051 -32.49127
v 66.57786 14.27777 -35.61536
v 16.46325 -78.41113 -3.876693
v 14.81166 -79.0549 -2.636255
v 15.4084 -80.58379 -4.483628
v 16.26599 -81.94759 -7.075071
v 14.51503 -81.81469 -4.839297
v 13.65207 -78.70607 -1.37407
v 13.98022 -83.95963 -7.455526
v 16.15974 -83.13632 -8.96237
v 12.78805 -83.93475 -5.934664
v 11.37432 -83.02467 -3.210051
v 12.67978 -83.15847 -4.60861
v 10.31209 -85.17651 -5.593902
v 10.42776 -84.42149 -4.355991
v -46.53616 15.65329 0.3393089
v -45.14861 14.21004 1.7025
v -44.85163 15.79474 1.848334
v -45.44772 17.1662 1.114939
v -44.20699 16.66434 2.135795
v -44.42299 14.87465 2.259048
v -47.05114 16.90217 -0.2670993
v -46.71252 18.2293 0.09385578
v -43.36929 16.10037 2.81877
v -44.32602 14.26434 2.383081
v -16.6654 -23.39262 13.51486
v -16.14796 -23.12061 15.23444
v -39.27318 42.31809 14.86962
v -38.10059 42.43747 15.40219
v -39.43758 41.20462 15.06233
v 23.63091 51.43852 18.83002
v 25.07269 51.27642 18.25602
v -38.25279 77.789 8.638459
v -39.47409 78.08858 7.541751
v 11.72016 -28.06382 12.58288
v 11.01164 -31.55013 13.76692
v 9.500093 -30.85079 14.52972
v 9.754561 -32.6928 14.76004
v 8.535172 -31.73113 15.29969
v 8.989135 -28.88261 14.4301
v 7.946803 -27.2588 15.05731
v 10.0695 -27.86707 13.49116
v 7.749894 -30.37988 15.53579
v 6.842725 -27.69613 15.95818
v 6.471812 -26.70531 16.43032
v 5.48298 -27.93416 17.05906
v 5.440006 -26.07845 17.46104
v 3.939984 -28.96752 18.06627
v 5.941869 -29.59756 16.71382
v 6.266134 -30.62994 16.56366
v 5.049749 -31.55562 17.34415
v 4.300508 -30.20736 17.75355
v 6.584056 -24.55665 16.94903
v 6.940444 -25.75525 16.30866
v 5.505435 -24.00417 17.86147
v 5.112735 -23.21645 18.21513
v 6.524983 -23.44202 17.50042
v 3.454763 -27.04714 18.72561
v 4.248157 -26.06465 18.42357
v 3.885194 -25.17747 18.96577
v 3.348243 -30.91831 18.16386
v 3.027354 -29.00305 18.53742
v 0.8982543 -30.16161 18.93434
v 1.286344 -29.03548 19.15058
v 1.892312 -27.75232 19.34269
v 6.867948 -32.27227 16.39573
v 3.915026 -23.95351 19.11372
v 4.524883 -22.7759 18.61578
v 6.077527 -22.00005 17.87754
v 2.670251 -25.85523 19.67102
v 8.252034 -26.00647 15.10399
v 7.903369 -24.74693 16.11977
v 7.596854 -33.37728 16.1384
v 19.28654 -82.08177 -12.73973
v 20.18713 -81.81511 -14.21915
v 18.86585 -82.90151 -14.61959
v -71.34799 6.057027 -38.90149
v -20.26907 21.54835 6.655415
v -20.79476 21.6019 6.337005
v -45.94602 35.28703 10.76741
v 59.6171 26.5801 -18.08641
v 8.613229 -38.96084 16.05603
v 8.567416 -36.70061 16.06444
v 62.02154 40.72733 -24.7187
v 62.70057 40.659 -26.8661
v 62.63356 39.36359 -26.71595
v 63.23642 40.45376 -28.55526
v 63.54574 38.00253 -29.5913
v 64.1373 38.55651 -31.244
v 63.80647 36.08281 -30.29321
v 63.27302 36.12785 -28.62862
v 64.06314 37.34694 -31.20021
v 64.42361 36.17862 -32.46493
v 64.47699 39.14016 -32.48878
v 64.47514 37.71042 -32.59499
v 64.31189 35.08902 -31.98294
v 62.86119 35.91278 -27.22373
v 64.92291 36.42594 -34.09539
v 64.98586 34.7533 -34.31362
v 64.59626 34.76007 -33.00667
v 65.10327 37.10225 -34.77927
v 64.8942 38.36089 -34.0256
v 63.23198 42.76123 -28.3371
v 63.6587 41.58989 -29.73808
v 63.15801 43.88775 -27.98344
v 63.4347 43.40287 -28.80301
v 63.32815 42.92995 -28.64403
v 63.76669 41.90119 -29.9878
v 62.39187 35.48653 -25.76536
v 62.32385 32.78703 -25.4237
v 62.86227 33.94389 -27.07301
v 61.64061 33.62911 -23.52722
v 62.04618 30.54728 -24.42623
v 61.32026 30.96462 -22.50313
v 62.15078 29.13597 -24.51606
v 61.20669 28.97805 -22.07715
v 62.69948 28.46157 -25.98818
v 62.19867 27.18395 -24.35963
v 61.59454 27.36247 -22.83518
v 62.82772 30.48243 -26.61866
v 63.25457 31.95126 -28.12035
v 62.99857 28.6798 -26.85301
v 63.34766 29.24889 -27.97691
v 63.03544 26.9888 -26.66404
v 63.54409 27.40387 -28.21775
v 62.15187 25.78527 -23.98855
v 63.32035 25.55868 -27.19692
v 62.46921 24.92406 -24.67597
v 63.5458 23.78436 -27.41138
v 63.31175 21.96927 -26.30015
v 62.79153 22.08806 -24.95864
v 62.697 19.48515 -24.19592
v 63.98528 19.92835 -27.68678
v 64.09934 22.49612 -28.70303
v 64.4662 18.74499 -28.79336
v 64.64837 21.59737 -30.19835
v 63.44598 33.39003 -28.9805
v 63.72719 32.51951 -29.7968
v 63.66919 31.13085 -29.29479
v 63.39337 34.77867 -28.87078
v 63.78919 34.22707 -30.1777
v 64.35728 33.02781 -32.04663
v 64.2449 32.28189 -31.58656
v 64.99376 33.05421 -34.38917
v 64.70394 31.74598 -33.07311
v 65.04604 34.15667 -34.51812
v 65.25848 32.81089 -35.36854
v 65.28596 31.23431 -35.22731
v 64.92869 30.74569 -33.74787
v 65.33527 33.71165 -35.71325
v 65.54836 32.62679 -36.44209
v 65.3739 20.13196 -32.18273
v 65.7233 16.9645 -32.55237
v 64.97401 17.29328 -29.97836
v 65.34068 29.23025 -34.98801
v 65.59512 30.39575 -36.30086
v 65.01701 29.63793 -33.8307
v 65.16515 28.18386 -34.0047
v 65.65017 28.35072 -36.03901
v 65.97413 30.67488 -37.84473
v 66.24154 28.96104 -38.54065
v 66.11222 27.15804 -37.39341
v 65.91334 24.83441 -35.88204
v 65.51276 26.92989 -34.92929
v 65.33572 26.03806 -33.91852
v 65.57424 23.9629 -34.15644
v 64.9202 26.01259 -32.30714
v 64.93059 27.69921 -32.95356
v 64.73629 28.82415 -32.50945
v 64.72689 24.12606 -31.16417
v 65.2692 23.00858 -32.70813
v 64.65079 25.81569 -31.40247
v 63.67621 26.28496 -28.37131
v 64.60311 30.37552 -32.5045
v 64.23575 31.6369 -31.45315
v 64.0847 30.71618 -30.55032
v 39.88182 -68.31015 -30.56332
v 40.18217 -67.54549 -29.28832
v 63.60059 -6.66055 -28.48683
v 58.19687 -29.4524 -26.89887
v 57.84437 -30.2166 -26.38697
v 17.81538 -81.22698 -8.247524
v 18.77883 -81.23564 -9.771607
v 17.38932 -82.38883 -9.53238
v -6.923984 8.991724 22.87323
v 3.105865 -32.03225 18.177
v -27.06477 -81.85319 -22.42713
v -30.80092 -79.46755 -26.69119
v -32.33989 -78.47845 -28.01027
v -33.47862 -77.65956 -28.26701
v -17.6217 -25.06617 11.9145
v -52.69939 35.9067 5.28326
v 49.65774 62.90215 -2.490158
v 50.54473 63.22359 -3.811754
v 48.7534 63.184 -1.390579
v 49.86591 64.08202 -3.116705
v 50.46906 64.77029 -4.198211
v -69.26826 11.19722 -28.3525
v -58.52612 -51.29816 -41.65127
v -59.39967 -49.33309 -40.94285
v -59.55751 -49.3989 -42.92364
v -59.6944 -48.35434 -39.6711
v 67.55355 4.353785 -47.1707
v -65.49023 38.84792 -22.1846
v 31.26109 -74.10024 -22.31003
v 29.32506 -75.79411 -21.70313
v 29.66688 -76.00635 -23.42047
v 36.94677 -69.49375 -25.42578
v 36.0084 -70.72623 -25.91916
v 37.39301 -69.82739 -27.27698
v 35.02583 -72.01903 -26.57595
v 35.54622 -71.9759 -27.84831
v 36.57106 -70.88046 -27.8112
v 30.6661 -44.66327 0.8445318
v -1.627079 -84.67865 -0.06725688
v -2.242581 -83.05827 1.68069
v -46.47134 75.99835 2.079124
v -45.76173 76.15978 2.764786
v -45.57476 78.85647 1.386051
v -46.17311 77.3946 1.630596
v -44.72348 78.99828 2.214448
v -43.09858 78.92178 3.948006
v -42.56311 77.66619 5.099726
v -46.71529 77.69595 0.8482431
v -46.78505 78.94456 0.08629778
v -43.26402 75.76862 5.377429
v 26.36608 50.6151 17.76508
v 33.7102 43.75312 14.95167
v 32.58379 42.69995 15.74155
v 40.59025 -68.18628 -33.73963
v 41.89797 -67.07124 -36.78996
v 40.43328 -68.42878 -35.40244
v 43.9965 -64.83697 -35.80381
v 42.01509 -66.81326 -39.92758
v 40.30673 -68.49274 -37.82361
v 54.49459 -41.20104 -26.51306
v 55.49984 -38.41294 -26.6385
v -15.56162 -46.63656 10.28911
v 54.80417 31.90076 -5.802122
v -50.41776 77.84476 -3.545732
v 34.83011 42.93088 14.54211
v 36.28328 43.88734 13.46124
v 36.45597 45.2868 13.05887
v -40.03584 -72.74815 -34.13126
v -40.57561 -72.27768 -35.02462
v -36.29345 -75.47687 -27.56046
v -66.53186 39.75488 -25.07994
v -65.93087 39.87711 -23.42334
v -66.14453 42.26811 -24.21398
v -66.76092 40.94928 -26.08396
v -66.96572 42.14227 -26.77107
v 59.85855 47.82439 -18.2949
v 60.56065 47.18998 -20.0713
v 60.25655 48.46115 -19.21259
v 60.89608 48.81853 -20.82299
v 61.18802 46.97448 -21.85539
v 60.91551 47.75587 -21.04371
v 59.31793 48.96246 -16.88871
v 59.75871 49.67428 -17.89291
v 60.02985 49.67143 -18.57411
v 60.40939 51.08552 -19.37646
v 60.57837 49.81242 -19.88348
v 61.20057 25.76913 -21.65841
v 60.53655 26.92866 -20.22593
v 60.52374 28.92799 -20.30917
v 60.2862 24.96631 -19.48919
v 26.57655 -46.53233 1.125939
v 27.81413 -47.13195 0.4583353
v 58.37329 -29.8198 -27.86718
v 57.95508 -30.7805 -27.28069
v -53.08893 -59.3199 -48.35061
v -11.1518 -5.030795 25.74291
v 56.53536 -37.23689 -28.62352
v 55.98001 -39.05518 -28.65256
v 56.47781 -40.22438 -31.4758
v -43.91085 13.70985 2.683245
v -43.31388 14.89975 2.85575
v -42.36942 14.23252 3.619829
v -40.96757 -72.04195 -33.52188
v 44.66591 -1.876515 1.2682
v -50.32172 17.59267 -3.390961
v -49.08583 15.28447 -2.301411
v -49.83369 18.34104 -2.862738
v -48.00328 16.78573 -1.269924
v -47.73631 15.67286 -0.9389409
v -61.72693 -40.40639 -34.81286
v -22.72259 -25.8028 9.436459
v -20.77366 -27.22443 10.34518
v -22.34966 -27.93027 9.899689
v -21.48349 -29.96311 10.62102
v -24.79049 -26.35465 8.896605
v -23.76315 -28.99504 9.480605
v -24.87626 -28.59042 9.029489
v -25.69026 -27.474 8.70959
v -26.48482 -29.15754 8.546284
v -25.10896 -30.40876 9.131258
v -23.81061 -30.3805 9.655788
v -22.86019 -31.5937 10.23976
v -24.87587 -32.48323 9.408864
v -22.64144 -33.03574 10.52863
v -23.71015 -33.92792 10.07493
v -25.20847 -34.75008 9.361032
v -24.20218 -35.88518 9.887767
v -25.46183 -36.27561 9.194818
v -27.01372 -34.77547 8.461413
v -22.55558 -37.17084 10.80668
v -26.97967 -33.35694 8.515273
v -26.35507 -31.32538 8.706315
v -24.60991 -39.08406 9.333628
v -25.48984 -38.01105 8.99723
v -25.35488 -38.9491 8.909472
v -27.45239 -37.18415 8.071386
v -27.03857 -38.77434 8.009856
v -20.69755 -32.72395 11.49519
v -28.3996 -31.53307 7.923077
v -28.03166 -30.28745 8.0629
v -18.6584 -31.01056 12.21313
v -19.47839 -28.04452 11.08473
v -17.78186 -28.45258 12.00158
v -19.0779 -33.23359 12.43746
v -22.00772 -35.74559 11.09439
v -20.65961 -36.5736 11.93427
v -21.43137 -38.96349 11.45455
v -23.35294 -38.8089 10.19197
v -22.27025 -40.95032 10.47417
v -21.23727 -40.95851 11.17225
v -20.2535 -40.63286 11.944
v -19.02264 -37.55015 12.95483
v -19.48233 -35.64445 12.5412
v -19.25979 -39.00335 12.81997
v -17.731 -37.02777 13.72102
v -17.89046 -38.98548 13.70137
v -18.33448 -40.16403 13.30135
v -16.3582 -40.42318 14.46458
v -17.59693 -41.3732 13.40863
v -18.89495 -41.25269 12.62001
v -15.93786 -37.57862 14.85918
v -16.94315 -34.71963 13.90276
v -14.29923 -40.46576 15.56411
v -21.24511 -34.67755 11.44431
v -17.55493 -32.64256 13.15734
v -15.95238 -35.96317 14.65119
v -20.09479 -42.89923 10.91111
v -15.00883 -34.40789 14.94086
v -13.58308 -33.0587 15.48626
v -11.09345 -34.21062 16.99745
v -13.25887 -35.45139 16.05018
v -14.98932 -32.19995 14.49021
v -12.41605 -29.26278 15.4514
v -15.50061 -31.05588 13.94414
v -12.55083 -31.44939 15.79478
v -11.86452 -32.63149 16.40658
v -17.15983 -30.74696 12.94557
v -16.5167 -29.91941 13.07954
v -13.96379 -29.47007 14.44692
v -15.13826 -28.71203 13.54934
v -28.1545 -38.22777 7.529809
v -28.9498 -39.33678 6.849187
v -30.41881 -37.14237 6.618588
v -26.29685 -40.10569 8.019658
v -26.94801 -41.07473 7.270108
v -29.15511 -35.7576 7.402297
v -21.60323 -33.6408 11.13822
v -14.55779 -27.4935 13.76816
v -13.22964 -28.36477 14.71155
v -12.89417 -26.08211 15.1454
v -11.47499 -25.61223 16.32793
v -11.00088 -26.77134 16.51468
v -11.96503 -29.91358 15.88102
v -11.00264 -31.39843 16.73817
v -8.537926 -33.71553 17.97272
v -8.092807 -30.47794 18.22384
v -10.28194 -30.09749 17.06548
v -10.60289 -36.43659 17.50436
v -11.95263 -35.81757 16.79431
v -13.13566 -36.91103 16.32689
v -11.92763 -37.35407 16.96165
v -8.889881 -36.21467 18.07497
v -8.836852 -37.67402 18.15899
v -11.07547 -39.43387 17.26723
v -12.40891 -39.04715 16.75201
v -13.64445 -38.12369 16.13893
v -6.694739 -32.88188 18.29904
v -5.887861 -30.45962 18.78235
v -4.895679 -33.14629 18.26121
v -6.974304 -35.0917 18.26253
v -6.292964 -37.25089 18.47263
v -5.39238 -34.76488 18.19539
v -4.764787 -38.46045 18.62117
v -7.469872 -38.03807 18.44426
v -7.236536 -39.26246 18.39343
v -6.140591 -39.76575 18.49717
v -9.230058 -40.41508 17.68629
v -7.031165 -41.3627 17.89015
v -7.972145 -42.29097 17.09669
v -3.912097 -37.6644 18.40907
v -9.582815 -39.14923 17.83548
v -2.62736 -33.39819 18.07585
v -3.718546 -38.67665 18.60969
v -4.30006 -40.04592 18.67584
v -4.789999 -41.62304 18.21777
v -3.462651 -40.54439 18.61818
v -1.637131 -39.14764 18.64142
v -2.116922 -40.22036 18.66601
v -0.2795837 -38.16442 18.52227
v -3.383035 -35.61634 18.04471
v -1.715647 -36.5458 18.16932
v -4.855307 -42.92595 17.4579
v -6.66604 -42.74783 17.15418
v -3.388367 -42.40248 17.98263
v -4.065947 -43.99313 16.58412
v -23.31313 -41.15843 9.628934
v -27.90479 -26.97678 8.198527
v -29.60262 -28.04921 7.799857
v -28.13755 -29.0408 8.064452
v -29.73629 -29.63422 7.61333
v -3.202252 -30.48225 18.89692
v -10.67951 -28.09049 16.68658
v -10.46542 -24.94332 17.31026
v -9.131719 -24.36427 18.59911
v -8.704761 -25.96716 18.67633
v -9.347135 -27.78434 17.7893
v -8.063987 -28.42809 18.51836
v -6.790085 -27.25263 19.49039
v -5.993472 -26.6348 20.23695
v -7.356045 -24.73939 20.2314
v -6.415177 -24.81939 21.04905
v -5.09438 -26.25394 21.01381
v -7.250132 -23.09577 20.85094
v -6.337037 -23.48835 21.93192
v -6.652092 -22.60493 21.83857
v -5.387067 -23.9621 22.8477
v -5.111077 -25.11051 21.95947
v -3.782193 -24.66068 23.34154
v -3.413078 -25.50428 22.01968
v -7.308842 -22.52462 21.12807
v -6.505776 -22.44659 22.29223
v -6.94452 -21.89745 21.75929
v -5.805673 -23.01611 23.35699
v -5.687931 -22.72458 23.95813
v -4.872703 -23.84542 23.99661
v -2.480717 -24.72455 23.60335
v -6.135395 -22.40697 23.09101
v -5.655281 -22.97887 24.57399
v -6.088047 -22.21982 23.53822
v -7.501751 -21.46516 21.06596
v -6.822729 -20.86584 21.69124
v -6.547853 -21.33912 22.28493
v -6.499838 -20.82623 22.10198
v -6.318722 -21.43982 22.83106
v -7.846723 -22.59028 20.28048
v -8.689499 -22.80311 19.83879
v -8.566412 -21.75443 19.89812
v -8.295928 -20.95456 20.02267
v -3.591752 -26.63575 21.31961
v -3.12897 -26.31327 21.69054
v -3.750762 -26.993 20.90471
v -5.194397 -23.37116 25.56332
v -7.651954 -20.01294 20.04322
v -6.91029 -20.19253 21.18143
v -7.974391 -19.83875 19.49137
v -7.57159 -19.85715 20.11303
v -7.24291 -19.93739 20.67736
v -5.502506 -23.10463 25.314
v -2.699646 -24.26287 25.19115
v -2.163253 -23.59915 28.21902
v -1.624702 -24.21394 25.76903
v -1.001176 -24.31256 25.0042
v -0.8046355 -23.60357 27.91245
v -8.351413 -23.92814 19.4476
v -4.983565 -28.19942 19.70639
v -2.552232 -25.65861 21.88914
v -1.557549 -25.24003 22.25815
v -0.5826582 -26.0086 21.52087
v -1.131883 -26.39361 21.36532
v -1.927591 -26.97674 20.92687
v -0.58058 -26.67277 20.92972
v -6.266412 -21.62389 23.53238
v -14.21678 -25.93579 14.21097
v -13.34315 -25.1692 15.08309
v -14.47277 -23.5428 15.93565
v -13.66786 -24.64865 15.17201
v -12.2787 -24.17337 16.30808
v -13.71155 -23.27653 16.50091
v -11.79507 -23.71359 16.81593
v -12.55707 -22.32859 17.33171
v -11.43748 -23.05899 17.26013
v -11.07006 -22.54482 17.87723
v -13.11193 -22.45482 17.23234
v -11.53255 -21.22245 17.53169
v -12.04714 -21.82969 17.52389
v -10.76202 -21.16502 17.54406
v -10.22347 -20.94497 17.61926
v -10.68116 -21.95095 17.96938
v -15.36726 -25.02508 13.62297
v -15.54151 -24.36469 13.87842
v -15.32354 -23.74272 14.81835
v -14.26331 -22.73932 16.90412
v -13.33975 -21.89482 17.48422
v -15.11384 -23.15574 16.19301
v -10.12129 -21.43312 18.08383
v -9.970102 -22.61811 18.61475
v -9.334962 -22.80486 18.65325
v -16.36977 -22.26704 17.04576
v -14.83404 -22.32752 17.29574
v -15.20453 -22.08676 17.55484
v -15.73157 -21.89867 17.77405
v -14.54819 -21.68819 17.96341
v -15.15072 -21.61744 18.1351
v -2.693416 -27.98376 20.22695
v -4.296188 -27.77894 20.09831
v -16.73089 -43.53689 12.29702
v -16.88252 -42.7761 13.01821
v -18.36271 -43.40027 11.55251
v -0.04210492 -23.80124 25.46108
v 0.4626637 -23.50732 24.75105
v -0.3835387 -24.24018 23.54569
v -9.295924 -21.3182 18.85061
v -2.457595 -43.31297 17.39843
v -2.446308 -44.32728 16.34037
v -4.850415 -44.89922 15.29826
v -16.12459 -25.78189 12.76521
v -16.66599 -24.23693 12.78646
v -16.31024 -27.89248 12.69658
v -6.085316 -22.36996 25.10803
v -6.222022 -22.04257 24.35073
v -6.404408 -21.40225 23.90616
v -6.912489 -21.50401 25.432
v -7.193691 -21.33505 26.38098
v -6.201416 -22.38934 26.2646
v -5.551425 -23.035 26.02789
v -3.952636 -45.44621 14.44395
v -5.368412 -44.26099 16.03126
v -9.243193 -22.54132 19.29426
v -9.602614 -21.95985 18.80179
v -47.81939 76.17126 0.5495107
v 28.09929 66.65099 14.88396
v 29.37606 67.12029 14.12279
v 29.05831 -21.13128 8.10872
v 25.27657 56.16179 17.44958
v -12.26424 -6.545834 24.7476
v -13.08018 -8.711669 24.86017
v 57.36056 59.05535 -13.80746
v 56.80878 58.15033 -12.47951
v 57.00558 59.58017 -13.31024
v 58.07833 59.63416 -15.49959
v 56.73839 59.38398 -12.73036
v 56.41911 59.62982 -12.1781
v 56.78685 60.96309 -13.283
v 55.69244 60.31226 -10.97687
v 55.85272 61.10315 -11.43989
v 56.41407 62.71066 -13.07862
v 56.07421 59.25035 -11.40056
v 55.13765 61.47833 -10.37348
v 57.65036 60.21191 -14.67993
v 55.16237 62.46587 -10.73968
v 55.57323 63.65963 -11.78744
v 56.38805 63.7588 -13.45435
v 55.60748 64.99585 -12.32267
v 56.73316 63.39785 -14.05551
v 56.6749 64.13222 -14.1669
v 54.88834 65.23837 -11.182
v 55.03041 63.91075 -10.9296
v 53.80663 65.08125 -9.235194
v 54.3994 63.82002 -9.862218
v 54.0204 65.91477 -9.954897
v 54.4732 66.60156 -11.03924
v 53.48725 67.89806 -9.998927
v 53.03392 66.99109 -8.93211
v 52.39642 69.44736 -8.886707
v 51.93219 69.31933 -8.039957
v 52.91889 65.81896 -8.201543
v 57.37742 62.10524 -14.86549
v 57.90429 61.26361 -15.55541
v 53.39351 69.62551 -10.5835
v 54.09009 68.6771 -11.31347
v 51.46429 66.37723 -6.210423
v 52.30197 65.14487 -7.054962
v 51.90588 67.73874 -7.339958
v 52.46025 64.18079 -6.910928
v 49.70107 67.18807 -4.012515
v 50.85116 67.97726 -5.899125
v 50.33007 68.03329 -5.181025
v 48.36906 68.49805 -2.777463
v 49.10627 66.56626 -2.996688
v 49.62332 69.80978 -4.980242
v 48.57815 69.64567 -3.521497
v 48.62574 70.90331 -4.129503
v 50.49069 69.64278 -6.04077
v 49.91949 70.978 -5.851365
v 48.97951 71.83167 -4.986445
v 50.77131 70.22614 -6.693359
v 50.00058 72.23442 -6.590248
v 50.69022 71.62582 -7.270797
v 51.20613 69.17999 -6.892993
v 51.47184 70.36861 -7.746373
v 48.27394 72.5878 -4.351198
v 47.5833 71.94835 -3.17388
v 47.84518 70.86327 -3.025993
v 47.14037 74.00203 -3.677048
v 49.09029 73.44843 -5.917875
v -37.54638 43.49961 15.33711
v -22.39081 62.13938 19.32549
v -49.96497 20.04724 -2.33695
v -50.36256 19.33762 -3.04472
v -51.00323 18.73234 -3.759414
v -51.73991 18.32898 -4.534665
v -51.76129 19.23338 -4.208282
v -51.44989 17.15908 -4.537284
v 13.21044 -33.91038 12.99507
v 47.05099 6.165657 -2.20816
v 48.34074 9.26864 -4.129689
v 46.9243 8.154067 -2.64815
v 49.16326 6.968586 -4.120093
v 45.40845 6.26172 -1.056155
v 44.45767 7.850058 -0.6841999
v 46.02308 9.032442 -2.142056
v 44.9628 8.752451 -1.232455
v 46.11202 5.658473 -1.3991
v 46.89935 9.567094 -2.972186
v -12.52224 -8.575276 26.15672
v 50.77919 -52.48339 -29.73928
v 49.5719 -53.63848 -28.18879
v 50.62381 -53.55107 -30.95527
v 21.44693 -46.9135 2.119418
v 21.97305 -45.8417 2.402405
v -1.835449 -29.30639 19.4408
v 46.73935 5.176718 -1.713927
v 57.8677 41.66959 -13.67543
v -64.79425 54.96073 -19.51573
v 37.40434 43.84396 12.7836
v -65.12016 -26.30797 -35.63661
v -21.08868 47.65464 21.21724
v -21.71586 46.21616 21.13575
v 43.02772 66.46132 3.916464
v 42.26864 68.08216 4.277004
v 40.98049 69.62402 5.035653
v 42.1745 69.39747 3.959306
v 43.20356 68.94792 3.034539
v 42.69487 70.41181 3.106082
v 44.22998 66.92758 2.665442
v 43.75794 70.72705 1.805141
v 44.26598 69.28004 1.789152
v 45.33031 67.51722 1.262486
v 46.06175 67.48914 0.4247855
v 45.95436 65.96661 1.051368
v 44.91477 65.61958 2.216553
v 46.59141 66.09026 0.2719642
v 47.36798 64.99618 -0.3043252
v 44.13718 65.47701 3.004744
v 47.61653 66.06001 -0.9601613
v 65.94714 20.01665 -34.31791
v 65.78858 22.05944 -34.33372
v 66.23958 21.08186 -35.78598
v 6.905487 -84.31999 -1.664745
v 5.40016 -84.66994 -1.444089
v 3.038734 -84.99257 -1.076639
v 2.861129 -85.95837 -2.533802
v 0.0596776 -85.43943 -1.188124
v 2.276096 -84.28218 0.03332038
v 7.244028 -85.10398 -3.017218
v 18.88311 57.96685 19.4591
v 18.44465 59.03297 19.46347
v 19.43231 59.37964 19.14946
v 20.65526 60.38368 18.6591
v 18.77793 60.73984 19.18377
v 20.31808 61.29688 18.66657
v 17.46922 58.72271 19.7633
v 16.32486 59.37787 19.98124
v 17.12198 57.34477 20.02328
v 17.85874 59.70574 19.54983
v 15.47068 59.60867 20.15821
v 17.08295 60.2777 19.68447
v 15.40641 60.89809 20.02761
v 16.13022 61.23229 19.80323
v -20.60929 46.49225 21.3657
v -20.45636 45.68249 21.39649
v -21.67081 45.06635 21.12971
v -24.66961 -83.24529 -17.34152
v -30.76054 -29.02421 7.433557
v -31.63667 -29.69119 7.148776
v 52.55952 32.40469 -0.8900548
v 52.82678 33.77205 -1.077957
v 52.09894 34.30911 0.2101554
v 52.83579 32.91762 -1.238788
v -35.62365 72.55167 12.46421
v 3.269167 -62.45337 7.220561
v 8.264438 -79.47743 1.920991
v 21.2247 60.64458 18.43167
v -0.6708531 -83.02974 1.691034
v 53.51804 34.04771 -2.471525
v 53.7716 33.03151 -3.063277
v 53.26248 32.48232 -2.150122
v 45.48231 37.51418 8.159793
v 11.30385 -48.02707 9.575018
v 11.80397 -47.17437 8.122078
v 12.20765 -46.44585 7.879393
v 13.26227 -47.33485 6.852327
v 33.75714 69.17216 11.08641
v 34.58331 68.52037 10.60938
v 34.14961 69.74256 10.70955
v 35.15341 67.24834 10.38505
v -30.52302 -38.26042 6.34833
v -30.44611 -40.14373 5.84019
v -31.11594 -39.00349 5.853516
v -32.05086 -37.46505 5.778204
v -30.89624 -35.3687 6.651381
v -70.21864 5.864677 -32.34944
v -70.40121 7.883372 -32.67706
v 39.3833 65.97684 7.306225
v 28.33344 -22.27189 8.104357
v -49.5771 77.07831 -2.133416
v -49.36181 78.15582 -2.458104
v 55.21731 66.63861 -12.39849
v -17.58941 -85.15176 -6.995565
v -14.73433 -86.6625 -7.722932
v -13.29987 -87.57179 -9.557438
v -16.586 -86.70001 -10.40335
v -16.58771 -86.9565 -12.09007
v -13.50193 -87.29456 -8.579936
v -63.50764 56.26159 -16.71022
v -63.33554 54.90591 -16.1044
v 18.21342 55.64735 19.96497
v 16.46064 55.87451 20.3701
v -32.53317 -33.36929 6.297595
v -31.71882 -32.10323 6.774138
v -58.78837 66.06592 -10.23307
v -57.44532 66.0886 -8.086158
v -58.32966 67.21028 -9.932921
v -57.37653 68.04675 -8.771876
v -58.18558 68.96278 -10.51514
v -57.47321 69.73163 -9.694798
v -56.222 69.29995 -7.444511
v -55.98624 67.58633 -6.452701
v -56.43477 67.04817 -6.907644
v 49.80931 -54.74662 -30.57108
v 36.26648 42.74734 13.74754
v 37.5844 41.68105 13.29957
v 39.05841 41.58371 12.41312
v -66.26598 37.86457 -24.36745
v -18.47672 -19.5899 18.95053
v -18.66057 -18.81236 18.77445
v -18.6842 -17.63585 18.93744
v -18.38909 -18.58142 19.7616
v -18.34412 -18.02236 20.01644
v 20.04252 -47.4475 1.96767
v 21.31641 -47.34031 1.849608
v -8.736288 -20.17566 18.54579
v 24.87057 49.32905 18.5978
v 23.65043 49.30175 19.07943
v 35.72654 42.17867 14.22215
v 34.18858 41.89573 15.09045
v 35.25283 41.06343 14.69898
v 34.14436 40.19634 15.40651
v 33.53704 40.98917 15.58994
v -35.8345 32.09525 13.11869
v -36.0001 29.92873 12.00095
v 28.28701 -76.74489 -21.86819
v 26.48098 -78.05729 -20.81537
v 39.87117 40.13424 12.10113
v 39.194 39.86248 12.59136
v 37.92356 40.41285 13.32623
v 38.3595 39.18511 13.29121
v 38.99573 39.20176 12.87236
v 40.62992 40.53501 11.57239
v 40.2923 39.03045 11.96511
v -62.99944 58.17527 -15.8471
v -62.98697 56.94415 -15.65327
v -62.38124 58.13041 -14.41667
v -62.10698 58.43706 -13.9403
v -62.04869 57.89714 -13.70358
v -62.22693 57.27742 -13.9894
v -63.16418 59.05957 -16.26933
v -62.47169 60.84689 -15.26703
v -62.07524 59.92945 -14.26794
v 60.18383 -19.02978 -24.05
v 59.598 -20.64003 -23.32728
v 59.91179 -20.6798 -24.59002
v 60.57843 -20.47638 -27.33448
v 60.81552 -18.62306 -26.4472
v -35.64125 1.256096 5.34396
v -38.43435 2.15508 4.686912
v 23.76431 -78.93344 -15.41797
v 21.19522 -81.28073 -15.53568
v 22.72604 -80.29958 -16.62891
v 22.53751 49.23831 19.51097
v 22.81496 50.66782 19.25239
v 22.78023 48.17989 19.50242
v 21.4892 48.66046 19.91211
v 20.41559 49.26848 20.21025
v 20.74321 50.48967 19.95855
v 20.79604 51.9247 19.76843
v 19.53836 51.2383 20.24568
v -37.88621 -74.0831 -27.61691
v -37.67894 -74.51288 -29.82616
v -35.67127 -76.04687 -29.54861
v -37.05576 -75.04058 -30.86515
v -39.18935 -73.22954 -29.4391
v -39.82837 -72.89226 -31.65936
v -39.01418 -73.55793 -32.69462
v -37.76333 -74.46716 -32.69266
v -36.43531 -75.4697 -31.21389
v -39.01918 -73.50742 -33.77004
v -40.7618 -72.03487 -30.83437
v -34.55684 -76.85843 -29.49697
v -35.21457 -76.3615 -30.27605
v -51.89761 -61.19545 -44.70702
v -50.78454 -62.57626 -43.18426
v -51.84512 -61.38512 -43.39018
v 60.1716 -25.16463 -30.87008
v 60.65917 -21.88849 -29.58
v 60.1429 -23.13405 -28.39907
v 60.64972 -23.03404 -30.97879
v 59.96455 -26.64041 -31.31222
v -41.65964 77.59126 5.947445
v 64.59583 16.88584 -28.67345
v 59.17246 47.82527 -16.6614
v 59.11042 46.69652 -16.36393
v -33.79215 -33.49366 5.78667
v 51.85857 71.16231 -8.701983
v 47.48612 1.373408 -1.119081
v -9.649567 -29.1192 17.4716
v -20.99508 -85.22922 -19.02943
v -33.69097 7.941741 5.799941
v -35.33874 7.906367 5.507853
v -34.3731 5.540276 5.556295
v -33.03991 4.129038 5.720218
v -34.12698 42.34439 17.19311
v -32.40368 41.72428 18.0162
v -31.7522 40.90137 18.33141
v -32.94536 40.82187 17.84219
v -34.13865 41.11855 17.33377
v -36.0243 43.10657 16.18079
v -34.72122 43.66539 16.66076
v -35.40123 41.08346 16.85247
v -68.68591 -7.577533 -35.68314
v 22.29354 61.59608 17.95237
v 59.56578 54.16167 -17.40702
v 24.70031 -78.79305 -17.36542
v 23.44073 -79.97178 -17.86969
v 25.75413 -77.89233 -17.81115
v 25.106 -77.42464 -15.37927
v 25.08586 -78.96648 -19.58352
v -13.92154 -86.15053 -5.695835
v -41.59016 14.05614 4.061699
v -41.06289 14.36254 4.253889
v -42.11003 14.52304 3.696863
v -40.31455 13.55739 4.727188
v 63.93316 24.43218 -28.64504
v -43.98175 2.348189 2.889558
v -26.95431 76.02844 15.43888
v 19.22226 -47.63159 2.286922
v 4.150686 -62.29522 7.147523
v 65.60009 -2.747865 -38.88192
v 65.36849 -4.627883 -40.44926
v 65.22449 -4.009714 -37.42505
v 65.56495 -4.326675 -42.38201
v -31.37921 5.426238 5.93286
v -32.52184 6.30401 5.84885
v -31.71848 6.031922 5.918241
v -69.62178 10.70301 -29.45988
v -19.05591 -17.15455 16.51429
v -18.8184 -16.70752 17.87333
v -18.31986 -14.85649 17.94902
v -17.93483 -15.23203 19.94847
v -18.20784 -16.12272 19.87165
v -18.26643 -16.97281 20.10717
v -17.71769 -15.9411 21.11958
v -17.57276 -16.55358 21.73761
v -16.74972 -15.10152 22.69621
v -16.95743 -16.17571 22.83892
v -17.36479 -17.01231 22.28077
v -17.9023 -17.83875 21.33322
v -18.17509 -18.36994 20.56957
v -17.56651 -18.47537 21.5479
v -16.77684 -14.26523 21.94525
v -15.87545 -15.04912 24.35551
v -15.92215 -16.01337 24.62553
v -16.55935 -16.93567 23.68354
v -16.925 -17.55886 22.9149
v -17.16756 -13.54517 20.13591
v -15.90676 -13.17715 22.75419
v -17.32961 -18.06505 22.12201
v -16.32614 -18.92259 21.71466
v -16.72038 -19.40959 20.68787
v -16.11337 -17.78606 23.70321
v -14.91762 -19.74707 21.55267
v -15.2779 -18.59447 23.39799
v -15.62861 -14.15989 24.31357
v -14.91001 -12.65523 24.59872
v -14.73346 -11.42917 23.57989
v -14.14546 -11.71005 25.54792
v -14.3552 -13.0459 26.36965
v -14.77205 -13.67177 25.87114
v -14.64087 -14.32123 26.52313
v -15.34737 -14.77382 25.28647
v -13.35788 -13.46757 28.73181
v -14.14604 -14.94291 27.6193
v -14.52276 -15.96213 26.66018
v -12.59403 -17.70909 27.81625
v -12.85866 -15.94426 29.22799
v -12.57331 -15.38643 29.96868
v -10.42882 -19.4822 27.85171
v -10.15029 -19.5045 28.63363
v -9.017803 -19.78152 31.2213
v -10.70911 -14.37399 32.68197
v -9.236485 -20.42621 27.62357
v -8.740729 -15.27401 34.50181
v -5.685202 -18.00616 34.44465
v -6.370708 -18.7941 33.4113
v -6.6406 -21.50823 31.27799
v -7.054622 -21.67015 29.85419
v -4.737575 -14.83476 36.71509
v -4.375759 -16.735 35.59186
v -4.294834 -17.97509 34.87597
v -3.968817 -18.78336 34.33669
v -4.694857 -18.87589 34.11522
v -13.3517 -17.55562 27.12501
v -14.49444 -17.25124 25.84646
v -15.10928 -15.66113 25.95831
v -13.56304 -18.48125 25.27173
v -15.02192 -17.76494 24.4407
v -6.267775 -12.36961 35.83192
v -9.982555 -11.90467 32.98009
v -7.165952 -11.35643 35.07947
v -7.956421 -9.23003 33.36326
v -10.50987 -19.7506 26.13628
v -9.925218 -20.01581 26.44454
v -10.66582 -19.33669 27.28477
v -12.02808 -18.98973 26.40795
v -9.300725 -10.17743 32.76893
v -4.654507 -9.399656 35.2003
v -11.59989 -13.07454 31.31216
v -12.46859 -12.65578 29.96288
v -11.39537 -11.41041 30.93203
v -8.458362 -20.86764 28.24063
v -6.943718 -21.76473 27.65285
v -7.592523 -21.25054 26.97795
v -5.608325 -22.89657 26.92392
v -13.29786 -12.73732 28.45344
v -3.271335 -19.94251 33.51729
v -3.541925 -20.44411 32.94408
v -10.63002 -10.85169 31.66341
v -11.25068 -10.14506 30.26263
v -10.11085 -9.644777 31.47179
v -10.52572 -8.493883 29.92256
v -9.078996 -9.317437 32.4085
v -12.50177 -11.79357 29.35905
v -12.92003 -10.99949 27.85184
v -11.72143 -9.905885 29.26463
v -11.33465 -7.506504 27.65496
v -13.33042 -11.50241 27.38538
v -13.51625 -10.0302 25.24635
v -12.02209 -19.23728 25.57202
v -10.25064 -20.17833 23.23277
v -9.981296 -19.92455 25.30241
v -3.456524 -13.72675 36.9096
v -4.017974 -10.72852 36.00625
v -2.692729 -15.28126 36.30732
v -3.291019 -16.06628 36.02135
v -2.079241 -11.97511 36.61881
v -1.220405 -13.06571 36.9013
v -1.903355 -15.98418 36.03585
v -3.998413 -22.8256 29.26311
v -3.158746 -21.55714 31.60774
v 0.01497585 -21.1522 32.15122
v -0.07684576 -22.79909 29.65406
v -8.909823 -20.60699 26.60037
v -9.5486 -4.719631 28.10071
v -9.35858 -7.083159 30.31829
v -7.691249 -7.832406 32.61011
v -12.80494 -19.14178 24.58657
v -12.07885 -19.71674 23.46157
v -13.19098 -19.53792 23.41211
v -14.41795 -18.69695 23.89417
v -2.041404 -10.20813 35.9802
v -0.1845529 -11.47641 36.31101
v -8.064294 -20.83736 26.01136
v -7.749493 -20.74671 24.51371
v -8.832705 -20.42487 25.38529
v 1.937019 -22.03329 29.77784
v 2.210969 -22.56502 27.57833
v -13.70782 -8.809327 23.25448
v -7.853849 -5.966335 31.05638
v -2.662942 -16.77007 35.71188
v -3.021147 -17.58575 35.23827
v -4.067419 -17.31202 35.29993
v -3.717725 -18.32301 34.69216
v -17.44179 -12.90229 18.24209
v -18.9711 -16.32833 16.33649
v -10.12446 -3.257712 26.03545
v -9.364072 -1.008899 25.54835
v -10.72422 -1.948896 24.06578
v -7.412915 -0.7198454 27.70575
v -8.263109 0.7637675 25.8737
v 64.88416 39.12475 -33.75368
v 64.62003 39.47925 -32.9423
v 0.09262975 -27.91201 19.88557
v -2.248041 -31.52183 18.52691
v 0.2102756 -31.99609 18.5073
v -61.05117 -45.18774 -40.23273
v -60.3818 -46.78807 -39.77966
v -61.53602 -43.42677 -39.08501
v -61.5735 -44.19333 -41.54145
v -64.47632 -28.7668 -34.6259
v -65.37795 -25.003 -35.74183
v 18.30361 -51.62854 3.825704
v -30.5964 -33.61617 6.984776
v -20.77845 23.397 8.045915
v -21.83968 22.54283 6.887522
v -20.83378 22.33262 7.1125
v -21.36453 23.34982 7.84084
v -22.69819 22.9769 7.198039
v -22.25326 24.73864 8.871985
v -16.78071 -44.56464 10.83588
v -15.43717 -42.69513 13.82274
v -14.40806 -44.16859 12.55376
v -15.06458 -45.00025 11.23205
v -22.66713 -46.84339 3.817661
v -21.96354 -46.49074 4.288181
v 17.95177 -82.5626 -10.9581
v 49.92032 40.62036 2.183226
v -70.8548 8.269877 -34.88934
v -70.69028 8.827039 -33.93074
v 58.25245 -35.25212 -32.65276
v 27.41568 42.36074 18.12527
v 26.91913 43.64571 18.25138
v 55.27991 32.01184 -6.963578
v 54.92421 30.44605 -6.51737
v 54.28939 31.89301 -4.487612
v 54.54459 32.41294 -4.979719
v 54.14256 32.79415 -3.928789
v -7.467113 2.964566 25.53652
v -6.926848 0.9131764 27.18469
v -5.750355 3.547354 26.67787
v -6.883169 4.806849 25.15095
v -8.461935 4.130082 23.73181
v -7.392787 6.315175 23.83502
v -7.059272 7.43805 23.56848
v -4.913481 7.569754 25.05252
v -4.64712 5.91948 26.05157
v 34.658 -8.419794 5.958103
v -66.94799 -12.14869 -28.49603
v -67.19035 -12.85269 -31.28485
v -67.60564 -10.91664 -31.3805
v -67.48724 -10.33625 -29.61211
v -68.07062 -9.595883 -33.1693
v -67.93884 -8.29169 -30.165
v -67.6152 -9.11427 -29.01596
v -67.60872 -11.92868 -33.32018
v -68.0292 -10.70946 -35.1443
v -67.98985 -11.50322 -36.61884
v -67.67409 -13.37684 -37.14266
v -67.38214 -13.73747 -34.60589
v -66.98045 -15.30502 -33.79917
v -66.56828 -16.59577 -32.62608
v -66.60559 -15.69366 -31.33885
v -66.23141 -17.72978 -31.71895
v -66.60809 -16.93979 -33.56583
v -66.45844 -15.1182 -29.3683
v -68.15939 -11.01637 -37.41684
v -68.40443 -9.794803 -37.30129
v -68.46967 -8.852229 -35.86988
v -67.2011 -15.02729 -35.45593
v -67.99945 -12.07998 -37.93937
v -66.14682 -19.95223 -34.60032
v -66.56979 -17.98145 -35.08304
v -66.48739 -19.00959 -36.07516
v -67.07717 -16.49595 -37.24605
v -66.67293 -19.03968 -37.72692
v -66.28542 -20.24574 -36.19083
v -66.02721 -21.65274 -36.16482
v -66.43681 -20.49925 -37.90652
v -66.17267 -21.91027 -37.65307
v -66.49039 -20.91583 -38.98847
v -66.68834 -19.85778 -39.17814
v -65.89425 -21.40547 -34.77363
v 40.13256 31.88643 10.2928
v 55.46707 30.70763 -7.708793
v 9.838374 -83.92271 -3.10168
v 8.875679 -85.60931 -5.149149
v -36.429 75.55291 10.92613
v -34.8252 75.31788 12.0733
v -38.55441 33.68681 13.24436
v 52.78512 -49.55431 -31.31194
v 52.24541 -51.31724 -32.43192
v 51.52169 -52.06127 -31.33673
v 8.138255 -48.44617 11.75719
v 10.05395 -49.12235 10.66275
v -69.4931 -4.603414 -38.05016
v -69.07074 -5.994351 -36.35832
v 38.66054 65.65102 7.960989
v 26.0759 -22.24798 8.449141
v 45.11288 70.17356 0.5345909
v 45.75151 68.90028 0.2657512
v 1.819738 -50.51488 14.21678
v 4.468101 -49.56224 13.48086
v 2.490995 -49.58582 13.88836
v 58.99389 -23.10411 -23.58039
v 9.22727 -41.67127 15.09235
v 9.02404 -40.98692 15.46355
v 8.720227 -40.07488 15.81223
v 7.784914 -41.26321 15.96901
v 10.35437 -42.48618 13.98443
v 9.641541 -43.62195 13.24514
v 8.82491 -43.2492 14.04166
v 7.575158 -42.2604 15.47428
v 9.470245 -44.12896 12.70091
v 7.241901 -44.75224 12.84562
v 7.795949 -43.81468 13.83784
v 6.433212 -43.8356 14.42741
v 12.00717 -43.01583 12.62713
v 11.64915 -42.46252 13.28165
v -2.539378 8.011925 25.53696
v -0.1632093 7.421641 25.56434
v -2.580442 5.346417 26.93752
v -38.46527 -36.78365 2.558533
v -38.90053 -36.01381 2.595549
v -37.43544 -36.20487 3.361457
v -49.66657 19.61089 -2.340432
v -49.14929 19.28387 -2.036593
v -13.9883 -87.74984 -12.57253
v 48.33764 -56.79949 -29.88328
v 47.19105 -58.6637 -30.14933
v 48.67234 -57.06301 -31.37512
v 48.21885 -58.44967 -32.86372
v 47.28958 -59.66192 -32.50474
v 46.83972 -61.1379 -35.01836
v 46.67001 -60.47663 -32.2779
v -56.3572 -55.23673 -42.12347
v -57.47408 -53.31145 -41.9117
v -58.71031 -51.24789 -43.67411
v -57.71246 -53.12714 -44.11663
v -56.38486 -55.31544 -43.78811
v -57.08894 -54.1687 -45.61404
v -58.46453 -51.82235 -45.37517
v -59.2232 -50.35527 -45.06187
v -36.90799 43.95489 15.54492
v -36.8702 42.60759 15.93008
v -51.85537 37.57737 6.281532
v -51.57905 38.21489 6.566712
v -51.48289 39.16491 6.535679
v -52.39656 37.97895 5.578098
v -52.94188 38.71678 4.765316
v 31.75571 -9.293741 6.965638
v 32.77582 -8.348819 6.494839
v 29.58915 -7.791681 7.264412
v 30.95685 -5.408628 6.283795
v 27.40887 -10.5224 8.412013
v -37.91743 -35.46068 3.356456
v -33.63195 0.4853505 5.778838
v -32.05995 1.538122 5.960047
v -31.55933 -0.9534949 6.444738
v -31.30732 3.741554 5.939609
v -30.89242 2.033402 6.109313
v 43.29484 65.14365 3.899421
v 61.22681 48.5538 -21.72802
v 61.51163 48.63197 -22.46049
v 61.51392 47.62226 -22.66234
v 61.54777 46.67179 -22.96939
v 61.89853 47.83753 -23.77911
v 61.11009 49.40489 -21.37654
v 62.00691 47.32595 -24.17491
v 61.88336 46.70245 -23.93808
v 53.08066 -46.91953 -28.7116
v 53.81882 -46.68096 -30.49282
v 54.07668 -47.27812 -32.1637
v 54.43436 -46.08361 -31.64124
v 53.78982 -48.46035 -32.98649
v 55.23486 -43.379 -30.91059
v 53.31284 -49.91233 -33.73312
v 54.19341 -44.81844 -29.42257
v 55.59051 -44.40347 -33.38409
v 55.43578 -42.2367 -30.26625
v 54.75508 -42.84607 -28.8986
v 54.94463 -45.8846 -33.17477
v 55.34536 -41.24367 -28.9111
v 56.06987 -40.93347 -30.85105
v 53.71119 -50.01781 -35.53364
v 54.30653 -48.46302 -35.01803
v 56.04544 -43.15818 -33.39392
v 56.57563 -42.06568 -33.99041
v 56.2683 -41.91033 -32.65675
v 56.23061 -43.8695 -35.22902
v 55.78492 -45.98045 -36.82511
v 56.54988 -43.79468 -36.56798
v 57.23684 -41.08914 -35.43649
v 57.57822 -40.84842 -36.60446
v 57.99818 -40.42762 -38.17117
v 57.26347 -42.37234 -37.63832
v 57.24959 -43.34877 -39.55091
v 56.60658 -44.55259 -38.34989
v -48.82014 22.5827 0.1918407
v -49.19478 21.92193 -0.4508149
v -49.6048 21.7516 -0.884211
v -11.81206 -41.44032 16.3413
v -13.05373 -42.91512 14.71383
v -10.82511 -42.48871 16.01829
v -12.42275 -43.46688 14.41129
v -10.75192 -42.9738 15.60297
v -28.92942 41.76588 19.1957
v 19.54441 54.91394 19.69156
v 20.0681 53.46046 19.77172
v 19.79289 52.40872 20.00998
v 18.04594 54.61247 20.16687
v 18.35618 52.27603 20.43493
v 16.76461 53.43396 20.66617
v 16.57577 54.50255 20.55422
v 16.10736 52.35039 20.99811
v 17.04045 51.41023 20.91214
v 15.04947 53.32343 21.0794
v 15.63966 54.50842 20.77603
v 18.37508 50.10854 20.7387
v 16.95218 49.77734 21.14589
v 14.38063 50.37693 21.63
v 16.13974 48.81651 21.41928
v 15.08909 51.55115 21.32744
v 17.89169 48.84751 20.95873
v 17.81151 47.50479 21.06254
v 15.12812 47.8441 21.7189
v 16.66418 47.20511 21.3632
v 13.72223 48.77413 21.92287
v 15.27162 46.35405 21.73811
v 13.02906 47.09885 22.1368
v 13.25442 46.03339 22.11264
v 12.09275 48.12985 22.22596
v 11.49851 46.8475 22.354
v 10.08435 47.70191 22.49105
v 10.28793 49.43937 22.36571
v 12.76205 49.69796 22.01369
v 10.07708 46.4855 22.53396
v 9.223203 47.33242 22.60153
v 8.237439 48.7688 22.63203
v 8.833072 49.64996 22.50678
v 6.604992 47.04707 22.82879
v 11.84212 45.22165 22.33567
v 4.858174 49.13773 22.85181
v 6.014606 51.19384 22.61175
v 3.378853 45.77151 23.01212
v 2.636525 48.23244 23.003
v 6.812907 44.88382 22.8309
v 7.565011 46.18059 22.77654
v 2.066344 47.19136 23.05143
v 3.519279 49.56683 22.88527
v 16.33804 45.30218 21.50508
v 17.46088 44.10405 21.23849
v 19.68295 43.0913 20.68561
v 17.63431 42.1945 21.17317
v 15.42283 42.54461 21.6021
v 19.19197 45.86834 20.74274
v 10.88772 50.22863 22.22558
v 13.96727 44.47881 21.97658
v 12.96383 51.2462 21.78228
v 13.88436 53.05323 21.35176
v 12.85017 52.54995 21.62495
v 11.54208 50.90412 22.05415
v 9.502619 51.42728 22.25712
v 11.23781 52.87629 21.83764
v 9.434719 46.17138 22.60259
v 8.60681 45.00169 22.67551
v 10.86462 45.49199 22.45905
v 10.748 43.69593 22.42121
v 9.19602 42.66361 22.49778
v 5.630947 43.04071 22.81154
v 7.584908 40.82947 22.45526
v 9.38371 39.03562 21.97993
v 7.950988 38.77708 22.07871
v 4.518149 41.24252 22.69428
v 11.91441 41.73079 22.13619
v 11.45908 39.36574 21.80883
v 5.756379 39.12896 22.33392
v 6.383499 37.76371 22.00178
v 7.556516 37.87509 21.92206
v 3.407583 39.5631 22.49505
v 2.094926 40.28511 22.6467
v 12.87558 43.45206 22.12572
v 13.33209 41.90928 21.92386
v 14.57008 42.45929 21.75465
v 12.74415 40.62703 21.85939
v 13.62065 40.86406 21.75395
v 13.91423 39.9415 21.56248
v 12.76141 38.40956 21.41488
v 11.60531 37.87977 21.48628
v 10.65159 37.80426 21.58836
v 7.196238 37.24448 21.80389
v 3.141251 43.861 22.95867
v 14.38328 54.03936 21.10959
v 18.92924 48.86716 20.67477
v 19.58821 47.28849 20.59127
v 20.25217 48.32115 20.33773
v 20.85621 47.1004 20.20744
v 3.573599 37.59704 22.15107
v 16.05699 41.15542 21.34068
v 14.84869 41.82932 21.63759
v 14.99549 41.02906 21.53235
v 16.48752 39.07194 21.02794
v 18.77076 42.13799 20.92144
v 19.29321 50.19801 20.46006
v -42.65906 79.85411 3.796722
v -41.96092 79.4617 4.661477
v -41.21218 79.62804 5.215123
v -40.57275 78.93884 6.155789
v 3.712189 -77.68904 4.509755
v -38.34784 -3.052149 5.377264
v -70.83322 10.97584 -34.33018
v -70.45557 9.709298 -32.74739
v -70.58054 10.55021 -33.18937
v -71.19175 9.985935 -36.31199
v -45.37527 -68.00772 -40.54394
v 19.29492 -29.27819 9.227766
v 17.01828 -28.32474 9.997672
v 18.6937 -27.4572 9.201506
v -16.08494 -44.76587 10.76479
v -20.08611 -85.69456 -16.5031
v -11.10437 -53.92419 13.12471
v 20.94551 -81.8235 -17.30564
v 19.83786 -82.498 -16.51633
v 20.88305 -82.11155 -19.13041
v 65.16217 35.90147 -35.01292
v 65.404 35.59511 -35.97128
v -49.8866 39.14712 8.235842
v -50.35122 38.70039 7.835121
v -51.62947 39.87767 6.146486
v -53.22239 -59.0191 -49.05735
v -53.8839 -58.23934 -49.02485
v -23.18028 71.61155 17.77079
v -23.34184 70.30579 17.98566
v -22.53654 69.90537 18.26184
v -23.08356 68.51013 18.37752
v -24.54632 73.59902 16.90204
v -22.07603 73.87404 17.46198
v -22.10222 70.80604 18.19061
v -20.1904 73.17638 18.05538
v 46.84052 67.33836 -0.4274415
v -43.95959 79.60995 2.670025
v -45.01237 80.37988 1.089691
v -11.96995 -52.79343 13.07797
v -11.39913 -50.959 13.39817
v -9.650855 -50.10615 13.77655
v -11.10101 -49.94847 13.33465
v -10.08125 -52.69918 13.81162
v -12.95864 -50.26635 12.64215
v -10.99955 -48.73404 13.00911
v -12.27363 -48.00013 12.23306
v -8.915002 -51.64324 14.16157
v -8.828618 -53.60464 13.9377
v -8.457767 -52.11827 14.25402
v -10.03056 -48.96674 13.39644
v -6.609669 -52.57213 14.52825
v -6.529256 -53.65289 14.3863
v -6.514274 -54.63753 14.05099
v -63.12127 -36.85872 -36.85265
v -62.37455 -38.91756 -35.85202
v -62.19326 -40.17889 -36.75586
v -62.95609 -38.12739 -37.75346
v -63.48111 -37.44873 -40.1786
v -63.93662 -33.95586 -37.69481
v -62.90192 -39.01833 -39.00017
v -61.83443 -41.82151 -37.56282
v -62.50636 -40.47889 -39.08316
v -63.82155 -35.77122 -39.61245
v -64.04389 -35.60792 -41.07477
v -64.40501 -33.93257 -40.90828
v -64.45641 -32.58578 -39.16054
v -64.71857 -32.58895 -41.04068
v -64.9059 -33.01052 -43.78145
v -64.27082 -35.51426 -43.03788
v -64.45794 -35.43259 -45.17642
v -64.92815 -33.74494 -47.37572
v -65.23969 -32.04012 -45.98177
v -64.68061 -34.79927 -47.54319
v -64.42419 -35.93277 -47.08361
v -64.48314 -35.76572 -48.87938
v -63.79023 -36.83662 -41.38069
v -62.97843 -40.13072 -42.09565
v -63.2984 -38.6156 -41.19624
v -65.13329 -33.02224 -49.0328
v -65.56825 -30.68251 -47.48277
v -65.47884 -30.55595 -45.28214
v -65.28383 -30.50931 -42.68447
v -65.56343 -29.58227 -43.88651
v -64.93021 -31.18799 -40.57727
v -64.28412 -31.41114 -36.52737
v -62.33253 -41.7879 -40.98772
v -61.75808 -44.10438 -42.96362
v -62.19949 -42.69061 -42.41946
v -62.67379 -41.61088 -43.75179
v -64.63383 -35.14871 -50.83391
v -65.71942 -30.13465 -49.41931
v -65.80254 -29.37795 -46.88687
v -62.05431 -43.64462 -44.77218
v -62.77081 -41.67496 -45.87264
v -64.74249 -31.02515 -39.04855
v -64.03544 -36.70792 -43.47818
v -63.10516 -40.34015 -44.27563
v -63.79569 -37.96663 -44.43526
v -63.45104 -39.50609 -46.18362
v -64.04695 -37.36987 -46.61288
v -62.04621 -43.91145 -47.0365
v -62.69912 -42.02123 -47.19565
v -69.7757 -4.181043 -40.41491
v -70.1357 -2.147272 -39.92483
v 24.1745 47.83022 19.01579
v 54.48017 -42.12422 -27.34662
v -66.78429 37.84666 -25.89898
v -66.24848 36.2924 -24.30946
v -67.03616 39.3631 -26.89546
v 9.008709 -23.76847 16.38796
v -53.65781 -58.61341 -48.38913
v -53.26934 -59.3212 -46.99426
v -52.83729 -59.98218 -45.79418
v -53.9963 -58.49821 -46.55601
v -54.41736 -58.0268 -45.79578
v 25.41303 -20.87448 8.726722
v 64.62909 -6.289979 -35.92297
v 26.0404 66.47453 15.90978
v 27.54103 67.65956 15.04384
v 28.56888 68.20184 14.3958
v -0.5486933 -27.76628 20.124
v 1.070745 -25.58742 20.77592
v 0.6862461 -25.46171 21.08772
v 0.3389938 -25.18587 21.66013
v 1.749256 -23.74821 21.39707
v 0.1785243 -24.2586 22.43959
v 2.223791 -24.00095 20.77767
v 2.617078 -24.57474 20.17959
v -68.85034 -7.432745 -37.15522
v -68.86915 -7.75767 -38.0942
v -66.26955 32.72299 -24.06875
v -66.65704 30.23108 -24.7822
v -66.85578 31.58027 -25.53421
v -66.81943 33.31511 -25.66908
v -66.96791 34.35622 -26.18567
v -66.44072 34.57552 -24.73691
v -67.37857 33.30919 -27.29085
v -67.50494 31.23042 -27.36293
v -67.37431 29.80606 -26.76913
v -67.9565 32.14046 -28.88479
v -67.83852 33.55956 -28.74057
v -67.41465 34.9301 -27.5997
v -67.19624 37.14705 -27.13725
v -68.38036 34.08762 -30.74083
v -67.66283 36.0165 -28.52003
v -67.69159 38.21768 -28.9153
v -68.49854 36.21284 -31.39867
v -67.46563 39.24156 -28.24183
v -68.68594 34.97095 -31.92022
v -68.15658 38.96962 -30.55537
v -67.89268 40.0361 -29.78551
v -68.42322 37.82262 -31.29314
v -67.12813 27.78559 -25.67579
v -67.69124 27.93898 -27.3161
v -67.92872 29.51914 -28.33218
v -67.98225 30.79132 -28.73891
v -68.08396 27.83677 -28.42845
v -68.38804 32.26492 -30.31174
v -68.48425 31.37214 -30.44895
v -67.37866 41.05116 -28.14306
v -69.18974 35.36655 -33.67646
v -68.84229 36.17188 -32.55987
v -68.93396 32.71772 -32.27332
v -68.91669 33.74976 -32.41708
v -69.26674 33.79086 -33.63165
v -67.50696 25.77401 -26.26952
v -67.93736 26.07317 -27.53808
v -66.99832 25.7499 -24.90087
v -67.79218 42.3426 -29.40467
v -67.58416 42.97551 -28.66677
v -67.3705 43.49098 -28.0135
v -67.86033 42.78571 -29.55538
v -67.61974 43.75579 -28.6384
v -67.27007 44.32705 -27.62076
v -67.81065 43.84227 -29.19685
v -67.70974 44.88832 -28.69365
v -67.4201 45.03365 -27.96027
v -68.16518 43.27046 -30.42491
v -68.41376 43.88923 -31.13402
v -68.09326 45.06115 -29.79406
v -67.94646 45.10307 -29.3178
v -57.7544 -51.67358 -54.34394
v -18.22665 -13.96778 16.92362
v 8.269447 -34.47521 15.90974
v 9.250329 -33.42878 15.19538
v 6.634499 -35.55838 16.92205
v 5.65244 -34.2356 17.24372
v 10.13315 -35.42275 15.01907
v 5.980964 -38.31135 17.40928
v 5.871619 -36.16146 17.36137
v 53.56075 32.13437 -2.828806
v -33.87309 -2.508148 6.282714
v -29.70445 -0.6664183 6.822854
v -29.73406 -2.919056 7.455968
v 32.37307 -73.95553 -24.78472
v 30.12307 -76.16051 -26.01527
v 31.98229 -74.60684 -25.86732
v 27.35442 -78.06665 -24.82347
v 27.39153 -78.17348 -26.11532
v 29.18033 -77.06317 -28.16454
v 30.81055 -75.95582 -28.50765
v 31.60056 -75.23891 -27.82497
v 31.18216 -75.71936 -29.90294
v 29.74496 -76.66956 -31.31996
v 28.44232 -77.56415 -30.54504
v 27.64897 -78.13731 -27.93667
v 27.67073 -78.05379 -29.6921
v 26.81886 -78.65132 -28.61733
v 33.33194 -73.4782 -26.03147
v 32.92789 -74.18778 -27.60674
v 31.29762 -74.73188 -24.04465
v 33.81435 -73.30981 -26.9538
v 56.82582 -40.67238 -33.18456
v 57.0314 -38.99988 -32.10355
v 57.08098 -39.67072 -32.99682
v 57.39047 -39.68018 -34.18326
v -69.34087 32.58278 -33.73873
v 22.62419 46.93332 19.65141
v 21.55978 45.63866 20.06337
v 23.47625 44.92563 19.46763
v 23.60253 46.43756 19.3442
v 22.0774 44.34365 19.92935
v 23.81662 43.50659 19.42227
v 22.64283 43.34982 19.81178
v 20.926 43.76966 20.30007
v 25.22331 45.43403 18.81367
v 25.01745 43.25892 19.02249
v 25.49452 44.31033 18.76756
v 24.24516 47.10583 19.05034
v -32.12077 7.722449 5.989115
v -33.0394 8.953163 6.03149
v -30.70425 8.490933 6.179928
v -32.88446 10.62775 6.470908
v -30.65969 10.54323 6.482256
v -28.72449 10.46717 6.395873
v -35.34357 8.883524 5.64111
v -34.24903 10.16034 6.186337
v -35.62609 10.51852 5.991341
v -36.08223 9.575579 5.614337
v -34.98058 10.24021 6.082757
v -27.71073 8.196524 6.163537
v -28.22106 9.138713 6.222287
v -29.44939 7.632607 6.138411
v -29.37268 6.246126 6.112964
v -30.75853 6.55286 6.024563
v -31.70275 11.53174 6.734901
v -32.98092 11.39844 6.608975
v -31.00194 11.78044 6.772377
v -27.55591 9.634982 6.238734
v -27.55533 10.71934 6.34224
v -26.80317 9.708246 6.188093
v -26.80333 9.134375 6.155922
v 51.37278 -52.79178 -32.08446
v 19.40167 49.48474 20.50007
v 66.43466 12.50908 -34.67294
v 66.35233 11.48976 -34.26303
v 44.43087 -64.479 -37.5602
v 43.3209 -65.4388 -41.6209
v -45.08279 1.03941 2.689429
v -61.30943 -45.79807 -47.40974
v -61.66629 -44.91675 -48.40828
v 10.0881 -26.53869 13.46165
v 8.830336 -26.65914 14.40409
v 10.56275 -25.72502 13.26057
v 8.679753 -25.69334 14.86876
v 11.72 -25.20254 12.50248
v 10.45515 -24.95089 13.80809
v 11.54033 -24.32017 13.14977
v 11.8922 -26.13667 12.2375
v 9.904287 -24.90292 14.30879
v 10.42887 -24.09787 14.90474
v 11.33762 -23.66194 14.71702
v 11.55353 -23.80548 13.84464
v 12.4261 -22.91485 13.79194
v 12.52691 -22.66787 15.08911
v 12.84302 -22.8547 12.77651
v 12.51484 -23.86867 12.38366
v 10.95857 -23.58388 15.6078
v 12.18927 -22.55983 16.64372
v 12.8215 -26.6811 11.65687
v 13.70816 -25.33492 11.20853
v 14.20115 -26.77106 10.96851
v 13.45133 -28.60599 11.66724
v 15.40784 -28.02579 10.64615
v 14.93744 -29.03513 11.07217
v 16.05272 -29.23248 10.59633
v 16.59129 -26.38876 9.813961
v 9.601106 -24.49981 14.99138
v 8.549166 -24.66313 15.755
v 9.625448 -23.77071 16.11476
v 15.5073 -24.15597 10.0329
v 17.5066 -23.38993 9.157721
v 14.48084 -24.53602 10.66733
v 16.64411 -22.27594 9.478736
v 15.0563 -21.97373 10.33352
v 19.07872 -22.10099 8.873767
v 13.94051 -23.08754 11.13558
v 15.21219 -20.64202 10.49147
v 17.65085 -19.98046 9.320693
v 18.32416 -24.04517 8.962115
v 19.88318 -18.20671 9.363879
v 19.50457 -20.75731 8.957479
v 18.63551 -18.25854 9.438018
v 20.97947 -19.21302 9.148777
v 19.50857 -17.14511 9.603219
v 21.43869 -15.84938 9.696181
v 22.02597 -17.71701 9.403258
v 18.7266 -15.63967 9.961095
v 17.34839 -15.39988 10.25727
v 19.15554 -14.05674 10.22764
v 20.86065 -14.3908 9.945487
v 16.64503 -16.93089 10.32535
v 16.17258 -14.77708 10.96908
v 17.48513 -13.63244 10.62939
v 22.71048 -20.56993 8.912891
v 16.85586 -18.40568 9.949466
v 16.26438 -12.7396 11.31879
v 15.15862 -12.98915 12.10342
v 17.79582 -12.45279 10.7864
v 15.24592 -10.73016 12.24264
v 16.07242 -10.68087 11.74648
v 16.91603 -10.87075 11.32801
v 16.68721 -8.611033 11.6684
v 13.9843 -12.53635 13.66649
v 13.75452 -9.423236 13.80873
v 14.52631 -8.662684 13.10675
v 15.36377 -7.473462 12.53249
v 16.69973 -7.027689 11.63696
v 18.1436 -7.338941 10.90057
v 18.6388 -9.04077 10.78475
v 15.90703 -5.2753 11.9881
v 14.82054 -5.48313 12.8835
v 17.13854 -6.191509 11.28558
v 14.6075 -4.005254 12.80548
v 17.32949 -4.36123 10.80895
v 15.70862 -3.122122 11.60633
v 15.65012 -1.825729 11.21583
v 16.98747 -2.389281 10.44666
v 17.97143 -3.245234 10.11023
v 18.54519 -2.301539 9.501294
v 17.59188 -0.8470784 9.528508
v 18.05794 -5.798668 10.7116
v 14.0766 -5.655115 13.57526
v 13.5157 -3.844229 13.81754
v 13.35512 -1.63118 13.25781
v 13.4637 -0.8242024 12.80892
v 14.69805 -0.09622182 11.33036
v 12.63348 -2.452972 14.37193
v 19.72652 -7.578492 10.2372
v 19.94514 -6.298146 9.908113
v 19.13322 -5.198619 10.03432
v 20.10799 -9.38388 10.27425
v 20.72289 -8.254062 9.967786
v 18.77099 -10.12479 10.73161
v 22.26354 -8.521856 9.49939
v 22.1831 -10.13653 9.729403
v 13.40965 -6.075499 14.26426
v 12.61481 -4.540511 14.97546
v 12.44023 0.4724565 13.37421
v 13.5746 1.142677 11.79162
v 15.12897 -15.11894 11.87613
v 16.01991 -16.74188 10.78723
v 15.3302 -16.4651 11.51007
v 23.2429 -18.85935 9.159506
v 22.57016 -22.07199 8.654447
v 21.06991 -21.9868 8.701324
v 24.96434 -19.64427 8.934416
v 14.67482 -14.18686 12.63094
v 20.75757 -23.35572 8.587861
v 11.79916 -0.841069 14.77465
v 10.399 0.09046422 16.20764
v 10.99236 1.155707 14.87473
v 11.57718 2.173967 13.53367
v 11.21055 -1.676992 15.88013
v 9.942698 -0.905573 17.32194
v 10.9356 -3.093088 16.77136
v 10.2809 -2.349527 17.43909
v 9.513853 0.487029 17.28644
v 8.626664 -0.5522193 19.22391
v 9.704423 1.818073 16.30214
v 8.549992 2.440811 17.7543
v 9.371749 3.418725 15.88573
v 10.39681 -3.690317 17.78567
v 8.623562 1.208587 18.30212
v 8.1742 1.137456 19.08528
v 10.44841 2.964619 14.59591
v 9.83287 4.27892 14.63318
v 11.17959 4.688942 12.43462
v 8.410034 4.152373 16.95518
v 9.111349 5.755148 14.69124
v 8.082586 5.334482 16.72631
v 7.639739 4.32934 18.12183
v 7.349038 6.7567 16.99539
v 6.367357 6.130992 19.23644
v 6.51178 7.737895 17.88298
v 7.390387 7.939651 15.95821
v 5.15072 9.735038 19.00284
v 5.175942 7.286643 20.62372
v 6.909161 3.957375 19.63848
v 6.094393 3.844868 21.14493
v 4.770868 11.79038 18.27433
v 5.760073 9.768778 17.77562
v 6.014671 10.18571 16.90172
v 5.206394 12.56616 16.84032
v 5.66023 12.71261 15.80492
v 6.476027 10.81943 15.39539
v 4.101299 12.71677 18.81426
v 4.441741 13.38239 17.82096
v 3.903151 11.18476 20.12045
v 4.400265 9.853173 20.21912
v 2.807992 12.26612 20.8241
v 6.172858 12.88548 14.52186
v 7.17241 10.75587 13.99588
v 6.929265 9.352793 15.66617
v 3.216659 12.82935 20.00958
v 3.414303 14.15809 18.93129
v 8.169523 7.385433 14.94279
v 3.971503 14.64394 17.86819
v 4.789095 14.12104 16.72561
v 4.588957 15.17196 16.58836
v 3.226518 15.74824 18.37915
v 3.733993 16.7349 17.36031
v 4.328446 18.01083 16.2224
v 4.872478 16.17977 15.69419
v 2.174898 17.0685 18.89864
v 2.365114 19.0503 18.19773
v 2.265249 14.50367 20.02993
v 1.078719 16.78556 19.81981
v -0.184079 17.3963 20.17189
v 0.408028 18.66691 19.48308
v 1.054722 15.55699 20.41732
v -0.1781753 16.09368 20.77709
v 4.064052 19.02103 16.50803
v 5.312302 19.40724 14.75243
v 5.970216 19.09554 13.58734
v 4.820212 20.34313 15.6458
v 5.520423 20.62448 14.7627
v 3.994826 21.6444 16.77532
v 5.036681 21.71846 15.72449
v 3.644889 22.56792 17.24887
v 4.579281 24.1862 17.00521
v 5.530122 23.43725 15.93204
v 6.789005 22.84611 14.25963
v 6.252474 20.81325 13.7452
v 3.76164 24.38257 17.612
v 6.526467 25.22528 16.0115
v 4.147001 26.16776 18.00653
v 5.386464 26.88984 17.71565
v 5.413703 25.79066 17.13749
v 7.059164 26.11672 16.20843
v 6.856082 24.52039 15.2949
v 7.559192 23.91188 14.1095
v 8.243858 23.90915 13.32168
v 7.074646 20.43679 12.30163
v 6.931052 18.83687 11.83677
v 8.313204 25.89149 15.05498
v 8.92875 24.77363 13.40661
v 8.016409 22.58652 12.4344
v 7.749879 18.27263 10.42276
v 8.170959 20.50486 10.82977
v 6.432581 16.31181 12.57437
v 9.447172 23.33407 11.46766
v 9.663795 21.22722 9.647834
v 8.643073 19.04303 9.554745
v 10.40925 23.49388 10.78781
v 11.3928 22.23412 9.117414
v 7.097782 21.72666 13.05063
v 9.560838 24.01122 12.01126
v 10.91034 24.9639 11.91123
v 11.78691 23.89942 10.30817
v 12.69339 21.4383 7.974776
v 10.68095 20.34269 8.32188
v 12.10157 19.01708 6.958154
v 10.44433 17.97475 7.597808
v 8.957571 18.16266 8.943564
v 11.61219 16.74051 6.572415
v 9.496994 16.22368 8.145444
v 11.53161 15.04901 6.575298
v 9.584578 14.327 8.307131
v 8.537543 15.05568 9.344042
v 7.955215 16.26658 9.989366
v 8.09199 17.96357 9.898106
v 8.573393 12.92567 10.07263
v 14.27274 17.67321 5.853156
v 13.69805 16.04033 5.572464
v 12.81874 14.07773 6.036485
v 14.08925 14.03755 5.666013
v 13.09142 13.10436 6.100234
v 11.34153 12.12546 7.384381
v 13.06562 22.9868 8.954224
v 7.021998 13.90244 12.17505
v 10.35588 12.95475 7.902838
v 15.15301 16.80575 5.276179
v 14.70274 21.28683 7.279132
v 15.65505 20.12864 6.127844
v 16.44506 18.79213 5.357034
v 15.66799 22.00595 7.299428
v 14.83343 22.42702 8.138254
v 14.59624 23.88992 9.30873
v 15.7711 23.43571 8.62221
v 12.32389 24.90769 11.01559
v 12.07836 26.55059 12.84181
v 11.33607 26.012 12.70857
v 10.88002 25.47914 12.4666
v 13.2873 25.67516 11.31691
v 10.98357 27.03358 14.09145
v 13.93575 27.27104 12.71666
v 7.660808 13.42167 11.26373
v 7.916844 10.95647 12.40368
v 5.764113 15.37444 14.22086
v 13.27614 24.48348 10.20165
v 8.707249 11.03773 11.01384
v 8.826254 9.996953 11.58909
v 2.099606 21.4438 18.15403
v 3.476772 20.6707 17.13824
v 1.422126 22.88195 18.52935
v 15.16571 14.91103 5.28859
v 15.20353 13.93698 5.523201
v 16.36223 14.14644 5.388242
v 16.31774 13.45514 5.594991
v 15.45239 12.7141 5.694989
v 14.73944 12.65839 5.750836
v 2.76104 24.14328 18.08232
v 2.763049 25.39976 18.39204
v 3.130955 26.55669 18.60095
v 3.810952 27.42532 18.63616
v 9.631285 12.66686 8.800324
v 9.923285 25.91684 13.65473
v 16.10683 17.70418 5.048671
v 16.2066 16.96646 4.778954
v 16.07941 15.5782 4.993065
v 1.640115 24.10122 18.55709
v 9.998807 27.68043 15.46684
v 7.210807 27.24836 16.90894
v 9.401505 28.82626 16.94315
v 10.11114 28.5848 16.31294
v 9.046448 29.19195 17.43837
v 10.08738 29.44086 17.1414
v 7.054855 28.3323 17.74664
v 5.902329 27.91495 18.00308
v 5.945985 28.72435 18.43789
v 7.789996 29.72874 18.41006
v 8.32571 29.90402 18.31749
v 11.86694 29.36198 16.15732
v 11.55038 30.31989 17.28823
v 13.26689 30.49078 16.6941
v 13.00233 29.34245 15.58587
v 11.63849 31.82327 18.5429
v 13.01126 31.48528 17.77097
v 14.32604 31.59866 17.35894
v 10.17705 31.60627 18.82561
v 11.32969 33.12668 19.5598
v 13.10587 32.75916 18.85154
v 10.47214 32.95712 19.66791
v 14.03298 33.55716 19.15854
v 12.77089 34.55532 20.10087
v 11.98356 34.07178 19.9849
v 14.17284 32.35686 18.14557
v 16.22636 33.45148 18.44219
v 15.14614 32.58426 18.01107
v 9.520838 30.48796 18.2665
v 8.585503 31.46533 19.23486
v 14.27212 30.50382 16.27877
v 14.58855 29.73617 15.31118
v 10.19996 33.9338 20.28338
v 10.79403 34.56647 20.45939
v 11.53546 35.27974 20.64194
v 14.26203 35.38684 20.25251
v 15.92725 34.43296 19.31044
v 12.51719 35.69781 20.66983
v -1.039246 18.72848 19.8958
v 0.04051782 20.49799 19.19981
v 0.979983 20.1633 18.88233
v 9.707544 10.84995 9.748782
v 17.63711 34.90295 19.21056
v 16.52063 35.2597 19.75623
v 17.39013 34.08706 18.67043
v 19.24457 34.20419 18.36081
v 16.29497 31.32246 16.34295
v 16.21492 30.33837 15.33057
v 17.5354 30.09653 14.60832
v 16.55008 29.21868 13.93524
v 15.65307 29.18122 14.19961
v 14.63235 28.79596 14.16086
v 17.80079 31.24883 15.76814
v 17.95078 28.76061 13.10112
v 17.1963 32.53447 17.34528
v 18.91597 32.15018 16.40724
v 9.518291 9.414898 11.01126
v 8.941901 8.92417 12.26163
v 9.793263 8.07389 11.6959
v 9.262747 6.81841 13.56282
v 7.962224 9.337464 13.6147
v 10.55033 6.59255 11.82418
v 10.85764 8.108429 10.23129
v 10.39711 5.369878 12.98783
v 13.61787 28.46052 14.2166
v 20.27825 -11.30847 10.28068
v 18.43828 -12.06818 10.68173
v 11.80138 -5.157067 16.06799
v 3.043998 10.41103 21.66655
v 9.174278 -1.567117 18.82379
v 12.22831 5.131089 10.83903
v 14.99802 25.0858 10.28924
v 0.4273231 21.48898 18.94054
v 0.6344705 23.45729 18.86704
v 2.049706 10.43396 22.613
v 2.284539 11.49451 21.77715
v -0.04049556 12.17561 22.84715
v 4.411712 7.125046 21.90829
v 2.925725 9.094926 22.60837
v 12.27053 28.2995 14.74212
v 12.52554 3.367746 11.7023
v 7.596328 2.729239 19.17985
v 14.07445 26.13382 11.48735
v 16.15718 26.34756 11.19031
v 17.64044 25.73024 10.37726
v 17.20762 24.904 9.820547
v 14.78634 27.1914 12.34197
v 5.456423 5.013876 21.5151
v -16.01232 9.484701 8.80919
v -18.3826 10.55076 6.783155
v -20.27258 10.46839 6.183178
v -19.73284 12.62304 5.913072
v 14.97839 56.02019 20.70139
v 59.55257 -27.94441 -30.76099
v 59.2039 -27.90515 -29.26514
v -31.90528 -35.59269 6.177253
v -32.41269 -36.27264 5.82255
v 23.80785 42.30105 19.42393
v 23.04893 42.56312 19.66808
v 22.27262 42.40084 19.89454
v 10.97337 -49.02708 9.990802
v 20.59155 -12.75776 10.14241
v -63.77514 57.50918 -17.40911
v -63.50389 -39.39206 -48.20856
v 6.359778 -40.88379 16.77365
v 6.939577 -39.61802 16.81122
v 4.827379 -40.61238 17.45382
v 7.49244 -38.90147 16.63186
v 49.78647 33.09283 3.242007
v -37.3384 28.33414 10.8424
v -57.4419 -53.51318 -46.90523
v 60.96608 50.60957 -20.72566
v 61.0813 50.08828 -21.15759
v 50.16389 -55.11916 -32.36508
v 51.41149 -53.78022 -34.15393
v 49.60698 -56.81098 -34.19219
v 50.10603 -56.55448 -35.73336
v 49.44043 -58.02998 -37.30484
v 48.88804 -58.47472 -35.89662
v 50.27787 -56.85259 -37.62024
v 51.79621 -54.18049 -36.93967
v 48.12293 -59.42003 -35.31711
v 48.13152 -59.08076 -34.23741
v 51.02775 -56.22865 -40.46568
v 50.24533 -57.31895 -39.81898
v 51.72717 -55.14464 -40.59142
v 9.841172 53.38402 21.96304
v 19.74974 -27.35383 8.823865
v 3.996182 5.755726 23.26214
v 17.68437 26.83643 11.33239
v 18.98511 27.172 11.44846
v 19.52826 25.75286 10.36417
v 15.79072 27.5091 12.37168
v 16.46257 28.44273 13.1201
v 19.90789 28.91548 12.87215
v 21.10083 27.41352 11.53585
v 21.6178 28.39193 12.21687
v -68.54469 24.60329 -29.0189
v -68.61194 26.19496 -29.58796
v -68.32205 22.65739 -27.88816
v -68.80112 22.70409 -29.3096
v 34.12563 -73.19021 -27.7164
v 66.46472 -1.424748 -47.83531
v 65.94035 -3.491116 -46.21034
v -68.75807 20.55054 -28.56975
v 65.62428 -4.732568 -44.60127
v 65.49176 -5.081467 -43.77212
v 17.32426 -84.04639 -15.63469
v 17.76843 -83.28569 -12.57417
v -0.8295788 -86.63213 -3.099516
v -2.168802 -85.92683 -1.826075
v -69.2316 21.50163 -30.31108
v -68.96269 21.32968 -29.39932
v -69.47033 22.51739 -31.41026
v -69.11022 24.45957 -30.84417
v -5.836917 8.296906 24.14997
v -4.799637 9.289541 24.2507
v 27.85857 68.63148 14.69603
v 28.94599 70.04595 13.86141
v 29.73432 69.4981 13.52936
v 30.24784 68.24658 13.43738
v 30.43989 67.32703 13.46053
v 27.76258 70.59522 14.34795
v 22.12832 -12.39971 9.851367
v 22.36897 -14.13662 9.756349
v 24.06804 -13.44011 9.463272
v 24.25253 -15.715 9.392979
v 23.93382 -17.4532 9.280396
v 25.91195 -17.35089 9.042376
v 25.63548 -18.58239 8.968539
v -69.26841 -6.02647 -38.79223
v -70.21693 -2.343342 -41.29176
v -69.90561 -4.079486 -41.97187
v -70.61083 -1.838158 -45.60459
v -70.12197 -3.563685 -43.5755
v -70.42681 -1.813798 -42.61535
v -70.70344 0.166028 -41.13625
v -69.54622 -5.586592 -41.28552
v -69.34432 -6.794273 -42.21175
v -69.07546 -7.387206 -39.84484
v -69.01342 -8.027975 -41.06612
v -68.78172 -9.612054 -42.701
v -69.23749 -7.618081 -43.50949
v -68.83385 -8.718465 -40.42199
v -68.76144 -8.706354 -39.16237
v -68.61887 -9.981959 -41.02177
v -68.97163 -9.211038 -44.0791
v -69.42892 -7.16834 -45.10264
v -69.77131 -5.213655 -43.23953
v -69.69187 -5.942904 -44.61585
v -68.43709 -10.41396 -39.3078
v -69.1179 -8.861668 -45.50782
v -69.59155 -6.734308 -46.26306
v -69.78348 -5.69654 -45.64501
v -69.4554 -7.581844 -47.20301
v -69.17 -9.266495 -47.94877
v -69.70604 -6.491958 -47.05088
v 45.03247 -63.35392 -34.63205
v 46.40404 -61.98292 -36.28134
v 45.72295 -62.12362 -33.31131
v 45.63 -61.75108 -31.85824
v -56.42275 34.5194 0.1243187
v 49.38009 40.01762 3.255401
v 50.1019 39.41565 2.381869
v 50.49402 38.16843 2.216364
v 49.61112 38.21997 3.588155
v 4.927805 27.73271 18.34823
v 4.119003 28.02923 18.7757
v 5.177204 28.55528 18.64586
v 64.1813 -6.445242 -32.2401
v 64.38761 -6.196816 -33.55943
v 63.84804 -8.765917 -32.91311
v 64.17275 -8.264111 -35.30783
v 64.67951 -6.851053 -37.77826
v 64.74603 -7.379652 -39.748
v 64.28555 -9.240912 -38.30991
v 64.01542 -9.561409 -36.12041
v 52.10353 -52.95819 -35.09942
v 52.91287 -51.96849 -36.39581
v 52.83532 -52.7324 -38.2488
v -24.72601 -40.91294 8.729445
v -25.13206 -41.53723 8.155991
v -23.99125 -42.06761 8.68137
v -22.37964 -42.97901 9.256961
v -24.30849 -43.04837 7.72252
v -57.12729 70.17042 -9.302321
v -56.08592 71.04235 -8.058935
v -55.0014 70.74756 -6.325325
v -55.48137 69.13425 -6.255572
v -45.42266 -68.00019 -40.31901
v 26.39035 46.898 18.2049
v 25.76209 48.99781 18.26322
v 63.74252 -10.37078 -34.76329
v 26.77107 45.35252 18.13514
v 25.61489 42.19745 18.83639
v 21.41623 -41.30856 7.316635
v 40.08703 68.66068 6.205636
v 32.55066 40.37542 16.13498
v 18.16072 -70.28366 -2.221241
v 63.40198 -4.220884 -25.71708
v -29.15702 -45.63063 2.208253
v -30.93702 -44.74468 2.666567
v -29.88389 -44.5052 3.225992
v 36.40016 40.47661 14.16987
v 35.33746 39.69459 14.91127
v 66.34028 23.37461 -37.17622
v -31.86352 76.96032 13.0419
v -20.33405 68.84316 18.95442
v -20.39884 70.10664 18.70861
v -18.56726 70.25524 19.04274
v -17.57676 69.07688 19.43013
v -17.97672 72.17619 18.6983
v -18.86123 73.35113 18.24603
v -17.75979 74.47763 18.11347
v -15.92021 75.42277 18.12719
v -14.76502 72.56788 19.09331
v -20.38684 74.51194 17.64096
v -18.38729 75.53107 17.67555
v -16.78257 71.74413 19.00635
v 27.35836 -77.65029 -22.29951
v -48.57237 77.25413 -0.9870585
v -48.36646 78.08447 -1.226998
v -48.6496 76.31221 -0.5345063
v -3.944479 -52.1564 14.63117
v -7.700651 -51.34192 14.34163
v -5.178656 -53.77558 14.45404
v -2.317525 -51.41552 14.57959
v -2.580222 -52.85801 14.60683
v -3.573586 -53.76854 14.45219
v -4.885456 -50.54478 14.41007
v -4.977963 -49.447 14.19748
v -6.812667 -49.20243 14.06209
v -4.323215 -48.36423 14.10132
v -2.404628 -49.20774 14.22422
v -4.365648 -54.33976 14.29822
v -4.575789 -55.05931 13.99554
v -2.635338 -54.6141 14.21779
v -3.705078 -55.04824 14.01943
v -2.692351 -56.10934 13.34938
v 15.73185 -84.81165 -13.9708
v 23.77421 -41.20641 6.031823
v 23.20274 -41.31441 6.282009
v -69.40956 34.38044 -34.26231
v -69.73308 34.71836 -35.56023
v -69.67985 33.22566 -35.03107
v -69.42487 35.9306 -34.58218
v -69.85712 36.62579 -36.21329
v -70.16515 35.96924 -37.17032
v -62.34213 -43.07764 -49.14892
v 55.76668 66.20428 -13.12613
v 54.63802 68.16336 -12.13143
v 55.63143 67.38976 -13.33996
v 56.10403 66.3599 -13.81901
v 54.90504 68.51485 -12.70452
v 56.4237 66.93953 -14.74449
v 56.64631 65.84267 -14.71879
v 15.88931 -19.42464 10.23099
v -68.70974 38.93872 -32.30573
v -68.88105 37.40874 -32.85077
v 47.22375 70.744 -2.237581
v 46.03304 73.3056 -1.892549
v 47.3863 68.80558 -1.662014
v 48.07434 67.43024 -1.995671
v 47.87848 66.61156 -1.446983
v 45.82817 71.56388 -0.8838739
v 45.27435 73.2756 -0.9386275
v 46.48245 74.15552 -2.902089
v 45.78316 75.22977 -2.58277
v 3.302847 -22.951 19.91901
v -36.78907 0.1994157 5.206099
v -35.93346 -1.311684 5.585742
v -37.90202 0.3750876 4.961366
v 9.443254 33.18492 20.05034
v -33.92496 31.38412 13.07792
v -34.53461 30.99181 12.74722
v -37.88286 34.15199 13.7078
v -36.81052 32.90191 13.34435
v -36.90196 34.11793 14.00513
v -35.76121 33.64278 14.05687
v -36.29053 33.21648 13.67594
v -35.47118 33.09519 13.79278
v -34.45661 33.89331 14.577
v -33.50666 33.37603 14.46621
v -34.7136 34.65474 14.9707
v -35.17041 35.0316 15.05554
v -35.77206 34.35955 14.46042
v -34.21351 35.01246 15.39803
v -33.37376 34.63816 15.4412
v -32.47068 32.80074 14.29301
v -32.46816 31.62656 13.5085
v -30.64847 31.72464 13.9059
v -33.98074 30.00646 12.26943
v -32.11479 30.63538 12.91735
v -30.59709 32.70136 14.68621
v -30.91572 29.61374 12.32236
v -30.18132 29.33457 12.21611
v -32.60668 29.99997 12.454
v -36.3767 34.7653 14.51547
v 57.4722 -31.4025 -26.2076
v 10.78004 11.61226 8.026211
v 10.71118 9.886761 9.096628
v 12.41192 10.92548 7.079539
v 12.23643 7.978899 8.758257
v 12.18753 9.106855 8.106935
v 13.90921 12.08837 6.002276
v 13.67407 9.875335 6.779179
v -40.46821 80.32183 5.466655
v -39.84752 79.2029 6.645032
v -36.63951 11.21855 5.892694
v 35.37241 -72.45475 -29.57434
v 33.63599 -73.75409 -28.66956
v -42.13218 -70.99862 -32.49989
v 66.31464 19.3783 -35.678
v 66.42288 17.22094 -35.4234
v 66.62789 18.84593 -36.92897
v 66.77721 17.2153 -37.02848
v 67.05474 17.71989 -38.60541
v 66.97248 16.4666 -37.87152
v 67.05814 14.80126 -38.15448
v 67.31596 16.10411 -39.67192
v 66.93787 13.24911 -37.17088
v 67.02533 12.26972 -37.6304
v 14.46372 58.37364 20.51555
v 13.8023 57.09786 20.81182
v 12.84371 58.0495 20.88439
v 13.48882 55.57709 21.07194
v 12.51017 56.5702 21.13661
v 11.0773 58.02955 21.16654
v 11.06539 56.31499 21.40506
v 12.61317 54.39909 21.41235
v 11.73743 58.88916 20.95359
v 12.56566 59.85755 20.70594
v 11.01588 59.89634 20.93697
v 11.20453 54.59387 21.60155
v 9.89566 55.51075 21.67045
v 10.08761 56.8689 21.48249
v 8.577967 57.23424 21.60663
v 8.057591 59.4763 21.38586
v 9.488397 59.92701 21.15114
v 6.990952 57.87611 21.69982
v 7.277982 56.19742 21.88491
v 6.00227 59.06303 21.64556
v 4.287049 59.58524 21.70942
v 5.699252 61.64128 21.33737
v 7.391891 61.76965 21.1413
v 5.802883 57.20298 21.902
v 8.668225 62.82352 20.89699
v 7.124763 63.40784 20.97571
v 9.176818 61.46641 20.99087
v 8.05334 64.35403 20.76016
v 5.605247 64.23511 21.00434
v 6.471676 65.06604 20.80714
v 8.033884 65.41537 20.61076
v 5.474397 66.0145 20.74638
v 6.51913 67.33704 20.44278
v 7.665712 66.35508 20.49439
v 3.634246 55.40951 22.28963
v 1.968741 56.01092 22.29047
v 1.737521 58.26262 22.03919
v -65.62395 -28.73518 -42.72569
v 20.24259 -26.17085 8.63934
v -18.20713 -19.30203 19.84583
v -17.70924 -20.66586 18.77694
v -16.98013 -20.92708 19.02716
v -17.07723 -20.32547 19.55108
v 14.46829 -84.35841 -9.045871
v 12.91128 -85.44828 -9.376669
v 12.56903 -84.69582 -7.127195
v 12.05006 -85.17244 -7.55262
v 62.50588 45.93616 -25.74594
v 62.26834 46.31179 -24.98203
v -25.28106 -43.26067 6.797581
v -26.84818 -41.99587 6.80442
v -27.24023 -43.2081 5.555214
v -28.23073 -41.47961 6.366731
v -25.34119 -44.22078 5.528249
v -27.04546 -44.51793 4.05074
v -28.43156 -43.38099 4.831474
v -24.25326 -45.46772 3.549524
v -24.99468 -45.59283 3.024374
v -27.01708 -44.8703 3.56953
v -28.02291 -45.01013 3.067525
v -24.54284 -83.34956 -21.46716
v -39.15678 27.83368 10.09898
v 59.47274 -23.15502 -25.37001
v 60.1173 -21.44279 -26.29323
v 60.25797 -22.06206 -27.6729
v 23.80508 -79.98413 -19.42463
v 13.95454 -47.76948 6.138593
v 15.62861 -49.0285 6.139617
v 2.74782 50.90814 22.81601
v -68.14532 -11.85891 -39.38023
v 47.95862 63.96623 -0.6918248
v 48.27531 64.9185 -1.3743
v 48.96681 64.40302 -2.060876
v 1.185305 -86.21394 -2.56855
v 16.82341 12.43981 5.744458
v 15.95201 11.94125 5.788439
v 14.77696 11.78686 5.872658
v 17.69084 10.98323 5.863391
v 15.92764 10.45858 5.966739
v 16.77738 10.99447 5.853379
v 17.46519 12.83984 5.743058
v 18.10081 12.79697 5.762873
v 18.73042 11.712 5.892616
v 17.18999 9.183852 5.961764
v 37.59397 -3.442506 4.260003
v 39.17719 -4.005893 3.881838
v 52.09747 -52.25655 -33.61095
v -28.92294 -80.72994 -23.86483
v -26.99318 -81.89051 -23.42305
v -28.1718 -81.1902 -24.44459
v -26.71942 -82.03339 -23.70847
v -28.04101 -81.24642 -24.88466
v -29.52885 -80.28877 -25.69821
v -15.83431 -11.48344 20.74081
v 44.23956 71.80892 0.8304091
v 43.59636 72.66124 1.219663
v 42.55576 72.57737 2.377893
v 42.95085 73.80837 1.444805
v 43.38594 75.09846 0.3607233
v 44.40736 74.09692 -0.301584
v 41.4614 72.11373 3.738675
v 41.4925 73.50325 3.116951
v 42.07187 74.27943 2.17508
v 40.87776 75.44563 2.887621
v 42.39566 75.08143 1.468005
v -27.69844 -1.454912 7.624202
v -28.48978 0.1129582 6.925427
v 35.84521 -5.164337 5.004041
v 36.14408 -3.405407 4.624516
v 34.61442 -6.381499 5.572651
v 33.97069 -3.600192 5.17404
v 33.12772 -5.220812 5.718568
v 32.56768 -3.171038 5.388144
v 34.19397 -1.550624 4.774517
v 34.62566 0.5880938 4.437265
v 35.85859 -0.5926982 4.283277
v 31.73468 0.3841988 5.04676
v 37.06665 -1.308051 4.076277
v 36.7088 0.8562533 3.905015
v 34.20827 2.482679 4.42684
v 35.8908 3.229637 3.921157
v 37.25155 2.390597 3.555344
v 38.12567 1.248528 3.437762
v 37.2354 3.412091 3.48308
v 39.90227 2.890964 2.534852
v 37.3129 4.90342 3.436491
v 39.19531 4.711064 2.653361
v 38.38652 3.669336 3.038609
v 32.80672 4.922723 4.81882
v 32.56879 2.704728 4.803524
v 34.3181 4.857263 4.410503
v 30.59178 1.432703 5.193685
v 31.01879 3.252972 5.111974
v 31.02381 4.196786 5.14947
v 32.25332 6.643373 5.111936
v 35.34821 6.665191 4.219305
v 35.70442 5.010234 3.989856
v 30.89174 5.754198 5.268995
v 37.81812 7.144585 3.259941
v 36.8377 6.28273 3.644928
v 39.62646 5.745177 2.396512
v 40.46295 4.402088 2.109131
v 41.23546 3.229743 1.908003
v 36.79277 7.889206 3.774216
v 37.81147 8.21905 3.342683
v 38.00237 9.589816 3.318259
v 38.75172 8.458912 2.887538
v 38.68132 7.465505 2.869003
v 39.37055 7.414038 2.512721
v 40.65627 7.080695 1.797464
v 41.54406 5.553173 1.423428
v 36.0724 7.437184 4.027767
v 41.74122 6.568133 1.220112
v 41.02923 9.112465 1.582116
v 40.26377 8.732606 2.041049
v 41.71525 8.19967 1.140515
v 34.88178 8.019371 4.541201
v 34.03282 7.892397 4.815005
v 40.06611 0.2406223 2.904359
v 34.04811 9.36345 5.030546
v 35.57708 9.076629 4.405415
v 41.61047 8.949028 1.188862
v 41.91187 10.71307 0.9053483
v 42.75845 8.829187 0.3991413
v 42.92156 7.837193 0.3785594
v 43.89101 7.006875 -0.1670871
v 42.93309 6.421383 0.5186487
v 44.44053 9.429433 -0.9170415
v 43.99088 5.435057 0.02139361
v 42.67438 4.757548 0.9151192
v 44.9229 4.795121 -0.4209507
v 44.42238 2.662294 0.3846246
v 43.49708 3.600974 0.685842
v 42.30747 2.847052 1.471287
v 41.64912 1.540294 2.040635
v 43.36302 1.567007 1.220562
v 42.55614 -0.5068823 2.034333
v -18.62257 -13.81054 15.14912
v -70.21157 9.989835 -31.66992
v -69.98619 10.44597 -30.75712
v -70.21755 12.01228 -31.6573
v -69.64437 12.51584 -29.63351
v -70.67311 12.29849 -33.55343
v -70.02523 14.54612 -31.25228
v -70.47997 13.56669 -32.86925
v -70.39065 15.05617 -32.70449
v -70.22637 16.10692 -32.28498
v -69.6437 14.57736 -29.94849
v -70.92088 11.77367 -34.68051
v 25.53103 -46.28057 1.544543
v -34.6321 -37.35491 4.484479
v -34.26039 -38.57452 4.331954
v -33.38972 -37.48212 5.079349
v 66.25171 10.84601 -33.84035
v -49.20569 20.4482 -1.489596
v -49.46365 20.27138 -1.837815
v 6.840489 -48.84843 12.45106
v -56.62642 -54.67815 -48.0197
v -55.38583 -56.77456 -44.50185
v -56.42607 -55.28536 -45.32172
v -55.36372 -56.46219 -48.08291
v -55.54791 -56.59427 -43.03543
v -54.42141 -57.55822 -49.04604
v -54.22824 -58.42033 -43.97129
v -33.11446 -44.96542 1.928121
v -59.25895 -50.32297 -46.69719
v -58.62608 -51.37542 -48.19783
v -59.48886 -49.80798 -48.25402
v -59.97387 -48.82463 -46.15412
v -58.83319 -50.73737 -50.60979
v -58.34629 -51.62454 -50.23149
v -20.76468 12.81955 5.824643
v -20.08765 13.29275 5.790081
v 44.44285 64.25184 2.981495
v 39.03765 9.881077 2.763924
v -65.18614 -27.87424 -37.93868
v -65.49688 -26.76053 -38.70756
v -65.67265 -25.58707 -38.50632
v -66.1498 -23.18967 -39.2478
v -65.85619 -23.40244 -37.11065
v -66.11914 -24.43735 -40.73009
v -65.57232 -27.19934 -39.93905
v -66.59235 -22.75451 -42.72738
v -66.13746 -25.8167 -43.0689
v -65.72664 -27.60476 -41.95935
v -66.71963 -20.80567 -41.07076
v -66.3785 -24.3244 -43.2472
v -66.61891 -23.47123 -44.59188
v -67.20221 -19.83205 -44.90218
v -67.35195 -19.62548 -47.7482
v -67.57717 -17.98295 -47.00272
v -67.42781 -18.10325 -44.56136
v -67.00222 -20.10841 -42.88795
v -65.27332 -28.8554 -39.99601
v -65.33987 -29.52405 -41.33454
v -66.38619 -24.81579 -44.31058
v -66.53621 -24.43868 -45.67297
v -66.10165 -26.80175 -44.65578
v -66.50378 -25.01272 -46.70157
v -66.81721 -23.09887 -47.01537
v 65.40986 -5.060549 -42.51315
v 65.24257 -5.67876 -41.86679
v 65.23751 -6.082049 -43.15173
v 65.05835 -6.860335 -42.90569
v 64.91683 -7.28101 -41.98928
v 65.38638 -5.819219 -44.72227
v 65.62518 -4.998412 -46.04741
v 65.09629 -7.012985 -44.08081
v -20.33246 14.01945 5.672573
v -19.98428 15.28203 5.288568
v 61.32457 -19.05876 -29.76204
v 60.94038 -19.35416 -27.85246
v 60.93532 -20.25481 -28.95354
v -57.41712 -52.59414 -52.93819
v -57.02729 -53.43571 -51.87286
v -57.54097 -52.63437 -51.95192
v -56.56958 -54.44545 -50.16971
v 27.47945 -45.23889 1.742412
v 3.042582 7.468744 23.42142
v 1.974816 8.314862 23.94449
v 1.627713 9.38851 23.60405
v -0.2600422 10.72296 23.80825
v 64.39462 23.3079 -29.86022
v -66.74155 36.00166 -25.68519
v 30.66186 7.193011 5.497438
v 32.00352 7.575398 5.318213
v 29.65979 6.554775 5.569833
v 28.70809 7.782976 5.862444
v 30.26439 8.592508 5.823374
v 30.3888 9.658143 6.054439
v 31.80013 8.318767 5.490651
v 55.47687 -45.46175 -34.58416
v 40.05134 33.08412 10.82874
v -6.73019 -43.80986 16.15668
v 54.07449 -43.47906 -27.62111
v 60.89883 -24.05602 -33.59491
v 59.94592 -28.27827 -32.85587
v -5.304635 -45.46452 14.09392
v -5.975756 -45.00624 14.88592
v 13.69836 -7.936808 13.94284
v 12.02117 -6.931292 15.97352
v 16.42967 20.17957 5.890279
v 17.25142 19.50198 5.308052
v 17.01822 18.79581 5.065351
v 17.28113 18.67827 4.756462
v 16.65322 17.82375 4.694781
v 18.06846 19.25747 4.127176
v 17.09297 18.20127 3.409182
v 16.59863 17.56911 4.271011
v -38.39217 34.90831 13.9394
v -39.58334 34.70325 13.41074
v -39.15928 35.57193 13.95514
v -38.24495 35.59292 14.309
v -37.53346 35.09032 14.33359
v -58.20129 35.82331 -3.334802
v -61.6828 -43.01476 -57.15392
v -61.22674 -44.12122 -57.31331
v -61.05278 -44.84112 -56.48536
v -60.77077 -45.30883 -56.94778
v -61.48126 -44.03148 -55.83175
v -61.02707 -45.24538 -55.41196
v -60.20164 -46.84805 -55.90339
v 48.65267 13.57165 -5.704736
v 47.11232 13.14514 -4.154423
v 46.39201 13.8841 -3.679133
v 46.93486 12.20666 -3.706635
v 47.87539 11.55873 -4.391801
v 48.79883 10.6717 -4.987313
v 47.02736 10.87107 -3.415049
v 45.63753 11.66548 -2.337102
v -61.3687 -45.60178 -45.5686
v 9.417289 -47.46381 10.00049
v -67.82164 -15.9923 -46.01439
v -67.28358 -17.37616 -41.12802
v -67.73631 -15.86416 -43.69595
v -66.98405 -19.24746 -41.07949
v -68.2199 -13.63184 -45.50964
v -67.95318 -15.56262 -47.644
v -68.38201 -13.64064 -49.00506
v -68.18016 -14.74215 -49.33752
v -68.52028 -12.5297 -47.79007
v -68.65332 -12.55604 -50.08015
v -68.93365 -10.98515 -50.15252
v -68.92126 -10.49006 -47.94414
v -68.8906 -11.6164 -51.54923
v -68.5843 -13.26589 -51.89744
v -69.26208 -9.80343 -52.57577
v -67.96093 -14.4171 -43.1939
v -67.70689 -15.03486 -41.0862
v -67.3957 -16.32113 -40.23953
v -67.08532 -17.34976 -38.95309
v -13.95728 -36.33676 15.79887
v -67.12112 -21.44157 -48.22219
v 0.7804421 25.1344 19.02318
v 2.205586 24.87993 18.49386
v 2.339385 25.9978 18.73347
v 0.2418587 27.30197 19.63614
v 2.691673 27.73881 19.16015
v 1.703025 28.36697 19.64683
v 3.232706 28.72555 19.36051
v 2.641919 29.34268 19.73761
v -5.691859 9.902137 23.38723
v -5.461958 12.0925 22.25981
v 66.95737 19.71356 -38.78445
v 67.31221 18.30623 -40.25866
v -32.57377 -38.85849 5.146111
v -32.4925 -39.75645 4.91556
v -33.4366 -39.93676 4.365959
v -29.28398 -31.68451 7.610687
v -71.04013 1.933898 -41.49876
v -71.00075 2.142624 -40.70589
v -20.19124 9.10081 6.565561
v -21.99308 10.07411 6.076216
v -21.5965 11.82257 5.928279
v -65.6608 -22.87839 -35.14423
v 5.529243 29.86706 19.20622
v 4.788385 28.86372 18.94941
v 64.04187 25.90979 -29.37919
v 64.17715 24.3863 -29.39892
v 64.31814 26.26373 -30.39403
v -66.58013 51.51778 -24.40712
v -66.41856 52.05676 -23.86159
v 18.85914 -25.66723 8.9462
v -69.42551 16.82283 -29.74542
v -70.11193 18.80938 -32.57747
v -69.30131 15.64962 -29.1071
v -69.41399 18.59588 -30.11091
v -70.61018 17.99192 -34.40292
v -70.68341 15.75514 -34.09982
v -70.58108 19.57707 -34.65204
v -70.09609 20.24805 -32.97929
v -70.57605 22.31196 -35.4642
v -70.80927 20.13419 -35.7494
v -70.35909 21.2927 -34.26737
v -70.22141 21.5325 -33.77599
v 13.4742 -22.14313 12.16387
v 14.15333 -21.82698 11.20638
v 13.82739 -21.20381 12.23154
v 14.83218 -20.14748 11.09544
v 13.69765 -21.31831 14.76503
v 13.34844 -22.03295 12.87802
v 14.16671 -19.71428 13.61292
v 13.45312 -21.71536 15.00537
v 53.4 -51.89837 -38.87591
v 9.153242 65.58334 20.47378
v 8.848412 64.45621 20.65891
v 10.00992 67.02705 20.17094
v 9.347556 67.33489 20.20008
v 10.65064 66.03813 20.2301
v 11.3713 68.00285 19.78871
v 10.96098 64.4607 20.40712
v 57.88417 -37.32205 -33.40683
v 58.26083 -36.7171 -34.31625
v 58.03967 -38.64707 -35.59097
v -33.50404 -36.31602 5.297494
v -34.00415 -35.24565 5.317702
v -33.18013 -35.06212 5.728585
v 6.683705 52.61675 22.40339
v 3.525874 52.70706 22.59678
v 61.14341 -22.19251 -32.80978
v 60.626 -24.19577 -32.23719
v 61.03445 -21.05359 -30.63081
v 61.47216 -20.48231 -32.65
v 61.60584 -19.15762 -31.71267
v 29.12911 2.681563 5.433362
v 29.28521 4.006066 5.444495
v 29.48536 5.562787 5.501453
v 27.53064 4.758151 5.700923
v 27.41335 6.91609 5.850814
v 27.73393 2.88897 5.62712
v -21.61847 1.483441 9.179447
v 38.53451 67.91723 7.673019
v 39.34512 68.11429 6.947254
v 39.5804 68.66364 6.648344
v 37.65416 66.65896 8.591603
v 36.39415 66.85658 9.546911
v 37.12156 68.42467 8.726289
v 35.90643 68.4037 9.645429
v 35.05471 69.76987 10.02094
v 1.10727 56.71142 22.23973
v -69.19892 36.8943 -33.88705
v 30.8444 -1.134862 5.390154
v 28.41992 -77.00134 -23.2711
v 26.30184 -78.70721 -23.67535
v 62.3978 -15.0292 -31.23968
v 14.32148 -15.21827 13.39342
v 13.73183 -13.90638 15.60979
v 26.70964 -9.154532 8.367723
v -20.69067 14.78928 5.419623
v -1.02911 -52.86046 14.61082
v 0.4570351 -52.58422 14.54129
v -57.80285 -52.75053 -48.88141
v -10.43128 -44.28767 14.11846
v -12.63757 -44.01718 13.5775
v -12.59811 -45.02842 12.31456
v -9.249384 -44.93114 13.81492
v -10.71527 -45.08441 12.70032
v -34.83882 77.36028 11.16406
v -33.85113 76.08948 12.33326
v -35.27917 79.0826 10.0599
v -33.9229 78.82732 11.06231
v -33.42683 77.5539 12.00609
v 14.64123 38.43131 21.18419
v 14.33636 36.60099 20.76932
v 13.14608 37.44854 21.15055
v -55.83138 -55.47802 -50.06964
v -38.79065 0.801201 4.703711
v -40.3616 1.811052 4.198214
v -41.92939 1.265111 3.797067
v -40.89559 3.260858 3.896237
v -36.74836 77.55166 9.856573
v 39.09964 32.03424 10.85363
v 38.21355 32.87317 11.59622
v 38.4131 33.31554 11.6994
v 39.54382 33.93699 11.43142
v 37.91066 31.09502 10.90489
v 36.58748 32.58558 12.09132
v 36.42632 33.10699 12.41183
v 37.39487 33.55741 12.24746
v 36.22017 30.82111 11.36647
v 35.10928 32.47648 12.53411
v 37.30133 29.61528 10.48792
v 35.77799 29.93003 11.13527
v 35.25897 28.5777 10.50504
v 34.66007 29.34802 11.04124
v 34.70304 30.871 11.86945
v 32.57879 30.12907 12.04813
v 33.25994 31.20158 12.42388
v 34.46313 32.1672 12.5855
v 38.72422 69.95313 7.092059
v 39.50689 70.35823 6.231013
v 38.3002 72.22561 6.702524
v 37.42051 70.98705 7.894111
v 37.03756 72.74405 7.598103
v 37.11351 73.91424 7.142692
v 37.70785 75.3919 6.035256
v 39.24995 73.20518 5.487999
v 39.57613 71.65553 5.740653
v 38.75769 75.48663 4.967992
v 38.97747 74.31513 5.266249
v 39.83817 74.92461 4.139749
v 40.31062 73.63981 4.274576
v 40.78346 72.48366 4.263831
v 40.7018 71.41374 4.753727
v 40.34766 70.57272 5.384203
v 41.28189 70.75054 4.397407
v -68.21259 41.98841 -30.79431
v -28.41142 3.480901 6.301469
v -8.856269 -20.29539 24.57628
v -9.493713 -20.11142 24.13903
v -48.97796 20.00089 -1.574936
v -48.41994 20.48466 -1.125784
v -48.37875 19.81434 -1.399708
v -48.47367 18.03278 -1.46673
v 58.57394 -38.68358 -38.434
v 57.75344 -41.88147 -39.51483
v 58.34241 -40.21209 -39.83583
v 11.12609 -86.19392 -9.125183
v 8.470687 -86.58859 -7.071819
v 42.56422 -66.19845 -41.23054
v 45.69907 -63.18683 -38.66187
v 46.17467 -62.53571 -40.68589
v 44.30135 -64.45961 -41.83795
v 45.16944 -63.55393 -36.5373
v 47.04327 -61.46939 -38.09514
v 48.21088 -60.2206 -40.58459
v 48.12438 -60.19428 -42.55791
v 48.83336 -59.30085 -39.79211
v 49.86441 -58.05306 -42.10379
v 48.60268 -59.40832 -45.15133
v 47.07457 -61.123 -45.67126
v 46.95899 -61.4633 -43.61842
v 46.49886 -62.11604 -42.10256
v 45.49502 -62.98039 -44.3918
v 45.40715 -63.29332 -42.24799
v 44.55967 -64.03603 -43.4049
v 44.3781 -64.04354 -44.6446
v 43.48275 -64.94202 -44.31552
v 41.78555 -66.50567 -44.13367
v 48.29677 -59.49185 -36.48237
v 8.027993 -1.125493 20.61556
v 9.227748 -2.461568 19.1822
v 60.75148 -26.11038 -35.00692
v 60.42251 -27.62989 -34.77837
v 64.15562 27.54167 -30.13728
v 63.96774 26.85653 -29.38618
v -65.38434 -23.21256 -33.60765
v 57.03093 63.79808 -14.73713
v 57.06746 63.09593 -14.5582
v 57.87642 62.51454 -15.91344
v 36.6018 70.96201 8.592688
v 45.96272 10.12218 -2.294194
v 45.34433 10.10903 -1.762744
v 63.9027 28.79239 -29.63896
v 66.61113 -0.8439602 -48.24715
v 66.81818 0.7406954 -46.54432
v 26.50657 3.135242 5.773651
v 24.85035 6.42868 5.952947
v -2.729967 27.13853 19.76551
v -0.5441788 25.66984 19.40005
v 0.7330261 29.9424 20.30026
v -2.540636 29.58329 20.36581
v -3.942802 26.97078 19.57686
v -23.32072 74.73952 16.88891
v 35.29054 26.30616 9.545379
v -21.56992 62.76481 19.45746
v 25.63709 -78.95029 -21.75428
v 23.84567 -80.25845 -21.50609
v 21.62782 -81.81338 -22.11887
v 21.94792 -81.33495 -18.98948
v 3.569324 -37.71344 18.23873
v 2.863946 -40.42008 18.07532
v 20.30088 40.98932 20.48697
v 22.01434 41.72714 19.95091
v 21.12217 41.33116 20.24649
v 22.08209 40.76647 19.92731
v 21.22801 40.29216 20.1665
v 20.08017 40.12563 20.47719
v 64.55605 27.19542 -31.3466
v 44.05107 10.62869 -0.776744
v -56.82058 72.13159 -9.800606
v -56.08086 72.94207 -9.020392
v -55.20782 72.91747 -7.599689
v -55.10429 72.29805 -7.164614
v -54.78854 74.18427 -7.586996
v -55.54359 73.81534 -8.62247
v -57.48294 71.28824 -10.41311
v 64.64287 -8.304797 -40.87423
v -70.40649 -2.656215 -45.53562
v -70.71312 -0.8741698 -43.95237
v -70.68031 -1.355464 -45.1478
v 49.95889 65.13725 -3.589876
v 1.035339 -23.64474 21.83355
v 1.09534 -23.17793 22.18632
v 2.002675 -23.06182 21.00413
v 0.6352184 -23.52328 22.94368
v 0.3360105 -23.74637 23.60588
v 1.052976 -22.7964 22.7885
v 1.045183 -22.74072 23.72029
v 1.551854 -20.9633 22.11365
v 2.247688 -20.77104 20.98361
v 2.741771 -21.47727 20.35554
v 2.814993 -22.43447 20.16427
v 3.092655 -21.74405 19.78636
v 0.8483873 -23.1846 24.98129
v 1.101236 -22.85898 24.77978
v 1.286065 -22.23158 23.87258
v 1.361338 -21.32207 22.69089
v 1.369789 -21.05579 22.59303
v 17.8637 61.14711 19.3876
v 19.82688 62.25634 18.73624
v 18.6708 63.39515 18.95388
v 17.81651 62.02039 19.29346
v 17.70554 62.86419 19.23977
v 16.36819 23.48585 8.437703
v 17.10202 24.01588 8.682748
v -58.61813 70.05739 -11.64014
v -57.96943 70.42943 -10.75146
v -13.3468 -49.05017 12.16542
v -65.9457 -28.48971 -46.54618
v -65.98555 -28.51269 -48.33503
v -66.24995 -26.81022 -48.47278
v -66.03023 -28.29385 -50.24799
v -66.37846 -25.89903 -47.39366
v -66.11147 -27.27966 -46.08612
v -65.77309 -28.991 -45.19887
v -66.38324 -26.21399 -50.55206
v -65.99242 -28.23031 -52.98048
v -65.60757 -30.42898 -52.07767
v -66.37588 -26.0866 -52.54689
v -65.85054 -28.11049 -44.15302
v -57.61985 -52.82825 -50.25104
v -69.48409 32.31579 -34.17694
v -69.60191 31.28266 -34.36938
v -69.8496 31.58999 -35.31213
v -70.00164 33.06694 -36.23679
v -70.46779 33.68322 -37.96823
v -69.70574 30.34719 -34.50662
v -70.12193 30.1382 -36.00122
v -69.4529 30.57669 -33.6567
v -69.83318 28.96857 -34.56595
v -59.66222 -49.21254 -50.47122
v -60.06242 -48.50586 -49.40003
v 67.29684 16.81413 -39.6701
v 67.46324 14.72979 -40.28029
v 2.47677 -20.16763 20.13318
v 2.155336 -20.21751 20.65625
v 3.117567 -20.55326 19.80788
v 2.913673 -20.09259 19.20379
v 36.18347 8.859581 4.101569
v -0.5668605 -40.38551 18.55141
v 1.521511 -40.01732 18.39082
v 0.284866 -42.46188 17.65411
v -1.960335 -43.89317 16.78504
v 0.7083918 -43.67259 16.5604
v 2.173325 -42.69685 16.99604
v -0.4103428 -45.77654 13.83878
v 1.477115 -44.66858 15.13059
v 7.887237 -23.41811 17.01034
v 7.366051 -22.74841 17.52694
v 36.29841 46.49741 12.9474
v 14.11492 60.02995 20.40322
v 16.20463 32.65469 17.77788
v 19.35723 33.15594 17.24001
v 18.12798 33.10681 17.59272
v -48.08144 36.68821 9.63695
v -47.21051 36.51749 10.24795
v 24.19512 -44.0271 3.847642
v 22.06266 -45.23455 3.129373
v 24.72027 -45.29274 2.516552
v 24.94167 -43.58628 3.96508
v 26.98752 -44.8445 2.160469
v 22.68423 -44.09573 4.31176
v 8.553263 55.33244 21.86105
v -26.30104 42.20421 19.97565
v 16.55629 -83.6995 -10.92449
v 17.85719 65.31194 18.91713
v 20.16038 63.97396 18.45183
v 40.78802 0.8610632 2.522378
v -0.004616895 32.59938 21.12351
v -1.462112 31.18163 20.81368
v -4.111361 31.21569 20.68217
v -1.927807 34.10752 21.56929
v 36.63319 47.5783 12.45158
v 7.544063 0.6939844 20.40027
v 0.7259423 48.11581 23.0485
v 0.6544841 50.67791 22.88608
v 1.145543 52.49022 22.7061
v -50.56314 36.63887 7.359458
v -50.49154 36.94641 7.522357
v -50.07134 36.80214 7.939299
v -49.71743 36.46132 8.14327
v -49.63472 36.88026 8.351625
v -48.95284 36.58108 8.99834
v 46.10853 -60.18646 -29.87897
v 45.34745 -60.72337 -28.80369
v 45.16487 -61.66205 -30.15872
v 65.62679 36.06639 -36.66199
v 65.29469 37.32712 -35.44807
v 65.62057 35.08207 -36.73742
v 65.26184 34.27348 -35.44307
v 65.89042 35.60416 -37.61481
v 65.8101 35.07571 -37.45475
v 65.63283 34.07352 -36.92184
v 66.03372 34.74818 -38.41793
v 66.12852 34.36155 -38.78189
v 66.15302 33.11328 -38.77673
v 65.74482 32.67115 -37.13901
v 66.02659 32.52572 -38.1625
v 66.0639 36.09529 -38.07538
v 65.87616 36.27984 -37.42403
v 66.05836 35.63631 -38.17818
v 46.00437 0.2394873 0.07555152
v 45.44064 1.441198 0.1217363
v 45.51782 3.567753 -0.4797871
v 45.28855 -0.9688786 0.7668912
v 43.93798 -0.1170589 1.311412
v -43.11247 41.54441 12.83816
v 6.886166 -86.24352 -4.932926
v 6.630492 -87.13442 -7.056913
v 5.264989 -87.1684 -6.072665
v 5.538252 -87.53436 -7.494441
v 29.03054 40.35937 17.66404
v 62.3727 46.89596 -25.16299
v 62.59816 46.61353 -25.72256
v -52.68831 18.11208 -5.398059
v 19.79426 -46.45945 2.348766
v 16.60265 20.85128 6.127247
v 16.67785 21.64328 6.788456
v 16.09948 20.9502 6.426037
v 1.866398 31.0454 20.45885
v 2.024144 33.42467 21.18352
v 3.250778 31.55741 20.43501
v 20.13607 26.06307 10.55727
v -57.68957 36.14824 -2.193707
v 0.8194688 -23.346 26.28599
v 1.326555 -22.85918 25.62072
v 12.44608 66.19192 19.91434
v 10.15939 62.89439 20.70667
v 9.699442 64.22434 20.59141
v 11.42288 61.33448 20.70829
v 12.19077 62.07586 20.50037
v 11.40488 63.13022 20.50982
v 13.65885 61.21286 20.3605
v 27.81344 -46.02916 1.152086
v 4.687409 29.76021 19.39276
v 3.836474 29.98981 19.70256
v 3.678204 28.38344 19.08278
v 23.4595 63.00156 17.37325
v 22.19343 63.19135 17.81386
v 24.39912 64.30727 16.85491
v 21.40133 66.15952 17.76673
v 24.23296 66.33971 16.70095
v 25.32805 65.41676 16.34152
v 20.97375 64.52623 18.10965
v 22.55742 66.78144 17.27973
v 26.41121 64.07401 15.99908
v 22.90534 68.31841 16.93877
v 20.84042 68.83588 17.59371
v 20.8785 68.14474 17.67992
v 22.21745 70.17661 16.85566
v 23.63016 69.39795 16.47101
v 19.77441 70.62729 17.52519
v 21.16854 71.83255 16.81121
v 23.68089 70.95067 16.11793
v 20.37381 72.00557 17.03237
v 22.52494 72.9139 16.05131
v 44.85485 74.81617 -1.193148
v 44.92318 75.8156 -1.781531
v 45.99148 75.61826 -3.033976
v -47.40777 79.38164 -0.8509119
v -47.67244 77.13569 0.1590762
v 0.06162645 -23.59488 27.17553
v 33.51637 27.3178 10.57578
v 6.011587 -43.09581 15.43108
v 3.505243 -42.22508 16.9696
v 4.658016 -43.11295 15.92171
v -64.15638 -37.04006 -49.49538
v -63.80494 -38.17793 -51.43615
v -23.79764 68.25237 18.23764
v 7.678434 -87.41405 -9.515729
v 5.886674 -87.76409 -8.798684
v -15.78955 -87.30344 -13.61331
v 59.32643 -31.04709 -32.87597
v 59.23258 -32.50522 -33.89091
v -0.689959 23.00768 19.17124
v -2.154614 23.90309 19.28753
v -1.63318 21.66387 19.32643
v -4.128185 22.39883 19.00095
v -4.211354 25.21011 19.16852
v 46.55999 37.54746 7.178203
v 47.29712 37.72807 6.38199
v 29.6094 -45.99092 0.5809696
v 30.06003 -46.6771 0.002308741
v 48.92175 65.39413 -2.340788
v 49.65839 64.8631 -3.093226
v -2.992494 12.98142 22.7092
v -68.92934 -11.7951 -53.82265
v -69.34808 -9.782829 -54.51167
v -69.6496 -8.274002 -54.48164
v -68.89223 -12.27338 -55.41157
v -69.22303 -10.75453 -55.5859
v -68.48121 -14.06855 -53.2984
v -68.71 -13.25356 -55.25719
v -69.90604 -7.042771 -54.07862
v -69.27137 -9.379428 -50.83016
v -69.65046 -7.864562 -52.52927
v 7.078432 1.427633 20.7993
v 40.49397 -67.98916 -41.65335
v 40.23648 -68.37876 -40.21473
v -3.314855 -87.23309 -4.197515
v -0.4187732 -87.74853 -5.595106
v -2.366495 -87.77538 -5.498176
v -3.306817 -88.15441 -6.624201
v -4.598838 -88.06498 -6.469291
v -6.250894 -87.90207 -6.15962
v -16.02198 -8.631568 17.60785
v -15.83372 -9.348624 18.41866
v -14.8177 -8.51502 20.07828
v 5.703932 27.36378 17.80973
v 45.7435 5.887863 -1.195667
v 16.05232 -44.33332 8.589655
v 12.6369 -86.06563 -11.75885
v 10.48556 -86.90118 -11.69663
v 9.32906 -87.0303 -9.991982
v 64.00311 -10.49134 -38.14889
v 64.15331 -10.25946 -39.51817
v 63.55247 -11.52847 -35.24482
v 63.88577 -11.61981 -39.55997
v 63.88532 -11.23041 -38.47054
v 63.56417 -12.66495 -37.97962
v 63.58819 -12.01616 -36.6578
v 63.06215 -14.32857 -36.03196
v 63.12207 -14.50532 -37.11698
v 63.08323 -13.22147 -33.97182
v 63.38689 -11.60148 -33.88701
v 62.7295 -14.74429 -33.50901
v 62.30817 -15.94684 -31.97468
v 61.94556 -16.98347 -30.89634
v 61.96712 -15.68054 -29.10894
v 61.5997 -17.65254 -29.51751
v 61.92412 -17.93652 -32.16815
v 62.3964 -16.39373 -33.43715
v 19.82726 66.05365 18.29277
v -19.50743 -85.92955 -14.7651
v -17.39683 -86.78043 -14.37706
v -33.32247 35.12714 15.87881
v -30.83755 33.45758 15.26409
v -20.53993 -85.46169 -18.3282
v 55.10951 -46.99171 -35.66591
v 55.16388 -47.69294 -37.41667
v 54.53926 -49.32167 -37.99685
v 4.632312 -37.23751 17.92236
v 5.028465 -35.2396 17.61084
v 4.531142 -35.61065 17.83126
v -65.49053 36.95161 -22.11056
v -36.15867 42.07959 16.38227
v -36.42727 41.54773 16.35114
v -35.85666 40.77178 16.7174
v -14.16638 -7.993563 21.23377
v 1.515896 42.27574 22.88973
v 2.203662 44.03165 22.98348
v -1.108167 42.22424 22.91532
v 0.4895095 44.4174 23.02796
v -2.243823 45.40032 23.0317
v -4.654274 41.01794 22.73115
v -2.082232 38.49651 22.43741
v -4.16499 43.21792 22.94302
v -3.902261 38.13897 22.35815
v -6.533948 40.67148 22.62206
v -0.5120092 46.55589 23.06831
v 1.612812 45.23289 23.03663
v -6.355371 42.57808 22.80934
v -7.567345 43.4076 22.81246
v -5.828711 46.10142 22.96174
v -0.4398775 37.77017 22.31848
v -28.73664 75.68439 14.93398
v -26.60323 77.47112 14.99544
v -26.04891 78.56958 14.66913
v -24.77994 77.02388 15.73465
v -24.39338 78.17966 15.34242
v -29.28021 77.52645 13.98901
v -27.38278 79.56651 13.68564
v -22.99118 78.53884 15.53804
v -22.91084 76.34338 16.48498
v -24.40113 75.84224 16.24508
v -23.53366 80.03194 14.72817
v -30.74682 77.5643 13.3461
v -29.97042 79.15054 12.89514
v -28.65872 80.17023 12.89474
v -26.21519 80.61772 13.58294
v -25.27187 80.11757 14.13007
v -21.04147 16.4175 4.7083
v -20.62448 17.13899 4.236586
v -20.7978 18.16421 4.003936
v -20.84894 19.00034 4.300092
v 38.10558 -1.059703 3.753777
v 1.047535 -38.86782 18.51423
v -67.34357 -14.8644 -36.74334
v 49.74386 36.13014 3.791844
v 50.54699 35.0885 2.603315
v 50.75003 36.5739 2.27677
v 50.89084 33.72931 2.045672
v 50.56314 33.53899 2.431396
v 50.30236 33.3493 2.716487
v 50.10799 34.28086 3.127132
v 49.80991 33.8758 3.434918
v 49.77787 34.92384 3.613638
v 49.5116 35.47662 4.020123
v 64.00134 29.38427 -30.05656
v 67.18486 21.27846 -40.36807
v 66.82573 20.80518 -38.43996
v 67.12605 20.50591 -39.9267
v 67.5207 20.20165 -41.91993
v 67.42417 19.2016 -41.15133
v 58.92534 -30.50919 -30.56347
v -63.23574 -40.27753 -47.24318
v -38.80759 79.4369 7.387698
v -38.11535 79.0703 8.088984
v -37.59474 78.60198 8.741419
v -38.3185 80.38309 7.23464
v -39.43975 80.39239 6.386811
v 0.8742089 -87.13544 -4.276601
v 42.78328 12.175 0.04477278
v 46.39657 -61.623 -47.1221
v -35.86854 27.83969 10.69524
v -34.7632 28.9448 11.61442
v -34.07886 28.16291 11.1923
v 18.34634 -39.01626 10.05592
v 3.983275 3.899863 24.32034
v 5.211295 2.05882 23.63139
v 4.677818 1.205658 24.88755
v 3.955499 2.392039 25.1384
v 3.190317 4.247433 25.04768
v 5.529366 0.3431863 24.09393
v 6.41669 -1.37122 23.72432
v 4.767054 -0.6148796 25.87938
v 4.320205 0.39098 25.85823
v 5.430086 -2.834993 26.51609
v 4.912924 -1.417465 26.20962
v 7.472992 -3.620135 23.43853
v 7.03688 -1.687772 22.81515
v 6.956435 -3.951943 24.78314
v 6.188753 -4.936314 27.08959
v 8.058749 -6.818806 25.01126
v 7.241501 -5.693268 25.80519
v -43.09958 0.3623333 3.547032
v 25.01486 -79.72043 -24.5587
v -56.31367 -55.00651 -48.97106
v -70.15129 -5.849061 -53.84029
v -10.06675 -48.32899 13.149
v -8.087282 -48.78813 13.78811
v 58.20645 -31.25921 -28.58367
v 64.3796 30.06148 -31.35594
v 11.21169 -5.80379 17.02693
v 15.93525 0.4101682 10.09493
v 14.63108 1.612101 10.56697
v 14.35705 2.809428 10.17906
v 16.1402 2.284985 9.02091
v 15.40174 4.034021 8.616041
v 13.86759 4.754118 9.43742
v 15.59812 5.603598 7.595574
v 17.63417 4.173597 7.28124
v 18.33855 1.806208 7.963766
v 19.12653 3.506145 6.955995
v 19.91976 1.832868 7.253614
v 16.96499 1.064972 9.086239
v 19.45308 -0.1892817 8.276814
v 14.44729 6.304791 8.005517
v 12.96912 6.035564 9.410568
v 14.57929 5.28516 8.487334
v 13.21559 7.191372 8.375862
v 12.39849 7.156657 9.193536
v 14.80106 7.179663 7.327499
v 14.56734 8.608991 6.783989
v 16.65483 8.05844 6.234901
v 16.42105 7.190335 6.538898
v 12.84056 8.251985 8.047939
v 13.11637 8.895823 7.502083
v -37.53786 11.99925 5.788787
v 28.53205 0.5005537 5.59511
v -33.88189 74.2539 12.94622
v -59.92517 -47.24993 -56.34365
v -33.9119 -43.3804 2.569026
v -21.31571 -43.33237 9.704722
v -22.50537 -43.94396 8.136016
v -20.03005 -43.56477 10.34073
v 12.8871 -45.20498 8.356728
v 32.03088 -75.03625 -28.9313
v 31.97589 -75.17829 -30.68464
v 34.17288 -73.51212 -30.7134
v 33.23371 -74.25629 -31.40294
v 34.64595 -73.19561 -31.80331
v 32.90367 -74.41577 -33.65977
v 32.10698 -75.04691 -32.70402
v 31.68975 -75.21494 -33.90619
v 30.21167 -76.25676 -32.51283
v 35.70267 -72.38834 -33.5393
v 34.18624 -73.46024 -34.69816
v 36.13144 -71.9937 -31.68731
v 36.60025 -71.6872 -33.43929
v 37.79879 -70.66384 -32.42259
v 37.7494 -70.3965 -30.15318
v 39.22635 -69.35624 -32.40424
v 36.77036 -71.06768 -28.77932
v 38.03027 -70.53048 -34.2849
v 33.33892 -73.94773 -35.70108
v 35.5925 -72.37463 -36.3485
v 18.78843 -43.5902 7.462221
v 17.88578 -43.84319 7.881754
v 18.64901 -44.13189 6.923362
v 17.2253 -44.34536 7.728682
v -51.13999 36.71925 6.977651
v -51.01278 37.30195 7.21742
v -50.72125 37.26627 7.525489
v -50.93005 37.8916 7.335345
v -50.53809 37.33925 7.758133
v -50.37873 37.08203 7.725379
v -50.18794 37.1876 8.099234
v -49.98052 36.91488 8.102546
v 27.96944 72.29733 13.8584
v 27.09943 71.23812 14.52091
v 29.19183 71.86188 13.33183
v 28.32659 73.05769 13.48095
v 30.3087 71.81461 12.71979
v 29.19948 73.54435 12.84882
v 30.46583 73.95527 12.04506
v 30.22107 70.65089 13.02147
v 31.49164 72.90131 11.68051
v 31.55916 70.83588 12.19896
v 32.44353 72.02651 11.29793
v 33.46669 71.43243 10.7762
v 32.844 70.25788 11.46422
v 31.70506 70.02737 12.28001
v 33.55979 73.36919 10.15861
v 31.91553 69.38567 12.26599
v -68.92764 26.69132 -30.74297
v 59.96276 51.45609 -18.33743
v 4.401463 -22.03145 18.63594
v -60.86074 -46.86829 -47.82689
v -60.85255 -46.67007 -50.74646
v -61.69357 -44.53111 -51.79209
v -61.48782 -44.84558 -52.89394
v -60.98744 -46.18409 -52.10184
v -60.30651 -47.72623 -51.6193
v -61.02839 -45.68521 -53.89881
v -59.82653 -48.50585 -52.55153
v -60.4172 -46.94201 -54.17559
v -59.77234 -48.24659 -54.05104
v -58.88137 -49.68444 -54.67456
v -59.32411 -48.53452 -55.7788
v -60.52029 -46.45609 -55.07066
v -59.26262 -49.50505 -52.82061
v -58.17036 -51.20393 -53.57351
v -58.65092 -50.56165 -52.8485
v -58.6111 -50.87647 -51.85554
v -58.07504 -51.71398 -52.07568
v -61.82428 -43.51633 -54.72739
v -60.7961 -47.01179 -46.15398
v -60.43135 -47.85411 -48.02762
v -61.10202 -46.15689 -44.56758
v -59.93965 -48.79228 -44.60174
v -60.50068 -47.39353 -43.24515
v -62.15307 -43.13871 -53.06264
v -62.51175 -41.78094 -54.40521
v -62.19147 -41.85833 -56.64624
v -62.61161 -41.2284 -55.3698
v -62.20998 -41.29004 -57.88938
v -62.83585 -41.09749 -53.37167
v -62.74137 -40.20197 -57.09314
v -16.94925 -22.19527 16.40882
v 25.72143 -11.90781 9.04554
v 24.56863 -10.53976 9.177218
v 45.17123 2.600172 -0.02315123
v 24.19413 -42.50098 5.048918
v 23.43626 -41.90051 5.833453
v 6.22593 1.32983 22.37982
v 6.903642 -0.2587867 22.13052
v 58.65443 -39.34869 -40.22977
v 58.73436 -37.74818 -37.8277
v 58.99434 -37.93451 -39.77179
v 31.18959 74.66164 11.29407
v 32.52077 73.47102 10.84356
v 67.49014 17.32582 -40.98618
v 11.39627 36.60186 21.16318
v 12.28955 36.95405 21.15642
v 10.01232 37.05699 21.4577
v 9.247214 38.04888 21.77647
v -60.87365 -46.34084 -42.45106
v -60.37133 -47.25187 -41.3051
v -29.01921 4.65509 6.150319
v 38.48232 -68.66199 -27.32285
v 32.56477 9.904741 5.589553
v 33.01402 8.686722 5.238038
v 13.85027 -46.57898 6.265862
v -56.75805 36.42904 -0.4148032
v -56.12967 37.08385 0.5591306
v 35.39566 33.50175 12.96732
v 34.86648 33.37346 13.10039
v 36.39751 34.23192 12.9448
v 37.35825 34.34628 12.60322
v -25.12283 -46.48413 2.154171
v 4.42794 -2.819577 27.92514
v 4.790431 -4.569529 28.81892
v 6.549642 -6.48233 27.8734
v 5.075742 -5.93295 29.61331
v 4.242642 -5.793495 30.47236
v 3.004053 -3.454184 29.87228
v -65.81319 -27.75916 -43.05921
v -68.74092 -10.56485 -44.99998
v 26.20673 -10.89709 8.787992
v 24.61662 -8.243738 8.768847
v 24.22997 -6.8659 8.565412
v 25.9701 -5.8314 7.782163
v 27.73913 -6.60993 7.475912
v 27.08992 -3.765675 6.860238
v 28.51685 -3.452091 6.387966
v 28.93326 -4.92479 6.687484
v 24.16416 -5.615842 8.254014
v 24.09544 -4.069712 7.814703
v -64.19826 -36.43203 -53.15422
v -64.58606 -34.97659 -52.80738
v -63.3442 -39.68358 -52.42642
v -63.70827 -38.29886 -52.98142
v -63.64223 -38.8986 -49.9926
v -62.97207 -41.1555 -50.11834
v -20.25356 62.20629 19.82056
v -68.89076 -10.11769 -46.32934
v -69.2252 -9.419113 -50.00895
v -69.49393 -8.104484 -49.83852
v -69.70188 -6.939918 -48.85207
v -68.60577 -10.70192 -43.32352
v -68.35635 -12.15741 -43.33034
v -68.312 -12.82563 -44.53923
v -68.15308 -12.2314 -40.57055
v 23.17346 41.55687 19.60331
v 38.434 -2.775167 3.934347
v -32.04322 78.32754 12.26353
v 22.22124 -81.49047 -24.10044
v -15.718 -20.17327 20.12423
v -14.90952 -20.07249 20.90973
v -71.44032 9.290934 -37.84891
v -71.62092 11.68987 -38.47604
v -71.30665 11.38978 -36.65924
v -71.70839 14.11494 -38.97664
v -71.68591 13.07758 -38.83356
v -71.02539 13.16844 -35.32642
v -70.89116 14.64189 -34.88551
v -71.38512 14.7725 -37.29892
v -13.48501 -86.92843 -7.294791
v -69.3243 25.84473 -31.87425
v -69.65022 24.42166 -32.62151
v -69.87399 27.08409 -34.26631
v -69.86737 25.2328 -33.63879
v -69.18478 27.19111 -31.74491
v -69.93794 22.32623 -32.96399
v -70.18646 23.83151 -34.38379
v -69.47523 28.00076 -33.11546
v -54.5256 35.59037 3.183656
v -54.01307 35.98421 3.800299
v -54.36146 36.24887 3.388367
v -4.02573 -7.259296 34.10864
v -3.232198 -8.043501 34.76234
v -9.259108 -45.44326 12.86187
v -9.667365 -45.56397 12.69302
v -10.20394 -45.88715 12.58172
v -10.54624 -45.39352 12.48693
v -11.32149 -45.78293 12.28157
v -11.69428 -45.36407 12.21152
v 5.164956 53.5463 22.40551
v 3.78268 54.08773 22.43074
v 2.131295 53.93196 22.51632
v 5.601943 54.82915 22.22576
v -0.5184554 54.78468 22.48401
v -0.903612 51.29176 22.85145
v -1.441359 52.7872 22.71467
v -2.275223 55.33971 22.41797
v -3.282588 53.5023 22.60109
v -3.471992 50.83688 22.84935
v -4.493124 53.07244 22.63667
v -21.45838 -44.5692 7.990869
v -23.86061 -43.95683 7.071182
v -22.88453 -44.49422 7.059505
v -23.82197 -45.0642 5.321422
v -67.89952 -16.35254 -48.79394
v 0.3513366 -50.2664 14.27057
v -0.5333731 -51.29207 14.50745
v 1.620313 -31.91228 18.47835
v 15.47088 37.80589 20.94861
v -69.8445 -6.495471 -50.13285
v -69.73257 -7.254364 -51.38786
v -69.89915 -6.357905 -50.99671
v -70.03836 -5.692897 -50.70584
v 19.777 -3.54299 9.296531
v -37.40213 42.13571 15.82518
v -37.94115 41.42716 15.70955
v -38.67226 41.28863 15.44927
v 63.98045 40.7032 -30.69367
v 67.67326 6.366683 -45.47134
v 67.75715 5.738472 -48.02271
v -67.56738 48.02149 -27.85169
v -67.51129 48.93606 -27.46535
v -67.39879 49.25881 -27.06852
v -67.24262 49.15838 -26.54482
v -70.36968 28.19673 -36.49973
v 62.63429 45.83538 -26.11864
v 62.73082 46.06209 -26.31021
v 62.89982 45.05145 -27.00664
v -13.61414 -7.341117 22.14639
v 19.77482 -24.8157 8.691848
v 20.13857 -1.251303 8.347227
v 18.90815 -1.349991 8.977067
v 45.53221 15.20457 -3.099566
v 45.45268 17.28755 -3.117594
v 46.08681 17.37026 -3.56308
v 44.36198 13.83732 -1.731987
v 44.59517 15.56285 -2.380979
v 44.90928 16.85567 -2.749095
v 45.16909 17.75236 -2.806475
v 45.56805 17.85357 -3.058572
v 44.91196 18.39771 -2.823389
v 45.22238 18.82973 -2.738171
v 45.8117 18.65036 -2.87844
v 44.96858 19.71642 -1.53291
v 44.79945 19.21655 -2.103184
v 44.68615 20.19479 -1.030241
v 44.8414 20.82579 -0.7885635
v 45.55532 20.60139 -1.434625
v 44.15835 20.29451 -0.5102588
v 44.44271 21.80551 0.2006074
v 48.63039 38.0365 4.829206
v 47.22909 36.79492 6.532382
v 58.67623 60.00574 -16.79424
v 58.88605 58.17807 -16.67677
v 59.67605 57.301 -18.22883
v 59.4645 58.67627 -18.18406
v 59.43228 59.74943 -18.35811
v -35.19301 -35.68109 4.674062
v -44.37436 81.10712 1.322989
v -43.21159 80.39376 2.977485
v -22.74623 12.42314 5.918668
v -21.0361 13.58407 5.727436
v -14.15568 -47.5122 11.19986
v 9.593014 34.5679 20.66499
v 10.57668 34.99537 20.68009
v 10.93843 35.97041 21.01925
v 9.610494 35.30311 20.96597
v 8.901184 34.4777 20.73889
v 8.350652 35.69112 21.22511
v 7.755869 34.48714 20.87159
v 10.09623 36.27209 21.2457
v 8.100754 33.13665 20.25891
v 6.810185 32.99405 20.38846
v 6.314853 34.71143 21.11307
v 7.069164 35.15582 21.19537
v 7.328616 32.03812 19.849
v 5.753025 32.21394 20.2576
v 5.864923 30.96881 19.66929
v 6.12915 33.91998 20.85572
v 4.220572 31.12158 20.08623
v 3.59577 35.26901 21.55844
v 3.879854 33.22865 20.90335
v 5.131712 34.01035 21.00151
v 5.925421 35.41267 21.39204
v 5.383695 36.8752 21.85552
v 6.993164 35.98686 21.48419
v 6.281836 36.49131 21.68627
v 7.66327 36.09773 21.4449
v 1.383576 35.08046 21.68888
v 7.520298 30.98348 19.25125
v 6.88732 30.26698 19.01563
v 6.567035 30.82556 19.41272
v 7.984566 30.27584 18.69468
v 8.763048 30.65788 18.66511
v -5.05123 34.9874 21.63122
v -32.87642 -34.18319 6.02879
v 38.22904 -69.38046 -28.42196
v 39.54815 -67.7595 -28.01258
v 67.00275 10.43081 -37.62052
v 67.34368 12.28368 -39.8117
v 67.34985 10.78527 -39.99398
v 67.61866 12.72929 -41.58083
v 67.34935 9.623259 -40.30592
v 67.75932 12.48878 -42.55159
v 67.29332 13.72217 -39.41898
v 67.4927 13.29772 -40.7121
v 29.14248 -1.75167 5.81012
v 65.37299 -6.190004 -46.20486
v 65.00834 -7.817295 -46.22654
v 11.00558 -43.99915 12.07998
v 11.81308 -44.33868 11.17292
v 9.930393 -45.09285 11.18807
v -26.00145 -46.44401 1.940187
v -36.07717 -2.927335 5.866136
v -36.62303 -4.692097 6.120929
v 64.01909 -11.65549 -41.71606
v 63.72374 -12.86731 -40.80753
v 63.44549 -13.75942 -39.2571
v 63.14183 -15.53843 -39.34197
v 63.20306 -14.43577 -37.9404
v 63.49268 -14.43764 -41.52358
v 63.77206 -13.41234 -42.91808
v 63.40089 -15.68238 -43.20086
v 64.28938 -10.49887 -42.32892
v 63.08454 -16.8288 -41.33538
v 62.72682 -17.66057 -39.1743
v 62.81799 -16.49748 -37.71169
v 62.64484 -18.68464 -40.18155
v 62.80046 -15.45681 -35.62046
v 62.50599 -17.41739 -36.11859
v 63.52905 -15.13823 -43.92667
v 63.51646 -15.64921 -45.43422
v 63.30502 -16.9056 -45.38671
v 63.15796 -17.2624 -43.52444
v 63.7466 -14.23774 -45.3916
v 62.81407 -19.40069 -43.31165
v 62.82323 -18.79587 -42.17308
v -42.441 41.47897 13.28212
v -41.93657 41.01118 13.66406
v -42.72221 40.11634 13.3758
v -44.00197 40.35745 12.5581
v 64.03049 -12.48225 -44.25318
v 64.10014 -11.69861 -43.07913
v 64.31664 -10.94546 -44.39993
v 64.24059 -11.72437 -45.51621
v 63.9276 -13.3273 -45.63345
v 64.13066 -12.56017 -47.02379
v 67.10165 9.121634 -38.52448
v 67.59415 10.48311 -42.00901
v 67.4837 9.256282 -41.41008
v 67.43281 8.084953 -41.62901
v 61.79305 -19.19454 -33.02878
v 62.03191 -19.54197 -35.65306
v 61.56834 -21.03011 -34.19635
v 62.27136 -17.43656 -34.11722
v 61.55068 -21.78955 -35.06317
v 62.34381 -18.99047 -37.67408
v 62.12921 -20.46664 -38.03503
v 61.82351 -21.78592 -37.18242
v -40.16511 35.85226 13.66687
v 3.747435 -33.39093 17.96792
v 2.248862 -34.96782 18.24024
v -0.3027375 -34.51182 18.12255
v 1.009355 -36.0783 18.33046
v 2.253933 -38.81294 18.39334
v 8.045699 53.92277 22.10237
v 8.598807 52.77 22.19053
v 7.417562 54.39606 22.10739
v 13.45893 -10.82923 14.2008
v 12.96373 -11.72013 15.80999
v 12.54318 -10.07732 15.73387
v 12.46301 -11.507 17.24038
v 13.24197 -13.01779 16.65943
v 67.82207 11.62485 -43.21054
v -12.45119 -88.12837 -13.64714
v -11.64121 -88.21503 -11.33746
v -53.23421 36.72809 4.701331
v -53.63097 36.50113 4.270541
v 36.10747 72.53052 8.478662
v 34.73501 70.90723 9.987999
v 34.54969 73.85085 9.245194
v 35.92412 73.86588 8.148929
v -20.97824 8.049395 6.644529
v 24.48347 42.17137 19.22584
v -25.9223 -45.84825 2.44669
v -26.62486 -46.12181 2.224562
v 16.55785 -47.75264 5.154199
v 17.53046 -46.34517 3.293545
v 17.96429 -47.71196 3.035404
v -69.1228 38.01313 -33.70057
v -68.87541 40.02036 -32.88403
v -68.52758 40.54076 -31.8512
v 25.01955 67.95664 16.13889
v 67.77509 10.5566 -43.39595
v 67.98754 10.25943 -44.69177
v 67.80173 8.639233 -44.54675
v 67.70357 9.058559 -43.38786
v 67.95338 8.0907 -46.18106
v 68.07023 9.843737 -45.76355
v 68.17746 11.68375 -46.247
v 68.13007 9.496244 -47.48314
v 68.24972 10.84654 -47.88599
v 30.88775 -3.506696 5.827983
v 19.62223 -43.71688 6.655715
v 20.50087 -43.55539 6.222367
v 19.94729 -44.48253 5.414279
v -55.19174 38.04103 1.848024
v 20.04 -82.76614 -22.95504
v 20.6941 -82.34936 -21.22921
v 19.7158 -82.85113 -19.38643
v -64.78375 -29.49307 -37.32193
v -18.40818 30.0584 15.55888
v -19.28177 29.27449 14.30872
v 24.02702 3.252218 6.017174
v 24.17672 5.329207 5.977732
v 25.01998 7.461472 5.994163
v 25.64135 8.411236 6.095999
v 27.28623 8.35427 6.071226
v 25.84288 9.999637 6.400989
v 18.89152 12.55606 5.834329
v 19.33278 11.63441 5.944677
v 19.44438 9.409633 5.945453
v 18.24633 8.926757 5.942788
v -63.44273 -38.27523 -56.14192
v -63.59948 -37.11681 -57.90852
v -40.5337 81.42308 4.77186
v -37.30056 82.44801 6.737792
v -38.59512 82.22432 5.926734
v -42.04908 81.31021 3.525292
v -67.18833 -16.44234 -38.23533
v -67.49477 -14.69587 -37.9784
v 19.9847 30.90822 14.75197
v 19.64137 29.82771 13.77231
v 20.45545 29.72115 13.48923
v 21.8421 30.41269 13.86439
v 21.11972 31.34728 14.90749
v 22.79972 28.93068 12.57676
v 23.76083 30.03122 13.21875
v 23.41182 30.75274 13.8802
v 25.41606 31.34569 13.97605
v 25.74286 30.44619 13.25648
v 24.52644 28.82027 12.32876
v 25.44264 29.20268 12.42802
v 26.63095 29.42105 12.37483
v 26.5803 28.66106 12.00799
v 26.96011 28.26208 11.74272
v 25.91489 28.11781 11.79848
v 24.72159 27.98954 11.78383
v 24.91562 27.59334 11.52766
v 24.0251 27.57306 11.6306
v 21.73535 31.97838 15.38748
v 20.12203 32.52303 16.40342
v -10.89717 -47.73318 12.68999
v 31.08253 67.56553 13.04188
v 42.99213 -65.14733 -45.55791
v -65.07288 -32.88554 -52.99401
v -65.31821 -32.07206 -51.10584
v -64.73408 -33.96027 -54.27294
v -65.13258 -31.74603 -55.44031
v -65.63316 -29.90982 -53.82603
v -65.36072 -30.25544 -57.08438
v -64.42942 -35.32402 -54.15872
v -64.61924 -34.01787 -55.80569
v -5.470056 -5.889213 32.65311
v 55.91744 -46.70144 -39.31225
v 55.29573 -48.00655 -38.95884
v -63.18971 -40.47342 -49.10422
v -63.85833 -38.17241 -49.11045
v -62.60659 -42.16312 -51.41915
v 9.735682 67.94899 20.04368
v 9.173499 69.3229 19.83724
v 10.68527 67.77629 19.93277
v 10.40499 69.24963 19.69078
v -71.44849 3.468754 -43.08195
v -71.30393 3.971039 -40.96272
v 1.531696 14.07741 20.87463
v -67.77105 -14.25754 -40.19685
v -65.89861 -27.81281 -56.85032
v 21.55149 -4.684346 8.891761
v 22.38196 -6.743489 9.124458
v 22.03788 -2.231089 7.959234
v 14.6502 61.35977 20.14124
v 15.27082 62.0843 19.90933
v 16.29859 62.16772 19.64866
v 15.56578 62.6285 19.77466
v 16.66216 61.44128 19.64263
v 25.00441 67.15671 16.25613
v -52.63051 37.38681 5.349674
v -51.99729 36.94267 6.102028
v -51.73272 36.48096 6.342427
v 3.473533 -20.60909 18.70259
v 3.536488 -20.28658 18.142
v 56.31824 65.41626 -13.96065
v -56.32241 35.52405 0.3427332
v -55.78461 35.57695 1.193452
v -55.57518 35.29467 1.521718
v 18.44646 -83.45731 -23.25401
v 17.86025 -83.92165 -20.68271
v 59.31637 56.78883 -17.31822
v 59.73405 55.33833 -18.07268
v 60.0931 54.89303 -18.78346
v 60.29031 54.19728 -19.03129
v 66.55473 28.99245 -39.77755
v 66.43978 29.78623 -39.38115
v 66.16486 30.52614 -38.44866
v 66.71466 27.24693 -40.04392
v -67.81986 -13.19567 -38.43007
v -63.99803 -36.76301 -54.86122
v -67.52735 45.98179 -28.07277
v -22.5575 77.04285 16.32376
v -67.84087 46.08576 -28.83924
v 67.48995 3.592078 -48.31772
v 67.16248 1.773336 -48.61322
v 1.805974 6.394024 25.11186
v -71.95526 10.49772 -41.271
v -71.82968 9.718811 -40.72578
v -71.54428 7.622071 -39.21365
v -71.78268 8.501994 -40.56199
v -71.86203 8.744105 -41.48659
v -71.72849 7.021221 -41.38717
v -71.60065 5.836108 -41.26647
v -71.75592 5.764433 -42.6422
v -71.72903 4.862296 -43.69359
v -71.43478 4.287691 -41.81812
v -71.93571 6.675823 -43.26275
v -71.86667 6.715126 -42.63411
v -71.96912 7.435332 -42.80045
v -71.16693 1.997202 -42.84808
v -71.50009 3.29498 -44.23349
v -71.37448 2.377718 -44.68085
v -71.65079 3.896876 -44.88055
v -71.93972 6.105166 -44.21588
v -71.84536 5.038988 -45.09372
v -71.75677 3.882771 -46.01673
v -70.9035 0.4434019 -43.04177
v -71.064 0.441022 -44.97765
v -71.10181 0.07556074 -47.23565
v -70.82848 -0.7481381 -45.50406
v -71.60551 2.875823 -46.65224
v -71.47393 1.961369 -47.52067
v -71.62595 2.749271 -47.52515
v -71.84387 3.739988 -49.05336
v -71.59146 2.163287 -48.64571
v -71.8885 4.061537 -48.21821
v -72.11002 5.305167 -48.41729
v -71.917 4.70332 -46.57388
v -71.55933 1.674859 -50.43853
v -71.50461 1.321551 -51.61817
v -71.14559 -0.2145708 -50.11211
v -71.75863 2.566039 -51.65973
v -71.92773 3.785443 -50.97419
v -71.02681 -0.5328618 -48.78031
v -72.01846 4.426147 -50.63284
v -71.19521 -0.1209513 -51.81675
v -70.75847 -2.282167 -50.75642
v -70.7532 -2.041813 -49.32692
v -70.92104 -1.639955 -52.04129
v -70.57188 -3.407336 -52.88129
v -71.16107 -0.6868851 -53.18704
v -67.68045 -17.71439 -48.40675
v -67.45734 -19.30979 -49.77576
v -66.9531 -22.69643 -49.61118
v -67.16531 -21.32788 -51.62401
v 20.45131 -2.398494 8.625864
v 21.04799 62.78583 18.2771
v 21.39805 62.02204 18.22711
v -27.22195 7.141472 6.197435
v -25.66022 5.405522 6.411585
v -25.01623 7.300447 6.243876
v -26.76533 4.626999 6.3715
v -69.67513 28.57878 -34.03415
v -69.29763 29.96175 -32.98178
v 17.25132 13.79724 5.513942
v 64.6901 39.73647 -33.07325
v 64.90663 40.36464 -33.56976
v 64.61237 40.38173 -32.64231
v 3.788321 62.26834 21.40313
v 4.3857 64.19278 21.08242
v 22.91211 -81.0249 -25.09064
v 23.76307 -80.51595 -26.44156
v 21.42945 -81.80357 -25.50233
v 19.77087 -82.69463 -24.99872
v 22.05532 -81.34653 -27.22565
v 20.63297 -82.1556 -26.0482
v 18.26946 -83.36511 -24.54103
v 19.93723 -82.49756 -25.85485
v -67.55375 -15.24286 -39.77557
v 39.16877 -69.52187 -36.35413
v 1.398312 -49.09943 14.02059
v -6.860852 -21.12501 24.31492
v 14.34028 -19.34654 12.94708
v 15.97676 -18.39485 10.46112
v 15.35795 -18.34121 11.05352
v -34.26943 80.09694 10.15861
v -32.21819 81.49729 10.51716
v -31.96425 79.9375 11.48777
v -33.04092 78.71717 11.56819
v -7.795566 46.77489 22.8834
v 26.17481 -78.94554 -25.42299
v -3.790389 12.09221 23.04832
v -2.84758 10.8671 23.95083
v -7.337251 -2.151938 28.72646
v -29.03248 -40.67515 6.337765
v 23.75297 -1.838498 7.233763
v 25.72616 -0.7929297 6.365762
v 53.89357 -50.59766 -37.87051
v 53.24102 -52.52717 -40.39519
v 24.71315 -22.35072 8.544015
v -27.78926 82.17802 12.11711
v -26.56179 81.54267 12.90554
v 23.41466 40.16543 19.56157
v 22.52641 40.46992 19.81116
v 23.16138 39.33747 19.66169
v 22.02544 39.83356 19.95474
v 22.52176 38.76154 19.825
v -53.23133 75.81348 -6.216363
v -54.06158 74.06725 -6.493714
v -54.25982 72.77012 -6.184581
v 64.5351 -9.687684 -43.89782
v 33.23054 29.04425 11.19806
v 32.25959 28.04044 11.0355
v 31.74025 29.16569 11.71793
v -29.39434 -42.10395 5.408578
v -29.73688 -43.27462 4.397894
v -31.21258 -42.32538 4.45139
v 3.76019 -86.54022 -3.864377
v 46.02955 13.46491 -3.238806
v -36.57147 79.75753 8.862476
v -35.44438 80.99055 8.959028
v -36.97613 80.6051 8.082534
v 15.46863 -84.725 -12.22095
v 44.3882 -63.58234 -47.24057
v -66.26858 -26.639 -53.80705
v -66.46545 -25.45661 -54.07085
v -66.53757 -25.12163 -53.29603
v -66.59734 -24.96758 -51.67001
v -66.65761 -24.4299 -54.72945
v -66.76665 -23.98965 -53.31014
v -66.90871 -23.12374 -51.57727
v -66.96669 -22.78282 -53.79323
v -66.4044 -25.66978 -55.3749
v -66.54378 -24.7636 -56.33191
v -66.87228 -23.03135 -56.34811
v -66.94025 -22.37433 -58.30803
v -67.13818 -21.70813 -55.28001
v -66.76702 -23.15448 -58.19182
v -67.15633 -21.53882 -57.22025
v -32.34534 -40.95581 4.538304
v 60.03844 53.09441 -18.43124
v 60.88163 51.64275 -20.39965
v 61.03001 52.50419 -20.81164
v -61.94521 60.85791 -14.23762
v -61.71004 64.90864 -15.22968
v -62.49488 62.83182 -16.18793
v -62.28845 63.72208 -15.98799
v -63.05053 62.33235 -17.27993
v -63.31253 61.13913 -17.25089
v -63.65513 60.12262 -17.72184
v 24.89191 54.16639 17.86495
v 24.40575 53.65153 18.14295
v 9.541478 70.5609 19.53111
v 10.98108 69.67039 19.52774
v 12.27557 68.84979 19.50986
v 11.85399 69.55952 19.44007
v 40.85368 -2.17624 3.032733
v 37.99405 77.42287 4.775905
v 39.54995 76.12865 3.922166
v 39.02644 77.19868 3.897483
v 38.17374 78.47047 4.039649
v 39.17451 78.65107 2.978049
v -29.0077 74.46426 15.21982
v -1.380472 9.831916 24.53432
v 25.7886 68.57657 15.72548
v 26.51921 70.23351 15.01616
v 67.66724 14.17642 -41.53883
v 67.92001 14.12704 -43.35218
v -47.63813 18.56659 -0.6409995
v -66.45982 -24.70119 -57.95649
v -66.21069 -26.18 -57.37969
v -66.53271 -24.061 -59.06401
v -66.12705 -25.78229 -59.6056
v -65.80845 -27.55322 -59.04368
v -65.64875 -27.95831 -59.83144
v -65.3011 -29.77865 -59.05409
v -66.0201 -27.66259 -55.05231
v 19.20017 71.94049 17.37762
v 20.56866 74.75182 16.17851
v 21.3434 73.83435 16.22349
v 0.4834603 8.716388 24.63088
v 29.30283 -76.88384 -31.9453
v -2.281394 -45.78443 14.07547
v 23.71406 -23.80497 8.33809
v 19.72129 67.84348 18.07161
v 19.88966 69.29738 17.78336
v 18.83013 69.96475 17.92065
v 19.11791 69.5741 17.92994
v 17.64798 66.96387 18.7456
v 18.43493 68.44583 18.32655
v 17.03152 69.22059 18.5296
v 16.52637 64.89043 19.29842
v 15.85686 66.58677 19.21036
v 16.2327 68.16915 18.89251
v 17.44132 63.59882 19.23393
v 16.58159 63.58973 19.43822
v 15.7778 70.66963 18.50965
v 17.72561 69.75903 18.2474
v 18.00632 69.29992 18.27789
v 18.48556 69.58173 18.09197
v 17.07322 70.06207 18.3413
v 17.86884 71.08936 17.91642
v 16.86659 71.00893 18.18596
v 58.9289 -36.69475 -37.41664
v 59.09739 -35.24298 -36.37748
v 58.62695 -36.58567 -35.7785
v 59.2901 -35.82815 -38.28624
v 59.55826 -34.41719 -37.87795
v 58.82295 -34.96336 -34.71527
v 59.44283 -33.82063 -36.44485
v 59.15828 -33.80002 -34.96927
v 59.7768 -34.91185 -40.17591
v 59.69251 -35.75326 -41.01114
v 59.32813 -37.43464 -41.53532
v 60.01822 -33.50834 -39.70364
v 60.35929 -33.47503 -42.17255
v 59.53123 -37.1651 -42.95773
v 59.2045 -38.40747 -42.90228
v 58.88893 -39.32463 -42.2514
v 59.00312 -39.58308 -44.2615
v 58.60052 -40.80785 -43.9222
v 58.47918 -40.7485 -42.38335
v 7.949236 -2.570748 21.73266
v 7.9551 -4.442097 23.11551
v 9.209964 -5.061195 20.643
v 9.11446 -3.287111 19.8598
v 9.206857 -6.621807 21.64906
v 8.723205 -6.254635 22.66724
v 8.308222 -5.887839 23.48893
v 9.992457 -5.007937 19.01464
v 9.754593 -6.751803 20.33988
v 10.04626 -7.609966 20.16713
v 10.17201 -6.427857 19.22676
v 9.320001 -7.382576 21.94461
v 8.525658 -6.467505 23.39211
v 8.613677 -7.061866 23.66907
v 66.66333 21.14609 -37.79087
v 14.93277 -18.86444 11.52982
v 14.84738 -17.71919 12.09624
v 29.71366 39.87644 17.47279
v 30.06626 39.28099 17.25081
v 27.24503 40.97515 18.23959
v 27.89441 39.93298 18.04767
v 26.91041 40.39053 18.33001
v -25.52618 -82.73941 -22.95259
v -23.78529 -83.72655 -21.94713
v -23.29233 -84.03578 -21.2601
v -22.64368 -84.36102 -21.18596
v 18.78069 70.36414 17.84772
v 16.99098 72.37099 17.81306
v 18.25261 73.30482 17.27201
v 14.01108 -15.40848 16.69012
v 13.53368 -14.57509 17.95755
v -72.06078 11.85058 -41.76831
v -71.86527 13.2109 -40.29156
v 40.97174 -67.41965 -42.84061
v 39.91262 -68.20509 -43.08566
v 38.2751 -69.7021 -41.74605
v 39.05584 -69.32736 -40.54843
v 38.50074 -69.23586 -43.3102
v 37.86905 -69.81989 -42.65156
v 0.8376536 13.66194 21.59193
v 18.32723 -83.62424 -18.77333
v 17.02035 -84.35291 -19.79355
v 60.00732 -29.75873 -34.75323
v -21.69213 -45.721 4.267731
v -22.13832 -45.81712 3.8329
v -21.26375 -45.89361 4.752055
v -20.82673 -45.72462 5.272105
v -20.07472 -46.17844 6.097994
v -19.94841 -45.78133 6.211856
v -6.774353 35.63141 21.64786
v -8.029872 34.7011 21.2439
v -6.436823 32.82771 20.87876
v 65.6118 36.9812 -36.46494
v 65.74548 37.01505 -36.79904
v -40.07425 14.09912 4.74884
v -39.07343 15.18461 4.874732
v -39.49186 13.58707 5.089573
v -39.20467 13.15273 5.246709
v -38.89334 12.51109 5.316888
v 22.76715 32.57739 15.71316
v 23.76827 32.20573 15.08282
v 24.2926 32.84673 15.53861
v 23.03438 33.22857 16.3303
v 35.62992 25.20354 8.595215
v 36.30607 24.64416 7.677115
v 49.30231 7.649611 -4.466308
v -71.99542 14.45739 -41.05443
v -72.22883 12.84945 -42.60229
v -72.07945 9.732103 -42.40901
v -72.28348 11.15824 -43.38052
v -72.34473 13.97954 -43.05523
v -72.54668 12.55319 -45.08323
v 52.68037 -51.68085 -34.66423
v -38.14016 27.61622 10.18965
v -39.34258 27.03713 9.305101
v -38.59552 26.77775 9.440622
v -36.584 26.84829 9.810748
v -37.84527 26.1071 9.209233
v -37.34644 26.58026 9.487263
v -38.84045 26.51138 9.162424
v -5.352045 51.73726 22.73294
v 67.24042 5.946923 -41.65496
v 67.0821 5.503116 -40.5829
v -68.50714 29.62314 -30.12971
v -68.53645 28.03167 -29.84962
v -23.64265 8.899333 6.15419
v -63.41006 61.67303 -17.73378
v 8.642543 -23.19529 17.13829
v 9.620491 -23.06364 17.27239
v 8.424633 -22.68687 17.55955
v 6.914336 -22.06219 17.81209
v 6.303188 -21.68632 17.95791
v 7.061816 -21.62316 18.11878
v 8.048996 -22.0502 18.0227
v 9.729254 -22.685 17.86267
v 10.68016 -22.69027 17.78376
v 11.01243 -21.87592 19.21538
v 10.02504 -22.15413 18.77609
v 11.47972 -22.38127 17.95772
v 11.29214 -22.9799 16.73749
v 15.8953 72.49949 18.0211
v 16.22389 73.2005 17.76035
v 17.01935 73.59539 17.45719
v 54.79425 -49.35332 -39.594
v -2.093222 19.65099 19.71841
v -21.25159 76.37865 16.86649
v -21.24416 78.22021 16.176
v -19.21825 78.07967 16.47841
v -19.18476 79.66718 15.79864
v -17.40482 77.44825 17.06866
v -18.31189 79.06297 16.25013
v -19.71402 76.13216 17.252
v -20.89161 79.81386 15.42092
v -18.82463 80.98272 15.3108
v -16.91664 80.6315 15.74995
v -20.6652 81.82366 14.43313
v -18.58792 82.81596 14.32849
v -20.03384 83.18795 13.8237
v -17.19081 82.63815 14.72898
v -59.62002 65.55387 -11.44791
v 19.0247 74.70498 16.62476
v -72.05423 8.425726 -42.85295
v 40.9609 10.12623 1.611526
v 41.41341 9.881709 1.301837
v 22.28304 -81.25423 -26.62284
v 23.32903 -80.65233 -27.60773
v 43.51064 -1.163751 1.72562
v -41.31773 41.02922 14.06283
v -40.85097 41.2259 14.2769
v -20.68377 -45.28294 7.281703
v -21.83372 -45.29229 6.460199
v -23.33782 -45.24722 4.580112
v -1.890125 -47.09286 13.97051
v -3.820104 -46.43556 13.56692
v -2.382022 -48.45301 14.11997
v -72.19173 5.400897 -49.82334
v -72.22993 6.004265 -48.57219
v -72.12925 5.852694 -47.34979
v -72.38097 6.195235 -49.9146
v -72.45753 6.883187 -49.83274
v -72.49102 7.365862 -48.69315
v -72.41434 7.270635 -47.82593
v -72.19892 5.232721 -50.59856
v -72.40417 6.229428 -50.31557
v -72.59763 8.043614 -49.76236
v 50.88385 -56.54192 -45.24392
v 51.02579 -56.44566 -42.46882
v 49.9149 -57.87065 -44.24846
v 52.08941 -54.91645 -44.71758
v 51.10764 -55.8554 -48.51504
v 52.80894 -53.74533 -46.99379
v 52.38607 -54.02164 -48.67785
v 51.74747 -54.71851 -50.19397
v 52.54754 -53.85149 -40.95684
v 53.18054 -53.10184 -43.7388
v 53.50616 -52.61761 -46.73083
v 54.04767 -51.67859 -44.45312
v 54.04655 -51.52031 -43.05314
v 53.89108 -51.39151 -40.53733
v 54.60645 -50.23769 -41.66082
v 54.77975 -50.2419 -43.96931
v 55.51515 -48.30595 -41.56202
v 55.49674 -48.58338 -42.71781
v 54.83856 -50.25716 -45.57687
v 55.35645 -49.15 -44.68978
v 53.23307 -52.70838 -41.21797
v 53.06293 -52.7491 -50.31193
v 56.164 -47.1198 -42.59704
v 56.42561 -46.74488 -43.70655
v 55.65449 -48.60731 -46.4658
v 56.18449 -46.70847 -41.17601
v 56.75257 -45.0306 -40.40765
v -1.656002 -19.96535 33.57542
v -1.65339 -20.82356 32.69329
v 0.08678169 -19.5905 33.67965
v 1.341436 -19.78853 33.1505
v 3.708543 -20.30513 31.42036
v 3.493332 -21.05339 29.12601
v 3.485992 -19.11413 33.54424
v 5.835624 -18.92743 30.99141
v 4.828097 -18.84934 32.57842
v 5.049777 -20.39846 27.91773
v 6.784058 -18.05086 30.74498
v 7.009282 -19.30146 27.85909
v 6.337484 -19.8285 27.17336
v 8.557518 -14.51284 29.9575
v 7.486575 -15.88725 31.37118
v 8.154094 -16.97056 29.58059
v 9.403383 -17.40326 27.53731
v 8.138814 -19.01364 26.96124
v 4.842986 -16.39503 34.11871
v 6.286431 -14.16598 33.0765
v 4.429902 -13.6423 34.69921
v 5.555043 -20.32384 25.24749
v 8.511608 -19.35269 25.74657
v 6.162136 -20.05483 26.35698
v 4.424071 -20.67361 27.29194
v 4.868741 -20.5043 26.33677
v 2.790237 -21.36191 27.2763
v 10.16847 -17.99044 26.12119
v 9.177128 -19.3769 24.82275
v 10.61026 -17.31809 25.93901
v 10.79425 -18.01585 25.22879
v 10.37141 -19.20533 24.23155
v 6.666452 -20.33396 23.53801
v 8.212298 -20.33612 22.83771
v 8.274425 -19.82239 24.27528
v 6.223205 -20.31984 23.99284
v 3.448722 -16.98847 34.99891
v 5.021067 -11.89767 33.84196
v 5.831928 -12.55609 33.3181
v 6.299459 -11.32022 32.25723
v 4.765843 -9.882648 33.02684
v 6.803085 -13.47112 32.40163
v 5.608292 -8.970097 31.52006
v 6.976142 -9.526146 30.03396
v 7.139926 -10.75373 30.77506
v 7.599073 -9.242328 28.62876
v 7.848536 -11.01556 29.76125
v 2.861973 -11.35067 35.1275
v 1.602589 -10.56926 35.44558
v 3.154981 -8.499739 33.46221
v 7.231841 -12.83374 31.6995
v 7.97697 -11.94954 30.20478
v 0.670364 -7.010122 33.75374
v 1.152037 -9.502526 35.12002
v 4.495536 -7.209199 31.35144
v 5.910868 -7.268035 29.67149
v 7.24244 -7.470266 27.59002
v -1.470675 -7.397686 34.44181
v 8.55693 -12.81486 29.62894
v 8.59391 -11.82376 28.89102
v 9.35242 -13.0416 28.02334
v 9.123614 -14.40691 28.95029
v 9.700982 -13.75521 27.59821
v 9.231095 -15.65227 28.74832
v 9.959525 -12.9903 26.43091
v 10.25675 -14.46897 26.64763
v 10.90494 -14.31729 25.11196
v 11.33284 -14.79641 24.46819
v 11.13575 -15.85712 25.33786
v 9.944417 -16.02358 27.40667
v 11.32568 -17.31865 24.70778
v 11.61621 -16.68142 24.51273
v 11.62409 -16.03038 24.39945
v 9.505092 -11.21226 25.88344
v 8.458786 -9.335661 26.6445
v 10.17921 -12.20456 25.00702
v 12.49502 -17.58924 22.87972
v 12.37205 -16.15129 22.95824
v 12.20368 -18.57849 22.88209
v 11.64844 -18.70436 23.68858
v 13.10416 -17.07332 21.55958
v 13.60523 -17.59453 20.36801
v 13.07553 -18.11024 21.63992
v 12.81876 -15.44324 21.48298
v 12.16742 -14.4232 22.22209
v 12.25052 -13.89041 21.3714
v 13.20953 -15.0383 19.92916
v 13.48778 -16.43647 20.32377
v 13.50705 -18.20585 20.61584
v 14.19191 -18.34188 18.30809
v 13.66837 -19.48351 19.51281
v 12.83421 -19.38729 21.22277
v 13.25041 -20.05773 19.90001
v 14.09677 -16.86677 18.24494
v 13.91731 -20.47453 17.22845
v 14.34375 -17.32281 17.03763
v 14.45316 -18.45269 15.01651
v 14.19967 -20.07593 16.14224
v 13.4888 -20.52379 18.76153
v 12.87781 -20.72153 19.75575
v 12.41805 -20.51306 20.65205
v 12.19585 -19.56657 22.13441
v 10.9689 -19.5533 23.40994
v 11.24541 -20.62313 22.26932
v 10.56966 -20.80507 21.34978
v 11.52014 -20.18892 22.05253
v 10.26586 -20.60237 21.8156
v 9.798191 -20.49633 22.12322
v 12.01902 -20.45138 21.25817
v 13.76442 -16.09449 19.07717
v 12.06821 -12.70835 20.21651
v 12.88802 -13.31559 18.55583
v 11.90836 -15.43607 23.57536
v 11.3112 -13.73907 23.67619
v 0.7977628 -4.827529 32.23174
v 2.547694 -5.999432 32.06621
v 2.468473 -4.196374 30.81572
v -1.150314 -19.23894 34.11994
v 13.55792 -21.21486 16.90995
v 12.4296 -21.76181 18.35272
v 12.01625 -21.2828 19.78465
v 10.03767 -11.43142 24.46544
v 11.12807 -12.26654 22.3543
v 10.29307 -10.45937 22.26472
v 11.32848 -11.65623 20.84913
v 9.094372 -9.747084 25.29252
v 8.273812 -8.213213 25.91545
v 55.41374 -49.10416 -47.44444
v 54.58573 -50.70907 -47.2649
v 54.04107 -51.56828 -47.7348
v -66.5875 -24.77692 -48.74898
v -66.57634 -24.92677 -49.22954
v -67.03515 -22.2271 -52.86709
v -18.64588 -44.29703 10.1974
v -17.31365 -44.99055 9.920572
v -19.12907 -44.67537 9.340209
v -20.52258 -44.32919 9.004025
v 65.41186 -6.286093 -48.31437
v 65.12715 -7.569721 -47.59062
v 65.80933 -4.65853 -49.00568
v 65.09509 -7.912684 -49.04455
v 65.54688 -6.037441 -49.86735
v 65.95861 -4.451821 -51.42552
v 65.23541 -7.634853 -50.712
v 65.83501 -4.332991 -47.82179
v 66.01825 -3.679565 -48.64732
v 66.17664 -3.425199 -51.67782
v -68.09211 -16.0307 -51.87016
v -67.73692 -18.02489 -51.73921
v -68.26666 -15.19198 -52.50115
v -68.32938 -14.7225 -51.32228
v -67.22298 -21.26899 -53.15266
v -13.94886 -45.30912 11.33444
v -12.97631 -45.3616 11.74775
v -13.15367 -45.55645 11.54966
v -64.16821 -30.20416 -34.48146
v 9.86859 -9.466246 22.38049
v 9.485839 -9.429042 23.61055
v 13.9023 -85.37482 -11.23066
v 23.16146 4.878262 6.026638
v 67.72443 19.04476 -42.58556
v -11.20019 -19.93132 23.9232
v -11.6872 -19.80563 23.41921
v -36.21036 -35.54831 4.201581
v 22.03243 -23.594 8.457012
v -69.87595 -6.794549 -52.55437
v -70.01362 -6.092326 -52.10543
v -70.3687 -4.542243 -53.15339
v -70.16691 -5.329554 -51.83446
v -70.4043 -4.069155 -51.24272
v -70.23456 -4.713833 -49.90268
v -18.17388 -86.46899 -16.97412
v -17.91896 -86.57906 -15.99525
v -19.41042 -85.94044 -17.92581
v 33.25122 74.4467 9.976287
v 32.70427 74.51535 10.34453
v 32.22599 75.07118 10.45255
v 32.59148 76.11587 9.768797
v 33.4328 75.66943 9.362684
v -70.54289 23.71582 -35.89325
v -70.39174 25.35462 -35.73624
v -68.46983 -14.51433 -55.11317
v -68.4373 -14.74434 -56.87719
v -68.42058 -14.80168 -55.86828
v -68.22457 -15.77895 -56.46722
v -68.24088 -15.66889 -54.87457
v -68.12309 -16.33669 -54.93929
v -68.10056 -16.50369 -56.77219
v -67.78591 -18.21854 -54.86219
v -67.86847 -17.7879 -56.77098
v -67.45059 -20.00859 -56.03796
v -67.48841 -19.81742 -54.03239
v -67.53278 -19.30287 -52.79894
v -67.64095 -18.93018 -57.79781
v -68.34251 -14.94039 -53.56743
v -67.97347 -16.86319 -52.87338
v 12.85093 64.24218 20.11689
v 14.25842 64.85883 19.78029
v 14.23688 62.63189 20.063
v 14.77726 64.26363 19.75587
v 15.77142 63.75066 19.61068
v 15.27783 62.89709 19.80844
v 14.42854 66.4726 19.53451
v 14.89332 67.36366 19.29939
v 46.66832 36.12457 6.97816
v 45.95092 37.17025 7.704811
v 19.60619 34.70724 18.66968
v 19.78674 35.30372 19.02349
v 18.89107 35.65409 19.42723
v -15.18514 -46.08994 10.53263
v -16.16129 -45.54085 9.704057
v -14.85995 -45.59234 10.66945
v -16.00712 -45.17685 10.09774
v -70.6653 -2.059002 -47.19002
v -70.74384 -1.847896 -48.1685
v 38.29774 34.27971 12.18141
v -6.078196 38.71437 22.34824
v -7.351176 39.85014 22.44862
v 13.16755 -22.82426 12.13566
v -66.46926 52.28638 -23.93927
v -66.31498 52.9514 -23.50637
v -66.12875 53.32649 -23.02429
v -66.24566 53.85313 -23.32001
v -27.6671 41.02389 19.63857
v -27.26267 41.96898 19.72113
v -28.09115 40.78044 19.53632
v -28.63848 40.52399 19.3746
v -44.82551 40.73689 11.8949
v -70.38205 27.43113 -36.32062
v -70.69469 27.08037 -37.42378
v -70.65758 28.022 -37.52746
v -70.80448 28.64708 -38.2911
v -71.07043 28.10611 -39.2854
v -70.99364 26.92564 -38.60424
v -70.5957 29.48235 -37.71452
v 19.07423 -46.6426 2.362467
v 19.80531 -46.61498 2.189672
v 61.3577 50.51628 -21.74796
v 38.23825 -69.99441 -40.1962
v 36.45827 -71.35592 -39.47796
v 37.08717 -70.57997 -41.49588
v 37.04506 -70.67762 -41.08376
v 6.86634 36.74484 21.71148
v 7.423668 36.60584 21.62373
v 53.35194 -50.97738 -36.01896
v 66.67868 25.10198 -39.19772
v 66.45612 27.45614 -38.90051
v 66.8933 23.48586 -39.69162
v 66.6716 22.46169 -38.35034
v 67.16676 24.31827 -41.42159
v 67.20132 22.6538 -40.86752
v 67.00806 25.95455 -41.14103
v 67.01006 27.23726 -41.39024
v 67.20917 25.9952 -42.05173
v 30.82557 69.47247 12.89907
v 11.42593 -7.257852 16.97112
v 10.98956 -6.886583 17.69798
v 11.54697 -9.44441 17.66382
v 10.72561 -8.243587 18.85773
v 14.54193 -16.86063 12.90844
v 14.33068 -16.55341 16.10882
v 14.43527 -17.32303 15.15877
v 20.983 0.1015356 7.489614
v 20.9386 -1.230565 8.006907
v -14.35216 -87.67702 -14.24143
v -20.76044 -45.46934 5.807827
v -22.03328 -45.53021 4.387906
v -20.20347 -45.38271 6.40169
v -20.27814 -45.57312 6.010393
v -21.54519 -45.61261 4.574749
v 22.28413 -0.7640088 7.344379
v 22.25852 0.749309 6.866155
v 23.87213 0.4004335 6.511016
v 3.797538 -20.63446 18.18004
v 16.17642 71.58927 18.20769
v 27.84827 9.339129 6.30338
v 29.70583 10.03806 6.225995
v 49.36393 34.72698 4.080343
v 4.154273 -21.39407 18.43592
v 8.691413 36.40166 21.41291
v 8.220721 37.24764 21.68844
v 65.06195 39.77392 -34.18293
v 65.3957 39.07929 -35.29757
v 65.51845 38.29915 -35.96158
v 34.88528 75.33781 8.380095
v 35.68265 75.57282 7.637543
v -8.362591 -87.17534 -4.885135
v -9.05524 -87.76077 -6.763111
v -6.337036 -88.22852 -7.203094
v -9.663659 -87.98825 -7.927117
v -5.82134 -88.48775 -8.111215
v -3.702514 -88.61591 -8.411188
v -8.217665 -88.56702 -9.797641
v -5.758216 -88.77538 -9.823112
v -59.05255 68.32092 -11.6721
v -59.35671 69.29842 -12.5543
v -59.85798 67.69485 -12.81985
v -59.58519 66.81802 -11.96067
v -60.11105 65.56107 -12.36995
v -60.65746 66.95049 -14.08552
v -60.93323 65.69712 -13.99354
v -10.38175 -88.26553 -9.85242
v 64.9148 -7.900405 -43.99829
v 64.71935 -8.798826 -43.6219
v 64.7068 -8.50754 -42.30033
v 64.68949 -9.225874 -45.45547
v 21.3393 -44.59256 4.318801
v 37.93826 -70.55769 -36.37127
v 36.97614 -71.24238 -37.79683
v 38.77612 -69.83841 -37.50391
v 37.85677 -70.43046 -38.85826
v 39.45337 -69.16985 -38.85296
v 13.58297 68.24612 19.40719
v 13.57442 69.61177 19.1693
v 14.74304 68.75317 19.10587
v 12.96363 69.4574 19.30447
v 11.33004 70.34087 19.35989
v 11.62883 71.06273 19.15663
v 36.70441 75.25147 6.942216
v 36.71844 76.41557 6.380115
v 36.35459 78.68611 5.59303
v 35.25766 77.11426 7.30521
v 35.38047 79.04827 6.198249
v 35.78036 80.31651 5.152942
v 36.95372 79.73019 4.487303
v 62.27818 -20.87952 -39.87798
v 62.41772 -19.13967 -38.70173
v 62.02496 -21.92249 -39.0678
v 62.58675 -21.03924 -43.77908
v 62.26276 -22.29734 -41.99619
v 62.39056 -22.41659 -43.96466
v 62.80066 -20.03177 -44.8911
v 63.04858 -19.10237 -46.97709
v 63.12539 -18.13531 -45.72174
v 62.0076 -24.67709 -43.24487
v 62.05338 -23.83515 -42.09087
v 63.39484 -17.15718 -47.72332
v 63.62449 -15.3626 -46.78695
v 63.76374 -15.36515 -50.31092
v 63.46265 -17.22254 -49.26678
v 63.93286 -13.98648 -48.81061
v 63.99921 -13.88784 -50.09608
v 64.11437 -13.00383 -49.3721
v 64.30144 -12.68163 -51.85798
v 64.23272 -12.43953 -50.08999
v 64.05609 -14.01203 -51.41194
v 63.81797 -15.09516 -51.0583
v 64.52853 -11.19883 -51.0262
v 64.48382 -11.08362 -49.20123
v 64.31213 -11.84822 -48.536
v 63.26202 -18.47614 -49.625
v 63.05991 -19.54464 -48.85234
v 63.08687 -19.4751 -50.34679
v 62.86511 -20.77743 -48.64829
v 62.87979 -20.56923 -48.11087
v 62.89263 -20.29017 -47.32238
v 62.62177 -22.01373 -46.59301
v 62.74446 -20.71499 -45.56662
v 62.86477 -20.93716 -50.13621
v 62.65923 -22.07076 -47.86941
v 62.43153 -23.35693 -47.54022
v 62.36707 -23.22816 -45.48481
v 62.14425 -24.97363 -46.3466
v 61.76129 -26.9072 -44.53439
v 61.8332 -26.79885 -45.67139
v 61.60099 -26.99667 -42.46935
v 61.96565 -26.47488 -47.75131
v 62.17302 -25.39092 -49.97536
v 61.86985 -27.05386 -50.00193
v 61.52568 -28.55541 -45.6046
v 62.50038 -23.11462 -48.8031
v 62.3572 -24.24585 -50.13412
v 61.31416 -28.96774 -43.34118
v 61.24628 -29.72963 -44.55303
v 60.88552 -30.0479 -40.8651
v 60.98834 -30.60434 -42.90509
v 61.07719 -30.56882 -44.12119
v 61.00795 -28.39828 -39.55017
v 60.65491 -30.06039 -39.22933
v 61.26004 -26.55289 -39.10853
v 60.80116 -31.77375 -43.36694
v 60.51514 -31.46216 -40.13476
v 60.433 -32.62598 -41.34346
v 60.76329 -28.64416 -38.05516
v 61.47605 -25.79517 -39.88982
v 60.80899 -27.89248 -37.37512
v 60.61713 -32.90844 -43.78849
v 60.54295 -33.72003 -44.98777
v 60.18521 -34.96101 -43.83633
v 61.46294 -24.93917 -38.35241
v 61.72156 -24.40523 -39.88304
v 60.77742 -32.41581 -44.75137
v 60.00349 -32.15282 -37.66512
v 59.71158 -31.89631 -35.59417
v 60.20336 -30.34931 -36.50289
v 59.84786 -33.26631 -38.20523
v -2.687377 -18.86782 34.34462
v -3.079643 -19.22935 34.12079
v 60.54225 -28.96285 -36.91304
v 64.84327 -8.829692 -47.23598
v 64.58839 -10.00249 -46.03065
v 64.67382 -9.952941 -48.40375
v 64.44788 -11.12316 -48.14072
v 61.55754 -23.80143 -37.58922
v 61.47136 -23.00877 -36.06256
v 51.46693 34.98864 1.296517
v 34.54691 79.94608 6.408297
v 34.12248 80.16418 6.633706
v 33.92111 81.67059 5.876238
v -7.258515 -44.5733 15.05216
v 24.40251 -80.08601 -27.70013
v 23.2311 -80.55539 -28.28365
v -8.935665 -43.57517 15.67395
v -7.27838 -45.39095 13.67652
v -22.17691 -45.6835 3.89413
v -22.85488 -45.6885 3.530306
v 61.77816 -25.20614 -41.61417
v 61.89405 -24.33511 -41.26799
v 61.16217 -25.27582 -36.62538
v 60.897 -26.68127 -36.48317
v 0.3544985 46.44206 23.07133
v -3.946493 48.30235 22.97203
v -5.466206 50.14549 22.83444
v 18.40933 41.04728 20.95861
v 19.29782 41.32921 20.77186
v -67.33136 -20.45027 -52.08669
v 45.36345 12.86791 -2.365938
v 44.33271 12.85782 -1.434672
v -9.58569 -88.60218 -13.37936
v -9.557524 -88.58543 -11.77682
v -10.42738 -88.44712 -14.68676
v -7.911944 -88.77134 -13.71172
v 22.80913 -41.87308 6.177857
v 22.08201 -42.28846 6.339674
v 22.44449 -41.18234 6.762675
v -68.82616 30.7206 -31.47316
v -68.97608 28.41943 -31.42519
v -1.075515 16.72315 20.70861
v -69.23561 20.02341 -29.94328
v 14.36894 -18.23423 13.69634
v 18.3682 6.792519 6.233365
v 19.61437 5.756546 6.242093
v 20.41694 4.847414 6.282818
v -36.92676 41.73756 16.11129
v 21.7704 -43.24117 5.76672
v 16.44243 15.9678 4.728447
v 16.72678 14.63421 5.186776
v 9.088751 -7.060118 22.35044
v 8.89943 -8.191949 24.01133
v 8.960572 -7.373644 22.98782
v -64.07495 -37.38013 -47.84143
v -13.13333 -87.95557 -14.7684
v -46.1175 36.72097 11.06408
v -46.28367 36.01237 10.78107
v 13.3525 -45.48756 7.403212
v 14.67779 -45.02656 7.925609
v 12.62207 -45.42817 7.890183
v 11.82608 -45.2609 8.872942
v 11.38813 -45.44764 9.851266
v 36.64251 -70.92883 -41.33475
v 37.05177 -70.54514 -41.94115
v 37.94998 -69.71017 -43.32856
v 36.8361 -70.70393 -41.97301
v 37.22621 -70.34366 -42.73655
v 38.72378 -68.90343 -44.37026
v 37.6893 -69.92272 -43.27941
v 36.63156 -70.86931 -42.1888
v 36.03996 -71.37605 -41.27746
v 36.2241 -71.24735 -41.14159
v 39.20811 -68.48292 -44.34919
v 39.8811 -67.81657 -44.86069
v 40.10302 -67.5857 -45.52827
v 40.65206 -66.99702 -46.20367
v 43.73209 -63.79682 -48.89215
v 42.5406 -65.03091 -48.08575
v 44.77225 -62.60564 -50.21956
v 35.29883 -72.01618 -40.3457
v 41.5442 -66.15805 -46.70349
v 42.16822 -65.44134 -47.87217
v 39.95667 -67.87761 -44.27023
v 31.57534 -74.96736 -36.44147
v 34.54657 -72.64931 -39.62959
v 32.8014 -74.02486 -37.65907
v 30.36823 -75.83175 -35.04125
v 28.55944 -77.11028 -33.40128
v 30.16709 -75.94669 -35.07967
v 40.57806 -67.16692 -45.71039
v 26.74935 -78.36988 -31.64626
v 26.98291 -78.19748 -32.05244
v 24.19751 -79.96967 -29.80156
v 41.86253 -65.90604 -46.58107
v 41.14674 -66.73215 -45.51504
v 27.68177 -77.78347 -32.24107
v 30.0874 -76.1075 -34.40222
v 26.6446 -78.46019 -31.40428
v 28.70455 -77.20069 -32.32325
v 30.52639 -75.88255 -34.26941
v 31.97373 -74.71871 -36.41994
v 26.35237 -78.72639 -30.8102
v 35.40532 -71.93151 -40.71586
v 26.83302 -78.51653 -30.28334
v 25.81136 -79.23787 -28.67913
v 32.93228 -74.06814 -36.63787
v -72.02414 5.783379 -45.8546
v -72.16394 6.722569 -45.96077
v -72.54279 8.697333 -47.33486
v -72.14716 7.692405 -44.34714
v -72.23043 8.950924 -44.18411
v -72.37054 9.796194 -45.13097
v -72.5947 10.83492 -46.19307
v -16.30555 -87.11831 -15.59389
v 63.73405 42.80829 -29.78374
v 64.17964 41.45584 -31.21289
v 64.04881 41.3236 -30.83329
v 63.59491 43.42493 -29.25416
v 63.68449 43.82582 -29.46011
v 63.93626 43.22596 -30.32455
v 63.92533 43.82411 -30.19932
v 63.95691 42.71212 -30.46259
v 63.29963 44.32826 -28.28776
v 63.11575 44.47305 -27.73989
v 63.31623 44.80024 -28.32525
v 63.49502 44.98426 -28.93798
v 63.56156 45.06291 -29.09628
v 63.80916 44.23449 -29.80405
v 64.60857 41.94491 -32.33747
v 64.30801 42.43551 -31.25005
v 64.49593 41.70097 -31.98435
v 64.59447 40.95686 -32.50292
v 64.40202 40.67282 -32.0502
v 63.8194 44.88648 -29.7263
v 63.98553 44.29298 -30.31693
v 63.97535 44.86942 -30.16407
v 64.26771 44.5113 -31.08518
v 64.21406 43.90034 -31.04217
v 64.22297 43.40776 -31.05354
v 46.38288 34.23582 7.002388
v 46.56982 34.86885 6.937359
v 30.64597 30.02455 12.38293
v 31.13119 30.10999 12.32847
v 30.2968 30.94814 12.87349
v 31.98889 30.90583 12.54449
v 29.68976 31.13766 13.0792
v 30.72773 31.43026 13.05681
v 32.27805 31.74572 12.92104
v 31.82887 32.2217 13.2604
v 29.17253 31.55989 13.42342
v 30.19385 32.75695 13.98098
v 30.85815 32.67435 13.77125
v 32.57239 32.45663 13.20715
v 31.66711 33.37139 13.98468
v 27.83566 31.6419 13.73338
v 28.94108 32.58779 14.12987
v 28.40828 33.14351 14.67332
v 22.47086 27.36784 11.47123
v 21.4657 25.95002 10.38702
v 23.38929 26.44026 10.36971
v 35.0151 77.9401 7.114777
v 34.42459 78.93588 7.068328
v -36.68195 81.60648 7.713749
v -35.09959 82.76629 8.093562
v 26.82049 27.87331 11.43485
v 26.72396 26.44523 10.37513
v 26.54888 26.8702 10.79467
v 24.44953 27.05264 10.82461
v 25.11736 26.43778 10.26891
v 27.65143 26.69577 10.7352
v 28.14557 26.08554 10.19922
v 27.29095 25.71275 9.065719
v 26.65113 26.23769 9.888792
v 26.09338 25.52919 8.898602
v 25.24108 26.00929 9.879501
v -41.73272 35.7335 12.96462
v -40.50641 36.25194 13.72033
v -40.47607 35.88985 13.57171
v -16.35357 -9.786671 17.57948
v -16.83166 -12.23623 19.14537
v 57.10208 64.70418 -15.08012
v 57.47874 63.37759 -15.39942
v 57.59862 64.42938 -16.04457
v 58.1804 62.70276 -16.63236
v 57.1017 65.56466 -15.50664
v 58.3574 63.52638 -17.41677
v 58.43703 62.51286 -17.08056
v 58.58972 62.67498 -17.46142
v 58.68816 61.41944 -17.2063
v 57.36949 65.65096 -16.07291
v 57.99465 64.91237 -17.04432
v 39.6081 79.24894 2.213234
v 40.89337 77.08649 2.088388
v 40.31009 76.75065 2.865202
v 40.89835 78.4482 1.306848
v 60.55094 -28.07366 -35.92556
v -1.847095 -53.4894 14.53693
v 66.30093 33.44476 -39.38963
v -64.01791 -35.92004 -56.97813
v 67.56995 4.166503 -47.84491
v -53.3315 39.25223 4.136741
v 11.90152 -8.704738 16.50857
v -17.65188 -45.50743 8.472631
v -18.25613 -45.22053 9.05646
v -17.799 -45.23976 8.697136
v -46.77931 23.83947 2.746042
v -46.53329 23.59108 2.674184
v -45.79981 23.73738 3.474931
v -45.84894 23.00526 2.984197
v -45.3553 23.72333 3.579933
v -46.05195 23.56812 3.033461
v -44.18926 24.43972 5.072166
v -44.65957 24.97645 4.972956
v -43.76895 23.49181 4.722078
v -43.69621 25.14665 5.745519
v -43.2269 24.98805 5.892227
v -43.3496 24.66447 5.645271
v -55.68916 36.73688 1.264229
v 67.79051 15.15947 -42.40088
v 43.30865 -64.38203 -47.83889
v 44.08718 -63.50677 -48.76656
v 42.50444 -65.21101 -47.24698
v 42.7003 -65.30922 -45.99686
v 63.1588 44.86308 -27.81386
v 67.3198 2.334417 -49.45148
v -40.35437 40.82329 14.62063
v -39.89437 39.29728 15.03318
v -40.97536 40.34111 14.38036
v -8.562422 36.70432 21.71018
v -7.562359 38.23097 22.15509
v -8.82181 37.39069 21.85233
v -67.45396 -19.62538 -51.51189
v -70.03387 -4.314303 -44.73416
v 2.390095 -87.51234 -5.640656
v 3.452147 -87.84364 -7.248294
v 44.34067 11.58469 -1.180068
v 43.44519 13.32027 -0.717077
v 43.53616 13.78986 -0.9732631
v 42.20566 13.44291 0.3820913
v -21.70761 -84.80262 -20.65663
v -22.12132 -84.60625 -21.01765
v -31.07381 78.71252 12.58017
v 18.35862 -44.96352 5.913939
v 61.52731 24.41453 -22.30587
v 59.84676 56.27697 -18.32053
v 41.30868 11.48801 1.299278
v 40.42019 12.99606 1.942766
v 41.14693 14.12039 1.251805
v 40.17001 11.84794 2.139409
v 40.49583 10.94637 1.89292
v 38.89217 12.19782 3.035651
v 38.64453 12.71764 3.241185
v 38.28951 13.36147 3.474501
v 39.96042 13.83508 2.248734
v 39.34504 10.73405 2.631453
v 38.08023 10.68154 3.37889
v 37.99179 11.32097 3.499995
v 37.30899 11.98599 3.974775
v 38.37492 10.11199 3.150209
v 37.13453 9.37918 3.747423
v 36.49746 10.46942 4.17732
v 21.6928 2.445908 6.528828
v -0.244133 14.74845 21.5184
v 10.26621 -9.261471 20.90404
v 21.54292 75.15527 15.71748
v 16.99298 76.03715 16.68824
v 17.56307 77.06081 16.10736
v 19.59213 77.01186 15.56503
v 21.14681 76.79267 15.1321
v 18.59068 78.20758 15.31638
v 17.24238 78.35321 15.59008
v 18.45417 79.16753 14.89161
v 19.4231 79.46862 14.4254
v 20.27279 78.22298 14.77818
v 17.96387 80.12104 14.53974
v -5.042641 27.97985 19.61844
v -4.107511 29.64986 20.24484
v -5.816317 29.32154 19.85135
v 58.56366 63.8579 -17.8752
v 63.44975 -17.51567 -50.19328
v 63.44029 -17.5648 -51.19602
v 63.21061 -18.68649 -51.45958
v 41.87091 24.20218 4.764805
v 42.05988 22.96815 3.20742
v 41.26966 23.41052 4.043447
v 41.36876 23.81489 4.534702
v 40.49616 24.09443 5.556153
v 32.96981 80.67973 7.194281
v 33.01018 81.68972 6.539421
v 32.77623 82.33759 6.309163
v 31.7352 82.03348 7.256675
v -16.78276 -19.64759 20.22243
v 15.79096 36.34087 20.40323
v 17.28129 37.44451 20.57503
v 42.41388 75.94276 1.015517
v 42.46116 77.40936 0.1753698
v 41.66202 77.61062 0.9308841
v 41.59139 76.05451 1.883012
v 43.49239 76.31802 -0.3722408
v -6.792944 -47.80344 13.77561
v 25.31781 -79.29175 -30.53401
v 22.27569 -81.09156 -27.91243
v 34.93345 -72.64203 -37.81133
v 35.42572 -72.35505 -37.59339
v 19.41251 36.22987 19.60808
v 20.68786 35.31435 18.80718
v 20.49913 34.92351 18.56768
v 39.35046 23.78733 5.661679
v 40.26655 23.60228 4.877085
v 58.51183 60.61777 -16.64612
v 58.59762 61.10776 -16.9822
v 59.09921 60.61529 -17.91729
v -69.81268 37.50151 -36.07193
v -69.51064 38.50313 -35.10365
v -69.91974 38.58732 -36.50045
v -69.63253 39.56334 -35.49152
v -70.04433 37.40538 -36.91289
v -69.52832 37.22041 -35.02747
v -70.02373 37.09079 -36.83317
v 22.78753 25.27248 9.411566
v 24.12158 25.18656 9.327075
v 21.4766 25.32993 9.436522
v 21.62175 25.14806 9.292956
v 20.11368 25.33595 10.04401
v 11.61768 -21.10939 20.52724
v -72.14316 15.50057 -41.82407
v -71.85561 15.40135 -40.00604
v 50.43198 -56.28091 -51.12711
v 49.82148 -57.22636 -50.23328
v 50.36176 -56.85913 -48.24357
v 49.30127 -58.17931 -48.46441
v 48.70748 -58.63946 -49.65574
v 50.00772 -56.39737 -52.83178
v 48.84212 -57.89286 -52.26252
v 48.43931 -58.66919 -50.97232
v 48.88461 -57.6278 -53.33395
v 49.87053 -56.18445 -54.26083
v 51.04548 -55.15453 -52.56338
v 50.75333 -54.94442 -54.80914
v 51.6403 -53.71089 -55.15372
v -67.91051 -14.22893 -41.92461
v -70.52367 -3.399711 -51.19205
v -70.57115 -3.000511 -50.1876
v -70.1022 -5.127877 -48.86257
v -70.58946 -3.125475 -51.24685
v -70.48036 -3.210824 -48.84607
v 54.64577 -50.33077 -49.36144
v 60.38367 -34.54641 -45.68933
v 60.04665 -36.0142 -45.81035
v 60.32296 -35.05688 -47.27877
v 59.74441 -36.79416 -44.30923
v 60.84904 -32.66013 -47.64109
v 59.91262 -36.75688 -47.83066
v 59.62969 -37.62737 -45.95146
v 59.3882 -38.67868 -47.75322
v 59.82685 -37.02638 -49.77695
v 60.34693 -35.07994 -48.38535
v 60.20922 -35.52997 -50.1304
v 59.10465 -39.65166 -49.51604
v 59.40887 -38.04113 -44.43205
v 12.93709 -45.68312 7.205083
v 12.92636 -46.08173 7.226481
v 12.47186 -45.65108 7.716327
v 11.74435 -45.76213 8.289791
v 11.54302 -45.49024 8.622342
v 24.9437 69.8208 15.86216
v 34.66349 26.99874 9.936115
v 14.65827 -46.66209 5.460411
v 13.38856 -45.95283 6.566233
v 13.60581 -45.88025 6.362942
v 13.69384 -45.75108 6.49964
v 13.9407 -45.57284 6.787693
v 14.41816 -45.68654 6.134918
v 14.08804 -45.88198 6.00572
v 14.63246 -45.8077 5.702316
v 14.20315 -46.08116 5.803087
v 15.9179 -45.50039 5.766532
v 15.1396 -45.71566 5.568157
v 24.29447 73.03353 15.34635
v 24.53552 71.48339 15.6455
v 25.52741 71.11697 15.27738
v -0.4150879 -48.99593 14.10642
v 27.29743 -1.35134 6.133889
v 51.93385 -53.81875 -53.20485
v 52.32559 -52.69144 -55.43114
v 52.73643 -52.71586 -52.96798
v 52.58666 -52.59705 -54.56021
v 16.96066 40.86459 21.17129
v -1.932034 12.46695 23.08258
v -63.94829 -35.3553 -58.98547
v -63.6876 -36.19961 -59.31257
v -24.08519 27.92369 11.54313
v -25.08188 28.44871 11.91686
v 41.2824 34.1559 10.5865
v 41.22686 33.13648 10.24803
v 43.12213 34.22409 9.529921
v 42.70033 35.13023 10.13083
v 43.80201 35.05615 9.331983
v 43.46033 36.05823 9.810559
v 42.34505 35.86273 10.53417
v 44.10464 35.69237 9.258671
v 40.10057 34.60924 11.42377
v 40.52322 34.225 11.02908
v 57.8455 -42.68232 -42.32127
v 57.8727 -42.05819 -40.78591
v 57.55684 -44.04778 -44.68604
v 57.32341 -44.01744 -41.79217
v 57.03967 -44.22379 -40.25919
v 56.87244 -45.30409 -42.21128
v 57.31223 -44.83508 -47.07248
v 58.03717 -42.83811 -45.91506
v 57.9405 -43.20879 -47.54993
v 57.55867 -44.23548 -48.91429
v 56.87571 -45.92804 -48.51088
v 56.65089 -46.45084 -46.39092
v 58.44671 -41.61586 -45.86086
v 65.60564 -6.177423 -51.68778
v 65.25874 -7.727444 -52.04035
v 64.93902 -8.914538 -50.15653
v 20.10326 33.82314 17.70306
v 1.457555 60.55446 21.74458
v 29.19635 75.0457 12.38857
v 28.12316 74.59992 13.09356
v 30.29375 76.59362 11.08519
v -71.69488 16.35293 -39.14454
v -71.29562 16.30336 -37.08829
v -71.15011 15.40185 -36.19127
v -71.52953 17.52446 -38.5642
v -32.78365 -42.92348 3.390657
v -31.18551 -43.85034 3.36469
v 9.499833 -23.44166 16.68602
v 10.59777 -45.80147 9.156234
v 60.53312 -34.21709 -49.34649
v 60.76863 -33.08754 -49.01224
v 60.59244 -33.75514 -50.68251
v 35.19963 -72.24408 -39.16321
v 35.98312 -71.58636 -40.20013
v 34.21391 -73.08752 -37.87114
v 30.68011 28.43402 11.76407
v 30.17332 27.92257 11.629
v 31.49893 27.55798 11.33292
v 44.25716 76.05575 -1.117528
v 32.49329 -6.563511 6.170632
v 66.11881 -2.999743 -48.02304
v 66.26083 -2.557035 -48.48504
v -40.59326 26.50528 8.26152
v -40.82299 26.03876 7.833786
v 7.592567 68.61048 20.12076
v -29.3437 3.519449 6.190599
v 8.976336 -45.10508 11.63652
v 6.759042 -45.51891 12.14315
v 5.84405 -44.06252 14.39355
v -24.06582 82.02339 13.48397
v -17.52322 -21.34477 17.7697
v -17.09299 -21.30332 18.21675
v -16.82157 -21.79971 17.47047
v -24.21992 6.526382 6.402218
v 9.291475 -8.141536 22.71142
v 22.30515 74.43385 15.68463
v 22.63861 75.26582 15.29161
v 23.39951 74.22277 15.34852
v 64.3775 39.70538 -32.16533
v -10.259 -46.94901 12.83766
v -71.94223 17.51836 -40.71565
v -36.47601 35.49982 14.9197
v -35.42065 35.39445 15.20124
v -35.26482 36.05075 15.75243
v -9.27296 -20.30394 17.72826
v 2.638139 65.09523 21.0741
v -0.6365717 61.51805 21.67637
v 0.7076945 63.63266 21.36401
v 0.5010521 65.97842 21.0344
v 1.160616 67.18828 20.82429
v 19.02878 -46.27413 2.617457
v 18.83892 -46.36522 2.547808
v 40.57513 74.50466 3.588177
v 38.97583 -0.5070404 3.396324
v -68.78907 42.49809 -32.48847
v -69.00922 40.97087 -33.2747
v -68.62422 41.28616 -32.11069
v -69.1327 41.48316 -33.57035
v 33.68621 78.95834 7.630684
v 32.83413 79.49472 7.949927
v 33.85995 78.04988 7.935756
v 33.42963 77.31498 8.620042
v 32.69397 77.43504 9.120159
v 31.5878 77.65206 9.76071
v 31.51495 78.90341 9.174062
v 30.64315 80.17992 9.038198
v 31.67073 80.67985 8.091633
v 34.56636 77.13345 7.865506
v 33.88406 76.21696 8.81003
v 33.22506 76.7697 9.042962
v -25.26073 -46.2053 2.174417
v -24.58743 -45.99459 2.464223
v -23.89067 -45.93363 2.685619
v -23.34503 -45.97023 3.025538
v 33.66568 38.30859 15.73195
v 33.22425 39.17945 15.88674
v 32.96606 39.75391 15.95541
v 32.41374 39.85814 16.24922
v 62.54144 -22.98996 -49.92271
v 22.03908 5.243519 6.077441
v 24.04477 8.265037 6.070059
v 22.96292 7.171468 6.023735
v 22.09208 3.518268 6.230956
v 21.07239 5.511602 6.130824
v 23.30396 2.268022 6.221724
v 20.36839 6.845774 6.069639
v 19.29665 7.396979 6.058771
v 19.72233 8.33509 5.999593
v 21.4057 8.332881 6.028104
v -3.674741 -6.493481 33.70455
v -4.727976 -4.68489 32.1817
v -5.58528 -3.652771 31.05059
v -19.12392 -45.27576 8.315091
v -21.59493 -84.93599 -19.81708
v -20.14387 -85.52662 -19.63822
v -19.80741 -85.65032 -19.76044
v -20.36159 -85.49146 -18.9831
v -18.30648 -86.31921 -18.77956
v 64.45898 40.09629 -32.35152
v 20.67232 -82.06306 -26.48589
v 22.07781 -81.2557 -27.62952
v 4.514896 68.1996 20.44915
v 6.54462 68.98935 20.15489
v 2.138334 67.97962 20.63046
v 4.014779 69.112 20.32767
v 3.181732 69.22305 20.35893
v -21.19646 20.49639 5.599112
v 47.81449 -58.88909 -52.92136
v -47.96112 76.79011 0.04194907
v 18.374 8.057027 6.041679
v 48.54284 -59.31779 -46.86486
v 47.30017 -60.599 -47.66625
v 46.81565 -60.91222 -48.75827
v 45.75603 -61.97192 -48.72303
v 48.15562 -59.55903 -48.26404
v 47.71732 -59.62177 -50.11733
v 44.83356 -62.8275 -48.86578
v 46.0656 -61.27569 -50.40215
v 45.46014 -61.83945 -50.49982
v 47.36133 -59.7932 -50.95898
v 49.02417 -57.26116 -54.13821
v -70.03427 -5.067542 -47.51867
v -17.59561 -86.55708 -18.83855
v 15.07341 -45.90092 5.245591
v -28.0334 11.51904 6.504101
v -26.59165 11.43649 6.30177
v -26.82184 10.8701 6.292995
v -26.35464 10.34234 6.209757
v -25.7114 10.5773 6.15249
v -28.36322 12.15517 6.603894
v 41.8588 -66.04099 -45.97583
v -63.86249 60.39484 -18.24386
v -63.57173 61.11818 -17.88385
v 60.15124 56.06973 -18.96119
v -62.12804 -43.38993 -52.06796
v -33.88071 -77.33392 -29.46853
v 61.6916 -28.11503 -48.1519
v 61.34609 -29.87907 -46.80347
v 61.48929 -29.23891 -48.59483
v 61.41526 -29.75545 -49.71227
v 61.11745 -31.291 -48.08024
v 61.46202 -29.4573 -51.07741
v 61.12211 -31.36546 -49.85529
v 60.93025 -32.19155 -51.09963
v 61.30599 -30.18725 -51.9849
v 60.98997 -31.58874 -52.68935
v 61.66068 -28.29221 -50.34253
v 63.03529 -20.11367 -51.5861
v 62.73951 -21.79817 -50.97361
v -70.04854 -4.716311 -46.45754
v -70.29479 -3.652776 -46.88412
v -70.80058 -1.206874 -46.30182
v 1.093646 -13.50883 36.38755
v 1.254647 4.298639 26.5654
v 3.078856 2.617966 25.99806
v 2.239458 2.826584 26.65308
v 26.57119 41.86145 18.48108
v 66.72838 20.18697 -37.74893
v -70.89085 16.87764 -35.23417
v -71.08205 17.9833 -36.42564
v -70.89487 17.85092 -35.57035
v -71.21115 19.82174 -37.51626
v 5.758317 -48.89417 12.90239
v 6.04509 -47.48819 12.21322
v 24.5179 -79.82728 -29.2374
v 25.83544 -79.03365 -30.64528
v 59.00629 -39.93406 -46.57396
v -36.29427 82.86559 7.196173
v -72.3311 16.14937 -42.88995
v -72.46227 15.54771 -43.63357
v 67.90933 17.68311 -43.64071
v 67.54365 15.46919 -40.79255
v 67.78043 16.4959 -42.62351
v 67.9596 18.8538 -44.35567
v 68.10064 17.74066 -44.78489
v 68.25648 16.81543 -45.5981
v 68.14245 16.42311 -44.79982
v 67.91575 15.61955 -43.40519
v 33.55481 25.97863 10.06216
v 32.8765 26.68744 10.50523
v 33.84819 26.74844 10.22907
v -21.84687 25.72163 9.959485
v -70.99912 16.30561 -35.57053
v 63.79064 45.30544 -29.52618
v 64.1204 45.50398 -30.26812
v 63.71962 45.58546 -29.24175
v -38.59586 13.79862 5.372098
v -37.22103 12.98794 6.020907
v -34.74234 36.16819 16.05979
v -56.00404 36.11004 0.8246454
v -55.49998 36.0562 1.610035
v 21.05767 -44.08149 5.265353
v 19.64781 -45.48563 3.918844
v -56.55964 36.0451 -0.009547623
v 16.38013 -84.66737 -18.61977
v 17.28114 -84.16697 -17.18465
v 14.79901 -85.40783 -16.23204
v 15.03821 -85.29826 -19.29581
v 13.37487 -85.98602 -18.01876
v 12.09398 -86.50551 -15.85898
v 12.71559 -86.24997 -14.03635
v 13.5682 -85.76102 -20.25585
v 11.47056 -86.7432 -16.76424
v 11.43685 -86.68578 -17.8923
v 14.88425 -85.3154 -14.72616
v 12.23094 -86.35939 -19.29252
v 11.05429 -86.85304 -14.63423
v 15.56677 -84.95065 -20.97364
v 9.898734 -87.17265 -17.88449
v 10.72462 -86.83478 -19.10597
v 8.999623 -87.44183 -17.05792
v 14.0289 -85.46744 -21.40932
v 16.77881 -84.38 -21.60247
v 9.929297 -87.21967 -16.10566
v 17.07234 -84.14243 -22.58897
v 16.12491 -84.44214 -23.02388
v 18.17512 -83.49539 -24.08859
v 13.68491 -85.55389 -21.57425
v 17.44004 -83.79141 -24.16616
v 15.6311 -84.66097 -22.94441
v -11.0438 -87.85147 -8.299466
v 9.04891 -7.798379 23.11401
v -71.50092 20.83751 -39.20131
v -71.46119 19.14678 -38.59999
v -71.29595 21.81549 -38.50278
v -71.85277 19.0596 -40.50591
v -71.72091 18.4781 -39.74754
v -71.63545 19.58608 -39.5822
v -72.23203 18.71669 -42.44876
v 17.93207 -46.0112 3.406147
v 17.0969 -46.07851 3.592479
v 17.61189 -46.14082 3.294583
v 35.20412 25.68149 9.177723
v 27.49754 1.637228 5.677853
v 26.37485 0.6126586 5.921939
v 25.63394 -79.39312 -26.90789
v 41.83593 14.26926 0.6014854
v -32.48774 82.86299 9.576376
v -4.908939 21.7956 18.76737
v 30.18129 81.92557 8.301
v 30.91758 82.07236 7.757108
v -70.89639 0.7535425 -42.07496
v 63.69476 -15.90067 -50.72232
v 63.63759 -16.32103 -51.14905
v 27.16455 10.68034 6.567408
v 30.38113 27.49539 11.39574
v 30.74161 26.59524 10.71877
v 31.0713 27.25196 11.09397
v 29.01728 28.37788 11.87818
v 29.40242 29.72115 12.30235
v 28.37775 28.68352 11.9798
v 23.14473 -42.70271 5.426675
v -38.29126 40.63643 15.70209
v -39.36358 39.57045 15.30209
v -49.00954 37.89049 9.116914
v -49.65488 37.81458 8.613206
v 60.17355 -35.21997 -52.4862
v 60.65808 -33.29861 -51.88152
v 59.63443 -37.49751 -51.62467
v 59.9219 -36.14288 -53.13558
v 10.89063 -21.36094 20.33666
v 10.715 -21.07449 20.96737
v 25.56513 32.4009 14.80044
v 25.43911 33.0632 15.38378
v 26.51423 33.03473 15.10682
v 27.045 32.50674 14.53804
v 26.01205 33.50338 15.64858
v 27.43438 33.48346 15.19963
v 27.45903 33.85025 15.47138
v 28.71805 34.02041 15.29344
v 28.64502 33.46312 14.85666
v -29.94302 80.84776 11.9585
v -29.04674 81.51941 11.99256
v -28.86296 83.12054 11.12643
v -30.53786 81.86234 11.13191
v -31.00467 80.97263 11.41424
v 37.68763 38.39284 13.68787
v 36.67757 39.2814 14.21314
v -36.57512 41.24386 16.31231
v -37.43542 41.01501 15.95726
v -36.9267 40.75517 16.21278
v -37.3926 41.49419 15.94898
v -18.25601 -86.36969 -18.06681
v -16.34383 -87.05782 -16.98691
v -16.40324 -87.06336 -16.25297
v -17.3568 -86.76445 -17.07678
v -63.13643 -39.73032 -54.85726
v 3.43799 -1.007225 27.78102
v 1.557905 -1.195521 29.4629
v -69.62997 20.74888 -31.44795
v 64.29669 -13.37823 -54.15093
v 64.39458 -12.44305 -53.26163
v 64.08427 -14.33418 -53.57268
v 64.78299 -10.3414 -52.99765
v -23.55468 13.27608 5.933181
v -24.8675 12.67644 6.121727
v -24.59012 15.06315 5.553116
v -23.20408 13.92925 5.788907
v -21.62315 14.84277 5.366923
v 31.93545 26.67949 10.55827
v -9.798901 35.4905 21.26189
v -22.68342 -45.83116 3.416486
v -23.20773 -45.80805 3.13058
v 61.34249 51.20428 -21.56092
v 63.67193 -16.73763 -54.84213
v 63.36634 -18.11638 -53.07832
v 63.32029 -18.58886 -54.8636
v 63.76126 -16.15269 -53.77034
v 63.07601 -19.82376 -53.70694
v 62.9425 -20.48262 -54.95283
v 33.08347 -73.84484 -37.62852
v -18.61761 -45.23644 7.93842
v -18.91716 -45.44073 7.33656
v -19.50647 -45.28807 7.211015
v -19.73688 -45.23693 7.976647
v -64.36805 57.10861 -18.7033
v 44.58671 36.78703 8.965969
v 43.15696 37.06169 10.09059
v 42.38506 38.06677 10.69386
v 39.77141 9.990035 2.337756
v -22.97624 25.62062 9.615547
v -22.75967 24.89196 8.870462
v -25.41591 24.66829 8.630374
v -24.40553 23.52204 7.879049
v -23.79685 24.83008 8.929748
v -24.56397 25.94497 9.43352
v -24.29243 26.14176 9.856827
v -23.5541 26.59699 10.38809
v 10.76536 -10.3338 20.64023
v 2.908181 -43.39679 16.20613
v -70.86202 22.9695 -36.93233
v -70.8255 25.31808 -37.55635
v -71.17653 25.24066 -38.87014
v -70.73625 26.11349 -37.37825
v -71.10317 24.05347 -38.32914
v -71.44421 23.32531 -39.60713
v -71.90066 21.60193 -41.31227
v -71.84888 22.74382 -41.24677
v -71.98646 20.67821 -41.58897
v -72.11876 21.60294 -42.31122
v -72.07053 19.55657 -41.79224
v -72.13737 20.28228 -42.27867
v -71.80651 24.31123 -41.55548
v -72.22015 20.65997 -42.76235
v -72.20434 22.16768 -42.91684
v -72.25783 21.06166 -43.12283
v -71.87114 25.62855 -42.20488
v -71.69236 25.666 -41.39733
v -72.01594 24.78832 -42.62112
v -72.10289 23.29194 -42.66747
v -71.77953 26.49829 -42.09794
v -26.07704 -46.24968 2.053931
v 59.4221 -38.04299 -52.73561
v 59.68634 -36.59591 -54.38094
v 58.89458 -38.75824 -55.56718
v 58.80843 -39.82618 -53.45931
v 58.43418 -40.41955 -54.99844
v 58.41276 -40.92125 -53.95776
v 58.27734 -41.74122 -52.28564
v 58.6862 -40.68038 -51.70281
v 59.32785 -36.77292 -56.98069
v 60.94939 -31.85244 -45.86826
v 17.763 36.13773 19.98505
v 14.99743 35.55837 20.19925
v 56.70874 -46.11267 -50.30921
v 56.37836 -47.10594 -47.45
v 56.63033 -45.71785 -52.71466
v 56.07979 -47.50372 -49.91298
v 34.24534 33.01023 13.09791
v 33.47605 32.79255 13.17789
v 33.78089 33.31768 13.41301
v 34.76904 34.10348 13.51336
v 33.86098 33.72569 13.61969
v 30.06167 33.75968 14.72222
v 31.00928 33.65982 14.36153
v 47.55501 -59.30326 -52.23381
v 4.236016 -47.27458 12.96483
v 39.93557 38.40578 12.24158
v 35.3023 -72.1152 -39.77536
v 22.94329 9.160501 6.133555
v -70.5797 30.55173 -37.81108
v -71.01069 30.849 -39.55495
v -71.12354 29.67403 -39.81098
v -71.3455 28.93363 -40.60309
v -71.28084 27.59929 -40.05714
v -71.42924 28.16047 -40.87533
v -71.59637 27.37379 -41.38843
v -71.46618 27.24093 -40.82423
v 30.91425 76.73753 10.61935
v 31.8967 76.47777 10.08053
v -71.49741 26.57697 -40.80149
v -1.253236 14.81911 21.75597
v -0.5579001 14.02655 21.98608
v 18.7403 -83.12877 -25.10915
v -24.33938 -45.76741 2.854452
v -25.56897 -45.96793 2.284042
v 62.82509 -21.2426 -53.29964
v 62.54206 -22.89195 -52.77067
v 62.52014 -23.21234 -51.45033
v 62.66113 -22.1656 -54.26982
v 62.33913 -24.04208 -54.39017
v 62.47239 -23.17797 -55.76068
v 62.28572 -24.52914 -51.92546
v 61.94447 -26.20617 -54.05146
v 62.12128 -25.10078 -55.3063
v 62.25151 -24.32149 -56.70572
v 61.87576 -26.29943 -56.15136
v 62.09052 -25.72101 -51.63076
v 61.69994 -27.77331 -52.42374
v 61.82301 -27.27408 -50.97434
v 61.62565 -27.92685 -54.75621
v 61.52697 -28.74381 -53.05717
v 61.24179 -29.46872 -55.79809
v 61.40787 -29.15673 -53.86174
v 19.96359 -46.05773 3.029529
v 3.900214 -0.3314995 26.81049
v -6.883174 -3.873622 30.27581
v -8.037754 -4.087398 29.38968
v -4.726114 0.1837303 29.14444
v -4.126113 -1.874817 30.59943
v 66.39502 -2.187783 -49.51829
v 66.42214 -2.178667 -51.67801
v 59.95047 59.45616 -19.29625
v 60.10009 58.17564 -19.52389
v 60.79639 57.13505 -20.76279
v 60.38736 56.67194 -19.68451
v 60.03314 57.39187 -19.04487
v 60.61965 57.79099 -20.52786
v 60.63622 55.55911 -20.16801
v 64.75198 -9.691267 -49.7714
v 64.96975 -9.281404 -52.36459
v 36.2993 12.00675 4.489613
v 35.13013 10.96576 4.835815
v 36.12345 12.66581 4.621992
v 37.44504 12.65688 3.958225
v 33.96871 10.59746 5.290806
v 34.59786 11.28375 5.124824
v 35.41431 12.06017 4.858084
v 34.68995 12.14967 5.153821
v 16.14221 62.72521 19.6255
v 5.891814 70.32091 19.93931
v 14.42006 70.71405 18.7623
v 15.04599 72.05099 18.31751
v -22.46947 80.88688 14.55812
v -21.53631 82.49873 13.85133
v -21.30452 84.09424 12.95632
v -22.43838 84.65771 12.32866
v -24.66228 84.75046 11.62445
v -19.59808 84.93597 12.86553
v -8.457084 42.20842 22.66642
v -9.412415 44.98166 22.78863
v -11.28492 43.516 22.59434
v -11.53033 45.6187 22.6641
v -13.44341 43.53512 22.38666
v -14.03398 47.73726 22.40328
v -15.12878 46.31982 22.29724
v -10.75103 47.12134 22.71531
v 55.25072 -49.01418 -50.61116
v 55.38603 -48.01691 -53.90278
v -18.22403 -45.72543 7.806932
v -1.365768 64.67413 21.24557
v -2.656978 64.92344 21.2198
v -1.305237 66.90313 20.91224
v -3.031344 66.29046 21.02943
v -2.819994 67.75473 20.79908
v -63.50903 -38.55772 -54.73394
v -63.66541 -38.146 -54.26681
v -63.83921 -37.04782 -55.68062
v 66.05085 -3.185973 -47.39176
v 60.39705 59.0262 -20.24174
v 60.20073 59.57573 -19.90312
v 58.83464 62.85828 -18.21853
v -19.41928 31.03381 16.25394
v 37.56649 37.59576 13.64306
v 36.63666 38.41134 14.28449
v -15.98254 81.15192 15.66504
v -24.8616 10.30171 6.080869
v -25.1449 9.076858 6.119887
v -26.54932 8.425632 6.160601
v 43.34735 15.36727 -1.170344
v 56.74976 66.68227 -15.23372
v -72.20609 17.08026 -42.1601
v 24.4236 41.16742 19.24095
v 25.21242 2.291095 5.944937
v 37.44135 24.05502 6.679867
v 36.30459 23.97561 6.982706
v 36.09747 24.40115 7.485065
v 35.70198 24.57752 7.89282
v 35.48724 24.91303 8.307935
v -35.84662 27.07369 10.0392
v -34.47762 27.74941 10.78856
v 34.20076 -73.01562 -38.35698
v 34.67513 -72.5595 -39.30539
v -72.45316 7.671875 -47.52764
v -72.60089 8.049606 -48.41419
v -72.58569 8.453326 -48.0912
v -72.63272 9.593337 -47.93299
v -72.72161 10.77486 -47.48683
v -72.65505 8.632002 -49.02333
v -72.73059 9.604793 -49.02279
v -72.74213 12.61317 -46.98549
v -72.79591 11.82322 -47.85992
v -72.80161 13.41188 -47.23635
v -72.82263 12.75422 -47.80524
v -2.655058 57.39664 22.19183
v -1.23407 59.59366 21.91579
v -23.9119 11.76544 6.007477
v -23.26431 11.40817 5.977386
v -24.46488 12.03492 6.060532
v 31.70337 26.29835 10.43884
v 31.371 26.49803 10.65379
v 28.88904 76.69046 11.89031
v -16.33493 85.66258 13.16544
v -18.20694 84.99853 13.11295
v -16.54007 85.02926 13.44607
v -17.36329 84.30659 13.718
v 1.510522 -20.58332 21.95991
v 66.25451 30.5096 -38.79907
v 66.33388 31.4795 -39.2555
v -14.42939 -9.432327 21.91502
v -6.206753 53.18748 22.58853
v -4.241753 55.26255 22.40744
v 61.41686 49.3294 -22.09078
v 11.49671 -10.93148 19.32272
v 10.82674 -9.380793 19.4585
v -65.8696 53.94433 -22.27579
v -65.6849 53.99818 -21.78802
v -65.54568 53.40916 -21.48164
v -65.35253 54.66256 -20.9423
v -65.76158 54.85352 -21.892
v -66.09679 54.23315 -22.93834
v -66.02528 54.45736 -22.74413
v -65.83015 54.41454 -22.13666
v 3.584106 -44.01166 15.31696
v 4.709768 -44.36211 14.42454
v 4.63065 -45.54137 12.86614
v 2.541758 -45.08443 13.93426
v 1.621063 -45.64996 13.53218
v 2.5026 -45.38522 13.53191
v 1.265623 -45.58373 13.98141
v 0.5351995 -45.71864 13.70544
v -13.82232 -87.71882 -15.97875
v -10.89727 -88.35082 -15.2427
v -12.62164 -87.96352 -15.97829
v -14.64827 -87.51243 -16.72089
v -16.39973 -87.01957 -17.62298
v -15.3428 -87.30312 -17.3254
v -8.090767 -88.71535 -14.82826
v -9.944998 -88.50958 -15.50145
v -12.51768 -87.94991 -16.35128
v -8.018219 -88.72419 -15.29939
v -14.50045 -87.53317 -17.29573
v -16.2295 -87.06182 -18.03678
v -16.66499 -86.91776 -18.16491
v 46.7702 -60.26543 -51.50019
v -16.47983 78.62079 16.74192
v -17.15951 77.92254 17.08799
v -13.49181 75.9469 18.28056
v -14.59072 77.335 17.54189
v 30.50663 83.19729 7.376073
v 64.78169 -10.16664 -52.08969
v 65.17657 -8.439317 -53.31941
v -6.682965 -88.83934 -11.65363
v 54.90059 -49.07658 -53.22484
v -7.881743 -88.76299 -14.25419
v -64.29427 -35.42467 -55.53271
v -64.44432 -33.94294 -58.06678
v 8.084221 -87.65949 -17.40522
v 60.09001 -34.94428 -54.80604
v 5.330297 -45.69503 12.20931
v 6.082044 -45.40252 11.95145
v 4.88734 -45.46321 12.41362
v -72.82648 14.19984 -47.2551
v -72.6493 13.54009 -45.39095
v -72.75259 14.83823 -45.9057
v -72.8615 14.99709 -47.38446
v -72.85518 14.35843 -47.63375
v -72.84866 16.41487 -46.80375
v -2.431748 -55.30088 13.87558
v -41.66845 39.22953 14.0362
v -42.7797 38.59244 13.35237
v -43.12314 39.22126 13.17805
v -43.22631 39.90092 13.14438
v -39.74649 26.31629 8.752282
v -39.79232 25.87209 8.664004
v -40.31763 25.92752 8.259646
v -70.65059 -0.4580112 -41.73606
v 58.68262 -41.00869 -49.30362
v 58.88851 -40.27688 -50.51467
v 57.67979 -43.70419 -50.87443
v 57.67033 -43.56124 -51.71473
v 57.5997 -43.42709 -53.06501
v -64.75146 55.93538 -19.50265
v -9.930684 -20.44813 17.29307
v 55.97512 -46.75537 -54.18357
v 8.025693 -45.66531 10.86382
v 9.007327 -45.7159 10.96041
v 7.412369 -45.78439 11.5991
v 7.219714 -45.62163 11.35041
v -29.84622 11.92148 6.724476
v -29.38053 12.63334 6.739799
v -28.81393 13.04601 6.63964
v 27.6143 75.69651 12.93321
v 27.96749 76.3457 12.50382
v 26.81692 77.50612 12.55303
v 26.93245 74.39579 13.78163
v 25.77645 75.48526 13.91254
v 26.07777 77.71594 12.83255
v 24.55984 75.36315 14.49037
v 25.41727 73.86584 14.64573
v 23.78146 77.61719 13.78553
v 23.18995 76.74494 14.38921
v 25.07824 78.66621 12.83694
v 24.17994 79.60316 12.72194
v 22.79177 79.25761 13.42308
v 22.37952 77.95609 14.18081
v 22.83012 80.96277 12.53424
v 22.89794 76.03748 14.9066
v 22.28817 76.55291 14.84521
v 26.6604 79.55354 11.63013
v 28.00813 79.7244 10.8552
v 27.42833 80.82605 10.5057
v 28.59129 80.40196 10.11146
v 29.30914 79.26733 10.3509
v 30.03954 77.78223 10.68976
v 26.12936 80.72745 11.26819
v 24.66567 81.50661 11.47878
v 27.3186 82.01909 9.87482
v 27.44491 73.44732 13.81916
v 26.496 72.77168 14.46444
v 29.22595 30.36091 12.74668
v 28.34048 30.43173 12.90784
v 27.57214 30.75207 13.17208
v 27.72894 29.63636 12.40856
v 27.53555 29.9334 12.63578
v 16.63079 16.61918 4.374475
v 17.11057 15.55157 4.726929
v 17.29382 16.36382 4.14078
v 16.81973 17.36079 3.636777
v 17.64696 14.66846 5.178135
v 31.90498 26.0894 10.22066
v 32.34317 26.07834 10.09916
v 31.5885 26.15908 10.52936
v 31.52088 26.00768 10.43414
v 59.32826 60.82664 -18.47975
v 59.70579 60.52961 -19.12687
v 58.89748 61.76827 -17.65347
v 59.56997 61.00836 -19.05348
v 58.9892 62.01257 -17.93494
v 60.22731 60.1123 -20.02768
v 4.318411 -88.37827 -11.04148
v 2.878317 -88.11726 -7.967434
v 68.20461 18.2857 -45.47069
v 68.35198 15.19157 -45.95859
v 31.39976 33.94859 14.08901
v 32.03508 33.94875 14.25481
v 32.41855 33.13044 13.63133
v 32.95432 33.80272 13.91644
v 17.18485 -45.51667 5.747739
v -2.978835 59.79136 21.89418
v 8.796198 -87.50259 -12.72012
v -30.91609 83.52026 9.985494
v -26.13367 84.1359 11.54125
v -26.72554 84.62287 11.02425
v -27.54079 83.8732 11.20318
v 12.37594 -86.17365 -20.28531
v 36.34398 13.4826 4.421206
v 36.77543 13.98595 4.141
v 61.16784 55.87832 -21.45422
v 61.55933 55.03333 -22.27382
v 61.19102 54.39969 -21.21075
v 61.32955 56.57924 -22.18078
v 62.4815 53.28803 -24.61758
v 61.82178 55.43628 -23.17854
v 61.74513 53.42184 -22.62008
v 61.61073 53.08987 -22.25463
v 61.04144 53.10632 -20.7956
v 60.8 54.01231 -20.24627
v 61.82625 51.33246 -22.95192
v 61.59246 52.36679 -22.36723
v 61.58727 51.3985 -22.30452
v 61.87679 52.97386 -23.0264
v 62.34987 52.60218 -24.19251
v 61.03339 56.91297 -21.20559
v -38.41471 36.15861 14.49505
v -38.34522 36.73448 14.83039
v -68.76713 -13.11442 -56.07802
v 6.852976 -87.92506 -11.7892
v 2.970342 -88.37593 -9.420743
v 42.29173 36.93183 10.71813
v 41.8392 36.51918 10.99518
v -30.99803 79.62666 12.15173
v -68.12631 45.80639 -29.79316
v 38.49149 35.01208 12.38067
v 39.61197 35.10671 11.8497
v 67.21355 21.86713 -40.66639
v 0.593929 -88.80629 -10.7672
v 28.66443 82.26562 9.000699
v 28.02582 81.87543 9.575589
v 28.15445 82.44635 9.171338
v 29.6128 81.54675 8.86351
v 58.49675 -41.57272 -47.30262
v -64.97279 -31.34138 -58.92658
v -64.70492 -32.38643 -58.90485
v -64.69817 -32.82565 -57.98005
v -37.77594 40.3101 15.9102
v -37.05178 39.68361 16.18199
v -9.023501 -20.05216 17.93877
v -9.42942 -20.23516 17.51691
v -8.862845 -20.05578 18.25702
v 48.94418 35.55828 4.645783
v 49.1037 35.12441 4.402267
v 49.22014 36.50002 4.400593
v 48.84046 36.2421 4.843667
v -21.50422 22.26889 6.533119
v -21.36384 21.92066 6.09586
v -21.04888 22.01351 6.673341
v 54.04597 -51.08438 -51.12163
v 54.27822 -50.06993 -53.77347
v 53.43045 -51.41156 -53.95959
v 53.18582 -52.33395 -51.58531
v 53.80703 -50.30486 -55.72207
v 53.2926 -51.082 -55.96663
v -31.97268 12.66866 6.985712
v -31.10584 13.16507 6.822433
v 21.15158 80.75301 13.23702
v 49.39774 -58.25626 -47.15824
v 49.66766 -58.05597 -45.81113
v 62.27917 47.50687 -24.85667
v -37.3532 35.67941 14.71648
v 46.91471 -59.97933 -52.19387
v 46.33744 -60.72759 -51.49464
v 47.43489 -59.33416 -52.71317
v -58.07418 35.1115 -3.034842
v -53.06964 37.75024 4.766327
v 61.57497 -27.73229 -56.5284
v 61.12195 -29.29595 -57.58503
v 60.84459 -30.82962 -57.21675
v 15.826 -46.11671 4.625654
v 15.71869 -45.77652 5.188581
v 16.5799 -45.98335 4.146
v 16.59805 -45.81633 4.593279
v 41.46942 34.91879 10.77504
v 41.60797 35.93023 10.99274
v -15.66233 83.38602 14.57537
v -57.57383 35.31569 -1.88555
v -17.18579 -86.76595 -17.86726
v -26.35488 83.18735 11.98184
v -25.1063 83.33424 12.33854
v 56.16016 -47.56212 -46.41682
v 67.31651 23.17574 -41.69652
v 67.60761 21.85866 -42.73592
v 67.46239 23.46697 -42.66585
v 67.77398 21.9921 -43.60857
v 67.9601 21.16199 -44.53174
v 67.88639 22.24848 -44.15592
v 67.95786 20.24558 -44.38097
v 67.71548 20.77645 -43.07463
v 41.39218 38.7818 11.3029
v -42.80713 25.21528 6.280556
v 48.01029 36.37923 5.782827
v 35.63908 38.24349 14.80507
v 35.83841 38.72489 14.74561
v 34.98404 38.43919 15.15434
v -64.12183 -34.79786 -58.77829
v -5.665376 -88.88867 -13.53609
v -43.2659 18.00838 2.447164
v -43.37201 19.24795 1.834921
v -44.08818 19.41859 1.266849
v -43.13362 18.6088 2.558619
v -43.06446 19.59493 2.759592
v -43.33781 19.89108 1.945784
v -42.71811 20.92694 2.876667
v -42.96758 18.97107 2.663651
v -42.21822 19.13924 3.022652
v -41.85257 19.90168 3.104379
v -44.12956 20.25672 1.222886
v -43.57845 20.50853 1.907406
v -43.97284 21.06245 1.976172
v -44.01576 20.59084 1.513605
v -43.49255 21.10456 2.323687
v -43.08404 20.75767 2.515232
v -41.94014 21.03554 3.397055
v -41.45671 20.80269 3.560946
v -40.97211 21.60137 4.038121
v -41.63243 21.85788 3.990273
v -40.59853 21.16372 4.12596
v -41.26138 22.40403 4.440477
v -39.93652 22.16144 4.697538
v -40.38935 22.64606 4.878557
v -39.81928 21.65851 4.629931
v -40.18128 20.14093 4.124155
v -37.8803 20.71164 4.935917
v -37.32212 21.49278 5.212136
v -39.15583 20.23984 4.556216
v -37.03881 20.11388 5.050571
v -36.77534 21.02303 5.192567
v -43.2332 21.51241 2.604179
v -41.16906 19.76125 3.52644
v -40.70364 20.0319 3.84354
v -41.19231 20.02622 3.56063
v -35.9101 21.30149 5.394888
v -39.23326 22.41954 4.992471
v -38.30302 23.14626 5.51392
v 64.1387 -14.27882 -54.41919
v -37.63376 80.59688 7.611909
v 2.203427 0.4844795 27.99127
v -69.35326 39.86467 -34.50496
v -69.3792 38.82506 -34.66246
v -69.33344 40.58592 -34.33766
v -63.15697 -39.54204 -55.33514
v 62.081 51.97263 -23.49589
v 41.31006 15.41346 0.7914533
v -42.19811 25.3813 6.781153
v -42.08114 25.16601 6.767879
v -42.40892 24.664 5.915752
v -8.95525 -45.81943 12.85325
v -9.282989 -46.33692 12.90083
v 62.39216 54.13055 -24.53374
v 62.60611 53.54755 -25.00006
v 62.75127 52.27737 -25.38782
v 62.6987 52.84837 -25.37565
v 62.5692 52.08211 -24.83757
v 58.92411 62.86578 -18.41152
v 60.29928 -33.68373 -55.89393
v 59.80442 -34.9856 -57.50342
v 60.28676 -33.05657 -57.48508
v 56.82951 -44.85746 -54.5337
v 57.23235 -43.61719 -55.42706
v 55.96045 -46.48749 -55.41579
v 56.31141 -45.01929 -57.58833
v 57.15478 -43.25517 -57.05941
v 55.37892 -46.98951 -57.39088
v 55.28035 -47.7618 -55.77132
v 54.78903 -48.57709 -55.99364
v 23.1894 81.74155 11.967
v 22.13931 83.17191 11.49815
v 23.2888 84.08869 10.50099
v 25.16026 82.86816 10.46076
v 23.15188 38.56633 19.58726
v 22.21942 38.1208 19.79638
v 21.42888 38.45072 19.88521
v -17.60178 33.03768 18.74476
v -29.00345 40.12091 19.25869
v -29.76047 40.53988 19.02907
v 66.54524 31.48387 -40.03675
v 66.37125 30.50436 -39.24232
v 63.42112 45.21121 -28.66041
v 63.45354 45.39671 -28.71181
v 63.32643 45.30643 -28.30944
v 63.36843 45.65493 -28.37507
v 63.49683 45.73917 -28.7202
v 63.44392 46.3429 -28.42641
v 0.8539826 -88.48171 -8.501132
v 1.150829 -88.1311 -7.173824
v -40.3543 25.4713 8.243582
v -40.93024 25.05592 7.559004
v -41.16079 25.47541 7.435207
v -41.7359 25.56668 7.079609
v -41.07121 25.90561 7.545699
v -41.47633 25.11974 7.057938
v 24.12823 9.526114 6.231089
v 24.79572 9.046049 6.176091
v 24.82996 10.5171 6.43519
v -25.46357 26.47672 9.982823
v -24.46836 26.55242 10.23707
v -25.7044 27.19597 10.77403
v -28.16464 27.57801 10.74489
v -26.63882 27.38205 10.6791
v -27.10495 27.98697 11.36802
v -28.87057 27.78152 10.99849
v -28.3425 28.00739 11.39762
v -26.89847 29.02926 12.23332
v -18.97147 33.56396 18.80671
v -18.56941 34.37459 19.43306
v -16.61586 35.02669 20.09637
v -13.7736 34.06505 20.15466
v -69.45033 40.41421 -34.71305
v -15.49658 85.02663 13.68224
v 66.79859 28.17016 -40.63576
v 18.12324 81.61266 13.688
v 19.96454 80.53278 13.72254
v 19.07276 82.20174 13.12522
v 21.88817 77.45267 14.58084
v -58.46401 34.33264 -3.842524
v -22.46494 17.15304 4.355694
v -21.18871 14.08653 5.626105
v 67.67291 4.925735 -48.52462
v 67.63864 4.673028 -49.21656
v -1.157213 -88.05808 -6.412728
v -1.79585 -88.31078 -7.16085
v 26.35214 41.22144 18.56292
v 25.99572 40.74077 18.70249
v 25.5123 41.67991 18.88201
v 26.44836 39.97834 18.5169
v 24.99776 41.69119 19.05751
v 67.83963 20.22339 -43.80448
v 67.79179 19.54025 -43.37064
v 13.97979 72.42842 18.42431
v 68.01063 20.07447 -44.68409
v 68.04946 21.03007 -45.07195
v 68.02262 21.91635 -44.9585
v -44.47508 40.09035 12.24276
v -65.317 56.42186 -20.78333
v -65.19219 56.91615 -20.54386
v -65.54539 56.45052 -21.37489
v -64.98829 57.85866 -20.27045
v -65.45142 55.99656 -21.08802
v -65.61288 55.79617 -21.5792
v -65.72207 55.62947 -21.89723
v -65.15889 56.23761 -20.41199
v -65.26821 55.55833 -20.74322
v -65.51754 55.59643 -21.33211
v -65.45743 55.30376 -21.19389
v -7.965689 51.15452 22.68669
v -7.482316 52.36706 22.605
v 3.543804 0.9214116 26.48001
v 64.52285 43.45027 -31.91532
v 64.65048 43.7872 -32.41022
v 64.4427 44.3522 -31.70076
v 64.83471 43.16998 -33.18336
v 64.46491 42.68884 -31.83697
v 63.15137 51.25235 -26.77367
v 63.08601 52.08106 -26.45623
v -9.360645 40.8951 22.44371
v 66.8205 31.37307 -40.9073
v 66.81938 31.77957 -40.95881
v 66.76047 31.9087 -40.81113
v 66.94555 31.10753 -41.43087
v 66.58887 31.90893 -40.2827
v 66.47948 33.23926 -39.99169
v 66.57883 33.3009 -40.24377
v -2.445184 -7.133502 34.30061
v 38.94383 37.68886 12.85132
v 38.2758 37.88038 13.27422
v 19.18844 25.19967 9.664242
v -29.86844 12.81852 6.807715
v 20.48474 36.18903 19.35864
v 21.29806 36.37176 19.30932
v 20.9647 35.77349 19.02839
v 21.82742 36.31524 18.5606
v 21.61375 35.45313 18.6221
v 21.66589 35.00346 18.24317
v 21.04527 34.38506 17.92428
v 21.78482 34.40483 17.72629
v 21.262 33.22633 16.78948
v 21.97239 33.65237 17.02128
v 22.28269 34.40547 17.58231
v 22.74569 35.52278 18.34394
v 22.42338 34.95828 17.97775
v 16.98978 17.69644 3.461256
v 17.24682 17.29566 3.562725
v -27.01743 82.04092 12.4423
v -47.97446 19.19148 -1.151599
v 65.14308 40.45354 -34.22945
v 65.40221 39.83504 -34.86589
v 65.36933 41.00478 -34.86974
v 65.03854 41.01162 -33.85659
v 65.43942 40.08693 -34.9221
v 65.02818 42.1985 -33.71226
v 64.78567 41.02875 -33.06108
v 64.85217 42.26982 -33.14524
v 64.7226 42.27879 -32.7101
v 0.422385 -3.498209 31.49362
v -0.4718133 -1.029046 30.27301
v -2.01596 -2.735227 31.46506
v 27.35249 82.77963 9.409364
v 28.08754 83.19645 8.756108
v 25.8075 83.69131 9.646616
v 27.18769 39.73275 18.26627
v 67.47153 3.340513 -49.90009
v 66.96491 0.6324961 -49.72807
v 67.09587 1.142492 -51.12895
v 66.61395 -1.175075 -51.61734
v 66.65447 -0.9837426 -50.45627
v 66.74404 -0.4260761 -49.72034
v -45.26095 36.18636 11.36386
v -43.87817 36.91085 12.30537
v -44.46344 37.06945 12.00301
v 0.2052533 -48.07686 13.94756
v 1.65328 -48.04007 13.83469
v 67.63338 4.579004 -50.42184
v 67.87714 6.532575 -48.39991
v 68.06092 8.089458 -48.33322
v -9.597838 -20.61536 17.65033
v -72.62123 17.08873 -44.31992
v -72.5704 15.99146 -44.27701
v -72.51958 16.61261 -43.74066
v 67.98473 13.0652 -43.87909
v -67.76266 -18.14596 -53.23413
v 68.07217 15.08349 -44.39697
v 45.75262 -61.2788 -51.50127
v 46.44175 -60.48653 -52.02854
v 7.851871 69.84336 19.86184
v 7.97306 72.33745 19.28484
v 6.981648 71.32797 19.61176
v 9.931781 72.40676 19.0465
v 9.976508 74.10221 18.57612
v 10.76964 73.30849 18.69682
v 12.38721 72.92142 18.56438
v 11.00566 74.88091 18.20046
v 8.717952 73.28796 18.97184
v 6.485371 72.73309 19.3323
v 7.275843 74.65337 18.71034
v 6.50733 74.11203 18.95096
v 3.805284 73.22047 19.41724
v 5.184608 72.16478 19.57784
v 5.166322 74.74165 18.90521
v 3.825503 70.83078 19.98884
v 13.26203 71.56248 18.76471
v 4.887486 69.79959 20.13078
v 8.191781 74.85404 18.55254
v 8.970291 75.7143 18.18441
v 7.848918 77.07838 17.86923
v 8.793487 78.10448 17.32298
v 10.45315 77.31204 17.42583
v 9.895781 79.22965 16.69506
v 10.12616 78.65536 16.90028
v 0.9344769 70.72082 20.13997
v 2.236402 72.6516 19.64365
v 1.156906 73.85164 19.40218
v -2.107237 69.36559 20.50428
v -2.309467 70.69532 20.23777
v 13.4481 73.26592 18.28529
v 12.53202 74.02702 18.22518
v 14.32398 74.55057 17.73435
v 12.59933 75.39964 17.77198
v 14.06638 75.63741 17.45577
v 15.34903 73.91658 17.73746
v 14.74424 72.75207 18.19549
v 11.28831 75.79881 17.85431
v 12.51548 77.10391 17.17317
v -28.60909 39.70256 19.36489
v -29.30744 39.43243 19.14371
v -11.89825 -19.79896 23.15031
v -12.35652 -19.80982 23.0157
v -12.47095 -19.92241 22.85319
v -12.65275 -19.99529 22.54437
v -12.87274 -19.74864 22.81558
v -13.22316 -19.85357 22.31283
v -13.51594 -19.76003 22.23653
v 2.797587 2.089077 26.57414
v 61.78107 48.55127 -23.18239
v 62.38145 48.38388 -24.97927
v 30.51322 78.64157 9.920068
v -66.00711 54.6438 -22.71263
v 17.1397 62.09365 19.44922
v -23.33903 10.43179 6.032518
v -13.51914 84.53042 14.26849
v -14.28279 82.88563 15.05917
v -15.02419 81.93496 15.43996
v 62.40524 51.53979 -24.28205
v 62.40139 50.02674 -24.60731
v 62.72293 51.24251 -25.15121
v 62.72041 49.98992 -25.49444
v 62.19203 50.64172 -23.88473
v 62.1116 51.19316 -23.65522
v 63.00921 49.71634 -26.42736
v 62.89827 48.82088 -26.29146
v 62.39837 49.33675 -24.81171
v 62.66764 48.58377 -25.71165
v 62.08615 49.5396 -23.83094
v 61.72906 50.61098 -22.65751
v 63.14436 48.15064 -27.12915
v 62.812 47.43164 -26.26724
v 62.75486 46.83278 -26.11902
v 62.60742 47.14983 -25.72228
v 62.53157 47.60679 -25.50575
v 7.596218 -46.00521 11.0635
v 8.436053 -45.8473 10.67805
v 8.822861 -45.61019 10.53515
v 9.174032 -45.82649 10.15116
v 8.672103 -46.45543 10.56253
v 9.699009 -45.19808 10.4805
v 9.069355 -20.51333 21.63058
v 7.561074 -20.51648 22.30417
v 6.935672 -20.40553 22.93365
v 63.93158 -14.72457 -51.95562
v 64.41299 44.69234 -31.48085
v 64.27372 45.18534 -30.7707
v -28.6215 31.39562 14.01358
v 68.28969 11.84434 -47.21904
v 68.32751 12.45263 -47.06742
v 68.33288 11.71673 -47.66531
v -7.984253 30.28189 19.68248
v -6.689622 31.49932 20.39757
v -8.693252 31.87092 20.15227
v 21.55593 9.953516 6.097238
v 18.2571 -45.87987 3.59417
v 18.90742 -45.1964 5.06015
v 17.94424 -45.75848 4.801305
v 18.44467 36.75803 20.10104
v 18.39784 37.68637 20.34896
v 18.15012 38.04075 20.55395
v 19.14207 36.95166 20.03742
v -28.22303 39.28025 19.43257
v -27.37916 39.47319 19.73478
v -28.15469 38.30513 19.22295
v -27.47447 39.13719 19.65185
v -28.71556 38.91149 19.17789
v -29.26274 38.56338 18.97782
v -29.55345 38.94414 18.85788
v -29.95691 39.15635 18.87777
v -26.89497 39.0625 19.80091
v -26.57709 38.42456 19.75325
v -27.15903 37.7709 19.46041
v -27.78019 37.35528 18.99804
v -28.41072 37.47712 18.83197
v -67.55658 47.4142 -27.79954
v 7.940669 36.26895 21.46138
v 6.461322 80.52943 16.4977
v 7.283533 78.46701 17.33774
v 7.738356 81.05962 16.1217
v 29.36887 26.16378 10.27746
v 30.22733 26.38097 10.62403
v 29.04897 26.85139 11.12846
v 30.04165 27.06823 11.13598
v 30.05075 27.47693 11.5664
v 28.51436 26.44502 10.44547
v 9.415575 -87.37542 -14.37844
v 45.31221 35.58797 8.128509
v 45.51481 34.67448 7.813115
v 51.1498 33.51084 1.620028
v 46.99723 35.16668 6.605977
v 47.45827 35.78822 6.253667
v 47.9099 35.51144 5.734649
v 11.07123 -45.86963 9.578303
v 33.6704 34.28673 13.98161
v 32.58282 34.26881 14.30995
v 32.94572 35.23786 14.77774
v 33.9148 35.104 14.34607
v 35.25566 34.7962 13.65632
v 34.84526 35.38522 14.08969
v 36.45855 37.7255 14.27216
v 48.48286 35.87081 5.194811
v -48.14185 38.27475 9.685687
v -49.4017 37.09981 8.742845
v 27.01605 25.60071 8.703267
v 26.66048 25.31442 8.436194
v 27.02947 25.23081 8.348073
v -67.68027 46.8904 -28.20485
v -67.83221 47.66314 -28.58076
v -67.83492 46.70837 -28.74522
v 40.54108 37.39875 11.83638
v 41.37754 37.04 11.37456
v 39.336 36.75272 12.38972
v 39.55792 37.28953 12.39421
v -43.32856 36.87478 12.61604
v -42.69306 36.89245 12.96552
v -28.0211 39.9133 19.58221
v -25.70565 38.99913 19.99439
v 67.25224 24.75603 -42.04836
v 67.43177 25.47305 -42.94923
v 19.59436 39.20467 20.43498
v 18.6897 40.0868 20.80788
v 17.50913 20.8706 5.903255
v 17.21164 20.07301 5.437646
v 17.71616 20.94065 5.392548
v 18.16666 20.10805 4.924905
v 17.89278 19.51307 4.822613
v 42.40262 15.34182 -0.1995628
v 42.57409 13.98634 -0.09132882
v 3.733927 74.70568 19.02977
v 58.51428 -39.15948 -57.64141
v -25.395 12.21801 6.183959
v -26.67809 12.12119 6.368596
v 11.92116 77.27386 17.21698
v -40.52269 38.9472 14.65619
v -40.85061 39.32028 14.52228
v 60.76974 58.09239 -20.94368
v 61.02662 57.26785 -21.28883
v -37.6448 13.56335 5.834668
v -38.12213 15.14572 5.222627
v -37.30209 14.56262 5.638927
v -37.49151 13.20251 5.958293
v 43.50917 15.90758 -1.495385
v 10.91782 -86.85531 -13.12763
v 20.02058 83.31281 12.16303
v -14.23212 49.74077 22.28901
v -11.59747 48.62885 22.60203
v -10.42539 49.52026 22.64623
v -12.25007 50.75304 22.40331
v -9.800734 51.21926 22.57108
v -10.58009 52.48746 22.39145
v 60.86118 -31.8024 -54.02272
v 60.45938 -33.85384 -53.2802
v -5.808261 -88.86098 -14.51939
v -72.45961 21.15296 -44.24825
v 67.25937 27.10608 -42.28185
v 67.23763 27.8302 -42.16253
v 67.00232 28.02379 -41.40135
v 67.50778 26.08675 -43.22576
v 67.35785 26.07869 -42.64735
v 67.06766 28.62553 -41.69952
v 67.27508 28.24225 -42.36396
v 8.020821 -87.72611 -14.04326
v 8.453605 -87.64381 -15.38321
v 6.225249 -88.1041 -15.31945
v 5.284539 -88.30002 -13.43085
v 5.030461 -88.32188 -14.95521
v 5.632844 -88.17729 -16.21418
v 7.478876 -87.81435 -16.55286
v 6.939527 -87.88152 -17.51921
v 3.344631 -88.51445 -15.98098
v 2.539899 -88.64206 -14.85263
v 2.533409 -88.62768 -15.37185
v 2.578273 -88.67564 -13.10112
v -0.798724 -88.89912 -13.39354
v -0.670413 -88.88268 -13.9111
v 65.65213 39.23191 -35.85233
v -25.4215 19.30683 5.193212
v -24.5515 19.32887 4.920635
v -24.88776 20.13774 5.384486
v -23.42389 20.44404 5.355824
v -24.2558 21.3131 5.120152
v -24.27529 20.31773 5.344886
v -25.10437 21.64598 5.541428
v -25.68549 21.53476 5.370114
v -22.67157 20.36006 5.285552
v -23.18169 20.74907 5.619921
v 16.92822 39.84726 21.06467
v 17.46475 39.03771 20.86416
v -47.59178 20.27765 -1.080637
v 26.29069 34.10038 16.05832
v 26.96994 34.57279 16.25848
v 28.19649 34.73405 16.03328
v -45.48671 19.89274 0.3462964
v -5.69293 48.1115 22.94693
v -10.52607 31.39082 19.50597
v -36.88717 13.19318 6.165244
v -35.89615 12.8902 6.323955
v -36.57219 12.49237 6.049015
v -36.66766 13.48837 6.201315
v -35.98295 13.15942 6.368566
v -36.23435 13.34569 6.312729
v -35.21851 12.86982 6.546468
v -35.4014 12.25371 6.376145
v -35.74308 12.09908 6.259458
v -29.5959 38.2508 18.78701
v -30.14904 38.73626 18.57856
v 64.33155 45.60323 -30.93429
v 64.56377 45.01682 -31.87402
v 9.975566 -45.38511 9.956755
v 61.67212 49.96202 -22.50015
v 54.09464 -49.37645 -57.14201
v 33.24078 10.15647 5.4642
v 33.62773 11.42775 5.560549
v -72.25239 19.55957 -42.73383
v -72.27337 18.22303 -42.66689
v -72.39474 18.8453 -43.59736
v -72.40379 19.19593 -43.72997
v -72.38049 19.9483 -43.56579
v -72.37891 17.95504 -43.21541
v 30.3603 10.6447 6.269004
v 31.2723 10.21025 5.970375
v 30.90015 10.79379 6.196114
v 31.96878 10.48704 5.881283
v 32.04195 11.04259 5.993627
v -14.417 50.98164 22.17126
v 17.43423 17.80722 3.342698
v 17.57277 18.50875 3.067683
v 19.44113 16.39258 4.55862
v 18.40508 17.80186 3.360224
v 17.90424 16.77375 4.231525
v 18.16341 19.36083 2.905958
v 18.73948 19.86345 2.911648
v 18.00225 19.4961 2.472558
v 18.31716 19.60847 2.567806
v 18.2231 19.26803 2.497245
v 19.31049 18.98658 3.031912
v 19.08954 19.77813 2.837573
v 17.59593 19.20025 2.262879
v 17.90615 18.90442 2.565105
v 4.724094 75.56573 18.70507
v 6.279846 76.6927 18.19167
v 7.094616 75.90837 18.35719
v 4.732424 76.95138 18.28041
v 4.875712 78.20554 17.73451
v 4.227911 78.45171 17.73042
v 5.745708 79.14205 17.20763
v 5.673958 79.5825 17.02357
v 5.412105 80.60927 16.6069
v 4.523286 79.87415 17.08929
v -24.00486 -45.88303 2.70547
v -23.74281 -45.78524 2.969618
v -17.66799 67.6897 19.63116
v -16.26974 67.34504 19.90812
v -15.80525 66.81784 20.04959
v -17.96105 66.93908 19.67748
v 2.579029 1.231187 27.27421
v 1.026054 2.470654 27.66946
v 22.22017 11.61294 6.330465
v 20.45491 11.01381 6.060334
v 21.80586 10.7039 6.212442
v 23.03453 9.960987 6.226635
v 23.96176 14.68469 5.932554
v 21.48957 13.00406 6.088474
v 23.78009 12.06219 6.487624
v -16.50171 51.43078 21.81578
v -14.70294 78.50288 17.03391
v -15.73831 79.2269 16.59858
v -14.78259 80.56391 16.118
v -14.14808 79.52941 16.67805
v -13.62321 78.94795 16.98486
v -11.9693 78.14548 17.57644
v -39.15409 25.67137 8.880649
v -40.87512 36.66473 13.73733
v -41.61855 37.26995 13.61112
v -41.87623 36.63 13.2508
v -40.54433 37.11726 14.0539
v -39.91745 36.83365 14.22413
v 62.99088 50.82831 -26.20433
v 21.55254 12.20287 6.214399
v -64.20777 59.46304 -18.73536
v -63.4974 61.355 -17.80154
v -34.05433 39.993 17.46991
v -35.23155 39.17562 16.97642
v 38.78416 35.46878 12.3767
v 39.50757 35.9129 12.11852
v 40.49445 35.29388 11.47057
v 40.64022 34.9771 11.2832
v -19.40293 46.08707 21.59999
v 61.9777 55.6213 -23.59007
v 61.31614 57.26011 -22.15195
v -12.04167 31.55494 19.21111
v 15.21768 75.37257 17.32001
v 16.04446 73.76199 17.63721
v 15.6134 72.96222 17.96015
v -14.07692 -20.80712 19.13523
v -14.7377 -20.68581 19.50651
v -14.19366 -20.92852 18.82228
v -15.09673 -21.02281 19.11189
v -15.01817 -20.36072 19.96317
v -14.49953 -20.58538 19.89098
v -14.66216 -20.18498 20.39587
v 17.60938 18.84873 3.25235
v -2.811711 -88.95697 -13.21073
v -0.1178284 -88.91609 -12.47038
v 1.172792 -88.80007 -13.55816
v -11.14597 41.11561 22.34759
v -14.89045 42.39381 22.1089
v -10.29516 39.08681 22.0862
v -12.10037 39.27121 21.96969
v -0.4225947 73.74387 19.50171
v -1.076315 72.43163 19.8248
v -35.75941 19.02429 5.226616
v -35.03379 19.82137 5.397982
v -36.61053 19.68757 5.112858
v -33.93441 19.53269 5.49065
v -34.09762 19.11457 5.438131
v -33.07851 18.6335 5.566474
v -34.81163 18.81188 5.281639
v 3.535938 75.98238 18.67351
v -12.19318 -45.93619 11.95168
v -13.62027 -45.88368 11.31377
v 41.11379 35.49775 11.15984
v 63.04099 45.03373 -27.44922
v -25.94882 31.0674 14.31746
v -28.33863 31.88027 14.51532
v -26.94266 32.3656 15.34704
v -25.27459 33.9173 17.34984
v -23.31833 32.3982 16.40243
v -28.41279 32.97672 15.5326
v -28.45561 33.73619 16.25462
v -27.25609 33.30206 16.1866
v -26.37823 33.77816 16.90344
v 13.5076 35.52203 20.44899
v -67.26094 49.57151 -26.58882
v 35.56449 14.89786 4.455203
v 57.89638 -41.96267 -55.31606
v 57.89886 -40.99654 -57.86784
v 58.08386 -40.91386 -56.60934
v -21.4283 81.40846 14.4777
v -24.99279 11.804 6.120367
v -25.11159 13.46325 6.092368
v -24.96895 11.07551 6.090194
v -13.47208 85.5484 13.68342
v -14.24328 -19.7863 21.77523
v -13.32683 -19.97022 21.84699
v -14.36283 -19.93087 21.35143
v -12.8704 -20.1335 21.18239
v 38.99633 23.22916 5.578413
v 38.40743 23.27426 5.92928
v 38.30533 23.66479 6.044053
v 36.80696 23.22167 6.065242
v 39.70078 23.32829 4.901018
v 3.055695 0.6890812 27.14589
v -1.934947 62.48381 21.5493
v -2.818663 61.37965 21.68172
v -3.848911 62.15766 21.5692
v -4.669585 60.6179 21.74951
v -5.704374 59.21141 21.90049
v -4.098955 59.0734 21.9691
v -6.258769 60.5045 21.71172
v -4.984607 57.66632 22.11978
v -6.993571 57.82826 22.01199
v -7.698279 59.79996 21.7338
v -51.41901 37.46105 6.780763
v -2.203944 -46.03977 13.6858
v -2.234117 -46.47456 13.70996
v -1.060031 -46.15065 13.54515
v -0.3596018 -46.37653 13.62832
v 61.13756 57.48977 -21.67387
v 21.46648 14.39889 5.677867
v 19.73288 15.21327 5.083225
v 19.17466 13.63949 5.632836
v 21.37068 15.21547 5.398677
v 9.337288 -87.25724 -18.73216
v -5.519235 -88.88278 -13.84562
v -64.88992 57.52375 -19.92877
v -64.8734 57.0284 -19.8145
v -64.35585 58.15417 -18.73069
v 61.05475 58.11178 -21.61988
v 61.14684 58.24118 -21.93822
v 61.34691 57.6062 -22.2424
v 60.83715 58.95123 -21.27773
v 60.68994 59.01454 -20.90815
v 60.44364 60.04647 -20.61158
v 19.25776 20.33738 2.994596
v 19.77689 20.7014 3.448739
v 19.96742 20.71662 3.349177
v 19.18062 20.21254 2.876708
v 18.73397 19.83974 2.728986
v 19.27746 20.14085 3.823796
v 19.87007 20.76781 3.795129
v 19.65828 20.67062 4.029392
v 19.68018 20.96427 4.223269
v 20.05209 21.21519 4.346435
v 20.4485 21.15077 4.173632
v 20.82946 21.18346 4.108874
v 20.16459 20.82986 3.553267
v 18.33963 19.63159 4.318038
v -53.65296 38.27784 4.02095
v -53.90866 38.60897 3.627876
v -54.10034 38.33266 3.330013
v -54.03197 38.47141 3.432336
v 43.07033 22.2475 1.714029
v 43.79602 21.50908 0.4834018
v 42.82087 21.6873 1.353693
v 61.19818 -30.24629 -53.89717
v 3.902669 80.21194 17.01512
v 4.258745 81.8763 16.20251
v 4.861157 80.99242 16.51103
v 6.295017 81.91727 15.89718
v -70.6891 32.6972 -38.69348
v 38.12339 80.14809 3.11143
v -14.90754 67.88049 20.02037
v -14.79679 70.29622 19.59526
v -12.95936 70.69701 19.73776
v -12.93076 69.22932 20.02773
v -11.69046 69.80615 20.03664
v -4.391341 2.129925 28.16354
v -5.606228 1.339048 27.98533
v -33.67606 36.04188 16.45302
v -33.20824 36.40802 16.79979
v -32.12693 36.33541 17.04247
v -31.93066 35.19777 16.38123
v -47.86123 37.04136 9.777986
v 18.8991 25.21299 10.01915
v -26.26228 37.78889 19.68357
v -24.82724 37.89182 19.90936
v -26.75182 37.39746 19.40983
v -26.34094 36.96567 19.23128
v -27.26098 37.06954 19.0748
v -24.03113 36.88165 19.67389
v -25.29275 36.73296 19.32715
v -11.95237 -45.54731 12.04723
v 40.73851 23.3614 4.311502
v 40.96283 22.87985 3.749292
v 40.37149 23.01738 4.20662
v 40.45931 22.41795 4.103245
v 41.47728 22.80165 3.328705
v 41.11675 22.41346 3.31444
v 41.68896 22.48076 3.04666
v 41.04015 22.03535 3.2207
v 40.39651 21.55834 3.366643
v 39.77667 22.0549 4.658014
v 39.84201 21.63403 4.361001
v 39.73909 22.80056 4.774145
v 42.12551 22.12863 2.16701
v 42.37003 22.52967 2.4827
v 41.51291 22.05873 2.746557
v 40.54871 20.89276 2.706932
v 1.988204 75.27757 18.97281
v 2.319623 76.04855 18.72447
v -0.06292823 77.86874 18.26791
v 1.605708 77.82746 18.20536
v 3.01443 77.717 18.14102
v -72.78055 16.37527 -45.8671
v -72.70161 15.80957 -45.32845
v -72.5088 17.04262 -43.50993
v -72.5265 17.50276 -43.8212
v -31.63796 28.87814 11.83022
v 17.24294 -45.93841 3.844809
v 18.19895 -46.14176 3.071637
v -2.795906 -5.921052 33.47798
v -1.29555 -4.641884 32.68317
v -7.718511 49.75323 22.79978
v -64.81886 56.34648 -19.64046
v -18.51299 48.97897 21.70039
v -17.42414 49.39734 21.86502
v -20.2491 49.38352 21.30483
v -16.96885 50.68822 21.81749
v -17.64895 47.56224 21.93683
v -16.97917 45.85234 22.01262
v -18.32077 46.52904 21.80177
v -19.59718 47.21206 21.56088
v 64.88915 43.19883 -33.34236
v 0.2143992 76.20482 18.76723
v 0.5260006 78.9495 17.83322
v 17.36189 81.10678 14.20443
v -3.522831 72.48826 19.85898
v -1.903178 72.65383 19.80355
v -4.430721 73.45578 19.61915
v -3.420637 73.79218 19.5308
v -4.999105 71.14351 20.14411
v -5.632403 72.49738 19.8244
v -5.299313 73.14153 19.67652
v -6.932827 71.29449 20.04122
v 23.33701 33.47349 16.49357
v 23.42154 34.32215 17.14498
v -38.00814 25.71292 9.265296
v -37.18562 26.17352 9.42131
v -38.715 25.50856 8.984533
v -38.57189 25.81928 9.054699
v 1.048337 -88.73152 -15.20373
v -0.1219701 -88.7533 -15.32213
v 60.45969 54.8995 -19.51805
v -35.71752 11.34216 6.123177
v -34.19979 11.38461 6.483222
v 20.79598 83.7235 11.61932
v 17.92539 84.24079 12.28261
v 19.18364 84.02258 12.03927
v -18.47252 44.91451 21.73232
v -14.79663 39.37027 21.70796
v -17.2888 40.94955 21.62175
v -17.12437 42.96411 21.88372
v -8.369568 48.54457 22.83284
v -8.494607 53.35526 22.45231
v -9.273494 56.01 22.08018
v -7.754241 55.14235 22.29482
v -11.88497 55.31234 21.93698
v -11.94851 52.96318 22.21311
v -11.36446 57.4783 21.71375
v -8.080032 57.38248 22.00002
v -6.541289 54.5718 22.42496
v -13.07586 57.37535 21.54362
v -14.88104 55.79624 21.50628
v -13.96765 53.58738 21.91566
v -10.51853 58.43532 21.68162
v -9.694165 58.97105 21.70274
v -8.981043 59.78812 21.65815
v -8.141623 58.93594 21.81911
v -15.65872 58.59994 21.06349
v -13.40666 58.85565 21.33875
v -11.73392 59.38233 21.46724
v 0.1042573 74.65754 19.24206
v 21.33765 23.95105 7.512242
v 20.28901 23.26543 7.181931
v 22.0913 23.52019 6.893695
v 20.8064 22.69197 6.302464
v -36.10176 37.29531 16.13429
v -35.7745 36.39188 15.7622
v -34.78543 36.94536 16.46579
v -33.64438 37.15318 17.04009
v 63.46469 47.92597 -28.16528
v 63.76309 48.30732 -29.01192
v 63.40711 48.54523 -27.81578
v 63.30221 48.98671 -27.41317
v 63.51183 49.10603 -28.16149
v 63.7087 49.07646 -28.79742
v 63.28995 50.10759 -27.36948
v 63.61259 49.67825 -28.36679
v 9.865814 -19.77534 23.42355
v -3.491933 -88.93314 -10.62018
v -1.216752 -88.95747 -12.01022
v 34.91751 37.53453 15.00437
v 34.21481 37.50037 15.35427
v -3.956383 63.26254 21.42252
v -5.857442 63.94991 21.28619
v -17.47144 30.61149 16.56413
v 22.00662 84.39847 10.85227
v 63.77583 49.23691 -28.93405
v 63.67237 49.83913 -28.51394
v 52.98314 -51.34956 -56.57594
v 2.751138 78.86266 17.71486
v -10.81392 79.60261 17.11752
v -13.00492 81.63183 15.85567
v -12.67665 79.59792 16.84594
v -10.45514 77.73193 18.02039
v -64.37766 -33.67929 -59.12803
v -8.488714 33.40946 20.76278
v -7.942568 32.49072 20.53654
v -9.065336 33.95193 20.86926
v 68.29466 12.96127 -46.59334
v 12.93782 77.94887 16.7158
v 15.41315 75.95133 17.08387
v 14.72013 76.8403 16.87326
v 15.96175 76.70238 16.65993
v 20.39158 19.73417 3.491707
v 20.31111 18.23505 3.519042
v 21.44355 20.26665 4.157861
v 20.20303 20.47845 3.45914
v 21.37106 20.83569 4.184924
v 20.8138 20.82545 3.902907
v 22.4464 21.32469 4.879109
v 23.01139 19.59972 4.767665
v 22.79155 18.43184 4.579834
v 23.92878 18.91744 5.039577
v 23.49596 20.43529 5.067897
v 25.45625 19.61047 5.324874
v 25.35649 18.39216 5.280829
v 24.42621 18.07337 5.118629
v 24.40882 21.15057 5.335529
v 25.98616 21.15104 5.721633
v 25.5909 20.30208 5.470114
v 26.29715 20.49945 5.593036
v 26.30621 19.77125 5.377254
v 26.49793 20.07531 5.444607
v 26.95428 18.79435 5.328829
v 27.08226 21.05646 5.695965
v 27.63665 20.11852 5.414803
v 28.04926 20.66065 5.508991
v 28.83874 21.51578 5.530871
v 29.4657 20.92051 5.277877
v 28.01636 19.66631 5.397835
v 29.65772 19.48484 5.159635
v 27.91855 21.7745 5.790589
v 27.96888 22.57641 5.962313
v 27.69192 23.028 6.104148
v 28.88619 23.14683 6.098104
v 29.65415 22.45293 5.632587
v 29.87187 23.13722 5.954145
v 30.58947 22.35538 5.438556
v 30.90222 23.03845 5.785216
v 31.88353 22.09582 5.205122
v 33.1162 22.24985 5.167994
v 31.62121 22.96181 5.735096
v 31.69608 21.55794 4.934221
v 26.55222 21.89557 5.861196
v 26.37715 22.76387 6.058764
v 27.06767 23.1695 6.32151
v 27.35469 23.48808 6.593737
v 25.83276 23.04281 6.145466
v 33.92472 22.34737 5.115042
v 33.71417 21.86488 4.988939
v 33.67649 21.30633 4.814918
v 32.90628 21.84225 5.02788
v 32.54965 21.08107 4.80403
v 25.19797 22.19324 5.849909
v 24.95225 22.64119 5.962943
v 25.92747 23.23594 6.466626
v 24.86314 22.93123 6.10393
v 27.92481 23.80964 7.025179
v 27.07571 23.5843 6.926193
v 30.42704 23.46567 6.105277
v 31.35619 23.33427 5.898348
v 31.12544 23.5352 6.021787
v 66.44229 34.92487 -39.60022
v 66.36808 34.28709 -39.55799
v 67.72228 23.94308 -43.7108
v 67.47302 24.63053 -42.84324
v 1.077619 -88.83717 -11.89797
v -4.345869 68.95336 20.58301
v -4.305192 67.0843 20.91004
v -5.609841 69.08372 20.53281
v -27.6823 30.65091 13.53465
v -28.98086 30.06413 12.89651
v 19.364 -46.17139 2.759074
v -10.59425 37.29168 21.67156
v -14.24005 -20.16244 20.70384
v -15.09655 60.00649 20.98152
v -63.98115 58.48181 -17.96713
v -16.53793 53.96501 21.498
v -72.43787 17.06497 -43.26896
v -19.03755 62.23331 20.04671
v 38.42609 36.51546 12.82233
v 40.02181 36.77748 12.00833
v 38.06493 35.23387 12.67032
v 37.36252 35.55707 13.09728
v 37.96059 36.63588 13.03899
v 38.74584 37.09763 12.8212
v 38.65998 36.83263 12.77657
v 14.19246 79.29543 15.84414
v 15.30904 77.99423 16.24314
v 15.65599 78.79192 15.76603
v 15.38019 80.57695 14.95167
v 14.14632 80.65575 15.16138
v 15.56703 79.85461 15.27099
v 13.11801 79.44031 15.99595
v 13.37801 81.70092 14.85599
v 12.32155 81.04594 15.37592
v 12.72031 82.45754 14.60577
v 11.73037 82.74851 14.61847
v 14.30122 81.68536 14.66203
v 27.93678 28.15908 11.77364
v -43.23589 37.59271 12.88538
v -43.54948 38.00455 12.77431
v -42.23366 38.34267 13.62832
v -42.30252 37.45963 13.33252
v -42.877 37.36968 13.01643
v 65.77798 37.34877 -36.86591
v 64.09576 46.06106 -30.2755
v -48.68853 22.0491 -0.004937643
v -48.28119 22.22526 0.41675
v -49.34778 20.85891 -1.281157
v -49.22298 21.28357 -0.8067591
v -49.56433 21.2321 -1.202112
v -12.11455 36.39653 21.26768
v -5.933698 -46.04895 13.29923
v -6.451927 -46.3595 13.28511
v -3.951012 -46.0264 13.56101
v -4.707669 -45.80877 13.63465
v -5.191145 -45.84962 13.48763
v -16.45566 38.2557 21.27396
v -13.69833 36.70275 21.15433
v -16.63347 36.71114 20.79076
v -39.54353 37.33472 14.58491
v -26.39722 20.96269 5.377814
v -27.5195 20.11067 5.557619
v -26.56046 21.64185 5.61722
v -26.77166 19.14073 5.104216
v -27.40349 19.36355 5.472023
v -27.31252 20.81926 5.787619
v -28.73736 19.62459 5.787044
v -27.995 20.33817 5.931911
v -28.6168 21.68314 6.279963
v -29.3437 20.1622 5.835163
v -27.35274 20.79985 6.161322
v -29.17978 18.75221 5.674606
v -28.1928 18.78344 5.658818
v -28.24096 18.45795 5.522339
v -27.83072 18.10356 5.28467
v 11.5589 78.08541 16.92128
v -12.40954 71.61276 19.60228
v -32.68404 37.44903 17.44617
v -31.5434 37.6528 17.86429
v -32.09013 38.33315 17.86535
v -32.253 37.90045 17.75687
v -31.04803 36.83365 17.66262
v -30.11759 37.80923 18.33627
v -30.36522 36.17985 17.55494
v -30.86383 35.08804 16.61076
v -29.57748 36.52501 18.00781
v -29.58192 35.97501 17.70555
v -29.4135 35.44298 17.32699
v -30.27024 35.67595 17.23676
v -29.67255 34.89471 16.82064
v -28.50401 35.09067 17.38014
v -29.42636 37.17391 18.29426
v -28.93042 37.04836 18.42724
v -28.83503 35.69064 17.70553
v -28.77524 36.1857 18.06819
v 60.72418 58.51426 -20.93308
v -34.72727 12.00752 6.508729
v -21.42285 31.19759 15.69345
v -19.69393 32.35851 17.54593
v -17.46286 31.13548 17.08784
v -21.08911 34.11353 18.70583
v -21.50012 32.18687 16.72324
v -20.14711 35.41592 19.73849
v -20.93105 36.08101 19.94049
v -19.68494 34.49584 19.29365
v -19.14573 37.13655 20.61359
v -19.30923 35.55074 19.92711
v -18.46943 36.17154 20.3205
v -18.37933 34.94601 19.78093
v -4.316839 64.96506 21.20228
v -30.76961 28.33993 11.52267
v -32.10252 27.83389 11.11596
v -28.84394 28.89963 11.97093
v -29.39404 28.64451 11.86096
v -29.2326 28.07313 11.43687
v -29.9723 20.6999 5.926181
v -31.22024 20.96635 5.980902
v -30.66207 20.14939 5.841422
v -29.81125 21.88394 6.187402
v -31.43921 23.01423 6.555297
v -30.83801 19.21206 5.684439
v -31.8552 19.85272 5.707106
v -30.14558 19.56749 5.721097
v -31.83106 20.67368 5.883906
v -32.42946 20.31701 5.780127
v -32.07587 21.57589 6.105354
v -33.03852 19.0535 5.553581
v -32.83248 19.62132 5.615667
v -33.22542 19.86617 5.620996
v -32.61855 21.88962 6.080055
v -33.26928 23.17899 6.286967
v -32.58207 23.53452 6.530845
v -31.92184 23.95165 6.931332
v -29.96157 23.38846 6.695911
v -30.50651 23.81566 6.939677
v -12.95271 32.81315 19.65978
v -34.47486 12.33844 6.651596
v -33.93523 12.16543 6.680654
v -31.81004 13.80223 6.676414
v -31.60967 14.31722 6.68211
v -32.28956 14.03644 6.601829
v -32.35012 14.4313 6.591747
v -11.54106 67.92738 20.39814
v -13.09902 -19.93394 22.35756
v 18.67057 20.59453 4.810773
v 18.07915 20.63106 5.051975
v 33.49845 37.86915 15.77475
v 31.98789 37.91664 16.4731
v 32.57174 37.39938 16.02105
v 32.4678 38.07149 16.26614
v 33.24636 37.59061 15.79868
v -35.06762 37.50758 16.67872
v -64.47459 58.35843 -19.0732
v -54.70842 36.79091 2.841866
v -55.16106 36.82405 2.110739
v -54.75224 35.93877 2.843778
v -9.958648 81.27016 16.46573
v -8.888584 79.16683 17.51754
v -40.19343 37.70043 14.46583
v -41.05598 37.95747 14.12677
v -40.57409 38.15124 14.44903
v 33.35946 25.85322 10.01805
v 33.41785 25.61342 9.734407
v 33.96176 25.57337 9.615648
v 33.46184 25.35818 9.402832
v 34.4396 25.19306 8.89373
v -29.84193 38.16483 18.36961
v 19.68514 37.096 19.95328
v 65.89795 37.52703 -37.20661
v 65.73375 38.29728 -36.55427
v 66.2544 36.14426 -38.72068
v 66.01256 36.83758 -37.82951
v -24.27024 18.8994 4.613214
v -26.09573 18.86472 4.792323
v -40.72073 38.56121 14.4819
v -40.43618 38.45521 14.61754
v -27.54397 27.33616 10.52798
v -27.33391 26.9209 10.0798
v 31.93557 20.76943 4.804156
v 32.77552 20.10917 4.752109
v 33.68974 20.63451 4.731986
v 33.01672 19.0114 4.721456
v 31.43538 19.54 4.93374
v 34.63492 20.89245 4.590387
v 34.69336 21.3553 4.751983
v 35.70888 19.94213 4.197486
v 35.12732 20.7077 4.514016
v 34.93773 20.12931 4.497426
v 33.86015 18.28974 4.592513
v 34.28723 19.23669 4.409423
v 33.40579 18.33335 4.622851
v 31.06778 18.10066 4.992999
v 16.15644 81.67504 14.27002
v 16.71432 84.18003 12.62701
v 16.03648 82.88235 13.60593
v 13.92775 82.56947 14.28365
v 13.51796 83.53471 13.84375
v 15.35601 84.30093 12.94018
v 15.21166 81.4759 14.56382
v -7.122244 69.64933 20.37861
v -6.398726 67.27583 20.80959
v -9.306828 69.19404 20.33514
v -17.86954 38.90272 21.23788
v 20.04259 38.94357 20.34252
v -34.20245 26.97829 9.961606
v -35.37489 26.71098 9.773541
v -27.65447 36.66949 18.69088
v 20.30186 12.37015 6.023737
v -12.27506 60.25943 21.31598
v -10.30748 62.44722 21.23323
v -9.59765 61.71659 21.37921
v -8.978498 64.41077 21.07237
v -11.76202 64.9845 20.80341
v -8.885589 67.52852 20.6339
v -13.25759 66.58408 20.42966
v -7.143499 61.6134 21.53479
v -8.020452 61.30199 21.52982
v -9.874796 70.48894 20.04075
v 17.06745 74.96842 17.03269
v -19.82887 -45.45351 6.530456
v -6.068594 65.96572 21.0132
v -10.22022 84.28412 14.88864
v -12.06899 83.4252 15.09719
v -11.20206 82.87032 15.51121
v -9.872745 82.9969 15.6219
v -11.80954 84.95495 14.29267
v -71.35589 24.30273 -39.43676
v -19.16306 43.56639 21.56125
v -18.82939 41.32369 21.44852
v 18.37419 13.62859 5.587758
v 18.01868 15.52738 4.728786
v 28.02663 23.46576 6.382867
v 29.05091 23.41809 6.204798
v 12.32319 78.91072 16.41469
v -13.99287 60.85036 21.02754
v -6.465798 -20.42106 21.94523
v -6.40844 -20.82005 22.97053
v 35.48056 37.5421 14.70072
v 34.74083 36.67646 14.79997
v 34.43538 36.82286 15.01628
v 33.86078 37.06767 15.3693
v -12.11141 63.04895 20.99527
v 63.77681 45.86595 -29.36448
v 63.76951 46.6056 -29.29314
v -71.31818 26.81951 -40.01355
v -46.64423 37.27524 10.8578
v -19.08363 39.57681 21.18165
v 30.35816 38.73166 17.0661
v 29.59751 38.75893 17.30778
v 28.78722 39.05622 17.83256
v 24.34499 21.60997 5.483179
v -30.22194 34.13261 16.03728
v 26.89463 39.09229 18.44678
v 27.59527 38.99314 18.19131
v 68.14944 19.24798 -45.38391
v 16.35819 80.42899 14.81772
v -20.59219 44.05384 21.32267
v 23.27299 23.27131 6.431269
v 21.99514 22.52563 5.401189
v 22.51251 22.35944 5.37514
v 23.66771 22.39176 5.644157
v 6.729526 69.95723 19.94163
v 6.63011 -45.97277 11.56892
v -35.87716 36.15439 15.54027
v -36.73133 36.21136 15.24511
v -38.04977 38.89262 15.79128
v -6.745956 79.85541 17.41607
v -8.491553 81.71107 16.41139
v -6.884963 77.42472 18.36416
v -9.522295 77.45905 18.19657
v -17.78956 36.60531 20.57844
v -17.63646 35.53259 20.17469
v -19.07701 38.47432 20.98076
v -31.86876 13.03304 6.987108
v 67.64754 23.63684 -43.3656
v 59.47331 61.6749 -19.11375
v -26.56785 14.18544 6.139534
v -27.91832 13.22753 6.510128
v -26.67395 13.21115 6.339744
v -25.78357 14.35425 5.985971
v -26.23381 16.0418 5.373532
v -25.20068 17.05835 4.843989
v -27.57801 15.20028 5.881504
v 33.58076 36.00698 14.97908
v 34.09046 35.7397 14.62564
v 24.53473 22.03262 5.726309
v 64.03461 47.66861 -30.09184
v 63.84819 48.72603 -29.28768
v -4.695215 -88.89938 -14.46168
v -2.088063 -88.85464 -14.73766
v -41.02188 38.77085 14.39487
v -27.19096 18.66797 5.126787
v -11.82234 34.06923 20.47208
v -30.08452 18.13471 5.712328
v -29.0671 17.73293 5.674453
v -30.25714 17.29927 5.806996
v -31.30071 14.46628 6.591231
v -30.97444 14.89826 6.466606
v -31.05808 14.54436 6.586682
v -30.92971 15.28183 6.297763
v -30.92744 16.10559 6.083497
v 66.62363 30.38177 -40.11843
v -13.80415 35.39667 20.68326
v -23.2295 34.88662 18.70973
v -23.28246 37.98013 20.19921
v -23.40543 36.82055 19.76107
v -22.81678 37.40764 20.03535
v -23.97489 34.26144 18.06054
v -25.04458 35.15191 18.49224
v -26.52252 34.52308 17.58192
v -25.68933 34.4752 17.74887
v -5.419113 84.08308 15.42077
v -6.503767 84.70786 15.04996
v -6.193395 84.21811 15.32546
v -6.391956 83.77155 15.57224
v -4.21318 83.30931 15.85322
v -18.78456 -45.79677 7.228175
v -13.27178 73.39899 19.06263
v -13.16649 74.46455 18.76835
v -14.25513 73.69991 18.87133
v -11.38667 74.89547 18.84507
v -11.09493 73.08755 19.35206
v -10.08615 74.10855 19.17186
v -9.444283 75.23077 18.91677
v -9.535845 73.20285 19.4295
v -7.762795 75.41139 18.94168
v -7.913362 74.10532 19.3089
v -11.79327 76.12491 18.42664
v -10.55587 75.87006 18.64079
v -11.31745 33.12019 20.16127
v 19.08394 20.4766 4.425817
v -6.696734 -20.13347 21.98371
v -46.54414 19.99074 -0.2292261
v -1.273679 -45.87225 13.71141
v 13.17899 84.20413 13.50566
v 29.02965 27.68873 11.68609
v 24.3101 41.64013 19.2679
v 25.46912 41.125 18.88589
v -10.63278 72.07384 19.63095
v -31.65973 39.12065 18.36004
v -32.10728 38.99089 18.17579
v -31.30762 38.74813 18.27592
v -31.31106 38.32808 18.19501
v -30.27796 38.48811 18.37936
v -30.54955 38.08945 18.32858
v -31.25758 39.03786 18.47232
v -31.85463 39.68335 18.34345
v -31.48697 40.06992 18.51756
v -31.51779 39.45361 18.53223
v 3.655228 79.57886 17.34553
v 25.68398 11.1844 6.552699
v 24.50491 12.62546 6.497597
v 1.494889 79.91508 17.3771
v 0.5184616 80.57217 17.15395
v 1.974858 80.92171 16.88042
v 0.7013121 81.71125 16.55657
v -0.9912404 81.96311 16.49598
v 0.2787193 82.65528 16.079
v 1.89569 82.72924 15.95807
v 2.007025 82.08942 16.30363
v 1.105604 83.33842 15.7026
v 2.506679 82.8766 15.83527
v -0.7250375 84.4272 15.28601
v 1.265846 83.96112 15.36337
v 0.2537119 84.95445 14.8993
v -1.7124 84.72512 15.14447
v -1.16305 84.81692 15.09777
v -1.174246 83.4087 15.78474
v 29.02972 34.82573 15.86119
v 29.79591 34.66247 15.53419
v 4.13493 -45.59821 12.64493
v 3.538884 -45.82912 12.85381
v 4.571433 -46.4097 12.63944
v 3.498492 -45.52859 12.88503
v 2.410446 -45.59436 13.29984
v 3.674015 -45.38955 12.88922
v -10.95827 76.69904 18.33812
v 12.75081 82.95641 14.33792
v 22.92787 37.23019 18.75346
v 22.75868 37.63276 19.13842
v 22.65858 37.06727 18.91531
v 22.64989 38.10024 19.40968
v 22.47941 37.76312 19.38566
v 22.36705 37.31596 19.17968
v 35.36253 21.4512 4.712552
v 36.81751 21.49721 4.469825
v 36.53742 21.96388 4.773325
v 37.79065 21.50053 4.323024
v 37.00665 20.71139 3.848232
v 37.41227 19.98366 3.454977
v 37.91604 20.52057 3.30571
v 38.04568 19.21365 2.875231
v 38.0392 19.99061 3.006847
v 36.79724 20.26375 3.847767
v 36.48143 19.60721 3.755792
v 37.05186 19.05957 3.330585
v 34.45895 22.74662 5.342467
v 35.13082 22.7494 5.208368
v 35.2587 22.89057 5.481823
v 34.54067 23.01892 5.837842
v 66.93848 30.61053 -41.4691
v 66.91579 29.74599 -41.27758
v -8.360039 71.74944 19.87066
v -7.423177 72.28597 19.79482
v 27.82182 25.4137 8.713357
v 29.09855 25.47404 9.506016
v 20.67181 24.42008 8.459257
v 19.74047 24.53849 8.927137
v 19.33722 23.78786 8.202744
v 18.2139 23.84135 8.390044
v -4.503526 74.68057 19.2912
v -6.944707 74.14474 19.33814
v -5.608934 74.73125 19.24386
v -4.865925 77.2026 18.49543
v -3.771915 75.00211 19.2109
v -3.104081 76.16008 18.85463
v -2.860566 74.8513 19.2461
v -3.745202 77.78903 18.4037
v -5.603606 78.5983 18.00524
v -8.015801 72.91112 19.61478
v -6.64034 72.7319 19.72962
v 67.03719 30.69058 -41.83087
v 26.63542 23.54121 7.014788
v -27.2968 23.60874 6.185216
v -26.8881 23.21449 6.030694
v -27.40638 23.59933 6.336467
v -26.71038 23.17109 5.662462
v 34.57581 22.06365 5.043358
v -15.88072 60.4969 20.8073
v -15.27519 61.7845 20.74683
v -14.14404 63.20224 20.74155
v -16.90203 61.57734 20.50846
v -16.06312 63.19569 20.46564
v -18.10364 62.8784 20.13247
v -18.04906 61.34673 20.34433
v -17.70294 64.13666 20.06868
v -16.10451 65.77694 20.14882
v -14.93934 64.1092 20.52453
v -17.17206 60.34938 20.61792
v -14.65809 66.57461 20.25634
v -14.11836 65.34511 20.48636
v -22.7432 27.26897 11.22346
v -31.45226 19.06425 5.66494
v -0.9071101 -45.96454 13.62515
v -0.04712844 -45.90612 13.65153
v 1.422458 -46.00451 13.53061
v 66.54475 33.85463 -40.04747
v 66.48399 33.686 -39.96673
v -48.14597 37.33667 9.592443
v -47.90434 37.25101 9.823664
v -2.680611 -89.00258 -12.13975
v -4.985789 -88.95627 -12.43638
v 43.50112 20.8433 0.3420157
v 68.30205 14.20257 -46.29433
v 68.25793 14.27621 -45.5216
v 10.84297 82.35535 15.02474
v 11.49336 79.95232 16.10062
v 9.232106 82.79786 15.03625
v 10.29583 81.69244 15.45701
v -21.38732 26.6877 11.02805
v -26.54138 26.6977 10.04596
v -0.9879118 80.37837 17.27338
v -2.567662 81.64291 16.70484
v -2.903118 83.34305 15.85018
v -4.10604 82.63635 16.18589
v -4.014772 84.04478 15.46634
v -2.447231 79.58691 17.63461
v -4.444079 80.5382 17.19366
v -3.660142 78.6279 18.03875
v -6.271725 81.87483 16.53703
v -7.782866 82.96976 15.88478
v -6.16431 82.63813 16.17655
v -1.202271 79.11511 17.85983
v -2.716694 78.21006 18.22149
v -1.033225 77.80783 18.36477
v -1.959062 77.09864 18.53664
v -3.269545 84.25025 15.36236
v -42.61661 16.6972 3.001487
v 62.17476 49.147 -24.17239
v 3.543248 82.62627 15.9069
v 3.465758 81.80196 16.34316
v 5.162644 82.84468 15.56988
v 3.313441 83.66937 15.3432
v 6.277026 82.89009 15.4049
v 5.739017 84.10257 14.79685
v 6.352081 85.05754 14.15277
v 4.804019 85.19986 14.26729
v 7.325168 83.80553 14.75207
v 7.154474 85.18302 13.96356
v 8.865897 83.86093 14.5209
v 1.517562 84.82204 14.84626
v 3.143651 84.45579 14.91242
v 2.23239 85.24988 14.55529
v 3.30544 80.87055 16.76248
v -39.93414 25.33292 8.484138
v 63.62836 46.54999 -28.8435
v 31.31244 34.74799 15.04816
v -0.4060884 76.04041 18.8457
v -1.827395 75.60367 19.01682
v -1.81361 74.58891 19.31181
v 66.60063 29.47247 -40.01515
v 66.53825 29.90731 -39.78902
v 35.36 19.20227 4.189261
v 35.05197 19.39455 4.318084
v 36.98159 18.5926 3.338446
v 36.22696 18.72292 3.818093
v 68.10884 20.06121 -45.40476
v -17.73389 59.19706 20.65541
v 26.24422 34.98003 16.87869
v 24.93557 34.23256 16.55563
v 25.60229 34.19606 16.35609
v 25.72948 35.63617 17.61231
v 27.23729 35.69318 17.10596
v 27.73033 35.09824 16.49488
v 24.74743 34.88549 17.23729
v 27.37366 36.54426 17.54827
v 26.48153 36.20141 17.7389
v 23.86618 34.00295 16.72285
v 24.83906 33.90359 16.27357
v 28.25201 36.68825 16.61378
v 28.13514 36.00202 17.00616
v 28.9399 36.20716 16.14928
v 28.47392 35.55081 16.56743
v 28.93381 36.59111 16.31894
v 29.41729 36.61275 16.1956
v 30.60322 35.58804 15.92578
v 29.44775 35.11119 15.96454
v 25.05625 33.53018 15.88167
v -23.59737 41.84846 20.66903
v -28.04452 25.07491 8.152639
v -27.14883 24.70381 7.895511
v -27.03837 24.90276 8.543967
v -29.40003 25.16112 8.367234
v -29.63742 25.86102 8.938938
v -30.57811 25.84447 9.225484
v -28.68121 25.53658 8.489552
v -29.25488 26.30147 9.238916
v -30.68131 26.45054 9.652529
v -29.4222 26.6338 9.633327
v -29.605 26.8779 10.03375
v -28.07733 26.4224 9.285647
v -28.81082 27.08484 10.25673
v -27.56939 26.03701 8.740479
v -26.65701 26.14301 8.997705
v -27.35378 25.57793 8.393231
v -27.37582 24.17518 7.587717
v -27.00063 24.07268 7.505266
v -27.77332 24.05117 7.527223
v -28.2102 24.67394 7.959468
v -31.70124 26.09585 9.545876
v -29.72541 27.01964 10.44285
v -4.002628 -88.97392 -11.45453
v -3.906695 -45.87851 13.73597
v 17.61314 18.80399 2.615896
v 32.87786 38.63064 15.83614
v -8.726744 76.66776 18.51131
v -17.92817 57.26787 20.84951
v 21.81588 21.51392 4.619034
v 21.58323 21.59761 4.561565
v 21.18443 21.17456 4.236769
v 22.5283 21.6797 5.008661
v 22.76536 36.96143 18.71808
v -19.34781 61.27317 20.10371
v -22.20397 21.01206 5.74574
v -22.25635 22.11692 6.019547
v -23.11507 21.01956 5.800647
v 19.14697 38.9468 20.51669
v 21.71741 37.86269 19.65738
v 21.55354 37.49891 19.49682
v 25.21884 23.22294 6.630907
v 40.20775 15.778 1.611311
v 40.95011 16.78257 0.4816194
v 40.26928 16.93387 1.333279
v 40.1095 17.46732 1.395923
v 40.67883 17.21033 0.9938349
v 40.67029 17.80495 0.9473521
v 40.61462 18.2204 0.1870806
v 41.12901 17.42857 0.5886917
v 39.73435 17.12211 1.712867
v 38.84402 17.00621 2.368508
v 38.54291 17.89831 2.292815
v 40.20938 17.9388 1.349627
v 39.34909 18.47785 1.614071
v 39.94559 18.57191 0.8673351
v 39.12873 18.51437 2.233032
v 37.94418 18.31233 2.865258
v 33.37853 11.68457 5.694396
v 37.17376 17.92274 3.051406
v 37.94398 17.99712 2.784124
v 36.8507 18.15869 3.376485
v -25.23885 27.78293 11.30541
v 23.31725 16.83451 4.768867
v 25.35156 17.22094 5.448969
v 23.02821 17.5478 4.534544
v -25.994 39.66583 20.02312
v -24.43537 39.88525 20.3775
v -23.49623 40.89609 20.61344
v -23.30271 39.13668 20.50043
v -21.06133 38.54885 20.70485
v -21.41001 38.92518 20.81278
v -21.71072 38.66146 20.74571
v 35.55895 22.03918 4.817434
v 25.58774 36.30091 18.07868
v 26.29209 36.89936 18.15674
v 27.57728 37.12083 17.15378
v 27.54278 36.94506 17.02129
v -26.83375 40.72985 19.89449
v -27.63124 40.50266 19.67897
v 29.54069 27.92036 11.79958
v -36.51406 23.43683 5.940814
v -36.73531 23.69992 6.132133
v -37.29112 23.48857 5.909222
v -38.1365 24.0521 6.397117
v -35.50552 23.0521 5.755761
v -36.05877 23.23212 5.792906
v -33.57161 24.57447 7.295881
v -34.62805 23.65406 6.163285
v -32.98152 23.90377 6.703622
v -35.01487 24.24965 6.840365
v -37.36256 22.15312 5.348031
v -36.61091 21.59898 5.264658
v -36.69576 22.44672 5.4646
v -4.143417 -88.92883 -13.91155
v -22.22806 41.74995 20.92991
v -25.72094 40.006 20.11545
v -72.48351 19.17959 -44.21627
v -72.51787 19.48949 -44.41627
v -72.53587 18.61621 -44.3437
v -72.64104 17.84282 -44.61297
v -32.99456 20.36389 5.770754
v 33.64979 22.86255 5.355052
v -20.58089 39.8223 21.03093
v -21.19205 39.06082 20.83934
v -21.5691 39.53448 20.85894
v -21.82818 40.48014 20.91123
v -21.31992 40.87872 21.02621
v -21.00612 42.70507 21.18043
v 11.73969 78.97655 16.49694
v -8.870359 -45.34682 13.14407
v -29.88781 34.43972 16.38952
v -29.13058 34.35969 16.56844
v -28.31256 34.48253 16.97625
v 66.154 36.03151 -38.38976
v -22.49876 40.21897 20.76657
v -22.99645 40.54562 20.68597
v 61.68401 49.36487 -22.68722
v 34.94944 23.07833 6.508788
v 33.42962 23.31552 7.361869
v 36.07776 23.00071 5.932481
v 25.27072 33.78603 16.07111
v -7.928263 -45.63467 13.12235
v -27.24746 26.54109 9.612969
v -28.69201 17.58182 5.587277
v 33.44058 12.27303 5.698057
v 12.09365 83.64706 14.08244
v 21.3655 37.30527 19.42068
v -27.72119 23.72522 7.045551
v 32.75883 36.07561 15.34078
v -47.69321 22.97263 1.443224
v -30.27768 25.36959 8.712991
v -28.93048 16.86568 5.633552
v -29.80162 16.61343 5.795025
v 25.75512 37.1291 18.41705
v 23.0999 34.72586 17.58592
v 33.52416 36.59812 15.28366
v -26.8785 23.2533 5.760478
v -27.52126 17.83674 5.18229
v -26.70428 18.32747 4.905165
v -27.36336 35.03084 17.75098
v 34.55862 35.68967 14.37743
v 35.0586 36.19733 14.39005
v 33.24288 14.17667 5.431017
v 31.4485 14.31464 5.858918
v 33.61295 13.69871 5.435181
v 31.52925 11.63078 6.162258
v -48.67179 20.93779 -0.5629555
v -48.95498 20.89507 -0.7613404
v -48.75342 20.74776 -0.9271491
v 36.28495 17.70516 3.622593
v 36.5919 18.00986 3.335283
v 36.58078 18.02002 3.401064
v 6.784955 -59.24344 8.433943
v -13.77 -21.45031 17.89376
v -13.26465 -21.37229 17.77245
v -14.01331 -21.13909 18.1677
v -13.63788 -21.16257 18.10071
v -30.62666 40.64444 18.74967
v 0.2125797 -16.76796 35.41254
v -0.0431991 -17.8223 34.96489
v -0.9770701 -17.16918 35.47345
v -0.74555 -18.15485 34.89138
v 2.884699 -14.14161 35.6938
v -3.981889 3.924407 27.3217
v -3.703546 2.128298 28.3941
v -32.80688 12.36795 6.85252
v -5.180974 -47.23448 13.80546
v 16.55619 22.87061 7.792233
v 19.46612 22.73905 7.237586
v 18.38836 23.52706 8.064987
v 17.91185 23.26844 7.925937
v 17.59628 23.99114 8.486802
v 17.58264 22.65276 7.537379
v 17.66364 22.05701 7.040206
v 17.6587 21.33579 6.392308
v -21.09396 17.47131 3.937016
v -21.08326 18.10097 3.727673
v -21.42459 18.77153 3.496715
v -22.36616 18.28277 3.498022
v -22.77237 18.98671 3.288934
v -21.87764 18.59026 3.316749
v -21.95507 18.953 3.218675
v 6.346618 -21.49663 18.02429
v 8.512811 -21.45814 18.82224
v 9.816718 -21.78564 19.11778
v 9.538119 -21.47128 19.37567
v -5.904138 -45.72587 13.58342
v -46.94473 23.21945 2.037758
v 9.244682 -45.46487 10.23643
v 9.994337 -45.86938 9.679953
v -0.1995282 3.995972 27.38399
v -2.244217 -0.2444327 29.96558
v 7.879487 -20.83983 18.77184
v 6.913167 -20.96476 18.50257
v 8.445571 -21.05758 18.76036
v 6.070296 -21.40743 18.17088
v 0.3173892 0.2802193 29.22543
v -1.088272 2.527651 28.32686
v -8.938555 -47.46863 13.21537
v 34.78306 14.23464 4.918638
v 36.98207 37.54213 13.97554
v 1.430663 -46.78732 13.59173
v 2.722819 -45.93597 13.17758
v -30.23006 13.27887 6.78115
v -38.50328 22.68643 5.25881
v 3.138381 0.09160313 27.4009
v -42.65776 22.8369 4.336082
v -41.99948 23.13151 4.784429
v -42.67673 23.36861 4.959047
v 63.09452 45.37651 -27.57377
v 63.28722 46.02876 -28.0689
v 63.119 46.48626 -27.43842
v -25.85746 26.24073 9.411919
v 66.8672 28.85948 -40.94335
v 22.54143 36.71369 18.68644
v 23.11414 36.68457 18.37672
v 23.92812 36.35437 18.49602
v 24.01355 35.76762 18.13413
v 24.49283 36.33965 17.73932
v 22.63146 35.9021 18.67071
v 65.68492 39.72997 -35.83372
v -26.99464 39.77725 19.84813
v -40.18036 38.59686 14.77845
v -39.40454 38.75032 15.13981
v -25.47529 18.12991 4.611876
v -28.83017 16.38141 5.635756
v -28.24518 17.15411 5.417324
v -36.1768 37.88379 16.3627
v -34.30372 38.20303 17.22892
v -34.73445 38.63124 17.14463
v -22.20426 33.69711 18.02833
v -22.61383 35.37265 19.21019
v 38.61042 21.37514 4.20001
v 38.076 21.82516 4.839882
v 38.62001 22.46767 5.538826
v 37.85476 23.02054 5.926005
v 21.36259 21.56789 4.533653
v 22.11457 21.80621 4.980991
v 21.45622 21.80195 4.854136
v 22.38928 22.20459 5.289471
v 18.5793 20.13563 4.598498
v -53.90903 37.49311 3.832519
v -26.67387 35.80579 18.52767
v -28.16083 35.97764 17.60081
v 39.37164 20.54291 2.660351
v 38.81016 20.95672 3.42719
v 40.82454 20.36484 2.006854
v 40.69806 20.91299 2.432709
v 40.27597 20.31655 2.3966
v 39.26456 21.24852 4.274383
v 39.81044 21.33943 4.08875
v 39.23737 21.12163 4.150445
v 25.95828 23.52855 7.119652
v 26.1859 23.38674 6.994987
v 21.14918 18.98491 3.821313
v 27.12364 23.82186 7.164943
v 28.2501 24.07994 7.258678
v -48.78944 21.32915 -0.4337532
v -32.85347 38.30855 17.53102
v -21.81586 38.11861 20.54323
v -20.62254 37.78626 20.63855
v -22.42337 37.84539 20.29734
v -31.23235 27.47406 10.91853
v -34.23057 22.65135 5.887138
v -30.21735 24.21191 7.192626
v -29.08658 24.68818 7.967266
v -36.14565 38.4712 16.51766
v -37.24106 38.37479 16.03585
v -36.79522 38.06181 16.15975
v -37.93006 37.98764 15.59771
v 37.50119 22.82302 5.725569
v 36.44475 22.25794 4.950447
v 35.62916 22.75737 5.203605
v -44.9467 37.70905 11.95464
v -45.13906 38.21594 12.00977
v -46.15017 37.85653 11.26098
v 21.89464 36.97882 19.08002
v -22.12809 39.30307 20.75416
v -43.69726 22.47235 3.596514
v -15.27762 -45.05262 10.86225
v -42.89748 21.65211 2.992989
v -42.11375 21.71694 3.646518
v 30.04995 11.38493 6.393847
v 22.30317 17.34208 4.314537
v -6.797478 -20.087 21.4217
v -7.193766 -46.06362 13.13496
v -8.166793 -46.09752 12.96859
v -22.61223 24.06472 8.10408
v -37.23556 19.37036 4.941397
v -36.53569 18.82865 5.022907
v -37.35792 19.15734 4.85698
v -31.15287 25.65938 9.047812
v 3.623586 -13.29309 35.21187
v -29.04379 22.73078 6.447733
v -8.212423 -20.29031 22.96123
v -8.898898 -20.11868 22.31424
v 22.69723 25.18399 8.981293
v 20.96513 24.17406 7.999137
v -41.4241 19.26435 3.511889
v -41.91445 18.88606 3.100968
v -37.78311 19.28358 4.702574
v -38.00011 19.80234 4.78018
v -38.67958 19.66612 4.49241
v 9.417834 -20.71091 20.10789
v 9.513207 -21.04587 19.71015
v 9.981565 -20.74042 20.72835
v 10.01756 -21.34061 19.95058
v 9.271615 -20.73999 19.60247
v -48.042 21.01947 -0.3813206
v -47.20383 22.42603 1.375954
v -47.87733 21.45616 0.3026402
v 21.72339 17.92714 4.08878
v 22.09705 18.24797 4.188065
v 22.53531 17.18836 4.43934
v 20.97251 17.95848 3.770063
v 20.85748 18.45639 3.664596
v 8.867672 -20.57375 20.32006
v 9.565443 -20.55302 20.8
v -8.532737 -19.90823 18.73105
v -8.111981 -19.81672 19.32597
v 10.08158 -20.61468 21.11514
v -32.4327 24.20498 7.155273
v 23.19624 23.8393 7.062624
v 23.55768 24.01821 7.272364
v 22.48912 24.36542 7.663609
v 23.21733 24.59257 7.908334
v 23.82756 24.56235 8.461276
v 24.57969 23.6248 6.994757
v 35.91617 22.77596 5.385546
v 8.923339 -21.18673 19.03828
v 9.114047 -20.7926 19.31517
v 43.9865 18.94419 -1.494856
v 43.99865 19.63918 -0.9615294
v -66.81863 51.32795 -25.01811
v -11.38552 -20.01254 23.09044
v 8.945977 -20.90095 19.02652
v 23.34984 23.57798 6.809998
v 30.71395 34.09869 14.3873
v 8.755561 -20.54935 19.73481
v 8.025568 -20.58352 21.39454
v 7.876226 -20.56133 19.93329
v -43.75177 24.08705 5.231871
v -42.96851 24.18031 5.615382
v -44.00663 24.0565 5.036534
v -43.63851 23.78879 5.032565
v -34.92775 13.1471 6.656265
v -35.59686 13.45185 6.462366
v -34.96162 13.47923 6.651693
v -34.26082 13.23499 6.795244
v 41.67086 21.6946 2.416055
v 21.97629 22.27473 5.229174
v -26.22995 25.73008 8.597039
v -26.95051 25.98194 8.580442
v -34.98933 18.61608 5.247317
v 65.9658 36.78251 -37.77062
v -7.319689 -19.88083 20.62144
v -47.13216 20.39044 -0.6927474
v -47.05604 20.24117 -1.0809
v 43.55721 20.28597 -0.3480121
v 22.8804 24.84144 8.250901
v 44.23173 18.78383 -2.31469
v -7.491338 -19.95663 21.39515
v -9.023161 -19.94433 18.16184
v -22.18284 23.46406 7.671546
v -23.1991 23.13587 7.362354
v 8.956336 -20.64467 19.34435
v -43.16019 24.90862 5.751212
v -42.60538 15.85146 3.244011
v 37.72003 21.84774 4.74507
v -38.24809 23.71845 6.039569
v 27.54418 11.9941 6.636086
v 28.44463 11.04718 6.554399
v 33.96175 23.11065 5.572512
v -23.03661 44.0551 20.8129
v -28.12906 36.55829 17.9839
v -31.14643 39.22916 18.63091
v -22.50902 43.11712 20.90744
v -27.15175 36.36579 18.75471
v -27.71298 35.96167 17.79066
v 23.54736 25.13503 8.594033
v 23.94275 24.83982 8.260096
v -9.822157 -20.25727 17.57604
v -9.63797 -20.32168 17.29941
v -9.876688 -20.3871 17.31717
v -8.114886 -19.73093 19.64642
v -9.698742 -20.31461 17.24263
v -21.84368 35.26876 19.31007
v 8.813183 -20.8108 18.98193
v 8.505881 -20.65617 19.06882
v 8.476195 -20.88564 18.79014
v 8.418805 -20.56919 19.33112
v 39.82384 16.53821 1.745996
v 38.86208 15.23309 2.710613
v -35.17227 17.82646 5.270493
v -35.79266 18.63631 5.086835
v 39.29963 21.04196 3.715427
v 33.74622 23.22814 6.04533
v 2.569168 -21.37461 26.6914
v 2.016524 -22.44044 26.01184
v -41.10594 15.81287 3.955076
v 31.71308 39.76123 16.63357
v 25.64727 33.80973 16.05795
v -44.98312 21.11873 1.368651
v -35.95459 23.84036 6.38686
v -36.38781 24.41301 7.076963
v -36.64835 24.06215 6.642469
v -43.0904 21.58664 2.668287
v -26.49352 21.8548 5.725595
v 28.80797 26.03925 10.0315
v 44.76211 17.72778 -2.564239
v 4.739914 84.49053 14.69844
v 1.421062 -21.00601 22.65455
v 35.42319 23.28436 6.645703
v -29.83579 24.03439 7.081464
v -28.61998 23.44777 6.617682
v 32.50465 25.73024 9.537471
v -72.85577 14.04956 -47.92658
v -72.88095 14.10287 -48.06351
v -39.77959 19.60285 4.144246
v 0.2407615 85.27592 14.72179
v -42.14278 22.43712 4.122256
v -38.95137 24.89257 6.894248
v -37.64087 24.41502 7.000701
v -34.11815 26.77913 9.86963
v 39.34191 22.66619 5.168088
v 42.11592 21.62751 1.897526
v 42.00675 21.10771 1.70893
v 41.34678 21.16959 2.296432
v 40.9649 20.83435 1.870121
v 42.99035 21.07978 0.6253171
v -33.28154 21.53749 5.975808
v -34.09271 20.41442 5.63177
v -26.70009 17.85414 4.95796
v 27.98776 25.02105 8.286507
v 27.54647 24.85371 8.076507
v -64.13404 58.8487 -18.35568
v -32.85036 27.4237 10.69135
v -27.60622 23.44854 6.2818
v -27.60037 23.36598 6.255134
v -28.23307 23.64997 6.780572
v 27.38504 37.1685 17.09575
v 32.64716 23.36119 6.724196
v -26.60503 17.25148 5.073389
v -27.73824 16.60759 5.471723
v -34.96592 13.88331 6.579188
v -34.46859 13.71638 6.714132
v 44.25156 16.78977 -2.282678
v 51.49314 34.07821 1.21301
v 28.80851 12.31608 6.582988
v 29.74519 12.31992 6.462388
v -29.7492 24.49634 7.737212
v -29.22643 24.24216 7.533349
v 39.59878 22.194 4.833723
v 39.16325 22.34562 5.339628
v 65.91172 36.81369 -37.5169
v -31.16721 26.72786 10.07482
v 42.98587 20.44089 0.1038712
v 26.64896 18.1041 5.45215
v 41.17152 20.4445 1.317419
v 41.57197 20.35591 0.745364
v 41.63626 20.339 1.029264
v 42.33901 20.31569 0.002959883
v 41.85128 20.44818 0.3164427
v 41.7314 20.47917 0.7560881
v 42.46954 20.5147 -0.2874126
v 41.63382 20.57605 0.421204
v 42.11824 20.99186 0.1708555
v 41.49822 20.65221 0.6924273
v 41.03153 20.63437 0.9173165
v 40.87479 20.63996 1.374983
v 42.67796 20.89854 -0.347008
v 29.6758 23.64478 6.378199
v -24.61369 21.59614 5.630912
v -24.26133 21.70842 5.684677
v -42.12065 23.78456 5.300193
v 43.64205 19.87863 -0.6810733
v 43.41436 19.48426 -0.634414
v 32.60057 39.16879 15.96857
v 37.03863 20.9925 4.104022
v 35.87728 21.1376 4.563811
v -72.60478 19.37183 -45.1772
v 17.53705 24.5287 8.998784
v 18.56212 24.44306 8.759311
v -26.70924 35.10507 18.02441
v -31.17957 39.58249 18.67783
v -30.7117 39.4661 18.86492
v -30.55916 39.02906 18.71992
v 23.93105 34.43977 17.07942
v 32.79259 22.91983 5.554904
v 23.69204 36.86631 18.75139
v -33.57438 25.87288 9.767774
v -33.41405 26.03765 9.857708
v -33.87852 25.94972 9.91484
v 36.64534 17.23246 3.498785
v 27.14995 24.28198 7.60124
v -29.81817 39.69057 19.05628
v -37.20419 25.87787 9.564861
v -38.10076 25.44295 9.383832
v -37.36319 25.56474 9.761153
v -27.9604 36.19482 17.81074
v 39.52124 9.062481 2.499855
v 39.25632 18.99494 1.746375
v 39.62067 18.80234 1.335712
v -11.97212 81.59903 16.01956
v 31.03923 12.10885 6.264489
v -36.68706 36.88972 15.66505
v -24.96462 40.64389 20.30326
v -25.76084 22.02477 5.899622
v -24.87976 21.80818 5.830916
v -67.59851 48.63412 -27.76342
v 31.64478 25.93058 10.10496
v 1.813788 -20.49291 21.51451
v 27.76162 24.45588 7.686129
v 36.49791 22.57057 5.489126
v 62.85825 46.39166 -26.66886
v 26.27155 13.00899 6.51353
v -53.97749 36.67555 3.862616
v 28.85761 13.76683 6.383234
v 41.80632 16.07918 0.2445671
v 24.72325 36.63824 18.41327
v -44.3145 22.46761 3.353015
v -43.75729 22.07841 2.856014
v -44.11609 22.21888 3.159719
v 45.09224 37.55422 8.536206
v 19.00829 37.96381 20.36236
v 63.46267 50.23843 -27.83734
v 25.76509 24.13716 7.620752
v -38.25143 25.51472 9.24136
v -46.32718 23.38257 2.420606
v -25.28556 41.60921 20.24894
v -28.06592 23.47664 6.933392
v -28.31921 23.67789 7.100477
v -27.73984 23.61206 7.108022
v 27.28249 37.6053 18.02388
v 26.45623 38.52483 18.30625
v -33.41915 83.42117 8.617737
v 11.01853 83.48756 14.35022
v -26.84216 23.45387 6.989852
v 31.50465 36.74748 16.20684
v 7.027818 -20.83253 18.78174
v 6.502358 -20.74213 18.79794
v 7.693248 -20.68967 19.22548
v 3.853688 -20.79348 18.36182
v 18.57401 18.75566 2.822486
v -29.88359 27.45219 11.0051
v -30.45106 27.40375 10.95631
v 33.1277 23.84538 8.538997
v 32.41017 23.46326 8.217581
v 33.62649 23.56705 7.885712
v -44.44545 21.60297 2.253012
v -44.75573 22.24564 2.922023
v -46.41767 21.71427 1.750778
v 30.21062 14.72719 6.001709
v 32.68944 15.26768 5.283474
v 18.88643 37.63283 20.26463
v 42.61515 20.99882 1.125537
v -44.72026 23.3068 3.936246
v -72.86224 14.05238 -48.21883
v -27.07505 41.76673 19.77358
v 40.39507 18.6405 0.2403857
v 40.72089 19.29185 0.6087413
v 38.90573 19.48613 2.15648
v 27.37828 16.72116 5.679542
v 26.01136 16.18309 5.799037
v 26.7707 15.57243 6.056549
v 25.22591 15.81652 5.613266
v 7.116496 -46.9801 11.49525
v 30.97057 39.29683 16.84761
v -43.51604 38.97607 12.93678
v 27.58688 37.16743 16.98747
v 28.53508 36.8905 16.5394
v 28.99695 36.93202 16.48184
v -2.355265 84.62737 15.17666
v -1.963042 84.67189 15.15729
v 39.96853 21.30245 3.838836
v -43.70072 21.71214 2.696291
v 1.008456 85.67133 14.35573
v 27.91399 15.79431 5.849176
v 28.74145 14.16755 6.306913
v 34.2971 23.43552 7.340165
v -31.11382 25.07668 8.047988
v -32.91945 25.07745 7.949194
v 33.29557 23.12588 5.629506
v 20.10412 21.78336 5.155244
v 18.47142 39.42361 20.75949
v -29.85444 24.93125 8.097328
v 45.95788 36.35773 7.649594
v -6.664128 -45.82222 13.23259
v -64.66865 58.85663 -19.7427
v -45.62298 39.87831 11.48204
v 32.04327 25.8241 9.727374
v 25.92748 40.08711 18.73925
v 25.38867 40.6848 18.92605
v 23.20501 37.76921 18.9791
v -72.86961 13.64737 -48.13882
v 31.78187 25.71739 9.628224
v 31.51412 25.63454 9.860788
v 30.26419 13.38906 6.258884
v 6.126614 -20.65622 24.24153
v 31.72726 35.79956 15.57574
v 36.42348 20.74397 4.242473
v -22.48698 38.68975 20.585
v 16.83682 -45.97376 3.913127
v -47.21764 37.12284 10.3127
v 30.0701 25.96246 10.02075
v -24.24106 22.92208 7.489713
v 20.04248 24.89911 9.232207
v 38.39807 37.60273 13.15839
v -41.06238 38.5 14.30985
v 63.32625 50.52124 -27.46339
v -71.64388 1.77727 -52.1328
v -39.54659 24.77583 6.589406
v -40.08431 24.45055 6.25429
v -42.861 22.21003 3.616823
v -35.55069 23.68054 6.107199
v 40.08403 20.88257 2.968401
v -39.83817 25.2322 8.388947
v -39.47929 25.21511 8.428562
v -39.36679 25.38313 8.637271
v -38.89842 25.30547 8.547616
v -29.22159 21.9017 6.134893
v 27.87979 24.63633 8.002702
v 28.41756 24.90915 8.265595
v 28.13233 24.52588 8.175995
v 28.40148 25.27614 8.66497
v 29.18023 24.6145 8.148048
v 28.88319 25.09617 8.986557
v 29.01237 24.87909 8.874288
v -26.62864 39.63296 19.91815
v 1.569865 -22.39323 24.97045
v 25.07568 36.0801 17.40005
v 39.28621 21.82608 4.776834
v 67.07944 29.58039 -41.95219
v 1.926242 -22.30538 25.37153
v 39.49454 34.59514 11.73005
v 46.08422 35.29686 7.388865
v 30.23776 25.71563 9.881445
v 31.24607 25.86575 10.24394
v 30.96004 26.07317 10.40916
v 30.81189 25.58033 10.11965
v -26.34021 22.30758 6.346647
v -27.27286 23.165 6.641665
v -27.16954 22.72026 6.593166
v -34.16502 12.3512 6.716961
v -43.96317 37.55954 12.40587
v 23.99198 39.58391 19.42994
v 23.7846 38.95315 19.46681
v 34.68298 19.54048 4.384546
v 35.30834 18.43112 4.25689
v -39.47369 19.41614 4.104362
v -40.1315 18.63732 3.842597
v -39.64941 19.11986 3.927999
v 5.662924 -20.74155 24.93171
v 5.191778 -20.94502 25.35162
v -45.97544 20.72904 0.1346674
v -46.42031 21.26753 0.7956624
v -47.23376 21.44456 0.4762809
v -46.56141 20.5842 -0.1922049
v -35.45108 40.02221 16.93545
v 31.5067 38.52199 16.73792
v 32.27386 38.99186 16.16407
v 26.07983 38.9071 18.61639
v 26.32765 39.62326 18.62884
v 25.5909 40.07478 18.95469
v -40.92728 23.77057 5.552276
v -41.3646 23.58101 5.286997
v -40.45176 23.04958 5.110898
v -44.25933 38.93978 12.45657
v -72.63102 18.71785 -45.08399
v -72.67125 18.353 -45.39816
v 28.08778 24.38454 8.085512
v -5.355629 84.75918 15.07255
v 26.35813 37.83001 18.45193
v 25.54113 38.58888 18.57184
v 24.78445 38.72444 18.86605
v 25.11621 38.45762 18.5716
v 24.23842 38.77518 19.18561
v 24.74547 38.74471 19.04186
v 25.61319 38.5499 18.63358
v 24.68554 38.57283 18.73953
v 24.34514 38.59362 18.94394
v 3.456935 -20.89803 26.56467
v -32.57262 38.87805 18.00199
v 19.18216 18.19961 3.265605
v -26.87866 22.3684 6.590246
v -27.1789 22.64109 6.738062
v 34.38265 17.70787 4.642707
v 35.84819 17.40544 4.236967
v 32.31862 18.1796 4.734773
v 32.11131 17.32727 4.935938
v 32.75382 17.72949 4.737826
v 33.36639 17.53052 4.722666
v 43.32064 16.41643 -1.377044
v 42.76109 16.75983 -0.8806606
v 30.03015 17.05931 5.320426
v 29.92843 17.61254 5.231094
v 33.72692 37.38732 15.57952
v 28.41554 35.09046 16.251
v -6.912556 -45.61333 13.30284
v -67.58502 49.2965 -27.58401
v -33.26403 39.19671 17.75891
v -32.95361 38.61229 17.72848
v 3.817023 85.4838 14.19444
v 40.79961 36.13738 11.47946
v 5.571436 -20.81483 18.52771
v -47.22971 19.79842 -0.6934463
v -12.2123 -21.09738 17.66535
v -10.78678 -20.70757 17.54473
v -12.85175 -21.06488 17.97735
v 39.40989 22.07889 4.982683
v -44.53391 38.39243 12.308
v -44.55837 38.62962 12.44909
v -44.31205 38.76281 12.53321
v -44.92373 38.75372 12.24039
v -45.37854 39.27132 11.90633
v -44.65725 39.162 12.30299
v -45.77379 38.56094 11.66522
v -46.24928 38.47639 11.39635
v -47.04747 38.33619 10.73063
v 32.16471 23.22278 5.819639
v 37.26361 37.09502 13.64879
v 36.95034 36.90385 13.68851
v 37.73671 37.04495 13.38427
v 37.41299 36.73023 13.43978
v 37.21252 36.75089 13.61279
v 18.66032 22.02731 6.984099
v 17.95106 21.21442 6.221564
v 32.98327 36.6823 15.47531
v 33.42907 37.07064 15.49304
v -45.9796 22.46747 2.579688
v 41.39273 36.49138 11.25882
v 41.60291 36.31074 11.11617
v 37.39468 36.37816 13.24002
v 26.82833 14.77473 6.332006
v 26.35558 15.45097 6.002275
v 26.34319 14.86103 6.236738
v 26.47645 15.9996 5.730125
v 27.0476 15.02822 6.261219
v 27.41872 15.937 5.855654
v 22.30364 36.90697 18.94543
v 10.10405 83.75426 14.37018
v 29.21442 38.38653 17.59621
v 28.77371 38.55737 17.73709
v 28.19143 38.52809 17.95075
v 28.81659 38.09597 17.66524
v -24.62992 16.56036 4.848612
v 45.16405 36.58416 8.447598
v 44.73299 36.22515 8.803514
v 39.18351 22.19964 5.200415
v 68.20153 13.25449 -45.52742
v -44.29851 37.78586 12.31299
v 16.29239 -46.94774 4.204403
v 31.30678 34.12662 14.26452
v 42.93154 20.28132 -0.304238
v -45.83451 20.42185 0.1347779
v -30.30999 39.37035 18.95337
v 2.725171 81.61362 16.49734
v 9.67256 84.44633 14.03453
v 11.89485 84.30422 13.72885
v -41.42325 24.38671 6.100739
v 44.27621 18.36009 -2.598238
v 43.51105 17.80803 -1.966719
v 43.90776 18.59249 -2.42383
v -40.92796 38.32813 14.18248
v -41.21898 38.76066 14.25945
v -40.60651 38.35767 14.2534
v -41.23473 38.33569 14.03724
v -8.882552 85.35143 14.44977
v -10.47184 85.38959 14.21623
v 34.31287 15.04398 4.882169
v 35.33685 15.96261 4.289723
v 37.17154 15.71742 3.534684
v 32.58171 23.33119 5.908467
v 31.05745 37.67708 16.78355
v 30.89464 38.45864 16.72181
v 24.74878 40.46599 19.13655
v 24.53911 39.49489 19.26589
v -41.6475 38.34894 13.82946
v -41.5301 38.53831 14.0219
v 22.88458 38.15537 19.54963
v 30.60098 36.43312 15.82428
v -27.23506 22.0411 6.609057
v -26.74693 21.80944 6.524965
v -26.84274 21.94739 6.631592
v -72.33137 16.89013 -42.82764
v 28.79994 16.86941 5.501143
v 28.96371 16.71294 5.460001
v 40.42088 9.523499 1.955757
v -21.69172 20.84669 5.725863
v 35.79134 24.00415 7.63434
v 34.80554 24.16405 8.024533
v 19.83518 38.01408 20.21889
v 35.76477 37.13918 14.39254
v -36.40213 26.44094 9.585511
v -35.45332 26.26951 9.69787
v -36.75137 26.06612 9.558759
v -7.773112 -46.54369 13.17809
v 25.80368 38.06415 18.65703
v 31.03519 33.95784 14.17579
v 39.05863 21.35896 4.33967
v 38.974 21.15206 3.870031
v -8.285526 -19.85343 20.59206
v -8.51644 -19.78907 19.58163
v -8.442893 -19.76218 19.18013
v -46.84401 37.74547 10.77764
v -46.68706 37.73713 10.97405
v -47.07307 37.33509 10.70332
v -47.44577 37.12352 10.35949
v -47.81308 37.11053 10.12268
v -47.99081 36.96097 9.881306
v -48.55283 36.78091 9.482065
v -48.52422 37.04077 9.517583
v -72.81337 17.25377 -46.38657
v -8.436576 84.15287 15.18672
v -38.36687 38.38801 15.51303
v -39.05764 38.22967 15.11884
v 36.37682 17.88069 3.844185
v -24.43939 41.15662 20.73544
v -24.591 41.42459 20.74788
v 30.4382 23.65324 6.210743
v 31.6567 23.58628 6.859933
v 30.19653 23.90665 6.997859
v 31.12036 23.74367 6.532232
v 31.21549 23.62941 6.266081
v 32.27203 23.40816 5.775083
v 30.63842 24.02609 7.985105
v 25.64969 39.46278 18.89805
v 24.15321 38.2736 18.99042
v -7.584642 85.09933 14.75428
v 41.98158 16.56295 -0.08080246
v 42.25248 17.57034 -0.9294302
v -6.314306 85.32448 14.71041
v 17.58737 19.1557 2.588877
v 17.42186 19.11839 2.329515
v 19.20666 37.68287 20.22935
v 19.29486 37.44202 20.03015
v -33.54357 38.59196 17.53395
v 32.29586 36.67128 15.81218
v 23.899 35.22683 17.74998
v 24.66541 35.8633 17.36858
v -32.66021 13.31515 6.874037
v 33.99435 17.57118 4.686541
v -33.34428 12.52476 6.826602
v 1.377762 -21.60622 23.38493
v 32.05428 25.6737 9.499659
v -39.74345 38.02249 14.76744
v 63.19301 48.55576 -27.20608
v 31.92629 25.165 9.87187
v 30.11593 38.45732 17.05335
v 29.92849 37.73544 17.22365
v 30.49388 37.39842 16.91293
v 30.0427 37.02547 16.27555
v 30.94963 37.03152 16.57732
v 30.11209 36.47477 15.99574
v -27.74055 23.59826 6.748226
v -46.97696 37.73354 10.82017
v -39.79292 38.37802 14.88448
v -13.46319 -20.6279 19.39332
v -14.50223 -20.68518 19.84518
v -13.65321 -20.86753 19.04929
v 13.14823 85.18935 12.88451
v 28.98315 18.91039 5.248084
v 30.49084 18.47725 5.067561
v 28.80399 17.84388 5.423212
v 28.1449 18.55985 5.384941
v 37.5959 13.42361 3.838432
v 37.52802 13.93415 3.838025
v 29.27091 24.89039 9.493306
v 29.30148 24.68444 9.184379
v 29.68901 24.70645 9.532834
v 29.07723 24.8926 9.20552
v 30.12084 25.03587 9.684347
v 29.73257 24.91423 9.817086
v 30.29472 24.7808 9.598892
v 28.42921 24.51944 8.143523
v 30.64688 39.00285 16.99838
v -36.69397 14.12191 6.004638
v -35.86602 15.5572 5.773396
v -41.75613 38.1135 13.76823
v 7.896192 -46.90585 11.06869
v 38.12288 37.37794 13.24366
v -6.527565 -45.53509 13.63733
v 31.35108 24.28385 9.024691
v 31.99541 24.27555 9.30589
v 32.16558 23.48818 8.625399
v 31.68418 23.84207 8.521818
v -54.277 37.03438 3.430951
v -34.14359 26.3396 9.825086
v -28.19603 23.32214 6.74637
v 28.87217 35.24914 16.20522
v 42.35768 20.72302 0.3188367
v 18.4728 22.97222 7.830874
v -32.41578 39.66005 18.12613
v -54.55589 37.94638 2.844636
v -42.90145 81.46407 2.60276
v -11.81796 -19.96355 23.06276
v 40.84065 23.66263 4.491687
v -45.24017 22.90421 3.456746
v -45.10634 22.92426 3.504177
v -32.66178 12.69448 6.927368
v -33.41749 13.12007 6.854123
v -12.55495 -20.62494 18.78688
v -13.33075 -20.90958 18.68183
v -72.71262 17.64267 -44.9287
v -38.56823 37.33009 15.01734
v -36.87104 37.57843 15.90845
v -30.1983 28.04306 11.39875
v 22.04627 22.51496 5.359836
v 39.37415 19.92288 1.928292
v -39.9312 25.03842 7.036335
v -39.45743 25.06301 6.943667
v -28.66999 24.13089 7.518199
v 36.23182 37.139 14.17563
v 36.17543 36.17809 13.83567
v -22.39346 36.68878 19.91411
v 19.0875 37.68399 20.29237
v 39.52156 19.23059 1.420733
v 34.16851 14.22204 5.150396
v -27.20451 22.42131 6.729314
v -27.9161 22.66877 6.653216
v 19.06257 21.03496 4.452183
v 29.46595 35.60905 16.30767
v 34.53127 13.54467 5.141458
v -37.49645 18.37554 4.759538
v -38.54525 18.89714 4.307191
v -38.87908 18.98883 4.208913
v 36.14978 22.61713 5.181116
v -35.10495 25.99655 9.722088
v -37.96775 25.30913 9.558128
v -37.43399 15.76355 5.346323
v -44.21943 22.3094 3.293957
v 29.55463 24.38952 8.694137
v 29.12725 24.58615 8.838224
v 30.13156 24.20869 8.901302
v 18.72979 22.6806 7.614837
v -47.4211 37.26826 10.25177
v -47.8356 37.18192 9.959055
v -47.96433 37.39157 9.888196
v -48.23484 37.15955 9.80798
v 1.673894 -20.60326 21.87443
v 6.868844 -20.59645 21.78285
v 4.992629 -20.36113 22.99806
v 2.293504 -21.56015 24.44399
v 5.274069 -20.71833 19.56816
v 4.951118 -21.1451 18.43564
v 3.925651 -21.05743 18.9127
v -33.62513 18.48262 5.44843
v -31.7771 15.04678 6.45596
v -32.82638 14.21923 6.66169
v -32.39962 17.60562 5.726909
v -33.9193 14.43734 6.536188
v 29.31091 25.82984 9.770686
v 28.79096 25.88125 9.80734
v -45.06447 20.38811 0.6227226
v -47.39696 21.61927 0.6323482
v -45.64948 20.77204 0.4480118
v -47.21689 21.7018 1.03028
v -46.53238 23.23666 2.135513
v -46.69169 22.28539 1.911296
v 10.52154 -21.27443 20.56982
v 7.759779 -21.27239 18.54126
v 22.98325 24.63681 9.263382
v 23.3026 24.42684 8.974581
v 22.98636 24.15033 9.170102
v -23.01765 22.43443 6.429214
v -23.96094 21.61779 6.298494
v -23.77009 22.48948 6.578327
v -24.69198 21.89273 5.826736
v -9.780016 -19.99342 19.7005
v -13.86074 -20.49154 19.96055
v 24.22288 16.28098 5.214788
v 35.06271 17.26464 4.582306
v 38.33467 14.22937 3.350787
v 37.39576 14.55099 3.744398
v 34.82914 17.00094 4.639476
v 34.87349 17.01371 4.600681
v 33.87892 16.99359 4.785246
v 20.0586 17.54769 3.765652
v 21.39676 16.44204 4.558533
v 41.015 20.54124 1.507052
v 42.28761 21.05724 0.1763014
v 42.88882 21.00706 -0.249064
v 41.05539 18.41744 -0.1780767
v 41.80087 17.59001 0.05135557
v 42.56505 18.19304 -1.118855
v 42.23553 19.4181 0.02899117
v 42.16956 20.33875 0.4685726
v 42.87414 20.67801 -0.4370134
v 40.79889 19.5993 1.716957
v 18.61455 23.60917 8.19565
v 18.67138 22.79838 7.596318
v 21.32199 22.28675 5.308086
v 22.21848 22.90277 6.101745
v 18.45503 21.44305 5.965605
v 20.00171 23.45537 7.648012
v 19.95572 23.87034 8.161658
v 18.08332 21.08877 5.0113
v 18.67973 21.19933 5.112494
v 28.53167 24.60029 8.107162
v -27.97401 23.56926 6.853867
v -26.48121 22.85731 5.579064
v -26.6336 22.76547 5.678251
v -26.1219 22.60222 5.385201
v -27.01854 23.11593 5.847168
v 32.57655 25.29839 9.6896
v 33.37313 25.25808 9.228854
v 32.35909 25.70747 9.267714
v 32.45782 25.5034 9.280344
v 33.2871 24.96107 9.796951
v 33.12303 24.90659 9.533387
v 31.01974 25.49667 10.0952
v -23.03559 18.62999 3.579628
v -22.87488 19.12262 3.299392
v 28.32722 37.66293 17.68973
v 29.35937 37.49432 17.31809
v 28.95877 37.09816 17.29686
v 10.91553 85.02945 13.48909
v -26.45487 41.53746 19.94737
v -30.06186 27.1615 10.70502
v -32.79662 26.45254 9.978628
v -30.61244 27.07971 10.55081
v -32.53557 25.77658 9.271892
v -42.00651 24.51116 6.003238
v 39.03692 22.387 5.594931
v 39.05732 22.31502 5.534141
v -36.32237 25.8623 9.857463
v -37.21432 25.49059 9.968305
v -34.94004 25.75924 9.820023
v -34.76989 25.63335 9.716939
v -36.1968 25.64845 10.13979
v 23.95641 38.33764 19.07302
v 24.42936 37.93719 18.57954
v 24.15472 37.99754 18.8208
v 23.99988 38.47894 19.20871
v -36.29873 39.71318 16.55209
v -29.07766 14.87193 6.184344
v -27.19613 15.7128 5.66256
v -28.25994 15.93008 5.68237
v 25.04451 36.20052 17.40912
v 4.496284 -21.71235 18.4946
v -42.02034 24.61954 5.828914
v 23.74513 16.56413 4.971776
v -21.14165 18.63986 3.871864
v -21.66988 19.48288 3.853159
v -23.52403 19.73471 3.923568
v -22.94054 19.1769 3.552725
v -22.63962 19.38072 3.509206
v -21.95194 20.03032 5.145789
v -22.61055 19.60832 4.740146
v -22.17511 19.50634 3.701094
v -22.92336 19.01421 3.422989
v -28.34821 23.36339 6.593745
v 29.44933 16.19278 5.639911
v -14.46433 -21.2679 18.23826
v -13.36353 -21.03592 18.25137
v -14.14315 -21.11009 18.4344
v 24.11618 16.93763 4.932157
v 25.69312 16.46767 5.291739
v 31.90517 16.91683 5.15098
v 30.18665 25.5552 9.916278
v -40.62192 24.95353 7.122742
v -38.15073 25.39902 8.815577
v -37.58829 25.52679 9.336003
v -39.75335 25.13778 7.719089
v -37.20156 25.51375 9.660812
v -37.39042 25.44016 9.930465
v -38.88552 25.25587 8.048943
v -40.19261 25.23868 8.101013
v -40.45129 25.12807 7.635764
v -41.33684 24.80055 6.689818
v -33.63413 25.33249 8.521376
v -36.50002 25.4217 8.868176
v -37.15398 25.09585 7.927572
v 22.4324 16.64924 4.631595
v 9.445984 85.28822 13.54301

# 25996 faces
f 1 2 3
f 1 4 2
f 1 5 4
f 6 5 1
f 7 8 3
f 3 8 1
f 7 9 8
f 9 7 10
f 7 11 10
f 7 3 11
f 11 3 12
f 13 8 9
f 14 9 15
f 16 13 9
f 16 9 14
f 1 8 6
f 17 6 8
f 3 2 12
f 17 18 6
f 13 19 17
f 19 18 17
f 13 16 19
f 20 19 16
f 21 19 20
f 6 18 22
f 22 18 23
f 2 4 12
f 24 12 4
f 12 24 25
f 26 24 4
f 27 28 25
f 25 29 27
f 30 28 27
f 30 27 31
f 25 24 29
f 32 28 33
f 28 30 33
f 34 33 30
f 34 30 35
f 24 26 29
f 27 29 26
f 27 26 36
f 37 36 26
f 38 37 39
f 39 37 26
f 37 38 40
f 41 42 38
f 43 39 26
f 44 37 45
f 45 37 40
f 38 39 46
f 43 46 39
f 44 36 37
f 47 41 38
f 38 46 47
f 46 48 47
f 23 48 46
f 49 50 48
f 49 48 18
f 23 18 48
f 48 50 51
f 52 47 48
f 53 54 47
f 54 41 47
f 52 53 47
f 55 54 53
f 42 54 55
f 41 54 42
f 40 42 55
f 53 56 55
f 57 55 56
f 53 58 56
f 59 58 53
f 57 45 55
f 40 55 45
f 45 57 60
f 61 60 57
f 60 61 62
f 63 62 61
f 57 64 61
f 59 65 58
f 66 53 52
f 67 68 66
f 67 66 52
f 59 53 66
f 69 36 70
f 71 70 44
f 44 70 36
f 72 69 70
f 72 70 73
f 74 75 70
f 75 73 70
f 76 75 77
f 77 75 74
f 70 78 74
f 70 71 78
f 78 71 79
f 45 79 44
f 79 71 44
f 73 80 72
f 31 69 35
f 69 72 35
f 72 80 35
f 80 73 81
f 82 63 83
f 83 63 64
f 61 64 63
f 80 81 34
f 84 34 81
f 43 26 4
f 43 5 85
f 27 69 31
f 83 64 65
f 28 86 25
f 87 86 32
f 32 86 28
f 86 87 88
f 89 88 87
f 32 90 87
f 90 89 87
f 90 91 89
f 92 93 89
f 94 93 92
f 91 92 89
f 88 89 95
f 93 95 89
f 96 95 93
f 97 96 93
f 98 96 97
f 97 93 99
f 94 99 93
f 96 100 101
f 98 100 96
f 100 102 101
f 102 103 101
f 104 103 105
f 106 105 103
f 102 106 103
f 96 101 95
f 88 95 103
f 95 101 103
f 107 106 102
f 88 103 86
f 86 103 104
f 107 102 108
f 108 109 107
f 97 99 98
f 110 98 111
f 99 111 98
f 111 99 112
f 94 113 99
f 107 109 10
f 114 10 109
f 115 113 116
f 113 94 116
f 117 115 118
f 115 116 118
f 110 102 98
f 119 111 120
f 120 111 112
f 119 121 111
f 122 121 119
f 123 122 124
f 122 125 124
f 119 125 122
f 126 124 127
f 127 124 125
f 120 112 128
f 99 128 112
f 120 128 129
f 127 125 130
f 130 125 120
f 64 57 56
f 81 73 75
f 109 131 114
f 5 22 85
f 62 132 60
f 133 62 63
f 82 133 63
f 134 133 82
f 135 132 133
f 136 132 135
f 137 135 138
f 135 139 138
f 138 139 140
f 137 138 141
f 132 62 133
f 142 132 136
f 143 144 83
f 144 82 83
f 138 145 141
f 146 141 145
f 140 145 138
f 123 121 122
f 121 123 147
f 148 147 123
f 148 123 149
f 150 149 123
f 150 123 151
f 151 123 152
f 124 152 123
f 84 81 153
f 81 154 153
f 155 154 81
f 156 59 157
f 66 157 59
f 158 159 157
f 159 156 157
f 157 160 158
f 161 160 68
f 162 161 163
f 162 164 161
f 165 164 166
f 164 162 166
f 167 83 65
f 168 50 49
f 34 35 80
f 169 170 126
f 124 126 170
f 84 171 34
f 172 171 173
f 84 173 171
f 174 171 172
f 91 174 175
f 176 175 174
f 134 139 133
f 139 135 133
f 167 65 177
f 64 56 58
f 69 27 36
f 134 82 178
f 82 144 178
f 179 178 144
f 179 144 143
f 180 178 181
f 179 181 178
f 182 180 181
f 183 182 181
f 183 181 184
f 179 184 181
f 185 183 184
f 185 184 186
f 184 179 186
f 187 178 188
f 178 180 188
f 188 189 187
f 189 188 190
f 188 191 190
f 180 191 188
f 134 178 187
f 139 134 187
f 139 187 192
f 182 183 193
f 194 183 195
f 185 195 183
f 185 196 195
f 197 195 196
f 182 193 198
f 194 193 183
f 182 198 191
f 191 198 199
f 198 200 199
f 193 201 198
f 201 200 198
f 202 199 203
f 200 203 199
f 204 179 205
f 204 205 206
f 207 204 208
f 208 204 209
f 204 206 209
f 179 207 186
f 179 204 207
f 205 179 143
f 206 210 209
f 211 209 210
[truncated: 450,095 more chars]
