# Supplementary material for: Simulation of facial growth based on longitudinal data: Age progression and age regression between 7 and 17 years of age using 3D surface data
Source: PLoS One. 2019 Feb 22;14(2):e0212618. doi: 10.1371/journal.pone.0212618 (PMC6386244; doi:10.1371/journal.pone.0212618)
Supplement: S1 File — (ZIP) [file pone.0212618.s001.zip › M/07.obj]

# Generated in Morphome3cs 


# 13200 vetices
v 14.44666 20.04577 3.023424
v -39.71048 22.65407 1.114651
v -39.77338 22.30911 0.6495985
v 29.01831 25.05388 5.996792
v -37.05124 24.99319 3.773089
v -36.92908 25.56869 4.119017
v -37.18336 25.29211 3.715014
v -36.67296 25.17963 4.105993
v 4.842638 16.81505 13.3655
v 36.92701 21.0759 0.8434782
v 33.42323 23.18632 4.250885
v 27.77256 24.47313 5.299897
v 29.35368 24.07479 5.335676
v -39.6487 21.8141 -0.02046537
v -38.93991 21.51174 -0.01474474
v -21.82964 17.99487 0.7409502
v -22.57712 16.80725 1.527275
v -23.31224 15.07799 2.446346
v -24.74996 16.31379 1.751154
v -18.89592 20.91636 1.929587
v -40.61234 21.27667 -1.674098
v -40.31474 21.25742 -1.376257
v -40.26683 20.85377 -2.113514
v 14.90453 22.19151 4.341363
v 15.41882 20.36299 2.658011
v 17.60785 18.88707 0.3575427
v 17.02808 20.06648 0.4363919
v 16.69565 19.75554 0.1581697
v 20.41204 20.99511 2.069462
v 36.73803 16.45446 -1.432005
v -34.95901 26.62622 5.449459
v -38.39482 22.09299 0.2720348
v -38.23061 22.42711 0.5115876
v -37.36383 24.77116 3.600749
v -27.64443 15.86254 1.846992
v 23.09426 24.81486 5.879853
v 29.18984 23.50418 4.149308
v 22.17259 25.10478 6.624559
v 39.37161 18.55038 -2.696909
v 23.37015 26.4402 7.309176
v 39.67245 17.9105 -3.552728
v 30.32358 24.37832 5.699977
v 23.9001 26.00892 6.246849
v 23.69705 25.72689 6.099856
v 37.20688 21.67188 1.626702
v 37.13897 21.56763 1.364776
v 39.39344 18.3015 -2.970793
v 31.74029 24.06025 5.446839
v 23.14479 25.59328 6.22947
v 37.93958 20.34657 -0.3562747
v 25.35788 24.75319 5.454678
v 22.15756 24.01629 4.813543
v 34.34379 21.82872 2.179532
v -41.39872 -58.92794 -40.25081
v -25.3544 27.45832 7.477665
v -22.01919 25.50353 5.359388
v -27.72351 26.28373 6.262383
v -32.46915 26.15049 5.705959
v -20.15868 23.5751 4.163523
v -28.47249 25.81067 5.906291
v -26.78044 25.93322 6.198267
v -20.03662 25.80774 6.944268
v -24.1736 24.96304 4.731574
v -21.50032 23.65417 3.541966
v -20.90433 23.56008 3.62781
v -32.60772 26.54669 5.914114
v 4.831136 -15.07168 18.20951
v 8.123612 -15.11262 17.67446
v 4.48834 -16.92292 15.17047
v -35.39571 18.68657 0.3247723
v 35.49016 18.37507 -0.9572212
v -5.404069 -15.88441 21.04492
v -9.471157 -16.28338 14.90319
v -6.169853 -15.10912 20.02193
v -5.073827 -15.85555 19.65356
v -7.284192 -15.59822 15.83899
v 36.32164 22.00074 1.735294
v -24.52003 25.94864 5.355637
v 19.65463 68.37198 15.90638
v -24.70037 26.65053 6.286925
v 15.66191 -39.22277 1.196313
v 20.45047 14.35949 2.648544
v 3.514064 -38.57144 8.980152
v 34.29339 20.9547 0.9424996
v 15.08227 17.38418 1.403666
v -39.50185 20.68898 -1.854739
v -33.29323 21.41824 0.9923314
v 18.96551 22.74344 3.702136
v 14.69938 -38.81836 1.75299
v 22.00968 42.40505 15.49152
v 10.99958 -17.66909 12.11299
v 19.86537 21.15088 1.790045
v -25.41769 27.81306 7.917505
v -29.91972 23.52927 2.376659
v -33.15538 21.42217 0.9974906
v -39.81332 20.55922 -2.322986
v 8.753594 -15.57079 16.76317
v 34.70245 13.70811 0.6447542
v -32.40117 29.22099 8.222674
v -19.30864 25.98582 7.39884
v -25.93658 25.11679 4.347218
v 23.2886 25.58199 6.068132
v -24.69706 24.93929 4.45278
v -24.86302 24.67749 4.050534
v 40.85359 19.52022 -3.203806
v 5.450094 -74.35083 -8.627316
v -19.83065 22.66023 3.708168
v -32.94307 26.36454 5.762722
v -7.364275 -15.12705 17.34848
v -36.46898 42.02076 9.885382
v -24.54574 24.94377 4.739269
v -24.29942 24.81931 4.337675
v -23.93107 24.65334 4.326321
v 14.27255 17.32498 1.901915
v 13.89447 17.90587 1.989966
v -33.89503 72.5577 9.614613
v -33.1318 26.86422 6.124216
v -33.24416 27.13644 6.303712
v -18.52492 44.63896 17.58666
v 23.82326 26.14296 6.366248
v -18.93053 22.7667 3.883143
v 9.006879 73.28439 16.86685
v -29.00585 21.34249 1.392001
v -29.48469 21.47643 1.290494
v 19.20503 21.75805 1.940954
v -34.85329 25.09027 4.554199
v 22.69042 38.69487 15.16031
v 10.12452 74.51923 16.26573
v 7.133799 -14.27759 20.48193
v 5.425886 -14.53751 20.87808
v 35.12473 14.06136 0.3174949
v -32.23568 14.36289 2.091006
v -23.87984 41.32649 15.87832
v 23.49048 24.19506 4.95273
v 24.46651 24.36323 4.900479
v 31.09755 24.52576 5.823369
v 7.071795 -14.60465 19.40916
v -30.53456 25.51935 5.186085
v -29.96141 25.54832 5.542763
v -30.42692 25.85063 5.847492
v -31.93643 26.10274 5.723892
v -31.08522 25.58564 5.529835
v -29.12602 27.84483 7.616614
v -28.6725 27.79342 7.68205
v -28.55499 27.95616 7.818587
v -28.19786 27.87112 7.671266
v -27.52425 27.67645 7.476772
v -29.50493 27.28462 6.768453
v -28.66962 27.43592 6.999013
v -27.59973 26.53523 6.179222
v -28.74732 27.12456 6.471851
v -28.29944 26.85007 6.160844
v -28.89694 26.80498 6.248587
v -32.06705 21.46576 1.110406
v 26.81063 71.76181 12.42901
v 26.65356 71.84441 12.45104
v 37.3852 20.61687 0.3048313
v 36.90589 20.63103 0.1962171
v 36.8918 20.8505 0.7154466
v 23.32629 23.80826 4.224096
v 34.06431 22.22565 2.943925
v 16.83575 73.52026 15.19415
v 19.67047 21.54429 1.856898
v 18.75573 66.93264 16.38653
v 16.10561 18.69068 0.05455033
v 18.9817 68.60999 16.01663
v -32.06577 25.43466 5.300837
v -32.59309 25.43383 5.364096
v 28.79926 -65.78623 -30.62507
v 42.28204 -54.74213 -38.7909
v 15.82185 18.90923 -0.2814004
v 18.4703 22.07085 3.121844
v 11.08265 -38.40169 4.681667
v 10.99614 -38.62948 4.809364
v 35.72862 14.90787 -0.2198169
v 15.67457 18.89969 -0.3242603
v 15.7176 18.96768 -0.3624488
v 16.37158 19.23439 -0.1459853
v 4.577895 -74.44489 -8.406112
v -40.52861 20.7622 -2.162104
v -38.54068 -61.42449 -35.64343
v -33.02556 25.80107 5.437099
v 15.34822 20.01576 2.427957
v -31.50282 14.21063 2.240524
v -31.94967 13.74254 2.279779
v -26.08588 25.29716 4.786639
v -25.23092 24.97995 4.475596
v 38.48395 20.79019 -0.3704866
v 22.09537 72.30782 14.11422
v -31.25538 15.44958 1.705241
v 26.28456 71.99598 12.62171
v 25.8563 72.13719 12.76775
v 25.40148 72.63412 12.74755
v -19.40466 22.01519 3.159298
v 11.70985 -17.59669 9.774367
v -25.64342 43.08202 15.24527
v -17.60331 75.17447 15.10439
v 25.85375 26.4925 6.943588
v 25.77893 27.31529 7.73359
v 27.61102 26.46035 6.64956
v 26.67732 26.93371 7.220842
v 27.27048 26.89351 7.0879
v 26.38929 27.2186 7.594734
v 3.87258 -14.72909 22.9491
v 3.988052 -14.76507 22.36772
v 27.94599 71.62257 11.89842
v 27.53228 71.8517 12.06737
v 27.16917 72.0345 12.17766
v 27.50836 71.55177 12.18594
v 14.1955 19.79597 3.137373
v -22.0497 74.34651 14.20708
v -22.14466 73.97205 14.3284
v -22.31921 73.60865 14.43081
v -23.15118 73.48453 14.25375
v 29.72947 24.82339 5.94422
v -33.76962 25.37674 5.250033
v -35.21833 25.85555 4.89449
v -34.37418 25.44293 5.02191
v -20.69767 25.29077 5.796514
v -20.88552 25.92953 6.653502
v 21.4389 24.76188 6.565084
v -18.80127 21.96103 3.129069
v -33.9239 25.20985 4.959529
v -34.37959 39.48671 11.65823
v 10.65655 75.46161 15.78137
v -21.88588 17.84418 0.830681
v 2.374458 -15.75568 20.67593
v 41.02464 19.60659 -3.291544
v -22.4834 15.27292 2.288692
v -27.98651 41.95598 14.35222
v -18.25804 24.71711 6.34493
v -30.7061 27.89141 7.53848
v -25.54224 26.85898 6.509128
v -19.10484 25.02921 6.378577
v 7.81819 -14.80962 18.70141
v -27.93789 74.5789 12.00987
v -37.55549 23.58345 1.901583
v 12.6658 -16.15977 10.12814
v 15.74393 18.57947 0.2230698
v 15.73094 18.86209 -0.1957582
v -29.90305 28.3602 8.031013
v -34.7244 40.09602 11.31713
v -32.47293 26.79601 6.102426
v -32.48132 27.17832 6.500113
v -32.71326 27.74838 7.028621
v -33.35152 27.44496 6.624856
v -18.83912 24.21026 5.506649
v -19.10344 24.06668 5.073417
v -19.55617 24.65577 5.654965
v -20.07444 23.68429 3.998793
v -19.83891 24.23802 4.838542
v -8.34272 -16.24632 14.73889
v -26.14646 27.76064 7.785719
v -25.5363 27.28833 7.144589
v -26.47721 27.17811 6.921798
v -27.26175 27.33788 7.043115
v -26.91193 26.94187 6.517812
v -26.75739 26.63625 6.203093
v -27.50745 26.8019 6.270889
v 28.13335 23.28505 3.448821
v 26.32892 23.68946 3.891393
v 26.33748 23.29122 3.092937
v 27.09285 23.27267 2.878727
v -32.66115 25.31371 5.261076
v -41.50093 21.76409 -1.776164
v 37.84611 67.62919 5.82992
v 34.72043 40.50798 9.684087
v -27.7035 41.15225 14.4822
v 21.29692 42.93777 15.75047
v -35.78294 25.01452 4.029509
v -40.17362 22.86854 0.7341133
v -22.00182 23.54172 3.962822
v -22.58462 24.03871 4.159723
v -29.24887 22.95804 1.972069
v 11.42459 -17.93865 9.660693
v 39.71239 17.8341 -4.03522
v 39.83936 17.62164 -4.067629
v 27.19817 34.37715 12.44027
v -7.775819 -15.94438 15.10379
v 27.21372 37.52999 13.54718
v 27.3714 38.16512 13.59963
v 7.625501 -14.70365 19.04777
v 14.55855 -38.57662 1.781486
v 14.85472 -39.00007 1.656985
v -42.36747 22.85674 -1.587951
v -25.50289 25.03844 4.328523
v -24.1183 24.5821 3.916939
v -8.024185 -16.34008 14.62967
v 11.56484 -17.47797 11.10648
v 11.80527 -17.34436 10.43001
v 30.70124 70.75105 10.50754
v 7.99503 -14.75188 18.92141
v -21.01312 24.33599 4.263267
v -33.84152 72.87629 9.535816
v 2.037629 -18.72042 16.52506
v 21.43405 24.41757 5.979135
v -37.78837 23.71244 2.142143
v -37.89312 23.75035 2.14
v -18.72636 20.24384 1.050241
v -33.70751 25.47775 5.336576
v 29.95835 23.79528 4.891812
v 39.92083 18.36213 -3.750856
v -7.889843 -16.37944 14.77852
v 14.2365 19.61553 2.933403
v 14.72339 19.96045 2.869923
v 27.62378 68.58608 12.75534
v 27.40196 68.10297 12.97879
v -35.31197 24.80464 3.490123
v 14.10743 -38.6085 2.260737
v 10.37295 73.84431 16.47449
v -34.08435 72.56767 9.523386
v -33.71502 73.00585 9.571691
v -33.74003 72.56989 9.705108
v 20.40681 21.46013 2.066506
v 35.8806 16.78047 -1.020051
v 28.29541 70.92278 11.84792
v 27.72483 71.20334 12.1626
v 34.61139 24.92745 3.761793
v 8.960848 75.25092 16.16801
v 8.941092 74.78212 16.33624
v -26.20715 26.72657 6.341362
v 29.38834 38.66482 12.79263
v 32.02464 24.37496 5.310075
v 13.81754 -38.7155 2.505781
v 13.14346 -38.7705 3.068269
v 21.62515 24.16082 5.381338
v 21.19561 24.18287 5.635493
v 22.38881 37.15559 14.91595
v -38.91166 40.28461 8.789884
v 17.15664 71.94244 15.59849
v -38.27831 40.24121 9.3005
v -28.33031 25.25197 4.940278
v -17.6254 23.02773 4.639001
v -25.94261 25.76452 5.951381
v -26.15178 25.3943 5.433646
v 50.70911 35.2054 -7.260744
v -57.7158 50.02082 -15.84802
v -42.28263 24.80583 0.7211157
v 21.63419 23.73237 4.393324
v -38.71803 22.5652 0.5570897
v -38.35614 22.87856 1.078116
v -38.00893 23.41342 1.712877
v -38.23046 22.89452 1.006724
v 11.50879 -38.14741 4.521451
v -23.44059 25.64478 5.11117
v -17.82801 22.80969 4.19729
v -19.25274 25.71099 7.184344
v -19.49744 26.37665 7.736882
v -19.90718 26.10128 7.297257
v 11.35323 -38.54897 4.503144
v -35.97267 26.39565 4.999629
v 18.85908 22.10738 3.076104
v 18.92005 21.68828 1.951098
v -27.17742 40.29424 14.74219
v 12.37167 -16.22005 12.86281
v 31.2907 27.05944 7.058223
v -30.61555 26.5478 6.295256
v -30.27233 27.56191 7.23586
v -26.18856 24.76099 4.088796
v -39.94975 23.25679 1.305946
v -39.48185 22.75773 1.385111
v -33.43298 27.86902 7.072537
v -21.76322 24.57837 4.22202
v -6.287712 -15.40804 22.79627
v -22.19081 22.89813 2.654326
v -37.38617 24.16797 2.848841
v 27.37827 71.17762 12.31089
v 26.65867 71.54794 12.54976
v 21.29839 24.50555 5.621741
v 19.60336 68.04135 15.98212
v 21.82058 72.47861 14.16368
v 14.6548 22.86434 5.380266
v 30.51838 24.69936 5.958749
v 18.07918 -70.71138 -17.81725
v 21.30189 23.94812 4.750375
v 21.14726 24.25944 5.329257
v -5.188535 -15.56255 19.65082
v -5.309352 -15.21378 18.89827
v 35.15434 16.84279 -0.5738537
v 22.17449 23.06952 3.627459
v 22.23873 23.80395 4.38051
v -37.45408 23.92626 2.446365
v -37.16677 23.19035 1.681007
v -43.39573 19.51595 -4.507889
v -24.78435 16.9115 1.53518
v 23.46944 26.16659 6.709357
v -21.7914 23.93023 3.762894
v -21.51442 24.06822 3.796689
v 21.6819 45.00428 15.62591
v -38.24662 23.89309 1.882706
v 15.88391 -38.35452 1.270412
v 16.08081 -38.61517 0.9962196
v 16.20577 -38.98282 0.8279999
v 17.33716 19.6468 0.6169767
v -32.29108 25.41213 5.073625
v 24.23905 72.43561 13.2523
v 10.65231 -38.21859 5.072953
v -36.93427 24.78524 3.833655
v -20.34884 22.55308 3.624716
v -5.66907 -15.82792 23.05529
v -5.621713 -15.93605 22.69387
v -20.42055 22.86401 3.801795
v -8.321361 -14.52492 20.0083
v 37.15483 20.9463 0.6217818
v -8.077154 -15.81879 15.34647
v -7.920929 -16.00374 14.97724
v -7.678135 -15.85338 15.26284
v 16.25956 19.37816 -0.2094447
v 16.2999 19.46902 -0.1622312
v 15.68985 18.99597 -0.3028249
v 15.91235 19.12729 -0.3048275
v 15.99886 19.32781 -0.2411379
v -22.79551 25.25137 4.701124
v -17.8721 24.59356 6.320093
v -33.4608 21.40421 0.9498416
v 10.78502 -38.17598 5.038377
v 10.35227 -38.01326 5.635128
v 17.05421 16.06622 1.613155
v 32.1046 70.26037 9.833794
v 38.89046 17.93737 -2.892695
v -18.11398 75.08171 15.00092
v -35.66381 28.67225 7.046265
v 36.74503 65.70082 7.109631
v 27.17218 27.78759 7.98252
v -18.51061 -38.32276 1.754174
v -18.34814 -38.2614 2.002378
v -24.07841 -39.92342 -0.09053832
v 32.26533 21.39417 1.656769
v 32.85124 21.76422 1.787682
v 32.9422 21.56684 1.618056
v -26.80045 26.28569 6.252351
v 25.99903 71.62279 12.8733
v 21.53823 24.6933 6.217883
v -23.97244 15.77819 2.031559
v -24.71821 15.04736 2.396002
v -36.25575 27.14672 5.527348
v -21.60971 23.26831 3.78797
v -21.22504 23.35427 3.95946
v -20.60718 22.59724 3.573578
v 39.4382 21.26557 -0.938624
v -34.35851 26.63911 5.770486
v -33.77023 27.15521 6.25239
v -33.58064 27.30643 6.458472
v -17.10616 23.19774 5.231521
v 15.49879 18.06543 0.7729563
v 32.19754 26.02967 5.430967
v 31.55426 25.77148 5.397864
v -18.30773 22.80099 4.086907
v -17.86419 22.36962 3.709257
v 39.28957 17.30199 -3.081749
v 12.45068 -38.49242 3.636839
v 12.09622 -38.50601 3.893542
v -21.93334 22.15168 1.944094
v -16.99583 23.43232 5.53851
v -18.1588 23.73358 5.237891
v 31.98121 27.29143 7.073781
v 4.4569 -16.37961 15.95747
v 4.083895 -16.35489 16.16911
v -19.8029 21.89883 2.977457
v 21.4448 25.39246 5.946223
v 21.61773 25.6115 6.148396
v -32.24576 28.36027 7.665425
v 19.87856 23.06559 3.725081
v 19.72197 22.74387 3.322729
v -28.36765 16.70293 1.464261
v -26.96583 16.65868 1.633269
v -35.52206 27.53626 6.176279
v 23.79455 23.22896 3.473698
v 22.99129 23.09121 3.413187
v 23.40932 22.9055 3.150769
v 35.74791 36.0286 9.605975
v 23.73128 27.09581 7.831876
v 24.37147 27.22487 7.818589
v -26.35707 26.44846 6.021999
v -26.8561 26.40056 6.06595
v -39.05793 23.26346 1.444821
v -33.25053 25.32306 5.271106
v 24.82031 71.92774 13.2315
v 25.36525 71.81731 13.06433
v 3.376813 -15.36415 17.67456
v 32.67453 23.56365 4.943466
v 33.56334 23.36655 4.305471
v 5.293114 -14.1141 22.33969
v -30.20697 22.14365 1.47773
v 39.24934 18.64045 -2.894543
v -25.37007 15.70545 2.070683
v -25.3869 16.48225 1.711714
v -24.24778 25.18589 4.939173
v -30.20286 21.31697 1.201058
v -31.19128 21.84612 1.265785
v 2.954221 -15.27626 23.02901
v -6.995229 -15.54115 16.28297
v 17.74777 18.9024 0.3797809
v 17.49895 -39.2085 0.1928507
v 27.18312 22.84967 2.50994
v 26.34054 22.9197 2.704537
v -43.83107 20.38104 -3.969866
v 37.44846 16.55385 -1.910935
v -6.1598 -14.99173 18.55665
v -24.0271 25.75724 5.170357
v -30.68907 14.58147 2.150993
v -23.94309 42.32641 15.86273
v 16.70007 20.79962 2.063321
v 7.7909 -13.88815 20.76945
v 3.86113 -15.81999 16.88897
v 3.869828 -16.14398 16.39
v -22.9415 24.50393 4.167039
v -22.04382 27.14 7.8581
v 7.897239 -14.45423 19.72408
v -18.30292 20.54623 1.889654
v -40.78373 20.58736 -2.74974
v -40.68464 20.64624 -2.574621
v -40.37364 20.53227 -2.6552
v -31.49367 21.59633 1.200272
v -28.64919 30.19446 9.426802
v -43.09684 19.3221 -4.560652
v -37.94788 24.74143 2.757126
v -28.07602 28.38402 8.202761
v -22.64977 24.38819 3.878821
v -22.22684 24.36147 3.862065
v -20.4108 -38.59261 0.3333647
v -22.84414 24.53211 3.996839
v -22.53946 24.5299 3.965471
v -24.77314 25.20978 5.160869
v 14.92664 18.14141 1.060506
v -23.75364 24.92128 4.554336
v 34.80841 21.57197 1.547861
v 13.63166 18.08667 2.304416
v 18.11329 15.36825 2.025981
v -3.018649 -39.15226 9.672186
v 17.87416 18.43537 0.4626455
v 34.51266 21.6468 1.713961
v 3.333335 -38.72993 9.040953
v 35.81804 22.36831 2.112887
v 36.35346 15.26821 -0.7412019
v 36.26561 14.31927 -0.3057474
v -22.20663 17.75885 0.8191935
v -30.96092 23.62477 2.552428
v -26.33382 26.03971 6.122745
v -26.15447 26.09623 5.730404
v -26.39827 26.08149 5.982284
v -25.49016 25.5384 5.536768
v -25.66061 25.78739 5.483072
v -30.84352 29.35992 8.666977
v -31.43073 25.03284 4.179584
v 36.86978 21.43039 1.291152
v 34.93706 17.3494 -0.4986095
v 34.48846 17.9492 -0.1917656
v -32.9554 21.60586 1.043322
v -32.08243 23.47842 2.352393
v -30.01649 23.23059 2.025493
v -30.04202 22.8646 1.80266
v -30.63311 23.5121 2.340734
v -32.15256 21.99437 1.227718
v -31.99406 22.38497 1.345504
v -30.90882 22.90424 1.810249
v -30.69363 23.13562 1.941426
v -31.28025 22.84427 1.73305
v -31.84488 22.54543 1.447058
v -31.84296 22.79587 1.584965
v -31.83564 22.95223 1.696853
v 23.50174 26.87796 7.560719
v 18.13805 17.86181 0.7047673
v -23.42965 25.89429 5.492623
v 19.42358 14.58166 2.480478
v 20.4378 14.90152 2.371351
v 21.22585 15.55327 2.141583
v 36.29999 18.4495 -1.59046
v 36.38371 20.63149 -0.1090616
v 35.68367 21.42234 1.399355
v 35.35096 15.68476 -0.3344502
v -32.44518 13.30185 2.250317
v 37.55488 20.45176 -0.05370453
v -34.90979 17.31321 0.5105021
v -35.03785 15.62759 0.8220437
v 38.81402 19.26056 -2.010236
v -37.32767 22.65659 0.960644
v 3.478671 -14.87157 23.28268
v 4.199003 -14.48739 23.01788
v 0.7936857 5.894226 20.59984
v -22.42487 24.80998 4.248929
v -32.57362 13.92148 2.106343
v 1.68376 -16.24869 19.95548
v 32.50056 21.77919 1.82519
v -38.18311 22.04355 0.2485228
v -36.84737 27.59555 5.82671
v 18.96482 15.21049 2.154777
v -17.45511 -38.28804 2.526537
v 24.98016 23.06435 3.25059
v 24.03846 22.93328 3.172547
v 17.10604 19.79743 0.7443687
v 16.27946 -39.2657 0.8450063
v 21.07839 24.45769 5.20241
v 13.69612 16.36088 2.570447
v 17.32517 -39.04578 0.2445477
v 15.80195 19.11355 -0.1814649
v 38.04869 21.11548 0.1928424
v 2.091913 -15.76713 19.43963
v 13.28786 16.87663 2.769455
v 13.21533 17.72786 2.879181
v -18.94688 -38.36827 1.265085
v 31.76893 22.03562 2.127515
v -23.85 14.75945 2.627709
v 35.76012 20.65818 0.1388254
v 35.69705 21.20449 0.908006
v 37.69382 19.30917 -2.367134
v 37.94675 19.23294 -2.677909
v 34.40894 21.1546 1.023853
v 33.67667 21.59377 1.597203
v -30.7911 29.69696 8.834702
v 19.78463 21.97843 2.289577
v -29.36352 20.86635 1.258774
v -17.08129 22.8733 4.846854
v -17.33227 22.72656 4.401299
v 29.99875 20.72219 1.636348
v 37.19441 21.39191 1.076102
v 37.01579 21.13414 0.7935663
v 37.60396 21.15329 0.4915722
v -18.88014 -38.48419 1.386651
v -19.27293 -38.50883 1.019145
v -19.10309 -38.35672 1.079806
v 10.78012 -38.32848 4.945793
v 10.29531 -38.46403 5.357112
v 23.59444 20.26286 2.033241
v -27.96786 22.20282 1.978649
v 2.698366 -15.31626 18.1668
v -26.60795 16.14471 1.862718
v -25.93081 16.43015 1.756199
v -44.18277 19.58456 -5.035166
v -18.53979 43.98575 17.5293
v 35.55642 26.76534 5.407234
v -7.613703 -14.51447 22.48211
v 17.74973 19.73558 0.3690268
v 3.46049 -15.71305 17.23549
v 1.775562 -16.11345 19.40008
v -29.46163 30.17072 9.270111
v 37.86345 19.06413 -2.546382
v 40.20609 16.55466 -3.887335
v -7.170861 -14.53941 23.47995
v -6.487823 -15.00184 23.54802
v 36.89598 17.12152 -1.786875
v -33.37743 21.73954 1.02594
v 36.04066 17.59981 -1.356494
v -22.74294 22.73607 2.385497
v 2.368681 -15.27673 18.44236
v 1.945713 -15.69859 19.09575
v 2.404718 -15.30948 18.59258
v -32.95258 19.02658 0.8548562
v 17.8658 19.30356 0.4468034
v -34.07922 17.04447 0.7312576
v 18.09958 20.09727 0.7563851
v 17.98026 19.80353 0.6293222
v 37.58347 20.1587 -0.9217455
v 3.120318 -15.60421 17.59012
v -35.09847 16.19261 0.6221635
v -6.686371 -15.31328 17.33312
v 36.71334 17.81552 -1.887053
v -41.96384 -26.542 -1.081103
v 2.544386 -15.51233 18.20526
v -5.726364 -15.25159 18.41123
v -44.76939 -27.10435 -3.904532
v 33.79193 16.48747 0.2195703
v -34.55997 20.49105 0.8098649
v -34.71537 19.7219 0.6182827
v -35.47505 20.40311 0.458882
v -36.55804 19.01509 -0.1843182
v -35.97491 19.34576 0.1642595
v -35.54974 20.07278 0.5337402
v -36.02078 19.84628 0.2253291
v 32.45129 -33.11738 0.3626367
v 37.33484 -46.90539 -12.04752
v 35.79767 -47.70198 -11.0575
v -20.09473 -50.26305 0.06212568
v 43.43137 -7.990349 -2.989907
v 22.06289 38.0727 15.23136
v 21.78891 38.62944 15.40689
v -38.44002 21.32283 -0.3019638
v -38.21636 21.56546 -0.0028264
v -40.13075 24.06638 1.074115
v 27.09263 36.70244 13.41257
v 26.35537 37.92007 13.90726
v 25.71808 37.40353 14.10389
v 17.9431 41.35249 16.80129
v 36.22077 20.41567 -0.4986358
v 13.10222 73.9865 15.87739
v 20.84013 24.58979 4.957047
v 18.78584 23.19827 3.963013
v -21.33918 16.67995 1.548184
v -26.55719 39.95998 14.94962
v 22.35882 71.69713 14.19215
v 15.35815 72.66158 15.81281
v 21.76994 39.99676 15.49312
v 22.18828 39.99564 15.37484
v -18.47968 74.79785 15.00674
v 22.34891 67.80547 15.11244
v 21.85232 67.44766 15.38362
v 14.75105 16.61313 1.910538
v -28.19875 14.71261 2.377909
v -26.65562 14.88875 2.486167
v 18.4378 -37.16961 2.435503
v 13.48579 67.20303 17.50914
v 15.93548 26.59415 8.584583
v -42.01579 21.06757 -2.246672
v -41.59668 20.77619 -2.284306
v -41.44278 20.93878 -2.200466
v 20.42521 67.2287 15.86424
v 20.939 67.2985 15.71096
v 22.58198 66.67406 15.20035
v 37.00359 21.76902 1.461452
v 36.73696 22.52699 1.758706
v 17.71094 22.05538 3.321719
v 17.22486 20.53482 1.11043
v 17.96905 21.02742 1.600007
v 18.52834 21.35576 1.685638
v 22.55803 22.248 2.765085
v 21.95923 22.25819 2.815681
v 22.66749 21.96759 2.618478
v 21.40051 18.12686 1.698063
v 24.98727 22.14431 2.39725
v 26.13524 17.23086 1.704471
v 33.24166 21.69352 1.738035
v 30.18674 22.21165 2.185386
v 31.23077 21.71232 1.925869
v -20.29276 27.34556 8.512178
v -1.267112 -39.63998 9.722432
v -24.03788 16.68687 1.58322
v -22.35087 16.02425 1.94419
v -32.83783 20.61362 0.8707391
v 34.47314 36.29282 10.33557
v 34.97037 35.23795 9.888522
v 21.13119 25.7865 6.324876
v 25.23215 29.97974 9.615857
v 31.70401 12.58932 2.062187
v -23.52547 24.15239 3.495478
v -27.66438 19.48931 1.413549
v -22.2938 23.4763 3.272396
v -22.51071 22.44281 2.090224
v -21.67535 22.60178 2.516431
v -21.60837 21.95257 1.861397
v -22.55492 21.14451 1.480608
v 28.40169 38.36414 13.23249
v 34.49609 68.87333 8.445682
v 34.74381 68.39671 8.302534
v 34.96139 66.26947 8.559318
v 34.7472 66.76511 8.643518
v -44.58139 -55.78582 -42.72798
v -39.07663 20.52813 -1.617899
v -39.08406 21.16259 -0.6156542
v -38.97544 20.84433 -1.108513
v 14.60707 -38.45975 1.870793
v -10.36781 -15.47394 15.99909
v -41.29143 40.94717 6.788251
v -40.71931 39.33535 7.797656
v -4.265629 -17.75421 19.53874
v 39.87494 19.7982 -2.32498
v 39.93774 21.12065 -1.561742
v 26.6634 28.39509 8.349094
v -33.40494 72.62264 9.913806
v -17.83922 41.44448 17.52034
v 37.46934 -59.41673 -34.97132
v -36.5303 17.04472 -0.1765627
v -36.51194 18.13613 -0.2482345
v -35.78751 15.64373 0.5296109
v -37.00708 16.60322 -0.3493201
v -19.30257 21.5289 2.624206
v -17.45547 20.99064 3.034246
v -27.93221 14.20414 2.628052
v -7.542067 -17.12268 15.36658
v 14.82369 23.09511 5.445038
v -4.068162 -36.80275 11.9986
v -29.83881 29.89724 9.034948
v -30.4358 29.52356 8.78575
v -31.12301 29.10412 8.409706
v 15.75408 20.12551 1.84571
v 15.77746 20.73207 2.476905
v 13.37145 21.62523 4.784373
v 55.90418 -26.25847 -36.68795
v 9.338595 -64.14421 0.6389654
v 13.81263 -49.78565 1.527912
v 24.12407 -53.24969 -6.258851
v -24.09854 64.14362 16.1164
v 21.07505 10.29137 2.760492
v 21.76983 10.3899 2.811232
v -3.363698 -19.17727 17.65648
v -0.9431542 8.515958 19.84578
v 9.461403 -21.70181 10.45452
v -1.127215 -0.09187074 24.47055
v 49.51871 33.57175 -4.448088
v -58.61353 -28.46161 -35.51451
v 12.98949 -17.77065 8.447692
v 12.89545 -17.72793 8.42774
v 13.91325 -17.54096 8.035359
v 13.12546 -17.72925 8.429161
v 0.9096776 6.702383 20.17009
v -26.55262 -24.48613 6.406937
v -29.6392 -24.33203 5.779429
v -1.978572 2.433426 22.97093
v -0.7409923 2.264013 22.98455
v -0.3830734 0.7477293 23.84034
v 0.4576924 -1.166956 24.86926
v 1.331213 -2.301602 25.33025
v -15.18456 -17.46695 9.822124
v -37.53813 -54.38224 -15.41259
v -51.28595 32.91516 -3.040426
v -33.60586 56.42085 11.63574
v -45.33499 61.11365 1.744835
v -23.56857 5.173499 3.09082
v -49.78466 18.18325 -10.3497
v -16.19127 -9.331028 11.114
v 12.97838 -15.46834 9.978173
v -0.3327126 -6.00778 27.80985
v -1.355273 -4.604868 27.26603
v 2.11412 8.406675 18.72083
v 4.243003 24.60731 14.7904
v 13.21292 18.57133 3.188415
v 13.52443 18.4812 2.805954
v 13.96632 18.67293 2.115606
v 12.84203 17.07665 3.190505
v 12.97914 17.91345 3.195279
v 12.63238 17.62894 3.479406
v 42.06256 -30.90671 -6.386448
v 38.54523 27.30803 4.443181
v 48.53085 -20.44542 -10.44113
v 49.7069 41.07047 -6.094199
v 49.84644 23.69059 -9.297202
v 52.56618 38.86599 -11.28493
v 50.44163 36.45635 -6.872108
v 57.14218 19.92502 -22.26024
v -37.09675 24.22551 2.962206
v -36.79546 24.21498 2.757471
v -27.44567 73.98714 12.49273
v 15.33986 25.8219 8.026656
v 20.87471 38.60329 15.74351
v 21.46599 39.34201 15.55621
v 21.30364 39.75928 15.65062
v 21.698 40.32211 15.5434
v 42.11383 65.47899 1.897617
v -3.23837 -44.44791 9.487264
v -27.45562 24.62789 3.886893
v -26.88178 24.88224 4.142959
v -23.19847 74.35189 13.87587
v -24.95753 73.88339 13.50932
v 25.96925 37.00674 13.90581
v -22.89186 17.4485 1.122507
v -21.71013 16.32974 1.755664
v 14.86166 -38.55902 1.600191
v 14.61695 -38.58342 1.775719
v 22.58764 42.76326 15.26531
v 35.07623 22.78781 2.764964
v 34.93054 23.08117 3.116053
v 35.02183 23.4943 3.413285
v 35.05098 23.50959 3.270941
v 34.4066 24.48128 3.574548
v 34.48322 23.42846 3.432828
v 13.66548 74.9168 15.37777
v -18.70864 25.40279 7.024169
v -36.70238 27.94634 6.158473
v -37.08292 27.69019 5.809654
v -37.37989 28.01952 5.982629
v -37.0082 27.31223 5.450083
v -36.68332 26.78757 5.069309
v -36.59585 25.72001 4.423193
v -37.52551 27.39222 5.403691
v -40.24225 25.09067 1.740181
v 23.05754 72.25996 13.76866
v 23.88004 72.60404 13.32459
v 23.30252 72.5817 13.57212
v 25.30088 68.88387 13.73582
v -43.10362 20.40049 -3.170573
v -42.69345 20.32878 -2.814688
v -42.49475 20.11068 -2.957261
v 22.50085 72.55441 13.87835
v 22.65107 72.1434 13.93685
v 23.76122 71.8943 13.64385
v 31.39254 22.59241 2.825422
v -27.29874 14.46961 2.624409
v -25.39721 26.37078 5.846006
v -26.0426 26.30946 5.816479
v -24.37432 26.12244 5.642775
v 33.90533 25.28037 4.239791
v 32.8407 23.888 4.626974
v 34.00489 24.81277 3.942395
v 33.55907 24.79881 4.173621
v 25.77329 22.92842 2.712466
v -30.75375 21.04251 1.203176
v -31.33857 21.22966 1.186155
v -31.45669 20.96828 1.126082
v -32.8787 21.16067 0.9111654
v -32.55973 21.08672 0.959781
v 40.42203 20.66175 -2.247006
v 41.02811 20.12932 -3.208592
v 40.79573 20.06039 -2.931716
v 22.76108 73.14271 13.61127
v -43.73185 20.83374 -3.50211
v -39.50408 21.89405 0.3455702
v -39.73844 22.05609 0.3512937
v -39.46746 21.96452 0.5197297
v 33.18783 36.28844 10.91678
v -39.83642 23.77855 1.182764
v 14.90143 74.57262 15.25984
v 8.888774 74.43801 16.49623
v 28.14174 39.00953 13.28351
v -20.48888 74.3665 14.71262
v -1.601059 -11.56249 28.44413
v -36.23836 24.66428 3.533062
v -2.408267 -40.44846 9.818892
v 19.54196 23.02604 3.780363
v 19.6609 22.76462 3.453149
v 19.24032 22.49053 3.414042
v 19.6096 22.70969 3.505187
v 19.24731 22.28767 2.915715
v -42.55416 22.37888 -1.882929
v -20.09408 26.31095 7.479159
v -36.51216 22.72134 1.283665
v 20.26409 39.12871 15.93417
v 19.94554 13.77756 2.775879
v 18.58503 41.45449 16.63025
v 27.33591 38.64701 13.62119
v 29.61475 25.53664 5.962279
v 28.92747 25.87892 6.05045
v 28.34842 26.04595 6.189559
v -28.97518 22.35277 1.80106
v 18.3287 41.22294 16.66249
v 19.69003 42.28976 16.29362
v 19.04173 41.6991 16.49442
v 19.16232 41.58903 16.42903
v 18.73055 41.29996 16.5267
v 19.3458 41.35131 16.34291
v 19.86048 41.53055 16.20257
v 19.58073 40.4093 16.19867
v 18.84228 40.88988 16.44464
v 8.205529 -14.65256 19.19197
v 24.72346 13.14587 3.132751
v -25.00376 25.91142 5.290705
v -22.86017 24.68164 4.12399
v -23.08506 24.7617 4.213152
v -23.01537 24.9817 4.360149
v -23.35334 24.78092 4.293488
v -23.58606 25.03311 4.532828
v -23.23944 24.98838 4.365504
v -23.5775 25.38691 4.770144
v -24.15172 25.45043 4.894435
v -25.10415 25.55775 5.266347
v -25.67455 25.90269 5.455414
v -25.33598 25.88308 5.285179
v -1.133471 -37.06852 11.64858
v 15.52836 21.96108 3.703932
v 14.81469 21.42442 3.602801
v 16.63066 21.75122 3.224778
v 15.86755 21.52039 3.192993
v -7.086136 69.68591 18.22417
v -3.658388 -43.57838 9.805115
v -27.88872 21.2401 1.630216
v -28.16511 21.5922 1.660026
v -29.09052 38.44025 14.00041
v 27.7299 12.34378 2.970374
v 11.05118 -37.9124 5.265542
v -20.429 26.66391 7.779882
v -21.79268 25.96862 6.256019
v 22.75193 39.73152 15.18799
v 22.17813 39.68315 15.33905
v 24.03292 38.98491 14.79426
v 23.28331 38.91161 15.0314
v 23.05669 38.32846 14.99579
v 23.60057 38.62411 14.90382
v 23.49561 38.00267 14.83253
v 24.04138 38.19238 14.75141
v -17.71105 40.35406 17.38927
v -17.16332 40.242 17.48474
v 18.05339 40.79503 16.6642
v -11.59088 76.14577 15.86468
v 16.21535 22.15628 3.765894
v 15.62771 22.19804 3.988389
v 28.454 12.5844 2.854273
v -0.07324877 -44.75504 9.38074
v 15.7183 18.54926 0.3913965
v -4.866936 -16.56186 20.76149
v 15.07815 74.10963 15.38587
v -26.18643 15.34201 2.286881
v -2.037036 -44.03427 9.661006
v 20.32488 41.73769 16.03831
v 10.95602 74.08882 16.2767
v 12.25096 74.80459 15.7531
v 9.386531 75.47581 16.02013
v 9.947803 75.22853 16.01102
v 27.2338 35.4943 13.00929
v 28.43653 37.07816 13.06172
v -33.43891 25.43066 5.360324
v -34.31232 25.92321 5.305378
v -33.50871 26.41113 5.662473
v -35.05663 27.60846 6.37601
v -34.22795 27.32902 6.34365
v 26.55028 43.18251 13.59057
v 10.26718 -38.29287 5.40743
v 10.39899 -38.66549 5.314424
v 6.015553 73.20378 17.20609
v -11.00662 -14.65153 18.09039
v 22.88022 42.38691 15.13657
v 22.74864 42.02269 15.18055
v 14.85979 26.21261 8.650017
v 13.10316 67.3494 17.55072
v 13.60149 68.0153 17.33397
v -19.9515 -38.39314 0.5927084
v 14.38622 22.44617 4.999536
v 13.90816 22.01709 4.900117
v 14.13368 21.79943 4.386699
v -39.261 21.99343 0.4758697
v -39.57576 22.26359 0.909942
v -39.30996 22.49209 1.172037
v -38.92994 22.26128 0.5618761
v 24.45847 70.07955 13.86118
v -21.38619 18.70708 0.6930099
v -21.97219 18.02249 0.749265
v -20.95197 -38.81701 0.1678003
v -20.56827 -38.51396 0.3108652
v -20.98111 -38.68964 0.1447716
v -17.05855 75.34257 15.17262
v 28.22886 34.11114 11.9172
v 24.14245 37.46275 14.59715
v 23.25309 36.8158 14.59784
v 32.32258 13.09922 1.801715
v 33.56543 13.86613 1.091509
v -42.45732 23.09567 -1.489075
v -20.85568 -38.52772 0.3121029
v -18.55217 72.50626 15.78814
v 18.24617 40.60575 16.56678
v -22.84347 -38.72592 0.3895248
v -21.43134 15.05934 2.349208
v -18.26174 73.92673 15.37789
v 20.78934 37.60181 15.65197
v 29.8393 36.99661 12.46444
v 18.85322 13.16932 2.762623
v -34.41808 27.50945 6.425301
v 25.68443 16.40281 1.887997
v 24.73281 16.55386 1.887951
v -29.83273 14.85455 2.095528
v 20.22244 68.51873 15.7229
v 4.590888 73.23457 17.35301
v 4.986657 71.54988 17.78435
v 31.05667 22.39151 2.521029
v 13.43581 26.19153 9.212527
v -23.62274 24.43923 3.900597
v -22.87502 23.45883 3.009707
v -28.59966 39.40214 14.22778
v -28.38438 39.66068 14.28093
v -17.22088 20.03108 2.251504
v 32.44962 21.99851 2.091063
v 33.22509 21.99562 2.327871
v 32.18424 22.34847 2.606303
v 32.73165 22.6737 3.858692
v 31.42549 22.87976 3.589652
v 29.01896 22.90812 2.953966
v 29.84226 23.16063 3.623705
v 30.05497 23.24111 4.000494
v 3.281271 -74.65939 -8.502522
v 1.94839 -74.76266 -8.268951
v 21.2205 25.43493 5.937351
v 21.10481 25.03751 5.430193
v -27.74918 20.61205 1.526731
v -10.32489 -14.38003 19.11745
v 33.95538 21.78937 1.962209
v 33.69666 21.96215 2.337567
v 33.77584 21.74731 1.76866
v 3.855161 72.02579 17.74277
v 31.32959 12.2969 2.145816
v 14.28373 74.85139 15.27947
v 24.89009 69.33195 13.81464
v -21.17222 17.85511 0.9588317
v -20.91219 18.59797 0.7235298
v 20.10548 -34.47958 4.536359
v 14.60605 -17.35996 7.676973
v 16.18944 -17.17551 7.280707
v 0.1542236 -12.05003 28.05577
v -20.32298 16.00217 1.886845
v -20.54779 15.29552 2.226617
v -34.62756 25.04845 4.333787
v -35.73449 24.8138 3.700069
v -35.57636 24.90901 3.576363
v -6.084266 68.26382 18.6217
v -27.42393 28.09681 7.989074
v 27.57245 38.90095 13.53345
v 26.08756 34.4546 12.89375
v 32.74717 25.72723 5.043677
v -20.00286 22.27672 3.351186
v -20.34539 22.3407 3.26044
v 26.94093 33.99107 12.32605
v 27.76261 35.91911 12.95463
v 28.47603 35.37426 12.50644
v 27.57187 34.3084 12.28974
v 29.87638 25.77703 5.935882
v 2.30331 -44.62693 9.308959
v 31.01651 24.88146 5.762835
v 8.246537 75.43906 16.16874
v 8.782607 75.54443 16.10201
v 8.010439 75.61198 16.16175
v 6.988306 75.71436 16.25459
v 15.74551 70.07278 16.43268
v -42.56653 -57.87675 -37.54495
v -18.83775 25.73595 7.309396
v 14.04038 16.67141 2.251833
v 34.9158 20.73371 0.6598511
v 34.74585 21.23662 1.088866
v 18.19612 14.27034 2.528371
v -39.83138 24.59846 1.407949
v -40.40904 24.27471 0.8889531
v -39.51434 23.64296 1.394493
v -38.97623 23.63704 1.460341
v -38.9861 24.17687 1.586047
v -35.43436 23.98289 2.559973
v -36.27667 23.71066 2.236282
v -36.33296 24.30363 2.802145
v -33.19307 24.54396 3.409079
v -33.75393 24.52236 3.446193
v -34.17791 23.40789 2.256549
v 23.71534 36.02762 14.11514
v -35.00378 39.90145 11.21795
v 14.58027 68.70787 17.0202
v 15.09588 69.19327 16.7977
v -31.35973 39.05376 13.09459
v 36.85572 20.47269 -0.7589151
v 36.74298 20.21219 -1.099733
v -22.87935 42.53279 16.2394
v -26.712 41.89227 14.89457
v 25.70137 67.79079 13.83357
v 26.17933 68.59364 13.4328
v 33.74538 35.73024 10.60838
v 28.74235 26.28756 6.317665
v 29.36721 26.0141 6.090165
v 29.65053 26.14814 6.187694
v -27.59595 30.08138 9.509202
v 35.35538 13.57662 0.3600506
v -41.61842 22.5577 -1.264637
v -40.67938 22.18749 -0.9782441
v -40.40402 21.76287 -1.147478
v -40.94974 22.01418 -1.405576
v -40.12975 22.09394 -0.26674
v -40.50473 23.25309 0.08475839
v 24.20509 70.75405 13.80217
v -16.66798 22.89004 5.202487
v -16.58632 23.15216 5.532837
v -29.05517 29.77478 9.073586
v -30.35719 29.05126 8.452203
v -29.46344 29.51905 8.857756
v -27.26022 28.48973 8.368705
v -30.57754 28.31441 7.945761
v -28.94783 28.27694 8.051208
v -29.20148 28.81576 8.411242
v -31.02243 28.66977 8.120331
v -17.50552 24.58857 6.499841
v -17.76683 74.71896 15.19797
v 28.64745 39.09062 13.05365
v 18.0287 72.8575 15.08033
v 18.85788 73.35413 14.72296
v 17.27898 73.9196 14.95433
v 29.7732 36.3278 12.35
v -17.42566 72.15691 16.14831
v -12.14725 75.49329 16.02966
v -31.58874 12.93499 2.465846
v -31.24238 13.49494 2.456093
v -31.78681 13.33795 2.39195
v 24.9585 13.65925 3.063316
v 16.42793 67.44257 16.83835
v -1.970664 -40.44291 9.817616
v 19.1874 42.76961 16.47914
v 20.07265 42.75692 16.17228
v 20.26717 21.78519 2.194997
v 21.26769 21.92292 2.486334
v -23.21835 29.46559 9.899953
v -5.909884 -15.43973 18.37227
v -5.554309 -15.53242 18.75615
v -22.69711 24.02502 3.991246
v 16.50095 71.12843 16.02489
v 16.43913 70.5716 16.17145
v 40.84934 20.5947 -2.72728
v -31.69896 29.06155 8.268176
v -41.21041 22.6074 -1.012954
v -41.085 23.06588 -0.5999743
v -40.722 23.11163 -0.2161438
v -40.58563 22.57559 -0.5331554
v -40.39957 23.339 0.3695495
v -40.40674 23.96573 0.7224008
v -40.1455 23.64711 0.9317177
v -40.58002 24.59105 0.9511487
v -41.5159 23.78135 -0.2649049
v -40.90545 23.58284 -0.01799312
v -41.18083 23.90328 0.089921
v -40.75272 23.853 0.3806996
v -41.39276 24.17155 0.1733648
v -40.71662 24.18097 0.6319832
v -42.39884 23.35332 -1.254854
v -42.0115 23.55444 -0.830044
v -42.09811 24.15871 -0.202507
v 7.576364 75.456 16.25457
v 6.533881 75.54386 16.36107
v 4.902793 75.75692 16.46493
v 1.089043 -44.644 9.436408
v 25.15584 36.667 14.05811
v -13.01114 75.15268 16.02312
v -12.95521 74.74229 16.17919
v -1.952302 -73.53683 -4.576966
v -42.19608 20.22599 -2.786043
v 9.596219 73.6954 16.66604
v 9.212264 74.20731 16.53488
v 8.734382 74.16238 16.58619
v 7.976938 74.52174 16.53672
v -25.63757 36.54055 14.40007
v -22.83609 41.09659 16.18796
v -32.97721 39.08041 12.50814
v -31.60301 41.17062 12.81789
v 17.90224 64.91156 16.89256
v 14.39671 17.81942 1.577557
v 14.03952 18.29655 1.861626
v -30.52734 39.3311 13.38346
v -30.32229 39.00713 13.4806
v -30.19133 38.32563 13.55382
v -29.60258 38.73501 13.81146
v -57.52887 50.26789 -15.44158
v -0.8059551 -39.62443 9.682357
v 23.32549 26.62811 7.149635
v 22.73028 26.85774 7.412795
v 23.53579 25.92678 6.195291
v 23.38641 26.30108 6.626903
v 23.10846 26.02654 6.357817
v 22.79391 26.10098 6.382974
v 21.63258 25.52424 6.219382
v 22.12588 25.7909 6.376652
v 22.88721 26.01822 6.303907
v -27.30836 73.46999 12.73996
v -26.35794 73.2401 13.23629
v -21.09053 15.68596 2.061076
v -20.78966 16.07701 1.844039
v -19.99169 15.67773 2.040462
v -26.22452 16.85912 1.717758
v 18.41444 23.64962 4.396651
v 18.40166 23.33553 4.091873
v 18.35077 22.61959 3.631759
v 30.38207 26.52807 6.523312
v 30.98997 26.48191 6.359444
v 26.26656 42.7843 13.72665
v 26.46439 42.36314 13.67465
v 27.41643 42.95858 13.20227
v -28.07056 40.34539 14.37526
v -28.30563 40.83255 14.28453
v -23.72556 41.61116 15.94267
v -23.31625 42.2415 16.10443
v -22.98008 41.36209 16.14956
v -23.57192 42.81655 16.00316
v -23.8498 43.60855 15.91393
v -23.01643 43.09811 16.19348
v -27.66638 39.75706 14.53199
v 24.68216 37.379 14.44377
v 25.21071 37.34327 14.26876
v 25.02374 37.80294 14.39892
v 26.08207 38.37959 14.04908
v 25.62158 38.41607 14.22931
v 24.6755 37.94424 14.54696
v 24.8457 38.78281 14.51944
v 22.79239 36.28851 14.49936
v 22.34651 36.50401 14.71708
v -57.83197 49.63142 -16.221
v 28.12337 26.90866 6.997377
v 27.8886 26.55073 6.564785
v 28.89186 26.46383 6.505178
v 8.187577 73.11597 16.99343
v 19.8298 69.93227 15.46183
v 18.92642 70.19462 15.63469
v 18.51346 69.85075 15.82492
v 18.58068 70.98497 15.50828
v 17.67711 69.31374 16.17959
v 18.07409 70.19519 15.87266
v 17.95828 70.91654 15.70888
v 17.22909 70.39907 16.0261
v 17.02938 71.42424 15.79377
v 16.93691 70.87418 15.97278
v 16.96471 69.43396 16.3234
v 16.34102 68.81675 16.59717
v 16.86097 68.08978 16.63854
v 33.51183 34.89542 10.52903
v 33.63842 37.76566 10.75388
v -32.06191 40.87923 12.6565
v -32.03782 41.37406 12.56709
v 15.8892 16.37609 1.81132
v 16.23718 18.02216 1.207046
v 21.21814 13.73808 2.931361
v 26.60748 39.33197 13.84033
v 16.88842 20.02038 0.5303779
v 15.55189 18.85035 0.1251801
v 15.78535 19.25328 0.05322045
v 15.96766 19.5209 0.1474546
v 16.10007 20.10793 1.154286
v 16.33967 19.76696 0.3853972
v 14.63727 18.62816 1.10231
v 15.26971 18.76592 0.3807234
v 15.35544 18.99986 0.3247884
v 15.50218 19.27344 0.4231107
v 15.15037 19.11174 0.5438796
v 15.39029 19.54086 0.7410724
v 14.56133 18.91282 1.238541
v 14.72713 19.19704 1.190687
v 14.19753 18.59487 1.678178
v 14.33786 18.90407 1.78705
v 14.03938 18.96625 2.436612
v 14.56681 19.34459 2.19055
v 14.40116 19.47698 2.648246
v 15.08072 19.96659 2.702182
v -31.3257 39.90963 13.08555
v -31.64038 40.72246 12.87488
v 20.49705 69.84951 15.3096
v 21.73546 70.65339 14.72224
v 20.64844 71.2574 14.88581
v 19.26196 71.5927 15.15976
v 20.05809 71.00365 15.12038
v 20.72782 67.85812 15.71022
v 20.09731 67.95285 15.87432
v 20.6745 26.46301 7.18473
v 11.1597 -17.67695 11.50274
v -28.34613 29.70245 9.137549
v -26.26253 14.80819 2.55908
v -25.72214 14.44423 2.676351
v 25.01778 12.49542 3.199401
v 24.73447 12.93728 3.152349
v 16.9987 40.66097 17.01608
v 17.19116 41.12611 17.00482
v 17.61941 40.93245 16.83779
v -24.21247 41.36346 15.78216
v -23.74362 41.14614 15.93158
v -24.6615 40.90341 15.62582
v 17.72294 41.60669 16.89199
v 18.68305 41.7444 16.62283
v 19.22783 42.08688 16.46017
v 18.56954 42.13603 16.67977
v 25.29397 20.79403 1.994994
v 24.62797 20.46949 1.945858
v 24.31944 20.43397 1.940279
v 29.55219 38.35027 12.71595
v 30.30306 37.71545 12.36352
v 31.33244 24.71514 5.697871
v 31.40332 24.93761 5.683975
v 31.75077 24.67629 5.489453
v 32.20996 24.66866 5.099688
v 22.68752 25.62637 6.243522
v 22.0528 25.4736 6.533836
v 21.88516 25.46926 6.260726
v 10.93798 -18.18394 10.07301
v 11.25086 -17.75096 10.9508
v 10.61182 -18.14894 11.19082
v -5.79261 73.05585 17.49209
v -29.23035 41.48896 13.87652
v -28.97656 40.82455 14.04966
v -36.78049 41.41526 9.833667
v 35.23746 23.22294 2.725208
v -19.04017 74.01431 15.17701
v -18.99566 75.11474 14.77619
v -34.86014 40.29625 11.19445
v 40.52798 18.33054 -4.15012
v -25.50512 39.85555 15.30497
v -21.28995 41.22083 16.63607
v 37.39604 19.23828 -2.050051
v 37.53238 19.79462 -1.589514
v 37.09711 20.10042 -1.229661
v 35.23842 20.86984 0.6372784
v 35.88416 19.04849 -1.15607
v 36.60606 19.96169 -1.276596
v 35.8946 19.9107 -0.7618294
v 35.70075 20.36478 -0.2246303
v 35.26735 20.37403 0.1262248
v 18.73576 40.08544 16.37798
v -30.11279 73.76125 11.31764
v -29.56425 73.34379 11.7415
v -29.32006 74.02408 11.57928
v -28.61267 74.22819 11.84569
v -28.33786 74.70441 11.79984
v -2.11038 -74.33743 -6.424711
v 32.4593 24.45558 4.927385
v 32.72848 24.54232 4.693593
v 33.51637 24.29526 4.142248
v 32.12943 24.99063 5.047603
v 32.70017 24.77484 4.679151
v 32.57843 25.37276 4.905842
v 32.04642 25.64603 5.138463
v 31.68736 26.29009 5.871218
v 30.57169 26.03294 6.040507
v 30.29073 25.85055 5.833164
v 30.57302 25.46688 5.742455
v 30.78909 25.70199 5.687131
v 31.12665 25.90186 5.700715
v 31.10188 25.20946 5.615736
v 31.31735 25.65885 5.527435
v 31.69935 25.29491 5.27093
v 9.694725 73.08772 16.84923
v 9.023478 72.64705 17.01519
v 9.857333 72.34637 16.98177
v 9.744226 72.79387 16.87553
v 11.49146 73.88483 16.2372
v 10.88379 73.71964 16.4138
v 10.32427 73.25258 16.66894
v 11.03222 72.33448 16.79981
v 14.30013 73.80655 15.64552
v 13.88291 74.15154 15.6347
v 12.09567 73.99886 16.08593
v 11.77061 73.61135 16.26785
v 10.89507 73.15778 16.57276
v 11.68613 71.64033 16.84511
v -56.77913 50.79985 -14.13241
v -32.19591 38.27514 12.79064
v -32.80959 38.09205 12.56216
v -37.94971 39.39028 9.786897
v -37.55276 39.84639 9.887286
v 7.451732 73.28755 17.01931
v 7.19444 73.90553 16.84078
v 6.975343 74.93108 16.51961
v 6.144193 74.11182 16.90638
v -22.35791 41.63935 16.33603
v 29.71986 35.7706 12.24577
v 29.01344 34.85729 12.12051
v 30.97407 37.43356 12.05028
v 30.41398 37.08904 12.2474
v 31.54859 36.40974 11.70783
v 31.23706 36.89307 11.88856
v 30.89637 36.3757 11.95392
v 30.30724 36.40713 12.15892
v 30.31607 36.01515 12.07169
v 32.53495 36.01088 11.14628
v 31.14578 36.10305 11.82252
v 30.78279 35.25165 11.65995
v -38.68033 18.21749 -1.674296
v -37.96136 18.31636 -1.159684
v -37.93959 17.20727 -0.9972438
v -37.23253 17.33809 -0.6033509
v -37.09772 17.74859 -0.6112955
v -37.34763 17.80042 -0.6891102
v -16.35179 73.11608 16.09578
v -23.91526 26.52806 6.30788
v -22.78926 26.23479 6.29304
v -0.7176703 -44.37289 9.668102
v 2.52933 -44.39106 9.341182
v 35.55353 22.95381 2.498538
v 28.122 13.00703 2.824512
v 25.55477 12.9737 3.171915
v 27.68657 12.85613 2.928922
v 27.50989 13.97672 2.657814
v 26.48384 13.34424 3.004156
v -5.321123 71.59868 17.90852
v 22.1194 72.97122 13.9363
v 21.51416 73.07101 14.12201
v 21.07705 72.5543 14.38268
v 19.52573 73.40498 14.54464
v 19.88489 72.41376 14.76576
v 20.69255 72.3393 14.56633
v 20.66407 71.88745 14.70392
v 21.55834 71.94543 14.37119
v 12.63227 -16.11922 10.71613
v 11.04347 71.26528 17.07747
v 10.28561 71.01573 17.27098
v 5.964014 -19.79678 13.44177
v 29.70663 64.78866 12.27597
v 30.1811 65.10857 11.95846
v 18.94517 37.20728 15.97565
v 20.19873 38.32685 15.89673
v 19.65959 38.78381 16.07475
v 19.27571 38.69907 16.16842
v 19.0203 39.1391 16.24576
v 18.9695 37.78557 16.09814
v -33.21567 21.25345 0.9039584
v -33.19094 20.90738 0.8520352
v -32.71641 19.89393 0.894612
v -33.29365 20.17236 0.9214047
v -33.38397 20.71117 0.8945957
v -33.20331 20.48296 0.8465735
v -33.90843 21.19758 0.869986
v -33.8329 20.45406 0.8826805
v 0.4385208 4.534809 21.42625
v -21.00196 42.21959 16.72601
v -20.56528 41.45727 16.80656
v 8.440443 -14.862 18.52493
v 9.296942 -15.24271 17.57368
v 20.45295 22.21385 2.714908
v 20.96251 23.4138 3.987073
v 21.47096 24.88954 5.849463
v 21.53089 25.13901 5.730014
v 21.36145 24.90718 5.497787
v 21.60591 25.25226 6.014203
v 21.25199 23.65424 4.272439
v 20.3983 24.24681 4.704811
v 19.85952 23.33399 3.996912
v 18.94469 23.46139 4.109525
v 19.50521 23.53056 4.087939
v 20.87112 24.22303 4.761967
v 20.89793 23.74286 4.3521
v 20.36439 23.86218 4.442545
v 19.74229 23.81648 4.313034
v 20.32627 22.96807 3.548626
v 20.39509 23.54792 4.158414
v -41.88367 20.53562 -2.540083
v -41.27346 19.89232 -3.086884
v -40.89922 20.60756 -2.477846
v -41.23932 20.42084 -2.532841
v -40.31628 20.13495 -2.805196
v -32.41865 15.04203 1.728728
v 16.10163 -38.12144 1.510825
v 24.73842 17.09996 1.744124
v 8.898954 70.75259 17.53793
v 22.11448 72.09347 14.14023
v 21.74684 71.833 14.32889
v 21.22026 71.54559 14.60951
v 17.94803 23.9885 4.954185
v 19.06734 23.76081 4.306828
v 19.94979 24.15252 4.634257
v -21.23307 -38.47054 0.4152852
v 1.765092 -44.49204 9.499555
v -0.9448683 -74.77336 -7.80546
v -0.4821413 -74.89095 -8.273399
v 0.6245503 -74.82643 -8.175595
v 19.07995 43.47374 16.51743
v 33.00338 25.99846 5.263883
v 25.46009 15.27779 2.336824
v 25.4795 14.59957 2.69082
v 26.32868 15.85346 2.017462
v -34.3602 39.0288 11.77798
v -18.48937 -38.37436 1.763679
v -18.08458 -38.30043 2.115725
v -29.30843 39.70816 13.94292
v -29.01855 40.01597 14.04609
v -28.70886 40.45692 14.1626
v -29.66858 40.65178 13.75764
v -24.43993 44.05228 15.70188
v -5.702281 65.74165 19.10821
v -25.45826 15.13045 2.39867
v -24.79346 14.5442 2.68565
v 19.03226 67.64362 16.20567
v 19.9128 67.38194 15.99491
v 18.04016 67.85407 16.42195
v 16.94023 22.27776 3.620667
v -20.70026 -38.29304 0.5945557
v -20.17447 -38.23473 0.8057002
v 34.41495 25.32291 4.09159
v 33.87138 25.52208 4.53349
v -25.24112 44.93082 15.39191
v 24.21287 39.53694 14.75429
v 25.28981 39.19276 14.34575
v 26.24398 38.806 13.97124
v 26.17733 40.37296 13.99008
v 14.20803 24.61089 7.247579
v -35.77837 42.34706 10.24765
v -36.33039 41.19843 10.19893
v 6.022941 75.2812 16.49815
v 4.464905 74.76331 16.87886
v 33.45808 37.18569 10.85505
v 35.45606 36.95945 9.817466
v 34.79121 37.25102 10.18574
v -32.88203 41.23239 12.18215
v -21.03502 27.24563 8.213578
v -20.36115 27.88807 9.025417
v -20.77541 27.67739 8.69899
v -21.33785 28.18632 9.054917
v -21.90655 28.62549 9.379002
v -22.38648 27.86943 8.513725
v -22.89362 28.39224 8.903625
v -23.55738 29.0354 9.392953
v -25.18159 27.26026 7.156466
v -23.89943 27.22946 7.491024
v -22.80548 27.5933 8.166487
v -23.46047 27.69684 8.125493
v -24.16289 28.45287 8.743238
v 21.12494 68.41897 15.46897
v -26.20676 40.97451 15.11836
v -25.49328 40.69795 15.32316
v -26.1865 41.93852 15.08653
v -26.37667 41.35697 15.05998
v -25.72408 41.34423 15.25443
v 3.340868 75.52933 16.71735
v 3.218506 74.73709 17.02666
v -0.5868445 75.60979 16.81977
v -0.08668368 74.04881 17.33892
v 1.555257 75.5097 16.78875
v 0.6719493 73.17887 17.56297
v 2.135653 74.80845 17.00021
v 1.231875 73.97355 17.31152
v -25.97699 43.07952 15.09295
v -25.65281 43.58218 15.22137
v 24.25278 62.48504 15.01142
v 19.43085 24.24256 4.781573
v 20.8284 25.11754 5.527727
v -28.40687 39.45531 14.27237
v -32.3122 16.27162 1.223584
v 31.72235 37.96157 11.76415
v 32.76853 37.30259 11.1964
v 1.295804 -37.35687 10.74085
v 15.05389 22.62847 4.767739
v 15.57332 22.50002 4.323266
v 15.9608 22.45861 4.131131
v 16.59195 22.39564 3.885895
v 16.08379 22.64841 4.273326
v 16.83106 22.8647 4.17606
v 15.43053 -38.49601 1.300257
v 27.19312 33.1064 11.65259
v -19.20451 44.3507 17.37514
v 25.00285 40.02359 14.47292
v 25.22058 40.43085 14.36321
v -13.45934 71.93779 16.95635
v 35.47435 66.38773 8.112009
v 18.00854 26.94794 8.335026
v 16.65991 26.50331 8.237476
v 38.93081 33.13618 7.117145
v -20.14101 74.99475 14.58099
v 8.684799 72.3466 17.13424
v 7.479945 72.60944 17.21618
v 23.41985 70.22372 14.26282
v 23.16787 70.80054 14.20564
v 22.36027 70.2373 14.63603
v -37.04172 41.6262 9.613981
v -37.19696 40.81663 9.756047
v -22.96039 42.04667 16.20269
v -22.10316 42.54596 16.45771
v -22.12192 41.94501 16.4135
v 12.27078 -16.97492 9.700299
v 3.795935 54.77648 19.97489
v -37.19164 26.49775 4.541948
v 21.63503 41.40152 15.61341
v 20.8889 41.56394 15.84059
v 20.33304 41.03772 16.00899
v 20.86095 40.25043 15.82588
v 20.70499 39.41048 15.84403
v -38.02199 39.92311 9.603988
v -37.85159 40.30624 9.584116
v -28.08611 42.70422 14.24517
v -28.7529 41.8126 14.0659
v -23.70443 74.29604 13.7405
v 12.92383 66.85522 17.67619
v -17.00783 22.445 4.304222
v -17.42685 22.31178 3.860081
v -18.22391 21.94014 3.202059
v -17.92412 21.85361 3.21878
v -18.18612 21.33583 2.778932
v 12.19917 -16.79951 10.86177
v 47.13614 35.72643 -0.6963855
v 13.9604 -38.34051 2.565457
v 27.06463 67.43951 13.29665
v 26.19501 67.77592 13.63046
v 17.85327 23.05791 4.025908
v 15.43122 23.24624 5.215212
v 15.84407 22.93532 4.736163
v 15.22797 23.6364 5.717012
v 14.87026 23.89713 6.195592
v 16.25035 23.66434 5.274115
v -35.30259 42.29163 10.56083
v -36.00877 41.70583 10.2586
v -26.12779 39.00922 15.07241
v 38.98894 33.96973 7.342953
v 16.54146 -37.67084 2.05158
v -4.861295 67.15631 18.90845
v 14.55822 72.70483 15.94765
v 13.90825 73.28217 15.90759
v 12.28068 72.8922 16.37468
v 15.77734 70.60023 16.31019
v 15.60611 71.10946 16.22924
v 15.07409 71.81342 16.13785
v 15.13653 70.61703 16.45222
v 14.39119 69.93347 16.78132
v 14.1747 71.98055 16.26561
v 13.06352 72.39029 16.34291
v 13.92598 69.40658 17.02182
v 13.62323 71.1502 16.59036
v 26.64742 36.09682 13.37471
v 24.39304 36.40772 14.14257
v 26.77877 35.10114 12.99181
v 25.61466 35.5472 13.39149
v 24.10261 35.61905 13.82946
v 24.62141 35.23743 13.56309
v -23.70805 21.88329 2.047374
v 20.98398 69.04045 15.35816
v 21.55262 69.64613 15.05953
v 21.8832 69.12968 15.0554
v 22.08928 68.44787 15.13222
v 22.52187 68.18382 14.9978
v 21.7873 68.14503 15.29532
v 23.8266 69.7953 14.15128
v 22.8521 69.69549 14.59028
v 22.39789 69.15146 14.85484
v 24.23777 69.21333 14.08941
v 23.37632 68.09532 14.67289
v 22.93417 68.76173 14.71414
v 22.9358 67.68401 14.8997
v -30.49345 -67.04065 -29.71931
v -18.55085 -38.44815 1.683149
v 3.07391 73.34033 17.46645
v 2.061332 72.85332 17.62687
v -21.80272 23.19128 3.17639
v -4.279711 -17.54542 20.13551
v -4.567468 -17.302 19.58631
v -4.424901 -17.27912 20.29142
v 9.549694 -14.83492 18.31302
v 1.991271 -37.47218 10.37983
v -36.10819 40.48954 10.54936
v -36.96806 40.56311 9.968208
v -37.23232 40.2618 9.910504
v -35.85693 39.1712 10.97802
v -36.30807 39.45791 10.69801
v -36.66812 39.77094 10.41525
v -37.10797 39.7781 10.1663
v -37.14408 39.35154 10.26293
v -36.92971 38.87362 10.44523
v 20.43142 42.93143 16.04274
v -1.891587 -18.22724 20.42677
v -25.49962 14.07013 2.803231
v -26.82679 14.04357 2.776762
v -26.38554 14.17589 2.773595
v -42.9808 38.22286 6.348231
v -37.34797 36.73033 10.19411
v -37.02683 37.79601 10.46394
v -36.16206 37.89987 10.9062
v -36.3535 37.17006 10.71545
v 26.39611 67.27563 13.64689
v -0.3900215 70.36919 18.32607
v -5.116055 -44.28049 9.500793
v 8.242575 -38.02102 6.951074
v -13.3188 75.64622 15.78092
v -14.10364 74.78537 15.96226
v -14.13806 75.45175 15.70418
v -15.02587 75.31983 15.58004
v -16.40321 75.05613 15.41902
v -17.05791 74.80999 15.34079
v -16.06983 73.88028 15.90449
v -16.14545 74.59148 15.64039
v 36.32431 22.7972 1.952893
v 36.76161 22.799 1.725022
v -30.79168 41.43997 13.17815
v -31.11609 40.9726 13.10106
v -30.1322 40.10475 13.56253
v -31.17076 41.82247 12.92978
v -30.48332 40.90905 13.39259
v -30.18314 41.38407 13.47133
v 15.52164 68.62421 16.81895
v 14.52365 68.36635 17.0863
v 15.16143 67.89892 17.01728
v 14.64431 67.2036 17.24819
v 19.29387 -35.27862 4.304093
v -31.82595 38.67614 12.93662
v -34.044 38.62962 11.99607
v -33.33951 38.44631 12.36733
v -32.44227 39.15207 12.72173
v -32.21524 38.78851 12.82102
v -31.66895 39.39237 12.98473
v -30.72109 40.39392 13.32323
v -33.15865 39.43215 12.38275
v -32.1259 40.03527 12.73782
v -25.71961 42.12222 15.23372
v -24.65282 41.65769 15.62037
v -24.90387 42.10704 15.5089
v -25.71101 42.72403 15.21062
v -24.48306 42.65961 15.66533
v -24.72768 43.06454 15.57533
v -24.37337 43.48816 15.72296
v -34.80445 40.39089 11.23819
v -33.62029 39.40827 12.12972
v -34.08614 39.55061 11.81397
v 12.53939 -37.48613 5.220803
v 11.36538 -38.32152 4.490852
v -2.959212 -42.4677 9.950251
v -1.589223 -42.97871 9.976992
v 0.109607 -40.41895 9.866508
v -1.079348 -39.8596 9.75602
v -1.288916 -40.13792 9.84796
v -1.893454 -40.94521 9.944552
v 0.3170455 -41.54446 9.859268
v -1.39255 -42.29702 9.950717
v -0.7923603 -43.60665 9.91821
v 0.7310145 -44.15959 9.777102
v 1.388348 -44.13631 9.740328
v -29.65023 38.25321 13.76435
v 22.68366 66.22731 15.23148
v 23.50544 65.32822 15.08421
v -2.680795 -11.35185 28.44531
v -3.484444 -11.78903 28.18578
v 6.993151 -38.18911 7.585648
v 22.19975 41.67968 15.42624
v 21.68018 40.83276 15.58496
v 22.93002 40.1764 15.16396
v 23.215 39.65712 15.06534
v 22.72894 40.61324 15.22656
v 23.95921 40.26502 14.85971
v 12.05371 71.11385 16.91602
v 10.97395 70.08558 17.37142
v 35.97206 39.75183 9.117075
v -39.3734 24.59286 1.695608
v -39.69693 24.28049 1.41345
v -16.80559 72.91687 16.05708
v -17.15863 73.11386 15.90817
v -16.83031 73.97309 15.69628
v -17.21467 73.99679 15.58194
v -17.35454 73.73061 15.6424
v -18.14913 73.43048 15.55745
v -17.83616 72.9864 15.7725
v 25.16625 68.04823 13.97686
v 24.80146 67.27574 14.30512
v 24.22618 67.97915 14.37778
v -42.78809 -57.63205 -41.62275
v 9.228095 -17.11102 14.62155
v 16.31642 -17.58576 7.29459
v 38.19729 18.09002 -2.743789
v 38.57489 18.26546 -2.86704
v 39.09526 18.32671 -3.024378
v 39.06932 18.90986 -2.594582
v 38.2491 18.98151 -2.43252
v 38.54782 19.29531 -2.121845
v 38.16413 19.23808 -2.202972
v 37.85384 19.65256 -1.710555
v 38.06648 19.8876 -1.186236
v 38.60862 18.60701 -2.707263
v 38.11364 18.59721 -2.580826
v 37.80665 19.03098 -2.357013
v 37.65425 19.18927 -2.043325
v 28.69496 71.42265 11.4259
v 20.54512 15.5777 2.055432
v -44.15049 21.22206 -3.754105
v 22.32264 10.55366 2.837206
v -52.23977 56.2349 -6.75341
v -51.81844 56.15181 -6.062356
v -52.0035 56.56215 -6.358901
v -35.391 39.63731 11.10412
v -34.96078 39.20372 11.41282
v -35.21891 38.50889 11.40871
v -33.58282 37.89542 12.17668
v -34.50151 38.59406 11.76329
v -34.32362 38.0066 11.82961
v -35.26931 37.77819 11.36397
v -34.66005 37.16043 11.56227
v 30.39053 63.94352 11.91854
v -1.69106 68.02881 18.84138
v -3.672333 68.0065 18.78793
v -1.62162 69.98633 18.43493
v -3.832584 69.60107 18.46379
v -1.978716 70.95084 18.22145
v -4.362736 71.41212 18.01053
v -4.034304 74.98491 16.99546
v -4.534062 75.65015 16.73166
v -3.011875 72.1383 17.86277
v -0.7279742 74.67897 17.16337
v -2.868082 75.53703 16.85857
v -1.351035 72.64584 17.75776
v -1.553327 73.57392 17.52155
v -1.836244 75.18356 16.99672
v -4.845923 74.85461 16.98456
v -5.986373 75.67784 16.62218
v -4.642471 72.87126 17.62294
v -3.688385 73.05762 17.60188
v -5.904973 74.19041 17.16124
v 6.70706 72.61047 17.31106
v -20.83992 14.57339 2.49228
v -24.71841 43.46957 15.58564
v -24.06852 43.8283 15.84749
v -0.353475 -73.40926 -4.352511
v 23.75875 67.51943 14.642
v 5.078043 63.28661 19.27533
v 45.10086 -51.46457 -39.2993
v -38.37753 39.7306 9.417181
v 0.1096628 -38.89058 9.530921
v -0.4846071 -39.24702 9.662463
v -0.03202565 -39.07336 9.552964
v -0.2172369 -39.23987 9.60302
v -0.1821949 72.46142 17.79235
v 16.94446 15.51053 1.934423
v 15.40704 15.36797 2.272051
v 27.0788 40.48369 13.62829
v 27.02325 39.61599 13.67504
v 25.51084 34.7554 13.1694
v 24.78132 34.41656 13.1688
v 24.21637 12.21025 3.183831
v 8.604573 -18.14619 13.42395
v 13.75721 22.40637 5.48723
v -0.1776887 54.60542 20.22124
v -2.762338 54.31526 20.23317
v -2.329978 53.24777 20.27334
v -29.2376 14.2638 2.431256
v -28.01095 14.50271 2.506877
v -28.76419 15.0338 2.141736
v -29.51446 15.56627 1.793553
v -1.718816 6.8451 20.62882
v -17.71686 19.28341 1.179643
v -18.30824 19.77479 0.7841124
v -18.29693 19.6161 0.6645976
v 9.416992 68.11304 18.03337
v 12.68667 67.00607 17.68435
v 12.94013 68.51687 17.35376
v 11.87962 68.30218 17.56336
v -18.66807 -38.57241 1.60456
v -19.57029 -38.51525 0.8313332
v -40.05241 -60.15069 -40.16983
v -30.59279 13.86769 2.431496
v -55.38064 53.46989 -11.6332
v -55.18089 54.08904 -11.25391
v 14.83405 15.33828 2.434657
v 8.687302 -17.12403 14.44663
v 25.6505 69.23689 13.53598
v 25.97196 69.09997 13.40753
v 29.8618 71.27615 10.87019
v 30.74391 69.32497 10.91449
v 30.30392 70.53344 10.80083
v 26.07706 69.53426 13.25659
v 26.53391 69.41409 13.07699
v 26.75235 68.95271 13.07476
v 27.29287 69.20158 12.77318
v 25.35599 70.92458 13.31767
v 24.73214 70.47517 13.66235
v 25.29493 69.86279 13.57901
v 26.00195 70.71191 13.07606
v 26.05766 70.15068 13.16637
v 26.58367 69.97832 12.97578
v 27.85486 70.7818 12.12674
v 27.59332 70.48521 12.33187
v 26.67447 70.68932 12.77451
v 27.25631 69.46937 12.75502
v 28.15081 68.99344 12.42838
v 29.474 70.78955 11.19409
v 29.12983 70.12842 11.59679
v 28.78681 70.68611 11.64175
v 28.46382 70.45116 11.9186
v 28.76006 70.1267 11.84962
v 28.4428 69.75629 12.12304
v 28.17585 69.28287 12.35405
v 30.07041 67.98299 11.56011
v 30.13405 68.50319 11.40562
v 29.93421 69.8 11.21155
v 29.68085 69.02168 11.5426
v 28.92465 69.49118 11.87521
v 29.35109 69.33466 11.65521
v -12.72932 -38.51041 6.590109
v -12.77592 -38.81883 6.674905
v -13.11261 -38.49311 6.311496
v -28.20542 39.06083 14.32794
v 0.1224194 53.4361 20.24148
v 36.04196 66.47906 7.600604
v -34.98947 -64.22205 -34.60431
v -36.03324 -63.43492 -35.73168
v 4.439203 -16.98057 15.15756
v -6.637497 71.24106 17.90839
v -6.858445 73.19121 17.38163
v -11.2361 75.52747 16.17861
v -12.43542 75.02755 16.17375
v -12.7499 75.00805 16.12777
v -12.12654 74.75766 16.318
v -12.53659 74.6903 16.27116
v -10.67426 74.00883 16.72946
v -6.833081 75.44553 16.64567
v -11.0709 75.79722 16.10954
v -11.6448 75.00175 16.32032
v -8.033784 75.49763 16.52967
v -9.869256 75.62086 16.30721
v -10.46169 75.81566 16.17819
v -8.041689 75.05776 16.68056
v -8.787443 75.17271 16.59202
v -9.152331 75.60333 16.401
v -9.835817 75.13273 16.46128
v -10.24983 75.14105 16.4244
v -7.604097 74.66472 16.85085
v -8.770258 74.63099 16.7516
v -9.844578 74.26817 16.73343
v -7.763464 72.39379 17.52701
v -8.283718 73.96466 17.00497
v -10.16938 72.83269 17.14166
v -23.70394 44.60919 15.98028
v 22.97929 41.71574 15.09369
v 24.42581 43.55198 14.49005
v 23.26554 43.46227 14.97815
v 23.12962 42.9925 15.02868
v 23.48468 42.4111 14.87558
v 25.72788 42.70464 13.94549
v 25.94854 43.56494 13.84822
v 23.73007 43.08856 14.76969
v 23.92747 41.85637 14.72793
v 25.6962 42.07471 13.99866
v 24.58461 42.46791 14.42083
v 23.98904 40.77674 14.80671
v 25.64264 40.77485 14.16093
v 26.01208 41.08014 13.98982
v -18.95783 66.85534 17.11379
v 17.06252 -37.00645 3.251962
v 17.96696 -36.24265 3.926493
v -16.65969 71.30881 16.5716
v -14.37707 71.59241 16.90691
v -13.98114 72.74344 16.63905
v -14.99983 72.30151 16.60599
v -16.873 71.93686 16.34216
v -15.69421 72.07076 16.53749
v -15.98969 72.63686 16.29877
v -15.42478 74.15201 15.93978
v -15.75554 73.32976 16.13897
v -11.54303 73.34427 16.82079
v -12.35879 74.48463 16.36338
v -13.23227 74.36625 16.28111
v -14.14279 73.69936 16.32553
v -11.30827 72.45998 17.11671
v -12.91837 72.62811 16.84887
v 24.08293 44.08279 14.62259
v 32.48386 63.17978 10.67295
v -4.649418 -16.87029 21.26402
v -39.82104 24.76876 1.508145
v -39.1722 25.09831 2.081977
v 16.73287 52.92139 17.53327
v -48.73707 37.62975 0.3284702
v 21.86035 25.9697 6.476223
v -29.75753 36.14009 13.11878
v 16.15865 66.56123 17.03565
v 14.97448 66.75726 17.25805
v 13.43105 66.30376 17.66208
v 14.78539 64.55835 17.65425
v 14.85122 65.34316 17.5372
v 13.87721 65.32893 17.72623
v 14.57613 65.88448 17.50182
v 10.56854 66.73632 18.09815
v 12.88293 65.76476 17.84633
v 12.01252 66.56792 17.86939
v -18.82173 26.03721 7.616136
v -18.234 25.41978 7.161969
v -20.11904 67.26128 16.76252
v 15.54453 40.42434 17.33444
v 16.35286 40.85966 17.19377
v -26.93167 39.17419 14.78696
v -27.33461 38.58015 14.58794
v -27.96885 39.34459 14.41484
v -27.93375 38.21563 14.31575
v -27.314 38.13639 14.50694
v -27.45283 37.50452 14.27566
v -25.11161 38.38734 15.27806
v -25.70283 39.22374 15.20055
v -25.96789 38.56052 15.05863
v -25.48455 38.08088 15.12023
v -26.39737 38.28898 14.85487
v -26.16624 37.33246 14.57222
v -25.85951 37.68952 14.85535
v -25.00267 37.14687 14.9471
v -24.61312 37.19357 15.10197
v -36.07553 40.05993 10.67463
v -35.25191 40.0622 11.07006
v -35.51525 40.20941 10.92592
v -34.85502 40.50132 11.23235
v -28.45189 21.73916 1.58857
v -27.43966 21.5814 1.90381
v 13.12911 62.66651 18.15698
v 21.90236 43.68601 15.52142
v 22.70869 43.6978 15.1981
v 33.66187 65.67461 9.58146
v 28.68895 68.93356 12.15803
v 27.94816 68.66247 12.5899
v 28.42523 68.42455 12.41085
v 8.704876 -73.92294 -10.28558
v 34.21062 13.81028 0.8526029
v 33.69061 13.397 1.175254
v 36.41784 65.27695 7.45048
v 35.84098 66.14114 7.842489
v 34.6574 65.72842 8.855778
v 35.29315 65.48744 8.394695
v 13.26562 -17.31786 8.359143
v 18.25472 42.73375 16.79525
v 17.38222 43.4686 17.09495
v 37.4418 38.76333 8.305027
v 37.51946 39.95952 7.951101
v 0.1895629 -73.87902 -5.352437
v -1.244486 -73.89051 -5.340162
v -0.6005973 -74.50066 -6.93942
v 2.167021 62.03175 19.64276
v 18.3053 17.07523 1.012355
v 17.92716 16.78036 1.160806
v 17.79622 17.50786 0.7441356
v 14.68807 25.28993 7.733232
v 14.74816 24.40406 6.837145
v 15.98401 25.38884 7.325316
v 16.90902 24.67033 6.065522
v 23.41427 22.26666 2.75643
v 29.59604 26.75043 6.829578
v 13.32028 64.72262 17.9125
v 13.09856 63.44427 18.10562
v -22.38497 -38.16306 0.9080328
v 0.7056057 -13.24088 27.31452
v 1.040545 -12.74977 27.48038
v -19.69748 74.62949 14.80688
v -20.15692 73.69939 15.03228
v -19.11875 73.4267 15.35703
v -30.94426 38.67789 13.22477
v -30.53735 37.97242 13.3427
v -29.86936 37.42131 13.51661
v -29.23336 37.96513 13.91744
v -28.46777 37.89977 14.1256
v -29.33643 37.01263 13.61489
v -37.92816 40.65575 9.40356
v -37.47886 41.43507 9.407224
v -37.71841 41.85806 9.115066
v -29.08783 73.64674 11.85987
v -29.4844 72.758 12.01749
v 29.01974 42.74417 12.45294
v 24.86682 15.30182 2.370772
v 25.14608 15.88028 2.088352
v 24.26505 15.89731 2.168572
v 23.46542 16.22773 2.162102
v 25.87099 67.17103 13.89918
v 4.24849 36.52748 18.7306
v 3.537334 36.72092 18.87442
v 48.27981 34.60641 -2.368802
v 48.17311 33.67183 -2.153732
v 5.143727 -20.10877 13.89062
v 22.23761 16.97261 1.841992
v -23.1021 44.0211 16.15727
v -22.58333 44.29998 16.32888
v -19.8272 18.62628 0.5782561
v -20.07863 -38.31236 0.5667381
v 18.18509 13.73898 2.679438
v 17.11228 13.71597 2.664228
v 16.79116 14.27305 2.520268
v 16.64355 14.92148 2.281165
v 15.38181 14.80956 2.500065
v 16.13671 14.14111 2.625282
v -43.63821 40.88274 4.815457
v 34.33368 34.91468 10.13207
v 38.83552 31.5392 6.469814
v 29.8036 27.60168 7.603429
v 28.84171 12.53707 2.752169
v 13.29823 22.24575 5.589946
v -25.21194 36.31772 14.473
v 1.088067 -38.83256 9.390533
v -26.17211 72.39085 13.61632
v 49.43322 34.10345 -4.370204
v 31.53744 70.33829 10.17657
v 31.43846 69.84541 10.3706
v 30.68796 69.79426 10.8175
v 31.02611 68.51363 10.90168
v 31.93127 68.89557 10.20524
v 33.81982 40.43858 10.25328
v -42.70045 22.76511 -1.863773
v 32.7258 66.76899 10.07742
v 2.167992 -38.69621 9.286153
v 1.50484 -38.57736 9.374839
v 1.851453 -37.89215 9.861992
v 0.9474015 -38.08424 9.893508
v -24.27581 17.24122 1.444021
v -23.67134 17.16094 1.363897
v 33.37276 21.14662 1.276132
v 24.66054 61.16366 14.87953
v 16.92826 -38.40311 0.8278468
v -0.8707246 -19.97036 16.99316
v 7.52784 -17.43513 14.06082
v 27.80396 40.18964 13.33042
v 33.25053 -62.86557 -38.29092
v 3.259952 -44.67162 9.0137
v 2.740533 -45.28796 8.763609
v -30.69636 73.06709 11.29226
v -31.08883 73.31507 10.98589
v 34.49785 18.60325 -0.1005223
v 35.08318 18.80689 -0.4157172
v 34.74562 19.25893 -0.04562267
v 35.10603 19.47084 -0.2516008
v 35.28687 20.11591 -0.06146765
v -32.76919 22.86592 1.459345
v -32.93359 23.0178 1.639963
v -32.99696 22.26505 1.171052
v -32.77984 22.72276 1.374698
v -33.24677 22.75246 1.336729
v -33.21177 23.44301 2.278097
v -33.61626 22.73111 1.310716
v -34.87366 22.87171 1.511922
v -19.17715 39.38411 16.91516
v 5.433438 -74.0499 -7.591716
v 23.91963 16.8124 1.938065
v 8.230713 -18.95136 12.63726
v -33.34437 17.87103 0.8058967
v -33.55906 18.54172 0.8172201
v -8.780824 -38.4837 8.609096
v 27.17881 41.03239 13.52562
v -0.4547899 -71.509 -1.509688
v 14.95569 40.28073 17.47062
v 3.158049 70.81982 18.111
v 2.637333 71.99174 17.86398
v 2.42466 70.41696 18.23641
v 1.236671 71.78858 17.95174
v 0.1006357 71.60719 18.02597
v -30.919 42.20436 13.03334
v -30.01613 42.0574 13.45675
v -57.0782 50.00891 -14.65407
v 23.35453 66.633 14.92997
v -22.38758 43.66975 16.3835
v -22.27039 43.02638 16.4194
v 39.75951 22.83361 -0.358647
v 39.67664 21.77124 -0.8189942
v 40.06883 22.63774 -0.6423004
v 39.03851 21.46631 -0.4761767
v 38.70471 21.89743 -0.1152589
v 39.22585 22.14706 -0.3793924
v 39.06047 22.43949 -0.1922967
v 38.70617 22.49506 0.1387974
v 37.20344 22.33046 1.412735
v 37.63003 22.02862 1.06277
v 37.36742 21.78576 1.216421
v 37.59426 21.46621 0.7871075
v 37.78503 21.8287 0.8610129
v 38.4262 21.39612 0.05014018
v 38.38691 22.04495 0.2242514
v 37.57112 22.77608 1.101145
v 37.45363 22.46109 1.189797
v 37.91829 22.14943 0.777095
v 38.32778 22.83382 0.5997735
v 36.67794 23.33728 1.874744
v 37.26616 23.89324 1.793051
v 38.00813 23.21845 1.093057
v -25.85876 74.1636 13.09102
v -26.00214 73.14271 13.42995
v 16.72357 34.16763 15.31977
v 38.97145 16.15793 -2.731548
v -12.15148 -15.09077 16.95127
v -12.64325 -15.10291 17.10655
v -9.561376 -73.44721 -5.918951
v -17.08419 39.84534 17.44782
v -31.54608 72.64457 10.95771
v -32.9632 72.981 10.06517
v 11.14445 -37.65652 5.737746
v 34.61016 39.88308 9.85781
v 34.19807 39.53455 10.1908
v 34.11378 38.76307 10.38006
v 34.50377 37.97606 10.24779
v 36.27249 38.99036 9.031192
v 35.80856 39.12246 9.275523
v 35.22896 39.72215 9.505409
v 34.52884 38.38137 10.1792
v 35.51595 38.05331 9.657417
v 35.88237 37.63654 9.5084
v -27.89952 37.24131 14.10175
v -28.68366 36.62328 13.66112
v 33.67228 -62.54992 -39.09504
v -30.6348 36.42176 12.89559
v -31.17765 38.01089 13.10221
v -32.25772 37.48621 12.68273
v -5.366199 -74.8992 -8.542851
v 23.1888 47.79047 15.04889
v 24.67239 22.7795 2.861111
v 25.66982 22.88574 2.680295
v 23.06798 22.64347 3.004551
v 24.22164 22.66519 2.866611
v 25.27291 22.28264 2.412889
v 35.8275 34.10213 9.166863
v 34.49684 69.52538 8.310682
v 17.1601 -37.40188 2.397151
v 16.91836 -38.10052 1.321508
v 8.909247 -18.20588 13.23025
v -20.37139 71.83941 15.56246
v -20.33575 72.89403 15.2522
v 22.68159 16.20604 2.05591
v 22.83012 16.50753 2.026432
v 23.17746 16.83315 1.985873
v 21.19238 16.06368 1.91949
v 21.69431 16.05778 1.979214
v 21.85731 16.4445 1.908932
v 21.63437 17.11407 1.763618
v 20.97329 16.87172 1.622523
v 21.12081 17.44185 1.633055
v 19.32679 21.15152 1.507792
v 18.06125 20.78173 1.137209
v 18.70375 21.00905 1.277101
v 20.17148 21.08574 1.99433
v 18.61547 21.72091 2.211146
v 18.07339 21.53513 2.319533
v 18.16263 21.74001 2.686456
v 17.53824 21.40112 2.518881
v 16.38133 21.26955 2.770814
v 18.78711 16.60655 1.346585
v 19.89091 16.04728 1.760578
v 20.59445 16.45542 1.676324
v 17.98024 16.36052 1.415751
v 18.51675 16.83605 1.187014
v 24.38914 20.67304 2.008995
v 25.0797 21.77901 2.296319
v 18.44019 20.61407 1.014473
v 18.31013 20.35567 0.8901607
v 17.58142 20.3335 0.7670838
v 20.73802 19.44498 1.740998
v 18.13942 19.42822 0.6610171
v 18.00002 19.05793 0.5343724
v 18.01758 18.69687 0.5265674
v 18.34428 18.33833 0.6948856
v 18.65687 17.68769 1.006524
v 18.87738 18.2438 0.9569314
v 20.02459 17.73599 1.257861
v 20.3959 18.70742 1.581771
v 18.43314 18.90881 0.7239807
v 19.15323 18.63334 1.089033
v 19.67272 19.29519 1.424926
v 19.0092 20.61561 1.255882
v 19.63191 20.87137 1.592236
v 19.98796 20.27176 1.742586
v 18.60472 19.7308 0.8793887
v 24.119 20.44505 1.980883
v 23.74871 21.99952 2.631876
v 24.40598 22.18113 2.557552
v 21.60039 21.47284 2.418753
v 24.14373 20.90134 2.082206
v 24.21842 21.4858 2.311317
v 23.66065 20.91261 2.159274
v 23.01194 21.53127 2.48244
v 22.6995 20.37485 2.043224
v 20.98774 21.11282 2.206337
v 20.74059 20.15436 1.825104
v 20.38817 20.76089 1.952073
v 23.1356 19.51106 1.847958
v 21.58023 19.72731 1.817798
v 21.83854 18.39386 1.756271
v 21.28563 18.66399 1.690056
v 21.70503 17.75322 1.721442
v 22.6668 17.52936 1.796366
v 24.04384 20.1755 1.91574
v 23.62498 17.88293 1.713249
v 22.83498 18.88115 1.740625
v 24.66575 17.68636 1.664161
v 24.52349 19.9773 1.863142
v 24.02955 19.37215 1.810767
v 26.13223 19.37637 1.688639
v 25.22525 19.44149 1.733194
v 25.37616 18.84036 1.655447
v 26.29464 17.59815 1.631449
v 25.95257 18.14869 1.642958
v 26.7572 17.9136 1.597317
v 26.82801 22.72238 2.408628
v 25.29096 22.55264 2.559834
v 25.49723 22.11252 2.311307
v 26.53025 22.14834 2.276989
v 26.07194 22.0743 2.277913
v 26.02569 22.56874 2.427571
v 32.74657 13.79153 1.453509
v 29.49369 22.48931 2.378699
v 28.53754 22.38405 2.196973
v 27.83913 22.86213 2.583973
v 27.10804 22.53646 2.278875
v 27.92178 22.32189 2.17631
v 27.27636 21.8674 2.131516
v 34.45671 20.83419 0.886028
v 33.80017 20.63485 0.9956475
v 27.35744 18.51932 1.532213
v 27.31245 19.17785 1.560857
v 34.91733 15.09355 0.1272702
v 33.27355 14.61964 1.00134
v 34.56144 14.59935 0.4326721
v 34.50333 16.19493 -0.04910337
v 27.37987 17.29341 1.579107
v 28.22283 14.34831 2.3835
v 28.38857 13.80191 2.600046
v 33.04829 20.69504 1.329919
v 27.91398 20.41149 1.726557
v 28.64259 19.82651 1.596405
v 30.46367 21.38616 1.785069
v 29.12324 22.08753 2.09183
v 28.24798 21.79509 1.98476
v 28.73627 20.91831 1.741207
v 28.35598 21.24885 1.81131
v 31.83397 20.66738 1.583748
v 31.70609 21.33591 1.749005
v 29.63725 21.28148 1.778941
v 29.94451 19.97268 1.547325
v 30.8545 19.17213 1.41439
v 30.49534 18.56818 1.429681
v 29.04643 19.12492 1.482647
v 28.55802 18.3775 1.438289
v 28.14626 16.57829 1.635822
v 28.6955 17.38711 1.502848
v 28.77427 16.09489 1.695406
v 27.95804 15.02506 2.135142
v 33.72296 16.97785 0.2189967
v 34.90191 19.66299 -0.00219591
v 34.58091 20.39315 0.5406559
v 33.84863 20.03599 0.7324381
v 33.89491 18.06402 0.2137488
v 34.17749 19.1549 0.293947
v 33.07302 18.62366 0.8250965
v 33.07119 20.27522 1.229076
v 32.35262 20.67492 1.545159
v 31.67736 19.25224 1.354385
v 32.57611 19.44449 1.193906
v 32.09724 18.67314 1.213447
v 31.26324 18.31804 1.338824
v 30.17629 17.2852 1.503438
v 31.54791 17.23484 1.278908
v 30.96273 17.27505 1.405519
v 34.17788 15.49223 0.284827
v 32.87484 15.76479 0.7878094
v 33.24303 16.41054 0.5161023
v 32.34969 17.99099 1.032289
v 32.05891 14.95655 1.344647
v 30.82682 15.41626 1.591719
v 31.09175 15.92449 1.486706
v 30.71069 16.53069 1.545432
v 30.10883 16.54338 1.590135
v 30.14887 16.10554 1.613739
v 29.50637 15.94833 1.669418
v 30.89476 14.95646 1.651719
v 30.0834 15.63054 1.648973
v 29.57854 15.21746 1.816654
v 29.24064 15.4102 1.8241
v 28.86198 14.89193 2.062062
v 31.42337 13.05271 2.104272
v 31.41807 13.81668 1.863807
v 30.53503 13.56513 2.223994
v 29.56756 14.74815 1.994003
v 29.88147 14.24288 2.153714
v 29.06923 14.16885 2.329955
v 28.90468 13.50245 2.585861
v 29.26205 13.58608 2.490666
v 30.85436 11.96533 2.263457
v 30.87289 12.32162 2.281138
v 31.09623 12.69213 2.218981
v 30.43411 12.71211 2.404296
v 30.58134 13.07477 2.349798
v 29.82137 13.55875 2.396146
v 29.92845 12.99718 2.50037
v 28.86825 12.89019 2.700311
v 29.31174 13.18336 2.559783
v 29.20075 11.78272 2.678296
v 29.81413 12.2895 2.554275
v 30.30673 12.10485 2.427461
v 34.20676 -62.11229 -39.29981
v 33.56574 38.19744 10.7884
v 33.42183 39.06479 10.75707
v 33.29823 39.73973 10.72715
v -31.43222 36.76877 12.75076
v 18.71063 66.25022 16.51454
v 17.21953 67.38232 16.68778
v 17.88083 66.49693 16.67507
v 17.34916 66.16024 16.84197
v 17.12343 65.72751 16.95415
v 26.56849 33.49294 12.07657
v 6.832777 -17.25755 14.31153
v 5.446062 -17.51633 14.54038
v 2.477406 -74.45585 -7.388327
v 15.50078 -38.10917 1.805354
v 15.97873 -37.62548 2.417904
v 15.93473 -37.35783 3.192418
v -24.92611 -39.31779 0.1807555
v -32.11014 36.09368 12.219
v -33.26007 36.69901 12.03996
v -16.8228 -38.22236 3.045033
v -17.30527 -38.26305 2.685739
v 18.71437 38.58503 16.26524
v 18.4143 39.64325 16.41848
v 18.08424 40.20934 16.55912
v 17.93344 39.74891 16.57699
v 17.57172 40.25798 16.73915
v 27.15654 -66.90762 -31.00899
v 31.08307 65.98837 11.30861
v -34.46782 40.42528 11.4414
v -34.22824 40.14822 11.59696
v -34.06541 40.41444 11.68464
v -33.81536 40.00196 11.88724
v -33.31169 39.86802 12.212
v -32.67849 40.96972 12.33607
v -33.14051 40.45967 12.19406
v -35.30479 41.43297 10.7572
v -35.53695 40.72546 10.80729
v -35.06774 40.62746 11.1086
v -34.66042 40.84806 11.29531
v -34.3597 40.64131 11.50699
v -33.83245 40.59735 11.80291
v -33.9631 41.03506 11.66377
v -34.63662 41.33768 11.20396
v -33.88583 41.5272 11.59814
v 36.4954 -60.14823 -41.59446
v 35.49862 14.43604 0.02107598
v 35.77557 13.87636 0.06020777
v 3.431555 -51.37199 4.427021
v -21.75318 41.01267 16.51505
v -21.94948 41.32416 16.45885
v -22.14476 40.75183 16.3908
v -22.66525 40.48907 16.22928
v -23.35047 40.182 16.03931
v 4.517229 48.4601 19.99033
v 6.832489 50.11355 19.70579
v -10.23553 -17.15185 14.49526
v -23.25323 -39.75232 -0.03491484
v 26.21378 32.62247 11.59211
v 14.68281 -38.75614 1.710369
v 14.4808 -38.6425 1.887025
v 1.817533 -18.23498 17.14692
v 53.60637 -36.6137 -44.5664
v -31.80986 71.39577 11.21127
v 4.927398 46.47275 19.90712
v 5.996858 44.44399 19.70091
v 7.017087 45.64737 19.61889
v -50.70867 56.0533 -4.488555
v -31.79429 42.03862 12.55706
v -4.070134 66.80524 19.01174
v 50.31052 35.17483 -6.305779
v 50.04794 35.37201 -5.8178
v 18.53756 43.27955 16.71367
v 18.84246 43.74906 16.60808
v 40.59241 22.45985 -1.060059
v -3.731189 -74.21733 -6.186529
v -2.469495 -74.03633 -5.683634
v -39.17149 -60.93708 -38.15831
v 33.36347 -61.86729 -27.84613
v 2.680565 -38.54003 9.15528
v -13.67057 -17.97671 11.80601
v -28.18632 73.54649 12.34008
v -24.68394 14.24845 2.79168
v -31.86592 15.97419 1.381026
v 6.884954 -17.69538 14.09909
v 18.49557 -36.63341 3.189252
v -19.55959 43.81618 17.23061
v -19.63824 41.92216 17.07662
v 35.43174 39.06559 9.513537
v 36.04756 38.49149 9.25502
v -27.0906 29.29246 8.98951
v -26.69673 28.96712 8.815536
v -22.7764 37.49765 15.54304
v -23.61198 37.21341 15.35804
v 0.133285 -17.49092 21.72442
v 0.6680686 -17.34608 21.43993
v 1.325967 -16.61457 22.20072
v -21.94774 70.11282 15.65111
v -21.81143 69.67851 15.78146
v -30.05682 30.3552 9.292171
v -12.54628 -18.72824 11.53465
v 13.83041 38.41946 17.39881
v 13.81861 37.97163 17.30692
v 22.96091 46.43243 15.09889
v 23.7129 44.82755 14.79717
v 20.22821 66.70644 15.98841
v 19.45885 67.09708 16.15637
v 19.3943 66.47966 16.26781
v 19.10398 65.94841 16.44733
v -53.6235 56.61039 -8.849477
v 38.34491 23.6088 1.106971
v 39.34757 23.11621 0.08845095
v -10.60341 -16.62104 14.80899
v -11.8026 -15.79043 15.63423
v -12.60559 -15.53589 16.27431
v -41.27469 -58.95019 -34.33377
v -47.71976 -52.29465 -44.1106
v 14.83528 -38.35488 1.779613
v 15.29335 -37.96934 2.25488
v 14.55622 -37.92164 2.950058
v -25.90199 71.05154 14.17666
v -37.84267 25.01984 3.008834
v -37.49987 25.1434 3.400157
v -37.54951 24.85655 3.333681
v 5.515004 -17.67377 14.46044
v 4.924806 -16.8819 15.1518
v 4.709749 -17.28089 15.03747
v 4.423768 -17.18556 15.21462
v -24.42385 39.89032 15.65168
v -24.97385 39.92976 15.47718
v -24.58732 39.08502 15.5065
v -24.32395 38.00135 15.45148
v -23.42831 39.41782 15.88172
v -23.12341 38.8787 15.83328
v -23.66821 38.39257 15.63653
v -22.17802 37.69844 15.77919
v 11.73945 -17.17517 11.57662
v 12.18796 -16.65968 11.70982
v -42.51751 41.41411 5.611122
v 30.01125 38.44382 12.52545
v 27.81648 27.31676 7.487847
v 28.8933 27.36839 7.511834
v -31.71582 72.21474 11.0114
v -33.58258 72.1254 9.97759
v -33.98115 72.01783 9.789184
v 20.2389 37.60172 15.79059
v 19.70144 37.28289 15.81738
v 19.59524 38.13365 16.0211
v 7.681486 -74.15947 -10.09246
v -13.36772 70.75471 17.28763
v 3.045134 63.06107 19.4793
v 3.874103 60.79937 19.60789
v -53.50924 57.18155 -8.72652
v 4.239595 -74.32056 -7.774542
v -53.32357 54.21253 -8.274357
v -16.00759 71.27521 16.70785
v -5.49919 58.4291 19.91521
v -2.180756 -74.70551 -7.589483
v 47.25296 35.14713 -0.7523779
v 19.61044 36.11496 15.39612
v 18.50112 36.75426 15.9491
v 21.20467 14.30143 2.769604
v -13.91218 -38.31952 5.632612
v -13.3564 -38.2545 6.077329
v -13.00549 -38.37001 6.358635
v -12.55254 -38.27973 6.686938
v 15.24235 26.39097 8.679192
v 3.208755 -37.63077 9.794643
v 34.26582 67.13344 8.904958
v -28.34926 22.77106 2.058501
v -20.78545 71.45637 15.57268
v -21.04823 72.26978 15.23603
v -21.08299 73.03248 14.99146
v -21.22419 73.50555 14.80091
v -22.02326 73.19279 14.68246
v 23.83398 15.6132 2.367567
v 23.22153 15.70866 2.285028
v 22.05088 15.45596 2.299242
v 22.44961 15.85646 2.120629
v 22.14987 14.11135 2.909295
v -29.27401 42.37975 13.76079
v 25.44047 66.48653 14.18504
v 24.14243 66.93244 14.5973
v 14.57482 38.65232 17.28311
v 14.80078 39.57065 17.39346
v 31.29831 65.43665 11.22948
v 31.22633 64.79099 11.34982
v 30.24713 64.56461 11.96641
v 31.2095 64.21361 11.42833
v 32.18436 63.76865 10.84701
v 32.27861 64.39229 10.73087
v 29.09173 33.51474 11.29737
v 27.59867 33.56049 11.81348
v 12.02135 -17.40615 9.403267
v 11.59748 -17.93292 9.386134
v -30.03643 12.99935 2.635601
v -14.75671 69.2127 17.45257
v -14.68944 68.67066 17.58109
v -21.31255 28.6364 9.512642
v 12.43179 63.01632 18.27715
v -38.48577 25.23523 2.522779
v -38.29992 24.98603 2.578925
v -37.99963 25.44518 2.916865
v -37.73098 25.32679 3.115526
v -37.39386 25.34835 3.411993
v -37.53833 25.62981 3.424926
v -37.32757 25.52933 3.648687
v -37.3722 25.86822 4.11082
v -37.70147 26.23434 4.099055
v -49.27672 37.97172 -0.622149
v 19.84883 -33.36611 5.205855
v 1.043096 -17.03397 21.54904
v 16.96556 -15.12206 7.293706
v -7.110241 -74.43668 -7.511967
v -7.699541 -73.81932 -5.998369
v -1.922915 55.73792 20.19737
v -0.4466808 55.88029 20.17483
v 22.58715 44.64754 15.2645
v 23.26921 45.24499 14.99297
v 1.269173 -16.77094 21.65873
v 1.197179 -16.95687 21.13492
v 1.4529 -16.63054 20.87966
v -22.83208 70.04636 15.442
v 4.522675 -38.25888 8.68974
v 2.892444 -38.28835 9.23173
v 5.848075 -38.23609 8.138414
v 6.540609 -38.02869 7.84621
v 6.613155 -37.44676 8.394388
v 2.966556 -39.11702 9.254535
v 2.13627 -38.88892 9.320665
v 2.617682 -38.81344 9.202526
v 2.441116 -39.13467 9.346006
v 0.8976355 -39.07076 9.487039
v -0.02435562 -39.61198 9.68663
v 1.381865 -40.05193 9.713167
v -27.5969 42.51648 14.47059
v -27.22859 42.02256 14.65034
v -26.86201 42.53151 14.7682
v -26.2643 42.37342 15.02244
v -26.6706 43.57618 14.7545
v -26.18098 43.42825 14.97184
v 17.02629 -35.52666 5.180034
v 31.26928 42.11398 11.40179
v -25.95416 44.13542 15.07637
v -25.3926 44.37854 15.31674
v -25.87099 44.67545 15.12175
v -0.448168 -19.69143 17.16323
v 34.50857 13.19435 0.8876845
v 32.95688 -62.38614 -28.63301
v -35.44992 43.10247 10.29978
v -35.4636 43.85513 10.17629
v -35.10587 43.71793 10.41658
v 20.7922 37.12247 15.56987
v 20.43433 36.59972 15.44595
v 32.42392 -63.03575 -29.81917
v -31.09714 71.82563 11.51761
v 30.54133 27.05607 7.094955
v 13.23134 37.49019 17.33728
v -51.06093 34.88114 -2.705958
v -50.79453 35.41699 -2.308991
v -51.05814 36.24166 -3.036043
v -50.95913 35.66785 -2.694242
v 9.037149 -17.4528 14.18254
v 8.555396 -17.52792 14.04841
v -8.23218 -74.92805 -9.934852
v -6.124018 -75.02344 -9.368706
v 32.64375 -63.37534 -37.17395
v 18.87132 44.46608 16.65596
v -20.97383 13.71367 2.546798
v -21.76957 14.41463 2.577828
v -22.26039 14.69437 2.514839
v -23.33115 14.29161 2.732163
v -24.25109 13.93541 2.802955
v -51.26248 36.8855 -3.610482
v 46.26297 -49.58079 -46.9281
v 30.25872 34.04293 11.3158
v -2.253203 -19.409 17.80989
v 38.21605 -58.63316 -41.67814
v 37.40937 -59.36732 -41.7802
v -19.47399 17.74963 1.063636
v -20.14583 16.69554 1.56397
v 10.55587 -17.76118 12.87461
v 9.871626 -18.13734 12.77953
v 0.8112094 -17.37955 21.02376
v -0.01480149 -18.06916 20.17887
v 8.189957 -18.16063 13.54353
v 7.788848 -18.67228 13.25475
v 7.958879 -17.96459 13.73388
v 5.856289 -18.24842 14.26809
v 5.579597 -19.3607 13.8128
v 4.631083 -18.87987 14.80194
v 5.808517 -18.63427 14.23266
v 4.762385 -18.53267 14.7656
v 5.165224 -17.95181 14.67307
v 4.092661 -18.13865 15.28685
v 4.388807 -17.84841 15.07706
v 4.871178 -17.60213 14.89399
v 0.9405339 -17.65063 19.76065
v 0.6088954 -17.77517 20.11625
v 0.03552027 -18.36299 19.20833
v 2.702745 -18.5618 16.09947
v 3.110904 -18.23526 16.0859
v 3.827697 -18.49373 15.46779
v 1.551939 -16.52108 20.27008
v 1.176148 -17.41459 19.78159
v 4.099912 -17.4427 15.57113
v 3.941367 -17.10466 15.77424
v 4.213164 -17.05587 15.43403
v 4.1105 -16.80799 15.6353
v 1.640102 -16.65933 19.66406
v 1.509804 -17.0618 19.46592
v 3.375478 -17.81085 15.98367
v 3.178643 -16.65072 16.93718
v 3.763399 -16.79382 16.03722
v 3.542776 -16.43684 16.44055
v 3.548012 -16.00059 16.89674
v 3.253009 -15.96392 17.28694
v 2.704808 -16.34737 17.75669
v 2.253874 -15.96313 18.43253
v 1.973852 -16.42337 18.87408
v 2.543748 -17.75396 16.80454
v 2.0413 -16.79259 18.5434
v 1.697393 -17.34474 18.55521
v 1.733042 -16.91469 19.01483
v 1.594787 -17.89995 17.80888
v 1.234112 -17.80774 18.57589
v 0.4355706 -18.26392 18.94554
v 1.123458 -18.34167 17.89694
v 0.8089508 -18.27393 18.51059
v 0.2678573 -19.2629 17.3004
v 0.8127255 -18.81303 17.55707
v 0.0004414413 -20.45152 16.40276
v -0.553738 6.3649 20.75659
v 4.369325 -19.59299 14.56081
v 4.184102 -18.80687 15.12907
v 3.699363 -18.77464 15.46193
v 0.7210495 -19.8249 16.54272
v 1.013005 -20.86039 15.86583
v 4.096346 -20.36393 14.48941
v 3.647967 -19.53416 15.00574
v 2.294354 -19.75642 15.72911
v 2.192754 -20.3831 15.56749
v 3.073545 -20.78348 14.96662
v 1.604899 -24.02168 15.01395
v 1.820911 -21.03436 15.46611
v 3.121731 -21.51373 14.85691
v 1.07064 -22.66893 15.32315
v -42.61777 40.03793 6.010556
v -42.63938 39.22198 6.317841
v -8.328645 -74.24901 -7.370505
v -8.490635 -73.93034 -6.553425
v -19.00928 42.21629 17.26062
v -17.49191 41.72964 17.65175
v 30.92268 11.3158 2.165373
v -33.1892 19.68892 0.9351318
v -33.73368 19.79128 0.8975834
v -33.2549 19.94118 0.9801017
v -30.29646 15.84143 1.620883
v -29.44972 16.67284 1.33269
v -28.29411 20.15347 1.370271
v -28.54182 20.56176 1.389276
v -28.86248 20.83144 1.366825
v -29.75295 20.98854 1.214464
v -33.48476 19.25691 0.8276496
v -34.0544 19.25473 0.7492304
v -34.31096 18.66011 0.6960522
v -30.53368 16.36857 1.376799
v -29.16869 18.00273 1.127595
v -28.42671 17.35755 1.27237
v -29.59624 20.53409 1.209856
v -30.38607 20.32605 1.126837
v -31.83784 20.39089 0.9858226
v -31.71007 19.78408 0.9971008
v -28.26323 18.08528 1.254305
v -28.62066 19.25723 1.252708
v -28.84612 19.52447 1.242836
v -29.20961 19.997 1.235068
v -29.78779 17.92514 1.073035
v -29.54406 18.76636 1.078911
v -30.4453 19.55326 1.066515
v -30.64787 18.91638 0.9857984
v -31.71241 18.79164 0.9029622
v -30.77826 17.34789 1.080178
v -32.97786 18.12179 0.8549185
v -32.07506 17.65042 0.9945066
v -33.02654 16.61572 1.016547
v -33.34699 17.44288 0.8151352
v -33.44636 15.28111 1.415704
v -34.95144 14.51335 1.213283
v -34.3382 16.47249 0.7734368
v -35.45554 14.67611 0.9686124
v 35.06738 31.33977 8.063677
v -17.13854 24.75842 6.876279
v -16.59044 24.0772 6.448944
v -17.18376 24.03946 6.076299
v 35.38983 34.66734 9.560473
v 36.68861 39.24098 8.732289
v 15.59565 52.60384 17.84967
v -34.44862 71.4468 9.745661
v -2.347279 -43.27346 9.919192
v -53.76886 55.02423 -8.934912
v -22.05714 70.45847 15.54896
v -21.52111 70.88941 15.55819
v -21.62387 71.85676 15.22144
v -21.57641 72.52583 15.01167
v -22.23444 72.21039 14.93865
v -22.13012 72.71984 14.8109
v -21.27304 68.87459 16.1154
v -19.1989 67.89826 16.83829
v -17.45914 70.69233 16.56477
v -19.9442 72.37853 15.51531
v -19.20871 72.18809 15.74098
v -20.95901 69.8204 15.96208
v -18.45885 71.80447 16.04385
v -20.33445 70.62636 15.9095
v -18.59812 69.97274 16.4922
v -19.33804 68.71306 16.60023
v 20.58754 24.85485 5.159669
v 20.30696 25.64749 6.227324
v 16.98043 26.1794 7.803377
v 16.88254 25.23566 6.814975
v 18.06168 24.94823 6.015237
v 17.85794 26.13928 7.526445
v 18.87135 25.70226 6.716023
v 18.90666 27.26107 8.415637
v 19.20033 26.86669 7.961539
v 20.32658 27.12451 7.944032
v 21.37481 27.58664 8.271255
v 21.91854 26.44332 7.006822
v 25.26777 27.52149 7.92389
v 21.51463 27.17566 7.869763
v 22.33563 27.16713 7.754313
v 23.30437 26.98673 7.553733
v 23.36148 27.40371 7.902238
v 23.6549 27.18701 7.790946
v 24.04751 27.37291 7.917277
v 23.79186 27.58598 8.010894
v 24.67067 27.82279 8.105301
v 25.32511 28.25548 8.391036
v 25.15164 29.34692 9.151374
v 23.8888 29.69953 9.602769
v 23.26275 27.92142 8.333204
v 22.3238 28.11955 8.645191
v 23.95669 28.47646 8.689126
v 22.65775 29.50488 9.724223
v 32.85417 63.89272 10.38462
v 32.79994 63.07622 10.45583
v -58.01701 49.25476 -16.59134
v -18.39913 16.33441 1.832927
v -31.646 11.95106 2.294666
v 5.24347 59.36152 19.61158
v 7.52662 71.60271 17.47966
v 6.055602 72.07481 17.52374
v 7.375431 70.78584 17.69209
v 7.314734 68.60909 18.19432
v 9.013888 69.76368 17.73059
v 7.120778 66.94384 18.53943
v 8.398861 66.56236 18.45633
v 7.53952 66.17236 18.62613
v 5.818892 64.31438 19.09007
v 6.413131 65.87567 18.82704
v 11.5869 62.80098 18.4315
v 11.35897 62.33417 18.49635
v 8.235616 65.43983 18.63569
v 9.292439 66.28264 18.36676
v 11.70637 64.40991 18.25076
v 10.07453 62.48057 18.70615
v 10.42691 64.87543 18.39112
v 8.494143 63.5249 18.832
v 8.119679 62.20245 19.03342
v 6.049405 61.93646 19.32434
v 8.232601 61.07768 19.10983
v 7.510759 59.48948 19.32416
v -18.46602 42.3528 17.42459
v -18.54577 41.58255 17.33495
v -19.47124 41.31873 17.06289
v -18.57602 38.96072 16.95505
v -18.76117 41.07138 17.2273
v -18.04417 40.7714 17.36999
v 25.51511 34.05132 12.78251
v 24.4908 32.6887 12.09277
v 24.09368 31.74538 11.35816
v 25.64447 31.06239 10.36364
v 0.6215699 57.09285 20.10337
v 27.61433 62.2961 13.49387
v 22.15659 44.25516 15.41864
v -39.50261 17.48851 -2.014416
v -1.829499 -19.70065 17.4056
v -0.6970453 -19.00965 18.46806
v 7.909129 -56.03172 2.344291
v -43.01831 22.3139 -2.252759
v -42.99291 22.71808 -2.133735
v -42.7644 23.29095 -1.60991
v -54.99088 54.41513 -10.9429
v -54.77003 54.79954 -10.59222
v -34.3608 71.89639 9.623118
v -2.30717 -74.92361 -8.367021
v -6.520974 -73.90091 -5.860288
v -3.79671 -73.43327 -4.442913
v -5.147473 -74.31129 -6.639841
v -5.583328 -73.54103 -4.876445
v 45.60978 -50.76955 -38.53209
v -53.55682 53.77495 -8.643671
v -54.10017 56.19031 -9.54305
v -54.22652 55.66073 -9.679217
v -54.52261 55.16847 -10.1632
v -43.81141 -56.58744 -42.32514
v -0.5837381 -18.30797 19.90693
v -1.069901 -17.85328 21.41094
v -1.232491 -44.74286 9.439407
v -2.145149 -44.73006 9.337068
v 51.17155 -42.06466 -42.41683
v 15.56463 63.38233 17.60724
v 13.85385 63.35773 17.95653
v 14.52985 62.47971 17.87354
v 39.84708 15.31288 -3.212662
v 41.47312 65.94721 2.507717
v 41.07783 66.1147 2.920585
v 40.10454 65.71545 4.098162
v 40.4946 65.42306 3.717975
v 40.40345 66.48943 3.628134
v -24.3266 23.26464 2.872932
v -1.417029 -73.00887 -3.596767
v 32.36507 69.85264 9.762779
v 31.91431 69.82959 10.06415
v 31.64529 69.47363 10.30569
v 33.71413 68.54556 9.045461
v 33.03006 70.26866 9.194465
v 32.96824 69.48373 9.419406
v 32.78227 68.99352 9.626012
v 26.42525 66.25489 13.76433
v 18.51381 -37.439 1.936027
v 35.57304 67.12331 7.874668
v 24.79291 44.1885 14.319
v 20.36397 -41.00112 -0.386696
v 36.05256 35.23198 9.353424
v -24.26495 27.83964 8.101697
v -26.36953 28.2242 8.234775
v -25.43239 28.39507 8.510697
v -24.81597 29.14692 9.253274
v 31.40228 67.75639 10.80381
v 31.10617 66.74086 11.19477
v 31.83028 65.18325 10.91267
v 34.06499 67.80895 8.921622
v 32.15219 68.3887 10.16431
v 33.31563 67.53736 9.516881
v 33.82695 66.49429 9.327836
v 32.15063 66.4465 10.55023
v 31.78774 65.8745 10.86402
v 32.72789 65.55833 10.26559
v 32.65679 64.8481 10.41307
v 33.28583 64.09007 10.05358
v 44.02382 -52.23743 -47.01694
v 41.71408 -54.97763 -45.21318
v 42.6838 -53.93448 -45.49898
v -20.70958 -38.03885 1.083518
v 40.02983 15.83541 -3.507775
v 33.00465 13.13984 1.51875
v 32.64496 12.76792 1.72581
v 32.40519 12.73829 1.842283
v 32.098 12.68364 1.950173
v 32.36275 12.4978 1.854542
v 31.87425 12.35366 2.000789
v -19.52816 -38.29596 0.8029192
v -19.35249 -38.33107 0.8921612
v -19.18294 -38.27402 1.022593
v -18.76457 -38.39536 1.503635
v -19.7756 -38.27385 0.7829207
v -19.00748 -38.29153 1.307519
v 36.31776 -60.40027 -39.88935
v 36.94744 -59.90549 -38.69072
v 35.12733 -61.38298 -39.28825
v 35.77694 -60.89939 -38.08524
v -50.57793 36.29601 -2.139118
v -50.17733 37.12172 -1.737747
v -50.60462 36.81249 -2.365482
v -8.644732 72.88026 17.28971
v -10.56425 71.47192 17.49197
v 30.53113 38.54557 12.28572
v 32.82242 38.17713 11.20213
v -34.18182 14.80193 1.360026
v -23.53598 21.117 1.834081
v -24.79515 24.38841 3.703738
v -24.79643 24.10737 3.39049
v -27.81448 24.2718 3.399243
v -29.40174 23.93038 2.980798
v -29.47416 23.2895 2.189971
v -28.23082 23.19175 2.342603
v -24.08645 24.04523 3.404947
v -23.49101 23.60495 3.044312
v -24.14442 22.35196 2.30106
v -23.54234 22.44658 2.228552
v -23.75719 22.96823 2.646345
v -23.11338 23.02769 2.642921
v -26.10368 24.3272 3.645286
v -27.69189 24.07137 3.146449
v -24.27224 22.6628 2.4162
v -24.73122 23.18926 2.822726
v -25.30042 23.53188 3.016999
v -26.30667 23.82559 3.200737
v -26.25336 23.45108 2.889103
v -27.27611 23.71276 2.952955
v -27.82938 23.07407 2.316677
v -25.89919 23.24546 2.757531
v -26.05561 22.53775 2.356883
v -27.34095 23.27045 2.643478
v -27.679 21.99993 1.978217
v -27.31249 21.93177 2.002472
v -24.18227 21.95939 2.165095
v -25.14795 22.67849 2.490167
v -25.10288 22.35653 2.374562
v -27.21226 22.54653 2.227398
v -26.52757 21.47213 2.004654
v -25.23919 21.82313 2.139903
v -18.71242 19.78343 0.4560452
v -25.48264 17.06495 1.633749
v -26.27114 17.52876 1.718739
v -25.91292 17.37357 1.716169
v -23.96927 21.00032 1.904266
v -24.16286 21.51257 2.055368
v -24.51365 20.70577 1.968078
v -25.1046 20.84118 2.007223
v -27.21186 17.73227 1.451642
v -24.96423 20.42938 1.999425
v -25.20283 19.99644 1.854176
v -25.75399 20.51298 1.90483
v -26.91494 20.06968 1.583105
v -26.23516 19.54838 1.679516
v -25.30158 19.31374 1.802408
v -26.0477 18.76417 1.700838
v -24.15749 20.08075 1.846608
v -24.54165 19.71111 1.925368
v -24.87074 18.85013 1.634486
v -24.1535 17.5295 1.416602
v -23.4694 17.46254 1.256511
v -22.66525 17.7242 0.9867691
v -19.15095 20.0153 0.4882778
v -19.03737 20.35045 0.9590231
v -18.72354 19.9784 0.6922
v -19.80387 21.51961 2.391518
v -20.66401 21.73677 2.08504
v -20.51582 22.38094 3.046067
v -22.45708 19.03532 1.15044
v -22.40558 18.05654 0.890957
v -22.3713 20.08484 1.179792
v -23.67253 19.26363 1.675157
v -22.20329 21.96978 1.675728
v -21.75084 21.26551 1.27877
v -22.82825 22.15881 1.908384
v -21.75221 21.75039 1.492392
v -19.70068 20.33822 0.6008074
v -19.50203 20.86297 1.540278
v -20.52207 21.36392 1.555142
v -19.93966 20.77132 1.074957
v -20.50522 20.768 0.8332791
v -21.65017 18.96044 0.8339896
v -19.76276 20.19045 0.4714149
v -21.10472 19.47925 0.6931084
v -20.58176 19.16736 0.5829803
v -19.91035 19.16689 0.3998608
v -18.62519 19.47564 0.4442953
v -19.66821 19.62402 0.2737563
v -19.19932 19.3187 0.224782
v -19.19715 19.13925 0.2607616
v -32.04494 43.17661 12.20878
v -31.5972 42.78424 12.52685
v -30.85263 43.05166 12.89276
v 28.74463 39.94891 12.88651
v 29.35373 38.93841 12.76915
v 29.78502 38.89524 12.57276
v -33.75444 -64.79182 -30.72957
v 34.49324 -61.91103 -38.07828
v 33.66976 -62.5703 -37.51039
v 13.17613 -38.5871 3.059305
v -27.22206 46.15213 14.53858
v 9.92643 -14.71419 18.30211
v 10.03919 -15.12408 17.64298
v 9.771446 -15.5081 17.04155
v 17.34533 52.7604 17.33933
v 26.31633 -67.3505 -30.11063
v -43.4305 22.9972 -2.257501
v 5.251081 -49.52034 5.073672
v -25.74523 72.90899 13.60787
v -25.48647 72.42039 13.85864
v -22.90892 71.94354 14.83523
v -22.63472 73.08823 14.55323
v -23.24524 73.06522 14.38763
v -23.72381 73.29099 14.12915
v -23.88791 72.50306 14.35924
v -24.42634 72.71557 14.10403
v -23.12062 72.49426 14.59468
v -23.93788 71.84554 14.55662
v -17.52957 19.54677 1.63467
v -17.527 19.87617 1.873227
v 9.828454 -73.76279 -11.55485
v 36.90733 38.524 8.727427
v 36.80664 37.71596 8.945192
v 36.91019 35.99875 8.980799
v 22.56743 35.81671 14.37739
v -40.26159 39.85005 7.954575
v -39.0094 41.01992 8.45248
v -39.00091 41.57804 8.300088
v 47.97436 35.47126 -1.933838
v -45.1492 40.89963 3.282747
v 7.398997 58.09886 19.4239
v 8.14826 57.81123 19.31855
v 29.82347 59.64148 12.33956
v -52.94683 57.3132 -7.908102
v -52.53329 56.72756 -7.212507
v -51.64084 58.60418 -5.909291
v -52.39692 58.28616 -7.050772
v -51.91017 57.53807 -6.174616
v -38.16016 71.63208 6.744673
v 53.29215 -37.12465 -40.71669
v 8.194521 -17.31666 14.1449
v 7.659386 -17.64401 14.03841
v 6.643619 -16.46987 15.04274
v 8.642107 -16.60995 15.04136
v 8.279905 -17.19676 14.26073
v 7.568277 -17.09689 14.26662
v 9.327703 -16.67022 15.17269
v 5.930463 -73.00555 -5.269939
v -50.50555 35.94486 -1.900274
v 22.22523 66.20496 15.41091
v 22.46726 65.64301 15.39991
v 17.3756 39.76079 16.73724
v 17.23032 40.47824 16.90408
v 16.82081 40.19505 16.98925
v 16.34033 40.36185 17.13746
v 15.66755 39.56688 17.17193
v 15.28713 38.90915 17.16677
v 17.7404 38.84846 16.51871
v 18.16906 39.24001 16.46952
v 17.09994 39.32465 16.76887
v 16.56686 39.48991 16.96145
v 16.63656 38.97819 16.86092
v 25.61257 12.31412 3.195247
v -12.4946 71.72018 17.14545
v -0.8526554 -72.79535 -3.262835
v 3.991421 -38.55002 8.874482
v 3.324834 -39.4158 9.334097
v -10.57734 -74.63493 -10.7051
v -9.410944 -74.81438 -10.32038
v -9.937635 -74.48314 -9.33081
v -10.71438 -74.08365 -8.410152
v -33.05567 14.5639 1.787809
v -33.44954 13.82088 1.862359
v -49.66962 38.80637 -1.587919
v 34.9789 69.21003 8.007421
v 35.21911 68.11731 8.007944
v 34.89203 68.77429 8.134608
v 35.70057 67.88535 7.690553
v 36.02068 68.53921 7.321701
v 36.88473 68.07066 6.6006
v 36.56221 68.6263 6.779416
v 36.29519 68.16547 7.124905
v 36.26723 66.95829 7.350592
v 36.63206 67.30003 7.023061
v 36.73855 66.75016 7.00818
v 22.76793 34.79668 13.92561
v 24.64501 34.05264 12.97925
v 21.92378 36.12282 14.72071
v 21.329 36.9484 15.31137
v 23.57688 34.10525 13.30229
v 23.61304 34.72781 13.63792
v 22.37711 33.96405 13.54806
v 21.9848 35.65833 14.51654
v 21.95801 34.6555 14.08049
v 21.08691 35.87239 14.86959
v -41.99559 19.89582 -3.053461
v -41.62862 19.5623 -3.368203
v -42.59076 19.63715 -3.651698
v 28.1082 68.0647 12.63733
v 27.83882 67.48382 12.91992
v 26.86989 66.85485 13.49499
v 30.29954 65.68947 11.82199
v 31.09856 66.41878 11.24924
v 30.51858 67.94241 11.30609
v 30.06659 67.3111 11.70248
v 29.45495 66.3088 12.21417
v 30.28531 66.23829 11.76766
v 29.47075 67.2009 12.04738
v 29.09697 67.98621 12.14186
v 28.51649 67.67466 12.51616
v 28.69375 67.05812 12.5357
v 27.92023 66.82434 12.98836
v 27.51992 66.32034 13.26135
v 28.73204 64.56912 12.81626
v 29.43089 65.35016 12.37769
v 28.59812 65.86815 12.75148
v -56.74452 51.28131 -14.04212
v -13.11815 -17.54821 13.3076
v -11.92582 -18.29106 12.8905
v 40.99254 -55.76348 -44.46058
v -18.27206 19.40746 0.6989893
v -18.87195 19.09138 0.396293
v -18.39204 19.08075 0.7915615
v -19.55976 18.23122 0.7427487
v -19.20845 17.19896 1.481663
v 37.59695 35.92232 8.558806
v -23.52634 -38.46599 0.7065071
v -23.43295 -37.75812 1.310822
v 22.96473 65.16557 15.30278
v 21.83428 63.29254 15.86705
v 22.78196 63.74757 15.4885
v 22.05544 64.50195 15.65962
v 21.9176 62.19498 15.9049
v 21.31071 66.34933 15.72529
v 21.38822 65.50613 15.79874
v 18.20461 65.80454 16.71213
v 17.99986 65.55644 16.78892
v 19.9011 65.86971 16.2057
v 19.17039 65.53581 16.47832
v 18.49977 65.05209 16.72299
v 19.07268 64.66579 16.60997
v 21.14503 64.68335 15.95269
v 20.24089 65.18622 16.18528
v 20.33085 61.56663 16.49758
v 20.07758 62.74015 16.49503
v 21.10121 62.57953 16.17472
v 19.92023 63.96849 16.4545
v 20.83713 63.41897 16.21403
v -1.021352 57.49825 20.12344
v 36.09702 65.09761 7.758311
v 35.65591 65.46613 8.110062
v 16.901 44.72471 17.28953
v 17.95982 43.96239 16.92469
v 30.6123 -64.59283 -31.43747
v -11.09763 -18.09439 13.68444
v -39.12435 18.00012 -1.896276
v 25.79765 61.49597 14.41196
v 25.88838 60.50938 14.36665
v 24.34805 65.99123 14.67622
v 24.01871 64.53522 14.96698
v 24.24816 64.19709 14.89376
v 23.60873 63.37583 15.2147
v 24.96311 61.95136 14.74144
v 25.64374 65.14789 14.25023
v 24.92611 65.13164 14.55335
v 25.3594 64.27242 14.43098
v 28.07471 63.36692 13.25607
v 27.47301 64.52067 13.46973
v 24.7578 63.40919 14.72298
v 27.57463 63.72083 13.49583
v 26.22015 64.05749 14.07476
v 25.88803 62.95062 14.32946
v 26.85061 62.93214 13.87514
v 27.83145 60.60275 13.46035
v 28.38264 61.26234 13.15258
v 26.91022 60.96684 13.89983
v 29.25744 58.72 12.64277
v 27.92723 59.66104 13.41732
v 31.94087 63.13802 11.02167
v 31.66522 63.74619 11.16765
v 7.911943 -37.21968 8.266596
v 8.10376 -37.41263 7.863295
v 9.278617 -37.4909 7.073669
v 48.60675 34.64096 -2.944802
v 28.43571 58.03176 13.04587
v 0.435634 59.51997 19.95204
v 2.361207 59.85545 19.8319
v 1.573635 -71.89264 -2.101725
v 0.3031439 -72.3591 -2.613361
v -9.905229 -21.16691 12.69203
v -50.1927 36.50548 -1.570137
v -50.20223 35.97901 -1.439822
v -48.39891 36.59121 1.0846
v -48.90487 37.23014 0.1927951
v -49.39158 37.62124 -0.6317619
v -49.52056 37.19835 -0.7055839
v -48.50942 35.67666 0.9872597
v -48.68603 36.08347 0.6925853
v -49.07688 36.88498 -0.0004119277
v -49.83892 36.84763 -1.108175
v -49.37304 36.47303 -0.3501821
v -49.45639 36.03999 -0.3613899
v 38.54517 -58.50026 -38.30633
v 24.34836 30.68632 10.33567
v 58.42747 -13.22459 -39.74474
v -34.99259 71.30167 9.430912
v 1.271193 69.68845 18.45885
v 14.36413 40.88715 17.65088
v -42.08913 -58.32615 -39.60185
v -40.02354 -60.19758 -36.83404
v -40.47551 -59.79101 -39.16896
v -40.9369 -59.39669 -37.30897
v -16.53529 40.25774 17.61276
v -16.17458 40.69631 17.75536
v -15.64892 39.95799 17.77496
v -5.889906 -44.10128 9.435747
v 24.18013 13.22912 3.137999
v 24.55993 13.89256 3.015603
v 24.48295 15.39743 2.356656
v 24.15933 14.15436 2.936234
v 23.46111 15.0562 2.543296
v 23.14214 14.03537 2.954206
v 23.75464 12.68817 3.186882
v 23.35054 13.61051 3.056302
v 22.30956 13.5663 3.048217
v 21.57281 12.09737 2.996277
v -36.40952 -63.00938 -33.85469
v -43.33521 37.76724 6.10135
v 43.58982 -52.88315 -45.75256
v -22.14014 68.5703 15.94904
v -22.20111 69.28735 15.76587
v -22.53696 69.47884 15.63825
v -23.14525 69.67754 15.41883
v -45.30204 -54.96055 -43.94414
v -33.02652 -64.49347 -25.96777
v 10.82468 47.61746 18.97953
v 42.40077 -54.33865 -44.39437
v 43.1254 -53.55001 -44.44388
v 44.0012 -52.62368 -43.5271
v -36.65659 -62.64838 -31.8556
v -0.2460426 67.59805 18.93131
v 7.018314 -74.23825 -9.615496
v 17.38826 50.9674 17.31734
v 10.71906 -73.4642 -11.82403
v 3.723067 -73.97044 -6.421385
v 1.250998 -15.98156 23.95946
v 38.78243 32.35143 6.890569
v -5.703253 -35.57067 13.17216
v -5.64264 -34.93909 13.68584
v 2.683487 64.38673 19.31712
v 2.207106 68.7902 18.61531
v 3.805568 70.0032 18.26503
v 4.719875 67.04984 18.77735
v 5.91943 67.64111 18.56139
v 2.487432 66.73194 18.96966
v 43.88371 -52.92855 -40.43407
v 26.90453 31.85126 10.7046
v 26.91564 30.78786 9.875626
v -25.93561 -49.29904 -3.082174
v -21.26743 40.81566 16.62095
v -21.36136 40.38967 16.56973
v -21.78237 40.4569 16.4765
v 11.71274 -16.84212 13.3596
v 39.76601 66.02657 4.376228
v 40.03767 66.2365 4.079739
v 39.75729 66.46532 4.320835
v 39.79585 66.93023 4.158812
v -46.6366 39.86292 1.965999
v 41.2727 65.06122 2.85076
v -11.80552 -18.73252 12.34576
v 45.47022 37.56467 1.112762
v 4.794941 -37.21305 9.661394
v 0.009602918 -22.24768 15.53903
v 15.95069 30.40634 12.58373
v -34.80279 67.44417 10.34772
v -35.08686 68.62457 9.977221
v -35.85493 67.51624 9.584716
v 30.57448 10.69482 2.195826
v 30.19485 11.43062 2.408402
v 33.72031 12.97862 1.248629
v 21.95983 -68.52964 -19.91356
v -38.83514 65.81509 7.564991
v -25.7744 13.21623 2.809826
v -10.84409 -17.85797 13.9413
v 28.62354 32.17869 10.55182
v -2.628165 -11.88367 28.28822
v -35.62205 22.63296 1.29785
v -35.50711 22.38023 1.047635
v -39.99434 20.2068 -2.643089
v -40.45181 20.38409 -2.677736
v -40.11419 20.00397 -2.825745
v -36.11108 22.0534 0.7798716
v -36.10853 22.32792 0.9262944
v -37.73962 22.20008 0.4448664
v -37.15205 22.30963 0.7182242
v -37.67038 21.62713 0.1004345
v -37.52346 18.30963 -0.8229983
v -37.04514 18.67115 -0.5440236
v -37.23835 18.16371 -0.6770133
v -33.7058 22.49049 1.174067
v -34.84104 22.27779 1.064479
v -34.37943 21.38138 0.8553109
v -35.16231 21.66405 0.8379594
v -35.72181 21.96053 0.8433806
v -38.37265 20.99445 -0.6554505
v -38.3131 20.65448 -0.9563301
v -38.63971 20.71133 -1.107436
v -38.69101 20.47466 -1.37908
v -39.31717 20.48438 -2.072375
v -39.5312 20.35199 -2.370639
v -34.69783 20.86434 0.7389629
v -35.41119 21.1489 0.6795959
v -36.38969 20.87244 0.2854455
v -36.02373 21.44899 0.5988111
v -36.71549 21.53123 0.3256084
v -37.06516 21.57238 0.1929282
v -37.8036 21.31695 -0.2054294
v -37.40406 21.14227 -0.1810304
v -37.82677 20.9127 -0.5587538
v -37.28146 19.16059 -0.6270365
v -36.85687 19.40287 -0.3094558
v -37.39616 20.80797 -0.3348203
v -37.85307 19.0636 -1.088045
v -37.64889 19.57571 -0.8585024
v -38.3956 19.43979 -1.549509
v -38.61356 20.27646 -1.429279
v -39.48203 20.19137 -2.391097
v -39.17047 20.38006 -2.019647
v -39.69227 19.94618 -2.57691
v -39.4367 18.56787 -2.102165
v -38.59012 18.51172 -1.692453
v -38.29358 18.73864 -1.480393
v -39.07048 19.33645 -2.134525
v -38.7877 19.43144 -1.890517
v -38.81978 19.66411 -1.894084
v -39.53445 19.78933 -2.505797
v -39.80489 19.39894 -2.659277
v -40.32364 19.83244 -2.973996
v -40.77065 19.85575 -3.101052
v -40.54219 19.5517 -3.050555
v -41.04251 19.57776 -3.236736
v 27.75132 48.7136 12.90803
v -38.42588 39.02997 9.577699
v -38.71386 39.7131 9.162257
v -38.43964 39.35743 9.49104
v -39.26442 39.71719 8.7246
v -39.53041 40.08979 8.404356
v -39.48248 39.22292 8.712767
v -40.14975 39.1706 8.265209
v -40.84242 38.3256 7.9923
v -38.85513 38.99355 9.24292
v -38.21261 38.33298 9.801407
v -39.67088 38.17649 8.823909
v -40.01501 37.94511 8.631426
v 39.56347 65.08414 4.611151
v -27.41844 44.02395 14.44797
v -26.35246 44.44827 14.88369
v -26.12475 45.39468 15.01444
v -26.78448 45.29193 14.70045
v -46.80931 -40.15214 -14.39272
v 14.12621 -38.80455 2.194412
v 13.98347 -38.88372 2.339325
v 17.83003 36.99421 16.19211
v 18.44044 37.51233 16.14379
v 18.04039 38.26461 16.35402
v 17.40466 38.51517 16.54646
v 17.20581 38.82029 16.65022
v 16.94053 37.77483 16.58456
v 16.71337 38.12101 16.71708
v -0.1260221 -37.02202 11.64115
v -33.6482 -65.10162 -33.1109
v -12.27744 -14.81341 17.71934
v -34.95591 71.01644 9.539348
v -26.96714 72.59253 13.20861
v -27.2298 71.38405 13.51609
v 2.536897 -39.72278 9.511393
v 1.920408 -40.74446 9.90679
v -29.89822 34.7 12.21776
v 34.81588 -61.68695 -36.74319
v 32.80966 -63.25912 -35.79582
v 0.5977623 -42.14751 10.02969
v -0.20896 -42.68855 10.07611
v 1.682188 -42.55396 10.04154
v 1.518921 -43.46762 9.951518
v 2.152225 -44.06009 9.617111
v 2.904738 -43.61829 9.624637
v 2.830698 -44.07117 9.396697
v -2.069079 -18.6721 19.14117
v -37.94129 25.81179 3.30096
v -1.435814 -72.19432 -2.358953
v 11.56789 -72.21507 -8.601791
v -28.59022 30.51241 9.653394
v -9.680436 -43.55981 8.639548
v -51.02089 37.24092 -3.24574
v 24.14897 -27.47365 5.599756
v -16.356 24.59424 7.078689
v 24.63553 11.68882 3.146138
v 3.955295 -69.42734 -0.007622827
v 13.67574 25.23719 8.077101
v 49.03414 34.35952 -3.660925
v -31.02924 11.61016 2.311644
v -48.06075 35.9066 1.573438
v -47.83144 36.7592 1.797304
v -50.51337 59.96333 -4.483348
v -4.894298 -16.57328 21.71426
v -4.776586 -16.58005 22.44238
v -4.412291 -17.0496 21.53075
v 59.54892 -6.455125 -38.33008
v -4.167845 -17.50105 20.66264
v -38.38237 66.60403 7.80597
v -9.711208 -16.82677 14.61413
v 13.94032 39.43033 17.53718
v 13.5436 40.91332 17.83931
v 12.60356 40.79815 18.0787
v 50.05359 -44.12012 -43.51196
v 27.91595 42.45074 13.02575
v 26.81385 41.98592 13.57249
v 5.290622 -73.62774 -6.25213
v 5.196178 -73.00022 -4.887796
v 22.02093 -69.42409 -24.80309
v -2.840547 -71.41945 -1.407488
v -1.023376 -70.21001 -0.1166517
v -1.793812 -71.3644 -1.323173
v -1.792136 -69.81516 0.2410055
v 1.486375 -69.72587 0.1950965
v 6.614757 -73.92337 -8.122104
v 38.77798 24.01096 1.293999
v 1.547303 -74.38763 -6.917033
v 0.3738879 -73.30161 -4.198145
v 4.384494 -73.43445 -5.420134
v 1.003421 -73.46781 -4.543662
v 2.329267 -73.89584 -5.791561
v 3.176539 -73.336 -4.779389
v 21.9889 45.90139 15.51107
v 22.64681 47.25146 15.26543
v 5.832308 -38.34 8.166342
v -41.30119 41.99626 6.449687
v 53.36936 -37.13578 -43.8353
v 11.41357 -72.77168 -9.980179
v -4.025877 -17.74136 20.17069
v -6.193234 -17.65505 16.77565
v -2.709956 -19.06295 18.33378
v -3.84047 -17.98046 19.73665
v -7.569391 -16.32921 15.19653
v -7.319231 -16.00794 15.38907
v -7.210906 -16.19615 15.62478
v -7.256442 -17.16413 15.73991
v -6.743772 -17.14235 16.42548
v -6.545817 -15.53644 17.61341
v -6.872694 -15.4091 16.98599
v -6.829498 -15.74199 16.47799
v -7.055486 -15.73635 16.11246
v -6.930743 -16.71813 16.33806
v -4.165778 -18.2078 18.53374
v -3.181133 -18.30534 19.61187
v -4.929749 -16.34815 19.95611
v -5.000422 -16.05312 19.33224
v -6.682632 -15.74376 17.17611
v -6.512333 -16.91275 16.97118
v -5.402815 -15.31996 18.79489
v -6.22485 -16.16719 17.61956
v -5.690899 -15.91262 18.57731
v -4.72299 -16.84825 20.08343
v -4.789247 -16.78179 19.45829
v -5.082506 -16.14923 19.11881
v -5.195872 -17.03066 18.51036
v -4.207752 -17.96877 19.05866
v -4.538357 -17.83951 18.73889
v -4.483691 -17.70113 19.13983
v -4.809529 -17.16029 19.1221
v -4.855849 -17.3802 18.82831
v -5.680882 -17.23883 17.65763
v -4.981918 -17.56758 18.41891
v -5.556424 -17.7834 17.46034
v 8.657159 -18.91014 12.3548
v 40.08794 -56.73523 -43.59134
v 40.6002 -56.34988 -42.27182
v 39.14403 -57.63406 -43.28626
v 4.853088 -21.60328 13.85868
v -4.689337 -60.25042 4.079634
v -22.96627 36.39163 15.20934
v -56.46616 51.62467 -13.51427
v -56.40806 50.77065 -13.44107
v -36.79248 -62.26603 -29.72906
v 40.32813 21.90755 -1.295562
v 37.88249 -58.95812 -33.94869
v -37.66128 35.93155 9.812928
v -36.99917 35.241 9.866687
v -48.73798 37.92642 0.2016515
v 28.10904 30.37767 9.373431
v 26.24368 29.62776 9.223556
v 27.34105 28.30997 8.243323
v 28.04014 27.9795 8.06457
v -22.1469 13.41611 2.659398
v -23.61407 13.15898 2.792062
v 35.09743 25.09766 3.715312
v 35.15757 24.66002 3.385905
v 34.89143 24.15791 3.275659
v 35.16293 23.62897 3.062012
v 35.43876 24.17788 3.041884
v 35.56853 23.44406 2.579448
v 36.6407 24.12532 2.295487
v 12.07735 -71.31342 -7.369525
v 14.90261 29.05817 11.58012
v 15.22293 -39.30233 1.512693
v 14.80109 -39.14826 1.743157
v 14.66741 -38.92918 1.758863
v 14.20577 14.78797 2.811817
v -47.46637 37.42936 2.063158
v -11.76877 -17.94816 13.47627
v -11.6871 -17.30126 14.20736
v 22.57773 48.46194 15.3518
v 16.56012 -68.25952 -8.133377
v -42.16188 34.61496 6.957182
v -50.34557 60.51437 -4.317774
v 16.83889 -39.20646 0.4919069
v 35.01849 32.7683 8.872498
v 34.83027 34.14109 9.62471
v 33.81231 33.72949 9.828496
v 16.266 65.39163 17.20051
v 18.61227 63.64065 16.85952
v 17.75216 63.5137 17.09425
v 18.3499 62.35111 16.99937
v 16.56432 64.04059 17.30814
v 17.1409 62.00351 17.32874
v -38.86793 36.0546 9.197229
v -32.00277 -66.11172 -30.65351
v -35.0595 -63.9789 -32.56665
v -34.31307 -64.66397 -34.03862
v -0.4673187 -37.60881 10.83506
v -1.244745 -37.37938 11.31035
v 25.6177 -34.59653 2.807345
v -25.59447 46.38965 15.2743
v 17.25616 -36.02357 4.530446
v 52.74322 -38.54726 -46.67974
v 51.78899 -40.49349 -47.71152
v 52.28265 -39.56068 -47.15454
v -31.89681 -65.65462 -27.50875
v -31.36995 -66.36149 -29.30347
v 37.62607 -58.77796 -30.86295
v 19.42678 43.96257 16.43459
v 20.07424 43.9763 16.21705
v 19.57456 43.37324 16.35455
v -47.8042 -52.31042 -40.39874
v -35.87207 42.78973 10.09132
v -36.30788 42.67531 9.84286
v 6.384228 -20.02042 13.0371
v -15.99517 -72.7791 -10.28484
v -48.74984 -51.03637 -43.95444
v 43.45408 -53.4626 -39.53182
v -41.94679 -58.45533 -36.87197
v 21.42968 34.34106 14.08612
v 20.08845 35.32574 14.8814
v 18.6165 35.01603 15.18638
v -8.42832 -74.56423 -8.560107
v -9.224492 -74.01876 -7.161982
v -9.982207 -74.06732 -7.805655
v -12.58693 -17.06482 14.27108
v -12.10028 -16.75865 14.57011
v -13.0305 -16.46333 14.94913
v -12.58212 -16.18403 15.31467
v 46.60049 -49.43864 -38.70096
v -37.97624 65.70607 8.252281
v 3.900864 57.71664 19.8495
v 6.248685 58.4328 19.55162
v 5.203566 57.0169 19.76595
v 35.98678 64.14555 7.911545
v -17.20137 41.09613 17.6232
v -16.72591 41.58205 17.81388
v 8.186574 -38.24291 6.93559
v 0.8107087 7.988362 19.63037
v -30.68864 43.89505 12.86741
v -30.57393 42.34324 13.17548
v -29.82854 42.93015 13.39905
v 42.53578 -54.43144 -40.58192
v 41.1303 -55.90772 -40.44562
v 42.08459 -54.79793 -42.75616
v 41.68803 -55.26647 -41.92411
v 9.910645 -73.47552 -10.1735
v 10.26423 -72.83039 -8.589008
v 28.79973 -65.98133 -32.80294
v -30.63733 12.98817 2.578205
v -31.13151 12.36644 2.471526
v 32.26612 -63.68739 -37.86013
v 31.3387 -64.34841 -36.62659
v 31.55267 -64.18096 -35.99848
v -47.08901 38.2962 2.15193
v 30.87893 38.75647 12.11842
v 32.41035 39.08207 11.31413
v 32.73818 40.70592 10.76761
v 32.32327 40.73764 10.97847
v 31.52978 40.92514 11.39249
v 30.28453 39.29248 12.29244
v 31.11288 40.05452 11.74265
v 30.56955 41.04437 11.89189
v -38.87996 70.15192 6.574264
v -45.90258 -54.31623 -43.63032
v -43.79774 37.27463 5.819983
v -44.65283 -55.80912 -40.26688
v -43.23392 -57.25689 -39.69437
v 13.58014 -72.51531 -13.51529
v 19.74087 44.46006 16.36541
v 20.69362 45.14551 16.041
v 13.83439 25.95601 8.78193
v 23.58803 47.23981 14.84599
v 2.861362 -50.46367 4.892917
v -33.89991 73.146 9.418861
v -33.54446 73.20686 9.645541
v -34.31928 68.27548 10.52464
v 29.61889 -65.51003 -34.6495
v 30.54836 -64.87519 -34.25051
v 31.84876 -63.84209 -33.1207
v 30.25935 -65.01484 -33.27349
v 31.32044 -64.16146 -32.22736
v 29.05662 40.92932 12.67927
v 29.60536 39.55098 12.5596
v 29.5182 40.23193 12.51235
v 30.14413 40.72457 12.15618
v 28.2094 41.12 13.07063
v -18.09547 44.0391 17.64784
v -18.94614 43.80996 17.39358
v -19.93405 42.71749 17.04755
v -18.75205 43.08675 17.3915
v -17.94191 43.38561 17.65234
v -17.15505 42.13223 17.79411
v 58.12859 -8.293971 -31.82065
v 23.97435 59.22538 15.21341
v 0.5593793 -17.05953 22.35843
v 1.077276 -16.7099 22.4733
v 2.014694 -15.9767 22.30067
v 2.23712 -15.75222 22.91014
v 52.97597 -38.1074 -44.29007
v -15.4332 -73.57693 -13.66324
v -16.02703 -73.43564 -14.56144
v 8.442675 48.29596 19.44486
v 5.905546 47.62015 19.83209
v 8.081448 47.5946 19.48583
v 7.963215 46.8057 19.49526
v 10.4411 46.50036 19.03033
v -26.2815 13.66865 2.82517
v 27.89655 -66.5669 -32.9024
v 27.35225 -66.69513 -30.09986
v 28.61196 -65.67625 -28.6964
v 27.9013 -66.46748 -31.76045
v 29.99444 -64.82577 -29.63099
v 53.38291 -36.97837 -47.33198
v 53.99479 -35.43915 -46.89386
v 23.63806 48.50079 14.89308
v 39.58821 -56.06352 -28.32422
v 52.89907 47.73322 -11.38654
v 47.18337 -48.117 -48.21603
v 47.58955 -47.80017 -46.03084
v -5.1073 -72.77934 -3.437119
v 50.22482 -43.76556 -45.02927
v 49.59811 -44.8251 -44.37137
v 51.77119 -40.82358 -42.90397
v 51.16156 -42.03696 -44.8781
v 50.53567 -43.24978 -44.50933
v 51.01773 -42.01127 -47.8629
v 51.75677 -40.84447 -45.18269
v 51.1801 -41.80921 -46.77635
v 50.66815 -42.83447 -46.22093
v 50.27234 -43.37778 -47.67869
v 50.60804 -42.70892 -48.34042
v 48.27114 -46.65327 -47.67298
v 48.78532 -45.65573 -48.95123
v 49.38051 -44.86616 -48.03397
v 49.8884 -44.1583 -47.01359
v 48.83853 -45.91875 -46.61485
v 49.53621 -44.83754 -46.0957
v 31.49453 34.2603 11.05631
v 2.997206 45.5197 20.05956
v 0.2447519 43.47793 20.04187
v -52.68483 56.27106 -7.445771
v -53.65132 55.31131 -8.760721
v 25.46944 -33.69409 3.269409
v 24.92632 -31.45011 4.361003
v 23.74603 -32.06467 4.504355
v 24.56226 -32.68799 3.996248
v 23.01138 -33.69571 4.037618
v 24.16408 -33.6348 3.730636
v -28.28546 72.39979 12.74344
v 48.86893 -46.1465 -40.96099
v -6.372538 -18.28992 16.23563
v -6.746349 -18.13078 15.99111
v -6.83549 -17.85922 15.99053
v -7.224098 -17.58632 15.79049
v -46.97038 -53.13539 -43.83055
v -47.65036 -52.47716 -41.98282
v -46.62294 -53.59852 -42.73827
v 9.506686 -17.47738 14.12374
v 9.964196 -17.25451 14.32036
v -15.39369 -73.16993 -10.78741
v -44.41113 40.60995 4.175582
v 37.5667 17.97908 -2.397861
v 37.69169 18.64495 -2.434096
v 36.90817 18.70328 -1.953289
v 37.06398 18.25064 -2.150106
v 36.6156 18.47097 -1.850474
v 36.42855 18.26285 -1.707872
v -0.9658116 -61.21566 4.016642
v 22.85152 -40.96814 -0.5152456
v 41.00805 21.72298 -2.059007
v 40.24728 21.16784 -1.882284
v -33.18015 71.96568 10.26877
v -33.67426 71.47475 10.14007
v -34.14745 71.25748 9.96454
v -34.51564 70.80025 9.879601
v -35.50939 70.19601 9.361309
v -33.8651 68.93079 10.69235
v -34.58565 69.61005 10.09823
v -33.14824 70.56071 10.73535
v 28.11385 -58.37054 -13.087
v -16.13081 39.38229 17.5925
v -24.66155 13.67016 2.849053
v 27.58248 29.10414 8.686981
v 29.3126 28.11967 7.993989
v 29.8229 28.74969 8.249216
v 28.91523 31.06639 9.663167
v 30.50278 32.5684 10.26177
v 32.606 33.4085 10.11293
v 33.72286 32.23935 9.086126
v 31.60868 32.59707 9.977205
v 30.25689 31.39357 9.579728
v 29.13421 30.08312 9.006312
v 30.00973 29.65697 8.624429
v 31.83464 31.28417 9.136231
v 33.24545 31.4359 8.810358
v 31.14558 30.43368 8.826316
v 32.19171 29.53563 8.06568
v 12.72338 -15.76516 11.54375
v 44.61622 36.68013 2.483027
v -16.54141 -38.30262 3.322639
v -16.8162 -38.2689 3.016776
v -44.53609 20.89748 -4.292719
v 5.63228 -57.68341 2.986985
v 37.88038 34.08427 8.092655
v 32.65069 12.35032 1.7298
v 32.42134 12.23425 1.804486
v 54.28563 -34.44267 -41.9483
v -40.17822 41.07757 7.625412
v -39.71609 42.26188 7.624935
v -24.80081 -42.07956 -0.7191589
v -6.10708 -72.38622 -2.988168
v 21.70904 -47.97455 -2.422653
v -35.47478 69.22412 9.61281
v -35.84298 69.77627 9.233978
v -17.23899 60.04596 18.14092
v -53.94065 54.75366 -9.237815
v -54.00439 54.33689 -9.410549
v -53.94313 53.76344 -9.298862
v -54.49914 54.42432 -10.2066
v -55.08161 53.82227 -11.10961
v -54.75 53.96769 -10.60793
v -54.23126 52.95145 -9.701402
v -54.85292 53.22932 -10.72671
v -54.99297 52.61871 -10.92695
v -38.43318 -61.42534 -33.91652
v 15.96239 61.28258 17.64488
v 33.36131 -62.82629 -34.92603
v 33.49683 -62.72995 -36.1873
v -43.71855 35.08284 5.870263
v -42.71542 35.13457 6.674535
v -43.25621 34.98355 6.207134
v -42.59726 -57.62854 -33.60836
v 48.08084 -47.28756 -44.33552
v 48.81036 -46.07266 -45.32093
v 45.6879 -49.90673 -33.1464
v 45.24683 -50.80747 -47.0109
v 46.07661 -49.95538 -45.4423
v 17.86406 -38.18346 1.015912
v 17.46174 47.85459 17.23474
v 18.04343 45.34411 16.97581
v 19.25432 44.88104 16.55934
v 18.09919 46.27963 16.98786
v 19.95412 45.78144 16.32925
v 21.15815 46.36565 15.84572
v 18.88759 50.39951 16.84303
v 18.72131 49.3849 16.88301
v 18.99808 48.11137 16.73805
v 19.47105 46.46103 16.51209
v 20.4424 47.02357 16.15708
v 20.65239 47.65446 16.10709
v 21.9521 47.76069 15.58729
v 20.21015 49.15051 16.34869
v 21.34403 48.73505 15.89558
v 21.61175 49.98409 15.82584
v -10.35096 -72.7282 -4.885857
v 37.56192 37.64345 8.430458
v 36.88459 37.10754 8.962975
v 38.55069 37.63411 7.767221
v 37.19841 36.55516 8.818122
v 37.56057 35.26494 8.536222
v 38.6466 35.82823 7.865749
v 38.96671 36.42867 7.639639
v 39.84717 35.76354 7.016855
v 39.86911 34.94564 6.928743
v 40.5574 35.44587 6.47648
v -39.65491 69.66434 6.060729
v -20.75202 43.3633 16.87675
v -9.413771 -10.46395 24.99392
v -8.442249 -10.18419 26.06886
v -29.23994 71.76742 12.49347
v 35.45385 26.36554 5.107976
v -17.08405 19.77087 2.301192
v -17.10674 19.46272 2.017433
v -17.31956 19.19678 1.558353
v -18.55719 18.08628 1.13491
v -17.73839 19.10615 1.24517
v 12.96922 -72.59995 -12.36624
v -51.60596 36.69156 -4.196532
v -16.21704 -38.2882 3.594873
v 50.19914 -42.20225 -32.88913
v -8.688781 -73.2848 -5.145865
v -7.35862 -72.88609 -4.012226
v -46.83612 -53.45051 -38.59139
v -21.71094 36.98931 15.69053
v -21.47995 36.56015 15.6283
v 56.41417 -25.04005 -39.04454
v -43.69958 37.9917 5.747085
v -43.38726 38.17785 5.988591
v -42.89901 38.62158 6.307328
v -43.21604 39.15413 5.82819
v -43.68512 38.65545 5.586387
v -43.3783 39.7436 5.440532
v -44.3629 39.42491 4.674717
v -44.93218 40.27076 3.748546
v -45.63315 39.8975 3.106011
v -46.26175 39.16889 2.687304
v -45.33001 39.24371 3.73741
v -46.53372 38.07164 2.918877
v -44.42926 38.24758 5.023009
v -46.07967 37.79991 3.52189
v -22.1368 40.21085 16.36212
v -22.53214 39.96674 16.20721
v -22.43904 38.76846 15.95902
v 50.31458 33.48854 -6.142795
v 50.37379 34.79228 -6.421575
v 50.10257 34.98663 -5.863641
v 50.00831 34.25012 -5.570759
v 49.69428 34.40206 -4.951049
v 19.8711 2.723283 4.205602
v 49.60281 35.08904 -4.926492
v -24.61196 -40.43255 -0.2785885
v 1.271399 44.5461 20.09132
v -36.50884 36.04487 10.37569
v 42.25172 38.74613 4.321164
v 41.7027 39.72383 4.60181
v 22.84168 -42.58125 -1.222748
v 23.17457 46.01424 15.00625
v 23.87726 45.30922 14.71881
v 24.6261 45.17812 14.35757
v 45.16011 -50.78442 -33.70778
v -14.34608 -38.55422 5.367043
v 38.89882 38.17303 7.374341
v -46.86281 -53.41715 -40.52187
v -45.91891 -54.40625 -41.6874
v 22.90318 12.99975 3.164326
v 23.08561 11.6569 3.091412
v 21.45288 13.18554 3.017928
v 19.07791 13.77971 2.724243
v 20.18625 11.62963 2.856048
v 20.34808 10.82431 2.765656
v 19.76085 12.83126 2.846655
v 12.04067 -72.9475 -11.92922
v 4.26862 -72.53838 -3.719537
v 25.76974 44.78476 13.84529
v 26.65764 44.49279 13.43744
v 27.35823 43.57586 13.16807
v 12.9644 22.50775 5.967237
v 14.23152 22.85713 5.610917
v 13.30224 22.73847 5.946214
v 14.24241 23.22071 5.905604
v 40.09988 24.01525 0.6709044
v -28.98245 70.8338 12.90629
v 12.60884 22.13368 5.868638
v 12.16317 22.11639 6.150801
v 52.11626 -39.37057 -37.11293
v -4.175962 -44.37416 9.483358
v -4.473431 -45.11519 8.838324
v -34.51645 -64.30029 -31.55609
v 25.06822 -65.54482 -18.55529
v 25.5336 -67.81326 -29.6226
v 24.79039 -68.1013 -27.78913
v 23.92047 -68.60392 -27.47743
v 26.04154 -67.3997 -28.61354
v 26.85747 -66.73843 -27.77072
v 17.5304 49.72716 17.24884
v 8.782718 -22.00544 10.93366
v 26.39859 49.45178 13.63273
v 26.31425 48.15304 13.66715
v 16.16769 -71.21252 -14.39894
v 17.07987 -70.28943 -13.20271
v 15.48073 -71.74101 -15.02419
v 16.91309 -71.04767 -15.78319
v -12.57406 -38.03472 6.732772
v -11.73735 -38.24829 7.250245
v 49.09411 -19.43073 -11.01553
v 7.939557 -71.5789 -4.120489
v 6.515711 -72.0091 -3.878615
v 7.101539 -72.53846 -5.117024
v 11.34774 -71.63131 -7.140764
v 23.20438 -66.03639 -15.9283
v 52.42853 -39.36262 -43.63794
v 51.61369 -41.14064 -41.50432
v 38.37237 -58.6025 -35.66533
v 35.41083 -61.1968 -37.05084
v 36.45598 -60.33942 -37.10127
v 37.70677 -59.23159 -37.49113
v 37.32279 -59.57516 -36.38695
v 36.70432 -60.07415 -34.99883
v -35.39207 29.24975 7.491294
v 44.81084 -51.42918 -46.15466
v 44.66618 -51.98799 -41.13374
v 42.94947 -53.8854 -42.77443
v 46.43603 -49.68536 -42.30353
v 44.6479 -51.79931 -44.61011
v 46.10249 -49.99602 -44.18698
v 45.304 -51.1649 -42.60866
v 29.56466 9.696818 2.151979
v 29.53855 10.70694 2.44471
v 46.22999 36.02267 0.5772005
v 56.484 -26.3687 -42.73656
v 38.84843 -56.96236 -28.68621
v -3.117388 -39.95998 9.709706
v -3.69527 -39.67892 9.569115
v 21.8554 -42.1829 -0.9310322
v 20.39866 -41.64384 -0.5136366
v 51.09487 -41.7911 -37.81607
v 17.72852 37.6366 16.33155
v 24.30558 -35.95776 2.47697
v 23.69325 -37.22711 1.752374
v 24.60061 -34.52854 3.162032
v 19.74611 -36.01344 3.450596
v 21.69707 -34.86776 3.759005
v 20.62456 -34.96375 4.027263
v 20.37247 -35.51768 3.681217
v 23.11497 -35.42327 3.060309
v 21.43873 -35.79342 3.153326
v 20.50226 -36.3154 2.964155
v 21.89301 -36.7739 2.367352
v 20.2929 -37.35862 1.875186
v 21.46873 -37.40003 1.86795
v -23.19771 45.11789 16.17982
v 3.648655 -49.08654 5.501833
v 2.883088 -23.60857 14.75209
v -0.1795887 -12.8378 27.78588
v -1.052128 -12.26207 28.17295
v -2.484664 -12.28286 28.15461
v -1.952246 -12.02009 28.28761
v -16.41485 -38.21856 3.422128
v -14.94574 -38.34791 4.809544
v -13.12134 -38.15309 6.304275
v -16.36388 -38.20542 3.591399
v -15.81553 -38.26377 4.007183
v -15.00695 -38.2356 4.735128
v -14.48666 -38.21098 5.174493
v -15.39941 -38.11786 4.434086
v -14.89598 -37.98824 4.922495
v -23.65286 11.64402 2.551344
v -50.10391 60.88148 -4.007865
v -49.77994 61.19036 -3.611131
v -49.33343 60.93282 -3.035567
v 12.42446 -15.98911 13.39338
v 12.55501 -16.01157 12.3854
v -9.782638 -17.75974 14.28433
v -9.936999 -18.04773 14.16853
v 13.192 -17.3263 8.298533
v 13.24383 -17.01794 8.314572
v 12.92377 -16.85639 8.619886
v 12.4304 -16.99454 9.22026
v 12.38758 -17.34003 8.941668
v 12.83692 -17.48994 8.465223
v -15.97587 70.44196 16.93934
v -17.90476 68.98855 16.88762
v 32.49185 -63.41555 -34.10806
v 34.29344 -62.01555 -33.48358
v 35.00893 -61.48568 -34.97678
v 36.14514 -60.33475 -32.47112
v 36.56877 -59.65334 -30.53979
v 35.51738 40.10504 9.31575
v 36.28297 39.95422 8.878035
v -35.54625 36.92151 11.09558
v -35.0214 36.61466 11.27717
v 15.8505 37.88477 16.88886
v 16.12572 38.14986 16.88543
v 15.07344 38.21116 17.10239
v 14.09858 36.91214 16.95673
v -23.72348 69.35814 15.30698
v -23.08091 70.85558 15.1536
v -23.77804 70.38412 15.04856
v 24.06738 47.59612 14.65712
v 23.96363 46.57204 14.66528
v 24.33901 45.60391 14.50264
v -45.74934 41.32381 2.463807
v -15.99991 19.32539 2.946289
v 14.86037 -53.78852 -0.3475259
v 41.81261 -55.23016 -37.28708
v 42.11879 -20.98446 -2.404819
v 44.01441 -52.62877 -36.4
v 20.43353 28.25499 9.066484
v 25.01732 46.27499 14.21586
v 55.76625 -29.86786 -45.0967
v -34.87922 71.7661 9.339468
v -34.43868 72.70386 9.241106
v -35.33145 72.57653 8.654691
v 16.16924 -70.90015 -13.0229
v -57.17397 49.74918 -14.84269
v -57.54011 49.91475 -15.55787
v 48.76417 -46.32612 -42.90357
v 49.51662 -45.04594 -42.65168
v 48.72875 -46.27015 -44.31749
v 46.98188 -48.85117 -44.20966
v 47.35608 -48.24563 -45.194
v 48.01993 -47.48429 -41.61787
v 20.05577 60.23979 16.58182
v 7.969219 -20.86755 11.24422
v 7.864972 -21.36976 11.40477
v 16.52831 -16.50995 7.210348
v 16.45521 -17.25804 7.243522
v 17.46287 -16.90551 7.13042
v 17.20041 -17.34074 7.158757
v -42.12244 39.54356 6.609263
v -38.88027 37.10598 9.408279
v -39.46866 37.44456 9.045064
v -39.84057 36.59576 8.715852
v -40.151 37.44601 8.561996
v -42.6287 38.33129 6.634668
v -41.5997 38.15924 7.475647
v -41.72984 39.01655 7.113137
v -42.36077 38.03218 6.920543
v -41.26805 37.81158 7.7852
v -41.93692 37.76217 7.292966
v -42.67417 37.82033 6.689626
v -43.0202 37.54186 6.439788
v -42.85773 36.67186 6.66601
v -42.04678 35.09761 7.181664
v -40.70888 37.2919 8.187796
v -41.77035 37.11488 7.480164
v -42.42091 35.98558 7.011065
v -41.50993 36.49834 7.697799
v -41.38813 35.66275 7.714037
v 0.2679603 66.34514 19.13355
v 33.57005 -62.5076 -32.77654
v 35.31546 -60.95378 -31.61107
v 32.62929 -63.1069 -31.2749
v 31.44473 -63.92336 -30.83036
v 53.93231 -35.71205 -43.90331
v -18.49421 26.11817 7.77952
v -16.7657 25.26942 7.549189
v -17.6681 25.20422 7.119467
v 44.15491 -51.57235 -31.41148
v 44.13502 -51.91718 -32.59532
v -51.89849 36.37935 -4.623585
v 20.79654 -69.79752 -22.07659
v 21.74006 -69.01899 -21.34215
v 22.6016 -68.65257 -22.4002
v -33.17058 69.54313 10.99789
v -44.35171 34.61045 5.32887
v 38.78185 39.65822 7.116311
v 6.588571 -13.8538 21.64758
v -15.99073 66.98796 17.67936
v -7.300128 -38.64423 8.984752
v -8.081191 -38.60241 8.832612
v 40.34564 34.83227 6.537432
v 41.04248 33.04588 5.625026
v 39.99018 34.02476 6.689347
v 13.37978 47.72101 18.41292
v 12.09797 49.01485 18.72404
v -2.422651 -64.05367 3.391007
v -3.121767 -63.57714 3.529631
v -36.86379 71.58236 7.835764
v -37.5148 71.67522 7.231683
v -35.42921 71.2862 9.089676
v -35.83051 71.92943 8.551649
v -36.04452 71.25552 8.606253
v -37.4151 70.85244 7.628534
v -56.8528 50.07955 -14.27288
v -1.457534 -10.32973 28.6744
v -17.60475 21.62615 3.246215
v -16.95244 21.57205 3.557882
v -17.08949 21.18688 3.29618
v -4.606183 -18.17053 18.16251
v -5.096082 -18.05686 17.74851
v -6.051323 -18.88626 16.08878
v 19.72729 61.69236 16.67256
v 26.31157 45.37757 13.59964
v -19.26221 -39.25426 1.443932
v -19.51533 -38.76583 0.9939612
v 46.09433 -50.20013 -40.58441
v -35.88915 68.28599 9.431365
v -0.5617522 -10.72773 28.56216
v -0.2235244 -11.59025 28.29009
v -38.00304 67.6218 7.959853
v -51.41627 59.63942 -5.741803
v -50.99599 59.63515 -5.116579
v 36.0496 24.43998 2.838346
v 35.78751 24.93817 3.359297
v 36.89766 24.51902 2.437969
v 9.695745 -18.77293 11.1068
v 10.27356 -18.77086 10.0854
v 9.752132 -18.91574 10.64257
v 12.07547 -37.71827 4.929182
v 5.831883 -70.88943 -2.085132
v 33.02045 12.16999 1.562228
v 42.90321 -54.05705 -37.53563
v 44.20817 -52.55571 -38.36991
v 44.95801 -51.58582 -37.81676
v 45.41039 -50.9324 -37.03436
v 46.2205 -49.80305 -36.92438
v 3.738148 47.44708 20.05686
v -0.08604971 46.02912 20.20375
v 2.172691 47.59279 20.16787
v 0.4782937 48.68044 20.25208
v 28.41774 -62.36174 -18.52975
v 16.38118 13.12867 2.711545
v -30.21416 44.3651 13.072
v 30.68365 28.03143 7.688216
v 31.59863 28.01261 7.486785
v 30.64358 27.48228 7.391137
v 31.13068 27.30748 7.246766
v 31.73447 27.5373 7.260913
v -40.98078 -58.9565 -31.83309
v 38.14592 40.90118 7.282495
v 24.39196 47.02314 14.50807
v 24.19799 48.21762 14.63218
v 25.38541 47.71687 14.10505
v 13.10108 -71.55876 -9.152432
v -34.54855 14.0575 1.448317
v 7.59882 -20.83314 11.66727
v 8.910193 -70.05051 -2.872617
v 50.48375 -38.61683 -27.60165
v 39.73567 -57.25826 -41.46669
v -23.15786 -34.80245 4.438039
v -47.03233 37.15667 2.662624
v -3.46866 -72.22234 -2.445574
v 44.1994 37.17898 2.807927
v -31.15645 43.55054 12.66187
v -31.46203 44.0698 12.44823
v -30.6701 44.5691 12.83474
v -31.73419 45.49001 12.25225
v 48.81174 33.58232 -3.185214
v 2.623302 -36.67311 11.31606
v -48.20629 34.74813 1.443243
v -19.0644 -38.25816 1.407918
v 29.0002 -62.32854 -19.37553
v 44.75481 -51.02416 -32.37584
v 4.323498 -45.86528 7.957136
v -6.916204 -72.04618 -2.62186
v 49.79489 -44.55862 -40.62147
v 49.07623 -45.74147 -39.73095
v 47.08675 -48.78817 -40.15051
v 48.64511 -46.35622 -39.01571
v 47.8357 -47.72274 -40.22997
v 48.98177 -45.60573 -37.33543
v 50.48119 -43.3895 -41.84143
v 51.11345 -42.03178 -40.11204
v 50.37414 -43.4482 -40.26789
v 50.89683 -42.31401 -38.53032
v 49.99014 -43.97203 -38.3646
v 50.33036 -43.05983 -36.54312
v 51.03765 -41.61893 -36.42902
v 50.67249 -42.0203 -35.11378
v 49.12238 -44.98036 -35.38596
v 49.59228 -44.3541 -36.33756
v 49.93999 -43.17287 -34.00428
v 48.99184 -44.92676 -34.09268
v -52.24196 35.55542 -5.112064
v 53.82517 -35.93792 -42.72808
v 53.49527 -36.4928 -40.24321
v 53.42944 -36.8518 -42.01544
v 2.670667 -67.16863 1.837724
v 45.78896 -50.24577 -35.70969
v 46.37066 -49.50048 -36.18023
v 11.82631 58.47721 18.68417
v 10.11314 58.28324 18.96241
v 11.54031 61.95316 18.48942
v 10.57036 59.61623 18.81888
v -12.93952 39.97976 18.40018
v -11.43496 -72.39141 -4.916365
v -10.47419 -73.38693 -6.277126
v 6.160059 37.50546 18.68482
v -39.61588 -60.46225 -34.60954
v -39.7732 -60.17309 -32.92084
v -37.81186 -61.85603 -33.0079
v -37.62893 -61.83246 -31.28216
v 17.09681 60.87936 17.3902
v -22.01248 53.38201 16.86002
v 34.52539 26.15841 5.146068
v 33.2522 30.5369 8.317063
v 37.88768 32.25797 7.329467
v 37.16203 32.99052 8.002959
v 35.92427 32.80507 8.495296
v 32.34929 28.0584 7.285747
v 32.47283 26.83692 6.412866
v 33.09974 26.47605 5.829263
v 32.90415 27.14387 6.57297
v 32.95347 27.69322 6.920834
v 36.82117 31.9525 7.674582
v 35.98594 30.57806 7.360998
v 37.0446 31.03361 7.14274
v 34.81538 30.23957 7.599517
v 34.69439 26.67715 5.672295
v 36.49964 28.04525 5.888876
v 33.61302 29.50324 7.635462
v 36.72778 29.59821 6.60828
v 35.4109 29.33476 6.923807
v 35.20721 27.28165 5.943141
v 34.46744 28.17773 6.763541
v 12.41079 -71.65642 -8.450039
v 14.3146 -70.78757 -9.17396
v -33.84013 67.61708 10.99738
v -39.94735 -59.62685 -30.18401
v 28.15427 -63.09867 -19.37502
v -49.13916 -50.62873 -38.72683
v -48.57996 -51.29821 -37.80286
v -48.67976 -51.25745 -40.97625
v 28.11434 -61.42699 -16.6069
v -37.37714 15.71135 -0.1968287
v 43.73586 38.60519 2.80913
v 44.50252 38.05994 2.101065
v 44.76488 38.66476 1.607048
v 44.32839 38.53299 2.12891
v 44.12619 39.25573 2.109796
v 37.41836 -59.41927 -40.1526
v -34.63125 27.8681 6.713983
v -33.89381 27.64388 6.757507
v -35.01787 28.82467 7.343728
v -34.72803 29.25307 7.686298
v -34.57154 28.64607 7.366713
v -33.97231 28.34369 7.402474
v -34.27244 28.98364 7.660529
v -33.50146 28.81729 7.779214
v 19.37951 60.47142 16.78027
v 18.39277 61.06301 17.04098
v 18.20889 59.94638 17.10399
v 18.99838 59.75477 16.90184
v 19.97427 58.48067 16.60696
v 36.33578 25.41575 3.73077
v 23.33043 58.16571 15.44095
v 10.49203 -51.11174 2.651808
v -7.757763 -72.10634 -2.887767
v -7.050878 -71.35898 -1.797344
v -7.963647 -71.39318 -2.039815
v 48.50999 -45.3259 -32.67652
v 43.5717 -52.45402 -31.96623
v 5.085626 -20.81141 13.78938
v 5.621063 -21.23473 13.32028
v 5.248363 -21.60218 13.58495
v -58.9696 -30.46441 -43.72543
v 40.0691 14.47738 -3.223708
v 39.22322 14.12394 -2.370299
v -2.711359 -19.98034 16.93656
v 56.39384 -20.15127 -33.64972
v -34.25641 42.33496 11.21469
v -33.35408 42.39043 11.68239
v -32.82382 43.19521 11.79677
v 14.28927 -34.96504 7.493994
v 17.39083 4.932035 4.438825
v 37.88756 17.84363 -2.566674
v 37.46467 17.32194 -2.144486
v 38.49661 17.18661 -2.648221
v 13.54701 -37.83419 3.793817
v 14.50867 -36.30316 5.956121
v 14.09927 -37.06945 4.952528
v 15.79051 -36.94368 4.141994
v 42.58988 38.35728 4.12842
v 43.24231 37.51704 3.763103
v 42.57026 39.90539 3.633594
v 43.51836 38.23324 3.209312
v 1.315792 -57.27755 4.08643
v 1.432866 52.38129 20.22843
v -0.9763328 52.76159 20.25982
v 32.02689 -61.75705 -23.91102
v -29.17339 35.18021 12.74467
v 13.7404 19.14364 2.957125
v 13.62462 19.43844 3.261677
v 13.577 19.87355 3.628341
v 19.09768 57.33136 16.85232
v 55.24287 -30.78062 -39.99017
v -17.04123 20.63014 3.009503
v -16.57553 19.82641 2.785894
v -17.32408 20.31992 2.575036
v 54.77744 -32.35133 -39.7232
v 55.96766 -27.5791 -39.8577
v -2.302318 -39.77841 9.798634
v -2.549847 -39.1995 9.716879
v 40.60332 65.07593 3.628915
v 39.8863 64.77396 4.340308
v 40.32899 64.64809 3.886574
v 39.64128 64.36578 4.600607
v 17.39776 35.46614 15.78409
v 16.79004 36.32475 16.23208
v -57.5076 -35.25549 -46.82926
v -57.85494 -34.23249 -47.16836
v -5.423382 69.81518 18.35234
v -14.6502 -16.89691 13.35392
v -29.21421 -67.67105 -27.80311
v 24.88351 60.31642 14.80914
v 23.41398 60.08897 15.44002
v 23.61443 61.39978 15.30475
v 21.71134 61.35931 16.01206
v 56.57246 -25.815 -42.2514
v 18.74837 -34.92469 4.789343
v 18.94718 -33.78473 5.403244
v -36.65604 68.62114 8.850757
v -36.34215 70.11612 8.70062
v -37.4401 69.68337 7.926246
v 21.41206 60.64664 16.14665
v 22.00138 59.32611 15.93737
v 21.59464 57.65245 16.04701
v -35.77339 -63.41479 -32.54967
v -35.59438 -63.34858 -30.7709
v -49.75383 -49.19374 -34.12181
v 0.6414779 64.69073 19.38017
v 0.6332563 61.64667 19.76384
v -0.7253875 63.81208 19.52204
v 56.28415 -26.37829 -40.25261
v 40.55136 17.93218 -4.339553
v 40.071 17.77063 -4.181337
v 40.09615 17.24231 -4.163767
v 40.12114 17.48226 -4.230495
v 40.47493 17.40617 -4.355429
v -2.076725 -47.5167 6.656545
v 13.46776 -71.87554 -10.63485
v 14.18051 -71.8725 -12.02866
v -21.6625 -32.19564 6.563631
v 14.55204 52.64386 18.10804
v 23.01909 -69.02077 -26.48715
v 24.67081 -68.05856 -27.01337
v 21.69182 -69.52601 -24.01873
v 22.79579 -45.38612 -2.115706
v -10.46348 -4.418623 20.94945
v -55.66264 52.43807 -12.07696
v -56.24781 52.00667 -13.10981
v -56.06153 51.58314 -12.7787
v -17.18397 -72.95602 -14.76243
v -17.74227 -72.80637 -15.85577
v -1.673996 -39.06627 9.687831
v -0.9082354 -38.98973 9.694
v -0.4024772 -38.70975 9.752986
v -1.494385 -37.9498 10.45335
v -2.051962 -37.05744 11.82286
v -3.061868 -37.01285 11.83536
v -2.403118 -37.32506 11.42773
v -3.654738 -37.16376 11.41713
v -17.85336 67.25737 17.26105
v 58.81011 -11.62286 -40.29017
v 58.67995 -12.70393 -40.75146
v 41.53598 37.60172 5.360022
v -30.00273 71.63833 12.162
v -30.68018 71.31884 11.90394
v -4.77757 -18.558 17.41543
v 1.133783 34.38987 18.57087
v 28.03241 -43.47996 -2.836443
v -42.75507 20.85915 -2.648245
v -42.68833 21.16236 -2.403145
v -42.74703 22.10869 -2.100065
v -43.11021 21.8696 -2.465705
v 56.56614 -25.14473 -40.65559
v 18.55093 28.05406 9.239322
v 18.84023 -18.90924 6.982848
v 39.60608 -55.65033 -27.2413
v 59.658 -6.852991 -39.62953
v 12.44853 -19.62705 8.563991
v 2.729739 -67.93892 1.396349
v 1.975826 -48.91372 5.733407
v 22.42649 -67.34058 -17.36193
v -32.86507 29.35566 8.217302
v -18.11268 -38.17589 2.316841
v -17.66283 -38.10328 2.834383
v 2.114102 56.8899 20.03492
v 1.670742 54.2382 20.15712
v 5.642726 54.04202 19.81497
v 3.204464 53.05831 20.09949
v 7.945276 -36.13081 9.981003
v 6.117607 -71.60179 -3.086059
v 20.90473 -34.18668 4.373075
v 21.64947 -33.80783 4.350904
v 22.31339 -32.74798 4.637347
v 52.55154 47.89371 -10.77821
v 25.46091 -38.19542 0.8614689
v 1.354827 -70.73643 -0.7605343
v -14.34442 -73.90308 -12.9888
v 7.391429 -36.83924 8.964536
v 6.977092 -35.69397 11.13355
v 31.10991 -54.61364 -12.69065
v 3.192293 51.5433 20.09217
v -40.39791 25.71273 2.536821
v -39.36496 25.30029 2.195607
v -38.52748 25.6213 2.792052
v 0.703966 10.86102 18.4085
v 50.60624 52.26897 -7.702793
v 6.62307 -73.54399 -7.004887
v 7.505643 -73.58762 -7.878121
v -6.045075 -71.64162 -1.95987
v 27.14269 -66.29787 -26.19291
v 25.87872 -67.20397 -26.34049
v -2.279384 -69.08842 0.829708
v 52.02809 -34.6069 -27.88021
v 1.265221 -64.53697 3.140942
v 56.00087 -28.92867 -45.09275
v 56.47615 -26.6897 -43.59139
v 56.8313 -25.38766 -44.736
v 9.711866 -38.32808 5.795143
v 9.874013 -38.58558 5.62091
v 9.270233 -38.46283 6.007076
v -16.38997 18.10923 2.300069
v 18.07939 -70.02103 -14.77375
v -19.37865 -37.91092 1.80849
v -18.56908 -38.08941 2.143352
v 56.03794 -25.3219 -36.47659
v 41.72508 23.49819 -0.6390259
v 41.54055 19.94992 -3.784218
v -28.66397 -67.10213 -22.7732
v -0.7642991 -44.9813 9.200113
v -3.332941 -44.78281 9.239986
v -2.234549 -46.56879 7.536839
v -2.761019 -45.27592 8.807078
v 50.81441 -41.21201 -33.69012
v 30.97664 -37.33069 -0.8886472
v -18.17537 -38.47254 1.973793
v -18.20286 -38.40815 1.953971
v 57.56991 -11.4371 -31.77043
v 35.42417 64.60881 8.355873
v 41.09602 -55.96704 -36.3308
v -17.43724 42.69827 17.76234
v -16.6783 42.98903 17.97221
v 55.40798 -31.10837 -45.17858
v -21.73481 -37.43322 1.830512
v 8.617836 -38.73945 6.630245
v -54.52128 34.92451 -10.01245
v 30.7835 -36.25912 -0.2592435
v 32.83967 -61.98056 -26.5595
v 33.86531 -61.4446 -27.802
v 33.77302 -61.90501 -29.442
v 34.69576 -61.19455 -29.83976
v -43.32087 35.91763 6.268689
v -43.45197 37.06283 6.153039
v 12.93268 -38.33953 3.378466
v 12.24597 -38.36469 3.821645
v 11.86067 -38.37675 4.083453
v 12.56366 -37.92813 4.215552
v 11.91111 -38.26192 4.1416
v 52.88472 -32.76898 -28.98612
v 11.73659 29.15421 13.23902
v 34.92169 -60.71386 -28.4394
v -47.95094 35.23213 1.74117
v -16.72128 -72.27845 -9.917698
v 13.3217 -18.69412 8.25265
v 13.02906 -18.20292 8.366904
v 39.33743 37.29905 7.247414
v 40.5391 37.4552 6.280711
v 40.97979 38.4237 5.604802
v 38.91687 40.57436 6.768809
v 39.70477 38.72693 6.611344
v 40.56868 38.15193 6.055165
v 40.00192 39.73178 6.013337
v 40.58213 39.24429 5.689957
v 41.22262 39.2585 5.180763
v -32.80382 68.53169 11.46458
v 17.30317 30.685 12.39236
v -27.64757 47.23053 14.38754
v -7.98313 -72.92795 -4.260072
v 17.03532 -71.26077 -17.24246
v 18.51974 -69.90246 -15.49811
v 19.33976 -69.66248 -16.87314
v 19.22287 -70.33123 -19.53864
v -4.926579 -36.1022 12.81802
v 1.293414 51.17841 20.23747
v -0.2208035 51.77718 20.27761
v 12.67414 -15.64506 12.99219
v 12.91912 -14.94937 12.8467
v 12.97817 -15.06353 11.89828
v 2.289896 -51.82563 4.3779
v -51.40034 37.39896 -4.016711
v 42.8178 -54.10015 -36.49446
v 15.18899 30.15511 12.61148
v 17.42169 27.34126 8.873114
v 18.46274 32.70586 13.8003
v 16.38227 29.87369 11.91722
v 15.94308 28.56903 10.65553
v 17.65313 28.26773 9.711222
v 17.41396 29.28745 10.88527
v 19.00689 30.08166 11.19313
v 19.81301 29.14689 10.00333
v 21.35482 29.34402 9.875367
v 20.70401 30.36762 10.9083
v 22.44133 31.07429 11.15425
v 19.27452 31.29021 12.29314
v 22.45577 32.47691 12.48874
v 19.32203 32.22569 13.13208
v 21.37305 32.61858 12.89886
v 20.5734 33.30462 13.62861
v 19.72318 34.15602 14.42467
v -4.815273 -39.58096 9.476904
v 15.96535 48.16724 17.70948
v -9.463198 -38.37407 8.359405
v -0.4712597 -36.71691 12.09627
v 18.36798 51.23087 17.0296
v 18.35512 52.43551 17.01939
v 19.10206 51.43333 16.77335
v 20.0782 52.51632 16.43912
v 19.32045 52.27132 16.70206
v -4.870812 -36.68737 11.93886
v -5.444095 -36.75171 11.63704
v 50.21076 35.72586 -6.229097
v 50.5325 35.90561 -6.958629
v 50.40854 35.29031 -6.540746
v -22.89766 -39.88802 -0.1636762
v -2.974213 -49.18424 5.595449
v 23.36547 -43.42157 -1.599519
v 25.29046 -35.49186 2.462705
v -2.491395 -4.506611 27.18912
v 28.15086 -65.74682 -27.14164
v 9.738312 -52.06208 2.600108
v 6.984738 -36.28639 10.1951
v 27.28942 -61.92958 -16.04029
v 27.68401 -62.93435 -18.25218
v 17.67922 42.48161 16.97009
v 16.61121 43.31245 17.31641
v 15.5112 41.36571 17.42886
v 16.51164 41.86221 17.22769
v 15.33547 43.76598 17.69588
v 14.63378 41.55986 17.66096
v 15.47141 42.60718 17.54303
v 13.80077 42.78306 18.01801
v 40.12739 32.59684 6.138548
v 40.74397 31.53487 5.298406
v -9.704052 71.98528 17.44037
v -56.30459 -38.11634 -47.55215
v 23.07996 -67.1312 -18.30718
v 21.71485 -68.34041 -18.58924
v 32.27771 -61.009 -22.6932
v -1.379872 -52.76409 4.450186
v -48.60174 51.48579 -1.62636
v -52.81647 53.29078 -7.47971
v 44.72327 -47.95944 -25.15
v 27.77063 45.15233 12.86912
v 28.88605 41.50914 12.69869
v 29.39785 41.22001 12.4864
v 30.27963 41.81857 11.93668
v 29.19843 41.98083 12.46725
v 27.96861 44.63915 12.79553
v 28.41453 43.76513 12.6457
v 18.34794 -38.43178 0.7029271
v 17.82386 -38.65874 0.3773414
v 17.65708 -38.99504 0.1783586
v 17.13366 -38.80322 0.4190218
v 17.98578 -38.9291 0.1562119
v -24.06594 -26.80221 6.748739
v -51.29401 35.39951 -3.240243
v -51.55803 35.69491 -3.806631
v -51.59629 35.34618 -3.818785
v 57.01595 -13.47203 -30.64302
v 57.49159 -10.88387 -30.82219
v 10.20945 -15.69874 16.70864
v 9.554008 -16.05472 16.07166
v 9.916832 -16.48847 15.43385
v -38.38457 16.47417 -1.04415
v -38.99829 17.06227 -1.620794
v -39.76807 16.46199 -1.852395
v -28.51525 48.1573 14.02473
v 38.4327 67.13351 5.363717
v 37.51549 68.03628 6.035235
v 37.07606 66.31964 6.771191
v 37.3007 66.84581 6.49075
v 37.60378 65.67857 6.370957
v 39.39157 66.78928 4.578092
v 38.7955 67.24425 5.032113
v 37.63698 67.12486 6.11249
v 38.19558 66.57419 5.682265
v 39.4513 65.67039 4.663267
v 39.00687 66.39412 4.956379
v 38.69872 66.35789 5.244738
v -26.794 44.40796 14.68526
v -27.59326 45.01485 14.34614
v -19.74304 -38.57899 0.7133073
v -20.05309 -38.68618 0.5348445
v -20.15696 -38.57922 0.4872088
v -29.6848 43.97958 13.34917
v -28.87055 43.49102 13.8152
v -28.02064 44.39973 14.16391
v -28.4624 44.12967 13.97805
v 33.42246 -61.52476 -26.68801
v 41.01261 36.59699 6.087474
v 40.5187 35.98138 6.529573
v 43.03911 36.70995 4.128367
v 42.12243 36.47753 5.041251
v 43.08131 35.85242 4.325115
v 41.65571 36.01076 5.582337
v 41.24269 35.62869 5.971034
v 41.40773 34.6188 5.697788
v -50.56918 60.75703 -4.661413
v 28.06848 10.18177 2.57
v 28.43608 11.21053 2.738393
v 28.36487 12.16084 2.860549
v 26.69201 13.0025 3.045725
v -29.32911 -67.34885 -26.48742
v -30.60793 -66.49224 -26.83212
v -30.66687 -66.24699 -25.60314
v 11.76093 60.37841 18.55385
v 12.89293 61.3378 18.30296
v 25.44148 -36.77479 1.68057
v 1.827446 -72.92744 -3.697388
v 4.486313 -71.9289 -2.878335
v 19.01724 -70.2495 -18.52201
v 19.99792 -69.96825 -20.17064
v 20.86136 -69.38819 -20.23684
v 35.24952 -59.5379 -25.69998
v -27.6672 -68.37581 -25.69196
v 29.32597 44.15022 12.17758
v 29.61675 45.47858 11.89847
v -44.85303 34.34216 4.833375
v -3.86074 -17.57265 21.12972
v -2.737588 -18.09553 20.59919
v -47.05771 36.35003 2.733141
v 2.913505 50.01337 20.1264
v -38.48974 67.01244 7.660806
v -24.67299 70.82432 14.6443
v -25.30277 71.97569 14.07533
v 55.10374 -32.08633 -45.48507
v -1.23969 -59.7145 4.19509
v -27.94221 -67.932 -24.31556
v 40.10132 -56.95968 -40.42291
v 38.90818 -58.10758 -40.00427
v 40.22876 -56.8586 -39.17435
v 27.56448 11.06384 2.85951
v -14.31964 -38.10422 5.35711
v -44.4528 21.69791 -3.743039
v -44.17147 21.68038 -3.545246
v -43.6166 21.76764 -3.005272
v -43.35405 22.5869 -2.440165
v 9.082143 -73.23785 -8.408505
v 7.554988 -73.10138 -6.684656
v 9.013532 -72.90783 -7.455763
v -4.478007 -64.08959 3.352028
v 18.99305 53.20004 16.82064
v -23.3589 -69.80275 -17.19919
v -19.82457 44.28124 17.19081
v -19.24541 44.93895 17.39439
v 37.38853 -59.1926 -32.04462
v 38.21725 -58.25703 -31.05004
v 7.399541 -13.38235 21.63798
v 20.38589 -69.40713 -18.96025
v 49.73022 55.70132 -6.535679
v 14.14667 61.82948 18.00091
v 14.94688 60.85068 17.88286
v 13.54685 61.23918 18.17926
v 14.06442 61.24448 18.0624
v -52.44279 -45.63383 -46.99872
v -51.61422 -47.04734 -45.38861
v -52.16023 -46.31755 -44.02394
v 10.903 -36.64896 7.666863
v -7.020997 -19.26871 15.2935
v 5.717262 -56.10054 3.019847
v 28.22194 -60.48569 -15.52394
v 29.33799 -60.0757 -16.4785
v 29.92621 -58.99062 -15.89421
v 10.06836 -68.4323 -2.206829
v 19.50187 -37.90055 1.269557
v 18.94638 -38.15447 1.131503
v 18.47452 -38.81231 0.2757394
v 22.24211 -40.30549 -0.2068512
v 21.50968 -38.85825 0.6235061
v 20.39775 -38.2714 0.9756549
v 20.66074 -40.96027 -0.4106591
v 20.69778 -39.05844 0.4029898
v 19.67618 -38.78487 0.5208465
v 19.54105 -40.84649 -0.2053348
v 19.82933 -40.50999 -0.2116468
v 20.038 -39.56375 0.1200562
v 19.36038 -39.56876 0.08335596
v 19.04111 -39.0948 0.2106023
v 18.97502 -39.90257 -0.01644974
v 18.66399 -40.1388 0.02300633
v 18.01244 -39.23748 0.1004149
v 18.34157 -39.18308 0.06391564
v 17.49871 -39.50335 0.242633
v 16.68056 -39.66257 0.7085795
v -28.30402 62.90083 14.55686
v -18.83089 40.05832 17.09977
v -19.44855 40.41 16.986
v -20.37669 41.06775 16.81986
v -20.1937 40.5005 16.79917
v -20.8006 40.48178 16.6698
v -20.70955 39.68315 16.60546
v -21.41117 39.86951 16.49195
v -21.8839 39.53757 16.33803
v -20.60334 38.82796 16.50271
v -21.58191 38.52065 16.18045
v 53.67544 -36.37686 -45.83369
v 54.35719 -34.50116 -46.04325
v 54.74192 -33.27269 -46.21185
v 54.23004 -34.83977 -44.72931
v 54.70934 -33.42116 -44.24991
v -45.50919 37.51247 4.223628
v -10.81995 -37.80911 7.893413
v 30.83445 -64.24033 -29.78572
v 31.85467 -63.36082 -29.13117
v -33.09503 -65.08935 -29.43497
v 18.2797 58.66553 17.10201
v 44.8219 62.51035 -0.7928817
v 31.045 63.76062 11.54342
v 29.49527 64.02863 12.44539
v 30.0132 63.37104 12.17848
v 28.88904 63.02554 12.84141
v 28.69266 -37.3069 0.2321229
v -8.06421 -18.35237 14.99244
v -7.636818 -17.61262 15.36339
v -7.883589 -16.78806 14.98428
v -8.201181 -16.76239 14.66227
v -8.717503 -17.01703 14.5019
v -8.676661 -17.83466 14.56085
v -9.105425 -17.46638 14.46882
v -7.506829 -18.87915 15.13394
v -8.176161 -17.80205 14.89629
v -8.501301 -18.26913 14.68024
v 58.53674 -13.95697 -41.46374
v -21.00584 -37.47202 1.923459
v -19.54166 -38.11876 1.284849
v -20.08014 -37.46519 2.369672
v -19.56437 -36.98093 3.597608
v -20.7447 -36.85908 3.07904
v -20.74045 -36.44552 3.84484
v -21.88495 -37.89632 1.239644
v -22.50263 -37.11858 1.99131
v -21.66582 -36.73529 2.837169
v -22.98667 -35.28908 4.074234
v -26.61029 46.47195 14.84055
v -26.46493 47.14066 14.92892
v 25.68195 -30.56238 4.401641
v 19.91909 11.3362 2.780317
v 19.41302 11.62 2.714844
v 18.97716 10.92437 2.641677
v -4.314618 -72.01767 -2.218719
v 35.06496 63.87473 8.683228
v 34.70166 65.01515 8.89961
v 46.04247 34.86414 1.029341
v -51.89474 55.46254 -6.087463
v -51.43175 55.95206 -5.468247
v -15.99096 -37.01427 5.780872
v 15.2837 -17.88851 7.485642
v 14.05861 -18.47601 7.853603
v 14.22463 -17.82588 7.771286
v 13.38905 -18.09426 8.263019
v -11.29045 -74.36813 -10.14834
v 24.77524 -40.67025 -0.5109399
v 24.38474 -41.60459 -0.9790146
v -0.1937954 7.46974 20.18193
v 47.97355 34.24316 -1.795401
v 48.06216 35.2863 -2.064873
v 47.53458 34.19839 -1.045948
v -42.68631 -53.2317 -21.6652
v -43.85963 22.54111 -2.801155
v -44.73467 23.08279 -2.594874
v -44.23658 23.08175 -2.440463
v 54.59983 -32.4949 -38.2558
v -56.54076 50.22111 -13.73133
v -56.87319 49.60144 -14.32856
v 27.13806 -59.10459 -12.66726
v 6.22096 52.1457 19.75614
v 12.51915 46.05448 18.56074
v 14.69772 45.6376 17.98571
v 16.26181 46.20892 17.57656
v 14.24127 47.31184 18.18873
v 16.71684 51.25389 17.52511
v 14.91777 51.96234 18.01294
v 16.33701 50.16236 17.61849
v 12.91555 49.81545 18.53851
v 14.63235 50.68251 18.09284
v 13.46909 50.7513 18.40439
v 15.37952 60.1254 17.82411
v 14.4099 60.07222 18.04547
v 13.64397 60.03009 18.2313
v 12.53507 59.21035 18.51139
v 15.65491 58.28354 17.842
v 13.27322 58.29694 18.39086
v 14.58587 57.91774 18.08552
v 12.02836 50.67081 18.74395
v 12.40512 55.20581 18.58652
v 12.15551 57.15598 18.65684
v 11.10302 51.93466 18.92912
v 9.52826 48.08796 19.23961
v 10.7707 50.03691 19.00928
v 8.560148 49.47507 19.46474
v 9.748651 49.09953 19.22031
v 9.133698 50.66993 19.33824
v 7.779895 51.38531 19.56201
v 7.924156 55.41976 19.43213
v 7.039876 56.46334 19.52346
v 5.341987 55.43407 19.7889
v 7.471354 53.90494 19.55074
v 8.829834 53.32563 19.34537
v 9.439654 51.91309 19.24117
v 10.30391 56.88432 18.97725
v 8.478446 56.62763 19.31476
v 9.526361 54.12416 19.20233
v 11.27689 55.73077 18.81508
v 9.261276 55.49399 19.20553
v 11.57565 54.50006 18.79693
v 11.69778 52.5808 18.79542
v 16.8149 58.94017 17.54165
v 12.70413 53.20886 18.57905
v 12.71359 52.07695 18.56555
v 13.77719 52.04352 18.30517
v 13.75268 53.0516 18.32119
v 14.11686 56.62687 18.20749
v 15.0306 53.52888 17.98232
v 15.21626 57.10166 17.93895
v 14.23232 54.82462 18.1925
v 16.88504 57.30235 17.49791
v 17.45506 56.0744 17.34228
v 16.22793 56.09159 17.69555
v 15.9966 54.58078 17.72482
v 17.22447 54.33235 17.37992
v 17.96465 53.83653 17.14507
v -7.898818 -38.49009 8.843493
v -8.053584 -38.06602 8.949706
v -7.751985 -38.42653 8.8935
v 11.46689 -19.65816 8.954627
v 52.51487 -39.13253 -41.85123
v 14.83375 -69.90118 -8.221611
v 42.64363 -46.2683 -18.88732
v 15.51439 -70.06773 -9.534888
v 15.19863 -70.7104 -10.46024
v 15.81821 -70.73325 -11.61621
v -32.74659 67.98439 11.60547
v -11.39071 -14.61414 18.33336
v 9.905087 -69.81772 -3.30427
v 29.11599 -55.03548 -11.19188
v 55.36066 -31.19612 -43.01743
v 55.60718 -30.38612 -43.64195
v 56.23999 -27.02699 -41.24361
v 55.73539 -29.58139 -42.74154
v 56.23109 -27.83467 -44.27454
v 55.97525 -28.70757 -43.20315
v 56.1851 -27.63811 -42.10625
v 55.51334 -30.30591 -42.09576
v 55.93995 -28.44018 -41.15701
v 55.66611 -29.23709 -40.22458
v -23.93543 30.60576 10.74024
v 19.10853 -69.14965 -14.5891
v -31.74826 12.46658 2.372282
v -31.98298 12.97048 2.385262
v 15.52174 27.21418 9.362166
v 14.72107 28.03655 10.57207
v 13.43041 28.23048 11.40103
v 12.41845 26.05082 9.655669
v 14.10558 27.11255 9.832107
v 12.67869 26.89352 10.33919
v 27.63108 -57.285 -11.64528
v 22.29879 -39.06586 0.5112714
v 27.88836 -28.4384 4.305973
v 46.88692 -48.8305 -36.65199
v 47.10063 -48.6779 -38.18795
v 47.93656 -47.40639 -38.05888
v 47.92448 -46.24858 -32.51074
v 47.7257 -47.57704 -36.73095
v 45.88669 -49.9225 -34.60127
v 48.58267 -46.04221 -35.98334
v 47.92519 -46.9118 -34.94365
v 48.42538 -45.92385 -34.19847
v 46.86429 -48.58482 -34.84682
v 46.45138 -48.94892 -33.60223
v 47.24851 -47.31466 -32.27767
v 46.2706 -48.87394 -32.35574
v 14.9698 13.05175 2.831891
v 14.98413 14.43427 2.680155
v 51.41645 51.49087 -8.948071
v 51.5168 52.07117 -9.128415
v 51.11976 52.87402 -8.545042
v 50.57052 54.86363 -7.829865
v 50.22346 55.6749 -7.349418
v 49.77517 55.01806 -6.538657
v -15.09722 67.47124 17.72925
v -14.99656 66.04469 17.98048
v -30.23203 -66.37331 -24.76347
v -39.4226 35.27346 8.727639
v -40.58572 35.06688 8.04966
v 45.30901 -50.16882 -32.12003
v 17.86976 -69.93077 -13.93452
v 54.48307 -33.95626 -43.22019
v 55.03405 -32.28282 -42.70833
v 55.15235 -31.443 -40.76821
v 54.3461 -33.88803 -39.85941
v 54.59785 -33.40079 -41.40729
v 54.902 -32.39369 -41.25167
v 27.6316 46.58449 12.94308
v -58.51309 47.96227 -17.69333
v 35.83691 63.3944 8.097721
v 27.25012 -64.96141 -21.7372
v -1.53457 -68.50237 1.236085
v -0.4840657 -69.10207 0.8080476
v -0.1468911 -68.2767 1.394455
v 34.06332 58.02127 9.588428
v 33.97098 59.28736 9.625728
v -2.812293 65.43359 19.26486
v -4.331387 63.96873 19.42307
v -2.21884 64.1518 19.47283
v -3.54689 63.53424 19.52354
v -4.442035 -43.14503 9.846274
v -3.703822 -42.91854 9.963791
v -0.6740457 -66.76323 2.300676
v 1.020966 -67.56307 1.787919
v 3.265514 -64.60194 2.826159
v 4.544653 -65.60696 2.153465
v 3.415787 -66.03255 2.255319
v 2.072189 -66.14307 2.431334
v 1.102082 -65.44409 2.842808
v -0.9158618 -64.05475 3.390826
v -8.562873 70.83608 17.84287
v -8.939584 68.07123 18.412
v -8.344116 69.34486 18.19842
v 12.59858 44.21468 18.43928
v 11.26987 44.83773 18.79814
v 14.14927 44.08007 18.03447
v 11.32132 43.39442 18.69981
v 12.45788 41.5489 18.21935
v 13.82728 41.98935 17.92315
v -20.25587 40.03298 16.73508
v -21.25853 37.35946 15.95355
v -19.86859 38.14185 16.51678
v -18.67623 34.56811 15.4804
v -19.8301 36.79762 16.20653
v 46.93947 -29.71722 -12.42597
v 10.54951 -15.71008 16.62141
v 10.83605 -15.68499 16.50109
v 10.4128 -16.20409 15.82361
v 10.62525 -16.39091 15.5005
v 14.35011 -39.07196 2.104187
v -13.89579 67.44105 17.9213
v -35.05653 66.27364 10.3685
v 19.23656 -51.29256 -2.130074
v -42.52983 23.5836 -1.174574
v -0.3170198 -51.46342 4.698058
v 1.232359 -50.48547 4.953836
v -1.042622 -48.61081 5.962002
v -0.8689026 -50.14063 5.201465
v -2.128582 -51.70555 4.700715
v 56.77935 -25.29471 -43.68861
v -6.121311 -35.3621 13.19497
v 13.21347 38.82906 17.57602
v 12.76128 39.67462 17.85004
v -20.63595 66.5013 16.79433
v 11.94024 -36.81453 6.802895
v 59.49957 -8.038484 -40.2971
v 10.97889 -7.954128 14.81709
v -20.98018 50.53983 17.13849
v -21.24612 49.46112 17.04812
v -21.95037 50.44668 16.8109
v -14.86716 -73.53162 -11.51728
v -6.75533 -38.63742 9.088064
v 34.97895 -58.8498 -23.52545
v 52.87197 -38.20631 -40.97317
v 51.90884 -40.21775 -39.50502
v 53.12458 -37.36694 -39.54372
v 36.58504 13.83719 -0.3771377
v -43.43802 -56.99289 -36.17179
v 56.80795 -23.56807 -39.93986
v 56.8828 -23.79051 -41.06601
v 7.017597 -47.40485 5.903905
v 8.307197 -47.98899 5.045412
v 18.75998 11.62278 2.676809
v 18.02747 12.56099 2.699015
v 17.42864 12.86385 2.702295
v 5.555161 -11.58533 24.95357
v 44.73189 -51.61029 -35.14625
v 12.68398 -15.43167 13.55812
v 28.60682 9.356108 2.278624
v -54.48587 -42.23313 -45.55842
v -55.74958 -39.56008 -46.36845
v -55.75945 -39.58014 -41.5131
v -55.3633 -40.55282 -43.17898
v -56.2846 -38.30466 -41.35036
v -56.05655 -38.96964 -43.46989
v -56.78819 -37.13848 -42.235
v -56.86383 -37.06645 -43.99171
v -56.38167 -38.1802 -45.57851
v -56.91061 -36.79025 -46.68856
v -57.39873 -35.58103 -44.84861
v 3.571532 -26.63889 14.39881
v 4.141286 -27.81459 14.25311
v 3.256078 -28.04814 14.50632
v 2.443572 -26.81639 14.6671
v -3.654858 -5.022354 27.27945
v -3.058017 -7.025822 28.1856
v 21.24783 -44.64371 -1.306569
v 46.68431 -47.83958 -31.1743
v 22.14805 -69.16857 -23.46468
v 23.01437 -68.8291 -24.82516
v 23.27793 -68.32668 -23.07505
v 24.51226 -67.9241 -25.33737
v -51.05639 58.8193 -5.135407
v -0.2483678 50.36486 20.28769
v 28.88221 -61.41447 -17.77421
v 55.76777 -23.78663 -33.29342
v -1.662506 46.04556 20.2035
v 54.33918 -33.00737 -37.2088
v -21.52056 -70.81048 -16.13799
v -36.78147 43.21878 9.453827
v -17.14143 -38.1446 3.08756
v -16.47033 -37.81216 4.150854
v -15.59793 -37.90566 4.587244
v -15.37278 -37.7065 5.048522
v -17.24737 -37.84981 3.463622
v -18.51451 -37.42647 3.426763
v 12.40602 22.51106 6.302182
v 12.81866 22.74488 6.219433
v 13.43015 22.93006 6.033167
v 13.82875 23.54972 6.409009
v -30.93632 35.46938 12.30242
v 9.360473 -8.356969 19.29708
v 33.20938 -58.17703 -19.31982
v -1.246154 9.673433 19.3252
v -2.079632 8.951265 19.60898
v 10.46212 34.58941 16.97839
v 21.16126 -33.03773 4.859061
v 33.09901 11.01088 1.420682
v 32.86967 11.61851 1.583756
v 31.52795 11.82198 2.067675
v 31.79711 11.33593 1.936171
v 50.73622 53.5298 -7.995347
v 51.64625 -40.18358 -36.08548
v 7.892225 -72.54388 -5.751129
v 8.332392 -71.96198 -4.990294
v 10.23081 -71.90074 -6.482372
v 11.32632 -71.10072 -6.131139
v 9.246405 -70.75551 -3.908606
v 9.718514 -71.37798 -5.199646
v 10.58176 -71.32522 -5.839506
v 18.7831 7.196023 3.00232
v 17.52217 7.406864 3.300395
v -29.32969 -66.84208 -23.90582
v 29.49104 8.393289 1.828238
v 30.50127 8.277709 1.581328
v -48.70507 58.44136 -2.017833
v -48.80352 59.98511 -2.292657
v 20.05912 50.97387 16.39913
v -0.004383158 11.23143 18.45728
v -25.33052 -42.18087 -0.8415188
v 60.65839 -0.6571452 -37.71597
v 33.75901 64.03799 9.704996
v -14.16075 -16.99953 13.70968
v 28.60836 -27.43072 4.350444
v -16.89887 19.02951 2.028219
v -17.0918 18.81952 1.664003
v -17.79104 17.14484 1.739372
v -16.72745 17.58477 2.079826
v -16.484 19.24058 2.557137
v -16.22089 18.50226 2.567085
v -16.04298 17.9464 2.614646
v -29.26414 61.95261 14.18109
v 53.92981 -35.41007 -41.14785
v 54.14822 -34.65239 -40.68362
v 10.27845 -17.18273 14.29866
v 10.03273 -17.74473 13.46588
v 11.54502 -16.61981 14.26414
v -49.9538 54.53891 -3.410387
v -1.877316 -53.64067 4.3859
v 52.73654 -38.29019 -39.23247
v 53.18191 -36.92705 -38.13028
v 2.482105 35.99763 18.8199
v 10.93523 -68.60806 -2.955437
v -8.686557 -38.69439 8.708594
v -9.545843 -38.52549 8.356225
v -9.898884 -39.07522 8.333762
v -2.188258 -36.7142 12.37457
v 33.01934 -55.30148 -15.51093
v -5.577121 -60.03602 4.008233
v -41.58009 25.39495 1.679348
v -41.02681 24.90931 1.098614
v 30.04396 -53.65444 -10.90051
v 12.96132 -18.78313 8.361883
v 12.53384 -18.18339 8.562717
v 12.65791 -18.81378 8.436292
v 12.23813 -18.62591 8.622815
v 1.265188 -36.46834 12.20941
v 0.9076763 -36.92563 11.51248
v 2.932772 -37.17115 10.51668
v -31.16901 29.52177 8.648598
v -31.11868 29.95743 8.890974
v -30.50035 30.07058 9.054302
v -31.88939 30.00775 8.755245
v -29.68335 30.78001 9.617026
v 11.76705 -39.06105 4.337874
v 11.13134 -38.86388 4.782913
v 11.83339 -38.72878 4.146996
v 0.7891154 -63.27207 3.516439
v -0.3589394 -62.21494 3.82738
v -0.3328176 -63.03027 3.650124
v 58.41361 -12.18796 -38.23368
v 27.68476 -60.9451 -15.36053
v 27.85485 -59.58249 -13.99517
v 45.53082 61.47999 -1.474706
v 46.04329 62.27639 -2.277149
v 45.14309 63.22974 -1.296924
v 45.69713 62.9088 -1.937875
v 35.23983 -60.03297 -27.11496
v -20.48385 -18.5943 7.449461
v 48.65428 35.09383 -3.100395
v 48.75005 35.57796 -3.374155
v 49.01208 34.96024 -3.730415
v 49.2418 35.41946 -4.264802
v 57.87228 -18.96174 -42.40292
v 39.29786 -56.72319 -29.42233
v 38.60079 -57.52644 -29.68194
v -24.56508 -69.73339 -21.36687
v 4.550225 -64.32635 2.581044
v -3.688828 -39.01935 9.555836
v -3.731666 -39.22397 9.565597
v -5.900176 -38.7086 9.32517
v -2.341708 -38.25635 10.15696
v -3.1861 -38.88699 9.676154
v -4.39329 -38.70317 9.587094
v -3.651738 -37.76353 10.40799
v -4.991573 -37.25473 10.83821
v -6.362799 -38.3384 9.362547
v -5.831769 -37.76505 9.951395
v -6.81094 -37.48773 9.938279
v -6.014385 -37.12768 10.70619
v 12.6677 -70.40299 -6.440868
v 12.81295 21.18206 4.881379
v 12.89772 21.7344 5.317536
v 12.33128 21.21301 5.313909
v 53.37454 -19.156 -20.02862
v 39.41548 -57.68158 -36.55316
v 40.23714 -56.88411 -37.19367
v 30.66575 43.30465 11.53576
v 6.944897 -10.94777 23.88564
v 51.52092 -40.77833 -37.42524
v 52.81657 -37.69502 -37.47697
v 16.26257 -69.91501 -10.45486
v 13.80874 -38.90618 2.53449
v 13.82068 -39.17661 2.630751
v 12.47325 -38.69128 3.608429
v 12.49594 -38.97152 3.704726
v 14.43725 -39.79205 2.441058
v 13.08504 -38.94968 3.159095
v -6.732906 -36.4351 11.66427
v 29.52481 62.37701 12.50187
v 28.98468 61.99798 12.78935
v 28.9502 60.68394 12.86269
v 29.59689 60.64849 12.46356
v 30.67746 62.93404 11.78044
v 30.37004 62.57724 11.99695
v 30.21556 61.51751 12.08885
v 31.39611 62.57181 11.36174
v 30.78693 62.36849 11.73036
v 31.11558 61.70898 11.54227
v 30.92555 60.7287 11.66316
v 26.12175 -63.40103 -16.40308
v 26.26705 -63.99732 -17.65363
v 25.83018 -64.65549 -18.15034
v 23.84232 -67.72631 -22.17222
v 24.01181 -67.99739 -23.92889
v 27.11169 -64.71447 -20.8244
v 26.67073 -64.2942 -18.99221
v 26.64367 -65.94302 -23.26132
v 26.0202 -65.73388 -21.16223
v 25.13896 -67.13613 -23.60939
v 25.2606 -66.80417 -22.65924
v 25.84193 -66.12389 -21.91795
v 26.3844 -64.98449 -19.98745
v 25.1875 -66.08712 -20.24452
v 24.70536 -66.90988 -21.50111
v 52.73665 -36.346 -33.53062
v 1.239106 -14.41742 26.07446
v -0.0349144 -14.88266 26.14322
v 0.04716924 -13.50839 27.3292
v -1.059613 -15.46182 25.68959
v 0.1907055 -15.94296 24.71947
v 7.857502 -71.04255 -3.343656
v 38.69434 -52.57869 -20.01873
v -30.36283 62.36681 13.61112
v -5.458512 -39.01106 9.440515
v -5.65348 -39.50529 9.412066
v 13.19738 -15.10289 9.513751
v 39.03734 -57.93016 -34.61182
v -28.32034 46.80357 14.04013
v 55.71906 -10.13517 -22.33424
v -11.02853 -73.66942 -7.366587
v -56.20269 50.44288 -13.09092
v -15.78226 18.09519 2.839951
v -15.37198 17.15109 3.148541
v -15.24468 17.5632 3.247982
v -34.80279 -63.64912 -28.62767
v 12.88433 -14.35077 13.87342
v 13.15095 -13.59466 12.60839
v -3.945296 -70.70261 -0.6841639
v -2.551236 -70.05573 0.00326357
v -3.920601 -69.02126 0.8447452
v 26.28549 -59.08842 -11.7322
v -28.2356 35.41793 13.06698
v -26.57458 36.90461 14.26833
v -26.59215 36.09888 13.84818
v -27.76041 36.5001 13.81247
v -9.25808 -36.80466 9.92655
v -9.841146 -37.75894 8.478816
v -27.66956 30.74247 9.96594
v -27.78333 31.37036 10.42517
v 1.081929 -45.02929 9.086181
v -0.2354015 -46.42152 7.712548
v 0.6697064 -47.67085 6.549765
v 15.62317 34.99696 15.96398
v -46.30894 41.02094 1.909061
v -52.18753 34.9095 -4.895529
v -51.73851 34.65628 -3.99261
v 39.99824 -56.98297 -34.67893
v -60.05585 -26.09608 -45.89685
v -35.73342 43.68476 10.03122
v -44.21691 36.82524 5.510873
v -44.42222 37.47275 5.229321
v -44.81526 37.20119 4.926229
v 15.79567 -69.29661 -8.567924
v -18.92932 38.02225 16.67408
v -18.5038 35.49617 15.99413
v -37.89314 43.47396 8.678316
v 5.663274 -59.12444 2.962136
v 43.47379 -52.80172 -32.89226
v 43.67807 -52.81651 -34.24479
v 42.57318 -54.14937 -34.26
v 41.81289 -55.17242 -35.6719
v -13.3405 -74.15788 -12.18279
v -14.14332 -73.57577 -10.49253
v -14.93725 -72.95854 -9.381267
v -13.82741 -73.41731 -9.474195
v -11.86658 -73.75626 -8.368425
v -13.02883 -73.93408 -10.40101
v -11.87309 -74.46066 -11.35039
v -13.85452 -73.04404 -8.316364
v -12.26738 -74.01321 -9.730942
v -12.76466 -73.19984 -7.534224
v 8.246878 -36.50311 9.144101
v 8.950996 -36.97155 8.168994
v -40.01591 44.53943 6.944797
v 39.59053 -52.56277 -21.50914
v -29.75248 70.58292 12.61655
v 49.39866 -44.10575 -33.87736
v -36.44926 66.81316 9.290697
v -37.19189 67.43637 8.637445
v -37.90907 67.28928 8.096914
v -37.46643 66.54846 8.532761
v 43.80684 -25.55979 -5.778336
v -51.49706 57.67436 -5.575699
v -51.6682 57.23002 -5.808121
v -51.50093 56.39341 -5.606697
v -51.76513 56.8326 -5.978542
v -50.86178 57.79804 -4.753176
v -51.19503 56.99646 -5.173312
v -50.3316 56.49646 -3.995617
v -9.287217 -21.34397 13.18721
v -10.73015 -20.83019 11.99159
v 38.04742 15.84521 -1.950422
v 39.04263 14.98365 -2.38236
v 37.40259 15.70582 -1.559564
v 37.85654 15.15489 -1.594577
v 37.23455 15.00178 -1.138364
v 37.58719 14.2219 -1.088034
v 36.88774 14.53571 -0.7817981
v 29.78057 55.20391 12.18947
v 57.55367 -20.65238 -42.83115
v -26.1013 11.99993 2.684274
v -18.75697 15.73393 2.088779
v 28.1027 57.01977 13.19034
v -50.49054 -48.69523 -37.38119
v 39.34422 30.79171 5.809201
v 56.98991 -24.16646 -43.23966
v 56.84388 -24.36222 -41.94629
v 58.1853 -13.64817 -38.60106
v 45.85456 37.2936 0.6927973
v 45.07983 37.25841 1.730528
v 18.75869 54.5895 16.93693
v 32.66148 -36.7417 -1.5373
v 59.95859 -3.586057 -37.10411
v 59.91534 -5.686449 -39.69967
v 59.72893 -5.60835 -38.36172
v 59.96788 -4.307123 -38.19197
v 59.58843 -4.849076 -36.44342
v 59.25404 -5.706453 -35.44847
v 59.28618 -6.479952 -36.66418
v -24.27558 13.38633 2.827669
v -24.90311 10.6495 2.44158
v 41.41935 19.62946 -3.8288
v 41.1191 19.17624 -3.689615
v 13.21314 29.31973 12.63908
v 12.60487 30.16315 13.68946
v 50.04476 32.89742 -5.509367
v -58.89455 -30.98275 -45.78214
v 15.54394 -36.08492 5.536784
v 18.69605 -32.80359 5.938848
v 18.14296 -34.52618 5.377414
v 17.40652 -34.48642 5.791772
v 17.66754 -33.50768 6.190199
v 15.39729 -34.9603 6.692904
v 15.95178 -33.52859 7.21911
v 16.41669 -33.93767 6.748701
v 16.75047 -32.91415 6.999312
v -7.014586 66.58511 18.86663
v -7.600629 68.57357 18.42683
v -10.47648 67.25431 18.40705
v -8.511723 66.93711 18.68372
v -9.241796 65.67581 18.8032
v -9.498112 64.58866 18.92113
v 21.01421 -68.58723 -17.51925
v 20.05006 -69.27856 -17.41303
v 19.95727 -68.97791 -16.21305
v 0.1410947 -53.53569 4.261662
v 3.062316 -36.03986 12.18493
v 4.303941 -36.02629 11.79766
v 4.02092 -37.22755 9.986878
v 5.93119 -36.56827 10.16119
v 54.98944 -31.41703 -39.1723
v 38.32333 -58.42456 -32.70902
v -25.30324 -69.24723 -21.50974
v 45.35047 38.63904 0.9075044
v 46.06062 37.97651 0.1842696
v -1.434389 -20.30943 16.73322
v -2.456507 -20.58839 16.4685
v -0.1592084 -21.15305 16.02095
v -0.8110836 -21.33387 15.98819
v -1.6333 -21.05837 16.14238
v 5.527224 -68.74068 0.0283512
v 3.779106 -68.65317 0.6531299
v 4.910559 -66.60339 1.589534
v 4.848322 -67.47663 1.146952
v 5.908697 -67.56848 0.6733392
v 7.282311 -66.80836 0.5378584
v -1.204869 -30.32868 14.5627
v -3.340788 -29.95126 14.57892
v 30.27375 -64.07474 -26.65531
v 30.87606 -63.86932 -27.82493
v 16.94006 -70.08945 -12.25285
v 15.68373 -32.41466 7.791151
v -49.01527 51.10344 -2.121603
v -48.98242 49.50357 -2.097159
v 59.16056 -7.803337 -37.67758
v 58.79704 -7.739317 -35.14769
v 38.63029 -53.93372 -21.81544
v -7.195988 -34.99004 13.1746
v -22.21348 29.16798 9.881996
v -21.40328 29.17996 10.06673
v 12.58441 42.38208 18.29229
v 11.56767 41.14435 18.38302
v -17.55059 39.29787 17.27003
v -22.96321 -33.04388 5.593534
v -22.25953 -34.63581 4.943272
v -22.07044 -33.23679 5.918992
v -21.75375 -34.06905 5.583158
v -17.94757 -37.15556 4.440407
v -18.53572 -35.51735 6.565323
v -19.15745 -36.75517 4.312083
v -19.68288 -35.96125 5.206736
v -21.19999 -35.79635 4.479911
v 22.75137 -27.74149 5.86515
v 33.47933 -60.99701 -25.21561
v 33.69154 -61.04815 -25.91192
v 34.1199 -60.88009 -26.60179
v 34.45691 -59.94499 -24.88061
v 33.02816 -60.78193 -23.69549
v 33.6389 -59.94077 -23.12202
v 34.16591 -58.93169 -22.14167
v 33.26395 -59.36829 -21.3129
v 59.38796 -7.746816 -39.08839
v 58.86786 -9.531527 -37.92815
v -31.45026 -65.7372 -26.01886
v 10.87898 -9.203888 17.02041
v -12.79235 -7.930409 18.94255
v 16.91802 37.25819 16.49595
v 15.63031 37.06637 16.67896
v 14.92134 37.22442 16.87525
v 15.1055 35.76429 16.38036
v -50.21157 -49.24472 -40.58772
v 33.50642 44.0292 9.73192
v 38.42374 -53.58321 -20.9819
v 57.2401 -22.38194 -42.33498
v 57.41336 -20.09773 -40.24674
v 57.57882 -20.06699 -41.8598
v 58.32962 -14.62274 -40.74821
v 57.74244 -18.89771 -41.05946
v 58.31086 -15.53554 -41.47065
v 58.03264 -17.16216 -41.42678
v 58.02736 -16.36199 -40.11701
v 57.68183 -18.0762 -39.73176
v 56.35695 -21.77919 -34.92262
v 56.62597 -20.55149 -35.28016
v 56.91837 -22.21772 -39.2606
v 57.45155 -18.30229 -38.36994
v 56.95901 -19.31063 -36.18539
v 57.16158 -19.70607 -38.02742
v 56.98777 -21.2661 -38.40469
v 56.34699 -22.52478 -35.51728
v 56.72918 -21.26476 -36.52411
v 56.58219 -22.81441 -37.31995
v 18.81107 -42.09131 0.03714636
v 18.14509 -40.38613 0.1943032
v 35.04077 -58.25557 -22.47802
v -1.712848 -64.9519 3.095282
v -0.2498154 -65.05762 3.047495
v -1.956239 -66.24727 2.540422
v -2.100577 -67.42499 1.925574
v -2.832436 -65.40125 2.905296
v -4.464822 -65.3082 2.886276
v -4.598159 -66.06189 2.561321
v 31.76805 -63.21252 -28.07097
v 27.54119 -65.69868 -24.84877
v 28.62901 -65.03613 -25.5171
v 30.4353 -63.23475 -24.25755
v 31.97964 -62.31589 -25.35633
v 28.01428 -64.028 -21.0604
v 28.23728 -64.8773 -23.85899
v 29.68467 -63.6281 -23.54379
v 28.71431 -63.35873 -20.93665
v 28.08689 -64.52362 -22.42097
v 29.7952 -62.65314 -21.41402
v 29.90608 -63.06329 -22.52455
v 30.97303 -62.53994 -23.55424
v 31.53697 -61.71278 -22.73145
v 30.56292 -61.46545 -20.4374
v 30.51856 -62.22316 -21.87797
v 31.12826 -61.58215 -21.68057
v 31.7664 -60.94783 -21.58409
v 32.26241 -60.04295 -20.80272
v 7.096478 -57.33334 2.516312
v 6.725599 -58.9868 2.605773
v 9.405094 -57.29465 1.597902
v 9.002136 -55.04254 2.071502
v 8.481118 -57.43297 1.978554
v -22.0349 -70.97416 -19.0653
v -24.02651 -69.99579 -20.84632
v 27.4878 -42.23775 -1.947921
v -49.95329 55.83808 -3.489984
v 42.95574 -52.64704 -29.95472
v -2.289224 -31.42419 14.52059
v -21.01042 -60.4896 -3.339248
v -10.74014 70.15671 17.77491
v -12.1003 70.94712 17.40284
v 4.449263 -30.2272 14.29591
v -18.41393 -72.31966 -14.43018
v 8.10503 -38.46907 6.915462
v 7.845353 -38.64862 7.133614
v 7.080454 -38.27829 7.532919
v 6.680439 -38.50559 7.797183
v 8.055151 -38.91176 7.120098
v 7.433708 -39.30105 7.74506
v 6.158795 -38.62178 8.102942
v 55.22213 -20.92197 -28.10016
v -9.414347 -71.33113 -2.413798
v -10.40828 -71.67045 -3.26233
v 4.650064 -48.47446 5.773604
v 23.34761 -49.67359 -3.978573
v -2.981559 62.53799 19.66515
v 38.49023 -51.32681 -18.14905
v 9.480991 -35.40945 10.18429
v -27.55414 -27.9373 5.70025
v 24.08827 -38.76637 0.7038223
v 26.60148 -41.4401 -1.263804
v 26.20427 -40.47699 -0.6357475
v 27.96093 -39.383 -0.5500385
v 27.01129 -37.41985 0.8291706
v 25.25167 -39.36426 0.1834885
v 27.65119 -38.36527 0.0902773
v -37.36581 68.01389 8.427402
v -37.92137 68.68803 7.805268
v -37.74733 70.12373 7.560226
v -38.0799 69.26711 7.520203
v -38.31843 69.56122 7.237393
v -38.57095 69.83677 6.96999
v -39.12819 69.69385 6.516803
v -39.39497 69.12832 6.430553
v -38.73709 68.6591 7.12864
v -38.71517 69.11545 7.028761
v 15.8104 -60.92005 -2.806186
v -16.97285 43.87174 17.94116
v -17.83317 44.76211 17.78703
v 25.39877 -32.84203 3.655971
v 26.01113 -31.63997 3.935665
v -3.778644 -47.93428 6.280897
v 21.97857 50.53633 15.67425
v 22.30904 50.19512 15.5246
v 22.38432 49.48822 15.47456
v -59.9146 -14.79299 -31.20597
v -60.27192 -15.12071 -33.52509
v 46.29617 -47.24195 -28.20794
v 3.684814 -43.51396 9.460173
v 3.478489 -44.23663 9.171771
v 3.227191 42.56221 19.80396
v 47.07499 -46.65903 -29.75187
v -31.15283 69.89533 12.07995
v -31.97085 70.19557 11.5499
v -32.29361 69.47314 11.56208
v -31.85279 69.05183 11.89026
v -31.76302 68.03886 12.15454
v -26.69243 -47.45558 -2.798642
v 9.213178 -18.79625 11.89204
v -58.34596 -32.87824 -46.46029
v -57.89234 -34.20272 -45.82715
v -58.48053 -32.3743 -44.86068
v -43.59771 34.27129 5.780503
v -20.87652 -71.36694 -17.30667
v -20.1393 -71.8045 -17.40924
v 27.01575 -60.48565 -13.91997
v 34.81882 40.90419 9.547747
v 35.55305 40.69976 9.172
v 36.6815 40.7443 8.380314
v 3.76053 -70.77759 -1.255032
v 13.99913 35.98384 16.69572
v 12.80843 36.87469 17.24858
v 46.33494 35.49608 0.564211
v 53.62693 -35.83937 -38.94898
v 54.03881 -34.36272 -38.19827
v -23.38655 -36.97836 2.073189
v -22.46778 -36.69343 2.646844
v -23.70925 -35.38658 3.744173
v -4.343596 -16.97672 22.11792
v -3.436892 -17.86602 20.7976
v -57.42249 -25.45733 -27.3064
v -19.65241 -71.62167 -14.16996
v -24.34735 -37.95897 1.110172
v -51.89428 -46.72668 -39.77654
v -26.72258 -30.48915 5.34837
v 11.4845 -51.41258 2.106369
v -1.123468 -63.31497 3.616659
v -3.99182 -63.13486 3.640213
v -2.665442 -62.96308 3.708162
v -1.780398 -60.99601 4.069614
v -3.342625 -62.13572 3.887323
v 37.96106 65.30423 6.105072
v 11.60623 -8.365749 13.659
v 9.832955 -55.01725 1.762953
v 45.23221 36.14359 1.84582
v 44.46003 36.12184 2.84016
v 51.35823 -40.71026 -35.57327
v 38.10518 -57.78942 -28.7899
v 38.13385 -57.36422 -27.62855
v -39.09563 42.2964 8.057083
v -38.12843 41.63965 8.891514
v -38.32317 42.3436 8.575022
v -37.3425 42.29763 9.254766
v -35.48109 -62.01081 -24.23042
v -16.62345 58.8931 18.29944
v -2.010621 -54.52118 4.377339
v -43.6723 68.8102 2.446721
v -44.02185 68.83301 2.015547
v -44.7721 68.22263 1.367726
v -34.9226 -63.06066 -26.29449
v -5.521556 -15.24195 24.37174
v 56.47465 -24.09881 -37.91127
v -24.92917 62.5372 15.9731
v -0.3247118 8.617249 19.69805
v 0.1426352 9.144939 19.34028
v -40.46848 42.09466 7.117749
v 6.565707 -48.55416 5.307689
v 7.688094 -50.86515 3.780818
v 9.602509 -48.20406 4.318771
v 46.60594 57.84045 -2.445335
v 39.23556 65.55399 4.859952
v 38.50199 65.19407 5.594584
v -22.24094 67.64331 16.15049
v -23.04818 68.68376 15.6648
v -24.10932 68.18005 15.46173
v 34.09267 11.17412 0.9926971
v -60.83233 -19.38138 -41.03394
v -5.673315 -44.50375 9.262156
v -5.334076 -44.90788 8.918966
v 5.799437 -69.89229 -1.052696
v 6.963239 -70.62507 -2.315067
v 17.59797 3.696462 4.957417
v 18.48891 3.842759 4.370816
v -53.55368 33.23051 -7.471796
v 8.740059 -14.73154 18.8349
v 9.787997 -14.07346 19.14473
v 9.197477 -14.32898 19.2894
v 8.899244 -6.150173 17.80892
v 10.82887 -16.65626 14.95432
v 11.04431 -15.93489 15.92515
v 12.40583 -15.86269 13.82131
v 11.56952 -15.80246 15.52939
v 11.7635 -14.55829 16.75121
v -49.18344 -50.21218 -35.1213
v -50.41288 55.33341 -4.087553
v 5.322411 -50.317 4.629114
v -9.625939 -18.44521 14.15604
v -10.29947 -18.32614 13.92509
v -10.65152 -18.68357 13.42201
v 38.76558 -27.18964 -1.399998
v -26.25841 -69.03572 -23.94222
v -25.46088 -69.34397 -22.54323
v -45.87373 23.46017 -2.899444
v -52.07458 37.98648 -5.477986
v -5.18277 -43.39717 9.792846
v -15.85319 39.05748 17.59776
v -16.63128 39.01287 17.42651
v -16.57805 38.4605 17.32836
v -17.67888 37.58017 16.89065
v 28.7274 56.06268 12.82746
v 30.35671 -59.82879 -17.60163
v 29.70313 -60.61184 -17.74988
v 40.49986 40.59935 5.391559
v 39.80755 41.90251 5.605765
v 0.892979 3.648535 21.75799
v -0.2803894 3.210032 22.38807
v -18.89967 36.5193 16.32325
v 23.4406 -0.1269148 3.931154
v 22.63906 -68.14186 -20.38547
v 24.20089 -66.9221 -20.33505
v 24.2258 -66.38129 -18.85744
v 16.11582 -18.50366 7.377581
v 28.53001 2.770869 1.676169
v 52.72337 -37.50413 -35.97796
v 52.34886 -35.055 -29.63185
v 52.13066 -36.64792 -30.94283
v 54.03444 -31.34337 -32.46365
v 52.62218 -35.33957 -31.11189
v 54.1848 -29.80194 -31.32821
v 53.16867 -31.56208 -28.81187
v 53.51325 -30.81368 -29.44436
v 53.89498 -31.02164 -31.39557
v 53.37263 -32.39217 -30.6295
v 52.90017 -34.06459 -30.49064
v 53.12635 -33.31824 -30.57861
v 53.48988 -33.1488 -32.10147
v 53.06457 -35.33772 -33.36872
v 52.9265 -34.4437 -31.10727
v 53.53783 -33.56097 -32.89514
v 54.08272 -32.26255 -33.98846
v 53.45888 -34.77481 -34.68512
v 54.02118 -33.13066 -35.13124
v 53.8653 -34.31157 -36.54072
v 53.64959 -35.38811 -37.47179
v 53.16677 -36.06993 -35.58162
v 53.09628 -36.62869 -36.57004
v -55.78143 -39.41219 -40.33306
v -0.8407078 40.12482 19.73886
v -47.12575 64.63911 -0.6571808
v 22.04596 -18.57055 6.81182
v -23.16844 67.7524 15.83521
v -23.69302 66.81704 15.83955
v -24.17097 65.7215 15.90526
v 38.80867 -56.37764 -26.87581
v 36.35851 -59.67624 -29.54663
v 37.13629 -58.9273 -29.40788
v 36.19431 -59.52267 -28.34154
v 37.05053 -58.59438 -28.03163
v 36.26385 -57.94839 -24.33484
v 37.5976 -57.79829 -27.30446
v 37.37466 -57.11586 -25.02336
v 36.69661 -58.28934 -26.15585
v 28.6323 -59.59393 -14.95912
v 30.01881 -61.02432 -18.81429
v 31.40277 -60.65365 -20.44731
v 32.80192 -59.04844 -20.04478
v 30.70757 -60.10068 -18.50382
v 31.5934 -59.91859 -19.60588
v 27.95051 -56.34588 -11.19635
v 30.22062 -54.29665 -11.58767
v 27.35579 -58.16748 -12.08564
v 31.50918 -56.19026 -14.70047
v 28.53147 -57.05482 -12.34169
v 30.63177 -55.4739 -13.02775
v 30.02444 -55.40982 -12.33216
v 29.01818 -56.2359 -12.10232
v 29.6945 -56.9563 -13.46595
v 29.34162 -58.25408 -14.36237
v 32.11432 -54.65219 -13.81242
v 32.64554 -56.19145 -16.03733
v 34.08375 -57.44878 -19.63927
v 33.35945 -57.26907 -18.30446
v 30.47396 -58.01466 -15.47398
v 31.25961 -58.54355 -17.11456
v 31.61019 -56.95501 -15.63706
v 32.16729 -57.54896 -17.08677
v 32.16336 -58.68609 -18.58944
v 33.29589 -56.24974 -16.97828
v 38.37717 -54.67669 -22.49435
v 37.73589 -52.81132 -18.81412
v 36.99651 -53.86748 -19.06662
v 37.96156 -53.34567 -19.88711
v 37.01717 -55.39427 -21.21011
v 37.72541 -54.75965 -21.4902
v 37.58326 -54.31168 -20.63408
v 36.75548 -54.98266 -20.22351
v 36.56965 -54.53624 -19.31695
v 36.51138 -57.3624 -23.6558
v 37.11894 -56.51155 -23.27784
v 38.36898 -55.20477 -23.34684
v 37.91882 -55.74907 -23.46737
v 37.70532 -55.33914 -22.33482
v 36.90154 -56.16109 -22.2504
v 35.6036 -57.48561 -22.19992
v 35.97382 -56.55846 -21.30288
v 34.93659 -56.43855 -19.48516
v 34.82925 -57.61609 -21.06724
v 35.80752 -56.116 -20.33808
v 34.79917 -55.62427 -18.1726
v 34.03458 -56.03746 -17.66827
v 35.66854 -54.58364 -18.0841
v -24.94126 45.89293 15.53335
v -23.55612 46.31703 16.08924
v -22.4657 46.7677 16.51041
v -58.82066 -29.40915 -38.33686
v -28.43999 13.30597 2.782552
v -29.15573 13.60411 2.641149
v -27.72313 12.54752 2.785389
v -27.76563 11.42367 2.576891
v -28.91149 12.34322 2.679738
v -29.93483 11.86442 2.517864
v -26.24537 9.749924 2.324874
v -29.30617 10.38589 2.262312
v -27.7323 6.930884 2.100332
v -27.40074 8.419363 2.167234
v -27.96952 9.59218 2.2387
v -29.19019 8.912954 1.98256
v -5.426457 53.37291 20.11547
v -0.6894431 -55.30251 4.328483
v 56.13599 -26.53672 -39.10271
v 55.97129 -26.79429 -38.0182
v 56.16713 -25.53744 -37.69971
v 55.39719 -30.41532 -40.68943
v 55.39872 -29.71241 -38.78991
v 54.72899 -30.13099 -34.73145
v 54.46793 -32.09069 -36.19389
v 54.7638 -31.6246 -37.5029
v 54.75412 -31.13177 -36.25788
v 55.05277 -29.92547 -36.31535
v 55.24394 -29.88282 -37.69398
v 55.61547 -28.3946 -37.97865
v 55.62308 -27.49112 -36.68202
v 55.40423 -28.60993 -36.86827
v 54.61922 -29.63141 -33.41939
v 55.09929 -29.03719 -35.36773
v 55.14182 -28.13391 -34.34712
v -24.49776 -32.84668 5.131415
v -23.15541 -31.58178 6.100789
v -23.40392 -30.38839 6.364058
v -47.86804 31.94838 1.230611
v -43.44038 69.12529 2.633658
v -43.53537 68.17088 2.722578
v -42.87901 68.48148 3.351223
v -7.30445 59.58826 19.70321
v -25.87697 29.2765 9.189819
v -49.93111 -49.27895 -35.8695
v -20.36407 45.29423 17.1066
v -44.44801 -55.62189 -32.77493
v 4.065032 -33.6462 13.89226
v 2.672208 -33.81675 14.17884
v 4.86824 -32.15838 14.08513
v 5.565377 -32.97944 13.61832
v -27.52914 47.91803 14.48092
v -43.12517 40.90014 5.272198
v 39.67098 -57.15513 -33.20376
v 41.37528 -55.46344 -34.03316
v 7.069644 -12.76688 22.62714
v -32.25205 -36.18885 0.9516625
v 58.5957 -4.408447 -30.33677
v -10.2988 59.51091 19.36094
v 25.01055 -63.65556 -15.01529
v 39.2674 -53.90052 -22.89622
v 39.45248 -54.35088 -24.03879
v 40.21951 -40.47959 -10.46353
v 4.288918 -63.40582 2.897003
v 1.391564 -12.09364 27.70537
v 3.926165 40.55301 19.51538
v -49.82475 -49.64335 -44.40727
v -49.59711 60.0562 -3.299651
v -49.79473 60.67912 -3.58641
v -50.18744 59.71588 -4.056931
v -50.41174 59.12157 -4.308262
v -50.21102 57.1813 -3.843877
v -49.37978 59.66477 -2.982155
v -49.96087 59.27326 -3.722397
v -50.33531 57.66447 -4.056908
v -49.57381 57.77187 -3.057371
v 55.02392 -25.02022 -30.68095
v 12.9967 -39.57138 3.582228
v 12.12862 -39.50925 4.257407
v 11.67643 -39.41732 4.557883
v 12.09221 -40.0172 4.504197
v 33.03619 -53.09105 -13.208
v -19.79949 14.20031 2.495106
v -0.0556782 -0.496808 24.57401
v 53.98892 45.55615 -13.56407
v -44.55177 -55.89156 -36.99332
v -45.49942 -54.93723 -39.42734
v 58.1848 -12.05881 -36.53988
v -46.79872 65.2654 -0.2920783
v -49.15189 61.59302 -2.852998
v -47.59917 64.90199 -1.33705
v -50.01322 61.87904 -4.030866
v -49.42412 62.24068 -3.29832
v -48.62189 62.11986 -2.202262
v -48.72668 63.374 -2.552889
v -48.32034 64.37011 -2.214146
v -46.77333 66.6144 -0.6097584
v -45.52654 67.14578 0.7910958
v -46.016 66.04155 0.5050417
v 25.8337 -42.65042 -1.741478
v 24.57539 -42.41045 -1.381019
v -8.540015 -22.17255 13.70429
v 3.32676 -30.41635 14.53584
v -4.415827 -69.6702 0.2745025
v 26.09302 -27.23057 5.142149
v 25.5464 -29.83268 4.636411
v 26.14908 -28.32563 4.867211
v 57.91219 -13.57565 -36.602
v 57.69507 -13.99586 -35.5006
v -23.50317 -25.42614 6.989994
v -26.8311 35.16644 13.3641
v -58.34205 -30.29447 -36.3895
v -50.98722 34.31395 -2.532813
v 37.03814 25.96322 4.103578
v -21.59094 65.79447 16.63309
v -22.54464 66.20304 16.33672
v -22.66034 64.92929 16.47433
v 58.96259 -10.43008 -39.83062
v 58.65808 -11.71598 -39.24336
v 58.50164 -11.04848 -37.43345
v 58.20105 -10.7335 -35.1083
v 58.63427 -9.17107 -35.94387
v 57.82142 -10.30556 -32.13644
v 58.30343 -9.341514 -34.16689
v 58.22077 -8.833021 -32.93348
v -17.14313 16.31126 2.271857
v 11.42992 -37.10911 6.412931
v 10.13363 -37.10926 7.195726
v 13.59691 -36.07352 6.905865
v 9.913533 -36.42977 8.595867
v 9.523798 -36.04561 9.371741
v 12.90804 -34.32295 8.906909
v 11.3223 -35.67742 8.851858
v 12.08148 -33.59937 9.765112
v 11.84389 -31.83003 10.40442
v 8.249111 -35.14662 11.06286
v 4.876059 36.90972 18.75237
v 5.281909 37.61308 18.85139
v 7.382233 -49.80627 4.333664
v 9.011798 -50.40642 3.528835
v -11.36654 -73.02689 -6.072079
v -12.52452 -72.31824 -5.5049
v 57.5325 -15.39124 -35.78753
v -58.93186 -28.61625 -37.82843
v -33.48473 -64.47378 -27.66993
v 5.672513 -22.05457 13.27154
v 3.868205 -22.4426 14.397
v 6.01381 -23.26111 13.08644
v 4.500535 -22.75085 14.01231
v -39.63434 43.81802 7.335736
v -38.64375 42.93358 8.246113
v -38.77304 44.37875 7.901465
v -36.03115 -61.90729 -25.34138
v 42.674 33.30927 4.367911
v 44.28345 35.66565 3.137604
v 42.934 35.52273 4.484801
v 44.59783 34.85529 2.833885
v 42.58166 34.50558 4.677577
v -4.112748 -10.45638 28.36311
v 38.85415 64.19163 5.359747
v -9.247086 53.38751 19.72303
v -29.27833 -66.2673 -21.43904
v 14.42884 15.0923 2.645427
v 13.53183 16.02825 2.830459
v 14.19723 15.80317 2.484934
v 12.42854 16.26414 3.537242
v -24.96908 -31.10103 5.66748
v -25.62443 -29.2971 5.93094
v -24.77885 -34.98888 3.784722
v -23.60549 -34.7158 4.308331
v -23.51013 -33.88116 4.892804
v -23.16234 52.7521 16.45393
v 13.96588 -70.17674 -7.575071
v -50.32123 34.89832 -1.490994
v -49.85493 35.48 -0.8528756
v -49.69538 32.62092 -0.6888515
v -49.93204 34.1966 -0.8511578
v -48.9948 34.9089 0.4824942
v -49.52103 34.03848 -0.2456481
v -48.66739 32.20877 0.4295311
v -48.80571 33.16692 0.540783
v 28.3111 -30.17316 3.58966
v 26.94891 -29.65906 4.243467
v 30.00858 -29.16046 3.267805
v 30.25933 -30.33987 2.710146
v 26.79488 -32.55704 3.288477
v 27.94378 -31.60299 3.208035
v 30.42307 -31.18339 2.295255
v -57.70174 -34.64085 -43.77495
v 25.56785 -4.628823 4.882752
v 7.167705 -69.60288 -1.408055
v 7.282502 -67.8091 -0.05609573
v 42.76493 -53.60548 -32.57649
v 43.07826 -52.88004 -31.26277
v 26.24569 -60.76329 -13.22212
v -27.39546 34.33642 12.8911
v -13.05012 41.13297 18.55951
v -39.96229 65.25827 6.635877
v -38.31563 70.51546 6.970075
v -38.74416 71.45866 6.294352
v -39.39374 71.32072 5.746993
v -39.68875 70.52711 5.723917
v -40.07082 69.72755 5.659035
v -41.54205 70.08241 4.163954
v -41.12783 69.2835 4.805349
v -43.70711 36.2548 5.946782
v -44.46865 36.53754 5.278154
v -44.44296 35.91901 5.322016
v -45.37449 37.00055 4.401419
v -5.683331 -69.37608 0.4101273
v -47.75659 -52.06308 -34.96991
v 13.47908 -40.00409 3.340826
v 12.63663 -40.65009 4.254809
v -29.30855 49.0771 13.63133
v -17.43087 -38.31804 2.529744
v 7.875391 -13.51117 21.17012
v -55.52964 -39.82618 -39.24969
v -11.87574 -19.97414 11.11588
v -3.710763 -68.01168 1.54208
v -3.420424 -66.71003 2.292928
v -6.801544 -67.68057 1.47516
v -5.865466 -66.60749 2.178837
v -7.431378 -66.69927 1.911482
v 1.859903 -46.30117 7.828759
v 4.951064 -46.33891 7.404929
v 4.060817 -47.15575 6.84117
v 5.520234 -47.86315 6.003098
v 12.21287 -17.9989 8.731903
v 11.91576 -17.9616 8.984788
v 11.05759 -18.55453 9.349686
v 10.80711 -18.51258 9.694771
v 8.066229 -29.9631 12.61485
v 38.95779 -57.69766 -32.04411
v 41.36879 -55.10986 -32.02504
v 39.23545 -57.06099 -30.53882
v -41.56886 -58.2179 -30.82472
v -42.30087 -57.32658 -30.0104
v -43.80474 -56.24798 -32.39605
v -42.99076 -57.10347 -32.45435
v -43.37382 -56.37714 -30.70276
v -43.8443 -55.52394 -29.38481
v -44.98269 -54.46291 -30.20626
v 25.5524 0.2018673 3.091163
v 47.91413 36.03593 -2.027541
v -40.04316 66.10136 6.450968
v -44.10991 67.05679 2.346602
v -44.4678 67.73979 1.788076
v 5.280985 -38.54435 8.442575
v 3.965427 -38.89059 8.973745
v 25.3189 50.95717 14.25329
v -16.5311 61.53403 18.20448
v -24.15987 -68.82323 -15.78448
v 31.81718 10.30404 1.72505
v 32.84621 10.03995 1.297095
v 31.62337 8.975667 1.434221
v 31.68155 7.474118 1.085539
v 26.43688 5.573586 1.966471
v -41.34468 -57.80687 -28.19045
v 52.35577 -20.23663 -17.86296
v -17.18724 -37.07481 5.04659
v -15.37288 -37.36985 5.48745
v 59.014 25.83285 -26.29055
v -23.02132 63.12625 16.52986
v 40.25592 -56.33825 -31.95525
v 43.21416 -50.84845 -26.37311
v 41.25221 -54.93235 -30.7616
v 40.56023 -55.31203 -29.3084
v 42.08394 -54.27399 -32.02252
v 40.02142 -53.70422 -24.09533
v 40.24527 -55.34223 -28.34601
v 42.19264 -53.47316 -29.47561
v 41.35821 -53.97583 -28.1785
v 41.5385 -54.16951 -29.27116
v 45.43377 -49.31047 -29.97788
v 43.25683 -49.04618 -23.46161
v 43.61183 -51.82862 -30.01702
v 44.69619 -50.45195 -30.20515
v 40.6907 -52.19084 -23.01601
v 42.07677 -52.10729 -25.91443
v 39.04192 -55.47161 -25.39347
v 40.20172 -54.57235 -26.37419
v 40.86606 -53.19276 -25.0804
v 41.09246 -53.61719 -26.54883
v 41.88165 -53.00261 -27.27966
v 42.70542 -52.05497 -27.54941
v 42.12682 -50.92022 -23.89707
v 43.78234 -49.75575 -25.81715
v 43.15276 -50.06829 -24.8119
v 45.76083 -49.2045 -31.05487
v 43.61749 -51.13224 -28.19338
v 45.01296 -49.12949 -28.04406
v 46.05161 -48.18609 -29.5668
v -53.11255 53.32881 -7.914164
v -53.4863 53.04698 -8.499278
v 12.99078 34.98997 16.57505
v 17.21057 31.62544 13.3703
v 17.51198 33.52421 14.69566
v 15.75379 33.27729 14.91644
v 15.84064 32.33762 14.30701
v 13.42847 31.01235 14.13147
v 14.00083 29.96947 12.93659
v 14.86855 30.91729 13.53007
v 14.40731 32.16619 14.57955
v 13.44757 34.08647 16.09426
v 14.51672 33.26818 15.29498
v 11.31459 33.44538 16.30365
v -53.59338 -43.81687 -45.84998
v -52.80364 -45.19927 -45.33081
v 13.33919 -63.34341 -1.71871
v 61.00465 0.8352721 -37.88467
v -40.55901 -56.39059 -22.76476
v -40.92432 -57.26672 -25.45428
v 4.743244 -11.10226 26.02123
v 5.853246 -10.61393 25.13939
v -28.80859 34.57802 12.52016
v 9.911695 33.80944 16.80508
v 9.077323 34.5116 17.28329
v -22.84616 54.0962 16.62413
v 8.350857 -67.50861 -0.4141454
v 7.08147 -68.31691 -0.302158
v 9.677374 -38.74334 5.828351
v 9.08742 -38.60474 6.17363
v 12.74574 -16.29348 9.370966
v 12.82765 -16.44489 9.02537
v 1.807122 -15.96607 23.27852
v 1.587388 -15.94808 23.63542
v 2.492216 -15.33998 23.7627
v -34.6473 42.85839 10.8703
v -34.14638 43.46637 11.05727
v -4.919917 65.95825 19.12262
v 47.17389 36.24123 -0.8969316
v 47.099 36.9388 -1.037151
v 16.68674 6.231389 4.228413
v 42.24583 -35.65042 -9.550173
v 43.19347 -35.16975 -10.50114
v -4.447962 -35.79689 13.26095
v -3.581614 -36.63025 12.38818
v -16.56368 -73.00676 -12.9844
v -15.75288 -73.20228 -11.77813
v -17.24944 -72.33646 -11.12076
v 14.99539 -50.12915 0.7728628
v -35.58897 35.86482 10.77464
v 11.23275 -8.728335 15.26534
v 3.278648 -42.37957 9.74967
v 3.032913 -40.78471 9.769478
v 18.54443 6.19078 3.370078
v 17.13081 6.997394 3.604315
v 17.4083 5.913573 3.97631
v -60.06621 -25.85396 -44.46663
v -8.415252 -49.0452 5.263708
v 17.40938 -20.532 7.214472
v 13.2445 -32.96788 9.198165
v 13.896 -33.71179 8.486626
v 14.95755 -34.01249 7.60236
v 15.01981 -33.29792 7.919376
v 13.09886 -31.26142 9.622819
v 13.52614 -30.38282 9.397318
v 14.85463 -30.17483 8.641478
v 15.65447 -30.55376 8.1539
v 14.85018 -31.47733 8.515111
v 16.33765 -31.4029 7.67128
v -28.08142 -34.28444 3.493453
v 0.2940913 -60.71609 4.00435
v 55.40288 -24.25789 -31.82684
v 55.37593 -23.30423 -30.9902
v 55.72914 -22.8075 -32.25244
v 56.05861 -22.30373 -33.62464
v 55.72408 -21.74268 -31.38791
v 56.02527 -19.88994 -31.26121
v 23.48424 -66.34573 -17.17525
v 25.38041 -64.75513 -17.5048
v -23.58118 -70.0754 -19.71282
v -23.11917 -70.14983 -18.18265
v -23.89335 -41.9194 -0.4720473
v -24.98346 -43.10238 -0.9565585
v -46.33762 37.07549 3.46535
v 56.64778 -16.43643 -31.69392
v 11.39269 24.74373 9.006823
v -14.75499 45.12002 18.58455
v -17.90224 14.74839 2.527129
v -19.0968 14.76251 2.426884
v -47.97881 58.39103 -1.095126
v 11.18232 -39.35054 4.94512
v 10.47071 -39.03365 5.436039
v 8.863604 -38.90991 6.528364
v -19.24563 -38.75736 1.234403
v 15.80967 11.96887 2.780567
v 16.19699 11.36995 2.791742
v 23.75347 57.66963 15.24559
v 25.65194 55.881 14.33246
v -47.20434 -52.96611 -37.30025
v 21.91985 -63.8164 -10.5852
v 22.07196 -64.78102 -11.89787
v 24.02673 -63.76412 -13.6275
v 6.976603 -54.89391 2.771163
v 9.040443 -53.16637 2.496617
v 8.42222 -51.22294 3.412045
v 6.687152 -50.95708 4.014584
v 4.382193 -40.20229 9.351187
v 3.853445 -42.78437 9.647782
v 5.971844 -39.11446 8.426178
v 4.464741 -44.97925 8.593413
v 5.942697 -44.48228 8.32147
v 4.406374 -43.93048 9.089936
v 6.156303 -43.89291 8.53398
v 6.183434 -42.96589 8.814425
v 7.698611 -40.86081 8.049554
v 5.887039 -40.9855 9.0235
v 7.364922 -43.99637 7.889351
v 7.605016 -43.25635 8.00841
v 8.999599 -41.70052 7.335843
v 10.32528 -42.08954 6.423947
v 10.07174 -39.96238 6.167685
v 9.912307 -43.22299 6.59171
v 11.71174 -40.70871 5.071562
v 12.03582 -42.19907 5.050547
v 1.710806 -51.31044 4.613684
v 0.7153243 -52.54416 4.344212
v 2.110164 -53.92201 3.975356
v 2.028275 -52.59378 4.200909
v 1.412269 -53.17303 4.122866
v 0.989055 -53.58971 4.148267
v 1.195904 -62.14347 3.714393
v 2.195619 -63.86457 3.213753
v 3.147749 -62.5494 3.344034
v 21.26686 -65.08424 -11.03833
v 17.27715 -67.50174 -8.136633
v 21.18885 -65.77737 -11.85359
v 22.81076 -63.13966 -11.15255
v 22.68557 -62.10169 -10.06021
v 22.64117 -64.94001 -12.9843
v 21.28081 -66.30023 -12.79924
v 21.13944 -67.96082 -16.04868
v 22.44783 -65.83517 -14.06335
v 22.46053 -66.40437 -15.22134
v 19.4831 -68.46354 -13.48757
v 20.47714 -67.92117 -14.40186
v 21.53647 -67.02193 -14.60557
v 9.649174 -70.87976 -4.413438
v 11.52829 -70.21518 -5.100289
v 23.76334 -64.98524 -14.99968
v 24.32503 -65.10387 -16.1636
v 6.003431 -47.26233 6.32355
v 5.995161 -45.60091 7.593337
v 7.695751 -45.55555 6.840178
v 21.62125 -62.88245 -9.378819
v 22.97515 -55.88078 -6.688375
v 20.20498 -67.59427 -13.05826
v 20.27862 -66.20947 -10.88888
v 14.60251 -45.07589 2.498481
v 19.79559 -60.1494 -5.880706
v 18.07338 -41.78822 0.3733377
v 22.13542 -44.36604 -1.594208
v 20.48293 -43.11298 -0.7428098
v 21.92598 -43.45816 -1.29154
v 21.16621 -42.52863 -0.8757414
v 19.98487 -41.9688 -0.4219985
v 18.76274 -43.26611 -0.009794302
v 20.29086 -45.39984 -1.030593
v 10.28815 -49.22459 3.513386
v 13.02328 -47.87656 2.632421
v 0.3881712 -54.77817 4.205389
v 21.0618 -54.90112 -4.784463
v 23.10675 -54.61061 -6.174723
v 22.6569 -51.54237 -4.414376
v 20.45189 -52.96293 -3.561499
v 20.97162 -53.39367 -4.119043
v 22.23962 -53.36629 -4.973144
v 23.7801 -51.11924 -4.897426
v 12.08218 -70.36014 -5.781882
v 9.094902 -68.26826 -1.39353
v 9.772711 -67.27551 -1.144432
v 13.17555 -41.59519 4.0835
v -0.4014004 -59.28624 4.193983
v 24.74871 -51.37685 -5.64041
v 23.72003 -52.35011 -5.496345
v 9.87965 -44.04119 6.350052
v 9.021394 -43.45752 7.069503
v 8.630566 -43.86939 7.152897
v 8.999938 -46.58428 5.575879
v 9.377036 -48.9804 4.02833
v 11.0052 -47.92152 3.7464
v 9.119131 -47.65656 4.865435
v 9.904545 -47.36765 4.627429
v 9.209091 -45.17493 6.238407
v 11.5847 -46.97248 3.84515
v 11.14242 -43.90489 5.463541
v 10.45203 -45.3334 5.405067
v 11.05377 -46.04482 4.644492
v 11.90322 -46.0843 4.03621
v 12.44547 -45.11713 4.06071
v 13.52106 -45.1707 3.256177
v 14.26806 -46.06147 2.472142
v 13.31901 -42.79072 3.958717
v 12.6082 -44.08332 4.2546
v 13.86597 -42.39689 3.548384
v 14.3433 -41.26295 2.9393
v 14.53283 -43.48491 2.848933
v 17.84612 -40.72269 0.3676769
v 17.34269 -40.10774 0.475369
v 16.07285 -40.06142 1.246827
v 15.32757 -40.41212 1.893798
v 15.00541 -41.03432 2.301498
v 14.63353 -42.14104 2.789354
v 17.26002 -41.02622 0.7110996
v 16.09509 -41.97198 1.645122
v 16.79477 -42.39117 1.200246
v 15.76546 -42.34224 1.883546
v 15.66487 -43.25145 1.92289
v 17.53821 -42.57317 0.7017407
v 16.39277 -43.5556 1.410021
v 26.46629 -61.99921 -14.94223
v 25.84265 -62.16214 -14.26875
v 23.25018 -63.9451 -12.6772
v 23.27719 -64.89493 -14.02259
v 24.14213 -62.33133 -12.0928
v 8.399263 -64.19801 1.105213
v 16.43083 -67.51041 -7.132184
v 23.86273 -61.30772 -10.81488
v 25.14468 -61.52534 -12.59459
v 24.77205 -60.55269 -11.26187
v 25.7189 -60.23981 -12.08101
v 28.48359 -51.73222 -8.270248
v 12.59835 -68.93219 -4.579076
v 19.44224 -66.84889 -10.43943
v 18.1102 -69.21139 -12.39717
v 18.76799 -68.14233 -11.41336
v 16.82215 -68.8241 -9.324467
v 18.40457 -67.64449 -9.94514
v 21.19909 -64.08495 -9.858082
v 19.98908 -65.27905 -9.393623
v 20.53966 -64.83178 -9.692146
v 13.7059 -62.40572 -1.673664
v 14.58691 -60.77587 -1.860797
v 3.049761 -52.1212 4.22105
v 7.062644 -53.06209 3.132816
v 5.917987 -52.39875 3.615586
v 4.848267 -51.42451 4.213124
v 4.989569 -53.36251 3.525839
v 2.973718 -53.16645 3.978439
v 1.458174 -54.52695 4.045815
v 0.8227046 -55.52637 4.155557
v 1.909874 -56.2189 3.9911
v 2.73221 -55.5274 3.793548
v 3.905459 -52.99587 3.851673
v 2.584318 -54.58803 3.867168
v 5.241446 -55.08218 3.234067
v 10.72763 -56.18709 1.210948
v 6.477218 -66.42208 1.094364
v 7.827034 -65.47182 0.9366894
v 6.127124 -65.23419 1.772446
v 7.068079 -64.81715 1.519401
v 3.582753 -56.79338 3.617553
v 5.087537 -58.67934 3.150292
v 1.128748 -58.71516 4.083043
v 2.882409 -58.90966 3.741366
v 3.566359 -59.51878 3.563219
v 2.815802 -61.63429 3.579432
v 5.840432 -64.57598 2.09325
v 4.407156 -60.37666 3.293639
v 5.587491 -60.39679 2.937048
v 4.464191 -61.68905 3.148907
v 5.002691 -62.75754 2.825281
v 6.222038 -63.4448 2.277333
v 6.428247 -61.69761 2.499356
v 6.682125 -60.01972 2.580968
v 8.190551 -66.22367 0.4009339
v 28.9495 -53.23202 -9.667805
v 27.84697 -53.21378 -8.852911
v 16.91851 -43.44124 1.076522
v 20.22601 -54.10335 -3.859791
v 26.67207 -58.00314 -11.2557
v 25.31958 -58.96284 -10.60682
v 13.29129 -66.48451 -3.201886
v 12.3577 -66.43486 -2.446929
v 11.5441 -67.46315 -2.49867
v 11.0707 -69.5182 -3.917329
v 13.98125 -68.39127 -5.378566
v 13.53569 -69.57127 -6.212172
v 14.83994 -69.39703 -7.488214
v 18.58923 -64.33043 -6.885884
v 16.48417 -59.38268 -2.847512
v 19.6565 -48.2769 -1.40071
v 15.65343 -68.26027 -7.04152
v 11.73043 -60.6911 0.03030236
v 18.2378 -66.81783 -8.644249
v 19.00002 -65.82949 -8.601408
v 19.23806 -64.97288 -8.10651
v 21.50743 -45.79197 -1.680144
v 20.72557 -47.2597 -1.7062
v 20.12403 -46.23755 -1.119432
v 16.26518 -44.91004 1.348175
v 16.11635 -46.2372 1.190286
v 18.57111 -44.54789 -0.01239982
v 19.03891 -46.33814 -0.5472913
v 17.85533 -45.87304 0.1983045
v 16.26662 -47.42385 0.8148866
v 17.57834 -48.17453 -0.1528688
v 18.01589 -47.32765 -0.2103033
v 20.43221 -64.0694 -8.886276
v 9.28184 -66.33365 -0.2825665
v 11.49121 -66.66953 -1.944397
v 10.35652 -65.74409 -0.6626216
v 11.93813 -61.96466 -0.3753415
v 12.16797 -63.54659 -0.995209
v 9.914773 -64.92412 -0.01532563
v 11.65599 -64.76723 -1.117047
v 10.87765 -63.7353 -0.2046308
v 7.852962 -59.27201 2.126203
v 6.867292 -60.71917 2.455378
v 9.047851 -58.92648 1.629527
v 8.410753 -59.84365 1.826038
v 9.901041 -63.59325 0.5010008
v 7.718214 -62.567 1.830197
v 10.37674 -61.83817 0.6038899
v 9.422933 -60.67208 1.28077
v 10.22055 -58.07897 1.173324
v 10.67858 -60.2168 0.7106463
v 12.12402 -48.74678 2.820365
v 12.93984 -49.43933 2.11457
v 13.12753 -47.05991 2.874134
v 14.36957 -47.35677 1.993489
v 14.07323 -48.47307 1.837952
v 21.87884 -56.01543 -5.879834
v 10.06175 -53.256 2.127077
v 18.61382 -63.25974 -6.22013
v 15.94417 -66.17969 -5.429963
v 15.48686 -48.55979 0.9787231
v 22.5256 -49.92261 -3.600653
v 21.29997 -51.47621 -3.544588
v 21.5938 -49.86749 -3.041685
v 20.94808 -48.43915 -2.169278
v 19.37575 -63.1399 -6.951568
v 14.90915 -52.70598 -0.04010016
v 12.62297 -61.00243 -0.579671
v 18.16008 -53.84557 -2.347208
v 19.32217 -53.63934 -3.060526
v 11.15418 -57.2568 0.8617812
v 10.60128 -58.6788 0.9270499
v 15.56201 -60.21432 -2.390308
v 15.00314 -58.87374 -1.684926
v 13.57585 -60.93041 -1.207213
v 12.01176 -58.34503 0.256971
v 11.83002 -59.68502 0.1399869
v 13.47185 -59.28633 -0.7771324
v 13.37189 -58.27551 -0.4927975
v 12.27119 -56.8896 0.3614938
v 13.67068 -52.46329 0.7218758
v 18.22235 -52.58099 -1.97189
v 20.10083 -50.66453 -2.450219
v 18.70418 -48.63047 -0.9610535
v 18.18445 -50.3615 -1.186732
v 19.16149 -49.50858 -1.483278
v 16.4056 -49.20886 0.2308103
v 16.92661 -50.62762 -0.5260767
v 17.74447 -49.54234 -0.6463077
v 17.49908 -51.71992 -1.238908
v 16.1276 -51.44057 -0.3218349
v 11.73146 -50.55674 2.315939
v 14.7456 -51.62347 0.4140418
v 12.64965 -51.3835 1.567596
v 14.45801 -55.70654 -0.5876251
v 12.7534 -52.10262 1.295574
v 11.80166 -52.36006 1.662372
v 11.41028 -54.42752 1.23639
v 11.20588 -53.30809 1.630831
v 12.67011 -53.42519 0.9439198
v 13.51516 -53.20841 0.5776029
v 13.57861 -54.36761 0.1917097
v 12.77063 -55.5083 0.3453276
v 13.21207 -67.26749 -3.673295
v 15.34784 -67.57554 -5.992612
v 14.37733 -67.22001 -4.694136
v 17.05286 -66.40871 -6.778239
v 15.09693 -56.8201 -1.252833
v 15.70441 -64.937 -4.401076
v 13.29952 -64.26629 -2.068201
v 11.72391 -65.63058 -1.546104
v 13.01666 -65.23795 -2.302047
v 14.35067 -66.13921 -3.917906
v 14.87882 -64.90087 -3.633754
v 15.11135 -61.8315 -2.541285
v 14.68573 -63.51454 -2.821021
v 18.13825 -65.94111 -7.608539
v 17.69336 -64.55785 -6.078739
v 16.78271 -64.36787 -5.097342
v 16.05226 -62.24148 -3.421216
v 19.27043 -61.09137 -5.828032
v 16.9589 -63.0626 -4.546178
v 18.05743 -62.62484 -5.354959
v 17.0479 -60.84542 -3.772511
v 18.98539 -60.09953 -5.134973
v 14.93511 -55.27773 -0.7652298
v 18.30643 -55.0393 -2.889578
v 16.54677 -54.25674 -1.473364
v 18.04365 -56.01187 -3.03691
v 17.45746 -59.34045 -3.573205
v 15.5427 -57.39317 -1.669607
v 16.12665 -57.78217 -2.146033
v 17.16063 -57.72726 -2.890188
v 16.3892 -56.2699 -1.946154
v 19.76563 -55.00621 -3.894875
v 19.01081 -55.46944 -3.539999
v 19.45681 -56.78812 -4.323659
v 18.28963 -57.61086 -3.708303
v 20.43874 -55.95907 -4.754026
v 21.81163 -55.11105 -5.423051
v 19.53733 -58.61795 -5.051666
v 21.13112 -57.43175 -5.916904
v 20.70548 -56.59454 -5.194785
v 20.68335 -59.00113 -6.218714
v 20.31619 -62.02055 -7.283656
v 22.31817 -61.12787 -8.960291
v 20.79504 -60.66522 -7.060929
v 21.15 -61.72636 -8.023692
v 21.88442 -60.2535 -7.926343
v 22.2672 -57.1625 -6.740108
v 21.82294 -58.32838 -6.905675
v 22.59002 -58.43449 -7.654177
v 24.08632 -59.90987 -10.04158
v 27.82981 -55.0962 -10.15413
v 26.96734 -56.56837 -10.45661
v 24.06866 -56.22775 -7.760527
v 23.18733 -59.72213 -8.931768
v 23.63487 -58.03047 -8.363819
v 24.50083 -57.38209 -8.791262
v 26.13462 -57.31738 -10.22981
v 23.68075 -54.96915 -6.782025
v 24.91991 -53.55574 -6.967468
v 25.25032 -55.84716 -8.509821
v 24.8266 -54.86613 -7.59847
v 26.17044 -55.75178 -9.236453
v 27.35287 -52.5818 -8.062044
v 25.4585 -53.85181 -7.525879
v 26.44359 -54.25852 -8.482537
v -12.86939 -18.91792 10.70458
v -12.58923 -19.66662 10.48724
v 15.09773 11.42911 2.978121
v 42.48944 20.20698 -4.393264
v 56.07256 -21.20076 -32.68448
v 57.90384 -15.81506 -38.81699
v 57.71967 -15.4525 -37.21006
v 57.15843 -18.12195 -36.36643
v 57.42987 -16.55964 -36.44043
v 56.61362 -18.74298 -33.69669
v 57.02815 -17.02046 -34.30859
v 56.87089 -18.5591 -34.95728
v 56.58302 -17.90041 -32.60568
v 56.30124 -18.935 -31.98963
v 56.16509 -18.08802 -30.38796
v 55.82928 -18.85247 -29.33374
v 55.92102 -17.81223 -28.84543
v 33.37574 -21.93023 3.621403
v -12.24443 69.74726 17.67906
v -12.65093 68.77604 17.85875
v 0.1436749 -17.05463 22.74603
v 30.92837 -42.22486 -3.389163
v 30.484 -39.13842 -1.556371
v 31.75373 -38.11323 -1.687608
v 33.10991 -38.09189 -2.49737
v 32.15503 -41.7035 -3.821491
v 32.44264 -39.63758 -2.894619
v 31.82534 0.4096768 1.272095
v -25.85666 66.97025 15.11601
v -27.88466 66.5929 14.39357
v 0.603681 2.81612 22.34036
v 0.3934126 1.986985 22.87564
v 31.44189 -17.37482 5.029219
v -26.26884 -43.49049 -1.426357
v -26.73178 -42.61542 -1.245687
v 9.904531 -25.29656 11.05641
v 6.243948 -36.0512 10.95813
v 57.84496 -12.91736 -35.19494
v 57.78546 -11.54169 -33.32851
v -5.853695 -33.91576 14.19582
v -4.380828 -34.52945 14.05448
v -15.91714 50.67526 18.52373
v -13.41683 -49.7003 3.542576
v -13.84414 -47.42274 4.4854
v -28.35925 -39.53885 0.02247544
v -28.21672 -40.88153 -0.7632283
v 10.53146 42.26744 18.73056
v 11.71162 34.91598 16.8175
v 11.51557 35.72272 17.18415
v 12.82088 35.79263 16.89775
v 12.80864 37.96851 17.50096
v 11.87714 36.49996 17.34261
v 4.107058 37.21365 18.91485
v 3.571909 44.45001 19.93216
v 10.92163 39.86306 18.31224
v 8.794519 43.66162 19.22064
v 5.435397 39.36924 19.17508
v 5.214938 41.08335 19.47958
v 5.348306 38.10527 18.94713
v 6.455357 38.47396 18.85932
v 9.235794 42.27801 18.9909
v 10.32326 43.97434 18.95566
v 5.883588 42.62195 19.56643
v 9.630816 40.9278 18.75295
v 7.098072 42.94591 19.43453
v 7.514773 41.33769 19.18368
v 7.245761 39.99825 19.03253
v 9.201743 39.9075 18.68732
v 7.630108 37.94891 18.55387
v 12.3199 39.3638 17.90759
v 11.43185 37.94921 17.79821
v 9.656658 38.4353 18.31155
v 8.711195 36.65894 18.03925
v 10.35516 36.50945 17.67547
v 9.619194 35.67972 17.54851
v -12.4516 -31.75372 12.32626
v 34.26102 -54.84686 -16.49996
v 32.00306 41.69872 11.06272
v -35.00775 13.52898 1.445297
v -35.38524 13.54748 1.311412
v -25.19249 67.90401 15.17268
v -24.35802 70.02686 14.94693
v -26.67106 -67.67132 -18.94011
v -25.95462 -67.93845 -17.86354
v -42.74358 -54.11912 -23.18296
v -22.7161 10.79834 2.461344
v 12.91381 -15.42537 10.81277
v 22.17699 10.04446 2.718124
v 15.82116 10.34723 2.99525
v 56.9982 -15.12142 -32.27977
v -39.50963 34.20302 8.362011
v 46.94309 38.49911 -1.329612
v -5.778151 -61.62894 3.787385
v 32.96896 41.16509 10.57347
v 32.959 42.14864 10.39614
v 33.95274 41.33662 9.964441
v 34.12104 42.01901 9.705476
v -17.581 -72.54507 -13.02058
v 19.98642 7.570044 2.735334
v 19.75125 10.67517 2.714334
v 20.05388 10.05276 2.704522
v 19.46958 8.457159 2.688881
v 18.77955 9.352234 2.696749
v 18.29491 10.84589 2.642581
v 17.50107 11.2782 2.649037
v 17.85601 8.484414 2.926116
v 18.03689 10.12178 2.684205
v 16.75746 9.337185 2.994637
v 4.84534 -4.268287 24.30122
v 48.40031 -44.93741 -31.02654
v -40.14712 -54.16298 -18.72685
v -39.22198 -54.58574 -17.92978
v -32.07238 -62.28549 -17.98101
v -32.24374 -62.86676 -19.31789
v 52.63042 -35.98829 -32.22617
v -5.117021 36.4128 18.9327
v -6.326152 35.93939 18.67491
v -59.21027 -29.71331 -46.44199
v -59.55782 -28.2447 -45.74741
v 37.41829 64.7985 6.646449
v 36.91702 65.02527 7.048578
v 36.50872 64.41168 7.457355
v 54.7544 -24.93427 -29.43687
v 54.52431 -26.39583 -29.59034
v 55.92588 -24.98498 -35.47338
v 55.74234 -25.84803 -35.25096
v 56.18688 -23.80781 -35.85701
v 55.50702 -26.07795 -34.26441
v 55.40882 -27.45282 -35.18651
v 55.35618 -25.25632 -32.51554
v 54.95126 -27.5648 -32.80134
v 55.00941 -26.39585 -31.8024
v 2.448076 34.5424 18.4756
v -10.45634 68.61301 18.12695
v -11.00594 66.08462 18.54467
v -11.67287 67.52778 18.19498
v 5.33647 28.95721 15.94941
v -33.45259 35.97699 11.71123
v -34.75135 35.9402 11.17973
v -48.2707 52.86474 -1.268648
v 16.42299 8.208666 3.458352
v 15.25604 8.62711 3.880331
v 15.10493 7.862089 4.39789
v 16.31471 7.364031 3.882969
v 23.12856 9.857088 2.697976
v 35.54037 44.11547 8.41883
v 33.83787 42.96119 9.692747
v 34.83792 41.98737 9.283419
v 24.99072 -17.99391 6.616881
v -46.9507 -48.8613 -23.5918
v -43.25089 23.51807 -1.590416
v -43.10762 24.12926 -0.5443732
v -26.0123 -40.16643 -0.1554873
v 36.48905 44.19003 7.734452
v 35.78378 43.0783 8.41036
v 35.90539 42.17209 8.539639
v 37.62535 41.99636 7.399219
v 37.10588 43.55518 7.404035
v 37.7369 44.51689 6.728685
v 48.50574 -38.14122 -21.83746
v 14.30549 -19.22606 7.894252
v 14.6911 -19.61918 7.840365
v 35.80444 12.99899 0.2087869
v 34.98068 13.14742 0.6573515
v 34.54688 12.3609 0.903615
v 25.82002 59.35814 14.38231
v 25.4334 57.55503 14.53247
v -47.36663 -51.73721 -30.99329
v -48.07857 -50.75845 -31.01626
v -2.429281 12.00219 18.19217
v -0.7112511 12.3765 18.07076
v -1.510627 13.51655 17.62812
v -61.06241 -1.65668 -27.07952
v 3.536946 35.93692 18.68313
v 7.12093 36.72351 18.33856
v 2.863492 32.49014 17.8327
v 7.713552 33.72435 17.27202
v 8.82244 34.96419 17.48815
v 7.467954 35.03036 17.75586
v 7.489019 36.17143 18.12289
v 6.088021 35.24232 18.09642
v 5.984007 36.61089 18.51145
v 5.785299 36.09877 18.40497
v 4.802858 36.00985 18.50665
v 5.409567 33.81321 17.7846
v 3.95886 34.39725 18.23092
v 4.418497 32.33658 17.50759
v -36.80222 15.09696 0.271989
v -39.79662 18.07544 -2.265681
v -40.28005 19.04702 -2.765523
v -40.84362 19.33872 -3.147101
v 57.07075 -16.00872 -33.60715
v -2.347739 -26.21825 14.60064
v -11.6933 -14.38993 18.9941
v -11.14543 -14.41584 19.11452
v 57.36216 -14.23519 -33.63214
v 57.34751 -13.21639 -32.43498
v 56.53401 -14.89851 -29.29631
v 56.57067 -16.00292 -30.67886
v 56.77218 -15.06719 -30.81847
v 56.92789 -12.63871 -29.30635
v 55.99272 -14.04373 -25.96324
v 56.52077 -13.48012 -27.91183
v 57.00617 -10.9255 -28.29689
v 56.8858 -10.19286 -26.94105
v -8.27442 -53.94046 3.562816
v 6.422375 34.1836 17.69616
v 33.65874 59.97417 9.857635
v 27.79277 -40.69097 -1.211379
v 31.2761 -40.60535 -2.686457
v 29.15314 -40.71612 -1.754547
v 29.48592 -42.42829 -2.782354
v 30.29559 -43.44302 -3.736208
v 29.41775 -43.2409 -3.205638
v 23.51825 -4.312319 5.441277
v -8.627981 59.58465 19.54979
v -7.720929 65.50979 18.98597
v -6.630561 64.44784 19.22335
v -5.502199 62.79101 19.50937
v -7.739999 63.35511 19.27064
v -7.484179 61.19838 19.5247
v -8.85461 61.60572 19.3442
v -8.773321 63.83594 19.11187
v -10.20286 60.92709 19.25897
v -10.38497 62.90783 19.03705
v -13.01994 61.82364 18.80791
v -11.7136 64.5269 18.67879
v -11.96946 63.16214 18.8029
v -13.38988 66.47083 18.15824
v -14.05514 62.70547 18.53702
v -13.8422 65.20298 18.27431
v -15.69176 64.70506 18.07501
v -19.53298 66.03633 17.14478
v -19.95549 65.56284 17.09853
v 40.64909 -26.92856 -2.988893
v 10.60575 -23.53354 10.30514
v 11.61762 -25.67807 10.13493
v 10.51573 -24.51344 10.56254
v -61.68521 -16.06299 -44.30732
v -5.674872 -65.2244 2.81884
v -7.007444 -65.34224 2.600288
v 53.45016 -20.45472 -21.05562
v 52.93289 -20.92184 -19.80534
v -6.702715 -39.11522 9.087255
v -7.961292 -39.31107 8.91945
v -8.965041 -40.66618 8.898479
v 7.979503 -19.57082 12.21215
v 7.048436 -21.05085 12.13087
v 6.35997 -20.76787 12.79927
v 6.2862 -21.65873 12.75445
v 8.191353 -21.62021 11.25203
v 7.235972 -21.40494 11.90732
v 7.284088 -21.80934 11.91157
v 6.396297 -21.91991 12.68378
v 6.316407 -22.39805 12.80944
v 60.43078 -2.177692 -38.15487
v 59.7968 -1.104524 -33.39637
v 59.72711 -2.576532 -34.43034
v 59.85088 -2.874748 -35.46073
v 60.17197 -0.5151674 -34.82565
v 60.2452 -1.852519 -36.48427
v 60.56288 -0.06750437 -36.40087
v -50.86365 -48.30164 -43.05824
v 29.79546 -50.49245 -8.210728
v -13.75433 -18.28516 10.65507
v -13.15231 -18.98697 10.31079
v -48.83289 38.49675 -0.2519122
v -47.81845 38.38079 1.20441
v 34.24197 53.72351 9.257684
v 19.8991 54.75854 16.57317
v -36.81896 -61.40787 -26.00603
v -4.010886 -20.16215 16.39466
v 53.82401 -26.31769 -26.69269
v -9.716571 -14.13859 20.72787
v -9.042729 -13.91708 22.1571
v -2.60286 6.588528 20.66158
v -52.08027 -46.51211 -42.07668
v -15.34807 -69.564 -3.937893
v 48.86324 -44.25011 -31.43558
v 49.59475 -42.55737 -30.85915
v 49.38904 -43.18415 -31.27636
v 5.64152 -34.91626 12.54202
v 7.780982 -30.59366 12.80762
v 6.717396 -31.39872 13.31084
v 7.106324 -33.23619 12.8024
v 8.660028 -32.89398 12.12054
v -19.37443 -72.07869 -16.39226
v -18.86994 -72.23563 -15.49936
v -46.75067 -53.31211 -35.16772
v 21.4448 -46.75385 -1.935144
v -22.72248 45.92058 16.37706
v -21.33245 44.36339 16.7559
v -21.87351 46.8287 16.72812
v -22.21376 45.20589 16.50261
v -21.55458 45.67875 16.75165
v 55.40815 -18.43719 -26.94426
v -52.16475 -46.16246 -38.43958
v -3.781054 -42.59602 9.952269
v -2.817302 -40.90967 9.878602
v -3.419818 -40.40542 9.744291
v -4.254761 -39.97184 9.629127
v 25.03156 -28.27184 5.203184
v 24.22453 -30.00733 5.020609
v 23.72325 -28.63345 5.477275
v 20.46209 -33.16373 5.040369
v 21.44222 -31.75841 5.260344
v 22.80597 -31.25921 5.020577
v 22.68255 -29.87365 5.472576
v 20.44473 -30.88972 5.848721
v 18.10909 -32.00607 6.537899
v 19.16454 -31.58089 6.127912
v 18.28572 -30.97559 6.708451
v 17.04405 -32.17184 7.100434
v 16.42689 -30.01581 7.78483
v 19.71624 -29.9011 6.353509
v 17.97105 -29.32828 7.130077
v 9.118739 -19.3469 10.89947
v 8.758624 -20.09083 10.70183
v 8.580635 -19.86855 11.0368
v 8.291587 -20.80886 10.97602
v 5.287869 -29.77116 13.95158
v 6.305487 -29.89801 13.48974
v 6.102596 -28.49503 13.52794
v 6.230563 -27.83526 13.42373
v 6.783774 -29.08859 13.20083
v 19.23257 -22.61732 6.921074
v 3.976476 -23.91024 14.28139
v 3.398743 -24.69071 14.48043
v 5.650018 -22.56054 13.2963
v 8.534982 -29.23218 12.30651
v 11.08625 -20.51904 9.294834
v 11.04351 -19.33456 9.118341
v 11.70874 -18.74174 8.838311
v 10.68171 -18.91231 9.42567
v 9.743978 -20.12161 9.958177
v 10.41337 -19.39161 9.504476
v 10.26276 -19.02669 9.729362
v 9.857023 -19.44367 9.896927
v 9.616001 -19.22423 10.33582
v 9.082857 -19.96464 10.38485
v 13.54067 -19.11889 8.127099
v 13.12275 -19.20373 8.273499
v 13.26214 -20.86432 8.524849
v 13.74381 -19.63721 8.135254
v 15.89786 -25.47128 8.087295
v 25.19308 -22.30467 6.164669
v 23.09326 -22.67126 6.388439
v 22.08146 -23.74036 6.438263
v 12.97191 -28.32432 9.716626
v 10.03923 -23.7346 10.66104
v 9.307453 -20.2438 10.2448
v 8.706719 -20.78112 10.70002
v 10.25275 -20.89238 9.831044
v 10.21244 -22.42533 10.22746
v 10.83644 -21.67393 9.709811
v 12.13444 -22.01782 9.204946
v 11.77892 -23.33466 9.65639
v 17.13877 -21.89994 7.388381
v 23.70343 -26.41565 5.8659
v 24.75596 -24.28631 5.97654
v 23.52404 -24.99618 6.096667
v 23.74604 -23.704 6.198914
v 20.26442 -28.00614 6.434215
v 22.21556 -24.91144 6.32729
v 16.95827 -25.96698 7.678377
v 16.26182 -27.02525 8.022062
v 16.76284 -28.61914 7.748835
v 18.04947 -28.12794 7.232509
v 17.70464 -26.81027 7.393309
v 18.3482 -26.85385 7.159477
v 8.586749 -22.645 11.22213
v 8.015117 -22.47969 11.51815
v 7.520952 -22.25455 11.82866
v 6.875267 -23.04697 12.48304
v 4.09603 -25.85498 14.21846
v 4.601401 -26.59805 14.0374
v 5.467158 -27.79129 13.7686
v 8.748816 -31.16026 12.28895
v 10.67765 -33.43306 10.78316
v 9.838922 -31.58578 11.60823
v 9.460322 -29.89946 11.86088
v 12.10552 -29.44122 10.24837
v 11.25337 -30.33836 10.79613
v 4.269801 -25.04347 14.13047
v 7.944703 -27.97205 12.50177
v 6.816013 -27.72494 13.1051
v 5.094931 -24.23342 13.72708
v 5.85982 -25.75223 13.42143
v 8.991103 -23.1535 11.12283
v 7.193427 -23.66705 12.33823
v 6.254075 -26.9606 13.32611
v 6.815185 -26.76318 13.00464
v 7.236904 -25.19949 12.57323
v 9.120455 -24.98018 11.45213
v 8.876256 -25.52771 11.69153
v 7.934741 -26.62124 12.36518
v 9.373306 -26.32449 11.53013
v 10.21878 -28.37206 11.29845
v 10.63816 -27.41899 10.93728
v 11.64086 -26.8616 10.30515
v 12.9559 -27.07645 9.633148
v 13.97961 -29.50269 9.192405
v 15.57694 -28.90244 8.31705
v 14.21833 -27.7145 9.007166
v 14.70856 -28.70377 8.787613
v 14.66634 -25.49633 8.615558
v 13.47859 -25.70621 9.195275
v 14.12967 -26.41668 8.952246
v 12.10988 -24.62036 9.715018
v 12.99009 -24.33392 9.241085
v 15.27989 -20.79785 7.81499
v 12.89221 -21.77278 8.833675
v 13.02467 -23.05665 9.021968
v 16.15188 -20.3899 7.513
v 14.32166 -20.76266 8.137813
v 14.07912 -21.9606 8.403219
v 15.15359 -22.45019 8.058475
v 14.04741 -24.11802 8.726673
v 15.78403 -24.31562 8.043763
v 16.4384 -23.2157 7.713321
v 17.24526 -25.00324 7.538439
v 17.7127 -23.90628 7.339604
v 18.86773 -23.92354 7.004971
v 18.90191 -25.47654 7.031942
v 20.28413 -25.16579 6.651186
v 20.85783 -22.87537 6.659591
v 17.81299 -17.57597 7.107717
v 18.10921 -19.77896 7.084062
v 20.22813 -20.63816 6.807632
v 21.97602 -20.69637 6.66149
v 51.74659 -29.29782 -22.33914
v 3.311456 -25.72486 14.48501
v 2.356639 -24.88112 14.76443
v -60.24463 -24.77251 -44.10064
v -60.87589 -21.68863 -45.11017
v -46.54227 64.55249 0.09623362
v 40.76775 41.57742 4.889561
v 21.55477 9.806335 2.711376
v 22.74816 9.412831 2.588955
v 22.26429 9.031145 2.560565
v 21.04969 8.892525 2.587759
v -26.99804 32.80844 11.81675
v 3.609867 -31.79641 14.5205
v 37.02902 -23.93887 1.00097
v 31.63511 46.26838 10.70909
v 57.48201 -3.338367 -25.08614
v -24.17297 32.48308 12.43471
v 47.11343 -30.7274 -13.42209
v -39.05821 66.43687 7.277367
v -39.85405 68.48961 6.171802
v -56.75943 -36.91258 -40.10803
v -48.07117 -47.46289 -24.04378
v 32.50643 -35.19564 -0.6792923
v -13.46157 -37.79705 6.283422
v -13.93778 -37.37384 6.47815
v 58.60817 20.63146 -25.27374
v 12.633 24.83457 8.259576
v 12.49752 23.27478 6.900563
v 13.54814 23.99657 6.96568
v 52.1428 48.91492 -10.09046
v -48.9016 60.38955 -2.462875
v 4.756587 -13.29222 24.22049
v 22.74878 -47.71627 -2.841505
v 24.30811 -46.54357 -3.098006
v 24.97799 -44.2308 -2.347612
v 25.64104 -45.517 -3.119907
v 27.00202 -43.85329 -2.695353
v 26.93696 -45.75642 -3.692853
v 28.0281 -44.73393 -3.526388
v -16.64261 -14.65309 10.60377
v 2.137097 -36.00553 12.55455
v 4.10092 -34.7103 13.28447
v 0.27877 -31.26796 14.64497
v 2.553402 -35.28724 13.22788
v 1.720973 -35.73533 13.03634
v 27.51133 58.42865 13.54753
v 26.56762 58.94954 14.03169
v 24.16708 49.4327 14.70714
v 25.79642 47.98646 13.92586
v 25.71528 49.88659 13.98911
v 26.58574 56.391 13.94045
v 27.16304 55.34914 13.61029
v 20.40758 57.42379 16.43731
v 19.2953 56.03422 16.80545
v 22.37606 56.95487 15.7443
v 21.14685 55.85891 16.16729
v 20.97149 54.18106 16.16468
v 23.00122 56.22023 15.4597
v 22.03938 54.5121 15.78312
v 23.49501 49.81393 15.00077
v 25.08238 49.85609 14.30162
v 21.83566 52.36088 15.77056
v 21.87281 51.03546 15.70319
v 22.89502 50.75082 15.26841
v 22.8472 51.5333 15.30807
v 24.3711 50.73521 14.67255
v 23.24025 53.51574 15.26342
v 23.89548 52.35424 14.94087
v 24.5939 56.03632 14.82128
v 24.28205 54.53248 14.88174
v 24.8448 53.60165 14.58094
v 26.6309 53.53142 13.75042
v 25.92522 54.30221 14.13362
v 37.07557 -44.16732 -9.504586
v -20.72008 -26.27833 7.900597
v -22.33925 -27.36086 7.256835
v -26.00701 -44.45713 -1.573688
v 25.23885 -7.550252 5.86658
v -14.21806 16.38116 4.0361
v 9.440935 32.8656 16.47292
v 6.421667 32.26379 17.01447
v 6.367103 32.76674 17.21835
v -2.019184 -55.63337 4.376881
v 0.4280899 -56.65018 4.225457
v -1.832295 -58.53749 4.287724
v -1.6253 -56.693 4.367785
v -4.864941 49.63824 20.17597
v 36.87357 45.91785 7.224669
v 49.6061 32.62508 -4.624447
v 49.18487 33.59963 -3.824342
v 48.51234 32.87519 -2.661518
v -37.44243 -60.68874 -25.48329
v -14.66382 -16.36472 14.48449
v 53.50135 -15.97304 -18.69472
v 53.45858 -14.4026 -17.85086
v -34.92681 44.18428 10.47187
v -35.15236 45.21689 10.26628
v 1.56415 7.522693 19.4529
v -47.94394 -51.22958 -32.05633
v -48.28157 -51.22836 -33.82106
v -44.5822 -55.71539 -34.60163
v -45.1791 -54.78726 -32.70749
v -46.07672 -54.26579 -37.2223
v -45.95137 -54.17006 -34.34182
v -47.05003 -52.69366 -33.43416
v -46.58392 -52.79837 -31.29607
v -45.87687 -53.78098 -31.7437
v -44.75442 -54.98067 -31.20696
v -45.01357 -53.9987 -28.8238
v 45.92149 39.73397 -0.2653331
v 57.6771 -9.69253 -30.69933
v 57.33707 -10.36366 -29.4696
v 51.77415 -35.9169 -28.5318
v -30.84456 8.746036 1.717318
v -31.93932 10.74927 1.946502
v -38.43127 35.00007 9.195246
v -33.52169 35.0228 11.19975
v -34.5652 35.25401 10.95284
v -35.27899 34.76394 10.46306
v -54.74614 -39.08287 -31.61638
v -33.58774 67.1746 11.22821
v -34.36086 67.2833 10.69928
v -37.26475 65.41862 8.854522
v -35.56063 66.56172 9.931274
v -36.56353 66.01093 9.331006
v -32.24357 67.41932 11.99595
v -33.2943 63.50235 11.86455
v -32.61802 64.35766 12.18866
v -31.603 66.60114 12.52937
v -31.5707 64.93721 12.74314
v -32.34599 66.52449 12.07684
v -32.896 66.52336 11.73109
v -33.49733 65.97201 11.43653
v -34.3277 66.15012 10.88635
v -34.2493 64.54768 11.14915
v -33.67497 64.91563 11.46804
v -35.61597 65.33228 10.12086
v -36.65953 64.53825 9.434962
v 26.81559 1.506286 2.305505
v 25.59851 1.582959 2.624553
v 44.53423 63.67241 -0.6507598
v 45.00734 63.63075 -1.197429
v 45.26535 63.76208 -1.548302
v 44.83138 63.93745 -1.006749
v 44.20026 63.01837 -0.1126983
v 44.28282 64.21474 -0.39106
v 44.30462 64.44148 -0.4185981
v 43.12669 63.1933 1.1133
v 43.92305 63.82602 0.101063
v 43.89825 64.28612 0.06778003
v 43.67654 64.8536 0.2671608
v 43.29329 64.92765 0.6884193
v 43.41951 64.36399 0.625648
v 41.50351 64.79169 2.635923
v 42.99918 64.63432 1.052953
v 41.79954 64.25576 2.405257
v 51.91592 -28.03497 -21.88787
v -48.34792 50.38524 -1.334471
v -29.80666 -44.54485 -2.84647
v -8.388342 -18.72302 14.68919
v -8.811981 -18.56193 14.45163
v -9.079472 -18.97261 14.18244
v -9.241288 -19.39927 13.68351
v -8.880226 -20.30759 13.68312
v -3.361741 -17.54703 21.76111
v -2.520698 -17.19258 22.86751
v -5.37268 -15.93806 23.30502
v -4.211277 -16.88185 22.62852
v -3.891172 -16.81733 23.12324
v -3.385666 -59.82753 4.206322
v -2.796304 -57.17628 4.354144
v -4.134624 -58.66144 4.235522
v -3.988877 -57.53338 4.294505
v -5.345026 -47.25696 6.675885
v -4.089815 -46.21559 7.794644
v -7.021433 -46.77262 7.038465
v -6.148983 -45.93494 7.929455
v -6.840814 -44.84233 8.785366
v -48.60696 57.64128 -1.84985
v 21.23378 -1.481442 5.313534
v -47.90057 40.11302 0.2670954
v -46.9579 39.29523 1.800122
v -47.64392 40.54776 0.4081904
v -47.34373 40.58277 0.7825467
v 0.3848972 42.28617 19.92888
v -1.70845 43.77673 20.10272
v 6.350272 -11.79613 24.08562
v -26.67057 58.75198 15.32959
v 29.80799 3.06795 1.348935
v -12.62891 -9.325132 20.58399
v 27.1098 -23.9277 5.571218
v 20.06524 -6.001977 6.980026
v 29.79792 49.25062 11.81108
v -29.05881 44.41784 13.66237
v -28.47696 44.98682 13.93998
v -28.01742 45.73599 14.16763
v -40.74533 18.57062 -2.974841
v -41.31958 19.2896 -3.416748
v -41.84322 19.29947 -3.609641
v 38.40598 14.50161 -1.732007
v 38.59795 13.03823 -1.70223
v 13.4313 32.63602 15.21416
v 11.53925 31.84079 15.33024
v 40.96867 43.50493 4.286188
v -55.24147 -40.63826 -40.51453
v -18.09319 36.82626 16.60092
v -20.77947 -23.70529 7.77054
v -30.64423 45.69837 12.86508
v -29.67346 44.81289 13.32824
v -29.3634 45.45597 13.48963
v -29.01768 46.05494 13.6735
v -29.27013 47.20257 13.58525
v -29.63303 47.98582 13.41308
v -30.3507 49.51287 13.12827
v -61.75182 -4.460263 -32.05059
v -48.03323 59.9659 -1.299774
v -43.44336 -55.30355 -27.39939
v -42.66704 -56.45549 -28.29209
v -42.41249 -55.30352 -24.67099
v -43.65238 -54.47459 -25.96915
v 25.99865 -50.44629 -5.897607
v 25.5845 -51.83151 -6.455297
v 26.35065 -52.00374 -7.051677
v 28.14928 -50.78683 -7.391483
v 24.95345 -48.25443 -4.210771
v 27.13442 -47.01874 -4.501843
v 24.46142 -50.03057 -4.775203
v 26.20728 -48.962 -5.167643
v 27.53514 -49.45879 -6.142614
v 27.08651 -50.24304 -6.388079
v 28.24547 -49.71936 -6.734195
v 27.3706 -48.12788 -5.253364
v 27.92881 -48.62358 -5.821223
v -26.14518 64.95701 15.30093
v -26.44943 66.00882 15.0537
v 35.82426 45.15979 8.073491
v 6.302498 -12.9763 23.11499
v 4.12484 -14.27931 23.4873
v 13.14949 -14.40107 11.89211
v 13.36731 -13.13772 10.48135
v -26.04171 33.64471 12.73695
v -26.17099 30.17264 9.867257
v -25.7214 31.94365 11.48774
v -24.52846 29.81488 9.899144
v -24.22766 31.69609 11.65958
v 51.7438 -37.00775 -29.80659
v -41.96313 -54.78883 -22.73362
v -5.968046 60.38048 19.72238
v -30.36402 -65.73418 -22.56354
v -26.77769 31.39596 10.68189
v -32.37128 34.73628 11.41872
v -32.17208 33.10791 10.48558
v -35.48116 30.22492 7.947031
v -34.48809 29.69477 7.951989
v -33.66586 29.64005 8.151956
v -33.14691 30.49947 8.726941
v -33.542 31.22412 9.01574
v -28.32071 32.85509 11.49708
v -28.73171 31.28802 10.13322
v -32.0082 31.67586 9.657063
v -29.73849 32.80398 10.98044
v -31.3154 33.6802 11.11769
v -33.19839 34.05123 10.78125
v -33.86667 32.45795 9.643585
v 46.4325 60.7528 -2.576219
v -13.25027 -19.28269 10.04377
v -4.647699 -71.34977 -1.433045
v -5.526608 -70.04627 -0.1781686
v -6.172154 -70.50676 -0.7102715
v -6.29233 -68.83979 0.7423942
v -46.12016 60.89258 0.8741772
v -26.44038 -66.94254 -16.07478
v 38.40704 42.22657 6.695703
v 39.96026 43.72477 5.101274
v -10.1063 -3.563437 20.91239
v -22.36872 -30.89069 6.653174
v -22.2211 -32.10233 6.343469
v 31.38199 -53.25035 -11.72056
v 26.29576 11.0167 2.941511
v 24.40826 11.22221 3.035854
v 25.46003 10.4434 2.848921
v 42.40525 -49.58257 -22.47633
v -2.341932 20.27154 15.86246
v -2.831526 18.36444 15.98185
v -51.01415 55.26011 -4.884182
v -9.508921 -38.2687 8.346214
v -11.17043 -38.06566 7.568361
v -10.40215 -38.28943 7.920585
v -11.08744 -38.21426 7.589215
v -10.67916 -38.19731 7.794452
v -10.96304 -38.32053 7.657403
v -5.140999 -41.62579 9.76839
v -5.997212 -39.92986 9.48654
v -8.088196 -39.80168 9.034081
v -6.944462 -40.80644 9.404453
v -6.665351 -42.67123 9.640759
v -6.32928 -41.45528 9.684814
v -7.708808 -41.87406 9.458436
v -8.105 -44.08262 9.004238
v -8.486744 -42.74388 9.257637
v -8.842525 -41.40989 9.131316
v -10.61807 -38.52071 7.886509
v -11.54054 -38.85519 7.437337
v -12.18741 -38.55865 7.026383
v -12.4632 -39.66203 7.169884
v -12.80359 -39.18724 6.78384
v -13.29021 -39.46734 6.516303
v -10.85752 -40.82071 8.208793
v -12.28447 -41.44831 7.548227
v 44.99622 -44.85838 -21.52177
v 32.51004 43.02805 10.51641
v 48.27554 -40.91394 -24.11172
v 48.78326 -41.30569 -25.90866
v 47.55305 -46.22123 -30.63503
v 48.53055 -43.08057 -27.83552
v 48.77803 -43.66578 -29.90899
v 49.35404 -42.27335 -29.31571
v 47.6185 -45.60085 -29.45183
v 45.8826 -47.44053 -27.35608
v 46.87926 -46.02058 -27.709
v 46.31197 -46.07658 -26.17682
v 48.13243 -44.24321 -28.44442
v 46.06459 -45.40292 -24.54271
v 45.61815 -46.71901 -25.40844
v 47.27502 -44.46397 -26.27984
v 46.8234 -44.30999 -24.8772
v 47.61248 -43.22942 -25.36036
v 47.86208 -42.40813 -24.89526
v 46.06743 -42.03984 -20.58942
v 45.36884 -43.61342 -20.88282
v 45.83736 -44.72353 -23.16027
v 46.56373 -44.07732 -23.94838
v 47.06799 -42.38015 -23.0306
v 47.93403 -40.29042 -22.67879
v 46.58924 -42.34599 -21.95754
v 52.52699 -37.21058 -33.98717
v -59.25459 -27.4703 -38.61042
v -37.90517 63.93426 8.500711
v -38.70527 64.90221 7.774054
v -39.19258 65.01877 7.353725
v -8.831877 -21.19181 13.54588
v -8.011215 -18.6685 14.98517
v -8.190948 -19.29348 14.4374
v -8.524361 -20.04011 14.0067
v -8.265051 -20.96687 13.97897
v -7.874358 -19.77811 14.5177
v -9.276386 -22.08224 13.19423
v 50.16599 -30.75116 -19.46499
v -54.01955 -38.94229 -28.38278
v -13.67599 -71.23827 -4.692328
v -14.46634 -70.63179 -4.494226
v -16.70839 68.63396 17.19805
v -17.15425 65.40619 17.70877
v -17.94614 65.98663 17.47553
v -17.02052 63.47376 17.97429
v -12.0847 41.52596 18.80807
v -22.33234 -39.31742 0.01171752
v -21.45252 -38.90841 0.1205366
v -21.84576 -39.31706 0.01399608
v -23.6614 -40.54734 -0.3481005
v -24.00558 -40.46664 -0.2961122
v -24.61553 -41.07412 -0.4608561
v -24.22823 -41.45319 -0.4940895
v -23.45719 -40.58998 -0.3167272
v -23.76089 -40.81475 -0.3772787
v -23.61334 -42.07755 -0.4034474
v -22.76662 -40.15355 -0.1556453
v -22.82281 -41.07817 -0.09290159
v -23.42767 -41.25348 -0.298053
v -21.27415 -39.31813 0.1922759
v -21.84432 -39.71859 0.1034108
v -22.63798 -41.66703 -0.002655132
v -18.65697 -70.86493 -9.343875
v -3.243218 -52.61335 4.437752
v 46.06801 57.99603 -1.796328
v 46.71634 59.84888 -2.85216
v 46.0568 60.40546 -2.024987
v 45.50279 58.60362 -1.194342
v 45.86112 59.53409 -1.689389
v 45.64414 60.62758 -1.507782
v 45.10434 59.40362 -0.7745928
v 45.04051 60.74458 -0.8200231
v -26.76819 -44.77528 -1.930516
v -25.22837 -47.92059 -2.227693
v -25.81298 -46.58377 -2.09589
v -48.28948 34.36691 1.295823
v -48.5708 33.64199 0.8562622
v -47.1068 32.09621 2.034218
v 47.4672 -29.15272 -12.98642
v 26.84834 47.24541 13.37738
v 29.3974 48.61153 12.02291
v -40.29457 66.71769 6.112762
v -39.58324 67.79416 6.58939
v -40.68806 67.84105 5.574215
v -42.14643 68.58273 4.09072
v -42.85495 67.57045 3.584517
v -41.6835 67.60404 4.739242
v -58.30069 -31.45484 -38.23068
v 27.86748 -36.4127 1.053529
v 26.43242 -34.29141 2.650713
v 26.36397 -35.50329 2.097927
v 27.85758 -35.29047 1.624028
v 31.0751 1.553295 1.21756
v -52.08233 37.36365 -5.277675
v -12.80979 -43.41899 7.065297
v -7.080744 -60.47776 3.724938
v 37.98285 64.43126 6.151504
v 37.23674 64.27498 6.856053
v -7.525088 -36.56501 11.10389
v -8.655502 -35.93421 11.62388
v 4.327942 30.83246 16.98454
v -34.36194 44.30543 10.81858
v -32.82264 44.01963 11.71443
v -33.63532 47.41262 11.13965
v -34.14104 45.58191 10.84605
v -3.003258 -16.03347 24.80806
v -3.770491 55.76894 20.13956
v -20.65434 46.48624 17.08481
v -21.29967 46.93444 16.9178
v -21.48425 48.15822 16.89924
v -20.98924 49.05434 17.12203
v -23.57803 47.60658 16.13175
v -22.54322 48.8481 16.55244
v 2.236288 -22.91875 15.03164
v 0.1621043 -23.39591 15.23977
v 1.300015 -24.92476 14.9031
v -0.08740706 -24.91278 14.89653
v 1.51156 -26.89676 14.71706
v 1.621775 -30.41367 14.70313
v 3.665745 -29.19395 14.45525
v 2.542591 -28.52252 14.63298
v -47.53075 41.43784 0.3072035
v 27.62185 -25.99404 5.038127
v 26.15418 -25.72797 5.466703
v 28.29739 -25.47357 4.939881
v 28.18468 -23.32657 5.381221
v -0.4726917 4.517127 21.68795
v -1.00624 4.328714 21.86163
v -33.13918 -47.62872 -5.958174
v -24.67328 -68.78232 -17.16589
v -24.29201 -69.7224 -20.37454
v -26.71627 -68.50656 -22.60526
v -27.68145 -67.82887 -22.73346
v -24.33103 -69.50546 -19.35373
v -24.9994 -69.24522 -20.54188
v -25.23837 -68.81281 -19.19956
v -15.53176 -38.297 4.280721
v -15.67618 -38.41185 4.160585
v -16.00531 -38.3444 3.810643
v 37.94588 25.1144 2.86525
v -62.82457 -7.745194 -43.10968
v 38.08773 47.74266 6.216474
v 51.99243 -38.67921 -34.16106
v 50.9676 -40.37865 -32.48083
v 51.53215 -39.84284 -34.34861
v 51.78992 -38.6185 -32.86067
v 49.75973 -39.99914 -27.06363
v 50.20263 -40.20831 -28.84296
v 50.4886 -41.02773 -31.57482
v 51.23642 -39.26232 -31.52749
v 51.17022 -38.75695 -30.27604
v 51.92376 -37.69251 -31.81549
v 51.33313 -35.48885 -26.55311
v 50.81155 -37.41348 -27.07089
v 49.96094 -38.74664 -26.03759
v 49.35336 -39.85154 -25.66192
v 49.24109 -36.86261 -22.32771
v 50.79269 -32.91715 -22.69776
v 49.48372 -37.44628 -23.43946
v 49.03187 -38.97604 -23.8266
v 50.36377 -36.95373 -25.28941
v 51.19296 -32.68267 -23.59113
v 50.38008 -34.95911 -23.3358
v 50.12072 -36.07642 -23.70351
v 50.93433 -34.78627 -24.69274
v 51.48917 -33.20816 -24.87469
v 51.29455 -34.45056 -25.40623
v 10.56034 -8.105433 16.18384
v 10.11557 -7.230993 16.04558
v 31.16397 -15.0935 5.174161
v 53.51424 -23.58175 -23.47814
v -44.87716 36.02544 4.919276
v -45.67883 36.30828 4.153471
v 25.66636 52.43733 14.1637
v -29.33494 -20.78638 6.298109
v -21.7889 -69.32306 -11.45521
v -25.98033 70.49796 14.31747
v -26.94349 69.503 14.18973
v -25.86745 69.36899 14.6327
v -27.01886 70.79819 13.80116
v -27.94338 71.24425 13.25096
v -28.05295 69.22868 13.75659
v -26.76121 67.82166 14.61637
v 37.68406 -25.30269 0.1100611
v 46.00252 -28.86774 -10.40307
v -2.018031 -32.85931 14.19331
v 0.6155152 -36.38127 12.5429
v 0.08626958 -33.56136 14.13294
v -0.2394386 -36.16121 12.77275
v -3.530624 -36.36498 12.75134
v -1.257723 -36.51245 12.50135
v -2.615682 -35.85434 13.15397
v -2.006177 -34.76616 13.5199
v -4.406662 -33.42378 14.40035
v -27.11088 -48.53695 -3.413322
v -28.29375 -47.93816 -3.741863
v 58.55019 -6.637898 -32.33746
v -2.39767 22.05534 15.8403
v -0.5409312 22.94909 15.95616
v -45.9149 -53.12627 -29.53678
v -47.02354 -50.72103 -27.09836
v -45.99998 -52.1739 -27.31083
v -45.15249 -51.66545 -24.0816
v -43.62726 -51.43552 -20.7394
v -43.75366 -52.36681 -22.32016
v -44.15858 -52.96378 -24.10774
v -44.9017 -53.07776 -26.20333
v -44.25673 -54.28216 -27.20215
v -53.08627 -44.85988 -42.17385
v -20.89339 64.55265 16.97402
v 36.28136 -9.192055 2.136329
v 58.48504 -7.698049 -33.23671
v 58.93672 -5.560638 -33.40195
v 59.27924 -3.360638 -32.75199
v 58.61158 -5.411399 -31.40564
v 58.9798 -3.745958 -31.59221
v 8.363231 -13.57397 20.7484
v 8.548238 -14.29248 19.74604
v 9.205157 -13.71369 19.94357
v 9.270666 -12.16373 20.84872
v 9.168284 -13.24514 20.38189
v 9.972342 -13.634 19.37531
v 52.26141 50.08284 -10.28604
v 51.96039 50.86192 -9.797712
v 51.27641 50.58713 -8.687328
v -61.27095 -4.861586 -29.88552
v 33.24258 -33.65415 -0.3542245
v 31.56227 -34.70385 0.1152034
v 31.77166 -10.64373 4.518391
v -5.733166 47.51225 20.09465
v -58.45834 -27.73183 -33.79602
v -58.68019 -26.38027 -33.59802
v -60.47494 -23.65624 -44.49678
v -60.12857 -24.24029 -41.20765
v -0.6161294 -3.217589 26.3909
v -0.1242214 -4.598589 27.12607
v 51.78207 -34.01077 -26.50751
v -51.40009 -47.3763 -38.29073
v -50.93176 -47.61383 -35.12149
v -50.68193 -47.74649 -33.89488
v -51.92446 -46.08958 -35.50085
v -51.70816 -45.97007 -33.42521
v -53.32796 -42.81232 -33.07825
v -16.35775 42.13215 17.96714
v -16.04224 41.58297 17.94924
v -15.63686 41.9765 18.09539
v -14.4729 41.35181 18.27157
v -15.6056 41.26237 17.98104
v -14.98694 40.39703 17.99947
v -15.08176 39.69235 17.86621
v -14.2789 39.45997 17.99466
v -13.61987 37.97438 17.83769
v 33.11447 -50.42031 -10.75938
v 32.43568 -49.87272 -9.68845
v 31.02251 -52.04616 -10.37173
v 32.62311 -48.76424 -8.927307
v 30.37591 -51.23809 -9.202497
v 31.2634 -48.90089 -7.986639
v -18.2921 64.10472 17.62166
v -19.49029 64.47292 17.32799
v 55.48098 -9.372218 -21.31608
v 55.81662 -7.798011 -21.65755
v 56.23015 -9.084599 -23.52672
v 56.83032 -5.744484 -23.96321
v -38.91428 -60.46724 -29.74452
v -37.93513 -61.13173 -28.83183
v -38.44436 -60.27776 -27.14715
v -36.51683 -62.08892 -27.6415
v -40.25782 -59.18686 -29.38393
v -40.17419 -58.70735 -27.31193
v -38.90044 -59.22415 -25.21828
v -39.14418 -59.63668 -27.15215
v -48.85941 -49.41294 -30.23778
v -48.34314 -49.06623 -27.59507
v -49.24212 -49.5315 -32.44298
v -48.53176 -50.32453 -31.68971
v -49.99374 -48.40482 -32.27642
v -50.48236 -46.17182 -28.65713
v -50.65841 -46.78848 -30.70554
v 23.43229 9.238926 2.604854
v 22.10899 7.838972 2.500242
v 32.55282 -51.74671 -11.43745
v 33.41087 -51.92072 -12.46859
v -22.59708 -69.11528 -12.64583
v -39.92672 -57.69817 -24.06872
v 8.66243 24.14334 11.23189
v 51.4146 -30.33333 -22.26173
v -2.420399 -16.66285 23.92698
v 33.47739 -53.79915 -14.44218
v 33.17976 -54.58374 -14.92927
v 34.41047 -53.81263 -15.50741
v -22.68569 -68.48677 -11.45284
v -23.81302 -67.70198 -12.03702
v 44.15968 -48.15891 -24.12212
v 45.35516 -46.40222 -24.19373
v -26.98775 -35.42339 3.066074
v -61.16377 -18.59587 -42.88599
v 5.230113 -0.9385141 21.26154
v 33.25657 -30.8192 0.9374586
v 49.18853 23.75349 -8.267079
v -5.778093 -20.23115 15.61391
v -43.71344 -50.58755 -19.76201
v -44.717 -50.92862 -22.0241
v -34.44459 -53.39291 -11.21897
v -5.828952 -48.37776 5.87448
v 55.90394 -16.91152 -27.91416
v 56.32697 -16.51179 -29.83145
v -32.00302 -61.26075 -16.27892
v -30.90904 -61.94046 -15.53569
v -18.74625 -38.70813 1.609319
v 56.49377 -10.37845 -25.32846
v 56.32456 -12.13509 -25.91146
v 56.69089 -11.25788 -26.87894
v 21.61878 2.002558 3.764779
v -41.3996 19.07068 -3.424644
v -42.23116 19.17948 -3.897596
v -42.37873 18.7818 -4.104802
v -42.80042 19.25585 -4.298079
v -43.25457 19.07367 -4.711939
v -43.14232 18.21964 -4.605041
v 40.69735 23.51859 -0.1207418
v 19.85973 -17.62445 6.974087
v -1.260967 -1.630914 25.45305
v 1.052766 -15.21315 25.23538
v 2.364365 -14.52985 25.14275
v 3.424315 -14.09223 24.64411
v 1.562031 -13.13195 27.01772
v 3.572745 -12.59072 25.9896
v 14.38139 -16.96733 7.802727
v 14.33553 -16.4458 7.829537
v 50.09609 32.04863 -5.64758
v 49.58313 31.28566 -4.645848
v 1.3419 0.5324392 23.4307
v 35.24509 -9.60124 2.753322
v -56.35529 -37.21697 -36.99782
v 23.04368 3.390491 2.832309
v 42.34474 -48.62487 -21.12489
v 45.36674 -45.75683 -23.41401
v 44.27949 -47.04473 -22.80613
v 43.29955 -47.81168 -21.83098
v 43.66782 -46.19564 -20.54497
v 41.26339 -51.06311 -22.37379
v 41.15347 -50.34461 -21.17191
v 39.69713 -51.45548 -20.1608
v 40.40051 -51.43227 -21.33536
v 41.76895 -49.00187 -20.54581
v 41.97788 -47.95868 -19.62022
v 38.77324 -49.7546 -16.72305
v 39.60777 -50.24345 -18.49268
v 40.8619 -49.73186 -19.93197
v 39.73642 -48.39455 -16.63536
v 40.81191 -48.38806 -18.23828
v 41.97441 -45.89637 -17.39678
v 41.2249 -46.21148 -16.59132
v 41.77392 -47.1813 -18.43084
v 42.48864 -47.59305 -20.08348
v -4.763116 -16.13495 23.68978
v -4.95944 -14.85759 25.36836
v -4.08153 -15.98146 24.50055
v -15.15649 -16.98196 11.59525
v -48.48584 20.83436 -7.410983
v 38.97162 24.88014 2.226845
v 39.6128 24.49774 1.52039
v 40.1796 24.80553 1.560413
v 37.02781 27.06076 5.0338
v 38.25472 26.6203 4.14227
v 39.20214 27.1274 3.964613
v 39.19624 25.45314 2.743724
v 40.4788 25.37764 1.955298
v 19.95273 1.05575 4.87578
v 21.82664 0.3225945 4.373596
v -19.44243 49.22668 17.56509
v -19.92616 50.4684 17.44793
v -53.56693 37.49755 -8.38588
v -55.08562 -24.42192 -19.39038
v -13.74181 -16.93584 14.09161
v -13.19689 -17.02811 14.14082
v -13.4048 -16.49848 14.82107
v -29.59576 68.98552 13.0714
v -30.76448 66.80349 12.92889
v -29.44397 66.47426 13.66287
v -28.31201 67.28038 14.06893
v -27.20537 64.53793 14.92231
v -29.08284 65.75654 13.94613
v -29.09388 64.28095 14.09873
v -30.29787 65.35311 13.3824
v -29.8242 63.37831 13.81005
v -30.62576 63.93021 13.34416
v 9.67363 -12.93961 20.11274
v 10.67422 -12.83637 19.00183
v 10.46762 -14.78084 17.88357
v 11.03401 -15.17031 17.05115
v 11.28735 -9.833819 16.79372
v 10.48937 -11.28148 19.27387
v 10.28497 -11.9195 19.64961
v 11.20997 -12.17609 18.36204
v 11.68991 -11.76102 16.85562
v 11.23518 -11.37036 17.99138
v 11.37252 -14.11338 17.66655
v 12.43502 -14.99282 14.90817
v -55.28278 26.13834 -13.34433
v 18.33848 4.898819 3.952012
v 19.67754 4.454415 3.548497
v 27.2798 3.087455 1.926335
v 19.21022 5.290173 3.432183
v 20.50701 4.747568 3.174057
v 22.67484 1.131323 3.70566
v 23.20681 2.049826 3.180338
v 24.66159 4.691541 2.291744
v 25.82374 3.564113 2.178142
v 24.65073 1.031209 3.083134
v 24.59837 1.841319 2.835822
v 20.92395 3.479143 3.472153
v 21.91915 5.436024 2.657391
v 22.90667 5.763502 2.477444
v 24.65103 9.560131 2.674911
v 24.91696 7.753986 2.331201
v 23.94416 7.103228 2.351949
v 26.8672 8.526375 2.265915
v 26.5753 9.686589 2.578215
v 25.6458 6.925065 2.158357
v 28.28176 8.363893 2.075138
v 27.34226 6.747664 1.886724
v 27.44005 4.977675 1.768017
v 29.7447 4.533511 1.304791
v -44.57409 19.9995 -5.013398
v 34.98474 62.38582 8.813532
v -61.40198 -11.9112 -37.58106
v 44.56948 61.13007 -0.3283675
v 44.66272 61.85668 -0.5014487
v -25.00499 -36.85096 2.105797
v 48.45947 22.55817 -8.14558
v -26.40371 -27.81397 6.027158
v -13.72698 26.96569 11.16259
v -42.70315 33.66655 6.216242
v -29.22831 -40.06045 -0.4146718
v -30.36282 -40.39642 -0.7873383
v -29.5274 -41.45107 -1.246869
v 12.29019 -13.84329 16.13411
v 12.58663 -13.78573 15.28775
v 11.743 -9.936117 15.64296
v 11.41202 -10.97067 16.88316
v 11.78919 -11.02361 15.97217
v 12.26984 -12.25686 15.57581
v -15.82379 43.08149 18.18232
v 12.21861 -10.45073 14.85996
v -0.00898877 -30.0471 14.61578
v 0.7661932 -29.49856 14.65333
v 41.60712 -44.61432 -15.66972
v -23.10321 30.71134 11.09054
v -25.26404 -27.98045 6.275597
v -23.44846 -29.04522 6.649435
v -21.6117 -28.79239 7.381906
v -21.94207 -30.10182 7.025887
v -0.8668143 -22.44779 15.50115
v 48.21501 31.56862 -2.256973
v 47.6656 31.98652 -1.348489
v 47.51201 33.21318 -1.033662
v 47.68084 30.40509 -1.921632
v 28.46526 49.06226 12.55038
v 50.99467 -30.47756 -21.28604
v 51.35006 -29.36917 -21.33173
v 50.69015 -29.97478 -20.167
v 51.08898 -31.54323 -22.34025
v 60.10659 1.48011 -32.70544
v 60.16531 0.4039925 -33.90768
v -19.64992 -21.18479 7.882428
v -18.17781 -21.11073 8.338778
v 17.11698 -16.33384 7.166023
v 17.71423 -15.74409 7.178375
v 18.05519 -16.27126 7.120136
v 17.06817 -16.62782 7.142901
v 18.06637 -16.82647 7.091393
v 19.2979 -16.64313 7.031808
v 23.80118 -1.258436 4.245215
v 24.20385 -0.6477768 3.862922
v 24.64981 -1.744918 4.14065
v 25.58086 -1.55788 3.75676
v 24.97548 -2.823512 4.449007
v 27.1316 -3.538233 4.01378
v 27.60756 -6.178966 4.777349
v 13.15251 14.70228 3.270313
v 13.1691 15.12231 3.199566
v 13.25857 15.5473 3.074577
v 12.86073 16.25045 3.191452
v 12.63631 15.52547 3.443494
v 11.74417 15.94244 4.181574
v 46.15445 -37.16539 -16.52139
v 41.50575 19.16453 -4.274807
v 41.09364 18.60827 -4.186141
v 41.05844 18.14857 -4.556118
v -2.478878 50.4441 20.27938
v -1.494961 49.36879 20.29786
v -2.848617 48.65361 20.26512
v -2.288773 47.48753 20.24652
v -4.221412 48.32081 20.20888
v 36.45436 -10.99002 2.35486
v 50.07442 -34.69542 -22.38496
v 5.052874 -9.960132 26.11884
v 43.38484 32.62423 3.627697
v 41.98212 31.98097 4.592372
v 45.49927 34.81054 1.732392
v 1.22361 9.657513 18.68591
v 16.63607 -15.11096 7.310441
v 16.95708 -14.65504 7.314869
v 16.45693 -14.55484 7.360816
v 16.9723 -15.7433 7.228554
v 16.69449 -16.10476 7.204835
v 16.62912 -15.61008 7.254182
v 15.6329 -16.96642 7.342257
v 16.18737 -15.76668 7.266626
v 16.01817 -15.02418 7.454262
v 13.336 -15.919 8.641304
v 13.74934 -16.18321 8.18519
v 14.79345 -16.18192 7.674427
v 14.69787 -13.94176 8.036471
v -14.16905 -18.265 10.00624
v -14.51096 -18.17268 9.699377
v -13.88015 -19.59684 9.621645
v -14.10817 -18.59932 9.710464
v -13.75815 -19.23667 9.706278
v -14.73191 -18.32177 9.411126
v -14.85569 -19.33284 9.144773
v 17.88955 -15.25941 7.215727
v 18.94208 -15.77668 7.10233
v 20.98175 -15.09024 7.096764
v 12.31372 10.58911 5.279586
v 40.87236 64.61288 3.311033
v 40.45402 64.27477 3.769288
v -13.26903 -71.81196 -5.21675
v -13.40275 -72.61945 -6.802558
v -14.4138 -71.49758 -5.62672
v -17.46699 -71.5164 -9.034916
v -15.88822 -72.51348 -9.3578
v -14.94755 -72.396 -7.860519
v -15.32132 -71.25754 -6.082854
v 52.35184 -33.13009 -27.42826
v 52.66523 -31.90117 -27.29731
v -17.44268 57.32913 18.16573
v -50.1479 -45.67554 -26.66882
v -55.90601 -38.71262 -38.09639
v -9.253067 -35.46297 11.94393
v 34.51718 -33.52372 -1.092605
v 33.88868 -34.57561 -1.203138
v -11.81614 -20.372 11.07406
v -12.40844 -20.26821 10.58956
v -42.79019 16.64037 -3.88869
v -41.66221 17.67447 -3.438299
v -14.87011 38.54076 17.68209
v 47.46431 -28.07632 -12.3086
v 48.90295 -26.41603 -13.91139
v 10.31467 -6.60429 14.74435
v 28.19983 54.66376 13.03242
v 27.49091 53.63504 13.33224
v 27.68696 52.64616 13.1589
v -59.60043 -12.41732 -27.50222
v -28.24075 -21.91538 6.382382
v -26.93534 -22.11749 6.540926
v 23.23586 -20.07145 6.620356
v 23.43903 -21.50211 6.458697
v 27.32321 -21.44999 5.871541
v -29.56347 -10.36319 6.26293
v 42.89866 -26.64071 -5.207746
v 35.65899 -50.04076 -13.04055
v 34.90873 -49.13408 -11.36993
v 34.12464 -50.41182 -11.73911
v -5.949 -36.13909 12.42432
v -6.55182 -36.22742 12.07571
v -7.556033 -36.10573 11.86049
v -8.254245 -34.9316 12.86311
v -7.063232 -34.02895 13.88655
v -6.867845 -32.37739 14.49912
v -8.44525 -33.61159 13.59228
v -9.759326 -31.85222 13.56307
v -10.72676 -30.26459 13.26213
v -10.39462 -34.33458 12.34435
v -10.06963 -33.65738 12.93407
v -15.18822 -14.80848 16.08752
v -20.08292 -65.88535 -5.000384
v 1.681631 4.055291 21.11671
v -17.3224 33.77694 15.47254
v 6.723552 26.81769 14.34521
v -23.66207 -68.81786 -14.43462
v -52.60794 55.46759 -7.251302
v -53.01531 56.1742 -7.936506
v -53.32586 54.99674 -8.282033
v -53.07737 54.3803 -7.910053
v 61.03757 2.83128 -36.1161
v 61.65982 6.181808 -36.62138
v -26.96903 -67.96827 -21.03994
v -28.18964 -66.96562 -20.79646
v -25.9508 -68.65337 -20.79057
v 47.2192 49.56659 -2.835993
v 45.06603 -27.52196 -8.308351
v -19.47779 -19.55893 7.747031
v -59.4175 -28.51891 -43.31139
v -58.77319 -30.14508 -39.80338
v -59.54279 -27.6604 -41.96901
v -58.99193 -29.90811 -41.75034
v -27.54298 -45.95234 -2.631651
v -1.16408 -24.00929 15.06771
v 60.85519 15.22588 -31.1543
v -21.47457 -17.66386 7.23952
v -20.64337 -20.01892 7.519819
v -10.03296 -36.26377 10.32558
v -11.29934 -36.21381 9.758212
v -13.36914 -31.59903 11.80704
v -14.32366 -30.71785 11.30587
v -10.76879 -35.71951 10.82921
v -9.997378 -35.51701 11.49553
v -11.32552 -34.65698 11.71055
v -11.72977 -33.13728 12.35447
v -12.10401 -34.55844 11.36022
v -10.6326 -36.84329 9.167374
v -11.54366 -35.96769 10.05336
v -12.56884 -35.43092 10.31068
v -11.72069 -36.53848 9.113267
v -12.96115 -37.10615 7.443996
v -12.7768 -35.97778 9.418674
v -12.53038 -36.20132 9.162758
v -21.07654 -33.82598 6.131084
v -20.17472 -35.2216 5.688439
v -21.24967 -18.71611 7.32329
v -18.3034 -19.28326 8.015415
v -17.22719 -36.14682 6.613944
v -13.3496 -34.85519 10.50468
v -14.55981 -37.00896 6.714572
v -13.43738 -36.45334 8.205021
v -15.83639 -36.37966 7.048641
v -14.52603 -36.39124 7.74761
v -15.26039 -35.84711 8.290576
v -14.38566 -35.70886 8.972467
v -16.98626 -35.60142 7.508215
v -16.24085 -34.7657 8.782642
v -17.85777 -34.44626 7.939573
v -11.49726 -21.01369 11.35232
v -20.04634 -33.65704 6.8585
v -19.24174 -34.30318 7.051077
v -19.89152 -25.39739 8.168107
v -18.83804 -26.94499 8.674359
v -12.83605 -20.14696 10.2738
v -13.30379 -20.27529 10.01306
v -15.19197 -26.30697 10.43198
v -17.3485 -32.50747 9.108253
v -17.50746 -31.3387 9.232842
v -15.3696 -32.99031 10.27187
v -15.29604 -31.18406 10.6575
v -2.422029 -21.63593 15.87164
v -0.6306988 -29.28003 14.43538
v 0.347793 -27.87753 14.54304
v -19.6111 -24.44857 8.224701
v -18.6703 -32.96474 8.04775
v -18.23374 -31.65286 8.69951
v -17.33351 -17.60693 8.172332
v -16.45851 -18.41506 8.501771
v -16.69607 -19.01573 8.422588
v -17.42521 -18.32914 8.106431
v -17.19584 -18.8941 8.264359
v -16.25282 -19.39963 8.620706
v -16.54862 -19.53277 8.566388
v -17.55425 -19.60986 8.286061
v -17.96132 -20.09409 8.237325
v -16.92953 -20.26849 8.590624
v -4.058655 -31.1563 14.60604
v -1.534172 -29.5281 14.40095
v -2.367307 -27.95469 14.40104
v -2.931992 -28.974 14.4407
v -4.860232 -28.00851 14.64723
v -8.535219 -30.58549 14.22951
v -8.569152 -29.60478 14.18554
v -20.2783 -27.76221 8.052818
v -21.168 -32.98467 6.516616
v -19.74546 -32.9977 7.341506
v -19.48285 -31.62627 7.935063
v -21.40377 -31.66148 6.854731
v -20.77108 -31.66088 7.183307
v -20.58984 -30.54005 7.588882
v -18.87132 -29.99785 8.579253
v -9.121199 -22.54869 13.33758
v -10.32262 -21.44167 12.34536
v -10.44235 -21.76938 12.2865
v -10.85914 -31.32123 13.14768
v -9.960803 -29.7778 13.59352
v -1.929304 -24.80764 14.86587
v -16.59411 -22.34494 9.102566
v -1.146422 -23.35072 15.24487
v -3.516882 -23.11668 15.34584
v -4.857778 -21.1563 15.68005
v -6.580992 -30.54133 14.68387
v -18.5314 -28.94571 8.82371
v -9.022728 -22.92544 13.43585
v -10.66033 -22.12382 12.19983
v -8.461535 -27.90734 14.06852
v -15.94889 -27.04731 10.11543
v -7.927725 -21.92431 14.09331
v -6.805415 -21.17587 14.80216
v -4.508194 -22.2823 15.42414
v -6.989404 -25.2325 14.5198
v -4.43229 -26.53144 14.7548
v -4.245913 -23.77549 15.17506
v -6.339163 -22.04041 14.90766
v -7.201269 -22.28708 14.49302
v -7.838869 -23.05343 14.1273
v -4.059489 -25.25192 14.92126
v -15.20245 -20.53799 9.254005
v -6.060523 -24.20788 14.82465
v -6.888004 -23.56614 14.5747
v -7.286554 -26.38453 14.4055
v -6.792753 -28.71761 14.57676
v -9.094668 -26.84122 13.72402
v -8.29296 -24.21942 13.93809
v -16.18107 -25.49942 9.812583
v -14.7774 -23.5375 10.17703
v -14.27185 -21.63698 9.959369
v -15.75113 -22.98879 9.593948
v -17.27776 -26.68746 9.389493
v -17.58723 -28.10459 9.317261
v -17.58625 -30.22462 9.303415
v -16.61744 -31.51451 9.77562
v -14.40316 -27.19216 10.95897
v -16.23467 -28.41216 10.06632
v -13.8591 -29.6927 11.50675
v -12.09413 -21.26917 11.023
v -10.41431 -28.6877 13.26988
v -11.68467 -28.81654 12.61525
v -10.54382 -27.46033 13.06973
v -12.94253 -22.17519 10.78519
v -9.453846 -23.71564 13.23772
v -8.70938 -25.54948 13.81913
v -12.96555 -23.44803 11.098
v -11.44205 -22.94107 11.86666
v -10.31267 -25.82984 13.0079
v -13.4779 -27.82757 11.52175
v -12.48904 -28.22722 12.11986
v -11.5386 -25.07463 12.21523
v -12.38492 -27.24278 12.05572
v -12.6729 -25.62929 11.69366
v -14.0709 -24.55232 10.73711
v -18.57684 -25.31402 8.703256
v -16.68771 -24.80593 9.477193
v -17.95457 -22.63785 8.644442
v -19.71601 -22.61049 8.0207
v -24.00919 -21.12158 6.97723
v -22.07737 -26.24685 7.393417
v -22.98344 -20.15881 7.109353
v -22.71231 -21.78046 7.166894
v -21.35892 -21.19413 7.435641
v -21.25592 -24.94265 7.677734
v -21.82496 -22.89873 7.429189
v -23.44061 -23.0048 7.050774
v -24.37062 -22.12802 6.90248
v -25.85888 -22.4244 6.683983
v -25.57812 -23.76403 6.639835
v -24.67214 -25.78897 6.660988
v -27.14855 -25.67128 6.154402
v -4.822455 -6.741662 27.67797
v 1.943379 3.056285 21.5053
v -55.13429 51.31611 -11.25355
v -55.71841 51.4727 -12.19643
v -55.46703 50.05955 -11.90148
v -55.65964 50.52836 -12.17882
v 44.63168 59.39012 -0.2615209
v -15.35652 51.92646 18.6349
v -28.00666 -48.94837 -4.039802
v 53.97055 -21.23989 -23.23742
v -56.26906 -26.85991 -24.33333
v -3.537275 -50.33046 5.047921
v -62.19134 -5.829403 -36.00596
v -39.53515 -57.35778 -22.56224
v -13.48435 -55.01488 1.872624
v -12.70236 -54.3176 2.24487
v 31.90508 -29.99809 2.053824
v -29.73989 60.90523 13.95586
v 33.16454 45.18966 9.841579
v 34.88004 -54.63916 -17.07834
v 35.12835 -53.69612 -16.31389
v 36.88671 -53.35498 -18.25061
v 35.16715 -51.32995 -13.77527
v 34.1504 -52.45048 -13.78732
v 34.51294 -52.87865 -14.64495
v 35.99917 -52.06426 -15.57745
v 36.96655 -52.69202 -17.53569
v 36.2589 -53.00508 -16.96685
v 36.19574 -50.77506 -14.42295
v 37.78631 -51.47968 -17.23351
v -15.4381 -10.59448 16.02103
v -34.16594 33.44012 10.10799
v -12.2217 -71.55618 -4.118161
v 12.87671 -12.39186 14.11243
v 50.12819 56.49694 -7.276572
v 47.56662 58.82203 -3.826757
v 49.63841 56.5844 -6.48134
v 47.47499 60.32286 -3.95854
v 48.36717 59.44566 -5.118957
v 49.09238 56.46463 -5.654783
v 49.01001 57.63346 -5.694987
v 48.4864 56.89121 -4.935522
v 49.36663 58.32066 -6.347846
v 48.33863 57.62194 -4.829618
v 48.28196 58.67699 -4.854237
v 47.6076 57.92553 -3.80335
v 47.12796 56.94852 -3.094336
v 48.14305 55.69361 -4.360422
v 48.03425 56.97968 -4.339431
v -52.9209 -22.81215 -13.81794
v -51.64774 55.17546 -5.727782
v -52.30324 55.66238 -6.777143
v -52.27857 54.88562 -6.677368
v -52.84002 55.17215 -7.585607
v -52.47938 53.83488 -7.000865
v 12.94959 11.19433 4.317581
v 42.81343 13.08409 -5.821437
v 39.19838 61.39553 5.330772
v -23.89404 36.77016 15.11364
v -24.05613 36.07762 14.7164
v -24.13331 35.30862 14.28689
v -25.54251 35.67686 13.99632
v -24.92835 34.22065 13.41891
v -23.37779 35.0045 14.41259
v 7.642148 32.402 16.7415
v 6.200098 31.30889 16.68785
v 7.275655 27.76077 14.54261
v 11.56495 30.93727 14.69892
v 10.04388 31.4355 15.56456
v 5.611125 30.34369 16.44973
v 7.355349 30.98302 16.17291
v 6.585434 28.85875 15.41767
v 8.33637 30.54189 15.60313
v 7.730514 28.80877 14.90403
v -15.24885 -16.48612 13.17561
v 54.18687 -23.06705 -25.53588
v 55.60311 -19.70347 -28.95815
v 55.38211 -22.36011 -30.20878
v 54.63356 -24.30512 -28.35883
v 54.9427 -23.77568 -29.34002
v 54.35478 -24.45868 -27.27478
v 55.02622 -22.39793 -28.54507
v 54.17447 -21.96433 -24.56356
v 54.63982 -22.87575 -27.25589
v 54.91138 -21.2779 -27.00251
v 54.49433 -20.19836 -24.40662
v 54.97417 -20.30669 -26.51369
v 54.95537 -18.59194 -25.05198
v 34.52444 -43.66556 -6.719275
v -46.52909 -48.62716 -22.36452
v 33.76941 61.85105 9.781514
v 33.35447 62.3148 10.07773
v 33.28485 63.0989 10.10646
v 32.29427 62.54799 10.81423
v 32.79086 61.39786 10.48473
v 32.04558 62.08135 10.98832
v 32.88609 60.52871 10.42721
v 31.91003 60.65363 11.06958
v 31.41285 60.1274 11.3701
v 33.22882 58.02565 10.14411
v 32.9729 58.65188 10.3176
v 32.42906 59.76212 10.71467
v 14.05397 12.69843 3.127923
v 13.21378 13.03936 3.459308
v 13.49046 13.9654 3.193794
v 38.91301 47.5087 5.586609
v -9.591407 -13.51503 22.3395
v 10.63975 -10.01021 18.25141
v 10.20153 -9.298287 18.43176
v -38.71193 13.29291 -0.2100977
v 36.50403 4.085134 -0.8184677
v 11.02996 30.05897 14.24783
v 9.837128 29.23715 14.15174
v 9.17004 27.37394 13.18933
v 11.88943 28.24239 12.24815
v 10.39565 28.94439 13.67164
v 11.0779 28.49341 12.98069
v 11.39294 26.1789 10.49938
v 11.14078 27.17927 11.69352
v 11.02433 27.66123 12.20792
v 9.945724 23.30722 9.176548
v 10.75117 24.60508 9.435745
v 9.864774 25.07667 10.75096
v 8.434597 26.07642 12.7872
v -42.72381 -52.07599 -20.02581
v -41.93306 -52.5936 -19.39552
v 56.71637 -8.63119 -25.13273
v 57.50927 -8.591013 -28.62371
v 58.26003 -6.653115 -30.73179
v 58.25688 -3.911155 -28.42976
v 57.93487 -7.575861 -29.84022
v 58.1321 -5.381468 -28.95553
v 57.38231 -7.86796 -27.33906
v 57.81505 -4.697895 -27.02464
v 57.14951 -7.377643 -26.03438
v 57.21155 -6.038498 -25.49132
v 57.5791 -6.279191 -27.04921
v 45.54729 -30.05349 -10.45173
v -53.44121 -41.88995 -31.32535
v -51.33837 -44.83423 -28.96294
v -51.2062 -46.58387 -32.62735
v -52.48162 -44.77023 -34.03025
v -52.12931 -44.49702 -31.5054
v -52.25069 -43.37707 -29.37592
v 36.89909 -47.85182 -12.39282
v -20.62051 48.00875 17.18432
v -19.22009 45.71872 17.43226
v 29.92249 1.304172 1.557874
v 18.87313 -14.66613 7.209895
v 21.07776 -13.9204 7.161123
v -15.13363 63.15375 18.34109
v -15.76329 60.77917 18.39578
v -20.24667 48.37284 17.31673
v 39.34513 -23.72934 -0.6922423
v 39.83639 -24.08674 -1.227059
v 41.1197 -23.29094 -2.10482
v 39.89476 -22.29952 -0.7450637
v -54.15221 -42.58278 -38.25679
v -55.07652 -40.75879 -38.7277
v -54.27365 -42.73339 -43.04754
v -54.67739 -41.86742 -40.90486
v -53.18296 -44.61584 -39.73429
v -19.23086 54.15816 17.7114
v 12.88415 -13.41378 14.30088
v 30.11401 -17.28178 5.521831
v -30.18672 59.18802 13.70274
v 59.07663 21.26749 -26.36454
v -18.98241 57.81363 17.80879
v -49.82721 -47.44083 -29.03962
v 10.85759 -7.178581 14.09059
v -41.73657 -53.78039 -20.77977
v 14.13607 11.32112 3.408434
v 13.70517 11.04535 3.780356
v 15.22882 9.826719 3.348651
v 38.06971 13.20576 -1.262463
v 37.32256 13.59937 -0.7511628
v 37.3369 12.90296 -0.7059437
v 36.61361 13.21805 -0.2641243
v -30.50691 -27.60572 4.917674
v -29.3531 -27.21426 5.341835
v -0.2224969 28.24969 16.99625
v -0.582525 27.47991 16.81329
v 41.62444 -43.1795 -14.4755
v 42.44856 22.2901 -2.431161
v 41.3735 20.79748 -3.025445
v 30.77297 44.51092 11.3194
v 31.55419 43.9624 10.89973
v -53.23158 -44.36373 -38.49923
v -52.51469 -45.3641 -36.86475
v 37.43954 -50.06905 -15.26185
v 38.0462 -48.70683 -14.60839
v 38.69661 -48.67625 -15.47147
v 38.49687 -42.71472 -10.05679
v 39.73686 -47.23629 -15.44797
v 38.35041 -47.75662 -14.07549
v 37.9681 -46.17396 -12.17331
v 40.39338 -44.12349 -13.53871
v 40.94437 -44.4369 -14.58465
v 38.33666 -46.44756 -12.8689
v 39.44456 -45.74489 -13.67714
v 39.90502 -45.94725 -14.50186
v 38.03277 -43.74138 -10.28402
v 38.60372 -45.01566 -11.97765
v 39.83942 -41.68252 -10.86681
v 39.34133 -43.55687 -11.73617
v 40.57782 -42.73072 -12.67599
v 40.70569 -41.5028 -11.86734
v 39.51899 12.82928 -2.501749
v -27.68409 -64.09331 -13.28351
v 18.25782 0.5334572 5.959024
v -53.39915 31.31827 -7.438737
v 36.8438 -49.00632 -13.41984
v 34.6543 -47.88677 -10.04466
v 35.60637 -48.68922 -11.74218
v 37.71399 -45.54419 -11.34407
v 36.70979 -46.33571 -10.8724
v 36.30733 -45.37857 -9.659337
v -23.13599 -58.10514 -4.317377
v -6.275057 0.4044926 22.44065
v 9.464488 -6.829058 17.13953
v 48.42954 30.32403 -3.020825
v -14.24961 37.04885 17.45358
v 48.25809 51.81701 -4.325413
v 52.00541 -26.63075 -21.07885
v 25.367 -6.182984 5.43603
v -62.53724 -8.716752 -41.98521
v -62.37775 -10.54484 -43.06272
v -61.78934 -11.76931 -40.17604
v -62.16307 -11.8304 -43.02004
v -61.84592 -14.84841 -44.04001
v -60.54584 -14.0058 -34.22636
v -61.06292 -13.34204 -36.83646
v -61.02429 -15.15297 -38.12769
v -61.52679 -17.63779 -44.98845
v -61.34779 -17.15132 -42.51771
v -61.40575 -13.52048 -39.20538
v -61.94358 -13.34329 -43.04486
v -61.51921 -15.33705 -41.79047
v -61.44295 -14.4468 -40.41421
v -61.17302 -15.68605 -39.75075
v -61.01163 -17.80037 -40.64218
v 44.09525 59.99607 0.2815484
v 43.61453 61.30922 0.7565381
v -30.23523 -64.69718 -19.29881
v -15.81645 57.16288 18.52682
v -18.57525 50.49754 17.8287
v -16.76751 51.07312 18.31988
v -15.27241 43.45937 18.35025
v -13.93961 42.15707 18.50721
v -13.6843 44.67484 18.79044
v -12.51344 43.25475 18.92142
v -5.593245 50.18292 20.12643
v -7.933915 53.44458 19.88698
v -4.053439 52.65265 20.2218
v -6.375964 49.08413 20.05291
v -8.657785 48.74533 19.81962
v -1.293951 61.73571 19.78312
v -4.643878 60.84256 19.76918
v -2.258325 60.10335 19.92326
v -3.188388 57.07903 20.104
v -3.526667 58.58074 20.00033
v -4.243702 54.40178 20.16513
v -5.558687 55.89014 20.02977
v -5.084239 57.32944 20.01738
v -6.510547 53.58361 20.01487
v -7.036651 58.44772 19.80339
v -6.185498 57.10622 19.92867
v -8.527898 55.46489 19.77271
v -5.929828 54.95335 20.03532
v -10.6556 55.99471 19.44878
v -7.680695 57.15247 19.79401
v -17.05633 55.6993 18.26912
v -18.47961 45.36388 17.64423
v -20.46328 51.68576 17.31635
v -8.694016 58.33674 19.61386
v -11.75562 60.77032 19.08176
v -14.93573 61.62077 18.47397
v -13.97623 57.48108 18.88145
v -14.2921 60.51001 18.68996
v -15.85053 59.59185 18.4369
v -13.01004 60.39487 18.91382
v -13.90067 59.21423 18.81058
v -12.74113 58.45732 19.04179
v -11.27133 57.31815 19.3053
v -11.88503 54.82946 19.31459
v -16.60042 48.75242 18.29902
v -7.420376 46.73875 19.89362
v -7.258327 48.03425 19.93908
v -18.43309 55.79528 17.9481
v -20.65115 54.16232 17.30219
v -20.41853 52.94944 17.35612
v -18.63864 51.99712 17.84888
v -18.05229 53.88539 18.02131
v -17.09321 52.26871 18.26316
v -16.3551 53.91126 18.42338
v -15.55506 55.10096 18.59409
v -14.67791 56.14465 18.76921
v -14.74316 53.81371 18.75911
v -13.006 55.87181 19.08009
v -13.89187 52.6233 18.96181
v -9.30331 54.71415 19.70244
v -11.4166 52.83769 19.40234
v -19.58075 46.40033 17.37756
v -18.78315 45.92672 17.56827
v -18.59091 46.36321 17.65538
v -17.99944 45.56389 17.79951
v -17.57035 45.697 17.92736
v -18.03661 49.1493 17.96392
v -18.84422 47.63646 17.661
v -15.3484 47.86192 18.59286
v -10.8899 43.73154 19.26398
v -16.56819 44.28338 18.07206
v -16.80374 46.39011 18.15306
v -15.9926 45.46139 18.30653
v -6.872622 51.15266 20.01881
v -8.000851 51.20451 19.89609
v -7.939912 49.86858 19.91607
v -9.961067 49.53855 19.64519
v -9.234869 50.81284 19.74533
v -13.18853 51.19368 19.11218
v -13.24816 45.71839 18.97455
v -13.38396 47.19436 18.99859
v -10.86943 51.39288 19.51235
v -13.40159 49.7756 19.06793
v -11.7412 49.4297 19.36877
v -12.89209 48.17407 19.1163
v -11.19209 48.08594 19.44227
v -9.838472 47.87142 19.64979
v -11.46876 46.63439 19.34225
v -11.78645 45.21842 19.2422
v -9.439075 43.42889 19.4614
v -28.31243 61.56073 14.63802
v -27.76534 59.95186 14.89676
v -26.0499 63.1863 15.52812
v -27.48073 61.87004 14.98692
v 50.52542 44.55506 -7.548894
v 24.6065 -8.864758 6.296244
v -60.80632 -15.43912 -36.88986
v -60.90797 -16.66395 -38.75
v 53.48712 -29.16616 -27.83394
v 51.66594 -31.09842 -23.55017
v 54.4257 -28.91363 -31.65804
v 54.65895 -27.30277 -31.0365
v 53.85177 -29.39832 -29.41303
v 54.22945 -28.06853 -29.9479
v 53.91614 -27.42468 -27.9851
v 54.30748 -25.88554 -28.1743
v 53.49489 -26.20689 -25.3825
v 52.02828 -32.71632 -26.05672
v 52.39847 -31.50461 -26.08717
v 52.97229 -30.74521 -27.34599
v 53.09391 -29.98231 -27.08706
v 53.33555 -28.28515 -26.59353
v 51.8768 -31.86449 -24.84943
v 53.02716 -28.2445 -25.42739
v 52.66479 -29.98378 -25.63785
v 52.18118 -29.79515 -23.97372
v 52.89852 -27.65692 -24.55205
v 52.44572 -28.08216 -23.45353
v 52.61907 -22.55544 -19.89008
v 53.41616 -22.56819 -22.33982
v 52.76224 -24.93309 -22.0546
v 53.9356 -24.27374 -25.49219
v 52.84217 -25.88657 -23.00862
v 53.20039 -21.8194 -21.15717
v -29.8722 -34.45822 2.812176
v -29.4866 -32.92662 3.672836
v -11.14521 42.5199 19.08472
v 39.12629 62.62719 5.266014
v 55.23266 -17.4794 -25.30125
v -37.50039 64.43961 8.786192
v 0.591193 26.04022 16.33243
v -40.98853 66.08613 5.622861
v 28.91306 -35.78455 0.8898234
v 30.38857 -35.40287 0.3774476
v 30.01128 -33.28299 1.59137
v 27.7734 -34.43657 2.078089
v 29.74563 -34.4748 1.145978
v 28.66717 -33.06058 2.315151
v 31.1215 -33.87775 0.7309691
v 31.16599 -32.17101 1.505093
v -16.77192 -14.16943 10.35968
v -10.76702 -2.965613 18.87404
v -6.718638 -59.32904 3.869962
v -5.033946 -58.95426 4.128832
v 54.88587 42.75464 -15.78901
v 37.42005 -23.17881 0.9279124
v -16.06386 28.99295 11.89791
v -20.20327 28.3718 9.559074
v -19.79689 27.63503 8.944692
v -16.44858 27.46152 9.981184
v -17.85194 27.98634 9.92529
v -17.6365 28.75074 10.86143
v -19.3493 29.39293 10.90483
v -18.73487 28.0651 9.693693
v -20.11074 30.35256 11.68554
v 51.62974 -25.16387 -19.10548
v -41.36415 -52.36221 -18.2386
v -41.45921 -54.57109 -21.44846
v -40.06164 -55.20922 -19.98099
v -40.74353 -52.71327 -17.74592
v -40.79041 -53.89452 -19.37039
v -39.13822 -56.30879 -20.10311
v -39.33511 -55.10911 -18.75631
v -38.57734 -56.09805 -18.92583
v -24.63378 -0.6978372 5.021911
v 36.67932 63.3432 7.395396
v -9.262398 -9.581891 25.40034
v -20.12175 6.056168 4.064042
v -22.47182 4.880245 3.546751
v 13.48953 -12.96796 9.814379
v -36.24297 -58.36856 -18.64768
v -34.78642 -62.70351 -24.58712
v -30.39214 -65.39593 -21.52059
v -31.64623 -64.92641 -23.28567
v -31.39314 -64.12592 -20.3984
v -32.82193 -63.92424 -23.12503
v -32.661 -63.20313 -20.87679
v -34.46226 -62.26909 -22.55065
v -26.0463 -26.48532 6.279831
v 39.61327 -39.95283 -9.357283
v -49.34485 40.32323 -1.68647
v -48.74947 39.75097 -0.6525934
v -48.63781 40.39199 -0.7525439
v -4.892745 -3.781247 26.187
v -56.10403 -37.04618 -34.59533
v -50.45065 32.08949 -1.892648
v 39.71824 60.25614 4.903518
v 50.60178 -27.08891 -17.84721
v 49.68801 -23.34984 -13.66546
v 49.55861 -24.72313 -14.18051
v 51.79068 -21.90121 -17.46392
v 51.36729 -28.31014 -20.65055
v 50.74909 -28.32957 -19.08302
v 50.39605 -23.40039 -15.14777
v 52.33109 -21.66491 -18.66294
v 52.51945 -23.68203 -20.4063
v 51.79845 -25.92656 -20.02342
v 51.32008 -27.21868 -19.70254
v 51.90963 -23.37354 -18.63689
v 51.28527 -23.5697 -17.21587
v 50.8763 -26.02107 -17.7694
v 50.97171 -24.99992 -17.31052
v 50.39394 -24.5815 -15.81366
v 49.3111 -26.72914 -14.89453
v 50.05749 -26.43927 -16.21113
v 49.37649 -27.99905 -15.80836
v 48.06362 -28.32157 -13.52945
v -50.85059 -44.18066 -26.20835
v 2.720506 3.544883 20.72762
v -2.389758 0.2205351 24.25087
v -22.03854 62.89919 16.83824
v -23.39244 62.10463 16.51335
v -21.95225 61.50734 16.95875
v -2.200336 14.26431 17.26892
v 15.07539 6.089929 5.46341
v -19.28082 -44.30209 2.102127
v -59.34344 -23.5419 -34.73528
v -35.49319 62.40659 10.46203
v -34.61484 63.26455 10.98101
v -35.11169 64.13985 10.583
v -36.2806 62.73141 9.871187
v -7.051822 29.0183 16.1821
v -2.952809 13.41848 17.44847
v -28.4109 -26.61055 5.716505
v -28.5308 -25.09808 5.938044
v 16.987 -2.282714 7.573188
v -12.00038 -59.1806 2.236677
v -17.15108 -50.33363 1.593873
v -47.89365 58.00166 -0.9725881
v -45.11437 21.33391 -4.604855
v 22.78447 -1.243978 4.624579
v 20.4765 -0.5334033 5.304347
v 23.36544 -2.199121 4.771246
v 21.11801 -3.10945 5.926515
v 22.38435 -4.452823 5.860646
v 20.82165 -5.083009 6.556015
v -40.50213 17.4051 -2.593995
v -54.63522 30.15209 -10.42494
v -5.105673 37.24469 19.09462
v -24.97924 48.21786 15.59957
v -7.54384 -45.92392 7.802032
v -8.35091 -44.82677 8.494544
v -19.81638 -38.75653 0.7207578
v -20.07137 -39.09417 0.7199153
v -20.39502 -38.73432 0.3794955
v -21.0298 -39.66526 0.4105657
v -21.48786 -40.1577 0.3256511
v -35.99129 13.7183 1.021057
v -35.53201 13.98936 1.173473
v -36.01179 15.12811 0.6314086
v -19.824 13.25246 2.51743
v -20.34616 13.06317 2.510293
v -51.7491 -43.10711 -27.12091
v -12.7035 -14.63175 18.05176
v 15.93842 4.913801 5.457921
v -16.70192 36.34206 16.7582
v -17.23928 35.72398 16.41157
v -15.33721 37.44942 17.32118
v -16.13095 37.06367 17.05571
v -26.87297 48.73014 14.78773
v -63.45542 2.692207 -34.70427
v -3.326516 -54.94837 4.330597
v -8.236216 -58.82925 3.546279
v -6.09655 -57.92221 4.011546
v -6.332969 -56.8812 3.957993
v -8.535202 -56.70746 3.424547
v -7.32459 -57.00686 3.7515
v -7.058733 -55.10057 3.786565
v -5.185191 -55.82597 4.13439
v -4.923854 -54.20149 4.187456
v -6.455844 -47.39639 6.519158
v -7.215334 -48.49723 5.706835
v -6.610473 -53.30454 3.966376
v -5.044281 -52.72149 4.250305
v -4.487796 -51.42571 4.656972
v -5.653744 -49.94427 5.043304
v -0.7497198 10.81097 18.75931
v -8.544776 46.72294 19.78062
v -60.43425 -16.09737 -35.26721
v -59.84304 -15.76578 -31.65676
v -59.82143 -17.59165 -32.78316
v -5.465176 -11.93672 27.4688
v -6.947948 -11.41068 26.79048
v -9.861114 41.45601 19.19127
v -9.192057 40.04536 19.07742
v -10.635 40.33506 18.91761
v -12.29435 39.09164 18.35596
v -10.82827 38.65194 18.57899
v -9.912679 37.91767 18.58738
v -11.2569 37.34465 18.18853
v -17.17194 -38.35296 2.746616
v -17.08578 -38.44833 2.860219
v -17.43461 -38.415 2.552687
v -18.29187 -38.6394 1.94621
v -18.38297 -40.13005 2.49936
v -18.66113 -40.80331 2.483565
v -17.49568 -39.11423 2.819809
v -17.75464 -40.98003 3.301086
v -47.96186 54.68508 -0.9318538
v -17.88931 59.72101 18.00022
v -18.41947 62.72215 17.73929
v -20.3732 60.71578 17.39767
v -20.31252 63.14822 17.26322
v -20.83614 61.91143 17.2412
v -19.26787 59.36406 17.70601
v -27.89979 -20.18489 6.579051
v -25.49868 -21.41636 6.767586
v -26.11927 -19.89587 6.796643
v -24.35862 -18.77064 6.988066
v -29.43855 -18.80979 6.490521
v -61.5135 -12.40997 -38.81788
v -33.07833 -35.26927 1.015714
v -35.51052 -52.60357 -11.51043
v -43.90543 -48.16791 -17.25159
v -29.74851 -60.75782 -12.53539
v -3.575496 6.66679 20.36162
v -19.28645 26.84714 8.292079
v -18.57844 26.605 8.262605
v -17.87764 26.39981 8.255611
v -46.85608 -46.04805 -19.78941
v -47.71634 63.78222 -1.37368
v -48.03342 63.33015 -1.699958
v -48.42599 61.56747 -1.89577
v -48.07017 60.67756 -1.416336
v -47.27929 61.06197 -0.4902426
v -46.50355 60.20324 0.5011776
v -47.17755 62.83382 -0.5543327
v -46.1557 64.00793 0.5688869
v -54.49662 -24.36251 -17.92954
v -36.22133 31.69321 8.458863
v 1.276101 35.5051 18.81555
v 2.117188 36.52264 18.97533
v 1.080492 37.04009 19.16222
v -3.906524 46.05911 20.16418
v -4.661081 44.54638 20.05934
v 3.284074 39.49324 19.43825
v 1.189034 40.99962 19.77787
v 2.490157 38.2037 19.27201
v -0.8639199 39.02361 19.58341
v -7.764102 41.72049 19.5282
v -3.205641 44.07555 20.09848
v -4.115148 42.80971 19.93071
v -6.649903 43.70232 19.83519
v -7.919464 44.06837 19.72471
v -2.501539 42.71412 19.9999
v -4.993931 41.31767 19.74012
v -0.9827616 41.70986 19.89753
v -3.437337 41.71141 19.87564
v -1.304487 35.64016 18.97186
v -1.976439 37.11661 19.26073
v -3.1472 37.80577 19.33955
v -2.404189 40.82631 19.80531
v -3.283199 38.82974 19.49772
v -4.327688 39.90043 19.61783
v -5.512873 42.69292 19.83107
v -6.218388 40.51127 19.5506
v -6.461537 38.76105 19.24415
v -6.708271 37.15228 18.88493
v -8.845865 39.13824 19.00031
v -43.4393 66.89935 3.124241
v 2.375326 -2.784287 25.16213
v 5.342125 -2.69313 22.53501
v 2.606017 -1.791093 24.32759
v 3.8932 -1.48967 23.1379
v 2.07957 -0.9245407 24.00598
v -1.536061 28.19081 16.99815
v -3.102026 27.18363 16.64147
v -8.613273 -46.32051 7.308621
v -1.076216 19.55337 15.98044
v -7.838587 -10.75856 26.40754
v -1.63238 -14.36285 26.8537
v -1.348537 -13.04629 27.81014
v -2.354917 -14.77979 26.43649
v -3.891583 -12.7445 27.68268
v -3.306051 -14.64834 26.3962
v -3.71543 -15.24946 25.62175
v -4.336864 -13.03532 27.37251
v -4.897052 -13.85287 26.45388
v -5.818663 -12.25405 27.09492
v -8.456615 -10.8927 25.7901
v -9.471118 -11.03623 24.67426
v -5.791006 -13.26237 26.34543
v -7.375868 -12.03437 26.06304
v -6.950757 -13.32331 25.32101
v -7.798435 -13.96079 23.61932
v -58.82398 -25.01879 -33.16364
v -60.30133 -12.23421 -31.21611
v -61.07096 -11.5108 -35.10083
v -60.24851 -13.39233 -31.88489
v 9.744987 -8.223278 18.22101
v 8.000855 -6.205891 20.42782
v 8.807577 -7.545997 19.79649
v 9.115536 -7.144846 18.41749
v -21.22596 6.02389 3.564125
v -43.4938 24.52085 -0.1505493
v -43.26038 25.14302 0.6121433
v -36.7165 44.1007 9.390758
v -35.96486 44.72368 9.800237
v -0.3978344 33.14405 18.36547
v -35.12843 -59.11279 -18.0062
v -16.76961 -13.50199 10.9977
v -16.54531 -14.03546 12.73691
v -41.6812 33.82285 6.938982
v -42.71899 34.17227 6.37314
v -6.61956 -63.44249 3.274445
v -5.428785 -63.76991 3.355721
v -20.48626 58.7633 17.40484
v -21.79429 59.32048 17.05063
v -15.79072 -16.07382 12.5009
v -15.67582 -15.3456 14.52006
v -16.3581 -15.00269 12.43061
v -15.96422 -14.7133 14.51553
v -24.70334 -46.66034 -1.556977
v 0.1618267 34.49957 18.67036
v -1.547473 34.20525 18.63356
v -19.78027 55.69648 17.58123
v -21.64398 55.23626 17.05491
v 15.2769 -4.655902 8.814673
v -55.98295 -28.33893 -24.52538
v -19.65134 -70.15829 -9.442961
v 6.150753 -2.356696 21.08558
v -25.38918 -38.59561 0.6511449
v -18.41726 -71.83551 -11.6993
v -21.21477 -70.76074 -14.79718
v -22.77107 -69.32717 -13.66105
v -22.6247 -69.74432 -14.67386
v -19.48647 -70.87327 -10.81242
v -21.88796 -69.89249 -13.15987
v -20.64262 -70.83048 -13.2971
v -19.47626 -71.33022 -12.19194
v -20.6925 -70.33856 -11.70873
v -15.45671 -9.553018 14.50223
v -52.81972 37.69789 -6.856879
v -20.80374 -41.05214 0.8941182
v -21.78116 -40.9812 0.3560253
v -12.58635 -70.32015 -2.79185
v -12.08291 -69.09586 -1.279336
v -63.88139 4.215159 -35.51901
v -21.36269 4.4396 4.236746
v -54.15315 -42.11579 -36.08817
v -54.68481 -40.91817 -35.73838
v -53.0346 -39.28483 -25.7537
v -52.80006 -42.44743 -29.70414
v -53.28688 -41.61822 -30.09545
v -55.24897 -39.93503 -36.86235
v -54.95718 -39.95191 -34.68348
v -55.55495 -38.74281 -35.49733
v -53.83133 -40.57607 -30.42418
v -54.12837 -41.13831 -33.06068
v -53.10643 -40.79092 -28.02211
v 0.5277345 12.69661 17.65873
v 1.56181 13.5753 16.87747
v -1.617183 -3.379734 26.56992
v -58.3185 -32.47768 -41.75668
v -58.13533 -33.34105 -43.87746
v -58.56432 -31.42413 -41.13282
v -57.36532 -35.60441 -42.8431
v -57.28495 -35.52459 -40.71029
v -57.85076 -33.9455 -41.52489
v -58.20048 -32.41398 -40.00487
v -57.76675 -33.25405 -37.93709
v -56.82343 -35.9656 -37.10673
v -57.42786 -33.87665 -36.70328
v 3.960853 29.14217 16.48601
v -62.16089 -10.36191 -41.34426
v -14.46175 -8.701834 16.08017
v -17.39191 30.44359 12.88339
v -21.48465 30.41927 11.26645
v -22.05425 29.74501 10.44566
v -20.37463 29.21035 10.34625
v -22.57875 34.97196 14.65485
v -24.01961 33.68363 13.3851
v -20.38768 31.29556 12.56528
v -22.19761 31.55069 12.17209
v -20.68867 32.60785 13.6715
v -19.39915 36.03571 16.00397
v -21.29716 36.09215 15.48037
v -20.067 35.25423 15.47429
v -18.76316 30.25951 12.13906
v -21.67598 34.06823 14.38703
v -20.34348 34.06135 14.80416
v -19.3638 32.88719 14.28528
v -62.793 -6.0093 -40.30502
v -62.69117 -6.924558 -40.8718
v -14.91831 -10.86092 17.42233
v -15.86215 -13.99755 15.31578
v -16.04979 -11.24867 14.64248
v -8.55346 -9.255731 26.09875
v -46.2059 36.03213 3.670544
v -46.81503 34.46203 2.876703
v -62.175 27.50788 -27.47895
v -51.9777 54.25135 -6.220703
v -36.26974 -61.09404 -23.65668
v -16.65975 26.10937 8.455674
v -11.49248 -8.206262 22.14459
v -45.40434 34.58525 4.384798
v -61.20497 -19.76254 -45.26572
v -59.7668 -26.22302 -41.30813
v -59.62369 -25.93575 -39.25588
v -60.34637 -18.24217 -36.53208
v -60.5014 -19.07478 -38.08752
v -60.41246 -22.60002 -41.08376
v -60.92852 -20.54261 -43.23557
v -60.66644 -21.88915 -42.44702
v -58.95694 -26.16338 -34.9412
v -58.91456 -26.93971 -35.63181
v -59.20238 -26.19167 -36.49221
v -59.85603 -24.29163 -38.83896
v -59.29792 -25.26435 -36.04877
v -59.63681 -23.82117 -36.62029
v -60.62444 -20.57772 -40.57474
v -59.98628 -22.73016 -37.99179
v -60.24673 -22.10848 -39.16409
v -59.60039 -22.37887 -35.24957
v -60.01491 -20.59446 -36.20445
v -60.228 -17.42291 -35.08513
v -59.79752 -19.38753 -34.06142
v -59.32451 -19.57492 -31.65321
v -39.41737 46.37308 7.240962
v -39.95258 -53.13676 -17.15487
v -15.94032 22.73244 5.444943
v -5.090567 -62.24076 3.763793
v -35.42585 29.59259 7.65526
v -38.11108 -59.08666 -23.08576
v -60.30862 28.33826 -23.15697
v -26.08433 -31.87696 5.068137
v -24.1533 -34.20313 4.45689
v -26.35628 -33.01842 4.565291
v -46.25309 -50.11968 -23.99719
v -45.4401 -52.31768 -26.0054
v -46.87305 -50.28588 -25.81203
v -46.88934 -51.43272 -28.31224
v -47.97554 -48.09128 -24.80986
v -48.94492 -47.74546 -26.80345
v -49.35529 -45.99075 -24.96079
v -45.68027 66.20874 0.8411648
v -12.34828 -51.55832 3.138823
v -7.601421 -50.7484 4.539014
v -11.94976 -49.52811 4.185726
v -9.868887 -49.82658 4.592797
v -8.317245 -52.12637 3.91028
v -10.90197 -52.13366 3.376513
v -10.23774 -51.121 3.932537
v -9.444236 -52.09181 3.70258
v -62.72805 4.172778 -30.69036
v -49.03119 45.52448 -2.019472
v -43.43981 -47.43165 -15.80818
v -4.417824 29.48453 17.06068
v -23.81055 49.03846 16.10095
v -22.21661 51.77617 16.72848
v -23.95973 50.58393 16.09743
v -24.65123 51.74551 15.85706
v -7.231107 36.20691 18.60228
v -23.32727 55.55985 16.51429
v -20.73394 56.70413 17.35389
v -22.09299 57.02387 16.93954
v -13.53355 -39.16168 6.253012
v -14.51256 -38.80651 5.34623
v -16.96313 -39.60258 3.552485
v -15.20643 -38.55629 4.671456
v -16.37687 -38.52945 3.57273
v -16.28835 -40.4313 4.387043
v -15.12436 -39.90081 5.303334
v -13.46833 -40.41527 6.553465
v -16.34241 -41.99007 4.61214
v -13.44536 -48.27559 4.23533
v -56.90336 -26.05109 -25.90654
v -25.55916 0.8277951 4.048421
v -47.70052 49.47663 -0.558984
v -7.987669 -8.225616 26.4648
v -7.659042 -9.350699 26.80484
v -37.0072 28.65185 6.577327
v -44.6325 42.54425 3.331931
v -50.1828 38.47801 -2.300384
v -50.13826 37.72307 -1.928078
v -8.375814 -47.6772 6.158991
v -10.72763 -46.13701 6.803097
v -9.538149 -47.19572 6.349499
v -40.04343 -31.62977 -1.692116
v -27.57258 -32.14718 4.57713
v -27.25221 -33.12341 4.290655
v -59.49843 -17.19344 -30.89187
v -13.11009 -15.33358 16.71853
v -13.28197 -14.74231 17.65654
v -14.16041 -16.38173 14.87171
v -14.23197 -15.71706 15.86697
v -13.65521 -15.37689 16.5956
v -13.63142 -14.5843 17.76235
v -15.13747 -14.2097 16.71579
v -14.58973 -15.78968 15.50403
v -14.28385 -15.22932 16.50877
v -15.00542 -12.56298 17.53913
v -15.43871 -13.02476 16.66293
v -14.59064 -14.51695 17.16331
v -14.75811 -14.12281 17.33201
v -14.51589 -13.68251 17.95697
v -13.28315 -9.234591 19.26435
v -14.56128 -9.553092 16.98353
v -13.55007 -7.683766 16.75876
v -11.23075 -12.50544 21.98834
v -11.42497 -14.13714 19.633
v -11.29991 -13.74337 20.43772
v -10.20252 -13.79253 21.21457
v -10.40296 -13.43066 21.68341
v -10.96475 -13.03602 21.69219
v -12.65092 -10.62647 21.00393
v -12.65811 -14.23698 18.80249
v -8.54652 -13.6224 23.27422
v -8.98201 -12.32237 24.30481
v -14.22865 -10.66965 18.58166
v -10.00258 -12.92074 22.69673
v -10.61147 -11.39573 23.30547
v -14.04697 -11.75236 19.16142
v -14.67594 -12.05452 18.16417
v -12.07934 -13.9247 19.59089
v -12.44702 -13.61289 19.75843
v -11.56667 -13.44817 20.6937
v -13.27935 -9.871829 19.73076
v -13.46477 -11.54474 19.9782
v -13.61345 -13.28732 19.13319
v -14.087 -14.50636 17.5977
v -13.15831 -14.0423 18.7527
v -14.20388 -12.81989 18.75344
v -12.92021 -13.50645 19.5437
v -11.93453 -13.15866 20.7335
v -12.80832 -12.10342 20.66757
v -11.87126 -12.47575 21.43456
v -12.19742 -11.97523 21.38107
v -12.00361 -10.96416 21.87802
v -11.52894 -11.76723 22.17414
v -12.13702 -8.686719 21.17904
v -30.64917 6.795914 1.567397
v -14.22062 28.6212 12.50913
v -34.1755 -42.91327 -3.587919
v -26.29788 -42.06184 -0.9924898
v -27.04079 -39.75928 -0.03891562
v -27.48162 -41.64757 -0.9811829
v -28.07042 -43.50092 -1.890095
v -28.8744 -42.55019 -1.63534
v -26.72981 -67.00809 -16.95979
v -27.39869 -67.1759 -19.29683
v -28.09858 -66.47645 -18.89567
v -41.19667 -47.76012 -13.15311
v -15.61576 -18.08805 8.994319
v -35.59659 12.53302 1.279142
v -31.13764 -22.35164 5.695199
v -15.98733 33.85716 15.8108
v -32.18815 -59.05252 -13.91077
v -43.57088 41.2734 4.749591
v -12.14829 -9.268926 21.47927
v -11.77492 -9.426853 22.17398
v -10.43165 -10.66345 23.83535
v -11.1335 -10.34908 23.07084
v -64.13652 21.30479 -32.47879
v -38.84095 -37.67799 -3.840565
v -21.38755 -46.45884 0.2937887
v -62.40074 -6.949729 -38.6764
v -60.69567 -7.148901 -28.86881
v -61.2518 -6.198454 -30.88407
v -61.78593 -5.93777 -33.60633
v -62.05832 -9.115065 -38.90421
v -61.86186 -10.33911 -38.89306
v -60.65109 -8.148595 -29.46357
v -61.97322 -7.099587 -36.11512
v -62.16135 -8.241072 -38.57917
v -61.57296 -10.4045 -37.21535
v -61.73951 -8.9181 -36.53282
v -61.44613 -8.462341 -34.29807
v -60.96601 -10.81917 -33.66161
v -60.25753 -9.748732 -28.75353
v -60.83916 -9.515003 -31.76745
v -60.67754 -10.83783 -32.12459
v -6.961852 30.24848 16.71601
v -57.74531 32.85355 -17.38879
v -32.61943 46.37002 11.70126
v -30.68435 47.39616 12.82179
v -32.00186 47.65201 12.07579
v -31.0171 49.66235 12.76769
v -22.07584 -18.64406 7.211551
v -23.28008 -17.6942 7.088676
v -30.37105 -62.72633 -15.83959
v -40.67572 -49.26397 -13.89741
v -58.04056 48.88513 -16.68651
v -58.45442 48.48658 -17.46102
v -58.47519 47.62803 -17.68171
v -58.10894 48.13683 -16.89002
v -57.48143 49.06646 -15.59397
v -57.79655 49.05419 -16.2268
v -57.8243 48.51129 -16.31067
v -57.72007 47.12723 -16.25707
v -31.89836 -60.00016 -14.54911
v -32.63644 -59.54819 -15.01517
v -33.22897 -59.48319 -15.68617
v -42.80308 65.54742 4.007976
v -37.79458 -53.14163 -14.39404
v -19.43553 -39.96516 1.598727
v -19.96729 -39.87042 1.151006
v -20.62298 -39.91788 0.7256775
v -19.41288 -40.94078 1.894312
v -25.27253 -44.05579 -1.234851
v -24.40577 -43.2715 -0.7790771
v -25.132 -45.65583 -1.515545
v -22.36308 -44.53146 0.02785853
v -22.93702 -43.32843 -0.1688229
v -23.52392 -43.06745 -0.4082242
v -24.02608 -44.53178 -0.7858959
v -21.66941 -44.94641 0.3730937
v -42.62208 -42.66434 -10.63647
v -54.77588 44.38346 -10.99886
v -59.34912 -18.41885 -31.02759
v -34.0587 -48.46656 -7.096134
v -34.89117 -48.55598 -7.724129
v -35.13173 -49.7539 -8.799372
v -32.70536 -50.54337 -7.680689
v -32.2626 -48.39697 -5.984011
v -31.75185 -49.47458 -6.370162
v -33.62219 -49.51291 -7.56016
v -32.50426 -49.70581 -7.005499
v -29.90441 -50.11524 -5.670839
v -28.49755 -49.89364 -4.741481
v -30.48849 -48.76402 -5.248071
v -29.48135 -48.94013 -4.78282
v -32.18855 -47.0854 -5.140989
v -30.00213 -47.81209 -4.492852
v -29.18245 -46.3497 -3.441782
v -38.21182 0.5163336 0.3669142
v -36.14058 -56.3721 -15.91254
v -48.39505 -42.64463 -19.07481
v -27.50091 -66.81252 -18.41831
v -29.90224 -65.38876 -20.28251
v -29.15644 -65.32725 -18.39389
v -31.05429 -62.70634 -16.97173
v -30.92984 -63.34953 -17.85666
v -30.7721 -63.94645 -18.73386
v -29.78278 -64.46863 -17.77966
v -29.43363 -64.43531 -17.01446
v -28.38493 -65.04406 -16.14895
v -33.62083 53.11904 11.40722
v -10.77551 -43.53589 8.189402
v -2.778117 10.72793 18.68996
v -11.81966 25.50075 11.43134
v -9.078012 -48.11719 5.758608
v -11.33119 -48.5586 4.897572
v -10.76399 -47.19878 6.007996
v -12.41486 -46.52714 5.791239
v -2.664466 29.08371 17.18757
v -59.38883 -2.951121 -22.12928
v -62.05861 -3.018337 -32.31719
v -30.45367 -41.90093 -1.684466
v -30.46072 -43.53526 -2.525563
v -29.80683 -43.06746 -2.115696
v -32.05962 -42.09601 -2.26464
v -33.01492 -62.01358 -19.17578
v -50.30893 -42.52567 -22.6955
v -11.33728 -53.49012 2.840379
v -45.66959 33.39795 3.776985
v -46.42707 34.87967 3.332825
v -59.00952 -19.43637 -30.06128
v -17.3908 -70.61099 -7.212053
v -16.75535 -71.481 -8.033632
v -16.15314 -71.18378 -6.795023
v -15.68282 -70.54142 -5.374135
v -16.45872 -69.1444 -4.42011
v -17.42735 -69.24589 -5.435137
v -50.01065 40.26283 -2.673116
v -30.29228 2.72496 1.982114
v -17.77518 32.24197 14.30978
v -16.26916 30.70127 13.55854
v -49.50745 57.01203 -2.908587
v -49.33494 52.6645 -2.547397
v -49.01904 54.65813 -2.222414
v -47.29323 57.10952 -0.2412222
v -48.94041 56.19249 -2.188194
v -48.07025 55.83855 -1.10521
v -47.37571 56.02573 -0.2947823
v -54.67996 33.99207 -10.28612
v -26.06596 7.170185 2.31186
v -25.2159 8.200085 2.358088
v -49.39968 -42.25661 -20.5736
v -31.20108 -31.98689 3.353439
v -29.25361 -31.41331 4.292001
v -20.278 3.607763 5.23402
v -2.095029 5.763063 21.13955
v -2.550528 4.191733 21.8962
v -2.78829 1.403622 23.46559
v -39.42057 -21.25091 2.234685
v -40.96347 26.18044 2.859478
v -2.43447 -1.247363 25.18196
v -3.490665 -0.86429 24.75363
v -3.448565 -2.851644 26.04802
v -4.652391 -2.247219 25.2672
v -31.971 -51.81911 -8.060672
v -42.13483 -48.04804 -14.62938
v -34.44677 11.49362 1.514474
v -0.8618218 31.57663 17.93883
v -0.4082456 29.24323 17.28102
v -1.279138 30.40916 17.60196
v -2.809755 32.90847 18.24414
v -54.38618 52.09941 -9.941283
v -51.72523 34.23906 -3.894219
v -52.67345 34.44518 -5.783867
v -55.39838 -18.04778 -16.98842
v -47.99055 56.82434 -1.045496
v -27.93856 -65.94655 -17.1817
v -27.00953 -65.97339 -15.14793
v -25.64843 -67.33363 -15.20831
v -25.92075 -66.64467 -14.29193
v -26.51051 -64.72459 -12.18726
v -24.73199 -67.8277 -14.22642
v -24.12587 -67.96346 -13.16714
v -27.40523 -65.07648 -14.31236
v -25.09274 -66.92505 -13.08333
v -25.42739 -66.21358 -12.48624
v -21.6706 -68.37972 -9.421042
v -23.97377 -67.08974 -11.26148
v -22.64746 -67.70428 -9.967293
v -23.57591 -66.71364 -10.01291
v -22.59333 -64.41255 -6.614463
v -22.29384 -67.27129 -8.823119
v -23.12643 -64.93973 -7.608733
v -24.36127 -65.18176 -9.430716
v -23.64722 -63.67756 -7.295225
v -25.70888 -64.56682 -10.73925
v -38.27899 46.33557 8.088032
v -17.43978 27.21921 9.281272
v -15.68826 27.88955 10.84389
v -15.52683 26.40998 9.339101
v -52.22514 -39.89301 -24.30234
v -60.88031 -0.5532954 -25.97385
v -30.96623 -59.23597 -12.57682
v -31.23876 -59.97499 -13.63994
v -31.27783 -61.1109 -15.01081
v -44.30318 19.33561 -5.261741
v -45.02877 19.00632 -5.99201
v -48.44506 17.38546 -9.373828
v -16.60724 20.71336 3.247707
v -25.22788 -33.91233 4.374664
v -25.58749 -35.21629 3.435726
v -26.52086 -34.39046 3.810861
v -27.17896 -37.14582 1.843469
v -27.15553 -38.44777 0.807958
v -24.7797 -35.71218 3.200989
v -28.82745 -37.20873 1.53878
v -28.42879 -35.85577 2.502088
v -31.51917 -35.1739 1.773043
v -29.96676 -35.77042 2.080058
v -31.76959 -37.02943 0.7217608
v -29.23787 -38.41551 0.6587294
v -30.53646 -36.90965 1.267255
v -31.47304 -37.97696 0.2905703
v -58.2832 -21.08358 -27.88291
v -58.74731 -20.7134 -29.73431
v -59.31421 -20.99224 -32.6136
v -58.77644 -21.97673 -30.74091
v -59.00465 -23.36233 -32.72923
v -57.55774 -26.82024 -28.85364
v -57.96844 -27.54683 -31.16413
v -58.36131 -25.4702 -31.26859
v -57.86408 -25.72495 -29.32114
v -58.56068 -23.71308 -30.91919
v -58.0625 -24.25023 -29.09617
v -57.67947 -23.91107 -27.33676
v -16.10575 -15.75229 11.67256
v -17.18513 -15.7285 8.729234
v -16.72828 -16.71491 8.806061
v -15.5101 -17.50365 9.352933
v -15.12861 -17.28644 10.45313
v -15.60509 -16.57615 11.14054
v -16.17121 -15.91327 10.33343
v -16.3553 -15.44651 10.77177
v -16.61593 -16.14248 9.106462
v -16.26709 -16.14338 9.557866
v -16.05942 -16.2214 10.05099
v -16.62088 -15.02652 9.991829
v -16.74058 -15.52232 9.240544
v -16.53404 -15.49057 9.688983
v -17.13007 -13.66885 9.437543
v -59.87978 20.92842 -22.61581
v -63.31065 -0.2759475 -36.51753
v -63.12421 -4.976502 -41.34789
v -63.78078 -1.074567 -40.72954
v -63.44298 -1.194841 -38.43743
v -63.1073 -3.718123 -39.41687
v -62.52493 -5.769745 -38.20034
v -61.81169 -6.559528 -34.41627
v -62.65031 -3.992643 -36.66125
v -60.69181 -2.88215 -26.21875
v -40.64251 34.37413 7.81055
v -40.86746 33.98882 7.505658
v -41.44036 34.58374 7.444898
v -44.63098 -49.40471 -19.83884
v -13.25781 -6.1782 15.41009
v -39.9865 -51.71467 -15.57967
v -40.61207 64.8876 6.10087
v -6.926004 -68.9271 0.5747387
v -8.163655 -67.57764 1.239597
v -8.022204 -69.29572 0.06563405
v -8.799969 -67.71828 1.00198
v -54.92878 50.16017 -11.00337
v -59.21128 -13.24756 -26.31302
v -34.87081 -42.12735 -3.511899
v -33.44473 -40.12307 -1.705659
v -41.29928 -30.42001 -2.113688
v -29.03201 -63.71642 -15.0713
v -53.75644 -20.14305 -14.3332
v -59.0104 46.90834 -18.8723
v -33.07043 13.18536 2.087907
v -34.52822 13.15581 1.641813
v -38.42561 -53.5873 -15.66542
v -33.10774 9.019497 1.290611
v -31.96911 8.450593 1.459964
v -33.40648 7.747958 1.016764
v -22.00401 -16.57531 7.197784
v -33.1012 -36.789 0.2409542
v -36.59684 4.215382 0.1175853
v -9.14943 -55.60266 3.291132
v -9.874999 -53.94312 3.185323
v -36.73129 -52.76403 -12.84566
v -35.72837 -53.78616 -12.77936
v -27.7203 -14.23106 6.899302
v -51.58789 -41.91398 -25.08779
v -50.07596 -44.62632 -24.80012
v -17.78536 -13.10045 8.663108
v -32.08555 -22.79112 5.352845
v -30.92869 -50.58508 -6.546122
v -57.68791 -22.42732 -26.39543
v -6.326455 -11.09708 27.3345
v -5.414849 -10.24397 27.97739
v -5.012997 -11.1687 27.93953
v -6.122325 -9.49754 27.71291
v -5.474964 -8.664442 27.93591
v -5.392415 -6.348338 27.32338
v -10.80622 -5.63621 21.36052
v -10.29473 -10.01989 24.17155
v -9.222838 -3.759832 22.62105
v -11.04777 -8.374647 22.95889
v -5.510117 -1.620239 24.40722
v -7.267713 -0.7389675 22.43099
v -5.326246 -0.6072241 23.81474
v -11.11557 -7.131458 22.09719
v -10.49837 -8.390427 23.83478
v -7.888772 -6.127532 25.75015
v -6.139532 -4.265915 25.88422
v -10.36308 -7.369452 23.60367
v -9.081764 -7.581772 25.32801
v -6.912255 -7.764914 27.07948
v -8.211791 -5.404356 25.06285
v -10.38317 -6.229817 22.82182
v -9.706141 -5.870917 23.64087
v -9.044805 -4.792245 23.72702
v -8.291695 -3.812748 23.84008
v -6.475027 -3.050512 24.81805
v -15.53093 18.47096 3.109323
v -40.17179 26.09232 3.071814
v -40.11432 26.7485 3.717188
v -58.78353 -19.04773 -28.77287
v -59.46911 -16.17394 -30.06591
v -58.92264 -17.27359 -28.08977
v -36.80015 -37.81652 -2.419611
v -25.81144 2.201114 3.385439
v -11.00072 -64.88761 1.657361
v -9.156698 -64.65278 2.349041
v -62.94834 -3.140288 -37.61427
v -62.45878 -3.384891 -34.86871
v -28.83234 -45.31393 -2.849326
v -31.70203 -44.90654 -3.657832
v -30.6773 -46.68253 -4.210485
v -11.36806 31.65306 15.96794
v -16.25091 35.13885 16.36487
v -15.05097 35.48843 16.75641
v -4.234986 31.47894 17.68242
v -3.07215 31.52847 17.83731
v -4.005785 35.67374 18.85254
v -3.904886 33.40983 18.28755
v -5.270143 33.83694 18.2527
v -6.45735 34.30751 18.21151
v -9.938621 30.5195 15.86402
v -9.606791 31.14922 16.28384
v -10.02312 32.73296 16.89871
v -8.950316 29.82509 15.90684
v -5.676152 31.88648 17.58458
v -6.76589 32.1329 17.4548
v -7.795437 31.5424 16.98976
v -8.169058 33.09444 17.48409
v -7.306783 34.80862 18.20525
v -8.485397 36.90043 18.57791
v -9.765047 36.81803 18.35028
v -10.74124 35.89667 17.88783
v -9.204805 35.03873 17.94062
v -12.15675 37.07189 17.9068
v -10.57701 34.44348 17.44208
v -13.22696 35.60754 17.21174
v -14.93087 32.82536 15.54647
v -15.95015 32.59175 15.12459
v -15.52008 31.63488 14.59919
v -11.96808 35.44378 17.4836
v -14.73207 34.08812 16.23758
v -13.40462 33.67108 16.40339
v -12.02981 32.47279 16.13956
v -13.6235 31.46659 15.10982
v -14.81373 29.87854 13.41482
v -12.42291 30.67015 15.04624
v -13.49077 28.83249 13.12353
v -12.43135 -69.71138 -2.028819
v -11.14551 -71.03179 -2.809963
v -29.23319 7.46367 1.84682
v -31.45071 62.71685 13.01068
v -32.5789 63.1201 12.32353
v -34.94464 54.39907 10.64244
v -28.82345 49.59394 13.9217
v -22.92573 60.70749 16.70365
v -23.70345 59.38293 16.46251
v -24.20757 61.04035 16.26988
v -25.73785 61.56313 15.70546
v -26.03659 59.96795 15.59861
v -30.33843 57.46004 13.57186
v -27.39618 58.6709 15.03439
v -29.28339 58.97951 14.17429
v -28.47943 58.24109 14.52575
v -28.83264 56.6465 14.296
v -25.12535 50.00219 15.58616
v -24.7769 52.61824 15.84427
v -26.28234 50.23088 15.13322
v -26.92241 51.73394 14.90596
v -27.82883 50.3989 14.40644
v -23.30321 57.16595 16.54754
v -26.67381 52.87044 15.0668
v -23.59503 58.57753 16.50527
v -25.54649 58.1782 15.78408
v -24.61818 56.41222 16.07508
v -24.38929 53.94825 16.06687
v -33.85131 54.9884 11.39954
v -25.87908 54.36657 15.49694
v -26.91631 56.77938 15.17507
v -25.95837 55.59725 15.51242
v -26.82947 54.85656 15.10188
v -27.90134 55.7072 14.70058
v -28.72709 54.71889 14.24828
v -29.277 53.86677 13.92446
v -29.64731 52.86343 13.66191
v -28.28542 53.2963 14.35869
v -31.13566 53.02718 12.87601
v -29.38497 51.21656 13.71895
v -32.71162 51.59058 11.85699
v -32.52393 53.89093 12.14193
v -30.1412 54.15574 13.48175
v -31.50797 54.70319 12.75188
v -31.54302 56.02856 12.7895
v -32.53202 55.42542 12.22399
v -33.9749 62.12537 11.47751
v -32.26185 61.45708 12.58158
v -31.39433 60.05708 13.06662
v -31.0199 61.4065 13.26508
v -33.66741 60.40319 11.67394
v -31.46972 59.07067 12.99094
v -32.9559 57.85091 12.10317
v -50.72493 -43.28745 -24.63222
v -49.0508 -43.35749 -20.96227
v -49.1254 -45.36325 -23.52112
v -49.88419 -43.81757 -23.28053
v -47.99886 -46.41439 -22.46486
v -48.83286 -44.68479 -22.04975
v -41.3637 -46.63575 -12.33731
v -40.33242 -48.17498 -12.46789
v -49.41586 -41.19969 -19.58844
v -19.09557 -18.16068 7.679505
v -37.20086 -60.13176 -23.47488
v -35.97536 -60.81044 -22.40092
v -35.65343 -60.51794 -21.1736
v -36.12352 -59.14081 -19.64494
v -38.35849 -57.4967 -20.63518
v -34.41898 -61.69063 -21.18826
v -37.37671 -59.10269 -21.66582
v -34.41679 -60.29045 -18.62534
v -32.8756 -61.10624 -17.42032
v -34.10807 -59.45525 -16.95562
v -17.41958 -13.71123 8.950693
v -17.37037 -14.50725 8.80853
v -54.30194 50.68998 -9.904385
v -53.89552 49.60719 -9.28168
v -43.7474 -49.61676 -18.62374
v -41.83094 -51.22783 -17.61558
v -42.92714 -49.66751 -17.42621
v -63.84765 6.25565 -34.13921
v -13.96828 -6.807849 14.50447
v -63.78954 0.08161476 -38.99434
v -64.08057 1.498816 -39.24334
v -36.45798 -54.98809 -14.78979
v -49.91901 50.96146 -3.27317
v -49.28226 51.86716 -2.465196
v -50.53509 52.06029 -4.152195
v -20.71032 -69.52148 -9.880731
v -18.24875 -70.02268 -7.284684
v -20.92059 -68.27767 -8.212982
v -19.72417 -69.43508 -8.276295
v -42.75041 -48.60569 -15.99207
v -41.64426 -49.00869 -14.89465
v -41.84429 -50.09369 -16.29305
v -40.86224 -50.23286 -15.13058
v -39.77295 -50.75381 -14.32633
v -35.86218 46.19075 9.754644
v -36.68773 45.23012 9.274126
v -55.90246 -26.74305 -23.13531
v -57.09245 -24.65505 -25.65102
v -56.13858 -25.03613 -22.7342
v -32.68884 12.49195 2.182184
v -32.27821 11.95708 2.191049
v -33.47533 11.85003 1.857682
v -57.99407 -15.9422 -23.17948
v -29.78824 -39.28407 0.00328283
v -10.19997 -44.99136 7.797973
v -11.04073 -44.38239 7.758737
v -14.02469 -44.16845 6.0378
v -12.65899 -44.75332 6.709075
v -50.89515 -34.2425 -16.73906
v -13.77316 -70.33298 -3.569748
v -14.79579 -69.06704 -3.003696
v -13.93559 -68.75542 -2.122825
v -38.32785 -55.17884 -17.38295
v -37.64399 -55.05284 -16.32819
v -37.21607 -56.87166 -17.98655
v -33.8699 -58.50232 -15.44127
v -35.28777 -57.35961 -15.94752
v -33.09156 -58.07357 -14.02051
v -35.0688 -56.57415 -14.80699
v -36.01888 -54.3718 -13.67501
v -34.12603 -54.56224 -11.89004
v -34.7992 -54.53922 -12.53114
v -33.09212 -55.50998 -11.67342
v -34.53825 -55.81214 -13.42103
v -33.68354 -56.54818 -13.20894
v -29.98104 -59.48354 -11.64762
v -30.30169 -58.58123 -11.2697
v -32.69119 -56.77415 -12.3419
v -54.52361 -16.66362 -14.6295
v -56.69811 -35.12206 -34.23753
v -56.26326 -35.17849 -32.06952
v -56.65836 -34.06176 -32.32893
v -12.69393 -68.19447 -0.8740102
v -29.90089 -61.79501 -13.86458
v -8.934872 -1.547303 21.07843
v -23.56344 1.085444 4.739341
v -63.06385 22.18486 -29.49293
v -63.92832 22.46935 -31.87069
v -63.55633 20.62427 -30.75345
v -63.37833 21.59043 -30.29972
v -24.61455 2.036432 3.920643
v -24.54566 3.681891 3.273071
v -56.15817 49.7844 -13.1283
v -24.84198 -52.9021 -3.770993
v -24.88932 -54.13677 -4.252541
v -45.01194 33.45424 4.381127
v -11.87045 -7.441267 20.72168
v -10.73372 -4.097983 20.01341
v -12.82632 -59.73716 1.855587
v -59.3933 -11.92321 -26.23711
v -50.12919 52.77216 -3.609303
v -50.38015 54.20121 -4.011964
v -51.12171 54.4092 -5.01344
v -23.40332 -53.4307 -2.958235
v -50.78513 -41.58132 -22.68502
v -51.32738 -39.69355 -21.98113
v -50.27202 -40.6296 -20.66957
v -51.98773 -39.2239 -23.01697
v -52.52352 -36.48818 -21.71772
v -52.05452 -37.89316 -21.91054
v -51.16718 -38.87757 -20.87343
v -50.99514 -38.11153 -19.84547
v -15.17756 -42.3957 5.569768
v -14.31586 -43.47081 6.055349
v -17.47161 -42.00639 3.682302
v -16.01919 -46.56144 3.634575
v -13.13411 -46.04303 5.681177
v -16.36555 -43.29384 4.503734
v -15.89395 -45.45713 4.203752
v -17.43104 -43.729 3.557467
v -22.07795 -63.95318 -5.760469
v -20.20732 -64.59892 -4.336994
v -21.61311 -65.36808 -6.219445
v -9.053839 -66.24243 1.737999
v -8.150438 -65.94319 2.112782
v -26.49188 -54.19627 -5.477829
v -26.30391 -56.01165 -6.097723
v -26.87425 -63.06363 -10.90772
v -28.93115 -62.02092 -12.72554
v -28.1858 -62.01485 -11.69402
v -27.07029 -61.95885 -10.1619
v -18.27167 -43.30633 2.998347
v -21.71117 -58.31374 -3.245479
v -11.2338 -58.1274 2.578551
v -11.23101 -55.77439 2.618948
v -11.53659 -54.90332 2.585634
v -10.69091 -56.83825 2.764078
v -12.89061 -57.73852 1.911271
v -11.38294 -61.11457 2.385902
v -20.64237 -67.07609 -6.55372
v -19.54919 -68.94672 -7.343098
v -19.42875 -68.02158 -6.121033
v -18.37988 -68.82221 -5.896124
v -18.41567 -66.72921 -4.05666
v -18.90419 -67.36427 -5.030384
v -16.19077 -60.7201 -0.06129673
v -25.59496 -55.81771 -5.425576
v -16.03306 -62.69402 -0.3952253
v -6.820041 -61.99303 3.555342
v -31.82036 -57.70242 -12.20669
v -24.63343 -63.33968 -8.226739
v -25.29276 -62.0928 -8.144429
v -28.91366 -59.74597 -10.63549
v -29.74425 -57.46365 -9.898549
v -24.10997 -59.19667 -5.529655
v -22.24412 -59.37087 -3.970614
v -28.33161 -60.366 -10.44842
v -24.64747 -61.50302 -7.086514
v -20.32895 -62.2393 -3.358347
v -29.13312 -58.39667 -9.916838
v -28.18971 -56.74121 -8.012282
v -28.99628 -55.86632 -8.263483
v -26.84817 -60.87138 -9.118334
v -27.80104 -58.31684 -8.576002
v -26.1057 -62.39751 -9.297215
v -26.91388 -56.55315 -6.878711
v -26.59347 -58.00418 -7.244041
v -26.90173 -59.69357 -8.435804
v -25.61407 -60.292 -7.425766
v -25.45309 -58.64405 -6.496594
v -23.24334 -62.91589 -6.406707
v -23.79804 -61.34327 -6.157159
v -23.15392 -59.99454 -4.974635
v -21.93254 -60.94212 -4.252015
v -22.44276 -62.30424 -5.294029
v -21.30199 -62.38696 -4.241276
v -20.88205 -63.31159 -4.292404
v -18.37911 -62.82462 -2.009991
v -19.10303 -63.80347 -2.97865
v -17.28359 -64.07545 -1.687546
v -17.62721 -61.9216 -1.214378
v -22.09554 -47.63725 -0.3577872
v -20.40449 -41.88946 1.2799
v -21.04478 -42.95029 0.9339481
v -22.15073 -43.35974 0.2498941
v -19.20168 -41.93608 2.193516
v -10.08013 -59.02706 2.987026
v -19.4394 -61.32278 -2.359813
v -24.58106 -57.09679 -5.141696
v -24.44113 -55.77691 -4.53937
v -23.75367 -55.17772 -3.825153
v -22.9137 -57.08918 -3.805988
v -22.2511 -55.2178 -2.772237
v -21.25823 -56.43344 -2.42311
v -20.99619 -54.94433 -1.888422
v -14.95368 -49.86737 2.808026
v -15.03986 -51.15368 2.314793
v -19.16754 -55.10306 -0.8073319
v -17.16131 -55.88614 0.1103743
v -18.80853 -53.43256 -0.1951024
v -18.07044 -54.71852 -0.1197263
v -16.6472 -47.52268 2.867017
v -19.79523 -59.713 -2.192865
v -11.68208 -67.45613 0.09148615
v -8.697891 -63.90035 2.718852
v -19.99426 -56.1118 -1.522205
v -20.66873 -58.60936 -2.565255
v -19.64958 -57.33757 -1.593471
v -18.1512 -58.25856 -0.8527321
v -17.12967 -60.20079 -0.5486497
v -18.03124 -59.30377 -0.9730529
v -15.23724 -68.13959 -2.525531
v -17.25765 -67.33592 -3.50028
v -17.9883 -66.00729 -3.182186
v -16.7903 -65.08525 -1.767538
v -14.78526 -67.10532 -1.447917
v -7.438964 -62.92353 3.260613
v -9.102135 -61.34881 3.147712
v -10.39692 -60.54857 2.815176
v -8.192902 -70.54057 -1.127683
v -9.673893 -70.37159 -1.407444
v -16.79048 -59.01953 -0.1729987
v -9.77326 -69.47653 -0.6147341
v -10.78741 -68.70525 -0.3674469
v -14.25022 -56.20734 1.439025
v -10.00967 -67.87381 0.5171071
v -9.831603 -66.98318 1.125306
v -10.33379 -65.62865 1.596938
v -16.61338 -61.65128 -0.4934987
v -14.97216 -65.88338 -0.8601667
v -13.79735 -66.83034 -0.632143
v -12.67047 -65.798 0.5229665
v -13.91851 -65.27301 0.06929857
v -10.2811 -63.33548 2.378723
v -10.92404 -62.65748 2.290415
v -11.96872 -61.7695 2.029342
v -11.92276 -63.60279 1.676728
v -13.33887 -61.25355 1.443383
v -13.03642 -63.30193 1.202484
v -15.46918 -63.92005 -0.378084
v -13.98285 -64.00996 0.4936441
v -14.35473 -62.10019 0.7675888
v -15.06673 -60.81377 0.5703307
v -15.44654 -59.3163 0.5559542
v -14.15931 -58.39581 1.303862
v -15.22079 -57.18427 0.8947765
v -17.44038 -57.12218 -0.2655851
v -15.90326 -57.9241 0.4749706
v -16.00607 -55.18845 0.805311
v -21.19657 -48.3339 8.236058E-05
v -14.69682 -47.13897 4.157314
v -21.20718 -49.95399 -0.4898272
v -17.94221 -45.24968 2.82407
v -17.92549 -48.43833 1.804611
v -20.60693 -44.52489 1.130172
v -20.22792 -46.35709 1.000599
v -17.36081 -46.28325 2.858159
v -18.94447 -46.5475 1.768722
v -14.81281 -48.37275 3.497868
v -17.88322 -47.47484 2.153935
v -16.6631 -48.68931 2.425728
v -18.80364 -49.4387 1.012277
v -13.61113 -50.80178 2.995695
v -13.00512 -53.00021 2.447758
v -13.95422 -53.71193 1.925448
v -14.37621 -55.11849 1.511302
v -14.74543 -52.32086 2.031791
v -16.62824 -51.81601 1.370571
v -16.03664 -53.82765 1.067923
v -17.04197 -54.46061 0.4729965
v -17.58818 -52.71314 0.6596406
v -18.36722 -51.52428 0.6025413
v -19.76938 -52.18602 -0.3540391
v -22.25985 -54.13539 -2.43557
v -20.74917 -54.01418 -1.448905
v -20.235 -53.05033 -0.8766386
v -21.26186 -52.3127 -1.250837
v -23.47149 -44.71959 -0.557149
v -24.37388 -46.01927 -1.242492
v -22.72365 -46.39503 -0.4573672
v -22.17221 -52.55867 -1.889541
v -22.83276 -49.03191 -1.16222
v -22.33191 -50.67234 -1.377983
v -23.50115 -47.43076 -1.121805
v -25.53832 -48.57738 -2.603428
v -23.47532 -50.21966 -1.939798
v -24.24948 -52.06843 -3.072005
v -24.15395 -49.63927 -2.164412
v -24.9651 -51.65614 -3.390953
v -26.23272 -50.36847 -3.664074
v -25.88371 -52.742 -4.43216
v -26.79713 -51.85739 -4.645847
v -62.26557 3.989502 -29.10111
v -57.22201 49.13663 -15.06112
v -57.15983 48.60354 -15.06608
v -56.51371 46.81738 -14.01735
v -56.74641 49.20339 -14.18293
v -56.45254 48.73582 -13.71738
v -63.7151 13.5605 -31.49576
v -51.11624 53.2775 -4.973042
v -51.64811 53.33052 -5.718048
v -52.28581 52.5367 -6.687339
v -54.04362 -28.7057 -19.49295
v -38.09317 -1.390175 0.9039667
v -42.48839 -24.33602 -0.8050797
v -22.52834 12.40247 2.596335
v -47.55034 34.02457 2.094772
v -47.93148 33.21075 1.527734
v -30.23982 4.503788 1.777155
v -53.90297 33.4145 -8.321353
v -53.72839 33.82874 -7.942315
v -53.16767 34.39906 -6.834781
v -16.27221 -11.67064 14.06135
v -16.57781 -12.95926 13.09854
v -64.58589 6.387176 -37.37443
v -64.13474 2.919093 -37.90802
v -64.24752 4.240266 -37.32968
v -31.58875 2.891826 1.653131
v -34.68452 56.45372 10.92011
v -34.69967 58.39935 10.97149
v -36.30627 14.29959 0.7000155
v -38.17926 14.4013 -0.1279429
v -48.05878 51.80626 -1.006275
v -53.26915 32.74071 -6.875286
v -62.83102 5.365702 -30.58804
v -16.0032 -10.19376 13.39912
v -32.07833 -43.623 -3.088478
v -33.18779 -43.91285 -3.677867
v -32.467 -45.26244 -4.178826
v -33.15681 -46.6184 -5.343204
v -34.33739 -46.63349 -5.959089
v -33.73182 -45.13078 -4.705083
v -35.63598 -47.46121 -7.429935
v -36.49982 -46.51497 -7.361244
v -35.37452 -45.12188 -5.599464
v -37.19485 -44.31152 -6.363453
v -30.68485 -52.86329 -7.796813
v -35.81241 -51.20413 -10.56726
v -63.96042 24.09722 -32.00797
v -63.38804 23.33813 -30.44256
v -63.41926 25.19485 -30.52513
v -62.9697 24.16626 -29.31125
v -24.90425 5.584927 2.632494
v -45.60323 64.97507 1.099194
v -31.98062 48.23602 12.11838
v -47.70266 51.67268 -0.6012012
v -47.07429 50.049 0.1661851
v -47.76646 50.81495 -0.6629867
v -42.96948 51.31739 4.21142
v -39.90415 63.78451 6.842439
v -40.67164 62.66916 6.269677
v -56.13928 45.81728 -13.42293
v -54.95335 46.23544 -11.19603
v -54.81743 49.07784 -10.82931
v -55.69587 48.56179 -12.34322
v -55.7041 47.03979 -12.478
v -54.42684 47.96598 -10.17319
v -54.17551 46.51486 -9.821611
v -47.16195 59.47222 -0.213145
v -46.94257 58.38806 0.09068587
v -43.14257 43.26463 4.594458
v -42.56697 42.14683 5.378682
v -54.26728 43.57467 -10.09442
v -31.77298 49.55025 12.32742
v -33.41926 50.47256 11.37875
v -33.2403 48.90144 11.41759
v -34.68782 48.02805 10.49005
v -35.55766 49.39936 9.941205
v -34.80568 50.32324 10.47475
v -52.96322 52.11198 -7.679832
v -53.50905 52.28255 -8.53423
v -45.71363 42.53823 2.154525
v -44.4789 43.28484 3.313122
v -44.7025 43.97706 2.955505
v -48.60563 43.5144 -1.330081
v -47.92788 43.34262 -0.4561519
v -47.94482 42.00997 -0.299992
v -46.91288 42.22444 0.8724331
v -46.61647 41.80561 1.313532
v -47.33549 42.56076 0.3485589
v -46.4259 43.06312 1.26835
v -45.83906 43.20137 1.891305
v -46.86731 43.58595 0.721094
v -51.47641 52.21984 -5.485373
v -44.68565 56.23611 2.629962
v -44.75483 66.61173 1.774819
v -53.53633 42.12275 -8.825283
v -53.7714 44.88503 -9.148368
v -46.22002 59.21054 0.9014587
v -45.96785 57.44022 1.260327
v -46.61195 53.78238 0.6269732
v -47.67463 53.2448 -0.5556749
v -37.80872 50.57655 8.448829
v -52.98904 50.95711 -7.784684
v -53.37111 47.89766 -8.431436
v -41.95566 54.18982 5.195757
v -48.12863 41.04005 -0.3296069
v -48.82489 42.88177 -1.533806
v -49.45996 50.66354 -2.678344
v -37.97259 47.12806 8.290571
v -36.82043 48.24665 9.11236
v -46.77303 46.83523 0.5740076
v -45.1133 58.21508 2.141999
v -45.90967 62.88689 0.956291
v -44.25656 62.21899 2.809422
v -42.45154 43.46919 5.152767
v -41.50158 43.27732 5.983214
v -40.60502 43.56119 6.648101
v -43.51736 65.55858 3.281019
v -44.8753 64.03401 1.983671
v -45.34176 56.80019 1.946749
v -37.93158 61.82724 8.615857
v -37.84279 48.35223 8.370715
v -36.84591 49.75579 9.092616
v -38.71168 49.43024 7.758015
v -38.46614 51.75633 7.963249
v -35.11679 61.36853 10.72583
v -36.26727 61.32426 9.893611
v -41.0707 54.39803 5.96384
v -39.33355 50.73347 7.277828
v -39.44069 53.52325 7.314454
v -37.31186 52.58936 8.870223
v -35.73311 52.18279 9.973215
v -34.66848 51.57595 10.65243
v -36.53193 54.42008 9.52395
v -38.19702 53.59122 8.247601
v -39.26482 55.02879 7.517359
v -35.93846 59.89693 10.15372
v -36.12627 55.80092 9.889138
v -38.6226 56.49611 8.031923
v -36.05461 57.5883 9.986883
v -37.55766 59.50825 8.940902
v -37.4306 57.79412 8.980164
v -40.5874 56.20611 6.419187
v -44.38431 65.00578 2.445358
v -37.42973 63.01791 8.946469
v -38.955 64.39227 7.619773
v -38.73514 63.21943 7.878127
v -39.65753 62.53243 7.146909
v -41.20591 63.41062 5.74035
v -42.05861 65.00875 4.786999
v -41.76585 62.5954 5.288718
v -39.11446 60.56611 7.692595
v -40.80167 58.73508 6.276201
v -39.62528 58.58133 7.295437
v -43.29848 64.16439 3.654067
v -43.2322 62.62809 3.868704
v -40.45829 61.52224 6.529104
v -42.22063 58.75369 4.970654
v -40.69981 60.19218 6.347552
v -42.24654 61.79506 4.876037
v -42.43517 60.40618 4.713438
v -43.44493 61.39023 3.705338
v -44.40839 60.76916 2.766241
v -44.96893 59.91769 2.204384
v -46.59814 52.24106 0.6723794
v -43.68845 59.57954 3.554615
v -41.77792 55.99377 5.375803
v -44.04752 55.55318 3.249582
v -43.17595 53.91383 4.067149
v -42.94028 56.49239 4.325458
v -42.06554 53.12938 5.075441
v -43.02515 52.66656 4.169076
v -42.12582 51.78603 4.987757
v -42.26158 50.03699 4.848038
v -40.30839 51.71645 6.532381
v -41.14639 52.23581 5.849075
v -40.21779 50.00418 6.567259
v -41.3345 49.87634 5.63296
v -41.11144 48.12341 5.843103
v -39.31882 48.5684 7.279263
v -40.60582 46.03491 6.328122
v -39.42609 47.37903 7.20117
v -46.64778 56.24467 0.5265363
v -47.13135 55.09711 0.006010711
v -45.62588 56.09786 1.649634
v -46.00078 55.01523 1.271678
v -45.8172 51.98037 1.483903
v -45.81937 53.38286 1.458773
v -44.38373 52.99105 2.93512
v -44.57831 54.25131 2.740174
v -44.11025 51.67133 3.186218
v -46.49659 51.10773 0.7973922
v -46.5818 49.1009 0.6696054
v -45.02263 50.94127 2.268419
v -43.95523 49.1185 3.346425
v -43.30662 44.37945 4.230937
v -41.97738 44.07025 5.436022
v -41.57663 45.40396 5.594378
v -41.48585 46.47554 5.593874
v -42.16787 47.9662 4.958837
v -42.82617 45.39677 4.542189
v -45.74084 46.96022 1.651934
v -42.51328 46.90697 4.712788
v -43.65721 46.805 3.696638
v -44.22061 48.23693 3.103189
v -44.55886 46.07624 2.888515
v -48.42123 44.89388 -1.204328
v -45.3917 45.08231 2.149606
v -47.84409 45.98677 -0.6076416
v -46.83567 45.00489 0.6239525
v -47.31046 48.46407 -0.108757
v -50.10852 49.90899 -3.560864
v -48.87458 46.85674 -1.853528
v -48.64745 48.04153 -1.619191
v -49.69818 47.88431 -2.975582
v -50.51408 48.54848 -4.088531
v -49.74643 42.28124 -2.726083
v -49.29226 41.22173 -1.914101
v -48.7098 41.93769 -1.268458
v -49.25067 44.17414 -2.19542
v -50.09164 46.45741 -3.498149
v -50.93144 47.58426 -4.6868
v -51.11332 42.43536 -4.715894
v -50.36324 43.70244 -3.72266
v -50.06262 45.06967 -3.400314
v -50.75391 49.54546 -4.450754
v -51.176 51.00939 -5.044613
v -52.25015 51.4145 -6.645944
v -51.70384 37.97937 -4.790289
v -51.78008 50.15469 -5.955171
v -52.57882 49.27296 -7.142982
v -51.56397 47.5365 -5.624112
v -52.41375 47.39179 -6.889142
v -51.63747 43.43114 -5.593677
v -51.04906 45.3703 -4.780794
v -51.91726 45.67437 -6.140148
v -51.51134 44.34904 -5.433898
v -52.63875 46.27856 -7.266345
v -53.21859 45.21114 -8.228837
v -50.45576 40.86842 -3.49167
v -50.67231 39.85793 -3.59647
v -52.67084 43.14572 -7.311885
v -52.25397 44.35591 -6.614525
v -52.53937 41.16944 -6.943605
v -51.5616 39.82314 -5.065176
v -52.42426 39.41811 -6.496322
v -53.48996 38.1784 -8.299546
v -52.98375 39.10931 -7.45704
v -53.11424 -33.9095 -21.00645
v -30.88388 -19.20943 6.148122
v -57.73642 -32.33154 -35.67345
v -58.07216 -30.27777 -34.63631
v -57.68836 -31.54068 -34.12025
v -53.84732 -32.97821 -22.03601
v -54.50137 -37.32507 -27.93333
v -57.66962 -30.01451 -32.15781
v -56.83006 -32.93277 -31.53456
v -56.93602 -31.37771 -30.3173
v -57.35134 -32.44871 -33.44525
v -55.86269 -36.30505 -31.96439
v -55.56061 -37.19397 -32.03282
v -54.91941 -26.07671 -19.99864
v -56.38506 -32.9981 -29.76814
v -55.89965 -34.63697 -29.73467
v -54.84648 -33.52298 -25.1225
v -54.09544 -33.84109 -23.3732
v -53.54331 -35.50823 -23.32025
v -53.52284 -39.50049 -27.49193
v -53.71434 -38.37755 -26.69963
v -53.16597 -37.62566 -24.34641
v -54.18213 -36.21772 -25.69276
v -56.94278 -28.26401 -27.55673
v -57.75702 -28.71531 -31.14065
v -56.725 -29.88137 -28.05195
v -57.30051 -26.62572 -27.67616
v -56.16357 -31.50802 -27.49473
v -55.65584 -26.2578 -22.11116
v -55.02262 -37.21771 -29.72772
v -54.96915 -34.47573 -26.31196
v -56.01143 -32.86599 -28.19709
v -56.80298 -27.3943 -26.43317
v -55.47176 -30.86901 -24.84431
v -55.55666 -32.69633 -26.54153
v -54.99949 -31.903 -24.22179
v -55.17484 -26.48936 -20.93694
v -55.9399 -29.65591 -25.33954
v -54.40808 -29.41077 -20.83527
v -55.26287 -27.84319 -22.08163
v -55.67768 -27.94607 -23.27743
v -54.5668 -30.71736 -22.22631
v -53.64032 -31.50258 -20.51797
v -52.46124 -31.2816 -17.71524
v -52.94211 -32.34243 -19.50009
v -52.68132 -34.81482 -20.75999
v -51.63408 -36.32471 -19.73734
v -51.1893 -35.80895 -18.47183
v -52.2352 -33.6082 -18.88547
v -51.64408 -33.21917 -17.44269
v -53.50878 -30.74974 -19.65723
v -51.85219 -30.4777 -15.95551
v -51.37908 -32.19483 -16.18526
v -23.33423 -14.29162 7.237437
v -25.80045 -17.4914 6.960326
v -5.487257 1.857278 22.02991
v -4.279501 0.9423869 23.30919
v -46.74424 -27.57671 -6.402001
v -14.71721 15.86254 3.692851
v -15.29275 16.35653 3.244419
v -15.72005 17.09645 2.904901
v -16.15751 17.17488 2.591626
v -16.08679 16.50094 2.774874
v -17.74198 15.61972 2.294084
v -47.71859 -44.89451 -20.12908
v -44.93779 -13.24539 -1.29523
v -36.51374 3.072045 0.3065835
v -62.51821 21.95711 -28.10845
v -44.69625 32.55989 4.283717
v -46.69537 32.63975 2.616611
v -44.1948 30.36278 3.75708
v -53.38314 -30.0048 -18.85158
v -17.86795 8.93193 3.851295
v -29.19723 2.224967 2.362324
v -29.03621 5.264099 1.942663
v -28.00332 5.623197 2.103867
v -31.60803 -25.63851 4.969376
v -27.5626 -18.05144 6.775235
v -26.36456 -15.30768 7.015058
v -28.95766 -17.53194 6.637733
v -28.5626 -16.29228 6.748394
v -29.8929 -16.29334 6.528669
v -29.38975 -15.23498 6.619606
v -45.65916 -23.54885 -3.601892
v -37.75648 -52.09787 -13.32339
v -19.35149 8.146994 3.435009
v -55.13093 28.30149 -12.17712
v -53.72621 9.171756 -13.29554
v -52.75757 29.92123 -6.460821
v -56.49324 -22.74755 -22.38305
v -55.87884 -23.57499 -21.04067
v -45.34999 -11.82211 -1.705091
v -57.99723 -17.38757 -24.14962
v -58.4076 -19.48826 -27.32718
v -57.95966 -20.62281 -26.1557
v -57.18092 -22.18748 -24.31296
v -39.7756 14.4594 -0.9931261
v -38.09163 15.6482 -0.5649328
v -39.25787 15.65623 -1.16552
v -47.0564 -40.83462 -15.28947
v -38.88079 -51.11625 -13.61272
v -36.80478 -51.39314 -11.6681
v -38.1312 -49.87134 -11.61328
v -47.4773 -46.24945 -21.18965
v -46.18938 -48.41324 -21.39134
v -46.05928 -47.86217 -20.43357
v -46.37215 -10.54867 -2.69192
v -36.35755 12.69529 0.9688904
v -60.79985 40.93885 -23.60231
v -24.46408 5.209127 2.811157
v -23.9611 4.558075 3.161194
v -25.24307 5.869142 2.548288
v -26.36534 5.853916 2.365271
v -26.25828 3.658686 2.729798
v -24.71102 4.46272 2.947506
v -25.43465 4.505977 2.738134
v -25.83588 5.077496 2.531515
v -25.68133 4.093476 2.788242
v -27.08595 5.236824 2.294692
v -28.19074 4.413768 2.160727
v -26.90077 0.2887698 3.800252
v -27.28154 2.155486 2.915208
v -28.94628 0.6147951 2.992466
v -61.04429 -3.160898 -27.75127
v -61.39671 -3.218401 -29.31203
v -61.70025 -3.715036 -31.15661
v -63.28285 1.53339 -34.76537
v -63.76223 1.582705 -37.17104
v -63.21094 0.5617564 -35.12334
v -62.47907 -2.049202 -33.64786
v -62.77105 -0.6698958 -33.91601
v -61.79731 -2.447366 -30.62451
v -62.42599 0.5459532 -31.33263
v -61.87691 -0.2349936 -29.5178
v -61.4216 -0.4627576 -27.92215
v -27.55855 -54.03903 -6.183762
v -27.05403 -52.72752 -5.222742
v -28.77229 -51.87727 -5.958669
v -28.14571 -53.14608 -6.198548
v -23.79199 9.429346 2.423917
v -55.08684 -16.04504 -15.53715
v -50.32227 -37.087 -17.79902
v -49.13823 -39.82981 -17.88417
v -48.0658 -41.1391 -17.16137
v -49.63655 -37.36597 -16.79326
v -50.17848 -38.62795 -18.74101
v -49.34285 -38.57227 -17.22027
v -53.68091 -9.719737 -11.48083
v -27.3098 -2.016911 4.579923
v -53.02802 5.660916 -11.56833
v -42.18837 -46.7852 -13.52566
v -57.50466 13.38012 -18.84933
v -3.630173 14.33827 16.8505
v -16.952 -12.25916 10.14065
v -16.79864 -12.19017 10.94105
v -16.74374 -11.49665 10.74618
v -29.47703 -53.33345 -7.217181
v -28.20276 -55.1343 -7.212438
v -29.54864 -54.65225 -8.014399
v -31.34204 -55.61823 -10.11182
v -30.54917 -56.46722 -9.987726
v -33.01664 -51.79792 -8.799889
v -30.29527 -55.17232 -8.952065
v -33.39564 -53.96855 -10.73468
v -31.88549 -53.55671 -9.195418
v -33.51054 -52.69884 -9.86323
v -34.17442 -50.93155 -9.028406
v -39.2678 -49.0616 -12.08761
v -38.05851 -46.11904 -8.370997
v -38.13021 -48.73595 -10.60052
v -64.23392 6.233936 -35.74523
v -33.30016 9.836222 1.417385
v -28.23533 -29.07988 5.282894
v -7.967186 -2.2044 22.87524
v -8.486648 0.02177687 20.38939
v -7.126286 1.069534 21.18691
v -46.81583 -42.2057 -16.05423
v -47.65046 -43.64483 -18.69943
v -47.08185 -44.85027 -18.92986
v -31.26952 -27.10588 4.789774
v -17.92523 14.34566 2.594208
v -19.18354 13.57979 2.544595
v -18.27136 12.77465 2.624437
v -31.88599 -40.30898 -1.175639
v -31.51967 -39.51965 -0.6089972
v -32.74388 -38.25254 -0.3878492
v -35.09402 -14.17724 4.966588
v -44.92236 -46.70499 -17.29396
v -45.67458 -47.23333 -19.05536
v -53.93488 30.38882 -8.750578
v -53.56212 32.17533 -7.624844
v -54.49662 33.24419 -9.750204
v -54.14956 32.40915 -8.948156
v -6.410497 27.89329 16.0097
v -37.20682 4.958485 -0.1880779
v -35.90858 5.124518 0.2526449
v -34.81278 7.241569 0.5690963
v -17.12723 -11.93946 9.615733
v -20.2928 7.446449 3.35446
v -34.14854 -15.6597 5.374527
v -41.14338 -28.30084 -1.091777
v -43.00955 -28.07383 -2.606285
v -41.92557 -31.2618 -3.033561
v -48.39714 19.39897 -8.386425
v -3.537161 10.03537 18.76071
v -59.91979 -12.31922 -29.19342
v -60.27931 -11.18423 -30.22675
v -39.12432 26.15322 3.426725
v -38.95236 26.8493 4.236771
v -38.14685 26.60949 4.372589
v -38.10385 27.13205 4.92465
v -19.18342 6.577546 4.313769
v -21.5799 6.403607 3.27998
v -24.84899 7.339544 2.46175
v -24.33175 6.053733 2.676339
v -21.94351 7.198861 2.943672
v -20.66725 8.163965 3.026329
v -22.21595 8.055346 2.724649
v -38.41297 2.348088 -0.1472435
v -57.86357 6.788839 -18.58502
v -41.0866 -46.09151 -11.52717
v -24.10505 -11.93404 7.259906
v -52.24713 33.03782 -4.817442
v -52.09229 32.09087 -4.694564
v -16.53531 -10.89925 11.37115
v -16.44998 -11.2131 12.48439
v -16.31839 -9.960759 11.27661
v -15.98749 -9.363131 11.93157
v -16.67997 -10.60021 10.48988
v -17.49062 -12.67118 9.000113
v -17.02542 -10.15594 9.659275
v -16.633 -9.549155 10.18423
v -17.4674 -10.0681 9.141768
v -18.39858 -10.02638 8.535274
v -18.26945 -11.13037 8.489067
v -18.65574 -11.94707 8.18739
v -63.15767 4.508111 -32.23469
v -19.86785 4.850069 4.83771
v -15.87007 22.24337 4.997041
v -16.28943 22.24321 4.660144
v -16.99566 21.9641 3.790968
v -16.55254 21.58301 3.820965
v -15.6914 20.66696 3.817617
v -39.74174 33.54351 7.943859
v -40.03632 33.11841 7.56988
v -40.21033 32.24478 7.075447
v -41.18135 33.22349 6.959772
v -32.49445 -11.89867 5.687329
v -33.09116 -13.80581 5.685543
v -34.69795 -51.84882 -10.14664
v -36.68301 -49.67775 -10.04272
v -19.18587 1.514234 6.888563
v -29.40377 -26.0812 5.559265
v -62.6208 25.31407 -28.52859
v -62.68694 22.895 -28.54614
v -22.70585 2.682757 4.415397
v -21.20241 1.275406 5.762219
v -25.76798 -1.108957 4.757403
v -27.52471 -3.778749 5.154339
v -24.38893 -2.139426 5.626781
v -24.12476 -4.151062 6.352152
v -22.89529 -2.639993 6.377785
v -21.31295 -0.9342288 6.556111
v -21.33581 -3.801945 7.297275
v -20.24929 -4.209173 7.880241
v -57.79817 -19.3752 -24.74566
v -57.6271 -16.96285 -22.59927
v -58.42053 -15.40874 -24.45023
v -58.54692 46.9896 -17.92588
v -36.43184 -31.26313 0.9147892
v -54.54526 -25.72193 -18.79579
v -53.99422 -27.60615 -18.69535
v -53.10756 -29.3373 -17.78535
v -52.59828 -28.63812 -16.27654
v -53.37408 -27.60241 -17.27419
v -53.6769 -25.96068 -16.89875
v -52.72002 -27.08413 -15.58368
v -59.58142 -13.75658 -28.59263
v -59.23291 -14.47272 -27.45775
v -3.298624 3.305979 22.22365
v -3.152169 5.530306 21.06045
v -4.601017 5.450397 20.47873
v -4.13631 3.233741 21.94129
v -37.70774 -33.37092 -0.8515721
v -18.16697 6.514214 5.053369
v -53.74704 -24.86991 -16.46917
v -60.70162 -5.173253 -27.50348
v -36.17212 -48.11078 -8.318862
v -36.1109 -39.16856 -2.690433
v -33.79436 -41.44236 -2.573871
v -35.21812 -39.20306 -2.163072
v -31.89698 -33.86291 2.257066
v -59.35264 18.08636 -21.77954
v -9.010326 27.13172 14.51407
v -57.7373 36.60754 -17.25266
v -56.54043 8.091773 -16.73767
v -37.1965 -6.919194 2.819595
v -15.1614 19.35123 3.588323
v -14.96651 18.24868 3.534374
v -13.99838 19.70139 4.78854
v -39.98853 -42.22353 -7.424623
v -43.71597 -36.9519 -8.047832
v -30.80025 -16.19813 6.351151
v -37.75726 3.557683 -0.1932338
v -38.0437 33.21512 8.522035
v -35.43581 31.35589 8.53789
v -35.43929 32.44748 9.143425
v -36.22913 33.96291 9.628923
v -37.15018 30.76162 7.680234
v -37.40913 31.73526 8.091392
v -39.41669 -19.52653 2.495178
v -38.74017 -20.29803 2.824269
v -40.48948 -20.56347 1.645211
v -41.25049 -13.82493 1.608894
v -62.87605 20.22339 -28.94164
v -14.56966 14.70557 3.945796
v -15.98491 15.74905 2.926369
v -32.89722 -16.31281 5.78205
v -31.56569 -18.18111 6.063265
v -51.58811 -21.3472 -10.8841
v -52.42723 -19.96237 -11.83816
v -52.30472 -18.17865 -11.0605
v -56.82938 -18.60564 -20.93316
v -55.49064 -16.7173 -16.65031
v -56.58318 -20.9949 -21.56259
v -53.28434 -18.10787 -12.69452
v -53.19892 -20.17999 -13.27974
v -54.14068 -17.83119 -14.25615
v -53.64205 -21.68624 -14.6973
v -52.76436 -21.63012 -13.00261
v -54.74109 -20.44369 -16.48552
v -54.07227 -23.11107 -16.2292
v -54.6563 -22.30133 -17.18638
v -55.20238 -22.60276 -18.67457
v -55.83654 -19.18424 -18.53223
v -56.08171 -20.68426 -19.92408
v -56.14266 -17.85934 -18.67664
v -56.66156 -16.49252 -19.42795
v -51.7979 -26.39848 -13.44942
v -59.53654 -15.04967 -29.42469
v -59.02247 -16.08649 -27.58465
v -58.73882 -14.48797 -25.18135
v -58.58429 -16.51142 -25.92941
v -28.33704 -30.51021 4.88136
v -23.72916 -16.4463 7.127599
v -54.74515 36.65813 -10.71065
v -53.1829 35.18982 -7.045962
v -52.66065 36.58376 -6.25058
v -54.17014 35.04003 -9.172989
v -53.73892 35.51862 -8.317099
v -53.47701 36.51855 -8.026108
v -54.00596 38.55659 -9.385585
v -54.14115 36.88781 -9.44619
v -42.97986 33.28591 5.901722
v -43.97368 33.81002 5.371368
v -42.92405 31.99352 5.36197
v -62.85572 1.621474 -32.5616
v -63.44754 3.857448 -33.84417
v -37.44604 -15.22794 3.897956
v -41.49642 12.43275 -2.18924
v -41.80107 15.98653 -2.763542
v -42.4376 15.51585 -3.175323
v -54.5635 37.95657 -10.48667
v -56.4744 13.43341 -17.46334
v -59.92708 -11.26042 -28.34783
v -42.87778 -30.84916 -3.716923
v -43.04239 -29.17267 -3.097688
v -38.9852 3.508978 -0.6417118
v -44.83378 -39.86383 -11.40885
v -29.59337 -29.27513 4.805446
v -29.40729 -28.22793 5.123157
v -17.88121 -16.39961 8.060946
v -17.79505 -14.23216 8.498746
v -19.19622 -15.22 7.649494
v -20.3186 -17.01019 7.381712
v -21.14335 -15.55007 7.296602
v -18.21225 -13.47509 8.359224
v -19.39909 -13.87027 7.714973
v -31.63833 5.2754 1.39818
v -32.77439 6.383439 1.082538
v -33.98734 6.196173 0.7636183
v -34.98775 4.966812 0.5320747
v -33.61932 3.886415 1.016624
v -35.0337 3.963367 0.5978282
v -36.03451 1.436849 0.809276
v -21.45806 -13.39236 7.416029
v -20.76075 -11.41858 7.622377
v -22.99209 -9.338665 7.385918
v -15.32622 21.77946 4.980731
v -15.02386 21.07731 4.660776
v -13.08772 19.80106 5.725918
v -61.39078 18.57703 -25.5743
v -45.66135 -41.12122 -13.45657
v -34.7108 9.440244 0.9407232
v -35.84008 10.72142 0.818567
v -40.8582 3.090135 -1.28301
v -36.85487 -10.2607 3.745071
v -19.87271 -1.621068 7.554007
v -40.86704 15.43036 -1.992665
v -40.15478 15.89552 -1.736465
v -40.20794 -46.68176 -10.9971
v -36.10183 -3.568287 2.220316
v -33.23647 2.159058 1.3988
v -34.6381 2.534872 0.9489439
v -34.45111 1.123391 1.340501
v -36.41436 -6.717433 3.113902
v -34.34832 -5.689141 3.602502
v -32.17115 -1.740167 2.897882
v -34.25449 -2.687917 2.574522
v -31.13349 1.144797 2.181212
v -30.80746 -0.01503223 2.661585
v -33.1858 -0.2914746 2.084103
v -36.10814 -1.015327 1.454093
v -33.23561 -3.823244 3.341574
v -40.24968 -29.93668 -1.0876
v -38.00608 -31.14943 -0.01758459
v -38.28589 -29.67931 0.4081983
v -39.24878 -45.83801 -9.299444
v -41.03539 -45.14509 -10.71663
v -39.1265 -46.95759 -10.06322
v -38.24801 -43.79479 -6.866869
v -39.61315 -44.45013 -8.615011
v -46.08705 -45.4995 -17.85106
v -46.86184 -43.51055 -17.23312
v -44.69817 -45.56947 -15.85989
v -45.71391 -43.93966 -15.8434
v -44.87189 -42.35343 -13.33423
v -44.26078 -40.96592 -11.44095
v -43.76613 -42.88446 -12.24028
v -44.44312 -44.63171 -14.62036
v -43.06298 -46.49681 -14.39336
v -42.23959 -45.60401 -12.49277
v -43.23148 -45.15847 -13.41642
v -42.30817 -43.89989 -11.21674
v -40.32365 -45.38049 -10.09162
v -41.11583 -43.79394 -9.740516
v -32.10155 -5.804671 4.425943
v -50.15012 -34.91324 -15.86728
v -50.29324 -36.17928 -17.05471
v -55.36609 36.37486 -12.03766
v -57.67217 8.130077 -18.47324
v -30.36575 -26.25353 5.236432
v -13.83496 -5.414793 13.57977
v -19.1496 12.64125 2.543682
v -20.19549 12.35807 2.488515
v -38.81633 30.50549 6.861663
v -36.6746 29.45799 7.185286
v -41.7963 -38.94931 -7.193979
v -44.92477 3.386769 -3.537247
v -45.37418 2.386259 -3.586206
v -48.2212 -34.12606 -12.13349
v -26.68912 -5.205301 5.841315
v -7.23318 4.209013 18.9288
v -6.086607 2.643188 21.06061
v -5.362961 4.642268 20.4204
v -64.7205 8.849119 -36.60575
v -33.57497 -24.73465 4.451639
v -30.88795 -23.22944 5.616945
v -45.09231 19.90317 -5.531898
v -44.77047 20.55991 -4.745241
v -45.36921 20.42744 -5.363428
v -45.97583 21.81931 -4.70938
v -34.26156 -38.34529 -1.165828
v -37.9573 -9.024413 2.991431
v -64.27746 7.994782 -35.04281
v -35.6753 8.05068 0.3868291
v -35.40976 -4.673295 2.844542
v -37.3045 -2.554028 1.476663
v -33.27921 -19.19415 5.464042
v -31.77859 -21.44334 5.650857
v -31.97094 -19.6482 5.816761
v -34.60143 -19.53024 4.969763
v -33.12751 -20.79146 5.326372
v -35.30569 -22.09726 4.263469
v -62.38746 2.33475 -30.23511
v -61.68592 1.497993 -28.05376
v -61.05583 1.204253 -26.0735
v -61.57912 3.057047 -27.14455
v -7.72104 1.635341 20.11425
v -40.10425 13.54353 -1.110844
v -3.071036 16.39705 16.35498
v -50.12387 -33.75629 -14.96667
v -50.56497 -31.93315 -14.54523
v -44.37776 4.251617 -3.434394
v -30.31589 -30.8345 4.099521
v -30.5461 -28.95685 4.566885
v -34.71544 -34.56938 0.4613464
v -31.64351 -30.46513 3.70384
v -33.30706 -29.20457 3.366149
v -32.94738 -32.93655 2.138326
v -32.50825 -31.27972 3.02616
v -35.84916 -33.29591 0.4031988
v -34.71677 -32.9005 1.241674
v -36.98376 -29.17359 1.432302
v -34.46222 -30.34994 2.422538
v -34.4981 -31.62622 1.892072
v -33.39137 -27.71252 3.744933
v -35.07339 -28.43985 2.741487
v -35.94713 -27.89922 2.463371
v -59.25089 5.644589 -21.1164
v -41.03236 -40.47623 -7.341108
v -34.28291 -36.0484 -0.01605189
v -41.99693 -37.37535 -6.449577
v -41.84666 -42.41883 -9.532699
v -41.11633 -42.72918 -8.963009
v -42.21919 -40.73361 -8.812847
v -43.21194 -41.28784 -10.34232
v -42.98354 -39.92014 -9.135625
v -42.54221 -38.63235 -7.792016
v -45.00956 -36.87806 -9.562724
v -43.7386 -39.82784 -9.979806
v -43.5937 -38.28045 -8.727022
v -40.16058 -40.17978 -6.344053
v -38.19456 -42.72427 -6.157873
v -38.31281 -40.31181 -4.828446
v -39.41497 -41.10317 -6.217414
v -35.13537 -43.76095 -4.615948
v -36.27055 -42.39373 -4.51016
v -37.54077 -41.92934 -5.156251
v -35.61139 -40.89921 -3.27432
v -39.67586 -39.0302 -5.258698
v -37.86234 -38.87379 -3.723115
v -44.82178 -35.70584 -8.548331
v -43.85586 -35.56118 -7.316439
v -42.85387 -36.39101 -6.73899
v -41.75763 -36.50557 -5.723821
v -40.61809 -38.27285 -5.658319
v -41.60102 -35.74886 -5.134503
v -34.37923 -37.41736 -0.7600791
v -44.49702 -31.19104 -5.526985
v -39.82007 -36.51296 -3.999737
v -36.84043 -36.38388 -1.731642
v -36.24397 -34.53542 -0.4306849
v -39.11456 -32.47328 -1.394418
v -37.541 -35.12139 -1.576097
v -36.29684 -35.57668 -0.9497895
v -36.97714 -32.89159 -0.119891
v -37.81002 -36.16513 -2.29331
v -38.70024 -34.13132 -1.915538
v -40.18703 -33.26824 -2.588289
v -39.24793 -35.36172 -2.955085
v -41.21543 -32.59696 -3.086878
v -40.70466 -35.30733 -4.093643
v -41.33011 -34.13316 -3.980899
v -42.58715 -32.80579 -4.423883
v -42.65582 -34.71297 -5.538492
v -44.01816 -30.11897 -4.501731
v -44.60192 -28.67345 -4.431497
v -44.71265 -32.55452 -6.528644
v -45.88255 -32.9994 -8.157659
v -46.59646 -31.196 -8.034242
v -46.08317 -28.72275 -6.11514
v -63.27164 6.463791 -31.76971
v -63.76848 8.384322 -32.82138
v -64.36008 9.738401 -34.63896
v -22.59398 -11.57353 7.427218
v -21.98934 -10.4252 7.525498
v -24.03267 -10.13875 7.263123
v -25.56988 -10.83372 7.073879
v -27.81767 -12.63414 6.803204
v -25.31687 -12.73761 7.15676
v -27.48794 -11.68673 6.807986
v -27.58457 -9.783209 6.587204
v -28.15828 -8.343537 6.219452
v -29.22435 -11.23516 6.445112
v -29.09504 -13.31393 6.627069
v -30.57778 -11.92611 6.226122
v -31.11275 -14.35646 6.247204
v -51.29188 -29.28231 -14.14173
v -51.56934 -27.99809 -13.89896
v -50.47237 -29.63322 -12.8896
v -16.68351 4.550025 7.515047
v -37.93472 27.69522 5.557617
v -37.74868 28.8129 6.390355
v -57.8006 -14.97553 -22.01145
v -4.135754 27.67111 16.57647
v -34.32022 -18.43376 5.177571
v -29.20643 -1.635431 3.799237
v -47.79491 -39.82501 -15.63578
v -47.48425 -38.82589 -14.39969
v -48.60816 -38.05564 -15.5787
v -48.71241 -34.76012 -13.34992
v -49.19793 -36.48629 -15.38076
v -48.55466 -36.73722 -14.51508
v -46.51683 -38.79294 -12.94369
v -45.6871 -39.59752 -12.36316
v -45.39368 -38.34 -11.02491
v -47.42129 -37.57368 -13.3766
v -46.33284 -36.30116 -10.92247
v -48.01016 -35.90364 -13.04078
v -47.66611 -35.14544 -11.98898
v -47.13398 -36.66308 -12.31002
v -45.91904 -35.3903 -9.731394
v -44.48478 -33.88005 -7.028803
v -45.5152 -34.73134 -8.759442
v -53.16538 -13.30169 -11.25362
v -52.64479 -15.60608 -10.90678
v -52.00363 -16.16144 -9.992865
v -52.16323 -13.65724 -9.703014
v -52.33557 -14.71202 -10.20007
v -37.47155 12.46609 0.4065219
v -64.42532 19.31015 -33.43533
v -58.60563 22.61884 -20.22364
v -44.46051 24.78791 -0.4516999
v -14.23189 9.813946 6.737614
v -59.71795 -10.41057 -26.69541
v -58.92046 -12.37345 -24.5783
v -54.46624 39.65311 -10.42527
v -2.907442 7.844252 19.98225
v -3.586006 8.919108 19.25713
v -56.94703 45.49059 -14.98043
v -15.28894 15.03667 3.391605
v -16.33766 14.21245 2.990797
v -16.73733 12.02809 3.181277
v -17.41598 13.24086 2.722691
v -19.83895 8.484059 3.146877
v -21.02098 10.80408 2.517371
v -22.60392 9.976133 2.498526
v -21.28675 11.37786 2.490949
v -21.15218 9.346335 2.674472
v -19.84232 9.688874 2.820885
v -18.53716 9.235323 3.352539
v -19.25595 12.03786 2.549403
v -9.546872 28.00064 14.67845
v -8.789038 28.04052 15.06435
v -9.686059 29.0302 15.19458
v -60.75039 24.47022 -24.15524
v -51.59141 5.292658 -9.783895
v -59.57299 -4.646635 -23.08194
v -61.7534 25.20584 -26.37955
v -62.66504 27.18151 -28.72308
v -63.2324 26.81129 -30.12978
v -63.37572 29.16019 -30.60012
v -62.56346 28.96142 -28.47195
v -63.03399 29.99373 -29.62679
v -62.93531 31.20756 -29.38857
v -61.92751 34.99852 -26.75347
v -62.43958 35.403 -28.00637
v -62.59753 32.97874 -28.54876
v -61.49695 31.71519 -25.8745
v -61.99429 29.09287 -27.09288
v -61.92502 30.811 -26.88313
v -60.8755 29.98674 -24.42368
v -5.41153 6.019694 19.6228
v -5.389903 7.749949 18.76512
v -3.956083 7.716127 19.69377
v -4.726359 9.979329 18.19982
v -58.26223 34.12206 -18.40746
v -57.86523 35.04113 -17.52922
v -57.52081 21.5211 -18.52581
v -54.32368 32.03434 -9.413608
v -57.56635 33.73643 -16.92534
v -56.94178 32.73291 -15.50472
v -56.04786 32.07692 -13.5175
v -55.42899 32.26122 -11.98632
v -55.07196 33.37201 -11.16008
v -56.00861 33.91111 -13.43877
v -57.08249 34.37808 -15.82566
v -56.97575 35.43062 -15.59348
v -55.8397 35.4296 -13.08263
v -57.69386 43.64722 -16.60653
v -55.30243 37.90291 -12.00358
v -57.98557 42.58809 -17.3583
v -57.03046 42.35496 -15.42601
v -56.82317 43.67667 -14.89295
v -54.16704 41.31675 -9.892379
v -55.64934 43.27206 -12.6374
v -55.07807 41.35049 -11.65872
v -56.81905 36.79767 -15.1979
v -55.99089 37.2139 -13.46644
v -55.3352 39.15029 -12.13854
v -56.81544 39.53399 -15.20916
v -56.35011 41.04754 -14.13609
v -57.61071 37.84728 -16.93249
v -59.59789 42.69087 -20.69977
v -57.99382 45.17522 -17.09142
v -59.64088 44.96692 -20.45308
v -60.38012 41.76541 -22.49488
v -58.58482 44.39931 -18.37101
v -58.81786 42.17021 -19.12361
v -57.52169 40.90281 -16.5624
v -59.12744 37.5405 -20.24406
v -58.09427 39.18979 -17.90977
v -59.3284 40.81586 -20.37551
v -16.81993 7.766764 5.372908
v -31.83129 -13.28787 6.016201
v -12.39883 -6.136713 17.44589
v -11.34436 -5.432702 19.75067
v -11.26103 -3.058147 17.66374
v -34.34352 -13.03195 5.180981
v -39.77056 3.9114 -1.028399
v -47.34192 -32.05029 -9.518417
v -49.83253 -31.53295 -12.99673
v -49.08405 -33.25994 -12.88989
v -47.4236 -33.7626 -10.70149
v -48.8632 -31.19129 -11.20741
v -48.83392 15.61146 -9.792675
v -37.25382 -5.195601 2.283844
v -9.610847 23.19994 12.05523
v -40.16357 -7.771114 1.492629
v -60.70761 19.3685 -24.1877
v -62.5076 17.72001 -28.05261
v -62.17226 19.83244 -27.25534
v -61.51934 23.6511 -25.84388
v -62.31547 23.59804 -27.65444
v -62.04176 22.30599 -27.03666
v -61.24361 21.80307 -25.24953
v -61.02681 27.69002 -24.72397
v -61.44279 27.54235 -25.71869
v -60.42827 22.19946 -23.59633
v -59.8533 23.9463 -22.37275
v -60.20015 39.97621 -22.35566
v -58.37419 32.65141 -18.73936
v -60.08335 38.63502 -22.24606
v -61.21933 39.34249 -24.71842
v -58.39976 36.11209 -18.75864
v -60.38366 25.63219 -23.35932
v -61.81567 36.14215 -26.307
v -61.38274 37.83957 -25.27977
v -61.01508 35.58276 -24.61201
v -61.14169 33.3363 -24.95467
v -59.66299 37.26731 -21.47075
v -58.91705 35.07519 -19.88254
v -60.55981 36.89216 -23.45808
v -59.66372 34.32597 -21.60914
v -60.52713 33.506 -23.57368
v -59.43653 32.63165 -21.12991
v -60.27943 30.26067 -23.04851
v -59.41653 30.362 -21.14299
v -59.25167 26.8401 -21.00448
v -58.71905 30.44516 -19.59301
v -59.57316 29.07579 -21.53025
v -60.02475 -5.139909 -24.83031
v -39.27209 -8.456553 2.160523
v -33.15876 -23.05701 4.974814
v -38.80747 27.43221 4.931623
v -58.42949 -1.949111 -19.489
v -58.43793 -4.174188 -19.89988
v -60.10401 -3.449154 -24.42126
v -59.44096 -1.665825 -21.96007
v -58.18661 -0.1023923 -18.82923
v -59.05581 -0.5585778 -20.80764
v -59.36328 1.073749 -21.43465
v -59.93451 -2.367455 -23.59987
v -60.14986 -0.8119039 -23.84422
v -43.46233 15.5754 -4.245228
v -47.72662 7.716408 -6.717976
v -37.57676 -19.16855 3.631244
v -59.97665 -7.962296 -26.21607
v -59.8909 -6.622821 -25.0793
v -59.28535 -8.293204 -23.76517
v -59.34042 -7.007233 -23.33797
v -57.88853 -6.799139 -19.11948
v -58.53523 -6.414313 -20.69152
v -59.05723 -6.041223 -22.01977
v -58.80872 -9.765534 -22.80255
v -37.06964 -20.4453 3.712949
v -56.85902 29.98018 -15.53836
v -40.10115 -13.44373 2.339705
v -34.71442 -20.7559 4.758748
v -35.46366 -17.03636 4.793256
v -40.56889 -18.79442 1.838344
v -39.00074 -14.61292 3.072135
v -39.51439 -15.2628 2.768375
v -36.68092 -16.24483 4.273682
v -36.32643 -18.37519 4.325094
v -37.6948 -17.35059 3.718532
v -38.3345 -18.23038 3.314162
v -39.36278 -17.10749 2.789851
v -40.68922 -15.72326 2.018127
v -40.80988 -17.33665 1.828778
v -57.43963 31.61606 -16.73679
v -56.61796 31.45175 -14.82284
v -57.93166 30.88148 -17.86876
v -57.4262 29.62036 -16.87362
v -56.33618 28.24664 -14.72944
v -53.42419 -23.91275 -15.27033
v -52.86924 -25.72943 -15.11044
v -46.64619 -26.65124 -5.877025
v -42.95227 -26.3978 -1.889569
v -43.49065 -24.74091 -1.794007
v -44.36398 -24.95298 -2.69256
v -43.89007 -25.97941 -2.613943
v -44.83434 -26.31513 -3.664835
v -45.72763 -26.26918 -4.628274
v -45.15031 -25.35663 -3.651136
v -46.85169 -25.15953 -5.517267
v -46.08981 -24.69326 -4.444612
v -46.94954 -29.36264 -7.505045
v -47.81348 -30.56992 -9.318434
v -33.50212 -26.01217 4.182253
v -50.88279 -26.83294 -12.05029
v -50.31439 -28.28793 -11.86878
v -49.78062 -29.86922 -11.8602
v -48.05835 -28.59899 -8.589067
v -48.78285 -29.2826 -10.00166
v -49.54974 -27.725 -10.33293
v -47.9762 -27.24784 -7.84779
v -48.17958 -24.42698 -6.92555
v -49.07391 -23.24545 -7.718275
v -49.23743 -24.95064 -8.592144
v -47.86358 -25.89223 -7.117404
v -49.06753 -26.33932 -8.95512
v -49.91715 -24.88339 -9.586529
v -52.5738 -23.82996 -13.61818
v -52.12564 -25.13286 -13.42565
v -51.1506 -25.70675 -11.9313
v -51.5153 -24.03411 -11.77869
v -50.63174 -24.43667 -10.51603
v -51.59671 -22.69771 -11.39074
v -49.96091 -23.17606 -9.018306
v -47.40261 -18.15056 -4.185349
v -48.89923 -19.46761 -6.326509
v -34.29877 -24.14499 4.301067
v -40.89064 -26.66241 -0.2820139
v -39.87309 -28.16099 -0.07940485
v -36.27698 -24.97736 3.177538
v -37.32792 -22.73935 3.172648
v -36.01142 -27.13445 2.679585
v -39.17436 -24.12544 1.721758
v -39.10113 -27.83738 0.5905331
v -38.22725 -25.9368 1.802178
v -38.52543 -27.07691 1.241618
v -36.80643 -23.79926 3.181195
v -38.17909 -23.46681 2.523075
v -38.98418 -22.81005 2.167706
v -41.5215 -24.98559 -0.2041062
v -39.80957 -26.09999 0.716007
v -40.26747 -24.54546 0.8636648
v -40.73448 -23.17405 0.8925232
v -45.10178 -22.79015 -2.778667
v -43.97905 -22.35559 -1.56929
v -41.571 -21.60325 0.639114
v -42.25893 -22.76961 -0.1830999
v -43.21745 -21.18374 -0.6030785
v -49.19913 -20.80857 -7.104073
v -46.92142 -23.34338 -4.955137
v -48.11541 -22.036 -6.030986
v -46.96409 -21.71366 -4.516063
v -47.22118 -19.93413 -4.344867
v -46.06618 -20.60206 -3.231884
v -45.13784 -21.57141 -2.479781
v -46.51795 -19.25175 -3.407499
v -45.2128 -19.5089 -2.099393
v -43.51332 -19.82925 -0.5860838
v -51.98499 4.235214 -9.961447
v -39.76126 2.797168 -0.7675631
v -40.56031 1.507718 -0.7811212
v -40.7482 0.4238641 -0.5728968
v -64.83077 11.43547 -35.98322
v -52.07776 23.54744 -9.469466
v -39.27331 -1.537225 0.4586725
v -58.4309 -10.80694 -22.05039
v -59.22575 -9.566808 -24.14303
v -58.60566 -12.12168 -23.30482
v -64.55335 15.93746 -33.96667
v -38.39307 -7.701153 2.455621
v -39.2524 -6.456996 1.675311
v -50.89106 5.407969 -9.040972
v -55.04052 -10.71552 -14.00045
v -44.78433 -10.09906 -1.341601
v -41.99583 32.40317 6.132206
v -39.11898 32.38393 7.70134
v -40.272 31.1091 6.499023
v -44.29727 30.94913 3.947301
v -41.40736 30.90284 5.771955
v -38.48273 27.93656 5.508525
v -39.70926 29.59212 5.982736
v -40.23487 27.04675 3.979932
v -40.28757 28.01669 4.764295
v -41.80365 29.95613 5.079162
v -41.7007 27.62636 3.775303
v -43.74409 28.68138 3.196846
v -41.82048 25.78419 2.021109
v -41.22987 26.9859 3.492531
v -44.51308 25.45835 0.2027731
v -42.58746 25.94148 1.767689
v -43.87006 25.81898 0.973106
v -44.28647 27.5841 2.124548
v -52.20979 -17.24422 -10.61722
v -51.58689 -18.14712 -9.876615
v -47.61879 6.671606 -6.385162
v -53.185 -15.43811 -11.77536
v -46.93901 21.49607 -5.59823
v -48.05412 22.16898 -5.823331
v -47.05357 22.69512 -4.561303
v -45.65718 22.58633 -3.6402
v -49.3946 22.97288 -6.395022
v -62.44825 5.62865 -29.20242
v -52.28281 30.30283 -5.467067
v -51.03687 31.38382 -3.057372
v -50.49276 30.45462 -2.640302
v -51.49015 30.45194 -4.099384
v -51.51033 -19.71822 -10.20486
v -50.08422 -21.46305 -8.573223
v -50.49575 -19.71068 -8.613765
v -57.99646 -10.68162 -20.66309
v -55.98576 -16.06152 -17.53814
v -58.0785 -13.67554 -22.29516
v -58.20518 -12.16669 -21.98595
v -57.62696 -13.00073 -20.5359
v -54.13223 -14.06876 -13.122
v -55.45844 -11.96211 -15.09601
v -54.54888 -13.6863 -13.78248
v -56.58429 -14.95412 -18.55892
v -55.54672 -13.94334 -15.85363
v -56.34844 -12.77237 -17.23028
v -56.47183 -11.20989 -16.99057
v -56.46198 -9.084455 -16.4124
v -57.4988 -11.56635 -19.60861
v -58.48071 -8.351059 -21.1751
v -58.19629 -9.545897 -20.78365
v -57.44807 -10.12234 -19.01797
v -55.8282 -10.34412 -15.41822
v -57.29477 -4.532092 -17.2903
v -55.96261 -4.689863 -14.69957
v -56.00591 -5.819239 -14.90909
v -57.16463 -6.191958 -17.30506
v -57.104 -8.510888 -17.7016
v -56.31418 -6.851474 -15.668
v -55.36974 -7.593289 -13.99904
v -54.90643 -6.546957 -13.08423
v -54.71277 -9.378768 -13.12921
v -53.45698 -8.540357 -11.00187
v -54.34169 -8.65806 -12.41322
v -54.09145 -10.45778 -12.2542
v -53.95446 -6.395515 -11.57536
v -50.98473 4.195456 -8.849769
v -51.8943 1.727212 -9.324013
v -57.64269 -1.9159 -17.77634
v -54.29536 -11.77087 -12.85071
v -51.7008 -11.95249 -8.806997
v -59.6497 6.869395 -21.92123
v -64.42444 11.2377 -34.41066
v -64.06605 14.7197 -32.45355
v -64.6842 14.72291 -34.60813
v -64.75471 13.43949 -35.08788
v -50.67286 28.30985 -3.901834
v -63.59874 15.52878 -31.03913
v -64.33899 16.97461 -33.1511
v -64.23047 19.90931 -32.79896
v -63.56596 19.36738 -30.7763
v -63.92744 17.84215 -31.90284
v -63.24155 16.8195 -29.94687
v -62.56576 16.17528 -28.25559
v -57.22722 9.010997 -17.92302
v -56.62045 10.02791 -17.22461
v -57.52676 11.32684 -18.7025
v -58.05328 9.749714 -19.31444
v -59.47055 14.08079 -21.94463
v -57.86382 15.25559 -19.43324
v -58.61319 13.12389 -20.46785
v -58.81747 10.00745 -20.56274
v -59.52828 12.08985 -21.94427
v -58.74645 21.32946 -20.57724
v -58.94536 19.74522 -20.99608
v -60.92607 11.32233 -24.63042
v -59.71827 10.37185 -22.21207
v -57.97947 18.23489 -19.56809
v -59.40885 15.77791 -21.86715
v -60.30587 16.52344 -23.48366
v -61.73466 16.74888 -26.31621
v -61.04002 14.75337 -24.85017
v -60.33804 13.92175 -23.50696
v -61.11268 12.98181 -25.00874
v -62.13863 14.96566 -27.24292
v -62.44031 14.24485 -27.96076
v -62.16289 12.35258 -27.43451
v -63.16278 14.87836 -29.80251
v -62.98357 12.05274 -29.53559
v -64.01025 10.62554 -33.02397
v -63.90062 11.89262 -32.41753
v -63.58318 10.36911 -31.67076
v -62.97031 8.583198 -30.07833
v -62.54528 11.72378 -28.42084
v -62.64725 10.1631 -28.8002
v -61.65551 12.11074 -26.20656
v -60.24231 8.798326 -23.17279
v -60.78587 10.09781 -24.35547
v -57.31824 -0.3075929 -17.07895
v -55.23304 3.783476 -14.0633
v -55.93848 0.3694499 -14.6623
v -62.35219 8.757021 -28.18818
v -61.95116 7.582938 -27.28506
v -61.97639 10.6342 -27.06075
v -61.66755 9.116804 -26.37227
v -60.92893 8.890621 -24.67096
v -59.89977 5.442708 -22.46384
v -61.0609 7.752818 -25.01707
v -61.27532 6.656116 -25.59325
v -60.52105 6.440025 -23.79704
v -61.58055 4.974559 -26.66574
v -61.06498 4.469175 -25.30104
v -60.61987 2.578994 -24.42486
v -60.32121 0.9036165 -23.89486
v -60.29796 3.548614 -23.50593
v -58.92822 2.118448 -20.37474
v -59.2712 8.14846 -21.25135
v -57.71281 1.935834 -17.86813
v -58.74641 6.668538 -20.15301
v -59.12228 4.236465 -20.79096
v -58.29376 4.001852 -19.10608
v -55.43882 7.451254 -15.08877
v -57.01651 6.920042 -17.24652
v -57.3709 4.632535 -17.49165
v -56.4952 3.652828 -15.9082
v -56.86845 -1.568242 -16.23533
v -56.5989 -3.216786 -15.79353
v -56.21284 -1.738821 -15.01957
v -55.37433 -1.092021 -13.67418
v -54.64186 -0.4867772 -12.61441
v -56.65907 1.335401 -15.92616
v -54.11416 5.866115 -12.95988
v -55.39391 5.922675 -14.67579
v -54.58777 1.345163 -12.74641
v -54.19395 2.608709 -12.38654
v -53.56445 3.790353 -11.77704
v -52.67904 3.438065 -10.60158
v -44.1427 -1.37506 -2.030189
v -43.43586 0.2621756 -1.894532
v -50.60714 29.45301 -3.229248
v -38.82236 4.890803 -0.8184429
v -48.62242 7.637863 -7.467904
v -43.93279 18.425 -5.187458
v -44.94482 19.49411 -5.672992
v -46.25982 20.20467 -6.099998
v -45.10805 14.32344 -5.72188
v -44.38623 16.909 -5.507996
v -45.24269 18.31795 -6.390335
v -46.37086 19.34124 -6.75348
v -46.99726 20.1398 -6.685319
v -47.2524 18.77389 -7.819117
v -46.18858 18.42387 -7.117844
v -45.74494 15.97766 -6.824646
v -45.2948 17.27937 -6.596965
v -47.40129 17.55183 -8.382229
v -55.71059 21.18568 -15.91167
v -46.9343 23.86871 -3.155689
v -50.8421 24.48733 -6.927887
v -45.15421 22.91833 -2.988103
v -45.07577 23.68089 -2.038115
v -44.10086 23.80901 -1.331647
v -44.40551 24.20806 -0.953986
v -46.5271 27.65075 0.3788474
v -45.17195 29.96812 2.820079
v -46.46789 31.30663 2.330025
v -45.35927 26.98288 0.9206083
v -46.37729 28.65709 1.148081
v -47.67899 31.31491 1.172734
v -48.36907 30.81971 0.2016928
v -47.21666 30.1604 1.10042
v -47.8533 28.68498 -0.2699795
v -49.41572 30.03662 -1.378447
v -49.59201 28.51986 -2.375758
v -48.77122 27.81163 -1.779749
v -48.00318 26.37053 -1.923461
v -45.36415 24.62751 -1.188425
v -47.09084 26.17784 -1.15164
v -56.13252 30.49981 -13.81816
v -55.96089 28.98197 -13.71992
v -55.47504 30.12106 -12.38315
v -48.24479 25.12543 -3.221168
v -50.55927 23.54502 -7.351719
v -48.55794 23.94823 -4.583266
v -50.16553 26.16874 -4.651133
v -51.63913 25.9831 -6.918942
v -51.29492 26.60689 -5.941011
v -51.31197 27.71868 -5.220564
v -52.00586 28.72105 -5.749174
v -52.58786 27.93258 -7.200352
v -51.35383 23.9494 -8.10003
v -52.3757 25.32789 -8.591971
v -54.4457 28.55671 -10.55959
v -53.41131 25.36532 -10.33766
v -53.22734 26.84459 -9.018913
v -54.11272 26.50237 -10.89693
v -54.70099 27.12417 -11.75858
v -51.00918 22.31161 -8.991571
v -50.33947 22.12307 -8.294538
v -56.15972 26.10176 -15.04932
v -57.7036 20.20325 -18.96946
v -57.12914 28.56841 -16.39412
v -58.05114 28.92294 -18.27256
v -58.67492 28.3337 -19.63976
v -57.98005 24.575 -18.81632
v -57.57626 23.42199 -18.31302
v -59.03897 24.38205 -20.78572
v -57.47142 26.7333 -17.45245
v -56.83387 22.1092 -17.33718
v -56.77695 24.58824 -16.61373
v -55.66764 23.66781 -15.0641
v -53.72793 22.17878 -12.78695
v -54.15542 25.63622 -11.45355
v -54.33415 24.69713 -12.32185
v -53.21433 24.04391 -10.91145
v -54.986 23.5065 -14.02447
v -54.10928 20.86443 -13.91726
v -52.06992 22.24778 -10.45768
v -52.03014 20.31542 -11.64958
v -49.90014 20.09345 -9.371946
v -50.89733 20.66467 -10.08393
v -50.15574 19.38264 -10.11487
v -52.68266 8.440963 -11.89441
v -52.06154 6.823093 -10.72878
v -55.05627 9.324579 -14.98591
v -53.75628 7.265635 -12.868
v -53.41629 18.21054 -13.94101
v -49.73769 15.05651 -10.56376
v -51.82602 13.70539 -12.3572
v -55.59498 19.84801 -16.11132
v -52.7858 19.099 -13.04248
v -56.59567 16.274 -17.74559
v -56.41706 14.51943 -17.46306
v -56.6517 18.95774 -17.62824
v -55.596 13.40695 -16.39435
v -51.37906 18.82654 -11.66668
v -50.77647 14.79496 -11.52362
v -52.00366 17.30097 -12.72849
v -52.41832 15.65552 -13.20096
v -53.45184 15.89713 -14.22958
v -54.49956 14.31759 -15.24505
v -55.01707 16.6178 -15.86661
v -55.53096 15.1989 -16.46035
v -51.48072 8.981195 -10.71735
v -55.39505 11.51943 -15.87978
v -53.34661 12.95239 -13.75898
v -54.0302 11.9626 -14.3379
v -53.3202 10.57053 -13.20703
v -52.85574 12.01562 -13.05243
v -52.55496 10.00829 -12.1923
v -51.14393 11.652 -11.15441
v -50.38813 9.415781 -9.713314
v -51.15062 10.26032 -10.74805
v -49.36341 10.40094 -8.948151
v -48.47097 11.37514 -8.34192
v -46.91906 16.40961 -8.036364
v -48.20331 14.45815 -8.946586
v -49.43391 12.46181 -9.622706
v -46.45906 14.53032 -7.146082
v -47.47173 13.23871 -7.85303
v -46.34231 13.49757 -6.774683
v -39.67693 5.38961 -1.236838
v -40.14278 6.73689 -1.554354
v -37.2063 6.857208 -0.2819889
v -45.61037 12.55097 -5.834966
v -44.67445 13.41408 -5.106481
v -47.75681 9.002575 -7.057506
v -42.00539 11.71721 -2.621755
v -42.99432 6.990907 -3.125363
v -43.62809 2.038421 -2.411742
v -43.89848 5.561737 -3.430771
v -42.86804 13.95572 -3.417583
v -47.72405 10.34197 -7.343328
v -43.84214 12.39498 -4.167411
v -46.65602 10.84866 -6.459439
v -45.4404 10.19366 -5.299608
v -41.7843 3.676384 -1.862903
v -40.81936 4.170464 -1.512818
v -41.09871 5.552474 -1.887304
v -46.60798 8.525508 -5.970011
v -37.11264 11.21727 0.3994226
v -36.90921 9.409065 0.1266242
v -37.6965 8.271334 -0.3501164
v -38.92912 10.30904 -0.6909848
v -38.05543 7.153863 -0.5969081
v -41.18619 8.763174 -2.136563
v -39.36858 11.76927 -0.7535054
v -40.85318 13.57429 -1.661845
v -40.56481 11.11446 -1.621813
v -39.30845 8.581675 -1.100405
v -41.55194 7.608162 -2.329304
v -41.19038 10.3728 -2.102707
v -42.58373 10.68947 -3.062884
v -44.41047 11.18296 -4.553679
v -43.57599 9.586347 -3.740349
v -45.06914 5.977179 -4.291417
v -44.08449 7.46364 -3.917702
v -45.18344 8.389805 -4.813667
v -45.71922 7.183224 -5.008817
v -48.32647 -13.34188 -4.666389
v -54.13156 -4.977525 -11.78726
v -41.67485 -9.227822 0.8558962
v -53.71276 -1.122923 -11.24778
v -55.393 -2.488713 -13.6596
v -54.77311 -3.280128 -12.69968
v -53.99035 -2.949861 -11.57239
v -52.92334 -3.345408 -10.14121
v -53.27654 0.570335 -10.83032
v -52.31092 -1.310246 -9.466759
v -49.9127 -2.588672 -6.699898
v -50.849 -2.810988 -7.679456
v -53.96137 -7.720862 -11.69932
v -49.57431 -6.794683 -6.149405
v -51.6677 -3.901871 -8.559568
v -52.63228 -6.458867 -9.752532
v -51.63238 -6.358194 -8.483451
v -48.05516 2.320598 -5.610789
v -50.59593 7.827382 -9.437879
v -45.81334 3.953476 -4.301165
v -48.16221 4.332141 -6.177952
v -46.89815 3.33846 -4.908476
v -46.67522 5.599482 -5.345913
v -49.30605 8.623044 -8.396007
v -49.33545 5.989632 -7.666336
v -41.09858 -1.165993 -0.4019629
v -44.78772 -6.761255 -1.805429
v -46.32187 -6.183865 -3.141471
v -42.38577 0.7940376 -1.432124
v -49.92698 -4.734036 -6.617588
v -41.06571 -3.691507 0.05321807
v -38.60441 -4.602179 1.496495
v -39.14362 -4.014969 1.083828
v -44.17127 -8.319609 -1.099895
v -42.26809 -7.040802 0.02670736
v -44.59012 -3.294005 -2.131783
v -40.87634 -6.057553 0.687435
v -43.43064 -6.523855 -0.8642824
v -44.01711 -5.041584 -1.508375
v -41.521 -4.885179 0.04725579
v -43.54207 -2.744131 -1.502684
v -41.01062 -2.53773 -0.1346366
v -43.1048 -1.340761 -1.411834
v -42.48116 -5.539074 -0.426941
v -42.41674 -3.233264 -0.7746959
v -50.79979 -1.106493 -7.731262
v -48.92506 -1.550679 -5.785186
v -50.31024 3.98334 -8.091849
v -51.00888 2.709057 -8.533343
v -44.70318 0.5350174 -2.730487
v -45.46249 -5.211643 -2.550896
v -50.36691 0.6849447 -7.472672
v -48.02765 1.253447 -5.35121
v -46.38811 -0.408386 -3.749364
v -49.36392 3.033278 -6.936298
v -49.14433 0.6793064 -6.246192
v -46.58846 1.594989 -4.240012
v -48.21455 -0.2323987 -5.264572
v -45.63988 -2.278219 -2.979926
v -49.05569 -2.667687 -5.848365
v -48.77835 -4.291069 -5.489088
v -48.20454 -1.786834 -5.106931
v -46.37833 -4.666872 -3.322865
v -46.68012 -2.302949 -3.773875
v -47.52697 -4.119753 -4.347931
v -47.16426 -5.520779 -3.928666
v -47.32846 -10.69837 -3.601421
v -45.91098 -9.066496 -2.402437
v -47.49585 -7.298944 -4.049421
v -48.34212 -5.455717 -5.012617
v -48.46457 -7.523288 -4.953273
v -47.81243 -9.288279 -4.182134
v -49.46667 -8.401751 -5.948128
v -51.85007 -7.93195 -8.75452
v -52.71551 -7.940072 -9.911589
v -50.72059 -9.399665 -7.380986
v -49.54318 -10.05096 -5.971441
v -52.64622 -10.08416 -9.993945
v -50.05624 -11.57137 -6.622386
v -49.23743 -12.1569 -5.661448
v -50.39455 -13.57046 -7.209461
v -51.57135 -15.58196 -9.206598
v -50.98211 -14.711 -8.178971
v -51.46471 -17.02029 -9.381516
v -49.75294 -18.5761 -7.262674
v -50.7174 -16.8448 -8.2077
v -49.57819 -16.03204 -6.477359
v -48.42327 -17.84009 -5.335085
v -49.06637 -14.25026 -5.583234
v -48.84317 -16.24644 -5.583409
v -45.79789 -11.74253 -2.102358
v -48.18066 -14.89899 -4.604836
v -48.5652 -10.45246 -4.892519
v -46.74987 -11.93762 -2.99292
v -47.66227 -12.6059 -3.910184
v -46.159 -17.73778 -2.780506
v -42.66597 -17.18742 0.4543323
v -41.64033 -16.46071 1.300848
v -42.41098 -18.70771 0.5150985
v -44.45336 -18.16389 -1.169546
v -43.18646 -15.55344 0.1434546
v -46.1753 -13.13868 -2.428791
v -47.33347 -16.00489 -3.791647
v -45.92762 -14.9863 -2.232657
v -45.31771 -14.28798 -1.647467
v -44.1886 -14.38402 -0.6588197
v -44.4585 -16.05015 -0.9738433
v -42.39947 -13.05247 0.7482033
v -43.61214 -11.22154 -0.2985583
v -43.55978 -13.49328 -0.1347388
v -42.57063 -11.32841 0.5019546
v -35.7313 -8.824995 3.96524
v -36.65649 -11.45405 4.025255
v -39.00554 -9.96999 2.618867
v -40.59108 -12.0492 1.932447
v -38.46455 -11.3381 3.131276
v -38.67934 -13.13012 3.182396
v -37.40518 -12.65266 3.828338
v -36.35624 -13.68812 4.383728
v -34.77363 -9.895916 4.573892
v -35.13099 -11.32577 4.679883
v -3.703859 17.22136 15.94538
v -10.05617 -1.575211 19.20026
v -9.626935 0.310177 18.45712
v -12.59428 21.32832 7.070195
v -19.03251 3.614528 6.024014
v -33.96929 -11.70233 5.164286
v -14.85944 -8.045392 13.84273
v -8.627468 2.025073 18.63464
v -6.100123 11.72985 16.33851
v -5.228021 12.1306 16.87622
v -3.879917 12.98365 17.28562
v -12.68762 -4.461613 15.21497
v -11.99836 -5.335757 17.58508
v -11.9334 -2.823656 15.9933
v -17.11479 6.315452 6.024887
v -15.39494 5.495318 8.334213
v -15.81221 6.482673 7.246737
v -13.87827 6.905223 9.256275
v -15.76528 8.122233 6.167895
v -16.25731 2.913363 8.815806
v -15.46989 0.5759172 10.52635
v -14.54323 2.776156 10.75814
v -17.97864 4.501772 6.372862
v -17.98459 2.671082 7.314577
v -19.92906 -0.1296236 7.043253
v -6.421056 20.45129 14.14293
v -6.631816 5.882049 18.64375
v -6.865775 6.999011 17.82792
v -7.785081 5.810416 17.45233
v -29.56118 -9.057851 6.034071
v -31.12119 -8.504603 5.486241
v -14.61847 5.87722 8.984941
v -14.78256 4.250679 9.748272
v -13.4137 4.489387 11.29947
v -13.41569 6.092721 10.40741
v -9.353223 20.29095 11.15255
v -9.009643 21.66265 12.03729
v -9.30094 11.69426 12.58555
v -16.87665 12.86659 2.918908
v -19.02827 10.9541 2.721578
v -17.55061 10.52384 3.28553
v -16.08722 9.694648 4.826264
v -15.59518 12.82918 3.609929
v -17.06091 10.3038 3.669731
v -15.20668 12.23108 4.157439
v -16.25475 11.34721 3.728665
v -13.45006 25.94958 10.32221
v -4.003203 16.43139 16.02342
v -15.18019 -7.995593 12.87004
v -15.41573 -7.714576 11.92835
v -14.8211 -6.200225 12.18308
v -15.84447 -8.030821 11.16794
v -16.18041 -0.79315 10.14328
v -30.09981 -5.15097 4.84188
v -30.68324 -1.521751 3.275148
v -29.54348 -3.488106 4.418096
v -31.55377 -3.550022 3.798325
v -25.49283 -8.769042 6.895964
v -33.21882 -10.27823 5.195269
v -31.65182 -9.956403 5.641582
v -32.82948 -8.288026 4.908346
v -33.2278 -6.902832 4.393471
v -34.50099 -8.524989 4.398175
v -30.61874 -6.624212 5.131066
v -29.41033 -7.047151 5.594702
v -28.03593 -5.154476 5.442114
v -27.74989 -7.115119 6.055845
v -18.57788 -1.539535 8.366247
v -17.26592 -1.661732 9.364305
v -25.68918 -6.68449 6.481354
v -25.34459 -5.392869 6.298104
v -23.6066 -7.354721 7.119601
v -23.95922 -8.847721 7.187737
v -22.32187 -8.121088 7.488135
v -14.86504 -3.645353 11.6953
v -16.22083 -7.483887 10.35534
v -16.90178 -7.96849 9.598896
v -17.59435 -8.843119 9.073645
v -21.05792 -9.681928 7.682532
v -18.68628 -8.970896 8.395833
v -20.98141 -7.650791 7.777529
v -19.96962 -9.492902 7.903281
v -22.34508 -5.946195 7.275176
v -19.36342 -7.086906 8.297194
v -17.87582 -6.280085 9.01852
v -18.89553 -3.193663 8.457817
v -17.66188 -4.516549 9.254683
v -19.4765 -5.603091 8.29895
v -16.45457 -6.131843 10.07235
v -15.53818 -5.797673 10.99737
v -16.47468 -4.623538 10.10005
v -16.50293 -3.1506 10.11667
v -15.67162 -2.408401 10.82538
v -17.47071 0.6956745 8.578835
v -12.80774 3.819714 12.36823
v -14.46907 1.087011 11.45013
v -14.24497 -0.1054964 11.9943
v -13.12211 1.746772 12.76482
v -13.85618 -4.351974 13.13133
v -14.30656 -1.478731 12.16888
v -13.58274 -2.551754 13.18607
v -12.19633 -2.153458 15.22419
v -11.55886 0.297334 15.31541
v -13.07589 -0.535639 13.47702
v -8.502924 4.608122 17.24812
v -15.30614 24.82233 7.802447
v -15.17889 23.96458 7.064069
v -10.82144 -0.3764884 16.86531
v -10.61802 1.115819 16.36551
v -9.591142 2.995715 16.74351
v -6.336725 9.946397 16.95419
v -14.48033 23.37827 6.949796
v -16.11116 23.29971 5.917968
v -15.45925 22.86207 5.849345
v -14.47576 21.8433 5.669057
v -13.80675 22.86766 6.987502
v -13.46054 21.00008 5.951848
v -14.62382 25.81015 9.260405
v -12.20038 22.69929 8.573937
v -10.9368 2.439407 15.2333
v -14.78111 13.18595 4.149319
v -8.394557 12.34872 13.52141
v -14.19234 7.752653 8.23364
v -6.373097 8.78053 17.48977
v -10.08235 11.3996 11.58603
v -7.509742 10.48724 15.49613
v -8.214989 11.37047 14.25884
v -15.54479 11.00649 4.500357
v -12.50627 25.00406 10.26593
v -12.95698 23.61726 8.49757
v -11.45531 3.961176 13.92018
v -8.172033 7.962054 15.96096
v -14.23303 8.913776 7.359301
v -9.113414 9.903727 13.81568
v -5.969883 16.40673 14.77675
v -5.110548 14.52412 15.99269
v -11.70532 23.29609 9.694803
v -10.10116 21.85165 10.79046
v -11.04875 23.62777 10.72356
v -12.18403 6.238116 11.9837
v -12.73195 7.752347 10.1915
v -9.725346 4.605191 15.74096
v -9.555971 6.079516 15.20496
v -10.95263 5.89449 13.61017
v -10.06829 7.687139 13.78667
v -10.41051 9.559322 12.2749
v -11.25221 7.803301 12.23088
v -15.02613 9.855231 5.756847
v -10.95434 10.87843 10.57699
v -14.65861 17.38764 3.710082
v -12.47647 12.05328 7.507631
v -14.28119 11.3794 5.58872
v -13.50147 11.27858 6.661248
v -5.752601 13.2876 15.98854
v -12.03093 9.466878 9.967954
v -6.332992 14.12237 15.18305
v -7.470004 13.95808 14.00162
v -7.225306 12.13138 15.06058
v -8.47907 14.43005 12.53023
v -8.068171 14.91968 12.95494
v -7.557701 18.91044 13.07821
v -12.70059 10.10364 8.549076
v -11.6557 11.15204 9.328286
v -8.940214 15.97158 11.42443
v -13.71029 18.201 4.63777
v -10.84185 21.3937 9.494416
v -11.50425 19.5179 7.592799
v -12.71123 13.16809 6.57542
v -9.680521 13.29931 11.12221
v -13.05241 14.60131 5.508265
v -11.11521 12.76626 9.07231
v -12.07362 16.50198 6.397251
v -12.37351 19.42816 6.411443
v -10.79985 15.32169 8.519021
v -9.63072 15.15482 10.44425
v -11.05818 17.70146 7.883878
v -10.8435 19.83793 8.737827
v -10.12562 17.3217 9.3906
v -9.904383 19.53714 10.13198
v -9.311602 17.93942 10.73991
v -8.012929 17.63776 12.5463
v -7.180359 16.22414 13.68982
v -6.162084 19.05523 14.31561
v -6.645311 17.13262 14.07089
v -4.572754 17.41031 15.5138
v -3.617532 18.85203 15.69669
v -5.024296 18.87958 15.05622
v -3.063091 26.03316 16.36341
v -6.524708 26.1951 15.37146
v -5.285769 26.53872 15.92739
v -11.06667 29.54756 14.89031
v -12.73209 27.86042 12.72009
v -12.45255 29.16216 13.95296
v -11.63655 26.44638 12.32695
v -11.5863 27.51977 13.17792
v -9.807405 26.28292 13.56373
v -10.26581 27.57348 14.03695
v -10.12727 24.46999 12.25426
v -8.678329 24.91558 13.62708
v -8.099327 26.91451 14.87128
v -8.168319 25.8066 14.38236
v -3.263662 20.14404 15.67808
v -4.568419 20.74612 15.20504
v -8.460787 20.7735 12.35756
v -7.528518 20.86525 13.30217
v -8.060689 23.15631 13.44155
v -6.468328 23.6934 14.62868
v -6.499077 22.45123 14.33859
v -5.450342 22.93707 15.00053
v -5.490234 20.54 14.75638
v -5.748787 24.81016 15.2929
v -4.645666 23.60036 15.45285
v -4.527703 22.13067 15.29041
v -3.613614 23.63557 15.77291
v -2.636773 22.98157 15.8699
v -4.077877 24.94 15.9062
v -2.285741 26.76313 16.62167
v -1.526984 26.2169 16.52828
v -1.829873 24.24463 16.12311
v 1.635594 33.36261 18.25873
v 0.6171525 31.3003 17.77916
v 17.89208 1.961136 5.615768
v 17.67838 -0.5093874 6.684396
v 19.17704 -1.418571 6.201275
v 17.73844 -1.710262 7.008745
v 12.8253 -11.08195 12.80753
v 14.91955 -12.42083 8.084701
v 2.179785 12.47247 16.94704
v 13.24946 -14.62335 9.867718
v 5.583856 -3.426033 22.83596
v 6.989593 23.70915 12.58963
v 8.257786 -5.710289 19.22665
v 19.63489 -5.082921 6.967606
v 19.25946 -3.034039 6.628153
v 17.68414 -3.025285 7.381451
v 17.22243 -5.760354 7.953645
v 16.89379 -4.834937 8.026382
v 15.99437 -4.533695 8.441685
v 14.9671 -3.295903 8.987342
v 16.5046 -3.560319 8.097704
v 16.34912 -1.747103 7.819107
v 14.74423 -0.7669718 8.72521
v 7.933906 -11.51988 22.52244
v 8.466872 -12.73503 21.34388
v 8.845029 -10.98676 21.55806
v 9.641891 -11.23434 20.50057
v 3.208283 2.090081 21.20276
v 8.689015 -7.98676 20.56553
v 9.904402 -10.53325 19.93748
v 0.09037043 24.10788 16.03142
v 1.164917 2.02465 22.56424
v 13.5174 9.318644 4.828534
v 15.27476 -0.2896321 8.15014
v 17.13908 0.7533043 6.530019
v 10.58139 16.25589 5.251277
v 0.985092 14.58516 16.75113
v 0.3835461 13.94822 17.18444
v 2.195737 14.19139 16.31492
v 16.25734 2.805365 6.25854
v 13.32849 -15.39598 8.935784
v 13.73076 -14.52408 8.759735
v 13.75426 -15.36182 8.423006
v 14.3051 -14.57845 8.158087
v 13.66156 -13.43127 9.206161
v 13.95517 -14.47266 8.498029
v 14.2184 -13.53032 8.466207
v 11.44779 -7.548852 13.02377
v 12.05029 -9.136631 13.38915
v 12.09823 -9.716974 14.19956
v 12.4994 -9.650469 12.34931
v 2.06666 0.2422943 23.21295
v 9.126381 -10.22888 21.07125
v 9.908754 -9.626547 19.28762
v 9.185755 -9.565074 20.72384
v 8.998371 -8.760923 20.5143
v 8.033384 -8.820254 22.41807
v 0.1760563 -7.041834 28.11658
v 5.869592 -9.38208 25.41095
v 0.6521883 -10.54515 28.36737
v -1.241178 -5.881166 27.85249
v -2.600192 -6.279508 27.99516
v -1.268253 -7.20591 28.30972
v -3.736934 -8.496053 28.42919
v -1.56854 -8.303488 28.58941
v -2.342463 -9.783027 28.68549
v -0.3706153 -7.998383 28.43663
v -0.4450544 -8.952634 28.59787
v 0.959357 -8.241012 28.23707
v 2.356555 -11.67391 27.44916
v 3.564852 -11.5347 26.74222
v 1.639791 -9.870126 28.15294
v 4.134854 -10.68606 26.71456
v 3.262 -8.646636 27.40264
v 2.709562 -6.726978 27.17774
v 1.309571 -6.692182 27.71518
v 2.235848 -8.024177 27.79085
v 0.5885493 -3.310317 26.23107
v 1.524335 -5.600833 27.18144
v 5.425607 -5.399929 24.51011
v 2.506888 -4.724757 26.32073
v 4.030145 -3.142771 24.23161
v 3.280762 -4.000904 25.44421
v 4.188708 -5.541322 25.70054
v 4.878855 -8.231091 26.21909
v 6.678486 -6.440243 23.50801
v 5.785507 -6.36067 24.66645
v 5.523414 -7.152453 25.33957
v 6.992901 -10.63165 23.94474
v 7.959924 -10.14651 22.72727
v 6.201997 -8.224568 24.95193
v 6.86131 -9.3212 24.25867
v 7.431182 -8.851455 23.37337
v 8.378746 -9.674156 22.08379
v 6.878947 -7.911693 23.93902
v 8.134 -7.514347 21.44092
v 4.153966 -0.4109658 22.06187
v 2.536919 1.937498 21.81833
v 2.833378 0.757121 22.37376
v 3.490825 0.8834479 21.73336
v 12.0464 21.43373 5.700783
v 12.09497 -8.243242 11.98205
v 12.86767 -9.795834 11.0312
v 15.43748 -10.20515 8.175647
v 15.70581 -8.997668 8.288763
v 14.90766 -11.21254 8.252006
v -1.603474 15.46628 16.87911
v -0.911582 14.72396 17.1385
v 2.08487 16.11414 15.75616
v -0.7496991 18.22427 16.15275
v -1.204186 16.57169 16.54666
v 0.1858655 15.88598 16.58406
v 2.23896 16.91649 15.46678
v 13.10466 -10.14008 10.49914
v 13.06007 -12.03037 12.47152
v 13.69221 -12.71089 9.250517
v 13.95024 -13.31984 8.769921
v 14.29843 -12.68486 8.49605
v 13.25031 -12.3105 10.92972
v 13.42641 -11.35743 9.88249
v 13.59864 -11.43465 9.486752
v 14.31663 -11.61262 8.629184
v 14.02936 -10.57463 8.971157
v 15.25364 1.572218 7.524773
v 14.96986 3.119111 7.10737
v 13.82703 4.55399 7.435634
v 2.541827 30.55907 17.29925
v 1.904015 27.18829 16.39479
v 6.036243 27.58203 15.04032
v 2.203945 28.41681 16.68806
v 5.022788 26.46175 15.0872
v 4.03374 27.02167 15.7053
v 2.570486 25.20979 15.66584
v 0.9115233 24.25368 15.89191
v 6.358856 17.71187 11.43122
v 12.80939 18.77113 3.621891
v 13.2326 19.03594 3.348269
v 8.807971 25.33219 11.95702
v 7.602603 6.775828 13.63754
v 6.37706 -1.353632 19.86869
v 6.978613 -1.950192 19.28207
v 6.241981 -5.599665 23.64665
v 7.498006 -7.326725 22.67309
v 7.137467 -5.435877 21.92812
v 6.276748 -4.453618 22.71924
v 7.782206 -5.062029 19.99122
v 7.044429 -3.763131 20.76845
v 6.994133 -2.81044 19.95376
v 8.61877 -4.957992 17.40261
v 4.513485 2.036321 19.88033
v 3.054804 21.08585 14.74802
v 12.59131 13.95537 3.676243
v 12.39494 15.1808 3.692691
v 12.75752 -8.864562 10.76336
v -1.285132 21.27064 15.90549
v 1.963213 21.95759 15.30155
v -0.08779284 21.43455 15.81836
v 1.945335 22.71322 15.38075
v 0.763003 23.37596 15.81508
v 12.3689 13.00805 4.090248
v 2.200689 11.04225 17.51328
v 3.496237 3.081468 20.33137
v 2.571836 6.573437 19.20968
v 1.692531 6.479557 19.88165
v 2.305467 5.021365 20.23857
v 3.809375 3.925012 19.50926
v 3.725393 5.92997 18.53581
v 5.03028 4.694752 17.69744
v 10.56508 -5.540408 13.49735
v 10.03797 -5.644705 14.61994
v 9.499923 -5.877991 15.96801
v 8.924169 -5.258308 16.88322
v 9.179395 -4.619864 15.86116
v 10.77172 2.505086 11.71484
v 1.856106 14.98702 16.26305
v 3.700274 25.69688 15.37444
v 3.363364 23.94997 15.03802
v 2.858465 22.06074 14.94619
v 11.80001 14.3955 4.220823
v 10.98749 15.26432 4.943691
v 5.341228 0.008602472 20.31776
v 5.024277 3.775107 18.15777
v 5.20085 1.081716 19.75556
v 6.021562 0.6052211 18.93721
v 7.233377 -0.8716478 17.92499
v 6.563638 0.9855124 17.83135
v 5.136518 2.76091 18.64559
v 5.799165 1.830835 18.40403
v 6.741525 3.090755 16.38621
v 3.593313 12.9386 15.65911
v 12.36354 6.267778 7.990571
v 11.17016 -5.523698 12.50212
v 11.30454 -6.478075 12.52857
v 12.10675 -7.776674 11.62588
v 7.172505 25.72036 13.46574
v 6.229237 26.28716 14.38709
v 7.043683 24.23273 12.80528
v 5.106754 24.96049 14.45064
v 4.177987 22.27221 14.25555
v 5.479508 23.86867 13.81386
v 5.274235 22.06968 13.44176
v 14.16252 1.675044 8.420002
v 14.50653 -1.821298 9.146326
v 12.1242 17.03873 3.849432
v 13.37106 -3.401091 10.15395
v 9.983441 -4.161157 14.18246
v 10.83903 -3.89608 12.7516
v 5.905106 4.434119 16.7715
v 6.014613 7.325075 15.34885
v 1.27594 20.75013 15.50607
v 0.6463984 19.6733 15.69917
v 1.34605 17.82606 15.72634
v 0.413758 17.49292 16.07415
v 3.25944 16.70911 14.82261
v 3.382741 17.73292 14.60295
v 2.097041 19.63922 15.18534
v 2.559334 18.74262 15.02774
v 3.60333 19.23596 14.33332
v 9.589022 -2.786242 14.4774
v 8.006313 -2.554465 17.50182
v 8.132547 -4.743095 18.65058
v 8.607482 -3.886948 16.75094
v 8.388258 -2.390636 16.59659
v 9.106735 -3.294522 15.45188
v 5.408985 9.701421 14.99916
v 6.282871 21.893 12.49257
v 6.127019 23.17681 13.11476
v 8.627516 21.45669 9.372098
v 4.005057 20.65194 14.12744
v 4.653056 19.42383 13.47789
v 5.009736 18.25842 13.11623
v 8.006985 23.13152 11.22087
v 4.996514 20.6159 13.3574
v 5.593554 19.28922 12.54728
v 5.873905 20.70363 12.54449
v 7.408029 21.51 11.05556
v 6.520011 19.35969 11.442
v 12.93352 19.42377 3.807973
v 13.50335 20.85324 4.166388
v 12.35642 20.72857 4.95834
v 7.959711 8.531242 12.27475
v 2.874122 15.81445 15.31605
v 2.829505 11.18979 16.99468
v 5.319464 6.281452 16.62835
v 2.382056 9.158219 18.20365
v 3.880518 7.336451 17.74079
v 4.870241 8.906473 15.98905
v 3.946647 8.600118 17.11868
v 3.759476 10.69275 16.42765
v 3.151296 10.17622 17.17879
v 8.837309 -1.639094 15.39503
v 13.83687 -0.8783414 9.508641
v 13.48786 1.515442 9.138718
v 7.074087 8.041926 13.71931
v 6.357917 5.610348 15.68517
v 13.80726 5.590998 6.87564
v 13.99694 6.247845 6.333508
v 13.98789 7.907556 5.293943
v 13.20619 8.249712 5.83327
v 5.325231 14.96243 13.11953
v 4.435593 13.33798 14.648
v 11.36903 16.78728 4.468695
v 12.1431 19.19651 4.293158
v 11.31214 21.79992 6.508555
v 11.12432 23.54139 8.118636
v 12.19286 20.21759 4.775571
v 11.59562 20.54025 5.457641
v 10.26883 22.38888 8.005961
v 9.697278 21.1366 7.733693
v 11.07505 19.5565 5.388227
v 10.63108 21.02423 6.609835
v 13.32395 7.38038 6.273761
v 7.239213 11.72355 11.6146
v 4.163809 12.36086 15.31119
v 4.882461 11.35128 14.9327
v 6.313323 12.04387 12.80467
v 12.05544 8.351387 7.068006
v 4.034447 16.27229 14.24932
v 3.612369 15.07611 14.92429
v 5.713412 15.76116 12.42135
v 5.723301 12.80505 13.25669
v 6.148783 14.96645 11.94503
v 6.419531 13.14053 12.17748
v 5.987169 16.46806 11.97407
v 6.794805 14.51054 11.14693
v 8.619795 19.77218 8.502838
v 6.247608 10.43194 13.62213
v 8.579859 9.503704 10.87275
v 7.417706 10.30956 12.10587
v 8.121016 11.01816 10.64231
v 8.076056 18.24248 8.854575
v 7.066693 18.9056 10.5832
v 7.065343 16.39351 10.39499
v 7.849446 14.13602 9.622716
v 11.10854 9.995159 7.135563
v 12.22985 11.95203 4.627157
v 10.14783 19.09756 6.171528
v 10.22208 17.58639 5.718501
v 11.05816 18.05715 4.905841
v 9.527599 19.62231 7.135916
v 7.622679 17.30841 9.499518
v 9.37825 17.85643 6.903613
v 9.754526 16.09571 6.293114
v 8.441879 16.34775 8.208463
v 9.538043 14.59917 6.920866
v 8.612526 15.02702 8.18064
v 11.28948 12.88507 5.267207
v 10.87972 14.14837 5.264174
v 10.3895 14.18273 5.868359
v 11.32394 10.84656 6.314205
v 10.03509 12.92447 6.869721
v 9.834644 11.38817 7.927433
v 9.252131 13.14301 7.867118
v 8.502677 11.85668 9.565678
v 9.028034 10.63943 9.484539
v 10.36333 9.597918 8.288612
v 8.704285 8.338743 11.4249
v 9.204732 9.299353 10.06102
v 10.50589 8.143944 9.042386
v 9.303472 7.966612 10.80965
v 7.522611 4.656459 14.7127
v 13.5073 3.276193 8.332026
v 12.38685 2.214424 10.01454
v 12.5743 4.429164 8.764635
v 9.161534 -0.4512032 14.54787
v 8.796223 0.7725492 14.66166
v 7.238169 2.24798 16.12696
v 7.639544 0.8333811 16.28094
v 8.401988 -0.1810716 15.60014
v 7.836841 1.676771 15.60009
v 10.71826 6.215816 10.00173
v 10.95279 4.826752 10.46082
v 9.006204 6.867133 11.89968
v 7.773762 2.785293 15.18914
v 11.45575 3.381 10.57776
v 9.963332 5.639698 11.32871
v 8.741896 5.07517 13.11851
v 8.557792 3.759791 13.85925
v 9.976428 3.480103 12.29033
v 9.501168 2.385546 13.25511
v 12.81483 0.2447698 10.21414
v 12.92807 -1.894411 10.47625
v 11.47172 0.6827258 11.49364
v 11.36532 -0.9085515 11.89689
v 10.60574 0.3563461 12.49353
v 10.70005 -1.803336 12.77913
v 11.73628 -4.674588 11.61822
v 13.32907 -2.400961 10.15821
v 11.51998 -3.403346 11.89467
v 13.00967 -5.447868 10.28682
v 13.09021 -4.240189 10.34845
v 12.1323 -6.921215 11.24817
v 14.73993 -5.508624 9.102867
v 12.00429 -5.628041 11.28382
v 13.95659 -5.040316 9.6366
v 12.41547 -6.275148 10.78262
v 13.10526 -7.49518 10.04197
v 13.22973 -8.785681 9.916165
v 13.527 -7.787669 9.612167
v 13.10949 -9.423448 10.22308
v 13.8294 -11.82541 9.11882
v 13.48765 -9.953243 9.624746
v 13.52277 -8.872333 9.57345
v 13.87602 -9.476213 9.208053
v 14.71389 -9.24124 8.640002
v 15.97804 -5.406297 8.484901
v 14.83375 -6.629094 8.94093
v 33.62244 -49.09706 -10.11103
v 27.75867 -26.78517 4.789006
v 29.89947 -26.24088 4.181479
v 40.71544 16.94691 -4.484674
v 40.81007 15.68078 -4.188468
v 40.97156 14.57562 -4.134731
v 51.44746 -21.64503 -16.46127
v 49.91629 -21.96573 -13.503
v 50.74175 -21.84327 -15.06834
v 46.39876 -29.52243 -11.43478
v 53.78767 -20.39697 -22.02167
v 54.49794 -18.74659 -23.34685
v 54.41484 -16.69854 -21.70002
v 29.82902 -44.1644 -3.934792
v 28.25179 -47.01962 -4.993869
v 30.36849 -44.56673 -4.464325
v 30.85962 -46.49699 -5.983799
v 29.36622 -48.11873 -6.286317
v 29.91695 -49.10371 -7.268455
v 31.05337 -47.64299 -6.908619
v 33.51953 -45.12997 -6.877767
v 32.43349 -46.89148 -7.310525
v 32.9566 -45.83952 -6.941771
v 32.88338 -47.47358 -8.124322
v 33.89742 -47.71815 -9.174859
v 35.22751 -46.4592 -9.406927
v 42.19627 -36.94873 -10.4488
v 41.14087 -36.63473 -8.83204
v 35.36897 0.9626324 0.09884854
v 47.98824 23.22821 -6.97328
v 27.83089 -0.0918524 2.501045
v 28.98773 0.8110613 1.890284
v 28.25031 -0.7048376 2.601646
v 31.90698 -43.94576 -4.954132
v 32.63801 -44.76563 -5.996486
v 34.6237 -42.77391 -6.237072
v 35.66014 -41.16991 -6.096865
v 36.5477 -40.25463 -6.345031
v 39.68951 63.6269 4.62606
v 28.91883 46.49306 12.23058
v 29.70481 47.67316 11.82501
v 30.69264 47.75182 11.26244
v 32.36972 46.95103 10.22196
v 32.34766 48.98703 10.26268
v 38.53335 -22.87613 0.1959337
v 47.18982 -38.80486 -19.80341
v 38.07852 63.10884 6.180075
v 51.5757 49.92065 -9.140679
v 50.99788 50.09389 -8.216434
v 51.17812 51.13533 -8.534494
v 50.56004 50.42501 -7.49819
v 42.22183 -44.84621 -16.80841
v 43.04402 -44.40801 -17.68092
v 36.645 -7.904776 1.671687
v 39.30053 10.01376 -2.378326
v 51.48269 49.49553 -8.992317
v 51.61819 48.23 -9.271414
v 50.8723 49.14483 -8.035595
v 50.42772 47.99414 -7.353271
v 34.09647 1.525805 0.4142196
v 39.87388 61.76177 4.641213
v 50.59542 32.7929 -6.708408
v 30.18364 -27.78791 3.633015
v 16.21442 -12.05249 7.719193
v 16.15932 -14.19243 7.480792
v 17.76376 -14.54398 7.291719
v 28.95453 54.85024 12.62692
v 28.78773 53.58839 12.62576
v 55.83815 -15.77921 -26.60889
v 36.03473 62.68663 7.979977
v 49.75994 47.41486 -6.302473
v 49.95901 51.84833 -6.752623
v 50.6198 51.67661 -7.677109
v 50.24857 52.55553 -7.200334
v 37.92596 30.46309 6.425216
v 37.395 29.68123 6.313302
v 21.61404 -16.33667 6.998199
v 23.56893 -15.01922 6.905493
v 22.63542 -17.46079 6.846198
v 44.07757 -45.17831 -20.20448
v 49.33658 -31.59704 -18.2911
v 49.66792 -29.5471 -17.49549
v 50.25435 -29.66301 -18.87009
v 50.36332 -28.09906 -17.99586
v 26.7205 51.28177 13.57449
v 26.94394 49.83205 13.37488
v 27.54032 50.23871 13.10206
v 28.43706 49.76675 12.62938
v 50.42146 36.89521 -6.896906
v 43.41707 -45.07885 -18.95781
v 31.39426 59.15245 11.41294
v 30.38732 60.11363 12.0015
v 34.74044 56.94301 9.009444
v 16.40077 -11.013 7.798396
v 57.15232 -4.577625 -24.52728
v 57.65234 -4.141207 -26.10635
v 57.57053 -1.712673 -24.70738
v 57.90845 -1.62069 -25.74873
v 54.77238 -17.45467 -23.47288
v 48.98066 -22.86917 -12.20606
v 29.96292 -24.43177 4.603795
v 31.65385 -24.04221 3.98099
v 33.78849 -40.93455 -4.481851
v 33.70166 -42.43307 -5.298277
v 45.43376 -42.79236 -20.1549
v 43.73772 -43.25594 -17.68368
v 44.35034 -41.64389 -17.23286
v 45.94196 -41.33892 -19.65726
v 44.48533 -43.36965 -19.04563
v 44.68944 -39.78702 -16.23286
v 47.18241 -37.66433 -18.80945
v 45.59702 -38.92787 -16.99877
v 45.01751 -40.5107 -17.36082
v 49.87357 -27.90206 -16.76207
v 48.94781 -30.75662 -16.79664
v 48.74145 -29.71119 -15.66002
v 47.94455 -30.62468 -14.80286
v 47.97696 -29.51641 -14.10843
v 47.09327 -31.94913 -14.1719
v 48.19306 -31.34472 -15.77208
v 48.58795 -32.24037 -17.21002
v 46.55544 -40.93275 -20.44647
v 47.01231 -41.29552 -21.7333
v 47.34003 -39.9624 -21.09322
v 45.69889 -40.38644 -18.41947
v 50.23228 -33.48793 -21.77386
v 50.53532 -31.71884 -21.10889
v 50.13927 -31.4772 -19.93487
v 49.8787 -33.01375 -20.56125
v 48.66525 -33.3821 -18.2618
v 49.28092 -36.06001 -21.69454
v 49.69025 -34.37968 -21.22353
v 48.2336 -36.94997 -20.20964
v 48.08447 -35.80162 -18.99359
v 49.14405 -34.22271 -19.89118
v 47.88164 -33.73729 -16.95417
v 47.64038 -32.4305 -15.52983
v 46.65063 -35.49423 -16.08715
v 46.89492 -35.97477 -16.89715
v 45.9315 -36.04888 -15.24876
v 47.02979 -34.00124 -15.6083
v 46.43407 -33.4965 -14.19003
v 45.93585 -34.71982 -14.27516
v 44.7826 -33.65908 -11.71415
v 46.10635 -30.66808 -11.73262
v 44.62149 -32.36161 -10.59456
v 45.62751 -33.80888 -13.1351
v 46.21656 -32.18638 -12.89264
v 41.17809 -35.63686 -8.237654
v 40.40642 -34.85069 -6.863541
v 40.23603 -35.8779 -7.323545
v 32.35313 -31.07849 1.368419
v 41.50242 -40.16456 -11.86178
v 34.57992 -45.26678 -7.883251
v 35.09031 -45.14709 -8.242855
v 35.65128 -40.15591 -5.480956
v 40.81446 -28.35348 -3.754536
v 40.36378 -30.00262 -4.111095
v 41.61945 -29.13313 -4.953938
v 42.28615 -29.30106 -5.775229
v 42.89011 -29.48459 -6.567993
v 42.74475 -28.28298 -5.807291
v 43.4118 -27.32331 -6.10857
v 43.94388 -28.4388 -7.323259
v 34.39981 -39.57675 -4.152217
v 38.4785 -41.2438 -8.978128
v 39.86799 -28.39542 -2.863736
v 41.75407 -41.54189 -13.28049
v 45.9433 -27.08135 -9.357624
v 42.67381 -43.581 -16.35538
v 42.39449 -39.90693 -12.90121
v 42.33367 -34.42509 -8.847199
v 43.41014 -41.44487 -15.61518
v 44.26044 -40.60411 -16.21063
v 45.63924 -36.87117 -15.39692
v 40.9505 -39.48469 -10.66623
v 42.52474 -38.27716 -11.84066
v 45.15574 -38.06971 -15.60128
v 42.5347 -41.57243 -14.43397
v 43.71395 -40.3463 -15.14391
v 41.5616 -38.81345 -10.96529
v 43.58953 -39.50065 -14.27379
v 43.42849 -38.54158 -13.30552
v 44.4567 -38.12803 -14.53097
v 45.00541 -34.83553 -12.90529
v 44.60813 -36.3321 -13.38758
v 43.26424 -37.15221 -12.01696
v 44.39908 -34.54576 -11.7775
v 43.18144 -34.34708 -9.919781
v 43.4965 -33.28458 -9.644623
v 42.65524 -33.03719 -8.354294
v 44.53559 -29.17556 -8.526403
v 44.46701 -30.89564 -9.428905
v 44.26067 -29.98298 -8.60637
v 43.38942 -30.11507 -7.519562
v 43.26494 -31.71763 -8.320107
v 41.18304 -33.46813 -6.862472
v 42.26138 -33.4528 -8.126298
v 42.10925 -32.04292 -7.082892
v 39.62576 -34.55893 -5.862376
v 40.28946 -33.33364 -5.81895
v 37.5272 -42.74675 -9.005443
v 36.27876 -43.42168 -8.177263
v 35.80383 -41.73756 -6.602615
v 35.81116 -42.438 -7.058158
v 36.78921 -41.82502 -7.593214
v 39.39279 -41.06165 -9.889556
v 37.68955 -39.44968 -6.941064
v 37.11575 -36.14802 -4.465886
v 40.30331 -38.44927 -9.114787
v 34.16999 -37.6531 -2.982893
v 38.77042 -39.60547 -8.172851
v 39.90397 -38.08091 -8.38053
v 40.43837 -36.77748 -8.094238
v 38.43217 -38.78757 -7.253685
v 39.23799 -37.258 -7.145922
v 38.69276 -35.6112 -5.576838
v 36.42078 -37.418 -4.587466
v 35.64889 -38.69777 -4.649434
v 36.56762 -38.69738 -5.414971
v 37.17754 -37.773 -5.42532
v 34.97607 -37.82956 -3.638523
v 35.0148 -34.31709 -1.838146
v 35.98556 -35.23661 -3.029833
v 34.70527 -35.81906 -2.38071
v 35.76768 -36.65506 -3.605832
v 36.30244 -33.53323 -2.370868
v 36.42963 -32.26179 -1.827
v 36.53101 -34.44942 -3.046869
v 37.32819 -34.52395 -3.732504
v 38.12677 -35.15929 -4.771388
v 38.61084 -33.73896 -4.431108
v 37.91033 -32.13217 -2.953773
v 38.21037 -32.96823 -3.629882
v 39.48128 -32.30575 -4.457175
v 38.85199 -31.77349 -3.575761
v 40.75327 -30.97616 -5.016269
v 39.0111 -25.78931 -1.088956
v 38.97078 -30.57632 -3.083758
v 35.53199 -32.89328 -1.477741
v 37.55796 -27.40671 -0.5261018
v 33.82339 -32.02163 0.06195422
v 34.77627 -32.22478 -0.6494957
v 35.99399 -31.44243 -1.134685
v 37.326 -31.39312 -2.100137
v 35.63267 -30.09716 -0.2485726
v 38.30308 -28.73301 -1.637535
v 34.32806 -29.99749 0.63486
v 33.24748 -28.69397 1.827785
v 36.75359 -28.82084 -0.5024304
v 35.20852 -28.70039 0.5930856
v 37.06902 -26.17876 0.2755246
v 34.49842 -27.52842 1.493045
v 37.57811 -24.37992 0.4997693
v 36.0788 -26.63354 0.7975996
v 36.74636 -24.80937 0.9316535
v 35.56143 -25.81882 1.402392
v 36.39418 -23.47289 1.555059
v 44.16577 18.53786 -6.880623
v 29.81947 53.10174 12.00861
v 27.96014 51.75438 12.97311
v 50.58821 31.67073 -6.713246
v 48.55582 36.03087 -3.173676
v 49.25237 36.00286 -4.439441
v 54.47458 43.88105 -14.84748
v 54.18401 44.77123 -14.06821
v 53.79578 44.63732 -13.36415
v 45.68879 55.06061 -1.193025
v 29.29082 57.30172 12.54547
v 30.80109 58.38976 11.75836
v 32.24061 58.25855 10.81163
v 31.19174 56.93179 11.42253
v 33.02351 56.84187 10.20283
v 29.27479 51.22841 12.22392
v 30.38934 50.49011 11.5522
v 30.20349 54.141 11.85991
v 30.42786 56.33226 11.86044
v 31.35938 53.93422 11.11668
v 32.47952 52.97629 10.36714
v 33.83266 56.20724 9.620929
v 32.2146 55.44501 10.68927
v 30.81918 52.03857 11.34937
v 38.24137 60.52515 6.221776
v 38.13121 59.54139 6.377558
v 37.61307 59.32758 6.817283
v 43.86488 34.34716 3.52044
v 44.51317 33.26167 2.706177
v 43.92474 32.40814 3.048406
v 44.26618 31.41513 2.32554
v 44.15079 30.5642 2.103246
v 34.44921 -7.304925 2.624243
v 60.12106 3.432771 -31.53547
v 59.82225 2.395073 -30.92044
v 59.93032 4.531751 -30.29051
v 60.47516 4.307256 -32.63552
v 60.1812 5.75142 -30.71871
v 52.485 -15.50297 -16.02373
v 56.04617 -11.62451 -24.46194
v 55.28268 -15.75965 -24.19779
v 54.84444 -14.93347 -22.1016
v 54.44146 -12.83754 -19.81111
v 54.00565 -18.09075 -21.23641
v 53.84081 -16.90457 -20.07566
v 54.06485 -15.46072 -20.00327
v 54.14104 -14.28877 -19.58032
v 55.83616 -12.75169 -24.30947
v 55.3624 -13.46635 -22.99573
v 54.94262 -13.77766 -21.783
v 55.54791 -14.39821 -24.36338
v 55.71431 -11.42503 -23.0532
v 55.23893 -12.6731 -22.08566
v 55.35338 -11.22929 -21.7174
v 54.9978 -11.68577 -20.86686
v 55.18531 -10.35565 -20.83931
v 18.11395 -4.950184 7.51559
v 18.14817 -7.367231 7.691597
v 16.08125 -6.481327 8.43043
v 27.0111 -1.250973 3.160984
v 44.31152 -26.53224 -6.850561
v 48.25033 19.06662 -10.32664
v 48.90267 18.47766 -11.29711
v 35.10176 -24.54733 2.089683
v 50.45334 49.6068 -7.333318
v 50.40186 50.77988 -7.28674
v 49.85104 51.14812 -6.544164
v 50.2516 48.49894 -7.044348
v 50.0821 49.92706 -6.799738
v 31.27325 -1.052298 1.849679
v 61.46254 8.04013 -34.73455
v 61.23951 6.060032 -34.73732
v 37.93105 49.46622 6.365565
v 59.74377 0.2480633 -31.92132
v 41.94706 22.82623 -1.557188
v 40.61697 24.18783 0.7359207
v 42.28622 28.5441 2.705141
v 39.81984 29.62947 4.980838
v 38.72722 29.07469 5.327868
v 41.51917 30.73276 4.345473
v 42.60397 31.12441 3.698501
v 41.88911 29.8516 3.675999
v 40.84414 28.63686 3.805128
v 31.09245 -28.90325 2.848185
v 53.95811 -13.07456 -18.58257
v 37.48848 -18.37026 1.793265
v 59.48163 0.9445624 -30.33252
v 46.10279 56.56762 -1.730419
v 44.87589 39.45068 1.238437
v 45.21584 40.23142 0.5438303
v 27.4417 -16.42732 6.263428
v 25.77013 -18.72606 6.458464
v 27.13 -22.30069 5.811744
v 29.27452 -21.8472 5.306317
v 30.4502 -22.55042 4.765121
v 24.70386 -17.91908 6.650524
v 25.12894 -20.44778 6.391618
v 26.39615 -20.45858 6.175052
v 27.70564 -18.73542 6.075202
v 29.04149 -20.05871 5.602958
v 30.37898 -19.95304 5.200881
v 31.87598 -21.40873 4.392654
v 33.36434 -19.14517 4.061509
v 34.31234 -18.58355 3.634418
v 60.58276 9.459378 -30.94859
v 47.41531 38.11879 -1.956078
v 35.39501 2.532313 -0.2206728
v 28.79096 -17.58918 5.895249
v 58.12144 0.19868 -25.80141
v 54.92122 41.55555 -15.9703
v 54.38992 43.19735 -14.73716
v 53.90955 41.44503 -13.93335
v 54.36423 41.81433 -14.81386
v 31.89337 -28.11024 2.713439
v 31.57312 -26.60486 3.374244
v 32.98128 -27.50428 2.362242
v 41.98029 -16.80208 -1.53143
v 49.36108 44.44431 -5.711523
v 46.52779 55.94201 -2.244801
v 56.30797 -7.197837 -22.95911
v 56.69938 -7.348458 -24.32445
v 56.61351 -4.290228 -22.68046
v 49.08493 52.20151 -5.483423
v 49.57041 52.6231 -6.221461
v 35.39516 12.41258 0.4493505
v 35.15449 11.6781 0.5370728
v 61.29119 4.206707 -36.23969
v 60.50505 1.343986 -34.74857
v 60.54406 3.379252 -33.39453
v 61.0579 4.243077 -35.03457
v 38.35435 12.23626 -1.508747
v 30.59363 6.484533 1.221667
v 52.17886 46.92043 -10.25384
v 46.99532 22.61639 -6.209509
v 31.26837 49.87225 10.97059
v 30.94464 48.74117 11.1152
v 43.37003 39.62387 2.881883
v 49.03427 29.33967 -4.353639
v 46.60135 34.57147 0.306446
v 45.3799 34.09465 1.913099
v 32.4155 -0.2345587 1.276653
v 40.38928 12.94767 -3.358766
v 36.26651 12.498 -0.04390716
v 29.09528 -2.748803 3.08279
v 39.03888 55.69779 5.594274
v 60.67192 17.16154 -30.56169
v 60.34653 20.21685 -29.61572
v 60.61224 19.16797 -30.4645
v 60.13292 17.98595 -28.98458
v 29.9659 -8.36476 4.669636
v 26.23742 -16.9633 6.491461
v 25.35629 -14.77039 6.677473
v 44.90324 46.74114 0.07016582
v 41.03963 27.00418 2.78835
v 39.56881 25.90337 2.965512
v 49.20839 53.01905 -5.732021
v 49.89611 53.81952 -6.706216
v 49.37371 54.14294 -5.970138
v 49.20543 54.52245 -5.670089
v 47.24126 31.5006 -0.8816679
v 47.10678 32.92532 -0.480144
v 47.21422 33.64629 -0.5611606
v 45.39969 26.48463 -1.29545
v 43.32397 27.56979 1.367415
v 47.0537 34.29287 -0.3233939
v 46.37534 33.27838 0.5275809
v 45.6237 32.82684 1.358608
v 46.43641 32.22663 0.2630153
v 43.53263 30.09736 2.460922
v 43.47731 29.26732 2.125908
v 48.98468 31.63849 -3.55561
v 46.5647 30.91857 -0.2637642
v 45.62788 30.63161 0.6825303
v 44.42618 29.47128 1.380697
v 45.40834 29.5013 0.4412614
v 46.60732 28.98888 -1.140475
v 46.75817 30.20005 -0.7842144
v 45.79411 27.80645 -0.8212662
v 47.1861 29.05075 -1.82757
v 32.77322 -7.396667 3.353142
v 17.7174 -11.11428 7.607469
v 17.44327 -12.81108 7.445316
v 60.87381 12.97849 -31.38942
v 45.44501 47.71636 -0.6378337
v 23.5091 -5.78207 5.870136
v 40.11984 -26.08869 -2.161928
v 40.35927 -24.70951 -1.878026
v 41.52585 -26.62918 -3.708842
v 41.99268 40.62325 4.030034
v 45.14975 49.47812 -0.3757338
v 49.56147 51.61712 -6.151197
v 48.84873 51.15209 -5.094702
v 48.69159 52.28693 -4.92801
v 58.79144 -1.764248 -29.23024
v 59.17073 -2.098888 -31.20354
v 58.50396 0.1958583 -27.09739
v 58.13103 -2.870339 -27.25886
v 58.65084 -0.9168726 -28.08581
v 59.23656 -0.1882859 -30.08824
v 58.99781 0.1939939 -28.92109
v 59.415 1.833715 -29.62518
v 59.13434 2.414196 -28.34694
v 29.24348 -16.13159 5.801788
v 27.34334 -14.51746 6.296623
v 29.88881 -14.59847 5.596656
v 28.00642 -11.11362 5.836263
v 29.91943 -13.29325 5.505121
v 31.58066 50.90352 10.82372
v 33.05408 52.2583 9.98081
v 32.68312 50.87116 10.15283
v 34.59273 51.65757 8.899341
v 33.35244 50.11364 9.6651
v 33.34275 47.53471 9.594029
v 32.44198 -20.01306 4.362297
v 16.87327 -9.894565 7.862088
v 17.12311 -7.770467 7.978341
v 35.48629 -8.466309 2.400242
v 21.56615 -6.735064 6.672317
v 19.57314 -10.31021 7.415841
v 21.099 -8.707117 7.04606
v 19.04471 -8.368888 7.508822
v 21.37683 -12.92232 7.175641
v 18.60614 -10.86387 7.523119
v 19.02905 -13.16357 7.308844
v 20.03642 -11.6163 7.332111
v 20.80644 -10.15079 7.221856
v 21.66647 -11.62279 7.130547
v 22.59866 -7.407737 6.53187
v 23.71107 -12.61028 6.867076
v 22.78328 -10.59386 6.926165
v 25.95729 -13.01999 6.526369
v 25.24525 -9.990897 6.335386
v 24.96902 -11.57976 6.594221
v 26.74076 -10.23401 6.02185
v 33.11959 -8.353434 3.451473
v 26.62007 -8.094732 5.608098
v 28.62853 -7.455945 4.840184
v 29.03888 -10.171 5.357838
v 31.17752 -9.679648 4.561235
v 32.83934 -10.74558 4.097721
v 33.64029 -9.589014 3.521759
v 31.65449 -8.915859 4.225816
v 33.7717 -6.766965 2.777634
v 34.41862 -5.586864 2.156492
v 35.62285 -6.548851 1.856257
v 37.19285 -10.34557 1.821904
v 33.99003 47.78885 9.170618
v 34.66438 45.25612 8.816056
v 35.23185 49.80219 8.36995
v 37.33421 46.98456 6.828346
v 36.72527 48.32896 7.267309
v 35.67769 48.84682 8.012035
v 35.60793 46.48624 8.108018
v 46.45363 -27.78158 -10.4975
v 47.62958 -26.56765 -11.7456
v 46.19551 -25.52141 -8.946346
v 47.31222 -25.28165 -10.53855
v 48.62019 -25.11232 -12.66078
v 46.84414 -24.18759 -9.318092
v 47.77352 -23.98487 -10.63332
v 47.03153 -22.95147 -9.054111
v 47.93422 -21.84554 -10.03317
v 32.93911 0.5380401 0.9490492
v 31.55456 2.513212 0.9453491
v 61.70779 7.608532 -36.09943
v 38.70827 11.24383 -1.833215
v 61.50459 9.274478 -34.50547
v 61.78835 9.676724 -35.4997
v 52.63528 -13.40871 -15.63793
v 53.09684 -14.06358 -16.86012
v 49.39699 50.55803 -5.849569
v 48.38138 50.00592 -4.407472
v 49.48807 48.75782 -5.953689
v 48.8408 49.08175 -5.010557
v 47.79206 48.9068 -3.535358
v 48.27468 45.84706 -4.158712
v 48.49971 47.9582 -4.492289
v 33.73372 -0.736253 1.010721
v 38.66382 45.16573 5.958286
v 39.0003 43.99078 5.861714
v 30.37799 -10.77601 5.030398
v 42.00508 20.61922 -3.637099
v 41.28473 23.84535 0.007772259
v 41.71056 24.13593 0.0238608
v 42.31967 26.95505 1.7509
v 41.85777 25.9747 1.497773
v 41.01736 24.63524 0.9374262
v 44.35786 26.92011 0.01062968
v 43.47629 26.38178 0.4352109
v 43.85611 25.36398 -0.6772185
v 42.8789 23.34697 -1.571936
v 42.73055 24.0426 -0.7423295
v 46.09507 13.21132 -9.165328
v 38.09472 54.98484 6.348933
v 54.61612 -10.82072 -19.45651
v 37.4572 -9.344285 1.492058
v 29.37379 -6.604639 4.343781
v 31.80882 -7.509337 3.781364
v 31.79163 -18.05021 4.851018
v 37.36897 60.51641 6.96532
v 37.26105 63.03141 6.914418
v 36.38937 61.95001 7.71294
v 34.04752 61.25154 9.595243
v 35.14688 61.13409 8.743412
v 36.12181 59.88375 7.956398
v 36.30193 60.85176 7.803647
v 35.41704 59.72271 8.528475
v 34.90563 58.72755 8.948887
v 36.17367 11.51345 -0.06982081
v 60.96976 14.25576 -31.58779
v 37.11535 5.446908 -1.20058
v 52.04353 -0.1131498 -13.01002
v 31.97494 -3.111969 2.26957
v 30.51456 -2.215568 2.444923
v 32.20197 -5.63912 3.05249
v 30.253 -5.20978 3.585327
v 32.97807 -2.079705 1.653562
v 33.27315 -4.593053 2.308777
v 34.83676 -4.487861 1.677506
v 34.24483 -1.478253 1.058383
v 34.16553 -3.326454 1.617206
v 30.49298 -24.95056 4.288261
v 33.43623 -26.05499 2.58551
v 53.72034 35.01389 -13.85476
v 59.16164 22.88053 -26.58288
v 59.29829 24.94902 -27.00257
v 59.17153 24.55503 -26.73242
v 44.69254 50.54 0.1232893
v 43.01982 21.50662 -3.557695
v 48.34474 52.65133 -4.463682
v 48.71173 53.55827 -5.049636
v 48.84231 55.05316 -5.144762
v 47.93298 54.90104 -4.009187
v 47.63256 52.3523 -3.491998
v 47.65631 50.63406 -3.504658
v 46.32872 49.3907 -1.736757
v 48.042 53.75407 -4.111751
v 46.99193 54.7838 -2.742302
v 46.01949 54.24875 -1.587517
v 45.71635 50.95975 -1.053114
v 47.02957 51.64529 -2.706509
v 46.60049 53.24522 -2.249789
v 45.66037 53.53824 -1.118539
v 44.64908 53.53652 0.07619454
v 53.89771 43.80027 -13.706
v 46.84664 21.52014 -6.966745
v 45.33088 21.53411 -5.410081
v 47.71075 47.74231 -3.386021
v 43.80123 -7.136505 -3.365062
v 37.02147 59.07073 7.287867
v 36.32836 58.27577 7.872971
v 36.11332 57.48265 8.021641
v 37.15514 57.57116 7.18487
v 36.19652 56.07543 7.886759
v 61.28443 13.28606 -32.74692
v 60.88824 6.693254 -33.09216
v 61.62085 10.81364 -34.4365
v 61.47176 11.77133 -33.64328
v 60.70005 11.34349 -31.00716
v 61.20513 8.459919 -33.59009
v 61.0851 9.212341 -32.77567
v 61.10431 10.17603 -32.58207
v 39.32242 -19.44038 0.3053256
v 38.45847 -18.45775 1.093337
v 38.58646 -20.34817 0.6979115
v 52.93677 -15.95725 -17.24948
v 52.32209 -16.82517 -16.24598
v 37.68135 -0.02063601 -0.4605474
v 39.79434 -1.023429 -1.237645
v 43.5817 20.50457 -4.893649
v 44.28791 20.64845 -5.324337
v 44.5387 21.6775 -4.590693
v 43.8907 21.33299 -4.392383
v 43.29618 22.59025 -2.7193
v 43.84734 23.99176 -1.691676
v 45.40935 23.05612 -4.053271
v 53.52148 42.07771 -13.06912
v 53.06116 40.52335 -12.25094
v 49.93896 36.62222 -5.893494
v 50.2616 37.52715 -6.685562
v 37.00815 3.337626 -0.9411855
v 30.70203 -16.40955 5.319434
v 32.10573 -16.01312 4.812839
v 33.47385 -17.43541 4.146398
v 48.90924 42.47496 -4.872688
v 45.02814 3.892223 -5.788347
v 48.38666 -22.39572 -10.96252
v 49.97063 -20.82508 -13.10399
v 49.07275 -20.74137 -11.45748
v 49.91607 -18.81929 -12.24384
v 51.91479 -19.78392 -16.59215
v 52.86359 -19.0364 -18.51638
v 52.51662 -18.82681 -17.57457
v 53.17337 -18.01621 -18.79802
v 49.92554 -19.75142 -12.59051
v 50.55044 -18.41628 -13.25396
v 50.66642 -20.11202 -14.10137
v 51.4973 -20.24224 -15.8457
v 51.1274 -18.80141 -14.51862
v 52.146 -18.11337 -16.40956
v 52.89226 -17.30684 -17.78499
v 51.90677 -14.74174 -14.59454
v 51.53648 -17.82459 -14.95768
v 50.85107 -17.48054 -13.46697
v 47.30078 18.00435 -9.913376
v 58.14602 19.31622 -24.26169
v 45.90707 7.232384 -7.362874
v 34.2644 -19.77503 3.528727
v 33.71736 9.165247 0.7712236
v 32.8063 8.659268 0.98117
v 33.25453 7.490011 0.5727513
v 35.24368 54.91493 8.571634
v 36.29987 54.0133 7.737809
v 36.97466 53.89374 7.210123
v 36.20036 51.73625 7.733318
v 36.62861 50.11704 7.367243
v 38.43352 50.72755 5.962575
v 37.09473 52.39925 7.056629
v 39.62208 52.00354 4.990126
v 38.47948 54.02728 5.989272
v 39.77932 54.83973 4.921563
v 37.95888 52.50507 6.389422
v 32.69543 -22.85788 3.772214
v 34.01527 -23.9765 2.840007
v 43.016 -11.43351 -2.330748
v 45.46097 -11.86632 -4.743593
v 43.54393 12.8853 -6.483917
v 40.94682 17.48827 -4.655098
v 41.23405 16.81198 -4.846698
v 46.9721 38.94516 -1.512207
v 44.44208 2.97698 -5.108912
v 40.1206 46.98848 4.631388
v 41.09222 64.13643 3.13859
v 40.59851 62.03297 3.890994
v 40.5221 60.69049 4.068659
v 45.14994 55.42769 -0.5564142
v 45.7416 56.90751 -1.327295
v 44.65116 56.53734 -0.03184726
v 44.88407 57.33994 -0.3851176
v 43.42588 57.55389 1.238535
v 43.33394 55.87017 1.478773
v 42.52223 63.7659 1.685361
v 43.44384 62.41391 0.86233
v 42.50222 62.66777 1.847809
v 41.38911 62.80409 3.010866
v 41.69959 61.429 2.825921
v 43.73191 58.61769 0.8379896
v 43.05492 60.21889 1.480743
v 42.86483 58.27698 1.836997
v 42.31523 59.31496 2.355969
v 42.12354 60.41034 2.47277
v 40.92103 59.4656 3.763483
v 40.52415 57.7481 4.238144
v 38.2354 57.60189 6.257839
v 37.41478 55.58487 6.899222
v 38.72145 58.72776 5.853801
v 39.43722 58.27756 5.210148
v 39.14568 57.20094 5.472242
v 39.99088 56.67109 4.728681
v 40.59018 54.92365 4.196906
v 41.39497 57.36778 3.408725
v 45.92603 52.288 -1.36615
v 43.98797 53.74402 0.7874022
v 42.23724 57.37911 2.525241
v 41.23787 55.90115 3.561208
v 44.48691 55.37861 0.1910664
v 43.32712 54.79315 1.468589
v 41.51558 54.1238 3.31736
v 41.29265 42.06937 4.287417
v 44.50218 52.11218 0.261528
v 43.66154 52.82222 1.153146
v 42.80787 53.4304 2.032367
v 42.95122 40.47607 3.082553
v 42.47459 51.56265 2.367802
v 44.09125 46.74799 0.9289179
v 40.92465 45.43534 4.042746
v 39.30679 45.83997 5.368982
v 39.90577 44.56693 5.011542
v 40.84187 46.48074 4.069684
v 41.65726 45.91611 3.351506
v 39.23727 49.43835 5.296139
v 40.31839 48.51307 4.396715
v 40.53245 52.47458 4.211114
v 39.9393 50.71461 4.698737
v 43.61103 51.01264 1.203351
v 41.06719 50.44133 3.724205
v 41.50815 49.13167 3.319664
v 43.88874 48.54128 1.027033
v 41.88873 48.35124 2.993653
v 43.59715 47.11625 1.422088
v 42.3455 46.67988 2.645873
v 44.57239 44.70488 0.5619393
v 43.88601 44.33426 1.351635
v 42.17951 45.3666 2.901042
v 42.9759 44.83799 2.210317
v 41.50719 44.45997 3.624915
v 43.76442 40.49258 2.163122
v 44.2668 40.86481 1.477683
v 43.16066 43.67329 2.144143
v 42.36507 42.30704 3.180483
v 43.36975 41.55266 2.326225
v 43.40484 42.5387 2.065278
v 44.11199 42.41038 1.310734
v 45.0659 40.86281 0.5264451
v 45.01318 42.27708 0.2967331
v 45.98046 44.33501 -1.054499
v 46.21854 42.6373 -1.199896
v 45.18726 45.62582 -0.1959113
v 46.19631 40.2126 -0.7790582
v 45.87118 46.47721 -1.07202
v 47.51139 46.61893 -3.111025
v 46.75892 47.74996 -2.192497
v 47.48893 44.82111 -3.051513
v 46.79298 45.51503 -2.173548
v 46.95507 43.91634 -2.283164
v 48.72532 44.39264 -4.709128
v 48.56225 45.14405 -4.519333
v 47.82892 43.71885 -3.396524
v 47.9907 37.45109 -2.678801
v 48.72536 37.12199 -3.792083
v 49.61353 36.71485 -5.314201
v 48.86595 37.71635 -4.201912
v 48.08427 38.30151 -3.05176
v 48.1852 42.41792 -3.787747
v 47.06665 41.63598 -2.196231
v 47.5851 41.16785 -2.827727
v 47.50627 39.51139 -2.457031
v 48.47896 39.04176 -3.81859
v 48.60814 40.5224 -4.273895
v 50.33168 46.45132 -7.19697
v 51.24315 48.0266 -8.678213
v 53.50298 44.8177 -12.79315
v 51.56941 46.53711 -9.276688
v 50.32367 45.27817 -7.219981
v 49.58509 38.11249 -5.549866
v 49.60617 42.99183 -6.052178
v 52.00205 39.58855 -10.19054
v 50.39957 43.08762 -7.292274
v 53.47812 43.28437 -12.93153
v 53.24334 44.28934 -12.35833
v 53.58603 45.69952 -12.8086
v 53.3339 46.46708 -12.28479
v 52.72858 47.32643 -11.10304
v 52.99552 45.2665 -11.78276
v 52.58725 46.28413 -10.9974
v 51.50969 44.99953 -9.147523
v 52.40235 44.35706 -10.79653
v 52.372 40.44419 -10.89885
v 52.13734 43.28607 -10.36478
v 52.64751 41.56128 -11.37256
v 51.77285 42.12515 -9.749473
v 51.73288 40.82435 -9.685187
v 51.02526 42.61756 -8.369706
v 50.1841 41.90025 -6.910146
v 50.60839 39.90693 -7.595853
v 49.49149 39.62715 -5.584695
v 50.83523 38.19136 -7.891056
v 50.8965 41.25591 -8.160893
v 50.27031 38.81277 -6.877864
v 51.22571 38.98982 -8.693314
v 33.42139 2.585709 0.4290464
v 35.45186 3.533591 -0.3589762
v 33.10756 3.121903 0.4454448
v 34.35722 4.612496 -0.07806186
v 32.32613 6.328476 0.6806199
v 32.27907 4.813796 0.602755
v 34.09135 5.840472 0.06121674
v 35.36295 5.328405 -0.4717653
v 37.48087 11.40479 -0.9426023
v 36.66046 6.730463 -0.9961523
v 35.40569 10.66726 0.2359523
v 34.53033 10.09977 0.5855178
v 34.48557 7.66909 0.1167443
v 35.4194 7.698687 -0.3117041
v 37.4299 9.20632 -1.141415
v 36.87825 10.28386 -0.6862077
v 36.09246 8.659035 -0.4923277
v 36.80527 8.09771 -0.9387363
v 54.47924 -5.668123 -17.61105
v 38.89453 -21.24892 0.3015194
v 50.99879 22.95846 -11.53138
v 39.96371 -18.03798 0.04087915
v 39.79106 -16.57281 0.3008912
v 53.30136 -5.528618 -15.25306
v 54.14169 -12.04745 -18.67082
v 53.56365 -12.51134 -17.36884
v 53.90709 -11.06486 -17.80025
v 54.92535 -9.322916 -19.70104
v 57.46432 21.33279 -22.82279
v 30.47764 -11.74699 5.138267
v 31.65043 -11.56514 4.697829
v 31.70334 -12.62529 4.803944
v 35.61513 -2.610466 0.8921539
v 41.57521 -24.4607 -2.936392
v 42.71666 -25.34994 -4.433454
v 53.23347 -11.58304 -16.36753
v 47.38596 5.720252 -8.411216
v 57.42952 31.9595 -22.39495
v 41.33058 11.74674 -4.115008
v 42.84676 12.05937 -5.626692
v 40.63933 10.61378 -3.470228
v 51.15031 -15.95762 -13.4962
v 35.46077 -0.5164106 0.4540042
v 49.84458 29.92141 -5.518772
v 54.28691 -8.210303 -17.76756
v 53.57294 -10.11201 -16.68132
v 54.33105 -9.71196 -18.34149
v 54.82899 -8.586278 -19.19314
v 48.61406 -9.972775 -8.41693
v 58.85717 23.99884 -25.91566
v 60.49339 8.291845 -30.99598
v 60.08531 7.690671 -29.75958
v 60.4696 7.172764 -31.25014
v 51.12281 32.84087 -7.893956
v 45.50655 24.89458 -2.576391
v 53.41715 -6.886264 -15.67239
v 53.77493 -6.292696 -16.30516
v 58.77384 3.994448 -26.72136
v 47.17622 27.66777 -2.584614
v 48.0042 28.94897 -2.990088
v 47.25536 26.6594 -3.359425
v 48.51252 27.08262 -4.774109
v 47.05788 25.15763 -4.126373
v 47.16685 23.92334 -5.348748
v 40.49789 -21.14358 -0.9916423
v 40.87268 -18.56953 -0.7949166
v 40.27111 -20.03732 -0.5711384
v 42.16365 -19.24872 -2.085593
v 53.1073 12.8954 -16.3307
v 53.95694 37.37557 -14.30838
v 34.8456 -10.78633 3.176969
v 34.08098 -11.37263 3.626673
v 53.94761 40.21339 -14.1189
v 55.27517 40.23536 -16.88253
v 44.12649 19.9095 -5.821739
v 41.94456 19.26953 -4.601394
v 43.03156 18.32445 -6.077406
v 36.83035 -0.0176682 -0.1220206
v 38.50414 -0.6070787 -0.7122607
v 38.75974 2.044889 -1.438933
v 37.01209 1.51488 -0.5977851
v 59.44687 3.969663 -28.84834
v 60.01022 6.731301 -29.78453
v 60.25456 21.13789 -29.46489
v 59.61544 22.52027 -27.68406
v 33.25501 -12.16507 4.101986
v 43.77556 -11.94776 -3.027058
v 44.12335 -10.7523 -3.385421
v 43.27376 -9.197889 -2.750041
v 44.27708 -8.581596 -3.693784
v 45.3265 -10.14395 -4.613199
v 45.2337 -8.567811 -4.609962
v 46.49292 -10.4655 -5.900518
v 38.9498 0.7081711 -1.19482
v 44.3871 5.893441 -5.707963
v 55.92915 -1.957715 -20.22835
v 57.10938 -1.814278 -23.33361
v 36.21748 -22.44153 1.913107
v 43.30324 -20.432 -3.451921
v 58.24991 29.14959 -24.44026
v 41.73477 -0.1157486 -2.537296
v 40.80507 0.1707948 -2.024685
v 40.91771 -1.683796 -1.78925
v 49.4369 17.35744 -12.23308
v 44.60903 -7.713751 -4.041662
v 43.01458 -6.885027 -2.737121
v 43.19672 10.66588 -5.67939
v 47.61122 20.66388 -8.529003
v 45.8061 17.74811 -8.649535
v 56.56173 30.32409 -20.46074
v 58.5941 21.61381 -25.22378
v 48.39563 -13.75702 -8.488389
v 49.12522 -13.36258 -9.472108
v 46.19041 -24.46689 -8.451813
v 45.49112 -24.44896 -7.471725
v 47.7575 -20.20042 -9.129493
v 42.27904 -22.41384 -2.95518
v 42.88792 -23.88475 -4.082947
v 43.43945 -21.44903 -3.889933
v 43.35873 -22.52069 -4.11646
v 44.71618 -19.51032 -4.799674
v 44.83076 -23.95527 -6.420574
v 44.57598 -20.94736 -5.054574
v 44.7306 -22.46154 -5.708479
v 45.82257 -22.2732 -7.112641
v 46.67572 -21.5169 -7.987405
v 47.46318 -19.06528 -8.288625
v 52.18518 -5.53579 -13.2841
v 49.9201 -14.96746 -11.05949
v 52.81271 -4.731255 -14.29213
v 53.15028 -9.693091 -15.67896
v 52.6072 -6.900863 -14.14349
v 53.34698 -8.495246 -15.77092
v 52.68195 -8.358404 -14.51344
v 45.62217 -20.51358 -6.2135
v 50.88454 -13.52312 -12.32736
v 50.21437 -16.78851 -12.03928
v 50.79688 -15.50347 -12.67865
v 49.41491 -17.23772 -10.8296
v 48.92522 -14.60182 -9.397194
v 49.31084 -15.55429 -10.20047
v 48.6212 -18.74055 -9.99102
v 48.5827 -17.61895 -9.578103
v 45.20816 -17.37097 -4.935177
v 45.78151 -16.57183 -5.512213
v 45.74518 -18.06396 -5.70434
v 46.63475 -20.02298 -7.426054
v 46.38386 -16.53295 -6.232073
v 46.50921 -17.68125 -6.606899
v 47.58484 -17.18725 -7.97804
v 44.25821 -15.41483 -3.566735
v 51.4924 -12.92658 -13.27104
v 51.93751 -10.94282 -13.63376
v 52.14345 -12.90887 -14.48821
v 50.55888 -9.219119 -11.07692
v 49.88359 -10.62235 -10.21181
v 50.91264 -11.8792 -12.07144
v 50.64708 -10.82258 -11.41555
v 49.08006 -11.06314 -9.120236
v 49.96463 -12.70083 -10.64682
v 48.15114 -11.34629 -7.901836
v 48.17992 -12.56475 -8.051779
v 47.39687 -11.74019 -6.979085
v 48.46939 -15.76119 -8.947835
v 47.34193 -15.25286 -7.239594
v 47.13229 -12.75418 -6.703049
v 45.09765 -14.03808 -4.390826
v 45.65777 -15.0503 -5.129357
v 46.01448 -14.15431 -5.480762
v 44.30906 -13.23062 -3.528438
v 43.4675 -13.29908 -2.72109
v 41.95672 -18.35871 -1.742305
v 43.56889 -18.38333 -3.292557
v 43.90326 -17.13207 -3.4296
v 45.13138 -16.25513 -4.66943
v 42.80886 -14.5097 -2.104733
v 43.22938 -15.93197 -2.591706
v 37.88374 -8.36061 1.093964
v 53.60646 38.97616 -13.47758
v 54.57263 39.10266 -15.50706
v 55.55972 39.4039 -17.60012
v 55.14925 37.21979 -16.92472
v 56.37073 31.22766 -19.99185
v 54.95905 32.30344 -16.73864
v 56.13322 37.77011 -18.99354
v 54.01756 33.75845 -14.5779
v 54.57412 35.40356 -15.74312
v 55.09574 35.08113 -16.97172
v 55.65651 36.70501 -18.10709
v 56.32256 36.72385 -19.60237
v 56.84812 34.65854 -20.85844
v 55.82924 34.52037 -18.62036
v 54.99091 34.07063 -16.79875
v 55.55551 33.1856 -18.10259
v 57.05368 33.15355 -21.45228
v 56.12916 33.27175 -19.33642
v 41.76636 1.34622 -2.828887
v 42.17212 9.891203 -4.695187
v 38.32698 3.76846 -1.61628
v 39.53751 3.479908 -2.174664
v 37.80851 4.313453 -1.449035
v 40.18145 2.878348 -2.333905
v 41.31644 3.114656 -3.006672
v 43.47298 3.312215 -4.466702
v 44.11482 4.62145 -5.239319
v 39.94458 8.878861 -2.900668
v 40.84552 7.845261 -3.46196
v 39.91743 7.683682 -2.834408
v 39.10307 8.542959 -2.322872
v 39.32998 5.069587 -2.318867
v 38.89096 7.196886 -2.171966
v 41.05236 5.332707 -3.329893
v 43.28943 5.795198 -4.865385
v 42.42565 5.208531 -4.166913
v 41.80013 7.131214 -4.033307
v 43.32809 7.070531 -5.132795
v 58.01267 22.46517 -23.95882
v 57.71202 24.91701 -23.22478
v 58.12667 23.88163 -24.16236
v 58.48026 25.70232 -25.06696
v 55.16629 1.262096 -18.31023
v 55.94977 0.2465495 -20.04849
v 55.23082 -0.2019258 -18.49746
v 55.18076 17.69903 -19.03348
v 45.15263 5.204353 -6.19877
v 57.04208 -3.366443 -23.5887
v 56.57692 -2.512881 -22.03794
v 35.12337 -20.32305 2.994594
v 35.11538 -22.25237 2.615002
v 36.05903 -20.67547 2.368628
v 51.25294 32.03709 -8.174843
v 51.16932 30.41433 -8.088538
v 49.40127 27.57641 -5.881212
v 43.62826 -3.096906 -3.498424
v 42.58369 -2.165138 -2.797014
v 49.60093 11.66695 -12.27744
v 36.82253 -21.26537 1.780993
v 37.73697 -21.77248 1.043348
v 59.21274 6.30856 -27.45179
v 53.49985 18.21838 -16.63483
v 53.91244 -3.700641 -16.11674
v 50.54167 30.32572 -6.725421
v 49.79746 28.77828 -5.863915
v 51.31172 29.25258 -8.701533
v 46.16634 -7.202804 -5.602372
v 46.93159 -8.935742 -6.403513
v 47.7345 -9.686506 -7.332258
v 47.41843 -7.143393 -6.968449
v 47.72609 3.110227 -8.128016
v 46.01117 6.169254 -7.197167
v 46.29969 4.563072 -7.054583
v 46.61315 2.953854 -7.004251
v 56.13414 32.14104 -19.41764
v 55.59937 32.11702 -18.25176
v 55.22158 30.91157 -17.47666
v 57.51217 23.19752 -22.92425
v 52.23433 -1.056266 -13.25318
v 45.3766 -1.375544 -5.113503
v 34.40082 -21.13724 3.266803
v 51.82857 1.059368 -12.81862
v 52.55759 0.9399577 -13.86647
v 49.71321 -1.866075 -9.718871
v 52.03255 -7.850099 -13.29146
v 45.35214 -6.303157 -4.827622
v 37.07262 -19.82692 1.867342
v 36.17128 -18.68736 2.587374
v 34.85097 -17.87323 3.414142
v 36.77097 -17.40921 2.323752
v 35.79099 -12.63215 2.895464
v 55.75292 -0.8906232 -19.70808
v 54.95527 -1.554225 -18.03806
v 49.15325 26.23272 -6.406574
v 37.16021 -6.832394 1.173913
v 59.59826 5.463269 -28.85283
v 58.74528 5.987241 -26.1258
v 55.72136 -6.312551 -20.77757
v 56.34759 -5.481638 -22.29032
v 54.0747 -6.941561 -17.0746
v 55.13004 -7.326025 -19.54352
v 54.98477 -5.997947 -18.78394
v 56.02266 -5.063998 -21.25778
v 49.81049 22.98972 -9.746291
v 53.25654 1.455329 -14.97537
v 59.56308 7.702071 -28.19528
v 32.83569 -16.20824 4.484927
v 33.46425 -13.69759 4.158362
v 32.78609 -14.72261 4.518308
v 34.55893 -16.51208 3.649977
v 34.84863 -13.45078 3.466827
v 35.72084 -16.78131 2.976422
v 35.89647 -14.6335 2.942005
v 36.8827 -15.9508 2.358281
v 37.87925 -16.10466 1.701289
v 37.07938 -11.97437 2.097403
v 41.65825 -15.53818 -1.124639
v 40.76998 -16.12432 -0.4184052
v 38.57537 -17.17009 1.156168
v 37.71142 -11.38846 1.638179
v 37.62955 -13.09489 1.866122
v 36.86374 -13.83979 2.369396
v 38.4801 -14.24058 1.313805
v 38.39342 -12.20067 1.297404
v 39.85966 -14.52446 0.3459139
v 39.21889 -13.04276 0.8040426
v 40.56867 -13.6427 -0.1939209
v 41.70528 -14.31639 -1.116151
v 42.63716 -12.56252 -1.975856
v 40.06376 -11.9776 0.1212481
v 36.76044 -5.196327 0.9965337
v 43.13268 -10.3736 -2.490375
v 38.19907 -1.712463 -0.3596284
v 37.12482 -3.512198 0.4563938
v 39.52353 -1.824477 -0.9609485
v 37.30384 -1.349093 -0.04015555
v 39.2132 -3.061191 -0.6291001
v 39.09544 -9.728753 0.546065
v 40.06847 -10.32221 -0.05222191
v 38.87244 -11.03951 0.8608347
v 42.47421 -8.151464 -2.13851
v 41.25969 -10.04447 -0.9526833
v 40.59871 -10.98276 -0.3603521
v 41.79855 -11.68719 -1.255246
v 41.78444 -9.578096 -1.40775
v 39.64761 -5.116002 -0.5778144
v 38.40353 -6.27744 0.3430723
v 39.5322 -7.473731 -0.1344627
v 39.77009 -8.850448 -0.03022616
v 40.96307 -7.958699 -1.021056
v 41.25344 -6.759727 -1.419166
v 40.98183 -3.619205 -1.579029
v 40.34211 -4.879107 -1.043046
v 52.50202 33.7587 -11.10965
v 42.30484 -3.609902 -2.496207
v 41.45604 -5.227737 -1.750121
v 42.79591 -5.026768 -2.751445
v 44.00858 -6.087276 -3.635471
v 43.97144 -4.937793 -3.659667
v 43.1152 -4.138354 -3.052272
v 56.13359 -3.364787 -21.06775
v 51.33659 -0.2227009 -11.94707
v 50.57185 1.379872 -11.11559
v 50.49466 -0.3850833 -10.81897
v 56.92363 -0.6657863 -22.48906
v 57.40242 -0.3318312 -23.75815
v 47.70892 -5.675498 -7.250911
v 44.97182 19.75236 -6.683425
v 46.31321 18.93329 -8.479771
v 44.64487 17.83838 -7.600428
v 46.03045 15.64733 -9.355307
v 44.96075 16.35531 -8.298425
v 42.8597 16.56443 -6.437934
v 41.02211 16.47553 -4.611918
v 41.61386 15.56726 -4.993892
v 43.00354 17.61295 -6.350424
v 41.60859 18.0336 -5.008188
v 41.70816 17.09478 -5.269401
v 41.8455 16.12325 -5.388463
v 43.61528 15.98173 -7.214263
v 42.82279 15.5277 -6.379754
v 42.42604 14.10108 -5.613492
v 44.57542 14.88067 -7.998103
v 44.35656 13.65928 -7.497312
v 48.93679 13.14583 -11.8948
v 47.4721 16.07329 -10.68068
v 47.08863 13.61271 -10.16631
v 48.53534 12.6943 -11.41678
v 47.90358 13.64368 -10.99858
v 52.90966 35.4668 -12.0461
v 52.99612 37.75261 -12.21571
v 51.39425 37.6049 -8.908834
v 50.97547 36.11118 -7.965633
v 51.5635 33.41531 -8.905076
v 50.70633 34.48187 -7.121976
v 51.06577 33.51083 -7.77979
v 51.16447 35.18982 -8.256201
v 51.79763 35.95315 -9.660052
v 52.78516 36.49477 -11.8199
v 51.94384 34.97946 -9.889342
v 52.18905 34.45478 -10.39197
v 51.59267 -9.513926 -12.76268
v 51.2622 -6.313986 -11.92501
v 49.8385 -6.526961 -9.875018
v 51.33198 -8.010107 -12.17092
v 50.69661 -5.837613 -11.03876
v 49.54749 -9.166815 -9.596143
v 50.58513 -7.545374 -10.9573
v 48.90104 -8.372829 -8.720396
v 49.88518 -7.698081 -9.98286
v 48.33305 -7.783359 -8.002674
v 48.87617 -6.188986 -8.648912
v 56.76034 18.5114 -21.59763
v 57.26519 18.62538 -22.57539
v 59.68172 21.47861 -27.86423
v 59.66443 20.40318 -27.79611
v 59.65789 19.39374 -27.77357
v 59.15777 18.94654 -26.48039
v 57.98102 17.33764 -23.97298
v 58.77945 1.198904 -27.66955
v 55.24697 -4.709696 -19.1384
v 55.36273 -2.966109 -19.10733
v 54.04457 -5.200157 -16.63787
v 54.49155 -4.507599 -17.42056
v 54.43466 -2.862523 -17.08274
v 53.09779 -3.267912 -14.65745
v 53.47897 -0.9764246 -15.28176
v 54.12127 -1.44596 -16.4135
v 50.59008 28.96015 -7.341713
v 55.00247 4.38439 -18.12189
v 50.87102 -4.883435 -11.24924
v 52.14061 -3.369672 -13.09597
v 52.70841 -2.417831 -13.99604
v 51.13852 -2.269973 -11.60311
v 51.18599 -3.24613 -11.65659
v 50.28442 -3.932146 -10.40905
v 49.38425 -5.158954 -9.251396
v 42.82531 0.2695805 -3.356756
v 45.10731 11.37757 -7.648236
v 57.54402 0.6655993 -23.91517
v 58.58111 2.174731 -26.62974
v 58.23703 2.882764 -25.36987
v 56.66014 0.6102831 -21.64239
v 58.1182 1.446497 -25.38008
v 54.06785 0.2094166 -16.27985
v 50.18921 3.216177 -10.96514
v 45.55428 -5.066262 -5.067781
v 46.82642 -4.360188 -6.349795
v 44.76701 -3.802691 -4.416858
v 49.25145 -3.915527 -9.086055
v 49.10141 -2.599577 -8.913203
v 48.5163 -4.877029 -8.189887
v 47.87103 -3.38822 -7.493391
v 45.92516 -3.200134 -5.494477
v 45.66208 2.40269 -5.980837
v 43.11688 1.922772 -3.879278
v 43.54953 -1.359786 -3.596115
v 44.38387 -0.4678881 -4.40499
v 45.03613 1.958148 -5.337779
v 44.53646 1.03978 -4.721877
v 45.14156 -0.337495 -5.038678
v 46.89962 -1.951226 -6.532679
v 46.59463 0.2794334 -6.458835
v 48.45247 -0.7017306 -8.348741
v 47.18844 1.27691 -7.227117
v 47.85719 0.4698915 -7.821818
v 48.52474 1.290018 -8.654856
v 49.73247 1.692916 -10.11588
v 48.88155 2.897459 -9.340578
v 52.41124 2.570597 -13.84641
v 48.81639 21.90945 -9.111691
v 49.20005 21.04421 -10.21905
v 52.72689 23.21332 -14.13983
v 52.77216 22.15543 -14.60671
v 51.19305 22.10072 -12.29275
v 50.00311 21.0633 -11.26945
v 50.05507 19.21403 -12.24003
v 50.44502 18.4687 -12.95983
v 50.93476 19.73812 -13.05575
v 52.06377 21.11586 -13.98426
v 51.10429 20.71385 -12.84366
v 50.43578 8.744979 -12.54648
v 50.17772 4.818849 -11.29883
v 48.27758 4.266034 -8.982189
v 48.63194 5.597258 -9.694723
v 49.47837 4.441861 -10.38569
v 49.6889 6.200976 -11.02392
v 52.52092 32.2404 -11.13844
v 51.87184 32.2015 -9.604688
v 47.87036 7.3441 -9.349526
v 48.29438 25.19201 -5.829488
v 48.98166 24.85591 -7.103053
v 59.09941 13.4581 -26.42784
v 57.16909 17.07754 -22.38011
v 56.76631 15.68124 -21.65109
v 55.98879 18.31579 -20.28554
v 55.85741 20.39275 -19.93068
v 55.30962 19.31621 -19.0894
v 55.84169 16.86546 -20.11407
v 54.63721 31.24868 -16.15546
v 51.9504 30.55446 -9.937021
v 51.03376 27.5974 -8.840284
v 54.03019 31.92096 -14.74397
v 53.24803 33.34023 -12.81031
v 52.96287 31.64018 -12.17235
v 53.56696 26.81467 -14.44884
v 49.93097 25.26412 -8.253394
v 50.10798 26.79285 -7.565424
v 52.91951 26.63295 -13.17355
v 51.22404 24.31208 -11.08956
v 51.96943 23.85039 -12.60241
v 52.34996 25.38616 -12.57261
v 50.86963 24.97925 -10.0497
v 52.31648 26.61325 -11.92456
v 51.73384 27.12118 -10.45084
v 51.79794 28.65773 -10.06756
v 52.68285 29.18799 -11.9134
v 52.58561 30.42848 -11.42425
v 53.33745 30.51904 -13.22695
v 53.35101 29.14486 -13.48757
v 53.6066 28.41171 -14.19839
v 54.3909 29.8007 -15.70697
v 55.0964 29.17672 -17.37855
v 54.00582 26.15377 -15.55235
v 54.474 27.55136 -16.22634
v 55.74604 25.88248 -19.06843
v 58.3998 27.68088 -24.7828
v 57.3687 30.15555 -22.36542
v 57.49669 28.50457 -22.70281
v 56.61324 28.50704 -20.72182
v 57.21254 26.78012 -22.09637
v 56.74977 25.91976 -21.13816
v 56.69554 20.25214 -21.41012
v 53.00224 24.98225 -13.89452
v 53.54704 24.21515 -15.24439
v 56.82971 22.0816 -21.55681
v 56.99138 23.97355 -21.78013
v 56.47192 24.40145 -20.69759
v 55.99997 27.23758 -19.46739
v 55.00257 26.95034 -17.42505
v 55.81992 28.37199 -18.97683
v 54.99411 24.56475 -17.80727
v 54.13625 24.37897 -16.25473
v 55.60114 23.81343 -19.07276
v 54.36611 22.85277 -16.99609
v 55.91923 22.41628 -19.81985
v 54.49803 21.66489 -17.46592
v 53.56907 20.55098 -16.29515
v 52.08807 19.0788 -14.67609
v 54.63049 19.81669 -17.98356
v 54.24726 17.29463 -17.71516
v 52.48246 14.90737 -15.65386
v 53.50142 15.3607 -16.83144
v 53.35264 16.5446 -16.56958
v 52.41823 17.79245 -15.34403
v 51.35522 17.49341 -14.16504
v 54.72499 2.068579 -17.54252
v 54.18871 1.727834 -16.5952
v 54.29587 3.859195 -16.90662
v 53.37271 5.955985 -15.73547
v 53.4664 3.324448 -15.53998
v 56.68043 2.575011 -21.46061
v 57.28389 3.202515 -22.82786
v 44.19751 10.95553 -6.675965
v 43.51541 8.831109 -5.626489
v 54.84564 16.34753 -18.65629
v 54.18085 15.78159 -17.7085
v 59.56683 17.08681 -27.47482
v 56.44955 16.88712 -21.13098
v 60.45124 17.94892 -29.90136
v 50.35962 6.348121 -11.87777
v 55.8157 1.785818 -19.64081
v 59.90717 8.660726 -29.01715
v 59.80873 9.833864 -28.57513
v 58.94349 8.947601 -26.34699
v 59.10073 7.822505 -26.87121
v 59.81428 11.49275 -28.43157
v 60.41777 13.20745 -29.96529
v 50.32401 12.56049 -13.20565
v 58.20037 9.602353 -24.4961
v 58.86277 10.49068 -25.99904
v 58.34475 12.54131 -24.7261
v 58.13752 11.06048 -24.30378
v 58.97779 11.82913 -26.17744
v 48.4406 8.571389 -10.29468
v 48.79158 6.817267 -10.1842
v 44.72557 8.363341 -6.575829
v 46.92592 7.350214 -8.376823
v 47.51993 8.860268 -9.360695
v 46.18219 8.328559 -7.911012
v 46.11588 11.32063 -8.662588
v 45.57872 10.19271 -7.819258
v 47.26268 9.963789 -9.426304
v 47.4171 11.27861 -9.942207
v 48.28184 11.8317 -10.9598
v 48.20587 10.18015 -10.46904
v 50.37729 11.04905 -12.95978
v 49.09602 8.358119 -10.95725
v 49.15834 10.10794 -11.43247
v 60.71813 16.28134 -30.64586
v 59.92711 13.26309 -28.53839
v 60.05157 15.8945 -28.78066
v 54.90591 14.96595 -18.73298
v 54.12141 14.28762 -17.66811
v 59.50272 15.10897 -27.32738
v 55.87625 14.80106 -20.2505
v 58.87459 15.03286 -25.84414
v 58.62114 16.59565 -25.28097
v 57.8779 13.21355 -23.77319
v 58.56543 13.88932 -25.20361
v 58.16631 14.96997 -24.30533
v 57.37503 14.29124 -22.77145
v 57.61271 15.69182 -23.17876
v 56.55469 14.05984 -21.32591
v 56.32411 12.74082 -20.94546
v 55.75471 13.3963 -20.03399
v 57.081 12.1827 -22.23869
v 48.66384 14.47572 -11.7961
v 49.70784 14.65146 -12.77814
v 48.36131 16.36679 -11.43416
v 55.42825 2.093099 -18.8496
v 51.26617 2.015531 -12.12574
v 51.64664 2.925052 -12.80121
v 50.9199 4.131766 -12.09765
v 51.12108 4.839597 -12.49214
v 52.26265 3.838741 -13.80502
v 51.68655 6.275558 -13.53579
v 50.57564 7.351643 -12.36005
v 51.83701 7.47808 -13.96696
v 52.55557 5.586771 -14.53243
v 57.30819 10.06545 -22.63907
v 54.05473 6.693714 -16.86127
v 54.35543 5.356397 -17.15874
v 49.92234 16.94933 -12.80011
v 51.28857 15.68457 -14.31621
v 52.31006 12.45856 -15.34633
v 51.18391 13.93372 -14.2277
v 51.28333 12.52661 -14.22636
v 53.44604 8.23974 -16.19907
v 51.36856 11.21186 -14.1312
v 52.10678 8.771005 -14.56302
v 55.26109 9.908573 -19.04143
v 52.78394 9.335551 -15.54507
v 53.00445 10.77614 -16.03312
v 54.13316 12.22398 -17.61049
v 55.23195 11.32084 -19.14628
v 53.68602 10.07895 -16.81431
v 54.47388 10.09344 -17.86649
v 55.46299 8.568754 -19.27802
v 54.5036 8.356219 -17.73187
v 55.07355 2.720786 -18.20463
v 56.42384 3.614697 -20.85359
v 56.38694 10.86039 -20.94327
v 55.71044 3.285146 -19.38996
v 56.93533 4.588843 -21.90828
v 54.73855 5.9387 -17.82299
v 55.57036 6.586294 -19.29327
v 57.24436 8.700968 -22.48687
v 56.26588 9.08872 -20.70224
v 56.60141 7.540743 -21.22782
v 57.29114 7.239312 -22.59042
v 58.42701 8.371614 -25.0749
v 58.5939 7.272759 -25.62195
v 57.93527 6.506102 -24.11869
v 58.25126 5.124859 -25.03007
v 57.53342 2.065124 -23.60199
v 57.8982 3.62331 -24.34427
v 57.56844 4.488026 -23.39992

# 25998 faces
f 12974 13199 13198
f 13199 13095 13198
f 13200 13187 13199
f 13187 13095 13199
f 13197 13196 13200
f 13199 13197 13200
f 13187 13200 13193
f 13200 13196 13193
f 13196 13195 13194
f 13193 13192 13187
f 13189 13187 13192
f 13191 13192 13190
f 13193 13190 13192
f 12962 13187 13189
f 13188 12962 13189
f 12962 13184 13187
f 13186 13184 12962
f 13174 13191 13185
f 13094 13184 13104
f 13183 13186 12962
f 13165 12962 13188
f 13182 13188 13189
f 13188 13182 13164
f 13179 13182 13180
f 13174 13180 13182
f 13181 13174 13182
f 13180 13178 13179
f 13177 13179 13178
f 13178 13180 13174
f 13179 13177 13176
f 13136 13177 13148
f 13177 12623 13176
f 13168 13176 12623
f 13175 13179 13176
f 13182 13179 13171
f 13171 13179 13175
f 13172 13173 13176
f 13173 13175 13176
f 13175 13173 13171
f 13170 13172 13168
f 13172 13176 13168
f 13129 13172 13111
f 13170 13111 13172
f 13169 13170 13168
f 13151 13169 13167
f 13084 13167 13169
f 13168 12623 13169
f 13084 13169 12623
f 13166 13151 13167
f 13088 13166 13167
f 13164 13165 13188
f 12623 13177 13136
f 13163 13191 13190
f 13173 13161 13171
f 13162 13171 13161
f 13173 13160 13161
f 13173 13014 13160
f 13162 13161 13159
f 13160 13159 13161
f 13162 13159 13157
f 13160 13157 13159
f 13103 13157 13160
f 13158 13162 13157
f 13158 13157 13155
f 13156 13155 13157
f 12814 13155 13154
f 13156 13154 13155
f 13184 13186 13153
f 13183 13153 13186
f 13171 13164 13182
f 13152 13151 13166
f 13150 13151 13152
f 13152 13166 12658
f 13150 12917 13151
f 13115 13163 13112
f 13112 13163 13190
f 13115 13149 13163
f 13191 13163 13185
f 13185 13163 13149
f 13178 13148 13177
f 13185 13148 13178
f 13146 13148 13147
f 13148 13185 13147
f 13144 13146 13147
f 13144 13147 13149
f 13146 13144 13027
f 13145 13027 13144
f 13143 13145 13144
f 13144 13141 13143
f 13142 13143 13141
f 13149 13141 13144
f 13139 13143 13142
f 13114 13142 13141
f 13140 13143 13139
f 13025 13139 13142
f 13138 13146 13027
f 13140 13139 13137
f 13025 13137 13139
f 13135 13148 13138
f 13146 13138 13148
f 13135 13136 13148
f 13134 13137 13133
f 13137 13025 13133
f 7861 13134 13110
f 13134 13133 13110
f 12140 12143 13134
f 12140 13134 13132
f 13130 13014 13131
f 13117 13130 13131
f 12790 13131 13129
f 13014 13129 13131
f 13117 13131 13128
f 12790 13127 13131
f 13128 13131 13126
f 13127 13126 13131
f 13126 13125 13128
f 13124 13125 13126
f 13121 13125 13122
f 13122 13125 13124
f 13124 13126 13123
f 13119 13122 13124
f 13122 13120 13121
f 13118 13130 13117
f 13118 13117 13022
f 13128 13121 13117
f 13196 13190 13193
f 13142 13114 13025
f 13116 13025 13114
f 13115 13116 13114
f 13149 13114 13141
f 13113 13116 13115
f 13149 13115 13114
f 13112 13107 13113
f 13169 13111 13170
f 13133 13109 13110
f 13109 12353 13110
f 12099 12353 13109
f 13107 13106 13109
f 13107 13109 13113
f 13108 13105 13106
f 13108 13106 13107
f 13108 12838 13105
f 13128 13125 13121
f 13184 13153 13104
f 13103 13160 13019
f 13100 13134 12143
f 13102 12143 12140
[truncated: 451,816 more chars]
