# Supplementary material for: Simulation of facial growth based on longitudinal data: Age progression and age regression between 7 and 17 years of age using 3D surface data
Source: PLoS One. 2019 Feb 22;14(2):e0212618. doi: 10.1371/journal.pone.0212618 (PMC6386244; doi:10.1371/journal.pone.0212618)
Supplement: S1 File — (ZIP) [file pone.0212618.s001.zip › M/08.obj]

# Generated in Morphome3cs 


# 13200 vetices
v 14.64892 20.42087 3.229728
v -40.31247 23.07659 1.275641
v -40.37456 22.72541 0.8057361
v 29.48865 25.52501 6.265907
v -37.61737 25.44158 3.980972
v -37.50032 26.04245 4.32346
v -37.75077 25.74542 3.919373
v -37.24453 25.64156 4.303173
v 4.915139 17.14705 13.72662
v 37.55383 21.47556 0.9874172
v 33.99511 23.63038 4.470318
v 28.2167 24.92418 5.580376
v 29.83596 24.52658 5.60534
v -40.2452 22.22024 0.1307617
v -39.52589 21.91012 0.1454165
v -22.14405 18.2817 0.9050035
v -22.897 17.12498 1.706479
v -23.66595 15.32407 2.611437
v -25.11065 16.62989 1.968351
v -19.15139 21.25859 2.111714
v -41.21471 21.67204 -1.553067
v -40.91454 21.65292 -1.247903
v -40.8619 21.23965 -1.993346
v 15.12158 22.5981 4.567794
v 15.63298 20.73487 2.873318
v 17.84469 19.21903 0.5766218
v 17.25497 20.41741 0.6556462
v 16.91603 20.10357 0.3702813
v 20.70489 21.34963 2.339117
v 37.35776 16.80242 -1.331939
v -35.49136 27.1108 5.683165
v -38.97219 22.49622 0.4395331
v -38.80573 22.83426 0.6822693
v -37.93486 25.21761 3.804543
v -28.05759 16.20074 2.09199
v 23.44703 25.25307 6.177205
v 29.6675 23.93889 4.420289
v 22.51425 25.54896 6.924637
v 40.00043 18.91953 -2.636485
v 23.73262 26.91311 7.61018
v 40.29511 18.27411 -3.508492
v 30.82633 24.84154 5.958935
v 24.26438 26.47191 6.541019
v 24.05794 26.18362 6.394669
v 37.84092 22.08264 1.769098
v 37.77055 21.97581 1.507116
v 40.01939 18.66821 -2.914152
v 32.2751 24.52154 5.689705
v 23.49769 26.04627 6.526022
v 38.57265 20.73457 -0.2422562
v 25.75058 25.19778 5.747008
v 22.48938 24.43274 5.106172
v 34.93348 22.24289 2.380688
v -42.02999 -59.74434 -40.9909
v -25.74173 27.93809 7.718647
v -22.32549 25.93064 5.652617
v -28.14021 26.7284 6.555786
v -32.97364 26.61145 5.981669
v -20.43706 23.96178 4.394533
v -28.90089 26.24533 6.195851
v -27.18053 26.36935 6.490447
v -20.33475 26.2769 7.171882
v -24.52194 25.36713 4.994975
v -21.79997 24.03331 3.77307
v -21.19403 23.94019 3.856028
v -33.10736 27.00987 6.184551
v 4.947682 -15.5273 18.65462
v 8.234121 -15.63373 18.11114
v 4.563522 -17.37517 15.57113
v -35.92742 19.00105 0.5338674
v 36.09618 18.73375 -0.7784538
v -5.615366 -16.40503 21.58432
v -9.644071 -16.70627 15.34844
v -6.37928 -15.59415 20.55082
v -5.255379 -16.35169 20.16945
v -7.436507 -16.01415 16.30373
v 36.94064 22.41631 1.895668
v -24.87577 26.37404 5.628037
v 19.82022 69.36413 15.7726
v -25.06339 27.09715 6.572759
v 15.91793 -40.06744 1.279095
v 20.75425 14.6148 2.86609
v 3.574563 -39.49355 9.275568
v 34.87972 21.3518 1.139856
v 15.28391 17.71498 1.592295
v -40.08733 21.071 -1.72193
v -33.78979 21.77789 1.217585
v 19.23903 23.13592 3.968423
v 14.9421 -39.6602 1.842611
v 22.34932 43.22996 15.8361
v 11.19551 -18.10658 12.39877
v 20.14632 21.50832 2.053317
v -25.79983 28.31324 8.168688
v -30.35922 23.9033 2.627821
v -33.64959 21.78081 1.223719
v -40.40071 20.93824 -2.199799
v 8.876148 -16.08394 17.18607
v 35.2955 13.99827 0.7894788
v -32.88489 29.7635 8.434335
v -19.59083 26.46637 7.630463
v -26.31345 25.52018 4.61294
v 23.64276 26.03449 6.363695
v -25.05327 25.34037 4.714971
v -25.22082 25.07102 4.308538
v 41.495 19.90283 -3.173922
v 5.560518 -75.76228 -8.751027
v -20.10366 23.03234 3.928359
v -33.4478 26.82482 6.02926
v -7.582952 -15.61061 17.81526
v -37.02623 42.80767 10.05351
v -24.90064 25.34753 5.004604
v -24.64844 25.21762 4.59651
v -24.27399 25.04924 4.583207
v 14.46477 17.66169 2.086039
v 14.08196 18.2529 2.174042
v -34.26833 73.66019 9.231744
v -33.64239 27.34779 6.37177
v -33.75063 27.6341 6.544884
v -18.81586 45.47595 17.83337
v 24.18653 26.60838 6.660739
v -19.19534 23.1668 4.095423
v 9.083511 74.29598 16.6794
v -29.43123 21.6756 1.63463
v -29.91728 21.81308 1.532572
v 19.47393 22.12727 2.199453
v -35.38589 25.53051 4.793295
v 23.04718 39.43427 15.5203
v 10.20937 75.52687 16.04947
v 7.270386 -14.7885 20.99251
v 5.547842 -15.01642 21.38257
v 35.72254 14.35949 0.4564534
v -32.7187 14.60254 2.287356
v -24.27176 42.09571 16.17798
v 23.84691 24.61898 5.248123
v 24.84045 24.79365 5.19461
v 31.61628 24.99516 6.07279
v 7.193079 -15.11371 19.88602
v -30.99526 25.94892 5.462135
v -30.41415 25.97959 5.825576
v -30.88737 26.30905 6.14514
v -32.42255 26.56112 6.005768
v -31.55742 26.02189 5.808002
v -29.57491 28.33668 7.925788
v -29.11385 28.28384 7.993415
v -28.99059 28.46978 8.056041
v -28.63072 28.36147 7.982749
v -27.93468 28.17864 7.727533
v -29.95522 27.75742 7.064517
v -29.11518 27.94662 7.274579
v -28.01349 26.983 6.470526
v -29.18254 27.58879 6.765295
v -28.7251 27.30477 6.450855
v -29.33368 27.26158 6.539489
v -32.54287 21.81718 1.344175
v 26.9826 72.72339 12.18112
v 26.82464 72.80592 12.20224
v 38.01595 21.00929 0.4355545
v 37.52877 21.02307 0.3363443
v 37.51809 21.24684 0.8593808
v 23.67689 24.22089 4.517794
v 34.65022 22.64887 3.152105
v 16.97278 74.51289 14.97437
v 19.94746 21.90849 2.119429
v 18.91158 67.938 16.28263
v 16.31642 19.02837 0.2531435
v 19.14443 69.60392 15.88376
v -32.5539 25.87079 5.570975
v -33.09075 25.87317 5.631603
v 29.20503 -66.83351 -31.13868
v 42.83548 -55.55072 -39.36288
v 16.02662 19.2506 -0.08688794
v 18.73329 22.45234 3.379215
v 11.27796 -39.27209 4.830668
v 11.1914 -39.50805 4.962896
v 36.33275 15.22201 -0.08758061
v 15.87687 19.24173 -0.1317705
v 15.92038 19.31021 -0.1693043
v 16.58556 19.57689 0.05764825
v 4.669453 -75.85543 -8.524434
v -41.12741 21.14764 -2.045607
v -39.14415 -62.31939 -36.3401
v -33.54544 26.27052 5.719031
v 15.56001 20.3826 2.639692
v -31.97461 14.44284 2.435802
v -32.42666 13.9678 2.470231
v -26.46718 25.7076 5.05831
v -25.59643 25.38193 4.740449
v 39.12276 21.18385 -0.2677533
v 22.25421 73.28506 13.88437
v -31.72364 15.77109 1.910499
v 26.45445 72.95921 12.37239
v 26.02462 73.10161 12.51812
v 25.56666 73.59779 12.49079
v -19.70696 22.37823 3.337915
v 11.91592 -18.00072 9.996138
v -26.05676 43.87313 15.49321
v -17.82105 76.28092 14.86903
v 26.25641 26.97736 7.232419
v 26.18921 27.83867 7.990408
v 28.04571 26.95247 6.925014
v 27.09947 27.45381 7.503639
v 27.70851 27.41792 7.379139
v 26.80177 27.73821 7.854979
v 4.001893 -15.21827 23.53411
v 4.101245 -15.24933 22.91621
v 28.12172 72.57981 11.64736
v 27.70613 72.81034 11.81429
v 27.34127 72.99382 11.92294
v 27.68325 72.51175 11.93862
v 14.39487 20.16978 3.341201
v -22.31495 75.45816 13.95335
v -22.41285 75.08276 14.08244
v -22.5911 74.71861 14.19163
v -23.432 74.59509 14.00854
v 30.21677 25.29333 6.20761
v -34.28708 25.82058 5.507074
v -35.75065 26.3229 5.127061
v -34.9006 25.88942 5.27016
v -20.99317 25.72533 6.044659
v -21.18784 26.39611 6.899694
v 21.76908 25.19883 6.863766
v -19.08643 22.31855 3.30984
v -34.4426 25.64947 5.211967
v -34.93359 40.24133 11.89748
v 10.74354 76.46503 15.54299
v -22.20211 18.12914 0.9947829
v 2.429142 -16.207 21.16655
v 41.6672 19.99053 -3.265413
v -22.83133 15.55025 2.476544
v -28.43639 42.73012 14.60455
v -18.52747 25.17873 6.553628
v -31.17451 28.40009 7.763165
v -25.93707 27.32648 6.797787
v -19.38356 25.48412 6.593672
v 7.968599 -15.29986 19.18337
v -28.25526 75.69279 11.67473
v -38.12357 24.00615 2.089473
v 12.89072 -16.53753 10.35297
v 15.94989 18.91839 0.4179283
v 15.9347 19.20362 -0.002038084
v -30.35417 28.8791 8.251552
v -35.28043 40.85691 11.53745
v -32.97113 27.26472 6.375556
v -32.97606 27.68485 6.752397
v -33.20555 28.24879 7.2409
v -33.84824 27.93719 6.851699
v -19.09771 24.62078 5.751002
v -19.3654 24.47073 5.312337
v -19.83721 25.09108 5.880401
v -20.35052 24.07141 4.227098
v -20.11283 24.64019 5.078486
v -8.493713 -16.65887 15.18037
v -26.54981 28.2538 8.024533
v -25.92383 27.76226 7.397353
v -26.87343 27.66182 7.187677
v -27.66265 27.83397 7.318764
v -27.30792 27.41515 6.804804
v -27.15631 27.08428 6.493466
v -27.91986 27.25505 6.562722
v 28.58569 23.70711 3.727817
v 26.7401 24.11139 4.180165
v 26.74771 23.70201 3.381143
v 27.5191 23.68605 3.162813
v -33.15958 25.75054 5.527192
v -42.11514 22.16914 -1.66781
v 38.09919 68.53217 5.601866
v 35.25869 41.2923 9.904059
v -28.16018 41.91438 14.7564
v 21.62307 43.76591 16.08936
v -36.32869 25.45592 4.253046
v -40.7804 23.29488 0.8848252
v -22.31215 23.92133 4.202733
v -22.90475 24.42582 4.406541
v -29.67653 23.31844 2.220825
v 11.62556 -18.3501 9.882974
v 40.33008 18.19728 -3.996076
v 40.45811 17.98299 -4.032488
v 27.64344 35.03672 12.75006
v -7.923366 -16.35478 15.5538
v 27.63996 38.25004 13.84782
v 27.79293 38.90419 13.90322
v 7.773809 -15.19306 19.54266
v 14.79824 -39.41238 1.870056
v 15.10015 -39.84533 1.746194
v -42.99403 23.28201 -1.489403
v -25.8723 25.44013 4.592485
v -24.46283 24.97332 4.169472
v -8.168072 -16.75092 15.06817
v 11.77601 -17.89831 11.36076
v 12.02395 -17.74849 10.66424
v 30.89013 71.69756 10.25927
v 8.150805 -15.24387 19.40993
v -21.30762 24.72597 4.513084
v -34.21217 73.98053 9.14731
v 2.107341 -19.22622 16.9971
v 21.76048 24.84587 6.274529
v -38.36131 24.13968 2.32976
v -38.46772 24.17886 2.326351
v -18.97839 20.57393 1.215671
v -34.22424 25.9236 5.594903
v 30.45417 24.24239 5.15564
v 40.5446 18.731 -3.711016
v -8.034099 -16.79339 15.22034
v 14.43515 19.98593 3.135432
v 14.9287 20.33212 3.077749
v 27.80865 69.55133 12.56161
v 27.58796 69.07001 12.79529
v -35.84705 25.2361 3.712495
v 14.34256 -39.45208 2.35783
v 10.46194 74.85336 16.27227
v -34.45882 73.67068 9.137927
v -34.08402 74.11084 9.182461
v -34.11237 73.67242 9.32424
v 20.69842 21.82186 2.337138
v 36.46798 17.14279 -0.8878916
v 28.47426 71.87978 11.60765
v 27.90147 72.16331 11.92053
v 35.19511 25.37259 3.978502
v 9.032804 76.25837 15.93876
v 9.013844 75.79051 16.11693
v -26.59706 27.17674 6.632521
v 29.84564 39.4326 13.07446
v 32.56175 24.84169 5.546599
v 14.04984 -39.56537 2.608193
v 13.36797 -39.62969 3.182108
v 21.95113 24.58194 5.674502
v 21.51613 24.6053 5.928214
v 22.7654 37.86463 15.29339
v -39.50946 41.05251 8.95898
v 17.30112 72.93759 15.41031
v -38.88223 41.00249 9.464718
v -28.75165 25.66731 5.218143
v -17.88604 23.43867 4.83707
v -26.32675 26.19403 6.238112
v -26.5374 25.81266 5.714251
v 51.40248 35.8154 -7.336174
v -58.35152 50.8341 -16.20947
v -42.91884 25.27262 0.8431823
v 21.95494 24.14107 4.682513
v -39.30099 22.97748 0.7224984
v -38.93516 23.29453 1.251924
v -38.5841 23.83644 1.894894
v -38.80697 23.30948 1.180968
v 11.70933 -39.00927 4.663154
v -23.77671 26.06326 5.37556
v -18.07943 23.21149 4.401283
v -19.53896 26.18589 7.403478
v -19.78597 26.86368 7.971865
v -20.20079 26.58142 7.530259
v 11.55314 -39.4213 4.648265
v -36.51661 26.89119 5.226694
v 19.12812 22.48773 3.337423
v 19.18427 22.05753 2.206447
v -27.62954 41.0414 15.03993
v 12.62142 -16.61554 13.14857
v 31.79817 27.58141 7.293859
v -31.08296 27.00633 6.58292
v -30.73642 28.07004 7.481847
v -26.5693 25.15677 4.352791
v -40.55525 23.68961 1.464201
v -40.08137 23.18137 1.551269
v -33.93017 28.37305 7.276786
v -22.05592 24.95264 4.480775
v -6.539179 -15.93606 23.37807
v -22.50136 23.25881 2.876924
v -37.95488 24.60183 3.046302
v 27.55373 72.13853 12.0708
v 26.83083 72.51054 12.30649
v 21.61941 24.93313 5.914149
v 19.76969 69.03371 15.85523
v 21.97828 73.45663 13.93254
v 14.87561 23.28618 5.614525
v 31.02386 25.17043 6.214415
v 18.40536 -72.00875 -18.12872
v 21.61849 24.362 5.039165
v 21.46435 24.68137 5.619768
v -5.37165 -16.05116 20.16837
v -5.481036 -15.67947 19.40625
v 35.73432 17.21946 -0.4223171
v 22.50283 23.46372 3.917317
v 22.56998 24.21463 4.672048
v -38.02242 24.3553 2.639708
v -37.72821 23.60424 1.87237
v -44.02017 19.87634 -4.458293
v -25.1307 17.22594 1.747622
v 23.82938 26.63259 7.006646
v -22.09632 24.31422 3.999244
v -21.81431 24.45504 4.03189
v 21.9911 45.85633 15.91864
v -38.82543 24.32477 2.061849
v 16.1392 -39.17843 1.347905
v 16.33891 -39.4416 1.071341
v 16.46664 -39.81608 0.9031155
v 17.5703 19.99096 0.8389246
v -32.78182 25.84696 5.33926
v 24.40195 73.40377 13.00572
v 10.84061 -39.08889 5.230914
v -37.4992 25.23018 4.044523
v -20.63113 22.92135 3.846775
v -5.898937 -16.35975 23.65453
v -5.844875 -16.46618 23.26463
v -20.70393 23.23749 4.027722
v -8.547285 -15.05209 20.53188
v 37.78371 21.34364 0.759543
v -8.233934 -16.23254 15.80271
v -8.068719 -16.41356 15.42452
v -7.826797 -16.26458 15.71633
v 16.47143 19.72297 -0.006715749
v 16.5126 19.81486 0.04175367
v 15.89247 19.33916 -0.1094714
v 16.1184 19.47078 -0.1081529
v 16.20651 19.67344 -0.04194628
v -23.11914 25.66064 4.956684
v -18.12885 25.05561 6.53134
v -33.9601 21.76485 1.173481
v 10.97521 -39.0449 5.194472
v 10.53565 -38.88572 5.804895
v 17.31401 16.44491 1.83109
v 32.30293 71.20271 9.58854
v 39.51092 18.29914 -2.826684
v -18.33718 76.189 14.76409
v -36.19371 29.20458 7.23887
v 37.00096 66.62315 6.919375
v 27.60302 28.33125 8.232382
v -18.8608 -39.12963 1.889565
v -18.69838 -39.06898 2.145071
v -24.48133 -40.76162 -0.06460567
v 32.81541 21.79616 1.891351
v 33.411 22.17353 2.012815
v 33.5042 21.97284 1.841489
v -27.20078 26.7284 6.544507
v 26.16947 72.58838 12.63249
v 21.86738 25.12743 6.514605
v -24.33516 16.06724 2.24352
v -25.09433 15.28783 2.569029
v -36.79817 27.63606 5.736001
v -21.91316 23.6437 4.022453
v -21.5533 23.73782 4.176539
v -20.8938 22.96486 3.79676
v 40.08891 21.69852 -0.854098
v -34.87487 27.1365 6.007842
v -34.28735 27.64203 6.480452
v -34.0835 27.79275 6.682939
v -17.3491 23.62881 5.417029
v 15.70366 18.40073 0.9656262
v 32.7229 26.52594 5.654028
v 32.0686 26.26115 5.631186
v -18.56464 23.20246 4.293759
v -18.11422 22.75532 3.910282
v 39.91233 17.65806 -3.029
v 12.66515 -39.35186 3.76075
v 12.30603 -39.36915 4.023566
v -22.23921 22.49849 2.153502
v -17.23454 23.87731 5.733677
v -18.43267 24.16514 5.445527
v 32.4889 27.84305 7.254721
v 4.529314 -16.83731 16.37716
v 4.148173 -16.81359 16.59606
v -20.07505 22.25606 3.184508
v 21.76773 25.83587 6.239069
v 21.94437 26.05971 6.442543
v -32.72831 28.8842 7.879367
v 20.16661 23.46087 3.999935
v 20.00563 23.1325 3.594228
v -28.79069 17.02658 1.691934
v -27.36702 16.99877 1.86539
v -36.04375 28.02836 6.370164
v 24.15294 23.62907 3.767198
v 23.334 23.48622 3.705241
v 23.75975 23.29711 3.443374
v 36.30214 36.72136 9.780242
v 24.10215 27.58296 8.134324
v 24.75736 27.73975 8.080554
v -26.74807 26.89065 6.309292
v -27.25621 26.84327 6.355047
v -39.64954 23.69087 1.613793
v -33.75922 25.7633 5.532907
v 24.98655 72.89603 12.99133
v 25.53332 72.7843 12.82326
v 3.423438 -15.82264 18.14472
v 33.23109 24.01621 5.174642
v 34.1366 23.81411 4.521905
v 5.426027 -14.62747 22.89215
v -30.65083 22.49422 1.721329
v 39.8744 19.01029 -2.832754
v -25.74452 16.00467 2.2948
v -25.74569 16.78224 1.936624
v -24.59795 25.59532 5.205575
v -30.64758 21.65465 1.441713
v -31.65178 22.19736 1.504707
v 3.053992 -15.77703 23.59957
v -7.150914 -15.96425 16.75511
v 17.9871 19.23382 0.6007016
v 17.77594 -40.03877 0.2593847
v 27.61277 23.25459 2.794116
v 26.75151 23.32218 2.992974
v -44.4565 20.75325 -3.924807
v 38.06077 16.8963 -1.814404
v -6.342248 -15.44675 19.06366
v -24.37357 26.1778 5.438239
v -31.14419 14.86511 2.361581
v -24.3341 43.11437 16.13363
v 16.92994 21.16749 2.291167
v 7.987491 -14.36882 21.31464
v 3.919378 -16.27917 17.3356
v 3.929207 -16.60102 16.82367
v -23.26683 24.8973 4.416268
v -22.36402 27.629 8.098453
v 8.039914 -14.96783 20.21727
v -18.54856 20.8864 2.065511
v -41.38261 20.9678 -2.6439
v -41.28317 21.02822 -2.465305
v -40.96721 20.9111 -2.543097
v -31.9597 21.94587 1.437531
v -29.09637 30.74722 9.669175
v -43.71671 19.67839 -4.508461
v -38.53687 25.16121 2.955853
v -28.50396 28.89328 8.433876
v -22.96909 24.77792 4.122417
v -22.53879 24.75143 4.102845
v -20.77068 -39.39825 0.414608
v -23.16702 24.92459 4.243205
v -22.85691 24.92257 4.209603
v -25.13353 25.62164 5.432756
v 15.12429 18.48215 1.249391
v -24.09393 25.32336 4.813198
v 35.40398 21.9802 1.737868
v 13.84816 18.39953 2.508791
v 18.36943 15.70889 2.226668
v -3.086118 -40.0892 9.975855
v 18.11632 18.76002 0.6823569
v 35.1037 22.05654 1.910218
v 3.390765 -39.65771 9.33853
v 36.42879 22.79079 2.284229
v 36.96185 15.59004 -0.6220441
v 36.8748 14.62637 -0.1895378
v -22.52874 18.0414 0.9845698
v -31.41892 24.0064 2.802128
v -26.72545 26.47612 6.412526
v -26.54069 26.52915 6.013712
v -26.7902 26.51718 6.270001
v -25.86446 25.95952 5.816351
v -26.03724 26.21214 5.761977
v -31.31635 29.9063 8.889089
v -31.90215 25.44971 4.440382
v 37.49751 21.83636 1.438778
v 35.52084 17.72784 -0.3240793
v 35.08038 18.31553 0.008360907
v -33.44589 21.9655 1.271093
v -32.55916 23.86324 2.594728
v -30.45675 23.59862 2.273412
v -30.48265 23.22625 2.048963
v -31.08472 23.8891 2.589673
v -32.62904 22.35394 1.461653
v -32.46733 22.74917 1.580759
v -31.36421 23.27106 2.054204
v -31.14534 23.50524 2.186915
v -31.74182 23.21202 1.974849
v -32.31563 22.91126 1.68382
v -32.31366 23.16574 1.822554
v -32.30633 23.32474 1.93523
v 23.86704 27.35938 7.862086
v 18.38633 18.17768 0.924642
v -23.76455 26.32426 5.782357
v 19.70595 14.84558 2.692701
v 20.73981 15.16497 2.593207
v 21.54179 15.9037 2.366011
v 36.90159 18.81213 -1.456643
v 36.99621 21.02246 0.03993098
v 36.29374 21.82833 1.571766
v 35.95074 16.03772 -0.20123
v -32.92776 13.5208 2.435239
v 38.18528 20.84135 0.07079803
v -35.44098 17.64367 0.7071003
v -35.55402 15.94853 0.9917993
v 39.44323 19.63597 -1.929871
v -37.88958 23.06207 1.144889
v 3.605376 -15.36506 23.86615
v 4.340418 -14.97785 23.60786
v 0.8831318 6.071909 21.26145
v -22.74091 25.20927 4.49626
v -33.06033 14.1543 2.297534
v 1.678871 -16.75245 20.48543
v 33.05346 22.18806 2.055941
v -38.75704 22.44469 0.4182253
v -37.38226 28.08396 6.008346
v 19.25463 15.54202 2.355048
v -17.79786 -39.09755 2.687549
v 25.36299 23.46526 3.54375
v 24.40175 23.32758 3.466087
v 17.33593 20.14522 0.9651091
v 16.54281 -40.10653 0.9222827
v 21.3927 24.88202 5.491417
v 13.88964 16.67706 2.779416
v 17.59921 -39.8726 0.3108294
v 16.00686 19.45782 0.01460278
v 38.68566 21.51406 0.3088148
v 2.101386 -16.25354 19.95807
v 13.49267 17.17332 2.971218
v 13.40635 18.0618 3.090482
v -19.2978 -39.17294 1.384436
v 32.30642 22.44746 2.369378
v -24.21349 14.99914 2.795085
v 36.36536 21.04988 0.3024237
v 36.30488 21.6057 1.077546
v 38.30471 19.68302 -2.265642
v 38.55756 19.60629 -2.584543
v 34.99664 21.5548 1.219275
v 34.25226 22.00136 1.808089
v -31.25934 30.24817 9.061718
v 20.06506 22.35054 2.55613
v -29.79555 21.1936 1.499463
v -17.32175 23.28918 5.037348
v -17.5798 23.12819 4.591526
v 30.50424 21.10476 1.899991
v 37.82547 21.79661 1.215695
v 37.6432 21.5344 0.9352903
v 38.23719 21.553 0.6189409
v -19.23233 -39.29185 1.510321
v -19.62624 -39.31493 1.129791
v -19.45387 -39.15999 1.192829
v 10.97076 -39.20023 5.101204
v 10.4794 -39.3448 5.524793
v 23.95405 20.60543 2.320773
v -28.37604 22.54793 2.226233
v 2.728075 -15.77699 18.65221
v -26.99004 16.44794 2.098129
v -26.29371 16.73505 1.98757
v -44.79816 19.92611 -4.99257
v -18.83477 44.81219 17.79073
v 36.11044 27.30749 5.554862
v -7.872482 -15.05959 23.04922
v 17.98845 20.07806 0.594795
v 3.509279 -16.17319 17.69292
v 1.775468 -16.60733 19.91579
v -29.90994 30.72303 9.507562
v 38.47478 19.43561 -2.450831
v 40.83024 16.90553 -3.864301
v -7.450253 -15.0681 24.12203
v -6.746326 -15.53832 24.17631
v 37.50319 17.46951 -1.674257
v -33.8748 22.10408 1.250409
v 36.6414 17.9519 -1.219748
v -23.06261 23.09148 2.608183
v 2.389764 -15.73866 18.93597
v 1.952623 -16.1784 19.6053
v 2.426154 -15.77449 19.08998
v -33.44298 19.36464 1.092415
v 18.10722 19.63982 0.6719809
v -34.58218 17.38388 0.9393367
v 18.34582 20.44379 0.9903759
v 18.22412 20.14634 0.859713
v 38.20664 20.54317 -0.804513
v 3.160704 -16.06557 18.05821
v -35.62005 16.52577 0.7975879
v -6.856442 -15.75252 17.82235
v 37.3174 18.17134 -1.767519
v -42.3941 -26.94426 -1.290379
v 2.56969 -15.97776 18.69127
v -5.898298 -15.70965 18.913
v -45.22415 -27.49239 -4.140468
v 34.34323 16.8629 0.3945261
v -35.07971 20.84863 1.024793
v -35.23837 20.0704 0.8297011
v -36.00899 20.76605 0.6623506
v -37.10884 19.32667 0.007485042
v -36.51517 19.65255 0.3654443
v -36.08596 20.43246 0.7376804
v -36.56389 20.20595 0.4216182
v 32.86768 -33.68019 0.09139197
v 37.73424 -47.61861 -12.46128
v 36.18212 -48.44751 -11.44223
v -20.43153 -51.28633 0.04110003
v 44.14524 -8.082753 -3.107986
v 22.42128 38.80854 15.58411
v 22.14284 39.36882 15.77954
v -39.01685 21.71469 -0.1391211
v -38.79067 21.96011 0.1652695
v -40.73589 24.50982 1.224298
v 27.53663 37.43078 13.72355
v 26.77798 38.6562 14.21972
v 26.12 38.12243 14.42885
v 18.21806 42.16344 17.18148
v 36.82812 20.80297 -0.3491376
v 13.21422 74.989 15.6642
v 21.14824 25.01473 5.243113
v 19.06512 23.55846 4.237458
v -21.65811 17.00748 1.72628
v -27.00494 40.70529 15.26149
v 22.52017 72.67454 13.97198
v 15.49048 73.661 15.61933
v 22.11343 40.7718 15.87977
v 22.54236 40.77262 15.75436
v -18.70776 75.90515 14.77376
v 22.52214 68.78755 14.96546
v 22.02575 68.43212 15.24792
v 14.98542 16.95601 2.119156
v -28.62468 14.94342 2.569126
v -27.06055 15.12294 2.67177
v 18.76653 -37.98046 2.505949
v 13.59818 68.20451 17.42574
v 16.17418 27.09112 8.877681
v -42.63554 21.4622 -2.149525
v -42.21041 21.16501 -2.182347
v -42.05459 21.3298 -2.095693
v 20.59667 68.22504 15.75625
v 21.10706 68.29049 15.6034
v 22.75892 67.65525 15.07263
v 37.63269 22.18031 1.606862
v 37.3591 22.95018 1.909563
v 17.96315 22.40412 3.579729
v 17.45801 20.89288 1.337997
v 18.21643 21.39004 1.840947
v 18.78505 21.72078 1.934444
v 22.89213 22.62461 3.054422
v 22.28183 22.63457 3.102127
v 23.00409 22.33897 2.907862
v 21.72502 18.4805 1.93995
v 25.3712 22.52527 2.689739
v 26.53796 17.59946 1.966265
v 33.80922 22.10239 1.956762
v 30.6886 22.6203 2.446437
v 31.75828 22.11661 2.175158
v -20.59941 27.84411 8.758984
v -1.299007 -40.59874 10.03177
v -24.38698 17.00028 1.78682
v -22.67756 16.32246 2.129717
v -33.32787 20.95878 1.09783
v 35.00372 36.99696 10.52778
v 35.51288 35.93111 10.08349
v 21.45735 26.24149 6.633834
v 25.63453 30.5478 9.90854
v 32.25052 12.84233 2.241756
v -23.85898 24.53439 3.739275
v -28.04549 19.8179 1.655451
v -22.60679 23.84907 3.504862
v -22.82621 22.79289 2.306709
v -21.97728 22.9589 2.732793
v -21.90892 22.29722 2.066578
v -22.87346 21.47365 1.684325
v 28.84525 39.10841 13.52087
v 34.71556 69.80531 8.213627
v 34.96728 69.32788 8.077377
v 35.19898 67.20731 8.37038
v 34.98009 67.70293 8.447198
v -45.24058 -56.5486 -43.48033
v -39.65738 20.90748 -1.476878
v -39.66967 21.55477 -0.463386
v -39.55712 21.22966 -0.9603899
v 14.84724 -39.29399 1.959793
v -10.54802 -15.95925 16.4878
v -41.91159 41.7265 6.892269
v -41.34934 40.10004 7.939709
v -4.434743 -18.28539 20.06101
v 40.50446 20.1813 -2.272503
v 40.58253 21.51858 -1.497328
v 27.08428 28.9395 8.603386
v -33.7751 73.72578 9.537064
v -18.13314 42.22367 17.82774
v 37.96054 -60.30344 -35.51759
v -37.0778 17.36317 0.005566302
v -37.04768 18.45692 -0.05827925
v -36.32132 15.97074 0.6908133
v -37.56446 16.92146 -0.177699
v -19.56565 21.88115 2.821489
v -17.68752 21.34691 3.223703
v -28.35463 14.42636 2.814516
v -7.691642 -17.563 15.81936
v 15.0472 23.51942 5.681861
v -4.17625 -37.66892 12.3412
v -30.28678 30.44688 9.269334
v -30.8999 30.07269 9.012581
v -31.60038 29.6335 8.622835
v 15.96851 20.48916 2.058629
v 15.99571 21.10599 2.696257
v 13.57042 22.03487 4.998958
v 56.58647 -26.58702 -37.22643
v 9.474361 -65.40933 0.6474739
v 14.03819 -50.80131 1.566686
v 24.46478 -54.23901 -6.444587
v -24.39266 65.18551 15.95233
v 21.37167 10.45253 2.948909
v 22.09741 10.565 2.993496
v -3.492234 -19.72929 18.19152
v -0.9644768 8.778687 20.51899
v 9.621429 -22.21095 10.71135
v -1.148941 -0.02104064 25.18068
v 50.23511 34.17514 -4.494765
v -59.34695 -28.86324 -36.16175
v 13.19377 -18.18139 8.611695
v 13.0982 -18.13635 8.592163
v 14.13167 -17.95439 8.143871
v 13.33134 -18.13995 8.591526
v 1.008742 6.903175 20.82796
v -26.87381 -25.02633 6.340735
v -29.99142 -24.81538 5.637355
v -2.029442 2.550041 23.67578
v -0.751279 2.37694 23.68999
v -0.3737202 0.8315253 24.54354
v 0.4731611 -1.127139 25.56881
v 1.375592 -2.291303 26.02302
v -15.43048 -17.86256 10.10821
v -38.02944 -55.27928 -15.81374
v -51.99323 33.56513 -3.066623
v -33.97931 57.38685 11.46831
v -45.84044 62.10751 1.430423
v -23.92334 5.217122 3.25329
v -50.48571 18.51843 -10.39454
v -16.49604 -9.569283 11.45001
v 13.21029 -15.82755 10.1991
v -0.3348119 -6.056626 28.63951
v -1.390236 -4.634062 28.06618
v 2.24978 8.645966 19.31571
v 4.306374 25.0716 15.1925
v 13.39832 18.93523 3.379159
v 13.71178 18.84069 2.99581
v 14.15589 19.02985 2.30483
v 13.03174 17.38858 3.401402
v 13.15446 18.25735 3.411721
v 12.81517 17.96573 3.68706
v 42.53222 -31.3205 -6.787516
v 39.15408 27.8816 4.561392
v 49.13129 -20.68985 -10.82853
v 50.34805 41.75712 -6.176977
v 50.56115 24.15189 -9.423291
v 53.22952 39.49297 -11.43043
v 51.13141 37.07346 -6.94857
v 57.93756 20.2929 -22.55596
v -37.66098 24.65859 3.163563
v -37.35346 24.64454 2.959452
v -27.76303 75.09944 12.1784
v 15.5698 26.30587 8.302223
v 21.21357 39.35296 16.12433
v 21.81491 40.10585 15.94383
v 21.63811 40.53821 16.0439
v 22.04196 41.10377 15.92874
v 42.42686 66.3256 1.684771
v -3.314182 -45.55622 9.777473
v -27.85756 25.02179 4.152192
v -27.27451 25.2813 4.409523
v -23.47481 75.46482 13.60967
v -25.25333 74.99599 13.23258
v 26.3871 37.73005 14.23341
v -23.22804 17.72553 1.293562
v -22.02617 16.6344 1.935819
v 15.10487 -39.39189 1.68537
v 14.85748 -39.41936 1.864144
v 22.9239 43.59315 15.59645
v 35.67492 23.21952 2.951969
v 35.52612 23.51917 3.305985
v 35.61705 23.94055 3.600888
v 35.6458 23.95525 3.457338
v 34.98185 24.94369 3.767914
v 35.06916 23.87328 3.630265
v 13.77808 75.9142 15.14173
v -18.98155 25.86936 7.237064
v -37.2392 28.47025 6.341938
v -37.62196 28.191 5.988165
v -37.92643 28.5476 6.16019
v -37.55334 27.80289 5.6397
v -37.23287 27.28015 5.275375
v -37.15646 26.20401 4.627129
v -38.07076 27.88594 5.57909
v -40.85066 25.55266 1.892677
v 23.2185 73.2333 13.53299
v 24.04149 73.57287 13.07694
v 23.46292 73.55316 13.32872
v 25.47752 69.85533 13.54836
v -43.73332 20.78291 -3.098588
v -43.31987 20.71131 -2.732956
v -43.11747 20.48845 -2.875077
v 22.65964 73.52915 13.64083
v 22.81145 73.11835 13.706
v 23.92508 72.86636 13.41069
v 31.92085 23.01464 3.07262
v -27.71286 14.69656 2.810611
v -25.77039 26.80857 6.12809
v -26.42706 26.74667 6.100234
v -24.72873 26.5535 5.918472
v 34.46637 25.75965 4.43866
v 33.39603 24.34457 4.852601
v 34.57103 25.28246 4.141649
v 34.11773 25.26908 4.380849
v 26.17158 23.32813 3.002763
v -31.20852 21.3796 1.442708
v -31.80279 21.57308 1.42394
v -31.9233 21.30869 1.362655
v -33.36837 21.51346 1.138429
v -33.04429 21.43624 1.189473
v 41.0669 21.05526 -2.198102
v 41.67117 20.5186 -3.180105
v 41.43891 20.44835 -2.896852
v 22.91855 74.11507 13.36092
v -44.35482 21.21531 -3.451145
v -40.1002 22.3021 0.5025198
v -40.33795 22.46757 0.5051685
v -40.06381 22.37403 0.6789106
v 33.70688 36.99083 11.13237
v -40.43808 24.21672 1.338436
v 15.02362 75.56794 15.02666
v 8.961846 75.44769 16.28469
v 28.58678 39.79074 13.58476
v -20.73903 75.47754 14.47456
v -1.644758 -11.87659 29.44402
v -36.78992 25.1005 3.747556
v -2.464458 -41.43333 10.12576
v 19.82485 23.42166 4.052549
v 19.94429 23.15434 3.724751
v 19.51705 22.87697 3.681373
v 19.8926 23.09893 3.776586
v 19.52149 22.66872 3.180369
v -43.1824 22.79647 -1.78923
v -20.39259 26.8001 7.717293
v -37.06181 23.12296 1.479554
v 20.58152 39.90053 16.32775
v 20.23951 14.02653 2.984531
v 18.88024 42.25961 17.01285
v 27.75983 39.39749 13.92605
v 30.09353 26.01853 6.222155
v 29.38944 26.36413 6.315207
v 28.79792 26.53209 6.459116
v -29.39907 22.70234 2.048601
v 18.62248 42.02338 17.04878
v 19.99093 43.10917 16.6574
v 19.34025 42.50839 16.87076
v 19.46252 42.40226 16.80672
v 19.01748 42.11098 16.91259
v 19.65216 42.16359 16.72493
v 20.17079 42.34601 16.57837
v 19.88955 41.20668 16.59341
v 19.1378 41.68928 16.83595
v 8.368044 -15.14543 19.68899
v 25.12278 13.37455 3.352322
v -25.36769 26.33575 5.564198
v -23.18353 25.07735 4.37216
v -23.41255 25.15906 4.463803
v -23.34183 25.38365 4.612328
v -23.6858 25.17895 4.546723
v -23.92312 25.43681 4.790433
v -23.56982 25.39024 4.618989
v -23.91484 25.79814 5.030668
v -24.49954 25.86354 5.159426
v -25.47026 25.97625 5.540555
v -26.05111 26.32903 5.733716
v -25.70574 26.3071 5.559905
v -1.186169 -37.97679 11.98502
v 15.77567 22.32711 3.956926
v 15.02572 21.81795 3.82101
v 16.88526 22.10822 3.481183
v 16.1167 21.86891 3.438503
v -7.160604 70.73181 18.13119
v -3.760267 -44.56886 10.17856
v -28.2969 21.5692 1.872221
v -28.57696 21.92729 1.904058
v -29.57945 39.17339 14.3161
v 28.19574 12.56868 3.175506
v 11.24489 -38.77824 5.422358
v -20.73332 27.16007 8.018899
v -22.10481 26.42394 6.523497
v 23.11713 40.5084 15.56379
v 22.53116 40.45741 15.72211
v 24.40855 39.73491 15.14357
v 23.65016 39.66972 15.3988
v 23.41324 39.05663 15.35193
v 23.96753 39.37006 15.25708
v 23.86062 38.71576 15.16844
v 24.41019 38.91851 15.08756
v -18.00448 41.12673 17.71757
v -17.4391 41.01419 17.81371
v 18.32353 41.59695 17.05518
v -11.74287 77.22826 15.63408
v 16.44742 22.5526 4.002168
v 15.85264 22.59911 4.21981
v 28.93646 12.81749 3.060103
v -0.1050788 -45.76602 9.762883
v 15.9247 18.88837 0.5868745
v -5.062913 -17.09461 21.2923
v 15.2032 75.10586 15.16201
v -26.58385 15.58361 2.472391
v -2.099172 -45.02541 10.02896
v 20.63723 42.55117 16.40852
v 11.04973 75.09612 16.06769
v 12.3535 75.80679 15.52472
v 9.462045 76.4821 15.78505
v 10.02911 76.23428 15.77971
v 27.67811 36.18138 13.32192
v 28.88643 37.78942 13.34329
v -33.95121 25.87446 5.621404
v -34.82854 26.3938 5.545702
v -34.02719 26.88206 5.911319
v -35.57731 28.10177 6.573001
v -34.74271 27.81818 6.559042
v 26.95089 44.01198 13.88392
v 10.45008 -39.16949 5.575163
v 10.58567 -39.55156 5.481896
v 6.059893 74.21569 17.0266
v -11.17701 -15.15656 18.58616
v 23.22723 43.20965 15.46957
v 23.09818 42.84511 15.52474
v 15.08188 26.71185 8.940143
v 13.21662 68.34628 17.46984
v 13.72153 69.02168 17.24914
v -20.30766 -39.19595 0.6850559
v 14.60063 22.86208 5.226946
v 14.11534 22.42949 5.121382
v 14.34035 22.20531 4.605022
v -39.85373 22.40184 0.6366842
v -40.17534 22.67933 1.071481
v -39.90614 22.91022 1.338593
v -39.51715 22.67128 0.7262865
v 24.62962 71.05279 13.6572
v -21.69015 19.00473 0.8600311
v -22.28906 18.30916 0.914727
v -21.31755 -39.62714 0.2392714
v -20.92928 -39.31874 0.389592
v -21.346 -39.49752 0.2148938
v -17.27013 76.44792 14.93686
v 28.68583 34.77026 12.20823
v 24.51306 38.17254 14.93352
v 23.64281 37.51803 14.96639
v 32.8814 13.36541 1.98
v 34.11866 14.19025 1.233001
v -43.08545 23.52537 -1.390838
v -21.22018 -39.33405 0.3878928
v -18.79131 73.60645 15.6064
v 18.52222 41.40071 16.96077
v -23.23259 -39.54498 0.4443538
v -21.75491 15.32151 2.524115
v -18.49157 75.0312 15.16637
v 21.12102 38.31737 16.01918
v 30.29402 37.7007 12.7342
v 19.11974 13.41348 2.945079
v -34.9282 27.99921 6.635317
v 26.08418 16.78113 2.119182
v 25.10976 16.92713 2.111979
v -30.27146 15.13163 2.32164
v 20.38921 69.50901 15.58134
v 4.619384 74.24697 17.17727
v 5.020796 72.56148 17.64194
v 31.57796 22.80803 2.772383
v 13.63379 26.67949 9.511138
v -23.95894 24.82859 4.150218
v -23.19717 23.82826 3.242618
v -29.07176 40.1537 14.52966
v -28.85727 40.40865 14.58403
v -17.44903 20.37219 2.423384
v 33.00126 22.41157 2.323005
v 33.79344 22.41132 2.548531
v 32.73028 22.76834 2.842843
v 33.29231 23.10598 4.090025
v 31.9556 23.31034 3.837457
v 29.49225 23.3259 3.226166
v 30.33512 23.58979 3.888679
v 30.55363 23.67447 4.263861
v 3.346158 -76.06742 -8.62115
v 1.986482 -76.16945 -8.381196
v 21.54409 25.89393 6.268543
v 21.41934 25.47217 5.719325
v -28.15649 20.93129 1.764842
v -10.54409 -14.89783 19.6403
v 34.53695 22.20161 2.16942
v 34.27435 22.37817 2.550454
v 34.35322 22.15791 1.978234
v 3.875933 73.0371 17.59415
v 31.86784 12.54224 2.325193
v 14.40083 75.8474 15.04261
v 25.06429 70.30416 13.62137
v -21.47931 18.14786 1.149006
v -21.21351 18.91086 0.9154391
v 20.46792 -35.2169 4.634262
v 14.82349 -17.757 7.804269
v 16.42784 -17.56313 7.362893
v 0.2390302 -12.40383 29.01464
v -20.61929 16.27344 2.037546
v -20.85073 15.55696 2.376547
v -35.15508 25.48494 4.572237
v -36.27798 25.24969 3.920869
v -36.11623 25.34435 3.796669
v -6.16445 69.31049 18.52076
v -27.83901 28.6086 8.236063
v 28.00534 39.67821 13.83827
v 26.5205 35.11005 13.22242
v 33.28465 26.21717 5.259756
v -20.27876 22.64063 3.566202
v -20.62697 22.70359 3.476685
v 27.38346 34.63992 12.63876
v 28.22195 36.64884 13.26987
v 28.93476 36.065 12.79717
v 28.02162 34.96867 12.59325
v 30.35848 26.26398 6.191231
v 2.362877 -45.73917 9.614399
v 31.52987 25.35637 6.010612
v 8.311017 76.44654 15.93685
v 8.852276 76.55178 15.86714
v 8.072351 76.61986 15.92706
v 7.039812 76.72336 16.0203
v 15.88925 71.07521 16.29301
v -43.21207 -58.68917 -38.27472
v -19.10939 26.21458 7.534331
v 14.25574 17.01222 2.454824
v 35.51167 21.12748 0.8437542
v 35.33928 21.63844 1.278155
v 18.45534 14.53743 2.728991
v -40.43221 25.04866 1.562615
v -41.02504 24.70454 1.038457
v -40.11224 24.07821 1.556499
v -39.5656 24.0687 1.628571
v -39.57493 24.61618 1.753032
v -35.96862 24.39838 2.774477
v -36.82441 24.12708 2.440182
v -36.88306 24.73121 3.008795
v -33.69182 24.95741 3.650903
v -34.2626 24.93923 3.683924
v -34.69054 23.80526 2.4823
v 24.11381 36.71003 14.47708
v -35.55173 40.66355 11.44577
v 14.72041 69.71451 16.91583
v 15.23831 70.19839 16.6805
v -31.86603 39.79584 13.38605
v 37.46949 20.86048 -0.6245803
v 37.35264 20.59623 -0.9658735
v -23.24838 43.32193 16.51267
v -27.14521 42.65515 15.16047
v 25.88315 68.76324 13.6646
v 26.35951 69.56318 13.24606
v 34.25861 36.42418 10.81095
v 29.199 26.78044 6.582709
v 29.83756 26.50384 6.349878
v 30.1263 26.64201 6.444012
v -28.01426 30.62514 9.753967
v 35.95539 13.86768 0.4904051
v -42.23626 22.97707 -1.152969
v -41.28539 22.59887 -0.8514095
v -41.00563 22.1665 -1.018442
v -41.55756 22.42222 -1.286669
v -40.73175 22.50504 -0.1247627
v -41.11206 23.68303 0.222771
v 24.37363 71.72715 13.58744
v -16.89721 23.30759 5.379813
v -16.81046 23.59333 5.719418
v -29.50143 30.32637 9.306967
v -30.81935 29.57693 8.671379
v -29.91123 30.06536 9.08644
v -27.66603 29.00363 8.605211
v -31.04356 28.83527 8.164579
v -29.38888 28.78911 8.273632
v -29.64587 29.3391 8.636564
v -31.49378 29.19572 8.336804
v -17.75932 25.05674 6.708366
v -17.98812 75.82416 14.9715
v 29.09861 39.86791 13.3512
v 18.1733 73.84727 14.86704
v 19.00379 74.34005 14.49421
v 17.41652 74.90967 14.72355
v 30.23631 37.03613 12.6236
v -17.65447 73.25293 15.98123
v -12.30732 76.5779 15.81211
v -32.0575 13.14154 2.647393
v -31.70845 13.7115 2.644238
v -32.26007 13.55394 2.578291
v 25.36373 13.89719 3.290243
v 16.58099 68.44218 16.74721
v -2.017407 -41.42863 10.12581
v 19.47939 43.59933 16.8343
v 20.37442 43.58015 16.52294
v 20.55613 22.15277 2.465472
v 21.57636 22.29239 2.766744
v -23.57446 30.0051 10.16472
v -6.085431 -15.90218 18.87333
v -5.729869 -16.00422 19.26118
v -23.01856 24.41035 4.236457
v 16.64548 72.12788 15.8586
v 16.5852 71.57179 16.01725
v 41.49463 20.98843 -2.690496
v -32.1761 29.59449 8.478758
v -41.82351 23.02681 -0.8937282
v -41.69775 23.49302 -0.4757321
v -41.3313 23.53941 -0.0835185
v -41.19209 22.99392 -0.4010237
v -41.00672 23.77093 0.5117097
v -41.01456 24.40783 0.8661094
v -40.75109 24.08438 1.081878
v -41.19051 25.04403 1.093212
v -42.13591 24.22259 -0.14362
v -41.51776 24.01902 0.1133371
v -41.79745 24.34613 0.218491
v -41.36437 24.29403 0.5173109
v -42.01266 24.61991 0.2997839
v -41.33391 24.60685 0.7758524
v -43.02713 23.78779 -1.153717
v -42.63617 23.99216 -0.720098
v -42.71513 24.59466 -0.08386952
v 7.63415 76.46433 16.02399
v 6.580961 76.55345 16.13142
v 4.932669 76.76836 16.2353
v 1.090529 -45.66827 9.812692
v 25.57043 37.37205 14.4026
v -13.18163 76.2413 15.81041
v -13.12651 75.82982 15.97585
v -1.989904 -74.94217 -4.609848
v -42.81563 20.60572 -2.697873
v 9.678052 74.70607 16.46892
v 9.289075 75.21717 16.32756
v 8.806357 75.17226 16.38049
v 8.040408 75.53123 16.32485
v -26.07252 37.2565 14.77497
v -23.21809 41.86355 16.4983
v -33.49892 39.82764 12.76367
v -32.09921 41.94434 13.05675
v 18.05265 65.90631 16.80627
v 14.58916 18.1609 1.762955
v 14.22853 18.64733 2.047947
v -31.03314 40.06659 13.67657
v -30.83063 39.74067 13.77385
v -30.7016 39.05993 13.86282
v -30.10128 39.47437 14.11904
v -58.16338 51.0859 -15.80086
v -0.8284361 -40.58311 9.992184
v 23.68501 27.10286 7.448779
v 23.08284 27.35557 7.697146
v 23.8937 26.38653 6.490049
v 23.74368 26.76837 6.923218
v 23.45994 26.48694 6.65359
v 23.14002 26.56145 6.678734
v 21.96036 25.97152 6.514302
v 22.46208 26.24435 6.672914
v 23.23456 26.47734 6.599422
v -27.6279 74.58003 12.4389
v -26.67061 74.34998 12.95461
v -21.41366 15.97493 2.237526
v -21.11171 16.38996 2.023574
v -20.28283 15.9468 2.188854
v -26.599 17.17797 1.938159
v 18.68246 24.0269 4.688695
v 18.66286 23.71061 4.378186
v 18.6192 22.98739 3.897573
v 30.87196 27.03366 6.770576
v 31.4917 26.98808 6.598969
v 26.66665 43.611 14.03014
v 26.87254 43.18532 13.98254
v 27.83186 43.78202 13.49153
v -28.5386 41.09869 14.66859
v -28.76659 41.58715 14.56971
v -24.11609 42.38139 16.23642
v -23.69931 43.02119 16.37876
v -23.36036 42.12988 16.45444
v -23.9497 43.61138 16.27005
v -24.22623 44.42045 16.16145
v -23.38339 43.89724 16.4578
v -28.12819 40.50747 14.83976
v 25.08732 38.10011 14.79416
v 25.62248 38.06519 14.6116
v 25.41775 38.52102 14.73909
v 26.49846 39.11269 14.36583
v 26.03127 39.16087 14.55462
v 25.06597 38.66425 14.88626
v 25.23211 39.52638 14.85601
v 23.17844 36.9758 14.87284
v 22.72605 37.19642 15.09574
v -58.4691 50.43804 -16.58224
v 28.58584 27.42544 7.268515
v 28.32763 27.04527 6.836973
v 29.36473 26.97239 6.785917
v 8.255751 74.12766 16.81073
v 19.99089 70.92182 15.29534
v 19.08392 71.18684 15.47017
v 18.67067 70.84473 15.67061
v 18.73428 71.97704 15.33021
v 17.83297 70.31129 16.04303
v 18.22873 71.19061 15.71496
v 18.10999 71.91124 15.53705
v 17.37954 71.39695 15.87028
v 17.17529 72.42108 15.61758
v 17.08438 71.87234 15.80893
v 17.11707 70.43367 16.18963
v 16.49202 69.81854 16.48047
v 17.01665 69.0904 16.53328
v 34.02982 35.61865 10.74677
v 34.15839 38.50119 10.98314
v -32.56523 41.63612 12.89634
v -32.53851 42.15408 12.79903
v 16.13615 16.7281 2.018978
v 16.45601 18.35311 1.4106
v 21.53917 13.98062 3.147442
v 27.03489 40.10308 14.16702
v 17.11357 20.37174 0.7483023
v 15.75441 19.19362 0.3187879
v 15.99109 19.59999 0.251303
v 16.17662 19.87013 0.3496572
v 16.31597 20.4669 1.366899
v 16.55551 20.11779 0.5946831
v 14.83093 18.97707 1.290928
v 15.46917 19.11055 0.5722743
v 15.55593 19.34674 0.5182268
v 15.70537 19.62312 0.6202902
v 15.34885 19.46189 0.7369478
v 15.59336 19.89552 0.9402488
v 14.75466 19.26623 1.428659
v 14.92268 19.55286 1.383626
v 14.3879 18.94792 1.866093
v 14.53097 19.26054 1.978635
v 14.232 19.32759 2.63031
v 14.76567 19.70666 2.389393
v 14.60039 19.84347 2.849277
v 15.29024 20.33547 2.9127
v -31.83136 40.65862 13.3503
v -32.14658 41.48429 13.11764
v 20.66029 70.83717 15.13947
v 21.89905 71.63556 14.52682
v 20.80742 72.24223 14.68687
v 19.4157 72.58136 14.96427
v 20.21631 71.99088 14.93088
v 20.89777 68.84703 15.57702
v 20.26536 68.94381 15.7449
v 20.99322 26.94161 7.477982
v 11.36085 -18.11259 11.7702
v -28.78344 30.24878 9.371701
v -26.66213 15.04175 2.742057
v -26.11427 14.67316 2.852741
v 25.4229 12.71339 3.410126
v 25.13374 13.1624 3.368985
v 17.25671 41.45641 17.39935
v 17.45107 41.93316 17.38349
v 17.88938 41.73543 17.22134
v -24.61124 42.1301 16.07929
v -24.137 41.91093 16.23952
v -25.07978 41.66458 15.93243
v 17.99492 42.4157 17.2672
v 18.9735 42.55508 16.99645
v 19.52878 42.90172 16.82762
v 18.85604 42.94827 17.04567
v 25.68974 21.15195 2.285495
v 25.00959 20.81878 2.235472
v 24.69415 20.78142 2.229469
v 30.0161 39.09554 12.99274
v 30.77532 38.43889 12.6374
v 31.85372 25.18787 5.942619
v 31.92394 25.41434 5.926254
v 32.28016 25.14845 5.728283
v 32.74704 25.13963 5.330934
v 23.0326 26.0783 6.539971
v 22.3903 25.92278 6.832035
v 22.21761 25.91647 6.556687
v 11.13414 -18.6123 10.31281
v 11.45019 -18.18403 11.20097
v 10.79481 -18.59394 11.45334
v -5.885728 74.0947 17.33989
v -29.69268 42.26231 14.12651
v -29.44476 41.56644 14.32527
v -37.34538 42.19741 10.01235
v 35.83507 23.66113 2.907196
v -19.2775 75.12109 14.95825
v -19.22742 76.22423 14.53236
v -35.41675 41.05887 11.40839
v 41.15496 18.70075 -4.12581
v -25.93397 40.59912 15.63678
v -21.64295 41.99541 16.95056
v 38.0066 19.61109 -1.939933
v 38.14881 20.17408 -1.476999
v 37.71068 20.48328 -1.10447
v 35.83862 21.26553 0.8146131
v 36.49463 19.39698 -0.9879484
v 37.21271 20.34244 -1.141653
v 36.49636 20.29116 -0.6082051
v 36.30309 20.75182 -0.06247089
v 35.86612 20.76183 0.2996247
v 19.02273 40.87621 16.77978
v -30.45286 74.87095 10.96733
v -29.90308 74.45167 11.40839
v -29.65215 75.13489 11.23516
v -28.93787 75.3404 11.50811
v -28.65771 75.81896 11.45627
v -2.149227 -75.74294 -6.493885
v 33.00276 24.92255 5.155957
v 33.27548 25.00995 4.916887
v 34.07898 24.75697 4.353281
v 32.66143 25.46651 5.277544
v 33.24423 25.2462 4.901234
v 33.11524 25.85536 5.126324
v 32.57081 26.13337 5.365206
v 32.20223 26.79221 6.101031
v 31.06676 26.52773 6.286706
v 30.78031 26.33981 6.082988
v 31.07147 25.95011 5.991368
v 31.28965 26.1897 5.931609
v 31.63253 26.39429 5.939712
v 31.61319 25.68941 5.85962
v 31.82851 26.14666 5.765098
v 32.22059 25.77611 5.505304
v 9.778916 74.09939 16.66479
v 9.101347 73.6587 16.8405
v 9.944536 73.35778 16.81184
v 9.829335 73.80494 16.69652
v 11.5905 74.89139 16.03109
v 10.97785 74.72787 16.21289
v 10.41424 74.26273 16.47937
v 11.13125 73.34467 16.62795
v 14.42123 74.80563 15.4314
v 13.99996 75.15112 15.41487
v 12.1996 75.00391 15.87572
v 11.87289 74.61784 16.06681
v 10.99064 74.16676 16.38361
v 11.79309 72.64986 16.68628
v -57.40938 51.6287 -14.48058
v -32.70497 38.99579 13.07413
v -33.33094 38.8038 12.83497
v -38.54585 40.14269 9.973525
v -38.13543 40.60015 10.07616
v 7.511685 74.29912 16.83451
v 7.2507 74.91637 16.64361
v 7.027818 75.94086 16.30159
v 6.188965 75.12325 16.70776
v -22.72458 42.41553 16.63336
v 30.19204 36.47687 12.51502
v 29.47988 35.53924 12.40138
v 31.45639 38.14962 12.31476
v 30.88042 37.79263 12.51417
v 32.03732 37.11643 11.95263
v 31.72234 37.60103 12.14257
v 31.37151 37.08677 12.20774
v 30.77897 37.11598 12.4199
v 30.78452 36.71861 12.33287
v 33.0461 36.71568 11.37861
v 31.62989 36.81068 12.07097
v 31.26067 35.96845 11.91381
v -39.25714 18.56434 -1.530416
v -38.53028 18.66381 -1.00086
v -38.52906 17.53796 -0.8366445
v -37.79301 17.66914 -0.4331764
v -37.65617 18.08507 -0.4384258
v -37.90966 18.13893 -0.5193477
v -16.56536 74.21304 15.91394
v -24.26754 26.98504 6.603949
v -23.11526 26.68855 6.57056
v -0.7630031 -45.37425 10.04228
v 2.593156 -45.49683 9.647914
v 36.16346 23.39457 2.683996
v 28.59807 13.24606 3.037435
v 25.97331 13.20115 3.389941
v 28.15283 13.09009 3.141517
v 27.97313 14.23014 2.885361
v 26.92384 13.58144 3.226333
v -5.410603 72.62939 17.78747
v 22.27629 73.94731 13.69388
v 21.66938 74.04942 13.8819
v 21.23273 73.53497 14.15529
v 19.67381 74.38874 14.31068
v 20.03775 73.39885 14.54945
v 20.84799 73.32189 14.34589
v 20.82096 72.87103 14.49252
v 21.71697 72.925 14.15181
v 12.87187 -16.49866 10.94701
v 11.1452 72.27644 16.92814
v 10.3801 72.02792 17.12823
v 6.105118 -20.25667 13.83255
v 29.9168 65.74752 12.17524
v 30.39294 66.07211 11.81888
v 19.24128 37.91898 16.3626
v 20.51678 39.06274 16.28206
v 19.97326 39.53135 16.46854
v 19.58067 39.45375 16.56728
v 19.31964 39.90365 16.65109
v 19.27009 38.51232 16.48757
v -33.7109 21.61007 1.128938
v -33.68633 21.25915 1.076839
v -33.20592 20.22851 1.121622
v -33.7927 20.51555 1.146142
v -33.88334 21.0621 1.11872
v -33.69983 20.82928 1.071218
v -34.4156 21.5589 1.089803
v -34.34052 20.80533 1.103722
v 0.4921843 4.708735 22.10687
v -21.34553 43.00965 17.01561
v -20.90956 42.23781 17.1194
v 8.603503 -15.3556 18.99754
v 9.448997 -15.75232 18.01611
v 20.74707 22.58995 2.989913
v 21.26986 23.81486 4.271117
v 21.7953 25.32465 6.143054
v 21.85439 25.57748 6.022403
v 21.68116 25.3405 5.788728
v 21.93252 25.69418 6.308372
v 21.56547 24.06074 4.559196
v 20.69836 24.66501 4.987474
v 20.14835 23.73484 4.272854
v 19.21906 23.86671 4.377923
v 19.7883 23.93553 4.361222
v 21.17952 24.64116 5.047896
v 21.20551 24.15114 4.636966
v 20.66319 24.27301 4.724152
v 20.03006 24.22658 4.589302
v 20.6211 23.36023 3.826397
v 20.69339 23.95229 4.43918
v -42.50011 20.92042 -2.444855
v -41.87791 20.26261 -2.99151
v -41.50162 20.9904 -2.369837
v -41.84656 20.80196 -2.429603
v -40.90852 20.50739 -2.69425
v -32.91382 15.35802 1.911981
v 16.35991 -38.94365 1.589971
v 25.11774 17.47243 1.98934
v 8.978785 71.76546 17.40269
v 22.27386 73.07059 13.91405
v 21.90619 72.81188 14.11019
v 21.37954 72.52747 14.40047
v 18.20307 24.3833 5.252512
v 19.34435 24.1713 4.577379
v 20.24229 24.56919 4.913551
v -21.6029 -39.27868 0.4897206
v 1.811289 -45.60362 9.807652
v -0.9617133 -76.17774 -7.903859
v -0.490114 -76.29485 -8.381742
v 0.6371619 -76.23158 -8.283952
v 19.36133 44.31114 16.85797
v 33.54221 26.4857 5.485259
v 25.85529 15.6304 2.546581
v 25.8849 14.96097 2.89167
v 26.74288 16.24255 2.240207
v -34.91501 39.77525 12.01705
v -18.83972 -39.18216 1.899704
v -18.43252 -39.10869 2.263108
v -29.79233 40.46119 14.23414
v -29.49933 40.76019 14.335
v -29.17642 41.20771 14.44862
v -30.15329 41.40251 14.02439
v -24.83008 44.86922 15.93651
v -5.778365 66.78239 19.02504
v -25.84553 15.37031 2.577928
v -25.17197 14.77737 2.857294
v 19.19787 68.63781 16.09161
v 20.08214 68.38337 15.88625
v 18.20173 68.85147 16.31234
v 17.18207 22.67138 3.864305
v -21.06493 -39.09765 0.6792337
v -20.53493 -39.03809 0.9013497
v 34.97684 25.76934 4.306889
v 34.42165 25.98812 4.761712
v -25.63035 45.76348 15.6059
v 24.59422 40.31047 15.11411
v 25.69787 39.97097 14.68979
v 26.65938 39.54321 14.29542
v 26.58261 41.16921 14.32308
v 14.41628 25.07616 7.512262
v -36.32491 43.14244 10.42336
v -36.89429 41.97198 10.38991
v 6.065004 76.29138 16.27519
v 4.490961 75.77599 16.67169
v 33.97975 37.90118 11.08451
v 36.00924 37.65722 10.00966
v 35.32382 37.97595 10.39064
v -33.39982 42.00476 12.40461
v -21.34774 27.73926 8.454575
v -20.67229 28.40298 9.28527
v -21.09215 28.18336 8.950828
v -21.66264 28.70706 9.315862
v -22.23806 29.15314 9.641514
v -22.72036 28.38235 8.768147
v -23.23889 28.91571 9.163491
v -23.91432 29.57509 9.655576
v -25.56338 27.73123 7.409326
v -24.25486 27.70555 7.73642
v -23.14496 28.09657 8.418282
v -23.81093 28.19547 8.373085
v -24.53032 28.98158 9.006576
v 21.29418 69.40614 15.32143
v -26.63691 41.73482 15.4216
v -25.92755 41.45861 15.634
v -26.60817 42.70099 15.36295
v -26.79873 42.11423 15.35176
v -26.15184 42.10585 15.54677
v 3.354317 76.54353 16.49744
v 3.231037 75.75163 16.82425
v -0.6167584 76.6319 16.6076
v -0.1114931 75.06664 17.15971
v 1.549114 76.52615 16.57369
v 0.6556637 74.19306 17.40011
v 2.136007 75.82321 16.79858
v 1.222111 74.98853 17.13026
v -26.39214 43.87397 15.33983
v -26.06337 44.38974 15.46099
v 24.44443 63.49169 14.91078
v 19.71797 24.63503 5.097527
v 21.13892 25.55369 5.816036
v -28.88014 40.20545 14.57659
v -32.79874 16.61923 1.42677
v 32.21765 38.69919 12.02062
v 33.28325 38.01746 11.43484
v 1.311507 -38.27328 11.06223
v 15.27587 23.0421 4.99998
v 15.79959 22.90703 4.557116
v 16.19137 22.86212 4.367664
v 16.8302 22.79388 4.127571
v 16.32719 23.03167 4.535144
v 17.07434 23.26967 4.422938
v 15.68027 -39.32331 1.379702
v 27.63706 33.73533 11.95612
v -19.51181 45.17897 17.62983
v 25.40189 40.8176 14.81842
v 25.62216 41.23241 14.70472
v -13.6456 73.01853 16.81175
v 35.71519 67.32069 7.917847
v 18.28869 27.44889 8.623581
v 16.90861 26.99966 8.526769
v 39.54943 33.80764 7.277301
v -20.3847 76.10713 14.33155
v 8.759541 73.35846 16.96626
v 7.541155 73.62147 17.04527
v 23.58853 71.20088 14.06334
v 23.33419 71.77761 13.99716
v 22.52664 71.21813 14.44392
v -37.61022 42.40882 9.782393
v -37.76248 41.5998 9.939885
v -23.33404 42.82402 16.48502
v -22.46262 43.34418 16.73252
v -22.48094 42.72918 16.70245
v 12.48299 -17.35963 9.921264
v 3.806418 55.74881 20.01346
v -37.75929 26.99598 4.757059
v 21.97625 42.2183 15.982
v 21.20943 42.37815 16.2141
v 20.64728 41.84726 16.39488
v 21.18913 41.03025 16.21658
v 21.03712 40.19047 16.23505
v -38.61947 40.68034 9.777796
v -38.44555 41.07019 9.751675
v -28.53523 43.48627 14.48507
v -29.21186 42.58829 14.31692
v -23.9859 75.40915 13.46968
v 13.03832 67.86731 17.59128
v -17.24536 22.83842 4.489638
v -17.66753 22.70368 4.062032
v -18.47974 22.31358 3.408895
v -18.16876 22.22811 3.427237
v -18.44632 21.68628 2.94724
v 12.42196 -17.19085 11.10736
v 47.84589 36.38318 -0.6912003
v 14.19322 -39.18169 2.665711
v 27.25218 68.40897 13.1275
v 26.37841 68.74721 13.45925
v 18.11338 23.43527 4.29602
v 15.6683 23.64823 5.467303
v 16.0939 23.3357 4.990968
v 15.45802 24.05795 5.966915
v 15.10227 24.33622 6.448846
v 16.50066 24.08414 5.539994
v -35.84748 43.08383 10.74515
v -36.56486 42.48593 10.44452
v -26.5678 39.74401 15.41683
v 39.59952 34.64105 7.506535
v 16.80627 -38.49121 2.134992
v -4.929042 68.19444 18.81526
v 14.6851 73.70595 15.75654
v 14.02854 74.28374 15.7065
v 12.38945 73.89874 16.18752
v 15.91962 71.60226 16.15923
v 15.74571 72.11153 16.06842
v 15.20781 72.81557 15.96428
v 15.27481 71.62091 16.30433
v 14.52644 70.93994 16.65158
v 14.30157 72.9845 16.09208
v 13.18029 73.39559 16.16399
v 14.05926 70.41479 16.90547
v 13.74854 72.15643 16.43668
v 27.09697 36.83168 13.70273
v 24.79905 37.10291 14.49706
v 27.21882 35.77632 13.31137
v 26.03815 36.22541 13.72735
v 24.50724 36.29214 14.18591
v 25.03399 35.9034 13.91281
v -24.04592 22.22299 2.270218
v 21.15091 70.02732 15.19969
v 21.71914 70.63076 14.885
v 22.05191 70.11342 14.88784
v 22.26046 69.43143 14.97585
v 22.69449 69.16545 14.84252
v 21.95872 69.12981 15.14717
v 23.99705 70.77068 13.9564
v 23.02114 70.67524 14.40461
v 22.56748 70.13305 14.68259
v 24.41069 70.18756 13.90225
v 23.55086 69.07369 14.51249
v 23.10583 69.74126 14.54472
v 23.1105 68.6638 14.75011
v -31.02511 -68.13098 -30.28811
v -18.90166 -39.25672 1.816959
v 3.085315 74.35371 17.29368
v 2.061167 73.86591 17.46701
v -22.10754 23.56058 3.403768
v -4.450436 -18.07661 20.65856
v -4.738906 -17.83126 20.09593
v -4.59295 -17.80309 20.80986
v 9.743676 -15.31853 18.77078
v 2.017476 -38.37447 10.70886
v -36.66751 41.26127 10.7573
v -37.53873 41.33258 10.16119
v -37.80208 41.03126 10.10455
v -36.42078 39.91118 11.20117
v -36.88701 40.20857 10.911
v -37.24059 40.5273 10.62773
v -37.68245 40.53064 10.36928
v -37.72292 40.09341 10.47378
v -37.51187 39.61993 10.65947
v 20.74011 43.75467 16.38871
v -1.977578 -18.82889 20.97835
v -25.88872 14.29378 2.9754
v -27.23437 14.26395 2.956695
v -26.7872 14.39922 2.952392
v -43.63769 38.96834 6.467247
v -37.92805 37.42759 10.41909
v -37.62381 38.51996 10.68892
v -36.73253 38.62123 11.14834
v -36.92899 37.86662 10.95532
v 26.5821 68.24724 13.48421
v -0.4195056 71.37794 18.22533
v -5.240707 -45.37739 9.788236
v 8.391088 -38.90765 7.166422
v -13.4908 76.73708 15.55583
v -14.28705 75.87836 15.75359
v -14.31935 76.54603 15.48022
v -15.21685 76.41753 15.35511
v -16.60938 76.15874 15.1935
v -17.27171 75.91367 15.11682
v -16.27737 74.97881 15.70724
v -16.3509 75.69215 15.42678
v 36.93913 23.2252 2.112152
v 37.38192 23.22592 1.874439
v -31.28938 42.21882 13.41511
v -31.61129 41.74526 13.34628
v -30.63117 40.84576 13.84156
v -31.66521 42.60539 13.16254
v -30.97518 41.67632 13.64459
v -30.68923 42.15315 13.70698
v 15.66838 69.62827 16.71135
v 14.6586 69.36713 16.99854
v 15.30746 68.9034 16.92643
v 14.78251 68.20055 17.1622
v 19.64335 -36.05016 4.406718
v -32.33797 39.41642 13.22563
v -34.59387 39.36535 12.24308
v -33.87545 39.17582 12.6263
v -32.94637 39.89386 12.99729
v -32.72425 39.53122 13.10344
v -32.17382 40.14036 13.262
v -31.22258 41.14149 13.58442
v -33.68148 40.18139 12.62508
v -32.62983 40.78786 12.9893
v -26.13769 42.88604 15.50705
v -25.06949 42.4279 15.89937
v -25.3197 42.88615 15.77758
v -26.12439 43.50447 15.46693
v -24.8847 43.44714 15.9255
v -25.13349 43.8541 15.82514
v -24.76566 44.29395 15.96604
v -35.36025 41.15505 11.45176
v -34.15619 40.15299 12.37114
v -34.63981 40.30748 12.05016
v 12.75492 -38.34381 5.364825
v 11.56439 -39.18736 4.634065
v -3.045283 -43.36533 10.29739
v -1.640872 -43.90171 10.32814
v 0.1062941 -41.40852 10.18187
v -1.107419 -40.82669 10.06638
v -1.321412 -41.11525 10.15931
v -1.938828 -41.94972 10.2549
v 0.300138 -42.37392 10.18616
v -1.443387 -43.15285 10.29468
v -0.8342678 -44.53882 10.28813
v 0.7271138 -45.1435 10.14163
v 1.410022 -45.13003 10.1172
v -30.15343 38.97958 14.07924
v 22.86221 67.20818 15.1115
v 23.68887 66.3059 14.98458
v -2.820821 -11.65718 29.4347
v -3.668966 -12.1244 29.16337
v 7.119757 -39.08682 7.826762
v 22.54573 42.49173 15.78319
v 22.02614 41.63469 15.96266
v 23.29569 40.96476 15.53621
v 23.58069 40.43889 15.44059
v 23.08855 41.40992 15.5966
v 24.3324 41.06067 15.22125
v 12.16553 72.12336 16.76763
v 11.07762 71.09732 17.24705
v 36.52127 40.51867 9.315735
v -39.96827 25.04117 1.858086
v -40.29636 24.72549 1.570942
v -17.02473 74.01438 15.87711
v -17.38064 74.21293 15.72176
v -17.04533 75.07404 15.49267
v -17.43349 75.09856 15.37527
v -17.57593 74.83198 15.44088
v -18.37997 74.53281 15.35758
v -18.0657 74.08633 15.58446
v 25.34539 69.02132 13.80579
v 24.98246 68.2511 14.15096
v 24.40316 68.95514 14.2138
v -43.43192 -58.42275 -42.37101
v 9.354982 -17.59728 14.99574
v 16.5572 -17.98932 7.371092
v 38.81086 18.45184 -2.661242
v 39.19183 18.62996 -2.792594
v 39.71691 18.69303 -2.961834
v 39.69546 19.28205 -2.525506
v 38.86669 19.35285 -2.344528
v 39.1724 19.67057 -2.036585
v 38.78297 19.61203 -2.110393
v 38.47348 20.03078 -1.606204
v 38.69402 20.26921 -1.081833
v 39.2278 18.97513 -2.630645
v 38.72801 18.96423 -2.492769
v 38.41938 19.40208 -2.258844
v 38.26832 19.56196 -1.938798
v 28.87306 72.37526 11.17411
v 20.87231 15.94432 2.281488
v -44.77978 21.59727 -3.713056
v 22.66789 10.74836 3.025195
v -52.8179 57.1484 -7.084737
v -52.39594 57.0673 -6.384367
v -52.57841 57.48082 -6.691011
v -35.94913 40.39621 11.32693
v -35.51085 39.9546 11.64761
v -35.7836 39.2442 11.64931
v -34.11888 38.60566 12.44651
v -35.05531 39.32906 12.00349
v -34.8716 38.72653 12.0902
v -35.83232 38.50364 11.61274
v -35.20797 37.8511 11.82032
v 30.60991 64.90707 11.79974
v -1.728752 69.05739 18.75182
v -3.730619 69.03743 18.69751
v -1.666417 70.99644 18.3452
v -3.909473 70.63573 18.36703
v -2.027413 71.96516 18.11252
v -4.440577 72.43715 17.89359
v -4.103985 76.02004 16.80142
v -4.608612 76.68932 16.52279
v -3.072428 73.15961 17.72957
v -0.7598618 75.70015 16.97217
v -2.923771 76.56814 16.65172
v -1.391239 73.66319 17.6114
v -1.595345 74.59508 17.35606
v -1.880482 76.20961 16.79644
v -4.92518 75.89344 16.79331
v -6.077413 76.72507 16.41211
v -4.721982 73.90321 17.47519
v -3.756211 74.08525 17.44971
v -5.997597 75.23388 16.9846
v 6.759734 73.62263 17.14201
v -21.14394 14.81838 2.648474
v -25.12148 44.272 15.82766
v -24.44445 44.64112 16.09068
v -0.3634109 -74.81585 -4.383399
v 23.93603 68.49708 14.4897
v 5.11002 64.29714 19.22358
v 45.70911 -52.21726 -39.86121
v -38.97744 40.49414 9.59095
v 0.1048679 -39.82418 9.840214
v -0.5009337 -40.1933 9.973042
v -0.03940727 -40.01317 9.862354
v -0.228176 -40.18564 9.912973
v -0.2086222 73.47543 17.64712
v 17.19829 15.86771 2.158014
v 15.64994 15.72048 2.474794
v 27.51057 41.27784 13.94376
v 27.45258 40.38985 13.9923
v 25.93606 35.41458 13.50687
v 25.19782 35.06308 13.51477
v 24.60234 12.42254 3.389274
v 8.756759 -18.61914 13.75146
v 13.96655 22.82745 5.713645
v -0.2083986 55.57056 20.24608
v -2.822457 55.27335 20.25941
v -2.385164 54.19476 20.31603
v -29.67622 14.53875 2.6493
v -28.43449 14.72998 2.696041
v -29.19236 15.31882 2.373654
v -29.95211 15.88696 2.022384
v -1.780495 7.065528 21.31221
v -17.95354 19.60745 1.334532
v -18.55341 20.09992 0.9404292
v -18.54205 19.93882 0.8182064
v 9.485421 69.10959 17.95446
v 12.80025 68.00887 17.60204
v 13.06677 69.52602 17.25867
v 11.98595 69.30333 17.48187
v -19.02046 -39.38291 1.736014
v -19.92527 -39.32088 0.934285
v -40.67003 -60.98884 -40.90546
v -31.04485 14.13543 2.640249
v -55.99033 54.33737 -11.98369
v -55.78583 54.96474 -11.60846
v 15.04769 15.65204 2.634738
v 8.840578 -17.60001 14.79809
v 25.8271 70.20718 13.34024
v 26.14977 70.0692 13.21242
v 30.04517 72.22488 10.6161
v 30.93909 70.27747 10.69279
v 30.49183 71.48261 10.55834
v 26.25368 70.50231 13.05285
v 26.71224 70.38091 12.87309
v 26.93289 69.91962 12.87827
v 27.47433 70.16649 12.56949
v 25.52688 71.89377 13.09308
v 24.90276 71.44694 13.44947
v 25.46883 70.83375 13.37405
v 26.17505 71.67902 12.85164
v 26.23253 71.11838 12.95176
v 26.76062 70.94469 12.76161
v 28.03281 71.74117 11.89124
v 27.77142 71.44632 12.10308
v 26.84946 71.65408 12.54693
v 27.43688 70.43423 12.54671
v 28.33622 69.95656 12.22474
v 29.65737 71.74128 10.95053
v 29.31448 71.08431 11.36725
v 28.96817 71.64172 11.40349
v 28.64511 71.40943 11.68646
v 28.94362 71.08485 11.62214
v 28.62662 70.71687 11.90399
v 28.36031 70.24529 12.14493
v 30.26777 68.9414 11.3664
v 30.32943 69.45984 11.20177
v 30.12335 70.75342 10.98435
v 29.87197 69.97848 11.33107
v 29.11093 70.44987 11.65851
v 29.53955 70.29182 11.43935
v -13.01456 -39.36008 6.844509
v -13.06511 -39.67698 6.932422
v -13.40501 -39.33882 6.561296
v -28.67395 39.8051 14.63779
v 0.09290809 54.38572 20.28383
v 36.28674 67.40608 7.401418
v -35.55488 -65.192 -35.26458
v -36.60901 -64.37531 -36.41119
v 4.513498 -17.43328 15.55826
v -6.743824 72.27799 17.79387
v -6.964113 74.23711 17.22571
v -11.38622 76.60753 15.96342
v -12.60016 76.11319 15.96599
v -12.91809 76.09524 15.91935
v -12.28881 75.84112 16.11725
v -12.70354 75.77568 16.07049
v -10.8226 75.08138 16.54869
v -6.934182 76.49744 16.44017
v -11.21841 76.87689 15.88884
v -11.80103 76.08334 16.11585
v -8.148392 76.55731 16.3216
v -10.00409 76.69263 16.09318
v -10.6025 76.89166 15.9586
v -8.157382 76.11647 16.48223
v -8.911338 76.23687 16.39025
v -9.279245 76.67069 16.18894
v -9.971598 76.20293 16.25788
v -10.39022 76.2141 16.22009
v -7.715629 75.71962 16.6618
v -8.895267 75.6933 16.56146
v -9.982766 75.33604 16.5488
v -7.881528 73.44252 17.38693
v -8.404654 75.02183 16.83011
v -10.3151 73.89827 16.98736
v -24.07369 45.43563 16.21505
v 23.33105 42.53486 15.44107
v 24.78774 44.38713 14.78391
v 23.61309 44.29618 15.28476
v 23.47598 43.82805 15.34569
v 23.84353 43.23772 15.20175
v 26.12256 43.53117 14.25041
v 26.33869 44.39117 14.13345
v 24.08606 43.92414 15.07993
v 24.29809 42.67607 15.06048
v 26.09742 42.89608 14.31509
v 24.95784 43.2946 14.73954
v 24.3714 41.5814 15.15914
v 26.04626 41.57866 14.49775
v 26.41712 41.87978 14.31748
v -19.20662 67.91518 16.97939
v 17.36807 -37.82041 3.348899
v 18.29732 -37.05635 4.022335
v -16.88564 72.39948 16.42728
v -14.57483 72.67578 16.76638
v -14.17051 73.82976 16.47545
v -15.20198 73.3906 16.44806
v -17.09684 73.03059 16.18306
v -15.90478 73.16133 16.38136
v -16.20126 73.73052 16.1289
v -15.62449 75.24897 15.73958
v -15.96194 74.4253 15.95527
v -11.70316 74.41996 16.65206
v -12.52447 75.5685 16.16776
v -13.40788 75.45459 16.08539
v -14.33055 74.78976 16.14077
v -11.46828 73.53132 16.96758
v -13.09629 73.70904 16.6915
v 24.4327 44.91753 14.91261
v 32.72243 64.13728 10.55496
v -4.827062 -17.39948 21.80679
v -40.42186 25.22175 1.663308
v -39.76464 25.55413 2.248502
v 16.89761 53.86231 17.63595
v -49.42926 38.3294 0.3401362
v 22.19243 26.42568 6.772266
v -30.23934 36.81954 13.43572
v 16.30789 67.55079 16.94705
v 15.11043 67.75131 17.17237
v 13.54883 67.31311 17.57811
v 14.91469 65.57439 17.57232
v 14.99007 66.35319 17.4498
v 14.00414 66.33359 17.64725
v 14.70813 66.89017 17.41481
v 10.65767 67.73719 18.02232
v 12.99097 66.7751 17.76958
v 12.12803 67.56741 17.78955
v -19.09607 26.52485 7.850435
v -18.49813 25.89694 7.384557
v -20.38017 68.32674 16.6239
v 15.77625 41.21958 17.72889
v 16.59672 41.66093 17.57983
v -27.38201 39.92175 15.11504
v -27.79683 39.30923 14.92351
v -28.43604 40.08986 14.72629
v -28.40769 38.93752 14.64538
v -27.78069 38.85578 14.84889
v -27.91298 38.17766 14.59223
v -25.53567 39.10717 15.63979
v -26.14004 39.95697 15.54377
v -26.41393 39.28794 15.41333
v -25.92355 38.79465 15.47609
v -26.84701 39.01233 15.2075
v -26.60712 38.00161 14.90332
v -26.30029 38.37516 15.19343
v -25.42883 37.87432 15.32151
v -25.02765 37.8517 15.44996
v -36.64273 40.82645 10.88592
v -35.81423 40.82228 11.28272
v -36.07063 40.98289 11.14139
v -35.4112 41.26715 11.44364
v -28.86779 22.07691 1.832772
v -27.84056 21.91584 2.14783
v 13.24088 63.68439 18.09512
v 22.22902 44.52288 15.8391
v 23.04373 44.53404 15.50802
v 33.89299 66.62226 9.410839
v 28.87661 69.89496 11.95302
v 28.13398 69.62675 12.39331
v 28.61386 69.38805 12.21662
v 8.886888 -75.33025 -10.44544
v 34.79799 14.09975 1.007755
v 34.27039 13.6765 1.335578
v 36.67386 66.20399 7.269229
v 36.08637 67.07153 7.650318
v 34.89592 66.66986 8.678052
v 35.53838 66.42477 8.21712
v 13.47147 -17.71857 8.518934
v 18.52793 43.55918 17.15195
v 17.63527 44.30323 17.43922
v 38.02559 39.51993 8.479606
v 38.09958 40.72404 8.141761
v 0.1905687 -75.28662 -5.404319
v -1.268968 -75.29632 -5.38953
v -0.6119354 -75.9063 -7.021518
v 2.169606 63.05029 19.59484
v 18.55841 17.37988 1.229431
v 18.17433 17.0835 1.372514
v 18.03878 17.82104 0.9577772
v 14.90281 25.76329 8.000583
v 14.97187 24.8622 7.095505
v 16.23916 25.84483 7.588905
v 17.17295 25.09972 6.346812
v 23.76564 22.64539 3.048741
v 30.06731 27.26553 7.075243
v 13.43104 65.73209 17.8397
v 13.20168 64.46188 18.04193
v -22.77233 -38.97652 0.9819398
v 0.7302402 -13.61514 28.15952
v 1.08609 -13.09927 28.34518
v -19.93851 75.73964 14.5692
v -20.40701 74.80766 14.81225
v -19.35957 74.53163 15.15092
v -31.44792 39.40915 13.52876
v -31.05128 38.69315 13.65004
v -30.37158 38.09984 13.81159
v -29.72569 38.67194 14.23203
v -28.93938 38.59499 14.4454
v -29.8277 37.67881 13.91298
v -38.52316 41.42737 9.563353
v -38.0567 42.21672 9.565708
v -38.2958 42.64397 9.265418
v -29.42086 74.75635 11.52771
v -29.8268 73.86338 11.69831
v 29.45368 43.55914 12.71957
v 25.26661 15.64782 2.582818
v 25.54724 16.23511 2.307711
v 24.63451 16.26044 2.379252
v 23.81399 16.58256 2.371175
v 26.05569 68.1441 13.7412
v 4.283484 37.25753 19.09437
v 3.560702 37.44973 19.22832
v 48.99127 35.22518 -2.386455
v 48.89006 34.29189 -2.166765
v 5.254297 -20.57783 14.30753
v 22.56627 17.32694 2.068785
v -23.46641 44.83706 16.40528
v -22.93737 45.12157 16.57719
v -20.10288 18.92918 0.7325341
v -20.43554 -39.11411 0.6568434
v 18.44462 13.99827 2.875907
v 17.35242 13.98262 2.853088
v 17.02532 14.55026 2.71047
v 16.8984 15.25926 2.477124
v 15.59294 15.10506 2.683459
v 16.36808 14.41264 2.799459
v -44.28503 41.6395 4.892894
v 34.86594 35.61053 10.33203
v 39.45625 32.16766 6.624528
v 30.27553 28.14825 7.818465
v 29.33203 12.77154 2.955065
v 13.50205 22.66763 5.813303
v -25.63966 37.02944 14.85151
v 1.102188 -39.76426 9.698137
v -26.48838 73.49702 13.35603
v 50.14816 34.70528 -4.415861
v 31.73244 71.28336 9.932498
v 31.63502 70.79296 10.13608
v 30.88085 70.74515 10.58725
v 31.22606 69.4671 10.69363
v 32.13421 69.84294 9.985495
v 34.34399 41.22819 10.48024
v -43.33035 23.18899 -1.772198
v 32.94406 67.71886 9.892594
v 2.202541 -39.62406 9.591408
v 1.526383 -39.50114 9.682271
v 1.876974 -38.80072 10.17991
v 0.9564505 -38.99752 10.21203
v -24.60831 17.56439 1.637901
v -24.00098 17.49172 1.548916
v 33.94372 21.54624 1.491571
v 24.859 62.15538 14.78844
v 17.19639 -39.22266 0.8984025
v -0.8999089 -20.53923 17.50314
v 7.660646 -17.89833 14.41262
v 28.24988 40.97486 13.63704
v 33.68094 -63.79808 -38.87875
v 3.342156 -45.77981 9.314846
v 2.813573 -46.41034 9.058398
v -31.0457 74.17336 10.94768
v -31.43912 74.42233 10.63
v 35.08791 18.96669 0.08220524
v 35.67895 19.17345 -0.2459924
v 35.33865 19.63151 0.1350556
v 35.70216 19.84617 -0.07901821
v 35.88535 20.49997 0.1100153
v -33.2551 23.24238 1.689662
v -33.42279 23.39825 1.870566
v -33.48705 22.63403 1.398517
v -33.26592 23.09702 1.604501
v -33.74065 23.13027 1.562679
v -33.70774 23.83426 2.511947
v -34.11645 23.11123 1.533613
v -35.39608 23.26382 1.725599
v -19.49624 40.13422 17.27028
v 5.542141 -75.46404 -7.694609
v 24.29169 17.18123 2.15087
v 8.330782 -19.44948 12.97237
v -33.84943 18.18762 1.026876
v -34.05828 18.8704 1.043584
v -8.976331 -39.36633 8.88984
v 27.61145 41.84252 13.83544
v -0.4706296 -72.90336 -1.480453
v 15.17528 41.07181 17.86122
v 3.171231 71.82951 17.98977
v 2.644086 73.00336 17.7206
v 2.429225 71.42533 18.12589
v 1.226945 72.79964 17.81679
v 0.07738448 72.61878 17.89818
v -31.41408 42.98103 13.25898
v -30.5141 42.83869 13.6831
v -57.71407 50.82714 -15.00003
v 23.53351 67.61194 14.79713
v -22.74462 44.47643 16.64334
v -22.62981 43.82913 16.68678
v 40.34548 23.20346 -0.2883253
v 40.32346 22.1998 -0.7357148
v 40.64473 23.00633 -0.5743107
v 39.68123 21.8684 -0.3854764
v 39.34442 22.30532 -0.01522231
v 39.87673 22.57669 -0.2920206
v 39.70169 22.85454 -0.1002911
v 39.34239 22.91877 0.243721
v 37.83167 22.74928 1.552699
v 38.26384 22.44186 1.192444
v 37.99998 22.19631 1.352819
v 38.22839 21.87092 0.9164377
v 38.4206 22.23851 0.9864821
v 39.06587 21.79803 0.1571794
v 39.02449 22.45552 0.332983
v 38.20991 23.23628 1.251796
v 38.08312 22.88075 1.323096
v 38.5533 22.56321 0.8988876
v 38.95601 23.27304 0.7293838
v 37.29343 23.7699 2.043368
v 37.87315 24.29944 1.941348
v 38.6263 23.64126 1.22376
v -26.16119 75.27753 12.79601
v -26.31225 74.25264 13.15584
v 16.99501 34.83792 15.76875
v 39.57668 16.49863 -2.687111
v -12.40094 -15.533 17.45812
v -12.90312 -15.54975 17.61803
v -9.73975 -74.86491 -5.962234
v -17.35752 40.60589 17.78425
v -31.90423 73.74779 10.6083
v -33.32818 74.08631 9.687893
v 11.33945 -38.5229 5.901319
v 35.14822 40.66162 10.07815
v 34.73054 40.3051 10.42107
v 34.64188 39.51816 10.60875
v 35.03589 38.71762 10.46281
v 36.83162 39.75546 9.222366
v 36.35687 39.88238 9.473901
v 35.77556 40.4846 9.712283
v 35.06471 39.12422 10.3993
v 36.05734 38.79175 9.858937
v 36.43195 38.34963 9.702716
v -28.36608 37.91685 14.41866
v -29.15079 37.28773 13.9851
v 34.1062 -63.47326 -39.68938
v -31.1305 37.10096 13.20259
v -31.6868 38.72995 13.40333
v -32.78563 38.18395 12.97251
v -5.464217 -76.30619 -8.646635
v 23.48541 48.67135 15.25806
v 25.04827 23.17213 3.154108
v 26.06594 23.28403 2.970898
v 23.41193 23.02894 3.296254
v 24.58856 23.05402 3.159882
v 25.6625 22.66739 2.704887
v 36.3912 34.78049 9.354238
v 34.71311 70.45476 8.067122
v 17.43414 -38.22231 2.483152
v 17.18717 -38.92046 1.397084
v 9.058561 -18.65574 13.59511
v -20.63252 72.94007 15.38162
v -20.5915 73.99949 15.04868
v 23.01736 16.55038 2.269826
v 23.16654 16.87591 2.241625
v 23.52247 17.2073 2.214885
v 21.50053 16.43116 2.147453
v 22.01321 16.40079 2.205654
v 22.17698 16.80048 2.135281
v 21.9524 17.46504 1.995748
v 21.28398 17.2325 1.852609
v 21.43309 17.78142 1.860364
v 19.59663 21.50982 1.763924
v 18.30801 21.13896 1.375793
v 18.96179 21.367 1.524654
v 20.45926 21.44202 2.261543
v 18.87597 22.09283 2.464586
v 18.32587 21.90713 2.567054
v 18.41845 22.11606 2.937461
v 17.78345 21.7746 2.761031
v 16.63326 21.6074 3.019061
v 19.05014 16.97349 1.563367
v 20.19234 16.41067 1.98515
v 20.90295 16.80947 1.907021
v 18.22974 16.65789 1.626035
v 18.77469 17.13641 1.405238
v 24.76479 21.02496 2.299238
v 25.46714 22.15371 2.588743
v 18.69293 20.96681 1.256139
v 18.56034 20.70508 1.128549
v 17.81879 20.68592 0.9960914
v 21.04733 19.79293 1.986496
v 18.38651 19.76518 0.8913959
v 18.24435 19.39036 0.7601392
v 18.26242 19.02434 0.7501193
v 18.59594 18.65947 0.920592
v 18.90957 17.98842 1.229695
v 19.14779 18.56548 1.178581
v 20.31362 18.07492 1.478814
v 20.69715 19.05549 1.804725
v 18.68612 19.2373 0.9548636
v 19.44535 18.95756 1.30693
v 19.9663 19.63341 1.656076
v 19.27306 20.96658 1.505375
v 19.90817 21.22473 1.851227
v 20.27269 20.61545 2.003831
v 18.86072 20.07009 1.118082
v 24.48935 20.79208 2.269999
v 24.10765 22.3741 2.924727
v 24.77777 22.5609 2.850693
v 21.91647 21.83453 2.700889
v 24.51329 21.25641 2.372952
v 24.58823 21.85189 2.603751
v 24.01991 21.26656 2.449412
v 23.3566 21.8953 2.772641
v 23.03941 20.71758 2.327692
v 21.2919 21.46852 2.482092
v 21.04354 20.50733 2.087948
v 20.68048 21.11146 2.220199
v 23.48598 19.85547 2.126674
v 21.90257 20.06743 2.087231
v 22.16397 18.76431 2.013926
v 21.61779 19.02174 1.935236
v 22.02293 18.10785 1.960302
v 23.01407 17.89668 2.040437
v 24.41319 20.51762 2.203464
v 23.98824 18.25468 1.963386
v 23.19435 19.24706 2.016466
v 25.04808 18.05702 1.922989
v 24.90423 20.31777 2.150512
v 24.38397 19.71317 2.079631
v 26.53169 19.72745 1.962983
v 25.60851 19.79185 1.994863
v 25.755 19.20396 1.930285
v 26.69674 17.95446 1.902944
v 26.34758 18.51064 1.914463
v 27.1657 18.26561 1.864254
v 27.24997 23.12273 2.694705
v 25.68012 22.94277 2.851746
v 25.89232 22.49502 2.602861
v 26.94854 22.53678 2.565415
v 26.48016 22.45899 2.568039
v 26.43053 22.96226 2.717275
v 33.31337 14.07291 1.633163
v 29.97854 22.89994 2.646484
v 29.00037 22.78724 2.472821
v 28.28405 23.27119 2.864385
v 27.53709 22.93464 2.563732
v 28.37068 22.7206 2.456691
v 27.7131 22.25474 2.416567
v 35.04612 21.22965 1.080092
v 34.38013 21.02717 1.202597
v 27.7729 18.9064 1.817328
v 27.73059 19.54963 1.848267
v 35.5137 15.44055 0.2599754
v 33.82464 14.96921 1.154953
v 35.15337 14.90388 0.5875567
v 35.06687 16.56351 0.1115147
v 27.80198 17.66976 1.843615
v 28.66614 14.69881 2.602054
v 28.87156 14.05702 2.822121
v 33.61644 21.08788 1.551668
v 28.37257 20.7772 2.006585
v 29.09302 20.17463 1.887431
v 30.97601 21.78175 2.043761
v 29.60135 22.48862 2.363381
v 28.70729 22.18623 2.263501
v 29.21163 21.29723 2.016292
v 28.82062 21.63111 2.089317
v 32.37979 21.05716 1.825319
v 32.2456 21.73564 1.992155
v 30.13149 21.67132 2.0463
v 30.45257 20.34301 1.81047
v 31.38603 19.53459 1.665407
v 30.98094 18.9381 1.701583
v 29.49217 19.48792 1.761285
v 29.00753 18.74696 1.718969
v 28.58451 16.96149 1.884505
v 29.14427 17.76788 1.761334
v 29.21229 16.4846 1.930266
v 28.40021 15.40287 2.349063
v 34.29166 17.34818 0.4147919
v 35.49656 20.04107 0.1766922
v 35.17203 20.7818 0.7303153
v 34.43056 20.41945 0.9368132
v 34.47971 18.40495 0.4212314
v 34.76468 19.52592 0.4876386
v 33.63465 18.96803 1.041604
v 33.64153 20.6619 1.450045
v 32.90873 21.06638 1.779025
v 32.22591 19.61974 1.595402
v 33.14083 19.81784 1.421677
v 32.65538 19.03328 1.445852
v 31.79155 18.66477 1.594451
v 30.67951 17.67019 1.764623
v 32.09824 17.60838 1.518685
v 31.5119 17.64622 1.659802
v 34.7396 15.85507 0.4283698
v 33.41742 16.14493 0.9512639
v 33.78476 16.78702 0.6962867
v 32.91035 18.33687 1.252812
v 32.58728 15.32153 1.51639
v 31.34755 15.78767 1.780956
v 31.62032 16.29586 1.675589
v 31.24578 16.89403 1.774401
v 30.60925 16.90318 1.8253
v 30.66076 16.48421 1.835417
v 29.98671 16.34002 1.900505
v 31.40868 15.31837 1.835409
v 30.59062 15.99421 1.852637
v 30.07574 15.57628 2.013582
v 29.70612 15.78173 2.032771
v 29.32422 15.26718 2.267658
v 31.96662 13.31255 2.293163
v 31.96232 14.09076 2.061283
v 31.06265 13.82901 2.428203
v 30.06402 15.11172 2.190613
v 30.39652 14.51528 2.371355
v 29.567 14.43482 2.552452
v 29.39858 13.7551 2.801447
v 29.76364 13.84245 2.705079
v 31.38217 12.20163 2.44271
v 31.40292 12.56455 2.465576
v 31.63209 12.94328 2.406495
v 30.95758 12.95946 2.598501
v 31.10903 13.32975 2.547737
v 30.3347 13.81805 2.60637
v 30.44287 13.24667 2.702689
v 29.36009 13.13133 2.907935
v 29.8136 13.43257 2.768631
v 29.6954 12.00554 2.867819
v 30.32354 12.52524 2.747318
v 30.82496 12.34025 2.613832
v 34.64694 -63.02714 -39.89469
v 34.0867 38.94264 11.01808
v 33.94105 39.82636 11.00058
v 33.81591 40.51809 10.96666
v -31.94274 37.44498 13.04752
v 18.86232 67.25573 16.41499
v 17.37181 68.38545 16.5915
v 18.03518 67.5071 16.57834
v 17.49554 67.16427 16.75138
v 17.26254 66.73193 16.86699
v 27.00551 34.12685 12.39169
v 6.952999 -17.71666 14.67498
v 5.54112 -17.97345 14.92019
v 2.524576 -75.86515 -7.483924
v 15.75176 -38.93483 1.889445
v 16.23688 -38.44962 2.507008
v 16.22437 -38.19236 3.291154
v -25.3038 -40.14095 0.1873469
v -32.62521 36.76802 12.52918
v -33.79546 37.38348 12.32767
v -17.16025 -39.03342 3.22098
v -17.64716 -39.0731 2.851265
v 19.00559 39.33923 16.66982
v 18.69482 40.4261 16.82485
v 18.36082 41.00319 16.95583
v 18.21145 40.5295 16.97906
v 17.83529 41.05505 17.13586
v 27.54106 -67.97676 -31.52906
v 31.29546 66.94775 11.14762
v -35.0199 41.1908 11.66041
v -34.77839 40.90383 11.82735
v -34.61318 41.18102 11.91107
v -34.36736 40.75658 12.11111
v -33.84133 40.62009 12.44438
v -33.19484 41.73562 12.56756
v -33.66291 41.22349 12.42803
v -35.86145 42.20742 10.9544
v -36.09718 41.49498 11.01134
v -35.62584 41.39451 11.31417
v -35.21155 41.61815 11.50127
v -34.90997 41.40998 11.72436
v -34.3693 41.35928 12.02049
v -34.50391 41.80434 11.87148
v -35.19154 42.11228 11.40367
v -34.42072 42.31178 11.80331
v 36.96233 -61.0238 -42.20276
v 36.1004 14.7419 0.1549525
v 36.35117 14.22086 0.1609219
v 3.465363 -52.46604 4.540557
v -22.12185 41.77831 16.82182
v -22.31434 42.09711 16.7624
v -22.51803 41.51706 16.70679
v -23.05292 41.24867 16.55378
v -23.74561 40.9356 16.36972
v 4.552059 49.35212 20.14977
v 6.8918 51.02973 19.84823
v -10.41689 -17.59261 14.92372
v -23.64701 -40.58523 0.003793251
v 26.64458 33.23344 11.90707
v 14.92484 -39.59565 1.798923
v 14.72009 -39.48156 1.977823
v 1.894712 -18.73487 17.61198
v 54.33794 -37.1064 -45.09888
v -32.17866 72.49139 10.88294
v 4.96522 47.34317 20.10493
v 6.050641 45.29034 19.94562
v 7.083611 46.51303 19.85151
v -51.28204 56.97296 -4.789954
v -32.29186 42.82656 12.78408
v -4.129851 67.84319 18.92076
v 51.01012 35.78452 -6.375808
v 50.75087 35.97844 -5.885663
v 18.81067 44.11401 17.05848
v 19.11735 44.59195 16.94435
v 41.1736 22.82844 -1.020492
v -3.79902 -75.6239 -6.24754
v -2.51522 -75.44193 -5.737489
v -39.78104 -61.80247 -38.878
v 33.83257 -62.8526 -28.31513
v 2.724721 -39.4619 9.456789
v -13.92294 -18.39139 12.12191
v -28.51286 74.65657 12.02426
v -25.0611 14.47753 2.960649
v -32.35682 16.29714 1.588085
v 7.006729 -18.15841 14.45747
v 18.81973 -37.44827 3.264298
v -19.87851 44.63778 17.49656
v -19.95878 42.71188 17.37819
v 35.97724 39.82345 9.714087
v 36.60034 39.24343 9.451551
v -27.49967 29.83363 9.233653
v -27.09827 29.4881 9.054554
v -23.15046 38.19191 15.91503
v -24.00214 37.87357 15.71783
v 0.1486279 -18.04591 22.28685
v 0.6960357 -17.88035 21.9825
v 1.382088 -17.11281 22.75321
v -22.23069 71.20631 15.48902
v -22.09075 70.76958 15.62316
v -30.51395 30.9149 9.535438
v -12.75587 -19.16718 11.84408
v 14.03959 39.17795 17.81329
v 14.03012 38.71415 17.72572
v 23.27001 47.29982 15.35329
v 24.05238 45.66716 15.07491
v 20.39867 67.70996 15.88263
v 19.61727 68.09473 16.05306
v 19.5569 67.4826 16.16245
v 19.25846 66.94959 16.34821
v -54.20402 57.52055 -9.211743
v 38.93218 23.99074 1.218759
v 39.93396 23.48714 0.1717993
v -10.79483 -17.05755 15.24816
v -11.99047 -16.26214 16.09888
v -12.85151 -15.98151 16.75948
v -41.90907 -59.80295 -35.03776
v -48.40723 -53.01613 -44.86542
v 15.07786 -39.1853 1.866078
v 15.54253 -38.79833 2.344982
v 14.79718 -38.75927 3.051841
v -26.22393 72.15126 13.9494
v -38.41798 25.46975 3.199389
v -38.07123 25.59488 3.598207
v -38.12202 25.30392 3.531878
v 5.611626 -18.13256 14.83806
v 5.008352 -17.3363 15.54917
v 4.789645 -17.73879 15.4338
v 4.497619 -17.64337 15.61685
v -24.83311 40.63313 15.98038
v -25.39103 40.67368 15.80752
v -25.00379 39.82803 15.85375
v -24.73878 38.72653 15.81344
v -23.82187 40.15743 16.22466
v -23.5114 39.61547 16.18725
v -24.06566 39.11399 16.0005
v -22.55601 38.42732 16.14971
v 11.96625 -17.58436 11.83538
v 12.42215 -17.05936 11.96636
v -43.15065 42.18806 5.696874
v 30.47982 39.19466 12.80104
v 28.25767 27.84356 7.734601
v 29.34754 27.90421 7.740992
v -32.07821 73.31548 10.66814
v -33.95743 73.22574 9.608261
v -34.35918 73.1179 9.416437
v 20.58643 38.32395 16.19056
v 20.02569 37.97932 16.18544
v 19.90758 38.86267 16.40476
v 7.841244 -75.56736 -10.24747
v -13.5567 71.82954 17.16815
v 3.058048 64.07443 19.42452
v 3.889633 61.81486 19.57334
v -54.08463 58.09775 -9.096032
v 4.323131 -75.73206 -7.879892
v -53.92213 55.10019 -8.593348
v -16.22461 72.36327 16.56722
v -5.583757 59.42353 19.89158
v -2.220195 -76.1098 -7.681257
v 47.96299 35.79427 -0.7501747
v 19.93594 36.87022 15.79719
v 18.80272 37.47306 16.34562
v 21.52481 14.55279 2.991564
v -14.21671 -39.15348 5.869326
v -13.65103 -39.09186 6.321791
v -13.29473 -39.2134 6.608522
v -12.83236 -39.1251 6.9417
v 15.47139 26.88985 8.968003
v 3.25915 -38.53316 10.1083
v 34.49276 68.07285 8.704737
v -28.76259 23.12603 2.307723
v -21.05274 72.55574 15.39653
v -21.3142 73.37302 15.03954
v -21.34557 74.1392 14.77791
v -21.48585 74.6144 14.57549
v -22.29447 74.30126 14.45611
v 24.18663 15.95388 2.571696
v 23.56007 16.044 2.498975
v 22.38914 15.80836 2.516093
v 22.78971 16.20047 2.34062
v 22.49102 14.35698 3.134221
v -29.73899 43.17088 13.99383
v 25.62626 67.46104 14.04233
v 24.3226 67.90932 14.45349
v 14.79685 39.40659 17.69526
v 15.0201 40.35448 17.7916
v 31.51485 66.39594 11.07757
v 31.44606 65.75146 11.21043
v 30.46224 65.52835 11.83676
v 31.43258 65.17495 11.2999
v 32.4169 64.7271 10.7206
v 32.50786 65.34969 10.59249
v 29.5799 34.16481 11.58739
v 28.0481 34.20277 12.11287
v 12.22651 -17.79009 9.617298
v 11.79217 -18.34056 9.602523
v -30.48196 13.23923 2.825831
v -14.94912 70.28454 17.32925
v -14.88369 69.73669 17.46069
v -21.64045 29.163 9.778153
v 12.53522 64.03873 18.21513
v -39.08905 25.68353 2.717106
v -38.88069 25.43643 2.760123
v -38.59615 25.90422 3.127554
v -38.30426 25.78082 3.306911
v -37.96301 25.80203 3.610175
v -38.10941 26.08876 3.620522
v -37.89655 25.98674 3.849645
v -37.94399 26.33436 4.315908
v -38.27932 26.72037 4.30116
v -49.96293 38.68495 -0.6265908
v 20.20835 -34.08312 5.31155
v 1.075286 -17.5539 22.08768
v 17.19828 -15.44444 7.368312
v -7.240774 -75.84844 -7.591671
v -7.840898 -75.23355 -6.046378
v -1.969435 56.71207 20.20676
v -0.4795522 56.85655 20.18466
v 22.91115 45.49456 15.55823
v 23.59598 46.09481 15.26712
v 1.319286 -17.26096 22.20056
v 1.231576 -17.45148 21.64956
v 1.495148 -17.08667 21.38807
v -23.1211 71.14369 15.27201
v 4.601933 -39.1689 8.973569
v 2.939748 -39.20348 9.53428
v 5.953142 -39.14048 8.401203
v 6.658072 -38.9241 8.096279
v 6.729433 -38.33249 8.654298
v 3.017758 -40.05979 9.558232
v 2.170639 -39.82359 9.626804
v 2.661313 -39.74487 9.50543
v 2.481998 -40.07837 9.652554
v 0.9083213 -40.01144 9.796534
v -0.03126497 -40.57187 9.998545
v 1.403845 -41.0292 10.02779
v -28.04043 43.29744 14.71655
v -27.67294 42.79841 14.90516
v -27.29953 43.31069 15.01663
v -26.68905 43.14505 15.27955
v -27.09431 44.38885 14.99073
v -26.59695 44.23715 15.21486
v 17.35295 -36.31037 5.320635
v 31.74994 42.91135 11.64645
v -26.36267 44.95694 15.30466
v -25.79511 45.20155 15.54151
v -26.27436 45.5037 15.33821
v -0.4556094 -20.26511 17.66857
v 35.09871 13.47456 1.031546
v 33.41821 -63.37526 -29.11361
v -35.99123 43.89962 10.46216
v -36.00006 44.6601 10.32009
v -35.6357 44.52101 10.5718
v 21.15046 37.83331 15.96728
v 20.79023 37.29676 15.846
v 32.8743 -64.02816 -30.3164
v -31.45823 72.92498 11.19243
v 31.01645 27.58588 7.307179
v 13.42922 38.21427 17.75631
v -51.77227 35.54625 -2.737418
v -51.4979 36.08759 -2.336501
v -51.75557 36.90425 -3.072026
v -51.66124 36.33518 -2.728052
v 9.196647 -17.9328 14.52446
v 8.706346 -18.0021 14.39119
v -8.387478 -76.33687 -10.06225
v -6.237073 -76.42976 -9.487449
v 33.06982 -64.32296 -37.75277
v 19.14186 45.31556 16.97682
v -21.27561 13.90999 2.703822
v -22.0973 14.66863 2.737731
v -22.58985 14.95914 2.688821
v -23.68665 14.52643 2.892689
v -24.62147 14.16101 2.96569
v -51.9541 37.55254 -3.65838
v 46.89189 -50.29034 -47.51501
v 30.75357 34.75707 11.59975
v -2.330383 -19.99921 18.33601
v 38.70697 -59.48671 -42.28273
v 37.88885 -60.23104 -42.38772
v -19.74723 18.04518 1.214644
v -20.42419 17.02993 1.763344
v 10.75348 -18.20776 13.17661
v 10.0313 -18.60577 13.08681
v 0.8438329 -17.90406 21.55244
v 0.008720811 -18.62765 20.70753
v 8.33517 -18.63235 13.87779
v 7.92803 -19.14307 13.5865
v 8.099878 -18.43457 14.07459
v 5.960031 -18.71615 14.63949
v 5.698652 -19.79638 14.233
v 4.737148 -19.3534 15.19254
v 5.911844 -19.10767 14.60428
v 4.844814 -19.00792 15.15683
v 5.255078 -18.41761 15.05853
v 4.160097 -18.61358 15.6936
v 4.462678 -18.31542 15.47689
v 4.954692 -18.06413 15.28619
v 0.9783508 -18.17247 20.26131
v 0.6516025 -18.30593 20.62408
v 0.06816551 -18.92385 19.7184
v 2.791081 -19.03779 16.53798
v 3.192775 -18.69339 16.50774
v 3.923281 -18.95589 15.86137
v 1.541357 -17.03516 20.8071
v 1.204559 -17.92488 20.27592
v 4.166214 -17.91084 15.98373
v 4.003768 -17.56945 16.19235
v 4.282177 -17.51438 15.84261
v 4.176821 -17.26516 16.04917
v 1.633512 -17.17012 20.18427
v 1.499344 -17.57956 19.97948
v 3.457707 -18.28259 16.39919
v 3.220789 -17.12464 17.38667
v 3.821311 -17.25666 16.46248
v 3.594869 -16.89889 16.87675
v 3.599202 -16.46185 17.34465
v 3.296556 -16.42943 17.74589
v 2.733426 -16.82659 18.22829
v 2.270007 -16.44175 18.9233
v 1.979915 -16.91862 19.3748
v 2.628794 -18.22232 17.23434
v 2.049566 -17.29193 19.03464
v 1.749125 -17.84174 18.99269
v 1.730972 -17.42303 19.51761
v 1.669236 -18.4036 18.2686
v 1.292449 -18.31929 19.0441
v 0.4799682 -18.81203 19.44324
v 1.183141 -18.87633 18.37943
v 0.8568413 -18.8231 18.99868
v 0.2915048 -19.81746 17.79912
v 0.850998 -19.3564 18.05563
v 0.003847766 -21.041 16.85375
v -0.5513259 6.578683 21.45396
v 4.474677 -20.06279 14.9917
v 4.286247 -19.29723 15.50017
v 3.776983 -19.27695 15.85849
v 0.7449651 -20.36497 17.02926
v 1.039528 -21.44205 16.30138
v 4.195331 -20.85264 14.92867
v 3.76157 -20.04701 15.42151
v 2.368063 -20.29936 16.16756
v 2.257079 -20.92314 16.01903
v 3.146911 -21.2902 15.41544
v 1.608375 -24.58844 15.40737
v 1.847516 -21.56062 15.93151
v 3.182017 -22.02928 15.28909
v 1.068456 -23.21606 15.75896
v -43.25583 40.80342 6.116061
v -43.2857 39.98937 6.42615
v -8.482906 -75.66385 -7.445245
v -8.647636 -75.34623 -6.611224
v -19.318 43.01281 17.55848
v -17.78296 42.51026 17.95125
v 31.44784 11.54079 2.333787
v -33.68739 20.02475 1.159795
v -34.24092 20.13303 1.118919
v -33.75398 20.28111 1.205431
v -30.7433 16.20113 1.839708
v -29.88707 17.00145 1.56763
v -28.71095 20.46687 1.606842
v -28.96166 20.88191 1.628766
v -29.28677 21.15654 1.607823
v -30.19099 21.31924 1.455119
v -33.97888 19.57777 1.059837
v -34.554 19.58037 0.9764562
v -34.82617 18.9756 0.902944
v -30.98471 16.71959 1.601968
v -29.60419 18.34134 1.367693
v -28.8447 17.70051 1.509984
v -30.03279 20.85751 1.449298
v -30.83599 20.65053 1.364606
v -32.31167 20.72566 1.21866
v -32.18298 20.10951 1.228915
v -28.67894 18.42461 1.491925
v -29.034 19.57371 1.491939
v -29.26638 19.84239 1.484681
v -29.64121 20.31101 1.472126
v -30.23187 18.26098 1.310814
v -29.97866 19.09134 1.317966
v -30.89917 19.88047 1.289577
v -31.09838 19.23961 1.217069
v -32.18512 19.12624 1.137402
v -31.23367 17.69831 1.320871
v -33.47504 18.44541 1.081064
v -32.55059 17.9888 1.224605
v -33.52451 16.95613 1.224886
v -33.84708 17.77549 1.031323
v -33.95097 15.6093 1.593858
v -35.47579 14.77678 1.397683
v -34.8574 16.80351 0.9607107
v -35.99121 14.99478 1.128888
v 35.63516 31.95615 8.269171
v -17.38424 25.23365 7.092792
v -16.82635 24.54157 6.651278
v -17.42641 24.49724 6.278785
v 35.94218 35.35909 9.754474
v 37.25874 40.0075 8.917022
v 15.75679 53.54768 17.95374
v -34.83383 72.54449 9.378355
v -2.426484 -44.2149 10.28256
v -54.36293 55.91841 -9.274527
v -22.34285 71.55419 15.38217
v -21.79894 71.98685 15.3875
v -21.89785 72.95889 15.02866
v -21.84649 73.63078 14.80448
v -22.51285 73.31468 14.73183
v -22.40485 73.82645 14.59403
v -21.5494 69.9534 15.96286
v -19.45036 68.9639 16.70389
v -17.69436 71.78146 16.42867
v -20.19839 73.4812 15.32641
v -19.45613 73.2884 15.56169
v -21.23348 70.9124 15.80899
v -18.70015 72.90173 15.87826
v -20.60092 71.72048 15.75459
v -18.84658 71.05724 16.35309
v -19.59372 69.78519 16.46341
v 20.89218 25.28488 5.444987
v 20.61334 26.09494 6.517118
v 17.23874 26.66287 8.082224
v 17.14777 25.68217 7.089437
v 18.33032 25.37317 6.312554
v 18.13566 26.60391 7.809762
v 19.15852 26.15959 7.00867
v 19.20581 27.74852 8.697084
v 19.4944 27.349 8.245059
v 20.64255 27.61749 8.22915
v 21.70635 28.09402 8.561298
v 22.25876 26.9043 7.304867
v 25.66643 28.05495 8.186669
v 21.84396 27.68096 8.158265
v 22.68327 27.67073 8.040237
v 23.67801 27.48689 7.830353
v 23.73307 27.9136 8.17942
v 24.02377 27.67493 8.092941
v 24.42339 27.86624 8.218525
v 24.17629 28.10071 8.28271
v 25.06642 28.34639 8.373073
v 25.72901 28.78161 8.649531
v 25.5511 29.91171 9.433534
v 24.27749 30.26017 9.905038
v 23.63032 28.44432 8.615504
v 22.67198 28.63813 8.926999
v 24.3418 28.99925 8.96117
v 23.01862 30.05292 10.02487
v 33.09081 64.84829 10.25141
v 33.04158 64.03238 10.33736
v -58.65634 50.05553 -16.95319
v -18.65782 16.62033 1.977563
v -32.10976 12.13664 2.460312
v 5.27259 60.36721 19.59355
v 7.589667 72.61501 17.32917
v 6.101491 73.08678 17.36725
v 7.437736 71.7979 17.55845
v 7.379036 69.61987 18.10593
v 9.096531 70.77608 17.6154
v 7.19211 67.95387 18.46057
v 8.476206 67.57777 18.37729
v 7.607913 67.18217 18.55364
v 5.870057 65.3335 19.02694
v 6.469464 66.89024 18.75138
v 11.68954 63.82364 18.37106
v 11.45929 63.34989 18.44035
v 8.303858 66.45572 18.5684
v 9.375195 67.29565 18.29245
v 11.81679 65.41771 18.17839
v 10.14496 63.49597 18.65441
v 10.51671 65.89037 18.32313
v 8.561693 64.54224 18.77497
v 8.185217 63.21809 18.9826
v 6.081896 62.95673 19.2743
v 8.290937 62.10083 19.07056
v 7.565923 60.50026 19.30726
v -18.76427 43.15641 17.71639
v -18.84975 42.36672 17.64287
v -19.78918 42.10112 17.38029
v -18.88089 39.711 17.31679
v -19.07018 41.84992 17.55012
v -18.34452 41.54871 17.69372
v 25.94078 34.69291 13.11705
v 24.89589 33.27554 12.43841
v 24.49199 32.3182 11.69243
v 26.06058 31.62677 10.66669
v 0.5991137 58.07698 20.10583
v 27.82259 63.27985 13.39256
v 22.47572 45.10079 15.72452
v -40.111 17.81707 -1.87749
v -1.894618 -20.27435 17.92781
v -0.7137617 -19.60866 18.97178
v 8.005313 -57.20168 2.387762
v -43.6414 22.70971 -2.164377
v -43.62514 23.12352 -2.041437
v -43.39604 23.72426 -1.516974
v -55.59289 55.29538 -11.29818
v -55.36849 55.68504 -10.94866
v -34.74203 72.99628 9.247687
v -2.348636 -76.3269 -8.473663
v -6.639852 -75.31243 -5.908159
v -3.866668 -74.83933 -4.469307
v -5.240861 -75.71973 -6.706455
v -5.685118 -74.9502 -4.907047
v 46.21531 -51.5038 -39.08878
v -54.15945 54.65664 -8.960752
v -54.68587 57.09397 -9.907342
v -54.81708 56.5588 -10.03742
v -55.11776 56.05958 -10.5199
v -44.46399 -57.36147 -43.07633
v -0.5782241 -18.88818 20.44152
v -1.125003 -18.44538 21.98196
v -1.287229 -45.77121 9.81249
v -2.208706 -45.78042 9.706751
v 51.85633 -42.66059 -42.95505
v 15.70423 64.38518 17.52605
v 13.97513 64.37444 17.8871
v 14.66532 63.49104 17.80603
v 40.46133 15.64413 -3.199813
v 41.7749 66.80286 2.290322
v 41.37387 66.97654 2.702295
v 40.39317 66.59542 3.89073
v 40.78952 66.29726 3.513351
v 40.68954 67.36189 3.406947
v -24.67382 23.62833 3.113322
v -1.441008 -74.43732 -3.597625
v 32.56657 70.79512 9.523745
v 32.11342 70.77464 9.827667
v 31.84438 70.42114 10.07693
v 33.92967 69.48368 8.823058
v 33.23354 71.20519 8.944668
v 33.1748 70.42376 9.184074
v 32.9898 69.93607 9.400341
v 26.61505 67.22687 13.62074
v 18.83827 -38.27057 1.995326
v 35.80998 68.05228 7.667127
v 25.15639 45.0237 14.59914
v 20.68753 -41.86871 -0.3202647
v 36.60938 35.93418 9.529341
v -24.63412 28.33817 8.352884
v -26.78122 28.74219 8.483159
v -25.82446 28.91859 8.766182
v -25.18958 29.68328 9.514154
v 31.60763 68.7102 10.60793
v 31.31493 67.69883 11.01958
v 32.05159 66.14085 10.76236
v 34.2867 68.74723 8.710466
v 32.35871 69.33659 9.952785
v 33.53363 68.48141 9.314707
v 34.05433 67.43851 9.141503
v 32.36709 67.40048 10.37477
v 32.00496 66.83118 10.70118
v 32.95306 66.51133 10.10293
v 32.8858 65.80298 10.26386
v 33.52437 65.04319 9.913785
v 44.61118 -52.98796 -47.62197
v 42.25943 -55.77257 -45.826
v 43.24576 -54.71444 -46.10814
v -21.07874 -38.84436 1.180933
v 40.64255 16.18924 -3.48648
v 33.57408 13.41083 1.687482
v 33.20779 13.02997 1.895532
v 32.96432 12.9983 2.015179
v 32.65183 12.94077 2.126371
v 32.92004 12.75318 2.024709
v 32.42253 12.60341 2.174978
v -19.88085 -39.09729 0.9045403
v -19.70419 -39.13312 0.9978874
v -19.53357 -39.07562 1.133048
v -19.11594 -39.20211 1.630919
v -20.13106 -39.07575 0.881744
v -19.35919 -39.09556 1.42724
v 36.78437 -61.2851 -40.48474
v 37.42424 -60.78657 -39.27443
v 35.5793 -62.28559 -39.88103
v 36.23959 -61.79855 -38.66595
v -51.27826 36.96817 -2.168067
v -50.8739 37.80736 -1.758593
v -51.30247 37.49096 -2.395732
v -8.772341 73.93616 17.13754
v -10.71816 72.535 17.3658
v 31.01559 39.29647 12.55602
v 33.34027 38.93218 11.43789
v -34.69501 15.06505 1.551306
v -23.87281 21.44531 2.049634
v -25.1509 24.77469 3.957236
v -25.15154 24.48695 3.640235
v -28.22102 24.65702 3.660187
v -29.8343 24.3122 3.23833
v -29.90579 23.65694 2.440322
v -28.64227 23.5543 2.594285
v -24.42956 24.4244 3.650898
v -23.82356 23.97571 3.281857
v -24.48914 22.69907 2.53162
v -23.87615 22.79546 2.454219
v -24.09463 23.32677 2.879823
v -23.43953 23.38809 2.872083
v -26.48186 24.7125 3.904149
v -28.09561 24.45132 3.404664
v -24.61857 23.01487 2.64976
v -25.08539 23.55122 3.064938
v -25.66414 23.90007 3.265009
v -26.68758 24.19998 3.45566
v -26.633 23.81754 3.140378
v -27.67274 24.08499 3.208566
v -28.23425 23.43366 2.567356
v -26.27283 23.60772 3.005585
v -26.43234 22.88709 2.600646
v -27.73847 23.63401 2.896275
v -28.08294 22.34138 2.224692
v -27.71063 22.27161 2.247659
v -24.52843 22.30012 2.393106
v -25.50945 23.03064 2.730341
v -25.46417 22.70333 2.612496
v -27.60785 22.89649 2.475241
v -26.91412 21.80427 2.244853
v -25.60362 22.16084 2.374584
v -18.96405 20.10519 0.6106616
v -25.84209 17.3947 1.848522
v -26.66143 17.89107 1.935398
v -26.28615 17.71266 1.931545
v -24.30329 21.32929 2.174309
v -24.50983 21.84645 2.280236
v -24.86912 21.02743 2.190622
v -25.46965 21.16431 2.235408
v -27.61029 18.07864 1.687439
v -25.32837 20.74678 2.224201
v -25.5719 20.30678 2.076228
v -26.13056 20.8306 2.13476
v -27.29547 20.37648 1.824172
v -26.61983 19.87127 1.91128
v -25.6811 19.64255 2.038272
v -26.42302 19.10346 1.946122
v -24.49429 20.39371 2.09143
v -24.89758 20.02292 2.162408
v -25.22514 19.17769 1.875028
v -24.48653 17.8511 1.611184
v -23.81589 17.73839 1.433829
v -22.99612 18.00525 1.157327
v -19.40984 20.33795 0.6477051
v -19.29446 20.67996 1.125932
v -18.97538 20.30355 0.8512422
v -20.07532 21.86827 2.588897
v -20.94928 22.0831 2.285308
v -20.79964 22.74231 3.260651
v -22.77542 19.32759 1.359145
v -22.73048 18.3426 1.061774
v -22.66643 20.38089 1.418639
v -24.01199 19.57013 1.888633
v -22.51354 22.31186 1.883079
v -22.05423 21.59752 1.474462
v -23.14952 22.50322 2.123994
v -22.05471 22.08985 1.693141
v -19.96873 20.6629 0.7675022
v -19.76752 21.19974 1.720899
v -20.80433 21.70295 1.745761
v -20.21197 21.10266 1.252025
v -20.7869 21.09581 1.011296
v -21.94747 19.27081 1.035828
v -20.03202 20.51245 0.6359228
v -21.38992 19.77581 0.9224208
v -20.87395 19.45827 0.7942114
v -20.1853 19.47537 0.5568584
v -18.87609 19.79407 0.5960412
v -19.937 19.93863 0.431097
v -19.46047 19.63153 0.3761363
v -19.4589 19.45008 0.4111697
v -32.54118 43.97869 12.41396
v -32.09176 43.5783 12.74168
v -31.3392 43.84697 13.10181
v 29.19882 40.72855 13.19077
v 29.80881 39.71138 13.05696
v 30.24901 39.65655 12.85376
v -34.31044 -65.81849 -31.33417
v 34.9396 -62.82743 -38.66153
v 34.10732 -63.50111 -38.09013
v 13.40022 -39.4413 3.171541
v -27.62813 46.99446 14.70651
v 10.16265 -15.16952 18.77376
v 10.2398 -15.60186 18.09807
v 9.937181 -16.00475 17.48178
v 17.51966 53.70033 17.44484
v 26.69479 -68.43856 -30.62004
v -44.05973 23.41251 -2.175699
v 5.340654 -50.55642 5.253151
v -26.05438 74.01793 13.34251
v -25.79607 73.52691 13.60741
v -23.19562 73.04713 14.62695
v -22.91261 74.19698 14.32288
v -23.52933 74.17442 14.15101
v -24.01123 74.40082 13.88129
v -24.1814 73.60975 14.12709
v -24.72388 73.82318 13.86024
v -23.4065 73.60054 14.37187
v -24.23554 72.94909 14.33824
v -17.76315 19.8772 1.796564
v -17.76023 20.21184 2.040482
v 10.03273 -75.1614 -11.74052
v 37.48936 39.28104 8.902746
v 37.38451 38.44091 9.118926
v 37.46643 36.69495 9.145391
v 22.95258 36.49137 14.75305
v -40.88343 40.60674 8.101066
v -39.6043 41.79659 8.604874
v -39.59088 42.36172 8.441117
v 48.68252 36.10928 -1.93929
v -45.79814 41.65387 3.337561
v 7.450095 59.09554 19.42717
v 8.206601 58.80843 19.3264
v 30.06392 60.61282 12.2524
v -53.51883 58.23339 -8.269957
v -53.10864 57.64455 -7.557122
v -52.19791 59.54564 -6.269541
v -52.95943 59.21988 -7.418635
v -52.47741 58.46815 -6.520744
v -38.5592 72.727 6.31933
v 53.97639 -37.6188 -41.27396
v 8.338938 -17.78553 14.49304
v 7.794768 -18.11186 14.38878
v 6.759514 -16.92793 15.42527
v 8.741193 -17.0954 15.44789
v 8.425784 -17.66658 14.61095
v 7.701427 -17.5585 14.62286
v 9.44351 -17.15455 15.57071
v 6.046162 -74.42378 -5.325029
v -51.20603 36.6177 -1.925839
v 22.40283 67.18748 15.2953
v 22.64911 66.62081 15.30099
v 17.64148 40.54475 17.1414
v 17.49314 41.27422 17.2921
v 17.07912 40.982 17.38273
v 16.58956 41.15282 17.5299
v 15.90615 40.34847 17.57439
v 15.51698 39.66776 17.57588
v 18.04493 39.59995 16.92698
v 18.45009 40.01311 16.87478
v 17.36127 40.10154 17.17881
v 16.8191 40.26884 17.36864
v 16.89177 39.74027 17.27032
v 26.03091 12.53024 3.403577
v -12.67051 72.79494 17.00832
v -0.8708412 -74.22245 -3.26324
v 4.061195 -39.47092 9.165664
v 3.383952 -40.37001 9.639084
v -10.78287 -76.04337 -10.84827
v -9.591067 -76.22358 -10.45514
v -10.12709 -75.89591 -9.444829
v -10.9189 -75.49983 -8.504864
v -33.55124 14.81329 1.98299
v -33.94017 14.10396 2.038169
v -50.35874 39.53105 -1.61903
v 35.2001 70.13684 7.76701
v 35.44771 69.04604 7.785256
v 35.1147 69.70313 7.902148
v 35.93428 68.81116 7.469413
v 36.25332 69.4597 7.087711
v 37.12675 68.98296 6.369924
v 36.79841 69.53989 6.540963
v 36.53194 69.08417 6.895757
v 36.51093 67.88169 7.14207
v 36.87685 68.21909 6.806922
v 36.98765 67.66987 6.800653
v 23.15922 35.44577 14.29776
v 25.05974 34.68903 13.32499
v 22.29992 36.80532 15.10423
v 21.67488 37.65894 15.67299
v 23.97865 34.73828 13.66166
v 24.01475 35.37719 13.99975
v 22.76403 34.59019 13.91979
v 22.36354 36.32872 14.89888
v 22.33934 35.29974 14.46055
v 21.45342 36.54843 15.26119
v -42.61063 20.2684 -2.966535
v -42.23639 19.92696 -3.281271
v -43.21011 20.00337 -3.580469
v 28.29695 69.02977 12.45126
v 28.02908 68.45123 12.74634
v 27.05908 67.82563 13.33793
v 30.50903 66.65195 11.67075
v 31.3089 67.37745 11.08014
v 30.71835 68.89927 11.11104
v 30.267 68.2713 11.52156
v 29.65699 67.2728 12.05522
v 30.49204 67.20013 11.60614
v 29.6687 68.16309 11.87127
v 29.2901 68.9485 11.95282
v 28.70851 68.63946 12.3357
v 28.88911 68.02352 12.36615
v 28.11347 67.79244 12.82693
v 27.71368 67.28999 13.11141
v 28.93908 65.53677 12.69421
v 29.63762 66.3158 12.23738
v 28.79826 66.83523 12.60507
v -57.37162 52.11589 -14.395
v -13.37787 -17.95688 13.68831
v -12.12234 -18.73569 13.25802
v 41.52556 -56.57099 -45.07298
v -18.51739 19.72795 0.8514441
v -19.12831 19.40377 0.5460568
v -18.64069 19.39712 0.9435773
v -19.83222 18.53112 0.8941476
v -19.47836 17.51309 1.68077
v 38.16818 36.60811 8.717303
v -23.92562 -39.28706 0.760788
v -23.84857 -38.53969 1.39945
v 23.14772 66.146 15.20166
v 22.01225 64.29443 15.76882
v 22.96634 64.74325 15.38757
v 22.24325 65.49933 15.55562
v 22.09988 63.201 15.81299
v 21.49621 67.34232 15.61636
v 21.57985 66.49695 15.6928
v 18.35757 66.81124 16.61881
v 18.15619 66.55965 16.69774
v 20.06207 66.86417 16.1076
v 19.33735 66.53001 16.38021
v 18.65928 66.05003 16.63223
v 19.23497 65.66631 16.51769
v 21.32253 65.67332 15.85397
v 20.39399 66.17774 16.09378
v 20.5008 62.56866 16.41893
v 20.2454 63.74134 16.40546
v 21.2717 63.57965 16.08392
v 20.08274 64.97057 16.35974
v 21.0071 64.41756 16.11728
v -1.059179 58.49245 20.11368
v 36.35157 66.02851 7.582101
v 35.90432 66.40055 7.930577
v 17.1353 45.58223 17.60739
v 18.21644 44.80745 17.26099
v 31.03533 -65.60561 -31.95815
v -11.28498 -18.55114 14.07815
v -39.74018 18.30725 -1.756994
v 25.99623 62.48881 14.31356
v 26.08933 61.49582 14.28176
v 24.53214 66.96816 14.54923
v 24.20975 65.52367 14.86292
v 24.4455 65.18649 14.78782
v 23.79642 64.36739 15.11298
v 25.16407 62.95199 14.6398
v 25.82492 66.1198 14.1502
v 25.11943 66.10139 14.44734
v 25.54337 65.24192 14.33436
v 28.29422 64.33487 13.14169
v 27.68266 65.5013 13.35808
v 24.95023 64.40505 14.61999
v 27.78126 64.68269 13.3849
v 26.40023 65.0333 13.97821
v 26.08244 63.93849 14.22226
v 27.04701 63.90724 13.77069
v 28.04894 61.58693 13.36817
v 28.6028 62.24482 13.05609
v 27.11294 61.95427 13.80882
v 29.4913 59.69184 12.56585
v 28.14466 60.64495 13.33194
v 32.17565 64.09737 10.90814
v 31.89415 64.70625 11.04495
v 8.051472 -38.10094 8.510959
v 8.24748 -38.29435 8.097447
v 9.443192 -38.36704 7.27956
v 49.3243 35.25595 -2.972391
v 28.66335 59.00254 12.98233
v 0.4085955 60.52112 19.92545
v 2.361542 60.85608 19.80554
v 1.600464 -73.29503 -2.084376
v 0.3096186 -73.77682 -2.606991
v -10.07014 -21.63813 13.03402
v -50.89036 37.1837 -1.590533
v -50.90093 36.65228 -1.454258
v -49.10435 37.28521 1.110241
v -49.59774 37.92424 0.2046553
v -50.07896 38.32172 -0.6319871
v -50.21434 37.88793 -0.7139515
v -49.22018 36.37436 1.02284
v -49.39547 36.78283 0.713509
v -49.77232 37.56439 0.007015107
v -50.53421 37.53213 -1.118892
v -50.06998 37.15305 -0.3471164
v -50.15682 36.72945 -0.3570271
v 39.04416 -59.36143 -38.88324
v 24.74232 31.2279 10.6323
v 59.20353 -13.37926 -40.27632
v -35.38168 72.39848 9.058613
v 1.261995 70.69505 18.36741
v 14.56879 41.68848 18.03657
v -42.728 -59.13574 -40.34053
v -40.64324 -61.05694 -37.54927
v -41.09833 -60.62799 -39.90071
v -41.5662 -60.2372 -38.03182
v -16.80229 41.02968 17.94138
v -16.43258 41.4789 18.07677
v -15.90399 40.72062 18.10658
v -6.050353 -45.10058 9.796798
v 24.56714 13.45862 3.358039
v 24.95591 14.13377 3.245063
v 24.87374 15.73536 2.570763
v 24.54583 14.39947 3.168173
v 23.81392 15.40814 2.753189
v 23.50546 14.27831 3.181968
v 24.13128 12.90845 3.398627
v 23.71873 13.84633 3.279418
v 22.65456 13.80284 3.267437
v 21.91215 12.32666 3.182685
v -36.98924 -63.95839 -34.51787
v -43.98776 38.50562 6.222577
v 44.16779 -53.64745 -46.35712
v -22.42263 69.6462 15.79147
v -22.48433 70.3719 15.60751
v -22.81959 70.56599 15.47749
v -23.43977 70.76909 15.24779
v -45.96728 -55.70998 -44.70024
v -33.58638 -65.56947 -26.50203
v 10.9438 48.50663 19.20668
v 42.95694 -55.12752 -45.00053
v 43.69391 -54.328 -45.04662
v 44.58409 -53.39149 -44.12112
v -37.2387 -63.61048 -32.49824
v -0.2682092 68.62845 18.84057
v 7.163569 -75.648 -9.760456
v 17.58055 51.88912 17.46939
v 10.94117 -74.85896 -12.01563
v 3.793512 -75.38368 -6.498956
v 1.340076 -16.52744 24.57304
v 39.40395 33.00504 7.048998
v -5.833809 -36.36328 13.54862
v -5.760753 -35.67821 14.06743
v 2.690816 65.41506 19.25992
v 2.209581 69.79549 18.5393
v 3.826834 71.01233 18.15845
v 4.747699 68.06434 18.69735
v 5.974766 68.64265 18.47707
v 2.492249 67.74314 18.89359
v 44.46297 -53.70908 -41.01228
v 27.3542 32.43819 11.0175
v 27.34592 31.34884 10.15664
v -26.34605 -50.25301 -3.18404
v -21.617 41.57661 16.94703
v -21.71176 41.14509 16.90229
v -22.14751 41.21699 16.79449
v 11.93661 -17.25837 13.67266
v 40.04878 66.91059 4.16537
v 40.32178 67.11594 3.864302
v 40.03687 67.34824 4.103003
v 40.07246 67.81033 3.933231
v -47.29864 40.60146 2.003802
v 41.57888 65.92201 2.648173
v -11.99207 -19.21591 12.68169
v 46.15902 38.24903 1.163395
v 4.874676 -38.10438 9.963617
v -0.02006445 -22.79186 16.00627
v 16.20717 30.92195 12.94195
v -35.21426 68.51826 10.06807
v -35.49467 69.70158 9.655452
v -36.27338 68.58365 9.27289
v 31.0894 10.90645 2.357671
v 30.70732 11.65306 2.585323
v 34.29946 13.25078 1.403987
v 22.33174 -69.76031 -20.26606
v -39.27764 66.86839 7.245908
v -26.16076 13.44046 2.99164
v -11.02978 -18.31091 14.34628
v 29.10093 32.8026 10.85153
v -2.75713 -12.23717 29.28243
v -36.15689 23.02689 1.503126
v -36.03947 22.76924 1.252323
v -40.58283 20.58006 -2.526093
v -41.04658 20.76111 -2.566803
v -40.70348 20.37385 -2.712621
v -36.65328 22.44208 0.9770061
v -36.65066 22.72038 1.124001
v -38.30691 22.60092 0.6209472
v -37.71073 22.70875 0.9030983
v -38.23622 22.01937 0.2754104
v -38.08745 18.65601 -0.6552817
v -37.60279 19.02059 -0.3673909
v -37.79866 18.50688 -0.5050047
v -34.20753 22.86764 1.395609
v -35.36237 22.66051 1.275931
v -34.89419 21.74873 1.070982
v -35.6897 22.041 1.046023
v -36.25798 22.34538 1.045341
v -38.94717 21.38043 -0.4952707
v -38.88568 21.0347 -0.7984929
v -39.21643 21.0933 -0.9552373
v -39.26737 20.85269 -1.230519
v -39.89883 20.8618 -1.939977
v -40.11438 20.72695 -2.244564
v -35.21878 21.22751 0.951623
v -35.94338 21.52108 0.8849674
v -36.93715 21.24754 0.4777691
v -36.56517 21.82922 0.7967905
v -37.26696 21.91658 0.5134063
v -37.62166 21.9602 0.3755016
v -38.37073 21.70519 -0.03448831
v -37.96525 21.52595 -0.005074857
v -38.3933 21.29487 -0.3912448
v -37.84197 19.5177 -0.4531711
v -37.41187 19.76143 -0.1273565
v -37.95718 21.18708 -0.1598158
v -38.42018 19.42092 -0.9260432
v -38.21344 19.93941 -0.6912135
v -38.96797 19.8026 -1.399263
v -39.18877 20.65143 -1.280246
v -40.06457 20.56396 -2.264624
v -39.75041 20.75583 -1.884751
v -40.27706 20.31531 -2.455363
v -40.03608 18.8887 -1.966511
v -39.16537 18.86227 -1.547236
v -38.86548 19.09205 -1.328679
v -39.64957 19.69777 -1.999833
v -39.36397 19.79417 -1.749234
v -39.39624 20.02997 -1.753167
v -40.11755 20.15625 -2.38142
v -40.39137 19.76069 -2.540379
v -40.91516 20.19978 -2.865453
v -41.36776 20.22397 -2.999695
v -41.13662 19.91538 -2.945867
v -41.64282 19.942 -3.140739
v 28.09363 49.59329 13.05081
v -39.01838 39.78549 9.769173
v -39.30884 40.47796 9.336709
v -39.0417 40.1102 9.672112
v -39.87334 40.47807 8.888209
v -40.1331 40.85189 8.56105
v -40.08237 39.98985 8.885184
v -40.7663 39.93888 8.418124
v -41.47666 39.06931 8.141922
v -39.45068 39.75689 9.428376
v -38.79659 39.06647 10.01274
v -40.27549 38.91224 8.994315
v -40.6243 38.67641 8.798878
v 39.85082 65.97205 4.416009
v -27.8463 44.84208 14.66929
v -26.76239 45.27764 15.10585
v -26.52445 46.23286 15.21154
v -27.19148 46.12911 14.89794
v -47.29176 -40.72217 -14.81919
v 14.36231 -39.65225 2.291854
v 14.2184 -39.73562 2.439937
v 18.11612 37.7212 16.59332
v 18.72956 38.22503 16.53704
v 18.32442 39.00746 16.75977
v 17.70711 39.25984 16.95827
v 17.50353 39.57194 17.06143
v 17.19895 38.49885 16.98975
v 16.96938 38.86127 17.1299
v -0.1479952 -37.92816 11.98145
v -34.2011 -66.10853 -33.74433
v -12.5422 -15.26044 18.2476
v -35.34686 72.11142 9.173223
v -27.28936 73.69888 12.93187
v -27.56214 72.48413 13.2614
v 2.581253 -40.68818 9.821768
v 1.921175 -41.62866 10.22674
v -30.39378 35.37821 12.56861
v 35.26952 -62.6053 -37.31316
v 33.24188 -64.2121 -36.36071
v 0.595008 -43.00138 10.36455
v -0.2332532 -43.61147 10.39888
v 1.693284 -43.46477 10.3664
v 1.554892 -44.55559 10.26926
v 2.205581 -45.16054 9.928957
v 2.973313 -44.7055 9.93813
v 2.899993 -45.1683 9.705238
v -2.165362 -19.25632 19.66229
v -38.53893 26.27736 3.511288
v -1.470687 -73.6078 -2.348743
v 11.81425 -73.62313 -8.728554
v -29.03355 31.07298 9.906753
v -9.91763 -44.52149 8.994333
v -51.71369 37.92468 -3.289235
v 24.49496 -28.0378 5.525422
v -16.59013 25.06436 7.288557
v 25.02933 11.89263 3.344038
v 4.007504 -70.78312 0.02426763
v 13.87677 25.71433 8.35592
v 49.74987 34.96616 -3.697342
v -31.48139 11.80985 2.460842
v -48.76759 36.61121 1.6153
v -48.52333 37.46294 1.841792
v -51.05396 60.92331 -4.849927
v -5.089567 -17.09251 22.26036
v -4.967459 -17.12893 23.0298
v -4.58696 -17.59324 22.08797
v 60.34201 -6.507375 -38.86255
v -4.332894 -18.04483 21.19708
v -38.81766 67.66402 7.477319
v -9.884515 -17.25835 15.04903
v 14.14563 40.21613 17.93808
v 13.73824 41.71694 18.22053
v 12.77628 41.6037 18.45773
v 50.7378 -44.75868 -44.0511
v 28.33743 43.27022 13.31486
v 27.22817 42.81006 13.8807
v 5.393937 -75.04447 -6.327561
v 5.294832 -74.41737 -4.934459
v 22.37028 -70.6161 -25.23772
v -2.897485 -72.81338 -1.384368
v -1.048489 -71.57725 -0.07774978
v -1.831653 -72.75642 -1.297639
v -1.838863 -71.17339 0.2819321
v 1.505222 -71.08241 0.2385474
v 6.750155 -75.33755 -8.236723
v 39.34929 24.4056 1.390168
v 1.575728 -75.79601 -7.002032
v 0.3766375 -74.70924 -4.226788
v 4.466709 -74.84988 -5.477585
v 1.017994 -74.87697 -4.58015
v 2.37076 -75.30677 -5.854899
v 3.23275 -74.74921 -4.822639
v 22.29507 46.76485 15.78294
v 22.94333 48.12344 15.49681
v 5.93745 -39.24802 8.430242
v -41.91747 42.77792 6.537533
v 54.0984 -37.62759 -44.36652
v 11.65421 -74.17517 -10.1355
v -4.187767 -18.289 20.70604
v -6.345838 -18.13339 17.24951
v -2.811748 -19.65173 18.87002
v -3.994941 -18.53864 20.27029
v -7.715599 -16.74906 15.64734
v -7.464356 -16.42376 15.84403
v -7.358731 -16.62065 16.08384
v -7.408005 -17.61211 16.19958
v -6.89943 -17.6033 16.8961
v -6.719329 -15.98674 18.10557
v -7.039563 -15.84372 17.47013
v -6.98636 -16.17343 16.95243
v -7.209265 -16.16047 16.58126
v -7.087769 -17.16855 16.80846
v -4.338676 -18.7669 19.04033
v -3.306307 -18.8934 20.13986
v -5.114323 -16.86209 20.47441
v -5.175457 -16.54817 19.84221
v -6.850498 -16.18995 17.66146
v -6.674453 -17.38046 17.45007
v -5.575109 -15.78668 19.30102
v -6.393679 -16.63195 18.10851
v -5.867102 -16.39068 19.07866
v -4.905681 -17.3764 20.60189
v -4.963117 -17.29678 19.96741
v -5.255962 -16.64276 19.6254
v -5.362169 -17.53276 19.0063
v -4.377804 -18.51285 19.57182
v -4.721164 -18.36885 19.23611
v -4.645836 -18.23029 19.64223
v -4.978528 -17.67751 19.6255
v -5.020816 -17.89638 19.3273
v -5.840916 -17.72746 18.14306
v -5.142221 -18.07926 18.91231
v -5.72033 -18.2969 17.94741
v 8.787196 -19.38596 12.67049
v 40.60635 -57.55799 -44.20258
v 41.12645 -57.17122 -42.87369
v 39.64797 -58.46947 -43.89861
v 4.956181 -22.11257 14.24821
v -4.779256 -61.47409 4.144111
v -23.3562 37.10135 15.59179
v -57.09083 52.46523 -13.86468
v -57.03843 51.60212 -13.77995
v -37.37553 -63.24408 -30.34656
v 40.93795 22.2994 -1.233074
v 38.38147 -59.84148 -34.48287
v -38.24723 36.62187 10.03188
v -37.5774 35.90867 10.10311
v -49.43062 38.63671 0.2060386
v 28.56352 30.95061 9.63998
v 26.66997 30.19983 9.494226
v 27.77633 28.85118 8.48762
v 28.48657 28.53872 8.300853
v -22.46234 13.61666 2.816038
v -23.97335 13.37457 2.942345
v 35.67022 25.53436 3.907671
v 35.74541 25.08677 3.589146
v 35.47733 24.61372 3.461466
v 35.75753 24.07533 3.244915
v 36.03319 24.63294 3.216971
v 36.18983 23.90041 2.773459
v 37.22662 24.5277 2.465087
v 12.336 -72.72056 -7.469501
v 15.141 29.56618 11.91489
v 15.47448 -40.15359 1.601339
v 15.04681 -39.99869 1.834834
v 14.91024 -39.77396 1.849427
v 14.3879 15.06463 3.017798
v -48.15471 38.1399 2.111696
v -11.96481 -18.40492 13.85898
v -11.89 -17.75278 14.61924
v 22.85765 49.3514 15.54818
v 16.88158 -69.57141 -8.257831
v -42.7926 35.28035 7.101814
v -50.88081 61.48042 -4.69177
v 17.10814 -40.04075 0.5631736
v 35.58727 33.45575 9.094299
v 35.37967 34.82383 9.825104
v 34.35643 34.42284 10.05589
v 16.40796 66.4031 17.11256
v 18.76462 64.64428 16.77222
v 17.90845 64.52686 17.00725
v 18.5054 63.35884 16.92027
v 16.71346 65.04995 17.22221
v 17.28465 63.01138 17.2595
v -39.46373 36.74744 9.40232
v -32.54485 -67.17 -31.24443
v -35.6259 -64.96508 -33.2044
v -34.8717 -65.65047 -34.68769
v -0.4923167 -38.55819 11.14808
v -1.296995 -38.28321 11.64487
v 26.00377 -35.25739 2.735839
v -25.98062 47.23896 15.44675
v 17.57831 -36.82658 4.657695
v 53.49609 -39.05369 -47.18941
v 52.52665 -41.03384 -48.23293
v 53.0284 -40.0849 -47.66985
v -32.44509 -66.73902 -28.05648
v -31.90976 -67.44113 -29.87224
v 38.12642 -59.68311 -31.35788
v 19.70722 44.80487 16.76321
v 20.36685 44.82074 16.54139
v 19.8617 44.20768 16.69584
v -48.4908 -53.04388 -41.13848
v -36.41831 43.58751 10.25484
v -36.85982 43.46937 10.00307
v 6.524147 -20.50195 13.40686
v -16.32412 -74.1801 -10.43582
v -49.44694 -51.74609 -44.70828
v 44.0262 -54.25258 -40.10575
v -42.58689 -59.28128 -37.59624
v 21.80497 34.9771 14.47013
v 20.43042 36.07295 15.30902
v 18.94017 35.74692 15.63236
v -8.585709 -75.97684 -8.659071
v -9.396583 -75.43544 -7.231249
v -10.1705 -75.484 -7.8877
v -12.80565 -17.51937 14.68124
v -12.31387 -17.20597 14.99539
v -13.26479 -16.91609 15.38435
v -12.81372 -16.63178 15.76594
v 47.21607 -50.14954 -39.25151
v -38.41874 66.76682 7.945282
v 3.907059 58.71371 19.85346
v 6.282919 59.43777 19.54906
v 5.232489 58.00566 19.77703
v 36.24703 65.07906 7.751699
v -17.48772 41.87777 17.93242
v -17.00335 42.37292 18.1111
v 8.335045 -39.13577 7.152247
v 0.9040115 8.238445 20.2763
v -31.1643 44.70339 13.06925
v -31.0688 43.11736 13.39866
v -30.30598 43.72029 13.61647
v 43.09271 -55.23184 -41.16638
v 41.66504 -56.72782 -41.03353
v 42.63455 -55.5976 -43.3556
v 42.23137 -56.07451 -42.5202
v 10.11897 -74.88216 -10.33205
v 10.48208 -74.24239 -8.715322
v 29.19598 -67.01334 -33.34255
v -31.09299 13.19201 2.759507
v -31.59079 12.55899 2.644215
v 32.68586 -64.63744 -38.44648
v 31.75078 -65.31818 -37.20275
v 31.96928 -65.15115 -36.56789
v -47.7669 39.01673 2.197212
v 31.37303 39.51423 12.38838
v 32.92471 39.84611 11.56699
v 33.24951 41.49831 11.00943
v 32.82962 41.5275 11.22492
v 32.02879 41.72343 11.64719
v 30.75795 40.0682 12.57525
v 31.5998 40.83465 12.01359
v 31.04185 41.84133 12.16309
v -39.29227 71.2372 6.168525
v -46.57302 -55.05957 -44.3847
v -44.45346 38.00668 5.935272
v -45.31426 -56.58063 -41.01009
v -43.88365 -58.04987 -40.43518
v 13.85172 -73.88625 -13.74186
v 20.02393 45.30742 16.68099
v 20.98833 45.99859 16.33566
v 14.03759 26.44604 9.076889
v 23.89637 48.11455 15.06984
v 2.903934 -51.49968 5.033673
v -34.26899 74.25193 9.024256
v -33.91126 74.31354 9.255239
v -34.72516 69.3492 10.22045
v 30.01738 -66.51709 -35.20832
v 30.95941 -65.87158 -34.80361
v 32.27907 -64.82471 -33.65866
v 30.67078 -66.02168 -33.81623
v 31.74826 -65.15798 -32.75611
v 29.51506 41.72211 12.96814
v 30.07098 40.32656 12.8468
v 29.98242 41.01183 12.804
v 30.61626 41.51363 12.4353
v 28.64121 41.92999 13.3738
v -18.37847 44.86951 17.90777
v -19.24925 44.6325 17.66055
v -20.26061 43.52457 17.33467
v -19.05193 43.89853 17.67266
v -18.22982 44.20439 17.92269
v -17.43886 42.92446 18.08288
v 58.90509 -8.372822 -32.29737
v 24.1694 60.21133 15.14758
v 0.5967354 -17.60631 22.93026
v 1.131125 -17.22856 23.04205
v 2.083565 -16.46772 22.84031
v 2.319531 -16.25328 23.47413
v 53.70731 -38.6146 -44.82188
v -15.75473 -74.96181 -13.88339
v -16.36382 -74.81183 -14.80328
v 8.526676 49.19213 19.63465
v 5.951642 48.50475 20.01421
v 8.157979 48.47898 19.68968
v 8.043174 47.68184 19.71414
v 10.55645 47.37749 19.27664
v -26.68108 13.88359 2.997605
v 28.28157 -67.61111 -33.4442
v 27.74335 -67.76833 -30.60844
v 29.02461 -66.74038 -29.18562
v 28.29128 -67.51963 -32.28878
v 30.41853 -65.8607 -30.1304
v 54.13611 -37.49493 -47.83937
v 54.75318 -35.93169 -47.39814
v 23.92757 49.38609 15.07981
v 40.0862 -56.90761 -28.80595
v 53.51225 48.42664 -11.54469
v 47.83221 -48.79698 -48.79468
v 48.24278 -48.48223 -46.60188
v -5.201042 -74.20004 -3.445368
v 50.92877 -44.37593 -45.56683
v 50.28861 -45.4577 -44.9151
v 52.472 -41.39121 -43.4449
v 51.88015 -42.61077 -45.40368
v 51.24493 -43.8518 -45.04197
v 51.74128 -42.57992 -48.3941
v 52.49038 -41.3981 -45.70113
v 51.90522 -42.37688 -47.30394
v 51.38261 -43.42334 -46.75436
v 50.98125 -43.97278 -48.2191
v 51.32441 -43.28949 -48.87742
v 48.94049 -47.30925 -48.23887
v 49.4669 -46.28933 -49.51176
v 50.07242 -45.48811 -48.58645
v 50.58878 -44.77009 -47.55848
v 49.51743 -46.56481 -47.17257
v 50.22817 -45.46501 -46.64377
v 31.98948 34.95625 11.30627
v 3.012328 46.37471 20.25772
v 0.2197068 44.30397 20.26275
v -53.26427 57.18236 -7.785842
v -54.24274 56.20906 -9.10251
v 25.84956 -34.34759 3.19796
v 25.2872 -32.07559 4.293604
v 24.10415 -32.70602 4.487012
v 24.93412 -33.33737 3.954711
v 23.37478 -34.38327 4.054991
v 24.53825 -34.30437 3.706596
v -28.62065 73.50481 12.45116
v 49.53453 -46.79277 -41.51284
v -6.504826 -18.7792 16.69065
v -6.893961 -18.60271 16.45298
v -6.984628 -18.32579 16.45293
v -7.376293 -18.04421 16.25034
v -47.65051 -53.86595 -44.58472
v -48.33609 -53.20713 -42.72929
v -47.2998 -54.33722 -43.48871
v 9.646604 -17.93968 14.51237
v 10.14011 -17.74146 14.65778
v -15.7091 -74.57169 -10.94604
v -45.06549 41.36568 4.241185
v 38.17617 18.33837 -2.299687
v 38.30232 19.01171 -2.335704
v 37.51386 19.06953 -1.834114
v 37.66974 18.61202 -2.037917
v 37.21865 18.83418 -1.725327
v 37.03072 18.62343 -1.578594
v -1.009556 -62.46264 4.093886
v 23.17031 -41.83454 -0.5355265
v 41.60731 22.0983 -2.015448
v 40.89259 21.56671 -1.826289
v -33.55377 73.06499 9.908549
v -34.05443 72.5713 9.782522
v -34.53218 72.35349 9.605014
v -34.90577 71.8936 9.523982
v -35.90873 71.28516 9.003139
v -34.26415 70.0097 10.38218
v -34.98419 70.69446 9.764466
v -33.53187 71.65142 10.40389
v 28.50135 -59.3833 -13.38213
v -16.39546 40.13476 17.93258
v -25.03805 13.89 3.011844
v 28.0186 29.66911 8.935565
v 29.7719 28.67723 8.213942
v 30.29705 29.33677 8.476853
v 29.38054 31.64989 9.932239
v 31.00188 33.23026 10.56194
v 33.14372 34.10028 10.36831
v 34.27791 32.90396 9.322945
v 32.1389 33.26238 10.25652
v 30.74466 31.98244 9.841426
v 29.61035 30.65456 9.249796
v 30.49561 30.23786 8.855017
v 32.34909 31.88813 9.382373
v 33.7914 32.03983 9.034193
v 31.6424 31.01984 9.051233
v 32.70821 30.11479 8.26788
v 12.96217 -16.1573 11.79659
v 45.28944 37.38109 2.540704
v -16.87748 -39.11705 3.506593
v -17.15361 -39.08052 3.192315
v -45.16675 21.27335 -4.256592
v 5.693357 -58.88177 3.055759
v 38.45956 34.76548 8.267925
v 33.21168 12.60481 1.893859
v 32.97804 12.48524 1.970001
v 54.99564 -34.88973 -42.485
v -40.78394 41.84122 7.756191
v -40.29683 43.05104 7.745224
v -25.22301 -42.94004 -0.7152163
v -6.23269 -73.79758 -2.981278
v 22.04211 -48.929 -2.500473
v -35.88064 70.30619 9.274117
v -36.24684 70.86253 8.879334
v -17.46466 61.06525 18.05842
v -54.53714 55.6437 -9.576956
v -54.60379 55.22144 -9.745315
v -54.54678 54.64241 -9.623866
v -55.09932 55.30693 -10.55256
v -55.68816 54.69558 -11.45851
v -55.35434 54.84409 -10.95236
v -54.84223 53.82075 -10.02014
v -55.46336 54.09779 -11.06248
v -55.60847 53.48016 -11.25702
v -39.03543 -62.33603 -34.5965
v 16.10744 62.29527 17.58252
v 33.80287 -63.7758 -35.48076
v 33.93602 -63.67045 -36.75463
v -44.36648 35.75215 5.99786
v -43.35182 35.8129 6.814342
v -43.89968 35.66139 6.339042
v -43.2457 -58.46171 -34.3137
v 48.74116 -47.96632 -44.89805
v 49.48665 -46.7258 -45.87674
v 46.24275 -50.60695 -33.67488
v 45.85665 -51.53633 -47.60665
v 46.69971 -50.67629 -46.02767
v 18.14508 -39.00194 1.087147
v 17.67799 48.74496 17.47659
v 18.29389 46.20087 17.27997
v 19.52453 45.73288 16.86942
v 18.34173 47.14859 17.26834
v 20.22786 46.64271 16.61498
v 21.44729 47.23936 16.11205
v 19.10231 51.31314 17.00634
v 18.94538 50.28239 17.0754
v 19.23744 49.00448 16.96842
v 19.73185 47.33096 16.78323
v 20.71145 47.90328 16.41044
v 20.916 48.54266 16.3412
v 22.23809 48.64093 15.80769
v 20.4503 50.04812 16.53956
v 21.60503 49.62844 16.09086
v 21.86118 50.88563 15.98203
v -10.54926 -74.16134 -4.914073
v 38.15142 38.37056 8.608921
v 37.44811 37.81245 9.145194
v 39.15113 38.36137 7.9356
v 37.76078 37.24241 8.994476
v 38.12854 35.9462 8.690409
v 39.23652 36.51039 8.016618
v 39.5628 37.12663 7.796134
v 40.45315 36.4433 7.153222
v 40.47577 35.62322 7.078702
v 41.18009 36.11776 6.60226
v -40.07372 70.74608 5.654625
v -21.0879 44.1766 17.14663
v -9.775818 -10.76481 25.72764
v -8.781453 -10.46767 26.85155
v -29.58726 72.86794 12.19915
v 35.99172 26.86865 5.258948
v -17.31043 20.10976 2.47161
v -17.33365 19.79624 2.18203
v -17.55005 19.52365 1.715811
v -18.81255 18.39107 1.284788
v -17.97608 19.42825 1.399866
v 13.23384 -73.98254 -12.56998
v -52.29919 37.3582 -4.250973
v -16.54999 -39.10407 3.785993
v 50.7686 -42.75446 -33.42889
v -8.849651 -74.70107 -5.174729
v -7.507224 -74.31461 -4.02783
v -47.51588 -54.20159 -39.32539
v -22.07955 37.70575 16.0673
v -21.84368 37.26924 16.00863
v 57.12635 -25.35208 -39.58594
v -44.35799 38.73996 5.857207
v -44.04208 38.9212 6.105218
v -43.56274 39.36383 6.419909
v -43.87327 39.90728 5.930426
v -44.34659 39.40269 5.694086
v -44.02409 40.498 5.541415
v -45.02583 40.17567 4.752561
v -45.5892 41.02534 3.812293
v -46.29722 40.64542 3.168058
v -46.93443 39.91089 2.742227
v -46.00098 39.99153 3.801443
v -47.21266 38.78694 2.981994
v -45.09855 38.99244 5.11872
v -46.75891 38.52014 3.601666
v -22.51533 40.96647 16.6812
v -22.90887 40.71761 16.5395
v -22.80463 39.49664 16.31345
v 51.02963 34.08086 -6.209975
v 51.07461 35.39845 -6.488127
v 50.8077 35.59595 -5.93295
v 50.72058 34.84991 -5.62864
v 50.40738 35.00187 -5.005207
v 20.18729 2.782548 4.370434
v 50.30713 35.69838 -4.978338
v -25.02097 -41.27897 -0.2653742
v 1.26389 45.38705 20.30028
v -37.08076 36.73175 10.61501
v 42.90372 39.48289 4.427248
v 42.3367 40.48038 4.715412
v 23.19341 -43.44788 -1.248888
v 23.49231 46.87322 15.26971
v 24.21488 46.15588 14.98718
v 24.9792 46.02469 14.62376
v 45.71757 -51.50571 -34.24043
v -14.65987 -39.39071 5.600013
v 39.49408 38.91425 7.53894
v -47.54193 -54.16121 -41.26346
v -46.58984 -55.15675 -42.43466
v 23.26122 13.22594 3.378448
v 23.44433 11.86089 3.286232
v 21.78408 13.4499 3.2091
v 19.35456 14.03376 2.927295
v 20.48279 11.837 3.040795
v 20.63533 10.98957 2.948279
v 20.0495 13.06557 3.029407
v 12.28895 -74.33743 -12.12384
v 4.345362 -73.95334 -3.740762
v 26.14548 45.62785 14.11036
v 27.04716 45.32892 13.70786
v 27.76791 44.40633 13.44676
v 13.18604 22.92162 6.181719
v 14.44819 23.28221 5.843522
v 13.52566 23.14412 6.162398
v 14.45382 23.6371 6.135886
v 40.69847 24.44553 0.7263194
v -29.33385 71.92902 12.63538
v 12.81559 22.54311 6.082931
v 12.32533 22.53324 6.378748
v 52.74644 -39.89109 -37.66249
v -4.275934 -45.4775 9.771419
v -4.586603 -46.17708 9.192613
v -35.07829 -65.30568 -32.17717
v 25.49985 -66.73051 -18.8837
v 25.90478 -68.91675 -30.12622
v 25.16125 -69.23075 -28.26846
v 24.28175 -69.74802 -27.95236
v 26.42394 -68.50436 -29.10375
v 27.25388 -67.8371 -28.24902
v 17.73557 50.63315 17.43851
v 8.932959 -22.51187 11.21018
v 26.70717 50.33834 13.76896
v 26.64102 49.02359 13.84059
v 16.47934 -72.55574 -14.64384
v 17.4108 -71.63028 -13.4238
v 15.7786 -73.08591 -15.28092
v 17.23052 -72.37337 -16.05537
v -12.85272 -38.87473 6.987303
v -12.00019 -39.10055 7.513399
v 49.71005 -19.66849 -11.40325
v 8.095438 -72.99002 -4.144742
v 6.646457 -73.42789 -3.902193
v 7.243974 -73.95754 -5.169045
v 11.5829 -73.04899 -7.23646
v 23.62403 -67.25688 -16.20587
v 53.1452 -39.90818 -44.16576
v 52.29724 -41.70184 -42.0499
v 38.87357 -59.4734 -36.21694
v 35.87106 -62.10512 -37.62248
v 36.92934 -61.23303 -37.67125
v 38.19559 -60.10607 -38.0621
v 37.80878 -60.45891 -36.94804
v 37.18578 -60.97186 -35.54688
v -35.9207 29.79784 7.688616
v 45.41132 -52.17069 -46.75198
v 45.25913 -52.75358 -41.71239
v 43.51379 -54.67295 -43.37044
v 47.06199 -50.41219 -42.8756
v 45.24343 -52.55177 -45.20434
v 46.72434 -50.72182 -44.76844
v 45.90935 -51.91429 -43.19093
v 30.04845 9.9237 2.316124
v 30.02143 10.91248 2.601381
v 46.93449 36.69764 0.6051787
v 57.23181 -26.69492 -43.27854
v 39.3524 -57.82896 -29.16838
v -3.18824 -40.92483 10.01295
v -3.777882 -40.63056 9.868363
v 22.21493 -43.04789 -0.9136691
v 20.76666 -42.49303 -0.4485078
v 51.728 -42.35353 -38.36666
v 18.00977 38.34842 16.72862
v 24.68731 -36.65585 2.447793
v 24.05167 -37.95917 1.741889
v 24.98108 -35.20002 3.126812
v 20.09039 -36.8033 3.530091
v 22.05844 -35.59543 3.823893
v 20.98864 -35.70744 4.115574
v 20.73656 -36.27909 3.768114
v 23.48087 -36.14016 3.078623
v 21.79613 -36.55333 3.219544
v 20.8553 -37.09107 3.03795
v 22.23786 -37.54084 2.41086
v 20.62462 -38.16893 1.919474
v 21.80096 -38.18285 1.904243
v -23.56151 45.95222 16.4065
v 3.705248 -50.1262 5.696321
v 2.920299 -24.1702 15.13924
v -0.1004378 -13.27777 28.73404
v -1.05446 -12.65602 29.16318
v -2.610302 -12.68532 29.14298
v -2.019966 -12.3687 29.29239
v -16.74906 -39.03196 3.608304
v -15.26591 -39.17465 5.029779
v -13.4112 -38.99075 6.552251
v -16.69873 -39.02016 3.781638
v -16.14486 -39.08226 4.208444
v -15.32683 -39.0593 4.95309
v -14.79921 -39.03806 5.401615
v -15.7235 -38.93682 4.644551
v -15.21313 -38.80862 5.143026
v -23.99783 11.81233 2.713931
v -50.63514 61.8525 -4.384732
v -50.30708 62.16591 -3.988853
v -49.86026 61.90763 -3.402316
v 12.68002 -16.38322 13.69008
v 12.80281 -16.39967 12.65563
v -9.954143 -18.20708 14.70553
v -10.11027 -18.50082 14.5843
v 13.39662 -17.72541 8.457581
v 13.44796 -17.41025 8.473804
v 13.11065 -17.22636 8.813553
v 12.62903 -17.36876 9.433146
v 12.57505 -17.72121 9.147765
v 13.03812 -17.89278 8.631167
v -16.18616 71.52111 16.80224
v -18.13437 70.05798 16.75653
v 32.92589 -64.38218 -34.65562
v 34.75071 -62.95773 -34.02055
v 35.46973 -62.40894 -35.52822
v 36.62723 -61.25029 -32.99197
v 37.06236 -60.5685 -31.03615
v 36.06552 40.87562 9.519532
v 36.84578 40.71542 9.069037
v -36.10948 37.61699 11.34028
v -35.5731 37.30394 11.52945
v 16.09788 38.62003 17.29941
v 16.37784 38.88757 17.29781
v 15.30711 38.95454 17.51719
v 14.30857 37.64667 17.38849
v -24.03158 70.44316 15.13262
v -23.37532 71.95426 14.96734
v -24.08216 71.47977 14.86336
v 24.37704 48.47513 14.86581
v 24.28659 47.44039 14.9066
v 24.68117 46.45415 14.76397
v -46.39849 42.09103 2.482787
v -16.22663 19.67575 3.123179
v 15.07042 -54.85911 -0.3917174
v 42.38638 -56.05833 -37.85231
v 42.69365 -21.27569 -2.708098
v 44.59436 -53.40017 -36.94497
v 20.75627 28.78659 9.357446
v 25.36213 47.12911 14.45311
v 56.51875 -30.26361 -45.6102
v -35.2642 72.86543 8.959297
v -34.814 73.80753 8.84768
v -35.71202 73.67899 8.25064
v 16.4867 -72.25294 -13.24052
v -57.81149 50.5637 -15.18816
v -58.17628 50.7279 -15.91427
v 49.44707 -46.97932 -43.45425
v 50.19507 -45.6905 -43.19596
v 49.40187 -46.93023 -44.87214
v 47.62055 -49.5579 -44.78335
v 48.00344 -48.9385 -45.76625
v 48.67541 -48.17483 -42.1764
v 20.229 61.24714 16.51898
v 8.115057 -21.33961 11.53025
v 8.00375 -21.8632 11.71175
v 16.77923 -16.88755 7.277161
v 16.70253 -17.64799 7.314821
v 17.70574 -17.27468 7.200987
v 17.43766 -17.71515 7.238669
v -42.77057 40.31477 6.721117
v -39.47017 37.81499 9.604919
v -40.0662 38.16088 9.229208
v -40.44501 37.29566 8.906027
v -40.76688 38.1651 8.737144
v -43.29102 39.06541 6.756016
v -42.23127 38.90319 7.628416
v -42.36119 39.76935 7.255769
v -43.00289 38.77075 7.059762
v -41.90182 38.55265 7.939923
v -42.57827 38.48833 7.435978
v -43.32872 38.55158 6.819983
v -43.66779 38.27331 6.567026
v -43.50222 37.39343 6.808236
v -42.67637 35.77486 7.328468
v -41.33591 38.00627 8.356178
v -42.406 37.84721 7.628624
v -43.06046 36.67352 7.159705
v -42.1347 37.20358 7.861848
v -42.00882 36.34356 7.87817
v 0.2483272 67.37351 19.05608
v 34.02138 -63.46452 -33.30695
v 35.79097 -61.88708 -32.12373
v 33.07594 -64.08811 -31.78985
v 31.87983 -64.92649 -31.34219
v 54.65243 -36.20382 -44.43704
v -18.76438 26.60524 8.016775
v -17.01322 25.74708 7.773587
v -17.92205 25.68422 7.342362
v 44.69078 -52.30508 -31.93517
v 44.68093 -52.65622 -33.1183
v -52.59464 37.04126 -4.688998
v 21.14237 -71.02866 -22.4663
v 22.10235 -70.24278 -21.71986
v 22.97048 -69.85617 -22.79646
v -33.56149 70.62685 10.68631
v -44.99923 35.28877 5.447179
v 39.37706 40.4141 7.293284
v 6.763162 -14.34666 22.20031
v -16.20136 68.04852 17.56204
v -7.460828 -39.54136 9.27026
v -8.26052 -39.49372 9.116282
v 40.97718 35.50426 6.670238
v 41.68332 33.70921 5.744283
v 40.61308 34.68511 6.827547
v 13.54016 48.60978 18.64555
v 12.23372 49.91947 18.92477
v -2.484975 -65.32662 3.456997
v -3.192284 -64.8449 3.594799
v -37.25833 72.67832 7.429628
v -37.91087 72.77051 6.814051
v -35.82025 72.38224 8.710874
v -36.2184 73.02857 8.153763
v -36.43827 72.35052 8.218699
v -37.81716 71.94374 7.229254
v -57.48792 50.89994 -14.61448
v -1.521275 -10.55158 29.65164
v -17.84143 21.9924 3.443076
v -17.18938 21.94459 3.754025
v -17.31519 21.54893 3.488342
v -4.786356 -18.70222 18.67465
v -5.275065 -18.58262 18.251
v -6.197544 -19.3827 16.55646
v 19.89463 62.69275 16.59658
v 26.68376 46.22175 13.85384
v -19.62515 -40.07776 1.568961
v -19.87312 -39.57726 1.102859
v 46.7126 -50.94012 -41.15101
v -36.30273 69.35974 9.104148
v -0.5331107 -10.97308 29.53658
v -0.15897 -11.91751 29.25945
v -38.43011 68.69045 7.616559
v -51.96347 60.59136 -6.116945
v -51.54152 60.58957 -5.484776
v 36.64085 24.8645 3.014314
v 36.36352 25.37048 3.530648
v 37.47583 24.9329 2.59513
v 9.860656 -19.21863 11.37843
v 10.44845 -19.20571 10.31538
v 9.910044 -19.37068 10.90296
v 12.28395 -38.57632 5.072025
v 5.937374 -72.27905 -2.079149
v 33.58597 12.42353 1.718319
v 43.46737 -54.85924 -38.09536
v 44.80046 -53.33021 -38.93027
v 45.54854 -52.34563 -38.36826
v 46.00114 -51.66726 -37.57478
v 46.81863 -50.51053 -37.46858
v 3.759762 48.32619 20.22894
v -0.1150465 46.88841 20.37988
v 2.170976 48.47466 20.32942
v 0.4570117 49.56987 20.38424
v 28.85843 -63.44818 -18.86427
v 16.60933 13.34133 2.899293
v -30.67981 45.18892 13.26562
v 31.17597 28.57166 7.929238
v 32.10735 28.55534 7.714956
v 31.12682 28.04049 7.599102
v 31.62119 27.86264 7.443775
v 32.2366 28.09562 7.449172
v -41.61113 -59.83216 -32.51269
v 38.72927 41.6787 7.464861
v 24.71376 47.89684 14.73188
v 24.49759 49.0993 14.82196
v 25.71226 48.5937 14.29931
v 13.3772 -72.96652 -9.284739
v -35.06524 14.30791 1.631474
v 7.738708 -21.30855 11.96728
v 9.078523 -71.42702 -2.889061
v 51.00309 -39.10393 -28.13763
v 40.24895 -58.09377 -42.06592
v -23.55649 -35.52329 4.555782
v -47.7216 37.86485 2.729144
v -3.534794 -73.62569 -2.432184
v 44.86974 37.87724 2.869631
v -31.63895 44.35207 12.86341
v -31.94582 44.88025 12.63179
v -31.13877 45.38994 13.01663
v -32.2068 46.31211 12.39346
v 49.53254 34.18985 -3.224502
v 2.66713 -37.578 11.63655
v -48.91319 35.43082 1.485311
v -19.41782 -39.0629 1.529813
v 29.44507 -63.40345 -19.72465
v 45.30037 -51.74655 -32.89999
v 4.390615 -47.01519 8.212606
v -7.047965 -73.45152 -2.613273
v 50.45026 -45.19355 -41.17871
v 49.72807 -46.38166 -40.29146
v 47.72288 -49.49602 -40.70749
v 49.28741 -47.00627 -39.56848
v 48.48433 -48.40281 -40.7908
v 49.59906 -46.23499 -37.87815
v 51.1635 -43.98798 -42.3842
v 51.77466 -42.61349 -40.65921
v 51.03376 -44.04642 -40.81516
v 51.53981 -42.88674 -39.08427
v 50.62523 -44.57676 -38.91489
v 50.94512 -43.63736 -37.08729
v 51.6524 -42.17179 -36.97765
v 51.26704 -42.57265 -35.6587
v 49.72088 -45.59184 -35.92622
v 50.20504 -44.95734 -36.87889
v 50.52045 -43.74948 -34.54617
v 49.57403 -45.53178 -34.63084
v -52.94395 36.20749 -5.179612
v 54.5349 -36.4323 -43.27177
v 54.17729 -36.97835 -40.80164
v 54.13242 -37.34556 -42.56236
v 2.69907 -68.4839 1.893786
v 46.36819 -50.96483 -36.24719
v 46.96302 -50.19989 -36.72051
v 11.92692 59.4792 18.6821
v 10.20553 59.28363 18.96524
v 11.64246 62.96008 18.43613
v 10.66275 60.61827 18.79759
v -13.15256 40.75811 18.71263
v -11.66491 -73.8099 -4.946908
v -10.67159 -74.80569 -6.327061
v 6.221435 38.25741 19.05216
v -40.23164 -61.34466 -35.30489
v -40.39031 -61.06481 -33.60179
v -38.40685 -62.78616 -33.67346
v -38.22129 -62.78116 -31.92659
v 17.24607 61.88998 17.33112
v -22.29333 54.32663 16.86226
v 35.06963 26.66272 5.321701
v 33.7863 31.13633 8.52866
v 38.49203 32.90825 7.505771
v 37.7468 33.66433 8.201275
v 36.50008 33.49013 8.70041
v 32.87079 28.60357 7.502343
v 32.98498 27.35919 6.600684
v 33.64132 26.98529 6.038298
v 33.42141 27.67867 6.747259
v 33.46586 28.24951 7.099641
v 37.41119 32.59571 7.867971
v 36.55902 31.18248 7.54919
v 37.63854 31.64769 7.32041
v 35.37517 30.83255 7.798062
v 35.22626 27.19003 5.827498
v 37.08098 28.63641 6.040946
v 34.14932 30.08159 7.828583
v 37.31222 30.18702 6.77072
v 35.97399 29.9212 7.10737
v 35.76112 27.8322 6.095262
v 35.02064 28.76846 6.939406
v 12.67903 -73.06985 -8.574344
v 14.60811 -72.18163 -9.319646
v -34.24788 68.6861 10.71371
v -40.56534 -60.53053 -30.79963
v 28.59818 -64.20317 -19.717
v -49.8366 -51.35155 -39.4585
v -49.27114 -52.02547 -38.54531
v -49.37407 -51.97894 -41.71776
v 28.54144 -62.49555 -16.91784
v -37.93259 16.04838 -0.0461814
v 44.40952 39.32087 2.883146
v 45.17655 38.76057 2.170327
v 45.43624 39.37656 1.667619
v 45.00152 39.23878 2.199711
v 44.79078 39.98016 2.183284
v 37.89941 -60.28837 -40.74749
v -35.14577 28.38239 6.916433
v -34.39553 28.13417 6.960405
v -35.54342 29.36126 7.542522
v -35.24903 29.80069 7.886139
v -35.0868 29.17818 7.566269
v -34.47869 28.86848 7.600358
v -34.78772 29.52891 7.863237
v -34.00235 29.35029 7.98347
v 19.54405 61.47707 16.7196
v 18.55368 62.07326 16.97573
v 18.37108 60.95227 17.05369
v 19.17423 60.76067 16.84525
v 20.14973 59.48434 16.56515
v 36.90731 25.90214 3.886704
v 23.52793 59.15591 15.39166
v 10.65854 -52.15789 2.716909
v -7.907551 -73.51572 -2.8895
v -7.179932 -72.75093 -1.786621
v -8.106997 -72.78887 -2.039185
v 49.0752 -45.9357 -33.2113
v 44.11189 -53.20436 -32.48679
v 5.196309 -21.29413 14.18589
v 5.7399 -21.72558 13.69741
v 5.360544 -22.10605 13.96332
v -59.7757 -30.9171 -44.44461
v 40.69093 14.79643 -3.21699
v 39.83652 14.437 -2.353873
v -2.799659 -20.54479 17.45795
v 57.09057 -20.40031 -34.15989
v -34.80067 43.12856 11.40146
v -33.87294 43.1666 11.88713
v -33.32658 43.99516 11.99136
v 14.58081 -35.73289 7.715523
v 17.66313 5.018102 4.627132
v 38.49915 18.20212 -2.477382
v 38.07538 17.6736 -2.045573
v 39.11442 17.53927 -2.575975
v 13.7755 -38.68095 3.911312
v 14.78914 -37.13868 6.103641
v 14.35466 -37.9185 5.088171
v 16.08107 -37.77304 4.2539
v 43.25372 39.07002 4.233109
v 43.89913 38.22067 3.855154
v 43.21312 40.66003 3.730341
v 44.18192 38.94503 3.290026
v 1.31662 -58.47349 4.174832
v 1.420525 53.31857 20.29369
v -1.017684 53.70703 20.31196
v 32.48499 -62.78349 -24.32886
v -29.66021 35.8707 13.10354
v 13.932 19.51101 3.152749
v 13.81661 19.81153 3.459742
v 13.77081 20.25408 3.830427
v 19.26968 58.32206 16.8405
v 55.94255 -31.17796 -40.54007
v -17.26652 20.9838 3.194641
v -16.81302 20.18006 2.965922
v -17.55416 20.66585 2.753741
v 55.46581 -32.77045 -40.26859
v 56.68105 -27.9341 -40.40213
v -2.35582 -40.74046 10.10629
v -2.607765 -40.13996 10.02276
v 40.90202 65.94878 3.429219
v 40.17942 65.65781 4.148551
v 40.62778 65.52486 3.694692
v 39.93493 65.25369 4.416353
v 17.68374 36.18994 16.22501
v 17.06598 37.06512 16.64865
v -58.31485 -35.77525 -47.55457
v -58.66629 -34.73758 -47.88664
v -5.516409 70.83982 18.2687
v -14.94838 -17.3065 13.71855
v -29.74151 -68.79723 -28.33824
v 25.08804 61.30354 14.72439
v 23.60443 61.08907 15.36232
v 23.79984 62.39132 15.216
v 21.8847 62.36393 15.93049
v 57.31928 -26.13907 -42.79745
v 19.09006 -35.69776 4.908378
v 19.29641 -34.52069 5.533814
v -37.07111 69.69822 8.506779
v -36.74529 71.20354 8.331296
v -37.85054 70.76698 7.549719
v 21.58966 61.65009 16.07
v 22.19171 60.31767 15.8772
v 21.78051 58.64181 16.01399
v -36.34668 -64.38761 -33.19301
v -36.16604 -64.34041 -31.39104
v -50.41138 -49.88698 -34.85637
v 0.6327884 65.7193 19.3144
v 0.6132591 62.66065 19.71551
v -0.7546702 64.84131 19.46135
v 57.00823 -26.70559 -40.79934
v 41.17635 18.29856 -4.319186
v 40.69152 18.13413 -4.150966
v 40.71667 17.60044 -4.136722
v 40.74149 17.84297 -4.203115
v 41.09832 17.76703 -4.336533
v -2.142679 -48.57137 6.903713
v 13.7474 -73.26495 -10.80381
v 14.4684 -73.24933 -12.22607
v -22.03673 -32.87634 6.70852
v 14.68953 53.59445 18.2142
v 23.37344 -70.18505 -26.94758
v 25.04392 -69.19566 -27.4817
v 22.04057 -70.72914 -24.44088
v 23.15721 -46.29077 -2.184911
v -10.73883 -4.529119 21.48615
v -56.28065 53.29315 -12.41938
v -56.86967 52.85303 -13.45988
v -56.6862 52.42629 -13.11915
v -17.54796 -74.32468 -15.01508
v -18.12002 -74.16332 -16.13374
v -1.713956 -40.00399 9.995823
v -0.9330799 -39.92673 10.00435
v -0.4178163 -39.63916 10.06606
v -1.532467 -38.8602 10.77882
v -2.113285 -37.9532 12.1578
v -3.14299 -37.89711 12.17125
v -2.47321 -38.22824 11.75478
v -3.749599 -38.0509 11.75179
v -18.08427 68.32118 17.13696
v 59.59515 -11.7562 -40.82779
v 59.45573 -12.8506 -41.29345
v 42.17223 38.30286 5.47438
v -30.35703 72.73752 11.85821
v -31.0418 72.41545 11.59572
v -4.952894 -19.08357 17.93002
v 1.124926 35.07042 18.9393
v 28.41675 -44.26945 -3.055077
v -43.38306 21.25078 -2.565121
v -43.3116 21.55343 -2.32761
v -43.36939 22.50336 -2.005718
v -43.73162 22.25377 -2.388799
v 57.29765 -25.46114 -41.20208
v 18.83295 28.57335 9.54063
v 19.11662 -19.31694 7.019338
v 40.09964 -56.4836 -27.72222
v 60.45419 -6.922087 -40.18036
v 12.6457 -20.09197 8.742928
v 2.76331 -69.27616 1.444394
v 2.003848 -49.94425 5.941047
v 22.81574 -68.5775 -17.66616
v -33.36198 29.89981 8.424778
v -18.46235 -38.98409 2.468664
v -18.01071 -38.91348 3.001232
v 2.107976 57.87968 20.04287
v 1.658803 55.19993 20.19242
v 5.672588 54.9976 19.87364
v 3.210673 53.99453 20.16732
v 8.098285 -36.98601 10.25242
v 6.236554 -73.01463 -3.10302
v 21.27454 -34.90882 4.454021
v 22.01806 -34.50701 4.414382
v 22.67508 -33.43043 4.673431
v 53.16136 48.59454 -10.92935
v 25.85275 -38.90941 0.7778022
v 1.369945 -72.12128 -0.7304435
v -14.63932 -75.29593 -13.18975
v 7.532932 -37.72538 9.236325
v 7.108758 -36.54916 11.43288
v 31.48862 -55.52476 -13.02054
v 3.193007 52.48161 20.18599
v -41.01229 26.18984 2.694996
v -39.96083 25.7611 2.360738
v -39.11185 26.08371 2.970594
v 0.7699164 11.16498 19.00598
v 51.17178 53.02039 -7.838053
v 6.757288 -74.96082 -7.096652
v 7.660867 -75.00311 -7.988402
v -6.157027 -73.0368 -1.944335
v 27.5504 -67.40418 -26.64886
v 26.27041 -68.32933 -26.79918
v -2.336574 -70.42641 0.8788345
v 52.56525 -35.03694 -28.41354
v 1.265447 -65.82471 3.212862
v 56.75506 -29.32662 -45.613
v 57.22994 -27.01545 -44.12248
v 57.59338 -25.71208 -45.25892
v 9.886243 -39.21021 5.975166
v 10.05208 -39.47284 5.797801
v 9.438 -39.35093 6.195871
v -16.62156 18.40787 2.463989
v 18.41889 -71.34005 -15.02653
v -19.73859 -38.7153 1.937192
v -18.92286 -38.89641 2.28753
v 56.72181 -25.64087 -37.01312
v 42.3561 23.96817 -0.6124906
v 42.17894 20.33045 -3.759505
v -29.20926 -68.27135 -23.23403
v -0.8066206 -46.05705 9.552746
v -3.41056 -45.89776 9.524184
v -2.306585 -47.66419 7.805377
v -2.844934 -46.39318 9.129684
v 51.39459 -41.75362 -34.23362
v 31.37785 -37.99336 -1.127981
v -18.52426 -39.28285 2.117769
v -18.55148 -39.21722 2.09696
v 58.32642 -11.55994 -32.24982
v 35.67633 65.54669 8.192198
v 41.63395 -56.79782 -36.88381
v -17.72155 43.49928 18.04187
v -16.94666 43.80041 18.24685
v 56.16349 -31.51882 -45.69537
v -22.1411 -38.24705 1.943153
v 8.776087 -39.64351 6.839329
v -55.20969 35.55393 -10.16319
v 31.18513 -36.90266 -0.4940332
v 33.3089 -62.98205 -27.01179
v 34.34326 -62.4347 -28.26105
v 34.23988 -62.87579 -29.93143
v 35.17107 -62.14654 -30.33199
v -43.96526 36.60765 6.402525
v -44.10158 37.7939 6.283057
v 13.15296 -39.19172 3.494994
v 12.45723 -39.22315 3.948701
v 12.06673 -39.23885 4.217032
v 12.77885 -38.78181 4.344773
v 12.11756 -39.12191 4.275119
v 53.44647 -33.17812 -29.51395
v 11.9209 29.66507 13.61566
v 35.40521 -61.66805 -28.91286
v -48.65965 35.92682 1.792422
v -17.0672 -73.67584 -10.06514
v 13.53307 -19.12659 8.408892
v 13.23517 -18.62288 8.528531
v 39.93884 38.01865 7.406312
v 41.15525 38.16225 6.41218
v 41.60847 39.14813 5.731422
v 39.51855 41.34382 6.935392
v 40.30566 39.46527 6.771303
v 41.18157 38.87276 6.194551
v 40.6226 40.49213 6.163043
v 41.20184 39.99953 5.832615
v 41.85375 40.02426 5.302397
v -33.19933 69.60815 11.17873
v 17.59388 31.20411 12.74075
v -28.04644 48.08279 14.52067
v -8.141318 -74.35631 -4.273971
v 17.34823 -72.5742 -17.5425
v 18.86269 -71.21125 -15.76535
v 19.6887 -70.9512 -17.16744
v 19.55814 -71.60209 -19.88264
v -5.04352 -36.92416 13.18311
v 1.281633 52.10318 20.32573
v -0.2494775 52.7079 20.35181
v 12.92678 -16.03209 13.27845
v 13.19461 -15.30096 13.12539
v 13.24018 -15.42157 12.15112
v 2.300461 -52.9533 4.474281
v -52.09262 38.09077 -4.080916
v 43.38684 -54.90122 -37.04418
v 15.43363 30.67594 12.97987
v 17.68332 27.85282 9.171106
v 18.76832 33.32232 14.21979
v 16.6517 30.39134 12.25741
v 16.19276 29.07854 10.97216
v 17.92635 28.78489 10.01691
v 17.69466 29.80762 11.20803
v 19.31772 30.61146 11.51739
v 20.12136 29.68291 10.31573
v 21.69372 29.89024 10.17834
v 21.04415 30.89667 11.2207
v 22.81194 31.62345 11.48192
v 19.59752 31.81134 12.63256
v 22.8407 33.06515 12.84727
v 19.66602 32.80912 13.50997
v 21.74504 33.20908 13.26833
v 20.9369 33.91327 14.01116
v 20.09617 34.85143 14.85405
v -4.92245 -40.52435 9.772251
v 16.15912 49.06474 17.94313
v -9.674448 -39.24835 8.636986
v -0.4960777 -37.60137 12.4573
v 18.57086 52.15239 17.16928
v 18.55045 53.37162 17.12429
v 19.30933 52.35414 16.90552
v 20.28351 53.45734 16.5278
v 19.52383 53.20527 16.80596
v -4.993244 -37.54748 12.27926
v -5.572809 -37.62331 11.97236
v 50.90859 36.33488 -6.297845
v 51.22578 36.51905 -7.03294
v 51.10688 35.89949 -6.613193
v -23.28672 -40.72047 -0.1238522
v -3.055897 -50.21253 5.788253
v 23.71453 -44.29287 -1.658271
v 25.67854 -36.16901 2.403635
v -2.579404 -4.539628 27.9863
v 28.5657 -66.82954 -27.61023
v 9.882939 -53.12758 2.655629
v 7.116549 -37.15733 10.4796
v 27.70953 -63.01818 -16.33977
v 28.12308 -64.04144 -18.57892
v 17.94351 43.30212 17.33081
v 16.85201 44.15227 17.6638
v 15.73963 42.17328 17.81483
v 16.75602 42.67692 17.60151
v 15.54653 44.60927 18.03448
v 14.84621 42.37486 18.03832
v 15.69529 43.43651 17.90652
v 13.98917 43.61695 18.37048
v 40.75515 33.24618 6.278019
v 41.39208 32.15662 5.418225
v -9.846378 73.04487 17.30524
v -57.09887 -38.67142 -48.29521
v 23.47371 -68.3522 -18.6298
v 22.08937 -69.58304 -18.9171
v 32.7397 -62.01859 -23.09771
v -1.429197 -53.88072 4.55458
v -49.18507 52.36049 -1.830857
v -53.42041 54.17141 -7.774803
v 45.19474 -48.61757 -25.66166
v 28.16628 45.99163 13.11384
v 29.33441 42.32203 12.98019
v 29.8562 42.02312 12.76742
v 30.74574 42.62727 12.20236
v 29.64229 42.78885 12.74243
v 28.37301 45.47406 13.04826
v 28.83479 44.59305 12.90594
v 18.63538 -39.25201 0.7711883
v 18.10352 -39.47863 0.4426941
v 17.93514 -39.81992 0.2431745
v 17.40468 -39.62652 0.4862981
v 18.26794 -39.75236 0.2201146
v -24.39976 -27.39858 6.777318
v -51.99458 36.05461 -3.276102
v -52.25637 36.34487 -3.8515
v -52.29667 35.99937 -3.86387
v 57.75535 -13.62297 -31.11627
v 58.24782 -10.99556 -31.29487
v 10.40047 -16.18541 17.13348
v 9.690378 -16.54733 16.49044
v 10.08765 -16.97396 15.83012
v -38.96997 16.81123 -0.8972241
v -39.60277 17.40069 -1.471545
v -40.35281 16.80998 -1.73915
v -28.91448 49.02088 14.12086
v 38.69431 68.03071 5.140956
v 37.76308 68.94133 5.801965
v 37.33087 67.23699 6.568943
v 37.55404 67.75879 6.278563
v 37.86765 66.59146 6.176269
v 39.66504 67.67568 4.35661
v 39.05994 68.13669 4.805903
v 37.89139 68.03236 5.893841
v 38.4587 67.47652 5.469823
v 39.73319 66.55882 4.459397
v 39.27906 67.28629 4.742937
v 38.96811 67.25426 5.033332
v -27.21251 45.23496 14.90483
v -28.01758 45.84402 14.54327
v -20.09921 -39.3853 0.8116641
v -20.41164 -39.49389 0.6256593
v -20.51554 -39.38507 0.575306
v -30.14566 44.79702 13.55487
v -29.32769 44.29653 14.03241
v -28.45687 45.21999 14.37198
v -28.90532 44.94373 14.18667
v 33.90156 -62.52083 -27.14512
v 41.64362 37.28511 6.19732
v 41.13577 36.6732 6.643457
v 43.68905 37.40522 4.223541
v 42.76818 37.17191 5.134713
v 43.72926 36.52908 4.414676
v 42.28738 36.69897 5.686047
v 41.88002 36.31179 6.072146
v 42.05883 35.27865 5.815032
v -51.1034 61.72411 -5.043257
v 28.52273 10.39972 2.747612
v 28.91162 11.41894 2.922592
v 28.84374 12.38577 3.060356
v 27.13633 13.23445 3.262949
v -29.86246 -68.48265 -27.00489
v -31.14973 -67.60307 -27.36205
v -31.21426 -67.36604 -26.11615
v 11.86145 61.39079 18.52149
v 12.99861 62.35228 18.25557
v 25.83044 -37.47315 1.613142
v 1.865995 -74.35297 -3.69849
v 4.566848 -73.34343 -2.881181
v 19.35412 -71.5304 -18.84723
v 20.34147 -71.22485 -20.52665
v 21.21672 -70.6325 -20.59456
v 35.72428 -60.48061 -26.14951
v -28.18893 -69.54128 -26.18908
v 29.74722 44.97171 12.42039
v 30.02766 46.31877 12.1072
v -45.51077 35.01287 4.940449
v -4.008428 -18.13297 21.68749
v -2.852553 -18.67409 21.15853
v -47.74653 37.06511 2.797211
v 2.919728 50.9214 20.24926
v -38.92276 68.07591 7.322804
v -24.98389 71.92265 14.43846
v -25.61326 73.08013 13.83638
v 55.85719 -32.51479 -46.00524
v -1.292085 -60.94835 4.273381
v -28.47312 -69.10288 -24.79456
v 40.62053 -57.79388 -41.01363
v 39.41029 -58.95845 -40.59467
v 40.75069 -57.69445 -39.75483
v 28.00165 11.25803 3.028934
v -14.62918 -38.93081 5.587334
v -45.0791 22.08875 -3.700331
v -44.79392 22.07327 -3.49583
v -44.2427 22.15623 -2.941386
v -43.98652 22.99412 -2.360772
v 9.273445 -74.6519 -8.530601
v 7.710137 -74.51904 -6.770121
v 9.203157 -74.32432 -7.558
v -4.566687 -65.35526 3.41087
v 19.18733 54.14542 16.89733
v -23.85455 -71.0936 -17.54199
v -20.14262 45.10574 17.44744
v -19.54899 45.77708 17.63498
v 37.88688 -60.08952 -32.55778
v 38.72886 -59.14318 -31.54945
v 7.620779 -13.84628 22.21301
v 20.74037 -70.66675 -19.29439
v 50.25446 56.46657 -6.684042
v 14.26758 62.84309 17.94324
v 15.07839 61.86407 17.83422
v 13.66279 62.25615 18.1308
v 14.18456 62.26406 18.01262
v -53.18668 -46.27961 -47.7636
v -52.34493 -47.71319 -46.14956
v -52.89536 -46.98034 -44.78128
v 11.09426 -37.51066 7.858468
v -7.161457 -19.75017 15.74037
v 5.780718 -57.26659 3.093532
v 28.63898 -61.53536 -15.82592
v 29.75449 -61.11134 -16.80359
v 30.33468 -59.99889 -16.22288
v 10.25353 -69.7691 -2.220857
v 19.80606 -38.71861 1.341555
v 19.24309 -38.97568 1.20368
v 18.76345 -39.63519 0.3403787
v 22.55585 -41.17316 -0.1897538
v 21.82642 -39.67834 0.6623873
v 20.70691 -39.10241 1.035306
v 21.01647 -41.81484 -0.3487898
v 21.02003 -39.89189 0.4694523
v 19.98309 -39.61245 0.5881844
v 19.85307 -41.71267 -0.1359777
v 20.14353 -41.36803 -0.1445604
v 20.35186 -40.4042 0.18629
v 19.66451 -40.40811 0.1496416
v 19.33901 -39.92424 0.2758979
v 19.27497 -40.74817 0.05070006
v 18.96105 -40.9906 0.09240019
v 18.29622 -40.06756 0.1655472
v 18.62945 -40.01158 0.1280004
v 17.7774 -40.34181 0.3118623
v 16.95086 -40.51171 0.7862604
v -28.63623 63.93701 14.35727
v -19.14621 40.82133 17.44238
v -19.77033 41.17526 17.32608
v -20.7176 41.83993 17.14099
v -20.53607 41.26593 17.13519
v -21.14502 41.23989 17.00277
v -21.06179 40.42992 16.94751
v -21.76487 40.61555 16.82305
v -22.24534 40.27817 16.67048
v -20.9534 39.57283 16.8557
v -21.93589 39.25199 16.53065
v 54.41346 -36.88319 -46.35067
v 55.10589 -34.99439 -46.55645
v 55.50264 -33.71943 -46.71907
v 54.96238 -35.32643 -45.25496
v 55.44431 -33.86527 -44.77733
v -46.1891 38.23978 4.311974
v -11.05977 -38.65904 8.16441
v 31.26734 -65.26033 -30.2857
v 32.3018 -64.36713 -29.62075
v -33.64738 -66.13831 -30.01753
v 18.44337 59.66625 17.06932
v 45.19789 63.3205 -0.9747359
v 31.26961 64.72248 11.42426
v 29.70389 64.98639 12.34678
v 30.23006 64.33834 12.07767
v 29.09924 64.00224 12.73952
v 29.094 -37.98391 0.06009236
v -8.217597 -18.81383 15.4342
v -7.7884 -18.06371 15.8152
v -8.031838 -17.21494 15.42984
v -8.349192 -17.18398 15.1005
v -8.872057 -17.44414 14.935
v -8.832931 -18.28045 14.99276
v -9.267109 -17.90537 14.89864
v -7.653059 -19.35147 15.57812
v -8.329171 -18.25048 15.33726
v -8.657172 -18.72544 15.11405
v 59.31323 -14.10851 -42.00825
v -21.40573 -38.29108 2.044679
v -19.89904 -38.92208 1.398977
v -20.45301 -38.27143 2.50528
v -19.94079 -37.78905 3.765267
v -21.13062 -37.66622 3.223324
v -21.13472 -37.23907 3.987361
v -22.26916 -38.7067 1.327979
v -22.90852 -37.92676 2.098289
v -22.0783 -37.53428 2.967031
v -23.38841 -36.02938 4.19057
v -27.00349 47.31473 15.00619
v -26.85004 47.98939 15.07512
v 26.04111 -31.16515 4.301933
v 20.19643 11.52501 2.965245
v 19.68564 11.81706 2.902526
v 19.24901 11.11321 2.845326
v -4.397381 -73.41514 -2.200031
v 35.31918 64.8164 8.534266
v 34.94513 65.95791 8.73391
v 46.74026 35.50696 1.061307
v -52.47847 56.37121 -6.399025
v -52.00938 56.86768 -5.779996
v -16.30932 -37.85035 5.968615
v 15.51999 -18.30455 7.589215
v 14.26946 -18.90045 7.997859
v 14.43626 -18.22783 7.905995
v 13.59919 -18.51324 8.419029
v -11.51037 -75.77917 -10.28041
v 25.14964 -41.47195 -0.6118073
v 24.72539 -42.45049 -1.067993
v -0.1816421 7.700715 20.86441
v 48.68398 34.86568 -1.807883
v 48.77194 35.92203 -2.074106
v 48.2457 34.83144 -1.05149
v -43.22163 -54.0455 -22.20319
v -44.4852 22.95224 -2.735245
v -45.34409 23.51617 -2.550401
v -44.8521 23.50871 -2.380718
v 55.26881 -32.91342 -38.80255
v -57.17462 51.04513 -14.06728
v -57.51138 50.41626 -14.66538
v 27.52281 -60.15212 -12.95016
v 6.266559 53.08465 19.85328
v 12.6707 46.92387 18.82804
v 14.88683 46.51007 18.27801
v 16.4733 47.08154 17.86173
v 14.41651 48.19956 18.43637
v 16.89456 52.18129 17.66996
v 15.06787 52.90447 18.13705
v 16.52496 51.07629 17.79629
v 13.05824 50.7303 18.71801
v 14.78879 51.60489 18.25527
v 13.60966 51.67398 18.56069
v 15.52715 61.13284 17.77966
v 14.52959 61.07365 18.01055
v 13.75936 61.0328 18.20017
v 12.63882 60.21119 18.4966
v 15.80087 59.27836 17.82517
v 13.38342 59.29846 18.38653
v 14.71358 58.91142 18.08548
v 12.15273 51.59467 18.89932
v 12.51594 56.18438 18.637
v 12.25709 58.13993 18.6776
v 11.20795 52.86943 19.05438
v 9.62545 48.98125 19.44594
v 10.87966 50.95317 19.18165
v 8.644391 50.38596 19.62709
v 9.842259 50.00898 19.40471
v 9.215931 51.58883 19.48276
v 7.841519 52.31254 19.68192
v 7.988622 56.39781 19.47258
v 7.082559 57.4526 19.54971
v 5.366893 56.41356 19.8226
v 7.526445 54.86266 19.61775
v 8.89441 54.27688 19.4297
v 9.520005 52.84863 19.35862
v 10.39654 57.87614 19.00121
v 8.545459 57.61067 19.33792
v 9.605267 55.08644 19.27099
v 11.37341 56.72112 18.85547
v 9.331262 56.47129 19.24821
v 11.67858 55.46417 18.86175
v 11.81258 53.52462 18.90492
v 16.96483 59.9374 17.508
v 12.82343 54.15816 18.67482
v 12.83803 53.01936 18.68698
v 13.91291 52.98669 18.42746
v 13.8903 54.0033 18.41665
v 14.24066 57.61302 18.22869
v 15.17151 54.48481 18.06618
v 15.35076 58.09512 17.95005
v 14.36094 55.79294 18.25132
v 17.0399 58.30522 17.49586
v 17.61218 57.05186 17.36281
v 16.37584 57.07504 17.72439
v 16.1525 55.55663 17.782
v 17.38621 55.29951 17.44129
v 18.14077 54.79553 17.21498
v -8.07302 -39.37859 9.126964
v -8.229594 -38.9423 9.234963
v -7.922362 -39.31413 9.177653
v 11.65115 -20.11267 9.163285
v 53.20644 -39.66194 -42.39012
v 15.13492 -71.26351 -8.349676
v 43.08059 -46.91384 -19.38348
v 15.82951 -71.43457 -9.688098
v 15.50973 -72.08594 -10.62516
v 16.13558 -72.09792 -11.80521
v -33.13689 69.06992 11.34201
v -11.6121 -15.10241 18.86024
v 10.09564 -71.18323 -3.330032
v 29.49084 -55.98122 -11.48721
v 56.09225 -31.60308 -43.55218
v 56.3426 -30.78645 -44.17402
v 56.9696 -27.37728 -41.78709
v 56.46634 -29.97477 -43.28038
v 56.9825 -28.20756 -44.79359
v 56.71391 -29.08992 -43.72841
v 56.91549 -27.99879 -42.64552
v 56.23886 -30.69972 -42.63998
v 56.66256 -28.81046 -41.70497
v 56.37313 -29.62253 -40.77871
v -24.3123 31.12908 11.01738
v 19.4638 -70.4549 -14.83804
v -32.21664 12.6638 2.546405
v -32.45747 13.17973 2.566938
v 15.75559 27.71969 9.661233
v 14.95594 28.5411 10.88756
v 13.64904 28.73059 11.72976
v 12.60683 26.53233 9.956653
v 14.32685 27.60636 10.13769
v 12.8808 27.37923 10.65402
v 28.01037 -58.29522 -11.92651
v 22.61407 -39.87874 0.5340012
v 28.26389 -28.96114 4.131808
v 47.48132 -49.51842 -37.19245
v 47.71773 -49.36754 -38.73571
v 48.55385 -48.07933 -38.60637
v 48.48206 -46.87569 -33.04046
v 48.32899 -48.24554 -37.27655
v 46.45809 -50.62579 -35.13634
v 49.18296 -46.67566 -36.52371
v 48.5142 -47.55661 -35.4822
v 49.00486 -46.54901 -34.73595
v 47.43882 -49.26212 -35.38482
v 47.011 -49.62893 -34.13688
v 47.8005 -47.95667 -32.8088
v 46.81765 -49.55275 -32.87979
v 15.16325 13.26002 3.044829
v 15.17908 14.69866 2.877604
v 51.99449 52.2266 -9.093009
v 52.09113 52.80629 -9.278709
v 51.68431 53.61713 -8.693411
v 51.11188 55.61581 -7.984163
v 50.75317 56.43176 -7.505265
v 50.30716 55.7838 -6.681448
v -15.30185 68.53354 17.61321
v -15.1954 67.09823 17.87675
v -30.77994 -67.50446 -25.26193
v -40.02765 35.95455 8.928887
v -41.20087 35.74866 8.227761
v 45.85222 -50.87593 -32.64285
v 18.20963 -71.25749 -14.1704
v 55.20888 -34.39719 -43.74839
v 55.75698 -32.69802 -43.24343
v 55.85799 -31.84861 -41.32414
v 55.02574 -34.33545 -40.40579
v 55.30023 -33.84101 -41.95493
v 55.6092 -32.81173 -41.80187
v 28.00596 47.43174 13.15209
v -59.15899 48.74305 -18.05534
v 36.10147 64.33053 7.951287
v 27.6802 -66.09155 -22.12208
v -1.576137 -69.83474 1.29289
v -0.5012735 -70.44671 0.8599269
v -0.159574 -69.61266 1.451334
v 34.34206 58.96652 9.497358
v 34.24255 60.23378 9.531105
v -2.86499 66.47197 19.19157
v -4.400763 65.008 19.35784
v -2.255706 65.18103 19.41143
v -3.608756 64.5631 19.46431
v -4.559494 -44.076 10.20723
v -3.791079 -43.85577 10.30962
v -0.7021233 -68.07349 2.366155
v 1.022613 -68.89076 1.844635
v 3.292261 -65.88252 2.890955
v 4.599839 -66.89809 2.200829
v 3.443577 -67.33675 2.306599
v 2.089552 -67.44884 2.489587
v 1.099898 -66.73777 2.912498
v -0.9482979 -65.33109 3.467007
v -8.69382 71.8833 17.73397
v -9.052414 69.11984 18.31233
v -8.451118 70.3922 18.10037
v 12.76054 45.06271 18.75085
v 11.40602 45.69215 19.08478
v 14.33918 44.92717 18.35957
v 11.46919 44.23393 19.01809
v 12.62687 42.36397 18.58239
v 14.0201 42.81435 18.28862
v -20.60194 40.78879 17.07869
v -21.61978 38.08145 16.32775
v -20.18661 38.87254 16.88808
v -19.01278 35.23623 15.8742
v -20.16452 37.50898 16.58597
v 47.43569 -30.08175 -12.89685
v 10.76545 -16.1776 17.03748
v 11.08311 -16.12954 16.90426
v 10.60245 -16.68493 16.22715
v 10.83485 -16.86292 15.88331
v 14.59038 -39.92558 2.201697
v -14.07438 68.50274 17.81416
v -35.45916 67.33947 10.09218
v 19.52445 -52.30041 -2.204057
v -43.16022 24.02255 -1.074451
v -0.3531584 -52.60662 4.789081
v 1.227193 -51.55167 5.08047
v -1.090087 -49.64509 6.178972
v -0.9167415 -51.19415 5.344615
v -2.185543 -52.8438 4.798539
v 57.53657 -25.61877 -44.22422
v -6.259755 -36.14525 13.57775
v 13.40957 39.59845 17.98733
v 12.94319 40.45612 18.24619
v -20.90266 67.56382 16.65309
v 12.1471 -37.67675 6.976857
v 60.2958 -8.119381 -40.85033
v 11.20888 -8.125544 15.16405
v -21.26956 51.44573 17.22413
v -21.54763 50.34953 17.15919
v -22.25084 51.3505 16.89357
v -15.17145 -74.93191 -11.68911
v -6.903106 -39.53745 9.375172
v 35.45092 -59.78339 -23.95882
v 53.5519 -38.72322 -41.52283
v 52.57547 -40.75908 -40.05479
v 53.78973 -37.86924 -40.09183
v 37.17771 14.16298 -0.3121072
v -44.09307 -57.79868 -36.89623
v 57.53785 -23.86871 -40.48344
v 57.62488 -24.09375 -41.61148
v 7.159112 -48.4738 6.11027
v 8.464591 -49.03463 5.22276
v 19.01258 11.81728 2.871902
v 18.29233 12.77205 2.886277
v 17.67537 13.08293 2.888577
v 5.819539 -11.9445 25.66612
v 45.30377 -52.35084 -35.68295
v 12.94235 -15.81731 13.8568
v 29.07682 9.563332 2.435974
v -55.25696 -42.86866 -46.28134
v -56.56658 -40.09431 -47.08865
v -56.51924 -40.14686 -42.25631
v -56.13453 -41.13495 -43.9179
v -57.05456 -38.83799 -42.10006
v -56.8472 -39.49656 -44.21188
v -57.56688 -37.66582 -42.98217
v -57.65092 -37.60286 -44.72797
v -57.17353 -38.74218 -46.32086
v -57.71079 -37.33073 -47.42368
v -58.19444 -36.11401 -45.56429
v 3.612297 -27.27304 14.74667
v 4.180723 -28.47016 14.59521
v 3.280234 -28.70125 14.8481
v 2.457356 -27.4555 15.01235
v -3.787192 -5.069916 28.07483
v -3.176731 -7.121933 29.05265
v 21.60017 -45.55301 -1.322118
v 47.22153 -48.49515 -31.69822
v 22.50576 -70.37057 -23.87831
v 23.37697 -70.00807 -25.26076
v 23.65251 -69.51532 -23.48282
v 24.89173 -69.07729 -25.78117
v -51.60886 59.76539 -5.490211
v -0.2821248 51.2751 20.38546
v 29.32092 -62.47393 -18.10541
v 56.42938 -24.08029 -33.81399
v -1.712157 46.90466 20.37886
v 54.99438 -33.43016 -37.755
v -21.98172 -72.13199 -16.44823
v -37.32988 44.01591 9.596653
v -17.48395 -38.95593 3.263029
v -16.8092 -38.62568 4.35143
v -15.92539 -38.72261 4.79962
v -15.69809 -38.52384 5.269828
v -17.59318 -38.66003 3.646069
v -18.87677 -38.23483 3.599877
v 12.57783 22.94073 6.533913
v 13.00878 23.17677 6.451171
v 13.6551 23.33862 6.252343
v 14.04566 23.98959 6.648065
v -31.4492 36.1394 12.62705
v 9.595167 -8.531659 19.7387
v 33.64662 -59.12226 -19.71237
v -1.276318 9.960602 19.97451
v -2.17079 9.215666 20.25479
v 10.61476 35.28489 17.42695
v 21.51988 -33.7496 4.933105
v 33.63315 11.23327 1.524366
v 33.40728 11.8611 1.694392
v 32.06725 12.05989 2.237944
v 32.30608 11.56392 2.055834
v 51.29169 54.27972 -8.141794
v 52.25749 -40.71275 -36.63246
v 8.050809 -73.97759 -5.795963
v 8.50399 -73.38201 -5.025479
v 10.44586 -73.31936 -6.555457
v 11.55986 -72.50418 -6.205093
v 9.42624 -72.14768 -3.941925
v 9.916074 -72.78859 -5.24384
v 10.79772 -72.73926 -5.903219
v 19.07836 7.344584 3.189749
v 17.79736 7.55042 3.493276
v -29.87484 -67.99311 -24.38673
v 29.9695 8.555879 1.974676
v 30.99419 8.448361 1.722491
v -49.24904 59.39408 -2.32994
v -49.33525 60.95273 -2.634531
v 20.28114 51.8937 16.54123
v 0.03398912 11.53727 19.05884
v -25.75362 -43.02952 -0.8533984
v 61.47401 -0.6248735 -38.24699
v 34.00152 64.98851 9.562735
v -14.44849 -17.41194 14.10285
v 29.00567 -27.9201 4.159602
v -17.12306 19.35887 2.189268
v -17.31929 19.1435 1.819334
v -18.0652 17.44061 1.92481
v -16.97738 17.88852 2.243481
v -16.7094 19.58652 2.72338
v -16.43499 18.83142 2.729972
v -16.25872 18.24406 2.778786
v -29.59405 62.98644 13.97892
v 54.62447 -35.8871 -41.70031
v 54.83932 -35.10358 -41.22292
v 10.45976 -17.67033 14.63284
v 10.20982 -18.19604 13.81492
v 11.78552 -17.04144 14.59264
v -50.53929 55.44566 -3.681961
v -1.930131 -54.7686 4.476632
v 53.39753 -38.79546 -39.78162
v 53.83144 -37.41888 -38.67734
v 2.490824 36.71136 19.17958
v 11.13647 -69.9502 -2.980504
v -8.881258 -39.58501 8.99128
v -9.760148 -39.40393 8.634284
v -10.12567 -39.96827 8.613561
v -2.267901 -37.58681 12.73318
v 33.42393 -56.20347 -15.89096
v -5.677462 -61.26168 4.06709
v -42.2096 25.87121 1.817596
v -41.64474 25.37082 1.236816
v 30.41428 -54.5761 -11.21327
v 13.16853 -19.21599 8.523985
v 12.73391 -18.60147 8.733503
v 12.86137 -19.24551 8.603004
v 12.43592 -19.05222 8.797885
v 1.278535 -37.34063 12.5598
v 0.9142181 -37.83648 11.84546
v 2.975621 -38.06803 10.84679
v -31.64793 30.0679 8.868904
v -31.59383 30.50797 9.11674
v -30.96509 30.62249 9.287104
v -32.36956 30.55717 8.971916
v -30.13967 31.33015 9.862715
v 11.97558 -39.94577 4.481468
v 11.32985 -39.74887 4.936793
v 12.04085 -39.6015 4.284385
v 0.77336 -64.54939 3.592949
v -0.3840599 -63.47472 3.907519
v -0.3590162 -64.30732 3.726161
v 59.18416 -12.32883 -38.75691
v 28.10146 -62.00898 -15.65665
v 28.2562 -60.62989 -14.29185
v 45.92815 62.28312 -1.646526
v 46.44062 63.07068 -2.464065
v 45.51715 64.03405 -1.491381
v 46.0828 63.7062 -2.131364
v 35.72369 -60.98413 -27.57316
v -20.75959 -19.04974 7.499044
v 49.37193 35.71121 -3.127391
v 49.46032 36.20148 -3.402185
v 49.72562 35.57072 -3.765177
v 49.9497 36.03773 -4.30714
v 58.63381 -19.20686 -42.92419
v 39.80783 -57.58023 -29.91293
v 39.11037 -58.40407 -30.17211
v -25.06779 -70.97686 -21.78412
v 4.604272 -65.60439 2.637041
v -3.769879 -39.94822 9.8555
v -3.814113 -40.15987 9.865167
v -6.028772 -39.61689 9.616945
v -2.395583 -39.17095 10.47344
v -3.256627 -39.8144 9.979695
v -4.488781 -39.61953 9.886064
v -3.731678 -38.66111 10.72604
v -5.113697 -38.1494 11.17211
v -6.500694 -39.23352 9.654876
v -5.956816 -38.65063 10.25557
v -6.957222 -38.36179 10.24135
v -6.157287 -38.02383 11.04215
v 12.9204 -71.78461 -6.523561
v 13.00496 21.58939 5.091425
v 13.09407 22.15044 5.533839
v 12.5144 21.60822 5.525365
v 54.00594 -19.37552 -20.46839
v 39.9292 -58.53596 -37.11188
v 40.76145 -57.72541 -37.75684
v 31.11592 44.12127 11.77513
v 7.220889 -11.23793 24.53398
v 52.15187 -41.32183 -37.97455
v 53.45823 -38.1894 -38.03012
v 16.59274 -71.26891 -10.62193
v 14.04192 -39.76154 2.638775
v 14.0557 -40.0407 2.738532
v 12.68892 -39.55571 3.733215
v 12.71359 -39.84513 3.833133
v 14.68366 -40.67005 2.548976
v 13.30983 -39.81503 3.275947
v -6.880012 -37.29972 12.00118
v 29.75176 63.35353 12.40012
v 29.20494 62.97797 12.69129
v 29.17372 61.66193 12.77219
v 29.8295 61.62595 12.37182
v 30.90463 63.89668 11.6786
v 30.5931 63.5391 11.90048
v 30.45209 62.49518 11.99324
v 31.63059 63.53251 11.2619
v 31.02081 63.32593 11.63003
v 31.35345 62.67296 11.44691
v 31.165 61.70606 11.57563
v 26.55065 -64.53562 -16.69596
v 26.70232 -65.14052 -17.96408
v 26.26496 -65.81759 -18.47203
v 24.22857 -68.9128 -22.56512
v 24.39179 -69.16874 -24.35072
v 27.56141 -65.84908 -21.18773
v 27.11222 -65.43878 -19.32589
v 27.05962 -67.07645 -23.67227
v 26.43822 -66.88888 -21.53751
v 25.53479 -68.29225 -24.02624
v 25.66249 -67.96446 -23.06049
v 26.25436 -67.27818 -22.30646
v 26.82526 -66.1423 -20.33395
v 25.59946 -67.26153 -20.60346
v 25.10579 -68.08675 -21.88265
v 53.33044 -36.81043 -34.07406
v 1.372388 -14.98771 26.81354
v 0.03099174 -15.48476 26.89112
v 0.1280181 -14.0304 28.22833
v -1.073702 -16.09822 26.45671
v 0.2505814 -16.53715 25.38579
v 8.009152 -72.44193 -3.362909
v 39.13496 -53.35693 -20.47866
v -30.7034 63.3958 13.39632
v -5.578416 -39.93248 9.734781
v -5.779672 -40.44223 9.705348
v 13.42322 -15.45699 9.73494
v 39.54969 -58.79445 -35.15108
v -28.72839 47.6573 14.18159
v 56.47315 -10.22933 -22.73911
v -11.2385 -75.08773 -7.439313
v -56.83504 51.27209 -13.42114
v -15.98175 18.4001 3.006187
v -15.58037 17.43289 3.312052
v -15.44079 17.85718 3.408288
v -35.36893 -64.67413 -29.21284
v 13.16575 -14.69134 14.17619
v 13.43562 -13.91342 12.87992
v -4.02389 -72.07689 -0.6547995
v -2.609537 -71.41327 0.04239975
v -4.001752 -70.36116 0.8898671
v 26.65853 -60.1434 -11.99374
v -28.70858 36.11287 13.43225
v -27.02523 37.62843 14.63644
v -27.04114 36.80656 14.22047
v -28.22409 37.16561 14.14613
v -9.458901 -37.69307 10.2326
v -10.05839 -38.61633 8.758127
v -28.08952 31.30672 10.23762
v -28.21933 31.91688 10.69244
v 1.091607 -46.13482 9.420386
v -0.2525503 -47.52348 7.99539
v 0.6597376 -48.72805 6.789494
v 15.86728 35.70956 16.42014
v -46.96318 41.78751 1.921896
v -52.89413 35.55004 -4.957847
v -52.44291 35.31248 -4.035583
v 40.52343 -57.8328 -35.2171
v -60.88952 -26.50147 -46.59704
v -36.27296 44.48676 10.17783
v -44.88568 37.55265 5.619807
v -45.09748 38.21254 5.328001
v -45.49336 37.93432 5.025697
v 16.11204 -70.63974 -8.702282
v -19.24898 38.75046 17.0416
v -18.83989 36.18867 16.38194
v -38.45576 44.26583 8.794304
v 5.73042 -60.33356 3.03259
v 44.0218 -53.56259 -33.41453
v 44.23864 -53.58215 -34.77976
v 43.12815 -54.94728 -34.79175
v 42.37154 -55.99768 -36.21444
v -13.61061 -75.55813 -12.36291
v -14.42859 -74.98247 -10.63917
v -15.23926 -74.36639 -9.507154
v -14.10338 -74.82809 -9.59757
v -12.09609 -75.17269 -8.463159
v -13.28813 -75.34325 -10.54195
v -12.1083 -75.86681 -11.50898
v -14.12925 -74.45755 -8.414695
v -12.50814 -75.42561 -9.855621
v -13.01322 -74.61728 -7.612599
v 8.403259 -37.376 9.392677
v 9.1085 -37.84775 8.40001
v -40.5817 45.33894 7.002005
v 40.03843 -53.33649 -21.97767
v -30.11199 71.67596 12.33848
v 49.97696 -44.69906 -34.41454
v -36.8752 67.87514 8.984548
v -37.61698 68.50369 8.308908
v -38.33803 68.35531 7.761438
v -37.89831 67.60792 8.217456
v 44.33603 -25.89161 -6.163454
v -52.06148 58.60801 -5.917111
v -52.2369 58.1582 -6.144938
v -52.07517 57.31302 -5.927171
v -52.33715 57.75571 -6.310695
v -51.42194 58.73531 -5.08675
v -51.76322 57.924 -5.498586
v -50.8996 57.42236 -4.298381
v -9.43572 -21.82327 13.55121
v -10.91419 -21.27706 12.32597
v 38.66425 16.19542 -1.89045
v 39.6553 15.3286 -2.347845
v 38.01326 16.05855 -1.477332
v 38.46095 15.52467 -1.53461
v 37.83359 15.36776 -1.058867
v 38.18908 14.54083 -1.037807
v 37.48845 14.88741 -0.6985437
v 30.04523 56.14526 12.15481
v 58.30997 -20.92105 -43.35548
v -26.49157 12.1953 2.847798
v -19.02841 16.02506 2.26908
v 28.34101 57.98989 13.13757
v -51.1969 -49.36066 -38.13247
v 39.97311 31.40082 5.946951
v 57.75145 -24.47627 -43.77497
v 57.59237 -24.67484 -42.49238
v 58.95646 -13.80564 -39.12494
v 46.54752 37.9728 0.7363584
v 45.75963 37.95322 1.791379
v 18.94255 55.55855 16.98085
v 33.07119 -37.37737 -1.8261
v 60.75837 -3.589575 -37.6279
v 60.71175 -5.727952 -40.24108
v 60.52063 -5.644247 -38.89388
v 60.7613 -4.323159 -38.72933
v 60.38277 -4.8814 -36.96425
v 60.04446 -5.745537 -35.95639
v 60.07511 -6.537297 -37.18502
v -24.65305 13.61298 2.991008
v -25.26892 10.80446 2.604255
v 42.06113 20.01477 -3.814202
v 41.75872 19.55618 -3.669916
v 13.42308 29.83332 13.00525
v 12.81352 30.69482 14.08188
v 50.76123 33.4906 -5.56947
v -59.71428 -31.42675 -46.50079
v 15.83856 -36.91005 5.677165
v 19.04776 -33.51931 6.078691
v 18.47274 -35.2878 5.515315
v 17.72919 -35.24062 5.944205
v 17.98964 -34.25176 6.348963
v 15.71337 -35.71247 6.894615
v 16.25457 -34.2816 7.40043
v 16.73297 -34.69178 6.909103
v 17.07595 -33.65051 7.170142
v -7.108738 67.62881 18.77505
v -7.691797 69.61985 18.32714
v -10.61422 68.30307 18.30966
v -8.622407 67.97871 18.59077
v -9.360633 66.71888 18.71536
v -9.626428 65.62109 18.84014
v 21.38393 -69.84758 -17.82658
v 20.40676 -70.55371 -17.71797
v 20.31776 -70.26121 -16.49448
v 0.1115905 -54.68471 4.354035
v 3.113562 -36.89096 12.54729
v 4.380932 -36.89146 12.13089
v 4.096995 -38.13719 10.30497
v 6.042048 -37.4552 10.45555
v 55.67479 -31.82141 -39.71498
v 38.84993 -59.31721 -33.22763
v -25.81605 -70.47857 -21.93337
v 46.019 39.34169 0.9568117
v 46.74315 38.65707 0.2187778
v -1.481446 -20.88377 17.23438
v -2.535288 -21.1784 16.94005
v -0.1634834 -21.73973 16.46976
v -0.8420877 -21.92069 16.4489
v -1.686824 -21.6432 16.6181
v 5.607 -70.08811 0.05047732
v 3.825619 -69.99419 0.6993465
v 4.968132 -67.91354 1.631021
v 4.907029 -68.80334 1.181568
v 5.996683 -68.8939 0.7054793
v 7.387146 -68.12004 0.5624741
v -1.24139 -31.09004 14.87652
v -3.445346 -30.69278 14.90407
v 30.71498 -65.12386 -27.11421
v 31.31842 -64.90072 -28.29907
v 17.27267 -71.43711 -12.45448
v 15.97496 -33.12829 8.004356
v -49.60559 51.9715 -2.323956
v -49.58545 50.35643 -2.273013
v 59.94824 -7.883454 -38.19656
v 59.57358 -7.816479 -35.65162
v 39.07062 -54.74778 -22.27055
v -7.345774 -35.7636 13.55286
v -22.55508 29.70792 10.15061
v -21.73909 29.71353 10.34021
v 12.75623 43.20705 18.64086
v 11.71881 41.94971 18.74543
v -17.84204 40.04624 17.61415
v -23.35311 -33.72796 5.716653
v -22.66224 -35.3649 5.077155
v -22.45653 -33.91784 6.066666
v -22.14452 -34.78109 5.733332
v -18.28385 -37.971 4.604459
v -18.88783 -36.28777 6.770315
v -19.51193 -37.57451 4.467099
v -20.05608 -36.75361 5.376784
v -21.6038 -36.55067 4.627664
v 23.08327 -28.31945 5.84289
v 33.94525 -61.98887 -25.65012
v 34.16771 -62.03546 -26.35897
v 34.59594 -61.86226 -27.05463
v 34.93138 -60.90559 -25.31731
v 33.49131 -61.77882 -24.11386
v 34.09873 -60.91411 -23.5398
v 34.62126 -59.88084 -22.55224
v 33.71371 -60.32948 -21.71637
v 60.17779 -7.828087 -39.6367
v 59.65152 -9.637094 -38.45131
v -32.001 -66.84029 -26.54275
v 11.11337 -9.404628 17.40236
v -13.09702 -8.133862 19.43257
v 17.1822 37.98584 16.89694
v 15.88358 37.81787 17.1042
v 15.15709 37.97941 17.30149
v 15.35273 36.47496 16.81976
v -50.92005 -49.94804 -41.32822
v 33.99287 44.84129 9.924253
v 38.86113 -54.3913 -21.4324
v 57.9961 -22.66843 -42.87362
v 58.16291 -20.35033 -40.78375
v 58.33478 -20.32126 -42.39066
v 59.10298 -14.80287 -41.2883
v 58.49724 -19.13515 -41.59623
v 59.08297 -15.72841 -42.01375
v 58.79798 -17.37766 -41.95462
v 58.78522 -16.56936 -40.65394
v 58.43067 -18.29828 -40.26802
v 57.05423 -22.04982 -35.44225
v 57.3344 -20.80387 -35.80385
v 57.65406 -22.4992 -39.7989
v 58.19441 -18.52926 -38.89986
v 57.67501 -19.54912 -36.70711
v 57.89367 -19.95227 -38.55825
v 57.71357 -21.53065 -38.94193
v 57.03926 -22.81081 -36.04282
v 57.4409 -21.52418 -37.05494
v 57.29295 -23.10079 -37.8574
v 19.12111 -42.99153 0.1176178
v 18.43709 -41.24639 0.2681114
v 35.50413 -59.17807 -22.90703
v -1.758435 -66.23869 3.161721
v -0.2696277 -66.34584 3.122609
v -2.002262 -67.55304 2.599721
v -2.15263 -68.74339 1.983225
v -2.898626 -66.6909 2.96781
v -4.547451 -66.58669 2.942532
v -4.68198 -67.34741 2.614073
v 32.21897 -64.22615 -28.5466
v 27.96015 -66.80706 -25.28433
v 29.05722 -66.12109 -25.96166
v 30.88931 -64.29262 -24.68011
v 32.44506 -63.33887 -25.79272
v 28.45908 -65.14891 -21.43197
v 28.66894 -65.97875 -24.27839
v 30.13393 -64.70414 -23.95634
v 29.16403 -64.46209 -21.30563
v 28.52349 -65.63494 -22.81689
v 30.24741 -63.72775 -21.78951
v 30.35508 -64.14371 -22.92377
v 31.43091 -63.59438 -23.9673
v 31.99358 -62.74726 -23.1318
v 31.0148 -62.50637 -20.80858
v 30.97444 -63.27804 -22.26643
v 31.58484 -62.61869 -22.06678
v 32.22126 -61.96534 -21.97203
v 32.70531 -61.03937 -21.19396
v 7.184228 -58.53163 2.564514
v 6.801268 -60.20062 2.666324
v 9.528688 -58.4751 1.618458
v 9.117891 -56.18415 2.098304
v 8.583773 -58.62142 2.013289
v -22.50156 -72.26839 -19.43034
v -24.5228 -71.25066 -21.25245
v 27.87947 -43.01902 -2.140133
v -50.52383 56.75965 -3.769132
v 43.46987 -53.40067 -30.46104
v -2.363948 -32.09534 14.85318
v -21.34481 -61.61858 -3.433589
v -10.88721 71.21686 17.65968
v -12.27387 72.01622 17.28303
v 4.486706 -30.92551 14.62715
v -18.80622 -73.6824 -14.68424
v 8.253057 -39.36813 7.133568
v 7.989578 -39.55568 7.359676
v 7.209056 -39.17817 7.77251
v 6.802477 -39.41536 8.046962
v 8.204402 -39.82697 7.345522
v 7.57352 -40.23584 7.991402
v 6.271315 -39.53843 8.364071
v 55.87445 -21.17522 -28.58656
v -9.590858 -72.72156 -2.421721
v -10.61059 -73.0724 -3.279516
v 4.724434 -49.53122 5.986609
v 23.69052 -50.62468 -4.116376
v -3.031493 63.56331 19.6145
v 38.91594 -52.09208 -18.60597
v 9.671364 -36.2211 10.47215
v -27.88709 -28.52674 5.638655
v 24.45349 -39.51321 0.6588088
v 26.98624 -42.23346 -1.435486
v 26.5855 -41.25446 -0.7872747
v 28.37576 -40.09832 -0.7305937
v 27.41396 -38.1101 0.7084826
v 25.63328 -40.11344 0.08775156
v 28.05885 -39.06132 -0.05987363
v -37.78795 69.08622 8.08549
v -38.34081 69.76479 7.442074
v -38.15583 71.21011 7.170731
v -38.49577 70.34766 7.14321
v -38.73305 70.64348 6.851225
v -38.98468 70.92091 6.575111
v -39.54488 70.77637 6.117134
v -39.81664 70.2068 6.038549
v -39.15976 69.73512 6.754906
v -39.1345 70.19456 6.64619
v 16.0371 -62.09845 -2.896294
v -17.23885 44.69866 18.20375
v -18.10999 45.59895 18.03006
v 25.77354 -33.48556 3.582821
v 26.37731 -32.25399 3.83534
v -3.874417 -48.98089 6.5166
v 22.22434 51.44989 15.81329
v 22.56216 51.10513 15.67267
v 22.64649 50.38736 15.64327
v -60.69104 -14.99871 -31.71089
v -61.05814 -15.33657 -34.06264
v 46.79574 -47.88324 -28.73023
v 3.770509 -44.59533 9.770771
v 3.563485 -45.33464 9.476446
v 3.246088 43.38413 20.05748
v 47.60058 -47.28858 -30.28189
v -31.52783 70.9826 11.7931
v -32.34962 71.28448 11.24414
v -32.67957 70.55698 11.26574
v -32.23842 70.13242 11.60884
v -32.15458 69.11172 11.89448
v -27.11554 -48.37888 -2.896767
v 9.368766 -19.25469 12.18625
v -59.16092 -33.36697 -47.16869
v -58.70167 -34.71113 -46.54478
v -59.29385 -32.82966 -45.58458
v -44.2428 34.93583 5.912913
v -21.32299 -72.6868 -17.63334
v -20.5701 -73.13106 -17.73258
v 27.41983 -61.55832 -14.20127
v 35.35738 41.69099 9.764671
v 36.0946 41.48504 9.382604
v 37.25357 41.52631 8.566858
v 3.820138 -72.16405 -1.235135
v 14.20166 36.7066 17.13079
v 13.00785 37.60396 17.67629
v 47.03927 36.16291 0.5877585
v 54.29821 -36.30409 -39.50011
v 54.70401 -34.80776 -38.74858
v -23.80465 -37.7612 2.158777
v -22.883 -37.48099 2.763026
v -24.11605 -36.11226 3.847157
v -4.514062 -17.53236 22.70185
v -3.570288 -18.43735 21.3539
v -58.08844 -25.80795 -27.82426
v -20.0731 -72.97604 -14.42794
v -24.76035 -38.71039 1.181461
v -52.62825 -47.37577 -40.54999
v -27.08364 -31.10614 5.329532
v 11.6643 -52.46537 2.145596
v -1.159344 -64.59119 3.68778
v -4.074916 -64.39702 3.704622
v -2.730221 -64.22749 3.77654
v -1.830267 -62.24311 4.147107
v -3.415595 -63.38939 3.955597
v 38.23097 66.21392 5.914541
v 11.84293 -8.553514 13.97703
v 9.962261 -56.16019 1.781468
v 45.91605 36.83043 1.895078
v 45.13154 36.81031 2.904651
v 51.96197 -41.24158 -36.12039
v 38.60532 -58.67417 -29.27249
v 38.62925 -58.24189 -28.10744
v -39.681 43.08757 8.180146
v -38.71152 42.41943 9.044018
v -38.90701 43.13121 8.708669
v -37.91031 43.08673 9.402384
v -36.05565 -63.04927 -24.77503
v -16.83295 59.89944 18.2351
v -2.06887 -55.68288 4.454452
v -44.11299 69.87825 2.005996
v -44.46346 69.89931 1.569496
v -45.22148 69.28222 0.9241942
v -35.49257 -64.10037 -26.8486
v -5.779873 -15.78862 25.02953
v 57.1805 -24.4038 -38.4547
v -25.2305 63.57832 15.81111
v -0.3165927 8.881302 20.35639
v 0.200461 9.41631 19.97846
v -41.07359 42.87746 7.21454
v 6.685827 -49.60531 5.498371
v 7.815809 -51.91479 3.876214
v 9.786919 -49.23897 4.464558
v 47.06166 58.63876 -2.578846
v 39.51602 66.4454 4.658898
v 38.7778 66.09655 5.402895
v -22.52231 68.71137 15.99036
v -23.3385 69.76118 15.50172
v -24.41937 69.25265 15.28776
v 34.65182 11.41673 1.081264
v -61.64867 -19.68707 -41.673
v -5.812502 -45.6016 9.544174
v -5.463697 -46.01522 9.193175
v 5.898724 -71.25888 -1.035148
v 7.081465 -72.00648 -2.312653
v 17.87286 3.760767 5.139585
v 18.78027 3.912457 4.552656
v -54.25974 33.84587 -7.573096
v 8.898317 -15.23666 19.30512
v 10.0475 -14.48225 19.63838
v 9.42079 -14.78391 19.79173
v 9.116666 -6.271976 18.21923
v 11.02178 -17.14959 15.30176
v 11.29462 -16.37882 16.30691
v 12.64123 -16.25488 14.14074
v 11.8405 -16.20577 15.87912
v 12.03499 -14.92511 17.13206
v -49.85111 -50.92236 -35.85988
v -50.99804 56.23932 -4.370149
v 5.412042 -51.34662 4.776188
v -9.794392 -18.90438 14.57108
v -10.47651 -18.78461 14.33024
v -10.82889 -19.14547 13.80723
v 39.27301 -27.57668 -1.725258
v -26.77274 -70.23524 -24.40686
v -25.97146 -70.56585 -22.98313
v -46.48837 23.90193 -2.864537
v -52.76466 38.68676 -5.57456
v -5.324971 -44.37003 10.15556
v -16.11717 39.80862 17.93758
v -16.90536 39.75881 17.76952
v -16.84931 39.20356 17.67377
v -17.97071 38.29445 17.25873
v 28.98079 57.02074 12.78301
v 30.78127 -60.84489 -17.94758
v 30.13388 -61.65351 -18.09067
v 41.11616 41.36148 5.528746
v 40.40529 42.66865 5.73994
v 0.9616519 3.788498 22.42841
v -0.262049 3.350502 23.0893
v -19.2224 37.21689 16.70639
v 23.82276 -0.124894 4.074101
v 23.01787 -69.35881 -20.74672
v 24.60018 -68.11366 -20.69573
v 24.65387 -67.58914 -19.19257
v 16.3621 -18.92805 7.46424
v 28.99485 2.839377 1.826975
v 53.34775 -37.98928 -36.52675
v 52.90322 -35.49518 -30.16784
v 52.69244 -37.10839 -31.47873
v 54.64064 -31.73951 -32.99533
v 53.19007 -35.77822 -31.64666
v 54.78702 -30.1791 -31.85489
v 53.73449 -31.95739 -29.33992
v 54.09175 -31.19764 -29.96782
v 54.49039 -31.41128 -31.92459
v 53.95353 -32.79991 -31.16014
v 53.4687 -34.49467 -31.0268
v 53.69877 -33.73806 -31.10863
v 54.08104 -33.56826 -32.63589
v 53.65795 -35.78429 -33.91097
v 53.49935 -34.87885 -31.64045
v 54.13517 -33.98363 -33.4315
v 54.70128 -32.67399 -34.52705
v 54.07516 -35.21944 -35.22523
v 54.65141 -33.55325 -35.67219
v 54.51151 -34.75492 -37.089
v 54.29948 -35.84853 -38.0189
v 53.78777 -36.53518 -36.12368
v 53.72886 -37.10365 -37.11418
v -56.53183 -39.97406 -41.07351
v -0.8780023 40.90267 20.01578
v -47.61292 65.65999 -1.062117
v 22.3918 -18.93359 6.769911
v -23.46483 68.81762 15.6711
v -23.99181 67.88135 15.67311
v -24.47045 66.7809 15.73104
v 39.29815 -57.22742 -27.35323
v 36.8535 -60.59941 -30.03108
v 37.63273 -59.84502 -29.89301
v 36.68402 -60.45662 -28.81399
v 37.5395 -59.50534 -28.50459
v 36.7272 -58.8624 -24.7743
v 38.0878 -58.68552 -27.77657
v 37.84536 -57.99179 -25.47939
v 37.17789 -59.19606 -26.61899
v 29.0379 -60.6328 -15.27042
v 30.45392 -62.06776 -19.16334
v 31.85355 -61.66921 -20.82646
v 33.24387 -60.01565 -20.43517
v 31.13931 -61.11753 -18.86056
v 32.03525 -60.91984 -19.98244
v 28.32321 -57.33664 -11.47408
v 30.59702 -55.22413 -11.90858
v 27.73716 -59.19042 -12.36632
v 31.90524 -57.12733 -15.04775
v 28.9129 -58.04598 -12.6373
v 31.01546 -56.41043 -13.35926
v 30.40542 -56.35134 -12.64854
v 29.39931 -57.20839 -12.40516
v 30.08409 -57.9307 -13.7917
v 29.74043 -59.25121 -14.68173
v 32.50896 -55.54487 -14.16612
v 33.05976 -57.10788 -16.411
v 34.517 -58.37202 -20.03459
v 33.79036 -58.19358 -18.69771
v 30.8774 -58.99662 -15.81039
v 31.6792 -59.52164 -17.47754
v 32.01124 -57.90091 -15.98801
v 32.58351 -58.49673 -17.45425
v 32.59143 -59.65905 -18.9635
v 33.71462 -57.16312 -17.35877
v 38.82621 -55.49931 -22.9471
v 38.16237 -53.61052 -19.26036
v 37.42845 -54.68895 -19.50251
v 38.39516 -54.15094 -20.33528
v 37.46357 -56.24042 -21.65618
v 38.17301 -55.58808 -21.93349
v 38.02798 -55.13792 -21.08121
v 37.19982 -55.8233 -20.66525
v 36.99734 -55.37489 -19.74566
v 36.97217 -58.25319 -24.09349
v 37.57538 -57.3812 -23.72038
v 38.83011 -56.035 -23.81257
v 38.37678 -56.59647 -23.91971
v 38.15383 -56.18148 -22.77852
v 37.35448 -57.02559 -22.6935
v 36.06113 -58.38956 -22.62856
v 36.41777 -57.44268 -21.73252
v 35.36644 -57.33481 -19.89236
v 35.27151 -58.53474 -21.48525
v 36.24525 -56.99438 -20.76633
v 35.21933 -56.51157 -18.57436
v 34.45552 -56.93924 -18.06014
v 36.09241 -55.43764 -18.50032
v -25.31968 46.73345 15.72635
v -23.90664 47.16952 16.28339
v -22.80238 47.61589 16.69132
v -59.57987 -29.83172 -39.02764
v -28.86757 13.51223 2.962065
v -29.59338 13.81644 2.825997
v -28.12928 12.76207 2.958563
v -28.16936 11.60829 2.731771
v -29.32941 12.55757 2.85614
v -30.36771 12.06516 2.670198
v -26.63415 9.890609 2.485748
v -29.73229 10.54562 2.409383
v -28.14497 7.021355 2.259635
v -27.80723 8.540758 2.324954
v -28.38134 9.733505 2.389323
v -29.61748 9.037688 2.132989
v -5.516438 54.31707 20.15764
v -0.7258945 -56.47043 4.409293
v 56.84708 -26.86962 -39.64924
v 56.66683 -27.13212 -38.56206
v 56.86073 -25.85479 -38.24285
v 56.10332 -30.81047 -41.24234
v 56.09065 -30.09693 -39.33641
v 55.36684 -30.51234 -35.26803
v 55.11704 -32.50181 -36.74095
v 55.42537 -32.03003 -38.04921
v 55.40556 -31.52945 -36.80174
v 55.71307 -30.30626 -36.86269
v 55.91926 -30.26507 -38.2351
v 56.30346 -28.75754 -38.52284
v 56.29866 -27.83657 -37.22095
v 56.079 -28.97523 -37.41024
v 55.24425 -30.00321 -33.95072
v 55.757 -29.40509 -35.90595
v 55.7906 -28.48882 -34.88379
v -24.89574 -33.51174 5.206225
v -23.53132 -32.24698 6.207484
v -23.77171 -31.02227 6.452506
v -48.55417 32.57103 1.288168
v -43.87798 70.19651 2.18988
v -43.98001 69.23466 2.296006
v -43.31888 69.54974 2.927156
v -7.405991 60.58722 19.66461
v -26.27136 29.81223 9.444243
v -50.60883 -49.97425 -36.61057
v -20.678 46.134 17.3362
v -45.09571 -56.43412 -33.4784
v 4.113109 -34.36155 14.27887
v 2.673871 -34.45798 14.57642
v 4.914128 -32.82603 14.44549
v 5.645887 -33.67027 13.98115
v -27.91744 48.77737 14.59106
v -43.76276 41.66762 5.358022
v 40.20451 -58.02 -33.73176
v 41.92112 -56.29337 -34.56169
v 7.322838 -13.18799 23.24023
v -32.65117 -36.83657 0.8341896
v 59.39239 -4.42689 -30.79454
v -10.43599 60.50958 19.31577
v 25.43309 -64.80482 -15.28688
v 39.72315 -54.69893 -23.36389
v 39.9179 -55.16025 -24.5142
v 40.64995 -41.07344 -10.89664
v 4.334367 -64.6768 2.964129
v 1.461488 -12.41033 28.59567
v 3.959687 41.34874 19.8071
v -50.53352 -50.33823 -45.16328
v -50.13233 61.02113 -3.65432
v -50.32605 61.64958 -3.955091
v -50.72827 60.6746 -4.414365
v -50.9585 60.07336 -4.65852
v -50.77304 58.11509 -4.156365
v -49.91712 60.62682 -3.326499
v -50.50418 60.2286 -4.06849
v -50.89388 58.60246 -4.379943
v -50.12778 58.71427 -3.370405
v 55.65623 -25.32947 -31.19247
v 13.22462 -40.45998 3.71115
v 12.34488 -40.40556 4.401169
v 11.88589 -40.3151 4.708624
v 12.31127 -40.93105 4.656504
v 33.41999 -53.96349 -13.57676
v -20.08012 14.41799 2.650226
v -0.04942279 -0.4392226 25.27662
v 54.62189 46.21431 -13.74298
v -45.2155 -56.67745 -37.7229
v -46.16846 -55.70145 -40.16659
v 58.95275 -12.19755 -37.04985
v -47.27996 66.29415 -0.7041118
v -49.6726 62.57528 -3.229143
v -48.08615 65.92207 -1.753766
v -50.53571 62.85956 -4.424809
v -49.94083 63.2275 -3.690432
v -49.13597 63.11009 -2.580415
v -49.23089 64.37462 -2.956328
v -48.81453 65.38123 -2.630947
v -47.24348 67.65298 -1.048102
v -45.9874 68.19479 0.3590687
v -46.48776 67.0805 0.08847963
v 26.19967 -43.47652 -1.892306
v 24.91284 -43.27256 -1.483192
v -8.692258 -22.68382 14.06115
v 3.335298 -31.09763 14.8633
v -4.500948 -71.01878 0.3180546
v 26.45971 -27.76117 5.005046
v 25.90655 -30.41855 4.536607
v 26.50983 -28.87986 4.739866
v 58.67529 -13.72917 -37.11768
v 58.45043 -14.15598 -36.00524
v -23.82336 -26.00545 7.021491
v -27.28325 35.80748 13.7321
v -59.07823 -30.72134 -37.06229
v -51.69667 34.98133 -2.559859
v 37.60191 26.47279 4.234545
v -21.85762 66.8528 16.48933
v -22.82624 67.26607 16.17636
v -22.943 65.97706 16.31987
v 59.74729 -10.53107 -40.36216
v 59.43419 -11.84415 -39.77323
v 59.27612 -11.17145 -37.95189
v 58.96442 -10.85222 -35.61221
v 59.40993 -9.26772 -36.44968
v 58.58658 -10.4099 -32.62061
v 59.06991 -9.437201 -34.66117
v 58.98947 -8.921102 -33.41959
v -17.40174 16.58896 2.448138
v 11.65215 -37.96291 6.617929
v 10.34778 -37.97236 7.415595
v 13.85862 -36.90274 7.089291
v 10.0945 -37.29477 8.804943
v 9.695238 -36.91824 9.600433
v 13.17212 -35.07554 9.149998
v 11.54862 -36.49369 9.083073
v 12.31922 -34.32577 10.03696
v 12.06232 -32.52754 10.67537
v 8.409735 -35.95317 11.37779
v 4.925576 37.64571 19.11412
v 5.333472 38.36497 19.20705
v 7.510907 -50.85079 4.476346
v 9.158257 -51.44905 3.632159
v -11.58294 -74.44571 -6.117701
v -12.76658 -73.73516 -5.539875
v 58.27606 -15.57087 -36.29854
v -59.68904 -29.02855 -38.50872
v -34.04287 -65.52954 -28.23138
v 5.783203 -22.56729 13.63168
v 3.933187 -22.98146 14.7886
v 6.119441 -23.80422 13.42541
v 4.582046 -23.28438 14.39184
v -40.20406 44.6173 7.417689
v -39.22191 43.72578 8.363117
v -39.33111 45.18087 7.983645
v -36.61015 -62.93158 -25.89249
v 43.33462 33.96619 4.450424
v 44.94656 36.33688 3.205125
v 43.58715 36.19254 4.571808
v 45.26896 35.50105 2.887225
v 43.23117 35.17438 4.769406
v -4.296545 -10.70518 29.31671
v 39.14103 65.0912 5.182099
v -9.379374 54.33136 19.76901
v -29.83493 -67.4323 -21.88416
v 14.61748 15.39044 2.842719
v 13.71934 16.33698 3.03537
v 14.39021 16.11411 2.693546
v 12.60626 16.55261 3.746916
v -25.34343 -31.74631 5.711644
v -25.9776 -29.90937 5.939486
v -25.18367 -35.69344 3.861913
v -24.00601 -35.43427 4.414995
v -23.90662 -34.58014 5.007974
v -23.46447 53.68732 16.46587
v 14.24095 -71.55477 -7.68647
v -51.02637 35.56666 -1.505054
v -50.55423 36.16012 -0.8539321
v -50.39959 33.27399 -0.6796817
v -50.63687 34.87849 -0.8546981
v -49.70069 35.60435 0.504997
v -50.22709 34.71453 -0.2402989
v -49.36016 32.83954 0.4741174
v -49.50381 33.82029 0.5801584
v 28.68835 -30.74064 3.411443
v 27.31567 -30.22162 4.098162
v 30.41732 -29.67054 3.042052
v 30.66636 -30.87448 2.482169
v 27.16644 -33.18034 3.167879
v 28.32644 -32.19401 3.043134
v 30.82319 -31.72897 2.069947
v -58.49557 -35.13564 -44.49938
v 25.99499 -4.707206 4.97624
v 7.285901 -70.96914 -1.401734
v 7.396495 -69.13061 -0.03347605
v 43.30589 -54.38847 -33.09745
v 43.60561 -53.64199 -31.78011
v 26.64011 -61.85126 -13.48908
v -27.85292 35.00963 13.26753
v -13.25988 41.92435 18.85415
v -40.411 66.30719 6.316836
v -38.7234 71.60378 6.564937
v -39.14656 72.55185 5.864433
v -39.79933 72.41203 5.310892
v -40.10109 71.61333 5.299644
v -40.49062 70.809 5.246081
v -41.9646 71.1632 3.724645
v -41.55472 70.36044 4.387465
v -44.36144 36.95521 6.070541
v -45.14273 37.25145 5.38504
v -45.1087 36.60825 5.425875
v -46.05687 37.72637 4.494984
v -5.786465 -70.72234 0.4541247
v -48.43336 -52.78922 -35.71255
v 13.71574 -40.90094 3.467412
v 12.86696 -41.57753 4.405202
v -29.70768 49.95295 13.6935
v -17.77351 -39.12804 2.691101
v 8.102425 -13.95648 21.73841
v -56.26766 -40.39016 -39.99025
v -12.06105 -20.43208 11.42478
v -3.7882 -69.33757 1.592336
v -3.491775 -68.01163 2.347755
v -6.921317 -68.99346 1.513611
v -5.97174 -67.90227 2.225734
v -7.562757 -67.98988 1.948874
v 1.870633 -47.43422 8.060009
v 5.03102 -47.49516 7.638566
v 4.107152 -48.2501 7.089273
v 5.619069 -48.9343 6.219104
v 12.40854 -18.4125 8.909703
v 12.10426 -18.36729 9.189334
v 11.24783 -18.98449 9.572425
v 10.98795 -18.94055 9.909579
v 8.206206 -30.65561 12.93099
v 39.48291 -58.57486 -32.55809
v 41.89989 -55.92911 -32.53748
v 39.75496 -57.92808 -31.0349
v -42.20106 -59.08582 -31.4664
v -42.93156 -58.18592 -30.66423
v -44.44857 -57.07445 -33.09402
v -43.64291 -57.93663 -33.15211
v -43.99947 -57.22087 -31.37979
v -44.45922 -56.35661 -30.04354
v -45.60639 -55.2638 -30.89712
v 25.97466 0.2196177 3.23129
v 48.62022 36.67593 -2.030715
v -40.48817 67.15588 6.10996
v -44.56506 68.11027 1.934407
v -44.91928 68.79675 1.35771
v 5.376133 -39.46157 8.717121
v 4.035738 -39.82385 9.2679
v 25.59835 51.881 14.34555
v -16.74569 62.56239 18.11166
v -24.67215 -70.10897 -16.10909
v 32.33186 10.51727 1.8469
v 33.37201 10.27394 1.412249
v 32.13359 9.169405 1.554793
v 32.19668 7.621338 1.206435
v 26.85867 5.691252 2.140674
v -41.95055 -58.69331 -28.81821
v 52.9645 -20.47075 -18.30012
v -17.50787 -37.89324 5.223011
v -15.69893 -38.18529 5.715774
v 59.79974 26.24327 -26.65143
v -23.30003 64.17017 16.38379
v 40.78445 -57.1851 -32.464
v 43.70096 -51.56522 -26.87759
v 41.77748 -55.74597 -31.26444
v 41.07156 -56.13424 -29.80718
v 42.61987 -55.06706 -32.53484
v 40.49088 -54.49081 -24.57707
v 40.74537 -56.16431 -28.83404
v 42.70404 -54.24503 -29.97539
v 41.86053 -54.76521 -28.6735
v 42.04887 -54.96258 -29.76961
v 45.95937 -49.99336 -30.49555
v 43.7197 -49.72698 -23.96639
v 44.13029 -52.56189 -30.52622
v 45.22181 -51.15568 -30.72272
v 41.14954 -52.94438 -23.49308
v 42.55192 -52.85402 -26.4088
v 39.52235 -56.30279 -25.86469
v 40.68794 -55.38356 -26.85242
v 41.33788 -53.96987 -25.55706
v 41.57443 -54.39971 -27.02826
v 42.36967 -53.7649 -27.77194
v 43.20335 -52.78733 -28.04845
v 42.58946 -51.64071 -24.3883
v 44.26002 -50.45231 -26.31949
v 43.62671 -50.77152 -25.31239
v 46.29773 -49.88869 -31.57912
v 44.12078 -51.85608 -28.69787
v 45.51682 -49.81044 -28.56514
v 46.57207 -48.844 -30.08717
v -53.71735 54.20851 -8.21549
v -54.09446 53.92163 -8.803949
v 13.18182 35.69564 17.03012
v 17.50186 32.18286 13.77287
v 17.80527 34.15778 15.14213
v 16.03579 33.9081 15.36779
v 16.11416 32.9113 14.74026
v 13.65147 31.56018 14.53403
v 14.23158 30.49015 13.30587
v 15.10376 31.45187 13.92194
v 14.63972 32.73879 15.01377
v 13.65266 34.75582 16.54837
v 14.74872 33.91839 15.76178
v 11.47671 34.12822 16.77266
v -54.34996 -44.44657 -46.61151
v -53.5491 -45.84591 -46.09212
v 13.54582 -64.57939 -1.760955
v 61.82827 0.8826994 -38.41433
v -41.11261 -57.28856 -23.31438
v -41.50468 -58.17011 -26.04694
v 4.992752 -11.41064 26.7787
v 6.110312 -10.88892 25.85333
v -29.28796 35.255 12.88335
v 10.05475 34.49352 17.25978
v 9.201929 35.18776 17.72454
v -23.13441 55.04941 16.60283
v 8.489233 -68.8255 -0.40083
v 7.196374 -69.64861 -0.2821424
v 9.853168 -39.63784 6.012009
v 9.252873 -39.49905 6.368281
v 12.95704 -16.6701 9.583919
v 13.02429 -16.81233 9.242523
v 1.896123 -16.48293 23.86128
v 1.673305 -16.48074 24.23349
v 2.601378 -15.85768 24.35931
v -35.18862 43.64615 11.04788
v -34.6702 44.26485 11.22371
v -4.989895 66.99858 19.03643
v 47.87779 36.89867 -0.8839168
v 47.80125 37.60274 -1.02127
v 16.94587 6.347946 4.417687
v 42.6947 -36.14076 -9.990866
v 43.65271 -35.64954 -10.95777
v -4.571712 -36.5971 13.63545
v -3.670394 -37.48642 12.74385
v -16.91074 -74.39066 -13.19654
v -16.07866 -74.59757 -11.95999
v -17.61002 -73.72627 -11.29762
v 15.24127 -51.14365 0.782312
v -36.14726 36.53756 11.02467
v 11.46963 -8.92199 15.61601
v 3.341255 -43.25017 10.08361
v 3.088164 -41.68277 10.07764
v 18.83721 6.312723 3.553059
v 17.40208 7.128289 3.796105
v 17.67862 6.027499 4.16
v -60.88595 -26.26422 -45.16305
v -8.602385 -50.0672 5.460814
v 17.67127 -20.98665 7.303608
v 13.49757 -33.69397 9.442995
v 14.18114 -34.43926 8.715357
v 15.25619 -34.74862 7.812481
v 15.30138 -34.04358 8.124587
v 13.3441 -31.9453 9.874235
v 13.77791 -31.0517 9.640998
v 15.13033 -30.8279 8.863418
v 15.94618 -31.21854 8.363504
v 15.13396 -32.16527 8.736012
v 16.64282 -32.07719 7.869678
v -28.47354 -34.9403 3.469633
v 0.2765266 -61.96525 4.083641
v 56.04749 -24.55756 -32.33942
v 56.02781 -23.59748 -31.49847
v 56.39183 -23.09015 -32.76732
v 56.7355 -22.58221 -34.14145
v 56.38955 -22.01052 -31.88869
v 56.70579 -20.13133 -31.75975
v 23.90199 -67.57297 -17.47192
v 25.81329 -65.92518 -17.81147
v -24.07394 -71.34451 -20.09846
v -23.60821 -71.43715 -18.54029
v -24.30009 -42.78614 -0.455282
v -25.40302 -43.98795 -0.9697881
v -47.02936 37.79715 3.538027
v 57.3712 -16.629 -32.18432
v 11.55603 25.21173 9.295547
v -14.98279 45.96577 18.8177
v -18.14471 14.9819 2.700578
v -19.36185 15.00753 2.595333
v -48.51898 59.33486 -1.41744
v 11.38445 -40.25167 5.105328
v 10.66058 -39.93217 5.607977
v 9.026922 -39.81799 6.734249
v -19.60271 -39.5699 1.352188
v 16.03286 12.16872 2.998474
v 16.42947 11.56215 3.013192
v 23.96305 58.66225 15.20259
v 25.8778 56.84688 14.31001
v -47.88742 -53.71695 -38.02833
v 22.2847 -65.00163 -10.77958
v 22.45428 -65.9814 -12.10513
v 24.43541 -64.92854 -13.87119
v 7.054961 -56.04602 2.833192
v 9.172697 -54.26272 2.539486
v 8.556642 -52.27603 3.49425
v 6.801354 -52.00707 4.117901
v 4.450769 -41.09491 9.64235
v 3.919073 -43.67569 9.988851
v 6.08269 -40.05072 8.697755
v 4.575815 -46.08823 8.887002
v 6.091124 -45.469 8.658082
v 4.5119 -44.9011 9.450654
v 6.289937 -44.89816 8.860487
v 6.312191 -43.90156 9.139812
v 7.823821 -41.69279 8.341777
v 5.952185 -41.8427 9.315222
v 7.523816 -44.97804 8.208335
v 7.773531 -44.19332 8.330028
v 9.205908 -42.53648 7.614773
v 10.55684 -42.98846 6.681293
v 10.26104 -40.89744 6.363789
v 10.14831 -44.181 6.847794
v 11.93012 -41.64952 5.241677
v 12.31337 -43.1037 5.257157
v 1.714187 -52.39598 4.724145
v 0.6815408 -53.7075 4.432674
v 2.122409 -55.06849 4.069494
v 2.024882 -53.75397 4.290642
v 1.405938 -54.30312 4.223223
v 0.9729487 -54.74185 4.242955
v 1.190817 -63.39773 3.795928
v 2.206798 -65.14099 3.2895
v 3.180747 -63.82152 3.418792
v 21.64334 -66.29463 -11.23366
v 17.60293 -68.79195 -8.269165
v 21.57169 -67.01112 -12.05702
v 23.18947 -64.30116 -11.36398
v 23.04097 -63.24748 -10.26467
v 23.03865 -66.14544 -13.21459
v 21.67211 -67.54535 -13.01417
v 21.54371 -69.23125 -16.33253
v 22.85311 -67.05813 -14.30472
v 22.87486 -67.63615 -15.48561
v 19.86583 -69.7617 -13.72139
v 20.86674 -69.20707 -14.64568
v 21.93643 -68.27798 -14.85041
v 9.839621 -72.27499 -4.448066
v 11.75535 -71.5924 -5.145383
v 24.18216 -66.17841 -15.26124
v 24.74562 -66.28918 -16.44786
v 6.114836 -48.34463 6.544441
v 6.142353 -46.70957 7.866053
v 7.875657 -46.64674 7.098773
v 21.96765 -64.04767 -9.561769
v 23.29851 -56.93396 -6.87582
v 20.58865 -68.86858 -13.28374
v 20.6428 -67.45932 -11.07275
v 14.90411 -46.08831 2.622188
v 20.08578 -61.29041 -6.026866
v 18.43322 -42.65533 0.471962
v 22.49163 -45.26252 -1.624808
v 20.84731 -44.01177 -0.7155026
v 22.2948 -44.34574 -1.307916
v 21.53534 -43.40485 -0.8493242
v 20.34458 -42.83606 -0.3559221
v 19.11791 -44.19391 0.06117502
v 20.62567 -46.33221 -1.03522
v 10.46768 -50.25335 3.62063
v 13.24814 -48.88415 2.725115
v 0.3739061 -55.93063 4.294416
v 21.3553 -55.94785 -4.926259
v 23.42878 -55.63516 -6.34765
v 22.98322 -52.52784 -4.560496
v 20.74668 -53.98695 -3.67817
v 21.27904 -54.41735 -4.250431
v 22.55616 -54.37357 -5.126119
v 24.11855 -52.08104 -5.058984
v 12.32915 -71.74088 -5.853189
v 9.248535 -69.60256 -1.395486
v 9.938767 -68.59315 -1.144843
v 13.46131 -42.49672 4.278507
v -0.4306101 -60.50592 4.275085
v 25.09414 -52.33216 -5.821298
v 24.05043 -53.33654 -5.66469
v 10.12 -45.0527 6.598574
v 9.237329 -44.44623 7.347829
v 8.840814 -44.85697 7.440095
v 9.179253 -47.67862 5.764851
v 9.543458 -50.01682 4.160928
v 11.20578 -48.94557 3.866554
v 9.293648 -48.69481 5.034648
v 10.09142 -48.43251 4.765782
v 9.429016 -46.24457 6.47636
v 11.80128 -48.02786 3.957986
v 11.39368 -44.92843 5.690888
v 10.70464 -46.41485 5.606816
v 11.29471 -47.11608 4.810354
v 12.13612 -47.17084 4.19426
v 12.71705 -46.16703 4.229054
v 13.80419 -46.21412 3.396205
v 14.54422 -47.09867 2.576662
v 13.62834 -43.73811 4.143665
v 12.89789 -45.1192 4.436532
v 14.17622 -43.32817 3.727385
v 14.59825 -42.18686 3.066447
v 14.85488 -44.46691 3.002316
v 18.13661 -41.59388 0.4463651
v 17.62341 -40.96494 0.5521106
v 16.33911 -40.92877 1.335831
v 15.58789 -41.29819 1.996109
v 15.26618 -41.9426 2.415229
v 14.89716 -43.08505 2.919672
v 17.54564 -41.91013 0.7973202
v 16.37392 -42.89399 1.753109
v 17.15973 -43.30172 1.313138
v 16.11578 -43.26881 2.016453
v 16.00635 -44.2205 2.057697
v 17.90309 -43.48962 0.8041801
v 16.73648 -44.5288 1.522465
v 26.88032 -63.0983 -15.22062
v 26.25413 -63.27146 -14.53989
v 23.65289 -65.11538 -12.90221
v 23.68821 -66.08939 -14.26219
v 24.52724 -63.4741 -12.32852
v 8.516162 -65.47082 1.127077
v 16.73881 -68.80184 -7.242873
v 24.23399 -62.42484 -11.03515
v 25.53477 -62.63494 -12.84456
v 25.14466 -61.64514 -11.49024
v 26.09808 -61.31774 -12.33126
v 28.85411 -52.64125 -8.535098
v 12.83457 -70.26965 -4.630217
v 19.80414 -68.10992 -10.61299
v 18.45988 -70.54239 -12.60127
v 19.12436 -69.44869 -11.59492
v 17.15475 -70.15085 -9.481282
v 18.7493 -68.93246 -10.11064
v 21.55409 -65.27885 -10.04055
v 20.33449 -66.50751 -9.555857
v 20.89459 -66.04325 -9.864604
v 13.90997 -63.63391 -1.724158
v 14.79144 -61.96739 -1.925612
v 3.070379 -53.24786 4.317212
v 7.15793 -54.18406 3.194762
v 5.989958 -53.51318 3.693696
v 4.911599 -52.50545 4.314884
v 5.037182 -54.52026 3.610204
v 2.993541 -54.31761 4.073899
v 1.452676 -55.68383 4.140302
v 0.8181581 -56.7027 4.241585
v 1.919463 -57.39481 4.083063
v 2.752632 -56.69683 3.88487
v 3.934438 -54.16948 3.935571
v 2.600561 -55.74961 3.96206
v 5.295558 -56.24752 3.314224
v 10.86407 -57.34326 1.211318
v 6.571886 -67.72281 1.126307
v 7.940485 -66.75153 0.9616967
v 6.20418 -66.51669 1.814615
v 7.163311 -66.0967 1.553918
v 3.623246 -57.98737 3.704374
v 5.152215 -59.88961 3.224555
v 1.128202 -59.92362 4.166648
v 2.901889 -60.12235 3.831953
v 3.606018 -60.74715 3.64436
v 2.84005 -62.88158 3.66079
v 5.910026 -65.85252 2.143753
v 4.458607 -61.61166 3.36983
v 5.654002 -61.62915 3.000264
v 4.513851 -62.93458 3.220647
v 5.062713 -64.01498 2.888117
v 6.292677 -64.71345 2.328447
v 6.501259 -62.93229 2.557335
v 6.763849 -61.23867 2.632833
v 8.316059 -67.52242 0.4191282
v 29.31578 -54.16111 -9.952749
v 28.21601 -54.15159 -9.117159
v 17.26753 -44.38934 1.181143
v 20.51591 -55.14539 -3.990672
v 27.04014 -59.03407 -11.52002
v 25.6805 -60.0316 -10.84437
v 13.51728 -67.769 -3.243201
v 12.57143 -67.7259 -2.482929
v 11.75202 -68.77584 -2.520753
v 11.28283 -70.87567 -3.949216
v 14.24432 -69.71477 -5.446644
v 13.80052 -70.92733 -6.292627
v 15.13237 -70.74763 -7.595118
v 18.89344 -65.54795 -7.022736
v 16.72089 -60.53867 -2.948057
v 19.9691 -49.25196 -1.43575
v 15.95813 -69.57127 -7.143416
v 11.89738 -61.89705 0.009606197
v 18.57137 -68.0767 -8.789523
v 19.32796 -67.08136 -8.756362
v 19.56325 -66.19817 -8.25969
v 21.85101 -46.71556 -1.717061
v 21.05781 -48.21518 -1.747039
v 20.45938 -47.18409 -1.138464
v 16.57597 -45.90697 1.443013
v 16.40656 -47.24551 1.257132
v 18.90709 -45.50667 0.03525252
v 19.35841 -47.29659 -0.5404634
v 18.17083 -46.85076 0.2345216
v 16.54582 -48.4065 0.8461031
v 17.86164 -49.16224 -0.1515152
v 18.31544 -48.2992 -0.2028403
v 20.77211 -65.26992 -9.05304
v 9.424009 -67.64111 -0.2736161
v 11.69191 -67.97597 -1.969492
v 10.52252 -67.02377 -0.6617489
v 12.11666 -63.18452 -0.3979366
v 12.36027 -64.79359 -1.021842
v 10.06663 -66.1983 -0.007459718
v 11.83951 -66.02618 -1.132749
v 11.04293 -64.9886 -0.2116156
v 7.955699 -60.48427 2.164633
v 6.950198 -61.94868 2.50522
v 9.170617 -60.13044 1.650395
v 8.522689 -61.06423 1.856722
v 10.04267 -64.84612 0.5059236
v 7.825141 -63.80788 1.867556
v 10.51676 -63.06502 0.6055136
v 9.543768 -61.89417 1.299803
v 10.34897 -59.26431 1.184977
v 10.80981 -61.42545 0.7068095
v 12.32883 -49.76386 2.907156
v 13.15318 -50.46014 2.176554
v 13.3588 -48.09364 2.968048
v 14.62075 -48.35507 2.069891
v 14.31407 -49.48091 1.892969
v 22.19359 -57.06826 -6.046676
v 10.2018 -54.34879 2.158273
v 18.9076 -64.4585 -6.355845
v 16.22125 -67.44484 -5.517301
v 15.74446 -49.56538 1.008532
v 22.85636 -50.8851 -3.722814
v 21.61816 -52.4706 -3.666219
v 21.91731 -50.83556 -3.143605
v 21.27368 -49.40447 -2.237034
v 19.68366 -64.33224 -7.095396
v 15.12892 -53.75628 -0.06988476
v 12.80306 -62.21264 -0.6127464
v 18.42286 -54.89138 -2.441883
v 19.60233 -54.67809 -3.16872
v 11.29174 -58.42544 0.8586485
v 10.73654 -59.87306 0.9283313
v 15.77539 -61.38767 -2.474581
v 15.21694 -60.03097 -1.760553
v 13.77151 -62.13176 -1.255338
v 12.16905 -59.51406 0.2374125
v 11.99242 -60.88685 0.1149005
v 13.66376 -60.47217 -0.8336529
v 13.55462 -59.44097 -0.5394376
v 12.43321 -58.04004 0.3371491
v 13.87999 -53.52132 0.713635
v 18.49058 -53.61151 -2.049603
v 20.40316 -51.6542 -2.532541
v 19.00534 -49.61606 -0.9922544
v 18.46501 -51.37046 -1.232695
v 19.46331 -50.49246 -1.531059
v 16.66622 -50.21841 0.2334027
v 17.18696 -51.64243 -0.5546339
v 18.02029 -50.53804 -0.6712222
v 17.76896 -52.74044 -1.294526
v 16.372 -52.4707 -0.3486117
v 11.92327 -51.59377 2.370373
v 14.9732 -52.66622 0.3977594
v 12.84336 -52.42939 1.593053
v 14.66443 -56.81138 -0.6435021
v 12.95001 -53.15691 1.307387
v 11.9776 -53.42396 1.684875
v 11.57153 -55.5371 1.237243
v 11.36711 -54.39387 1.647794
v 12.86202 -54.50591 0.9342767
v 13.71644 -54.28022 0.5612732
v 13.77671 -55.45481 0.1585982
v 12.94232 -56.62383 0.3176076
v 13.44719 -68.5645 -3.71982
v 15.63077 -68.87669 -6.07771
v 14.63231 -68.51168 -4.756357
v 17.35674 -67.67338 -6.893626
v 15.30964 -57.94511 -1.322851
v 15.9639 -66.18577 -4.482394
v 13.5111 -65.50991 -2.108582
v 11.92151 -66.90819 -1.573113
v 13.23669 -66.50832 -2.347336
v 14.59816 -67.40781 -3.979025
v 15.11958 -66.15089 -3.699388
v 15.32863 -63.02832 -2.614039
v 14.91424 -64.74433 -2.88411
v 18.45894 -67.19157 -7.745283
v 17.9852 -65.78001 -6.196021
v 17.05514 -65.59332 -5.195952
v 16.28967 -63.4447 -3.513791
v 19.55462 -62.25303 -5.964021
v 17.21935 -64.26592 -4.64988
v 18.33754 -63.81221 -5.47692
v 17.29841 -62.01338 -3.879414
v 19.25679 -61.25109 -5.269516
v 15.14435 -56.3849 -0.8294326
v 18.56465 -56.10292 -2.999692
v 16.78071 -55.32097 -1.551327
v 18.29293 -57.09996 -3.151225
v 17.70346 -60.49491 -3.683032
v 15.76279 -58.52443 -1.750415
v 16.34654 -58.91817 -2.233362
v 17.39715 -58.85175 -2.995937
v 16.61514 -57.37313 -2.034106
v 20.04559 -56.0645 -4.024113
v 19.2855 -56.53517 -3.666049
v 19.73819 -57.87386 -4.455049
v 18.54797 -58.72405 -3.830469
v 20.72546 -57.02594 -4.893609
v 22.12733 -56.14556 -5.581444
v 19.81476 -59.72888 -5.192829
v 21.43238 -58.51811 -6.078251
v 20.99859 -57.66853 -5.342601
v 20.98021 -60.11715 -6.376707
v 20.62771 -63.1859 -7.44522
v 22.65903 -62.25683 -9.15077
v 21.1088 -61.80127 -7.225643
v 21.47749 -62.87289 -8.195134
v 22.2096 -61.37997 -8.111065
v 22.59223 -58.23122 -6.919096
v 22.14164 -59.41902 -7.083806
v 22.92075 -59.52469 -7.840934
v 24.45129 -61.00571 -10.26582
v 28.19998 -56.0681 -10.42221
v 27.33468 -57.57435 -10.717
v 24.40705 -57.2679 -7.959848
v 23.52577 -60.81889 -9.129223
v 23.98038 -59.09773 -8.570038
v 24.8512 -58.43452 -9.005694
v 26.49751 -58.34925 -10.47648
v 24.01389 -55.99046 -6.970874
v 25.26245 -54.54321 -7.168089
v 25.6054 -56.86566 -8.732899
v 25.17388 -55.87689 -7.809707
v 26.5321 -56.75428 -9.477809
v 27.71385 -53.52025 -8.304328
v 25.81819 -54.83433 -7.745144
v 26.80409 -55.23448 -8.719839
v -13.07994 -19.35835 10.99012
v -12.78978 -20.13683 10.75689
v 15.32505 11.63353 3.190641
v 43.12919 20.578 -4.390076
v 56.74945 -21.46077 -33.19821
v 58.66571 -16.01636 -39.3455
v 58.47387 -15.63793 -37.72836
v 57.89141 -18.34753 -36.88882
v 58.1767 -16.76016 -36.95874
v 57.32638 -18.97513 -34.20302
v 57.75445 -17.22579 -34.81046
v 57.59337 -18.7909 -35.47326
v 57.29344 -18.11837 -33.10583
v 56.99771 -19.16426 -32.4894
v 56.86047 -18.30304 -30.87243
v 56.50975 -19.0787 -29.81383
v 56.61344 -18.0187 -29.32311
v 33.88149 -22.27921 3.415961
v -12.41588 70.81772 17.56205
v -12.80587 69.83884 17.74691
v 0.1658484 -17.61941 23.34402
v 31.32239 -42.96146 -3.664845
v 30.88765 -39.83265 -1.796022
v 32.16234 -38.77258 -1.951645
v 33.51799 -38.73344 -2.790623
v 32.54893 -42.4137 -4.113273
v 32.84881 -40.32272 -3.182097
v 32.35959 0.4508022 1.399989
v -26.16775 68.03566 14.92612
v -28.22275 67.64987 14.18522
v 0.6503319 2.939822 23.02482
v 0.423324 2.092142 23.56281
v 31.94113 -17.66193 4.9009
v -26.68725 -44.35611 -1.475282
v -27.14439 -43.45592 -1.300303
v 10.07446 -25.87037 11.33031
v 6.358173 -36.91815 11.26271
v 58.60193 -13.06315 -35.70425
v 58.54714 -11.66667 -33.81934
v -5.965213 -34.61956 14.57551
v -4.486882 -35.25341 14.44549
v -16.13939 51.58714 18.61985
v -13.67528 -50.73609 3.643237
v -14.12264 -48.45378 4.651287
v -28.79077 -40.26632 -0.03519882
v -28.64302 -41.65298 -0.8429692
v 10.66381 43.09185 19.06572
v 11.90026 35.60892 17.26901
v 11.69328 36.43194 17.62451
v 13.01003 36.51303 17.33568
v 12.99958 38.7156 17.92283
v 12.05777 37.21719 17.77338
v 4.141126 37.95206 19.26537
v 3.593722 45.2937 20.156
v 11.06975 40.65347 18.68755
v 8.893478 44.50252 19.50914
v 5.488808 40.14838 19.50334
v 5.262514 41.8873 19.77427
v 5.399584 38.86441 19.2955
v 6.521655 39.24035 19.21334
v 9.346805 43.10054 19.31094
v 10.44771 44.82061 19.25171
v 5.937722 43.44596 19.84527
v 9.75288 41.73432 19.0987
v 7.169582 43.7763 19.71874
v 7.598283 42.14738 19.49846
v 7.325562 40.78765 19.36714
v 9.314476 40.6962 19.04534
v 7.719909 38.70385 18.92496
v 12.4884 40.13829 18.30908
v 11.58672 38.70706 18.21847
v 9.782947 39.20112 18.70083
v 8.814635 37.39635 18.45334
v 10.5074 37.2426 18.10192
v 9.757286 36.38747 17.98439
v -12.676 -32.42266 12.63387
v 34.66972 -55.72629 -16.90183
v 32.49282 42.49502 11.30627
v -35.52158 13.81002 1.604188
v -35.91874 13.83333 1.456832
v -25.50568 68.97743 14.98797
v -24.67452 71.12115 14.76366
v -27.21227 -68.89638 -19.33285
v -26.48995 -69.18183 -18.23513
v -43.29442 -54.94486 -23.74719
v -23.04949 10.95477 2.635959
v 13.16217 -15.78853 11.03955
v 22.51083 10.20889 2.902705
v 16.06622 10.5463 3.214756
v 57.73286 -15.29849 -32.76881
v -40.10515 34.8597 8.565782
v 47.62083 39.18805 -1.317959
v -5.882438 -62.87222 3.847281
v 33.47535 41.9518 10.80754
v 33.45755 42.95312 10.61821
v 34.47586 42.124 10.18786
v 34.63557 42.81796 9.922553
v -17.95227 -73.92296 -13.23994
v 20.29803 7.723948 2.928424
v 20.03483 10.8513 2.911806
v 20.3457 10.22313 2.906502
v 19.77032 8.60959 2.891872
v 19.05724 9.523355 2.904291
v 18.55381 11.03514 2.850263
v 17.751 11.47019 2.857929
v 18.12347 8.646388 3.133998
v 18.30486 10.30332 2.895878
v 17.02441 9.522463 3.20044
v 4.975262 -4.328197 24.89831
v 48.94287 -45.54215 -31.5605
v -40.66739 -55.02484 -19.20229
v -39.73651 -55.46422 -18.38402
v -32.62482 -63.39197 -18.389
v -32.79863 -63.98617 -19.75951
v 53.20724 -36.44349 -32.76802
v -5.210579 37.12984 19.2536
v -6.437489 36.64943 19.00091
v -60.03273 -30.17809 -47.14286
v -60.38278 -28.67381 -46.44024
v 37.68681 65.71604 6.467103
v 37.17925 65.94771 6.868449
v 36.77171 65.33977 7.289762
v 55.37891 -25.2437 -29.94445
v 55.1335 -26.72133 -30.10127
v 56.60394 -25.30103 -36.00666
v 56.41207 -26.17269 -35.78473
v 56.87538 -24.10478 -36.3867
v 56.16706 -26.40329 -34.79564
v 56.07178 -27.79723 -35.72438
v 56.00053 -25.56945 -33.03566
v 55.58598 -27.91053 -33.32509
v 55.641 -26.72609 -32.32078
v 2.453375 35.2245 18.85312
v -10.59713 69.67294 18.02225
v -11.15164 67.13425 18.44993
v -11.83119 68.58279 18.09471
v 5.400781 29.49599 16.37191
v -33.99586 36.65297 12.0001
v -35.30401 36.61642 11.4488
v -48.84146 53.75776 -1.492246
v 16.68292 8.376827 3.654789
v 15.49755 8.793364 4.07957
v 15.34083 8.005945 4.595515
v 16.57208 7.502153 4.076553
v 23.48555 10.03783 2.88608
v 36.05116 44.91466 8.591728
v 34.34014 43.7618 9.900482
v 35.36792 42.78077 9.487517
v 25.39696 -18.30912 6.541317
v -47.50088 -49.5573 -24.17119
v -43.88965 23.95744 -1.502986
v -43.70843 24.57178 -0.4572067
v -26.39315 -40.97258 -0.1873883
v 37.0152 44.99012 7.886091
v 36.31133 43.87259 8.59574
v 36.44552 42.95765 8.730275
v 38.19198 42.77993 7.567842
v 37.64944 44.34367 7.560541
v 38.27215 45.31646 6.8604
v 48.97679 -38.6303 -22.35095
v 14.53042 -19.67423 8.033657
v 14.918 -20.05606 7.991762
v 36.38615 13.29074 0.2857033
v 35.57605 13.42928 0.7915232
v 35.11959 12.63507 0.9887072
v 26.02997 60.35203 14.30856
v 25.63692 58.54284 14.49203
v -47.9912 -52.48542 -31.69572
v -48.70363 -51.48633 -31.71831
v -2.512094 12.31396 18.77521
v -0.724748 12.7061 18.66718
v -1.551194 13.85308 18.19197
v -61.89594 -1.640031 -27.44806
v 3.559143 36.65061 19.04912
v 7.19986 37.45679 18.72448
v 2.876597 33.13438 18.23404
v 7.813749 34.39587 17.7126
v 8.945671 35.65686 17.92562
v 7.551289 35.73515 18.17949
v 7.570305 36.89348 18.52483
v 6.159087 35.95142 18.49825
v 6.048992 37.34045 18.88594
v 5.851111 36.82043 18.78659
v 4.849181 36.72795 18.88451
v 5.461071 34.49112 18.19788
v 3.988456 35.07723 18.61842
v 4.454057 32.97203 17.91917
v -37.3525 15.42148 0.4192655
v -40.407 18.40163 -2.142219
v -40.87298 19.40472 -2.654152
v -41.44186 19.69963 -3.047621
v 57.80324 -16.199 -34.10722
v -2.402181 -26.83427 14.97088
v -11.9433 -14.86076 19.5554
v -11.36391 -14.91238 19.67273
v 58.10624 -14.39841 -34.12902
v 58.0956 -13.36768 -32.92
v 57.2547 -15.06816 -29.76415
v 57.28963 -16.18808 -31.16293
v 57.49957 -15.24213 -31.30224
v 57.66809 -12.77496 -29.77184
v 56.70972 -14.19768 -26.40837
v 57.24676 -13.62873 -28.37244
v 57.75589 -11.03764 -28.74788
v 57.64101 -10.29118 -27.38232
v -8.428933 -55.07595 3.623144
v 6.492227 34.86503 18.11701
v 33.92094 60.92199 9.759501
v 28.1993 -41.43967 -1.406431
v 31.67809 -41.30919 -2.95725
v 29.55988 -41.4406 -1.974432
v 29.88493 -43.176 -3.028833
v 30.6911 -44.19473 -4.005754
v 29.81647 -44.00216 -3.458108
v 23.89602 -4.397197 5.547899
v -8.74454 60.58838 19.50967
v -7.822942 66.5509 18.90342
v -6.719952 65.48914 19.14836
v -5.586776 63.81798 19.45196
v -7.839665 64.38861 19.20336
v -7.585369 62.21663 19.47324
v -8.978612 62.6258 19.284
v -8.896755 64.87322 19.03745
v -10.33792 61.94808 19.19913
v -10.52422 63.93837 18.96346
v -13.19363 62.84731 18.73145
v -11.87288 65.56251 18.59184
v -12.12775 64.19987 18.72317
v -13.56009 67.52351 18.06013
v -14.24072 63.73787 18.45461
v -14.02433 66.24733 18.18058
v -15.89831 65.74601 17.97114
v -19.78396 67.09235 17.00984
v -20.21298 66.6178 16.9641
v 41.15838 -27.30188 -3.336061
v 10.79015 -24.06911 10.56445
v 11.81931 -26.25675 10.38733
v 10.69547 -25.06982 10.82654
v -62.52306 -16.33319 -44.94557
v -5.7777 -66.49612 2.868706
v -7.13295 -66.60757 2.643123
v 54.06844 -20.69301 -21.50753
v 53.53995 -21.16205 -20.24865
v -6.851451 -40.03102 9.374364
v -8.141739 -40.22617 9.205037
v -9.178687 -41.6184 9.186881
v 8.085908 -20.07311 12.54379
v 7.182702 -21.53761 12.46425
v 6.496863 -21.2509 13.16092
v 6.409095 -22.15441 13.1005
v 8.332292 -22.11549 11.54742
v 7.370397 -21.89239 12.21792
v 7.416996 -22.3098 12.22642
v 6.515963 -22.42494 13.02171
v 6.432225 -22.91125 13.14408
v 61.23857 -2.16331 -38.69124
v 60.60633 -1.075209 -33.89356
v 60.53201 -2.559251 -34.93282
v 60.6547 -2.870037 -35.9739
v 60.98511 -0.4790742 -35.33715
v 61.06104 -1.829397 -37.01466
v 61.38352 -0.02431548 -36.92048
v -51.58202 -48.98775 -43.81021
v 30.16335 -51.3654 -8.498815
v -13.99438 -18.70138 10.94846
v -13.36203 -19.42401 10.59116
v -49.52413 39.21541 -0.2606217
v -48.49939 39.09485 1.226856
v 34.56206 54.62706 9.221714
v 20.08953 55.72323 16.60797
v -37.39283 -62.42048 -26.56225
v -4.134477 -20.71359 16.87835
v 54.41392 -26.64019 -27.19369
v -9.960195 -14.66361 21.29619
v -9.332708 -14.43143 22.77383
v -2.704854 6.803651 21.33155
v -52.83126 -47.16432 -42.83367
v -15.65252 -70.90603 -3.971841
v 49.40913 -44.84132 -31.96717
v 50.13986 -43.11402 -31.39102
v 49.93793 -43.7517 -31.8081
v 5.748357 -35.71263 12.9009
v 7.906855 -31.29282 13.12567
v 6.826143 -32.0694 13.64625
v 7.244281 -33.94046 13.14519
v 8.828884 -33.60026 12.44288
v -19.78912 -73.41972 -16.69144
v -19.27327 -73.58752 -15.77783
v -47.41776 -54.07269 -35.89202
v 21.78909 -47.69664 -1.986631
v -23.07259 46.76819 16.58314
v -21.66957 45.18867 17.00326
v -22.20116 47.68431 16.9102
v -22.55933 46.04317 16.72939
v -21.88688 46.52544 16.96848
v 56.0775 -18.65371 -27.41185
v -52.88995 -46.80075 -39.20679
v -3.879156 -43.49998 10.30744
v -2.88295 -41.90987 10.18479
v -3.498057 -41.38504 10.04685
v -4.350658 -40.93248 9.92805
v 25.38279 -28.83945 5.108656
v 24.57688 -30.61029 4.961442
v 24.06477 -29.22167 5.426354
v 20.82135 -33.87634 5.133368
v 21.80244 -32.42142 5.321992
v 23.16803 -31.90006 5.02516
v 23.02598 -30.48607 5.472279
v 20.79515 -31.54258 5.938324
v 18.44723 -32.70485 6.6931
v 19.51534 -32.26248 6.260762
v 18.6249 -31.64155 6.860129
v 17.36749 -32.87416 7.278103
v 16.72832 -30.66785 7.978445
v 20.05176 -30.53313 6.455689
v 18.29115 -29.95459 7.283085
v 9.258174 -19.82944 11.16168
v 8.90769 -20.56506 10.97914
v 8.726882 -20.36751 11.31371
v 8.447045 -21.29022 11.26158
v 5.351037 -30.46497 14.28831
v 6.397024 -30.58914 13.82085
v 6.197519 -29.14919 13.85174
v 6.326831 -28.48612 13.74437
v 6.884947 -29.75599 13.52849
v 19.51641 -23.11482 6.974295
v 4.046231 -24.47106 14.64534
v 3.439739 -25.27563 14.84755
v 5.756636 -23.08301 13.64953
v 8.684297 -29.8943 12.61897
v 11.27448 -21.00393 9.50818
v 11.22701 -19.78664 9.336067
v 11.89908 -19.17396 9.035173
v 10.8643 -19.35407 9.664929
v 9.90161 -20.58178 10.21171
v 10.59062 -19.8302 9.719687
v 10.43743 -19.46 9.951146
v 10.02727 -19.88404 10.12758
v 9.778142 -19.68558 10.59218
v 9.238535 -20.42399 10.66186
v 13.74667 -19.55251 8.287447
v 13.32392 -19.63712 8.446111
v 13.47281 -21.33458 8.713533
v 13.96291 -20.09731 8.287218
v 16.17362 -26.03465 8.256474
v 25.58484 -22.71554 6.050219
v 23.43321 -23.12729 6.31527
v 22.39608 -24.2446 6.402093
v 13.20742 -28.95293 9.958682
v 10.21163 -24.27529 10.93427
v 9.461448 -20.70945 10.50814
v 8.863106 -21.25486 10.97397
v 10.41752 -21.38253 10.06905
v 10.38337 -22.92665 10.48469
v 11.01908 -22.16252 9.952629
v 12.33683 -22.51011 9.428388
v 11.97989 -23.85718 9.89293
v 17.40152 -22.38753 7.49098
v 24.0421 -26.9591 5.798051
v 25.11668 -24.76026 5.865352
v 23.86227 -25.51182 6.019696
v 24.09389 -24.18258 6.111266
v 20.5922 -28.6095 6.509184
v 22.52932 -25.44044 6.299638
v 17.24314 -26.53256 7.828371
v 16.54889 -27.6152 8.19073
v 17.064 -29.24356 7.925522
v 18.35968 -28.73256 7.370992
v 18.00064 -27.39838 7.532921
v 18.65617 -27.44218 7.279619
v 8.73196 -23.16096 11.50867
v 8.149811 -22.99885 11.81911
v 7.652464 -22.7667 12.13519
v 6.998563 -23.57797 12.79722
v 4.147911 -26.46466 14.56641
v 4.661387 -27.21932 14.37922
v 5.541217 -28.44307 14.0982
v 8.911518 -31.82248 12.60756
v 10.89129 -34.1718 11.06566
v 10.03117 -32.25449 11.91289
v 9.627948 -30.57313 12.1618
v 12.32738 -30.09494 10.51225
v 11.46403 -31.01599 11.07324
v 4.337576 -25.62845 14.47992
v 8.078134 -28.59635 12.81232
v 6.923373 -28.37194 13.42285
v 5.170567 -24.7997 14.07452
v 5.9501 -26.34913 13.75406
v 9.145183 -23.68112 11.40354
v 7.319733 -24.20624 12.65431
v 6.348047 -27.5964 13.65093
v 6.931896 -27.37937 13.31621
v 7.363047 -25.78066 12.88393
v 9.275329 -25.55312 11.73776
v 9.02302 -26.11763 11.98295
v 8.072296 -27.23331 12.66598
v 9.528766 -26.93237 11.81556
v 10.39994 -29.01025 11.57867
v 10.82277 -28.03201 11.20936
v 11.84288 -27.46207 10.56241
v 13.18469 -27.68619 9.872426
v 14.23893 -30.14678 9.422372
v 15.85518 -29.52828 8.521857
v 14.47831 -28.33091 9.226391
v 14.97787 -29.33776 9.000573
v 14.91772 -26.06326 8.812293
v 13.71889 -26.28047 9.415177
v 14.37944 -26.99774 9.163257
v 12.32014 -25.17216 9.951291
v 13.21462 -24.87187 9.462021
v 15.51325 -21.26245 7.9614
v 13.10394 -22.25951 9.036425
v 13.24676 -23.57577 9.234997
v 16.39385 -20.84288 7.636518
v 14.54674 -21.22635 8.305433
v 14.30733 -22.45501 8.581367
v 15.39485 -22.94636 8.218579
v 14.28153 -24.65361 8.928642
v 16.04636 -24.85276 8.204315
v 16.70327 -23.7316 7.846898
v 17.5218 -25.54956 7.675748
v 17.99297 -24.43365 7.4469
v 19.15518 -24.44872 7.081214
v 19.20046 -26.02803 7.12336
v 20.59275 -25.70877 6.69477
v 21.15511 -23.36885 6.660559
v 18.06286 -17.96199 7.164022
v 18.36791 -20.21167 7.148242
v 20.52319 -21.07992 6.806651
v 22.30842 -21.10878 6.614384
v 52.28053 -29.65334 -22.83891
v 3.343187 -26.33136 14.84151
v 2.382502 -25.46487 15.13689
v -61.06486 -25.14343 -44.78874
v -61.70779 -22.04377 -45.77718
v -47.02763 65.57588 -0.2989351
v 41.36947 42.34256 5.011793
v 21.87062 9.955991 2.896728
v 23.08643 9.56987 2.777175
v 22.59181 9.181775 2.754431
v 21.36554 9.048058 2.791927
v -27.43985 33.39176 12.12829
v 3.62484 -32.48192 14.86619
v 37.55262 -24.29032 0.732748
v 32.06538 47.10706 10.87302
v 58.30186 -3.334404 -25.49169
v -24.58534 33.05767 12.7665
v 47.60814 -31.11125 -13.90633
v -39.4973 67.49529 6.94304
v -40.28184 69.56307 5.786313
v -57.5168 -37.43415 -40.84817
v -48.62191 -48.12463 -24.62757
v 32.9161 -35.79749 -0.9576549
v -13.75615 -38.62651 6.529667
v -14.24077 -38.19693 6.726335
v 59.41764 20.99243 -25.62408
v 12.81024 25.30761 8.54086
v 12.66268 23.71574 7.146111
v 13.74762 24.45689 7.220421
v 52.74361 49.62832 -10.23691
v -49.43048 61.36064 -2.813651
v 4.955665 -13.77254 24.87033
v 23.09601 -48.65041 -2.941792
v 24.66428 -47.44341 -3.221948
v 25.32706 -45.10733 -2.473862
v 25.99736 -46.38995 -3.273669
v 27.36987 -44.68237 -2.889969
v 27.29996 -46.61009 -3.88798
v 28.3954 -45.55724 -3.748899
v -16.95143 -15.03281 10.91704
v 2.163095 -36.85262 12.92267
v 4.173639 -35.46691 13.66177
v 0.2238136 -31.92107 14.97544
v 2.586228 -36.0625 13.62366
v 1.736756 -36.55011 13.4152
v 27.74141 59.40829 13.47438
v 26.77664 59.94064 13.96425
v 24.453 50.32547 14.86035
v 26.12233 48.86042 14.10906
v 26.01246 50.78175 14.1174
v 26.81709 57.35542 13.90184
v 27.40386 56.30679 13.59004
v 20.59397 58.40857 16.41549
v 19.47031 57.01105 16.81842
v 22.56831 57.94091 15.71935
v 21.35106 56.83696 16.16663
v 21.17229 55.13976 16.21094
v 23.20317 57.19658 15.44746
v 22.24733 55.47025 15.81266
v 23.76802 50.7132 15.15012
v 25.372 50.74855 14.43563
v 22.06458 53.29826 15.85615
v 22.11343 51.95459 15.8281
v 23.14826 51.67068 15.3956
v 23.08868 52.45856 15.41408
v 24.63983 51.64678 14.78294
v 23.46466 54.46097 15.3102
v 24.14598 53.28572 15.00951
v 24.81073 57.01545 14.80241
v 24.50497 55.4876 14.89777
v 25.08884 54.54114 14.60991
v 26.88508 54.46733 13.77094
v 26.16338 55.25022 14.14301
v 37.47831 -44.84498 -9.899835
v -21.03209 -26.88013 8.021207
v -22.67035 -27.97203 7.340923
v -26.42803 -45.33681 -1.625672
v 25.65957 -7.698076 5.920824
v -14.39196 16.64234 4.19442
v 9.56951 33.5239 16.94244
v 6.496018 32.89605 17.45903
v 6.439947 33.40782 17.65874
v -2.081153 -56.81438 4.447318
v 0.4104297 -57.83806 4.31208
v -1.888723 -59.75762 4.362616
v -1.675583 -57.88089 4.44261
v -4.952004 50.54489 20.29434
v 37.37257 46.72709 7.339952
v 50.32064 33.21933 -4.678386
v 49.9013 34.2055 -3.86424
v 49.234 33.48591 -2.691805
v -38.01549 -61.69273 -26.0497
v -14.96638 -16.77456 14.90044
v 54.17727 -16.14957 -19.10675
v 54.15344 -14.55766 -18.24526
v -35.44958 44.99182 10.61597
v -35.66254 46.0354 10.37424
v 1.690731 7.744664 20.07472
v -48.57927 -51.96565 -32.76648
v -48.94133 -51.94787 -34.55246
v -45.24809 -56.51146 -35.31871
v -45.82438 -55.59102 -33.40534
v -46.7519 -55.0309 -37.95184
v -46.61228 -54.94535 -35.05656
v -47.69917 -53.45345 -34.1509
v -47.21221 -53.56821 -31.99746
v -46.50854 -54.56951 -32.44433
v -45.39087 -55.78623 -31.90366
v -45.61533 -54.80058 -29.48302
v 46.57164 40.43726 -0.2330997
v 58.4437 -9.785884 -31.17103
v 58.09585 -10.46907 -29.93194
v 52.31007 -36.37072 -29.06226
v -31.29523 8.873997 1.860902
v -32.39881 10.90981 2.091131
v -39.01987 35.66613 9.405578
v -34.05402 35.67502 11.48921
v -35.1198 35.91566 11.22588
v -35.84837 35.41964 10.72072
v -55.39606 -39.60585 -32.27945
v -33.9909 68.25088 10.95807
v -34.76759 68.35461 10.42362
v -37.69603 66.48124 8.562786
v -35.97916 67.62914 9.647873
v -36.98727 67.0737 9.042027
v -32.62344 68.4949 11.74202
v -33.66513 64.54347 11.62124
v -32.98726 65.40349 11.94543
v -31.97704 67.67601 12.28014
v -31.93226 65.98827 12.50445
v -32.71896 67.59631 11.83116
v -33.28353 67.59244 11.47401
v -33.88864 67.03571 11.1755
v -34.71716 67.21599 10.62111
v -34.63709 65.60221 10.88624
v -34.06027 65.97627 11.20742
v -36.01908 66.38609 9.845376
v -37.07359 65.58306 9.158161
v 27.25815 1.555058 2.452157
v 26.01692 1.62778 2.771712
v 44.89506 64.48416 -0.8480958
v 45.37563 64.4361 -1.396974
v 45.63634 64.56336 -1.751455
v 45.19427 64.74503 -1.20977
v 44.56217 63.8367 -0.2982917
v 44.63522 65.0298 -0.5950862
v 44.6554 65.25629 -0.6261502
v 43.47184 64.02779 0.9308455
v 44.27369 64.64726 -0.09509458
v 44.24455 65.10706 -0.1352208
v 44.01501 65.67731 0.05665535
v 43.62592 65.75703 0.4786799
v 43.75852 65.19235 0.4239481
v 41.8145 65.64916 2.436506
v 43.33027 65.46863 0.8491535
v 42.11844 65.10957 2.212842
v 52.45686 -28.37532 -22.38472
v -48.93576 51.24923 -1.51593
v -30.23411 -45.3723 -2.981847
v -8.543073 -19.18854 15.12196
v -8.970325 -19.02249 14.87769
v -9.239454 -19.43937 14.59857
v -9.397894 -19.8681 14.08305
v -9.043946 -20.79895 14.06957
v -3.485027 -18.12483 22.34777
v -2.666866 -17.80317 23.49371
v -5.593604 -16.47582 23.92082
v -4.378823 -17.44892 23.23566
v -4.040226 -17.3966 23.75155
v -3.456986 -61.05914 4.27634
v -2.863222 -58.3703 4.421727
v -4.218648 -59.87817 4.296921
v -4.075106 -58.7293 4.354045
v -5.478925 -48.32405 6.927601
v -4.19007 -47.3218 8.079044
v -7.186106 -47.86168 7.286005
v -6.299253 -47.05382 8.18242
v -7.018502 -45.86668 9.141158
v -49.14725 58.58718 -2.143286
v 21.57154 -1.515047 5.45183
v -48.57389 40.86747 0.2521614
v -47.62572 40.02545 1.83681
v -48.3139 41.30621 0.3929437
v -48.01028 41.34566 0.7739313
v 0.362404 43.09906 20.17008
v -1.759914 44.60781 20.31574
v 6.627857 -12.15109 24.76218
v -26.97934 59.75838 15.18803
v 30.29592 3.144109 1.495154
v -12.95905 -9.557282 21.12224
v 27.51097 -24.36149 5.418271
v 20.38369 -6.124356 7.083312
v 30.1483 50.12493 11.92046
v -29.50906 45.24135 13.85729
v -28.91442 45.81529 14.12856
v -28.44022 46.57348 14.34095
v -41.34876 18.88371 -2.883485
v -41.92275 19.64923 -3.326936
v -42.45243 19.65918 -3.528979
v 39.00812 14.83133 -1.689499
v 39.2081 13.34091 -1.674298
v 13.64477 33.22952 15.66248
v 11.72428 32.45007 15.7849
v 41.54219 44.27975 4.378686
v -55.99009 -41.20584 -41.26264
v -18.40383 37.52347 16.9731
v -21.07491 -24.26929 7.863493
v -31.09595 46.52806 13.01246
v -30.12417 45.6419 13.51418
v -29.80656 46.29071 13.65981
v -29.44988 46.89569 13.82934
v -29.68893 48.05772 13.7029
v -30.04804 48.84984 13.50545
v -30.75408 50.38985 13.16919
v -62.5778 -4.502208 -32.51119
v -48.56143 60.93712 -1.629979
v -44.03593 -56.14412 -28.03724
v -43.27245 -57.31524 -28.93205
v -42.97779 -56.15653 -25.26244
v -44.23054 -55.29839 -26.58987
v 26.35488 -51.3753 -6.098458
v 25.9416 -52.7832 -6.65853
v 26.71267 -52.94659 -7.270117
v 28.51716 -51.6867 -7.636782
v 25.30852 -49.17081 -4.366671
v 27.49615 -47.891 -4.706482
v 24.81129 -50.96782 -4.9407
v 26.56376 -49.87003 -5.361151
v 27.90172 -50.35675 -6.375562
v 27.44683 -51.15488 -6.606812
v 28.6126 -50.61192 -6.979882
v 27.73362 -49.00811 -5.468669
v 28.2924 -49.50171 -6.055484
v -26.45943 66.00368 15.11009
v -26.77006 67.06678 14.85919
v 36.31674 45.97351 8.219928
v 6.533894 -13.42053 23.7508
v 4.27707 -14.77018 24.09337
v 13.41631 -14.72854 12.14694
v 13.62933 -13.44345 10.72119
v -26.47322 34.27164 13.10109
v -26.57171 30.71826 10.12794
v -26.14067 32.51092 11.80372
v -24.9013 30.35603 10.1645
v -24.61766 32.22692 11.96402
v 52.29189 -37.47742 -30.34446
v -42.51311 -55.63598 -23.2852
v -6.05408 61.39849 19.67927
v -30.92307 -66.87498 -23.03148
v -27.20515 31.93685 10.95615
v -32.88976 35.37683 11.70994
v -32.69408 33.71527 10.75973
v -36.01982 30.80558 8.15453
v -35.00747 30.25041 8.158359
v -34.17334 30.19503 8.361305
v -33.65998 31.06891 8.948508
v -34.0661 31.81191 9.252974
v -28.78734 33.45698 11.80421
v -29.17135 31.83602 10.39454
v -32.52564 32.26683 9.917933
v -30.22904 33.42863 11.28777
v -31.82017 34.31798 11.41593
v -33.72924 34.67067 11.04779
v -34.39668 33.08483 9.88912
v 46.85195 61.54562 -2.745155
v -13.45522 -19.73531 10.30745
v -4.735717 -72.73819 -1.410779
v -5.628523 -71.40687 -0.1419125
v -6.284425 -71.87218 -0.6777135
v -6.405333 -70.17749 0.785464
v -46.63121 61.88108 0.5532312
v -26.97813 -68.19011 -16.41622
v 38.97582 43.00948 6.858801
v 40.5232 44.50469 5.214338
v -10.36824 -3.646493 21.44979
v -22.733 -31.54158 6.779895
v -22.59435 -32.7804 6.475199
v 31.76641 -54.13549 -12.06252
v 26.70552 11.21854 3.123654
v 24.79472 11.41826 3.225692
v 25.84723 10.65828 3.035709
v 42.85619 -50.28734 -22.96709
v -2.402376 20.68743 16.28772
v -2.906154 18.75008 16.424
v -51.59529 56.17013 -5.177458
v -9.720608 -39.13962 8.623447
v -11.41941 -38.91786 7.835157
v -10.63496 -39.15345 8.19245
v -11.33552 -39.07078 7.856697
v -10.91778 -39.05666 8.064504
v -11.20908 -39.18096 7.926151
v -5.266486 -42.50117 10.11602
v -6.133428 -40.88066 9.78088
v -8.27482 -40.73325 9.322273
v -7.107524 -41.78077 9.697128
v -6.842749 -43.58194 9.995188
v -6.494994 -42.30859 10.02878
v -7.882999 -42.74804 9.811829
v -8.286783 -45.07812 9.358525
v -8.688406 -43.65739 9.594729
v -9.043907 -42.29214 9.483496
v -10.85779 -39.39024 8.159075
v -11.80387 -39.72588 7.705616
v -12.46243 -39.41544 7.287876
v -12.75383 -40.54778 7.43891
v -13.09684 -40.05564 7.045005
v -13.59544 -40.3384 6.774697
v -11.11184 -41.6235 8.523204
v -12.57041 -42.2902 7.828356
v 45.44591 -45.4599 -22.03433
v 32.99247 43.82973 10.73737
v 48.7543 -41.43739 -24.63881
v 49.27995 -41.83714 -26.45126
v 48.09333 -46.84342 -31.16935
v 49.04264 -43.63771 -28.36733
v 49.31149 -44.23736 -30.43869
v 49.88285 -42.82695 -29.85166
v 48.14465 -46.20621 -29.98264
v 46.37989 -48.08154 -27.87816
v 47.38077 -46.63128 -28.23103
v 46.79879 -46.68847 -26.70036
v 48.64405 -44.82392 -28.97484
v 46.53404 -46.01039 -25.06698
v 46.09422 -47.34857 -25.92202
v 47.76561 -45.05001 -26.81142
v 47.29945 -44.89272 -25.40483
v 48.09241 -43.7934 -25.88962
v 48.34138 -42.95919 -25.42872
v 46.52515 -42.59468 -21.10666
v 45.82023 -44.19687 -21.39874
v 46.30029 -45.31455 -23.67784
v 47.03284 -44.65818 -24.46551
v 47.53041 -42.94048 -23.55569
v 48.41135 -40.80581 -23.21118
v 47.04395 -42.90712 -22.4731
v 53.12465 -37.68925 -34.53008
v -60.02262 -27.8687 -39.29179
v -38.33666 64.97002 8.21092
v -39.15215 65.94913 7.459877
v -39.62501 66.0742 7.048758
v -8.985831 -21.67649 13.92603
v -8.163928 -19.13625 15.42594
v -8.338891 -19.76511 14.86265
v -8.674071 -20.54543 14.3944
v -8.426949 -21.45255 14.37239
v -8.00872 -20.2716 14.93377
v -9.433434 -22.59111 13.53542
v 50.67344 -31.13085 -19.96519
v -54.62835 -39.45816 -29.00501
v -13.95218 -72.62228 -4.720053
v -14.75752 -72.00553 -4.526109
v -16.92125 69.70762 17.07116
v -17.37829 66.45746 17.59668
v -18.18371 67.0375 17.35275
v -17.24015 64.50823 17.87017
v -12.27966 42.32283 19.08897
v -22.71436 -40.14007 0.06333663
v -21.82379 -39.72174 0.1852196
v -22.22244 -40.13774 0.07174691
v -24.05985 -41.39157 -0.3237581
v -24.40796 -41.3113 -0.2749976
v -25.02568 -41.92918 -0.4531222
v -24.63578 -42.31291 -0.4821864
v -23.85407 -41.43451 -0.288683
v -24.16145 -41.66346 -0.3551994
v -24.0188 -42.9468 -0.3810071
v -23.15579 -40.98997 -0.1136986
v -23.21833 -41.93092 -0.04990805
v -23.828 -42.10917 -0.2693053
v -21.64664 -40.13832 0.261991
v -22.22433 -40.54689 0.1643519
v -23.03582 -42.53012 0.04502457
v -19.07921 -72.23091 -9.499108
v -3.324317 -53.72752 4.541245
v 46.51307 58.79947 -1.9268
v 47.15034 60.64032 -3.011677
v 46.47398 61.2039 -2.186112
v 45.93128 59.41138 -1.327628
v 46.2848 60.33651 -1.837428
v 46.05225 61.43088 -1.668644
v 45.51713 60.21469 -0.9151117
v 45.43769 61.55471 -0.978185
v -27.18999 -45.65316 -2.002019
v -25.63963 -48.86828 -2.302001
v -26.23553 -47.50821 -2.167877
v -48.99177 35.04733 1.338518
v -49.27367 34.31559 0.8936062
v -47.78648 32.72267 2.10987
v 47.96714 -29.511 -13.45632
v 27.19951 48.10675 13.57413
v 29.75271 49.48183 12.15439
v -40.73619 67.77689 5.756236
v -40.01507 68.86317 6.221481
v -41.12362 68.90891 5.19075
v -42.58286 69.65402 3.674333
v -43.30131 68.63227 3.178725
v -42.12494 68.66904 4.347974
v -59.05272 -31.90133 -38.93381
v 28.26498 -37.08488 0.9065008
v 26.8161 -34.94291 2.554012
v 26.75809 -36.17049 2.002318
v 28.24901 -35.94629 1.476362
v 31.59392 1.60761 1.352553
v -52.7768 38.05352 -5.362241
v -13.12545 -44.36556 7.358722
v -7.216218 -61.70555 3.772568
v 38.25935 65.34228 5.974755
v 37.50747 65.19575 6.686216
v -7.692632 -37.43393 11.43635
v -8.842871 -36.75437 11.97166
v 4.359765 31.43296 17.41169
v -34.87631 45.11 10.96261
v -33.31943 44.82755 11.88401
v -34.10077 48.25918 11.20305
v -34.63408 46.40786 10.95681
v -3.153739 -16.64684 25.46671
v -3.833468 56.74127 20.15042
v -20.96675 47.34522 17.28696
v -21.61758 47.79232 17.10435
v -21.79698 49.03082 17.04976
v -21.29099 49.93679 17.2468
v -23.92439 48.4742 16.28708
v -22.86518 49.729 16.67885
v 2.256585 -23.46107 15.44494
v 0.1403986 -23.95162 15.66842
v 1.28751 -25.51134 15.28099
v -0.1183062 -25.49922 15.28721
v 1.519508 -27.53153 15.06036
v 1.646623 -31.14184 15.02776
v 3.688882 -29.89345 14.79496
v 2.558865 -29.19669 14.96715
v -48.19165 42.20029 0.2812254
v 28.01851 -26.47279 4.872062
v 26.53685 -26.21418 5.322994
v 28.70088 -25.9305 4.762864
v 28.614 -23.7358 5.211595
v -0.4676347 4.689528 22.3873
v -1.024879 4.501041 22.56126
v -33.56956 -48.46986 -6.173654
v -25.19148 -70.05212 -17.51763
v -24.7942 -70.97672 -20.77497
v -27.24253 -69.70918 -23.05289
v -28.21765 -69.01489 -23.18823
v -24.83739 -70.76651 -19.73842
v -25.51166 -70.4874 -20.94912
v -25.7592 -70.06057 -19.58755
v -15.85848 -39.11828 4.488714
v -16.00547 -39.23455 4.366372
v -16.33693 -39.16298 4.007538
v 38.53707 25.59579 2.982634
v -63.65248 -7.909577 -43.68349
v 38.56636 48.56678 6.277239
v 52.58691 -39.17871 -34.70424
v 51.53749 -40.9015 -33.01525
v 52.12278 -40.36266 -34.89347
v 52.36702 -39.11377 -33.40358
v 50.26733 -40.5181 -27.59976
v 50.73066 -40.72482 -29.37744
v 51.04397 -41.56164 -32.10931
v 51.79471 -39.76906 -32.06721
v 51.71423 -39.24949 -30.8129
v 52.48868 -38.17567 -32.35384
v 51.85348 -35.93884 -27.08452
v 51.32827 -37.88232 -27.60822
v 50.46169 -39.23769 -26.56922
v 49.8503 -40.36486 -26.19785
v 49.72603 -37.33053 -22.85151
v 51.30312 -33.33152 -23.21369
v 49.97367 -37.91918 -23.96802
v 49.51632 -39.47587 -24.35861
v 50.86663 -37.41918 -25.81494
v 51.70897 -33.09431 -24.10612
v 50.87822 -35.39805 -23.85559
v 50.61572 -36.53028 -24.23
v 51.44942 -35.2214 -25.2257
v 52.00901 -33.62496 -25.39832
v 51.8139 -34.88987 -25.93343
v 10.79079 -8.282533 16.55537
v 10.34406 -7.386056 16.41421
v 31.66433 -15.35262 5.07071
v 54.10312 -23.86312 -23.95468
v -45.54761 36.72575 5.021428
v -46.36343 37.01583 4.244217
v 25.92321 53.36465 14.22021
v -29.72144 -21.18635 6.164321
v -22.26287 -70.65359 -11.6724
v -26.30636 71.59452 14.10079
v -27.28436 70.5881 13.97554
v -26.18717 70.45493 14.43591
v -27.35298 71.89539 13.5623
v -28.28304 72.34285 12.98804
v -28.41341 70.31112 13.53061
v -27.09318 68.88866 14.41402
v 38.19838 -25.66681 -0.17727
v 46.49716 -29.2271 -10.84565
v -2.096534 -33.47926 14.60341
v 0.6120527 -37.24156 12.90504
v 0.02542283 -34.15106 14.5487
v -0.2645117 -36.95174 13.20245
v -3.639185 -37.20753 13.12992
v -1.31679 -37.36873 12.88961
v -2.700638 -36.5905 13.59072
v -2.094354 -35.42432 13.96451
v -4.471578 -34.02055 14.78455
v -27.52741 -49.46674 -3.52543
v -28.72425 -48.8405 -3.871119
v 59.33225 -6.691821 -32.8161
v -2.462973 22.49675 16.2531
v -0.5623763 23.39895 16.37499
v -46.52238 -53.90956 -30.22032
v -47.60838 -51.45415 -27.73197
v -46.59003 -52.93443 -27.95229
v -45.70657 -52.42713 -24.66851
v -44.15046 -52.20554 -21.26558
v -44.29401 -53.1516 -22.87198
v -44.71393 -53.75752 -24.6933
v -45.47872 -53.86899 -26.82762
v -44.84545 -55.10083 -27.83978
v -53.84296 -45.49229 -42.93101
v -21.15661 65.59884 16.83881
v 36.88437 -9.31776 2.082588
v 59.26318 -7.7716 -33.72284
v 59.72675 -5.59953 -33.894
v 60.07505 -3.363856 -33.23991
v 59.39924 -5.446867 -31.87549
v 59.77403 -3.753309 -32.06562
v 8.598323 -14.01239 21.30767
v 8.741754 -14.77084 20.26382
v 9.467174 -14.11985 20.4774
v 9.560886 -12.45415 21.36914
v 9.441624 -13.61598 20.92272
v 10.24247 -14.00497 19.86507
v 52.85561 50.79899 -10.43995
v 52.5471 51.58626 -9.949486
v 51.86015 51.32301 -8.824597
v -62.0903 -4.89962 -30.31111
v 33.66024 -34.21492 -0.6417173
v 31.96795 -35.30592 -0.1437666
v 32.2888 -10.82286 4.487631
v -5.836418 48.38592 20.25315
v -59.17696 -28.11735 -34.41844
v -59.40251 -26.75276 -34.20684
v -61.29701 -24.0313 -45.17752
v -60.93193 -24.60456 -41.87765
v -0.6238885 -3.208114 27.1447
v -0.1197608 -4.621409 27.9066
v 52.30984 -34.43911 -27.03396
v -52.11595 -48.03435 -39.05325
v -51.61028 -48.27316 -35.86411
v -51.34158 -48.41647 -34.62527
v -52.61251 -46.7349 -36.24447
v -52.36799 -46.60507 -34.14759
v -53.99038 -43.39552 -33.77854
v -16.62391 42.9319 18.25581
v -16.30154 42.37527 18.2485
v -15.88592 42.77787 18.38606
v -14.7023 42.14322 18.57059
v -15.85454 42.04895 18.28903
v -15.23176 41.17262 18.31759
v -15.3306 40.45713 18.19394
v -14.51044 40.22655 18.32057
v -13.84125 38.70863 18.18062
v 33.4999 -51.23309 -11.11648
v 32.81164 -50.686 -10.02442
v 31.39654 -52.91647 -10.69315
v 32.99595 -49.56586 -9.262651
v 30.74373 -52.116 -9.508965
v 31.63524 -49.72277 -8.297061
v -18.52877 65.14756 17.50807
v -19.74209 65.51972 17.20078
v 56.24462 -9.460364 -21.707
v 56.59544 -7.863295 -22.04686
v 56.99768 -9.165744 -23.93572
v 57.63348 -5.777625 -24.36468
v -39.51929 -61.40132 -30.38251
v -38.52906 -62.09332 -29.44876
v -39.0251 -61.25384 -27.72402
v -37.09737 -63.08889 -28.22871
v -40.87386 -60.09012 -30.00058
v -40.77187 -59.62988 -27.91656
v -39.46727 -60.19831 -25.78769
v -39.74456 -60.57664 -27.7418
v -49.47423 -50.11348 -30.92474
v -48.92892 -49.75866 -28.24419
v -49.87993 -50.23303 -33.16525
v -49.16308 -51.04275 -32.3989
v -50.63322 -49.08431 -32.99272
v -51.08252 -46.80557 -29.31142
v -51.2831 -47.43508 -31.39225
v 23.78597 9.385198 2.786818
v 22.44393 7.985137 2.697321
v 32.92908 -52.59 -11.78807
v 33.79841 -52.75537 -12.84062
v -23.09173 -70.43648 -12.90383
v -40.49707 -58.62386 -24.63429
v 8.779196 24.5924 11.56237
v 51.93642 -30.71266 -22.76592
v -2.554765 -17.2906 24.59048
v 33.87498 -54.66526 -14.81681
v 33.57874 -55.46856 -15.30384
v 34.81367 -54.66676 -15.89986
v -23.16355 -69.79661 -11.66088
v -24.3179 -68.97179 -12.27358
v 44.6245 -48.82618 -24.62898
v 45.81773 -47.03311 -24.71729
v -27.39728 -36.09813 3.074629
v -61.99262 -18.87756 -43.52658
v 5.362288 -0.9429825 21.77848
v 33.6937 -31.31966 0.6613613
v 49.89204 24.21774 -8.379579
v -5.917346 -20.73263 16.06257
v -44.22742 -51.34202 -20.27316
v -45.2521 -51.68162 -22.57533
v -34.90792 -54.30207 -11.52524
v -5.962756 -49.40882 6.103433
v 56.59382 -17.10711 -28.38191
v 57.03589 -16.70543 -30.30737
v -32.5407 -62.34208 -16.64506
v -31.44611 -63.04695 -15.87983
v -19.10068 -39.52144 1.74092
v 57.2479 -10.47586 -25.75891
v 57.06042 -12.26554 -26.34988
v 57.43806 -11.37109 -27.32317
v 21.96618 2.044898 3.921726
v -42.00394 19.42725 -3.336209
v -42.84379 19.53628 -3.82589
v -42.99197 19.13143 -4.038472
v -43.41809 19.61228 -4.238789
v -43.87555 19.42542 -4.664153
v -43.79336 18.55932 -4.55769
v 41.28977 23.94554 -0.07279669
v 20.16385 -17.99072 6.977194
v -1.293741 -1.595247 26.192
v 1.160746 -15.785 25.92415
v 2.500054 -15.07338 25.77881
v 3.571147 -14.61882 25.26582
v 1.720978 -13.62674 27.86559
v 3.795491 -13.03331 26.75411
v 14.59813 -17.35865 7.940975
v 14.54951 -16.82388 7.969515
v 50.81295 32.62549 -5.716189
v 50.2987 31.87273 -4.707939
v 1.399957 0.5992025 24.09135
v 35.81835 -9.738478 2.706617
v -57.07764 -37.73153 -37.71778
v 23.41516 3.472847 2.988919
v 42.78189 -49.3197 -21.61822
v 45.82643 -46.37305 -23.93143
v 44.7382 -47.68317 -23.31786
v 43.74801 -48.47403 -22.34154
v 44.11502 -46.82764 -21.04928
v 41.71659 -51.7944 -22.85987
v 41.60279 -51.06207 -21.65534
v 40.13564 -52.21128 -20.63064
v 40.85036 -52.17612 -21.81064
v 42.21341 -49.69887 -21.03876
v 42.40887 -48.63787 -20.10423
v 39.19006 -50.48821 -17.17957
v 40.03611 -50.97171 -18.9582
v 41.30006 -50.44373 -20.41028
v 40.15841 -49.09318 -17.09441
v 41.2347 -49.08697 -18.71249
v 42.40361 -46.54957 -17.88301
v 41.65479 -46.87277 -17.077
v 42.2048 -47.84979 -18.91292
v 42.92535 -48.25857 -20.57355
v -4.948349 -16.70419 24.33212
v -5.19206 -15.42898 26.08233
v -4.260828 -16.56198 25.15765
v -15.43567 -17.38786 11.92649
v -49.13723 21.21768 -7.451268
v 39.5707 25.36922 2.31642
v 40.21531 24.97658 1.597612
v 40.79143 25.29656 1.616653
v 37.61315 27.61734 5.165507
v 38.8561 27.17217 4.254616
v 39.82066 27.69548 4.068573
v 39.79792 25.9694 2.82349
v 41.10381 25.90977 2.01698
v 20.26956 1.074643 5.033736
v 22.17965 0.3295349 4.525837
v -19.71782 50.11857 17.69735
v -20.20168 51.37829 17.54294
v -54.25219 38.17365 -8.52195
v -55.68806 -24.74897 -19.79049
v -14.01002 -17.3466 14.51942
v -13.42406 -17.48527 14.54261
v -13.64348 -16.9532 15.24965
v -29.96416 70.06717 12.82746
v -31.14307 67.86888 12.68225
v -29.80201 67.5359 13.43578
v -28.66415 68.34352 13.85034
v -27.53337 65.58396 14.72554
v -29.43087 66.81139 13.72592
v -29.43169 65.32961 13.88671
v -30.65274 66.40959 13.15422
v -30.16078 64.41847 13.59225
v -30.97446 64.97436 13.11872
v 9.953242 -13.25734 20.61196
v 10.95634 -13.11021 19.44624
v 10.72708 -15.20446 18.34023
v 11.30184 -15.58557 17.46656
v 11.5261 -10.05334 17.17224
v 10.74458 -11.53718 19.71727
v 10.55281 -12.18169 20.10763
v 11.45091 -12.45886 18.77455
v 11.95865 -12.01895 17.24901
v 11.48338 -11.61586 18.40032
v 11.63651 -14.46282 18.07571
v 12.66879 -15.37371 15.25497
v -56.01283 26.63373 -13.49912
v 18.63075 4.995008 4.131703
v 19.98849 4.541999 3.724057
v 27.72189 3.160716 2.080692
v 19.51388 5.399355 3.612666
v 20.82647 4.849207 3.344633
v 23.0422 1.15705 3.856784
v 23.57807 2.09716 3.33145
v 25.0518 4.794239 2.454621
v 26.23659 3.646216 2.335588
v 25.05024 1.066208 3.22816
v 24.9999 1.891956 2.98282
v 21.25627 3.54978 3.636706
v 22.2633 5.557777 2.835798
v 23.26474 5.875195 2.660071
v 25.02813 9.747235 2.858746
v 25.29861 7.8949 2.518768
v 24.32423 7.241111 2.538219
v 27.27753 8.669277 2.432552
v 26.99284 9.881117 2.757318
v 26.0483 7.05186 2.337359
v 28.73216 8.517258 2.223917
v 27.77794 6.878078 2.0624
v 27.8797 5.088715 1.936751
v 30.23055 4.649026 1.458612
v -45.21471 20.36021 -4.982985
v 35.24933 63.30986 8.702667
v -62.22058 -12.09091 -38.15562
v 44.95526 61.94543 -0.4888238
v 45.04266 62.67019 -0.6728185
v -25.41797 -37.59454 2.156146
v 49.16124 23.00259 -8.257152
v -26.7337 -28.40864 5.999071
v -13.93541 27.44981 11.46062
v -43.3423 34.33286 6.365923
v -29.65167 -40.80547 -0.5031934
v -30.77511 -41.13396 -0.9029571
v -29.94902 -42.22073 -1.36093
v 12.52443 -14.18101 16.49649
v 12.83929 -14.11172 15.64373
v 11.9866 -10.16088 15.99868
v 11.66808 -11.19834 17.27341
v 12.05634 -11.24406 16.32894
v 12.56217 -12.52064 15.92392
v -16.07597 43.8984 18.45324
v 12.46638 -10.67635 15.19267
v -0.03049823 -30.78343 14.93642
v 0.7577866 -30.19415 14.98207
v 42.04361 -45.23338 -16.14768
v -23.46561 31.23865 11.37795
v -25.60277 -28.57886 6.284175
v -23.79714 -29.67227 6.720988
v -21.94907 -29.41638 7.504123
v -22.29721 -30.74724 7.152299
v -0.9201978 -22.98863 15.97848
v 48.9181 32.17556 -2.287258
v 48.36633 32.59572 -1.368707
v 48.21518 33.81296 -1.036991
v 48.37713 30.98925 -1.947368
v 28.80393 49.9365 12.67855
v 51.51252 -30.85169 -21.79126
v 51.87506 -29.72478 -21.82574
v 51.2048 -30.33708 -20.66067
v 51.60627 -31.93414 -22.85741
v 60.93446 1.550168 -33.18975
v 60.98508 0.4527923 -34.4078
v -19.92429 -21.70771 7.979089
v -18.44314 -21.63524 8.47121
v 17.36959 -16.69526 7.221309
v 17.97717 -16.08265 7.214854
v 18.31314 -16.62217 7.17073
v 17.32502 -16.99237 7.201835
v 18.3243 -17.1951 7.139885
v 19.58908 -16.99008 7.048995
v 24.19052 -1.279203 4.381031
v 24.60176 -0.6517078 4.000904
v 25.05299 -1.770951 4.272626
v 26.00495 -1.572527 3.885599
v 25.38427 -2.865809 4.564218
v 27.58437 -3.586066 4.111287
v 28.07106 -6.279363 4.839448
v 13.33205 14.97034 3.483687
v 13.33403 15.39327 3.41925
v 13.4397 15.83905 3.286
v 13.05846 16.54159 3.398622
v 12.82724 15.81303 3.651107
v 11.90357 16.2493 4.377221
v 46.61993 -37.66095 -17.03547
v 42.13892 19.52384 -4.263117
v 41.72754 18.98265 -4.172051
v 41.68773 18.51844 -4.546299
v -2.533509 51.35756 20.37567
v -1.541684 50.2728 20.41402
v -2.911435 49.54429 20.39538
v -2.346587 48.36497 20.39759
v -4.301339 49.2102 20.34792
v 37.04616 -11.15166 2.268466
v 50.57257 -35.13574 -22.90891
v 5.297537 -10.20264 26.8576
v 44.04998 33.27494 3.696348
v 42.6377 32.61827 4.682847
v 46.18953 35.4489 1.777296
v 1.331897 9.924608 19.29236
v 16.86862 -15.4442 7.388526
v 17.2038 -14.97542 7.379942
v 16.68626 -14.87512 7.446965
v 17.21691 -16.0857 7.284743
v 16.95309 -16.46071 7.263373
v 16.86642 -15.94852 7.332136
v 15.86353 -17.3553 7.445721
v 16.41342 -16.109 7.3618
v 16.24661 -15.36968 7.576769
v 13.52992 -16.26908 8.839547
v 13.93657 -16.53702 8.361817
v 15.01159 -16.55382 7.807889
v 14.90687 -14.25999 8.184032
v -14.39985 -18.68546 10.28103
v -14.7386 -18.58816 9.963324
v -14.09179 -20.08537 9.832376
v -14.32535 -19.02052 9.964729
v -13.97059 -19.70477 9.937499
v -14.95121 -18.73762 9.647309
v -15.08304 -19.82486 9.319057
v 18.16265 -15.5865 7.24801
v 19.23276 -16.10244 7.128274
v 21.32295 -15.38205 7.0925
v 12.50159 10.77837 5.482562
v 41.17741 65.48067 3.117202
v 40.75704 65.14964 3.582594
v -13.52543 -73.21503 -5.24493
v -13.69025 -74.04372 -6.865074
v -14.71199 -72.8923 -5.672502
v -17.8567 -72.89903 -9.159753
v -16.21306 -73.91703 -9.488083
v -15.24764 -73.80617 -7.953449
v -15.63923 -72.6474 -6.136219
v 52.89277 -33.54551 -27.95979
v 53.2119 -32.30009 -27.81732
v -17.666 58.32047 18.12003
v -50.72446 -46.29975 -27.28843
v -56.63606 -39.25246 -38.82211
v -9.452042 -36.23482 12.30786
v 34.95035 -34.06723 -1.406124
v 34.31485 -35.14604 -1.512884
v -12.00778 -20.87092 11.3595
v -12.60591 -20.74052 10.86118
v -43.39785 16.96893 -3.834416
v -42.27099 18.0236 -3.359145
v -15.1156 39.28043 18.02132
v 47.97918 -28.40941 -12.76813
v 49.42937 -26.73412 -14.3605
v 10.54159 -6.746173 15.09456
v 28.45578 55.60479 13.01942
v 27.7545 54.57508 13.34517
v 27.96242 53.56112 13.19026
v -60.37066 -12.57764 -27.93167
v -28.61372 -22.36934 6.257022
v -27.28537 -22.59973 6.441843
v 23.59949 -20.45639 6.551003
v 23.80526 -21.92246 6.374737
v 27.73801 -21.83672 5.732301
v -29.97753 -10.60909 6.231027
v 43.40746 -26.99523 -5.577057
v 36.05568 -50.81609 -13.43999
v 35.29874 -49.90047 -11.74619
v 34.50899 -51.20835 -12.10756
v -6.074575 -36.96485 12.78696
v -6.696317 -37.06436 12.43248
v -7.726036 -36.93614 12.21449
v -8.438603 -35.71016 13.22409
v -7.193635 -34.72947 14.27011
v -6.98841 -33.04576 14.85613
v -8.615478 -34.33651 13.95795
v -9.952128 -32.48586 13.91009
v -10.92322 -30.94077 13.5727
v -10.60992 -35.08833 12.69231
v -10.28365 -34.38063 13.27473
v -15.52426 -15.1936 16.54146
v -20.45281 -67.11466 -5.081499
v 1.784864 4.207577 21.75237
v -17.62372 34.41278 15.89092
v 6.8191 27.29893 14.73898
v -24.16681 -70.11762 -14.73113
v -53.19379 56.3716 -7.576668
v -53.59682 57.08284 -8.280967
v -53.9184 55.89266 -8.613015
v -53.67369 55.27089 -8.226951
v 61.87354 2.906901 -36.62585
v 62.50917 6.290435 -37.12632
v -27.50534 -69.17633 -21.46597
v -28.73989 -68.15359 -21.22584
v -26.47551 -69.87965 -21.2071
v 47.77708 50.35289 -2.908905
v 45.57674 -27.86142 -8.727086
v -19.7406 -20.04631 7.83236
v -60.22672 -28.93574 -44.01703
v -59.54419 -30.5792 -40.50673
v -60.33947 -28.07181 -42.66517
v -59.78308 -30.35438 -42.45911
v -27.96819 -46.8387 -2.732349
v -1.214027 -24.5809 15.48875
v 61.69335 15.52083 -31.58421
v -21.76136 -18.09322 7.26346
v -20.92682 -20.51002 7.577844
v -10.24548 -37.11027 10.64314
v -11.53942 -37.0537 10.05421
v -13.61563 -32.27034 12.1044
v -14.57153 -31.39184 11.58731
v -11.00692 -36.52408 11.1536
v -10.21896 -36.30595 11.84128
v -11.56561 -35.40665 12.05373
v -11.96666 -33.84072 12.68085
v -12.35745 -35.29196 11.69724
v -10.8664 -37.71324 9.456811
v -11.79231 -36.78382 10.35838
v -12.83069 -36.22428 10.61388
v -11.96673 -37.39058 9.382934
v -13.24551 -37.93318 7.708039
v -13.0382 -36.79002 9.704288
v -12.78937 -37.03207 9.437565
v -21.46455 -34.52815 6.302397
v -20.5605 -35.98277 5.862919
v -21.5349 -19.16839 7.357368
v -18.55697 -19.76114 8.127752
v -17.55535 -36.96213 6.812165
v -13.63381 -35.58468 10.82577
v -14.85473 -37.8521 6.935305
v -13.71373 -37.28923 8.451221
v -16.14244 -37.20321 7.259932
v -14.81214 -37.22229 7.980655
v -15.56366 -36.64589 8.55073
v -14.66878 -36.51646 9.237628
v -17.31823 -36.38512 7.74924
v -16.56704 -35.49432 9.049836
v -18.2014 -35.18293 8.170437
v -11.68174 -21.50344 11.63923
v -20.41864 -34.36948 7.046455
v -19.59944 -35.03341 7.264191
v -20.19162 -25.98953 8.29997
v -19.14059 -27.56188 8.842722
v -13.03391 -20.62149 10.53555
v -13.50608 -20.77035 10.2486
v -15.44047 -26.92905 10.66708
v -17.67046 -33.19082 9.349098
v -17.80956 -32.01876 9.460644
v -15.66022 -33.6992 10.55301
v -15.56885 -31.8612 10.9274
v -2.491368 -22.22589 16.32409
v -0.6628628 -29.9793 14.76394
v 0.343338 -28.53283 14.88331
v -19.90532 -25.02953 8.354662
v -19.01149 -33.6595 8.275368
v -18.54667 -32.35095 8.921881
v -17.56321 -18.05723 8.301566
v -16.68463 -18.88058 8.643137
v -16.93085 -19.49853 8.554627
v -17.66257 -18.79889 8.226227
v -17.4389 -19.36032 8.397405
v -16.49045 -19.8807 8.770098
v -16.78688 -20.02831 8.7021
v -17.80217 -20.10575 8.402198
v -18.22101 -20.59561 8.362452
v -17.17426 -20.77174 8.740682
v -4.153026 -31.86435 14.92999
v -1.576288 -30.2349 14.72862
v -2.430197 -28.61433 14.74262
v -3.013161 -29.66218 14.76938
v -4.981222 -28.6747 14.98046
v -8.6852 -31.24063 14.54995
v -8.720511 -30.31813 14.49849
v -20.60004 -28.38328 8.194305
v -21.54768 -33.66626 6.680793
v -20.10524 -33.6916 7.545333
v -19.81996 -32.30101 8.136592
v -21.77237 -32.32635 7.005529
v -21.12948 -32.32861 7.35442
v -20.93441 -31.19841 7.752242
v -19.19004 -30.65691 8.771282
v -9.276767 -23.08041 13.67436
v -10.49439 -21.93017 12.66254
v -10.60685 -22.29352 12.59122
v -11.07235 -31.97915 13.46324
v -10.13012 -30.47165 13.90723
v -1.978075 -25.38669 15.27076
v -16.84753 -22.88944 9.279385
v -1.203052 -23.90497 15.68801
v -3.593705 -23.66749 15.78386
v -4.98105 -21.6812 16.13022
v -6.704684 -31.2303 15.00675
v -18.83855 -29.58748 9.014997
v -9.17834 -23.46641 13.7689
v -10.8307 -22.64813 12.4964
v -8.615237 -28.57441 14.3889
v -16.21189 -27.6853 10.34069
v -8.081693 -22.42322 14.46725
v -6.956381 -21.66402 15.21982
v -4.608469 -22.80653 15.8699
v -7.127392 -25.82027 14.85546
v -4.534523 -27.15035 15.11076
v -4.333642 -24.34107 15.5814
v -6.472265 -22.55607 15.31388
v -7.343367 -22.80309 14.87479
v -7.98641 -23.59494 14.48207
v -4.156475 -25.838 15.29967
v -15.43243 -21.04294 9.437258
v -6.185964 -24.77441 15.18921
v -7.026134 -24.11761 14.94144
v -7.426468 -27.01222 14.73177
v -6.935852 -29.4293 14.8999
v -9.261209 -27.48192 14.03945
v -8.443979 -24.7929 14.27345
v -16.44059 -26.1027 10.02478
v -15.01274 -24.10269 10.40728
v -14.49531 -22.16711 10.17377
v -15.99773 -23.54015 9.796997
v -17.55768 -27.31205 9.590457
v -17.87619 -28.7425 9.521207
v -17.88512 -30.89432 9.519954
v -16.91748 -32.18791 10.02112
v -14.64375 -27.83089 11.21353
v -16.50106 -29.06502 10.29471
v -14.09137 -30.37177 11.77971
v -12.28372 -21.79979 11.27674
v -10.59646 -29.36884 13.57773
v -11.89541 -29.50168 12.90705
v -10.72873 -28.11413 13.37272
v -13.14939 -22.71051 11.03503
v -9.617159 -24.27873 13.55966
v -8.867507 -26.14879 14.14082
v -13.17778 -24.01127 11.35806
v -11.63182 -23.49263 12.15058
v -10.49449 -26.44789 13.3136
v -13.70661 -28.48221 11.79428
v -12.70509 -28.89067 12.40358
v -11.73588 -25.67046 12.50206
v -12.59877 -27.88689 12.33758
v -12.88423 -26.23991 11.96645
v -14.30088 -25.1373 10.98627
v -18.86674 -25.90711 8.868513
v -16.95286 -25.39192 9.675235
v -18.2233 -23.17986 8.796559
v -19.99633 -23.15441 8.134634
v -24.32758 -21.61932 6.949797
v -22.39928 -26.84118 7.475549
v -23.28414 -20.64018 7.106902
v -23.01388 -22.29948 7.183048
v -21.64489 -21.7071 7.488097
v -21.56495 -25.52434 7.7715
v -22.1235 -23.44432 7.480946
v -23.75569 -23.54714 7.055558
v -24.68408 -22.64664 6.873702
v -26.18171 -22.93563 6.616338
v -25.89576 -24.29898 6.592325
v -24.99491 -26.37125 6.664033
v -27.47561 -26.2296 6.081192
v -4.994669 -6.843166 28.51145
v 2.051579 3.17218 22.14342
v -55.75895 52.16181 -11.57008
v -56.34328 52.31684 -12.52776
v -56.10054 50.88862 -12.21046
v -56.29052 51.36184 -12.49763
v 45.03696 60.2062 -0.3985589
v -15.56531 52.85438 18.70238
v -28.43485 -49.87368 -4.176154
v 54.5861 -21.48986 -23.69484
v -56.89743 -27.222 -24.81999
v -3.62405 -51.37263 5.198578
v -63.01816 -5.899572 -36.52332
v -40.09179 -58.28703 -23.09936
v -13.69903 -56.13423 1.880402
v -12.90639 -55.43559 2.263392
v 32.33739 -30.49273 1.798979
v -30.07231 61.92717 13.75677
v 33.63015 46.01352 10.0191
v 35.29717 -55.4958 -17.48291
v 35.53658 -54.54078 -16.71693
v 37.31324 -54.1747 -18.69184
v 35.55885 -52.13596 -14.16737
v 34.55005 -53.28454 -14.17482
v 34.91024 -53.7194 -15.03706
v 36.40107 -52.86862 -15.99045
v 37.384 -53.49804 -17.97524
v 36.66903 -53.8245 -17.39059
v 36.60252 -51.55 -14.83501
v 38.19524 -52.25442 -17.67195
v -15.75116 -10.87443 16.45105
v -34.69103 34.07203 10.37466
v -12.46362 -72.9549 -4.145822
v 13.15266 -12.64687 14.43247
v 50.64829 57.25377 -7.438706
v 48.02588 59.60682 -3.981629
v 50.15204 57.34915 -6.636906
v 47.91574 61.10355 -4.131434
v 48.83129 60.21751 -5.290424
v 49.60067 57.23754 -5.801518
v 49.50393 58.40394 -5.853022
v 48.98162 57.66982 -5.079115
v 49.8575 59.08363 -6.5183
v 48.82325 58.40008 -4.979406
v 48.75361 59.45288 -5.015393
v 48.078 58.71217 -3.948101
v 47.60271 57.7429 -3.222972
v 48.64759 56.4793 -4.487515
v 48.52207 57.76336 -4.478556
v -53.49538 -23.12591 -14.13446
v -52.23267 56.08225 -6.030322
v -52.88651 56.57022 -7.099908
v -52.86816 55.78596 -6.986889
v -53.42914 56.072 -7.910511
v -53.07771 54.72273 -7.297977
v 13.14937 11.39947 4.519135
v 43.48956 13.37706 -5.848634
v 39.51286 62.29417 5.194713
v -24.31018 37.44392 15.47064
v -24.46393 36.78297 15.09886
v -24.54012 35.99848 14.67175
v -25.97368 36.37548 14.37567
v -25.36211 34.88151 13.80557
v -23.77094 35.6878 14.80009
v 7.73347 33.04706 17.19773
v 6.263852 31.91097 17.13386
v 7.38652 28.25906 14.94085
v 11.75564 31.48281 15.12158
v 10.19841 32.01258 16.01049
v 5.671737 30.91652 16.88649
v 7.454649 31.55519 16.61694
v 6.669053 29.3835 15.84407
v 8.459516 31.08325 16.03447
v 7.839616 29.33338 15.32532
v -15.55283 -16.88555 13.54105
v 54.80023 -23.34785 -26.01484
v 56.27276 -19.93971 -29.44197
v 56.03452 -22.63168 -30.70673
v 55.25417 -24.60681 -28.85604
v 55.57596 -24.07094 -29.83735
v 54.96529 -24.76495 -27.7698
v 55.66587 -22.67113 -29.03598
v 54.79185 -22.22612 -25.03757
v 55.26643 -23.14986 -27.74273
v 55.54689 -21.53617 -27.48114
v 55.12981 -20.43518 -24.87135
v 55.61813 -20.55003 -26.98467
v 55.61723 -18.80783 -25.51224
v 34.91757 -44.3791 -7.070417
v -47.06999 -49.32163 -22.92219
v 34.01744 62.79555 9.679662
v 33.60095 63.25829 9.972238
v 33.52834 64.04549 10.00074
v 32.53569 63.50616 10.7087
v 33.03846 62.35367 10.38698
v 32.28208 63.03157 10.88849
v 33.13118 61.4985 10.33655
v 32.15818 61.62407 10.97749
v 31.66097 61.0966 11.28331
v 33.49091 58.97753 10.06482
v 33.23051 59.60794 10.23655
v 32.67965 60.7227 10.62901
v 14.2627 12.92981 3.340832
v 13.42334 13.28419 3.664913
v 13.68107 14.21401 3.402885
v 39.40084 48.32758 5.644024
v -9.889318 -14.00744 22.97626
v 10.8832 -10.24347 18.65891
v 10.4448 -9.495131 18.84904
v -39.26446 13.55605 -0.1147402
v 37.11733 4.20542 -0.7279774
v 11.2128 30.58104 14.651
v 9.995111 29.75779 14.563
v 9.309646 27.8532 13.56133
v 12.0793 28.74131 12.59787
v 10.57077 29.44997 14.05976
v 11.25569 28.99447 13.34589
v 11.56363 26.65324 10.81973
v 11.31544 27.66544 12.0305
v 11.19835 28.14852 12.55356
v 10.07216 23.7523 9.460265
v 10.9019 25.06969 9.732661
v 10.00714 25.54049 11.07421
v 8.562116 26.54161 13.14839
v -43.24141 -52.86864 -20.53277
v -42.44735 -53.40445 -19.88962
v 57.49017 -8.706893 -25.55425
v 58.2784 -8.666124 -29.07438
v 59.0461 -6.704931 -31.19785
v 59.06404 -3.926523 -28.87206
v 58.71561 -7.640027 -30.30148
v 58.92266 -5.41071 -29.40471
v 58.15834 -7.934008 -27.77552
v 58.61773 -4.720494 -27.45626
v 57.93248 -7.434248 -26.46507
v 58.01361 -6.076465 -25.90783
v 58.37134 -6.321132 -27.4834
v 46.03351 -30.43768 -10.90483
v -54.07951 -42.45499 -31.99923
v -51.94403 -45.43845 -29.61875
v -51.85494 -47.22951 -33.34029
v -53.15219 -45.38972 -34.75243
v -52.7682 -45.10156 -32.18989
v -52.86422 -43.95985 -30.033
v 37.291 -48.58413 -12.79874
v -20.92336 48.88126 17.34344
v -19.51587 46.57194 17.65596
v 30.41802 1.356376 1.697763
v 19.17471 -14.96997 7.238922
v 21.41673 -14.1873 7.172455
v -15.33233 64.18943 18.24692
v -15.97045 61.80031 18.31558
v -20.5394 49.25181 17.46847
v 39.87965 -24.06155 -0.9830135
v 40.37526 -24.42817 -1.535926
v 41.66267 -23.60918 -2.41198
v 40.45081 -22.61677 -1.028666
v -54.87431 -43.1819 -39.00382
v -55.80937 -41.32355 -39.46468
v -55.03389 -43.35973 -43.80147
v -55.42065 -42.46371 -41.65117
v -53.91355 -45.24461 -40.49552
v -19.47673 55.11418 17.71066
v 13.1766 -13.71704 14.61571
v 30.58954 -17.57809 5.404107
v -30.52028 60.19585 13.52044
v 59.88768 21.62719 -26.73283
v -19.22108 58.81042 17.74648
v -50.43196 -48.09985 -29.70457
v 11.08965 -7.336607 14.42628
v -42.26913 -54.61495 -21.29354
v 14.36808 11.53951 3.60675
v 13.91713 11.25237 3.984983
v 15.47599 10.01708 3.554607
v 38.67516 13.50925 -1.225924
v 37.9191 13.90823 -0.7087121
v 37.93188 13.20539 -0.6616846
v 37.20147 13.51762 -0.2053443
v -30.85438 -28.14717 4.784779
v -29.68999 -27.76759 5.23002
v -0.2492004 28.79104 17.40041
v -0.6104813 28.0133 17.219
v 42.05647 -43.79784 -14.94234
v 43.06382 22.68361 -2.431034
v 42.00065 21.18427 -2.989041
v 31.21605 45.33781 11.53425
v 32.01617 44.78368 11.11823
v -53.95036 -44.99107 -39.26304
v -53.22377 -45.99211 -37.62337
v 37.8385 -50.83424 -15.68898
v 38.44884 -49.43927 -15.04473
v 39.11123 -49.39151 -15.9179
v 38.9099 -43.36079 -10.4739
v 40.15229 -47.92786 -15.91264
v 38.75494 -48.4631 -14.50326
v 38.37339 -46.86838 -12.5971
v 40.81676 -44.75998 -13.99077
v 41.36908 -45.06741 -15.04085
v 38.74651 -47.14299 -13.30122
v 39.85375 -46.42223 -14.11167
v 40.31805 -46.61821 -14.94675
v 38.43893 -44.40738 -10.69417
v 39.01182 -45.69125 -12.40538
v 40.25767 -42.29713 -11.28855
v 39.74749 -44.21096 -12.168
v 41.0049 -43.35705 -13.13542
v 41.12971 -42.09987 -12.30505
v 40.13675 13.1266 -2.495369
v -28.20392 -65.26521 -13.56144
v 18.54284 0.5286343 6.115448
v -54.11823 31.94145 -7.530417
v 37.23903 -49.76051 -13.83315
v 35.04869 -48.6373 -10.42067
v 36.00418 -49.4437 -12.13211
v 38.11642 -46.23231 -11.75826
v 37.10398 -47.04499 -11.2673
v 36.6977 -46.08585 -10.0383
v -23.49204 -59.19371 -4.441896
v -6.488431 0.4346704 23.05499
v 9.686206 -6.967887 17.53356
v 49.13404 30.8995 -3.068528
v -14.47964 37.79086 17.82854
v 48.80612 52.60303 -4.421523
v 52.55384 -26.94668 -21.56425
v 25.79396 -6.293229 5.509295
v -63.36709 -8.885741 -42.5561
v -63.2144 -10.73059 -43.65118
v -62.62178 -11.95742 -40.75794
v -63.00015 -12.03776 -43.61531
v -62.6765 -15.11924 -44.67376
v -61.34338 -14.20913 -34.76823
v -61.87498 -13.53934 -37.41148
v -61.83469 -15.38611 -38.72462
v -62.36583 -17.91782 -45.63597
v -62.17247 -17.42739 -43.14967
v -62.22826 -13.73297 -39.79633
v -62.78103 -13.56239 -43.64967
v -62.34014 -15.59798 -42.40849
v -62.26795 -14.6664 -41.01447
v -61.9928 -15.93614 -40.35751
v -61.83241 -18.07437 -41.27087
v 44.48547 60.81801 0.139823
v 43.98416 62.13767 0.5992464
v -30.80628 -65.8501 -19.719
v -16.01816 58.15556 18.49107
v -18.83617 51.40928 17.92801
v -17.00445 51.99281 18.40523
v -15.51293 44.28365 18.61375
v -14.15951 42.96344 18.78872
v -13.89889 45.51579 19.03074
v -12.71236 44.0793 19.17599
v -5.689763 51.09567 20.2361
v -8.050342 54.39037 19.93298
v -4.126235 53.59229 20.27906
v -6.484528 49.9827 20.1852
v -8.796446 49.63609 19.96213
v -1.327503 62.75469 19.73625
v -4.71913 61.86049 19.72313
v -2.3078 61.11095 19.88745
v -3.247481 58.06893 20.10008
v -3.588192 59.577 19.9802
v -4.312496 55.36096 20.192
v -5.646595 56.86655 20.03726
v -5.168693 58.31993 20.00584
v -6.616423 54.53218 20.05477
v -7.136693 59.44128 19.77658
v -6.277411 58.10077 19.92165
v -8.649564 56.44039 19.78385
v -6.023576 55.92443 20.05312
v -10.80418 56.96768 19.45492
v -7.785563 58.14075 19.78646
v -17.27847 56.6746 18.2526
v -18.76639 46.20955 17.87557
v -20.73623 52.60759 17.37362
v -8.815245 59.33583 19.58677
v -11.91308 61.78721 19.01575
v -15.13426 62.64779 18.39456
v -14.16531 58.47181 18.85258
v -14.48201 61.52439 18.6162
v -16.0506 60.60434 18.37051
v -13.17562 61.40525 18.84545
v -14.08527 60.22519 18.75715
v -12.90745 59.46159 19.00407
v -11.4303 58.31652 19.28999
v -12.04454 55.79506 19.33217
v -16.84199 49.64254 18.44829
v -7.544825 47.60559 20.07346
v -7.37856 48.9201 20.09467
v -18.66593 56.77772 17.92242
v -20.91722 55.11765 17.29434
v -20.6861 53.89022 17.37641
v -18.88579 52.92903 17.90844
v -18.28536 54.83669 18.03094
v -17.32992 53.20398 18.31538
v -16.57456 54.86633 18.43862
v -15.75732 56.07327 18.59482
v -14.86909 57.12406 18.75587
v -14.93783 54.7722 18.78681
v -13.18059 56.84574 19.08071
v -14.0808 53.56098 19.01822
v -9.43658 55.67751 19.72482
v -11.57497 53.78083 19.45904
v -19.88152 47.26156 17.58383
v -19.07113 46.78093 17.78899
v -18.87474 47.223 17.86579
v -18.27808 46.40989 18.02441
v -17.84177 46.54652 18.14852
v -18.29564 50.03899 18.09926
v -19.1241 48.51409 17.8367
v -15.57574 48.74099 18.76104
v -11.06904 44.55963 19.5046
v -16.82887 45.11657 18.32549
v -17.05979 47.24817 18.36017
v -16.23926 46.3121 18.53275
v -6.984132 52.07489 20.10922
v -8.126608 52.12889 19.98834
v -8.066899 50.77165 20.03548
v -10.11385 50.43978 19.77131
v -9.374553 51.73333 19.84415
v -13.37567 52.11559 19.20055
v -13.45225 46.57036 19.18983
v -13.58673 48.06738 19.18231
v -11.0268 52.31584 19.60231
v -13.59253 50.67998 19.19234
v -11.91664 50.33109 19.5006
v -13.08537 49.06237 19.27905
v -11.36202 48.96889 19.6026
v -9.993127 48.75114 19.81283
v -11.64451 47.49932 19.53173
v -11.97262 46.06425 19.46031
v -9.594916 44.25256 19.70437
v -28.63221 62.58778 14.44872
v -28.0806 60.96972 14.72835
v -26.3558 64.22738 15.3468
v -27.79556 62.90133 14.80674
v 51.14045 45.26595 -7.651336
v 25.00746 -9.033978 6.341171
v -61.60767 -15.67122 -37.47797
v -61.72182 -16.92105 -39.35901
v 54.0582 -29.53051 -28.3486
v 52.19098 -31.48475 -24.05799
v 55.03983 -29.27579 -32.18302
v 55.2732 -27.64277 -31.55808
v 54.43935 -29.76755 -29.93138
v 54.83382 -28.42313 -30.46609
v 54.50423 -27.76398 -28.4938
v 54.9085 -26.20674 -28.67925
v 54.0724 -26.52656 -25.88173
v 52.56204 -33.12358 -26.57947
v 52.9384 -31.89792 -26.60392
v 53.52891 -31.13383 -27.86743
v 53.6509 -30.35502 -27.60302
v 53.90276 -28.64038 -27.0945
v 52.40919 -32.261 -25.3708
v 53.58771 -28.59491 -25.92884
v 53.21536 -30.35457 -26.15133
v 52.71749 -30.15997 -24.4819
v 53.4584 -28.00093 -25.04966
v 52.99199 -28.42865 -23.94959
v 53.20708 -22.81803 -20.35907
v 54.01072 -22.8253 -22.80382
v 53.33452 -25.23225 -22.53023
v 54.5382 -24.57465 -25.97926
v 53.4122 -26.19723 -23.49763
v 53.80511 -22.07407 -21.61699
v -30.2653 -35.09084 2.747268
v -29.86041 -33.55033 3.606016
v -11.32475 43.3339 19.34788
v 39.42892 63.52546 5.111368
v 55.90538 -17.68017 -25.75929
v -37.92344 65.48677 8.500669
v 0.5826398 26.53509 16.75029
v -41.43755 67.13967 5.270023
v 29.30646 -36.44155 0.7150694
v 30.77692 -36.03656 0.1614446
v 30.40194 -33.87942 1.383056
v 28.15708 -35.07772 1.939938
v 30.13413 -35.09743 0.9485086
v 29.05656 -33.67897 2.14179
v 31.51966 -34.46864 0.4953029
v 31.56786 -32.73218 1.260894
v -17.08785 -14.5256 10.66927
v -11.03098 -3.045708 19.36052
v -6.842506 -60.54487 3.918355
v -5.135199 -60.17175 4.188185
v 55.54036 43.37228 -15.99097
v 37.95119 -23.52195 0.6679701
v -16.32876 29.50563 12.20852
v -20.52049 28.88716 9.824502
v -20.09753 28.14598 9.203451
v -16.70647 27.95588 10.25454
v -18.12214 28.49506 10.20578
v -17.92043 29.26753 11.15294
v -19.65559 29.90963 11.18962
v -19.01949 28.57449 9.967016
v -20.43238 30.87493 11.98594
v 52.18921 -25.46075 -19.578
v -41.87348 -53.17236 -18.71646
v -41.99767 -55.4198 -21.97456
v -40.59214 -56.08538 -20.47336
v -41.24445 -53.53932 -18.20851
v -41.31399 -54.74871 -19.85818
v -39.66958 -57.22064 -20.5939
v -39.85695 -55.9949 -19.22165
v -39.10288 -57.0109 -19.38938
v -24.99536 -0.7788629 5.135081
v 36.95197 64.27137 7.244016
v -9.60958 -9.822799 26.13882
v -20.42519 6.111964 4.245174
v -22.8074 4.915032 3.715155
v 13.74002 -13.27591 10.04791
v -36.77938 -59.35134 -19.08992
v -35.35936 -63.75511 -25.1165
v -30.95604 -66.54038 -21.97377
v -32.20931 -66.04155 -23.77231
v -31.96154 -65.25608 -20.85729
v -33.39111 -65.01904 -23.61796
v -33.21227 -64.32349 -21.34177
v -35.02679 -63.33741 -23.057
v -26.37589 -27.06635 6.25035
v 40.04516 -40.54244 -9.777749
v -50.01751 41.07063 -1.734807
v -49.42505 40.49413 -0.6762119
v -49.30698 41.14091 -0.785318
v -5.054188 -3.809524 26.92183
v -56.79662 -37.55038 -35.28223
v -51.15633 32.73114 -1.901714
v 40.04906 61.1465 4.781765
v 51.13251 -27.41859 -18.33138
v 50.25871 -23.62116 -14.11025
v 50.10382 -25.01833 -14.62399
v 52.37956 -22.15651 -17.9097
v 51.89788 -28.65956 -21.14232
v 51.2742 -28.67132 -19.57142
v 50.96067 -23.67561 -15.59175
v 52.92342 -21.91457 -19.10961
v 53.09657 -23.95496 -20.87997
v 52.3519 -26.23467 -20.50772
v 51.85402 -27.54509 -20.18217
v 52.47982 -23.64535 -19.08952
v 51.85656 -23.84364 -17.67389
v 51.41675 -26.33121 -18.24787
v 51.52464 -25.29008 -17.77514
v 50.94617 -24.8711 -16.2718
v 49.8388 -27.04779 -15.35769
v 50.5894 -26.75696 -16.68001
v 49.89013 -28.33444 -16.27737
v 48.57413 -28.66551 -13.99659
v -51.42337 -44.77578 -26.81977
v 2.856324 3.675659 21.32082
v -2.465487 0.2910685 24.96962
v -22.31005 63.93564 16.70107
v -23.67369 63.13698 16.36717
v -22.21878 62.53922 16.83006
v -2.275077 14.60227 17.80396
v 15.31475 6.199491 5.658267
v -19.67658 -45.29406 2.186279
v -60.09202 -23.88228 -35.33878
v -35.87939 63.43056 10.21588
v -35.00225 64.30315 10.73111
v -35.50603 65.18179 10.32605
v -36.68234 63.75898 9.607509
v -7.172291 29.56648 16.576
v -3.055876 13.7458 17.99171
v -28.74335 -27.16389 5.622293
v -28.87008 -25.62654 5.82323
v 17.23692 -2.349524 7.729659
v -12.18605 -60.36959 2.247093
v -17.45501 -51.37601 1.616976
v -48.43445 58.94874 -1.288319
v -45.7401 21.70836 -4.567367
v 23.15699 -1.264285 4.76084
v 20.80302 -0.5510403 5.445601
v 23.7506 -2.241321 4.896128
v 21.45833 -3.180126 6.046484
v 22.74974 -4.53917 5.965508
v 21.14966 -5.193599 6.663686
v -41.09252 17.74603 -2.485817
v -55.34879 30.72837 -10.55439
v -5.200949 37.97508 19.40564
v -25.33686 49.08844 15.72932
v -7.719092 -47.03788 8.050442
v -8.529981 -45.85118 8.850402
v -20.17467 -39.56632 0.8192851
v -20.43486 -39.91089 0.8170413
v -20.75613 -39.54278 0.4626773
v -21.40419 -40.49256 0.4899558
v -21.86913 -40.99428 0.3977768
v -36.53136 14.01541 1.160594
v -36.06364 14.24607 1.349774
v -36.54796 15.4543 0.7844206
v -20.1074 13.44378 2.685933
v -20.64013 13.2527 2.676479
v -52.33453 -43.68149 -27.74657
v -12.96833 -15.08726 18.58915
v 16.18993 4.997159 5.645569
v -16.99255 37.06578 17.14676
v -17.54553 36.44806 16.81696
v -15.58892 38.18034 17.68512
v -16.41177 37.78983 17.42365
v -27.24746 49.61261 14.88311
v -64.29008 2.744104 -35.14252
v -3.399941 -56.10786 4.403275
v -8.389138 -60.03407 3.579943
v -6.207414 -59.12114 4.065608
v -6.45057 -58.06336 4.007531
v -8.688795 -57.88295 3.460455
v -7.459208 -58.18701 3.795921
v -7.201565 -56.24826 3.851608
v -5.295719 -56.99748 4.19559
v -5.03135 -55.33727 4.263721
v -6.615321 -48.45686 6.768013
v -7.381793 -49.53406 5.927989
v -6.739392 -54.43004 4.048725
v -5.153508 -53.84262 4.350983
v -4.585552 -52.55935 4.749977
v -5.780834 -50.98039 5.205947
v -0.7620909 11.11143 19.39313
v -8.68507 47.58832 19.96383
v -61.22603 -16.33469 -35.83693
v -60.61739 -15.9863 -32.16978
v -60.5872 -17.84267 -33.32412
v -5.732444 -12.31083 28.37859
v -7.275629 -11.77203 27.62363
v -10.0248 42.24982 19.46568
v -9.350267 40.8216 19.36447
v -10.80738 41.1183 19.20997
v -12.48579 39.85144 18.67525
v -11.0036 39.41161 18.89354
v -10.07623 38.66365 18.90549
v -11.43457 38.07805 18.51748
v -17.51301 -39.16478 2.914678
v -17.42735 -39.26278 3.03194
v -17.77825 -39.22704 2.715114
v -18.64329 -39.45296 2.089516
v -18.75183 -40.97675 2.661255
v -19.03785 -41.66319 2.644026
v -17.84811 -39.94229 2.991884
v -18.1286 -41.84921 3.488495
v -48.5158 55.60365 -1.18634
v -18.11596 60.74111 17.91884
v -18.65789 63.75717 17.62885
v -20.62888 61.7388 17.28395
v -20.56368 64.18272 17.13776
v -21.09422 62.94613 17.11818
v -19.51178 60.37868 17.61583
v -28.27936 -20.58913 6.464391
v -25.81769 -21.90364 6.705354
v -26.47807 -20.32029 6.711315
v -24.69395 -19.19895 6.941698
v -29.83894 -19.16487 6.370933
v -62.33994 -12.60194 -39.39847
v -33.46918 -35.88351 0.8869058
v -35.97467 -53.4893 -11.8319
v -44.39922 -48.88319 -17.72346
v -30.24587 -61.84159 -12.816
v -3.707568 6.872854 21.01495
v -19.57421 27.34188 8.535905
v -18.85617 27.09258 8.501769
v -18.14268 26.88245 8.498662
v -47.37085 -46.70114 -20.30919
v -48.21227 64.79111 -1.771165
v -48.53447 64.33346 -2.093206
v -48.94353 62.55331 -2.260899
v -48.59277 61.65567 -1.760293
v -47.79485 62.04743 -0.8302705
v -47.02208 61.18328 0.1880008
v -47.67857 63.83699 -0.9262707
v -46.64307 65.02742 0.1888701
v -55.09 -24.68903 -18.31136
v -36.76551 32.30102 8.677554
v 1.271725 36.20819 19.17761
v 2.120125 37.24397 19.32608
v 1.07052 37.76868 19.50038
v -3.986512 46.91509 20.34466
v -4.75307 45.38721 20.26425
v 3.302534 40.269 19.74079
v 1.179543 41.79266 20.04466
v 2.499481 38.95928 19.59435
v -0.9037408 39.78403 19.87859
v -7.900034 42.51806 19.78507
v -3.275481 44.90781 20.30699
v -4.198315 43.62648 20.16304
v -6.766105 44.53191 20.06069
v -8.055086 44.90348 19.95142
v -2.565663 43.52869 20.22928
v -5.090022 42.11193 19.99819
v -1.021095 42.51343 20.14694
v -3.514114 42.51278 20.12249
v -1.348186 36.34659 19.31281
v -2.032451 37.84423 19.57782
v -3.217643 38.54489 19.64813
v -2.462301 41.61804 20.06638
v -3.35584 39.58667 19.79095
v -4.41618 40.67434 19.8939
v -5.615497 43.50898 20.06889
v -6.331069 41.29361 19.82224
v -6.577797 39.51786 19.53916
v -6.823763 37.88658 19.19757
v -8.997922 39.89908 19.29501
v -43.89299 67.95435 2.724099
v 2.454884 -2.799253 25.82817
v 5.469837 -2.732866 23.0733
v 2.698955 -1.788449 24.95731
v 4.001137 -1.495494 23.71992
v 2.154229 -0.8975699 24.65219
v -1.57702 28.73805 17.40095
v -3.164876 27.70866 17.03527
v -8.801036 -47.38876 7.576203
v -1.108747 19.95063 16.42691
v -8.17159 -11.07909 27.2118
v -1.691429 -14.96568 27.70538
v -1.381592 -13.53597 28.78208
v -2.445888 -15.42297 27.23447
v -4.11373 -13.18455 28.62033
v -3.495862 -15.2619 27.1708
v -3.905134 -15.84777 26.32358
v -4.58886 -13.50537 28.2694
v -5.167728 -14.40393 27.26404
v -6.127834 -12.66391 27.95608
v -8.80539 -11.22574 26.56665
v -9.838496 -11.36987 25.40879
v -6.107413 -13.75667 27.15289
v -7.722345 -12.44155 26.85721
v -7.27106 -13.81661 26.03698
v -8.088354 -14.46799 24.27731
v -59.55036 -25.37215 -33.75726
v -61.08997 -12.40058 -31.70118
v -61.88457 -11.67532 -35.63968
v -61.03313 -13.57755 -32.38919
v 9.978805 -8.394156 18.63125
v 8.210326 -6.32378 20.90166
v 9.033874 -7.695646 20.25036
v 9.339511 -7.286478 18.83875
v -21.54556 6.082624 3.742076
v -44.08972 24.98541 -0.07266933
v -43.86375 25.62735 0.7004242
v -37.25822 44.90134 9.513363
v -36.48973 45.53297 9.917183
v -0.428648 33.8026 18.74096
v -35.66663 -60.12231 -18.42774
v -17.1047 -13.85331 11.32082
v -16.88547 -14.39927 13.10562
v -42.30658 34.48931 7.104187
v -43.35108 34.83669 6.51705
v -6.729259 -64.70457 3.32917
v -5.523432 -65.03169 3.415138
v -20.74136 59.77621 17.31667
v -22.06364 60.33463 16.94021
v -16.10241 -16.46768 12.85484
v -16.00405 -15.73357 14.92423
v -16.68141 -15.38243 12.78613
v -16.31079 -15.07649 14.91986
v -25.11159 -47.59591 -1.601535
v 0.1359544 35.1814 19.02905
v -1.59272 34.88368 18.98818
v -20.03347 56.67598 17.54641
v -21.91506 56.20221 17.0171
v 15.50073 -4.764937 8.999089
v -56.60644 -28.72461 -25.02562
v -20.08126 -71.51223 -9.599339
v 6.289374 -2.397161 21.58418
v -25.80269 -39.33733 0.6859961
v -18.80673 -73.21407 -11.89687
v -21.67024 -72.09452 -15.07992
v -23.25907 -70.64485 -13.93532
v -23.10956 -71.06023 -14.96599
v -19.92901 -72.23806 -11.00158
v -22.3578 -71.22578 -13.41653
v -21.08533 -72.17947 -13.54565
v -19.89138 -72.69711 -12.40817
v -21.13517 -71.69283 -11.92538
v -15.76411 -9.795762 14.90186
v -53.50712 38.38611 -6.972997
v -21.18937 -41.90746 0.9907692
v -22.17058 -41.83322 0.425594
v -12.82682 -71.68711 -2.802808
v -12.31143 -70.42253 -1.273812
v -64.70977 4.295359 -35.95187
v -21.68066 4.463227 4.406312
v -54.85512 -42.69759 -36.82316
v -55.38293 -41.48257 -36.46169
v -53.61355 -39.80292 -26.34476
v -53.41914 -43.01823 -30.36161
v -53.91111 -42.17779 -30.75328
v -55.96253 -40.48609 -37.59373
v -55.64157 -40.49754 -35.38995
v -56.25611 -39.2728 -36.20512
v -54.46508 -41.11758 -31.07909
v -54.79635 -41.69817 -33.75216
v -53.70776 -41.3301 -28.64736
v 0.5766805 13.01779 18.23229
v 1.649691 13.89394 17.39394
v -1.658198 -3.370326 27.33421
v -59.10574 -32.93226 -42.47942
v -58.9305 -33.83232 -44.60043
v -59.35003 -31.86846 -41.85007
v -58.14446 -36.13671 -43.57472
v -58.04844 -36.04425 -41.44544
v -58.62548 -34.43309 -42.25549
v -58.97177 -32.87236 -40.71485
v -58.50746 -33.71856 -38.64091
v -57.54765 -36.4657 -37.81614
v -58.15179 -34.34752 -37.39889
v 4.003184 29.7037 16.91016
v -62.99105 -10.54348 -41.92722
v -14.7613 -8.93232 16.50004
v -17.68169 30.97126 13.21428
v -21.83329 30.94217 11.55241
v -22.40622 30.27743 10.71946
v -20.69596 29.73912 10.63012
v -22.95824 35.66654 15.05404
v -24.40578 34.31192 13.76408
v -20.71674 31.81858 12.88145
v -22.5659 32.07621 12.48049
v -21.04033 33.19267 14.0365
v -19.73916 36.73545 16.38069
v -21.65647 36.79248 15.86314
v -20.40279 35.94402 15.8745
v -19.06536 30.77415 12.43522
v -22.05165 34.71746 14.77719
v -20.68537 34.73438 15.21079
v -19.6944 33.46997 14.65323
v -63.61975 -6.117978 -40.8391
v -63.51521 -7.070565 -41.42134
v -15.2312 -11.14292 17.8727
v -16.2259 -14.34211 15.73943
v -16.37317 -11.5119 15.04494
v -8.883587 -9.485142 26.86829
v -46.88754 36.7468 3.756097
v -47.5169 35.1432 2.953068
v -62.89249 27.96 -27.78484
v -52.57109 55.1465 -6.514611
v -36.83856 -62.12023 -24.20334
v -16.90196 26.60155 8.706138
v -11.81818 -8.398603 22.73386
v -46.06509 35.25726 4.489151
v -62.03448 -20.09531 -45.92388
v -60.56321 -26.61184 -41.98959
v -60.40202 -26.31403 -39.92663
v -61.13775 -18.51449 -37.13295
v -61.2992 -19.35987 -38.70799
v -61.21432 -22.94465 -41.74375
v -61.74512 -20.87468 -43.8943
v -61.47798 -22.23239 -43.11048
v -59.69683 -26.5323 -35.56683
v -59.66079 -27.32329 -36.27187
v -59.95813 -26.56664 -37.13914
v -60.64281 -24.64843 -39.50136
v -60.05146 -25.62917 -36.68353
v -60.40363 -24.16367 -37.25309
v -61.43201 -20.8853 -41.21404
v -60.76998 -23.06573 -38.63766
v -61.03945 -22.4402 -39.81797
v -60.36314 -22.70043 -35.85443
v -60.78965 -20.89708 -36.81178
v -61.01307 -17.67536 -35.66193
v -60.56271 -19.67185 -34.63346
v -60.07322 -19.85514 -32.19151
v -39.95304 47.19624 7.25639
v -40.45057 -53.98088 -17.59991
v -16.16578 23.16574 5.621506
v -5.183492 -63.49641 3.823719
v -35.95557 30.14717 7.853021
v -38.67604 -60.0588 -23.62613
v -61.03035 28.82646 -23.4637
v -26.46089 -32.5159 5.08396
v -24.55848 -34.89653 4.548664
v -26.74237 -33.66934 4.580376
v -46.80614 -50.839 -24.58185
v -46.01334 -53.086 -26.62381
v -47.44753 -51.00915 -26.42862
v -47.48708 -52.18002 -28.969
v -48.53395 -48.76632 -25.40852
v -49.52247 -48.40913 -27.43053
v -49.91647 -46.62294 -25.56125
v -46.14912 67.25026 0.4256194
v -12.57737 -52.60856 3.187338
v -7.751643 -51.79639 4.659344
v -12.1842 -50.55972 4.317702
v -10.07136 -50.84748 4.739032
v -8.460258 -53.25822 3.979807
v -11.09196 -53.23246 3.421139
v -10.42764 -52.17653 4.014097
v -9.616463 -53.19531 3.763917
v -63.57322 4.269721 -31.09199
v -49.667 46.32874 -2.135871
v -43.92323 -48.13945 -16.25179
v -4.501213 30.0598 17.44528
v -24.14549 49.91761 16.21425
v -22.51215 52.6995 16.77391
v -24.28466 51.49389 16.16131
v -24.97585 52.66205 15.88296
v -7.353243 36.92197 18.92953
v -23.61396 56.53017 16.45926
v -20.99347 57.68729 17.29655
v -22.36343 58.01099 16.87305
v -13.8404 -40.0221 6.505619
v -14.83169 -39.64841 5.580204
v -17.31813 -40.44581 3.746586
v -15.53227 -39.38637 4.889797
v -16.71425 -39.35033 3.764308
v -16.6458 -41.29839 4.605166
v -15.46406 -40.7661 5.541355
v -13.78483 -41.3089 6.816025
v -16.7124 -42.87159 4.81641
v -13.7052 -49.30836 4.377795
v -57.55348 -26.40805 -26.41298
v -25.93843 0.7783327 4.185042
v -48.29089 50.33371 -0.7206991
v -8.277388 -8.390078 27.24007
v -7.96217 -9.559843 27.62353
v -37.5506 29.19038 6.758799
v -45.25491 43.31365 3.358202
v -50.87517 39.19051 -2.337997
v -50.83135 38.42981 -1.958436
v -8.555165 -48.73165 6.396956
v -10.96265 -47.22561 7.035895
v -9.748251 -48.267 6.584611
v -40.45883 -32.10889 -1.922079
v -27.94611 -32.77906 4.547623
v -27.63131 -33.76616 4.283722
v -60.25661 -17.43635 -31.40251
v -13.37098 -15.78288 17.21756
v -13.55971 -15.18943 18.18601
v -14.42936 -16.79729 15.32388
v -14.51132 -16.14022 16.34006
v -13.92175 -15.81802 17.08899
v -13.92648 -15.0231 18.28745
v -15.47991 -14.57059 17.18698
v -14.89751 -16.19964 15.95667
v -14.58301 -15.64902 16.99637
v -15.33494 -12.85545 18.00776
v -15.7808 -13.33201 17.11713
v -14.91292 -14.91632 17.6498
v -15.09822 -14.48783 17.81888
v -14.85158 -14.02865 18.4569
v -13.59555 -9.47684 19.75939
v -14.86518 -9.80321 17.42289
v -13.852 -7.891196 17.1929
v -11.57285 -12.90091 22.63508
v -11.70199 -14.62441 20.21898
v -11.59004 -14.22661 21.03199
v -10.49052 -14.29593 21.83417
v -10.69653 -13.92122 22.3085
v -11.29006 -13.47307 22.33655
v -12.98884 -10.90068 21.57338
v -12.93705 -14.6966 19.36308
v -8.850246 -14.12015 23.92113
v -9.329614 -12.76325 25.01501
v -14.5378 -10.95461 19.06124
v -10.32496 -13.38163 23.36323
v -10.97853 -11.73855 23.98609
v -14.3674 -12.04872 19.66343
v -14.98484 -12.33421 18.64544
v -12.3666 -14.39108 20.17556
v -12.75199 -14.06023 20.34093
v -11.87627 -13.91523 21.30356
v -13.59743 -10.12298 20.23911
v -13.78803 -11.84035 20.50928
v -13.94803 -13.6429 19.67945
v -14.39864 -14.92321 18.11096
v -13.45792 -14.47878 19.31909
v -14.53186 -13.13116 19.26821
v -13.24201 -13.91628 20.1193
v -12.25645 -13.59017 21.34941
v -13.14525 -12.427 21.23676
v -12.21257 -12.84777 22.06202
v -12.54095 -12.30866 21.98671
v -12.35884 -11.24971 22.4882
v -11.88659 -12.10436 22.81964
v -12.463 -8.896011 21.7434
v -31.10436 6.893093 1.722246
v -14.45312 29.12653 12.83808
v -34.59364 -43.65751 -3.81058
v -26.70048 -42.90429 -1.034672
v -27.49881 -40.48824 -0.07682148
v -27.89261 -42.45225 -1.060677
v -28.49443 -44.33055 -1.976513
v -29.28947 -43.36716 -1.747236
v -27.27078 -68.25187 -17.32188
v -27.94696 -68.38558 -19.69934
v -28.65544 -67.67457 -19.29633
v -41.66407 -48.49876 -13.54622
v -15.82944 -18.54023 9.165299
v -36.11342 12.77628 1.411478
v -31.51719 -22.761 5.547037
v -16.25142 34.51281 16.24497
v -32.68814 -60.0867 -14.24202
v -44.21395 42.0285 4.818967
v -12.47911 -9.498075 22.05864
v -12.11542 -9.661451 22.77685
v -10.80014 -10.96431 24.52712
v -11.49298 -10.63236 23.72937
v -64.89468 21.61677 -32.82758
v -39.2436 -38.28442 -4.096199
v -21.76685 -47.41733 0.3143242
v -63.22433 -7.061983 -39.20942
v -61.49855 -7.225011 -29.29337
v -62.06524 -6.264982 -31.33506
v -62.6051 -6.007612 -34.09811
v -62.88326 -9.264503 -39.46758
v -62.68548 -10.50358 -39.46494
v -61.45316 -8.243931 -29.90281
v -62.79432 -7.198544 -36.63888
v -62.98453 -8.381425 -39.12775
v -62.39571 -10.56014 -37.77394
v -62.56087 -9.057578 -37.07672
v -62.26461 -8.575517 -34.81153
v -61.77063 -10.96789 -34.1791
v -61.05294 -9.86756 -29.18889
v -61.64856 -9.639065 -32.24772
v -61.48062 -10.98309 -32.62042
v -7.085889 30.83137 17.1
v -58.44394 33.428 -17.62897
v -33.08621 47.2041 11.80976
v -31.11885 48.25098 12.91977
v -32.4441 48.51258 12.15227
v -31.42337 50.54256 12.79606
v -22.36114 -19.08912 7.224976
v -23.59281 -18.10771 7.069012
v -30.91566 -63.85653 -16.19034
v -41.14721 -50.03205 -14.29727
v -58.68185 49.68113 -17.04552
v -59.09803 49.27486 -17.8258
v -59.12269 48.40477 -18.04011
v -58.75432 48.92321 -17.24377
v -58.12209 49.86933 -15.94099
v -58.43689 49.85403 -16.58168
v -58.46783 49.30456 -16.6609
v -58.37112 47.90429 -16.59229
v -32.41451 -61.05471 -14.88477
v -33.15274 -60.58865 -15.36808
v -33.74741 -60.5197 -16.05642
v -43.26385 66.59315 3.642499
v -38.27748 -54.00978 -14.77984
v -19.80698 -40.80349 1.728135
v -20.33942 -40.70458 1.262947
v -20.99802 -40.75111 0.8189411
v -19.7934 -41.79955 2.032961
v -25.69506 -44.94681 -1.2686
v -24.83173 -44.16922 -0.7861933
v -25.5421 -46.57482 -1.555132
v -22.77525 -45.48622 0.04229037
v -23.36892 -44.25077 -0.1517877
v -23.93578 -43.9695 -0.3892132
v -24.44282 -45.4544 -0.7998606
v -22.06257 -45.90576 0.4025168
v -43.07037 -43.31123 -10.995
v -55.43313 45.14552 -11.23168
v -60.10068 -18.68165 -31.54697
v -34.48929 -49.30118 -7.33104
v -35.32949 -49.38132 -7.981658
v -35.56924 -50.59938 -9.07337
v -33.1481 -51.43239 -7.910234
v -32.69623 -49.25859 -6.185219
v -32.1899 -50.35546 -6.569561
v -34.05739 -50.37484 -7.799301
v -32.94297 -50.58169 -7.219594
v -30.33954 -51.03196 -5.845839
v -28.92067 -50.82177 -4.892153
v -30.92282 -49.6491 -5.419623
v -29.91009 -49.84217 -4.938937
v -32.61702 -47.92596 -5.334424
v -30.43228 -48.69167 -4.650917
v -29.61228 -47.21944 -3.573554
v -38.76476 0.5008373 0.442647
v -36.64254 -57.31716 -16.30765
v -48.90309 -43.23054 -19.5772
v -28.05319 -68.0239 -18.80814
v -30.4682 -66.54646 -20.71471
v -29.71545 -66.51535 -18.79293
v -31.60643 -63.83249 -17.35268
v -31.48584 -64.49103 -18.25608
v -31.33353 -65.09671 -19.15396
v -30.34475 -65.63792 -18.17381
v -29.99229 -65.60852 -17.3877
v -28.93336 -66.23969 -16.4901
v -34.01205 54.04862 11.31154
v -11.03535 -44.48521 8.538341
v -2.885638 11.00444 19.30329
v -11.98396 25.9695 11.73204
v -9.272915 -49.16699 5.969206
v -11.55584 -49.59376 5.075169
v -11.00345 -48.27077 6.223192
v -12.68534 -47.57635 5.994653
v -2.71778 29.6493 17.58124
v -60.20274 -2.948369 -22.42222
v -62.88885 -3.034761 -32.77477
v -30.87168 -42.67481 -1.82331
v -30.87326 -44.34742 -2.669744
v -30.22078 -43.87852 -2.24569
v -32.47498 -42.85192 -2.436313
v -33.56747 -63.10657 -19.61281
v -50.84951 -43.09725 -23.25256
v -11.52628 -54.62508 2.873423
v -46.34082 34.0555 3.883251
v -47.10917 35.54988 3.422053
v -59.74658 -19.71332 -30.57128
v -17.76169 -71.96813 -7.291269
v -17.10948 -72.87047 -8.122048
v -16.48228 -72.57018 -6.855971
v -15.99893 -71.91206 -5.423834
v -16.78445 -70.47095 -4.459991
v -17.77441 -70.57233 -5.487
v -50.68866 41.00528 -2.739963
v -30.74479 2.729871 2.129151
v -18.07678 32.81951 14.69666
v -16.54688 31.23757 13.90441
v -50.06739 57.94706 -3.207025
v -49.92027 53.54882 -2.782502
v -49.59207 55.57382 -2.487604
v -47.82764 58.05337 -0.531921
v -49.50384 57.12069 -2.463773
v -48.62473 56.76677 -1.382422
v -47.91418 56.95586 -0.5642474
v -55.36984 34.60783 -10.43217
v -26.45301 7.259524 2.47559
v -25.58838 8.31009 2.524845
v -49.91879 -42.83124 -21.10576
v -31.56081 -32.58522 3.248259
v -29.6191 -32.02432 4.214706
v -20.56995 3.609852 5.40574
v -2.172145 5.952291 21.82555
v -2.631409 4.348853 22.58707
v -2.875471 1.496892 24.17248
v -39.8532 -21.5847 2.087495
v -41.5492 26.66883 2.99228
v -2.513782 -1.204626 25.91326
v -3.599769 -0.8149114 25.46748
v -3.555501 -2.844627 26.79156
v -4.802156 -2.244855 25.98127
v -32.41883 -52.73735 -8.288558
v -42.60812 -48.78106 -15.04902
v -34.95011 11.69816 1.642787
v -0.9006209 32.19715 18.32508
v -0.4415878 29.81295 17.68318
v -1.320877 31.001 17.99764
v -2.874142 33.55372 18.60425
v -55.00397 52.95881 -10.25127
v -52.4315 34.89546 -3.936945
v -53.37861 35.08088 -5.848364
v -56.05572 -18.28573 -17.3072
v -48.53479 57.76243 -1.338525
v -28.49862 -67.15781 -17.5613
v -27.55287 -67.19894 -15.46806
v -26.18207 -68.59796 -15.53552
v -26.45138 -67.89354 -14.59006
v -27.01837 -65.90849 -12.44138
v -25.2552 -69.10875 -14.52792
v -24.64669 -69.24314 -13.44295
v -27.94525 -66.2717 -14.61283
v -25.60957 -68.17146 -13.34692
v -25.94045 -67.43559 -12.73851
v -22.12313 -69.67504 -9.586282
v -24.47125 -68.33915 -11.47993
v -23.1129 -68.98135 -10.14559
v -24.04806 -67.95956 -10.2052
v -23.00014 -65.59946 -6.744031
v -22.73947 -68.53168 -8.977177
v -23.55914 -66.13044 -7.756836
v -24.8222 -66.37914 -9.613848
v -24.06894 -64.84544 -7.444782
v -26.1973 -65.75162 -10.96713
v -38.80294 47.16334 8.119784
v -17.69945 27.71725 9.545343
v -15.93454 28.3912 11.13803
v -15.75813 26.89849 9.604074
v -52.7899 -40.41907 -24.87699
v -61.71132 -0.5127741 -26.31694
v -31.45752 -60.28447 -12.87488
v -31.74616 -61.03227 -13.95858
v -31.80643 -62.19649 -15.34943
v -44.92696 19.67332 -5.221259
v -45.66782 19.35706 -5.948287
v -49.1342 17.71694 -9.397218
v -16.84605 21.06587 3.426129
v -25.63002 -34.58929 4.431753
v -25.99702 -35.91318 3.489329
v -26.92203 -35.05959 3.83066
v -27.59875 -37.85189 1.841003
v -27.58364 -39.18468 0.7884284
v -25.18374 -36.44146 3.270333
v -29.23673 -37.89637 1.496778
v -28.83487 -36.52303 2.479992
v -31.90577 -35.7996 1.684569
v -30.37379 -36.42607 2.012019
v -32.17574 -37.67825 0.615583
v -29.65309 -39.12326 0.5867336
v -30.94419 -37.5678 1.188847
v -31.88176 -38.63803 0.1886141
v -58.99213 -21.37785 -28.37682
v -59.47268 -21.00667 -30.24999
v -60.0601 -21.29687 -33.17646
v -59.4992 -22.28921 -31.28018
v -59.7353 -23.69477 -33.30777
v -58.22929 -27.18991 -29.40232
v -58.65612 -27.92884 -31.74785
v -59.06351 -25.82773 -31.83963
v -58.54697 -26.08284 -29.86926
v -59.27271 -24.05179 -31.47397
v -58.75578 -24.59059 -29.62818
v -58.35917 -24.2449 -27.8424
v -16.40736 -16.14734 12.01183
v -17.42184 -16.0828 8.989097
v -16.94646 -17.14097 8.972851
v -15.74941 -17.90249 9.612872
v -15.3908 -17.68858 10.75455
v -15.88479 -16.97628 11.46555
v -16.45606 -16.30565 10.63895
v -16.655 -15.83405 11.08731
v -16.86114 -16.50464 9.393896
v -16.53066 -16.52315 9.8549
v -16.33605 -16.61009 10.35143
v -16.9157 -15.40235 10.2933
v -17.00135 -15.89027 9.53508
v -16.8129 -15.86554 9.989723
v -17.4206 -14.00935 9.738134
v -60.64191 21.30694 -22.89091
v -64.13623 -0.2758813 -36.99466
v -63.959 -5.058803 -41.88101
v -64.60279 -1.130248 -41.2353
v -64.27279 -1.212965 -38.92136
v -63.93433 -3.789834 -39.93633
v -63.3586 -5.844651 -38.72425
v -62.62877 -6.637717 -34.91729
v -63.47984 -4.04519 -37.16776
v -61.51357 -2.885804 -26.58024
v -41.25616 35.04166 7.986421
v -41.48997 34.63907 7.671805
v -42.05951 35.25367 7.603847
v -45.14567 -50.13228 -20.355
v -13.54992 -6.345932 15.82562
v -40.4713 -52.53671 -15.99767
v -41.0677 65.93069 5.776051
v -7.046167 -70.26521 0.6163338
v -8.305966 -68.88406 1.278448
v -8.166305 -70.63577 0.09841575
v -8.958943 -69.01765 1.042271
v -55.56062 50.9936 -11.30119
v -59.96832 -13.41704 -26.73379
v -35.28405 -42.8424 -3.737444
v -33.85742 -40.8229 -1.889519
v -41.72807 -30.86843 -2.350795
v -29.57298 -64.87243 -15.39543
v -54.36674 -20.41597 -14.63355
v -59.66045 47.67088 -19.23787
v -33.56161 13.40577 2.269597
v -35.04176 13.40273 1.79695
v -38.91924 -54.45377 -16.07611
v -33.58557 9.147764 1.41819
v -32.43356 8.571824 1.596872
v -33.89544 7.86796 1.15303
v -22.29676 -16.97824 7.207426
v -33.4958 -37.42837 0.1087161
v -37.13205 4.273974 0.2382615
v -9.311223 -56.74682 3.339459
v -10.04664 -55.07346 3.235483
v -37.19974 -53.6395 -13.19859
v -36.20319 -54.68896 -13.12354
v -28.12914 -14.52645 6.828619
v -52.15372 -42.47186 -25.67943
v -50.63567 -45.23367 -25.39529
v -17.98675 -13.43284 8.863325
v -32.47383 -23.19809 5.191554
v -31.3669 -51.49231 -6.740439
v -58.37207 -22.73849 -26.87868
v -6.632078 -11.42869 28.20318
v -5.650903 -10.49187 28.89752
v -5.249356 -11.48792 28.87411
v -6.386219 -9.711597 28.59173
v -5.686101 -8.835508 28.81487
v -5.581355 -6.434657 28.12598
v -11.09344 -5.764355 21.9073
v -10.65506 -10.29274 24.86354
v -9.478871 -3.84336 23.20089
v -11.3823 -8.568172 23.57657
v -5.695927 -1.613247 25.08101
v -7.489089 -0.7383912 23.02466
v -5.506004 -0.5852022 24.48433
v -11.42516 -7.293564 22.67743
v -10.83772 -8.593205 24.48629
v -8.144343 -6.237647 26.45853
v -6.337998 -4.321779 26.60264
v -10.67707 -7.532736 24.23079
v -9.3825 -7.736208 26.03134
v -7.172824 -7.908922 27.87972
v -8.462589 -5.500773 25.73266
v -10.67781 -6.372794 23.41842
v -9.98623 -5.996424 24.26441
v -9.305511 -4.893013 24.34206
v -8.529437 -3.881695 24.46434
v -6.682928 -3.087153 25.49335
v -15.73264 18.78982 3.270981
v -40.75901 26.58064 3.222498
v -40.6879 27.23376 3.861892
v -59.51556 -19.32023 -29.26178
v -60.23272 -16.39964 -30.55737
v -59.66193 -17.51422 -28.55897
v -37.19801 -38.43717 -2.634478
v -26.19879 2.184848 3.539232
v -11.18144 -66.14375 1.687285
v -9.309185 -65.90913 2.387203
v -63.77648 -3.193133 -38.11719
v -63.28817 -3.42028 -35.36419
v -29.25931 -46.16761 -2.966794
v -32.11862 -45.7225 -3.832431
v -31.10054 -47.53246 -4.368938
v -11.55044 32.24286 16.38224
v -16.52105 35.83199 16.77889
v -15.30503 36.17999 17.15569
v -4.314577 32.10011 18.06232
v -3.134657 32.14916 18.21509
v -4.088774 36.38018 19.18644
v -3.984775 34.07276 18.63863
v -5.367247 34.50422 18.59886
v -6.568732 34.98907 18.5558
v -10.09406 31.09671 16.27824
v -9.759019 31.74853 16.69768
v -10.17418 33.37878 17.2966
v -9.092294 30.38085 16.30963
v -5.776567 32.51581 17.95885
v -6.880781 32.767 17.83138
v -7.919119 32.15493 17.37976
v -8.300337 33.75023 17.85233
v -7.429509 35.49578 18.54791
v -8.626827 37.62775 18.9035
v -9.922224 37.54625 18.68126
v -10.9123 36.60428 18.23388
v -9.356416 35.72575 18.2936
v -12.3524 37.80463 18.24839
v -10.738 35.14224 17.81647
v -13.44071 36.32325 17.59643
v -15.17981 33.4413 15.96402
v -16.2197 33.16531 15.51802
v -15.77774 32.2011 14.98697
v -12.15707 36.1492 17.84845
v -14.97002 34.75296 16.66552
v -13.61605 34.33456 16.81723
v -12.21456 33.09762 16.56684
v -13.86456 32.04685 15.51648
v -15.06809 30.40948 13.773
v -12.62778 31.22842 15.45511
v -13.71427 29.33237 13.46562
v -12.67221 -71.05361 -2.032427
v -11.35512 -72.41448 -2.819383
v -29.66396 7.57174 2.003286
v -31.80337 63.75332 12.78482
v -32.9431 64.16344 12.08657
v -35.33833 55.34273 10.50546
v -29.20783 50.47565 13.97344
v -23.20199 61.72753 16.57031
v -23.98626 60.39711 16.34258
v -24.49725 62.06593 16.1231
v -26.04232 62.59385 15.54397
v -26.33904 60.98791 15.44641
v -30.6777 58.4466 13.4155
v -27.71292 59.68045 14.88733
v -29.60817 59.98664 14.00591
v -28.8025 59.24376 14.37843
v -29.16387 57.62627 14.167
v -25.47404 50.90571 15.6625
v -25.09462 53.54726 15.84316
v -26.63216 51.13163 15.19461
v -27.26671 52.65208 14.91361
v -28.19403 51.30209 14.44393
v -23.59086 58.16234 16.46616
v -27.0084 53.80765 15.04191
v -23.87815 59.58549 16.39359
v -25.84657 59.17995 15.66004
v -24.91085 57.39764 15.99115
v -24.68874 54.90036 16.03737
v -34.23433 55.94197 11.25679
v -26.19272 55.32093 15.44246
v -27.22711 57.76695 15.05975
v -26.26561 56.56896 15.43175
v -27.15014 55.81514 15.02855
v -28.22834 56.67585 14.59643
v -29.06789 55.6738 14.1626
v -29.62845 54.8089 13.85103
v -30.00867 53.79784 13.61061
v -28.62357 54.23146 14.31119
v -31.50601 53.9587 12.80559
v -29.75422 52.1245 13.71397
v -33.10995 52.49524 11.81011
v -32.90336 54.82973 12.03551
v -30.49658 55.10432 13.39638
v -31.86787 55.65522 12.63996
v -31.89938 57.00298 12.65067
v -32.89894 56.38857 12.0846
v -34.35075 63.15162 11.23847
v -32.61746 62.47844 12.35927
v -31.73547 61.07286 12.86776
v -31.36159 62.43503 13.05539
v -34.03762 61.41583 11.45448
v -31.81328 60.07891 12.80329
v -33.31451 58.84188 11.9172
v -51.28566 -43.87175 -25.21947
v -49.57321 -43.95161 -21.50168
v -49.66796 -45.98824 -24.09655
v -50.4289 -44.41305 -23.85172
v -48.5359 -47.06286 -23.02992
v -49.36448 -45.30042 -22.60211
v -41.82245 -47.35669 -12.71537
v -40.78688 -48.93302 -12.84142
v -49.92592 -41.76274 -20.10053
v -19.3537 -18.61433 7.744385
v -37.76474 -61.13571 -24.01593
v -36.53796 -61.84391 -22.9211
v -36.21177 -61.55019 -21.66787
v -36.66862 -60.14338 -20.10542
v -38.90067 -58.4352 -21.12764
v -34.9791 -62.76107 -21.67705
v -37.932 -60.08847 -22.17545
v -34.9605 -61.3321 -19.05635
v -33.42073 -62.18067 -17.82079
v -34.63601 -60.48077 -17.34898
v -17.71223 -14.04325 9.205137
v -17.65397 -14.85325 9.053145
v -54.92912 51.53358 -10.19431
v -54.5463 50.44794 -9.544612
v -44.25237 -50.35683 -19.11017
v -42.33356 -52.01342 -18.08092
v -43.42517 -50.42463 -17.89718
v -64.68017 6.371569 -34.55865
v -14.25675 -6.993376 14.90802
v -64.6144 0.0592642 -39.47431
v -64.89952 1.498575 -39.70721
v -36.94665 -55.90642 -15.16721
v -50.52269 51.82672 -3.483982
v -49.87115 52.74482 -2.684822
v -51.14115 52.94276 -4.388607
v -21.1605 -70.85247 -10.05323
v -18.63996 -71.36071 -7.376573
v -21.35769 -69.56608 -8.353337
v -20.14805 -70.7616 -8.400702
v -43.2335 -49.33669 -16.43396
v -42.11841 -49.76649 -15.3145
v -42.33381 -50.8647 -16.73497
v -41.34475 -51.01444 -15.54857
v -40.2471 -51.55883 -14.72322
v -36.36715 47.02092 9.824926
v -37.21313 46.04179 9.359372
v -56.51851 -27.10414 -23.60956
v -57.75099 -24.99273 -26.14108
v -56.7656 -25.37526 -23.18816
v -33.17084 12.69468 2.355558
v -32.75199 12.16614 2.335171
v -33.95668 12.05513 1.997045
v -58.71082 -16.14746 -23.56777
v -30.19987 -40.00241 -0.08614923
v -10.46063 -46.05366 8.106373
v -11.32933 -45.38931 8.102559
v -14.38081 -45.16844 6.272661
v -12.95811 -45.82178 6.966078
v -51.41241 -34.7007 -17.177
v -14.04496 -71.69619 -3.591906
v -15.07461 -70.39872 -3.020652
v -14.19312 -70.08224 -2.132111
v -38.83722 -56.07841 -17.82225
v -38.14433 -55.95858 -16.74424
v -37.741 -57.81974 -18.4236
v -34.38201 -59.51137 -15.81265
v -35.79557 -58.33451 -16.33984
v -33.58925 -59.082 -14.36167
v -35.56446 -57.53627 -15.17523
v -36.50146 -55.28542 -14.03351
v -34.59649 -55.50047 -12.20496
v -35.27024 -55.46791 -12.86273
v -33.56451 -56.47155 -11.97594
v -35.02287 -56.7645 -13.76494
v -34.17163 -57.52509 -13.5423
v -30.46577 -60.54093 -11.92115
v -30.77883 -59.6165 -11.54068
v -33.16993 -57.76356 -12.65303
v -55.17919 -16.88531 -14.90125
v -57.39087 -35.60115 -34.90703
v -56.92804 -35.65519 -32.71519
v -57.33046 -34.52066 -32.97143
v -12.92639 -69.50613 -0.872363
v -30.42035 -62.90421 -14.1717
v -9.176899 -1.583014 21.61982
v -23.9083 1.040008 4.877225
v -63.81726 22.52077 -29.83251
v -64.67848 22.78823 -32.21571
v -64.3177 20.94211 -31.09911
v -64.13535 21.91593 -30.64341
v -24.98181 2.012373 4.070092
v -24.91661 3.696394 3.431609
v -56.79417 50.60558 -13.45063
v -25.22555 -53.91011 -3.897541
v -25.27211 -55.16253 -4.389817
v -45.68315 34.11634 4.492115
v -12.17689 -7.612383 21.26157
v -11.00501 -4.20676 20.53161
v -13.02383 -60.9278 1.859299
v -60.16031 -12.07475 -26.6453
v -50.72803 53.65974 -3.856772
v -50.9711 55.1074 -4.277653
v -51.71761 55.31053 -5.288096
v -23.76252 -54.4575 -3.061362
v -51.32806 -42.13881 -23.24464
v -51.86679 -40.22227 -22.52348
v -50.7977 -41.17503 -21.19832
v -52.54017 -39.74563 -23.56854
v -53.0662 -36.97583 -22.23929
v -52.59752 -38.39974 -22.44534
v -51.70113 -39.39497 -21.40421
v -51.52258 -38.61863 -20.35625
v -15.53937 -43.28991 5.806076
v -14.66594 -44.42817 6.311683
v -17.86666 -42.87857 3.853552
v -16.35735 -47.57055 3.765197
v -13.42589 -47.11287 5.866486
v -16.74578 -44.27366 4.693117
v -16.24728 -46.475 4.35793
v -17.8156 -44.74395 3.712965
v -22.47356 -65.13003 -5.879971
v -20.56233 -65.80737 -4.416826
v -22.00943 -66.57949 -6.332026
v -9.212778 -67.52482 1.771508
v -8.289003 -67.21884 2.151443
v -26.89012 -55.21272 -5.629297
v -26.70385 -57.04736 -6.264428
v -27.35559 -64.20639 -11.13815
v -29.43785 -63.13667 -13.0021
v -28.6792 -63.13373 -11.95291
v -27.53582 -63.08404 -10.37921
v -18.66866 -44.29001 3.145642
v -22.05204 -59.41516 -3.354263
v -11.4065 -59.30325 2.597254
v -11.41298 -56.92022 2.646921
v -11.72109 -56.03528 2.61583
v -10.87108 -58.00516 2.784894
v -13.09249 -58.89587 1.913148
v -11.565 -62.32386 2.39994
v -21.04343 -68.32898 -6.663043
v -19.94749 -70.26186 -7.443819
v -19.81277 -69.3112 -6.212069
v -18.75097 -70.13267 -5.967433
v -18.75606 -68.00181 -4.11089
v -19.26727 -68.63586 -5.096099
v -16.45333 -61.88907 -0.08579408
v -25.98386 -56.85496 -5.581045
v -16.2936 -63.89907 -0.4110151
v -6.945319 -63.22955 3.60786
v -32.30165 -58.71582 -12.50846
v -25.07246 -64.49361 -8.392353
v -25.73111 -63.22323 -8.318454
v -29.38514 -60.81803 -10.87925
v -30.20214 -58.49158 -10.14363
v -24.49041 -60.29552 -5.674356
v -22.59528 -60.47783 -4.088543
v -28.80508 -61.45553 -10.68312
v -25.06579 -62.6254 -7.247208
v -20.66373 -63.39915 -3.437812
v -29.59411 -59.44303 -10.15677
v -28.6155 -57.7753 -8.217918
v -29.43505 -56.87552 -8.477298
v -27.29739 -61.96994 -9.319986
v -28.2416 -59.37357 -8.78471
v -26.56456 -63.52979 -9.502472
v -27.32517 -57.59522 -7.057119
v -27.01297 -59.06583 -7.425296
v -27.33757 -60.7796 -8.6328
v -26.0357 -61.39157 -7.600519
v -25.84924 -59.7202 -6.657552
v -23.64003 -64.07131 -6.537364
v -24.19164 -62.4661 -6.295583
v -23.52023 -61.10902 -5.104326
v -22.29241 -62.0688 -4.364494
v -22.82462 -63.45018 -5.41292
v -21.66228 -63.54229 -4.340052
v -21.23971 -64.48219 -4.378252
v -18.67802 -64.00906 -2.062191
v -19.42974 -64.99499 -3.042075
v -17.5787 -65.28675 -1.7177
v -17.91799 -63.10165 -1.260887
v -22.47425 -48.60854 -0.3689916
v -20.79488 -42.76238 1.391391
v -21.48182 -43.92603 1.009382
v -22.57558 -44.28884 0.2892848
v -19.62383 -42.85276 2.330404
v -10.24252 -60.22282 3.014648
v -19.7559 -62.48463 -2.437872
v -24.97063 -58.15685 -5.289897
v -24.82036 -56.82404 -4.67749
v -24.12068 -56.22482 -3.949639
v -23.26425 -58.17015 -3.925017
v -22.5979 -56.27521 -2.876745
v -21.58588 -57.51237 -2.52009
v -21.32866 -56.01253 -1.973542
v -15.23315 -50.90581 2.875867
v -15.30475 -52.19263 2.354451
v -19.46657 -56.18562 -0.8637576
v -17.42944 -56.98967 0.07211509
v -19.11459 -54.49211 -0.2370182
v -18.35873 -55.80716 -0.1636497
v -16.97094 -48.54397 2.959135
v -20.10851 -60.83897 -2.276198
v -11.8937 -68.74518 0.1191418
v -8.857366 -65.15092 2.755897
v -20.30513 -57.19973 -1.596987
v -20.98471 -59.7235 -2.655542
v -19.95589 -58.44369 -1.674298
v -18.42611 -59.38002 -0.9077494
v -17.39679 -61.36256 -0.584229
v -18.31375 -60.43835 -1.028483
v -15.526 -69.44823 -2.542173
v -17.58591 -68.615 -3.537088
v -18.3096 -67.25549 -3.224921
v -17.08468 -66.32165 -1.789277
v -15.05629 -68.38794 -1.451632
v -7.566862 -64.1688 3.306737
v -9.258658 -62.56431 3.17961
v -10.56324 -61.75602 2.835333
v -8.339476 -71.90012 -1.10816
v -9.852814 -71.73116 -1.40169
v -17.0515 -60.15813 -0.2102512
v -9.947389 -70.81617 -0.5903013
v -10.98281 -70.02977 -0.3496603
v -14.46899 -57.3364 1.433576
v -10.18143 -69.17138 0.5552319
v -10.00056 -68.2741 1.158917
v -10.50767 -66.89788 1.62933
v -16.88292 -62.83098 -0.5208478
v -15.23905 -67.14136 -0.8584741
v -14.04074 -68.10442 -0.6287912
v -12.88719 -67.06969 0.5382785
v -14.15633 -66.52337 0.0787194
v -10.45667 -64.57508 2.409162
v -11.10581 -63.88925 2.315746
v -12.15889 -62.98389 2.045756
v -12.11559 -64.83351 1.701089
v -13.55021 -62.45318 1.45374
v -13.24478 -64.5313 1.216926
v -15.72903 -65.14223 -0.3903223
v -14.21313 -65.23424 0.5041087
v -14.58201 -63.30376 0.7701002
v -15.29975 -61.99568 0.565877
v -15.68448 -60.47838 0.5388662
v -14.3783 -59.55865 1.295317
v -15.45765 -58.31775 0.8717638
v -17.71016 -58.24089 -0.3145773
v -16.15332 -59.06129 0.4367876
v -16.26031 -56.29379 0.7843623
v -21.55853 -49.3236 -0.005831596
v -15.00544 -48.16607 4.303226
v -21.56254 -50.96807 -0.524905
v -18.30772 -46.26364 2.926891
v -18.26302 -49.44853 1.855423
v -20.99492 -45.4958 1.179888
v -20.60686 -47.33157 1.036629
v -17.71501 -47.28593 2.95866
v -19.31052 -47.53903 1.829367
v -15.10296 -49.41103 3.604157
v -18.22488 -48.48934 2.216723
v -16.97177 -49.71244 2.493378
v -19.1375 -50.45808 1.027176
v -13.86221 -51.84383 3.062331
v -13.22406 -54.09587 2.463386
v -14.17245 -54.81911 1.933763
v -14.60158 -56.23683 1.510035
v -14.9936 -53.38208 2.044218
v -16.90785 -52.86766 1.376963
v -16.29638 -54.91357 1.05249
v -17.30633 -55.54999 0.447155
v -17.87507 -53.76696 0.645138
v -18.67694 -52.56549 0.5895802
v -20.09278 -53.22467 -0.3982057
v -22.60822 -55.17616 -2.531927
v -21.07824 -55.06771 -1.519421
v -20.5604 -54.08862 -0.9324853
v -21.59851 -53.34494 -1.312819
v -23.88441 -45.65515 -0.5645235
v -24.77931 -46.94647 -1.27431
v -23.12125 -47.35178 -0.4684875
v -22.52329 -53.59198 -1.970741
v -23.20743 -50.02702 -1.202275
v -22.69264 -51.67627 -1.436552
v -23.89843 -48.39094 -1.15368
v -25.94979 -49.52711 -2.691306
v -23.85185 -51.21926 -2.011485
v -24.62457 -53.07759 -3.182594
v -24.54831 -50.62613 -2.242838
v -25.35373 -52.64423 -3.505054
v -26.63966 -51.33283 -3.781438
v -26.2785 -53.74199 -4.569263
v -27.20893 -52.83302 -4.791455
v -63.10981 4.090869 -29.47687
v -57.86263 49.94278 -15.40213
v -57.80303 49.40308 -15.40088
v -57.16722 47.60011 -14.31861
v -57.3866 50.01393 -14.51294
v -57.09525 49.54265 -14.03554
v -64.53665 13.78488 -31.86704
v -51.72023 54.16862 -5.232462
v -52.25845 54.21161 -5.989176
v -52.91075 53.40686 -6.959088
v -54.61262 -29.08944 -19.93509
v -38.63163 -1.432117 0.9653934
v -42.93284 -24.69367 -0.9889628
v -22.85564 12.5813 2.756198
v -48.24411 34.70099 2.160531
v -48.61721 33.85954 1.588727
v -30.6904 4.550573 1.927582
v -54.60199 34.01908 -8.434149
v -54.42958 34.44974 -8.045496
v -53.87585 35.03975 -6.919601
v -16.61113 -11.94542 14.45367
v -16.93156 -13.27404 13.47203
v -65.41052 6.483638 -37.79758
v -64.95475 2.949214 -38.35643
v -65.07626 4.309316 -37.76583
v -32.05741 2.90504 1.793942
v -35.06026 57.42216 10.74595
v -35.07321 59.3953 10.76589
v -36.84896 14.60889 0.8490477
v -38.73133 14.71183 0.005608606
v -48.63507 52.68614 -1.209898
v -53.98669 33.37076 -6.974334
v -63.67358 5.480545 -30.98696
v -16.32349 -10.45595 13.77921
v -32.48513 -44.4087 -3.263137
v -33.59808 -44.68634 -3.877429
v -32.88558 -46.07181 -4.369227
v -33.57911 -47.43417 -5.547369
v -34.7598 -47.43837 -6.193448
v -34.15258 -45.92089 -4.92334
v -36.06156 -48.26698 -7.692976
v -36.92616 -47.28297 -7.636016
v -35.79137 -45.88184 -5.84646
v -37.61765 -45.03926 -6.646349
v -31.1278 -53.80897 -8.010751
v -36.26726 -52.06638 -10.87331
v -64.70016 24.41832 -32.35324
v -64.13277 23.67037 -30.78446
v -64.14635 25.55483 -30.84984
v -63.70271 24.52927 -29.634
v -25.28233 5.642488 2.794484
v -46.08083 66.00603 0.7082028
v -32.41401 49.1032 12.17962
v -48.27684 52.55155 -0.8011253
v -47.65091 50.915 0.001105544
v -48.34861 51.68502 -0.8476086
v -43.482 52.20284 4.06325
v -40.33991 64.81738 6.539035
v -41.11746 63.69179 5.967262
v -56.7989 46.59497 -13.69699
v -55.61029 47.02269 -11.45021
v -55.47967 49.90874 -11.10653
v -56.33951 49.37225 -12.64039
v -56.37047 47.83492 -12.76353
v -55.08397 48.78387 -10.43003
v -54.82881 47.31483 -10.05869
v -47.68969 60.44204 -0.5218859
v -47.46196 59.34475 -0.2124591
v -43.75077 44.04826 4.636861
v -43.18385 42.91519 5.456743
v -54.92737 44.3325 -10.30801
v -32.19189 50.42726 12.3475
v -33.84275 51.35957 11.35536
v -33.67591 49.76902 11.44757
v -35.15606 48.88293 10.52
v -36.0144 50.27079 9.927961
v -35.24277 51.20632 10.44607
v -53.57676 52.97941 -7.960199
v -54.12303 53.14888 -8.828287
v -46.34933 43.31783 2.149785
v -45.09591 44.07267 3.319875
v -45.31521 44.76666 2.944358
v -49.25164 44.2939 -1.407488
v -48.56755 44.12361 -0.5183451
v -48.60156 42.77759 -0.3431942
v -47.55773 42.99454 0.8491313
v -47.26621 42.57181 1.307139
v -47.9823 43.33557 0.3065781
v -47.06104 43.84546 1.240122
v -46.46763 43.98331 1.874007
v -47.50058 44.37462 0.6751158
v -52.09385 53.09455 -5.74145
v -45.1777 57.1781 2.374474
v -45.21635 67.65988 1.363279
v -54.19661 42.8614 -9.003774
v -54.42728 45.66232 -9.360175
v -46.72804 60.18157 0.5886174
v -46.48047 58.38972 0.975811
v -47.14692 54.69232 0.4019337
v -48.23664 54.13926 -0.7867674
v -38.26929 51.46021 8.36943
v -53.6255 51.81465 -8.045016
v -54.02178 48.71679 -8.666997
v -42.42503 55.11079 4.992798
v -48.79457 41.79733 -0.3620057
v -49.47779 43.65324 -1.605327
v -50.06046 51.52588 -2.880245
v -38.47758 47.96427 8.30947
v -37.30219 49.10177 9.111184
v -47.37819 47.65937 0.4752635
v -45.60606 59.17725 1.851821
v -46.40431 63.89649 0.6006986
v -44.74813 63.22777 2.488336
v -43.05534 44.25269 5.198088
v -42.10397 44.06234 6.041925
v -41.18658 44.35559 6.71866
v -43.9812 66.60237 2.906062
v -45.35626 65.05863 1.619918
v -45.84328 57.74543 1.673768
v -38.35056 62.85601 8.346448
v -38.33477 49.20627 8.355622
v -37.30578 50.63078 9.05048
v -39.19396 50.29231 7.697726
v -38.92026 52.65324 7.852288
v -35.5024 62.38579 10.49043
v -36.65967 62.33823 9.648605
v -41.5268 55.32327 5.763798
v -39.80664 51.61877 7.178401
v -39.88445 54.44233 7.150593
v -37.74516 53.49853 8.74789
v -36.15421 53.09025 9.879412
v -35.08947 52.47524 10.58555
v -36.94177 55.35422 9.369026
v -38.62774 54.51293 8.092784
v -39.69568 55.97002 7.319883
v -36.32494 60.90016 9.921441
v -36.51818 56.75462 9.713523
v -39.04036 57.46311 7.818149
v -36.44344 58.57037 9.778212
v -37.95907 60.50078 8.697679
v -37.8327 58.77568 8.760705
v -41.03525 57.16021 6.188905
v -44.85611 66.04179 2.069792
v -37.85093 64.04956 8.669454
v -39.38383 65.44167 7.323104
v -39.16076 64.25611 7.592359
v -40.08999 63.55263 6.858685
v -41.66161 64.43901 5.419723
v -42.51984 66.05115 4.441433
v -42.22362 63.61706 4.970429
v -39.54179 61.57079 7.420788
v -41.24149 59.71135 6.01464
v -40.04704 59.56376 7.044604
v -43.7713 65.19575 3.30863
v -43.70788 63.64258 3.534156
v -40.89657 62.53364 6.243627
v -42.67623 59.72456 4.691957
v -41.13682 61.19021 6.073436
v -42.70855 62.80752 4.5574
v -42.89051 61.40302 4.412215
v -43.9236 62.39864 3.375905
v -44.88132 61.76971 2.446462
v -45.4509 60.90004 1.889887
v -47.14818 53.12758 0.467366
v -44.15975 60.56103 3.247893
v -42.23265 56.94715 5.147942
v -44.53885 56.49063 3.005852
v -43.66875 54.8245 3.862315
v -43.41067 57.44419 4.080835
v -42.54826 54.03337 4.891963
v -43.52796 53.56325 3.990057
v -42.62311 52.67239 4.83906
v -42.7777 50.90506 4.737359
v -40.78154 52.60549 6.400133
v -41.6315 53.1274 5.694897
v -40.71485 50.86894 6.47675
v -41.84666 50.74094 5.536112
v -41.63441 48.97252 5.794014
v -39.82179 49.42092 7.235374
v -41.15709 46.85397 6.331962
v -39.94839 48.21865 7.186071
v -47.17485 57.17773 0.2577883
v -47.67265 56.02111 -0.2470927
v -46.13491 57.03315 1.386928
v -46.5222 55.93919 1.030139
v -46.35509 52.87312 1.295268
v -46.34929 54.29175 1.24763
v -44.89768 53.89018 2.740743
v -45.08824 55.16783 2.515768
v -44.63082 52.55908 3.022774
v -47.0575 51.98188 0.6159749
v -47.16172 49.94965 0.5354322
v -45.55954 51.81565 2.112768
v -44.50075 49.97548 3.236955
v -43.90332 45.18252 4.229692
v -42.56649 44.86159 5.469932
v -42.14169 46.2158 5.602734
v -42.03565 47.29818 5.576237
v -42.70584 48.81125 4.895894
v -43.40076 46.21334 4.526799
v -46.33236 47.78658 1.566177
v -43.06712 47.73632 4.668415
v -44.22428 47.63211 3.635629
v -44.77608 49.07913 3.009881
v -45.14632 46.8955 2.835917
v -49.05678 45.69038 -1.298976
v -45.99919 45.89007 2.105459
v -48.46589 46.80041 -0.7052802
v -47.45842 45.80841 0.5571594
v -47.90337 49.30705 -0.241534
v -50.72202 50.76374 -3.756618
v -49.49904 47.67839 -1.988153
v -49.25908 48.87365 -1.767073
v -50.32149 48.71233 -3.138485
v -51.13836 49.38293 -4.273068
v -50.40742 43.04295 -2.80996
v -49.9603 41.97547 -1.973663
v -49.36924 42.70481 -1.32508
v -49.89267 44.96209 -2.291393
v -50.72699 47.27343 -3.642923
v -51.56357 48.40868 -4.863638
v -51.77535 43.19168 -4.832086
v -51.01764 44.47451 -3.842726
v -50.70773 45.86658 -3.525753
v -51.37593 50.39114 -4.653671
v -51.79512 51.87451 -5.277235
v -52.88018 52.27714 -6.898178
v -52.38953 38.6787 -4.870247
v -52.40498 51.00912 -6.183955
v -53.21589 50.1115 -7.37843
v -52.20007 48.3576 -5.812926
v -53.05389 48.21128 -7.095209
v -52.29258 44.19923 -5.738013
v -51.69226 46.1678 -4.935551
v -52.5665 46.46897 -6.316552
v -52.16144 45.12759 -5.588763
v -53.28467 47.077 -7.464209
v -53.87166 45.99592 -8.43133
v -51.12967 41.61075 -3.577809
v -51.35485 40.5922 -3.675082
v -53.33011 43.89906 -7.479574
v -52.90519 45.13046 -6.782814
v -53.2054 41.90689 -7.087118
v -52.23871 40.5496 -5.165389
v -53.10254 40.12917 -6.616681
v -54.17096 38.86539 -8.440637
v -53.66209 39.81339 -7.59248
v -53.66627 -34.36012 -21.50738
v -31.30054 -19.55571 6.01437
v -58.45225 -32.78108 -36.34411
v -58.78632 -30.70004 -35.28162
v -58.39007 -31.97478 -34.76868
v -54.4129 -33.41592 -22.54033
v -55.11006 -37.82262 -28.53869
v -58.35952 -30.42729 -32.76836
v -57.49543 -33.37727 -32.16038
v -57.5979 -31.80395 -30.91577
v -58.03921 -32.89362 -34.09196
v -56.52199 -36.79511 -32.61502
v -56.22097 -37.69653 -32.68875
v -55.51594 -26.42654 -20.42357
v -57.03395 -33.44218 -30.36839
v -56.53912 -35.10226 -30.34123
v -55.43961 -33.97308 -25.66982
v -54.67164 -34.28912 -23.90112
v -54.10869 -35.97558 -23.86121
v -54.12226 -40.0229 -28.10664
v -54.30506 -38.88511 -27.29606
v -53.73254 -38.12466 -24.91081
v -54.76846 -36.69931 -26.26826
v -57.58983 -28.65206 -28.10279
v -58.43708 -29.10923 -31.73177
v -57.3705 -30.28653 -28.61381
v -57.9611 -26.99313 -28.20807
v -56.79325 -31.93404 -28.06052
v -56.26801 -26.61529 -22.56692
v -55.6536 -37.71395 -30.35614
v -55.56873 -34.93609 -26.88295
v -56.64069 -33.30823 -28.77917
v -57.44771 -27.76565 -26.95838
v -56.07822 -31.28388 -25.36998
v -56.16829 -33.13106 -27.10382
v -55.59069 -32.33213 -24.74904
v -55.77739 -26.84359 -21.37971
v -56.55942 -30.06053 -25.86385
v -54.98367 -29.80372 -21.30102
v -55.86105 -28.22101 -22.54843
v -56.28569 -28.32163 -23.76192
v -55.14852 -31.12928 -22.71957
v -54.20042 -31.92896 -20.99374
v -52.99898 -31.69804 -18.15234
v -53.48997 -32.77324 -19.96699
v -53.22972 -35.28005 -21.26269
v -52.16724 -36.81051 -20.23354
v -51.71418 -36.2901 -18.94393
v -52.76903 -34.0602 -19.35575
v -52.17055 -33.66732 -17.88932
v -54.06626 -31.16126 -20.11494
v -52.38034 -30.88648 -16.36676
v -51.89795 -32.63029 -16.60595
v -23.69048 -14.60248 7.212423
v -26.16581 -17.86176 6.886801
v -5.693209 1.92728 22.65665
v -4.423182 1.013207 23.99466
v -47.20295 -27.96548 -6.65655
v -14.90511 16.11525 3.859959
v -15.49686 16.62131 3.415502
v -15.92188 17.3838 3.076145
v -16.38482 17.45456 2.754807
v -16.31881 16.76046 2.942599
v -17.99747 15.90461 2.470426
v -48.23623 -45.52867 -20.65412
v -45.47459 -13.44577 -1.393666
v -37.04966 3.102766 0.4202986
v -63.27563 22.30428 -28.44097
v -45.35454 33.19335 4.407519
v -47.3988 33.28687 2.700316
v -44.83544 30.95476 3.874257
v -53.94039 -30.40747 -19.29491
v -18.13522 9.046894 4.041713
v -29.63603 2.223477 2.508809
v -29.46647 5.32889 2.097732
v -28.42196 5.6924 2.260829
v -31.96995 -26.13055 4.808587
v -27.96966 -18.41449 6.67365
v -26.74647 -15.62407 6.948468
v -29.36857 -17.87144 6.534493
v -28.98346 -16.62252 6.654022
v -30.30834 -16.61144 6.433029
v -29.81024 -15.54021 6.531725
v -46.12799 -23.88511 -3.802899
v -38.22801 -52.94643 -13.68914
v -19.64353 8.248137 3.6197
v -55.85371 28.83618 -12.31918
v -54.47766 9.382428 -13.41101
v -53.47407 30.5046 -6.525705
v -57.13997 -23.05647 -22.81225
v -56.50695 -23.88888 -21.46006
v -45.90026 -12.00459 -1.786348
v -58.70815 -17.62182 -24.56077
v -59.12505 -19.76307 -27.80476
v -58.65593 -20.91053 -26.62409
v -57.85075 -22.49049 -24.76481
v -40.33534 14.74984 -0.895077
v -38.65778 15.98551 -0.4245012
v -39.82604 15.99932 -1.049066
v -47.54388 -41.41059 -15.73496
v -39.35454 -51.93711 -13.99217
v -37.26118 -52.24411 -12.00298
v -38.58683 -50.677 -11.95746
v -48.00238 -46.90052 -21.72899
v -46.72208 -49.10543 -21.93531
v -46.57707 -48.55016 -20.96098
v -46.95171 -10.70961 -2.767412
v -36.89 12.95326 1.096687
v -61.46943 41.60221 -23.96471
v -24.83571 5.255442 2.975075
v -24.32501 4.590487 3.321196
v -25.62214 5.934995 2.707964
v -26.75582 5.92025 2.524195
v -26.65202 3.678232 2.892241
v -25.08286 4.494662 3.109413
v -25.81553 4.543746 2.900119
v -26.22088 5.128674 2.692773
v -26.06574 4.12202 2.947824
v -27.48684 5.293358 2.45353
v -28.61273 4.458196 2.318524
v -27.30014 0.2336991 3.930017
v -27.69078 2.141945 3.066695
v -29.37703 0.5711007 3.130341
v -61.86912 -3.169329 -28.13755
v -62.22072 -3.23122 -29.72267
v -62.52629 -3.740654 -31.59832
v -64.11974 1.570626 -35.21239
v -64.58729 1.606319 -37.62724
v -64.04663 0.5864792 -35.58123
v -63.31316 -2.058127 -34.11998
v -63.60754 -0.6557875 -34.38043
v -62.62384 -2.450484 -31.05382
v -63.26425 0.5868462 -31.75959
v -62.71472 -0.2015281 -29.91822
v -62.26434 -0.430669 -28.30193
v -27.98043 -55.04008 -6.358582
v -27.46967 -53.70648 -5.376245
v -29.20102 -52.82892 -6.128871
v -28.56988 -54.12523 -6.372019
v -24.14822 9.563722 2.596446
v -55.75481 -16.25412 -15.81444
v -50.8383 -37.58635 -18.27376
v -49.64425 -40.37366 -18.36314
v -48.56068 -41.7134 -17.62982
v -50.13718 -37.87821 -17.24862
v -50.69067 -39.15327 -19.23694
v -49.84408 -39.10869 -17.69112
v -54.37807 -9.840393 -11.6525
v -27.71175 -2.124275 4.679902
v -53.76852 5.806265 -11.66319
v -42.65545 -47.50122 -13.92568
v -58.30298 13.65362 -19.04396
v -3.757246 14.67108 17.34742
v -17.27006 -12.5723 10.4533
v -17.13083 -12.48808 11.27055
v -17.06822 -11.78192 11.07652
v -29.91278 -54.30175 -7.418077
v -28.62725 -56.13899 -7.406673
v -29.98539 -55.63802 -8.228752
v -31.8025 -56.6007 -10.37655
v -31.0079 -57.47408 -10.24589
v -33.46714 -52.70079 -9.048737
v -30.74316 -56.15903 -9.186141
v -33.85503 -54.90215 -11.02498
v -32.34105 -54.50068 -9.446814
v -33.96613 -53.60884 -10.13603
v -34.62032 -51.80655 -9.292804
v -39.72637 -49.84412 -12.44825
v -38.49055 -46.8648 -8.675387
v -38.57914 -49.52555 -10.92968
v -65.06059 6.346648 -36.16396
v -33.7801 9.997216 1.548574
v -28.57531 -29.67742 5.213067
v -8.199699 -2.244986 23.47373
v -8.719555 0.01579387 20.92011
v -7.353693 1.103947 21.75419
v -47.30164 -42.80241 -16.511
v -48.15185 -44.26131 -19.19892
v -47.58989 -45.48259 -19.43463
v -31.62621 -27.62976 4.637895
v -18.1751 14.57068 2.770075
v -19.452 13.78269 2.716897
v -18.53988 12.96508 2.811356
v -32.29634 -41.02745 -1.32188
v -31.92425 -40.22832 -0.7330544
v -33.15491 -38.90402 -0.5224981
v -35.51807 -14.45602 4.879192
v -45.41123 -47.38779 -17.76382
v -46.18225 -47.9172 -19.56381
v -54.64738 30.98005 -8.85664
v -54.2738 32.80267 -7.72674
v -55.18265 33.85033 -9.882578
v -54.84493 33.02136 -9.071543
v -6.522381 28.42394 16.40046
v -37.74917 5.036929 -0.07093878
v -36.4372 5.20159 0.380749
v -35.32399 7.354036 0.7010427
v -17.42582 -12.24331 9.925077
v -20.5973 7.537478 3.539346
v -34.57377 -15.94655 5.270294
v -41.57036 -28.71736 -1.303071
v -43.44791 -28.48226 -2.83262
v -42.35252 -31.71958 -3.273655
v -49.06691 19.7454 -8.41622
v -3.682413 10.3057 19.36453
v -60.70009 -12.48334 -29.64926
v -61.07174 -11.32959 -30.69203
v -39.70992 26.63288 3.602347
v -39.51226 27.32136 4.400063
v -38.71642 27.09934 4.561057
v -38.64973 27.60901 5.092407
v -19.46878 6.647518 4.506305
v -21.90628 6.475041 3.457805
v -25.22123 7.432702 2.62626
v -24.70019 6.121379 2.841604
v -22.27462 7.287817 3.123468
v -20.9757 8.26575 3.21089
v -22.55177 8.158587 2.905806
v -38.97427 2.363539 -0.05549067
v -58.67347 6.958215 -18.78562
v -41.53712 -46.80484 -11.88524
v -24.46449 -12.18522 7.246247
v -52.95824 33.68799 -4.876619
v -52.80544 32.73268 -4.749688
v -16.85877 -11.17079 11.71796
v -16.78115 -11.48784 12.84548
v -16.63285 -10.21191 11.61699
v -16.29672 -9.598728 12.28711
v -16.99167 -10.86804 10.8184
v -17.78959 -12.99092 9.262625
v -17.31696 -10.41599 9.949495
v -16.92313 -9.798408 10.50377
v -17.75233 -10.32699 9.413232
v -18.66945 -10.27809 8.763182
v -18.54845 -11.40419 8.712469
v -18.85643 -12.24951 8.379626
v -64.00069 4.608036 -32.65658
v -20.16308 4.882848 5.018321
v -16.10582 22.65695 5.165699
v -16.50886 22.64608 4.842762
v -17.22953 22.3505 3.993728
v -16.78264 21.96942 4.019659
v -15.91808 21.04948 3.994782
v -40.34148 34.19673 8.140753
v -40.64476 33.75156 7.75617
v -40.8203 32.86645 7.247339
v -41.80127 33.866 7.128772
v -32.92521 -12.15113 5.627653
v -33.5187 -14.09599 5.598984
v -35.15223 -52.73315 -10.43644
v -37.12947 -50.49904 -10.3491
v -19.44759 1.46694 7.059668
v -29.74557 -26.61272 5.435792
v -63.35063 25.70439 -28.84289
v -63.43094 23.25628 -28.87119
v -23.0426 2.664629 4.569998
v -21.50237 1.225196 5.910836
v -26.14524 -1.201358 4.869462
v -27.92266 -3.921619 5.228085
v -24.74337 -2.252858 5.724167
v -24.47244 -4.294466 6.427625
v -23.21663 -2.766075 6.480343
v -21.6113 -1.023184 6.686545
v -21.63054 -3.930117 7.406411
v -20.5092 -4.339393 8.007948
v -58.49685 -19.6371 -25.18014
v -58.33196 -17.1865 -22.9853
v -59.15152 -15.61153 -24.85355
v -59.19737 47.75747 -18.28089
v -36.81545 -31.78211 0.7228459
v -55.13564 -26.06624 -19.20251
v -54.5672 -27.97322 -19.1157
v -53.65925 -29.72635 -18.20951
v -53.14345 -29.01845 -16.67739
v -53.93217 -27.9742 -17.67387
v -54.24517 -26.30636 -17.2841
v -53.2692 -27.44692 -15.96004
v -60.35074 -13.93999 -29.04384
v -59.99015 -14.66405 -27.89788
v -3.402591 3.439206 22.90953
v -3.270587 5.712918 21.72976
v -4.794068 5.618941 21.10911
v -4.294704 3.362015 22.60647
v -38.09348 -33.91171 -1.059088
v -18.43692 6.581862 5.249935
v -54.32129 -25.19724 -16.83867
v -61.51297 -5.211205 -27.8944
v -36.60699 -48.9128 -8.599886
v -36.51907 -39.8191 -2.909772
v -34.20389 -42.16408 -2.776821
v -35.62774 -39.8586 -2.363951
v -32.27331 -34.47862 2.150162
v -60.13643 18.42476 -22.02935
v -9.156892 27.61692 14.89845
v -58.41598 37.23732 -17.51363
v -57.33246 8.285688 -16.90558
v -37.68917 -7.088051 2.818331
v -15.37998 19.69494 3.740255
v -15.16225 18.55752 3.686442
v -14.14593 20.07412 4.935812
v -40.4115 -42.88826 -7.731437
v -44.15349 -37.49833 -8.365103
v -31.21294 -16.50775 6.249883
v -38.31088 3.602874 -0.08443922
v -38.62051 33.86301 8.738069
v -35.97912 31.9578 8.758503
v -35.9878 33.04637 9.369344
v -36.79789 34.60882 9.871311
v -37.70679 31.34546 7.877636
v -37.97785 32.3452 8.297348
v -39.85228 -19.84923 2.359243
v -39.17964 -20.63321 2.676506
v -40.93675 -20.89337 1.493991
v -41.73079 -14.05974 1.520727
v -63.64667 20.55251 -29.28535
v -14.75065 14.93186 4.125852
v -16.2163 15.99777 3.096698
v -33.31964 -16.6105 5.670488
v -31.98719 -18.51595 5.936152
v -52.1574 -21.64238 -11.14971
v -53.01502 -20.23964 -12.10135
v -52.90888 -18.42477 -11.29704
v -57.506 -18.85065 -21.30696
v -56.1604 -16.93792 -16.95364
v -57.23892 -21.27218 -21.96687
v -53.90651 -18.35196 -12.9579
v -53.79849 -20.45201 -13.56629
v -54.77776 -18.07008 -14.53315
v -54.23339 -21.97656 -15.02214
v -53.34278 -21.92076 -13.29519
v -55.3616 -20.71639 -16.81602
v -54.66073 -23.41827 -16.5844
v -55.26451 -22.60219 -17.54275
v -55.81931 -22.90658 -19.04989
v -56.48885 -19.43653 -18.88214
v -56.72723 -20.95713 -20.3057
v -56.81108 -18.09311 -19.01655
v -57.35309 -16.70312 -19.76908
v -52.33406 -26.75215 -13.7951
v -60.30175 -15.25626 -29.89874
v -59.76751 -16.30387 -28.03665
v -59.48142 -14.67748 -25.58858
v -59.3146 -16.73387 -26.3604
v -28.68905 -31.11166 4.8212
v -24.06828 -16.81378 7.093214
v -55.42584 37.31448 -10.87842
v -53.88645 35.83686 -7.14677
v -53.35416 37.24377 -6.347845
v -54.86018 35.68155 -9.311051
v -54.43342 36.1712 -8.442604
v -54.17023 37.18427 -8.156711
v -54.68365 39.24509 -9.549754
v -54.82759 37.54781 -9.597836
v -43.62367 33.93523 6.045963
v -44.62241 34.46595 5.502349
v -43.56086 32.60919 5.50705
v -63.69476 1.671795 -33.00045
v -64.28179 3.936617 -34.26955
v -37.89779 -15.49994 3.79169
v -42.08128 12.67256 -2.128179
v -42.39315 16.30803 -2.69758
v -43.0388 15.81788 -3.131064
v -55.24142 38.63128 -10.66002
v -57.26047 13.70805 -17.63556
v -60.71139 -11.40238 -28.78047
v -43.31084 -31.2971 -3.963065
v -43.48313 -29.5939 -3.338264
v -39.55775 3.555311 -0.5458164
v -45.29332 -40.45152 -11.78084
v -29.94044 -29.85744 4.707507
v -29.74638 -28.80535 5.017008
v -18.10682 -16.8212 8.195398
v -18.00406 -14.59566 8.677684
v -19.42625 -15.61634 7.776079
v -20.59065 -17.41766 7.4196
v -21.41777 -15.92523 7.34108
v -18.41962 -13.81923 8.540453
v -19.62062 -14.23023 7.860507
v -32.10618 5.342122 1.548779
v -33.25953 6.477292 1.230784
v -34.48962 6.289713 0.9040513
v -35.50723 5.038777 0.6666079
v -34.11637 3.923642 1.153323
v -35.55462 4.010384 0.7269093
v -36.56387 1.431482 0.9158033
v -21.72124 -13.69799 7.504852
v -20.98352 -11.71832 7.788809
v -23.33638 -9.552538 7.412332
v -15.54999 22.19019 5.137236
v -15.24494 21.48056 4.813694
v -13.20618 20.1851 5.894664
v -62.17621 18.91082 -25.88116
v -46.13093 -41.71542 -13.86468
v -35.21102 9.595072 1.057476
v -36.35672 10.89986 0.9361032
v -41.44212 3.137143 -1.215931
v -37.31874 -10.47304 3.69319
v -20.13581 -1.720297 7.702835
v -41.44975 15.75801 -1.910078
v -40.72942 16.23215 -1.635482
v -40.65456 -47.41494 -11.34291
v -36.60895 -3.670208 2.274901
v -33.72635 2.161678 1.528852
v -35.15127 2.546872 1.071527
v -34.96131 1.107093 1.456285
v -36.89811 -6.880806 3.117634
v -34.82354 -5.84897 3.629082
v -32.64468 -1.824906 2.998326
v -34.74773 -2.786011 2.651111
v -31.59789 1.120269 2.315996
v -31.26787 -0.06717661 2.785967
v -33.67801 -0.3361886 2.195411
v -36.6303 -1.062513 1.539014
v -33.70774 -3.941322 3.400369
v -40.67027 -30.38327 -1.312106
v -38.40316 -31.64441 -0.2228239
v -38.69671 -30.13794 0.2022909
v -39.68382 -46.57063 -9.620851
v -41.4823 -45.84893 -11.07136
v -39.57211 -47.70209 -10.39537
v -38.66874 -44.5066 -7.15855
v -40.04228 -45.1548 -8.931702
v -46.57985 -46.15402 -18.33865
v -47.35611 -44.11993 -17.71021
v -45.18407 -46.23428 -16.30918
v -46.19613 -44.57739 -16.29677
v -45.33778 -42.97864 -13.74292
v -44.71576 -41.56915 -11.81253
v -44.22329 -43.52808 -12.62492
v -44.91741 -45.29372 -15.05073
v -43.5354 -47.19533 -14.8153
v -42.69444 -46.29982 -12.87622
v -43.69756 -45.83766 -13.8235
v -42.75902 -44.57136 -11.5858
v -40.76347 -46.09702 -10.43484
v -41.55479 -44.4736 -10.07881
v -32.55544 -5.971383 4.454941
v -50.66005 -35.37951 -16.30018
v -50.80924 -36.6632 -17.51842
v -56.0467 37.01739 -12.22174
v -58.48074 8.323666 -18.6682
v -30.71283 -26.77496 5.100539
v -14.1149 -5.570581 13.96382
v -19.42985 12.82726 2.729645
v -20.49093 12.53945 2.66892
v -39.40012 31.09061 7.041203
v -37.22318 30.01825 7.373077
v -42.2265 -39.54308 -7.504237
v -45.55081 3.455269 -3.520644
v -45.99809 2.44165 -3.574183
v -48.69933 -34.59356 -12.505
v -27.07546 -5.36945 5.893906
v -7.478327 4.305243 19.4471
v -6.311704 2.722699 21.6481
v -5.582701 4.77398 21.01613
v -65.53848 8.981217 -37.00445
v -33.97361 -25.16677 4.272463
v -31.26426 -23.65727 5.463518
v -45.73087 20.25092 -5.499562
v -45.39651 20.92929 -4.709367
v -46.00219 20.79022 -5.33589
v -46.60076 22.21036 -4.688132
v -34.6726 -38.98517 -1.335606
v -38.44289 -9.210643 2.951412
v -65.10355 8.127943 -35.45023
v -36.19616 8.176994 0.501635
v -35.90421 -4.803449 2.885316
v -37.83251 -2.625567 1.536946
v -33.69928 -19.5285 5.327423
v -32.16815 -21.83344 5.498512
v -32.38882 -19.99396 5.673853
v -35.02394 -19.85903 4.826433
v -33.5467 -21.14772 5.169741
v -35.72789 -22.45901 4.101664
v -63.23159 2.407523 -30.63477
v -62.53058 1.562172 -28.42531
v -61.89286 1.267951 -26.41465
v -62.41969 3.147942 -27.49529
v -7.96135 1.665887 20.64864
v -40.67572 13.80843 -1.035382
v -3.168072 16.76215 16.82263
v -50.62615 -34.21254 -15.3803
v -51.07338 -32.36571 -14.9391
v -45.00136 4.337333 -3.408612
v -30.67408 -31.43216 3.999515
v -30.8867 -29.52857 4.449312
v -35.0944 -35.16631 0.3006606
v -31.99509 -31.04845 3.575452
v -33.66538 -29.73924 3.20663
v -33.31416 -33.5333 2.007186
v -32.86365 -31.85777 2.892193
v -36.2258 -33.85707 0.2216832
v -35.08498 -33.46932 1.083898
v -37.37657 -29.63639 1.237404
v -34.8275 -30.87875 2.253707
v -34.86226 -32.18217 1.729472
v -33.75269 -28.22099 3.576471
v -35.4502 -28.92459 2.562326
v -36.33393 -28.35764 2.282871
v -60.07893 5.792161 -21.36263
v -41.45359 -41.10672 -7.647003
v -34.67798 -36.66753 -0.1771233
v -42.42234 -37.94177 -6.744184
v -42.28257 -43.07829 -9.874999
v -41.54731 -43.39769 -9.293271
v -42.65294 -41.35 -9.141938
v -43.66052 -41.91053 -10.6988
v -43.42094 -40.52002 -9.469896
v -42.9751 -39.21993 -8.110103
v -45.46072 -37.41741 -9.903296
v -44.18575 -40.42068 -10.32732
v -44.03593 -38.85201 -9.060461
v -40.57332 -40.82173 -6.634204
v -38.60976 -43.41762 -6.44173
v -38.72059 -40.96647 -5.089553
v -39.83157 -41.76007 -6.504776
v -35.54908 -44.5049 -4.855098
v -36.68737 -43.09573 -4.762024
v -37.94753 -42.61983 -5.418841
v -36.02151 -41.59372 -3.501379
v -40.08614 -39.65151 -5.532406
v -38.2683 -39.51107 -3.9694
v -45.27055 -36.21798 -8.873568
v -44.29369 -36.07774 -7.616436
v -43.28607 -36.93083 -7.038015
v -42.18057 -37.05616 -6.006477
v -41.03531 -38.86257 -5.939336
v -42.02314 -36.29034 -5.412323
v -34.78696 -38.04958 -0.9294848
v -44.93215 -31.62655 -5.792034
v -40.23466 -37.08082 -4.258578
v -37.23177 -36.98566 -1.936364
v -36.62479 -35.11111 -0.619131
v -39.52594 -32.9745 -1.625453
v -37.93204 -35.69781 -1.789895
v -36.68309 -36.17706 -1.145658
v -37.36686 -33.42706 -0.3220932
v -38.20624 -36.75428 -2.514348
v -39.10315 -34.66898 -2.146351
v -40.60042 -33.77502 -2.82865
v -39.66039 -35.91349 -3.19903
v -41.63366 -33.08428 -3.331807
v -41.11877 -35.84942 -4.354403
v -41.74604 -34.64451 -4.238599
v -43.01442 -33.28605 -4.687801
v -43.08425 -35.22091 -5.818219
v -44.45176 -30.54714 -4.750549
v -45.05219 -29.07398 -4.677936
v -45.14815 -33.02185 -6.813401
v -46.33391 -33.46239 -8.467147
v -47.05266 -31.63 -8.334539
v -46.53973 -29.1271 -6.376419
v -64.11493 6.591901 -32.17895
v -64.60252 8.531301 -33.22813
v -65.18677 9.889755 -35.03846
v -22.90886 -11.83816 7.460274
v -22.28311 -10.66336 7.577726
v -24.38771 -10.36432 7.269626
v -25.95129 -11.08429 7.056778
v -28.22981 -12.90452 6.752769
v -25.70433 -13.01522 7.117996
v -27.89303 -11.94871 6.772581
v -27.97925 -10.01829 6.573848
v -28.55778 -8.561195 6.225447
v -29.63674 -11.49557 6.405508
v -29.50484 -13.59367 6.56262
v -31.00039 -12.18491 6.169461
v -31.5341 -14.65118 6.159603
v -51.80715 -29.67733 -14.51054
v -52.09463 -28.36922 -14.25994
v -50.97831 -30.03248 -13.24835
v -16.90802 4.568501 7.729387
v -38.48444 28.21594 5.727097
v -38.30611 29.36433 6.567371
v -58.52013 -15.16984 -22.37306
v -4.214899 28.20436 16.96662
v -34.74779 -18.75503 5.042501
v -29.6405 -1.732919 3.90416
v -48.28385 -40.39133 -16.08787
v -47.96579 -39.37531 -14.82513
v -49.10224 -38.58024 -16.02141
v -49.20184 -35.23089 -13.74284
v -49.69319 -36.98487 -15.8125
v -49.0462 -37.24437 -14.94071
v -46.98576 -39.34943 -13.33686
v -46.1531 -40.16968 -12.74941
v -45.85301 -38.89302 -11.3844
v -47.89688 -38.10129 -13.77785
v -46.79449 -36.81102 -11.27969
v -48.48759 -36.3952 -13.42947
v -48.14137 -35.62826 -12.36383
v -47.60695 -37.17558 -12.69111
v -46.37343 -35.895 -10.07092
v -44.92615 -34.36383 -7.325988
v -45.96395 -35.22427 -9.080493
v -53.83059 -13.4787 -11.45475
v -53.27967 -15.81961 -11.12341
v -52.62327 -16.38462 -10.19969
v -52.80302 -13.84138 -9.878301
v -52.97288 -14.91322 -10.39385
v -38.01297 12.69911 0.5095193
v -65.20509 19.57976 -33.79347
v -59.35921 23.02946 -20.46379
v -45.05533 25.24191 -0.3804694
v -14.42878 9.943962 6.960795
v -60.50212 -10.53748 -27.10065
v -59.67718 -12.52506 -24.95773
v -55.13802 40.35009 -10.60824
v -3.012675 8.080536 20.63556
v -3.720102 9.172517 19.88348
v -57.60701 46.25294 -15.28197
v -15.49776 15.27455 3.562235
v -16.56635 14.43747 3.17259
v -16.97774 12.20418 3.368391
v -17.6692 13.446 2.909987
v -20.13362 8.588756 3.331995
v -21.33183 10.96132 2.701726
v -22.93674 10.11872 2.677395
v -21.59905 11.54533 2.667523
v -21.47094 9.477447 2.863755
v -20.14044 9.823451 3.011821
v -18.81444 9.357974 3.541342
v -19.53955 12.21838 2.738855
v -9.702768 28.49572 15.07469
v -8.919029 28.55673 15.4735
v -9.834347 29.56587 15.60643
v -61.48542 24.88988 -24.45315
v -52.30801 5.433864 -9.856284
v -60.38054 -4.673647 -23.40399
v -62.48461 25.60706 -26.68923
v -63.37713 27.61919 -29.02196
v -63.94542 27.23764 -30.43303
v -64.0798 29.6201 -30.91531
v -63.26972 29.42766 -28.77786
v -63.73613 30.47068 -29.94299
v -63.62198 31.68029 -29.69131
v -62.61471 35.5632 -27.09057
v -63.12376 35.96717 -28.35228
v -63.28957 33.50495 -28.87928
v -62.19251 32.23204 -26.18206
v -62.70931 29.56103 -27.40242
v -62.61965 31.30849 -27.18933
v -61.58176 30.49325 -24.73326
v -5.638266 6.180679 20.20206
v -5.61895 7.953138 19.31998
v -4.118199 7.941915 20.32304
v -4.918279 10.23233 18.76233
v -58.95245 34.70818 -18.67102
v -58.55308 35.64368 -17.78853
v -58.27975 21.92337 -18.73656
v -55.01942 32.63551 -9.541885
v -58.26247 34.32283 -17.16877
v -57.63952 33.31152 -15.7202
v -56.74913 32.65329 -13.70323
v -56.12765 32.84968 -12.14952
v -55.76307 33.97813 -11.31468
v -56.70326 34.52111 -13.62535
v -57.77172 34.9864 -16.05498
v -57.66183 36.04915 -15.82813
v -56.52645 36.05951 -13.27986
v -58.36158 44.37936 -16.91412
v -55.98118 38.56757 -12.19441
v -58.65685 43.30294 -17.66696
v -57.69038 43.07814 -15.70467
v -57.48325 44.41679 -15.17943
v -54.82884 42.04 -10.08346
v -56.30871 44.01687 -12.88217
v -55.74202 42.06631 -11.87235
v -57.50028 37.43847 -15.43239
v -56.67063 37.86636 -13.67912
v -56.01019 39.83648 -12.34116
v -57.48748 40.21077 -15.46227
v -57.01672 41.76006 -14.38419
v -58.287 38.49686 -17.19646
v -60.26465 43.39172 -21.04913
v -58.65356 45.92432 -17.4186
v -60.29837 45.6981 -20.81879
v -61.04837 42.4455 -22.85463
v -59.24696 45.13293 -18.70764
v -59.48874 42.87158 -19.45113
v -58.1929 41.59498 -16.85054
v -59.81129 38.17411 -20.55289
v -58.76892 39.86276 -18.19513
v -60.00294 41.4933 -20.7069
v -17.06507 7.858839 5.582316
v -32.2565 -13.56556 5.941236
v -12.69774 -6.29397 17.91
v -11.63243 -5.570187 20.26192
v -11.53308 -3.138294 18.12773
v -34.77789 -13.29925 5.10358
v -40.34869 3.972511 -0.9426466
v -47.80969 -32.49041 -9.847374
v -50.33392 -31.95186 -13.36918
v -49.57001 -33.71377 -13.27182
v -47.89296 -34.22419 -11.0528
v -49.34806 -31.61657 -11.55628
v -49.5219 15.92631 -9.82672
v -37.76834 -5.32556 2.307759
v -9.728698 23.64375 12.36928
v -40.68351 -7.924794 1.471894
v -61.48545 19.71741 -24.47952
v -63.29974 18.02323 -28.39336
v -62.94658 20.17589 -27.58654
v -62.25993 24.04923 -26.15163
v -63.05531 23.97501 -27.97408
v -62.79417 22.67523 -27.35557
v -62.00239 22.18074 -25.56265
v -61.74614 28.16933 -25.03017
v -62.16214 28.01204 -26.02478
v -61.18104 22.58995 -23.8837
v -60.59547 24.37104 -22.64861
v -60.87521 40.63287 -22.70037
v -59.07048 33.21814 -19.00044
v -60.76345 39.27367 -22.57989
v -61.89357 39.97873 -25.07677
v -59.08413 36.72907 -19.03693
v -61.11836 26.07616 -23.65903
v -62.49996 36.72585 -26.65071
v -62.06153 38.45207 -25.6301
v -61.70261 36.16629 -24.94118
v -61.83676 33.8851 -25.27011
v -60.34885 37.89013 -21.78753
v -59.60452 35.67255 -20.16812
v -61.24446 37.5003 -23.789
v -60.3656 34.90014 -21.91308
v -61.22425 34.06751 -23.87994
v -60.14146 33.19105 -21.41844
v -60.98384 30.78076 -23.35477
v -60.12371 30.89129 -21.41861
v -59.97715 27.31808 -21.26807
v -59.427 30.97686 -19.854
v -60.28554 29.5844 -21.80681
v -60.83455 -5.176653 -25.17792
v -39.77074 -8.627979 2.131148
v -33.55919 -23.45206 4.80533
v -39.36794 27.94474 5.093225
v -59.23489 -1.927414 -19.73598
v -59.23506 -4.191742 -20.16658
v -60.9189 -3.457148 -24.75561
v -60.25711 -1.640416 -22.24673
v -58.99548 -0.05096804 -19.06114
v -59.87283 -0.5129389 -21.07183
v -60.18843 1.145887 -21.70302
v -60.75584 -2.359516 -23.91891
v -60.97896 -0.7725974 -24.15755
v -44.07768 15.88487 -4.209487
v -48.38319 7.88273 -6.742323
v -38.00173 -19.48434 3.499847
v -60.77239 -8.04832 -26.60399
v -60.69255 -6.682908 -25.43913
v -60.07323 -8.382895 -24.11444
v -60.13746 -7.070907 -23.6719
v -58.66483 -6.860391 -19.38645
v -59.32392 -6.471451 -20.98314
v -59.85303 -6.088265 -22.32837
v -59.58027 -9.877918 -23.14813
v -37.49897 -20.77148 3.565482
v -57.57249 30.52465 -15.74556
v -40.57511 -13.68128 2.253963
v -35.12922 -21.1102 4.605719
v -35.89725 -17.35009 4.668983
v -41.02816 -19.09111 1.697061
v -39.45502 -14.87099 2.975597
v -39.97777 -15.52866 2.662699
v -37.11715 -16.53626 4.15795
v -36.76573 -18.69136 4.192054
v -38.13391 -17.66369 3.595105
v -38.76758 -18.53143 3.189617
v -39.80064 -17.38384 2.678181
v -41.15738 -15.9825 1.912905
v -41.27409 -17.60942 1.704285
v -58.14327 32.17381 -16.96226
v -57.32172 32.0247 -15.02056
v -58.63868 31.42424 -18.10987
v -58.14136 30.15371 -17.09255
v -57.06201 28.77086 -14.91762
v -53.99771 -24.22831 -15.61856
v -53.4239 -26.07211 -15.46926
v -47.11002 -27.02579 -6.120678
v -43.39557 -26.78764 -2.102933
v -43.94427 -25.09138 -1.993008
v -44.81602 -25.31028 -2.897673
v -44.33908 -26.35745 -2.828451
v -45.29068 -26.69632 -3.895101
v -46.18937 -26.64972 -4.861667
v -45.61298 -25.72365 -3.871528
v -47.32434 -25.51769 -5.755512
v -46.55593 -25.04933 -4.663667
v -47.4127 -29.77131 -7.787023
v -48.28473 -30.99197 -9.632956
v -33.88822 -26.4695 4.001801
v -51.40096 -27.19644 -12.37603
v -50.82462 -28.66606 -12.2038
v -50.27795 -30.27394 -12.21151
v -48.54065 -28.98563 -8.883112
v -49.26944 -29.67696 -10.31679
v -50.05074 -28.09833 -10.64549
v -48.46303 -27.62495 -8.130883
v -48.67794 -24.76204 -7.169936
v -49.58925 -23.56931 -7.960346
v -49.74495 -25.29178 -8.863255
v -48.34816 -26.24521 -7.37479
v -49.5671 -26.7045 -9.243786
v -50.43481 -25.2237 -9.870409
v -53.1353 -24.15026 -13.93868
v -52.67314 -25.47124 -13.75893
v -51.68193 -26.04651 -12.24549
v -52.0623 -24.35486 -12.07796
v -51.16072 -24.77361 -10.80322
v -52.15295 -23.00897 -11.67481
v -50.49149 -23.49503 -9.276422
v -47.9309 -18.41271 -4.345008
v -49.44483 -19.73363 -6.519485
v -34.70316 -24.55929 4.123696
v -41.31767 -27.06234 -0.481399
v -40.29616 -28.59211 -0.2890668
v -36.68829 -25.38341 2.996432
v -37.75393 -23.10006 3.002633
v -36.411 -27.57337 2.497455
v -39.60954 -24.50055 1.541388
v -39.51683 -28.27185 0.3870212
v -38.64299 -26.33426 1.618225
v -38.93986 -27.50022 1.046846
v -37.21959 -24.18064 3.009004
v -38.60648 -23.84148 2.348391
v -39.42014 -23.16826 1.99891
v -41.95407 -25.35889 -0.3904653
v -40.23677 -26.48958 0.5252152
v -40.69924 -24.91826 0.6867595
v -41.17019 -23.53227 0.7269595
v -45.57028 -23.1193 -2.969587
v -44.44542 -22.68503 -1.746885
v -42.02663 -21.93817 0.476451
v -42.70645 -23.12031 -0.3504078
v -43.67733 -21.49929 -0.7651874
v -49.73737 -21.10074 -7.319793
v -47.40853 -23.6683 -5.173546
v -48.62778 -22.34558 -6.246602
v -47.46431 -22.02404 -4.714297
v -47.73672 -20.21948 -4.523169
v -46.55932 -20.90095 -3.410068
v -45.60958 -21.89027 -2.654614
v -47.03251 -19.53325 -3.578965
v -45.70176 -19.80033 -2.259775
v -43.98853 -20.12167 -0.7370003
v -52.70804 4.359638 -10.04032
v -40.33961 2.828544 -0.6882689
v -41.13716 1.519924 -0.7175671
v -41.32395 0.4214959 -0.5203414
v -65.64102 11.62717 -36.36434
v -52.76671 24.00745 -9.554939
v -39.82797 -1.577162 0.5089014
v -59.18932 -10.93266 -22.38835
v -60.00272 -9.674416 -24.50321
v -59.35815 -12.27017 -23.66883
v -65.34868 16.17029 -34.33187
v -38.89229 -7.868591 2.4379
v -39.77143 -6.593443 1.676622
v -51.59295 5.546326 -9.102358
v -55.7517 -10.85051 -14.21846
v -45.34497 -10.25776 -1.401226
v -42.62356 33.0257 6.291002
v -39.70769 33.00608 7.889546
v -40.86797 31.7115 6.670576
v -44.93641 31.55479 4.066732
v -42.01936 31.49719 5.921685
v -39.04339 28.46895 5.673714
v -40.28488 30.16555 6.146745
v -40.81186 27.55074 4.120362
v -40.86707 28.55069 4.913094
v -42.41196 30.54319 5.219227
v -42.29594 28.16304 3.904679
v -44.36884 29.25086 3.304018
v -42.41125 26.26476 2.132681
v -41.8175 27.50673 3.620983
v -45.11988 25.94036 0.2772467
v -43.17832 26.42161 1.867985
v -44.47678 26.31968 1.053272
v -44.91357 28.13407 2.214236
v -52.82155 -17.48089 -10.84198
v -52.18094 -18.40335 -10.10255
v -48.27375 6.813206 -6.404119
v -53.82864 -15.64839 -12.00128
v -47.56543 21.88319 -5.593232
v -48.69151 22.59089 -5.849456
v -47.67797 23.12106 -4.551706
v -46.26297 22.99962 -3.612128
v -50.05585 23.43688 -6.441817
v -63.29239 5.755702 -29.57329
v -52.99761 30.87887 -5.523907
v -51.74657 31.99945 -3.074555
v -51.18956 31.03897 -2.646333
v -52.19334 31.04004 -4.126133
v -52.08675 -19.99201 -10.44576
v -50.62753 -21.76134 -8.813499
v -51.05877 -19.98477 -8.835186
v -58.74747 -10.80985 -20.97954
v -56.66716 -16.2707 -17.84906
v -58.81323 -13.84843 -22.654
v -58.95086 -12.31668 -22.3287
v -58.35851 -13.16328 -20.86427
v -54.8028 -14.25314 -13.35404
v -56.16931 -12.11105 -15.34271
v -55.22663 -13.86623 -14.02048
v -57.28376 -15.14827 -18.87541
v -56.24263 -14.12384 -16.12156
v -57.06696 -12.93139 -17.50711
v -57.20003 -11.34353 -17.25191
v -57.20379 -9.190011 -16.65254
v -58.23577 -11.70585 -19.91735
v -59.25788 -8.43826 -21.4821
v -58.96059 -9.654385 -21.09389
v -58.19713 -10.24363 -19.30719
v -56.55527 -10.46732 -15.65566
v -58.07172 -4.556494 -17.52109
v -56.71986 -4.719561 -14.88797
v -56.76117 -5.867642 -15.10892
v -57.93403 -6.242401 -17.54448
v -57.86214 -8.597645 -17.95751
v -57.06627 -6.915886 -15.88177
v -56.10397 -7.672063 -14.19322
v -55.64116 -6.608774 -13.25495
v -55.42938 -9.485155 -13.32283
v -54.16164 -8.642879 -11.15879
v -55.05635 -8.752765 -12.58895
v -54.78734 -10.59139 -12.44172
v -54.68137 -6.457169 -11.72537
v -51.68993 4.312394 -8.910016
v -52.61106 1.801577 -9.39708
v -58.4366 -1.893697 -17.99782
v -54.98358 -11.92197 -13.05806
v -52.35206 -12.11853 -8.960084
v -60.47908 7.032544 -22.17688
v -65.24475 11.43231 -34.80444
v -64.87521 14.96228 -32.82291
v -65.4905 14.92567 -34.98175
v -65.56168 13.63211 -35.46946
v -51.35137 28.86283 -3.924436
v -64.40192 15.7874 -31.4067
v -65.12811 17.24365 -33.51295
v -65.00606 20.1832 -33.16263
v -64.33352 19.6867 -31.12071
v -64.71679 18.11373 -32.26645
v -64.04227 17.10324 -30.30719
v -63.37364 16.46045 -28.59808
v -58.03158 9.217105 -18.10729
v -57.41571 10.25226 -17.39439
v -58.33087 11.57014 -18.89363
v -58.8657 9.966171 -19.51869
v -60.27797 14.35872 -22.19122
v -58.65646 15.55462 -19.63939
v -59.42085 13.39021 -20.68777
v -59.63421 10.22466 -20.78716
v -60.34568 12.33808 -22.19175
v -59.5071 21.72387 -20.81755
v -59.71438 20.11057 -21.23849
v -61.75383 11.55124 -24.92058
v -60.54322 10.59461 -22.46162
v -58.75872 18.58301 -19.78235
v -60.20517 16.08091 -22.11593
v -61.10089 16.83729 -23.75861
v -62.53326 17.05305 -26.63442
v -61.84906 15.03611 -25.14268
v -61.15076 14.19297 -23.77785
v -61.93253 13.23571 -25.30428
v -62.95246 15.2405 -27.5753
v -63.25868 14.50704 -28.30163
v -62.99252 12.58507 -27.76664
v -63.97423 15.13848 -30.16471
v -63.81656 12.27331 -29.89721
v -64.83896 10.80452 -33.41633
v -64.7235 12.09897 -32.80029
v -64.41673 10.55438 -32.05514
v -63.81366 8.752786 -30.45476
v -63.38156 11.94241 -28.7689
v -63.4859 10.36151 -29.15785
v -62.48444 12.34201 -26.52105
v -61.07521 8.993707 -23.43973
v -61.62018 10.30888 -24.64119
v -58.11069 -0.2571959 -17.28429
v -56.00558 3.908055 -14.20328
v -56.71796 0.4303011 -14.82487
v -63.19249 8.93593 -28.53975
v -62.79306 7.742068 -27.62354
v -62.81315 10.84431 -27.38698
v -62.50449 9.306376 -26.69253
v -61.76448 9.082884 -24.96518
v -60.73446 5.586543 -22.72786
v -61.90022 7.924492 -25.32038
v -62.11374 6.813066 -25.90759
v -61.35884 6.597414 -24.08327
v -62.42378 5.097556 -26.99942
v -61.90403 4.590583 -25.61903
v -61.45734 2.67091 -24.7339
v -61.15151 0.9684512 -24.1997
v -61.13593 3.657032 -23.79699
v -59.74717 2.210716 -20.61921
v -60.09662 8.337294 -21.49206
v -58.51577 2.023605 -18.07961
v -59.56466 6.834315 -20.38155
v -59.9476 4.360262 -21.03869
v -59.10568 4.127065 -19.32409
v -56.21996 7.632382 -15.23447
v -57.81659 7.093497 -17.42735
v -58.17081 4.767313 -17.68545
v -57.28382 3.77282 -16.0797
v -57.65343 -1.542129 -16.43226
v -57.3767 -3.218549 -15.99319
v -56.98587 -1.714639 -15.19973
v -56.13941 -1.058022 -13.82596
v -55.39765 -0.4417464 -12.74959
v -57.44411 1.416579 -16.10378
v -54.87288 6.020541 -13.07389
v -56.17011 6.07844 -14.81963
v -55.34676 1.420735 -12.87614
v -54.95183 2.705487 -12.50627
v -54.30872 3.909503 -11.88129
v -53.41498 3.546224 -10.69393
v -44.74781 -1.387225 -2.012373
v -44.03645 0.2773616 -1.865402
v -51.29566 30.02603 -3.240796
v -39.39253 4.970189 -0.7149294
v -49.29544 7.809012 -7.506334
v -44.5596 18.76466 -5.155622
v -45.58011 19.83625 -5.6342
v -46.89303 20.55838 -6.092535
v -45.73969 14.60976 -5.713838
v -45.01146 17.24411 -5.48657
v -45.88775 18.6436 -6.358876
v -47.0157 19.68748 -6.733417
v -47.63657 20.49843 -6.687271
v -47.9195 19.09498 -7.816072
v -46.85276 18.74801 -7.100982
v -46.396 16.29861 -6.82422
v -45.949 17.62172 -6.577168
v -48.07542 17.88168 -8.383939
v -56.46233 21.58591 -16.07604
v -47.56533 24.3404 -3.139143
v -51.51389 24.9799 -6.986829
v -45.76654 23.35151 -2.953507
v -45.70323 24.15333 -1.992304
v -44.70652 24.2698 -1.269434
v -45.01426 24.67344 -0.8953717
v -47.1735 28.20698 0.4329619
v -45.82204 30.55191 2.917888
v -47.16902 31.9263 2.417338
v -45.98894 27.52651 0.9913821
v -47.02538 29.23337 1.214544
v -48.35573 31.91933 1.231039
v -49.04607 31.4126 0.2431547
v -47.88177 30.74302 1.157134
v -48.51277 29.25508 -0.2338656
v -50.09555 30.61492 -1.356618
v -50.26756 29.07903 -2.372828
v -49.43056 28.3693 -1.762243
v -48.65234 26.90842 -1.907352
v -45.97162 25.08894 -1.137414
v -47.73452 26.71131 -1.119187
v -56.84224 31.05647 -14.00178
v -56.67957 29.52679 -13.8909
v -56.18931 30.68052 -12.54018
v -48.8981 25.6419 -3.222063
v -51.22777 24.01806 -7.41346
v -49.20874 24.43659 -4.600029
v -50.83168 26.69412 -4.683085
v -52.3175 26.49122 -6.980556
v -51.97158 27.12969 -5.990334
v -51.99268 28.2572 -5.259317
v -52.70457 29.27723 -5.797712
v -53.28741 28.47465 -7.268006
v -52.03325 24.42725 -8.17262
v -53.06811 25.81941 -8.673655
v -55.16742 29.10924 -10.67807
v -54.12055 25.84818 -10.44015
v -53.9365 27.36148 -9.111526
v -54.8313 27.01116 -11.00826
v -55.42787 27.63961 -11.89585
v -51.68719 22.74517 -9.070683
v -51.00725 22.55408 -8.36297
v -56.8911 26.58722 -15.2286
v -58.47071 20.58211 -19.18158
v -57.84614 29.09047 -16.60062
v -58.76732 29.43984 -18.50918
v -59.39381 28.83805 -19.89303
v -58.7206 25.02421 -19.04026
v -58.32478 23.85558 -18.52813
v -59.78289 24.81811 -21.04086
v -58.20083 27.22393 -17.67066
v -57.58714 22.52478 -17.52782
v -57.51878 25.04175 -16.80783
v -56.4093 24.1137 -15.22758
v -54.45055 22.59824 -12.91097
v -54.87844 26.1276 -11.57506
v -55.06019 25.16552 -12.45401
v -53.9212 24.50038 -11.01978
v -55.72536 23.94826 -14.17505
v -54.84662 21.2555 -14.04843
v -52.76727 22.67498 -10.55602
v -52.73629 20.69098 -11.7457
v -50.58324 20.4543 -9.436536
v -51.58989 21.05119 -10.16519
v -50.85279 19.72979 -10.17556
v -53.41988 8.637478 -11.98799
v -52.78537 6.988393 -10.81096
v -55.82806 9.540888 -15.12342
v -54.51027 7.445334 -12.97629
v -54.15402 18.56134 -14.05448
v -50.43859 15.36344 -10.61399
v -52.55195 13.9927 -12.44445
v -56.35303 20.22518 -16.26987
v -53.51491 19.45978 -13.14863
v -57.3752 16.59352 -17.92196
v -57.20056 14.81121 -17.63513
v -57.42187 19.31906 -17.81191
v -56.36961 13.68252 -16.54877
v -52.09079 19.17939 -11.74077
v -51.48623 15.09935 -11.59047
v -52.7289 17.63393 -12.81172
v -53.14899 15.96857 -13.2946
v -54.19449 16.21202 -14.34238
v -55.25948 14.61036 -15.37796
v -55.78011 16.94036 -16.0104
v -56.30182 15.50273 -16.61052
v -52.19624 9.183258 -10.79254
v -56.17016 11.76618 -16.02639
v -54.08799 13.22398 -13.86859
v -54.78577 12.21485 -14.46011
v -54.06604 10.80353 -13.3183
v -53.59412 12.27607 -13.15116
v -53.28942 10.23073 -12.2865
v -51.8576 11.90157 -11.23057
v -51.08752 9.620147 -9.776439
v -51.86325 10.4863 -10.82069
v -50.04466 10.6224 -8.997369
v -49.14037 11.61227 -8.38431
v -47.58932 16.74118 -8.039828
v -48.87689 14.75598 -8.985127
v -50.11801 12.72205 -9.678173
v -47.1078 14.82834 -7.160464
v -48.13012 13.51033 -7.883299
v -46.98805 13.76709 -6.784748
v -40.25774 5.482761 -1.144145
v -40.72141 6.86123 -1.472796
v -37.74706 6.9725 -0.1711728
v -46.24458 12.80424 -5.833416
v -45.3005 13.67758 -5.093874
v -48.41791 9.190188 -7.084464
v -42.59739 11.93661 -2.572155
v -43.60006 7.126875 -3.082832
v -44.24156 2.076981 -2.382558
v -44.52007 5.670583 -3.39908
v -43.47324 14.23325 -3.374771
v -48.38525 10.55853 -7.371997
v -44.45539 12.63149 -4.145577
v -47.30138 11.07092 -6.472398
v -46.06886 10.4002 -5.293248
v -42.38245 3.739583 -1.80448
v -41.40856 4.238651 -1.442563
v -41.68919 5.653041 -1.815314
v -47.25416 8.700528 -5.983173
v -37.65038 11.41598 0.5020496
v -37.444 9.558095 0.2223105
v -38.23896 8.413265 -0.2531264
v -39.48237 10.49327 -0.6130214
v -38.60388 7.27632 -0.4960988
v -41.76811 8.92879 -2.075009
v -39.9313 11.99229 -0.6738832
v -41.42693 13.84063 -1.592419
v -41.1384 11.32311 -1.561013
v -39.8696 8.735488 -1.019784
v -42.14192 7.754095 -2.271753
v -41.77673 10.56274 -2.049471
v -43.17921 10.89453 -3.021555
v -45.03033 11.40552 -4.536727
v -44.18481 9.777415 -3.712299
v -45.70078 6.100879 -4.276268
v -44.70538 7.613759 -3.891518
v -45.81193 8.559526 -4.804368
v -46.35599 7.330937 -5.005936
v -48.90988 -13.53596 -4.78897
v -54.8657 -5.0188 -11.93281
v -42.19861 -9.394208 0.8126811
v -54.4516 -1.089945 -11.36259
v -56.15444 -2.478181 -13.8201
v -55.52154 -3.285661 -12.84985
v -54.73269 -2.954438 -11.703
v -53.65102 -3.354663 -10.25125
v -54.01385 0.6285397 -10.93199
v -53.02837 -1.287439 -9.552787
v -50.59915 -2.600257 -6.746467
v -51.54566 -2.823638 -7.742141
v -54.67783 -7.805828 -11.86124
v -50.23767 -6.882886 -6.21577
v -52.37049 -3.929277 -8.638693
v -53.33983 -6.526399 -9.871586
v -52.32725 -6.431032 -8.583124
v -48.71555 2.393201 -5.630719
v -51.29483 8.006229 -9.50075
v -46.44953 4.040715 -4.296582
v -48.82251 4.439471 -6.200062
v -47.54345 3.421129 -4.918638
v -47.32467 5.724263 -5.356741
v -49.98858 8.812345 -8.441029
v -50.01648 6.135138 -7.712391
v -41.67355 -1.183007 -0.3602835
v -45.3788 -6.864115 -1.821452
v -46.94419 -6.276703 -3.164396
v -42.98007 0.8071637 -1.393481
v -50.60821 -4.782549 -6.67752
v -41.63586 -3.757213 0.08298726
v -39.13671 -4.71149 1.527552
v -39.68751 -4.111076 1.119362
v -44.73964 -8.463323 -1.129877
v -42.82824 -7.164115 0.01179527
v -45.19929 -3.340786 -2.125073
v -41.42402 -6.178539 0.687442
v -44.00811 -6.633525 -0.8723194
v -44.60989 -5.124193 -1.501139
v -42.08006 -4.978017 0.06300016
v -44.14032 -2.781716 -1.485464
v -41.58142 -2.588158 -0.09437469
v -43.69922 -1.361148 -1.387292
v -43.0573 -5.64291 -0.4227373
v -42.99874 -3.282164 -0.7474313
v -51.50055 -1.085244 -7.790323
v -49.59483 -1.543012 -5.812509
v -51.0042 4.09311 -8.142676
v -51.71171 2.796763 -8.592113
v -45.31971 0.5591805 -2.711695
v -46.07996 -5.28954 -2.559373
v -51.06337 0.7391099 -7.526626
v -48.68549 1.30333 -5.367516
v -47.02291 -0.3914585 -3.750128
v -50.04268 3.1194 -6.973237
v -49.81842 0.7299781 -6.276502
v -47.22843 1.646138 -4.243355
v -48.87834 -0.2047771 -5.2858
v -46.26251 -2.297473 -2.976982
v -49.73178 -2.683539 -5.883551
v -49.44834 -4.335537 -5.527815
v -48.86636 -1.787771 -5.129332
v -47.00834 -4.724817 -3.334356
v -47.3241 -2.320988 -3.783411
v -48.17493 -4.16464 -4.364891
v -47.80253 -5.595393 -3.954494
v -47.92078 -10.86006 -3.686466
v -46.49734 -9.211843 -2.452627
v -48.12547 -7.397091 -4.096045
v -48.99917 -5.527466 -5.049129
v -49.10719 -7.626763 -5.012832
v -48.42923 -9.429887 -4.249564
v -50.11339 -8.516966 -6.028823
v -52.53425 -8.028684 -8.87012
v -53.41388 -8.034382 -10.04258
v -51.3794 -9.524411 -7.489798
v -50.17196 -10.19489 -6.067595
v -53.32949 -10.21541 -10.14754
v -50.68568 -11.73774 -6.746666
v -49.84402 -12.34072 -5.777297
v -51.00608 -13.76036 -7.356942
v -52.18887 -15.79926 -9.394386
v -51.59364 -14.91741 -8.346195
v -52.06609 -17.25677 -9.587487
v -50.31339 -18.8408 -7.456531
v -51.31043 -17.0731 -8.39491
v -50.16132 -16.26186 -6.645457
v -48.97181 -18.09729 -5.504093
v -49.65111 -14.44557 -5.719906
v -49.4066 -16.4828 -5.736577
v -46.35571 -11.91584 -2.185655
v -48.74594 -15.11115 -4.740904
v -49.1768 -10.60209 -4.981001
v -47.32372 -12.11598 -3.086942
v -48.23848 -12.79055 -4.017692
v -46.67839 -17.9957 -2.92954
v -43.13772 -17.46499 0.330592
v -42.10756 -16.72505 1.187513
v -42.87511 -18.99888 0.376583
v -44.94466 -18.43765 -1.314646
v -43.67979 -15.79659 0.02694245
v -46.72641 -13.34128 -2.529769
v -47.87544 -16.24394 -3.927797
v -46.46095 -15.21581 -2.351546
v -45.85074 -14.50871 -1.756413
v -44.70625 -14.61109 -0.765925
v -44.96775 -16.29533 -1.099542
v -42.89643 -13.26411 0.6619074
v -44.14762 -11.40633 -0.371622
v -44.07748 -13.7085 -0.2291354
v -43.08281 -11.51409 0.4356309
v -36.19578 -9.025767 3.933292
v -37.11395 -11.68408 3.955311
v -39.49048 -10.16586 2.564536
v -41.07994 -12.26725 1.854886
v -38.93647 -11.55888 3.060581
v -39.14489 -13.37755 3.095541
v -37.86244 -12.90247 3.743141
v -36.8051 -13.95936 4.291129
v -35.2257 -10.12347 4.530701
v -35.57319 -11.55982 4.619439
v -3.799607 17.57834 16.38779
v -10.30273 -1.625639 19.69273
v -9.8692 0.2943468 18.93085
v -12.72085 21.76382 7.270435
v -19.30295 3.612118 6.204711
v -34.4084 -11.95009 5.10295
v -15.16028 -8.264433 14.2248
v -8.867843 2.061207 19.12842
v -6.29045 11.99048 16.78894
v -5.419438 12.4056 17.34732
v -4.036405 13.29887 17.80084
v -12.97376 -4.59098 15.62686
v -12.29366 -5.472324 18.04838
v -12.20529 -2.907698 16.41939
v -17.3646 6.372262 6.234867
v -15.6035 5.534443 8.570314
v -16.03419 6.541828 7.469541
v -14.06916 6.975283 9.513318
v -15.99388 8.219296 6.389395
v -16.46909 2.89874 9.042646
v -15.68034 0.5255057 10.78844
v -14.74453 2.769842 11.0346
v -18.23182 4.519215 6.569569
v -18.22543 2.642547 7.503846
v -20.19862 -0.2062898 7.198518
v -6.524102 20.85192 14.49209
v -6.871036 6.028342 19.17124
v -7.101193 7.159197 18.33342
v -8.028443 5.930966 17.92423
v -29.97404 -9.286013 6.023677
v -31.55192 -8.717956 5.477568
v -14.81963 5.924676 9.233443
v -14.98255 4.265212 10.00251
v -13.6072 4.518044 11.58991
v -13.59656 6.150606 10.68413
v -9.441556 20.68413 11.44444
v -9.110205 22.08573 12.34911
v -9.435216 11.89239 12.92106
v -17.12512 13.06484 3.104989
v -19.31494 11.11496 2.911487
v -17.81249 10.67258 3.475735
v -16.31833 9.826279 5.034112
v -15.80495 13.02117 3.797319
v -17.31039 10.44528 3.860634
v -15.41091 12.40738 4.350551
v -16.48567 11.50892 3.917772
v -13.64393 26.43333 10.60628
v -4.115151 16.7845 16.46972
v -15.47671 -8.212896 13.23585
v -15.70211 -7.927001 12.27969
v -15.09849 -6.371963 12.53034
v -16.12628 -8.249106 11.50069
v -16.39549 -0.8699418 10.39328
v -30.53127 -5.312754 4.887537
v -31.13455 -1.605777 3.384021
v -29.96921 -3.619114 4.49507
v -32.01329 -3.676469 3.865598
v -25.86988 -8.983539 6.901457
v -33.65887 -10.51373 5.153802
v -32.07969 -10.19178 5.61096
v -33.27111 -8.495734 4.898499
v -33.686 -7.081306 4.401003
v -34.96207 -8.718357 4.372118
v -31.04179 -6.811793 5.15411
v -29.8258 -7.243888 5.615117
v -28.43967 -5.320168 5.494555
v -28.1502 -7.31086 6.079863
v -18.81813 -1.633559 8.542891
v -17.48693 -1.754702 9.583743
v -26.0618 -6.875367 6.517826
v -25.71109 -5.560217 6.349761
v -23.94815 -7.541586 7.162826
v -24.31163 -9.060742 7.208367
v -22.63814 -8.311478 7.53641
v -15.11452 -3.772752 12.0258
v -16.49194 -7.676233 10.65505
v -17.17426 -8.175385 9.871475
v -17.86514 -9.069222 9.317116
v -21.3242 -9.910827 7.783379
v -18.92833 -9.207471 8.620304
v -21.26213 -7.834073 7.869487
v -20.17413 -9.734524 8.105535
v -22.65892 -6.104888 7.348159
v -19.58114 -7.286659 8.484469
v -18.09358 -6.474047 9.2805
v -19.13657 -3.312083 8.629821
v -17.88792 -4.669024 9.490691
v -19.71064 -5.753499 8.457275
v -16.71358 -6.311129 10.35722
v -15.80098 -5.964571 11.31776
v -16.71423 -4.774275 10.38039
v -16.731 -3.273205 10.37878
v -15.89605 -2.512582 11.1129
v -17.69558 0.6372487 8.780003
v -13.00702 3.843474 12.68901
v -14.67921 1.049952 11.74514
v -14.46449 -0.163126 12.30483
v -13.33622 1.726676 13.10189
v -14.12617 -4.485407 13.49857
v -14.5358 -1.560882 12.49353
v -13.83512 -2.651767 13.54796
v -12.45759 -2.230849 15.63132
v -11.79922 0.2621859 15.71913
v -13.30925 -0.5927923 13.83791
v -8.741195 4.695172 17.71084
v -15.5113 25.30223 8.035716
v -15.38588 24.43366 7.274473
v -11.06617 -0.4088805 17.30935
v -10.85711 1.108579 16.79766
v -9.827797 3.031897 17.18667
v -6.553086 10.1672 17.4344
v -14.65821 23.84109 7.157019
v -16.32891 23.75195 6.106225
v -15.67197 23.31572 6.030317
v -14.64505 22.27673 5.838254
v -13.96097 23.32349 7.192341
v -13.59404 21.42275 6.130175
v -14.82927 26.29412 9.525592
v -12.33183 23.15082 8.811332
v -11.16618 2.453213 15.63242
v -14.97077 13.38466 4.33914
v -8.541678 12.56939 13.87476
v -14.3897 7.839552 8.47943
v -6.595211 8.98287 17.99106
v -10.21164 11.57987 11.89491
v -7.708511 10.6985 15.91465
v -8.382822 11.58215 14.63169
v -15.75753 11.15855 4.704041
v -12.66956 25.47312 10.54812
v -13.11355 24.08496 8.738917
v -11.66782 3.99966 14.2845
v -8.389194 8.120142 16.39351
v -14.43088 9.024253 7.594443
v -9.285959 10.07781 14.18195
v -6.097293 16.72884 15.15959
v -5.272817 14.8267 16.42421
v -11.83373 23.75685 9.961537
v -10.20098 22.27628 11.07891
v -11.18323 24.08312 11.0094
v -12.36362 6.308761 12.29217
v -12.9077 7.839817 10.46979
v -9.950373 4.677102 16.15949
v -9.768433 6.183405 15.61759
v -11.1506 5.976393 13.96829
v -10.2539 7.81352 14.15141
v -10.56874 9.704101 12.59698
v -11.42514 7.91046 12.55037
v -15.23706 9.990211 5.970121
v -11.08923 11.03877 10.86415
v -14.85087 17.67294 3.860838
v -12.6321 12.22509 7.732924
v -14.47581 11.54012 5.791746
v -13.67724 11.43214 6.876617
v -5.924045 13.57147 16.42846
v -12.1891 9.593511 10.243
v -6.492885 14.40401 15.57432
v -7.608788 14.2242 14.36992
v -7.397256 12.37986 15.46477
v -8.593116 14.68879 12.86261
v -8.18308 15.19178 13.29699
v -7.658534 19.26845 13.407
v -12.8665 10.23659 8.799063
v -11.79848 11.31152 9.591516
v -9.027496 16.25744 11.73546
v -13.86625 18.50598 4.777028
v -10.93418 21.8137 9.752132
v -11.59286 19.89686 7.804021
v -12.8627 13.35522 6.782066
v -9.790652 13.51826 11.4269
v -13.2032 14.82223 5.696457
v -11.23663 12.9563 9.331382
v -12.17801 16.76327 6.584562
v -12.47177 19.7969 6.599988
v -10.88838 15.56766 8.758172
v -9.720135 15.41447 10.73415
v -11.12794 18.01718 8.102729
v -10.92048 20.2201 8.975636
v -10.19233 17.63278 9.647504
v -9.97762 19.91743 10.41205
v -9.385813 18.27652 11.03181
v -8.106599 17.97022 12.87062
v -7.296738 16.52904 14.04392
v -6.266943 19.42433 14.67568
v -6.757927 17.46578 14.43438
v -4.696119 17.75932 15.91811
v -3.707698 19.23469 16.11535
v -5.130214 19.25163 15.44115
v -3.126852 26.53008 16.75381
v -6.635144 26.69355 15.74857
v -5.384192 27.04795 16.31286
v -11.24942 30.08816 15.30227
v -12.93734 28.35506 13.05781
v -12.66559 29.67384 14.32087
v -11.8124 26.92228 12.64986
v -11.7808 28.00397 13.52612
v -9.960645 26.758 13.92256
v -10.4365 28.05284 14.41043
v -10.26635 24.93015 12.57879
v -8.814736 25.37487 13.97369
v -8.23121 27.41152 15.25776
v -8.300166 26.28736 14.75509
v -3.337132 20.55654 16.08897
v -4.659038 21.15713 15.58639
v -8.556355 21.17759 12.67221
v -7.62863 21.26969 13.63867
v -8.180776 23.60019 13.78325
v -6.574147 24.14452 14.99169
v -6.607591 22.88686 14.69818
v -5.551649 23.38325 15.37142
v -5.583892 20.94018 15.12249
v -5.850881 25.28301 15.66758
v -4.725732 24.0597 15.84035
v -4.610308 22.56508 15.67194
v -3.685057 24.09713 16.1657
v -2.704873 23.43394 16.27631
v -4.15305 25.42277 16.29112
v -2.337731 27.27698 17.02242
v -1.576255 26.72427 16.93803
v -1.875679 24.71342 16.53444
v 1.636307 34.01811 18.64615
v 0.6037459 31.91459 18.1742
v 18.16756 1.989084 5.782657
v 17.94394 -0.543411 6.838961
v 19.47473 -1.462721 6.341601
v 18.01009 -1.766221 7.158665
v 13.0856 -11.31852 13.08988
v 15.12597 -12.69997 8.236577
v 2.28383 12.76998 17.4726
v 13.4811 -14.97408 10.09196
v 5.716304 -3.482983 23.3818
v 7.085464 24.15345 12.94153
v 8.468332 -5.823287 19.67133
v 19.94565 -5.194639 7.081888
v 19.55351 -3.107863 6.761918
v 17.95036 -3.101449 7.523993
v 17.48095 -5.884771 8.096478
v 17.15049 -4.947113 8.173902
v 16.22727 -4.641303 8.611211
v 15.18274 -3.379832 9.18172
v 16.74616 -3.649792 8.254978
v 16.58472 -1.80704 7.992058
v 14.95241 -0.8148412 8.926794
v 8.221963 -11.81474 23.12036
v 8.743356 -13.09948 21.91211
v 9.121504 -11.24217 22.09447
v 9.910649 -11.48259 20.98514
v 3.337961 2.17253 21.78709
v 8.921193 -8.145531 21.04244
v 10.15626 -10.77427 20.40166
v 0.07923812 24.58186 16.44938
v 1.22848 2.122138 23.22725
v 13.72543 9.486439 5.038795
v 15.49288 -0.3245753 8.342056
v 17.39927 0.744037 6.696826
v 10.72852 16.56445 5.430272
v 1.037314 14.92576 17.26573
v 0.4094931 14.28326 17.73184
v 2.29397 14.51077 16.78466
v 16.50755 2.842851 6.438123
v 13.53618 -15.74495 9.152013
v 13.93308 -14.85482 8.973104
v 13.94908 -15.70496 8.605727
v 14.51216 -14.91337 8.30955
v 13.89243 -13.73965 9.425651
v 14.15111 -14.79687 8.690082
v 14.42166 -13.84221 8.628197
v 11.68553 -7.721672 13.33582
v 12.2945 -9.344897 13.6971
v 12.3413 -9.934012 14.51542
v 12.75327 -9.870483 12.63281
v 2.14458 0.294714 23.85266
v 9.388771 -10.45139 21.57527
v 10.15562 -9.830762 19.73084
v 9.436476 -9.76973 21.21356
v 9.239024 -8.943674 20.99644
v 8.277516 -9.002089 22.96767
v 0.209358 -7.128922 28.9707
v 6.108993 -9.582896 26.10182
v 0.725909 -10.7855 29.3133
v -1.280923 -5.931949 28.68808
v -2.683447 -6.350621 28.84493
v -1.307874 -7.296948 29.19289
v -3.873962 -8.638516 29.33553
v -1.619697 -8.433031 29.50562
v -2.437804 -9.995052 29.64808
v -0.3701039 -8.119679 29.33884
v -0.4351553 -9.113008 29.52191
v 1.034636 -8.370601 29.11666
v 2.538181 -12.03191 28.31947
v 3.790668 -11.87599 27.55269
v 1.758224 -10.08209 29.05602
v 4.364549 -10.97792 27.506
v 3.433392 -8.789703 28.20122
v 2.828923 -6.810962 27.93881
v 1.394536 -6.779471 28.52359
v 2.354119 -8.130152 28.6173
v 0.6145802 -3.312248 26.96341
v 1.602954 -5.651229 27.94379
v 5.574759 -5.485961 25.1179
v 2.596333 -4.765917 27.02513
v 4.142474 -3.181463 24.83964
v 3.384191 -4.039635 26.09444
v 4.325459 -5.620323 26.35623
v 5.078687 -8.385939 26.93453
v 6.864984 -6.55474 24.07267
v 5.953367 -6.463736 25.28043
v 5.706998 -7.27266 25.98785
v 7.265459 -10.90299 24.59041
v 8.231139 -10.3785 23.30564
v 6.418192 -8.381819 25.59606
v 7.113194 -9.521166 24.88606
v 7.676614 -9.037992 23.96001
v 8.641275 -9.885952 22.62679
v 7.098835 -8.067028 24.53765
v 8.356517 -7.66652 21.94456
v 4.276613 -0.3943211 22.6174
v 2.645317 2.021737 22.43189
v 2.938868 0.8177062 22.97382
v 3.620296 0.9312198 22.30548
v 12.22149 21.8417 5.919412
v 12.34153 -8.438862 12.27217
v 13.11302 -10.02337 11.30205
v 15.64577 -10.4288 8.334274
v 15.92729 -9.188924 8.439873
v 15.11121 -11.46171 8.412028
v -1.652765 15.82011 17.39579
v -0.9179869 15.07618 17.67015
v 2.149687 16.45763 16.21102
v -0.7714651 18.61373 16.61343
v -1.233792 16.94488 17.0445
v 0.1946677 16.24053 17.08943
v 2.299114 17.27308 15.90995
v 13.34432 -10.37974 10.75539
v 13.32545 -12.28718 12.74708
v 13.92515 -13.00765 9.475552
v 14.16125 -13.62024 8.978436
v 14.51082 -12.95995 8.676712
v 13.51837 -12.58889 11.17874
v 13.66578 -11.60899 10.12045
v 13.8316 -11.69059 9.707218
v 14.52975 -11.86875 8.819244
v 14.25117 -10.81221 9.168855
v 15.47729 1.572883 7.717572
v 15.18782 3.155445 7.303405
v 14.03022 4.614096 7.649937
v 2.550042 31.15416 17.70999
v 1.913734 27.70852 16.81206
v 6.103164 28.0884 15.4577
v 2.210265 28.96318 17.10542
v 5.084618 26.95661 15.49519
v 4.085009 27.52424 16.11886
v 2.594574 25.6911 16.0813
v 0.9174268 24.72388 16.31398
v 6.411735 18.06808 11.75063
v 12.99206 19.14165 3.813854
v 13.4195 19.40644 3.542172
v 8.936101 25.78908 12.30076
v 7.758026 6.912888 14.00251
v 6.523998 -1.37458 20.34102
v 7.138307 -1.985442 19.74046
v 6.404271 -5.6926 24.21706
v 7.711957 -7.472176 23.21468
v 7.312681 -5.532353 22.44558
v 6.429002 -4.533398 23.25474
v 7.971587 -5.159878 20.45332
v 7.19858 -3.832522 21.24744
v 7.147995 -2.863706 20.41952
v 8.834989 -5.059523 17.81171
v 4.65928 2.106958 20.40595
v 3.106532 21.51385 15.1469
v 12.78972 14.21931 3.876919
v 12.58772 15.45175 3.893249
v 12.99504 -9.075949 11.0314
v -1.320704 21.70815 16.33511
v 1.994593 22.39688 15.71453
v -0.108132 21.87521 16.24897
v 1.973864 23.16128 15.79427
v 0.7654802 23.8341 16.2318
v 12.56094 13.25351 4.284273
v 2.316132 11.3287 18.05448
v 3.6423 3.186573 20.89591
v 2.727004 6.761353 19.79806
v 1.816644 6.675885 20.51027
v 2.42994 5.188172 20.84868
v 3.975294 4.044477 20.05289
v 3.896991 6.095511 19.07622
v 5.21063 4.819112 18.18662
v 10.79025 -5.658142 13.83124
v 10.26305 -5.762127 14.96822
v 9.723859 -6.00349 16.3511
v 9.14113 -5.365252 17.28088
v 9.396132 -4.71222 16.24347
v 10.94234 2.527495 12.01494
v 1.932346 15.32493 16.73534
v 3.745085 26.1827 15.78227
v 3.409694 24.40643 15.4418
v 2.904878 22.50196 15.34688
v 11.98627 14.66067 4.419096
v 11.13423 15.54726 5.131313
v 5.480404 0.01714005 20.82329
v 5.202704 3.874249 18.65326
v 5.343637 1.118144 20.25701
v 6.178765 0.6189164 19.40432
v 7.403898 -0.8888757 18.36456
v 6.728666 1.009943 18.27846
v 5.30342 2.837892 19.14159
v 5.967174 1.878288 18.87506
v 6.916345 3.158286 16.81254
v 3.710387 13.23299 16.10862
v 12.54349 6.370648 8.224266
v 11.39521 -5.641444 12.81119
v 11.53942 -6.627262 12.83747
v 12.3496 -7.955994 11.91133
v 7.281753 26.18484 13.83737
v 6.3147 26.7634 14.77988
v 7.144024 24.68353 13.16547
v 5.177546 25.42418 14.84712
v 4.241891 22.70619 14.64099
v 5.557049 24.31662 14.19222
v 5.347126 22.50134 13.80988
v 14.36512 1.673345 8.632061
v 14.71171 -1.882797 9.351418
v 12.29451 17.36363 4.051604
v 13.57338 -3.491748 10.38667
v 10.20125 -4.251865 14.53121
v 11.05319 -3.988554 13.07032
v 6.085516 4.539525 17.2246
v 6.178127 7.486807 15.77782
v 1.290035 21.17469 15.9303
v 0.6475641 20.06914 16.14339
v 1.38064 18.1994 16.18044
v 0.4251705 17.87016 16.54622
v 3.338924 17.06109 15.23509
v 3.44939 18.09928 15.00844
v 2.140665 20.02857 15.60267
v 2.616432 19.12317 15.44074
v 3.659572 19.6224 14.72428
v 9.793842 -2.854913 14.83595
v 8.19627 -2.605421 17.92479
v 8.335627 -4.834239 19.0869
v 8.816295 -3.962413 17.15163
v 8.586252 -2.439382 16.99947
v 9.315229 -3.368331 15.82999
v 5.56419 9.914985 15.41866
v 6.36525 22.32088 12.83432
v 6.211981 23.61617 13.47307
v 8.72063 21.8808 9.659472
v 4.065058 21.07137 14.50554
v 4.711625 19.80811 13.83944
v 5.071875 18.62059 13.47014
v 8.109027 23.56547 11.54437
v 5.061702 21.03053 13.71674
v 5.651577 19.66976 12.88094
v 5.942089 21.119 12.88336
v 7.496109 21.93566 11.37014
v 6.576374 19.74858 11.75728
v 13.11942 19.80288 4.004636
v 13.72603 21.22522 4.391452
v 12.53377 21.12382 5.172389
v 8.089569 8.69792 12.60759
v 2.950284 16.15228 15.75769
v 2.967837 11.46004 17.49981
v 5.495013 6.43315 17.0976
v 2.519949 9.405017 18.78186
v 4.05392 7.519676 18.26592
v 5.039497 9.112464 16.44261
v 4.116084 8.814736 17.62289
v 3.905935 10.95103 16.90762
v 3.301416 10.42855 17.69489
v 9.032889 -1.679103 15.77435
v 14.03909 -0.9283187 9.729215
v 13.68093 1.510162 9.36431
v 7.222772 8.211415 14.09439
v 6.528826 5.730556 16.11666
v 14.01323 5.679624 7.086988
v 14.21161 6.356951 6.540005
v 14.20501 8.051081 5.499231
v 13.4106 8.397491 6.044348
v 5.410208 15.26478 13.48047
v 4.54936 13.62374 15.0577
v 11.51908 17.09566 4.660815
v 12.31282 19.55061 4.48972
v 11.47099 22.23112 6.747158
v 11.28312 23.9948 8.38574
v 12.35917 20.61563 4.994803
v 11.76004 20.92897 5.666169
v 10.39845 22.82998 8.273949
v 9.810715 21.55403 7.986011
v 11.23767 19.92908 5.587924
v 10.76622 21.44034 6.841745
v 13.52858 7.507616 6.488417
v 7.340686 11.94578 11.94078
v 4.292572 12.63447 15.74416
v 5.01711 11.5996 15.35383
v 6.42109 12.28399 13.16106
v 12.23574 8.497637 7.290658
v 4.120818 16.61224 14.63941
v 3.71317 15.38473 15.3358
v 5.784907 16.08053 12.76837
v 5.829019 13.0624 13.62359
v 6.226854 15.26501 12.27781
v 6.510046 13.39778 12.51762
v 6.050053 16.79656 12.30695
v 6.864449 14.79537 11.46772
v 8.708089 20.17939 8.76697
v 6.379206 10.64684 13.99921
v 8.689374 9.675764 11.18187
v 7.53234 10.51171 12.43937
v 8.217815 11.22058 10.94998
v 8.134708 18.61645 9.114876
v 7.121506 19.28661 10.88006
v 7.121303 16.70819 10.6915
v 7.919424 14.40052 9.906697
v 11.26569 10.17156 7.362569
v 12.41473 12.17264 4.826606
v 10.27899 19.48317 6.380032
v 10.34369 17.93012 5.914513
v 11.21002 18.4241 5.097324
v 9.634724 20.01597 7.369942
v 7.666488 17.64014 9.785407
v 9.471759 18.21688 7.118708
v 9.854278 16.40269 6.494534
v 8.505227 16.6643 8.454977
v 9.64021 14.85915 7.139044
v 8.684083 15.30232 8.430098
v 11.44509 13.11496 5.469807
v 11.03089 14.41215 5.458375
v 10.51638 14.43759 6.07628
v 11.48407 11.03852 6.531316
v 10.15509 13.15313 7.089802
v 9.964413 11.58527 8.169165
v 9.35206 13.38156 8.10672
v 8.595491 12.07023 9.848348
v 9.138409 10.82591 9.762685
v 10.50032 9.7598 8.54028
v 8.82665 8.496427 11.73977
v 9.323578 9.471793 10.34831
v 10.65246 8.279712 9.301377
v 9.435802 8.106594 11.11149
v 7.690446 4.745716 15.10365
v 13.70782 3.310018 8.550435
v 12.5701 2.223045 10.26313
v 12.75744 4.487264 9.005534
v 9.344033 -0.4730501 14.90618
v 8.973712 0.773068 15.03074
v 7.412922 2.287858 16.54406
v 7.811302 0.8495064 16.69077
v 8.584085 -0.1960401 15.98424
v 8.011934 1.700051 15.99629
v 10.87484 6.311608 10.27717
v 11.11432 4.898513 10.73495
v 9.142776 6.98654 12.21984
v 7.94685 2.837991 15.57978
v 11.62389 3.41796 10.8489
v 10.11138 5.728125 11.6294
v 8.896982 5.160122 13.46126
v 8.722227 3.824733 14.21818
v 10.13892 3.530183 12.60832
v 9.667943 2.415299 13.59062
v 13.00188 0.224501 10.45861
v 13.12453 -1.957231 10.72271
v 11.65324 0.6704043 11.77626
v 11.55541 -0.9447172 12.19141
v 10.78727 0.3407021 12.80881
v 10.89269 -1.859161 13.10062
v 11.95579 -4.785088 11.91285
v 13.529 -2.472638 10.38868
v 11.72354 -3.491439 12.1918
v 13.22861 -5.577971 10.53696
v 13.29552 -4.350697 10.59311
v 12.36698 -7.077881 11.53182
v 14.95502 -5.633049 9.298692
v 12.23236 -5.75202 11.56905
v 14.16436 -5.159478 9.858557
v 12.64502 -6.417285 11.05191
v 13.34123 -7.659684 10.27651
v 13.46733 -8.990392 10.14846
v 13.76169 -7.958315 9.836706
v 13.3434 -9.646583 10.47165
v 14.05382 -12.09203 9.32399
v 13.71752 -10.1818 9.850153
v 13.75319 -9.072675 9.793964
v 14.09858 -9.687037 9.411599
v 14.90928 -9.449824 8.839119
v 16.21253 -5.528425 8.650223
v 15.04325 -6.7791 9.133804
v 34.01342 -49.88468 -10.47927
v 28.14979 -27.27078 4.619764
v 30.33727 -26.68712 3.968055
v 41.34002 17.30365 -4.474176
v 41.43744 16.02355 -4.185133
v 41.60727 14.89391 -4.140192
v 52.03822 -21.89587 -16.90226
v 50.49834 -22.22787 -13.92591
v 51.3298 -22.09943 -15.50548
v 46.89155 -29.88761 -11.89275
v 54.40782 -20.63834 -22.47493
v 55.15266 -18.95775 -23.80085
v 55.0907 -16.88576 -22.13659
v 30.21864 -44.93821 -4.203692
v 28.61799 -47.87112 -5.226069
v 30.75689 -45.34119 -4.741981
v 31.24858 -47.28608 -6.278121
v 29.73906 -48.96412 -6.550512
v 30.28948 -49.95088 -7.553498
v 31.43171 -48.44985 -7.210317
v 33.91199 -45.86021 -7.214975
v 32.81263 -47.66464 -7.635313
v 33.34339 -46.59154 -7.275229
v 33.26308 -48.25201 -8.464165
v 34.28324 -48.47858 -9.53447
v 35.62217 -47.19452 -9.783148
v 42.63792 -37.46964 -10.89499
v 41.5772 -37.157 -9.263351
v 35.97097 1.018909 0.1910851
v 48.68174 23.694 -7.070247
v 28.2954 -0.0676253 2.636995
v 29.47088 0.8558986 2.030225
v 28.72507 -0.6914968 2.732454
v 32.30769 -44.68917 -5.265907
v 33.03029 -45.50622 -6.318995
v 35.01839 -43.46753 -6.581565
v 36.06406 -41.8315 -6.452047
v 36.95105 -40.89135 -6.711701
v 39.9896 64.51524 4.45308
v 29.31115 47.34137 12.42247
v 30.08312 48.53055 11.9789
v 31.07721 48.61008 11.4009
v 32.78914 47.79522 10.36935
v 32.73428 49.84304 10.35011
v 39.07558 -23.21086 -0.07836796
v 47.66219 -39.31457 -20.32555
v 38.36644 64.02092 6.023684
v 52.16624 50.64899 -9.280207
v 51.58323 50.8332 -8.345962
v 51.75718 51.87472 -8.67289
v 51.14012 51.17361 -7.621411
v 42.65706 -45.4719 -17.29673
v 43.47717 -45.02357 -18.17237
v 37.25953 -8.008739 1.642116
v 39.9352 10.24246 -2.367631
v 52.07537 50.22371 -9.128126
v 52.21938 48.94884 -9.404944
v 51.46304 49.8819 -8.15851
v 51.02266 48.73228 -7.463567
v 34.67273 1.591931 0.5208233
v 40.1922 62.64955 4.495994
v 51.30721 33.37171 -6.788393
v 30.60332 -28.26074 3.410126
v 16.43566 -12.32266 7.855684
v 16.38632 -14.5167 7.605253
v 18.04093 -14.85267 7.326711
v 29.21109 55.79089 12.60438
v 29.057 54.51636 12.63243
v 56.53557 -15.95849 -27.06299
v 36.30661 63.6218 7.843679
v 50.35419 48.16036 -6.39898
v 50.52258 52.6092 -6.874495
v 51.19044 52.42704 -7.808736
v 50.80852 53.31292 -7.331614
v 38.52689 31.05822 6.588218
v 37.99078 30.26432 6.469394
v 21.96204 -16.65676 6.97719
v 23.95819 -15.29582 6.878429
v 23.00568 -17.79198 6.806316
v 44.51947 -45.80064 -20.71367
v 49.83078 -31.99699 -18.79047
v 50.17649 -29.90691 -17.98914
v 50.76774 -30.02717 -19.36277
v 50.88802 -28.43925 -18.48038
v 27.0065 52.19313 13.65019
v 27.25598 50.72656 13.49123
v 27.85577 51.13497 13.19871
v 28.76282 50.64907 12.73767
v 51.10805 37.52151 -6.977235
v 43.85382 -45.69492 -19.45476
v 31.64022 60.12246 11.32871
v 30.61954 61.08433 11.91684
v 35.03148 57.8707 8.933058
v 16.63402 -11.24619 7.922939
v 57.96685 -4.595513 -24.92636
v 58.46302 -4.155354 -26.52514
v 58.40077 -1.688056 -25.10096
v 58.73686 -1.593654 -26.15449
v 55.44516 -17.65167 -23.91469
v 49.55045 -23.14215 -12.63107
v 30.40934 -24.84014 4.40146
v 32.12565 -24.43106 3.767733
v 34.18788 -41.61509 -4.802113
v 34.09561 -43.14041 -5.626877
v 45.88884 -43.36083 -20.67559
v 44.17709 -43.85289 -18.1881
v 44.79733 -42.21041 -17.73981
v 46.39789 -41.88786 -20.1715
v 44.92922 -43.95267 -19.5508
v 45.13803 -40.32584 -16.72949
v 47.65407 -38.15376 -19.32579
v 46.05665 -39.4417 -17.5036
v 45.47036 -41.06055 -17.86819
v 50.39483 -28.23502 -17.24212
v 49.44081 -31.14481 -17.29407
v 49.23561 -30.07297 -16.13701
v 48.43602 -31.00448 -15.28606
v 48.48008 -29.88154 -14.59222
v 47.57712 -32.34443 -14.65751
v 48.67846 -31.73344 -16.25968
v 49.08086 -32.64053 -17.71581
v 47.0169 -41.47332 -20.96689
v 47.47192 -41.83223 -22.24507
v 47.80898 -40.4767 -21.61216
v 46.15826 -40.93018 -18.9357
v 50.73223 -33.90807 -22.28723
v 51.04068 -32.11273 -21.61529
v 50.64059 -31.86496 -20.43143
v 50.37244 -33.43285 -21.06816
v 49.15585 -33.80437 -18.76903
v 49.76691 -36.52344 -22.21686
v 50.18231 -34.81055 -21.73927
v 48.71146 -37.42719 -20.73071
v 48.56216 -36.25966 -19.50651
v 49.63295 -34.65089 -20.40593
v 48.35663 -34.16926 -17.45387
v 48.12496 -32.84299 -16.02773
v 47.1273 -35.95505 -16.60296
v 47.36822 -36.43979 -17.40772
v 46.39307 -36.51948 -15.75231
v 47.50659 -34.42693 -16.10542
v 46.90877 -33.9213 -14.68365
v 46.40462 -35.1608 -14.76764
v 45.24235 -34.09797 -12.17053
v 46.58662 -31.05487 -12.18941
v 45.08879 -32.78803 -11.04272
v 46.09795 -34.24139 -13.61933
v 46.69433 -32.59134 -13.36867
v 41.62018 -36.14015 -8.654528
v 40.85748 -35.34479 -7.265619
v 40.68206 -36.39578 -7.732041
v 32.78223 -31.59992 1.098626
v 41.93736 -40.73862 -12.31586
v 34.96638 -45.98688 -8.232711
v 35.48538 -45.86119 -8.612354
v 36.05827 -40.80468 -5.832671
v 41.31654 -28.74738 -4.123008
v 40.85075 -30.41802 -4.487275
v 42.10776 -29.52886 -5.330298
v 42.77218 -29.68899 -6.166838
v 43.37722 -29.86731 -6.975239
v 43.23863 -28.65792 -6.19382
v 43.92167 -27.6797 -6.505016
v 44.43788 -28.80702 -7.731389
v 34.80492 -40.23614 -4.482728
v 38.89362 -41.87276 -9.389251
v 40.36329 -28.79694 -3.220739
v 42.18221 -42.13333 -13.73726
v 46.4595 -27.4196 -9.781603
v 43.10971 -44.19019 -16.83158
v 42.8304 -40.46258 -13.35871
v 42.78781 -34.89544 -9.280849
v 43.84905 -42.01771 -16.10375
v 44.70493 -41.15609 -16.70529
v 46.0946 -37.3653 -15.90411
v 41.38689 -40.05607 -11.10865
v 42.9652 -38.81257 -12.30515
v 45.61493 -38.58173 -16.10769
v 42.96867 -42.16105 -14.91153
v 44.15896 -40.89989 -15.63435
v 41.99631 -39.37384 -11.41708
v 44.03268 -40.03996 -14.75537
v 43.86643 -39.07494 -13.7779
v 44.90197 -38.65424 -15.02569
v 45.4599 -35.29812 -13.37551
v 45.06187 -36.81587 -13.86507
v 43.70808 -37.66401 -12.48529
v 44.85587 -35.00395 -12.23579
v 43.63651 -34.81631 -10.36798
v 43.96181 -33.73061 -10.09635
v 43.10889 -33.49233 -8.77708
v 45.02682 -29.55956 -8.953215
v 44.94875 -31.28907 -9.867941
v 44.7528 -30.36877 -9.036767
v 43.87431 -30.49929 -7.939374
v 43.73441 -32.13824 -8.749865
v 41.63912 -33.93132 -7.269746
v 42.72021 -33.91282 -8.553552
v 42.57413 -32.48654 -7.50198
v 40.08052 -35.05436 -6.25606
v 40.74883 -33.80543 -6.216489
v 37.93377 -43.40905 -9.403712
v 36.67395 -44.10443 -8.549674
v 36.20313 -42.40478 -6.960051
v 36.21153 -43.11744 -7.424124
v 37.18757 -42.48128 -7.972595
v 39.82023 -41.67833 -10.31677
v 38.09653 -40.06209 -7.322009
v 37.55701 -36.70535 -4.833455
v 40.73026 -39.00609 -9.531486
v 34.5763 -38.27758 -3.29395
v 39.19637 -40.19887 -8.577271
v 40.34031 -38.63498 -8.797561
v 40.8681 -37.31207 -8.505388
v 38.86383 -39.36615 -7.659775
v 39.67854 -37.80529 -7.550089
v 39.13071 -36.13863 -5.955192
v 36.85039 -38.00377 -4.949985
v 36.06272 -39.33393 -5.005911
v 36.98132 -39.31673 -5.782485
v 37.60546 -38.35633 -5.798783
v 35.38533 -38.44546 -3.968555
v 35.44733 -34.86962 -2.160081
v 36.42012 -35.79402 -3.374805
v 35.12874 -36.40258 -2.704352
v 36.19155 -37.23568 -3.952452
v 36.75328 -34.04433 -2.712427
v 36.88957 -32.75113 -2.162216
v 36.97142 -34.98173 -3.394046
v 37.77775 -35.04488 -4.09481
v 38.5771 -35.68739 -5.147827
v 39.06522 -34.24215 -4.805655
v 38.37614 -32.60612 -3.310508
v 38.66875 -33.45687 -3.990859
v 39.94408 -32.7616 -4.831054
v 39.31991 -32.23335 -3.943184
v 41.22912 -31.40415 -5.397716
v 39.53432 -26.15813 -1.404379
v 39.44941 -31.01061 -3.438764
v 35.98235 -33.40056 -1.803355
v 38.0568 -27.8085 -0.8365181
v 34.25266 -32.53679 -0.2286864
v 35.22694 -32.73292 -0.9637028
v 36.45876 -31.92175 -1.461436
v 37.7965 -31.85669 -2.44051
v 36.10035 -30.55406 -0.5547529
v 38.78978 -29.14996 -1.964364
v 34.78962 -30.46189 0.3428968
v 33.70114 -29.15001 1.559583
v 37.23843 -29.24962 -0.814415
v 35.68338 -29.14163 0.3021775
v 37.57539 -26.56914 -0.01800607
v 34.97111 -27.95376 1.223113
v 38.0938 -24.74315 0.2207058
v 36.57533 -27.03912 0.5099391
v 37.26244 -25.1827 0.6547089
v 36.06353 -26.21343 1.12488
v 36.9135 -23.82548 1.298441
v 44.84173 18.85942 -6.901628
v 30.10531 54.01554 12.01935
v 28.2502 52.66003 13.02873
v 51.29812 32.23573 -6.80693
v 49.26111 36.67175 -3.194042
v 49.95777 36.63619 -4.487216
v 55.11962 44.51559 -15.03833
v 54.82246 45.41941 -14.25139
v 54.43182 45.29186 -13.53749
v 46.16404 55.87307 -1.287476
v 29.53336 58.26159 12.48255
v 31.04214 59.35371 11.68306
v 32.50336 59.21208 10.73221
v 31.45713 57.87985 11.35732
v 33.29609 57.79083 10.13495
v 29.58278 52.13055 12.28152
v 30.73147 51.37523 11.61997
v 30.48687 55.07896 11.84403
v 30.68887 57.28149 11.80844
v 31.651 54.86864 11.10559
v 32.79957 53.87225 10.35772
v 34.13034 57.13403 9.548728
v 32.49043 56.37503 10.65124
v 31.13523 52.94132 11.37926
v 38.55378 61.43666 6.104502
v 38.43909 60.45922 6.273962
v 37.91917 60.25174 6.711848
v 44.52457 34.98955 3.590918
v 45.18375 33.90363 2.759862
v 44.59792 33.05319 3.103104
v 44.93447 32.04032 2.376329
v 44.82778 31.17192 2.145794
v 35.02671 -7.401578 2.621354
v 60.95966 3.51757 -32.01138
v 60.65384 2.465683 -31.38655
v 60.7767 4.639299 -30.73898
v 61.31804 4.403615 -33.12071
v 61.03147 5.884027 -31.16865
v 53.15917 -15.6801 -16.42109
v 56.78687 -11.7426 -24.88937
v 55.97289 -15.93491 -24.63632
v 55.54358 -15.0981 -22.52805
v 55.15701 -12.97406 -20.21121
v 54.65609 -18.29456 -21.67622
v 54.50293 -17.09123 -20.50365
v 54.74904 -15.63139 -20.41832
v 54.83913 -14.44251 -19.98512
v 56.56466 -12.88386 -24.73918
v 56.07899 -13.60871 -23.42284
v 55.65245 -13.92382 -22.19911
v 56.25958 -14.55627 -24.79681
v 56.4533 -11.53815 -23.46614
v 55.96068 -12.79913 -22.50038
v 56.09072 -11.34043 -22.12392
v 55.7312 -11.80441 -21.27323
v 55.9402 -10.45839 -21.23651
v 18.39081 -5.065585 7.645867
v 18.43109 -7.519922 7.809606
v 16.31477 -6.624369 8.587545
v 27.46076 -1.25209 3.28988
v 44.82642 -26.87335 -7.246118
v 48.98323 19.41144 -10.42472
v 49.65158 18.81557 -11.40001
v 35.59942 -24.92344 1.834707
v 51.03841 50.35381 -7.45062
v 50.97802 51.53203 -7.409234
v 50.41967 51.90946 -6.659844
v 50.84245 49.24339 -7.153361
v 50.66213 50.68127 -6.912322
v 31.80438 -1.036913 1.964921
v 62.31857 8.177822 -35.21704
v 62.09054 6.176479 -35.22519
v 38.37467 50.30703 6.393868
v 60.56856 0.3019429 -32.39989
v 42.55496 23.23537 -1.542882
v 41.24028 24.67734 0.7849897
v 42.94326 29.11175 2.771026
v 40.45033 30.21452 5.09789
v 39.33978 29.65135 5.461457
v 42.16436 31.34561 4.438089
v 43.26622 31.74014 3.779866
v 42.53804 30.45336 3.76191
v 41.48302 29.21135 3.902298
v 31.51842 -29.38853 2.609833
v 54.66615 -13.217 -18.97392
v 38.05791 -18.64863 1.586938
v 60.31197 1.009094 -30.78791
v 46.56594 57.37383 -1.844643
v 45.53828 40.1596 1.296362
v 45.86097 40.94846 0.5824931
v 27.87922 -16.72412 6.186738
v 26.19374 -19.0617 6.359661
v 27.54556 -22.69777 5.663928
v 29.73377 -22.21942 5.134442
v 30.90801 -22.922 4.583474
v 25.09774 -18.24344 6.578445
v 25.52192 -20.83545 6.284722
v 26.81253 -20.83313 6.051106
v 28.14486 -19.06239 5.965242
v 29.49923 -20.39791 5.459449
v 30.85741 -20.28757 5.045938
v 32.3596 -21.75806 4.206739
v 33.87641 -19.45535 3.890525
v 34.83392 -18.87993 3.464669
v 61.44146 9.660871 -31.39141
v 48.09905 38.79985 -1.949685
v 35.99439 2.621142 -0.1155803
v 29.24431 -17.89618 5.787051
v 58.95837 0.2540182 -26.20312
v 55.58249 42.16319 -16.17365
v 55.03795 43.82858 -14.92538
v 54.56322 42.07159 -14.10854
v 55.01947 42.43519 -15.00135
v 32.34203 -28.56467 2.466273
v 32.02925 -27.04008 3.13871
v 33.44426 -27.93664 2.10761
v 42.59511 -17.0305 -1.768802
v 49.97133 45.17649 -5.787649
v 47.00555 56.74504 -2.356398
v 57.09385 -7.253817 -23.3545
v 57.48613 -7.405024 -24.73617
v 57.42785 -4.301596 -23.06314
v 49.63764 52.97657 -5.593996
v 50.12365 53.39106 -6.342443
v 35.97185 12.68716 0.5229177
v 35.72031 11.92701 0.616689
v 62.13341 4.296419 -36.74669
v 61.3285 1.410584 -35.25644
v 61.38301 3.45968 -33.88739
v 61.90196 4.338491 -35.53057
v 38.96737 12.51909 -1.482068
v 31.09363 6.613347 1.368421
v 52.79122 47.62128 -10.39456
v 47.68041 23.07215 -6.29763
v 31.6249 50.74563 11.04781
v 31.31564 49.60474 11.22603
v 44.02427 40.36012 2.95991
v 49.72789 29.90983 -4.424253
v 47.30373 35.2013 0.3277706
v 46.06065 34.72316 1.957813
v 32.95939 -0.2082805 1.396615
v 41.02591 13.24197 -3.365154
v 36.84574 12.77217 0.02189123
v 29.59489 -2.775091 3.185315
v 39.39574 56.58255 5.506765
v 61.50943 17.48275 -30.97831
v 61.17749 20.53904 -30.04415
v 61.45056 19.47354 -30.90121
v 60.97456 18.27997 -29.41343
v 30.4643 -8.509475 4.686332
v 26.66683 -17.26268 6.420093
v 25.76898 -15.04272 6.644331
v 45.46987 47.52254 0.05558401
v 41.6837 27.56999 2.856981
v 40.17995 26.44496 3.048959
v 49.75433 53.79253 -5.850463
v 50.44122 54.5835 -6.841061
v 49.91024 54.91456 -6.099723
v 49.73643 55.29715 -5.800183
v 47.92949 32.11324 -0.8962268
v 47.80446 33.54116 -0.4794457
v 47.91193 34.26157 -0.551717
v 46.07176 27.02721 -1.309714
v 43.98553 28.13329 1.405298
v 47.75975 34.91962 -0.3089966
v 47.07278 33.9068 0.5398626
v 46.31043 33.45853 1.389273
v 47.1302 32.84398 0.2631107
v 44.20232 30.70215 2.51406
v 44.14428 29.8524 2.176714
v 49.69282 32.22967 -3.600308
v 47.24222 31.53007 -0.2680425
v 46.31641 31.23528 0.6875628
v 45.10466 30.06357 1.410026
v 46.09227 30.08918 0.4517318
v 47.30053 29.57189 -1.164899
v 47.44341 30.79509 -0.7991932
v 46.47057 28.36801 -0.8345427
v 47.87718 29.63417 -1.862903
v 33.31778 -7.501534 3.363908
v 18.00734 -11.33591 7.678146
v 17.70768 -13.07173 7.513665
v 61.72406 13.22763 -31.82366
v 46.00696 48.4908 -0.6677491
v 23.8929 -5.891598 5.958798
v 40.63439 -26.44989 -2.490089
v 40.89032 -25.06055 -2.19958
v 42.03891 -26.98588 -4.062258
v 42.62417 41.36979 4.134253
v 45.67825 50.2816 -0.4195177
v 50.1237 52.38394 -6.265192
v 49.40874 51.9288 -5.194819
v 49.23964 53.06781 -5.033436
v 59.60995 -1.746976 -29.6761
v 59.97924 -2.082473 -31.66864
v 59.33724 0.247221 -27.51376
v 58.94899 -2.863788 -27.68362
v 59.47372 -0.8836667 -28.51328
v 60.06002 -0.1426855 -30.53765
v 59.82315 0.2441801 -29.35831
v 60.24755 1.898761 -30.07574
v 59.96911 2.491364 -28.77119
v 29.70734 -16.41205 5.708529
v 27.7874 -14.77816 6.247709
v 30.35656 -14.85044 5.522149
v 28.46405 -11.31256 5.825131
v 30.39662 -13.52544 5.446102
v 31.92373 51.78922 10.87173
v 33.38827 53.15234 9.979317
v 33.03279 51.74694 10.18976
v 34.95087 52.53013 8.903098
v 33.72874 50.97631 9.714342
v 33.76385 48.38231 9.712115
v 32.94392 -20.33034 4.187229
v 17.13746 -10.09496 7.963207
v 17.38046 -7.931669 8.111456
v 36.07873 -8.583167 2.36724
v 21.90697 -6.879528 6.758779
v 19.8888 -10.51384 7.483629
v 21.44247 -8.882771 7.117858
v 19.34317 -8.534669 7.603279
v 21.72275 -13.1761 7.197182
v 18.88856 -11.08685 7.596311
v 19.33873 -13.42052 7.352695
v 20.35255 -11.84769 7.383649
v 21.13716 -10.35273 7.282676
v 22.02152 -11.84115 7.165318
v 22.96755 -7.562586 6.605266
v 24.10382 -12.85291 6.872999
v 23.15341 -10.80561 6.964834
v 26.37909 -13.26244 6.509693
v 25.66625 -10.18342 6.359693
v 25.37921 -11.80191 6.602553
v 27.18108 -10.42617 6.032156
v 33.66862 -8.475436 3.446575
v 27.06258 -8.242821 5.650301
v 29.10814 -7.581436 4.878545
v 29.51922 -10.34928 5.353781
v 31.68863 -9.843664 4.546943
v 33.37524 -10.92405 4.05182
v 34.19635 -9.744599 3.484452
v 32.17164 -9.059256 4.221917
v 34.3417 -6.855853 2.787219
v 35.00018 -5.648283 2.182003
v 36.22883 -6.628014 1.856125
v 37.80518 -10.49747 1.737897
v 34.41818 48.63517 9.275064
v 35.14475 46.07354 8.976929
v 35.63071 50.6567 8.419786
v 37.81612 47.80175 6.913836
v 37.17022 49.16198 7.336221
v 36.10065 49.69628 8.078519
v 36.07746 47.31232 8.223545
v 46.96111 -28.11913 -10.93279
v 48.16529 -26.88332 -12.20129
v 46.72728 -25.843 -9.364556
v 47.85013 -25.58762 -10.97214
v 49.16212 -25.41726 -13.10361
v 47.38714 -24.48997 -9.728241
v 48.32485 -24.27765 -11.06128
v 47.59132 -23.23355 -9.450596
v 48.50725 -22.11583 -10.427
v 33.49455 0.5809538 1.067112
v 32.08298 2.586985 1.080038
v 62.56146 7.734648 -36.59557
v 39.32786 11.49905 -1.814344
v 62.36223 9.426592 -34.98251
v 62.64622 9.827486 -35.98529
v 53.33971 -13.55562 -16.01432
v 53.79351 -14.21957 -17.24653
v 49.96673 51.32491 -5.954511
v 48.93654 50.79337 -4.486733
v 50.07163 49.51526 -6.051127
v 49.40654 49.84762 -5.090017
v 48.34813 49.69501 -3.603133
v 48.87157 46.59932 -4.218997
v 49.07369 48.72543 -4.564293
v 34.3051 -0.7113541 1.115342
v 39.19007 45.96772 6.069426
v 39.54892 44.77416 5.987754
v 30.87569 -10.96174 5.006526
v 42.62723 20.99365 -3.621767
v 41.91279 24.32806 0.04573352
v 42.33224 24.61429 0.05627026
v 42.96967 27.51042 1.802731
v 42.50632 26.52637 1.542018
v 41.6361 25.12534 0.9795714
v 45.02408 27.46956 0.01836501
v 44.13632 26.92379 0.4569343
v 44.52012 25.8968 -0.670678
v 43.51557 23.80972 -1.571932
v 43.36631 24.53584 -0.7359543
v 46.82662 13.50692 -9.229682
v 38.45398 55.87004 6.269556
v 55.36266 -10.92626 -19.83802
v 38.08152 -9.474202 1.425621
v 29.86415 -6.709702 4.391879
v 32.33937 -7.624175 3.796976
v 32.29317 -18.35673 4.70946
v 37.67247 61.43842 6.853886
v 37.54168 63.95365 6.764228
v 36.68071 62.86572 7.598655
v 34.2995 62.19698 9.495811
v 35.41932 62.06355 8.635192
v 36.4137 60.81043 7.854382
v 36.59473 61.77256 7.693728
v 35.70221 60.66187 8.430735
v 35.18966 59.66801 8.85474
v 36.75543 11.77268 -0.01351213
v 61.81842 14.52292 -32.0253
v 37.74065 5.592584 -1.120888
v 52.86849 -0.05484065 -13.23817
v 32.51496 -3.131022 2.358274
v 31.03058 -2.227109 2.554471
v 32.74475 -5.713323 3.094328
v 30.76828 -5.282574 3.647782
v 33.53772 -2.075192 1.747109
v 33.83935 -4.641168 2.363644
v 35.42973 -4.526644 1.71793
v 34.8299 -1.463966 1.14955
v 34.7509 -3.344126 1.682075
v 30.947 -25.36363 4.074346
v 33.91581 -26.46471 2.332671
v 54.4096 35.58723 -14.03976
v 59.96386 23.27571 -26.94119
v 60.09371 25.34342 -27.37421
v 59.96866 24.94538 -27.10332
v 45.20121 51.34326 0.07648768
v 43.64783 21.90019 -3.560694
v 48.88551 53.43725 -4.566934
v 49.24703 54.33892 -5.165123
v 49.36346 55.83272 -5.274395
v 48.44399 55.69088 -4.126044
v 48.16821 53.14705 -3.583643
v 48.21086 51.41345 -3.587596
v 46.87651 50.18064 -1.789294
v 48.56746 54.54371 -4.219817
v 47.49113 55.58459 -2.847061
v 46.51015 55.0589 -1.677246
v 46.24236 51.76427 -1.113059
v 47.56485 52.44576 -2.785634
v 47.11216 54.05075 -2.336534
v 46.14201 54.36149 -1.199788
v 45.10822 54.38559 0.005971257
v 54.53868 44.44586 -13.88153
v 47.53348 21.94586 -7.058268
v 45.99775 21.95357 -5.473187
v 48.2808 48.51975 -3.448318
v 44.52521 -7.211542 -3.476465
v 37.31744 60.0003 7.185627
v 36.62649 59.20309 7.774374
v 36.41652 58.4072 7.93059
v 37.47027 58.4798 7.090546
v 36.51786 56.98866 7.809598
v 62.13324 13.54056 -33.19368
v 61.74136 6.824877 -33.562
v 62.47974 10.98232 -34.90961
v 62.33024 11.9548 -34.10688
v 61.5548 11.56611 -31.4487
v 62.06192 8.608294 -34.06033
v 61.94312 9.373303 -33.23664
v 61.96272 10.34864 -33.03906
v 39.89011 -19.72805 0.06598403
v 39.02768 -18.73376 0.8812023
v 39.14315 -20.64892 0.4609272
v 53.61177 -16.1333 -17.65225
v 52.97889 -17.00789 -16.64611
v 38.32205 0.02355991 -0.4102751
v 40.46795 -0.9847244 -1.228813
v 44.21717 20.88362 -4.916758
v 44.93634 21.02198 -5.371166
v 45.19256 22.09053 -4.638213
v 44.52748 21.72243 -4.423081
v 43.92907 23.00881 -2.734156
v 44.50838 24.4983 -1.710269
v 46.07698 23.52901 -4.102035
v 54.16904 42.71724 -13.23388
v 53.71412 41.15779 -12.40392
v 50.63018 37.2457 -5.961764
v 50.94331 38.1642 -6.764664
v 37.63354 3.44304 -0.8604475
v 31.19149 -16.69217 5.211369
v 32.61114 -16.28336 4.693154
v 33.99221 -17.72188 4.001172
v 49.53169 43.17543 -4.934116
v 45.77249 4.03194 -5.85298
v 48.95855 -22.66707 -11.37388
v 50.56865 -21.07691 -13.52287
v 49.67316 -20.9898 -11.86094
v 50.54592 -19.03874 -12.63641
v 52.5288 -20.01385 -17.02787
v 53.49289 -19.26051 -18.95406
v 53.14511 -19.04754 -18.00585
v 53.81665 -18.21957 -19.22721
v 50.53736 -19.98231 -12.99132
v 51.18232 -18.62768 -13.64879
v 51.2732 -20.34717 -14.51538
v 52.10265 -20.47834 -16.27538
v 51.75473 -19.01671 -14.92553
v 52.78234 -18.31596 -16.82063
v 53.54656 -17.49655 -18.20003
v 52.58823 -14.90223 -14.96603
v 52.17958 -18.03379 -15.36491
v 51.48872 -17.68721 -13.85129
v 48.02921 18.3233 -9.990607
v 58.96209 19.65986 -24.60512
v 46.64939 7.428893 -7.437949
v 34.78374 -20.09226 3.341756
v 34.25626 9.355842 0.8570514
v 33.33727 8.840486 1.085337
v 33.79966 7.64854 0.6821589
v 35.55679 55.82552 8.512309
v 36.63876 54.90659 7.688449
v 37.32901 54.78331 7.154839
v 36.57526 52.60674 7.724886
v 37.04383 50.97311 7.394171
v 38.8545 51.56382 5.963631
v 37.46702 53.27168 7.029801
v 40.03574 52.85696 4.958314
v 38.85043 54.90354 5.925885
v 40.15814 55.71926 4.846509
v 38.34323 53.37444 6.351342
v 33.18307 -23.22095 3.564758
v 34.50465 -24.35448 2.608752
v 43.6953 -11.58704 -2.49912
v 46.16301 -12.01759 -4.960578
v 44.2308 13.17536 -6.518915
v 41.58416 17.83539 -4.63723
v 41.86841 17.17108 -4.827477
v 47.64127 39.63492 -1.503391
v 45.17868 3.09573 -5.163967
v 40.62864 47.80069 4.682949
v 41.40362 65.00143 2.951166
v 40.92241 62.90874 3.738072
v 40.8532 61.55968 3.95524
v 45.61168 56.24482 -0.649826
v 46.19457 57.7164 -1.442122
v 45.08801 57.3674 -0.1359571
v 45.31744 58.15617 -0.4980119
v 43.83331 58.38646 1.133365
v 43.75358 56.73257 1.381791
v 42.85431 64.6088 1.497134
v 43.80049 63.24451 0.6898843
v 42.84368 63.5123 1.67631
v 41.71538 63.6664 2.842552
v 42.04222 62.28714 2.676746
v 44.13171 59.44575 0.7171552
v 43.42749 61.05602 1.342102
v 43.25325 59.116 1.733424
v 42.68943 60.15032 2.242147
v 42.48153 61.26188 2.336349
v 41.26849 60.33313 3.646936
v 40.88921 58.62003 4.128036
v 38.5564 58.50687 6.16803
v 37.74702 56.49223 6.82857
v 39.03355 59.63187 5.755739
v 39.77714 59.16511 5.106222
v 39.48988 58.09425 5.37302
v 40.35265 57.54674 4.633032
v 40.97527 55.79893 4.118044
v 41.77538 58.23656 3.302995
v 46.43661 53.09304 -1.435702
v 44.4433 54.58706 0.7086246
v 42.63927 58.24168 2.418959
v 41.62639 56.76891 3.46913
v 44.9374 56.21691 0.09314296
v 43.76053 55.64894 1.381238
v 41.93431 54.97707 3.242144
v 41.89124 42.82234 4.389297
v 44.98252 52.94313 0.1988979
v 44.11998 53.66583 1.084489
v 43.2486 54.28117 1.961572
v 43.58519 41.22177 3.174451
v 42.93674 52.39927 2.321521
v 44.645 47.52748 0.9364113
v 41.468 46.22702 4.110245
v 39.82916 46.64058 5.456464
v 40.45287 45.35892 5.110067
v 41.36359 47.2763 4.125012
v 42.20316 46.704 3.403118
v 39.69446 50.27324 5.315207
v 40.80219 49.32961 4.424522
v 40.95776 53.32355 4.163226
v 40.38239 51.55255 4.68894
v 44.09431 51.83709 1.163251
v 41.52483 51.27624 3.709116
v 42.0001 49.93939 3.323086
v 44.41663 49.34459 1.011805
v 42.39704 49.15542 3.0088
v 44.14049 47.90142 1.432693
v 42.88509 47.47327 2.678376
v 45.15448 45.4644 0.5837657
v 44.46679 45.09253 1.386052
v 42.73728 46.14734 2.952036
v 43.54022 45.60898 2.256165
v 42.07154 45.24251 3.695508
v 44.40093 41.22604 2.238781
v 44.90574 41.59465 1.531919
v 43.74908 44.43399 2.195145
v 42.96554 43.0563 3.258776
v 43.98534 42.29098 2.400029
v 44.0099 43.2896 2.122688
v 44.72094 43.15588 1.36139
v 45.70344 41.58412 0.5676633
v 45.63058 43.01414 0.3282229
v 46.57895 45.08616 -1.061409
v 46.84062 43.36217 -1.194375
v 45.76843 46.40335 -0.2005746
v 46.84358 40.91949 -0.7632506
v 46.44554 47.254 -1.087019
v 48.09712 47.3921 -3.163608
v 47.32119 48.53845 -2.238965
v 48.0911 45.57283 -3.093739
v 47.38097 46.27574 -2.202285
v 47.56114 44.65468 -2.300028
v 49.33014 45.12175 -4.77667
v 49.16267 45.88564 -4.584303
v 48.44184 44.45107 -3.442727
v 48.687 38.11206 -2.686111
v 49.42056 37.7715 -3.827457
v 50.30262 37.35085 -5.361629
v 49.54991 38.37312 -4.238785
v 48.7641 38.9801 -3.073606
v 48.80605 43.13194 -3.835899
v 47.69652 42.34311 -2.205415
v 48.22153 41.86209 -2.851638
v 48.16847 40.2024 -2.464272
v 49.14684 39.71574 -3.856438
v 49.25208 41.20475 -4.320442
v 50.9351 47.18074 -7.300403
v 51.84301 48.7507 -8.803805
v 54.13585 45.47919 -12.95949
v 52.17967 47.24566 -9.404076
v 50.93347 45.99823 -7.320306
v 50.25727 38.76525 -5.608599
v 50.2345 43.68942 -6.140079
v 52.66256 40.21672 -10.3245
v 51.01941 43.78804 -7.380063
v 54.11871 43.93406 -13.096
v 53.87707 44.95169 -12.51778
v 54.21512 46.36639 -12.97795
v 53.957 47.14394 -12.44969
v 53.34286 48.02071 -11.25624
v 53.62249 45.94117 -11.93761
v 53.20586 46.97332 -11.14523
v 52.12834 45.69855 -9.269732
v 53.02994 45.03521 -10.93665
v 53.0261 41.07391 -11.0497
v 52.76904 43.96016 -10.49758
v 53.2921 42.2122 -11.51547
v 52.40511 42.79374 -9.876589
v 52.37268 41.47451 -9.806915
v 51.65096 43.30515 -8.476204
v 50.81218 42.59309 -6.996672
v 51.26072 40.56979 -7.693172
v 50.14713 40.29412 -5.651015
v 51.50572 38.8241 -7.987666
v 51.53376 41.92564 -8.265326
v 50.93518 39.46267 -6.9551
v 51.88885 39.63435 -8.809501
v 33.98226 2.668283 0.5510266
v 36.05063 3.643539 -0.2543149
v 33.66098 3.213141 0.5742764
v 34.93476 4.730672 0.04359962
v 32.85846 6.464991 0.8108038
v 32.81758 4.931974 0.742021
v 34.66007 5.979573 0.1772523
v 35.95684 5.468518 -0.3640538
v 38.07836 11.67617 -0.9020557
v 37.26785 6.899528 -0.9172747
v 35.97116 10.91267 0.3032843
v 35.08546 10.33701 0.6620647
v 35.05729 7.831688 0.2076908
v 36.00677 7.864868 -0.2314671
v 38.04253 9.409111 -1.104892
v 37.46661 10.53237 -0.6378425
v 36.68473 8.844009 -0.4309498
v 37.41497 8.27694 -0.8805059
v 55.28096 -5.699289 -17.94445
v 39.45243 -21.56266 0.03992265
v 51.72488 23.38713 -11.67731
v 40.55755 -18.28922 -0.1938478
v 40.39622 -16.81798 0.08877201
v 54.10537 -5.559906 -15.55503
v 54.87073 -12.16856 -19.05796
v 54.28148 -12.64094 -17.75043
v 54.64884 -11.17747 -18.17102
v 55.69062 -9.41068 -20.07926
v 58.26 21.7032 -23.14278
v 30.97749 -11.94701 5.098021
v 32.1682 -11.76031 4.652782
v 32.21891 -12.83757 4.73834
v 36.22713 -2.608561 0.9499409
v 42.10295 -24.79671 -3.26685
v 43.24162 -25.69158 -4.789495
v 53.9641 -11.70167 -16.73001
v 48.15596 5.888264 -8.512589
v 58.16728 32.42749 -22.7016
v 41.9911 12.01347 -4.133767
v 43.52292 12.33683 -5.657032
v 41.28613 10.85643 -3.47213
v 51.81415 -16.13706 -13.87211
v 36.06122 -0.4838861 0.5319881
v 50.54745 30.47833 -5.600649
v 55.06161 -8.280253 -18.11612
v 54.32797 -10.21362 -17.04132
v 55.09032 -9.809183 -18.70697
v 55.60244 -8.660926 -19.56167
v 49.35634 -10.08695 -8.667088
v 59.65438 24.39122 -26.27739
v 61.35542 8.471995 -31.44274
v 60.94376 7.862827 -30.18801
v 61.32729 7.326559 -31.70737
v 51.82661 33.4146 -7.991944
v 46.18374 25.41041 -2.609966
v 54.20932 -6.941169 -15.9947
v 54.57311 -6.336283 -16.62822
v 59.62197 4.103621 -27.11937
v 47.8638 28.22931 -2.63133
v 48.69501 29.519 -3.043344
v 47.94176 27.19451 -3.41368
v 49.20151 27.62012 -4.850625
v 47.74036 25.67288 -4.188584
v 47.85229 24.41317 -5.42167
v 41.06197 -21.45464 -1.268232
v 41.4648 -18.82701 -1.04495
v 40.84471 -20.32948 -0.8331875
v 42.75889 -19.51194 -2.362212
v 53.93024 13.1649 -16.51881
v 54.63338 37.96453 -14.48906
v 35.41156 -10.95276 3.11121
v 34.63501 -11.55688 3.560247
v 54.60822 40.82854 -14.29576
v 55.94651 40.82438 -17.09798
v 44.77403 20.24824 -5.865839
v 42.59043 19.63363 -4.594386
v 43.70874 18.6681 -6.083183
v 37.45171 0.02901992 -0.05958229
v 39.15591 -0.5706302 -0.6786534
v 39.42644 2.134493 -1.397109
v 37.64053 1.590245 -0.5241263
v 60.2901 4.07509 -29.27473
v 60.86303 6.886256 -30.21482
v 61.0799 21.47435 -29.87734
v 60.42935 22.89063 -28.07213
v 33.78934 -12.35771 4.032187
v 44.46106 -12.11211 -3.21584
v 44.827 -10.88803 -3.563228
v 43.97941 -9.313532 -2.886376
v 45.00087 -8.682829 -3.840254
v 46.04779 -10.26791 -4.800245
v 45.96711 -8.666742 -4.773356
v 47.221 -10.59564 -6.113914
v 39.61499 0.7750564 -1.166471
v 45.11224 6.06684 -5.762603
v 56.75814 -1.932036 -20.57583
v 57.94202 -1.78637 -23.71346
v 36.73909 -22.78761 1.67222
v 43.88121 -20.7039 -3.759387
v 59.00657 29.61232 -24.75993
v 42.44007 -0.05973255 -2.558985
v 41.4939 0.2383559 -2.029345
v 41.61559 -1.663662 -1.804839
v 50.19771 17.68288 -12.33438
v 45.34298 -7.79811 -4.182559
v 43.7367 -6.952997 -2.838398
v 43.88282 10.91787 -5.717246
v 48.31671 21.05637 -8.63973
v 46.52054 18.06583 -8.701056
v 57.29633 30.79866 -20.74953
v 59.39563 21.9938 -25.56995
v 49.08471 -13.92634 -8.786171
v 49.82492 -13.52192 -9.780256
v 46.73065 -24.76651 -8.854574
v 46.03088 -24.75053 -7.860865
v 48.35833 -20.4426 -9.505156
v 42.83899 -22.71634 -3.27346
v 43.43294 -24.20111 -4.426763
v 44.01127 -21.73601 -4.215527
v 43.91418 -22.82371 -4.45542
v 45.30803 -19.7583 -5.119084
v 45.3831 -24.26275 -6.802836
v 45.15416 -21.22253 -5.390522
v 45.2961 -22.75108 -6.070761
v 46.3892 -22.56227 -7.48781
v 47.25499 -21.78746 -8.370044
v 48.08039 -19.29255 -8.648575
v 52.98215 -5.569437 -13.56277
v 50.59591 -15.13999 -11.3975
v 53.62037 -4.750785 -14.57719
v 53.90866 -9.790746 -16.02102
v 53.39219 -6.95509 -14.44365
v 54.12114 -8.566414 -16.1078
v 53.45547 -8.437702 -14.82973
v 46.20537 -20.77367 -6.557068
v 51.58842 -13.67524 -12.67482
v 50.86575 -16.98781 -12.41074
v 51.46635 -15.67958 -13.04091
v 50.05716 -17.44131 -11.19237
v 49.60754 -14.77836 -9.718529
v 49.97478 -15.74266 -10.53568
v 49.24305 -18.96796 -10.35619
v 49.22187 -17.82832 -9.933113
v 45.83031 -17.59728 -5.230289
v 46.41865 -16.7821 -5.80303
v 46.35951 -18.2937 -6.022684
v 47.22759 -20.2742 -7.783833
v 47.02324 -16.73741 -6.531466
v 47.13386 -17.90605 -6.931751
v 48.22689 -17.39872 -8.318734
v 44.90695 -15.62532 -3.828596
v 52.20174 -13.06794 -13.61768
v 52.67567 -11.05682 -13.96498
v 52.85316 -13.05046 -14.84613
v 51.3157 -9.311718 -11.3595
v 50.62079 -10.74035 -10.49921
v 51.64196 -12.01075 -12.39465
v 51.38819 -10.94159 -11.7219
v 49.80829 -11.19051 -9.392142
v 50.67159 -12.84965 -10.95781
v 48.87828 -11.48106 -8.162286
v 48.88337 -12.71658 -8.327074
v 48.11572 -11.88794 -7.230592
v 49.13352 -15.95005 -9.275639
v 48.0057 -15.44142 -7.543433
v 47.83447 -12.91628 -6.963968
v 45.76623 -14.22588 -4.641017
v 46.31874 -15.23872 -5.401099
v 46.69119 -14.33824 -5.743574
v 44.98294 -13.40397 -3.748003
v 44.13353 -13.47489 -2.928919
v 42.56189 -18.61744 -2.009244
v 44.17429 -18.6283 -3.583123
v 44.52619 -17.36092 -3.703102
v 45.77137 -16.46679 -4.950402
v 43.45129 -14.71457 -2.324
v 43.86069 -16.14935 -2.838923
v 38.5137 -8.472206 1.041798
v 54.27154 39.58659 -13.646
v 55.24417 39.69601 -15.70305
v 56.23805 39.97961 -17.82582
v 55.83581 37.78425 -17.14227
v 57.1013 31.70994 -20.26698
v 55.66402 32.83579 -16.96405
v 56.82593 38.31947 -19.24088
v 54.7167 34.30955 -14.78098
v 55.26613 35.9619 -15.94705
v 55.79354 35.62593 -17.1935
v 56.35034 37.25409 -18.34236
v 57.02261 37.25886 -19.85934
v 57.5651 35.16427 -21.13806
v 56.53673 35.04548 -18.86748
v 55.69335 34.60723 -17.02036
v 56.26767 33.70268 -18.34528
v 57.78097 33.64069 -21.7434
v 56.84642 33.779 -19.59711
v 42.46811 1.428345 -2.846391
v 42.8469 10.12606 -4.713371
v 38.97983 3.88966 -1.554075
v 40.20999 3.598052 -2.1346
v 38.45032 4.446792 -1.378452
v 40.85906 2.983254 -2.309629
v 42.01195 3.224823 -3.003102
v 44.19498 3.440218 -4.501531
v 44.8435 4.769678 -5.284968
v 40.59129 9.095517 -2.885044
v 41.51464 8.042934 -3.454641
v 40.5784 7.881085 -2.812165
v 39.7429 8.747249 -2.294738
v 39.99412 5.219479 -2.273072
v 39.53709 7.38244 -2.127699
v 41.74039 5.490076 -3.315995
v 44.00492 5.965733 -4.900538
v 43.13478 5.360825 -4.182246
v 42.48929 7.326403 -4.043333
v 44.03469 7.260491 -5.166943
v 58.80872 22.84189 -24.30094
v 58.48513 25.34142 -23.54198
v 58.91583 24.28563 -24.50022
v 59.26334 26.12354 -25.41453
v 56.0103 1.340426 -18.61169
v 56.79081 0.3064583 -20.37584
v 56.06516 -0.143278 -18.80755
v 55.98354 18.0355 -19.2723
v 45.89435 5.364823 -6.264441
v 57.86493 -3.362719 -23.97666
v 57.40586 -2.494118 -22.40599
v 35.6433 -20.64006 2.797156
v 35.63165 -22.5948 2.391953
v 36.58962 -20.99846 2.151831
v 51.95332 32.59784 -8.270285
v 51.86923 30.95718 -8.195562
v 50.0957 28.11005 -5.972737
v 44.36753 -3.09998 -3.571273
v 43.30664 -2.146975 -2.842125
v 50.38605 11.93387 -12.40161
v 37.35979 -21.58633 1.55129
v 38.28174 -22.10022 0.7920445
v 60.06879 6.455414 -27.85655
v 54.28747 18.55565 -16.83221
v 54.72423 -3.702079 -16.4202
v 51.24845 30.88655 -6.817054
v 50.49486 29.33906 -5.954055
v 52.01529 29.78644 -8.811987
v 46.92206 -7.275846 -5.765275
v 47.68047 -9.034756 -6.599916
v 48.48375 -9.798701 -7.559487
v 48.18761 -7.211066 -7.154553
v 48.51361 3.232903 -8.242726
v 46.76167 6.348347 -7.277269
v 47.06108 4.716509 -7.142232
v 47.37817 3.072526 -7.095498
v 56.8575 32.63693 -19.68225
v 56.31339 32.63781 -18.4979
v 55.9378 31.41913 -17.71395
v 58.29877 23.596 -23.23904
v 53.05548 -1.014623 -13.49028
v 46.13518 -1.34043 -5.20843
v 34.91488 -21.4678 3.060852
v 52.65445 1.141984 -13.03155
v 53.39041 1.018508 -14.10396
v 50.52024 -1.840007 -9.907435
v 52.81478 -7.916673 -13.59299
v 46.10292 -6.355234 -4.964796
v 37.62416 -20.12489 1.651047
v 36.71444 -18.98054 2.394332
v 35.38346 -18.15683 3.246747
v 37.3287 -17.6802 2.142034
v 36.36139 -12.82701 2.791606
v 56.58821 -0.8461612 -20.04037
v 55.78682 -1.518932 -18.34986
v 49.8438 26.74938 -6.501547
v 37.78855 -6.909492 1.15666
v 60.44779 5.595959 -29.2767
v 59.59863 6.128695 -26.51203
v 56.51944 -6.351634 -21.14629
v 57.15018 -5.508595 -22.67625
v 54.86581 -7.000061 -17.40908
v 55.91906 -7.380762 -19.90769
v 55.78312 -6.033084 -19.13408
v 56.83093 -5.086235 -21.62852
v 50.52681 23.42854 -9.878648
v 54.08953 1.541402 -15.22505
v 60.41719 7.872116 -28.60871
v 33.34595 -16.48022 4.35821
v 33.99624 -13.91687 4.059537
v 33.29928 -14.96326 4.413486
v 35.09563 -16.7761 3.504966
v 35.40664 -13.66491 3.357123
v 36.2701 -17.04947 2.814404
v 36.45612 -14.85951 2.809456
v 37.44714 -16.19599 2.192961
v 38.45768 -16.35015 1.520537
v 37.67759 -12.1543 1.985477
v 42.28514 -15.7639 -1.344825
v 41.39022 -16.35512 -0.6395701
v 39.15489 -17.43463 0.9526575
v 38.32699 -11.55686 1.529763
v 38.22716 -13.29109 1.730779
v 37.44504 -14.04899 2.231578
v 39.08279 -14.45364 1.15334
v 39.01157 -12.37705 1.17162
v 40.48188 -14.73528 0.1631262
v 39.83877 -13.22678 0.6539572
v 41.20286 -13.83676 -0.368139
v 42.34874 -14.51397 -1.320699
v 43.30322 -12.73242 -2.158377
v 40.70234 -12.14506 -0.01875345
v 37.38802 -5.246263 1.009681
v 43.8264 -10.51086 -2.645458
v 38.85062 -1.693737 -0.3273414
v 37.75811 -3.527553 0.486382
v 40.1929 -1.805846 -0.9518274
v 37.94159 -1.324807 0.00865839
v 39.87772 -3.066591 -0.6226281
v 39.73899 -9.859926 0.4561833
v 40.72062 -10.45762 -0.1621316
v 39.50473 -11.19011 0.7493372
v 43.17419 -8.251285 -2.246046
v 41.93384 -10.17283 -1.077864
v 41.25527 -11.13142 -0.4920987
v 42.46049 -11.84533 -1.410557
v 42.46919 -9.697486 -1.532889
v 40.32601 -5.159001 -0.6012119
v 39.05338 -6.342344 0.3231842
v 40.2005 -7.562934 -0.1876758
v 40.43431 -8.963695 -0.114949
v 41.64629 -8.056005 -1.099644
v 41.94882 -6.833067 -1.485068
v 41.68699 -3.62921 -1.608323
v 41.03565 -4.917239 -1.073822
v 53.19341 34.32509 -11.25212
v 43.02693 -3.622356 -2.547654
v 42.16013 -5.267736 -1.800306
v 43.52265 -5.064754 -2.827215
v 44.74139 -6.136323 -3.739501
v 44.70795 -4.973522 -3.753335
v 43.8476 -4.160328 -3.122108
v 56.9553 -3.356267 -21.42768
v 52.1551 -0.1622616 -12.16173
v 51.38892 1.473034 -11.30109
v 51.3093 -0.3280435 -11.01547
v 57.76173 -0.6235354 -22.85378
v 58.24339 -0.2851158 -24.13585
v 48.48342 -5.714907 -7.429081
v 45.63775 20.10094 -6.732655
v 47.01531 19.26079 -8.553224
v 45.34099 18.14827 -7.630046
v 46.76284 15.96749 -9.405973
v 45.67528 16.69106 -8.326682
v 43.53474 16.89386 -6.444312
v 41.66277 16.82539 -4.606355
v 42.25858 15.90416 -4.997503
v 43.68546 17.95505 -6.357925
v 42.25441 18.39011 -4.994164
v 42.35764 17.4516 -5.260774
v 42.49987 16.46612 -5.402794
v 44.30928 16.32453 -7.223457
v 43.49738 15.86658 -6.390588
v 43.08745 14.41469 -5.637114
v 45.2824 15.20314 -8.035611
v 45.05233 13.96451 -7.540038
v 49.71287 13.44104 -11.99925
v 48.22753 16.39514 -10.73947
v 47.83191 13.91445 -10.24136
v 49.30622 12.97963 -11.51597
v 48.66401 13.94706 -11.08117
v 53.59098 36.05424 -12.201
v 53.66813 38.36219 -12.37664
v 52.0609 38.23764 -9.021508
v 51.66432 36.72129 -8.061632
v 52.26144 33.98449 -9.012825
v 51.40868 35.07834 -7.196877
v 51.76941 34.08697 -7.874462
v 51.85938 35.79165 -8.362201
v 52.47572 36.55558 -9.784305
v 53.46461 37.0951 -11.97235
v 52.62766 35.57253 -10.01646
v 52.87884 35.03442 -10.529
v 52.35323 -9.613622 -13.07145
v 52.05476 -6.360612 -12.19138
v 50.6212 -6.580082 -10.1072
v 52.10532 -8.082751 -12.45275
v 51.49178 -5.875166 -11.28731
v 50.30857 -9.261199 -9.857411
v 51.36424 -7.617665 -11.22305
v 49.6637 -8.458876 -8.955618
v 50.66042 -7.769935 -10.2314
v 49.09814 -7.861766 -8.215743
v 49.66227 -6.236589 -8.858199
v 57.57009 18.85108 -21.88911
v 58.07754 18.96207 -22.87871
v 60.49717 21.83209 -28.25467
v 60.48528 20.74785 -28.19002
v 60.48994 19.71494 -28.17561
v 59.98588 19.27276 -26.85706
v 58.80616 17.65209 -24.3083
v 59.615 1.260327 -28.09072
v 56.05346 -4.723858 -19.48616
v 56.18609 -2.958256 -19.44464
v 54.84946 -5.223475 -16.95838
v 55.30165 -4.520206 -17.74749
v 55.25576 -2.848225 -17.39244
v 53.91458 -3.259402 -14.93683
v 54.30753 -0.9322035 -15.55535
v 54.94872 -1.409799 -16.6995
v 51.2943 29.50054 -7.449485
v 55.85038 4.514285 -18.39927
v 51.67136 -4.905484 -11.4921
v 52.94999 -3.367181 -13.35225
v 53.52904 -2.397306 -14.26069
v 51.95079 -2.245643 -11.82875
v 51.99802 -3.237865 -11.89281
v 51.08708 -3.937268 -10.62938
v 50.17953 -5.184668 -9.461098
v 43.54729 0.3345122 -3.393413
v 45.81688 11.64367 -7.711026
v 58.38862 0.7302161 -24.29331
v 59.42134 2.249846 -27.03472
v 59.08231 2.975224 -25.75235
v 57.50151 0.6766303 -21.98709
v 58.95808 1.516571 -25.77339
v 54.90065 0.2758911 -16.55481
v 51.00078 3.345426 -11.1286
v 46.31158 -5.098737 -5.194475
v 47.59808 -4.379372 -6.495423
v 45.51653 -3.813993 -4.515573
v 50.0476 -3.919801 -9.281035
v 49.90192 -2.584546 -9.093942
v 49.30173 -4.89736 -8.378201
v 48.65768 -3.387854 -7.65458
v 46.69197 -3.198459 -5.613933
v 46.42362 2.510743 -6.064709
v 43.83895 2.021733 -3.910352
v 44.28193 -1.328388 -3.655628
v 45.1287 -0.4142341 -4.473877
v 45.7875 2.055034 -5.409563
v 45.28245 1.124011 -4.789456
v 45.89827 -0.2784395 -5.121998
v 47.67743 -1.925748 -6.662293
v 47.36882 0.3502558 -6.56727
v 49.24804 -0.6487637 -8.496257
v 47.96836 1.359878 -7.339275
v 48.6445 0.5436292 -7.948775
v 49.32015 1.377555 -8.79657
v 50.54108 1.791639 -10.28052
v 49.68181 3.016014 -9.480772
v 53.24372 2.681132 -14.06777
v 49.52474 22.33358 -9.232083
v 49.92332 21.44275 -10.34407
v 53.47596 23.64418 -14.32062
v 53.5275 22.56036 -14.79007
v 51.93238 22.51454 -12.44602
v 50.73724 21.45716 -11.40296
v 50.80675 19.56898 -12.36543
v 51.2086 18.8123 -13.08936
v 51.69256 20.11047 -13.19969
v 52.82052 21.50794 -14.15138
v 51.85226 21.10474 -12.99203
v 51.23993 8.964767 -12.69237
v 50.9935 4.969894 -11.45588
v 49.06565 4.411772 -9.09944
v 49.42398 5.763481 -9.817719
v 50.28431 4.584461 -10.52915
v 50.49121 6.381024 -11.16481
v 53.21841 32.79477 -11.28944
v 52.57595 32.76348 -9.727792
v 48.64101 7.544692 -9.451462
v 48.98846 25.70089 -5.915398
v 49.67934 25.35167 -7.205286
v 59.94438 13.73411 -26.79396
v 57.99112 17.39409 -22.68714
v 57.59765 15.97182 -21.94516
v 56.79604 18.66198 -20.55234
v 56.64383 20.76073 -20.19953
v 56.10236 19.67126 -19.34486
v 56.66063 17.18378 -20.37468
v 55.35124 31.77781 -16.37679
v 52.66233 31.09354 -10.06308
v 51.73705 28.1207 -8.958282
v 54.73479 32.45847 -14.9351
v 53.95004 33.89136 -12.98159
v 53.66269 32.17597 -12.33731
v 54.29857 27.28482 -14.64837
v 50.63938 25.75857 -8.370872
v 50.8098 27.31673 -7.677563
v 53.64926 27.11144 -13.34792
v 51.94744 24.77107 -11.23874
v 52.70244 24.29497 -12.76262
v 53.08176 25.85119 -12.73703
v 51.58627 25.45483 -10.18449
v 53.04126 27.10278 -12.07802
v 52.44969 27.62263 -10.5919
v 52.51287 29.17539 -10.19587
v 53.40125 29.70399 -12.06758
v 53.29753 30.97207 -11.57797
v 54.04619 31.05232 -13.39918
v 54.06914 29.65441 -13.66541
v 54.32886 28.90631 -14.38396
v 55.10859 30.30552 -15.91533
v 55.82557 29.65548 -17.62314
v 54.74486 26.62253 -15.76552
v 55.20615 28.01898 -16.45292
v 56.49353 26.33322 -19.33025
v 59.16814 28.13017 -25.10792
v 58.11676 30.61042 -22.67962
v 58.2519 28.96424 -23.01803
v 57.35234 28.98777 -21.00173
v 57.97111 27.23779 -22.39789
v 57.50955 26.36461 -21.42804
v 57.49176 20.60503 -21.71235
v 53.73932 25.43704 -14.08252
v 54.29419 24.6583 -15.44525
v 57.61302 22.47301 -21.85284
v 57.76369 24.39842 -22.07727
v 57.23662 24.83112 -20.9819
v 56.74434 27.70544 -19.73944
v 55.74283 27.41962 -17.66395
v 56.55406 28.83691 -19.25286
v 55.74595 25.0085 -18.04888
v 54.88494 24.8212 -16.47514
v 56.36377 24.23819 -19.33552
v 55.12636 23.27535 -17.22288
v 56.69384 22.822 -20.09053
v 55.26984 22.06128 -17.69549
v 54.34266 20.92384 -16.49915
v 52.86111 19.4364 -14.84303
v 55.41483 20.18513 -18.21694
v 55.04786 17.62251 -17.93121
v 53.28585 15.20771 -15.82786
v 54.30774 15.65867 -17.0267
v 54.14875 16.86264 -16.76124
v 53.20251 18.12972 -15.51663
v 52.136 17.82238 -14.31238
v 55.57143 2.163604 -17.82284
v 55.0302 1.819071 -16.86114
v 55.14056 3.984027 -17.16465
v 54.20916 6.118136 -15.95902
v 54.3078 3.447758 -15.78594
v 57.52907 2.67014 -21.79534
v 58.13597 3.305609 -23.17446
v 44.89914 11.21644 -6.726943
v 44.21516 9.055881 -5.664073
v 55.66396 16.65948 -18.8875
v 54.99303 16.08491 -17.91923
v 60.41152 17.37911 -27.88007
v 57.2684 17.20759 -21.40924
v 61.29362 18.24297 -30.33822
v 51.16863 6.529122 -12.02921
v 56.66042 1.870815 -19.95361
v 60.76503 8.847715 -29.4395
v 60.66573 10.03831 -28.99205
v 59.80265 9.141205 -26.7258
v 59.95734 7.992371 -27.26481
v 60.66941 11.72414 -28.83822
v 61.2707 13.46327 -30.39287
v 51.11438 12.83732 -13.33437
v 59.05169 9.81286 -24.84248
v 59.71431 10.71437 -26.36668
v 59.19589 12.77964 -25.08895
v 58.98966 11.29053 -24.6578
v 59.82444 12.07975 -26.54653
v 49.21693 8.786015 -10.40178
v 49.58213 7.0057 -10.30796
v 45.4504 8.579277 -6.633472
v 47.68363 7.548843 -8.469654
v 48.27958 9.08115 -9.461268
v 46.92348 8.545547 -7.991301
v 46.84298 11.58564 -8.733453
v 46.3046 10.43582 -7.890752
v 48.01576 10.20311 -9.516969
v 48.17084 11.54198 -10.03774
v 49.04214 12.10422 -11.05761
v 48.96923 10.42979 -10.57161
v 51.17379 11.29985 -13.10022
v 49.88881 8.568442 -11.0841
v 49.93842 10.34998 -11.55212
v 61.55697 16.5924 -31.07148
v 60.77847 13.52877 -28.94091
v 60.89309 16.20642 -29.18241
v 55.72955 15.25435 -18.96595
v 54.94291 14.57183 -17.88079
v 60.34843 15.38695 -27.72812
v 56.70794 15.07925 -20.51493
v 59.72159 15.29562 -26.22215
v 59.45705 16.88629 -25.64689
v 58.72625 13.47136 -24.11367
v 59.41274 14.15597 -25.56898
v 59.00861 15.24256 -24.65881
v 58.21691 14.55239 -23.09479
v 58.44938 15.97785 -23.5103
v 57.39452 14.32333 -21.62064
v 57.16789 13.00185 -21.22705
v 56.5936 13.66247 -20.2973
v 57.9275 12.42985 -22.55154
v 49.43274 14.78058 -11.88515
v 50.48683 14.95382 -12.88476
v 49.12054 16.68224 -11.50842
v 56.27634 2.185964 -19.15211
v 52.08838 2.116932 -12.32127
v 52.47322 3.042871 -13.00222
v 51.74316 4.270935 -12.27567
v 51.94263 4.989375 -12.66774
v 53.09423 3.965614 -14.01569
v 52.51697 6.448359 -13.71964
v 51.38517 7.544298 -12.51038
v 52.6637 7.673185 -14.14821
v 53.39056 5.74545 -14.74002
v 58.16114 10.28374 -22.96214
v 54.89871 6.861678 -17.09659
v 55.19918 5.509858 -17.4069
v 50.69388 17.26743 -12.91076
v 52.07683 15.99365 -14.46112
v 53.12222 12.7244 -15.51681
v 51.98191 14.21885 -14.37451
v 52.08987 12.79898 -14.37843
v 54.28186 8.438788 -16.41416
v 52.17499 11.46151 -14.28459
v 52.93172 8.97923 -14.74322
v 56.1028 10.12737 -19.29805
v 53.61553 9.549846 -15.73657
v 53.83426 11.01232 -16.2248
v 54.96345 12.4771 -17.82429
v 56.07412 11.55426 -19.39538
v 54.51989 10.304 -17.02694
v 55.31124 10.31648 -18.10331
v 56.30902 8.762996 -19.54718
v 55.34462 8.552309 -17.97383
v 55.92134 2.827936 -18.49143
v 57.27541 3.727484 -21.17474
v 57.2343 11.085 -21.23386
v 56.55741 3.398892 -19.68958
v 57.78853 4.716222 -22.23982
v 55.58642 6.100122 -18.08094
v 56.41692 6.75375 -19.56907
v 58.09659 8.891035 -22.81343
v 57.11152 9.289664 -20.98879
v 57.4521 7.714207 -21.53286
v 58.14511 7.403819 -22.92479
v 59.28403 8.559852 -25.435
v 59.44991 7.431161 -25.9999
v 58.78692 6.657126 -24.47022
v 59.10476 5.255837 -25.39944
v 58.37944 2.150217 -23.96905
v 58.74812 3.729239 -24.71104
v 58.41942 4.60846 -23.7498

# 25998 faces
f 12974 13199 13198
f 13199 13095 13198
f 13200 13187 13199
f 13187 13095 13199
f 13197 13196 13200
f 13199 13197 13200
f 13187 13200 13193
f 13200 13196 13193
f 13196 13195 13194
f 13193 13192 13187
f 13189 13187 13192
f 13191 13192 13190
f 13193 13190 13192
f 12962 13187 13189
f 13188 12962 13189
f 12962 13184 13187
f 13186 13184 12962
f 13174 13191 13185
f 13094 13184 13104
f 13183 13186 12962
f 13165 12962 13188
f 13182 13188 13189
f 13188 13182 13164
f 13179 13182 13180
f 13174 13180 13182
f 13181 13174 13182
f 13180 13178 13179
f 13177 13179 13178
f 13178 13180 13174
f 13179 13177 13176
f 13136 13177 13148
f 13177 12623 13176
f 13168 13176 12623
f 13175 13179 13176
f 13182 13179 13171
f 13171 13179 13175
f 13172 13173 13176
f 13173 13175 13176
f 13175 13173 13171
f 13170 13172 13168
f 13172 13176 13168
f 13129 13172 13111
f 13170 13111 13172
f 13169 13170 13168
f 13151 13169 13167
f 13084 13167 13169
f 13168 12623 13169
f 13084 13169 12623
f 13166 13151 13167
f 13088 13166 13167
f 13164 13165 13188
f 12623 13177 13136
f 13163 13191 13190
f 13173 13161 13171
f 13162 13171 13161
f 13173 13160 13161
f 13173 13014 13160
f 13162 13161 13159
f 13160 13159 13161
f 13162 13159 13157
f 13160 13157 13159
f 13103 13157 13160
f 13158 13162 13157
f 13158 13157 13155
f 13156 13155 13157
f 12814 13155 13154
f 13156 13154 13155
f 13184 13186 13153
f 13183 13153 13186
f 13171 13164 13182
f 13152 13151 13166
f 13150 13151 13152
f 13152 13166 12658
f 13150 12917 13151
f 13115 13163 13112
f 13112 13163 13190
f 13115 13149 13163
f 13191 13163 13185
f 13185 13163 13149
f 13178 13148 13177
f 13185 13148 13178
f 13146 13148 13147
f 13148 13185 13147
f 13144 13146 13147
f 13144 13147 13149
f 13146 13144 13027
f 13145 13027 13144
f 13143 13145 13144
f 13144 13141 13143
f 13142 13143 13141
f 13149 13141 13144
f 13139 13143 13142
f 13114 13142 13141
f 13140 13143 13139
f 13025 13139 13142
f 13138 13146 13027
f 13140 13139 13137
f 13025 13137 13139
f 13135 13148 13138
f 13146 13138 13148
f 13135 13136 13148
f 13134 13137 13133
f 13137 13025 13133
f 7861 13134 13110
f 13134 13133 13110
f 12140 12143 13134
f 12140 13134 13132
f 13130 13014 13131
f 13117 13130 13131
f 12790 13131 13129
f 13014 13129 13131
f 13117 13131 13128
f 12790 13127 13131
f 13128 13131 13126
f 13127 13126 13131
f 13126 13125 13128
f 13124 13125 13126
f 13121 13125 13122
f 13122 13125 13124
f 13124 13126 13123
f 13119 13122 13124
f 13122 13120 13121
f 13118 13130 13117
f 13118 13117 13022
f 13128 13121 13117
f 13196 13190 13193
f 13142 13114 13025
f 13116 13025 13114
f 13115 13116 13114
f 13149 13114 13141
f 13113 13116 13115
f 13149 13115 13114
f 13112 13107 13113
f 13169 13111 13170
f 13133 13109 13110
f 13109 12353 13110
f 12099 12353 13109
f 13107 13106 13109
f 13107 13109 13113
f 13108 13105 13106
f 13108 13106 13107
f 13108 12838 13105
f 13128 13125 13121
f 13184 13153 13104
f 13103 13160 13019
f 13100 13134 12143
f 13102 12143 12140
f 13101 13031 13138
f 13031 13135 13138
f 13151 12917 13111
f 13149 13147 13185
f 13100 13140 13137
f 13173 13172 13014
[truncated: 451,696 more chars]
