# Supplementary material for: Simulation of facial growth based on longitudinal data: Age progression and age regression between 7 and 17 years of age using 3D surface data
Source: PLoS One. 2019 Feb 22;14(2):e0212618. doi: 10.1371/journal.pone.0212618 (PMC6386244; doi:10.1371/journal.pone.0212618)
Supplement: S1 File — (ZIP) [file pone.0212618.s001.zip › M/09.obj]

# Generated in Morphome3cs 


# 13200 vetices
v 14.85117 20.79597 3.436034
v -40.91445 23.49912 1.436629
v -40.97575 23.14171 0.9618719
v 29.959 25.99614 6.535016
v -38.18349 25.88997 4.188855
v -38.07155 26.51623 4.5279
v -38.31816 26.19874 4.123731
v -37.81609 26.1035 4.500351
v 4.987642 17.47905 14.08774
v 38.18064 21.87522 1.131356
v 34.56698 24.07444 4.689751
v 28.66084 25.37522 5.860848
v 30.31824 24.97838 5.874997
v -40.84172 22.62638 0.2819867
v -40.11189 22.3085 0.3055758
v -22.45848 18.56852 1.069057
v -23.21686 17.44272 1.885684
v -24.01966 15.57014 2.776529
v -25.47133 16.946 2.185548
v -19.40688 21.60081 2.29384
v -41.81711 22.06741 -1.432037
v -41.51436 22.04843 -1.119552
v -41.45699 21.62553 -1.87318
v 15.33862 23.00468 4.794227
v 15.84713 21.10675 3.088626
v 18.08153 19.55097 0.7957005
v 17.48187 20.76833 0.8749003
v 17.13641 20.45157 0.5823929
v 20.99774 21.70414 2.608771
v 37.97751 17.15038 -1.231873
v -36.02371 27.59538 5.916872
v -39.54958 22.89944 0.6070295
v -39.38086 23.24142 0.852949
v -38.50588 25.66405 4.008337
v -28.47075 16.53894 2.336989
v 23.79981 25.69128 6.47455
v 30.14518 24.37359 4.691265
v 22.85592 25.99315 7.224709
v 40.62925 19.28868 -2.576061
v 24.09511 27.38601 7.911176
v 40.91777 18.63773 -3.464257
v 31.32908 25.30476 6.217888
v 24.62866 26.9349 6.835182
v 24.41883 26.64034 6.689474
v 38.47496 22.49339 1.911495
v 38.40213 22.384 1.649456
v 40.64536 19.03493 -2.857511
v 32.80991 24.98282 5.932568
v 23.85061 26.49927 6.822568
v 39.20573 21.12257 -0.1282374
v 26.1433 25.64238 6.039332
v 22.8212 24.84919 5.398797
v 35.52318 22.65705 2.581843
v -42.66128 -60.56071 -41.73097
v -26.12906 28.41786 7.959629
v -22.63178 26.35774 5.945844
v -28.55691 27.17307 6.849193
v -33.47814 27.07241 6.25738
v -20.71543 24.34846 4.625543
v -29.32928 26.67998 6.485414
v -27.58061 26.80548 6.78263
v -20.63287 26.74605 7.399496
v -24.87027 25.77122 5.258377
v -22.09963 24.41245 4.004172
v -21.48373 24.3203 4.084245
v -33.60699 27.47305 6.45499
v 5.064231 -15.98292 19.09971
v 8.344629 -16.15484 18.54782
v 4.638708 -17.82741 15.97179
v -36.45916 19.31553 0.7429623
v 36.70222 19.09244 -0.599686
v -5.826658 -16.92565 22.1237
v -9.816985 -17.12914 15.79369
v -6.588703 -16.07918 21.07969
v -5.436928 -16.84782 20.68533
v -7.58882 -16.43006 16.76848
v 37.55965 22.83187 2.056041
v -25.2315 26.79944 5.900438
v 19.98581 70.35624 15.63882
v -25.4264 27.54377 6.858595
v 16.17395 -40.91209 1.361879
v 21.05802 14.87011 3.083635
v 3.635061 -40.41565 9.570979
v 35.46607 21.7489 1.337211
v 15.48553 18.04576 1.780925
v -40.67284 21.45302 -1.589124
v -34.28638 22.13754 1.442838
v 19.51256 23.52838 4.234709
v 15.18482 -40.50204 1.932234
v 22.68896 44.05486 16.18068
v 11.39145 -18.54406 12.68454
v 20.42728 21.86575 2.316587
v -26.18196 28.81343 8.419876
v -30.79873 24.27733 2.878984
v -34.1438 22.13946 1.449946
v -40.98814 21.31727 -2.076614
v 8.998701 -16.59707 17.60896
v 35.88855 14.28843 0.9342046
v -33.36864 30.306 8.646
v -19.87302 26.9469 7.862084
v -26.69032 25.92357 4.878663
v 23.99694 26.48698 6.65925
v -25.40948 25.74143 4.977163
v -25.57862 25.46456 4.566544
v 42.13642 20.28544 -3.144038
v 5.670944 -77.17373 -8.874739
v -20.37667 23.40444 4.148549
v -33.95253 27.28508 6.2958
v -7.801628 -16.09417 18.28206
v -37.58352 43.59458 10.22164
v -25.25554 25.75128 5.26994
v -24.99746 25.61592 4.855345
v -24.61691 25.44514 4.840093
v 14.657 17.99839 2.270164
v 14.26944 18.59994 2.358119
v -34.64161 74.76265 8.848882
v -34.153 27.83135 6.619321
v -34.25712 28.13176 6.786054
v -19.1068 46.31291 18.08007
v 24.54981 27.07379 6.955224
v -19.46015 23.56692 4.307706
v 9.16012 75.30751 16.49195
v -29.85662 22.00872 1.877258
v -30.34988 22.14973 1.77465
v 19.74282 22.49647 2.457951
v -35.91848 25.97075 5.032393
v 23.40393 40.17366 15.8803
v 10.29418 76.5344 15.83322
v 7.406976 -15.2994 21.50308
v 5.669801 -15.49532 21.88706
v 36.32036 14.65763 0.5954132
v -33.20172 14.8422 2.483707
v -24.66367 42.8649 16.47764
v 24.20335 25.04289 5.54351
v 25.2144 25.22406 5.488735
v 32.13501 25.46456 6.322206
v 7.314359 -15.62277 20.36289
v -31.45594 26.37848 5.738187
v -30.86688 26.41086 6.108392
v -31.34782 26.76747 6.442782
v -32.90866 27.0195 6.287648
v -32.02961 26.45814 6.086171
v -30.02379 28.82852 8.234967
v -29.55519 28.77424 8.304784
v -29.42619 28.98342 8.293499
v -29.06356 28.85182 8.294238
v -28.34513 28.68085 7.978294
v -30.40551 28.2302 7.360586
v -29.56073 28.45732 7.550149
v -28.42723 27.43077 6.761833
v -29.61775 28.053 7.058743
v -29.15075 27.75946 6.74087
v -29.77042 27.71816 6.830395
v -33.0187 22.16861 1.577944
v 27.15451 73.6849 11.93322
v 26.99569 73.76736 11.95345
v 38.6467 21.4017 0.5662782
v 38.15165 21.41511 0.4764717
v 38.14439 21.64318 1.003315
v 24.0275 24.63351 4.811488
v 35.23614 23.07209 3.360284
v 17.10977 75.50538 14.75459
v 20.22445 22.27267 2.381959
v 19.06744 68.94336 16.17872
v 16.52723 19.36605 0.4517368
v 19.30716 70.59779 15.75089
v -33.04202 26.30692 5.841115
v -33.5884 26.31252 5.899112
v 29.61082 -67.88075 -31.65229
v 43.38893 -56.35927 -39.93487
v 16.23139 19.59196 0.1076247
v 18.99628 22.83382 3.636584
v 11.47327 -40.14248 4.97967
v 11.38666 -40.38662 5.116429
v 36.9369 15.53616 0.04465676
v 16.07916 19.58375 0.06071948
v 16.12316 19.65272 0.02384043
v 16.79953 19.91938 0.2612818
v 4.761014 -77.26598 -8.642759
v -41.72623 21.53309 -1.929113
v -39.74764 -63.21426 -37.03674
v -34.06533 26.73997 6.000965
v 15.77181 20.74942 2.851428
v -32.44638 14.67505 2.63108
v -32.90364 14.19306 2.660684
v -26.84848 26.11803 5.329982
v -25.96194 25.7839 5.005302
v 39.76158 21.57751 -0.1650197
v 22.41302 74.2622 13.65451
v -32.1919 16.0926 2.115757
v 26.6243 73.92236 12.12307
v 26.19289 74.06596 12.26849
v 25.7318 74.56138 12.23402
v -20.00927 22.74127 3.516531
v 12.12199 -18.40475 10.21791
v -26.47011 44.66426 15.74115
v -18.03882 77.38729 14.63368
v 26.65907 27.46222 7.521241
v 26.59948 28.36206 8.24722
v 28.4804 27.44458 7.200459
v 27.52162 27.97391 7.786436
v 28.14652 27.94233 7.670375
v 27.21424 28.25783 8.115224
v 4.131206 -15.70745 24.11912
v 4.214437 -15.73358 23.4647
v 28.29739 73.53699 11.39629
v 27.87993 73.76891 11.5612
v 27.51331 73.95307 11.66821
v 27.8581 73.47167 11.6913
v 14.59425 20.54358 3.545032
v -22.58023 76.56976 13.69962
v -22.68106 76.1934 13.83648
v -22.86301 75.82851 13.95245
v -23.71282 75.70561 13.76333
v 30.70408 25.76328 6.470994
v -34.80452 26.2644 5.764118
v -36.28294 26.79025 5.359632
v -35.42701 26.33591 5.518411
v -21.28867 26.15987 6.2928
v -21.49017 26.86269 7.145882
v 22.09926 25.63577 7.162444
v -19.37157 22.67609 3.490614
v -34.96128 26.08908 5.464406
v -35.48757 40.99594 12.13673
v 10.83049 77.46832 15.30463
v -22.51835 18.4141 1.158885
v 2.483825 -16.65835 21.65716
v 42.30977 20.37448 -3.239281
v -23.17926 15.82758 2.664396
v -28.88627 43.50425 14.85687
v -18.79691 25.64035 6.762327
v -31.64293 28.90877 7.98785
v -26.33188 27.79396 7.086441
v -19.66228 25.93904 6.808766
v 8.119003 -15.7901 19.66532
v -28.57263 76.80663 11.3396
v -38.69165 24.42884 2.277361
v 13.11563 -16.91531 10.57779
v 16.15585 19.2573 0.6127871
v 16.13845 19.54514 0.1916822
v -30.80529 29.39802 8.472084
v -35.83646 41.61779 11.75777
v -33.4693 27.73341 6.64869
v -33.47082 28.19138 7.004683
v -33.69788 28.74918 7.453185
v -34.34496 28.42941 7.078547
v -19.35631 25.03128 5.995353
v -19.62736 24.87476 5.551257
v -20.11826 25.5264 6.105833
v -20.62661 24.45852 4.455401
v -20.38675 25.04235 5.318429
v -8.644706 -17.07141 15.62185
v -26.95319 28.74695 8.263341
v -26.31136 28.23619 7.650119
v -27.26967 28.14552 7.453557
v -28.06355 28.33006 7.594415
v -27.70388 27.88842 7.091796
v -27.55523 27.53229 6.783842
v -28.33227 27.70818 6.854558
v 29.03803 24.12916 4.006808
v 27.1513 24.53332 4.468931
v 27.15795 24.11279 3.669345
v 27.94537 24.09943 3.446894
v -33.65799 26.18736 5.793309
v -42.72936 22.5742 -1.559458
v 38.35222 69.43509 5.373812
v 35.79693 42.07664 10.12403
v -28.61685 42.6765 15.03059
v 21.94922 44.59405 16.42824
v -36.87442 25.89732 4.476583
v -41.38718 23.72123 1.035535
v -22.62247 24.30094 4.442643
v -23.22487 24.81293 4.653359
v -30.10419 23.67883 2.46958
v 11.82653 -18.76156 10.10525
v 40.94778 18.56047 -3.956932
v 41.07686 18.34434 -3.997348
v 28.08872 35.69628 13.05986
v -8.070913 -16.76517 16.00381
v 28.06619 38.97006 14.14847
v 28.21446 39.64326 14.20681
v 7.922113 -15.68248 20.03754
v 15.03793 -40.24813 1.958629
v 15.34557 -40.69058 1.835406
v -43.62059 23.70728 -1.390859
v -26.24172 25.84181 4.856449
v -24.80736 25.36453 4.422004
v -8.311958 -17.16175 15.50667
v 11.9872 -18.31866 11.61505
v 12.24262 -18.15262 10.89846
v 31.07897 72.644 10.011
v 8.306576 -15.73586 19.89844
v -21.60212 25.11595 4.762907
v -34.58279 75.08473 8.758812
v 2.177054 -19.73203 17.46913
v 22.08692 25.27417 6.56992
v -38.93426 24.56693 2.517376
v -39.04233 24.60736 2.5127
v -19.23044 20.90402 1.3811
v -34.74095 26.36946 5.853232
v 30.95 24.6895 5.419464
v 41.16837 19.09988 -3.671177
v -8.178353 -17.20734 15.66216
v 14.6338 20.35632 3.337463
v 15.13401 20.70378 3.285576
v 27.99349 70.51656 12.36788
v 27.77393 70.03704 12.61178
v -36.38214 25.66756 3.934868
v 14.57769 -40.29567 2.454924
v 10.55089 75.8623 16.07007
v -34.83327 74.77365 8.752475
v -34.453 75.21579 8.79324
v -34.48467 74.77491 8.943379
v 20.99002 22.18358 2.607769
v 37.05537 17.50514 -0.7557316
v 28.65306 72.83672 11.36737
v 28.07807 73.12321 11.67847
v 35.77884 25.81772 4.19521
v 9.104729 77.26571 15.70951
v 9.086565 76.7988 15.89763
v -26.98696 27.62691 6.923682
v 30.30294 40.20037 13.3563
v 33.09886 25.30842 5.78312
v 14.28214 -40.41524 2.710607
v 13.59248 -40.48888 3.295948
v 22.27711 25.00306 5.967661
v 21.83665 25.02771 6.22093
v 23.14198 38.57366 15.67083
v -40.10723 41.82041 9.128071
v 17.44558 73.93264 15.22213
v -39.48618 41.76377 9.628939
v -29.17299 26.08265 5.49601
v -18.14669 23.84962 5.035136
v -26.71087 26.62353 6.524846
v -26.92302 26.231 5.994858
v 52.09586 36.4254 -7.411611
v -58.98722 51.64737 -16.57092
v -43.55505 25.7394 0.9652464
v 22.27569 24.54976 4.971698
v -39.88398 23.38975 0.887905
v -39.51418 23.71051 1.42573
v -39.15928 24.25945 2.076909
v -39.38349 23.72445 1.35521
v 11.90987 -39.87114 4.804858
v -24.11283 26.48174 5.639949
v -18.33085 23.61328 4.605279
v -19.82517 26.6608 7.622617
v -20.07452 27.3507 8.206847
v -20.4944 27.06157 7.763263
v 11.75305 -40.29363 4.793388
v -37.06056 27.38673 5.453759
v 19.39716 22.86807 3.598741
v 19.44848 22.42677 2.461795
v -28.08166 41.78854 15.33766
v 12.87117 -17.01103 13.43433
v 32.30563 28.10338 7.52949
v -31.55035 27.46485 6.870588
v -31.20052 28.57816 7.727834
v -26.95003 25.55255 4.616787
v -41.16077 24.12244 1.622454
v -40.6809 23.60501 1.717425
v -34.42737 28.87708 7.481039
v -22.34862 25.32693 4.739534
v -6.790642 -16.46407 23.95985
v -22.81192 23.61948 3.099521
v -38.52359 25.03569 3.243762
v 27.72915 73.09938 11.8307
v 27.00295 73.47306 12.06323
v 21.94043 25.3607 6.206553
v 19.93603 70.02603 15.72833
v 22.13594 74.43456 13.7014
v 15.09643 23.70803 5.848787
v 31.52934 25.64149 6.470075
v 18.73154 -73.30608 -18.4402
v 21.93509 24.77587 5.32795
v 21.78144 25.10329 5.910274
v -5.554762 -16.53977 20.6859
v -5.652718 -16.14516 19.91423
v 36.31427 17.59613 -0.2707809
v 22.83117 23.8579 4.207171
v 22.90125 24.6253 4.963581
v -38.59074 24.78433 2.833049
v -38.28964 24.01814 2.063732
v -44.64463 20.23672 -4.4087
v -25.47705 17.54039 1.960063
v 24.18934 27.09859 7.303928
v -22.40126 24.6982 4.235593
v -22.11421 24.84186 4.267091
v 22.3003 46.7084 16.21138
v -39.40424 24.75645 2.24099
v 16.3945 -40.00233 1.425399
v 16.59701 -40.26802 1.146463
v 16.72751 -40.64933 0.9782329
v 17.80344 20.33509 1.060872
v -33.27254 26.28179 5.604897
v 24.5648 74.37186 12.75914
v 11.02891 -39.9592 5.388875
v -38.06413 25.67513 4.255391
v -20.91342 23.2896 4.068833
v -6.128804 -16.89158 24.25377
v -6.068039 -16.99632 23.83542
v -20.98732 23.61097 4.253649
v -8.773216 -15.57926 21.05546
v 38.41259 21.74098 0.8973045
v -8.390716 -16.64628 16.25895
v -8.216508 -16.82337 15.8718
v -7.975458 -16.67576 16.16982
v 16.68329 20.06777 0.1960132
v 16.7253 20.16068 0.2457386
v 16.09509 19.68233 0.08388233
v 16.32444 19.81425 0.08852194
v 16.41416 20.01905 0.1572454
v -23.44278 26.0699 5.212244
v -18.38559 25.51766 6.742583
v -34.45942 22.12549 1.397119
v 11.1654 -39.91382 5.350568
v 10.71904 -39.75818 5.974662
v 17.57382 16.82362 2.049025
v 32.50121 72.14498 9.343287
v 40.13139 18.66092 -2.760672
v -18.56039 77.2962 14.52727
v -36.72358 29.73691 7.431472
v 37.25686 67.54544 6.72912
v 28.03387 28.87491 8.482244
v -19.21099 -39.93649 2.024957
v -19.04861 -39.87655 2.287765
v -24.88424 -41.59982 -0.03867403
v 33.36551 22.19816 2.125932
v 33.97076 22.58285 2.237946
v 34.06621 22.37884 2.064921
v -27.6011 27.17111 6.836664
v 26.33988 73.55391 12.39168
v 22.19653 25.56157 6.811321
v -24.69786 16.3563 2.455483
v -25.47045 15.52831 2.742058
v -37.34061 28.12541 5.944659
v -22.21661 24.01909 4.256935
v -21.88156 24.12138 4.393614
v -21.18043 23.33247 4.019942
v 40.73963 22.13145 -0.7695715
v -35.39121 27.63388 6.245194
v -34.80452 28.12886 6.708513
v -34.58635 28.27907 6.907407
v -17.59206 24.05989 5.602535
v 15.90853 18.73602 1.158297
v 33.24825 27.0222 5.877085
v 32.58294 26.75082 5.864504
v -18.82155 23.60392 4.500608
v -18.36422 23.14102 4.111307
v 40.5351 18.01413 -2.976251
v 12.87963 -40.2113 3.884662
v 12.51585 -40.2323 4.153591
v -22.5451 22.84529 2.36291
v -17.47324 24.32229 5.928838
v -18.70654 24.5967 5.65316
v 32.99659 28.39468 7.435658
v 4.601729 -17.295 16.79685
v 4.212453 -17.27229 17.023
v -20.3472 22.61328 3.391559
v 22.09067 26.27929 6.531909
v 22.27102 26.5079 6.736684
v -33.21087 29.40816 8.093309
v 20.45467 23.85613 4.274786
v 20.28928 23.52113 3.865725
v -29.21373 17.35022 1.919608
v -27.76821 17.33885 2.09751
v -36.56546 28.52045 6.564049
v 24.51135 24.02917 4.060694
v 23.67671 23.88122 3.997291
v 24.11018 23.68872 3.735975
v 36.85637 37.41418 9.954513
v 24.47304 28.0701 8.436765
v 25.14324 28.25464 8.342525
v -27.13907 27.33283 6.596587
v -27.65632 27.28597 6.644147
v -40.24115 24.11829 1.782763
v -34.26789 26.20353 5.79471
v 25.15275 73.86424 12.75116
v 25.70134 73.75122 12.58218
v 3.470065 -16.28111 18.61488
v 33.78766 24.46877 5.405816
v 34.70985 24.26167 4.738339
v 5.558942 -15.14084 23.44459
v -31.09471 22.8448 1.964928
v 40.49947 19.38014 -2.770964
v -26.119 16.30385 2.518917
v -26.10448 17.08223 2.161533
v -24.94813 26.00473 5.471978
v -31.09231 21.99233 1.682367
v -32.11229 22.5486 1.743628
v 3.153762 -16.27781 24.17013
v -7.306598 -16.38735 17.22726
v 18.22643 19.56522 0.821622
v 18.05293 -40.86903 0.3259203
v 28.04243 23.65949 3.078288
v 27.16249 23.72465 3.281405
v -45.08197 21.12545 -3.879745
v 38.67309 17.23876 -1.717872
v -6.524694 -15.90175 19.57066
v -24.72005 26.59835 5.706121
v -31.59932 15.14877 2.57217
v -24.72511 43.90234 16.40454
v 17.1598 21.53535 2.519014
v 8.184081 -14.84949 21.85983
v 3.977627 -16.73835 17.78224
v 3.988589 -17.05805 17.25733
v -23.59217 25.29066 4.665496
v -22.68423 28.11801 8.338805
v 8.182584 -15.48144 20.71046
v -18.79421 21.22655 2.241366
v -41.98153 21.34825 -2.538062
v -41.88174 21.41019 -2.355991
v -41.56081 21.28993 -2.430997
v -32.42574 22.2954 1.674789
v -29.54354 31.29999 9.91154
v -44.33662 20.03469 -4.456273
v -39.12586 25.58096 3.154577
v -28.93191 29.40254 8.66499
v -23.28842 25.16764 4.366013
v -22.85074 25.14137 4.343625
v -21.13055 -40.20388 0.4958513
v -23.48989 25.31707 4.489571
v -23.17435 25.31522 4.453734
v -25.49391 26.0335 5.704646
v 15.32194 18.82288 1.438278
v -24.43422 25.72544 5.072061
v 35.99956 22.38843 1.927875
v 14.06466 18.71239 2.713165
v 18.62557 16.04954 2.427358
v -3.153588 -41.02614 10.27952
v 18.35848 19.08465 0.902068
v 35.69475 22.46628 2.106475
v 3.448194 -40.58548 9.636101
v 37.03954 23.21327 2.45557
v 37.57025 15.91188 -0.5028854
v 37.484 14.93348 -0.07332694
v -22.85088 18.32395 1.149946
v -31.87693 24.38803 3.051827
v -27.11707 26.91252 6.70231
v -26.9269 26.96205 6.297023
v -27.18212 26.95286 6.557721
v -26.23876 26.38062 6.095935
v -26.41387 26.63687 6.040883
v -31.78919 30.4527 9.111194
v -32.37357 25.86659 4.70118
v 38.12523 22.24232 1.586405
v 36.1046 18.10628 -0.1495492
v 35.67229 18.68185 0.2084875
v -33.93641 22.32514 1.498863
v -33.0359 24.24806 2.837063
v -30.89703 23.96665 2.52133
v -30.92328 23.58789 2.295265
v -31.53634 24.26611 2.838611
v -33.10554 22.7135 1.695588
v -32.94062 23.11337 1.816013
v -31.81962 23.63789 2.298159
v -31.59707 23.87486 2.432403
v -32.20341 23.57978 2.216647
v -32.78639 23.27709 1.92058
v -32.78437 23.53562 2.060143
v -32.77703 23.69725 2.173606
v 24.23235 27.8408 8.163445
v 18.63459 18.49353 1.144516
v -24.09945 26.75423 6.072087
v 19.98831 15.1095 2.904924
v 21.04182 15.42841 2.815063
v 21.85773 16.25413 2.590439
v 37.5032 19.17475 -1.322825
v 37.60872 21.41343 0.1889235
v 36.9038 22.23433 1.744176
v 36.55051 16.39067 -0.06800964
v -33.41034 13.73974 2.620163
v 38.81567 21.23095 0.1953009
v -35.97214 17.97414 0.9036985
v -36.0702 16.26948 1.161555
v 40.07244 20.0114 -1.849506
v -38.45149 23.46756 1.329133
v 3.732082 -15.85854 24.44963
v 4.481836 -15.46831 24.19785
v 0.9725773 6.249588 21.92307
v -23.05696 25.60855 4.743589
v -33.54703 14.38712 2.488727
v 1.673984 -17.2562 21.01538
v 33.60637 22.59693 2.286691
v -39.33098 22.84584 0.5879257
v -37.91714 28.57235 6.189985
v 19.54444 15.87355 2.555319
v -18.14062 -39.90704 2.848562
v 25.74582 23.86616 3.836904
v 24.76504 23.72188 3.759622
v 17.56582 20.493 1.185849
v 16.80616 -40.94736 0.9995609
v 21.70701 25.30634 5.780419
v 14.08315 16.99325 2.988386
v 17.87325 -40.69941 0.3771125
v 16.21176 19.80208 0.2106706
v 39.32263 21.91265 0.4247876
v 2.110861 -16.73996 20.47651
v 13.69749 17.47002 3.172977
v 13.59736 18.39571 3.301783
v -19.64872 -39.97758 1.503787
v 32.84392 22.85929 2.61124
v -24.57698 15.23883 2.962462
v 36.9706 21.44159 0.4660219
v 36.91271 22.00691 1.247086
v 38.91562 20.05687 -2.164151
v 39.16837 19.97964 -2.491178
v 35.58435 21.95499 1.414697
v 34.82786 22.40895 2.018975
v -31.7276 30.79939 9.288727
v 20.34549 22.72265 2.822682
v -30.22761 21.52086 1.74015
v -17.56221 23.70504 5.22784
v -17.82733 23.52982 4.781755
v 31.00974 21.48731 2.163633
v 38.45654 22.20131 1.355289
v 38.27061 21.93466 1.077015
v 38.87042 21.95271 0.7463101
v -19.58452 -40.09949 1.633992
v -19.97954 -40.12102 1.240437
v -19.80466 -39.96325 1.305854
v 11.1614 -40.07196 5.256615
v 10.66349 -40.22557 5.692473
v 24.31367 20.94798 2.608303
v -28.78423 22.89304 2.473817
v 2.757786 -16.2377 19.13762
v -27.37213 16.75118 2.33354
v -26.65661 17.03995 2.21894
v -45.41356 20.26763 -4.949976
v -19.12975 45.63861 18.05216
v 36.66449 27.84965 5.702494
v -8.131261 -15.6047 23.61634
v 18.22717 20.42052 0.8205628
v 3.558071 -16.63332 18.15035
v 1.775376 -17.1012 20.4315
v -30.35826 31.27533 9.745022
v 39.08613 19.80709 -2.355281
v 41.4544 17.25641 -3.841268
v -7.729648 -15.59679 24.76411
v -7.004827 -16.0748 24.80459
v 38.11041 17.81751 -1.561639
v -34.37218 22.46862 1.474876
v 37.24214 18.304 -1.083001
v -23.38229 23.44688 2.830868
v 2.410849 -16.20058 19.42958
v 1.959535 -16.65821 20.11484
v 2.447593 -16.2395 19.58738
v -33.93338 19.70267 1.329974
v 18.34863 19.97607 0.8971581
v -35.08514 17.72329 1.147416
v 18.59205 20.7903 1.224366
v 18.46797 20.48914 1.090103
v 38.82982 20.92764 -0.6872805
v 3.201092 -16.52693 18.5263
v -36.14159 16.85892 0.9730123
v -7.026511 -16.19175 18.31157
v 37.92147 18.52716 -1.647984
v -42.82438 -27.34653 -1.499654
v 2.594995 -16.44319 19.17727
v -6.070229 -16.16769 19.41476
v -45.6789 -27.88042 -4.3764
v 34.89449 17.23834 0.5694822
v -35.59946 21.20622 1.239719
v -35.76139 20.4189 1.041119
v -36.54294 21.12899 0.8658182
v -37.65961 19.63827 0.1992883
v -37.05545 19.95936 0.5666292
v -36.62221 20.79214 0.9416199
v -37.10703 20.56562 0.6179063
v 33.28405 -34.24302 -0.1798527
v 38.13367 -48.33185 -12.87504
v 36.56658 -49.19303 -11.82696
v -20.76833 -52.30961 0.02007437
v 44.85912 -8.175167 -3.226065
v 22.77968 39.5444 15.93686
v 22.49676 40.1082 16.15219
v -39.59371 22.10655 0.02371961
v -39.365 22.35476 0.3333634
v -41.34103 24.95327 1.37448
v 27.98064 38.15913 14.03452
v 27.2006 39.39234 14.53218
v 26.52189 38.84135 14.75381
v 18.49301 42.97439 17.56166
v 37.43547 21.19027 -0.1996396
v 13.3262 75.99137 15.45101
v 21.45634 25.43965 5.529174
v 19.34441 23.91867 4.511903
v -21.97703 17.33504 1.904377
v -27.4527 41.45059 15.57335
v 22.6815 73.65186 13.75182
v 15.62278 74.66031 15.42586
v 22.4569 41.54683 16.26643
v 22.89644 41.54959 16.13387
v -18.93586 77.01237 14.54079
v 22.69537 69.76964 14.81848
v 22.19918 69.41658 15.11222
v 15.21979 17.29888 2.327771
v -29.05061 15.17424 2.760345
v -27.46548 15.35713 2.857375
v 19.09523 -38.79133 2.576395
v 13.71057 69.20601 17.34234
v 16.41288 27.58809 9.170772
v -43.25531 21.85683 -2.052381
v -42.82416 21.55384 -2.08039
v -42.66643 21.72083 -1.990923
v 20.76811 69.22141 15.64825
v 21.27513 69.28252 15.49584
v 22.93586 68.63645 14.94491
v 38.26179 22.59159 1.752272
v 37.98123 23.37337 2.06042
v 18.21536 22.75286 3.837737
v 17.69114 21.25093 1.565564
v 18.46382 21.75265 2.081886
v 19.04174 22.08579 2.183249
v 23.22623 23.0012 3.343756
v 22.60443 23.01095 3.388571
v 23.34069 22.71033 3.197244
v 22.04953 18.83415 2.181836
v 25.75513 22.90621 2.982223
v 26.94068 17.96806 2.22806
v 34.37679 22.51126 2.175487
v 31.19046 23.02895 2.707485
v 32.28581 22.5209 2.424444
v -20.90606 28.34267 9.005789
v -1.330903 -41.5575 10.34111
v -24.73608 17.3137 1.99042
v -23.00425 16.62067 2.315244
v -33.81792 21.30394 1.324921
v 35.53431 37.70107 10.71998
v 36.05542 36.62427 10.27846
v 21.7835 26.69646 6.942792
v 26.03691 31.11586 10.20122
v 32.79704 13.09534 2.421327
v -24.1925 24.91639 3.983071
v -28.4266 20.14651 1.897352
v -22.91979 24.22184 3.737328
v -23.14173 23.14297 2.523194
v -22.27922 23.31602 2.949155
v -22.20948 22.64187 2.271757
v -23.192 21.80278 1.888041
v 29.28884 39.85269 13.80924
v 34.93497 70.73724 7.981571
v 35.1907 70.25899 7.85222
v 35.43654 68.14512 8.181443
v 35.21295 68.64069 8.250876
v -45.89978 -57.31137 -44.23268
v -40.23817 21.28683 -1.33586
v -40.2553 21.94694 -0.3111198
v -40.13882 21.615 -0.8122685
v 15.0874 -40.12822 2.048794
v -10.72822 -16.44456 16.97651
v -42.53172 42.50583 6.996286
v -41.97936 40.86475 8.081762
v -4.603857 -18.81656 20.58328
v 41.13399 20.5644 -2.220025
v 41.22733 21.91651 -1.432914
v 27.50516 29.48392 8.857678
v -34.14523 74.82887 9.160328
v -18.42707 43.00285 18.13514
v 38.45176 -61.19011 -36.06387
v -37.62532 17.68162 0.1876954
v -37.58341 18.77771 0.1316761
v -36.85514 16.29775 0.8520157
v -38.12188 17.2397 -0.006077881
v -19.82873 22.23339 3.018771
v -17.91959 21.70318 3.413159
v -28.77704 14.64858 3.000983
v -7.841218 -18.00331 16.27214
v 15.27072 23.94372 5.918687
v -4.284338 -38.53507 12.68379
v -30.73475 30.99651 9.503724
v -31.36399 30.62181 9.239407
v -32.07775 30.16289 8.835958
v 16.18293 20.85279 2.271549
v 16.21395 21.4799 2.91561
v 13.76939 22.4445 5.213546
v 57.26878 -26.91557 -37.7649
v 9.610128 -66.67447 0.6559824
v 14.26375 -51.81696 1.60546
v 24.8055 -55.22834 -6.630325
v -24.68677 66.22739 15.78827
v 21.66829 10.61368 3.137326
v 22.42498 10.74009 3.175761
v -3.620771 -20.2813 18.72659
v -0.9857994 9.041407 21.19219
v 9.781457 -22.72009 10.96819
v -1.170668 0.04978945 25.89081
v 50.95152 34.77855 -4.541441
v -60.0804 -29.26487 -36.80901
v 13.39805 -18.59212 8.775693
v 13.30096 -18.54478 8.756581
v 14.35009 -18.36784 8.252383
v 13.53723 -18.55066 8.753885
v 1.107807 7.103967 21.48582
v -27.19501 -25.56652 6.274533
v -30.34364 -25.29872 5.495285
v -2.080312 2.666657 24.38063
v -0.7615654 2.489866 24.39544
v -0.364367 0.9153216 25.24677
v 0.4886298 -1.087323 26.26835
v 1.41997 -2.281003 26.7158
v -15.67641 -18.25818 10.39431
v -38.52076 -56.17632 -16.21488
v -52.70054 34.21513 -3.092821
v -34.35276 58.35285 11.30088
v -46.34589 63.10135 1.11601
v -24.27813 5.260745 3.415761
v -51.18677 18.85361 -10.43937
v -16.8008 -9.807544 11.78603
v 13.44221 -16.18676 10.42002
v -0.3369111 -6.105474 29.46917
v -1.425199 -4.663255 28.86633
v 2.385441 8.885257 19.9106
v 4.369746 25.53587 15.5946
v 13.58372 19.29914 3.569906
v 13.89913 19.20017 3.185668
v 14.34545 19.38676 2.494055
v 13.22146 17.70053 3.612299
v 13.3298 18.60125 3.628163
v 12.99795 18.30251 3.894714
v 43.00191 -31.73428 -7.188583
v 39.76292 28.45514 4.679604
v 49.7317 -20.93428 -11.21592
v 50.98922 42.44375 -6.259755
v 51.27589 24.61318 -9.549377
v 53.89285 40.11996 -11.57593
v 51.82117 37.69057 -7.025033
v 58.73298 20.66077 -22.85167
v -38.22521 25.09168 3.364919
v -37.91146 25.07409 3.161433
v -28.08039 76.2117 11.86408
v 15.79973 26.78987 8.57779
v 21.55245 40.10265 16.50513
v 22.16384 40.8697 16.33146
v 21.97256 41.31718 16.43716
v 22.38592 41.88544 16.31408
v 42.73983 67.17219 1.471925
v -3.389996 -46.66453 10.06768
v -28.25949 25.41569 4.417492
v -27.66724 25.68035 4.676088
v -23.75116 76.57771 13.34348
v -25.54913 76.10854 12.95584
v 26.80496 38.45339 14.56101
v -23.56422 18.00255 1.464617
v -22.34222 16.93907 2.115974
v 15.34809 -40.22475 1.77055
v 15.09801 -40.25529 1.95257
v 23.26017 44.42305 15.92761
v 36.27359 23.65123 3.138973
v 36.12169 23.95718 3.495916
v 36.21226 24.38679 3.78849
v 36.24062 24.40091 3.643733
v 35.5571 25.4061 3.961277
v 35.65509 24.31811 3.8277
v 13.89064 76.91145 14.90569
v -19.25447 26.33592 7.44996
v -37.77602 28.99416 6.525404
v -38.161 28.69179 6.166675
v -38.47297 29.07569 6.337755
v -38.09853 28.29355 5.829316
v -37.78243 27.77273 5.481441
v -37.71709 26.688 4.831068
v -38.61599 28.37965 5.754487
v -41.45906 26.01465 2.045172
v 23.37943 74.20657 13.29732
v 24.2029 74.5416 12.82929
v 23.62327 74.52454 13.08532
v 25.65415 70.82679 13.36089
v -44.36304 21.16532 -3.026604
v -43.9463 21.09385 -2.651227
v -43.74021 20.86621 -2.792896
v 22.81838 74.50381 13.40331
v 22.9718 74.09322 13.47514
v 24.08892 73.83833 13.17754
v 32.44917 23.43686 3.319815
v -28.12697 14.92352 2.996814
v -26.14355 27.24637 6.410177
v -26.81151 27.18386 6.383991
v -25.08314 26.98456 6.19417
v 35.0274 26.23893 4.637527
v 33.95136 24.80113 5.078225
v 35.13715 25.75215 4.340901
v 34.67638 25.73934 4.588076
v 26.56989 23.72783 3.293056
v -31.6633 21.71669 1.68224
v -32.26702 21.91649 1.661725
v -32.38992 21.6491 1.599227
v -33.85806 21.86625 1.365692
v -33.52887 21.78576 1.419163
v 41.71178 21.44876 -2.149197
v 42.31422 20.90788 -3.151619
v 42.08209 20.83631 -2.861989
v 23.07598 75.08734 13.11057
v -44.97782 21.59688 -3.40018
v -40.69633 22.71014 0.6594675
v -40.93747 22.87904 0.6590415
v -40.66017 22.78354 0.8380898
v 34.22592 37.69321 11.34795
v -41.03974 24.6549 1.494106
v 15.14576 76.56313 14.79349
v 9.034891 76.45727 16.07315
v 29.03183 40.57196 13.88601
v -20.9892 76.58851 14.2365
v -1.688458 -12.19068 30.44389
v -37.34148 25.53672 3.962051
v -2.52065 -42.41819 10.43263
v 20.10773 23.81728 4.324733
v 20.22769 23.54405 3.996351
v 19.79378 23.2634 3.948702
v 20.1756 23.48817 4.047982
v 19.79565 23.04976 3.445022
v -43.81064 23.21408 -1.695533
v -20.69111 27.28926 7.955426
v -37.61146 23.52458 1.675442
v 20.89896 40.67234 16.72133
v 20.53347 14.2755 3.193183
v 19.17543 43.06474 17.39546
v 28.18374 40.14793 14.23091
v 30.57231 26.50041 6.482024
v 29.85143 26.84933 6.579956
v 29.24743 27.01823 6.728667
v -29.82297 23.05191 2.296141
v 18.91625 42.82383 17.43508
v 20.29182 43.9286 17.02119
v 19.63877 43.31769 17.24711
v 19.7627 43.2155 17.18441
v 19.30441 42.92201 17.29849
v 19.95853 42.97589 17.10695
v 20.48111 43.16147 16.95416
v 20.19838 42.00407 16.98816
v 19.43333 42.48867 17.22726
v 8.530553 -15.6383 20.186
v 25.52209 13.60323 3.571893
v -25.73161 26.76007 5.837692
v -23.50689 25.47305 4.620329
v -23.74003 25.5564 4.714453
v -23.66829 25.78561 4.864507
v -24.01825 25.57697 4.799958
v -24.26018 25.84051 5.048038
v -23.90019 25.7921 4.872474
v -24.25218 26.20937 5.291192
v -24.84735 26.27666 5.424417
v -25.83636 26.39474 5.814763
v -26.42767 26.75537 6.01202
v -26.0755 26.73111 5.834632
v -1.238867 -38.88506 12.32146
v 16.02298 22.69315 4.209919
v 15.23674 22.21146 4.039222
v 17.13986 22.46523 3.737587
v 16.36585 22.21743 3.68401
v -7.235072 71.77769 18.03822
v -3.862146 -45.55937 10.552
v -28.70509 21.89832 2.114224
v -28.98882 22.26238 2.14809
v -30.06839 39.9065 14.6318
v 28.66158 12.79358 3.380637
v 11.43861 -39.64409 5.579175
v -21.03765 27.65621 8.257918
v -22.41694 26.87925 6.790972
v 23.48234 41.28529 15.9396
v 22.8842 41.23167 16.10517
v 24.78417 40.48492 15.49289
v 24.01703 40.42783 15.7662
v 23.7698 39.78479 15.70807
v 24.33448 40.11598 15.61034
v 24.22563 39.42888 15.50435
v 24.77899 39.64463 15.4237
v -18.29793 41.89939 18.04587
v -17.71488 41.78634 18.14269
v 18.59366 42.39886 17.44614
v -11.89487 78.31062 15.40347
v 16.67949 22.94892 4.238442
v 16.07758 23.00017 4.451231
v 29.41891 13.05058 3.265933
v -0.1369088 -46.777 10.14502
v 16.13108 19.22747 0.7823529
v -5.258887 -17.62736 21.8231
v 15.32821 76.10194 14.93817
v -26.98128 15.8252 2.657902
v -2.161309 -46.01656 10.39691
v 20.9496 43.36467 16.77872
v 11.1434 76.10329 15.85869
v 12.45601 76.80886 15.29636
v 9.537524 77.48827 15.54998
v 10.11037 77.23991 15.54841
v 28.12242 36.86845 13.63454
v 29.33633 38.50069 13.62485
v -34.46349 26.31825 5.882486
v -35.34474 26.86438 5.786027
v -34.54568 27.35299 6.160166
v -36.098 28.59506 6.769993
v -35.25745 28.30733 6.774433
v 27.35151 44.84144 14.17726
v 10.63299 -40.0461 5.742897
v 10.77235 -40.43763 5.649369
v 6.104216 75.22755 16.84711
v -11.3474 -15.66158 19.08194
v 23.57422 44.03238 15.80258
v 23.4477 43.66753 15.86893
v 15.30399 27.21111 9.230264
v 13.33008 69.34315 17.38897
v 13.84158 70.02802 17.16431
v -20.66381 -39.99875 0.7774034
v 14.81503 23.27799 5.454359
v 14.32251 22.84188 5.342651
v 14.54701 22.61119 4.823348
v -40.44647 22.81025 0.797497
v -40.77493 23.09508 1.233019
v -40.50232 23.32834 1.505148
v -40.10438 23.08128 0.8906951
v 24.80075 72.02598 13.4532
v -21.99413 19.30238 1.027052
v -22.60595 18.59582 1.080189
v -21.68314 -40.43726 0.3107422
v -21.29029 -40.1235 0.4683187
v -21.71088 -40.30538 0.2850157
v -17.48174 77.55318 14.70109
v 29.1428 35.42937 12.49926
v 24.88365 38.88232 15.2699
v 24.03253 38.22024 15.33495
v 33.44022 13.63161 2.158286
v 34.67189 14.51438 1.374494
v -43.7136 23.95508 -1.292604
v -21.58468 -40.14036 0.4636824
v -19.03047 74.70657 15.42466
v 18.79828 42.19568 17.35476
v -23.6217 -40.36403 0.4991818
v -22.07849 15.58369 2.699022
v -18.72141 76.13561 14.95485
v 21.4527 39.03293 16.3864
v 30.74873 38.40479 13.00396
v 19.38627 13.65765 3.127536
v -35.43834 28.48896 6.845332
v 26.48393 17.15947 2.350366
v 25.48671 17.30039 2.336009
v -30.71018 15.40871 2.547753
v 20.55597 70.49924 15.43978
v 4.647864 75.25932 17.00153
v 5.054927 73.57306 17.49953
v 32.09925 23.22454 3.023735
v 13.83175 27.16745 9.809752
v -24.29515 25.21795 4.399838
v -23.51934 24.19769 3.475528
v -29.54383 40.90527 14.83154
v -29.33018 41.15661 14.88713
v -17.67719 20.7133 2.595265
v 33.5529 22.82463 2.554945
v 34.3618 22.82703 2.769189
v 33.27633 23.18822 3.079381
v 33.85298 23.53827 4.321356
v 32.48571 23.74091 4.085259
v 29.96555 23.74367 3.498361
v 30.82799 24.01895 4.153648
v 31.05229 24.10782 4.527225
v 3.411046 -77.47546 -8.73978
v 2.024576 -77.57623 -8.493442
v 21.86768 26.35293 6.59974
v 21.73387 25.90683 6.008452
v -28.56382 21.25053 2.002952
v -10.76331 -15.41563 20.16315
v 35.11854 22.61385 2.37663
v 34.85204 22.7942 2.76334
v 34.93061 22.56851 2.187808
v 3.896694 74.04839 17.44553
v 32.40609 12.7876 2.50457
v 14.51789 76.84328 14.80575
v 25.23848 71.27634 13.42809
v -21.78641 18.4406 1.339179
v -21.51482 19.22375 1.107348
v 20.83036 -35.95419 4.732167
v 15.04094 -18.15406 7.931568
v 16.66623 -17.95075 7.445078
v 0.3238366 -12.75763 29.97351
v -20.91561 16.54471 2.188248
v -21.15367 15.81839 2.52648
v -35.68259 25.92142 4.810688
v -36.82147 25.68558 4.141668
v -36.65609 25.77968 4.016976
v -6.244635 70.3572 18.41982
v -28.25411 29.12039 8.48305
v 28.43823 40.45548 14.1431
v 26.95345 35.7655 13.5511
v 33.82213 26.70712 5.475831
v -20.55467 23.00453 3.781218
v -20.90856 23.06648 3.692929
v 27.82599 35.28875 12.95147
v 28.68128 37.37857 13.58512
v 29.39349 36.75574 13.08791
v 28.47138 35.62893 12.89675
v 30.84058 26.75093 6.446574
v 2.422442 -46.85139 9.919833
v 32.04324 25.83127 6.258385
v 8.375464 77.45391 15.70497
v 8.921911 77.55902 15.63227
v 8.13423 77.62762 15.69238
v 7.091288 77.73225 15.78601
v 16.03298 72.07756 16.15335
v -43.85764 -59.50158 -39.00446
v -19.38103 26.69322 7.759268
v 14.47111 17.35305 2.657815
v 36.10754 21.52126 1.027657
v 35.93271 22.04026 1.467443
v 18.71455 14.80451 2.929611
v -41.03303 25.49887 1.717278
v -41.64102 25.13439 1.187962
v -40.71015 24.51346 1.718503
v -40.15498 24.50035 1.796799
v -40.16377 25.05551 1.920015
v -36.50288 24.81388 2.98898
v -37.37215 24.5435 2.64408
v -37.43316 25.15879 3.215444
v -34.19057 25.37085 3.892728
v -34.77127 25.3561 3.921656
v -35.20318 24.20263 2.70805
v 24.51229 37.39242 14.83902
v -36.09969 41.42564 11.6736
v 14.86054 70.72108 16.81148
v 15.38073 71.20345 16.56331
v -32.37232 40.53792 13.67749
v 38.08327 21.24826 -0.4902457
v 37.9623 20.98026 -0.8320143
v -23.61743 44.11103 16.78594
v -27.57843 43.41804 15.42638
v 26.06491 69.73568 13.49563
v 26.53967 70.53271 13.05931
v 34.77185 37.1181 11.01351
v 29.65565 27.27332 6.847747
v 30.3079 26.99357 6.609586
v 30.60206 27.13588 6.700324
v -28.43256 31.16889 9.998737
v 36.5554 14.15875 0.6207607
v -42.85412 23.39645 -1.041305
v -41.89142 23.01026 -0.7245776
v -41.60725 22.57014 -0.8894074
v -42.16539 22.83027 -1.167766
v -41.33377 22.91614 0.01721229
v -41.71941 24.11297 0.3607811
v 24.54216 72.70019 13.37271
v -17.12645 23.72516 5.557138
v -17.0346 24.03449 5.905997
v -29.94769 30.87797 9.540347
v -31.28152 30.10258 8.890553
v -30.35901 30.61167 9.315125
v -28.07185 29.51753 8.841718
v -31.50958 29.35611 8.383395
v -29.82992 29.30129 8.496063
v -30.09026 29.86245 8.861889
v -31.96512 29.72168 8.553283
v -18.01314 25.52493 6.916894
v -18.20944 76.92928 14.74503
v 29.54976 40.64522 13.64875
v 18.31786 74.83691 14.65376
v 19.14967 75.32584 14.26546
v 17.55402 75.89959 14.49278
v 30.69941 37.74446 12.89719
v -17.8833 74.34888 15.81414
v -12.46741 77.6624 15.59456
v -32.52623 13.34809 2.828942
v -32.17451 13.92807 2.832384
v -32.73331 13.76994 2.764634
v 25.76896 14.13513 3.517168
v 16.73403 69.44172 16.65606
v -2.064151 -42.41435 10.434
v 19.77137 44.42905 17.18944
v 20.67619 44.4034 16.87359
v 20.84509 22.52033 2.735944
v 21.88504 22.66186 3.047152
v -23.93057 30.54461 10.42949
v -6.260974 -16.36463 19.37439
v -5.905427 -16.47602 19.7662
v -23.34001 24.79568 4.481668
v 16.78999 73.12722 15.69231
v 16.73124 72.57188 15.86305
v 42.13993 21.38215 -2.653711
v -32.65325 30.12742 8.689341
v -42.43662 23.44623 -0.7745048
v -42.31051 23.92017 -0.3514928
v -41.94061 23.96719 0.04910421
v -41.79855 23.41225 -0.2688945
v -41.61387 24.20286 0.6538675
v -41.62239 24.84993 1.009816
v -41.35668 24.52165 1.232036
v -41.801 25.49702 1.235273
v -42.75592 24.66383 -0.02233791
v -42.13008 24.45522 0.2446646
v -42.41407 24.78897 0.3470584
v -41.97602 24.73507 0.6539195
v -42.63256 25.06828 0.4262002
v -41.95119 25.0327 0.9197213
v -43.65544 24.22227 -1.052582
v -43.26085 24.42987 -0.610155
v -43.33213 25.0306 0.03476797
v 7.691905 77.47256 15.79343
v 6.628011 77.56295 15.90178
v 4.962516 77.77971 16.00568
v 1.092014 -46.69251 10.18898
v 25.98503 38.07709 14.7471
v -13.35213 77.32982 15.59769
v -13.29783 76.91724 15.77251
v -2.027503 -76.3475 -4.64273
v -43.4352 20.98545 -2.609706
v 9.759859 75.71667 16.2718
v 9.365859 76.22694 16.12025
v 8.878306 76.18205 16.1748
v 8.10385 76.54062 16.11299
v -26.50747 37.97243 15.14987
v -23.60009 42.63053 16.80863
v -34.02061 40.57485 13.0192
v -32.59541 42.71807 13.29561
v 18.20308 66.90108 16.71998
v 14.7816 18.50237 1.948355
v 14.41755 18.99811 2.234269
v -31.53896 40.80211 13.96968
v -31.33896 40.47419 14.0671
v -31.21186 39.79421 14.17182
v -30.59997 40.21373 14.42662
v -58.79787 51.9039 -16.16014
v -0.8509185 -41.54178 10.30201
v 24.04454 27.57762 7.747915
v 23.43539 27.85341 7.9815
v 24.25162 26.84628 6.7848
v 24.10096 27.23566 7.219526
v 23.81143 26.94734 6.949357
v 23.48614 27.02192 6.974488
v 22.28814 26.41879 6.809217
v 22.79828 26.69779 6.969169
v 23.58191 26.93646 6.894928
v -27.94743 75.69004 12.13785
v -26.98329 75.45983 12.67294
v -21.73678 16.2639 2.413975
v -21.43377 16.70291 2.203109
v -20.57399 16.21587 2.337247
v -26.97348 17.49681 2.158559
v 18.95047 24.40419 4.980736
v 18.92408 24.08568 4.664503
v 18.88764 23.35517 4.163386
v 31.36185 27.53925 7.017835
v 31.99343 27.49426 6.83849
v 27.06673 44.43767 14.33363
v 27.28069 44.00752 14.29043
v 28.24731 44.60548 13.78079
v -29.00664 41.85198 14.96192
v -29.22754 42.34175 14.85488
v -24.50661 43.15163 16.53014
v -24.08238 43.80089 16.65307
v -23.74065 42.89769 16.75932
v -24.32748 44.40624 16.53694
v -24.60266 45.23234 16.40897
v -23.75037 44.69633 16.72213
v -28.58999 41.25789 15.14753
v 25.49249 38.82121 15.14456
v 26.03426 38.78711 14.95445
v 25.81178 39.23911 15.07926
v 26.91486 39.84579 14.68259
v 26.44094 39.90567 14.87994
v 25.45642 39.38427 15.22556
v 25.61851 40.26995 15.19258
v 23.5645 37.66307 15.24632
v 23.10559 37.88881 15.4744
v -59.10621 51.24465 -16.94347
v 29.04832 27.94223 7.539657
v 28.76666 27.53981 7.109155
v 29.83758 27.48094 7.06666
v 8.323904 75.13927 16.62804
v 20.15197 71.91131 15.12885
v 19.2414 72.17897 15.30564
v 18.82787 71.83863 15.5163
v 18.88787 72.96903 15.15214
v 17.98881 71.30875 15.90646
v 18.38335 72.18594 15.55726
v 18.26167 72.90585 15.36522
v 17.52997 72.39474 15.71447
v 17.32117 73.41782 15.44139
v 17.23183 72.87041 15.64508
v 17.26942 71.4333 16.05587
v 16.64301 70.82026 16.36378
v 17.17233 70.09096 16.42803
v 34.5478 36.34187 10.96453
v 34.67836 39.23672 11.21239
v -33.06855 42.39299 13.13617
v -33.0392 42.9341 13.03096
v 16.3831 17.08011 2.226637
v 16.67484 18.68404 1.614154
v 21.86019 14.22316 3.363522
v 27.46231 40.8742 14.4937
v 17.33871 20.72309 0.9662266
v 15.95693 19.53688 0.512396
v 16.19682 19.94669 0.4493857
v 16.38557 20.21935 0.5518601
v 16.53187 20.82585 1.579512
v 16.77134 20.4686 0.8039691
v 15.0246 19.32598 1.479548
v 15.66862 19.45517 0.7638257
v 15.75642 19.6936 0.7116657
v 15.90856 19.97279 0.8174703
v 15.54733 19.81203 0.9300168
v 15.79642 20.25018 1.139426
v 14.94799 19.61963 1.618779
v 15.11822 19.90867 1.576566
v 14.57826 19.30095 2.05401
v 14.72407 19.61699 2.170221
v 14.42461 19.68892 2.824009
v 14.96452 20.06873 2.588238
v 14.79962 20.20995 3.050309
v 15.49975 20.70435 3.12322
v -32.33702 41.4076 13.61504
v -32.65277 42.24614 13.36038
v 20.82351 71.82475 14.96934
v 22.06262 72.61766 14.33139
v 20.96636 73.22697 14.48794
v 19.56942 73.56993 14.76879
v 20.37451 72.97803 14.74138
v 21.06772 69.83591 15.44382
v 20.43341 69.93473 15.61547
v 21.31193 27.42019 7.771232
v 11.56199 -18.54822 12.03766
v -29.22077 30.7951 9.605859
v -27.06173 15.27532 2.925036
v -26.5064 14.9021 3.029132
v 25.82801 12.93136 3.62085
v 25.53301 13.38752 3.585621
v 17.51473 42.25184 17.78261
v 17.71097 42.74021 17.76216
v 18.15935 42.53839 17.60488
v -25.01003 42.89674 16.37642
v -24.53038 42.67574 16.54745
v -25.49805 42.42575 16.23904
v 18.26689 43.2247 17.64241
v 19.26394 43.3657 17.37005
v 19.82974 43.71659 17.19508
v 19.14253 43.76051 17.41155
v 26.0855 21.50986 2.575994
v 25.3912 21.16805 2.525084
v 25.06886 21.12887 2.518656
v 30.48001 39.84081 13.26952
v 31.24758 39.16236 12.91129
v 32.375 25.66061 6.187363
v 32.44455 25.89107 6.16853
v 32.80955 25.62061 5.96711
v 33.28411 25.6106 5.562176
v 23.37769 26.53023 6.836414
v 22.7278 26.37194 7.130228
v 22.55007 26.36369 6.852643
v 11.3303 -19.04067 10.55262
v 11.64953 -18.61709 11.45114
v 10.9778 -19.03894 11.71586
v -5.978854 75.13345 17.18769
v -30.15501 43.03566 14.3765
v -29.91297 42.30832 14.60088
v -37.91029 42.97957 10.19103
v 36.43267 24.0993 3.089184
v -19.51484 76.22779 14.7395
v -19.4592 77.33364 14.28853
v -35.97335 41.82148 11.62232
v 41.78196 19.07096 -4.1015
v -26.36283 41.3427 15.96859
v -21.99594 42.77001 17.26505
v 38.61717 19.98391 -1.829815
v 38.76524 20.55354 -1.364485
v 38.32426 20.86614 -0.9792797
v 36.43882 21.66121 0.9919477
v 37.10508 19.74547 -0.8198271
v 37.81937 20.7232 -1.006709
v 37.09813 20.67162 -0.4545811
v 36.90545 21.13885 0.09968834
v 36.46489 21.14962 0.4730245
v 19.30972 41.66695 17.18158
v -30.79291 75.98061 10.61703
v -30.2419 75.55952 11.07529
v -29.98423 76.24566 10.89105
v -29.26307 76.45258 11.17053
v -28.97756 76.93347 11.11271
v -2.188071 -77.14845 -6.563061
v 33.54622 25.38951 5.384526
v 33.82248 25.47758 5.140177
v 34.64159 25.21867 4.564313
v 33.19344 25.94239 5.507482
v 33.78829 25.71757 5.123315
v 33.65205 26.33795 5.346802
v 33.09519 26.6207 5.591946
v 32.7171 27.29434 6.33084
v 31.56184 27.02253 6.5329
v 31.26989 26.82906 6.332807
v 31.56992 26.43333 6.240275
v 31.79021 26.67741 6.176082
v 32.1384 26.88672 6.178703
v 32.1245 26.16936 6.103501
v 32.33967 26.63448 6.002756
v 32.74183 26.25731 5.739674
v 9.863083 75.11098 16.48036
v 9.179197 74.67028 16.66582
v 10.03172 74.36912 16.64193
v 9.914421 74.81594 16.51751
v 11.68952 75.89783 15.82499
v 11.07187 75.73602 16.01199
v 10.50418 75.2728 16.2898
v 11.23026 74.35477 16.4561
v 14.5423 75.80457 15.2173
v 14.11697 76.15059 15.19505
v 12.30349 76.00884 15.66552
v 11.97513 75.62421 15.86578
v 11.08618 75.17566 16.19447
v 11.90003 73.65933 16.52746
v -58.03961 52.45756 -14.82874
v -33.214 39.71645 13.35762
v -33.85228 39.51553 13.10777
v -39.142 40.89511 10.16016
v -38.71813 41.35389 10.26502
v 7.571619 75.31062 16.64972
v 7.306936 75.92715 16.44646
v 7.080266 76.95056 16.08358
v 6.233715 76.13461 16.50916
v -23.09126 43.19174 16.9307
v 30.66422 37.18314 12.78428
v 29.94632 36.22118 12.68226
v 31.93871 38.86571 12.57924
v 31.34685 38.49621 12.78093
v 32.52606 37.8231 12.19743
v 32.20762 38.30897 12.39657
v 31.84664 37.79785 12.46157
v 31.25071 37.82483 12.68089
v 31.25296 37.42204 12.59405
v 33.55723 37.42049 11.61094
v 32.11399 37.5183 12.31942
v 31.73854 36.68528 12.16766
v -39.83398 18.91118 -1.386537
v -39.09922 19.01126 -0.8420377
v -39.11852 17.86866 -0.6760445
v -38.35352 18.0002 -0.2630021
v -38.21465 18.42155 -0.2655565
v -38.47171 18.47745 -0.3495856
v -16.77894 75.30993 15.73211
v -24.61983 27.44202 6.900023
v -23.44126 27.14232 6.848079
v -0.8083356 -46.37562 10.41647
v 2.656982 -46.60258 9.954642
v 36.77339 23.83533 2.869455
v 29.07413 13.48509 3.250358
v 26.39184 13.42861 3.607967
v 28.61909 13.32405 3.354111
v 28.43639 14.48356 3.112908
v 27.36384 13.81863 3.448509
v -5.500087 73.66001 17.66642
v 22.43315 74.92329 13.45146
v 21.82457 75.02773 13.6418
v 21.38836 74.51554 13.92791
v 19.82186 75.37237 14.07672
v 20.19057 74.38384 14.33314
v 21.0034 74.30437 14.12546
v 20.97783 73.85453 14.28113
v 21.87557 73.90448 13.93244
v 13.11148 -16.87809 11.17789
v 11.24691 73.28754 16.7788
v 10.47458 73.04005 16.98548
v 6.246219 -20.71656 14.22334
v 30.12696 66.70634 12.0745
v 30.60476 67.03564 11.67929
v 19.53739 38.63067 16.74952
v 20.83483 39.79866 16.66739
v 20.28695 40.27888 16.86234
v 19.88563 40.20843 16.96613
v 19.61899 40.66821 17.05643
v 19.57069 39.23909 16.87701
v -34.20615 21.96668 1.353918
v -34.18173 21.61093 1.301643
v -33.69544 20.5631 1.348632
v -34.29177 20.85874 1.370878
v -34.38271 21.41304 1.342843
v -34.19637 21.17561 1.295862
v -34.92279 21.92023 1.309618
v -34.84816 21.1566 1.324763
v 0.5458477 4.882663 22.78748
v -21.68913 43.79971 17.30522
v -21.25385 43.01837 17.43225
v 8.766558 -15.8492 19.47015
v 9.601057 -16.26194 18.45854
v 21.0412 22.96604 3.264915
v 21.57721 24.2159 4.555157
v 22.11965 25.75977 6.436642
v 22.17791 26.01595 6.314788
v 22.00088 25.77382 6.079664
v 22.25914 26.13609 6.602537
v 21.87896 24.46724 4.845949
v 20.99843 25.08321 5.270135
v 20.43717 24.13568 4.548794
v 19.49343 24.27202 4.646319
v 20.07139 24.3405 4.634502
v 21.48793 25.05928 5.33382
v 21.5131 24.55942 4.921828
v 20.962 24.68383 5.005756
v 20.31783 24.63666 4.865567
v 20.91593 23.75238 4.104165
v 20.9917 24.35665 4.719943
v -43.11658 21.30522 -2.34963
v -42.48238 20.63291 -2.896138
v -42.10405 21.37324 -2.26183
v -42.45383 21.18309 -2.326367
v -41.50078 20.87984 -2.583307
v -33.40895 15.67402 2.095235
v 16.61819 -39.76586 1.669117
v 25.49705 17.84491 2.234556
v 9.058602 72.77829 17.26745
v 22.43321 74.04763 13.68787
v 22.0655 73.79069 13.8915
v 21.53878 73.50927 14.19143
v 18.4581 24.77811 5.550837
v 19.62136 24.58177 4.847927
v 20.53479 24.98585 5.192842
v -21.97271 -40.08681 0.5641555
v 1.857485 -46.71518 10.11575
v -0.9785548 -77.58213 -8.002259
v -0.4980834 -77.69875 -8.490086
v 0.6497768 -77.63672 -8.392311
v 19.6427 45.14854 17.19851
v 34.08104 26.97294 5.706635
v 26.25048 15.983 2.756338
v 26.2903 15.32236 3.092519
v 27.15706 16.63164 2.462954
v -35.46983 40.52171 12.25611
v -19.19007 -39.98994 2.03573
v -18.78045 -39.91693 2.410493
v -30.27623 41.21423 14.52535
v -29.98008 41.50439 14.62392
v -29.64398 41.95847 14.73465
v -30.638 42.15324 14.29114
v -25.22023 45.6862 16.17114
v -5.854448 67.8232 18.94188
v -26.23279 15.61017 2.757187
v -25.55048 15.01054 3.028939
v 19.36348 69.63197 15.97755
v 20.25149 69.38478 15.7776
v 18.36329 69.84882 16.20274
v 17.4239 23.06499 4.107943
v -21.4296 -39.90224 0.7639113
v -20.8954 -39.84143 0.996999
v 35.53876 26.21578 4.522186
v 34.97192 26.45417 4.989938
v -26.0196 46.59615 15.81989
v 24.97558 41.08398 15.47393
v 26.10591 40.74915 15.03383
v 27.07479 40.28044 14.61961
v 26.98787 41.96547 14.65609
v 14.62452 25.54144 7.77695
v -36.87143 43.93781 10.59908
v -37.45821 42.74553 10.5809
v 6.10704 77.30146 16.05223
v 4.516994 76.78858 16.46454
v 34.50146 38.61667 11.31396
v 36.56243 38.355 10.20185
v 35.85635 38.70085 10.59553
v -33.91763 42.77712 12.62707
v -21.66046 28.23291 8.695564
v -20.98343 28.9179 9.545119
v -21.40888 28.68932 9.202667
v -21.98743 29.2278 9.576816
v -22.56956 29.68079 9.904031
v -23.05425 28.89526 9.022576
v -23.58415 29.43918 9.423365
v -24.27125 30.11479 9.918195
v -25.94517 28.20221 7.662187
v -24.61027 28.18164 7.981815
v -23.48448 28.59983 8.670074
v -24.16139 28.6941 8.620686
v -24.89776 29.51029 9.269917
v 21.46341 70.39329 15.17389
v -27.06706 42.49515 15.72483
v -26.36181 42.21927 15.94484
v -27.02986 43.46346 15.63936
v -27.22078 42.87148 15.64354
v -26.57963 42.86745 15.83912
v 3.367742 77.55762 16.27753
v 3.243547 76.76609 16.62185
v -0.6466925 77.6539 16.39543
v -0.1363169 76.0844 16.98051
v 1.54295 77.54251 16.35864
v 0.6393666 75.20718 17.23725
v 2.136341 76.83788 16.59695
v 1.212332 76.00343 16.94902
v -26.80728 44.66843 15.5867
v -26.47393 45.1973 15.70061
v 24.63608 64.49834 14.81013
v 20.00506 25.02749 5.413481
v 21.44945 25.98983 6.10434
v -29.35342 40.95559 14.8808
v -33.28526 16.96684 1.629955
v 32.71295 39.4368 12.27708
v 33.79798 38.73234 11.67329
v 1.32721 -39.18967 11.38361
v 15.49785 23.45573 5.232224
v 16.02587 23.31404 4.790968
v 16.42194 23.26561 4.604198
v 17.06846 23.19212 4.369247
v 16.57059 23.41493 4.796964
v 17.31763 23.67464 4.669817
v 15.93 -40.1506 1.459148
v 28.08101 34.36425 12.25965
v -19.8191 46.00727 17.88453
v 25.80093 41.61159 15.16392
v 26.02372 42.03396 15.04623
v -13.83186 74.09921 16.66715
v 35.956 68.25359 7.723684
v 18.56885 27.94985 8.91214
v 17.15729 27.496 8.816055
v 40.16807 34.47906 7.437454
v -20.62841 77.21944 14.08212
v 8.834264 74.37027 16.79828
v 7.602347 74.63345 16.87436
v 23.75718 72.178 13.86386
v 23.50048 72.75462 13.78867
v 22.69299 72.19892 14.25182
v -38.17871 43.19146 9.950802
v -38.328 42.38296 10.12372
v -23.70769 43.60137 16.76736
v -22.82208 44.14238 17.00736
v -22.83997 43.51337 16.99139
v 12.69519 -17.74433 10.14222
v 3.816901 56.72111 20.05204
v -38.32694 27.49418 4.972173
v 22.31747 43.03507 16.35058
v 21.52995 43.19239 16.58761
v 20.96154 42.65679 16.78078
v 21.51731 41.81008 16.60728
v 21.36926 40.97044 16.62608
v -39.21693 41.43758 9.951609
v -39.03948 41.83416 9.919233
v -28.98435 44.26829 14.72497
v -29.67082 43.36396 14.56795
v -24.26739 76.52222 13.19887
v 13.15279 68.87941 17.50637
v -17.4829 23.23182 4.675056
v -17.90822 23.09559 4.263982
v -18.73557 22.68705 3.61573
v -18.4134 22.60262 3.635694
v -18.70652 22.03673 3.115547
v 12.64476 -17.58219 11.35294
v 48.55564 37.03992 -0.6860155
v 14.42604 -40.02287 2.765966
v 27.43971 69.37843 12.95834
v 26.56179 69.7185 13.28803
v 18.3735 23.81264 4.566127
v 15.90537 24.05021 5.719391
v 16.34371 23.73608 5.245771
v 15.68807 24.47949 6.216815
v 15.33428 24.77531 6.702103
v 16.75098 24.50394 5.805871
v -36.39238 43.87603 10.92945
v -37.12093 43.26601 10.63044
v -27.00781 40.47881 15.76125
v 40.21011 35.31235 7.670114
v 17.07108 -39.31158 2.218404
v -4.996788 69.23255 18.72209
v 14.81196 74.70695 15.56543
v 14.14879 75.28521 15.50542
v 12.49819 74.90517 16.00036
v 16.06188 72.60419 16.00828
v 15.88528 73.11349 15.90761
v 15.34149 73.81762 15.79071
v 15.41307 72.62469 16.15644
v 14.66167 71.94633 16.52184
v 14.42841 73.98833 15.91855
v 13.29702 74.40079 15.98507
v 14.19253 71.42293 16.78912
v 13.87383 73.16255 16.283
v 27.54654 37.56657 14.03076
v 25.20506 37.7981 14.85156
v 27.65887 36.45148 13.63093
v 26.46165 36.90361 14.06321
v 24.91189 36.96521 14.54237
v 25.44657 36.56937 14.26254
v -24.3838 22.56269 2.493061
v 21.31783 71.01415 15.04121
v 21.88565 71.61533 14.71046
v 22.22061 71.09713 14.72028
v 22.43163 70.41498 14.81948
v 22.86712 70.14706 14.68725
v 22.13013 70.11458 14.99903
v 24.16747 71.74603 13.76152
v 23.19017 71.65495 14.21894
v 22.73706 71.11461 14.51033
v 24.58359 71.16176 13.71509
v 23.7254 70.05206 14.35208
v 23.27747 70.72078 14.37529
v 23.2852 69.64359 14.60053
v -31.55677 -69.22129 -30.8569
v -19.25247 -40.06527 1.95077
v 3.096705 75.36704 17.12092
v 2.060989 74.87844 17.30716
v -22.41236 23.92987 3.631145
v -4.621157 -18.60779 21.1816
v -4.91034 -18.36052 20.60554
v -4.760998 -18.32705 21.32831
v 9.937657 -15.80213 19.22856
v 2.043681 -39.27674 11.03788
v -37.22683 42.03298 10.96523
v -38.10939 42.10205 10.35418
v -38.3718 41.80073 10.29859
v -36.98462 40.65117 11.42431
v -37.46592 40.95923 11.12399
v -37.81306 41.28369 10.84021
v -38.25696 41.28317 10.57226
v -38.30175 40.83527 10.68463
v -38.09406 40.36625 10.87371
v 21.04881 44.57791 16.73469
v -2.063568 -19.43053 21.52991
v -26.27781 14.51743 3.147571
v -27.64194 14.48433 3.136629
v -27.18884 14.62256 3.131191
v -44.29457 39.71381 6.586268
v -38.50816 38.12486 10.64407
v -38.22078 39.24393 10.9139
v -37.30301 39.34261 11.39048
v -37.50449 38.56318 11.1952
v 26.76807 69.21884 13.32153
v -0.4489917 72.38665 18.12459
v -5.36536 -46.47429 10.07567
v 8.539602 -39.79428 7.381768
v -13.66282 77.82782 15.33075
v -14.47046 76.97124 15.54491
v -14.50065 77.64019 15.25625
v -15.40785 77.51513 15.13018
v -16.81558 77.26126 14.96799
v -17.48552 77.01727 14.89284
v -16.48493 76.07726 15.50998
v -16.55637 76.79272 15.21317
v 37.55394 23.6532 2.27141
v 38.00224 23.65284 2.023856
v -31.7871 42.99766 13.65208
v -32.10648 42.5179 13.5915
v -31.13015 41.58679 14.12058
v -32.15965 43.3883 13.39531
v -31.46704 42.44358 13.89659
v -31.19531 42.92222 13.94263
v 15.81512 70.63226 16.60376
v 14.79356 70.36794 16.91077
v 15.45348 69.90781 16.83558
v 14.92071 69.19756 17.07622
v 19.99284 -36.8217 4.509346
v -32.84999 40.15671 13.51463
v -35.14373 40.1011 12.4901
v -34.4114 39.9053 12.88529
v -33.45046 40.63565 13.27286
v -33.23325 40.27395 13.38585
v -32.67867 40.88837 13.53927
v -31.72404 41.88903 13.84561
v -34.20433 40.93061 12.8674
v -33.13377 41.54044 13.24078
v -26.55576 43.64986 15.78039
v -25.48616 43.19811 16.17838
v -25.73552 43.66525 16.04626
v -26.53778 44.28492 15.72325
v -25.28637 44.23467 16.18565
v -25.53929 44.64368 16.07495
v -25.15796 45.09973 16.20913
v -35.91605 41.9192 11.66532
v -34.69208 40.89771 12.61256
v -35.19349 41.06436 12.28635
v 12.97046 -39.20151 5.508847
v 11.76341 -40.05321 4.777278
v -3.131356 -44.26296 10.64453
v -1.69252 -44.82472 10.67929
v 0.1029798 -42.39809 10.49722
v -1.135492 -41.79377 10.37674
v -1.353909 -42.09256 10.47065
v -1.984203 -42.95424 10.56524
v 0.2832304 -43.20343 10.51305
v -1.494223 -44.00869 10.63863
v -0.8761756 -45.47102 10.65806
v 0.7232132 -46.12745 10.50615
v 1.431696 -46.12376 10.49407
v -30.65662 39.70596 14.39412
v 23.04077 68.18907 14.9915
v 23.87231 67.28361 14.88494
v -2.960846 -11.9625 30.4241
v -3.853488 -12.45978 30.14095
v 7.246363 -39.98452 8.067872
v 22.8917 43.30378 16.14014
v 22.3721 42.4366 16.34035
v 23.66137 41.7531 15.90846
v 23.94637 41.22063 15.81583
v 23.44815 42.2066 15.96664
v 24.70559 41.85629 15.58279
v 12.27735 73.13279 16.61924
v 11.18128 72.10902 17.12268
v 37.0705 41.28552 9.514388
v -40.56313 25.48947 2.020562
v -40.89578 25.1705 1.728431
v -17.24389 75.11182 15.69714
v -17.60266 75.31193 15.53534
v -17.26037 76.17492 15.28905
v -17.65234 76.20025 15.1686
v -17.79734 75.93327 15.23935
v -18.61083 75.63507 15.15772
v -18.29525 75.18621 15.39641
v 25.52452 69.99442 13.63471
v 25.16345 69.22647 13.9968
v 24.58012 69.93112 14.04982
v -44.07578 -59.21344 -43.11927
v 9.481863 -18.08353 15.36993
v 16.79798 -18.39286 7.447598
v 39.42444 18.81367 -2.578694
v 39.80878 18.99447 -2.718147
v 40.33857 19.05935 -2.89929
v 40.32161 19.65423 -2.456431
v 39.48429 19.72418 -2.256537
v 39.79698 20.04583 -1.951325
v 39.40183 19.98599 -2.017815
v 39.09312 20.40899 -1.501852
v 39.32155 20.65082 -0.9774313
v 39.84699 19.34324 -2.554028
v 39.3424 19.33125 -2.404712
v 39.03213 19.77317 -2.160675
v 38.8824 19.93465 -1.83427
v 29.0511 73.3278 10.92233
v 21.19949 16.31093 2.507541
v -45.40907 21.97247 -3.672007
v 23.01315 10.94305 3.213182
v -53.39604 58.06191 -7.416061
v -52.97345 57.98281 -6.706374
v -53.15334 58.39951 -7.023118
v -36.50726 41.15512 11.54974
v -36.06092 40.70547 11.88239
v -36.34829 39.97952 11.88993
v -34.65497 39.3159 12.71633
v -35.60909 40.06402 12.24368
v -35.41952 39.44641 12.3508
v -36.39535 39.22908 11.86151
v -35.75589 38.54176 12.07837
v 30.82928 65.87061 11.68095
v -1.766444 70.08599 18.66227
v -3.788906 70.06834 18.60708
v -1.711214 72.00652 18.25547
v -3.986362 71.67041 18.27026
v -2.076112 72.97943 18.00359
v -4.51842 73.4621 17.77666
v -4.173681 77.05506 16.60739
v -4.683178 77.72835 16.31393
v -3.132987 74.18082 17.59637
v -0.7917656 76.72122 16.78097
v -2.979477 77.59913 16.44488
v -1.431451 74.68047 17.46503
v -1.637374 75.61614 17.19057
v -1.924737 77.23553 16.59617
v -5.004452 76.93215 16.60206
v -6.168469 77.77216 16.20205
v -4.801502 74.93507 17.32745
v -3.824045 75.11278 17.29753
v -6.090231 76.27722 16.80796
v 6.812391 74.63475 16.97296
v -21.44796 15.06337 2.804666
v -25.52457 45.07443 16.06968
v -24.82038 45.45392 16.33386
v -0.3733439 -76.22243 -4.414288
v 24.1133 69.47473 14.3374
v 5.141997 65.30766 19.17184
v 46.31733 -52.96995 -40.4231
v -39.57736 41.25769 9.764723
v 0.1000719 -40.75778 10.1495
v -0.5172615 -41.13956 10.28361
v -0.04678997 -40.95297 10.17174
v -0.2391163 -41.1314 10.22292
v -0.235058 74.48939 17.50191
v 17.4521 16.2249 2.381603
v 15.89285 16.07298 2.677536
v 27.94234 42.07198 14.25922
v 27.88193 41.16369 14.30955
v 26.36128 36.07375 13.84435
v 25.61432 35.70959 13.86074
v 24.98831 12.63483 3.594716
v 8.908945 -19.09209 14.07898
v 14.17589 23.24854 5.940063
v -0.2391086 56.53569 20.27091
v -2.882575 56.23145 20.28564
v -2.440348 55.14177 20.35873
v -30.11485 14.8137 2.867345
v -28.85802 14.95726 2.885207
v -29.62053 15.60386 2.605575
v -30.38974 16.20764 2.251215
v -1.842174 7.285956 21.99561
v -18.19024 19.93149 1.489421
v -18.7986 20.42504 1.096745
v -18.78719 20.26152 0.9718146
v 9.55385 70.10612 17.87557
v 12.91383 69.01164 17.51972
v 13.19341 70.5351 17.16359
v 12.09228 70.30449 17.40039
v -19.37284 -40.1934 1.867469
v -20.28024 -40.12651 1.037237
v -41.28767 -61.82696 -41.64108
v -31.4969 14.40316 2.849002
v -56.60001 55.20486 -12.33417
v -56.39077 55.84044 -11.963
v 15.26133 15.96579 2.834821
v 8.993855 -18.07599 15.14954
v 26.00368 71.17745 13.1445
v 26.32756 71.03841 13.01731
v 30.22848 73.17354 10.36201
v 31.13423 71.2299 10.47108
v 30.67969 72.43172 10.31585
v 26.43028 71.47034 12.84912
v 26.89054 71.34769 12.66918
v 27.1134 70.88653 12.68178
v 27.65576 71.13136 12.36579
v 25.69774 72.86291 12.8685
v 25.07334 72.41866 13.23659
v 25.64271 71.80468 13.16908
v 26.3481 72.64609 12.62722
v 26.40738 72.08603 12.73715
v 26.93754 71.91103 12.54744
v 28.21072 72.70047 11.65575
v 27.94947 72.40737 11.87429
v 27.02441 72.61878 12.31934
v 27.61742 71.39905 12.3384
v 28.5216 70.91965 12.02111
v 29.84069 72.69295 10.70697
v 29.49909 72.04016 11.13771
v 29.14948 72.59726 11.16524
v 28.82635 72.36765 11.45431
v 29.12714 72.04296 11.39465
v 28.8104 71.67741 11.68494
v 28.54473 71.20768 11.9358
v 30.4651 69.89977 11.17269
v 30.52476 70.41645 10.99793
v 30.31245 71.70677 10.75716
v 30.06304 70.93523 11.11955
v 29.29718 71.40851 11.44182
v 29.72798 71.24895 11.22348
v -13.2998 -40.20976 7.098912
v -13.3543 -40.53512 7.189942
v -13.69741 -40.18453 6.811099
v -29.14249 40.54932 14.94765
v 0.06339673 55.33534 20.32618
v 36.53148 68.33305 7.202232
v -36.12029 -66.16192 -35.92484
v -37.1848 -65.31567 -37.09068
v 4.587796 -17.886 15.95895
v -6.850152 73.31485 17.67935
v -7.069789 75.2829 17.06979
v -11.53637 77.68746 15.74822
v -12.76492 77.19872 15.75822
v -13.0863 77.18233 15.71092
v -12.45109 76.92447 15.91651
v -12.87051 76.86095 15.86982
v -10.97095 76.15381 16.36793
v -7.0353 77.54922 16.23467
v -11.36594 77.95644 15.66815
v -11.95728 77.16481 15.91138
v -8.263016 77.61685 16.11353
v -10.13894 77.76429 15.87916
v -10.74332 77.96754 15.73901
v -8.273088 77.17506 16.28391
v -9.035247 77.3009 16.18847
v -9.406177 77.73793 15.97689
v -10.10739 77.27301 16.05448
v -10.53062 77.28703 16.01577
v -7.827173 76.77441 16.47275
v -9.020288 76.75549 16.37133
v -10.12097 76.40381 16.36417
v -7.999598 74.49116 17.24684
v -8.525599 76.07888 16.65525
v -10.46082 74.96376 16.83306
v -24.44343 46.26207 16.44982
v 23.68281 43.35397 15.78845
v 25.14966 45.22226 15.07777
v 23.96065 45.1301 15.59137
v 23.82233 44.6636 15.66269
v 24.20238 44.06436 15.52791
v 26.51726 44.35773 14.55532
v 26.72882 45.2174 14.41868
v 24.44205 44.75972 15.39017
v 24.6687 43.49578 15.39304
v 26.49864 43.71746 14.63151
v 25.33106 44.12133 15.05825
v 24.75376 42.38605 15.51156
v 26.44988 42.38248 14.83457
v 26.82218 42.67944 14.64513
v -19.45542 68.97495 16.84498
v 17.6736 -38.63438 3.445835
v 18.62768 -37.87007 4.118175
v -17.11158 73.49017 16.28296
v -14.77259 73.75909 16.62583
v -14.35989 74.916 16.31184
v -15.40415 74.47962 16.29013
v -17.32069 74.12426 16.02395
v -16.11537 74.25183 16.22523
v -16.41284 74.82412 15.95902
v -15.82423 76.34585 15.53939
v -16.16835 75.52077 15.77158
v -11.8633 75.49556 16.48333
v -12.69017 76.65226 15.97213
v -13.5835 76.54283 15.88966
v -14.51834 75.88009 15.95601
v -11.6283 74.60257 16.81845
v -13.27422 74.78989 16.53413
v 24.78247 45.75228 15.20263
v 32.96098 65.09478 10.43698
v -5.004704 -17.92866 22.34956
v -41.02267 25.67474 1.81847
v -40.35709 26.00995 2.415026
v 17.06234 54.80325 17.73862
v -50.12145 39.02906 0.3518021
v 22.52452 26.88164 7.068303
v -30.72115 37.49899 13.75266
v 16.45713 68.54038 16.85845
v 15.24636 68.74535 17.0867
v 13.6666 68.32247 17.49414
v 15.044 66.59044 17.49039
v 15.12892 67.36316 17.3624
v 14.13106 67.33821 17.56828
v 14.84013 67.89587 17.32783
v 10.74679 68.73811 17.94649
v 13.099 67.7855 17.69282
v 12.24355 68.56689 17.70972
v -19.37041 27.01248 8.084734
v -18.76224 26.37409 7.607145
v -20.6413 69.39222 16.48528
v 16.00797 42.01483 18.12333
v 16.84057 42.46218 17.96589
v -27.83235 40.66934 15.44312
v -28.25907 40.03833 15.25909
v -28.90322 40.83513 15.03774
v -28.88163 39.65942 14.97499
v -28.24737 39.57519 15.19084
v -28.37313 38.85081 14.90881
v -25.95973 39.82702 16.00153
v -26.57722 40.69022 15.88698
v -26.85995 40.01535 15.76804
v -26.36254 39.50842 15.83195
v -27.29665 39.73565 15.56013
v -27.04801 38.67076 15.23442
v -26.74108 39.06081 15.5315
v -25.85499 38.60176 15.69591
v -25.44219 38.50983 15.79796
v -37.20993 41.59296 11.0972
v -36.37656 41.58235 11.49537
v -36.62597 41.75638 11.35687
v -35.96738 42.03298 11.65493
v -29.28369 22.41465 2.076974
v -28.24148 22.25029 2.39185
v 13.35266 64.70226 18.03326
v 22.55567 45.35975 16.15677
v 23.37876 45.37027 15.81793
v 34.12409 67.56987 9.240217
v 29.06423 70.85632 11.748
v 28.31977 70.59101 12.19671
v 28.80245 70.35154 12.02239
v 9.068898 -76.73758 -10.60531
v 35.38536 14.38924 1.162907
v 34.85018 13.956 1.495903
v 36.92986 67.13098 7.087977
v 36.33172 68.00187 7.458148
v 35.13442 67.61126 8.500325
v 35.78359 67.36206 8.039544
v 13.67731 -18.11928 8.67872
v 18.80114 44.38463 17.50866
v 17.88832 45.13788 17.78348
v 38.60939 40.27655 8.654193
v 38.67969 41.48854 8.332433
v 0.191578 -76.69421 -5.456203
v -1.293447 -76.70213 -5.438899
v -0.6232703 -77.31194 -7.103618
v 2.172189 64.06882 19.54692
v 18.81151 17.68453 1.446506
v 18.42148 17.38663 1.584222
v 18.28133 18.13421 1.171418
v 15.11755 26.23664 8.267931
v 15.19559 25.32034 7.353867
v 16.49432 26.30082 7.85249
v 17.43687 25.52911 6.628101
v 24.11701 23.02411 3.341048
v 30.53858 27.78063 7.320904
v 13.54179 66.74158 17.76691
v 13.3048 65.47948 17.97825
v -23.15969 -39.78997 1.055846
v 0.7548749 -13.98941 29.00454
v 1.131635 -13.44878 29.20998
v -20.17956 76.84972 14.33152
v -20.65711 75.91588 14.59222
v -19.60041 75.63651 14.94481
v -31.95157 40.14042 13.83275
v -31.5652 39.41388 13.95739
v -30.87379 38.77836 14.10658
v -30.21801 39.37873 14.54661
v -29.41098 39.29021 14.76519
v -30.319 38.34499 14.21108
v -39.11816 42.19898 9.723149
v -38.63453 42.99839 9.724196
v -38.87321 43.4299 9.415772
v -29.75387 75.86592 11.19556
v -30.16919 74.96873 11.37913
v 29.8876 44.37411 12.98621
v 25.66639 15.99383 2.794865
v 25.94839 16.58992 2.527071
v 25.00396 16.62356 2.589932
v 24.16256 16.93738 2.58025
v 26.24037 69.11717 13.58322
v 4.318476 37.9876 19.45813
v 3.584069 38.17859 19.5822
v 49.7027 35.84394 -2.404108
v 49.60704 34.91195 -2.179796
v 5.364869 -21.04689 14.72444
v 22.89492 17.68126 2.295577
v -23.83072 45.65301 16.65329
v -23.2914 45.94314 16.82552
v -20.37857 19.23207 0.8868116
v -20.79245 -39.91584 0.7469486
v 18.70414 14.25757 3.072375
v 17.59255 14.24928 3.041949
v 17.25949 14.82747 2.900672
v 17.15323 15.59704 2.673084
v 15.80408 15.40057 2.866854
v 16.59947 14.68417 2.973635
v -44.93183 42.39624 4.970332
v 35.39817 36.30639 10.53199
v 40.07701 32.7961 6.779243
v 30.74747 28.69482 8.033502
v 29.82234 13.00602 3.15796
v 13.70586 23.08949 6.036665
v -26.06738 37.74113 15.23001
v 1.116309 -40.69595 10.00574
v -26.80466 74.60317 13.09575
v 50.86309 35.3071 -4.461517
v 31.92739 72.22836 9.688424
v 31.83153 71.74046 9.901567
v 31.0737 71.69598 10.357
v 31.42598 70.42053 10.48557
v 32.3371 70.79026 9.765754
v 34.86814 42.01775 10.70719
v -43.96027 23.61287 -1.680626
v 33.16228 68.6687 9.707765
v 2.237089 -40.5519 9.896657
v 1.547925 -40.42492 9.989697
v 1.902495 -39.70928 10.49783
v 0.9654986 -39.9108 10.53056
v -24.9408 17.88755 1.831781
v -24.33063 17.82251 1.733935
v 34.51469 21.94586 1.707009
v 25.05743 63.14711 14.69736
v 17.46452 -40.04221 0.9689591
v -0.9290932 -21.1081 18.01311
v 7.793454 -18.36152 14.76443
v 28.69578 41.76009 13.94365
v 34.11137 -64.73055 -39.46658
v 3.424359 -46.888 9.615988
v 2.886613 -47.5327 9.353184
v -31.39503 75.27959 10.6031
v -31.7894 75.52953 10.27412
v 35.67799 19.33012 0.2649331
v 36.27473 19.54001 -0.07626735
v 35.93169 20.00409 0.3157339
v 36.2983 20.22149 0.09356447
v 36.48383 20.88403 0.2814981
v -33.74102 23.61884 1.919978
v -33.91199 23.7787 2.101167
v -33.97715 23.00302 1.62598
v -33.75201 23.47128 1.834302
v -34.23454 23.50809 1.788627
v -34.20372 24.2255 2.745795
v -34.61665 23.49135 1.756509
v -35.9185 23.65594 1.939274
v -19.81533 40.88435 17.62543
v 5.650846 -76.87817 -7.797504
v 24.66375 17.55005 2.363676
v 8.430852 -19.9476 13.30748
v -34.3545 18.50422 1.247856
v -34.55751 19.19907 1.269948
v -9.171839 -40.24898 9.170587
v 28.04408 42.65265 14.14526
v -0.4864695 -74.29778 -1.451217
v 15.39487 41.8629 18.25181
v 3.184407 72.83918 17.86855
v 2.650829 74.01493 17.57722
v 2.433786 72.43369 18.01538
v 1.217212 73.81067 17.68184
v 0.05412735 73.63031 17.77039
v -31.90916 43.75768 13.48462
v -31.01208 43.61999 13.90945
v -58.34993 51.64536 -15.34599
v 23.7125 68.5909 14.66428
v -23.10166 45.28311 16.90318
v -22.98923 44.63187 16.95418
v 40.93145 23.57331 -0.2180034
v 40.97032 22.62835 -0.6524354
v 41.22065 23.37491 -0.506321
v 40.32395 22.27049 -0.2947758
v 39.98412 22.71322 0.08481445
v 40.52761 23.00633 -0.204649
v 40.3429 23.26959 -0.008285334
v 39.97864 23.34247 0.3486449
v 38.45991 23.16811 1.692663
v 38.89766 22.85511 1.322117
v 38.63255 22.60686 1.489217
v 38.86251 22.27563 1.045768
v 39.05618 22.64832 1.111952
v 39.70554 22.19994 0.264219
v 39.66208 22.8661 0.4417148
v 38.84867 23.69645 1.402446
v 38.7126 23.30041 1.456395
v 39.1883 22.97699 1.020681
v 39.58427 23.71225 0.8589938
v 37.90891 24.20252 2.211991
v 38.48014 24.70564 2.089645
v 39.24447 24.06408 1.354464
v -26.46363 76.39142 12.501
v -26.62236 75.36254 12.88173
v 17.26645 35.5082 16.21772
v 40.18195 16.83932 -2.642672
v -12.65039 -15.97522 17.96498
v -13.16299 -15.99658 18.12951
v -9.918115 -76.28268 -6.005518
v -17.63083 41.36645 18.12067
v -32.26236 74.85097 10.2589
v -33.69314 75.19157 9.31062
v 11.53444 -39.38929 6.064891
v 35.68631 41.44013 10.2985
v 35.263 41.07564 10.65135
v 35.17001 40.27322 10.83744
v 35.56799 39.45916 10.67784
v 37.39072 40.52057 9.413544
v 36.90517 40.64229 9.672274
v 36.32215 41.24703 9.91915
v 35.60056 39.86705 10.61941
v 36.59874 39.53018 10.06046
v 36.98154 39.06274 9.89703
v -28.83264 38.59237 14.73555
v -29.61791 37.95221 14.30909
v 34.54014 -64.39655 -40.28373
v -31.62621 37.7802 13.50958
v -32.19595 39.44901 13.70446
v -33.31354 38.88168 13.26228
v -5.562229 -77.7132 -8.750421
v 23.78201 49.5522 15.46722
v 25.42416 23.56476 3.4471
v 26.46207 23.68232 3.261496
v 23.75589 23.4144 3.587954
v 24.95549 23.44285 3.453148
v 26.0521 23.05212 2.996881
v 36.95489 35.45887 9.541616
v 34.92933 71.38407 7.823564
v 17.70818 -39.04274 2.569153
v 17.45597 -39.7404 1.472662
v 9.207881 -19.10562 13.95998
v -20.89367 74.0407 15.20077
v -20.84727 75.10489 14.84516
v 23.35312 16.89474 2.48374
v 23.50297 17.24429 2.456819
v 23.86746 17.58145 2.443898
v 21.80868 16.79863 2.375415
v 22.33211 16.7438 2.432092
v 22.49666 17.15645 2.36163
v 22.27044 17.81598 2.22788
v 21.59468 17.59327 2.082693
v 21.74537 18.12097 2.087673
v 19.86647 21.8681 2.020054
v 18.55476 21.49617 1.614377
v 19.21983 21.72493 1.772207
v 20.74705 21.79827 2.528753
v 19.13647 22.46474 2.718026
v 18.57835 22.27912 2.814575
v 18.67427 22.49211 3.188466
v 18.02865 22.14807 3.00318
v 16.88519 21.94526 3.267307
v 19.31314 17.34044 1.78015
v 20.49378 16.77405 2.209723
v 21.21145 17.1635 2.137718
v 18.47924 16.95526 1.83632
v 19.03263 17.43675 1.623461
v 25.14045 21.37687 2.589478
v 25.85459 22.52841 2.881165
v 18.94567 21.31953 1.497805
v 18.81055 21.05446 1.366938
v 18.05615 21.03832 1.225099
v 21.35664 20.14088 2.231995
v 18.63359 20.10213 1.121774
v 18.48868 19.72278 0.9859056
v 18.50725 19.35179 0.9736708
v 18.84759 18.9806 1.146298
v 19.16227 18.28916 1.452867
v 19.41821 18.88715 1.400231
v 20.60265 18.41385 1.699765
v 20.99838 19.40355 2.027679
v 18.9391 19.56577 1.185746
v 19.73746 19.28177 1.524827
v 20.25986 19.97162 1.887227
v 19.53691 21.31754 1.754867
v 20.18442 21.57808 2.110218
v 20.55743 20.95913 2.265075
v 19.11671 20.40937 1.356775
v 24.8597 21.1391 2.559113
v 24.4666 22.74867 3.217575
v 25.14955 22.94066 3.14383
v 22.23256 22.1962 2.983024
v 24.88286 21.61147 2.663696
v 24.95804 22.21796 2.896182
v 24.37918 21.6205 2.739547
v 23.70126 22.25931 3.062839
v 23.37932 21.0603 2.612158
v 21.59605 21.8242 2.757845
v 21.3465 20.8603 2.350793
v 20.97278 21.46202 2.488323
v 23.83638 20.19988 2.405389
v 22.2249 20.40756 2.356664
v 22.48942 19.13477 2.27158
v 21.94994 19.37948 2.180415
v 22.34082 18.4625 2.199162
v 23.36133 18.26401 2.284507
v 24.78253 20.85974 2.491185
v 24.35148 18.62642 2.213524
v 23.55372 19.61297 2.292308
v 25.43043 18.42768 2.181818
v 25.28497 20.65823 2.437881
v 24.73837 20.0542 2.348495
v 26.93116 20.07853 2.237328
v 25.99178 20.14221 2.256531
v 26.13385 19.56755 2.205123
v 27.09886 18.31075 2.17444
v 26.74259 18.87259 2.185968
v 27.5742 18.61761 2.131191
v 27.67194 23.52308 2.980778
v 26.06928 23.33289 3.143653
v 26.28742 22.87751 2.894411
v 27.36683 22.92521 2.853837
v 26.88838 22.84368 2.858161
v 26.83538 23.35577 3.006974
v 33.88018 14.3543 1.812818
v 30.46341 23.31056 2.914266
v 29.46321 23.19043 2.748665
v 28.72898 23.68023 3.144794
v 27.96615 23.33281 2.848585
v 28.81959 23.1193 2.737067
v 28.14985 22.64207 2.701614
v 35.63555 21.62511 1.274156
v 34.9601 21.41948 1.409545
v 28.18834 19.29349 2.102444
v 28.14874 19.92141 2.135677
v 36.11006 15.78755 0.3926806
v 34.37571 15.31878 1.308567
v 35.74531 15.20842 0.7424424
v 35.63041 16.93209 0.2721328
v 28.22408 18.0461 2.108123
v 29.10945 15.0493 2.820606
v 29.35456 14.31214 3.044197
v 34.1846 21.48073 1.773416
v 28.83117 21.14291 2.286612
v 29.54344 20.52276 2.178458
v 31.48835 22.17732 2.302451
v 30.07946 22.8897 2.634928
v 29.16662 22.57736 2.542238
v 29.687 21.67615 2.291374
v 29.28527 22.01336 2.367321
v 32.92561 21.44694 2.066888
v 32.78512 22.13537 2.235303
v 30.62575 22.06115 2.313658
v 30.96064 20.71334 2.073614
v 31.91758 19.89704 1.916423
v 31.46655 19.30803 1.973486
v 29.9379 19.85094 2.039924
v 29.45705 19.11643 1.999649
v 29.02276 17.3447 2.133189
v 29.59305 18.14865 2.01982
v 29.65029 16.87431 2.165126
v 28.84237 15.78069 2.562984
v 34.86039 17.71852 0.6105871
v 36.09121 20.41916 0.3555804
v 35.76315 21.17044 0.9199746
v 35.0125 20.80291 1.141188
v 35.06453 18.74586 0.6287143
v 35.35189 19.89694 0.6813303
v 34.19629 19.31241 1.258111
v 34.21189 21.04857 1.671015
v 33.46486 21.45784 2.01289
v 32.77447 19.98723 1.836419
v 33.70557 20.19118 1.649447
v 33.21353 19.39343 1.678257
v 32.31987 19.01149 1.850078
v 31.18271 18.05518 2.025807
v 32.64859 17.98192 1.758462
v 32.06107 18.01736 1.914084
v 35.30133 16.21791 0.5719126
v 33.95999 16.52506 1.114718
v 34.32649 17.16349 0.8764712
v 33.47102 18.68276 1.473336
v 33.11568 15.68652 1.688132
v 31.86829 16.15909 1.970193
v 32.14889 16.66725 1.864472
v 31.78088 17.25735 2.00337
v 31.10967 17.26297 2.060466
v 31.17265 16.86287 2.057095
v 30.46704 16.73171 2.131592
v 31.92258 15.68028 2.0191
v 31.09785 16.35788 2.056301
v 30.57293 15.93513 2.21051
v 30.1716 16.15326 2.241441
v 29.78649 15.64243 2.473251
v 32.50986 13.5724 2.482055
v 32.50658 14.36485 2.25876
v 31.59027 14.0929 2.632411
v 30.56048 15.47528 2.387223
v 30.91157 14.78767 2.588995
v 30.06476 14.7008 2.774949
v 29.89248 14.00775 3.017032
v 30.26523 14.09882 2.919491
v 31.90999 12.43794 2.621963
v 31.93295 12.80748 2.650013
v 32.16796 13.19443 2.594009
v 31.48105 13.20682 2.792706
v 31.63673 13.58474 2.745675
v 30.84803 14.07735 2.816595
v 30.95728 13.49617 2.905009
v 29.85193 13.37247 3.11556
v 30.31545 13.68179 2.977478
v 30.19006 12.22837 3.057342
v 30.83295 12.76098 2.940362
v 31.3432 12.57566 2.800203
v 35.08714 -63.94194 -40.48958
v 34.60767 39.68782 11.24775
v 34.46027 40.58792 11.2441
v 34.3336 41.29644 11.20617
v -32.45326 38.12118 13.34429
v 19.01401 68.2613 16.31545
v 17.52407 69.3886 16.49518
v 18.18951 68.51731 16.48163
v 17.64194 68.16835 16.66078
v 17.40166 67.73637 16.77984
v 27.44254 34.76075 12.70681
v 7.073224 -18.17576 15.03843
v 5.636181 -18.43056 15.3
v 2.571749 -77.27445 -7.579525
v 16.00274 -39.76048 1.973537
v 16.49502 -39.27376 2.596111
v 16.51402 -39.02688 3.38989
v -25.68149 -40.96412 0.1939383
v -33.14025 37.44234 12.83937
v -34.33082 38.06794 12.61538
v -17.49769 -39.84447 3.396929
v -17.98905 -39.88314 3.016793
v 19.29683 40.09344 17.07439
v 18.97534 41.20895 17.23123
v 18.6374 41.79704 17.35253
v 18.48944 41.31009 17.38111
v 18.09883 41.85212 17.53258
v 27.92559 -69.04586 -32.04914
v 31.50782 67.9071 10.98662
v -35.57198 41.95632 11.87942
v -35.32852 41.65942 12.05774
v -35.16095 41.94758 12.13749
v -34.91933 41.51118 12.33498
v -34.37099 41.37212 12.67676
v -33.71121 42.50146 12.79904
v -34.18531 41.98732 12.66201
v -36.41811 42.98186 11.1516
v -36.65738 42.26448 11.21539
v -36.18395 42.16156 11.51973
v -35.76267 42.38822 11.70723
v -35.46024 42.17863 11.94174
v -34.90617 42.12119 12.23808
v -35.04472 42.57361 12.07918
v -35.74648 42.88691 11.60339
v -34.95563 43.09635 12.00849
v 37.42926 -61.89932 -42.81108
v 36.70219 15.04776 0.2888303
v 36.92676 14.56536 0.261636
v 3.499174 -53.56011 4.654095
v -22.4905 42.54396 17.12858
v -22.6792 42.87003 17.06593
v -22.8913 42.28228 17.02277
v -23.44057 42.00827 16.87827
v -24.14076 41.68921 16.70015
v 4.586888 50.24414 20.30921
v 6.951109 51.9459 19.99067
v -10.59825 -18.03336 15.35218
v -24.04079 -41.41814 0.0425005
v 27.07539 33.8444 12.22203
v 15.16687 -40.43514 1.88748
v 14.95937 -40.32062 2.068623
v 1.971891 -19.23477 18.07704
v 55.06953 -37.59909 -45.63132
v -32.54744 73.58698 10.55461
v 5.003044 48.21355 20.30275
v 6.104426 46.13665 20.19032
v 7.150136 47.37868 20.08417
v -51.85543 57.89264 -5.09135
v -32.78944 43.61452 13.0111
v -4.189572 68.88111 18.82979
v 51.70974 36.39423 -6.445839
v 51.45382 36.58487 -5.953533
v 19.08377 44.94848 17.40327
v 19.39221 45.43483 17.28062
v 41.75475 23.19701 -0.9809256
v -3.866848 -77.03049 -6.308553
v -2.560943 -76.84753 -5.791346
v -40.39061 -62.66783 -39.59768
v 34.30168 -63.83789 -28.78414
v 2.768877 -40.38375 9.758293
v -14.17532 -18.8061 12.4378
v -28.83939 75.76662 11.70845
v -25.43825 14.70661 3.129621
v -32.84774 16.62008 1.795143
v 7.128506 -18.62143 14.81586
v 19.14389 -38.26313 3.339346
v -20.19743 45.45937 17.76251
v -20.27934 43.5016 17.67975
v 36.52276 40.58133 9.91464
v 37.15311 39.99539 9.648082
v -27.90872 30.37479 9.477802
v -27.49981 30.00907 9.293569
v -23.52451 38.88618 16.28702
v -24.39231 38.53372 16.07763
v 0.1639708 -18.6009 22.84927
v 0.7240025 -18.41459 22.52505
v 1.438208 -17.61106 23.30569
v -22.51364 72.29972 15.32693
v -22.37008 71.8606 15.46485
v -30.97109 31.47461 9.778708
v -12.96546 -19.60612 12.15352
v 14.24877 39.93644 18.22777
v 14.24163 39.45664 18.14452
v 23.57911 48.16717 15.60769
v 24.39186 46.50677 15.35264
v 20.56915 68.71346 15.77684
v 19.77568 69.09238 15.94977
v 19.71951 68.48552 16.05709
v 19.41292 67.95081 16.24908
v -54.78455 58.43072 -9.574006
v 39.51941 24.37269 1.330547
v 40.52036 23.85809 0.2551476
v -10.98624 -17.49405 15.68733
v -12.17834 -16.73384 16.56352
v -13.09744 -16.42713 17.24466
v -42.54345 -60.6557 -35.74173
v -49.09471 -53.73763 -45.62027
v 15.32044 -40.01571 1.952546
v 15.79172 -39.62732 2.435086
v 15.03814 -39.59689 3.153625
v -26.54587 73.25097 13.72215
v -38.99328 25.91965 3.389944
v -38.64259 26.04635 3.796256
v -38.69452 25.75129 3.730076
v 5.70825 -18.59135 15.21568
v 5.091901 -17.7907 15.94654
v 4.869545 -18.19669 15.83012
v 4.571475 -18.10117 16.01908
v -25.24238 41.3759 16.30908
v -25.80824 41.41759 16.13787
v -25.42027 40.57103 16.201
v -25.15362 39.45174 16.17541
v -24.21543 40.89704 16.5676
v -23.8994 40.35226 16.54122
v -24.4631 39.83539 16.36446
v -22.93399 39.1562 16.52021
v 12.19306 -17.99356 12.09414
v 12.65634 -17.45906 12.2229
v -43.78377 42.96198 5.782627
v 30.94839 39.94551 13.07663
v 28.69884 28.37036 7.981353
v 29.80179 28.44005 7.97015
v -32.44059 74.41619 10.32488
v -34.33226 74.32604 9.23894
v -34.7372 74.21793 9.043697
v 20.93395 39.04617 16.59055
v 20.34995 38.67579 16.55347
v 20.21994 39.59166 16.78841
v 8.001001 -76.97527 -10.40249
v -13.74569 72.90431 17.04866
v 3.070965 65.08778 19.36972
v 3.905162 62.83031 19.53878
v -54.66002 59.01394 -9.46554
v 4.40667 -77.14355 -7.985243
v -54.5207 55.98787 -8.912334
v -16.44165 73.45129 16.42658
v -5.668325 60.41798 19.86796
v -2.259631 -77.51411 -7.773033
v 48.67299 36.44144 -0.7479718
v 20.26142 37.62548 16.19825
v 19.10433 38.19187 16.74215
v 21.84495 14.80415 3.213523
v -14.52124 -39.98743 6.106043
v -13.94565 -39.92923 6.566256
v -13.58397 -40.05679 6.858413
v -13.11217 -39.97048 7.196465
v 15.70043 27.38874 9.256817
v 3.309544 -39.43554 10.42195
v 34.71966 69.01221 8.504516
v -29.17593 23.481 2.556944
v -21.32005 73.65508 15.22039
v -21.58018 74.4762 14.84305
v -21.60817 75.24587 14.56435
v -21.74753 75.72321 14.35007
v -22.5657 75.40968 14.22978
v 24.53928 16.29456 2.775825
v 23.8986 16.37934 2.712923
v 22.7274 16.16077 2.732943
v 23.1298 16.54449 2.560613
v 22.83216 14.60261 3.359146
v -30.20396 43.962 14.22687
v 25.81206 68.43558 13.89962
v 24.50276 68.88623 14.30968
v 15.01887 40.16086 18.10743
v 15.23943 41.13832 18.18976
v 31.73137 67.35521 10.92565
v 31.66576 66.71194 11.07103
v 30.67733 66.4921 11.70711
v 31.65564 66.13628 11.17147
v 32.64941 65.68555 10.5942
v 32.73708 66.30708 10.45412
v 30.06806 34.81487 11.87742
v 28.49753 34.84503 12.41226
v 12.43166 -18.17403 9.831322
v 11.98687 -18.74821 9.818914
v -30.92749 13.47911 3.01606
v -15.14153 71.35641 17.20593
v -15.07793 70.80267 17.34029
v -21.96834 29.6896 10.04367
v 12.63864 65.0611 18.15308
v -39.69236 26.13183 2.911433
v -39.46146 25.88683 2.941319
v -39.1927 26.36326 3.338243
v -38.87753 26.23486 3.498295
v -38.53214 26.25571 3.808356
v -38.68048 26.54771 3.816119
v -38.46552 26.44415 4.050601
v -38.51576 26.80049 4.520996
v -38.8572 27.20641 4.50326
v -50.6491 39.39817 -0.6310328
v 20.56789 -34.80011 5.417251
v 1.107477 -18.07384 22.62632
v 17.431 -15.76683 7.44292
v -7.371299 -77.26025 -7.671377
v -7.982246 -76.64782 -6.094389
v -2.015955 57.68627 20.21617
v -0.5124238 57.83278 20.1945
v 23.23514 46.34155 15.85196
v 23.92278 46.94466 15.54127
v 1.369398 -17.75097 22.74238
v 1.265973 -17.9461 22.1642
v 1.537396 -17.54281 21.89646
v -23.41012 72.241 15.10201
v 4.681191 -40.07889 9.257392
v 2.987051 -40.11861 9.836823
v 6.058209 -40.04486 8.663989
v 6.775534 -39.81951 8.346345
v 6.845711 -39.2182 8.914203
v 3.068959 -41.00254 9.861925
v 2.205008 -40.75824 9.932939
v 2.704943 -40.67628 9.808329
v 2.52288 -41.02206 9.959094
v 0.9190063 -40.95211 10.10602
v -0.03817554 -41.53175 10.31045
v 1.425824 -42.00645 10.3424
v -28.48396 44.07841 14.96252
v -28.11728 43.57429 15.15997
v -27.73705 44.08988 15.26506
v -27.1138 43.91667 15.53666
v -27.51803 45.20158 15.22695
v -27.01292 45.04605 15.45787
v 17.67961 -37.09409 5.46124
v 32.23061 43.70874 11.89111
v -26.77119 45.77844 15.53296
v -26.19762 46.02455 15.76628
v -26.67772 46.33196 15.55466
v -0.4630506 -20.83879 18.17391
v 35.68885 13.75478 1.175408
v 33.87956 -64.36436 -29.59421
v -36.53255 44.69675 10.62455
v -36.53653 45.46508 10.46389
v -36.16554 45.32408 10.72702
v 21.50873 38.54413 16.3647
v 21.14613 37.99379 16.24606
v 33.32471 -65.02054 -30.81363
v -31.81931 74.0243 10.86726
v 31.49156 28.1157 7.519403
v 13.6271 38.93832 18.17535
v -52.48362 36.21136 -2.768879
v -52.20125 36.75818 -2.364012
v -52.453 37.56684 -3.108009
v -52.36333 37.00249 -2.761863
v 9.356143 -18.41279 14.86637
v 8.857296 -18.47629 14.73397
v -8.542768 -77.74573 -10.18964
v -6.350121 -77.8361 -9.606194
v 33.4959 -65.27053 -38.33158
v 19.4124 46.16504 17.2977
v -21.5774 14.10631 2.860849
v -22.42505 14.92262 2.897633
v -22.9193 15.2239 2.862804
v -24.04214 14.76125 3.053217
v -24.99184 14.38661 3.128427
v -52.6457 38.21959 -3.706278
v 47.5208 -50.99987 -48.10193
v 31.2484 35.47119 11.88369
v -2.407562 -20.58941 18.86214
v 39.1979 -60.34021 -42.88732
v 38.36834 -61.0947 -42.99525
v -20.02049 18.34072 1.365652
v -20.70255 17.36435 1.962718
v 10.9511 -18.65434 13.47861
v 10.19098 -19.07421 13.39409
v 0.8764564 -18.42859 22.08113
v 0.03224309 -19.18613 21.23619
v 8.480385 -19.10406 14.21204
v 8.067215 -19.61386 13.91825
v 8.240878 -18.90455 14.4153
v 6.063775 -19.18388 15.0109
v 5.817706 -20.23207 14.65319
v 4.843215 -19.82695 15.58316
v 6.015173 -19.58106 14.9759
v 4.927247 -19.48317 15.54804
v 5.344936 -18.88341 15.444
v 4.227537 -19.08851 16.10035
v 4.536552 -18.78241 15.87673
v 5.038209 -18.52613 15.67838
v 1.016168 -18.6943 20.76197
v 0.694309 -18.83667 21.13193
v 0.1008108 -19.48469 20.22845
v 2.879418 -19.51379 16.9765
v 3.274648 -19.15153 16.92958
v 4.018866 -19.41807 16.25494
v 1.530776 -17.54923 21.34411
v 1.23297 -18.43517 20.77025
v 4.23252 -18.37898 16.39634
v 4.066171 -18.03424 16.61046
v 4.351194 -17.97287 16.25119
v 4.243145 -17.72232 16.46303
v 1.626923 -17.68091 20.70447
v 1.488886 -18.09731 20.49302
v 3.539935 -18.75433 16.81471
v 3.262938 -17.59855 17.83615
v 3.879225 -17.71949 16.88775
v 3.646965 -17.36094 17.31294
v 3.650396 -16.9231 17.79256
v 3.340105 -16.89494 18.20483
v 2.762046 -17.30581 18.69987
v 2.286143 -16.92036 19.41405
v 1.98598 -17.41388 19.87551
v 2.713839 -18.69069 17.66412
v 2.057835 -17.79126 19.52587
v 1.800857 -18.33874 19.43017
v 1.728904 -17.93137 20.02039
v 1.743686 -18.90725 18.72832
v 1.350786 -18.83085 19.51231
v 0.5243657 -19.36013 19.94096
v 1.242825 -19.41098 18.86191
v 0.904732 -19.37227 19.48677
v 0.3151525 -20.37202 18.29785
v 0.8892701 -19.89979 18.55418
v 0.007254073 -21.63048 17.30474
v -0.548914 6.79247 22.15134
v 4.580028 -20.53259 15.42258
v 4.38839 -19.7876 15.87127
v 3.854604 -19.77928 16.25506
v 0.7688809 -20.90504 17.51577
v 1.06605 -22.0237 16.73692
v 4.294316 -21.34133 15.36793
v 3.875173 -20.55986 15.83728
v 2.44177 -20.84231 16.606
v 2.321404 -21.46318 16.47056
v 3.220273 -21.79691 15.86426
v 1.611851 -25.15524 15.80079
v 1.87412 -22.08689 16.39691
v 3.242305 -22.54484 15.72127
v 1.066271 -23.76318 16.19478
v -43.89389 41.56894 6.221568
v -43.93202 40.75678 6.534455
v -8.637159 -77.07874 -7.519988
v -8.804629 -76.76217 -6.669026
v -19.62671 43.80935 17.85634
v -18.07403 43.29087 18.25076
v 31.973 11.76578 2.502201
v -34.1856 20.36058 1.384458
v -34.74818 20.47478 1.340254
v -34.25308 20.62105 1.430759
v -31.19013 16.56083 2.058533
v -30.32443 17.33005 1.80257
v -29.12779 20.78027 1.843412
v -29.38151 21.20207 1.868256
v -29.71106 21.48164 1.84882
v -30.62904 21.64994 1.695772
v -34.47301 19.89863 1.292024
v -35.0536 19.90602 1.203682
v -35.3414 19.29107 1.109836
v -31.43575 17.07059 1.827137
v -30.03968 18.67995 1.60779
v -29.26269 18.0435 1.747598
v -30.46936 21.18094 1.688739
v -31.28592 20.97502 1.602374
v -32.78551 21.06042 1.451498
v -32.65591 20.43493 1.460729
v -29.09465 18.76393 1.729544
v -29.44735 19.89018 1.73117
v -29.68665 20.16031 1.726526
v -30.07284 20.62502 1.709183
v -30.67595 18.59681 1.548595
v -30.41327 19.41629 1.55702
v -31.35303 20.2077 1.512639
v -31.54888 19.56282 1.448341
v -32.65784 19.46085 1.371842
v -31.68908 18.04872 1.561564
v -33.97221 18.76902 1.307208
v -33.02615 18.32717 1.454704
v -34.02251 17.29654 1.433225
v -34.34718 18.10808 1.247512
v -34.45556 15.9375 1.772013
v -36.00014 15.0402 1.582084
v -35.37662 17.13455 1.147984
v -36.52686 15.31344 1.289164
v 36.20293 32.57253 8.474665
v -17.62993 25.70887 7.309302
v -17.06225 25.00593 6.85361
v -17.66904 24.95502 6.481269
v 36.49455 36.05083 9.948471
v 37.82886 40.77401 9.101753
v 15.91794 54.49149 18.0578
v -35.21901 73.64214 9.011056
v -2.505688 -45.15634 10.64593
v -54.95701 56.8126 -9.614139
v -22.62857 72.64989 15.21539
v -22.07678 73.08427 15.21682
v -22.17184 74.06098 14.83587
v -22.11658 74.7357 14.59729
v -22.79127 74.41894 14.52502
v -22.6796 74.93303 14.37717
v -21.82576 71.03217 15.81033
v -19.70182 70.02959 16.56949
v -17.92959 72.87054 16.29257
v -20.45259 74.58382 15.13751
v -19.70356 74.38866 15.38241
v -21.50797 72.00443 15.6559
v -18.94146 73.99894 15.71267
v -20.86741 72.81457 15.59968
v -19.09504 72.1417 16.21396
v -19.84941 70.85732 16.3266
v 21.19682 25.71489 5.7303
v 20.91973 26.54238 6.806907
v 17.49705 27.14633 8.361072
v 17.413 26.12868 7.3639
v 18.59893 25.7981 6.609873
v 18.41339 27.06854 8.093079
v 19.4457 26.61693 7.301316
v 19.50497 28.23598 8.978532
v 19.78846 27.8313 8.528579
v 20.9585 28.11048 8.51427
v 22.0379 28.6014 8.851344
v 22.59899 27.36528 7.602911
v 26.0651 28.5884 8.449445
v 22.17328 28.18624 8.446778
v 23.03092 28.17433 8.326159
v 24.05166 27.98705 8.106972
v 24.10466 28.42349 8.456599
v 24.39265 28.16284 8.394929
v 24.79927 28.35958 8.519765
v 24.56073 28.61543 8.554527
v 25.46216 28.86997 8.640837
v 26.13291 29.30773 8.908037
v 25.95056 30.47649 9.715691
v 24.66618 30.82081 10.20731
v 23.9979 28.96721 8.897801
v 23.02015 29.15672 9.208813
v 24.72692 29.52205 9.233213
v 23.37951 30.60095 10.32552
v 33.32743 65.80384 10.1182
v 33.28321 64.98852 10.21889
v -59.29565 50.8563 -17.31504
v -18.91651 16.90625 2.1222
v -32.57349 12.32222 2.625959
v 5.301711 61.37291 19.57552
v 7.652702 73.62727 17.17869
v 6.147368 74.09874 17.21075
v 7.500031 72.80994 17.42482
v 7.443336 70.63066 18.01755
v 9.179165 71.78847 17.50021
v 7.263443 68.96389 18.3817
v 8.553551 68.59317 18.29824
v 7.67631 68.19202 18.48116
v 5.921219 66.35262 18.9638
v 6.525797 67.90487 18.67572
v 11.79219 64.84631 18.31062
v 11.55961 64.36561 18.38436
v 8.372097 67.47157 18.50112
v 9.457956 68.3086 18.21814
v 11.92722 66.42545 18.10603
v 10.21539 64.51137 18.60265
v 10.6065 66.90535 18.25514
v 8.629241 65.55957 18.71794
v 8.250753 64.23373 18.93178
v 6.114387 63.97702 19.22425
v 8.349273 63.12401 19.03129
v 7.621083 61.51103 19.29034
v -19.06253 43.96001 18.00818
v -19.15374 43.15086 17.95079
v -20.10711 42.88353 17.69766
v -19.18575 40.46126 17.67854
v -19.37919 42.62847 17.87293
v -18.64489 42.32603 18.01743
v 26.36646 35.33448 13.45159
v 25.30099 33.86238 12.78404
v 24.8903 32.89098 12.0267
v 26.47668 32.19115 10.96973
v 0.5766575 59.06107 20.10827
v 28.03086 64.26359 13.29126
v 22.79486 45.94644 16.03039
v -40.71936 18.14563 -1.740565
v -1.959738 -20.84808 18.45001
v -0.7304783 -20.20767 19.47548
v 8.101495 -58.37164 2.431233
v -44.2645 23.10551 -2.075997
v -44.25734 23.52896 -1.94914
v -44.02768 24.15757 -1.424042
v -56.1949 56.17564 -11.65346
v -55.96696 56.57054 -11.30509
v -35.12323 74.09613 8.872262
v -2.390099 -77.73019 -8.580309
v -6.758724 -76.72399 -5.956032
v -3.936623 -76.24541 -4.495702
v -5.334245 -77.12818 -6.773071
v -5.786902 -76.35938 -4.93765
v 46.82082 -52.23804 -39.64547
v -54.7621 55.53835 -9.277828
v -55.27158 57.99763 -10.27163
v -55.40765 57.45687 -10.39562
v -55.71291 56.95069 -10.8766
v -45.1166 -58.13549 -43.82752
v -0.5727103 -19.4684 20.97611
v -1.180105 -19.03749 22.55299
v -1.341966 -46.79952 10.18558
v -2.272262 -46.83076 10.07644
v 52.54112 -43.25653 -43.49327
v 15.84383 65.38805 17.44488
v 14.09641 65.39111 17.81766
v 14.80078 64.50237 17.73853
v 41.0756 15.97539 -3.186965
v 42.07661 67.65848 2.072927
v 41.66985 67.83835 2.484004
v 40.68175 67.47536 3.683299
v 41.0844 67.17144 3.308727
v 40.97556 68.23431 3.18576
v -25.02106 23.99202 3.353712
v -1.464987 -75.86584 -3.598484
v 32.76802 71.73753 9.28471
v 32.31247 71.71964 9.591182
v 32.04342 71.3686 9.848168
v 34.14516 70.42175 8.600655
v 33.43695 72.14166 8.694872
v 33.38131 71.36374 8.948743
v 33.19727 70.87855 9.17467
v 26.80483 68.19886 13.47713
v 19.16275 -39.10212 2.054626
v 36.04688 68.98118 7.459587
v 25.51988 45.85891 14.87929
v 21.01109 -42.73627 -0.2538317
v 37.16619 36.63636 9.705253
v -25.00327 28.8367 8.604077
v -27.19292 29.26018 8.73154
v -26.21653 29.44211 9.021671
v -25.56319 30.21964 9.775037
v 31.81295 69.66396 10.41206
v 31.52366 68.65676 10.84439
v 32.27286 67.09843 10.61204
v 34.50837 69.68546 8.49931
v 32.56518 70.28444 9.741261
v 33.7516 69.4254 9.112533
v 34.28167 68.38268 8.95517
v 32.5835 68.35443 10.19931
v 32.22214 67.78785 10.53834
v 33.1782 67.46429 9.940275
v 33.11479 66.75784 10.11465
v 33.76288 65.99628 9.773993
v 45.19855 -53.73846 -48.22701
v 42.80478 -56.56746 -46.43882
v 43.80772 -55.49435 -46.71731
v -21.44789 -39.64986 1.278347
v 41.25526 16.54305 -3.465183
v 34.14351 13.68183 1.856216
v 33.77064 13.29203 2.065256
v 33.52346 13.25832 2.188076
v 33.20567 13.19791 2.302569
v 33.47733 13.00856 2.194878
v 32.97081 12.85317 2.349169
v -20.23354 -39.89861 1.006162
v -20.05589 -39.93516 1.103614
v -19.8842 -39.87721 1.243504
v -19.4673 -40.00885 1.758203
v -20.48652 -39.87765 0.9805675
v -19.71091 -39.89957 1.546963
v 37.251 -62.16987 -41.08014
v 37.90105 -61.66759 -39.85816
v 36.03127 -63.18815 -40.47383
v 36.70226 -62.69765 -39.24668
v -51.97862 37.64037 -2.197019
v -51.57047 38.49298 -1.779438
v -52.00032 38.16943 -2.42598
v -8.899956 74.99197 16.98536
v -10.87206 73.59799 17.23963
v 31.50006 40.04735 12.82633
v 33.85812 39.68727 11.67366
v -35.2082 15.32816 1.742587
v -24.20966 21.77362 2.265186
v -25.50666 25.16096 4.210734
v -25.50666 24.86654 3.88998
v -28.62756 25.04225 3.921131
v -30.26685 24.69403 3.495862
v -30.33741 24.02438 2.690673
v -29.05372 23.91685 2.845967
v -24.77266 24.80357 3.896849
v -24.15611 24.34646 3.519401
v -24.83386 23.04618 2.762178
v -24.20997 23.14433 2.679887
v -24.43208 23.68532 3.113301
v -23.76568 23.74849 3.101244
v -26.86004 25.0978 4.163012
v -28.49932 24.83127 3.662879
v -24.96491 23.36694 2.883318
v -25.43958 23.91317 3.30715
v -26.02786 24.26825 3.513019
v -27.06849 24.57438 3.710582
v -27.01265 24.18401 3.391653
v -28.06937 24.45722 3.464178
v -28.63912 23.79324 2.818034
v -26.64647 23.96999 3.25364
v -26.80908 23.23643 2.844409
v -28.136 23.99757 3.149071
v -28.48689 22.68282 2.471166
v -28.10879 22.61145 2.492846
v -24.8746 22.64085 2.621117
v -25.87094 23.38279 2.970515
v -25.82547 23.05014 2.850431
v -28.00344 23.24645 2.723084
v -27.30068 22.13642 2.485052
v -25.96805 22.49856 2.609265
v -19.21569 20.42694 0.7652771
v -26.20156 17.72444 2.063295
v -27.05173 18.25339 2.152058
v -26.65937 18.05175 2.146921
v -24.63729 21.65825 2.444354
v -24.8568 22.18033 2.505104
v -25.22459 21.34909 2.413167
v -25.83471 21.48744 2.463593
v -28.00873 18.42501 1.923236
v -25.69252 21.06418 2.448977
v -25.94098 20.61712 2.29828
v -26.50714 21.14822 2.36469
v -27.676 20.68328 2.065238
v -27.00451 20.19414 2.143043
v -26.06063 19.97135 2.274136
v -26.79833 19.44275 2.191405
v -24.8311 20.70669 2.336252
v -25.25352 20.33474 2.39945
v -25.57954 19.50527 2.11557
v -24.81956 18.1727 1.805765
v -24.1624 18.01424 1.611148
v -23.327 18.28631 1.327884
v -19.66876 20.66061 0.8071314
v -19.55157 21.00946 1.292841
v -19.22725 20.6287 1.010284
v -20.34678 22.21692 2.786277
v -21.23455 22.42942 2.485574
v -21.08347 23.10368 3.475234
v -23.09376 19.61986 1.567851
v -23.0554 18.62867 1.232591
v -22.96158 20.67693 1.657485
v -24.35145 19.87664 2.102109
v -22.82381 22.65393 2.090428
v -22.35764 21.92953 1.670154
v -23.47082 22.84762 2.339603
v -22.35722 22.4293 1.893889
v -20.23681 20.98757 0.9341958
v -20.03304 21.5365 1.901518
v -21.08661 22.04198 1.936378
v -20.4843 21.43399 1.429091
v -21.06861 21.42362 1.189312
v -22.24476 19.58119 1.237666
v -20.3013 20.83444 0.8004298
v -21.67514 20.07236 1.151733
v -21.16613 19.74917 1.005443
v -20.46027 19.78384 0.7138553
v -19.12702 20.11248 0.7477865
v -20.2058 20.25324 0.5884367
v -19.72164 19.94436 0.5274899
v -19.72067 19.76089 0.5615771
v -33.03743 44.78078 12.61914
v -32.58635 44.37232 12.95651
v -31.82577 44.64228 13.31087
v 29.65301 41.50819 13.49504
v 30.26388 40.48433 13.34476
v 30.713 40.41787 13.13476
v -34.86644 -66.84515 -31.93876
v 35.38597 -63.74379 -39.24479
v 34.5449 -64.43186 -38.66987
v 13.62432 -40.29549 3.283778
v -28.03422 47.83678 14.87444
v 10.39887 -15.62485 19.24541
v 10.44041 -16.07964 18.55317
v 10.10292 -16.5014 17.92201
v 17.69401 54.64026 17.55035
v 27.07326 -69.52658 -31.12946
v -44.68898 23.82781 -2.093896
v 5.430226 -51.5925 5.43263
v -26.36353 75.12683 13.07715
v -26.10567 74.6334 13.35619
v -23.48233 74.15069 14.41867
v -23.19051 75.3057 14.09253
v -23.81343 75.28359 13.91439
v -24.29866 75.51061 13.63344
v -24.4749 74.71641 13.89495
v -25.02143 74.93075 13.61646
v -23.69239 74.70678 14.14906
v -24.53321 74.0526 14.11985
v -17.99675 20.20761 1.958458
v -17.99348 20.5475 2.207736
v 10.23701 -76.56002 -11.9262
v 38.0714 40.03806 9.078064
v 37.96236 39.16586 9.292652
v 38.02269 37.39115 9.309978
v 23.33774 37.16602 15.12871
v -41.50528 41.36343 8.247559
v -40.19922 42.57327 8.757256
v -40.1809 43.14538 8.582142
v 49.3907 36.74731 -1.944741
v -46.44708 42.40815 3.392377
v 7.501192 60.09222 19.43044
v 8.264936 59.80565 19.33425
v 30.30436 61.58417 12.16525
v -54.09083 59.15358 -8.631808
v -53.684 58.56153 -7.901732
v -52.755 60.48711 -6.629788
v -53.52195 60.15361 -7.786494
v -53.04467 59.39824 -6.866869
v -38.95824 73.82185 5.893994
v 54.6606 -38.11296 -41.83124
v 8.483355 -18.2544 14.84117
v 7.930151 -18.57972 14.73914
v 6.875411 -17.38599 15.80779
v 8.840287 -17.58084 15.85442
v 8.571662 -18.13639 14.96118
v 7.834577 -18.02011 14.97911
v 9.559316 -17.63887 15.96873
v 6.161865 -75.84201 -5.38012
v -51.90652 37.29056 -1.951403
v 22.58043 68.17001 15.17968
v 22.83097 67.59859 15.20207
v 17.90735 41.32868 17.54554
v 17.75595 42.07022 17.68012
v 17.33743 41.76894 17.77621
v 16.83877 41.94378 17.92234
v 16.14475 41.13006 17.97686
v 15.74682 40.42635 17.98498
v 18.34946 40.35143 17.33526
v 18.73112 40.78617 17.28003
v 17.62259 40.87842 17.58874
v 17.07135 41.04778 17.77583
v 17.14697 40.50233 17.67972
v 26.44925 12.74636 3.611907
v -12.84642 73.86961 16.87117
v -0.8890269 -75.64954 -3.263646
v 4.130968 -40.3918 9.456841
v 3.44307 -41.3242 9.944065
v -10.98839 -77.45184 -10.99145
v -9.771182 -77.63282 -10.5899
v -10.31654 -77.30873 -9.558853
v -11.1234 -76.91607 -8.599579
v -34.04681 15.06269 2.178172
v -34.43082 14.38704 2.213977
v -51.04786 40.25573 -1.650139
v 35.42125 71.06358 7.5266
v 35.67626 69.97472 7.562567
v 35.33731 70.63189 7.669688
v 36.16795 69.73692 7.248274
v 36.4859 70.38013 6.853721
v 37.36871 69.89521 6.139247
v 37.03456 70.45341 6.302511
v 36.76865 70.00279 6.666609
v 36.75458 68.80503 6.933548
v 37.1216 69.13809 6.590784
v 37.2367 68.58953 6.593125
v 23.55052 36.09486 14.66992
v 25.47448 35.3254 13.67073
v 22.67606 37.4878 15.48775
v 22.02076 38.36948 16.03461
v 24.38043 35.37129 14.02104
v 24.41647 36.02655 14.36157
v 23.15096 35.21631 14.29152
v 22.74229 36.9991 15.28123
v 22.72069 35.94396 14.84062
v 21.81993 37.22446 15.6528
v -43.22569 20.64098 -2.879612
v -42.84419 20.29163 -3.194342
v -43.82948 20.36959 -3.509243
v 28.48566 69.99482 12.2652
v 28.21931 69.41864 12.57276
v 27.24825 68.79642 13.18087
v 30.71849 67.61442 11.51952
v 31.5192 68.33609 10.91104
v 30.91808 69.85609 10.91598
v 30.46738 69.23148 11.34064
v 29.859 68.23679 11.89627
v 30.69874 68.16196 11.44462
v 29.86663 69.12526 11.69515
v 29.4832 69.91077 11.76377
v 28.90049 69.60424 12.15523
v 29.08445 68.98892 12.19661
v 28.3067 68.76054 12.66549
v 27.90742 68.25967 12.96147
v 29.1461 66.50443 12.57216
v 29.84432 67.28146 12.09706
v 28.99838 67.80231 12.45865
v -57.99871 52.95047 -14.74788
v -13.63759 -18.36554 14.06901
v -12.31887 -19.18029 13.62554
v 42.05859 -57.37845 -45.68539
v -18.76274 20.04844 1.003899
v -19.38469 19.71615 0.6958202
v -18.88935 19.71349 1.095593
v -20.10471 18.83102 1.045547
v -19.74827 17.82721 1.879877
v 38.73942 37.2939 8.875805
v -24.3249 -40.10812 0.8150674
v -24.26419 -39.32127 1.488078
v 23.33072 67.12646 15.10054
v 22.19023 65.29636 15.67059
v 23.1507 65.73887 15.28664
v 22.43107 66.4967 15.45162
v 22.28215 64.20702 15.72108
v 21.68171 68.33531 15.50743
v 21.77149 67.48774 15.58686
v 18.51053 67.81799 16.52548
v 18.31253 67.56281 16.60656
v 20.22305 67.85862 16.00951
v 19.50432 67.5242 16.2821
v 18.81881 67.04805 16.54147
v 19.39726 66.66684 16.4254
v 21.50002 66.66331 15.75526
v 20.54708 67.16927 16.00229
v 20.67074 63.57066 16.3403
v 20.41322 64.74253 16.31591
v 21.44216 64.57978 15.99312
v 20.24527 65.97263 16.26497
v 21.17705 65.4162 16.02054
v -1.097005 59.4867 20.10392
v 36.60609 66.95937 7.40589
v 36.1527 67.33493 7.751093
v 17.36958 46.43972 17.92523
v 18.47306 45.65252 17.5973
v 31.45839 -66.61836 -32.47882
v -11.47232 -19.0079 14.47186
v -40.35601 18.61437 -1.61771
v 26.19482 63.48162 14.21515
v 26.29028 62.48227 14.19686
v 24.71623 67.94512 14.42224
v 24.40079 66.51205 14.75886
v 24.64285 66.17582 14.68188
v 23.98413 65.35902 15.01126
v 25.36503 63.95263 14.53815
v 26.00608 67.0917 14.05018
v 25.31274 67.07118 14.34133
v 25.72732 66.21136 14.23772
v 28.51373 65.30287 13.02731
v 27.89233 66.4819 13.24642
v 25.14264 65.40093 14.517
v 27.98787 65.64465 13.27397
v 26.58031 66.0091 13.88167
v 26.27684 64.92635 14.11506
v 27.2434 64.88233 13.66622
v 28.26644 62.57108 13.276
v 28.82296 63.22731 12.9596
v 27.31569 62.9417 13.71781
v 29.72518 60.66372 12.48895
v 28.36208 61.62888 13.24656
v 32.4104 65.05672 10.79461
v 32.12305 65.6663 10.92226
v 8.191 -38.9822 8.755318
v 8.391201 -39.17606 8.331597
v 9.60777 -39.24318 7.485448
v 50.04188 35.87094 -2.999979
v 28.89099 59.97331 12.91881
v 0.381557 61.52227 19.89887
v 2.361879 61.8567 19.7792
v 1.627294 -74.69739 -2.067028
v 0.3160931 -75.19453 -2.60062
v -10.23505 -22.10935 13.37602
v -51.58801 37.86187 -1.61093
v -51.5996 37.32556 -1.468694
v -49.80984 37.9792 1.135881
v -50.29061 38.61832 0.2165154
v -50.76631 39.02218 -0.6322127
v -50.90812 38.57749 -0.7223186
v -49.93093 37.07206 1.058421
v -50.10493 37.48219 0.7344326
v -50.46777 38.2438 0.01444215
v -51.2295 38.21659 -1.12961
v -50.76692 37.83308 -0.3440505
v -50.85725 37.41891 -0.3526641
v 39.54316 -60.22256 -39.46017
v 25.13626 31.76949 10.92892
v 59.97957 -13.53393 -40.80786
v -35.77074 73.49526 8.686319
v 1.252796 71.70163 18.27599
v 14.77345 42.48979 18.42225
v -43.36688 -59.94531 -41.0792
v -41.26296 -61.91627 -38.26447
v -41.72117 -61.46495 -40.63245
v -42.19551 -61.07768 -38.75465
v -17.06928 41.80165 18.26997
v -16.69056 42.26153 18.39818
v -16.15905 41.48325 18.4382
v -6.210801 -46.09986 10.15785
v 24.95414 13.68811 3.578077
v 25.35189 14.37499 3.474522
v 25.26453 16.07328 2.784871
v 24.93233 14.64458 3.400111
v 24.16671 15.76008 2.96308
v 23.86877 14.52125 3.40973
v 24.50792 13.12873 3.610371
v 24.08692 14.08215 3.502532
v 22.99956 14.03937 3.486655
v 22.25149 12.55595 3.369095
v -37.56897 -64.90737 -35.18103
v -44.64035 39.24401 6.343803
v 44.74576 -54.41171 -46.9617
v -22.70512 70.72207 15.6339
v -22.76755 71.45645 15.44915
v -23.10221 71.65316 15.31674
v -23.73428 71.8607 15.07675
v -46.63254 -56.45942 -45.45636
v -34.14623 -66.64549 -27.0363
v 11.06291 49.39577 19.43383
v 43.5131 -55.91636 -45.6067
v 44.26244 -55.10595 -45.64936
v 45.16698 -54.15928 -44.71515
v -37.82082 -64.57255 -33.14086
v -0.2903758 69.65886 18.74984
v 7.308824 -77.05777 -9.905417
v 17.77284 52.81087 17.62143
v 11.16328 -76.25372 -12.20724
v 3.863961 -76.79693 -6.576528
v 1.429155 -17.07331 25.18662
v 40.02551 33.65868 7.207426
v -5.96437 -37.15589 13.92507
v -5.878865 -36.41734 14.44902
v 2.698147 66.4434 19.20273
v 2.212057 70.80077 18.46328
v 3.848096 72.02146 18.05187
v 4.775523 69.07875 18.61736
v 6.030099 69.64411 18.39275
v 2.497066 68.75433 18.81751
v 45.04223 -54.48958 -41.59049
v 27.80387 33.02514 11.3304
v 27.77622 31.90984 10.43765
v -26.7565 -51.20697 -3.285904
v -21.96657 42.33753 17.27312
v -22.06216 41.90051 17.23484
v -22.51264 41.9771 17.11248
v 12.16048 -17.67463 13.98571
v 40.33151 67.79457 3.954511
v 40.60585 67.99535 3.648865
v 40.31639 68.23112 3.88517
v 40.34902 68.69039 3.707649
v -47.96069 41.34002 2.041605
v 41.885 66.78278 2.445585
v -12.17861 -19.69931 13.01763
v 46.84779 38.93338 1.214028
v 4.954411 -38.9957 10.26583
v -0.04973182 -23.33604 16.47351
v 16.46366 31.43756 13.30016
v -35.62575 69.59236 9.788433
v -35.90244 70.77859 9.333685
v -36.69179 69.65105 8.961066
v 31.60432 11.11809 2.519517
v 31.2198 11.87551 2.762244
v 34.87861 13.52296 1.559346
v 22.70366 -70.99094 -20.61856
v -39.72012 67.92167 6.926825
v -26.54712 13.6647 3.173454
v -11.21548 -18.76384 14.75126
v 29.57832 33.42653 11.15124
v -2.886094 -12.59066 30.27664
v -36.69174 23.42082 1.7084
v -36.57184 23.15824 1.45701
v -41.17135 20.95331 -2.409101
v -41.64138 21.13813 -2.455872
v -41.29279 20.74373 -2.5995
v -37.1955 22.83076 1.174139
v -37.1928 23.11284 1.321707
v -38.87422 23.00176 0.7970262
v -38.26942 23.10786 1.087971
v -38.80207 22.41162 0.4503845
v -38.65147 19.0024 -0.4875658
v -38.16047 19.37004 -0.190759
v -38.35901 18.85006 -0.3329967
v -34.70929 23.24479 1.617151
v -35.88371 23.04324 1.487381
v -35.40898 22.11609 1.286651
v -36.21711 22.41796 1.254084
v -36.79417 22.73024 1.247299
v -39.52172 21.76642 -0.3350929
v -39.4583 21.41492 -0.6406577
v -39.79317 21.47528 -0.8030406
v -39.84376 21.23072 -1.08196
v -40.48051 21.23923 -1.807582
v -40.69759 21.10191 -2.118492
v -35.73975 21.59067 1.164282
v -36.47559 21.89326 1.090338
v -37.48463 21.62263 0.6700914
v -37.10662 22.20945 0.9947684
v -37.81846 22.30193 0.7012026
v -38.17818 22.34802 0.5580732
v -38.93789 22.09344 0.1364509
v -38.52646 21.90964 0.1708789
v -38.95985 21.67704 -0.2237376
v -38.40252 19.87481 -0.2793068
v -37.9669 20.11997 0.05474178
v -38.51822 21.5662 0.01518696
v -38.98733 19.77824 -0.7640432
v -38.77802 20.3031 -0.5239259
v -39.54038 20.16541 -1.249019
v -39.76401 21.0264 -1.131216
v -40.64715 20.93655 -2.138154
v -40.33038 21.13159 -1.749858
v -40.86189 20.68445 -2.333817
v -40.63548 19.20952 -1.830859
v -39.74065 19.21282 -1.402021
v -39.43742 19.44547 -1.176966
v -40.22869 20.0591 -1.865143
v -39.94028 20.15691 -1.607952
v -39.97272 20.39583 -1.612252
v -40.70069 20.52317 -2.257045
v -40.97788 20.12245 -2.421482
v -41.50672 20.56712 -2.756913
v -41.96491 20.5922 -2.898341
v -41.73107 20.27906 -2.841182
v -42.24316 20.30623 -3.044745
v 28.43594 50.47303 13.19358
v -39.6109 40.54103 9.960648
v -39.9038 41.24283 9.511159
v -39.64374 40.86296 9.853175
v -40.48226 41.23893 9.051826
v -40.73578 41.61399 8.717752
v -40.68228 40.75674 9.057599
v -41.38288 40.70716 8.571033
v -42.11091 39.81301 8.291544
v -40.04624 40.5202 9.613829
v -39.38057 39.79997 10.22407
v -40.88012 39.648 9.164719
v -41.23357 39.40771 8.966336
v 40.13812 66.85991 4.220867
v -28.27415 45.66021 14.89063
v -27.17233 46.10699 15.32802
v -26.92415 47.07105 15.40865
v -27.59848 46.96628 15.09544
v -47.77421 -41.29221 -15.24567
v 14.5984 -40.49996 2.389299
v 14.45333 -40.58752 2.540552
v 18.40222 38.44818 16.99453
v 19.01866 38.93774 16.93031
v 18.60846 39.75031 17.16552
v 18.00955 40.0045 17.37009
v 17.80125 40.32359 17.47265
v 17.45738 39.22287 17.39493
v 17.22539 39.60154 17.54272
v -0.1699683 -38.83428 12.32174
v -34.754 -67.1154 -34.37776
v -12.80696 -15.70746 18.77586
v -35.73778 73.20636 8.807104
v -27.61157 74.80519 12.65515
v -27.89446 73.5842 13.00672
v 2.625609 -41.65357 10.13214
v 1.921942 -42.51289 10.54669
v -30.88933 36.05639 12.91948
v 35.72318 -63.52362 -37.88313
v 33.67412 -65.16502 -36.92559
v 0.5922537 -43.8553 10.6994
v -0.2575463 -44.53442 10.72166
v 1.704379 -44.37558 10.69127
v 1.590861 -45.64355 10.587
v 2.258936 -46.26097 10.2408
v 3.041886 -45.79269 10.25162
v 2.969288 -46.26542 10.01378
v -2.261647 -19.84053 20.18343
v -39.13657 26.74293 3.721618
v -1.50556 -75.02129 -2.338532
v 12.0606 -75.0312 -8.855315
v -29.4769 31.63356 10.16012
v -10.15483 -45.48315 9.34912
v -52.4065 38.60848 -3.332731
v 24.84096 -28.60194 5.451086
v -16.82427 25.53448 7.498424
v 25.42313 12.09644 3.541936
v 4.059718 -72.13889 0.05615796
v 14.07779 26.19147 8.634746
v 50.4656 35.57282 -3.733759
v -31.93353 12.00954 2.610041
v -49.47443 37.31586 1.657163
v -49.21523 38.16669 1.88628
v -51.59457 61.88329 -5.216503
v -5.284841 -17.61175 22.80644
v -5.158333 -17.67783 23.61721
v -4.761631 -18.13688 22.64519
v 61.13511 -6.559621 -39.39501
v -4.497943 -18.58861 21.73153
v -39.25293 68.72398 7.148669
v -10.05782 -17.68992 15.48394
v 14.35093 41.00195 18.33896
v 13.93288 42.52054 18.60175
v 12.949 42.40927 18.83677
v 51.42203 -45.39723 -44.59021
v 28.75891 44.08971 13.60396
v 27.64249 43.63419 14.18892
v 5.497255 -76.4612 -6.402993
v 5.393491 -75.83453 -4.981123
v 22.71964 -71.80807 -25.67236
v -2.954422 -74.20724 -1.361248
v -1.073601 -72.94451 -0.03884798
v -1.869494 -74.14842 -1.272106
v -1.885589 -72.53159 0.3228586
v 1.524069 -72.43897 0.2819982
v 6.885554 -76.75174 -8.351343
v 39.92064 24.80025 1.486337
v 1.604156 -77.20438 -7.087032
v 0.3793905 -76.11686 -4.255432
v 4.548928 -76.2653 -5.535037
v 1.032572 -76.28612 -4.61664
v 2.412258 -76.71769 -5.91824
v 3.288966 -76.16242 -4.865891
v 22.60123 47.62834 16.05481
v 23.23983 48.99545 15.7282
v 6.042593 -40.15603 8.694138
v -42.53379 43.55959 6.62538
v 54.82742 -38.11941 -44.89773
v 11.89485 -75.57867 -10.29083
v -4.349657 -18.83664 21.24141
v -6.498439 -18.61172 17.72337
v -2.913541 -20.24051 19.40625
v -4.149412 -19.09679 20.80395
v -7.861806 -17.1689 16.09816
v -7.60948 -16.83958 16.29899
v -7.506555 -17.04514 16.5429
v -7.559566 -18.06009 16.65924
v -7.055087 -18.06425 17.36671
v -6.89284 -16.43703 18.59772
v -7.206431 -16.27833 17.95427
v -7.14322 -16.60487 17.42687
v -7.363044 -16.58458 17.05005
v -7.244794 -17.61896 17.27886
v -4.511572 -19.326 19.54693
v -3.431481 -19.48145 20.66784
v -5.298893 -17.37601 20.9927
v -5.350488 -17.04322 20.35218
v -7.018363 -16.63613 18.14681
v -6.836572 -17.84816 17.92896
v -5.7474 -16.25339 19.80715
v -6.562506 -17.09671 18.59745
v -6.043303 -16.86873 19.58001
v -5.088369 -17.90454 21.12034
v -5.136985 -17.81175 20.47651
v -5.429414 -17.13628 20.13198
v -5.528464 -18.03485 19.50224
v -4.547858 -19.05696 20.08498
v -4.903968 -18.89819 19.73332
v -4.807977 -18.75945 20.14462
v -5.147525 -18.19472 20.12889
v -5.185781 -18.41254 19.82628
v -6.000947 -18.21609 18.62849
v -5.30252 -18.59093 19.4057
v -5.884239 -18.8104 18.43448
v 8.917244 -19.86178 12.98618
v 41.12477 -58.38071 -44.81383
v 41.65271 -57.99252 -43.47557
v 40.15191 -59.30483 -44.51097
v 5.059276 -22.62186 14.63775
v -4.869176 -62.69777 4.208588
v -23.74612 37.81105 15.97423
v -57.71549 53.30579 -14.21509
v -57.66877 52.43359 -14.11883
v -37.95858 -64.22212 -30.96404
v 41.54777 22.69126 -1.170586
v 38.88046 -60.72479 -35.01705
v -38.83319 37.31221 10.25083
v -38.15564 36.57636 10.33955
v -50.12326 39.34699 0.2104258
v 29.01798 31.52356 9.906528
v 27.09626 30.7719 9.764887
v 28.21159 29.39239 8.731915
v 28.93298 29.09791 8.537138
v -22.77779 13.8172 2.972681
v -24.33263 13.59015 3.092631
v 36.24304 25.97106 4.100031
v 36.33325 25.51354 3.792386
v 36.06322 25.06952 3.647271
v 36.35213 24.52169 3.427816
v 36.62762 25.08799 3.392057
v 36.81112 24.35675 2.967466
v 37.81252 24.93008 2.634688
v 12.59466 -74.12772 -7.569476
v 15.3794 30.07417 12.24967
v 15.72602 -41.00485 1.689986
v 15.29253 -40.84911 1.926513
v 15.15306 -40.61874 1.939992
v 14.57003 15.34129 3.223779
v -48.84303 38.85044 2.160237
v -12.16084 -18.86168 14.2417
v -12.09291 -18.2043 15.03112
v 23.13759 50.24087 15.74456
v 17.20304 -70.88326 -8.382279
v -43.42329 35.94574 7.246447
v -51.41606 62.44645 -5.065762
v 17.37738 -40.87503 0.634442
v 36.15604 34.1432 9.316099
v 35.92909 35.50657 10.0255
v 34.90054 35.11621 10.28329
v 16.54991 67.41457 17.0246
v 18.91698 65.64797 16.68492
v 18.06475 65.53999 16.92024
v 18.66088 64.36656 16.84118
v 16.8626 66.05933 17.13628
v 17.4284 64.01926 17.19026
v -40.05956 37.44029 9.607398
v -33.08693 -68.22826 -31.83535
v -36.1923 -65.95123 -33.84213
v -35.43032 -66.63694 -35.33675
v -0.5173149 -39.50756 11.4611
v -1.349245 -39.18705 11.97938
v 26.38983 -35.91829 2.664333
v -26.36674 48.08826 15.61919
v 17.90046 -37.62958 4.784942
v 54.24895 -39.56012 -47.6991
v 53.26429 -41.57418 -48.75435
v 53.77414 -40.60913 -48.18519
v -32.99336 -67.82341 -28.6042
v -32.44956 -68.52075 -30.441
v 38.62674 -60.58825 -31.8528
v 19.98765 45.64718 17.09185
v 20.65946 45.6652 16.86572
v 20.14887 45.04212 17.03713
v -49.17741 -53.77735 -41.87825
v -36.96454 44.38527 10.41836
v -37.41177 44.26341 10.16329
v 6.664062 -20.98347 13.77662
v -16.65306 -75.58115 -10.5868
v -50.14405 -52.45584 -45.46214
v 44.59834 -55.04253 -40.6797
v -43.22701 -60.10722 -38.3205
v 22.18026 35.61311 14.85413
v 20.77239 36.82014 15.73664
v 19.26384 36.47778 16.07834
v -8.743088 -77.38949 -8.758037
v -9.568664 -76.85217 -7.300519
v -10.35878 -76.90074 -7.969748
v -13.02438 -17.97393 15.0914
v -12.52746 -17.6533 15.42067
v -13.49909 -17.36884 15.81957
v -13.04532 -17.07954 16.21721
v 47.83168 -50.86047 -39.80208
v -38.86127 67.82751 7.638282
v 3.913255 59.71078 19.85741
v 6.317152 60.44276 19.54653
v 5.261406 58.99442 19.7881
v 36.50726 66.01254 7.591853
v -17.77406 42.65944 18.24164
v -17.28078 43.16379 18.40832
v 8.483518 -40.02863 7.368903
v 0.9973142 8.488531 20.92223
v -31.63996 45.51173 13.27109
v -31.56367 43.89153 13.62184
v -30.78342 44.51041 13.83388
v 43.64965 -56.0322 -41.75084
v 42.19978 -57.54787 -41.62144
v 43.18451 -56.39724 -43.95506
v 42.77471 -56.88251 -43.11629
v 10.3273 -76.2888 -10.4906
v 10.69992 -75.65442 -8.841635
v 29.59225 -68.04532 -33.88217
v -31.54862 13.39584 2.940811
v -32.05006 12.75154 2.816906
v 33.10561 -65.58744 -39.03284
v 32.16287 -66.2879 -37.77893
v 32.38591 -66.12129 -37.13732
v -48.4448 39.73728 2.242495
v 31.86714 40.27196 12.65834
v 33.43906 40.61016 11.81984
v 33.76086 42.29073 11.25124
v 33.33596 42.31735 11.47137
v 32.52781 42.5217 11.9019
v 31.23135 40.84393 12.85806
v 32.08673 41.61479 12.28454
v 31.51415 42.63829 12.43428
v -39.70457 72.32243 5.762791
v -47.24349 -55.80291 -45.13909
v -45.10917 38.73872 6.050565
v -45.97571 -57.35213 -41.75329
v -44.5334 -58.84284 -41.17599
v 14.12331 -75.25717 -13.96844
v 20.30698 46.15477 16.99658
v 21.28305 46.85171 16.63033
v 14.24079 26.93607 9.371843
v 24.20472 48.98928 15.29369
v 2.946503 -52.53569 5.174427
v -34.63805 75.35782 8.629659
v -34.27804 75.42016 8.864946
v -35.13101 70.42289 9.916258
v 30.4159 -67.52411 -35.76715
v 31.37048 -66.86794 -35.35672
v 32.70941 -65.8073 -34.19663
v 31.08223 -67.02847 -34.35897
v 32.17611 -66.15447 -33.28487
v 29.9735 42.51488 13.257
v 30.5366 41.10213 13.134
v 30.44665 41.79174 13.09564
v 31.08839 42.30268 12.71443
v 29.073 42.74 13.67697
v -18.66148 45.69992 18.16769
v -19.55235 45.45502 17.92752
v -20.58715 44.33165 17.62181
v -19.35181 44.71029 17.95383
v -18.51773 45.02319 18.19305
v -17.72268 43.71669 18.37166
v 59.68159 -8.451664 -32.7741
v 24.36445 61.19732 15.08175
v 0.6340914 -18.1531 23.50209
v 1.184974 -17.74719 23.6108
v 2.152434 -16.95874 23.37995
v 2.401942 -16.75433 24.03811
v 54.43867 -39.12182 -45.35371
v -16.07626 -76.34673 -14.10354
v -16.70061 -76.18804 -15.04513
v 8.610674 50.0883 19.82443
v 5.99774 49.38933 20.19631
v 8.234506 49.36332 19.89354
v 8.123124 48.55792 19.93299
v 10.6718 48.25464 19.52293
v -27.08064 14.09853 3.170042
v 28.66662 -68.65527 -33.986
v 28.13446 -68.84151 -31.11703
v 29.43728 -67.80449 -29.67484
v 28.68128 -68.57174 -32.81711
v 30.84264 -66.89561 -30.62981
v 54.88927 -38.01149 -48.34675
v 55.5116 -36.42426 -47.90242
v 24.2171 50.27138 15.26656
v 40.58416 -57.75167 -29.28767
v 54.12535 49.12003 -11.70284
v 48.48104 -49.47694 -49.37333
v 48.896 -49.16426 -47.17294
v -5.294782 -75.62076 -3.453619
v 51.63272 -44.98629 -46.1044
v 50.97911 -46.09029 -45.45884
v 53.17281 -41.95885 -43.98589
v 52.59872 -43.18459 -45.92925
v 51.95419 -44.45382 -45.57463
v 52.46482 -43.14856 -48.92533
v 53.22398 -41.95173 -46.2196
v 52.63033 -42.94454 -47.83154
v 52.09708 -44.01219 -47.28782
v 51.69017 -44.56777 -48.75952
v 52.04077 -43.87004 -49.41444
v 49.60983 -47.96521 -48.80478
v 50.14846 -46.92292 -50.07231
v 50.76433 -46.11004 -49.13895
v 51.28916 -45.38187 -48.10339
v 50.19633 -47.21085 -47.7303
v 50.92013 -46.09247 -47.19185
v 32.4844 35.6522 11.55624
v 3.02745 47.22973 20.45586
v 0.1946617 45.12999 20.48362
v -53.84372 58.09367 -8.12591
v -54.83416 57.10683 -9.444296
v 26.22966 -35.0011 3.12651
v 25.64809 -32.70105 4.226205
v 24.46227 -33.34735 4.469666
v 25.30598 -33.98675 3.913172
v 23.73818 -35.07086 4.072369
v 24.91242 -34.97393 3.682556
v -28.95584 74.60981 12.15888
v 50.20012 -47.43908 -42.06471
v -6.637116 -19.26849 17.14568
v -7.041571 -19.07464 16.91484
v -7.133765 -18.79236 16.91533
v -7.528487 -18.50209 16.71019
v -48.33067 -54.59652 -45.33891
v -49.02183 -53.93713 -43.47578
v -47.97668 -55.07593 -44.23917
v 9.786516 -18.40198 14.90098
v 10.31602 -18.22841 14.99519
v -16.0245 -75.9735 -11.10468
v -45.71987 42.12136 4.306784
v 38.78566 18.69767 -2.201513
v 38.91295 19.37846 -2.237313
v 38.11956 19.43578 -1.714939
v 38.27552 18.97339 -1.925729
v 37.8217 19.19739 -1.600181
v 37.63291 18.98401 -1.449315
v -1.0533 -63.70959 4.171129
v 23.48911 -42.70093 -0.5558079
v 42.20661 22.47362 -1.971887
v 41.5379 21.96557 -1.770295
v -33.92736 74.16428 9.548333
v -34.43457 73.66783 9.424977
v -34.9169 73.44947 9.245493
v -35.29587 72.98691 9.168368
v -36.30804 72.37429 8.644972
v -34.66318 71.08861 10.07201
v -35.38271 71.77885 9.430708
v -33.91547 72.74211 10.07243
v 28.88885 -60.39605 -13.67726
v -16.66011 40.88725 18.27267
v -25.41454 14.10984 3.174637
v 28.45472 30.2341 9.184137
v 30.23121 29.23479 8.433898
v 30.7712 29.92385 8.704492
v 29.84587 32.23339 10.20131
v 31.50099 33.89211 10.86211
v 33.68144 34.792 10.62369
v 34.83294 33.56857 9.559768
v 32.66911 33.9277 10.53583
v 31.23245 32.5713 10.10313
v 30.08648 31.22599 9.493288
v 30.98148 30.81875 9.085608
v 32.86352 32.49208 9.62851
v 34.33734 32.6438 9.258036
v 32.13922 31.60601 9.276157
v 33.2247 30.69394 8.470086
v 13.20095 -16.54945 12.04943
v 45.96263 38.08207 2.598381
v -17.21354 -39.93147 3.690549
v -17.49102 -39.89214 3.367855
v -45.79739 21.64922 -4.220465
v 5.754435 -60.08013 3.124533
v 39.03873 35.44666 8.443199
v 33.77267 12.85931 2.057918
v 33.53474 12.73623 2.135516
v 55.70567 -35.3368 -43.02168
v -41.38966 42.6049 7.886975
v -40.87756 43.84022 7.865512
v -25.6452 -43.80057 -0.7112736
v -6.358299 -75.20901 -2.974385
v 22.37519 -49.88346 -2.578295
v -36.28648 71.38823 8.935427
v -36.65067 71.94875 8.524693
v -17.69034 62.08451 17.97593
v -55.13363 56.53376 -9.916093
v -55.20319 56.10601 -10.08008
v -55.15042 55.52139 -9.948867
v -55.69951 56.18955 -10.89852
v -56.29472 55.56888 -11.8074
v -55.95868 55.72049 -11.2968
v -55.4532 54.69006 -10.33887
v -56.0738 54.96628 -11.39825
v -56.22395 54.34161 -11.58708
v -39.63768 -63.24669 -35.27647
v 16.25249 63.30795 17.52015
v 34.24445 -64.72527 -36.03551
v 34.37524 -64.6109 -37.32198
v -45.0144 36.42147 6.125456
v -43.98824 36.49121 6.954151
v -44.54315 36.33923 6.470953
v -43.89417 -59.29487 -35.01901
v 49.40147 -48.64507 -45.46059
v 50.16293 -47.37892 -46.43257
v 46.7976 -51.30714 -34.20333
v 46.46647 -52.26518 -48.2024
v 47.3228 -51.39719 -46.61306
v 18.42609 -39.82042 1.158382
v 17.89425 49.63536 17.71844
v 18.54437 47.05763 17.5841
v 19.79474 46.58472 17.1795
v 18.58426 48.01759 17.54882
v 20.50161 47.50397 16.90072
v 21.73641 48.11309 16.3784
v 19.31703 52.22678 17.16966
v 19.16944 51.17988 17.26779
v 19.47681 49.89759 17.1988
v 19.99265 48.20088 17.05439
v 20.98049 48.78297 16.66379
v 21.17959 49.43086 16.5753
v 22.52407 49.52113 16.02809
v 20.69045 50.94574 16.73043
v 21.86603 50.52187 16.28613
v 22.11061 51.78718 16.13821
v -10.74756 -75.59449 -4.942286
v 38.7409 39.09767 8.78739
v 38.01163 38.51739 9.327407
v 39.75158 39.08865 8.103979
v 38.32313 37.92969 9.170832
v 38.69653 36.62745 8.844601
v 39.82642 37.19256 8.167493
v 40.15889 37.82457 7.952626
v 41.05913 37.12304 7.28959
v 41.08244 36.30079 7.228663
v 41.80278 36.78963 6.728041
v -40.49251 71.82777 5.248525
v -21.42377 44.98989 17.41652
v -10.13786 -11.06567 26.46137
v -9.120659 -10.75114 27.63424
v -29.93456 73.96844 11.90484
v 36.52959 27.37175 5.409919
v -17.53682 20.44865 2.642028
v -17.56058 20.12975 2.346626
v -17.78054 19.85051 1.873269
v -19.06793 18.69585 1.434665
v -18.21378 19.75034 1.55456
v 13.49845 -75.36512 -12.77373
v -52.99245 38.02483 -4.305417
v -16.88293 -39.91994 3.977116
v 51.33807 -43.30665 -33.96866
v -9.010513 -76.11738 -5.203596
v -7.65583 -75.74313 -4.043436
v -48.19566 -54.95269 -40.05939
v -22.44816 38.4222 16.44406
v -22.20741 37.97832 16.38894
v 57.83847 -25.6641 -40.12735
v -45.01642 39.48825 5.967331
v -44.69689 39.66457 6.221844
v -44.22647 40.10609 6.532487
v -44.5305 40.66043 6.032659
v -45.00807 40.14994 5.801785
v -44.66991 41.25241 5.642293
v -45.68876 40.92646 4.830402
v -46.2462 41.77991 3.87604
v -46.96132 41.39335 3.230107
v -47.60709 40.6529 2.797148
v -46.67199 40.73939 3.865475
v -47.89159 39.50224 3.045111
v -45.76786 39.73728 5.214432
v -47.43815 39.24036 3.681443
v -22.89384 41.7221 17.00028
v -23.28559 41.46848 16.87178
v -23.17022 40.22482 16.66787
v 51.74468 34.67318 -6.277152
v 51.77541 36.00459 -6.554684
v 51.51284 36.20527 -6.002254
v 51.43284 35.44972 -5.68652
v 51.12046 35.60164 -5.059367
v 20.50348 2.841813 4.535268
v 51.01144 36.30771 -5.030186
v -25.42999 -42.1254 -0.2521608
v 1.256381 46.228 20.50924
v -37.65269 37.4186 10.85433
v 43.55571 40.21964 4.53333
v 42.9707 41.23692 4.829012
v 23.54513 -44.3145 -1.275028
v 23.81006 47.7322 15.53319
v 24.5525 47.00256 15.25556
v 25.3323 46.87128 14.88996
v 46.27502 -52.22697 -34.77305
v -14.97367 -40.2272 5.832986
v 40.08932 39.65546 7.703539
v -48.22107 -54.90528 -42.00506
v -47.26077 -55.90726 -43.18193
v 23.61924 13.45214 3.59257
v 23.80304 12.06488 3.481052
v 22.11529 13.71427 3.400271
v 19.63121 14.2878 3.130346
v 20.77933 12.04437 3.225542
v 20.92257 11.15484 3.130904
v 20.33815 13.29989 3.21216
v 12.53722 -75.72735 -12.31847
v 4.42211 -75.36829 -3.761989
v 26.52123 46.47089 14.37543
v 27.43669 46.16504 13.97827
v 28.17759 45.23678 13.72544
v 13.40768 23.33548 6.396202
v 14.66486 23.70728 6.07613
v 13.74908 23.54978 6.378581
v 14.66524 24.05348 6.366167
v 41.29706 24.87579 0.7817346
v -29.68524 73.02422 12.36448
v 13.02235 22.95253 6.297223
v 12.48747 22.95008 6.606699
v 53.37658 -40.41162 -38.21206
v -4.375908 -46.58084 10.05947
v -4.69978 -47.23896 9.546899
v -35.64013 -66.31104 -32.79824
v 25.93148 -67.91624 -19.21211
v 26.27599 -70.02022 -30.62986
v 25.53213 -70.36018 -28.74778
v 24.64304 -70.8921 -28.42731
v 26.80636 -69.60899 -29.59397
v 27.65031 -68.93575 -28.72731
v 17.94074 51.53913 17.62817
v 9.083195 -23.0183 11.4867
v 27.01576 51.2249 13.9052
v 26.96776 49.89416 14.01403
v 16.79099 -73.89893 -14.88875
v 17.74172 -72.9711 -13.6449
v 16.07648 -74.43079 -15.53766
v 17.54796 -73.69902 -16.32755
v -13.13138 -39.71473 7.241838
v -12.26303 -39.95281 7.776556
v 50.32602 -19.90625 -11.79096
v 8.25132 -74.4012 -4.168993
v 6.777202 -74.84662 -3.92577
v 7.386412 -75.37663 -5.221066
v 11.81806 -74.46664 -7.33215
v 24.04367 -68.47736 -16.48345
v 53.86188 -40.45372 -44.69355
v 52.98079 -42.26306 -42.59548
v 39.3748 -60.34426 -36.76855
v 36.33131 -63.01339 -38.19413
v 37.40272 -62.12658 -38.24124
v 38.68444 -60.9805 -38.63307
v 38.2948 -61.34261 -37.50914
v 37.66726 -61.86952 -36.09495
v -36.44934 30.34593 7.885934
v 46.01181 -52.91218 -47.34931
v 45.85209 -53.51915 -42.29105
v 44.07813 -55.46045 -43.96647
v 47.68796 -51.139 -43.44767
v 45.83897 -53.30421 -45.79858
v 47.34619 -51.44759 -45.34991
v 46.51471 -52.66366 -43.77321
v 30.53224 10.15058 2.480268
v 30.50433 11.11802 2.75805
v 47.63901 37.37263 0.6331569
v 57.97961 -27.02113 -43.8205
v 39.85637 -58.69557 -29.65054
v -3.259093 -41.88968 10.31619
v -3.860496 -41.58219 10.16761
v 22.57448 -43.91288 -0.8963058
v 21.13464 -43.34222 -0.3833789
v 52.36118 -42.91602 -38.91724
v 18.29102 39.06023 17.12569
v 25.06904 -37.35395 2.418617
v 24.41011 -38.69123 1.731404
v 25.36155 -35.87148 3.091593
v 20.43468 -37.59318 3.609586
v 22.4198 -36.32306 3.888779
v 21.35273 -36.45112 4.203887
v 21.10064 -37.04047 3.855012
v 23.84677 -36.85706 3.096937
v 22.15352 -37.31322 3.28576
v 21.20834 -37.86675 3.111745
v 22.5827 -38.30778 2.45437
v 20.95633 -38.97923 1.963763
v 22.13318 -38.96566 1.940537
v -23.92532 46.78655 16.63318
v 3.761842 -51.16586 5.890808
v 2.957509 -24.73184 15.52639
v -0.02128699 -13.71774 29.68221
v -1.056793 -13.04997 30.1534
v -2.73594 -13.08778 30.13136
v -2.087687 -12.7173 30.29719
v -17.08327 -39.84534 3.794482
v -15.58607 -40.00138 5.250017
v -13.70106 -39.8284 6.800232
v -17.03357 -39.8349 3.971878
v -16.47419 -39.90074 4.409706
v -15.64671 -39.883 5.171055
v -15.11176 -39.86514 5.62874
v -16.04759 -39.75578 4.855019
v -15.53028 -39.629 5.363561
v -24.34277 11.98063 2.876518
v -51.16638 62.82351 -4.761595
v -50.83424 63.14146 -4.366572
v -50.38712 62.88243 -3.769061
v 12.93557 -16.77732 13.9868
v 13.05061 -16.78778 12.92587
v -10.12565 -18.65442 15.12673
v -10.28355 -18.95391 15.00008
v 13.60125 -18.12453 8.616622
v 13.65209 -17.80255 8.633032
v 13.29753 -17.59632 9.007227
v 12.82766 -17.74298 9.646033
v 12.76252 -18.10239 9.35386
v 13.23931 -18.29561 8.797107
v -16.39648 72.60027 16.66514
v -18.36398 71.12736 16.62545
v 33.35995 -65.34876 -35.20319
v 35.20799 -63.89987 -34.55752
v 35.93055 -63.33216 -36.07967
v 37.10933 -62.16579 -33.51283
v 37.55597 -61.48362 -31.53252
v 36.61367 41.64617 9.723312
v 37.40859 41.47658 9.260047
v -36.6727 38.31246 11.58497
v -36.12481 37.99322 11.78173
v 16.34527 39.3553 17.70996
v 16.62995 39.62529 17.7102
v 15.54078 39.6979 17.93199
v 14.51857 38.38117 17.82027
v -24.33968 71.52819 14.95826
v -23.66975 73.05292 14.78109
v -24.3863 72.5754 14.67815
v 24.68667 49.35412 15.07451
v 24.60956 48.30875 15.14792
v 25.02331 47.30439 15.02531
v -47.04764 42.85825 2.501767
v -16.45334 20.02611 3.30007
v 15.28047 -55.92967 -0.4359091
v 42.96014 -56.88649 -38.41754
v 43.26849 -21.56691 -3.011377
v 45.17434 -54.17155 -37.48993
v 21.079 29.31819 9.648408
v 25.70693 47.98322 14.69036
v 57.27121 -30.65937 -46.12367
v -35.64916 73.96473 8.579133
v -35.1893 74.91114 8.454261
v -36.09258 74.78139 7.846597
v 16.80416 -73.6057 -13.45814
v -58.44901 51.37822 -15.53362
v -58.81243 51.54105 -16.27067
v 50.12997 -47.6325 -44.00493
v 50.87351 -46.33508 -43.74025
v 50.075 -47.59029 -45.4268
v 48.25922 -50.2646 -45.35706
v 48.6508 -49.63135 -46.33851
v 49.33089 -48.86537 -42.73491
v 20.40222 62.25451 16.45615
v 8.2609 -21.81166 11.81628
v 8.142521 -22.35665 12.01873
v 17.03014 -17.26515 7.343972
v 16.94985 -18.03794 7.386119
v 17.94861 -17.64384 7.271557
v 17.67493 -18.08956 7.318576
v -43.41869 41.08601 6.832972
v -40.06005 38.52398 9.801558
v -40.66374 38.8772 9.413355
v -41.04946 37.99555 9.096201
v -41.38275 38.88417 8.912292
v -43.95333 39.79955 6.877367
v -42.86285 39.64713 7.781188
v -42.99253 40.52215 7.398404
v -43.64501 39.50934 7.19898
v -42.53562 39.29377 8.094646
v -43.21963 39.21449 7.578992
v -43.98328 39.28283 6.950344
v -44.31538 39.00475 6.69426
v -44.14673 38.11503 6.950462
v -43.30597 36.45208 7.47527
v -41.96296 38.72062 8.524563
v -43.04163 38.57955 7.777083
v -43.70001 37.36147 7.308344
v -42.75948 37.90882 8.025898
v -42.6295 37.02434 8.042303
v 0.228694 68.40188 18.9786
v 34.47274 -64.42141 -33.83737
v 36.2665 -62.82034 -32.63641
v 33.5226 -65.06929 -32.30481
v 32.31496 -65.9296 -31.85402
v 55.37254 -36.6956 -44.97077
v -19.03455 27.09229 8.254031
v -17.26073 26.22476 7.997983
v -18.176 26.16422 7.565262
v 45.22663 -53.03779 -32.45886
v 45.22681 -53.39528 -33.6413
v -53.29077 37.70315 -4.754409
v 21.48821 -72.25977 -22.85601
v 22.46465 -71.46653 -22.09758
v 23.33938 -71.05975 -23.19273
v -33.95237 71.71057 10.37475
v -45.64674 35.96708 5.565488
v 39.9723 41.16999 7.470256
v 6.937753 -14.83952 22.75303
v -16.41199 69.10912 17.44473
v -7.621529 -40.43849 9.55577
v -8.43985 -40.38505 9.399955
v 41.60874 36.17627 6.80304
v 42.32417 34.37252 5.86354
v 41.23597 35.34547 6.965741
v 13.70054 49.49852 18.87819
v 12.36947 50.82409 19.12551
v -2.5473 -66.59963 3.522986
v -3.262801 -66.11263 3.659967
v -37.65285 73.77424 7.023498
v -38.30692 73.86574 6.396425
v -36.21126 73.47824 8.332078
v -36.60627 74.12767 7.755882
v -36.83199 73.4455 7.831151
v -38.21919 73.035 6.829979
v -58.12303 51.72034 -14.95608
v -1.585018 -10.77344 30.62888
v -18.07812 22.35866 3.639937
v -17.42631 22.31712 3.950166
v -17.5409 21.91096 3.680503
v -4.966528 -19.23392 19.18677
v -5.454046 -19.10838 18.75349
v -6.343764 -19.87913 17.02413
v 20.06195 63.69316 16.5206
v 27.05593 47.06594 14.10803
v -19.9881 -40.90124 1.69399
v -20.23091 -40.38866 1.211757
v 47.33089 -51.6801 -41.71762
v -36.71628 70.43348 8.776933
v -0.5044693 -11.21842 30.511
v -0.09441562 -12.24477 30.22881
v -38.85717 69.75907 7.273267
v -52.51069 61.5433 -6.492084
v -52.08707 61.54398 -5.852972
v 37.2321 25.28901 3.190279
v 36.93952 25.80277 3.701998
v 38.054 25.34678 2.752292
v 10.02556 -19.66434 11.65006
v 10.62334 -19.64055 10.54536
v 10.06795 -19.82565 11.16335
v 12.49244 -39.43438 5.214869
v 6.042863 -73.66863 -2.073165
v 34.1515 12.67707 1.874411
v 44.03154 -55.6614 -38.65509
v 45.39273 -54.10469 -39.49063
v 46.1391 -53.10546 -38.91975
v 46.59191 -52.40213 -38.11522
v 47.41676 -51.21801 -38.01279
v 3.781379 49.2053 20.40102
v -0.1440433 47.74773 20.55603
v 2.169263 49.35653 20.49097
v 0.4357299 50.45932 20.5164
v 29.29912 -64.53461 -19.19879
v 16.83747 13.55398 3.08704
v -31.14546 46.01271 13.45924
v 31.66828 29.1119 8.170256
v 32.61606 29.09807 7.943124
v 31.61007 28.59869 7.807065
v 32.11171 28.41781 7.640783
v 32.73872 28.65395 7.637428
v -42.24149 -60.7078 -33.19226
v 39.31265 42.45623 7.647229
v 25.03555 48.77055 14.95571
v 24.7972 49.98098 15.01173
v 26.0391 49.47053 14.49358
v 13.65333 -74.37427 -9.417048
v -35.58193 14.55833 1.814632
v 7.8786 -21.78396 12.26728
v 9.246848 -72.80353 -2.905503
v 51.52243 -39.59103 -28.6736
v 40.76225 -58.92923 -42.66515
v -23.95511 -36.24412 4.673524
v -48.41088 38.57299 2.795665
v -3.600927 -75.02904 -2.418796
v 45.54011 38.57552 2.931335
v -32.12145 45.15359 13.06495
v -32.4296 45.6907 12.81535
v -31.60745 46.21074 13.19853
v -32.67941 47.13428 12.53466
v 50.25333 34.79737 -3.263793
v 2.710957 -38.48282 11.95704
v -49.62008 36.11355 1.52738
v -19.77123 -39.86763 1.651708
v 29.88994 -64.47837 -20.07377
v 45.84589 -52.46893 -33.42414
v 4.45773 -48.1651 8.468072
v -7.179728 -74.85685 -2.604686
v 51.10565 -45.82844 -41.73593
v 50.37989 -47.02188 -40.85199
v 48.35902 -50.20388 -41.26445
v 49.92971 -47.65631 -40.12125
v 49.13294 -49.08289 -41.35165
v 50.21633 -46.86423 -38.42089
v 51.84582 -44.58645 -42.92697
v 52.43587 -43.19525 -41.20637
v 51.69338 -44.64465 -41.3624
v 52.18278 -43.45947 -39.63823
v 51.26033 -45.18148 -39.46515
v 51.55984 -44.21491 -37.63146
v 52.26716 -42.72463 -37.52629
v 51.86155 -43.12499 -36.20364
v 50.31938 -46.20334 -36.46644
v 50.81778 -45.56059 -37.42022
v 51.10095 -44.32608 -35.08802
v 50.15622 -46.1368 -35.16901
v -53.64594 36.85954 -5.247158
v 55.24459 -36.92668 -43.8154
v 54.85933 -37.46391 -41.36009
v 54.8354 -37.83933 -43.10927
v 2.727474 -69.79916 1.949848
v 46.94744 -51.6839 -36.78468
v 47.55537 -50.89928 -37.26082
v 12.02754 60.4812 18.68002
v 10.29792 60.28401 18.96805
v 11.7446 63.96699 18.38281
v 10.75513 61.62035 18.7763
v -13.3656 41.53647 19.02508
v -11.89486 -75.22835 -4.977448
v -10.86898 -76.22452 -6.376999
v 6.282809 39.00937 19.41951
v -40.8474 -62.22705 -36.00021
v -41.00743 -61.95651 -34.28271
v -39.00183 -63.71627 -34.33901
v -38.81365 -63.72984 -32.571
v 17.39535 62.90061 17.27205
v -22.57419 55.27123 16.86448
v 35.61384 27.16702 5.497337
v 34.3204 31.73575 8.740249
v 39.09637 33.5585 7.682074
v 38.33153 34.33815 8.399596
v 37.07594 34.17516 8.90552
v 33.39229 29.14873 7.718936
v 33.49712 27.88144 6.788497
v 34.18288 27.49453 6.247329
v 33.93868 28.21346 6.921546
v 33.97825 28.8058 7.278446
v 38.00119 33.23894 8.061359
v 37.13209 31.78688 7.737382
v 38.23253 32.26177 7.498081
v 35.93501 31.42551 7.996609
v 35.75814 27.70289 5.982698
v 37.66233 29.22757 6.193014
v 34.6856 30.65993 8.021702
v 37.89666 30.77583 6.933158
v 36.53709 30.50764 7.290936
v 36.31506 28.38276 6.247384
v 35.57384 29.35919 7.115274
v 12.94727 -74.48329 -8.69865
v 14.90161 -73.57566 -9.465336
v -34.6556 69.75512 10.43005
v -41.18329 -61.43424 -31.41525
v 29.0421 -65.30762 -20.05898
v -50.53405 -52.07441 -40.1902
v -49.96231 -52.75274 -39.28779
v -50.0684 -52.70045 -42.45929
v 28.96852 -63.56409 -17.22878
v -38.48804 16.38541 0.1044659
v 45.08319 40.03652 2.957162
v 45.85054 39.46122 2.239589
v 46.10759 40.08834 1.72819
v 45.67464 39.94459 2.270513
v 45.45537 40.70459 2.256771
v 38.38048 -61.15742 -41.34239
v -35.66027 28.89667 7.118888
v -34.89723 28.62446 7.163305
v -36.06898 29.89784 7.741318
v -35.77003 30.3483 8.085979
v -35.60203 29.71029 7.765823
v -34.9851 29.39327 7.798238
v -35.303 30.07418 8.065946
v -34.50321 29.88329 8.187725
v 19.70861 62.48272 16.65894
v 18.71461 63.0835 16.9105
v 18.53328 61.95811 17.00339
v 19.35008 61.76656 16.78866
v 20.32516 60.48801 16.52334
v 37.47884 26.38853 4.042638
v 23.72545 60.14608 15.34238
v 10.82504 -53.20404 2.782008
v -8.05734 -74.92514 -2.891234
v -7.308991 -74.14287 -1.775898
v -8.250343 -74.18465 -2.038556
v 49.6404 -46.54549 -33.74611
v 44.65205 -53.95468 -33.00733
v 5.306994 -21.77684 14.58238
v 5.858736 -22.21642 14.07453
v 5.472727 -22.60992 14.34169
v -60.58186 -31.36979 -45.16379
v 41.31276 15.11549 -3.210271
v 40.4498 14.75005 -2.337447
v -2.88796 -21.10924 17.97937
v 57.7873 -20.64936 -34.67007
v -35.34492 43.92216 11.58824
v -34.39183 43.94281 12.09187
v -33.82935 44.79514 12.18595
v 14.87234 -36.50075 7.93705
v 17.93543 5.104167 4.815444
v 39.11075 18.56062 -2.388091
v 38.6861 18.02527 -1.94666
v 39.73223 17.89195 -2.50373
v 14.00399 -39.52772 4.028807
v 15.06962 -37.97424 6.251163
v 14.61004 -38.76753 5.223814
v 16.37161 -38.60244 4.365808
v 43.91757 39.78276 4.3378
v 44.55593 38.92431 3.947204
v 43.85596 41.41469 3.827089
v 44.84547 39.65682 3.37074
v 1.317447 -59.66941 4.263237
v 1.408185 54.25585 20.35896
v -1.059035 54.65248 20.3641
v 32.9431 -63.80996 -24.7467
v -30.14704 36.56116 13.46242
v 14.1236 19.87838 3.348376
v 14.00859 20.18461 3.65781
v 13.96462 20.6346 4.032515
v 19.44166 59.31279 16.82867
v 56.64222 -31.57531 -41.08994
v -17.49181 21.33745 3.379779
v -17.05051 20.53372 3.145949
v -17.78425 21.01178 2.932446
v 56.15418 -33.18958 -40.81401
v 57.39444 -28.28913 -40.94655
v -2.409323 -41.7025 10.41395
v -2.665684 -41.08041 10.32864
v 41.20066 66.82159 3.229522
v 40.47251 66.54161 3.956792
v 40.92653 66.40161 3.502809
v 40.22854 66.14158 4.2321
v 17.96972 36.9137 16.66595
v 17.34192 37.80547 17.0652
v -59.12212 -36.29503 -48.27986
v -59.47768 -35.24269 -48.6049
v -5.609436 71.8644 18.18506
v -15.24656 -17.71609 14.08317
v -30.2688 -69.92339 -28.87337
v 25.29257 62.29066 14.63962
v 23.7949 62.08918 15.28462
v 23.98524 63.38286 15.12726
v 22.05807 63.36854 15.84891
v 58.06609 -26.46315 -43.34351
v 19.43176 -36.47084 5.027411
v 19.64563 -35.25667 5.664387
v -37.48616 70.77527 8.162803
v -37.14841 72.29094 7.961976
v -38.26094 71.85056 7.173195
v 21.76725 62.65357 15.99336
v 22.38204 61.30923 15.81705
v 21.96639 59.63116 15.98097
v -36.91996 -65.3604 -33.83634
v -36.73769 -65.33221 -32.01116
v -51.06892 -50.58022 -35.59091
v 0.6240986 66.74789 19.24865
v 0.5932621 63.67463 19.66718
v -0.783953 65.87048 19.40066
v 57.73231 -27.03289 -41.34611
v 41.80135 18.66494 -4.29882
v 41.31205 18.49763 -4.120595
v 41.3372 17.95858 -4.109677
v 41.36184 18.20369 -4.175736
v 41.72172 18.12789 -4.317636
v -2.208633 -49.62601 7.150884
v 14.02702 -74.65437 -10.97278
v 14.75629 -74.62615 -12.42347
v -22.41098 -33.55705 6.853405
v 14.82701 54.54505 18.32038
v 23.7278 -71.3493 -27.40801
v 25.41704 -70.33273 -27.95004
v 22.38934 -71.93224 -24.86303
v 23.51864 -47.1954 -2.25412
v -11.01418 -4.639616 22.02285
v -56.89865 54.14824 -12.7618
v -57.49152 53.69939 -13.80994
v -57.31085 53.26945 -13.45959
v -17.91195 -75.69335 -15.26773
v -18.49777 -75.52028 -16.41171
v -1.753917 -40.94171 10.30381
v -0.9579256 -40.86373 10.3147
v -0.4331565 -40.56857 10.37913
v -1.570549 -39.7706 11.10429
v -2.174608 -38.84893 12.49275
v -3.224111 -38.78137 12.50715
v -2.543302 -39.13142 12.08184
v -3.84446 -38.93803 12.08644
v -18.3152 69.385 17.01287
v 60.38021 -11.88955 -41.36542
v 60.23152 -12.99726 -41.83542
v 42.8085 39.00401 5.588737
v -30.71132 73.83669 11.55442
v -31.40341 73.51204 11.28751
v -5.128219 -19.60914 18.44459
v 1.116069 35.75098 19.30773
v 28.80109 -45.05898 -3.273708
v -44.01107 21.64241 -2.482
v -43.93486 21.94448 -2.252075
v -43.99173 22.89804 -1.911372
v -44.35302 22.63792 -2.311895
v 58.02913 -25.77753 -41.74853
v 19.11497 29.09266 9.841941
v 19.39303 -19.72464 7.055828
v 40.59325 -57.31688 -28.20315
v 61.25037 -6.991185 -40.73118
v 12.84287 -20.55686 8.921866
v 2.79688 -70.61342 1.492439
v 2.031868 -50.97478 6.148689
v 23.205 -69.81438 -17.9704
v -33.85892 30.44396 8.632256
v -18.81202 -39.79228 2.620488
v -18.35859 -39.72365 3.168082
v 2.10185 58.86943 20.05083
v 1.646863 56.16166 20.22774
v 5.70245 55.95318 19.93231
v 3.216883 54.93073 20.23515
v 8.251291 -37.84119 10.52384
v 6.355502 -74.42751 -3.119982
v 21.64434 -35.63097 4.534966
v 22.38666 -35.2062 4.47786
v 23.03677 -34.11286 4.709514
v 53.7711 49.29534 -11.08049
v 26.24457 -39.62342 0.6941359
v 1.385063 -73.50609 -0.700353
v -14.93422 -76.68881 -13.39071
v 7.674436 -38.61155 9.508113
v 7.240426 -37.40438 11.73221
v 31.86733 -56.43589 -13.35043
v 3.193721 53.4199 20.27982
v -41.62667 26.66696 2.853169
v -40.5567 26.22191 2.525866
v -39.6962 26.54612 3.149135
v 0.8358666 11.46894 19.60345
v 51.73726 53.7718 -7.973314
v 6.891509 -76.37766 -7.188418
v 7.816092 -76.41862 -8.098683
v -6.268972 -74.43202 -1.928801
v 27.95813 -68.51047 -27.10482
v 26.66212 -69.45466 -27.25788
v -2.393762 -71.76434 0.9279612
v 53.10242 -35.46698 -28.94686
v 1.265673 -67.11251 3.284782
v 57.50924 -29.72458 -46.13326
v 57.98375 -27.3412 -44.65359
v 58.35546 -26.03651 -45.78183
v 10.06062 -40.09235 6.155189
v 10.23016 -40.36008 5.974693
v 9.605767 -40.23904 6.384666
v -16.85313 18.7065 2.62791
v 18.75839 -72.65903 -15.2793
v -20.09854 -39.51966 2.065893
v -19.27662 -39.7034 2.431709
v 57.40569 -25.95985 -37.54967
v 42.98713 24.43814 -0.5859559
v 42.8173 20.71097 -3.734788
v -29.75454 -69.4406 -23.69487
v -0.8489427 -47.13278 9.905376
v -3.488181 -47.01271 9.808377
v -2.378621 -48.75959 8.073915
v -2.928848 -47.51042 9.452286
v 51.97476 -42.29525 -34.77713
v 31.77905 -38.65604 -1.367314
v -18.87315 -40.09315 2.261746
v -18.9001 -40.02628 2.23995
v 59.08292 -11.68278 -32.72919
v 35.92848 66.48453 8.028522
v 42.17189 -57.62856 -37.43683
v -18.00587 44.30025 18.32139
v -17.21504 44.6118 18.52151
v 56.91901 -31.92927 -46.21217
v -22.54742 -39.06085 2.055794
v 8.93434 -40.54755 7.048411
v -55.89811 36.18336 -10.31393
v 31.58677 -37.54621 -0.7288227
v 33.77815 -63.98353 -27.46407
v 34.82122 -63.42479 -28.72009
v 34.70678 -63.84655 -30.42086
v 35.6464 -63.09851 -30.82421
v -44.60966 37.29764 6.53636
v -44.75121 38.52497 6.41308
v 13.37325 -40.04391 3.611523
v 12.66849 -40.08162 4.075758
v 12.27279 -40.10093 4.350613
v 12.99404 -39.63549 4.473994
v 12.32401 -39.98189 4.40864
v 54.00823 -33.58725 -30.04179
v 12.1052 30.17595 13.9923
v 35.88876 -62.62222 -29.38631
v -49.36835 36.62148 1.843674
v -17.41312 -75.07327 -10.21259
v 13.74443 -19.55904 8.565126
v 13.44127 -19.04284 8.690153
v 40.54025 38.73824 7.565209
v 41.7714 38.86929 6.543647
v 42.23715 39.87256 5.858042
v 40.12023 42.11324 7.101975
v 40.90654 40.20358 6.931257
v 41.79447 39.59359 6.33394
v 41.24327 41.25248 6.31275
v 41.82155 40.75477 5.975276
v 42.4849 40.78999 5.424032
v -33.59482 70.68462 10.89288
v 17.8846 31.72323 13.08913
v -28.44529 48.93502 14.6538
v -8.299504 -75.78468 -4.287869
v 17.66115 -73.88759 -17.84255
v 19.20564 -72.52 -16.03259
v 20.03764 -72.23988 -17.46174
v 19.89342 -72.8729 -20.22666
v -5.160459 -37.74611 13.54821
v 1.269851 53.02794 20.41398
v -0.2781515 53.63859 20.42601
v 13.1794 -16.41913 13.5647
v 13.4701 -15.65255 13.40407
v 13.50219 -15.7796 12.40396
v 2.311027 -54.08097 4.570665
v -52.78492 38.78259 -4.145118
v 43.95589 -55.70227 -37.59387
v 15.67826 31.19679 13.34825
v 17.94495 28.36438 9.469101
v 19.07388 33.93877 14.63927
v 16.92114 30.90901 12.59758
v 16.44244 29.58805 11.28879
v 18.19956 29.30205 10.32258
v 17.97536 30.3278 11.53077
v 19.62855 31.14127 11.84164
v 20.4297 30.21893 10.62812
v 22.03262 30.43645 10.48131
v 21.38428 31.42572 11.5331
v 23.18254 32.17261 11.80959
v 19.92051 32.33248 12.97196
v 23.22564 33.65337 13.20581
v 20.01001 33.39252 13.88786
v 22.11705 33.79955 13.6378
v 21.3004 34.5219 14.39371
v 20.46915 35.54687 15.28343
v -5.029628 -41.46773 10.0676
v 16.35291 49.96224 18.17675
v -9.885698 -40.12263 8.91457
v -0.5208955 -38.48582 12.81833
v 18.77374 53.07391 17.30897
v 18.74579 54.30772 17.2292
v 19.5166 53.27494 17.03769
v 20.48883 54.39837 16.61649
v 19.72721 54.13921 16.90986
v -5.115682 -38.40761 12.61966
v -5.701523 -38.49489 12.30767
v 51.6064 36.9439 -6.366599
v 51.91904 37.1325 -7.107254
v 51.8052 36.50869 -6.685637
v -23.67577 -41.55293 -0.08402885
v -3.137579 -51.24082 5.981054
v 24.0636 -45.16418 -1.717022
v 26.06662 -36.84618 2.344565
v -2.667413 -4.572643 28.78348
v 28.98056 -67.91223 -28.07881
v 10.02756 -54.19307 2.711149
v 7.248359 -38.02824 10.76409
v 28.12963 -64.10678 -16.63924
v 28.56216 -65.14856 -18.90566
v 18.2078 44.12263 17.69153
v 17.09281 44.99206 18.01119
v 15.96806 42.98083 18.2008
v 17.0004 43.49165 17.97533
v 15.75757 45.45256 18.37307
v 15.05864 43.18982 18.41568
v 15.91918 44.26583 18.27003
v 14.17757 44.45084 18.72295
v 41.38293 33.89552 6.417492
v 42.04019 32.77837 5.538045
v -9.988709 74.10437 17.1701
v -57.89318 -39.22653 -49.03827
v 23.86748 -69.57317 -18.95242
v 22.46391 -70.82564 -19.24496
v 33.20168 -63.0282 -23.50222
v -1.478522 -54.99736 4.658973
v -49.76845 53.23517 -2.035353
v -54.02435 55.05206 -8.069892
v 45.66618 -49.27571 -26.17331
v 28.56192 46.83094 13.35857
v 29.78277 43.13492 13.2617
v 30.31457 42.82622 13.04844
v 31.21186 43.436 12.46805
v 30.08614 43.59686 13.0176
v 28.77742 46.30896 13.301
v 29.25505 45.42097 13.16617
v 18.92281 -40.07223 0.8394499
v 18.38319 -40.29852 0.5080476
v 18.21319 -40.64479 0.3079917
v 17.6757 -40.44981 0.5535756
v 18.5501 -40.57561 0.2840184
v -24.73358 -27.99497 6.805902
v -52.69513 36.7097 -3.311961
v -52.95468 36.99484 -3.896372
v -52.99707 36.65256 -3.908955
v 58.49474 -13.77391 -31.58952
v 59.00406 -11.10726 -31.76754
v 10.59149 -16.67208 17.55832
v 9.826756 -17.03996 16.90923
v 10.25847 -17.45946 16.22638
v -39.55535 17.1483 -0.7502983
v -40.20726 17.73912 -1.322296
v -40.93755 17.15799 -1.625903
v -29.31371 49.88444 14.21699
v 38.95588 68.92784 4.918196
v 38.0106 69.84632 5.568695
v 37.58565 68.1543 6.366693
v 37.80733 68.67172 6.066375
v 38.13149 67.50431 5.981579
v 39.93846 68.56203 4.135127
v 39.32432 69.02907 4.579693
v 38.14576 68.93982 5.675191
v 38.72178 68.37881 5.25738
v 40.01505 67.44721 4.255527
v 39.55119 68.17842 4.529494
v 39.23746 68.15057 4.821926
v -27.63102 46.06198 15.1244
v -28.44191 46.67321 14.74041
v -20.45537 -40.1916 0.9100212
v -20.77018 -40.3016 0.7164742
v -20.87411 -40.19092 0.6634033
v -30.60653 45.61444 13.76056
v -29.78481 45.10206 14.24962
v -28.89311 46.04028 14.58004
v -29.34824 45.75782 14.3953
v 34.38063 -63.51691 -27.6022
v 42.27463 37.9732 6.307167
v 41.75283 37.365 6.757345
v 44.33902 38.10047 4.318715
v 43.41397 37.8663 5.228174
v 44.3772 37.20575 4.504233
v 42.91905 37.3872 5.789756
v 42.51739 36.99488 6.173258
v 42.70993 35.93848 5.932275
v -51.63764 62.69117 -5.425098
v 28.97699 10.61768 2.925225
v 29.38715 11.62735 3.106791
v 29.32261 12.61071 3.260163
v 27.58065 13.46639 3.480172
v -30.3958 -69.61645 -27.52238
v -31.69153 -68.71391 -27.89197
v -31.76165 -68.48509 -26.62916
v 11.96197 62.40315 18.48913
v 13.10428 63.36679 18.20816
v 26.2194 -38.17148 1.545713
v 1.904544 -75.7785 -3.699592
v 4.647388 -74.75794 -2.884027
v 19.691 -72.81125 -19.17245
v 20.68503 -72.48139 -20.88266
v 21.57209 -71.87677 -20.95229
v 36.19904 -61.42332 -26.59904
v -28.71066 -70.70675 -26.6862
v 30.16848 45.79321 12.6632
v 30.43856 47.15899 12.31593
v -46.16851 35.68359 5.047521
v -4.156118 -18.69326 22.24527
v -2.967519 -19.25264 21.71787
v -48.43535 37.78021 2.86128
v 2.925949 51.82947 20.37209
v -39.35576 69.13936 6.984804
v -25.29479 73.02097 14.23263
v -25.92375 74.18455 13.59742
v 56.61061 -32.94324 -46.52539
v -1.344479 -62.18216 4.351675
v -29.00401 -70.27377 -25.27357
v 41.13976 -58.62802 -41.60435
v 39.91241 -59.80928 -41.18508
v 41.27262 -58.53026 -40.33531
v 28.43882 11.45222 3.198358
v -14.93872 -39.75739 5.817561
v -45.70541 22.47961 -3.657624
v -45.41636 22.46616 -3.446415
v -44.8688 22.5448 -2.8775
v -44.61898 23.40134 -2.281379
v 9.464746 -76.06596 -8.652697
v 7.865287 -75.93671 -6.855587
v 9.392782 -75.74082 -7.660236
v -4.655367 -66.62088 3.469712
v 19.3816 55.09079 16.97401
v -24.35021 -72.38444 -17.8848
v -20.46068 45.93026 17.70408
v -19.85258 46.61523 17.87557
v 38.38525 -60.9864 -33.07094
v 39.24048 -60.02929 -32.04886
v 7.84202 -14.3102 22.78804
v 21.09486 -71.92632 -19.62853
v 50.77865 57.23182 -6.832406
v 14.38848 63.85669 17.88556
v 15.2099 62.87745 17.78558
v 13.77874 63.2731 18.08237
v 14.30469 63.28364 17.96283
v -53.9306 -46.92543 -48.52851
v -53.07567 -48.37908 -46.91053
v -53.63051 -47.64318 -45.53864
v 11.28552 -38.37234 8.050071
v -7.301916 -20.23163 16.18723
v 5.844176 -58.43264 3.167217
v 29.05601 -62.58503 -16.12791
v 30.17101 -62.147 -17.12866
v 30.74315 -61.00713 -16.55155
v 10.43869 -71.1059 -2.234885
v 20.11025 -39.53666 1.413551
v 19.5398 -39.79688 1.275857
v 19.05239 -40.45806 0.4050187
v 22.86958 -42.04084 -0.1726564
v 22.14318 -40.49838 0.7012686
v 21.01608 -39.93341 1.094957
v 21.3722 -42.66942 -0.2869204
v 21.34229 -40.72532 0.5359145
v 20.28999 -40.44003 0.6555222
v 20.16507 -42.57883 -0.06661865
v 20.45772 -42.22606 -0.07747258
v 20.66571 -41.24464 0.2525244
v 19.96862 -41.24744 0.2159281
v 19.6369 -40.75367 0.341194
v 19.57493 -41.59375 0.1178512
v 19.25811 -41.84238 0.1617957
v 18.58 -40.89762 0.2306808
v 18.91733 -40.84006 0.1920863
v 18.05609 -41.18026 0.3810933
v 17.22116 -41.36085 0.8639432
v -28.96844 64.97318 14.15768
v -19.46155 41.58437 17.785
v -20.09209 41.94055 17.66616
v -21.05851 42.61209 17.46211
v -20.87844 42.0314 17.47122
v -21.48945 41.99804 17.33573
v -21.41403 41.17669 17.28958
v -22.11856 41.36154 17.15413
v -22.60678 41.01878 17.00295
v -21.30343 40.31767 17.2087
v -22.28988 39.98333 16.88084
v 55.15147 -37.38952 -46.86768
v 55.85458 -35.48763 -47.06962
v 56.26339 -34.16619 -47.22631
v 55.69472 -35.81308 -45.78059
v 56.17928 -34.30937 -45.30476
v -46.869 38.96709 4.40032
v -11.29958 -39.50898 8.43541
v 31.70024 -66.2803 -30.78569
v 32.74896 -65.3734 -30.11034
v -34.19973 -67.18726 -30.60009
v 18.60704 60.66696 17.03663
v 45.57381 64.13066 -1.156589
v 31.4942 65.68433 11.30511
v 29.91252 65.94414 12.24817
v 30.44693 65.30559 11.97686
v 29.30946 64.97889 12.63763
v 29.49531 -38.66089 -0.1119381
v -8.370985 -19.27528 15.87597
v -7.939982 -18.51478 16.26701
v -8.180088 -17.6418 15.87541
v -8.497203 -17.60555 15.53874
v -9.026611 -17.87126 15.3681
v -8.989202 -18.72624 15.42467
v -9.428795 -18.34436 15.32846
v -7.799288 -19.82379 16.0223
v -8.482183 -18.6989 15.77823
v -8.813045 -19.18174 15.54786
v 60.08971 -14.26005 -42.55278
v -21.80561 -39.11015 2.165897
v -20.25641 -39.72539 1.513106
v -20.82587 -39.07767 2.640889
v -20.31719 -38.59716 3.932927
v -21.51654 -38.47336 3.367607
v -21.52898 -38.0326 4.129882
v -22.65336 -39.51706 1.416313
v -23.31439 -38.73491 2.205266
v -22.49077 -38.33327 3.096896
v -23.79015 -36.76968 4.306906
v -27.39668 48.1575 15.17184
v -27.23517 48.83811 15.22132
v 26.40028 -31.76793 4.20223
v 20.47376 11.71382 3.150173
v 19.95826 12.01412 3.090209
v 19.52086 11.30206 3.048978
v -4.480141 -74.81264 -2.18134
v 35.57337 65.75804 8.385304
v 35.18858 66.90063 8.56821
v 47.43804 36.14978 1.093274
v -53.0622 57.2799 -6.710584
v -52.58703 57.78331 -6.091743
v -16.62766 -38.68643 6.156353
v 15.75628 -18.72059 7.692789
v 14.4803 -19.3249 8.142114
v 14.6479 -18.62978 8.040705
v 13.80934 -18.93221 8.575033
v -11.73028 -77.19025 -10.41249
v 25.52404 -42.27364 -0.7126749
v 25.06603 -43.29639 -1.156972
v -0.1694888 7.93169 21.54688
v 49.39441 35.48821 -1.820365
v 49.4817 36.55775 -2.083342
v 48.9568 35.4645 -1.057032
v -43.75696 -54.85928 -22.74117
v -45.11076 23.36336 -2.669334
v -45.9535 23.94953 -2.505927
v -45.46762 23.93567 -2.320974
v 55.93777 -33.33194 -39.3493
v -57.80846 51.86915 -14.40322
v -58.14956 51.23107 -15.00221
v 27.90755 -61.19962 -13.23307
v 6.312159 54.02358 19.95042
v 12.82226 47.79324 19.09535
v 15.07594 47.38256 18.57032
v 16.6848 47.95409 18.14688
v 14.59176 49.08726 18.68402
v 17.07229 53.10868 17.81481
v 15.21798 53.8466 18.26115
v 16.7129 51.99023 17.97407
v 13.20092 51.64512 18.89753
v 14.94523 52.52727 18.4177
v 13.75023 52.59671 18.71699
v 15.67478 62.14029 17.73523
v 14.64927 62.07506 17.97563
v 13.87474 62.03553 18.16904
v 12.74257 61.21204 18.4818
v 15.94683 60.27319 17.80832
v 13.49362 60.29999 18.3822
v 14.8413 59.90509 18.08546
v 12.27709 52.51855 19.05467
v 12.62676 57.16296 18.68748
v 12.35867 59.12391 18.69837
v 11.31288 53.80421 19.17965
v 9.722636 49.87453 19.65228
v 10.98862 51.86943 19.35401
v 8.728634 51.29683 19.78945
v 9.935862 50.91843 19.58909
v 9.298158 52.50771 19.62728
v 7.903146 53.23977 19.80184
v 8.053086 57.37585 19.51301
v 7.125247 58.44187 19.57597
v 5.391801 57.39305 19.85631
v 7.581536 55.82037 19.68477
v 8.95898 55.22816 19.51403
v 9.600354 53.78416 19.47604
v 10.48917 58.86794 19.02517
v 8.612467 58.5937 19.36106
v 9.684174 56.04874 19.33964
v 11.46992 57.71143 18.89585
v 9.401246 57.44861 19.29087
v 11.7815 56.42828 18.92658
v 11.92737 54.46844 19.01443
v 17.11475 60.93463 17.47436
v 12.94272 55.10748 18.77059
v 12.96247 53.96178 18.8084
v 14.04863 53.92988 18.54976
v 14.02792 54.95503 18.51211
v 14.36448 58.5992 18.24987
v 15.31243 55.44072 18.15006
v 15.48527 59.08858 17.96115
v 14.48956 56.76126 18.31014
v 17.19475 59.30811 17.49381
v 17.76931 58.02929 17.38335
v 16.52375 58.05847 17.75323
v 16.3084 56.53246 17.83919
v 17.54795 56.2667 17.50265
v 18.31689 55.75451 17.28488
v -8.247222 -40.26711 9.410438
v -8.405605 -39.8186 9.520223
v -8.092741 -40.20175 9.461808
v 11.83541 -20.56717 9.371945
v 53.89802 -40.19138 -42.92903
v 15.43611 -72.62589 -8.477748
v 43.51753 -47.55939 -19.87965
v 16.14463 -72.80146 -9.841311
v 15.82083 -73.46146 -10.79009
v 16.45295 -73.46255 -11.99422
v -33.52718 70.15549 11.07855
v -11.83349 -15.59068 19.38713
v 10.28618 -72.54871 -3.355791
v 29.86569 -56.92698 -11.78254
v 56.82384 -32.01004 -44.08694
v 57.07805 -31.18678 -44.7061
v 57.69921 -27.72757 -42.33059
v 57.19731 -30.36815 -43.81924
v 57.73393 -28.58047 -45.31265
v 57.45258 -29.47227 -44.25368
v 57.6459 -28.35947 -43.18478
v 56.96442 -31.09354 -43.18423
v 57.38519 -29.18074 -42.25291
v 57.08014 -30.00797 -41.33284
v -24.68917 31.6524 11.29451
v 19.81907 -71.76011 -15.08699
v -32.685 12.86102 2.72053
v -32.93194 13.38898 2.748615
v 15.98945 28.22519 9.960302
v 15.19081 29.04565 11.20305
v 13.86768 29.2307 12.0585
v 12.79521 27.01385 10.25763
v 14.54812 28.10016 10.44326
v 13.08291 27.86493 10.96884
v 28.38967 -59.30546 -12.20776
v 22.92935 -40.69163 0.5567309
v 28.63942 -29.48389 3.957646
v 48.0757 -50.20634 -37.73292
v 48.33484 -50.05719 -39.28345
v 49.17116 -48.75226 -39.15384
v 49.03964 -47.50281 -33.57016
v 48.93227 -48.91404 -37.82214
v 47.0295 -51.32905 -35.6714
v 49.78327 -47.3091 -37.06408
v 49.1032 -48.20141 -36.02076
v 49.58434 -47.17413 -35.27343
v 48.01337 -49.9394 -35.92282
v 47.57058 -50.30894 -34.67154
v 48.35247 -48.59866 -33.3399
v 47.36467 -50.23155 -33.40385
v 15.35668 13.46829 3.257766
v 15.37403 14.96304 3.075052
v 52.57247 52.96233 -9.237949
v 52.66538 53.54141 -9.429005
v 52.2488 54.36024 -8.841781
v 51.65317 56.36798 -8.138463
v 51.28282 57.18863 -7.661114
v 50.83909 56.54954 -6.824239
v -15.50649 69.59582 17.49718
v -15.39423 68.15173 17.77302
v -31.32785 -68.63564 -25.76041
v -40.63269 36.63563 9.130137
v -41.81603 36.4304 8.405861
v 46.39544 -51.58303 -33.16567
v 18.54951 -72.58418 -14.4063
v 55.93467 -34.83816 -44.27657
v 56.4799 -33.11322 -43.77856
v 56.56362 -32.25422 -41.88007
v 55.70538 -34.78288 -40.95218
v 56.00258 -34.28123 -42.50259
v 56.31639 -33.22976 -42.35207
v 28.38033 48.27901 13.36109
v -59.80488 49.52382 -18.41734
v 36.36601 65.26662 7.804852
v 28.11029 -67.22168 -22.50697
v -1.617706 -71.16712 1.349695
v -0.5184811 -71.79138 0.9118062
v -0.1722569 -70.94865 1.508213
v 34.6208 59.91177 9.406283
v 34.51412 61.18018 9.43648
v -2.917683 67.5103 19.11828
v -4.470133 66.04721 19.2926
v -2.292572 66.21024 19.35004
v -3.670623 65.59197 19.40507
v -4.67695 -45.007 10.56819
v -3.878336 -44.793 10.65545
v -0.7302015 -69.3838 2.431631
v 1.02426 -70.2185 1.90135
v 3.319007 -67.16312 2.95575
v 4.655025 -68.18921 2.248191
v 3.471366 -68.64092 2.357878
v 2.106915 -68.75456 2.547839
v 1.097715 -68.03152 2.982187
v -0.9807338 -66.60744 3.543187
v -8.824768 72.93045 17.62507
v -9.165239 70.16846 18.21267
v -8.558114 71.4395 18.00233
v 12.92249 45.91075 19.06244
v 11.54216 46.54654 19.3714
v 14.52908 45.77425 18.68466
v 11.61707 45.07343 19.33637
v 12.79585 43.17903 18.94541
v 14.21292 43.63933 18.65411
v -20.94803 41.54462 17.4223
v -21.98103 38.80344 16.70192
v -20.50461 39.60325 17.25938
v -19.34931 35.90438 16.268
v -20.49893 38.22034 16.96539
v 47.93193 -30.4463 -13.36773
v 10.98138 -16.64511 17.45357
v 11.33018 -16.57408 17.30742
v 10.79209 -17.16578 16.63068
v 11.04445 -17.33493 16.26612
v 14.83066 -40.77921 2.299209
v -14.25297 69.56443 17.70703
v -35.86181 68.40531 9.815861
v 19.81233 -53.30826 -2.278042
v -43.79061 24.46151 -0.9743314
v -0.3892971 -53.74977 4.880104
v 1.222026 -52.61788 5.207103
v -1.137552 -50.67935 6.395942
v -0.9645808 -52.24767 5.487764
v -2.242502 -53.98204 4.896362
v 58.29377 -25.94283 -44.75985
v -6.398201 -36.9284 13.96054
v 13.60567 40.36786 18.39864
v 13.1251 41.23763 18.64234
v -21.16939 68.6264 16.51183
v 12.35396 -38.53897 7.150817
v 61.09204 -8.200276 -41.40355
v 11.43885 -8.296962 15.511
v -21.55894 52.35163 17.30977
v -21.84912 51.23794 17.27026
v -22.55132 52.2543 16.97623
v -15.47573 -76.33224 -11.86095
v -7.050883 -40.43749 9.662281
v 35.92288 -60.71698 -24.39218
v 54.2318 -39.24012 -42.07248
v 53.24212 -41.3004 -40.60452
v 54.45488 -38.37151 -40.63991
v 37.77039 14.48878 -0.2470766
v -44.74813 -58.60445 -37.62065
v 58.26776 -24.16935 -41.02705
v 58.36697 -24.39699 -42.15694
v 7.300628 -49.54273 6.316635
v 8.62199 -50.08026 5.400109
v 19.26516 12.01179 3.066997
v 18.5572 12.98311 3.073539
v 17.92211 13.30202 3.074858
v 6.083913 -12.30367 26.37869
v 45.87565 -53.0914 -36.21961
v 13.20072 -16.20296 14.15549
v 29.54683 9.770553 2.593325
v -56.02803 -43.50418 -47.00425
v -57.38359 -40.62854 -47.80888
v -57.27903 -40.71358 -42.99951
v -56.90577 -41.71706 -44.65679
v -57.8245 -39.37135 -42.84973
v -57.63787 -40.02348 -44.95385
v -58.34558 -38.19316 -43.72935
v -58.43803 -38.13928 -45.46426
v -57.96541 -39.3042 -47.06322
v -58.511 -37.87124 -48.15878
v -58.99014 -36.64699 -46.27995
v 3.65306 -27.90721 15.09453
v 4.220154 -29.12574 14.93731
v 3.304389 -29.35437 15.18989
v 2.471139 -28.09462 15.3576
v -3.919525 -5.117481 28.87022
v -3.295446 -7.218045 29.91971
v 21.95252 -46.46233 -1.337668
v 47.75874 -49.15069 -32.22213
v 22.86347 -71.57253 -24.29195
v 23.73959 -71.18701 -25.69637
v 24.02711 -70.70393 -23.8906
v 25.27121 -70.23045 -26.22498
v -52.16134 60.71149 -5.845012
v -0.3158817 52.18536 20.48322
v 29.75962 -63.53337 -18.43662
v 57.09097 -24.37395 -34.33458
v -1.761806 47.76377 20.55421
v 55.64957 -33.85298 -38.3012
v -22.44289 -73.4535 -16.75848
v -37.87828 44.81306 9.73948
v -17.82647 -39.76725 3.438499
v -17.14807 -39.43919 4.552009
v -16.25285 -39.53957 5.011998
v -16.0234 -39.34117 5.491137
v -17.93898 -39.47025 3.828517
v -19.23903 -39.04317 3.772991
v 12.74964 23.3704 6.765644
v 13.1989 23.60865 6.682911
v 13.88004 23.74717 6.47152
v 14.26256 24.42945 6.887125
v -31.9621 36.80947 12.95167
v 9.829855 -8.706347 20.18032
v 34.08383 -60.06747 -20.10491
v -1.306481 10.24777 20.6238
v -2.261946 9.480063 20.90063
v 10.7674 35.98034 17.87551
v 21.87848 -34.46145 5.007146
v 34.16729 11.45567 1.628049
v 33.9449 12.1037 1.805027
v 32.60654 12.2978 2.408215
v 32.81503 11.79192 2.175496
v 51.84711 55.02965 -8.288244
v 52.86874 -41.24194 -37.17942
v 8.209388 -75.41135 -5.840801
v 8.675593 -74.80204 -5.060665
v 10.6609 -74.73792 -6.628546
v 11.79342 -73.90765 -6.279048
v 9.606075 -73.5398 -3.975243
v 10.11362 -74.19921 -5.288041
v 11.0137 -74.1533 -5.96693
v 19.37361 7.493143 3.37718
v 18.07254 7.693976 3.686156
v -30.41998 -69.14415 -24.86765
v 30.44795 8.718471 2.121114
v 31.48713 8.61902 1.863653
v -49.79304 60.34681 -2.642045
v -49.867 61.92035 -2.976405
v 20.50317 52.8135 16.68334
v 0.07236137 11.84312 19.66038
v -26.17673 -43.8782 -0.865278
v 62.28962 -0.5926028 -38.77805
v 34.24401 65.939 9.420473
v -14.73623 -17.82434 14.49602
v 29.40297 -28.40948 3.96876
v -17.34726 19.68822 2.350317
v -17.54679 19.46747 1.974665
v -18.33934 17.73636 2.110248
v -17.2273 18.19228 2.407136
v -16.9348 19.93248 2.889621
v -16.6491 19.16057 2.89286
v -16.47445 18.5417 2.942924
v -29.92396 64.02027 13.77674
v 55.31916 -36.36414 -42.25277
v 55.53038 -35.55478 -41.7622
v 10.64107 -18.15793 14.96702
v 10.38691 -18.64737 14.16396
v 12.02602 -17.46307 14.92113
v -51.12479 56.35242 -3.953536
v -1.982945 -55.89654 4.567364
v 54.05851 -39.30073 -40.33078
v 54.48098 -37.91074 -39.22442
v 2.49954 37.42507 19.53926
v 11.3377 -71.29234 -3.00557
v -9.07596 -40.47565 9.273966
v -9.974453 -40.28238 8.912346
v -10.35245 -40.86133 8.893362
v -2.347544 -38.45935 13.09178
v 33.82852 -57.10546 -16.271
v -5.777802 -62.48733 4.125946
v -42.83911 26.34748 1.955842
v -42.26268 25.83233 1.375015
v 30.7846 -55.49775 -11.52604
v 13.37574 -19.64885 8.68608
v 12.93399 -19.01955 8.904284
v 13.06483 -19.67724 8.769711
v 12.63371 -19.47854 8.97295
v 1.291881 -38.21287 12.9102
v 0.9207599 -38.74735 12.17844
v 3.01847 -38.9649 11.17689
v -32.12685 30.61402 9.089206
v -32.06897 31.0585 9.342493
v -31.42982 31.17438 9.519907
v -32.84976 31.10659 9.188591
v -30.59599 31.88029 10.1084
v 12.18411 -40.83049 4.625062
v 11.52836 -40.63387 5.090675
v 12.24831 -40.47421 4.421774
v 0.7576052 -65.82664 3.669457
v -0.4091804 -64.7345 3.987659
v -0.3852148 -65.58438 3.802198
v 59.95472 -12.4697 -39.28014
v 28.51815 -63.07285 -15.95276
v 28.65753 -61.67728 -14.58852
v 46.32541 63.08626 -1.818344
v 46.83788 63.86498 -2.650981
v 45.89113 64.83836 -1.685837
v 46.46838 64.50361 -2.324852
v 36.20754 -61.93528 -28.03135
v -21.03533 -19.50517 7.548628
v 50.08957 36.32857 -3.154387
v 50.1706 36.825 -3.430216
v 50.43917 36.18123 -3.79994
v 50.65758 36.656 -4.34948
v 59.39532 -19.45198 -43.44545
v 40.31781 -58.43731 -30.40354
v 39.61995 -59.28172 -30.66228
v -25.57049 -72.22034 -22.20138
v 4.658321 -66.88235 2.693038
v -3.850931 -40.8771 10.15516
v -3.896561 -41.09576 10.16473
v -6.157369 -40.5252 9.908722
v -2.449459 -40.08554 10.78991
v -3.327156 -40.74182 10.28323
v -4.584274 -40.5359 10.18503
v -3.811619 -39.5587 11.04409
v -5.235817 -39.04409 11.506
v -6.63859 -40.12864 9.947206
v -6.081865 -39.53623 10.55975
v -7.103504 -39.23586 10.54443
v -6.30019 -38.91996 11.37812
v 13.1731 -73.1663 -6.606261
v 13.19698 21.99671 5.301475
v 13.29041 22.56647 5.750146
v 12.69752 22.00344 5.736822
v 54.63734 -19.59504 -20.90815
v 40.44295 -59.3903 -37.6706
v 41.28578 -58.56666 -38.32001
v 31.56608 44.93789 12.01451
v 7.496878 -11.52806 25.18231
v 52.78286 -41.86533 -38.52388
v 54.09991 -38.68374 -38.58328
v 16.9229 -72.62276 -10.789
v 14.2751 -40.6169 2.743062
v 14.29071 -40.90478 2.846314
v 12.9046 -40.42014 3.858003
v 12.93125 -40.71873 3.961541
v 14.93008 -41.54804 2.656898
v 13.53462 -40.68037 3.3928
v -7.02712 -38.16437 12.33809
v 29.9787 64.33005 12.29838
v 29.42522 63.95797 12.59323
v 29.3972 62.63992 12.68169
v 30.06211 62.60339 12.28007
v 31.13178 64.85931 11.57677
v 30.81615 64.50097 11.804
v 30.68861 63.47286 11.89762
v 31.86505 64.49321 11.16206
v 31.25471 64.28336 11.52971
v 31.59132 63.63694 11.35153
v 31.40446 62.68343 11.48811
v 26.97954 -65.67021 -16.98883
v 27.1376 -66.28374 -18.27453
v 26.69975 -66.97965 -18.79373
v 24.61485 -70.09927 -22.95802
v 24.77178 -70.34006 -24.77255
v 28.01113 -66.98368 -21.55104
v 27.5537 -66.58333 -19.65958
v 27.47558 -68.20987 -24.08321
v 26.85626 -68.04386 -21.91278
v 25.93064 -69.44835 -24.44309
v 26.06441 -69.12473 -23.46174
v 26.66681 -68.43243 -22.69497
v 27.26611 -67.30009 -20.68045
v 26.01143 -68.43592 -20.96239
v 25.50623 -69.26359 -22.2642
v 53.92424 -37.27485 -34.61753
v 1.50567 -15.55799 27.55264
v 0.09689784 -16.08685 27.63902
v 0.2088669 -14.55242 29.12746
v -1.087791 -16.73463 27.22383
v 0.310457 -17.13133 26.0521
v 8.160802 -73.84135 -3.382159
v 39.57555 -54.13518 -20.93858
v -31.04396 64.42478 13.18152
v -5.698322 -40.8539 10.02905
v -5.905866 -41.37918 9.99863
v 13.64906 -15.81109 9.956134
v 40.06207 -59.6587 -35.69035
v -29.13643 48.51105 14.32305
v 57.22724 -10.32347 -23.14398
v -11.44846 -76.5061 -7.512043
v -57.46738 52.1013 -13.75135
v -16.18124 18.70501 3.172424
v -15.78876 17.71469 3.475561
v -15.63691 18.15115 3.568594
v -35.93507 -65.69911 -29.798
v 13.44717 -15.03191 14.47897
v 13.72029 -14.23218 13.15144
v -4.102489 -73.45111 -0.6254358
v -2.667837 -72.77079 0.08153577
v -4.0829 -71.70105 0.9349889
v 27.03159 -61.1984 -12.25527
v -29.18156 36.8078 13.79752
v -27.4759 38.35222 15.00454
v -27.49013 37.51423 14.59276
v -28.68777 37.83113 14.4798
v -9.659735 -38.58146 10.53866
v -10.27563 -39.47373 9.03744
v -28.50949 31.87096 10.50929
v -28.65534 32.46341 10.95971
v 1.101284 -47.24035 9.754592
v -0.2696988 -48.62547 8.278232
v 0.6497689 -49.78524 7.029222
v 16.11138 36.4222 16.87632
v -47.61743 42.55408 1.934732
v -53.6007 36.19057 -5.020164
v -53.14734 35.96872 -4.07856
v 41.04864 -58.68259 -35.75528
v -61.72317 -26.90685 -47.29724
v -36.81253 45.28876 10.32445
v -45.55441 38.28006 5.728737
v -45.77273 38.95232 5.42668
v -46.17147 38.66743 5.125165
v 16.42842 -71.98286 -8.83664
v -19.56863 39.47867 17.4091
v -19.17599 36.88114 16.76976
v -39.01838 45.0577 8.910291
v 5.797566 -61.54269 3.103045
v 44.56984 -54.32346 -33.93679
v 44.7992 -54.34781 -35.31471
v 43.68315 -55.74516 -35.32349
v 42.9302 -56.82293 -36.75697
v -13.88072 -76.95843 -12.54302
v -14.71385 -76.38922 -10.78581
v -15.54127 -75.77428 -9.633044
v -14.37935 -76.23891 -9.720949
v -12.32559 -76.58918 -8.557895
v -13.54742 -76.75246 -10.68289
v -12.34351 -77.27301 -11.66757
v -14.40397 -75.87112 -8.513029
v -12.74888 -76.83807 -9.980305
v -13.26176 -76.03478 -7.690977
v 8.559641 -38.24889 9.641253
v 9.266005 -38.72396 8.631022
v -41.14747 46.13844 7.059214
v 40.48635 -54.11021 -22.44621
v -30.47148 72.769 12.06042
v 50.55528 -45.29239 -34.95174
v -37.30111 68.9371 8.678397
v -38.04205 69.57099 7.980371
v -38.76697 69.42131 7.425963
v -38.33015 68.66735 7.902152
v 44.86522 -26.22343 -6.548575
v -52.62592 59.54167 -6.25852
v -52.80562 59.08639 -6.481752
v -52.64943 58.23264 -6.247643
v -52.90918 58.67884 -6.642844
v -51.98211 59.67258 -5.42032
v -52.33142 58.85155 -5.823856
v -51.46763 58.34827 -4.601142
v -9.584224 -22.30259 13.91522
v -11.09824 -21.72393 12.66034
v 39.28109 16.54562 -1.830477
v 40.26796 15.67356 -2.31333
v 38.62394 16.41127 -1.3951
v 39.06535 15.89445 -1.474643
v 38.43262 15.73374 -0.9793696
v 38.79097 14.85976 -0.98758
v 38.08916 15.23911 -0.6152896
v 30.30988 57.08657 12.12017
v 59.06627 -21.18972 -43.87983
v -26.88184 12.39065 3.011322
v -19.29984 16.31619 2.449381
v 28.57932 58.96 13.08479
v -51.90326 -50.02611 -38.88378
v 40.60197 32.00994 6.084704
v 58.51299 -24.7861 -44.31026
v 58.34081 -24.98746 -43.03848
v 59.72766 -13.96311 -39.6488
v 47.24049 38.65199 0.7799196
v 46.43945 38.64803 1.852231
v 19.12643 56.52759 17.02475
v 33.48092 -38.01305 -2.114901
v 61.55814 -3.593093 -38.15167
v 61.50816 -5.769454 -40.78249
v 61.31229 -5.680142 -39.42604
v 61.5547 -4.339194 -39.26666
v 61.17709 -4.913726 -37.48507
v 60.8349 -5.784621 -36.46433
v 60.86403 -6.594642 -37.70585
v -25.0305 13.83963 3.154346
v -25.63472 10.95943 2.766932
v 42.70293 20.40009 -3.799605
v 42.39835 19.93612 -3.650217
v 13.63302 30.34693 13.37143
v 13.02218 31.22648 14.47428
v 51.47769 34.0838 -5.629573
v -60.53399 -31.87074 -47.21946
v 16.13319 -37.73518 5.817543
v 19.39946 -34.235 6.218537
v 18.80254 -36.0494 5.653214
v 18.05186 -35.99482 6.096639
v 18.31174 -34.99583 6.507726
v 16.02946 -36.46463 7.096325
v 16.55737 -35.03463 7.581748
v 17.04925 -35.44588 7.069505
v 17.40143 -34.38687 7.340972
v -7.202888 68.67252 18.68347
v -7.782962 70.66612 18.22745
v -10.75196 69.35181 18.21227
v -8.733098 69.02033 18.49782
v -9.479467 67.76202 18.62751
v -9.754751 66.65352 18.75916
v 21.75366 -71.10788 -18.13391
v 20.76346 -71.82881 -18.02291
v 20.67826 -71.54446 -16.77591
v 0.08208628 -55.83371 4.446404
v 3.16481 -37.74207 12.90965
v 4.457922 -37.75664 12.46411
v 4.173071 -39.04682 10.62306
v 6.152909 -38.34214 10.74992
v 56.36014 -32.22578 -40.25766
v 39.37651 -60.20985 -33.74627
v -26.32886 -71.70991 -22.357
v 46.68755 40.04435 1.006119
v 47.42567 39.33765 0.2532859
v -1.528503 -21.45811 17.73555
v -2.614067 -21.76843 17.41159
v -0.1677585 -22.32641 16.91858
v -0.8730918 -22.50751 16.90962
v -1.740347 -22.22802 17.09381
v 5.686776 -71.43559 0.0726033
v 3.872132 -71.33527 0.7455629
v 5.025702 -69.22371 1.672508
v 4.965735 -70.13007 1.216183
v 6.084667 -70.21931 0.7376192
v 7.491981 -69.43169 0.5870893
v -1.277912 -31.85138 15.19033
v -3.549903 -31.4343 15.22923
v 31.15623 -66.17297 -27.57311
v 31.76081 -65.93211 -28.7732
v 17.60527 -72.78475 -12.65612
v 16.26618 -33.84196 8.217562
v -50.19587 52.83958 -2.526308
v -50.18848 51.20931 -2.448865
v 60.73592 -7.963575 -38.71556
v 60.35013 -7.893639 -36.15557
v 39.51094 -55.56187 -22.72563
v -7.495563 -36.53717 13.93113
v -22.89668 30.24787 10.41922
v -22.07491 30.2471 10.61368
v 12.92805 44.03204 18.98944
v 11.86994 42.75507 19.10785
v -18.1335 40.7946 17.95829
v -23.74299 -34.41204 5.839773
v -23.06494 -36.094 5.21104
v -22.84263 -34.59885 6.214339
v -22.53528 -35.49312 5.883502
v -18.62014 -38.78643 4.76851
v -19.23993 -37.05815 6.975303
v -19.8664 -38.39387 4.622115
v -20.42929 -37.54596 5.546831
v -22.00762 -37.30499 4.775416
v 23.41518 -28.89742 5.82063
v 34.41114 -62.98075 -26.08462
v 34.64384 -63.02277 -26.80601
v 35.07198 -62.84441 -27.50749
v 35.40585 -61.86615 -25.75401
v 33.95446 -62.77573 -24.53224
v 34.55859 -61.88745 -23.95759
v 35.07661 -60.82998 -22.96281
v 34.16344 -61.29069 -22.11984
v 60.96763 -7.909355 -40.18497
v 60.43518 -9.742659 -38.97449
v -32.55173 -67.94339 -27.06665
v 11.34777 -9.605372 17.78429
v -13.40169 -8.337321 19.92259
v 17.44639 38.71346 17.29792
v 16.13684 38.56939 17.52943
v 15.39285 38.7344 17.72772
v 15.59996 37.18564 17.25914
v -51.62854 -50.6514 -42.06876
v 34.47931 45.65339 10.11658
v 39.2985 -55.19939 -21.8829
v 58.75214 -22.9549 -43.41229
v 58.91245 -20.60293 -41.32074
v 59.09077 -20.57553 -42.92153
v 59.87637 -14.983 -41.8284
v 59.25204 -19.37259 -42.13301
v 59.85509 -15.92128 -42.55687
v 59.56334 -17.59315 -42.48246
v 59.54306 -16.77674 -41.19088
v 59.17951 -18.52036 -40.80425
v 57.75152 -22.32044 -35.96189
v 58.04282 -21.05625 -36.32755
v 58.38972 -22.78066 -40.3372
v 58.93727 -18.75625 -39.42978
v 58.39101 -19.78762 -37.22881
v 58.62572 -20.19847 -39.08908
v 58.43939 -21.79519 -39.47922
v 57.7315 -23.09685 -36.56838
v 58.15265 -21.7836 -37.58574
v 58.00371 -23.38718 -38.39486
v 19.43115 -43.89173 0.1980921
v 18.72909 -42.10664 0.3419217
v 35.96747 -60.10056 -23.33603
v -1.804024 -67.52548 3.228159
v -0.2894399 -67.63406 3.197722
v -2.048287 -68.85883 2.659021
v -2.204684 -70.06183 2.040877
v -2.964816 -67.98057 3.030326
v -4.630083 -67.86514 2.998787
v -4.765802 -68.63297 2.666823
v 32.66991 -65.23976 -29.02224
v 28.37912 -67.91542 -25.71989
v 29.48545 -67.20605 -26.40622
v 31.34334 -65.35049 -25.10268
v 32.91049 -64.36184 -26.2291
v 28.90388 -66.26976 -21.80353
v 29.10062 -67.08019 -24.69779
v 30.58321 -65.78017 -24.3689
v 29.61377 -65.56544 -21.6746
v 28.9601 -66.74625 -23.21282
v 30.69963 -64.80235 -22.16499
v 30.80406 -65.22414 -23.32299
v 31.88878 -64.64882 -24.38036
v 32.45019 -63.78175 -23.53214
v 31.46668 -63.54732 -21.17978
v 31.43032 -64.33292 -22.65488
v 32.04142 -63.65523 -22.45299
v 32.67614 -62.98282 -22.35996
v 33.14824 -62.0358 -21.58519
v 7.271976 -59.72989 2.612716
v 6.876937 -61.41448 2.726874
v 9.652282 -59.65554 1.639014
v 9.233647 -57.32576 2.125106
v 8.686429 -59.80986 2.048025
v -22.96821 -73.5626 -19.79539
v -25.0191 -72.50552 -21.65859
v 28.27114 -43.8003 -2.332345
v -51.09437 57.68125 -4.048281
v 43.984 -54.15429 -30.96737
v -2.438671 -32.76649 15.18577
v -21.6792 -62.74753 -3.527931
v -11.03428 72.27707 17.54445
v -12.44744 73.08525 17.1632
v 4.524148 -31.62383 14.95839
v -19.19851 -75.04515 -14.93831
v 8.401086 -40.2672 7.351674
v 8.133803 -40.46273 7.585736
v 7.337658 -40.07804 8.012097
v 6.924516 -40.32512 8.296738
v 8.353654 -40.74216 7.570945
v 7.713332 -41.17063 8.237742
v 6.383836 -40.45507 8.625195
v 56.52677 -21.42846 -29.07293
v -9.767365 -74.11205 -2.429645
v -10.8129 -74.47427 -3.296704
v 4.798803 -50.58802 6.199614
v 24.03344 -51.57582 -4.254178
v -3.081429 64.58863 19.56385
v 39.34161 -52.85735 -19.0629
v 9.861743 -37.03276 10.76
v -28.22005 -29.11618 5.577056
v 24.8187 -40.26004 0.6137953
v 27.371 -43.02682 -1.607167
v 26.96674 -42.03193 -0.9388019
v 28.79058 -40.81367 -0.9111493
v 27.81663 -38.80034 0.5877942
v 26.0149 -40.8626 -0.007985419
v 28.46651 -39.75739 -0.2100245
v -38.21007 70.15852 7.74358
v -38.76023 70.84151 7.078883
v -38.5643 72.29643 6.78124
v -38.91162 71.42816 6.766222
v -39.14766 71.72569 6.465061
v -39.3984 72.005 6.180236
v -39.96156 71.85884 5.717469
v -40.23829 71.28525 5.646548
v -39.58241 70.8111 6.381174
v -39.55381 71.27364 6.263623
v 16.26381 -63.27687 -2.9864
v -17.50485 45.5256 18.46635
v -18.38681 46.43579 18.27311
v 26.14833 -34.12908 3.50967
v 26.7435 -32.86803 3.735014
v -3.970191 -50.02752 6.7523
v 22.47011 52.36343 15.95233
v 22.81529 52.01514 15.82073
v 22.90867 51.28648 15.81198
v -61.46746 -15.20442 -32.21581
v -61.84436 -15.55243 -34.60017
v 47.29528 -48.52454 -29.25251
v 3.856204 -45.67668 10.08136
v 3.64848 -46.43264 9.781117
v 3.264987 44.20606 20.31101
v 48.12619 -47.91813 -30.81192
v -31.90281 72.06985 11.50626
v -32.72837 72.37338 10.93839
v -33.0655 71.64082 10.9694
v -32.62403 71.21301 11.32742
v -32.54612 70.18458 11.63442
v -27.53866 -49.30215 -2.994893
v 9.524356 -19.71313 12.48045
v -59.97591 -33.85571 -47.87707
v -59.51102 -35.21956 -47.26241
v -60.10717 -33.28505 -46.3085
v -44.88791 35.60035 6.045321
v -21.76945 -74.00665 -17.96002
v -21.00091 -74.4576 -18.05593
v 27.8239 -62.631 -14.48258
v 35.89597 42.4778 9.981591
v 36.63613 42.27033 9.593215
v 37.82561 42.30832 8.753397
v 3.879745 -73.55051 -1.215238
v 14.40419 37.42934 17.56587
v 13.20728 38.33328 18.10402
v 47.74361 36.8297 0.611306
v 54.96948 -36.7688 -40.05125
v 55.36921 -35.25281 -39.29887
v -24.22275 -38.54401 2.244367
v -23.29822 -38.26852 2.879206
v -24.52286 -36.83789 3.950142
v -4.684529 -18.08802 23.28578
v -3.703686 -19.00869 21.91019
v -58.75439 -26.15857 -28.34212
v -20.49378 -74.33041 -14.68592
v -25.17336 -39.46184 1.252751
v -53.36224 -48.02484 -41.32342
v -27.4447 -31.72313 5.310691
v 11.84411 -53.51818 2.184821
v -1.195221 -65.86741 3.758899
v -4.158011 -65.65921 3.769032
v -2.795 -65.4919 3.844918
v -1.880136 -63.49026 4.224599
v -3.488565 -64.64305 4.023871
v 38.50086 67.12357 5.724009
v 12.07962 -8.741286 14.29504
v 10.09157 -57.30314 1.799983
v 46.5999 37.51728 1.944335
v 45.80301 37.49877 2.969144
v 52.56572 -41.77296 -36.66751
v 39.10546 -59.55891 -29.75507
v 39.12468 -59.11951 -28.58631
v -40.26636 43.87871 8.303208
v -39.29462 43.19921 9.196521
v -39.49083 43.9188 8.842319
v -38.47813 43.87584 9.550003
v -36.6302 -64.08772 -25.31963
v -17.04246 60.90577 18.17074
v -2.12712 -56.84458 4.53156
v -44.55368 70.94624 1.565275
v -44.90508 70.96556 1.123449
v -45.67086 70.34175 0.4806665
v -36.06253 -65.14009 -27.40272
v -6.038189 -16.33528 25.68733
v 57.88633 -24.7088 -38.9981
v -25.53182 64.61945 15.64912
v -0.3084736 9.145347 21.01472
v 0.2582868 9.687681 20.61666
v -41.6787 43.66029 7.311331
v 6.805947 -50.65649 5.689052
v 7.943526 -52.96441 3.97161
v 9.971332 -50.27389 4.610342
v 47.51734 59.4371 -2.712356
v 39.79644 67.33675 4.457842
v 39.05359 66.99899 5.211206
v -22.80369 69.77948 15.83022
v -23.62883 70.83856 15.33864
v -24.72942 70.32527 15.1138
v 35.21097 11.65933 1.16983
v -62.46502 -19.99276 -42.31207
v -5.951692 -46.69946 9.826187
v -5.59332 -47.12257 9.467379
v 5.998011 -72.62543 -1.0176
v 7.199688 -73.3879 -2.31024
v 18.14774 3.825071 5.321755
v 19.07162 3.982154 4.734497
v -54.96584 34.46126 -7.674398
v 9.05658 -15.74177 19.77534
v 10.30699 -14.89104 20.13201
v 9.644101 -15.23885 20.29408
v 9.33409 -6.39378 18.62955
v 11.21468 -17.64292 15.6492
v 11.54493 -16.82277 16.68868
v 12.87663 -16.64707 14.46017
v 12.11147 -16.60909 16.22885
v 12.3065 -15.29193 17.5129
v -50.5188 -51.63251 -36.59845
v -51.5832 57.14522 -4.652747
v 5.501672 -52.37624 4.923265
v -9.962845 -19.36354 14.98612
v -10.65354 -19.24309 14.73539
v -11.00627 -19.60737 14.19245
v 39.78044 -27.96372 -2.050518
v -27.28706 -71.43478 -24.87152
v -26.48205 -71.78772 -23.42303
v -47.10301 24.34367 -2.829629
v -53.45474 39.38701 -5.671139
v -5.467173 -45.34287 10.51828
v -16.38118 40.55974 18.2774
v -17.17944 40.50475 18.11253
v -17.12057 39.94659 18.01918
v -18.26253 39.00874 17.62682
v 29.23417 57.97879 12.73855
v 31.20584 -61.86102 -18.29353
v 30.56461 -62.69519 -18.43144
v 41.73244 42.12363 5.665935
v 41.00304 43.43477 5.874116
v 1.030325 3.928461 23.09882
v -0.2437087 3.490975 23.79052
v -19.54513 37.91444 17.08951
v 24.20493 -0.1228731 4.217048
v 23.3967 -70.57572 -21.10798
v 24.99948 -69.30518 -21.05641
v 25.08194 -68.79703 -19.52769
v 16.6084 -19.35245 7.550896
v 29.4597 2.907886 1.977781
v 53.97213 -38.47443 -37.07553
v 53.45757 -35.93536 -30.70384
v 53.25421 -37.56886 -32.01463
v 55.24683 -32.13564 -33.52701
v 53.75798 -36.21684 -32.18143
v 55.38924 -30.55627 -32.38158
v 54.3003 -32.3527 -29.86797
v 54.67027 -31.58159 -30.49127
v 55.08578 -31.80093 -32.45362
v 54.53444 -33.20768 -31.69078
v 54.03722 -34.92473 -31.56297
v 54.2712 -34.15788 -31.63866
v 54.67219 -33.98772 -33.1703
v 54.25132 -36.23088 -34.45325
v 54.0722 -35.31401 -32.17362
v 54.73251 -34.40634 -33.96783
v 55.31985 -33.08542 -35.06566
v 54.69142 -35.66409 -35.76533
v 55.28166 -33.97582 -36.21313
v 55.15772 -35.19827 -37.63725
v 54.94938 -36.30896 -38.56599
v 54.40879 -37.00042 -36.66576
v 54.36147 -37.57859 -37.65829
v -57.2822 -40.53592 -41.81399
v -0.915297 41.6805 20.29271
v -48.10009 66.68083 -1.467051
v 22.73764 -19.29665 6.728001
v -23.76122 69.88287 15.50699
v -24.29062 68.94562 15.50667
v -24.76993 67.84028 15.55682
v 39.78763 -58.07722 -27.83066
v 37.34852 -61.52254 -30.51554
v 38.12919 -60.76279 -30.37815
v 37.17373 -61.39056 -29.28643
v 38.02847 -60.41629 -28.97754
v 37.19056 -59.77644 -25.21377
v 38.57798 -59.57272 -28.24868
v 38.31606 -58.86774 -25.93541
v 37.65917 -60.10277 -27.08215
v 29.44353 -61.67168 -15.58173
v 30.88905 -63.11119 -19.51241
v 32.30434 -62.68477 -21.20563
v 33.68581 -60.98286 -20.82556
v 31.57106 -62.13435 -19.2173
v 32.47713 -61.9211 -20.35899
v 28.69589 -58.32738 -11.7518
v 30.97344 -56.15164 -12.22948
v 28.11853 -60.21335 -12.647
v 32.30131 -58.06443 -15.39502
v 29.29433 -59.03714 -12.93291
v 31.39913 -57.34695 -13.69077
v 30.7864 -57.29288 -12.96492
v 29.78042 -58.18085 -12.70799
v 30.47367 -58.90507 -14.11744
v 30.13926 -60.24833 -15.00108
v 32.90363 -56.43754 -14.51981
v 33.47398 -58.02433 -16.78465
v 34.95028 -59.29525 -20.42991
v 34.22126 -59.11809 -19.09097
v 31.28082 -59.97857 -16.1468
v 32.09878 -60.49974 -17.84052
v 32.41233 -58.8468 -16.33896
v 32.99969 -59.44452 -17.82175
v 33.01951 -60.63203 -19.33756
v 34.13336 -58.0765 -17.73927
v 39.27528 -56.3219 -23.39989
v 38.58885 -54.40972 -19.7066
v 37.86039 -55.51041 -19.93839
v 38.82876 -54.95621 -20.78346
v 37.90992 -57.08658 -22.10225
v 38.62062 -56.4165 -22.37677
v 38.4727 -55.96414 -21.52835
v 37.64414 -56.66397 -21.10699
v 37.42501 -56.21351 -20.17437
v 37.43297 -59.144 -24.53117
v 38.0318 -58.25082 -24.16292
v 39.29124 -56.86523 -24.27827
v 38.83473 -57.44388 -24.37206
v 38.60234 -57.02383 -23.22223
v 37.80743 -57.89009 -23.13662
v 36.51868 -59.29352 -23.05722
v 36.86171 -58.32691 -22.16216
v 35.79628 -58.23104 -20.29957
v 35.71376 -59.45338 -21.90325
v 36.683 -57.87277 -21.19457
v 35.63948 -57.39887 -18.97614
v 34.87647 -57.84101 -18.45201
v 36.51629 -56.29168 -18.91653
v -25.69809 47.57399 15.91935
v -24.25718 48.02203 16.47754
v -23.13906 48.46409 16.87223
v -60.33909 -30.25429 -39.7184
v -29.29513 13.71848 3.141578
v -30.03101 14.02877 3.010846
v -28.53543 12.97662 3.131738
v -28.57308 11.79292 2.886649
v -29.74734 12.77192 3.032541
v -30.80059 12.2659 2.822536
v -27.02293 10.0313 2.64662
v -30.15841 10.70535 2.556453
v -28.55762 7.111825 2.41894
v -28.21374 8.662148 2.482673
v -28.79312 9.874822 2.539947
v -30.04477 9.162415 2.283419
v -5.606422 55.26124 20.19981
v -0.7623464 -57.63835 4.490101
v 57.55818 -27.20251 -40.19578
v 57.36235 -27.46996 -39.10592
v 57.55433 -26.17215 -38.786
v 56.80944 -31.20564 -41.79528
v 56.78258 -30.48144 -39.8829
v 56.00475 -30.89367 -35.80462
v 55.76613 -32.91291 -37.28802
v 56.08696 -32.43548 -38.59548
v 56.05696 -31.92712 -37.34559
v 56.37335 -30.68703 -37.41
v 56.59457 -30.64731 -38.77625
v 56.99143 -29.12046 -39.06701
v 56.97427 -28.18204 -37.75987
v 56.75373 -29.34053 -37.95225
v 55.86927 -30.375 -34.48205
v 56.41471 -29.77298 -36.44417
v 56.43938 -28.84371 -35.4205
v -25.29372 -34.17679 5.281031
v -23.90724 -32.91217 6.314178
v -24.1395 -31.65615 6.540955
v -49.24028 33.1937 1.345724
v -44.31559 71.26767 1.746105
v -44.42464 70.29839 1.869437
v -43.75874 70.61795 2.503093
v -7.50753 61.58618 19.62601
v -26.66577 30.34794 9.698667
v -51.28652 -50.66954 -37.35164
v -20.99193 46.97377 17.5658
v -45.74339 -57.24635 -34.18187
v 4.161186 -35.07689 14.66549
v 2.675533 -35.0992 14.97399
v 4.960018 -33.4937 14.80584
v 5.726399 -34.36109 14.34399
v -28.30575 49.63673 14.7012
v -44.40037 42.43513 5.443843
v 40.73805 -58.88483 -34.25975
v 42.46697 -57.12326 -35.09022
v 7.576032 -13.60909 23.85332
v -33.05031 -37.4843 0.7167165
v 60.18909 -4.445333 -31.25231
v -10.57319 61.50824 19.2706
v 25.85563 -65.95408 -15.55846
v 40.17888 -55.49736 -23.83157
v 40.3833 -55.96961 -24.98962
v 41.0804 -41.66732 -11.32974
v 4.379818 -65.94778 3.031253
v 1.531413 -12.72702 29.48597
v 3.993209 42.1445 20.09883
v -51.24231 -51.03314 -45.91933
v -50.66757 61.98605 -4.008986
v -50.85738 62.62003 -4.323768
v -51.26912 61.63332 -4.771795
v -51.50528 61.02515 -5.008775
v -51.33508 59.04888 -4.468852
v -50.45448 61.58887 -3.670841
v -51.04751 61.18394 -4.414579
v -51.45247 59.54045 -4.702977
v -50.68176 59.65669 -3.683436
v 56.28856 -25.63873 -31.70398
v 13.45254 -41.34858 3.840074
v 12.56113 -41.30187 4.544934
v 12.09535 -41.21288 4.859367
v 12.53033 -41.84491 4.808814
v 33.80377 -54.83596 -13.94552
v -20.36076 14.63568 2.805348
v -0.04316736 -0.3816371 25.97922
v 55.25479 46.87243 -13.9219
v -45.87925 -57.46335 -38.45245
v -46.83752 -56.46567 -40.90584
v 59.7207 -12.3363 -37.55983
v -47.7612 67.32286 -1.116143
v -50.19333 63.55751 -3.605285
v -48.57315 66.94213 -2.17048
v -51.05821 63.84006 -4.81875
v -50.45757 64.2143 -4.082541
v -49.65007 64.1003 -2.958566
v -49.73513 65.37521 -3.359764
v -49.30874 66.39232 -3.047744
v -47.71365 68.69153 -1.486442
v -46.44827 69.24374 -0.0729551
v -46.95954 68.1194 -0.3280796
v 26.56566 -44.30265 -2.043134
v 25.25028 -44.13468 -1.585365
v -8.844503 -23.1951 14.41801
v 3.343837 -31.77891 15.19076
v -4.586069 -72.36737 0.3616067
v 26.82638 -28.29176 4.867947
v 26.26668 -31.00443 4.436803
v 26.87057 -29.4341 4.61252
v 59.43837 -13.8827 -37.63338
v 59.20579 -14.3161 -36.50986
v -24.14356 -26.58476 7.052989
v -27.73542 36.44852 14.10009
v -59.81441 -31.14823 -37.7351
v -52.40613 35.64872 -2.586907
v 38.1657 26.98236 4.365514
v -22.1243 67.91115 16.34558
v -23.10784 68.32909 16.01601
v -23.22565 67.02478 16.16543
v 60.53201 -10.63204 -40.89369
v 60.21028 -11.97232 -40.30312
v 60.05058 -11.29443 -38.47032
v 59.72778 -10.97093 -36.11615
v 60.18556 -9.36437 -36.95548
v 59.35176 -10.51424 -33.10478
v 59.83638 -9.532889 -35.15549
v 59.75816 -9.009185 -33.9057
v -17.66035 16.86666 2.624418
v 11.87439 -38.81668 6.822922
v 10.56193 -38.83545 7.635462
v 14.12032 -37.73197 7.272718
v 10.27546 -38.15979 9.014019
v 9.86668 -37.79087 9.829132
v 13.4362 -35.82813 9.393083
v 11.77494 -37.30994 9.314284
v 12.55695 -35.05218 10.30881
v 12.28075 -33.22504 10.94631
v 8.570358 -36.75974 11.69272
v 4.975091 38.38171 19.47587
v 5.385034 39.11687 19.56271
v 7.639576 -51.89531 4.619029
v 9.30472 -52.49166 3.735483
v -11.79933 -75.8646 -6.163326
v -13.00863 -75.15215 -5.574852
v 59.01966 -15.7505 -36.80958
v -60.44621 -29.44085 -39.18902
v -34.60099 -66.5853 -28.79283
v 5.893894 -23.08002 13.99182
v 3.998169 -23.52032 15.1802
v 6.225072 -24.34733 13.76437
v 4.663559 -23.81789 14.77138
v -40.77377 45.41661 7.499642
v -39.80009 44.51797 8.48013
v -39.88919 45.98298 8.065825
v -37.18913 -63.95587 -26.44361
v 43.99522 34.62314 4.532935
v 45.60966 37.00813 3.272645
v 44.24033 36.86236 4.658821
v 45.9401 36.14682 2.940566
v 43.88069 35.84318 4.861238
v -4.480347 -10.95398 30.27031
v 39.42789 65.99075 5.00445
v -9.511664 55.27522 19.815
v -30.39153 -68.59731 -22.32928
v 14.80612 15.68858 3.040013
v 13.90683 16.64572 3.240282
v 14.58318 16.42506 2.902159
v 12.78398 16.84109 3.956589
v -25.71776 -32.39159 5.755807
v -26.33076 -30.52164 5.948031
v -25.58849 -36.398 3.939106
v -24.40652 -36.15272 4.521664
v -24.3031 -35.27912 5.123145
v -23.76659 54.62255 16.4778
v 14.51602 -72.93283 -7.79787
v -51.73148 36.23502 -1.519112
v -51.25349 36.84024 -0.8549888
v -51.10382 33.92703 -0.6705115
v -51.34169 35.56039 -0.8582382
v -50.40657 36.29977 0.5274996
v -50.93316 35.3906 -0.2349497
v -50.05294 33.47029 0.5187038
v -50.20193 34.47366 0.6195347
v 29.0656 -31.30813 3.233226
v 27.68243 -30.78419 3.952857
v 30.82606 -30.18063 2.816298
v 31.07339 -31.40907 2.254191
v 27.53799 -33.80363 3.047282
v 28.7091 -32.78501 2.878236
v 31.22332 -32.27455 1.844639
v -59.28938 -35.63044 -45.22381
v 26.42211 -4.785591 5.06973
v 7.404096 -72.33534 -1.395413
v 7.510486 -70.4521 -0.0108565
v 43.84687 -55.17143 -33.61839
v 44.13292 -54.40396 -32.29745
v 27.03452 -62.93924 -13.75603
v -28.31038 35.68281 13.64396
v -13.46964 42.71573 19.1488
v -40.8597 67.35609 5.997798
v -39.13115 72.69206 6.159803
v -39.54894 73.64499 5.434519
v -40.20491 73.50327 4.874795
v -40.51342 72.6995 4.875375
v -40.9104 71.8904 4.833131
v -42.38715 72.24392 3.285341
v -41.98161 71.43732 3.969585
v -45.01573 37.65562 6.194301
v -45.81682 37.96536 5.491929
v -45.77441 37.29747 5.529737
v -46.73922 38.45217 4.588549
v -5.889597 -72.06863 0.4981219
v -49.11013 -53.5154 -36.45518
v 13.95241 -41.79778 3.594
v 13.0973 -42.50498 4.555598
v -30.10682 50.82881 13.75569
v -18.11614 -39.93801 2.85246
v 8.329453 -14.40179 22.3067
v -57.00567 -40.95416 -40.73081
v -12.24637 -20.89002 11.73368
v -3.865636 -70.66343 1.642592
v -3.563126 -69.31328 2.402582
v -7.04109 -70.30635 1.552061
v -6.078017 -69.19701 2.272631
v -7.694133 -69.28046 1.986264
v 1.881364 -48.56726 8.291258
v 5.110972 -48.65144 7.872202
v 4.153488 -49.34446 7.337378
v 5.717903 -50.00546 6.435112
v 12.60421 -18.8261 9.087499
v 12.29276 -18.77296 9.393877
v 11.43807 -19.41443 9.795166
v 11.1688 -19.3685 10.12439
v 8.346184 -31.34814 13.24713
v 40.00802 -59.45208 -33.07207
v 42.43098 -56.74835 -33.04992
v 40.27446 -58.79518 -31.53099
v -42.83323 -59.95372 -32.10808
v -43.56226 -59.04528 -31.31808
v -45.0924 -57.90094 -33.79198
v -44.29506 -58.76978 -33.84985
v -44.62514 -58.06462 -32.05682
v -45.07413 -57.18926 -30.70228
v -46.23009 -56.0647 -31.58799
v 26.39691 0.2373681 3.371418
v 49.3263 37.3159 -2.033887
v -40.93316 68.21038 5.768951
v -45.02022 69.1637 1.522215
v -45.37078 69.85365 0.9273482
v 5.471282 -40.37878 8.991663
v 4.106049 -40.75709 9.56205
v 25.87779 52.80482 14.43782
v -16.96032 63.59069 18.01884
v -25.18445 -71.39471 -16.4337
v 32.8465 10.7305 1.968751
v 33.89783 10.50793 1.527402
v 32.64382 9.363156 1.675365
v 32.7118 7.768561 1.32733
v 27.28044 5.808919 2.314876
v -42.5564 -59.57973 -29.44596
v 53.57327 -20.70489 -18.73727
v -17.82848 -38.71167 5.399427
v -16.02497 -39.00072 5.944101
v 60.58545 26.65369 -27.01231
v -23.57875 65.21412 16.23774
v 41.31294 -58.03196 -32.97274
v 44.18776 -52.28199 -27.38209
v 42.30275 -56.55956 -31.76727
v 41.58294 -56.95643 -30.30595
v 43.15579 -55.86016 -33.04716
v 40.96035 -55.27738 -25.05882
v 41.24548 -56.98638 -29.32207
v 43.21545 -55.01691 -30.47517
v 42.36282 -55.55455 -29.16849
v 42.55923 -55.75561 -30.26805
v 46.48497 -50.67624 -31.01324
v 44.18254 -50.40779 -24.47117
v 44.64874 -53.29517 -31.03543
v 45.74744 -51.85941 -31.24028
v 41.60837 -53.6979 -23.97015
v 43.0271 -53.60075 -26.90315
v 40.00273 -57.13395 -26.33591
v 41.17415 -56.19476 -27.33065
v 41.80973 -54.747 -26.03371
v 42.05642 -55.18223 -27.50768
v 42.85767 -54.5272 -28.26423
v 43.70128 -53.51967 -28.54749
v 43.05208 -52.36119 -24.87953
v 44.73765 -51.14889 -26.82185
v 44.10065 -51.47474 -25.81288
v 46.83463 -50.57291 -32.10338
v 44.62409 -52.57989 -29.20235
v 46.02071 -50.49141 -29.08622
v 47.09252 -49.5019 -30.60753
v -54.32217 55.08823 -8.516813
v -54.70261 54.7963 -9.108618
v 13.37286 36.40127 17.48516
v 17.79314 32.7403 14.17543
v 18.09858 34.79134 15.5886
v 16.31778 34.53892 15.81915
v 16.38767 33.48501 15.17351
v 13.87446 32.10801 14.93659
v 14.46233 31.01084 13.67515
v 15.33896 31.98646 14.31381
v 14.87213 33.31139 15.44799
v 13.85775 35.42521 17.00246
v 14.98072 34.56865 16.22857
v 11.63882 34.81105 17.24167
v -55.10656 -45.07632 -47.37306
v -54.29459 -46.49261 -46.85346
v 13.75246 -65.81535 -1.8032
v 62.65188 0.9301255 -38.94402
v -41.66622 -58.18653 -23.86399
v -42.08504 -59.07347 -26.6396
v 5.242256 -11.71902 27.5362
v 6.36738 -11.16391 26.56728
v -29.76734 35.93196 13.24653
v 10.1978 35.17758 17.71448
v 9.326544 35.86391 18.1658
v -23.42266 56.00262 16.58153
v 8.627606 -70.14246 -0.387515
v 7.311276 -70.98033 -0.262127
v 10.02896 -40.53233 6.195667
v 9.418328 -40.39336 6.562931
v 13.16834 -17.04672 9.796874
v 13.22094 -17.17978 9.459676
v 1.985124 -16.9998 24.44404
v 1.759223 -17.0134 24.83155
v 2.710541 -16.37539 24.95592
v -35.72992 44.43388 11.22548
v -35.19402 45.06334 11.39015
v -5.059874 68.03886 18.95024
v 48.58174 37.55611 -0.8709022
v 48.50351 38.26664 -1.00539
v 17.205 6.464504 4.606962
v 43.14356 -36.6311 -10.43156
v 44.11196 -36.12931 -11.41439
v -4.695463 -37.39731 14.00996
v -3.759174 -38.34258 13.09951
v -17.25781 -75.77458 -13.40868
v -16.40442 -75.9929 -12.14186
v -17.97059 -75.11613 -11.47449
v 15.48716 -52.15817 0.7917608
v -36.70555 37.2103 11.2747
v 11.70651 -9.115648 15.96668
v 3.403862 -44.12076 10.41756
v 3.143414 -42.58081 10.3858
v 19.12999 6.434668 3.73604
v 17.67336 7.259186 3.987896
v 17.94894 6.141425 4.343688
v -61.70567 -26.67448 -45.85946
v -8.789521 -51.08921 5.657923
v 17.93315 -21.44131 7.392747
v 13.75062 -34.42001 9.687833
v 14.46629 -35.16672 8.944083
v 15.55483 -35.4847 8.022605
v 15.58296 -34.78923 8.329803
v 13.58935 -32.62919 10.12565
v 14.02967 -31.72056 9.88468
v 15.40602 -31.48097 9.085358
v 16.23789 -31.8833 8.573111
v 15.41773 -32.85323 8.956908
v 16.94798 -32.7515 8.068077
v -28.86567 -35.59615 3.445815
v 0.2589619 -63.21438 4.162934
v 56.69213 -24.85722 -32.852
v 56.67971 -23.89074 -32.00674
v 57.05455 -23.3728 -33.28217
v 57.41238 -22.86068 -34.65825
v 57.05501 -22.27837 -32.38948
v 57.38631 -20.37272 -32.2583
v 24.31975 -68.80017 -17.76859
v 26.24615 -67.09525 -18.11815
v -24.56669 -72.6136 -20.48411
v -24.09725 -72.72446 -18.89793
v -24.70683 -43.65289 -0.438517
v -25.82257 -44.87354 -0.9830177
v -47.7211 38.51882 3.610703
v 58.09464 -16.82154 -32.67471
v 11.71937 25.67973 9.584263
v -15.2106 46.81153 19.05085
v -18.38716 15.21542 2.874025
v -19.62691 15.25255 2.763783
v -49.05916 60.27872 -1.739754
v 11.58657 -41.15279 5.265536
v 10.85045 -40.83068 5.779916
v 9.190242 -40.72607 6.940133
v -19.95979 -40.38243 1.469972
v 16.25605 12.36858 3.21638
v 16.66196 11.75434 3.234642
v 24.17263 59.65487 15.15959
v 26.10367 57.81278 14.28755
v -48.57051 -54.46782 -38.75642
v 22.64954 -66.18686 -10.97395
v 22.83661 -67.18183 -12.31238
v 24.84409 -66.09294 -14.11489
v 7.133321 -57.19815 2.895223
v 9.304944 -55.35905 2.582358
v 8.691063 -53.32911 3.576454
v 6.91556 -53.05706 4.22122
v 4.519345 -41.98752 9.933517
v 3.9847 -44.56701 10.32992
v 6.193537 -40.98697 8.969327
v 4.686889 -47.19721 9.180589
v 6.239555 -46.45572 8.99469
v 4.617428 -45.87172 9.811376
v 6.423574 -45.90343 9.186992
v 6.440948 -44.83727 9.465196
v 7.949033 -42.52478 8.634004
v 6.017334 -42.69987 9.606944
v 7.682707 -45.95973 8.52732
v 7.942046 -45.1303 8.651654
v 9.412218 -43.37242 7.893703
v 10.78838 -43.88739 6.93864
v 10.45034 -41.83249 6.559894
v 10.38433 -45.13902 7.103874
v 12.1485 -42.59033 5.411794
v 12.59092 -44.00835 5.46377
v 1.717568 -53.48149 4.834606
v 0.6477571 -54.87084 4.521137
v 2.134655 -56.21495 4.163633
v 2.021489 -54.91417 4.380377
v 1.399606 -55.43319 4.323584
v 0.9568421 -55.89399 4.337643
v 1.18573 -64.65199 3.877465
v 2.217977 -66.41738 3.365248
v 3.213745 -65.09364 3.493552
v 22.01982 -67.50504 -11.42899
v 17.92869 -70.08221 -8.401696
v 21.95453 -68.24486 -12.26045
v 23.56818 -65.4626 -11.57541
v 23.39637 -64.39327 -10.46912
v 23.43614 -67.35088 -13.44488
v 22.06342 -68.79051 -13.22911
v 21.94799 -70.50169 -16.61635
v 23.25836 -68.2811 -14.54609
v 23.28919 -68.86794 -15.74989
v 20.24856 -71.0598 -13.9552
v 21.25632 -70.49297 -14.8895
v 22.33639 -69.53405 -15.09526
v 10.03007 -73.67024 -4.482694
v 11.98242 -72.96957 -5.190475
v 24.60098 -67.37157 -15.52281
v 25.16618 -67.47451 -16.73211
v 6.226242 -49.42694 6.76533
v 6.289545 -47.81821 8.138769
v 8.055563 -47.73792 7.357374
v 22.31405 -65.21288 -9.744726
v 23.62187 -57.98714 -7.063265
v 20.97233 -70.14285 -13.50922
v 21.00698 -68.70923 -11.25661
v 15.20572 -47.10072 2.745895
v 20.37597 -62.43144 -6.173026
v 18.79306 -43.52245 0.5705864
v 22.84785 -46.15896 -1.655407
v 21.21169 -44.91056 -0.6881959
v 22.66361 -45.23331 -1.324291
v 21.90447 -44.28106 -0.8229073
v 20.70429 -43.70333 -0.2898457
v 19.47309 -45.1217 0.1321443
v 20.96046 -47.26459 -1.039847
v 10.6472 -51.28209 3.727872
v 13.473 -49.89176 2.81781
v 0.359641 -57.08308 4.38344
v 21.64879 -56.99456 -5.068052
v 23.75081 -56.65971 -6.520577
v 23.30956 -53.51328 -4.706614
v 21.04146 -55.01098 -3.794842
v 21.58646 -55.44102 -4.381821
v 22.87271 -55.38084 -5.279094
v 24.45698 -53.04284 -5.220544
v 12.57612 -73.12169 -5.924494
v 9.40217 -70.93684 -1.39744
v 10.10482 -69.91084 -1.145254
v 13.74707 -43.39825 4.473519
v -0.4598195 -61.72561 4.356189
v 25.43957 -53.28744 -6.002185
v 24.38083 -54.32303 -5.833035
v 10.36036 -46.06418 6.847097
v 9.453265 -45.43494 7.626151
v 9.051063 -45.84456 7.727297
v 9.35857 -48.77298 5.953816
v 9.709875 -51.05325 4.293525
v 11.40637 -49.96959 3.986706
v 9.468162 -49.73301 5.203862
v 10.27829 -49.49734 4.90413
v 9.648934 -47.31422 6.714311
v 12.01785 -49.08324 4.070823
v 11.64493 -45.95199 5.918234
v 10.95725 -47.49628 5.808561
v 11.53565 -48.18737 4.976216
v 12.36904 -48.25739 4.35231
v 12.98863 -47.21692 4.397405
v 14.08733 -47.25754 3.536234
v 14.82038 -48.1359 2.681182
v 13.93767 -44.6855 4.328618
v 13.1876 -46.15506 4.618464
v 14.48648 -44.25944 3.906388
v 14.8532 -43.11076 3.193597
v 15.17694 -45.44892 3.155701
v 18.42711 -42.46507 0.5250555
v 17.90413 -41.82213 0.6288543
v 16.60536 -41.79612 1.424838
v 15.84821 -42.18424 2.098424
v 15.52695 -42.85086 2.528963
v 15.16079 -44.02906 3.049994
v 17.83127 -42.79403 0.8835434
v 16.65276 -43.81598 1.8611
v 17.52468 -44.21227 1.426031
v 16.4661 -44.19542 2.14936
v 16.34781 -45.18957 2.192505
v 18.26795 -44.40609 0.90662
v 17.0802 -45.50201 1.634909
v 27.29435 -64.19739 -15.49901
v 26.66562 -64.38078 -14.81102
v 24.0556 -66.28563 -13.12722
v 24.09923 -67.28388 -14.50179
v 24.91234 -64.61687 -12.56424
v 8.633066 -66.74357 1.148941
v 17.0468 -70.09331 -7.35356
v 24.60526 -63.54198 -11.25541
v 25.92488 -63.74452 -13.09453
v 25.51726 -62.73759 -11.71861
v 26.47726 -62.39565 -12.58151
v 29.22463 -53.55027 -8.799953
v 13.07078 -71.60707 -4.681353
v 20.16605 -69.37092 -10.78655
v 18.80956 -71.87335 -12.80539
v 19.48073 -70.75507 -11.77647
v 17.48736 -71.4776 -9.638099
v 19.09402 -70.22042 -10.27613
v 21.90909 -66.47273 -10.22301
v 20.6799 -67.73601 -9.718094
v 21.24952 -67.25467 -10.03706
v 14.11405 -64.86211 -1.774652
v 14.99597 -63.15894 -1.990426
v 3.091 -54.37452 4.413375
v 7.253217 -55.306 3.256711
v 6.061931 -54.62761 3.771806
v 4.97493 -53.58638 4.416643
v 5.084795 -55.67802 3.694571
v 3.013365 -55.46877 4.169358
v 1.447178 -56.84071 4.234787
v 0.8136117 -57.87899 4.32761
v 1.929051 -58.57071 4.175024
v 2.773054 -57.86624 3.97619
v 3.963417 -55.34308 4.019469
v 2.616803 -56.91117 4.056954
v 5.349668 -57.41287 3.394381
v 11.00051 -58.49943 1.211687
v 6.666558 -69.0235 1.158251
v 8.053936 -68.0312 0.9867042
v 6.281232 -67.79928 1.856783
v 7.258547 -67.37624 1.588434
v 3.663739 -59.18135 3.791193
v 5.21689 -61.09988 3.298819
v 1.127656 -61.13208 4.250251
v 2.92137 -61.33505 3.922541
v 3.645678 -61.9755 3.7255
v 2.864299 -64.12886 3.742147
v 5.97962 -67.12904 2.194256
v 4.510056 -62.84665 3.446022
v 5.720515 -62.86148 3.06348
v 4.563511 -64.18011 3.292387
v 5.122735 -65.27243 2.950952
v 6.363316 -65.98205 2.379561
v 6.574274 -64.16696 2.615312
v 6.845572 -62.45762 2.684698
v 8.441569 -68.82119 0.4373223
v 29.68206 -55.09022 -10.23769
v 28.58504 -55.08937 -9.381407
v 17.61657 -45.33742 1.285764
v 20.80582 -56.18741 -4.121553
v 27.40823 -60.065 -11.78433
v 26.04141 -61.10038 -11.08191
v 13.74327 -69.05346 -3.284515
v 12.78517 -69.01694 -2.518929
v 11.95994 -70.08849 -2.542835
v 11.49497 -72.23315 -3.981103
v 14.50738 -71.03823 -5.514721
v 14.06534 -72.28336 -6.373081
v 15.4248 -72.09824 -7.702024
v 19.19766 -66.76549 -7.159587
v 16.9576 -61.69466 -3.048602
v 20.28172 -50.22702 -1.470789
v 16.26282 -70.88225 -7.245312
v 12.06434 -63.10304 -0.01109006
v 18.90495 -69.33563 -8.934799
v 19.65589 -68.33327 -8.911318
v 19.88844 -67.4235 -8.412866
v 22.19458 -47.63914 -1.753977
v 21.39005 -49.17069 -1.787879
v 20.79475 -48.13066 -1.157495
v 16.88675 -46.90391 1.537851
v 16.69676 -48.25383 1.323977
v 19.24306 -46.46545 0.08290479
v 19.67787 -48.25501 -0.533636
v 18.48634 -47.82851 0.2707387
v 16.825 -49.38917 0.8773196
v 18.14495 -50.14994 -0.1501616
v 18.61502 -49.27074 -0.1953774
v 21.11201 -66.47046 -9.21981
v 9.566171 -68.94862 -0.2646658
v 11.89261 -69.28231 -1.994587
v 10.68851 -68.30344 -0.6608763
v 12.29519 -64.40438 -0.4205314
v 12.55256 -66.04063 -1.048475
v 10.2185 -67.47241 0.0004060984
v 12.02302 -67.28511 -1.148451
v 11.20822 -66.2419 -0.2186005
v 8.058436 -61.69654 2.20306
v 7.033107 -63.17818 2.555062
v 9.293381 -61.3344 1.671263
v 8.634621 -62.28479 1.887406
v 10.18431 -66.09901 0.5108467
v 7.932068 -65.04875 1.904915
v 10.65677 -64.29185 0.607137
v 9.664612 -63.11625 1.318836
v 10.4774 -60.44966 1.196629
v 10.94104 -62.63409 0.7029725
v 12.53362 -50.78095 2.993946
v 13.36652 -51.48095 2.238539
v 13.59007 -49.12737 3.061964
v 14.87193 -49.35337 2.146294
v 14.55491 -50.48877 1.947986
v 22.50833 -58.12109 -6.213518
v 10.34184 -55.44156 2.189468
v 19.20139 -65.65723 -6.491562
v 16.49836 -68.71004 -5.604639
v 16.00206 -50.57098 1.038341
v 23.18711 -51.84761 -3.844975
v 21.93636 -53.46496 -3.78785
v 22.24081 -51.80363 -3.245524
v 21.59928 -50.36979 -2.30479
v 19.99159 -65.52457 -7.239222
v 15.34869 -54.80657 -0.09966939
v 12.98314 -63.42286 -0.6458218
v 18.68563 -55.93717 -2.536559
v 19.8825 -55.71682 -3.276914
v 11.42931 -59.59407 0.8555161
v 10.87178 -61.06733 0.9296123
v 15.98876 -62.56099 -2.558854
v 15.43075 -61.18819 -1.836181
v 13.96717 -63.3331 -1.303463
v 12.32632 -60.68307 0.2178537
v 12.15482 -62.08867 0.08981387
v 13.85568 -61.65805 -0.8901739
v 13.73736 -60.60646 -0.5860771
v 12.59523 -59.19045 0.3128042
v 14.0893 -54.57932 0.7053942
v 18.75879 -54.64205 -2.127314
v 20.70548 -52.64386 -2.614864
v 19.3065 -50.60165 -1.023455
v 18.74558 -52.37946 -1.278657
v 19.76511 -51.47636 -1.57884
v 16.92684 -51.22794 0.2359949
v 17.44731 -52.65725 -0.5831914
v 18.29611 -51.53373 -0.6961359
v 18.03885 -53.76095 -1.350145
v 16.61641 -53.5008 -0.3753884
v 12.11508 -52.6308 2.424806
v 15.2008 -53.70899 0.3814771
v 13.03707 -53.4753 1.61851
v 14.87084 -57.91623 -0.6993797
v 13.14663 -54.2112 1.3192
v 12.15352 -54.48786 1.70738
v 11.73279 -56.64668 1.238097
v 11.52833 -55.47966 1.664757
v 13.05394 -55.58663 0.9246334
v 13.91773 -55.35203 0.5449433
v 13.97481 -56.54203 0.1254866
v 13.11401 -57.73935 0.2898873
v 13.68231 -69.86152 -3.766345
v 15.91369 -70.17783 -6.162807
v 14.88729 -69.80335 -4.81858
v 17.66062 -68.93806 -7.009017
v 15.52235 -59.07012 -1.392868
v 16.22338 -67.43456 -4.563712
v 13.72269 -66.75349 -2.148963
v 12.11911 -68.18578 -1.600121
v 13.45673 -67.77869 -2.392626
v 14.84564 -68.67648 -4.040143
v 15.36033 -67.40086 -3.765021
v 15.54591 -64.22514 -2.686796
v 15.14274 -65.97414 -2.947199
v 18.77962 -68.44203 -7.882024
v 18.27704 -67.00215 -6.313304
v 17.32756 -66.81879 -5.29456
v 16.52708 -64.64791 -3.606366
v 19.83882 -63.4147 -6.10001
v 17.4798 -65.46925 -4.753581
v 18.61765 -64.99959 -5.598882
v 17.54894 -63.18132 -3.986317
v 19.52819 -62.40268 -5.404056
v 15.35358 -57.49204 -0.8936363
v 18.82288 -57.16653 -3.109806
v 17.01466 -56.38517 -1.62929
v 18.54221 -58.18802 -3.265541
v 17.94948 -61.64935 -3.792858
v 15.98287 -59.65567 -1.831224
v 16.56641 -60.0542 -2.320692
v 17.63366 -59.97625 -3.101684
v 16.84108 -58.47635 -2.122058
v 20.32555 -57.12279 -4.153349
v 19.56021 -57.60089 -3.792099
v 20.01956 -58.95959 -4.586438
v 18.80631 -59.83725 -3.952637
v 21.01219 -58.09283 -5.033194
v 22.44303 -57.18005 -5.739837
v 20.09219 -60.83981 -5.333989
v 21.73364 -59.60448 -6.239599
v 21.29172 -58.7425 -5.490416
v 21.27707 -61.23317 -6.534702
v 20.93922 -64.35125 -7.606785
v 22.99991 -63.38585 -9.341247
v 21.42257 -62.93732 -7.390354
v 21.80498 -64.01941 -8.366581
v 22.53477 -62.50644 -8.295782
v 22.91725 -59.29993 -7.09808
v 22.46038 -60.50967 -7.261938
v 23.25149 -60.61492 -8.027692
v 24.81628 -62.10154 -10.49005
v 28.57017 -57.04 -10.69028
v 27.70201 -58.58033 -10.97738
v 24.74543 -58.30807 -8.159169
v 23.86421 -61.91565 -9.326679
v 24.32589 -60.16499 -8.776251
v 25.20158 -59.48697 -9.220122
v 26.8604 -59.38112 -10.72315
v 24.34703 -57.01176 -7.15972
v 25.605 -55.5307 -7.368713
v 25.9605 -57.88417 -8.955976
v 25.52116 -56.88765 -8.020945
v 26.89377 -57.75678 -9.719165
v 28.07482 -54.45869 -8.546619
v 26.17787 -55.81685 -7.964406
v 27.16459 -56.21044 -8.957143
v -13.29049 -19.79879 11.27567
v -12.99032 -20.60704 11.02654
v 15.55237 11.83794 3.403162
v 43.76896 20.94901 -4.386888
v 57.42634 -21.72077 -33.71193
v 59.42762 -16.21765 -39.87397
v 59.2281 -15.82335 -38.24667
v 58.62438 -18.57313 -37.41121
v 58.92352 -16.96068 -37.47704
v 58.03911 -19.20728 -34.70935
v 58.48072 -17.43111 -35.31234
v 58.31585 -19.02267 -35.98925
v 58.00388 -18.33634 -33.60602
v 57.69417 -19.39351 -32.98916
v 57.55587 -18.51804 -31.35689
v 57.19022 -19.30491 -30.29393
v 57.30587 -18.22516 -29.8008
v 34.38723 -22.62817 3.210521
v -12.58732 71.88818 17.44505
v -12.96081 70.90155 17.63507
v 0.1880217 -18.18417 23.94201
v 31.71642 -43.69806 -3.940527
v 31.29132 -40.52689 -2.035672
v 32.57094 -39.43192 -2.215681
v 33.92607 -39.37498 -3.083874
v 32.94282 -43.12394 -4.405052
v 33.25499 -41.00781 -3.469576
v 32.89383 0.4919273 1.527882
v -26.47883 69.10107 14.73622
v -28.56083 68.70684 13.97687
v 0.6969829 3.063523 23.70929
v 0.4532357 2.197297 24.24995
v 32.44036 -17.94904 4.772578
v -27.10566 -45.22173 -1.524209
v -27.557 -44.29643 -1.35492
v 10.24438 -26.44416 11.60421
v 6.472398 -37.78508 11.56729
v 59.35893 -13.20894 -36.21354
v 59.30882 -11.79164 -34.31021
v -6.076726 -35.32334 14.95521
v -4.592937 -35.97738 14.83649
v -16.36164 52.49903 18.71595
v -13.93372 -51.77189 3.743898
v -14.40112 -49.48479 4.817178
v -29.22229 -40.99379 -0.09287308
v -29.06932 -42.42443 -0.9227099
v 10.79617 43.91626 19.40088
v 12.0889 36.30188 17.72052
v 11.871 37.14113 18.06488
v 13.19917 37.23344 17.7736
v 13.19052 39.46269 18.3447
v 12.2384 37.93444 18.20416
v 4.175195 38.69043 19.61591
v 3.615533 46.13739 20.37983
v 11.21787 41.44389 19.06287
v 8.992437 45.34341 19.79767
v 5.542218 40.92752 19.83162
v 5.310085 42.69128 20.06895
v 5.450862 39.62353 19.64388
v 6.587957 40.00674 19.56736
v 9.457811 43.92308 19.63098
v 10.57215 45.66682 19.54776
v 5.991854 44.26998 20.1241
v 9.874936 42.54082 19.44445
v 7.241095 44.60668 20.00295
v 7.681795 42.95705 19.81322
v 7.405359 41.57708 19.70177
v 9.427214 41.48492 19.40335
v 7.809709 39.45882 19.29606
v 12.65691 40.91275 18.71056
v 11.7416 39.46491 18.63872
v 9.909227 39.9669 19.0901
v 8.918071 38.13377 18.86743
v 10.65965 37.97578 18.52838
v 9.895373 37.09522 18.42027
v -12.90041 -33.0916 12.94148
v 35.07841 -56.60574 -17.3037
v 32.98258 43.29131 11.54982
v -36.0354 14.09105 1.763078
v -36.45224 14.11919 1.602252
v -25.81888 70.05087 14.80326
v -24.991 72.21545 14.58039
v -27.75348 -70.12145 -19.72561
v -27.02528 -70.42522 -18.60672
v -43.84523 -55.7706 -24.31143
v -23.38289 11.1112 2.810575
v 13.41053 -16.1517 11.26633
v 22.84466 10.37331 3.087283
v 16.31127 10.74536 3.434263
v 58.46753 -15.47555 -33.25786
v -40.70066 35.51635 8.769554
v 48.29856 39.877 -1.306307
v -5.986724 -64.11549 3.907177
v 33.98175 42.73855 11.04159
v 33.9561 43.75763 10.84027
v 34.99897 42.91136 10.41128
v 35.15011 43.6169 10.13963
v -18.32354 -75.30087 -13.4593
v 20.60962 7.877853 3.121515
v 20.3184 11.02742 3.109277
v 20.6375 10.39351 3.108483
v 20.07105 8.762015 3.094864
v 19.33494 9.69448 3.111832
v 18.8127 11.22439 3.057945
v 18.00093 11.66218 3.066822
v 18.39094 8.808363 3.341881
v 18.57283 10.48487 3.107551
v 17.29136 9.707741 3.406241
v 5.105178 -4.388106 25.4954
v 49.48546 -46.14688 -32.09446
v -41.18766 -55.8867 -19.67774
v -40.25102 -56.3427 -18.83823
v -33.17725 -64.49845 -18.79701
v -33.35348 -65.10558 -20.20114
v 53.78408 -36.89867 -33.3099
v -5.304138 37.8469 19.57449
v -6.548824 37.3595 19.32691
v -60.85521 -30.64288 -47.84373
v -61.20771 -29.10295 -47.13311
v 37.95531 66.63354 6.287755
v 37.44146 66.87012 6.688318
v 37.03467 66.26781 7.122168
v 56.00341 -25.55312 -30.45202
v 55.74265 -27.04683 -30.6122
v 57.28204 -25.61707 -36.53996
v 57.08184 -26.49734 -36.31851
v 57.56387 -24.40174 -36.91637
v 56.82708 -26.72864 -35.32686
v 56.73475 -28.14165 -36.26224
v 56.64484 -25.88257 -33.55579
v 56.22067 -28.25626 -33.84883
v 56.27259 -27.05634 -32.83915
v 2.458675 35.90659 19.23064
v -10.73793 70.73293 17.91756
v -11.29734 68.18395 18.35519
v -11.98952 69.63786 17.99444
v 5.465094 30.03479 16.79441
v -34.53914 37.32893 12.28898
v -35.85665 37.29265 11.71787
v -49.41222 54.65076 -1.715844
v 16.94286 8.544986 3.851226
v 15.73907 8.959617 4.27881
v 15.57673 8.149802 4.79314
v 16.82944 7.640273 4.270135
v 23.84253 10.21858 3.074184
v 36.56195 45.71387 8.764626
v 34.84242 44.56241 10.10822
v 35.89793 43.5742 9.69162
v 25.8032 -18.62434 6.465752
v -48.05107 -50.25331 -24.75057
v -44.52842 24.3968 -1.41556
v -44.30923 25.01431 -0.3700401
v -26.77401 -41.77872 -0.2192892
v 37.54135 45.79018 8.037735
v 36.83892 44.66686 8.781125
v 36.98565 43.74321 8.920911
v 38.75863 43.56351 7.736473
v 38.193 45.13218 7.717047
v 38.80743 46.11605 6.992114
v 49.44781 -39.1194 -22.86443
v 14.75535 -20.1224 8.173054
v 15.14491 -20.49295 8.143158
v 36.96783 13.58248 0.3626195
v 36.17141 13.71115 0.9256961
v 35.69228 12.90924 1.0738
v 26.23992 61.34592 14.2348
v 25.84043 59.53065 14.4516
v -48.61576 -53.23361 -32.39816
v -49.3287 -52.2142 -32.42036
v -2.594907 12.62573 19.35826
v -0.7382447 13.0357 19.26363
v -1.59176 14.1896 18.7558
v -62.72944 -1.623381 -27.81658
v 3.581342 37.36434 19.41511
v 7.27879 38.19007 19.11041
v 2.889702 33.77864 18.63537
v 7.913947 35.06741 18.15318
v 9.068907 36.34954 18.36308
v 7.634622 36.43995 18.6031
v 7.651593 37.61554 18.92679
v 6.230153 36.66052 18.90009
v 6.113978 38.06998 19.26043
v 5.916922 37.54207 19.1682
v 4.895505 37.44605 19.26237
v 5.512574 35.16904 18.61116
v 4.018055 35.7572 19.00593
v 4.489615 33.60749 18.33075
v -37.90277 15.74602 0.566542
v -41.01739 18.72783 -2.018757
v -41.46593 19.76241 -2.542783
v -42.04013 20.06054 -2.948143
v 58.53573 -16.38928 -34.60727
v -2.456621 -27.45029 15.34112
v -12.1933 -15.33158 20.11671
v -11.5824 -15.4089 20.23093
v 58.85035 -14.56163 -34.6259
v 58.84369 -13.51898 -33.40502
v 57.97541 -15.2378 -30.232
v 58.00858 -16.37322 -31.64699
v 58.22698 -15.41706 -31.78602
v 58.40826 -12.91121 -30.23732
v 57.42675 -14.35163 -26.8535
v 57.97277 -13.77735 -28.83304
v 58.50561 -11.14979 -29.19887
v 58.39624 -10.3895 -27.82359
v -8.583451 -56.21146 3.683473
v 6.562077 35.54642 18.53787
v 34.18313 61.86978 9.661373
v 28.60583 -42.18836 -1.601483
v 32.08008 -42.01305 -3.228042
v 29.96663 -42.16508 -2.194316
v 30.28395 -43.9237 -3.27531
v 31.08661 -44.94642 -4.2753
v 30.21519 -44.76341 -3.710579
v 24.27379 -4.482076 5.654521
v -8.861098 61.59215 19.46954
v -7.924953 67.59206 18.82086
v -6.809342 66.53042 19.07336
v -5.67135 64.84495 19.39454
v -7.939329 65.42215 19.13607
v -7.686556 63.23487 19.42179
v -9.102612 63.6459 19.22381
v -9.020195 65.91048 18.96302
v -10.47299 62.96907 19.13929
v -10.66347 64.96889 18.88987
v -13.36732 63.87098 18.65498
v -12.03215 66.59809 18.5049
v -12.28604 65.23761 18.64346
v -13.7303 68.5762 17.96202
v -14.42631 64.77026 18.37219
v -14.20646 67.29169 18.08684
v -16.10486 66.78696 17.86728
v -20.03495 68.14832 16.87489
v -20.47048 67.67278 16.82967
v 41.66766 -27.67519 -3.683228
v 10.97454 -24.60465 10.82376
v 12.021 -26.83543 10.63973
v 10.87521 -25.62619 11.09055
v -63.3609 -16.6034 -45.58381
v -5.880531 -67.7679 2.918571
v -7.258455 -67.87286 2.685958
v 54.6867 -20.93129 -21.95942
v 54.14699 -21.40225 -20.69195
v -7.000189 -40.94682 9.661474
v -8.322187 -41.14128 9.490626
v -9.392333 -42.57063 9.475283
v 8.192314 -20.57539 12.87544
v 7.316967 -22.02435 12.79764
v 6.633755 -21.73394 13.52257
v 6.531988 -22.65008 13.44656
v 8.473223 -22.61078 11.8428
v 7.504826 -22.37983 12.52852
v 7.549902 -22.81026 12.54127
v 6.635633 -22.92998 13.35964
v 6.548041 -23.42446 13.47872
v 62.04638 -2.148929 -39.22766
v 61.41586 -1.045894 -34.39074
v 61.33691 -2.541971 -35.43532
v 61.45854 -2.865325 -36.48709
v 61.79827 -0.442981 -35.84864
v 61.8769 -1.806275 -37.54507
v 62.20417 0.01887237 -37.44011
v -52.30041 -49.67391 -44.56222
v 30.53124 -52.23837 -8.786903
v -14.23444 -19.11759 11.24184
v -13.57175 -19.86104 10.87154
v -50.21536 39.93408 -0.2693312
v -49.18033 39.80889 1.249302
v 34.88217 55.53057 9.185749
v 20.27997 56.68791 16.64275
v -37.96672 -63.43312 -27.11848
v -4.258068 -21.26503 17.36205
v 55.0038 -26.9627 -27.69469
v -10.20382 -15.18862 21.86449
v -9.622684 -14.94577 23.39055
v -2.806849 7.018771 22.00151
v -53.58224 -47.81651 -43.59069
v -15.95697 -72.24812 -4.005788
v 49.955 -45.43252 -32.49874
v 50.68498 -43.67066 -31.92292
v 50.48684 -44.31923 -32.33985
v 5.855195 -36.509 13.25978
v 8.032726 -31.99199 13.44372
v 6.93489 -32.7401 13.98166
v 7.382236 -34.64477 13.48799
v 8.997734 -34.30656 12.76522
v -20.20382 -74.76075 -16.99061
v -19.67661 -74.93942 -16.0563
v -48.08485 -54.83327 -36.61632
v 22.13338 -48.63942 -2.038118
v -23.42269 47.61581 16.78921
v -22.00669 46.01396 17.25065
v -22.52882 48.53995 17.09229
v -22.90491 46.88046 16.95615
v -22.21918 47.37214 17.18534
v 56.74688 -18.87021 -27.87946
v -53.61514 -47.43903 -39.974
v -3.977259 -44.40391 10.66261
v -2.948599 -42.91008 10.49098
v -3.576297 -42.36465 10.3494
v -4.446558 -41.89311 10.22697
v 25.73401 -29.40707 5.01413
v 24.9292 -31.21325 4.902273
v 24.40629 -29.80988 5.375435
v 21.18061 -34.58896 5.226367
v 22.16265 -33.08443 5.38364
v 23.53008 -32.54091 5.029741
v 23.36939 -31.09849 5.471982
v 21.14556 -32.19543 6.027928
v 18.78536 -33.40361 6.848305
v 19.86616 -32.94404 6.39361
v 18.9641 -32.30751 7.011805
v 17.69095 -33.5765 7.455771
v 17.02975 -31.31989 8.172058
v 20.38728 -31.16515 6.557872
v 18.61122 -30.5809 7.436092
v 9.397608 -20.31199 11.4239
v 9.056757 -21.03928 11.25645
v 8.87313 -20.86649 11.59061
v 8.602503 -21.77157 11.54714
v 5.414205 -31.15878 14.62504
v 6.488558 -31.28027 14.15197
v 6.292438 -29.80334 14.17555
v 6.423094 -29.13697 14.065
v 6.98612 -30.4234 13.85615
v 19.80025 -23.61231 7.027516
v 4.115983 -25.03188 15.00928
v 3.480735 -25.86055 15.21468
v 5.86325 -23.60548 14.00276
v 8.833619 -30.55644 12.93143
v 11.46272 -21.48882 9.721523
v 11.4105 -20.2387 9.553796
v 12.08941 -19.60619 9.23203
v 11.0469 -19.79582 9.904188
v 10.05925 -21.04193 10.46523
v 10.76788 -20.26879 9.934895
v 10.61209 -19.89331 10.17293
v 10.19753 -20.3244 10.35823
v 9.940276 -20.14692 10.84855
v 9.394217 -20.88335 10.93888
v 13.95267 -19.98614 8.447803
v 13.52509 -20.07051 8.618721
v 13.6835 -21.80484 8.902208
v 14.18201 -20.5574 8.439179
v 16.44938 -26.59801 8.425649
v 25.97659 -23.12641 5.935771
v 23.77316 -23.58332 6.242103
v 22.71071 -24.74884 6.365922
v 13.44294 -29.58155 10.20073
v 10.38402 -24.81597 11.2075
v 9.615451 -21.1751 10.77147
v 9.019495 -21.72859 11.24793
v 10.58229 -21.8727 10.30707
v 10.55432 -23.42796 10.74192
v 11.20172 -22.65111 10.19546
v 12.53922 -23.00241 9.65183
v 12.18086 -24.37971 10.12947
v 17.66427 -22.87511 7.593582
v 24.38077 -27.50254 5.730198
v 25.4774 -25.23421 5.754158
v 24.20048 -26.02746 5.942722
v 24.44175 -24.66116 6.023617
v 20.91998 -29.21285 6.584152
v 22.84309 -25.96944 6.271983
v 17.52802 -27.09814 7.978369
v 16.83595 -28.20516 8.359408
v 17.36517 -29.86797 8.102209
v 18.66989 -29.33718 7.50948
v 18.29665 -27.98648 7.672534
v 18.96415 -28.03051 7.399761
v 8.877173 -23.67692 11.7952
v 8.284502 -23.51799 12.12008
v 7.783977 -23.27886 12.44173
v 7.121861 -24.10897 13.11139
v 4.199791 -27.07435 14.91436
v 4.721372 -27.84059 14.72105
v 5.615275 -29.09483 14.42778
v 9.074224 -32.4847 12.92617
v 11.10493 -34.91052 11.34816
v 10.22343 -32.9232 12.21756
v 9.795577 -31.24681 12.46272
v 12.54924 -30.74866 10.77611
v 11.67469 -31.69363 11.35035
v 4.405355 -26.21342 14.82936
v 8.211558 -29.22064 13.12288
v 7.030727 -29.01896 13.7406
v 5.246202 -25.36599 14.42196
v 6.04038 -26.94603 14.08669
v 9.299259 -24.20873 11.68425
v 7.446039 -24.74542 12.9704
v 6.442019 -28.2322 13.97576
v 7.048606 -27.99557 13.62778
v 7.489189 -26.36183 13.19463
v 9.430206 -26.12607 12.0234
v 9.169783 -26.70754 12.27436
v 8.209851 -27.84538 12.96679
v 9.684227 -27.54027 12.10098
v 10.58109 -29.64842 11.8589
v 11.00738 -28.64501 11.48143
v 12.04489 -28.06255 10.81966
v 13.41348 -28.29591 10.1117
v 14.49826 -30.79086 9.652329
v 16.13341 -30.15413 8.72666
v 14.73829 -28.94733 9.445616
v 15.24718 -29.97175 9.213527
v 15.1691 -26.63019 9.009026
v 13.9592 -26.85473 9.635077
v 14.62921 -27.57879 9.374275
v 12.53041 -25.72395 10.18757
v 13.43916 -25.40983 9.682961
v 15.74661 -21.72707 8.107811
v 13.31566 -22.74622 9.239168
v 13.46884 -24.0949 9.448031
v 16.63583 -21.29585 7.760035
v 14.77183 -21.69002 8.473057
v 14.53555 -22.94943 8.759523
v 15.6361 -23.44252 8.378672
v 14.51565 -25.18922 9.130615
v 16.30869 -25.38991 8.364871
v 16.96812 -24.24751 7.980473
v 17.79833 -26.09589 7.813059
v 18.27325 -24.96101 7.554195
v 19.44264 -24.9739 7.157459
v 19.49902 -26.57953 7.214778
v 20.90136 -26.25175 6.738357
v 21.45237 -23.86234 6.661526
v 18.31273 -18.34801 7.220332
v 18.62662 -20.6444 7.212421
v 20.81826 -21.52166 6.805671
v 22.64082 -21.52119 6.567278
v 52.81447 -30.00887 -23.33867
v 3.374918 -26.93787 15.19801
v 2.408366 -26.04864 15.50935
v -61.8851 -25.51435 -45.47684
v -62.53969 -22.3989 -46.44421
v -47.51299 66.59924 -0.6941017
v 41.97119 43.10768 5.134027
v 22.18649 10.10565 3.082081
v 23.42468 9.726906 2.965397
v 22.91933 9.332409 2.948299
v 21.6814 9.203591 2.996097
v -27.88167 33.97506 12.43982
v 3.639811 -33.16743 15.21189
v 38.07621 -24.64177 0.4645253
v 32.49566 47.94572 11.03695
v 59.1217 -3.330441 -25.89723
v -24.99773 33.63227 13.09828
v 48.10284 -31.49512 -14.39058
v -39.93638 68.55369 6.608714
v -40.70962 70.6365 5.400826
v -58.27416 -37.95572 -41.58833
v -49.17265 -48.7864 -25.21138
v 33.32578 -36.39932 -1.236017
v -14.05074 -39.45597 6.775916
v -14.54375 -39.02002 6.974523
v 60.22712 21.35338 -25.97441
v 12.98748 25.78066 8.82216
v 12.82784 24.15668 7.391659
v 13.9471 24.91721 7.475164
v 53.34435 50.34169 -10.38336
v -49.95939 62.33173 -3.164425
v 5.154743 -14.25287 25.52019
v 23.44325 -49.58454 -3.042079
v 25.02044 -48.34329 -3.345889
v 25.67615 -45.98386 -2.600112
v 26.35368 -47.26291 -3.427428
v 27.73772 -45.51145 -3.084585
v 27.66295 -47.46374 -4.083105
v 28.7627 -46.38053 -3.97141
v -17.26025 -15.41253 11.23031
v 2.189094 -37.69972 13.2908
v 4.246358 -36.2235 14.03906
v 0.1688574 -32.57418 15.3059
v 2.619056 -36.83778 14.01943
v 1.752538 -37.36489 13.79407
v 27.97149 60.3879 13.40123
v 26.98567 60.93175 13.89681
v 24.7389 51.21824 15.01356
v 26.44822 49.73435 14.29227
v 26.30965 51.6769 14.24568
v 27.04843 58.31982 13.86324
v 27.64467 57.26442 13.5698
v 20.78036 59.39338 16.39367
v 19.64532 57.98787 16.83141
v 22.76057 58.92697 15.69438
v 21.55526 57.81498 16.16595
v 21.37308 56.09842 16.25721
v 23.40513 58.1729 15.43522
v 22.45531 56.42839 15.84221
v 24.04106 51.61247 15.29946
v 25.66163 51.64103 14.56964
v 22.29349 54.23564 15.94175
v 22.35403 52.8737 15.953
v 23.40149 52.59052 15.52278
v 23.33013 53.38379 15.52009
v 24.90857 52.55832 14.89334
v 23.68907 55.4062 15.35698
v 24.39645 54.21722 15.07815
v 25.02756 57.99458 14.78354
v 24.72788 56.4427 14.9138
v 25.33289 55.48064 14.63888
v 27.13926 55.40326 13.79145
v 26.40154 56.19823 14.15241
v 37.88103 -45.52265 -10.29508
v -21.34412 -27.48193 8.141812
v -23.00144 -28.58319 7.425009
v -26.84906 -46.2165 -1.677656
v 26.08028 -7.845902 5.975068
v -14.56586 16.90353 4.352742
v 9.698089 34.1822 17.41197
v 6.570372 33.52831 17.90359
v 6.512791 34.04887 18.09913
v -2.143122 -57.99538 4.517751
v 0.3927696 -59.02596 4.398703
v -1.945151 -60.97773 4.437509
v -1.725866 -59.06875 4.517439
v -5.039068 51.45154 20.4127
v 37.87155 47.53634 7.455233
v 51.03515 33.81356 -4.732322
v 50.61771 34.81136 -3.904138
v 49.95565 34.09663 -2.72209
v -38.58856 -62.69671 -26.61611
v -15.26894 -17.18438 15.31639
v 54.8532 -16.32609 -19.51876
v 54.84832 -14.71272 -18.63967
v -35.97234 45.79939 10.76007
v -36.17272 46.8539 10.48218
v 1.817312 7.966636 20.69654
v -49.21459 -52.70171 -33.47663
v -49.60109 -52.66738 -35.28384
v -45.914 -57.30752 -36.03577
v -46.46969 -56.39481 -34.1032
v -47.42709 -55.79603 -38.68137
v -47.27315 -55.72067 -35.77132
v -48.34831 -54.21324 -34.86766
v -47.84051 -54.33802 -32.69883
v -47.14022 -55.35803 -33.14499
v -46.02731 -56.59177 -32.60037
v -46.21705 -55.60247 -30.14226
v 47.22179 41.14058 -0.2008662
v 59.21029 -9.879237 -31.64272
v 58.85468 -10.5745 -30.39429
v 52.84599 -36.82455 -29.5927
v -31.74591 9.001954 2.004487
v -32.85827 11.07034 2.235761
v -39.60847 36.33221 9.615912
v -34.58641 36.32727 11.77868
v -35.6744 36.57731 11.49892
v -36.41774 36.07533 10.97836
v -56.04595 -40.1288 -32.9425
v -34.39407 69.32713 10.68793
v -35.17429 69.42596 10.14796
v -38.12732 67.54382 8.271057
v -36.39771 68.69654 9.36447
v -37.411 68.13646 8.75305
v -33.00332 69.57049 11.48809
v -34.03597 65.5846 11.37793
v -33.35649 66.4493 11.70218
v -32.35107 68.75086 12.03091
v -32.29382 67.03934 12.26575
v -33.09194 68.66809 11.58547
v -33.67102 68.6615 11.21694
v -34.27995 68.09942 10.91448
v -35.10659 68.28188 10.35588
v -35.02486 66.65677 10.62333
v -34.44558 67.03693 10.94681
v -36.42217 67.43997 9.569894
v -37.48767 66.62786 8.881363
v 27.7007 1.60383 2.598808
v 26.43534 1.672602 2.91887
v 45.2558 65.29591 -1.045431
v 45.74383 65.24145 -1.596519
v 46.00724 65.36464 -1.954608
v 45.55708 65.55262 -1.41279
v 44.924 64.65502 -0.4838844
v 44.98753 65.84486 -0.7991116
v 45.0061 66.07108 -0.8337015
v 43.81692 64.86226 0.7483912
v 44.62426 65.46851 -0.2912515
v 44.59078 65.92799 -0.338221
v 44.3534 66.50101 -0.1538494
v 43.95847 66.5864 0.268941
v 44.09746 66.02071 0.2222488
v 42.12543 66.50661 2.237089
v 43.66128 66.30293 0.6453543
v 42.43729 65.96337 2.020427
v 52.99784 -28.71565 -22.88158
v -49.52364 52.11321 -1.697389
v -30.66157 -46.19973 -3.117225
v -8.697803 -19.65406 15.55474
v -9.128669 -19.48304 15.30375
v -9.399439 -19.90612 15.01471
v -9.554501 -20.33692 14.48259
v -9.207671 -21.2903 14.45602
v -3.608314 -18.70265 22.93444
v -2.813035 -18.41375 24.11991
v -5.814528 -17.01355 24.53662
v -4.546366 -18.01599 23.8428
v -4.189278 -17.97587 24.37987
v -3.528306 -62.29072 4.346358
v -2.930139 -59.56435 4.48931
v -4.302674 -61.09494 4.358321
v -4.161336 -59.92524 4.413586
v -5.612823 -49.39115 7.179315
v -4.290326 -48.42803 8.363449
v -7.350777 -48.95073 7.533542
v -6.449523 -48.1727 8.43538
v -7.196188 -46.89103 9.496956
v -49.68753 59.53302 -2.436722
v 21.90928 -1.548653 5.590124
v -49.2472 41.62191 0.2372274
v -48.2935 40.75568 1.873499
v -48.98389 42.06466 0.3776973
v -48.67688 42.10855 0.7653162
v 0.3399107 43.91194 20.41128
v -1.811379 45.4389 20.52876
v 6.905444 -12.50606 25.43873
v -27.2881 60.7648 15.04646
v 30.78382 3.220269 1.641373
v -13.28919 -9.789432 21.66049
v 27.91215 -24.79529 5.265327
v 20.70214 -6.246735 7.186597
v 30.49867 50.99924 12.02983
v -29.95932 46.06487 14.0522
v -29.35189 46.64379 14.31714
v -28.86303 47.41098 14.51427
v -41.95218 19.19679 -2.792128
v -42.52595 20.00885 -3.237128
v -43.06168 20.01888 -3.448318
v 39.61027 15.16105 -1.646991
v 39.81823 13.64358 -1.646366
v 13.85825 33.823 16.1108
v 11.90931 33.05931 16.23956
v 42.11571 45.05458 4.471181
v -56.73872 -41.7734 -42.01073
v -18.71448 38.22067 17.34528
v -21.37036 -24.83329 7.956448
v -31.54769 47.35774 13.15985
v -30.57487 46.47091 13.70013
v -30.24973 47.12547 13.82998
v -29.88208 47.73645 13.9852
v -30.10773 48.91288 13.82054
v -30.46303 49.71387 13.59781
v -31.15748 51.26683 13.2101
v -63.4038 -4.544145 -32.97178
v -49.08966 61.90834 -1.960182
v -44.62848 -56.98469 -28.67509
v -43.87787 -58.17498 -29.572
v -43.54311 -57.00952 -25.85389
v -44.8087 -56.1222 -27.2106
v 26.71111 -52.30433 -6.29931
v 26.29871 -53.73489 -6.861764
v 27.07468 -53.88945 -7.488559
v 28.88505 -52.58659 -7.882083
v 25.6636 -50.08721 -4.522571
v 27.85788 -48.76323 -4.911124
v 25.16119 -51.90507 -5.106195
v 26.92027 -50.77806 -5.554657
v 28.26828 -51.2547 -6.608505
v 27.80714 -52.06674 -6.825544
v 28.9797 -51.50446 -7.22557
v 28.09664 -49.88834 -5.683972
v 28.65599 -50.37981 -6.289748
v -26.77367 67.05031 14.91926
v -27.09069 68.12482 14.66468
v 36.80922 46.78726 8.36637
v 6.765289 -13.86477 24.38662
v 4.429301 -15.26106 24.69944
v 13.68312 -15.05602 12.40177
v 13.89134 -13.74919 10.96104
v -26.90473 34.89858 13.46522
v -26.97244 31.26389 10.38863
v -26.55991 33.07818 12.1197
v -25.27414 30.89717 10.42986
v -25.00764 32.75777 12.26847
v 52.83999 -37.94711 -30.88234
v -43.06308 -56.48317 -23.83677
v -6.140115 62.4165 19.63615
v -31.4821 -68.01582 -23.49942
v -27.6326 32.47773 11.2304
v -33.40825 36.01736 12.00116
v -33.21605 34.3226 11.03389
v -36.55849 31.38623 8.362025
v -35.52681 30.80606 8.364731
v -34.68082 30.75 8.57065
v -34.17305 31.63835 9.170071
v -34.59022 32.39971 9.490207
v -29.25395 34.05886 12.11134
v -29.61098 32.38402 10.65586
v -33.04306 32.85784 10.17881
v -30.71959 34.05328 11.59509
v -32.32494 34.95578 11.71417
v -34.2601 35.2901 11.31433
v -34.92668 33.7117 10.13465
v 47.27132 62.33845 -2.914089
v -13.66018 -20.18793 10.57112
v -4.823736 -74.12663 -1.388512
v -5.730441 -72.7675 -0.1056564
v -6.396695 -73.23764 -0.6451555
v -6.518332 -71.51521 0.8285335
v -47.14229 62.86957 0.2322851
v -27.51588 -69.43768 -16.75766
v 39.5446 43.79238 7.021895
v 41.08611 45.28463 5.327409
v -10.63018 -3.729549 21.9872
v -23.09726 -32.19247 6.906619
v -22.96757 -33.45845 6.60693
v 32.15082 -55.02062 -12.40449
v 27.1153 11.42038 3.305796
v 25.18118 11.6143 3.415529
v 26.23441 10.87316 3.222497
v 43.30712 -50.99211 -23.45786
v -2.462821 21.10332 16.71298
v -2.980782 19.13571 16.86617
v -52.17645 57.08016 -5.470732
v -9.932295 -40.01055 8.900683
v -11.66839 -39.77007 8.101957
v -10.86778 -40.01748 8.464316
v -11.58361 -39.9273 8.124183
v -11.15641 -39.91601 8.334558
v -11.45512 -40.0414 8.194901
v -5.391972 -43.37651 10.46364
v -6.269645 -41.83147 10.07522
v -8.461446 -41.66483 9.610465
v -7.270589 -42.7551 9.989802
v -7.020141 -44.49266 10.34961
v -6.660708 -43.16187 10.37275
v -8.05719 -43.62202 10.16523
v -8.468561 -46.07362 9.71281
v -8.890068 -44.57091 9.931827
v -9.245288 -43.17443 9.835675
v -11.09751 -40.25978 8.431643
v -12.0672 -40.59657 7.973899
v -12.73744 -40.27223 7.549372
v -13.04446 -41.43353 7.707938
v -13.39009 -40.92405 7.306172
v -13.90067 -41.20947 7.033095
v -11.36617 -42.4263 8.837614
v -12.85635 -43.13209 8.108484
v 45.89559 -46.06143 -22.54689
v 33.47489 44.6314 10.95832
v 49.23309 -41.96082 -25.16588
v 49.77662 -42.3686 -26.99386
v 48.63362 -47.4656 -31.70368
v 49.55475 -44.19485 -28.89914
v 49.84493 -44.80892 -30.96838
v 50.41164 -43.38057 -30.38763
v 48.67082 -46.81156 -30.51344
v 46.8772 -48.72252 -28.40022
v 47.88229 -47.24198 -28.75306
v 47.28558 -47.30038 -27.22391
v 49.15568 -45.40464 -29.50527
v 47.00347 -46.61785 -25.59126
v 46.57032 -47.97818 -26.4356
v 48.2562 -45.63604 -27.34301
v 47.77548 -45.47543 -25.93246
v 48.57233 -44.35741 -26.41888
v 48.82071 -43.51025 -25.96218
v 46.98285 -43.14949 -21.6239
v 46.2716 -44.78033 -21.91465
v 46.76323 -45.90555 -24.19542
v 47.50194 -45.23903 -24.98264
v 47.99284 -43.50082 -24.08079
v 48.88867 -41.32121 -23.74356
v 47.49871 -43.46825 -22.98866
v 53.72232 -38.16794 -35.07301
v -60.79068 -28.26709 -39.97318
v -38.76815 66.00577 7.921133
v -39.59904 66.996 7.1457
v -40.05747 67.12965 6.743788
v -9.139783 -22.16117 14.30619
v -8.316641 -19.60398 15.8667
v -8.486834 -20.23674 15.28791
v -8.823773 -21.05074 14.78212
v -8.588846 -21.93823 14.76582
v -8.143086 -20.76508 15.34983
v -9.590487 -23.09998 13.87662
v 51.18092 -31.51054 -20.46537
v -55.23715 -39.97403 -29.62722
v -14.22837 -74.00628 -4.74778
v -15.04869 -73.37926 -4.557993
v -17.13412 70.78133 16.94426
v -17.60234 67.50871 17.48459
v -18.42128 68.08836 17.22996
v -17.45977 65.54269 17.76607
v -12.47461 43.1197 19.36987
v -23.09636 -40.96272 0.1149551
v -22.19506 -40.53507 0.2499021
v -22.59911 -40.95843 0.1294973
v -24.4583 -42.23581 -0.2994164
v -24.81034 -42.15596 -0.2538838
v -25.43583 -42.78424 -0.445389
v -25.04333 -43.17264 -0.4702837
v -24.25095 -42.27905 -0.2606393
v -24.56202 -42.51216 -0.3331207
v -24.42426 -43.81606 -0.358567
v -23.54496 -41.8264 -0.07175232
v -23.61384 -42.78366 -0.006914797
v -24.22832 -42.96487 -0.240558
v -22.01912 -40.9585 0.3317057
v -22.60434 -41.37518 0.2252925
v -23.43366 -43.39323 0.0927042
v -19.50145 -73.59692 -9.654346
v -3.405414 -54.84169 4.644742
v 46.9581 59.60293 -2.057273
v 47.58428 61.43178 -3.171194
v 46.89109 62.00236 -2.347236
v 46.35973 60.21917 -1.460914
v 46.70843 61.13895 -1.985467
v 46.4603 62.2342 -1.829506
v 45.92987 61.02579 -1.05563
v 45.83482 62.36484 -1.136346
v -27.61179 -46.53106 -2.073522
v -26.05089 -49.81596 -2.376309
v -26.65808 -48.43265 -2.239864
v -49.69403 35.72778 1.381213
v -49.97651 34.98919 0.9309499
v -48.46616 33.34912 2.185522
v 48.46706 -29.86927 -13.92623
v 27.55068 48.96809 13.77089
v 30.10802 50.35215 12.28586
v -41.17781 68.83605 5.399711
v -40.44689 69.93214 5.853575
v -41.55916 69.97672 4.807286
v -43.01928 70.72526 3.257949
v -43.74767 69.69405 2.772935
v -42.56636 69.73399 3.956708
v -59.80472 -32.34782 -39.63692
v 28.66249 -37.75705 0.7594729
v 27.19979 -35.59443 2.45731
v 27.1522 -36.83767 1.906709
v 28.64042 -36.6021 1.328696
v 32.11274 1.661923 1.487547
v -53.47124 38.74335 -5.446805
v -13.4411 -45.31213 7.652149
v -7.351685 -62.93333 3.820198
v 38.53583 66.25327 5.798007
v 37.77818 66.11649 6.516379
v -7.860171 -38.30285 11.76882
v -9.03024 -37.57452 12.31945
v 4.391588 32.03346 17.83885
v -35.39066 45.91459 11.10664
v -33.81623 45.63548 12.05359
v -34.56625 49.10572 11.26645
v -35.12708 47.23381 11.06757
v -3.30422 -17.26021 26.12537
v -3.896443 57.71358 20.16129
v -21.27916 48.20417 17.48911
v -21.93548 48.65022 17.29089
v -22.1097 49.90342 17.20027
v -21.59274 50.81927 17.37159
v -24.27074 49.34184 16.44242
v -23.18715 50.60986 16.80525
v 2.276882 -24.00339 15.85824
v 0.118693 -24.50731 16.09707
v 1.275004 -26.09793 15.65888
v -0.1492054 -26.08567 15.67789
v 1.527454 -28.1663 15.40367
v 1.671471 -31.86999 15.35239
v 3.712019 -30.59293 15.13468
v 2.575141 -29.87084 15.30132
v -48.85257 42.96277 0.2552472
v 28.41517 -26.95152 4.705997
v 26.91955 -26.70039 5.179286
v 29.10436 -26.38742 4.585844
v 29.04334 -24.14504 5.041964
v -0.4625778 4.86193 23.08666
v -1.043517 4.673367 23.26088
v -33.99995 -49.31099 -6.389132
v -25.70968 -71.32193 -17.86936
v -25.29638 -72.23104 -21.1754
v -27.76879 -70.9118 -23.50053
v -28.75383 -70.20092 -23.64301
v -25.34374 -72.02756 -20.12312
v -26.02392 -71.72959 -21.35637
v -26.28003 -71.30833 -19.97554
v -16.1852 -39.93956 4.696709
v -16.33475 -40.05724 4.572161
v -16.66856 -39.98154 4.204435
v 39.12826 26.07719 3.10002
v -64.4804 -8.073962 -44.2573
v 39.04497 49.39093 6.338006
v 53.18139 -39.67825 -35.24744
v 52.10738 -41.42432 -33.54965
v 52.71341 -40.8825 -35.43832
v 52.94413 -39.60907 -33.94651
v 50.77494 -41.03707 -28.13588
v 51.25871 -41.2413 -29.91191
v 51.59936 -42.09556 -32.6438
v 52.353 -40.27581 -32.60694
v 52.25824 -39.74203 -31.34975
v 53.05359 -38.65884 -32.89217
v 52.37382 -36.38882 -27.61593
v 51.84497 -38.35117 -28.14556
v 50.96246 -39.72875 -27.10083
v 50.34721 -40.87817 -26.73376
v 50.21096 -37.79847 -23.37531
v 51.81357 -33.7459 -23.72962
v 50.4636 -38.39203 -24.49657
v 50.0008 -39.97568 -24.89062
v 51.36945 -37.88461 -26.34047
v 52.22497 -33.50597 -24.62111
v 51.3764 -35.83703 -24.37539
v 51.11073 -36.98412 -24.75649
v 51.96449 -35.65652 -25.75867
v 52.52881 -34.04179 -25.92194
v 52.33324 -35.32918 -26.46063
v 11.02123 -8.459638 16.9269
v 10.57255 -7.541118 16.78284
v 32.16469 -15.61175 4.967259
v 54.69201 -24.14447 -24.43121
v -46.21805 37.42608 5.123581
v -47.04802 37.72338 4.334966
v 26.18008 54.29195 14.27673
v -30.10793 -21.58635 6.030529
v -22.73684 -71.98409 -11.8896
v -26.6324 72.69107 13.88412
v -27.62523 71.67318 13.76134
v -26.50689 71.54087 14.23912
v -27.6871 72.99257 13.32344
v -28.6227 73.44144 12.72513
v -28.77389 71.39355 13.30463
v -27.42516 69.95564 14.21167
v 38.71269 -26.03093 -0.4646008
v 46.9918 -29.58648 -11.28823
v -2.175038 -34.09918 15.0135
v 0.6085905 -38.10189 13.26718
v -0.03542392 -34.74074 14.96445
v -0.2895848 -37.74228 13.63215
v -3.747745 -38.05011 13.5085
v -1.375858 -38.22503 13.27787
v -2.785593 -37.32667 14.02746
v -2.18253 -36.08252 14.40912
v -4.536495 -34.61734 15.16876
v -27.94393 -50.39652 -3.637539
v -29.15475 -49.74281 -4.000375
v 60.1143 -6.745741 -33.29475
v -2.528276 22.93816 16.66591
v -0.5838212 23.84882 16.79382
v -47.12991 -54.69286 -30.90386
v -48.19325 -52.18727 -28.36559
v -47.18008 -53.69494 -28.59376
v -46.26068 -53.1888 -25.25539
v -44.67365 -52.97554 -21.79177
v -44.83436 -53.93636 -23.4238
v -45.26925 -54.55127 -25.27886
v -46.05579 -54.66024 -27.45192
v -45.43417 -55.91952 -28.47741
v -54.59965 -46.12471 -43.6882
v -21.41984 66.6451 16.70358
v 37.48736 -9.44347 2.028846
v 60.04133 -7.845152 -34.20895
v 60.51677 -5.638422 -34.38605
v 60.87088 -3.367073 -33.72783
v 60.1869 -5.482335 -32.34533
v 60.56823 -3.760662 -32.53901
v 8.833414 -14.4508 21.86695
v 8.935265 -15.24921 20.7816
v 9.729191 -14.52602 21.01123
v 9.851105 -12.74458 21.88956
v 9.714958 -13.98683 21.46357
v 10.5126 -14.37593 20.35483
v 53.44974 51.51511 -10.59385
v 53.13375 52.31059 -10.10126
v 52.44383 52.05888 -8.961868
v -62.90963 -4.937652 -30.7367
v 34.07785 -34.77565 -0.9292099
v 32.37363 -35.90799 -0.4027366
v 32.80594 -11.00199 4.456871
v -5.939672 49.2596 20.41166
v -59.8956 -28.50286 -35.04086
v -60.12482 -27.12525 -34.81565
v -62.1191 -24.40635 -45.85828
v -61.73533 -24.96883 -42.54764
v -0.6316482 -3.198638 27.89851
v -0.1153003 -4.64423 28.68715
v 52.83761 -34.86748 -27.56041
v -52.83181 -48.69239 -39.81577
v -52.28883 -48.9325 -36.60676
v -52.00122 -49.08644 -35.35566
v -53.30057 -47.38019 -36.98811
v -53.02784 -47.24006 -34.86995
v -54.65283 -43.97874 -34.47881
v -16.89005 43.73162 18.54449
v -16.56083 43.16754 18.54775
v -16.13498 43.57924 18.67674
v -14.93169 42.9346 18.86959
v -16.10347 42.83555 18.59702
v -15.4766 41.9482 18.6357
v -15.57944 41.22188 18.52167
v -14.74197 40.99312 18.64651
v -14.06264 39.44291 18.52355
v 33.88534 -52.04588 -11.47358
v 33.1876 -51.49929 -10.36039
v 31.77057 -53.78675 -11.01457
v 33.36879 -50.36747 -9.597994
v 31.11155 -52.99393 -9.81543
v 32.00708 -50.54464 -8.607482
v -18.76543 66.19035 17.39449
v -19.9939 66.56654 17.07359
v 57.00822 -9.548505 -22.09794
v 57.37424 -7.928576 -22.43617
v 57.76519 -9.246893 -24.34471
v 58.43662 -5.810765 -24.76613
v -40.12431 -62.33538 -31.02047
v -39.12299 -63.0549 -30.06567
v -39.60583 -62.22991 -28.3009
v -37.67791 -64.08885 -28.81592
v -41.4899 -60.99337 -30.61721
v -41.36954 -60.55241 -28.52121
v -40.03411 -61.17244 -26.35709
v -40.34497 -61.51659 -28.33144
v -50.08907 -50.81402 -31.61169
v -49.5147 -50.45108 -28.8933
v -50.51773 -50.93456 -33.88753
v -49.7944 -51.76094 -33.1081
v -51.27269 -49.7638 -33.70901
v -51.68268 -47.43933 -29.96572
v -51.90776 -48.08166 -32.07895
v 24.13967 9.531469 2.968782
v 22.77886 8.131302 2.894398
v 33.30534 -53.4333 -12.13869
v 34.18599 -53.59003 -13.21265
v -23.58637 -71.75767 -13.16183
v -41.06744 -59.54956 -25.19985
v 8.895959 25.04146 11.89285
v 52.45823 -31.09199 -23.2701
v -2.689127 -17.91833 25.25398
v 34.27256 -55.53136 -15.19144
v 33.97769 -56.35339 -15.67841
v 35.21688 -55.5209 -16.2923
v -23.64142 -71.10644 -11.86891
v -24.82279 -70.24158 -12.51013
v 45.0893 -49.49344 -25.13584
v 46.28033 -47.664 -25.24086
v -27.80681 -36.77285 3.083184
v -62.82149 -19.15924 -44.16713
v 5.494461 -0.9474514 22.29543
v 34.13084 -31.82014 0.3852647
v 50.5956 24.68201 -8.492084
v -6.056593 -21.2341 16.51125
v -44.74138 -52.0965 -20.78431
v -45.78721 -52.43465 -23.12657
v -35.37123 -55.21122 -11.8315
v -6.096556 -50.43986 6.332385
v 57.28374 -17.30271 -28.84968
v 57.74481 -16.89908 -30.78327
v -33.07839 -63.42342 -17.01118
v -31.98319 -64.15344 -16.22396
v -19.4551 -40.33474 1.872521
v 58.00203 -10.57328 -26.18938
v 57.79629 -12.39599 -26.78831
v 58.18524 -11.48431 -27.7674
v 22.31357 2.087236 4.078674
v -42.6083 19.78382 -3.247775
v -43.45645 19.89309 -3.754185
v -43.60522 19.48107 -3.972144
v -44.03579 19.96872 -4.179502
v -44.49656 19.77716 -4.616369
v -44.44441 18.89902 -4.510338
v 41.88216 24.37249 -0.02485154
v 20.46797 -18.35699 6.980301
v -1.326516 -1.559579 26.93094
v 1.268724 -16.35686 26.61292
v 2.635742 -15.6169 26.41487
v 3.717978 -15.1454 25.88752
v 1.879925 -14.12152 28.71346
v 4.018235 -13.47591 27.51861
v 14.81487 -17.74997 8.079218
v 14.7635 -17.20196 8.109488
v 51.52979 33.2024 -5.784803
v 51.01427 32.45981 -4.770033
v 1.458014 0.6659658 24.75202
v 36.39162 -9.875707 2.659911
v -57.8 -38.24609 -38.43774
v 23.78665 3.555202 3.145528
v 43.21905 -50.01453 -22.11155
v 46.28608 -46.98925 -24.44883
v 45.19693 -48.32161 -23.82957
v 44.1965 -49.13634 -22.85209
v 44.56223 -47.45966 -21.55358
v 42.1698 -52.52568 -23.34594
v 42.05209 -51.77953 -22.13876
v 40.57413 -52.9671 -21.10049
v 41.30021 -52.91996 -22.28592
v 42.65785 -50.39592 -21.53172
v 42.83987 -49.31707 -20.58824
v 39.60686 -51.22179 -17.63606
v 40.46445 -51.70002 -19.42372
v 41.7382 -51.15561 -20.88859
v 40.58043 -49.79182 -17.55346
v 41.65753 -49.78587 -19.18671
v 42.8328 -47.20279 -18.36926
v 42.08467 -47.53407 -17.56267
v 42.63564 -48.51828 -19.395
v 43.36207 -48.9241 -21.06362
v -5.133582 -17.27342 24.97446
v -5.424679 -16.00037 26.7963
v -4.440127 -17.1425 25.81475
v -15.71485 -17.79376 12.25773
v -49.78864 21.60101 -7.491554
v 40.16982 25.8583 2.405996
v 40.81781 25.45542 1.674835
v 41.40325 25.7876 1.672893
v 38.19849 28.17393 5.297214
v 39.45748 27.72405 4.366962
v 40.43919 28.26356 4.172535
v 40.39958 26.48566 2.90326
v 41.72881 26.4419 2.078661
v 20.58637 1.093537 5.191692
v 22.53267 0.3364754 4.678079
v -19.9932 51.01049 17.8296
v -20.47721 52.28817 17.63794
v -54.93743 38.84975 -8.65802
v -56.2905 -25.07602 -20.19059
v -14.27823 -17.75734 14.94724
v -13.65125 -17.94244 14.94441
v -13.88216 -17.40792 15.67822
v -30.33255 71.14881 12.58351
v -31.52167 68.93425 12.43561
v -30.16004 68.5975 13.20869
v -29.01629 69.40659 13.63174
v -27.86137 66.62998 14.52878
v -29.77892 67.86624 13.5057
v -29.76949 66.3783 13.67469
v -31.00761 67.46605 12.92604
v -30.49737 65.45866 13.37445
v -31.32317 66.01854 12.89329
v 10.23285 -13.57506 21.11117
v 11.23845 -13.38405 19.89065
v 10.98655 -15.62807 18.79689
v 11.56967 -16.00082 17.88196
v 11.76483 -10.27287 17.55075
v 10.99979 -11.79288 20.16067
v 10.82064 -12.44388 20.56566
v 11.69185 -12.74162 19.18705
v 12.22739 -12.27689 17.64242
v 11.73158 -11.86136 18.80927
v 11.9005 -14.81227 18.48486
v 12.90257 -15.75462 15.60177
v -56.74289 27.12911 -13.65391
v 18.92301 5.091201 4.311392
v 20.29945 4.629583 3.899617
v 28.16397 3.233979 2.235047
v 19.81755 5.508535 3.79315
v 21.14592 4.950845 3.515209
v 23.40956 1.182778 4.007907
v 23.94934 2.144494 3.48256
v 25.442 4.896935 2.617496
v 26.64943 3.728318 2.493035
v 25.44974 1.101208 3.373188
v 25.40144 1.942593 3.129818
v 21.58858 3.620416 3.801258
v 22.60743 5.679532 3.014203
v 23.6228 5.986889 2.842698
v 25.40524 9.934334 3.042583
v 25.68028 8.035814 2.706334
v 24.70429 7.378995 2.724489
v 27.68788 8.812175 2.599187
v 27.41035 10.07564 2.936418
v 26.4508 7.178656 2.51636
v 29.18257 8.670633 2.372694
v 28.21361 7.008487 2.238078
v 28.31935 5.199754 2.105485
v 30.7164 4.764542 1.612433
v -45.85532 20.72093 -4.952574
v 35.51392 64.23389 8.591799
v -63.03917 -12.27062 -38.73018
v 45.34098 62.7608 -0.6492795
v 45.42253 63.48371 -0.8441877
v -25.83095 -38.33809 2.206495
v 49.86307 23.447 -8.368719
v -27.06368 -29.00329 5.970984
v -14.14385 27.93393 11.75864
v -43.98147 34.99917 6.515604
v -30.07505 -41.55047 -0.5917152
v -31.18742 -41.87155 -1.018576
v -30.37062 -42.99042 -1.474991
v 12.75867 -14.51872 16.85889
v 13.09195 -14.43771 15.99971
v 12.23019 -10.38563 16.35439
v 11.92414 -11.42601 17.66366
v 12.32349 -11.46452 16.68568
v 12.8545 -12.78442 16.27203
v -16.32814 44.71532 18.72416
v 12.71415 -10.90196 15.52539
v -0.05200768 -31.51977 15.25705
v 0.7493804 -30.88976 15.3108
v 42.48009 -45.85245 -16.62564
v -23.828 31.76595 11.66536
v -25.94151 -29.17727 6.292758
v -24.14581 -30.29933 6.792538
v -22.28644 -30.04038 7.626343
v -22.65237 -31.39264 7.278712
v -0.9735811 -23.52948 16.45579
v 49.62119 32.78249 -2.317544
v 49.06705 33.20493 -1.388925
v 48.91837 34.41273 -1.04032
v 49.07339 31.5734 -1.973102
v 29.1426 50.81073 12.80672
v 52.03035 -31.22583 -22.29648
v 52.40005 -30.0804 -22.31975
v 51.71947 -30.6994 -21.15433
v 52.12357 -32.32505 -23.37456
v 61.76232 1.620225 -33.67406
v 61.80486 0.5015922 -34.90792
v -20.19866 -22.23064 8.075746
v -18.70847 -22.15975 8.603641
v 17.62219 -17.05669 7.276597
v 18.2401 -16.42122 7.251334
v 18.57107 -16.97308 7.221322
v 17.58189 -17.35693 7.260773
v 18.58223 -17.56373 7.188377
v 19.88025 -17.33703 7.066181
v 24.57987 -1.29997 4.51685
v 24.99967 -0.6556388 4.138889
v 25.45617 -1.796985 4.404603
v 26.42902 -1.587175 4.014439
v 25.79308 -2.908107 4.67943
v 28.03714 -3.633898 4.20879
v 28.53455 -6.379762 4.901546
v 13.51159 15.2384 3.69706
v 13.49895 15.66424 3.638933
v 13.62084 16.1308 3.497423
v 13.2562 16.83274 3.605791
v 13.01818 16.1006 3.858721
v 12.06298 16.55617 4.572868
v 47.08541 -38.15651 -17.54955
v 42.77211 19.88314 -4.251428
v 42.36145 19.35703 -4.157961
v 42.31702 18.88831 -4.536481
v -2.588139 52.27102 20.47197
v -1.588407 51.17676 20.53017
v -2.974255 50.43495 20.52564
v -2.404401 49.2424 20.54867
v -4.381269 50.09958 20.48695
v 37.63797 -11.3133 2.182074
v 51.07074 -35.57605 -23.43286
v 5.5422 -10.44514 27.59635
v 44.7151 33.92564 3.764997
v 43.29327 33.25558 4.773322
v 46.8798 36.08726 1.8222
v 1.440183 10.19171 19.89881
v 17.10117 -15.77744 7.466613
v 17.45053 -15.29579 7.445016
v 16.9156 -15.19541 7.533114
v 17.46151 -16.42809 7.340932
v 17.21169 -16.81662 7.32191
v 17.10371 -16.28696 7.410091
v 16.09417 -17.74417 7.549183
v 16.63945 -16.45132 7.456973
v 16.47505 -15.71517 7.699273
v 13.72383 -16.61919 9.037787
v 14.12378 -16.89083 8.538446
v 15.22973 -16.92572 7.941348
v 15.11587 -14.57821 8.331593
v -14.63064 -19.10592 10.55581
v -14.96623 -19.00366 10.22727
v -14.30344 -20.5739 10.0431
v -14.54253 -19.44173 10.219
v -14.18304 -20.17286 10.16872
v -15.17052 -19.15347 9.883492
v -15.3104 -20.31687 9.49334
v 18.43576 -15.9136 7.28029
v 19.52343 -16.42823 7.154221
v 21.66414 -15.67386 7.088234
v 12.68947 10.96764 5.685536
v 41.48241 66.34843 2.92337
v 41.06002 66.0245 3.3959
v -13.78183 -74.61812 -5.273109
v -13.97776 -75.46801 -6.927586
v -15.01018 -74.28709 -5.718285
v -18.24641 -74.28169 -9.284595
v -16.5379 -75.32063 -9.618369
v -15.54773 -75.21639 -8.046381
v -15.95714 -74.03727 -6.189584
v 53.43366 -33.96093 -28.49132
v 53.75858 -32.69903 -28.33731
v -17.88932 59.31181 18.07434
v -51.30105 -46.92397 -27.90803
v -57.36609 -39.79233 -39.54783
v -9.651017 -37.0067 12.67179
v 35.38351 -34.61074 -1.719643
v 34.74103 -35.71647 -1.822628
v -12.19941 -21.36984 11.64494
v -12.80339 -21.21283 11.1328
v -44.0055 17.29749 -3.780141
v -42.87977 18.37272 -3.279991
v -15.36108 40.02005 18.36053
v 48.49407 -28.74248 -13.22765
v 49.95578 -27.05221 -14.80961
v 10.7685 -6.888062 15.44477
v 28.71173 56.54583 13.00642
v 28.01808 55.51514 13.35812
v 28.23788 54.47604 13.22162
v -61.14092 -12.73796 -28.36114
v -28.9867 -22.82331 6.131658
v -27.6354 -23.08197 6.342761
v 23.96314 -20.84135 6.481649
v 24.17151 -22.34282 6.290777
v 28.15281 -22.22346 5.593061
v -30.39159 -10.85498 6.199125
v 43.91624 -27.34972 -5.946372
v 36.45233 -51.59143 -13.83944
v 35.68874 -50.66685 -12.12244
v 34.89336 -52.0049 -12.47602
v -6.200151 -37.79061 13.14961
v -6.840814 -37.90129 12.78926
v -7.896039 -37.76656 12.56848
v -8.622962 -36.48871 13.58508
v -7.32404 -35.42999 14.65366
v -7.108977 -33.71415 15.21314
v -8.785707 -35.06141 14.32362
v -10.14493 -33.1195 14.25712
v -11.11969 -31.61695 13.88327
v -10.82522 -35.84207 13.04027
v -10.49767 -35.10389 13.61538
v -15.86029 -15.57872 16.99541
v -20.8227 -68.34389 -5.162616
v 1.888097 4.359861 22.38801
v -17.92506 35.04863 16.30929
v 6.914647 27.78016 15.13275
v -24.67155 -71.41739 -15.02765
v -53.77966 57.27563 -7.90203
v -54.17834 57.99149 -8.625423
v -54.51094 56.78859 -8.943995
v -54.27002 56.16149 -8.543844
v 62.70951 2.982521 -37.13563
v 63.35851 6.399061 -37.63128
v -28.04165 -70.38441 -21.892
v -29.29012 -69.34158 -21.65522
v -27.00022 -71.10593 -21.62362
v 48.33494 51.13918 -2.981817
v 46.08749 -28.20087 -9.145823
v -20.0034 -20.53369 7.91769
v -61.03593 -29.35256 -44.72268
v -60.31517 -31.01331 -41.21007
v -61.13616 -28.48322 -43.36135
v -60.57421 -30.80064 -43.16785
v -28.39341 -47.72503 -2.833048
v -1.263975 -25.15249 15.90979
v 62.53152 15.81578 -32.01413
v -22.04813 -18.52258 7.2874
v -21.21028 -21.00111 7.635865
v -10.45799 -37.95676 10.96069
v -11.77951 -37.8936 10.3502
v -13.86212 -32.94163 12.40177
v -14.81939 -32.06583 11.86875
v -11.24506 -37.32864 11.47799
v -10.44054 -37.09488 12.18703
v -11.80571 -36.15635 12.39691
v -12.20356 -34.54416 13.00722
v -12.61089 -36.02548 12.03426
v -11.1002 -38.58316 9.746256
v -12.04096 -37.59993 10.6634
v -13.09254 -37.01762 10.91707
v -12.21278 -38.2427 9.652606
v -13.52987 -38.76022 7.972086
v -13.2996 -37.60229 9.989901
v -13.04835 -37.86283 9.712372
v -21.85257 -35.23029 6.473713
v -20.94629 -36.74392 6.037398
v -21.82015 -19.62068 7.391449
v -18.81054 -20.23903 8.240083
v -17.88351 -37.77747 7.010387
v -13.91801 -36.31421 11.14686
v -15.14965 -38.69523 7.156039
v -13.99007 -38.12514 8.697409
v -16.44849 -38.02677 7.471225
v -15.09826 -38.05334 8.213702
v -15.86693 -37.44468 8.810881
v -14.9519 -37.32407 9.502793
v -17.6502 -37.16882 7.990265
v -16.89323 -36.22296 9.317036
v -18.54503 -35.9196 8.401296
v -11.86623 -21.99319 11.92614
v -20.79095 -35.08193 7.234408
v -19.95714 -35.76365 7.477306
v -20.49171 -26.58165 8.431832
v -19.44315 -28.17874 9.011085
v -13.23177 -21.096 10.79729
v -13.70836 -21.26542 10.48414
v -15.68897 -27.55113 10.90219
v -17.99242 -33.8742 9.589944
v -18.11167 -32.6988 9.688443
v -15.95085 -34.40807 10.83414
v -15.84166 -32.53833 11.19729
v -2.560706 -22.81586 16.77654
v -0.6950275 -30.67857 15.0925
v 0.338883 -29.18813 15.22358
v -20.19956 -25.61048 8.484622
v -19.35269 -34.35424 8.502977
v -18.85959 -33.04906 9.144258
v -17.79291 -18.50755 8.430805
v -16.91074 -19.34611 8.784508
v -17.16563 -19.98136 8.686671
v -17.89993 -19.26866 8.346027
v -17.68196 -19.82653 8.530453
v -16.72807 -20.36178 8.919494
v -17.02515 -20.52387 8.837816
v -18.05011 -20.60164 8.518328
v -18.4807 -21.09715 8.487581
v -17.41899 -21.27498 8.890734
v -4.247398 -32.5724 15.25394
v -1.618404 -30.94171 15.0563
v -2.493088 -29.27398 15.0842
v -3.094331 -30.35037 15.09806
v -5.102212 -29.34089 15.31369
v -8.835179 -31.89579 14.87039
v -8.871879 -31.03148 14.81144
v -20.92179 -29.00434 8.335792
v -21.92737 -34.34784 6.844971
v -20.46501 -34.38551 7.749161
v -20.15705 -32.97575 8.338121
v -22.14096 -32.9912 7.15633
v -21.48788 -32.99637 7.525533
v -21.27899 -31.85678 7.915599
v -19.50877 -31.31595 8.963303
v -9.432343 -23.61213 14.01114
v -10.66616 -22.41868 12.97971
v -10.77135 -22.81765 12.89595
v -11.28556 -32.63706 13.77879
v -10.29943 -31.16549 14.22093
v -2.026845 -25.96574 15.67565
v -17.10095 -23.43396 9.456205
v -1.259682 -24.45923 16.13114
v -3.670529 -24.21828 16.22189
v -5.104326 -22.2061 16.58041
v -6.828373 -31.91926 15.32963
v -19.14571 -30.22925 9.206283
v -9.333946 -24.00738 14.10195
v -11.00106 -23.17243 12.79298
v -8.768936 -29.24148 14.70927
v -16.47489 -28.32328 10.56595
v -8.235659 -22.92213 14.84118
v -7.107351 -22.15217 15.63749
v -4.708746 -23.33077 16.31566
v -7.265382 -26.40806 15.19112
v -4.636755 -27.76925 15.46672
v -4.42137 -24.90668 15.98773
v -6.60537 -23.07175 15.72009
v -7.485462 -23.31911 15.25656
v -8.133949 -24.13643 14.83684
v -4.253462 -26.42407 15.67808
v -15.66242 -21.54787 9.620507
v -6.311407 -25.34094 15.55379
v -7.164262 -24.66909 15.30816
v -7.566381 -27.63992 15.05804
v -7.078948 -30.14098 15.22304
v -9.427751 -28.12261 14.35489
v -8.595002 -25.36636 14.60881
v -16.70011 -26.70597 10.23699
v -15.24808 -24.66788 10.63753
v -14.71876 -22.69722 10.38816
v -16.24433 -24.09152 10.00005
v -17.8376 -27.93667 9.791418
v -18.16514 -29.3804 9.725146
v -18.18399 -31.56402 9.736494
v -17.21753 -32.86129 10.26663
v -14.88433 -28.46962 11.4681
v -16.76745 -29.7179 10.5231
v -14.32365 -31.05085 12.05266
v -12.47332 -22.33041 11.53049
v -10.7786 -30.04998 13.88558
v -12.10616 -30.18683 13.19884
v -10.91363 -28.76792 13.67571
v -13.35626 -23.24582 11.28485
v -9.780474 -24.84182 13.88159
v -9.025636 -26.74809 14.4625
v -13.39002 -24.5745 11.61811
v -11.82159 -24.04419 12.43451
v -10.67631 -27.06594 13.6193
v -13.93532 -29.13685 12.06682
v -12.92113 -29.55412 12.68731
v -11.93315 -26.2663 12.78889
v -12.81262 -28.53102 12.61944
v -13.09556 -26.85053 12.23923
v -14.53085 -25.72229 11.23543
v -19.15664 -26.50021 9.033776
v -17.21802 -25.9779 9.873276
v -18.49203 -23.72187 8.948681
v -20.27665 -23.69835 8.248566
v -24.64598 -22.11705 6.922363
v -22.7212 -27.43552 7.557681
v -23.58485 -21.12156 7.104452
v -23.31545 -22.81851 7.199203
v -21.93087 -22.22007 7.540557
v -21.87399 -26.10602 7.865266
v -22.42203 -23.98991 7.532704
v -24.07078 -24.08948 7.060343
v -24.99754 -23.16525 6.844923
v -26.50453 -23.44686 6.548688
v -26.2134 -24.83394 6.544812
v -25.31766 -26.95352 6.667076
v -27.80266 -26.78793 6.007984
v -5.166884 -6.944671 29.34494
v 2.159775 3.288078 22.78153
v -56.38359 53.00751 -11.8866
v -56.96815 53.16099 -12.85909
v -56.73404 51.7177 -12.51944
v -56.92139 52.19532 -12.81643
v 45.44218 61.0223 -0.5355962
v -15.77409 53.78227 18.76986
v -28.86304 -50.79898 -4.31251
v 55.20164 -21.73985 -24.15225
v -57.52579 -27.58408 -25.30664
v -3.710824 -52.41479 5.349238
v -63.84495 -5.969742 -37.04071
v -40.64842 -59.21627 -23.63647
v -13.91372 -57.25358 1.888181
v -13.11042 -56.5536 2.281914
v 32.76971 -30.98737 1.544134
v -30.40473 62.94907 13.55768
v 34.09577 46.83736 10.19663
v 35.71431 -56.35243 -17.88747
v 35.94483 -55.38544 -17.11999
v 37.73978 -54.9944 -19.13307
v 35.95055 -52.94195 -14.55947
v 34.94969 -54.11861 -14.5623
v 35.30756 -54.56015 -15.42916
v 36.80296 -53.67297 -16.40345
v 37.80146 -54.30408 -18.41478
v 37.07918 -54.64391 -17.81432
v 37.00928 -52.32493 -15.24705
v 38.60415 -53.02917 -18.11039
v -16.06423 -11.15438 16.8811
v -35.21612 34.70393 10.64133
v -12.70554 -74.35361 -4.173488
v 13.42862 -12.90187 14.75252
v 51.16833 58.01059 -7.600841
v 48.48509 60.39161 -4.136501
v 50.66562 58.11391 -6.792473
v 48.35641 61.88426 -4.304329
v 49.29534 60.98937 -5.461893
v 50.1089 58.01046 -5.948255
v 49.99777 59.17443 -6.011058
v 49.47679 58.44844 -5.222709
v 50.3483 59.8466 -6.688755
v 49.30782 59.17823 -5.129195
v 49.22519 60.22878 -5.17655
v 48.54833 59.49883 -4.092852
v 48.07742 58.53731 -3.351609
v 49.15209 57.265 -4.614609
v 49.00985 58.54706 -4.617682
v -54.06988 -23.43965 -14.45098
v -52.81761 56.98906 -6.332859
v -53.4698 57.47806 -7.42267
v -53.45777 56.68632 -7.296407
v -54.01827 56.97186 -8.235412
v -53.67604 55.61059 -7.595086
v 13.34914 11.6046 4.72069
v 44.1657 13.67004 -5.875829
v 39.82734 63.19279 5.058652
v -24.72631 38.11767 15.82765
v -24.87173 37.4883 15.48132
v -24.94693 36.68833 15.0566
v -26.40484 37.07407 14.75502
v -25.79587 35.54239 14.19223
v -24.1641 36.37107 15.18757
v 7.824791 33.69213 17.65396
v 6.327607 32.51305 17.57987
v 7.497385 28.75733 15.33908
v 11.94632 32.02836 15.54425
v 10.35293 32.58968 16.45642
v 5.732353 31.48937 17.32324
v 7.55395 32.12738 17.06096
v 6.752671 29.90826 16.27046
v 8.582658 31.62459 16.46579
v 7.948718 29.85802 15.74661
v -15.85682 -17.28498 13.9065
v 55.41359 -23.62866 -26.49379
v 56.94238 -20.17595 -29.92579
v 56.68695 -22.90323 -31.20469
v 55.8748 -24.9085 -29.35324
v 56.20922 -24.36618 -30.33469
v 55.57583 -25.07122 -28.26481
v 56.30549 -22.94434 -29.52688
v 55.40923 -22.48791 -25.51159
v 55.89305 -23.42396 -28.22957
v 56.18239 -21.79441 -27.95976
v 55.76532 -20.67199 -25.33607
v 56.26207 -20.79336 -27.45566
v 56.27908 -19.02373 -25.97251
v 35.31071 -45.09264 -7.421561
v -47.61091 -50.01607 -23.47988
v 34.26549 63.74007 9.57781
v 33.84742 64.20178 9.86675
v 33.77182 64.99209 9.895016
v 32.77709 64.46432 10.60318
v 33.28609 63.30948 10.28923
v 32.51859 63.98178 10.78865
v 33.37626 62.46828 10.2459
v 32.4063 62.59446 10.8854
v 31.9091 62.06578 11.19652
v 33.75297 59.92941 9.985515
v 33.48812 60.56402 10.1555
v 32.93023 61.68331 10.54334
v 14.47143 13.16119 3.553739
v 13.63289 13.52902 3.870519
v 13.87168 14.46262 3.611978
v 39.88866 49.14646 5.701442
v -10.18722 -14.49986 23.61301
v 11.12666 -10.47672 19.06642
v 10.68808 -9.691972 19.26633
v -39.81703 13.8192 -0.01938254
v 37.73062 4.325707 -0.6374874
v 11.39564 31.10312 15.05416
v 10.1531 30.27842 14.97427
v 9.449249 28.33245 13.93333
v 12.26917 29.24023 12.94758
v 10.7459 29.95554 14.44789
v 11.43347 29.49552 13.71109
v 11.73432 27.12758 11.14007
v 11.49011 28.15163 12.36748
v 11.37236 28.63582 12.8992
v 10.1986 24.19739 9.743983
v 11.05263 25.53429 10.02958
v 10.1495 26.0043 11.39747
v 8.689634 27.00681 13.50957
v -43.75905 -53.66128 -21.03972
v -42.96163 -54.21528 -20.38369
v 58.26399 -8.782586 -25.97577
v 59.04756 -8.741235 -29.52504
v 59.83218 -6.756752 -31.66392
v 59.87119 -3.941891 -29.31438
v 59.49637 -7.704191 -30.76273
v 59.71321 -5.43995 -29.85387
v 58.93436 -8.000053 -28.212
v 59.42038 -4.743096 -27.8879
v 58.71546 -7.490857 -26.89574
v 58.81567 -6.11443 -26.32433
v 59.16356 -6.363069 -27.91759
v 46.51973 -30.82186 -11.35793
v -54.71781 -43.02007 -32.67312
v -52.54969 -46.0427 -30.27455
v -52.50368 -47.87516 -34.05322
v -53.82275 -46.00924 -35.47461
v -53.40712 -45.70608 -32.87439
v -53.47773 -44.54263 -30.69008
v 37.68289 -49.31643 -13.20467
v -21.22621 49.75379 17.50253
v -19.81165 47.42512 17.87968
v 30.91353 1.408581 1.837653
v 19.47628 -15.2738 7.267952
v 21.7557 -14.45419 7.183784
v -15.53103 65.22513 18.15275
v -16.17761 62.82144 18.23538
v -20.83212 50.13078 17.6202
v 40.41415 -24.39376 -1.273785
v 40.91411 -24.7696 -1.84479
v 42.20567 -23.92743 -2.719139
v 41.00686 -22.93402 -1.312269
v -55.59644 -43.78101 -39.7509
v -56.5422 -41.88834 -40.20167
v -55.79415 -43.98612 -44.55541
v -56.16392 -43.05999 -42.3975
v -54.64413 -45.87338 -41.25673
v -19.72259 56.0702 17.70992
v 13.46903 -14.02028 14.93054
v 31.06505 -17.87441 5.286383
v -30.85385 61.2037 13.33815
v 60.69875 21.9869 -27.10113
v -19.45974 59.8072 17.68417
v -51.03673 -48.75888 -30.36951
v 11.3217 -7.494634 14.76196
v -42.80165 -55.44953 -21.80729
v 14.6001 11.7579 3.805066
v 14.12908 11.4594 4.18961
v 15.72317 10.20746 3.760565
v 39.28062 13.81273 -1.189385
v 38.51563 14.21707 -0.666261
v 38.52683 13.50781 -0.6174253
v 37.78937 13.81719 -0.1465642
v -31.20184 -28.68861 4.651888
v -30.0269 -28.32094 5.118209
v -0.2759039 29.33238 17.80457
v -0.6384385 28.54669 17.62472
v 42.48848 -44.41619 -15.40919
v 43.67905 23.07713 -2.430906
v 42.6278 21.57106 -2.952637
v 31.65913 46.16474 11.7491
v 32.47812 45.60493 11.33672
v -54.66917 -45.6184 -40.02686
v -53.93285 -46.62012 -38.38194
v 38.23748 -51.59942 -16.11611
v 38.85146 -50.17171 -15.48108
v 39.52583 -50.10678 -16.36432
v 39.32293 -44.0069 -10.89101
v 40.5677 -48.61943 -16.37732
v 39.15949 -49.16957 -14.93104
v 38.77868 -47.56284 -13.02089
v 41.24014 -45.39644 -14.44282
v 41.79381 -45.69795 -15.49706
v 39.15638 -47.83845 -13.73355
v 40.26295 -47.09957 -14.5462
v 40.73106 -47.28913 -15.39165
v 38.84512 -45.07338 -11.10431
v 39.41993 -46.36683 -12.83311
v 40.67591 -42.9117 -11.71027
v 40.15366 -44.86502 -12.59982
v 41.432 -43.98336 -13.59486
v 41.55373 -42.69694 -12.74276
v 40.75449 13.42393 -2.488988
v -28.72376 -66.43718 -13.83936
v 18.82785 0.5238116 6.271872
v -54.8373 32.56463 -7.622094
v 37.63428 -50.51471 -14.24647
v 35.44308 -49.38783 -10.79668
v 36.40201 -50.1982 -12.52203
v 38.51885 -46.92041 -12.17244
v 37.49818 -47.75425 -11.66221
v 37.0881 -46.79313 -10.41727
v -23.84809 -60.28224 -4.566418
v -6.701807 0.4648482 23.66932
v 9.907915 -7.106718 17.92759
v 49.83856 31.47498 -3.116231
v -14.70966 38.53288 18.2035
v 49.35415 53.38906 -4.517635
v 53.10227 -27.26261 -22.04967
v 26.22091 -6.403467 5.58256
v -64.19695 -9.05474 -43.127
v -64.05105 -10.91635 -44.23962
v -63.4542 -12.14553 -41.33985
v -63.83721 -12.24514 -44.21056
v -63.50707 -15.39008 -45.30749
v -62.14094 -14.41245 -35.31012
v -62.68702 -13.73665 -37.9865
v -62.64509 -15.61924 -39.32155
v -63.20489 -18.19785 -46.2835
v -62.99715 -17.70346 -43.7816
v -63.05077 -13.94545 -40.3873
v -63.61849 -13.7815 -44.25448
v -63.16108 -15.85892 -43.02654
v -63.09294 -14.886 -41.61472
v -62.81258 -16.18624 -40.96427
v -62.65316 -18.34837 -41.89958
v 44.87564 61.63997 -0.001901757
v 44.35374 62.96613 0.4419554
v -31.37732 -67.00306 -20.13918
v -16.21988 59.14824 18.4553
v -19.09709 52.32098 18.02733
v -17.24138 52.91247 18.49059
v -15.75344 45.10792 18.87726
v -14.37941 43.76981 19.07023
v -14.11347 46.35671 19.27105
v -12.91128 44.90386 19.43057
v -5.786279 52.00842 20.34578
v -8.16677 55.33618 19.97897
v -4.199029 54.5319 20.33633
v -6.593093 50.88124 20.31748
v -8.935107 50.5269 20.10464
v -1.361055 63.77368 19.6894
v -4.794383 62.8784 19.6771
v -2.357275 62.11853 19.85163
v -3.306575 59.05882 20.09614
v -3.649718 60.57328 19.96007
v -4.381289 56.32014 20.21886
v -5.734504 57.843 20.04477
v -5.253144 59.31045 19.9943
v -6.722301 55.48075 20.09465
v -7.236738 60.43481 19.74976
v -6.369322 59.0953 19.91463
v -8.77122 57.41593 19.79498
v -6.117324 56.89551 20.07092
v -10.95276 57.94066 19.46107
v -7.89043 59.12902 19.7789
v -17.50061 57.64992 18.23608
v -19.05316 47.05523 18.1069
v -21.00917 53.52942 17.4309
v -8.936475 60.33491 19.55968
v -12.07054 62.80412 18.94973
v -15.33279 63.67478 18.31515
v -14.35438 59.46252 18.82372
v -14.67191 62.53877 18.54244
v -16.25067 61.61681 18.30413
v -13.3412 62.41563 18.77708
v -14.26987 61.23613 18.70372
v -13.07376 60.46586 18.96633
v -11.58927 59.31491 19.27469
v -12.20405 56.76065 19.34976
v -17.08357 50.53269 18.59758
v -7.669271 48.47248 20.25331
v -7.498788 49.80595 20.25024
v -18.89878 57.76015 17.89674
v -21.18329 56.07299 17.28649
v -20.95366 54.83105 17.39672
v -19.13295 53.86093 17.96801
v -18.51844 55.78801 18.0406
v -17.56665 54.13924 18.3676
v -16.79402 55.82143 18.45387
v -15.95959 57.04559 18.59554
v -15.06027 58.10348 18.74253
v -15.13251 55.73073 18.81452
v -13.35518 57.81966 19.08132
v -14.26975 54.49865 19.07464
v -9.569843 56.64087 19.7472
v -11.73333 54.72401 19.51574
v -20.18229 48.12277 17.7901
v -19.35911 47.63515 18.0097
v -19.15857 48.08281 18.07619
v -18.55672 47.25588 18.24931
v -18.11319 47.39602 18.36969
v -18.55467 50.92865 18.23461
v -19.40399 49.3917 18.01241
v -15.80307 49.62005 18.92922
v -11.24818 45.38773 19.74522
v -17.08956 45.94976 18.5789
v -17.31584 48.10621 18.5673
v -16.48591 47.16285 18.75899
v -7.095644 52.99709 20.19962
v -8.252364 53.05328 20.0806
v -8.19389 51.67471 20.15489
v -10.26663 51.34101 19.89742
v -9.514246 52.65382 19.943
v -13.56282 53.03746 19.28893
v -13.65632 47.42233 19.40514
v -13.78951 48.9404 19.36605
v -11.18417 53.23882 19.69227
v -13.78347 51.58434 19.31675
v -12.09208 51.23248 19.63244
v -13.27865 49.95067 19.4418
v -11.53196 49.85183 19.76292
v -10.14778 49.63087 19.97589
v -11.82025 48.36426 19.72121
v -12.1588 46.91008 19.67844
v -9.750752 45.07621 19.94734
v -28.95199 63.61481 14.25941
v -28.39587 61.98756 14.55993
v -26.66171 65.26845 15.16548
v -28.11039 63.93262 14.62656
v 51.75544 45.9768 -7.753779
v 25.40843 -9.203188 6.386099
v -62.40902 -15.90332 -38.06608
v -62.53569 -17.17816 -39.96803
v 54.62926 -29.89485 -28.86328
v 52.71603 -31.87109 -24.5658
v 55.65394 -29.63794 -32.70797
v 55.88743 -27.98278 -32.07967
v 55.02694 -30.13676 -30.44972
v 55.43818 -28.77773 -30.98427
v 55.09229 -28.10329 -29.00247
v 55.50953 -26.52791 -29.1842
v 54.64987 -26.8462 -26.38098
v 53.09584 -33.53086 -27.10222
v 53.47835 -32.29123 -27.12069
v 54.08549 -31.52243 -28.38887
v 54.20792 -30.72771 -28.11899
v 54.46994 -28.99563 -27.59546
v 52.9416 -32.65752 -25.89216
v 54.1483 -28.94533 -26.43031
v 53.76596 -30.72536 -26.66481
v 53.25378 -30.52478 -24.99009
v 54.01825 -28.34495 -25.54726
v 53.53824 -28.77515 -24.44566
v 53.79509 -23.08062 -20.82806
v 54.6053 -23.08242 -23.2678
v 53.90678 -25.53143 -23.00585
v 55.14081 -24.87556 -26.46633
v 53.98223 -26.50788 -23.98665
v 54.40984 -22.32874 -22.0768
v -30.6584 -35.72343 2.682362
v -30.23421 -34.17406 3.539196
v -11.50428 44.14791 19.61104
v 39.73153 64.4237 4.956721
v 56.57811 -17.88093 -26.21735
v -38.34647 66.53394 8.215148
v 0.5740864 27.02996 17.16818
v -41.88656 68.19318 4.917187
v 29.69985 -37.09853 0.5403154
v 31.16527 -36.67023 -0.05455821
v 30.7926 -34.47582 1.174743
v 28.54076 -35.71891 1.801786
v 30.52262 -35.72006 0.7510393
v 29.44595 -34.29739 1.968429
v 31.91783 -35.05951 0.2596364
v 31.96973 -33.29337 1.016696
v -17.40378 -14.88177 10.97887
v -11.29494 -3.125803 19.84699
v -6.966374 -61.76072 3.966748
v -5.236451 -61.38926 4.24754
v 56.19479 43.98989 -16.19295
v 38.48233 -23.86509 0.4080283
v -16.59365 30.01831 12.51913
v -20.83771 29.40249 10.08992
v -20.39815 28.65691 9.462214
v -16.96436 28.45023 10.5279
v -18.39233 29.0038 10.48628
v -18.20436 29.78433 11.44444
v -19.96188 30.42633 11.47441
v -19.30412 29.08388 10.24034
v -20.75401 31.3973 12.28636
v 52.74871 -25.75763 -20.05051
v -42.38279 -53.98253 -19.19434
v -42.53613 -56.26852 -22.50065
v -41.12262 -56.96155 -20.96575
v -41.74537 -54.36535 -18.67111
v -41.83757 -55.60292 -20.34597
v -40.20094 -58.13248 -21.08469
v -40.37879 -56.88068 -19.68699
v -39.62842 -57.92376 -19.85293
v -25.35694 -0.8598883 5.248251
v 37.22461 65.19951 7.092634
v -9.95676 -10.06371 26.8773
v -20.72863 6.167754 4.426303
v -23.14297 4.949823 3.88356
v 13.99051 -13.58386 10.28143
v -37.31578 -60.33413 -19.53217
v -35.93228 -64.80672 -25.64587
v -31.51992 -67.68488 -22.42696
v -32.77239 -67.15672 -24.25895
v -32.52993 -66.38623 -21.31617
v -33.96029 -66.11388 -24.1109
v -33.76354 -65.44386 -21.80676
v -35.59129 -64.40573 -23.56334
v -26.70548 -27.64736 6.220868
v 40.47706 -41.13206 -10.19821
v -50.69017 41.81803 -1.783142
v -50.10062 41.23726 -0.6998299
v -49.97615 41.88981 -0.818092
v -5.215626 -3.8378 27.65667
v -57.48919 -38.05458 -35.96912
v -51.86199 33.37278 -1.910781
v 40.37988 62.03686 4.660013
v 51.66324 -27.74826 -18.81555
v 50.82941 -23.89246 -14.55504
v 50.64904 -25.31352 -15.06747
v 52.96842 -22.41182 -18.35547
v 52.42847 -29.00899 -21.63409
v 51.79933 -29.01308 -20.05984
v 51.5253 -23.95082 -16.03573
v 53.51572 -22.16425 -19.5563
v 53.67369 -24.22787 -21.35366
v 52.90535 -26.54277 -20.99201
v 52.38797 -27.87149 -20.66179
v 53.05001 -23.91717 -19.54215
v 52.42786 -24.11759 -18.13189
v 51.95718 -26.64135 -18.72633
v 52.07756 -25.58024 -18.23976
v 51.49838 -25.1607 -16.72991
v 50.3665 -27.36644 -15.82087
v 51.12129 -27.07465 -17.14888
v 50.4038 -28.66984 -16.74638
v 49.08466 -29.00946 -14.46372
v -51.99615 -45.37092 -27.43117
v 2.992142 3.806434 21.91401
v -2.541217 0.361602 25.68836
v -22.58155 64.97211 16.56389
v -23.95492 64.16933 16.22099
v -22.48531 63.57111 16.70137
v -2.349818 14.94024 18.33899
v 15.5541 6.30905 5.853127
v -20.07234 -46.28601 2.27043
v -60.8406 -24.22265 -35.94225
v -36.26554 64.45453 9.96972
v -35.38965 65.34171 10.4812
v -35.90037 66.22371 10.06909
v -37.08407 64.78656 9.343833
v -7.292761 30.11466 16.96992
v -3.158946 14.07311 18.53496
v -29.07579 -27.71726 5.528081
v -29.20935 -26.15499 5.708417
v 17.48685 -2.416333 7.886131
v -12.37172 -61.55863 2.257508
v -17.75894 -52.41842 1.640081
v -48.97528 59.89582 -1.604048
v -46.36584 22.0828 -4.529875
v 23.52952 -1.284592 4.897096
v 21.12953 -0.5686769 5.586854
v 24.13576 -2.28352 5.02101
v 21.79865 -3.250803 6.166452
v 23.11515 -4.625512 6.070367
v 21.47767 -5.304186 6.771358
v -41.68291 18.08694 -2.377643
v -56.06237 31.30465 -10.68385
v -5.296227 38.70546 19.71665
v -25.69448 49.95903 15.85905
v -7.894347 -48.15186 8.298852
v -8.70906 -46.87561 9.206271
v -20.53294 -40.37609 0.9178126
v -20.79836 -40.7276 0.9141675
v -21.11724 -40.35123 0.5458592
v -21.77858 -41.31985 0.5693459
v -22.2504 -41.83086 0.4699024
v -37.0714 14.31251 1.300131
v -36.59529 14.50278 1.526076
v -37.08412 15.7805 0.9374325
v -20.39082 13.63509 2.854437
v -20.9341 13.44224 2.842666
v -52.91996 -44.25587 -28.37222
v -13.23316 -15.54277 19.12654
v 16.44145 5.080517 5.83322
v -17.28318 37.78948 17.53531
v -17.85179 37.17217 17.22235
v -15.84063 38.91125 18.04905
v -16.69259 38.51599 17.79157
v -27.62196 50.49508 14.97849
v -65.12466 2.796 -35.58073
v -3.473367 -57.26733 4.475952
v -8.542053 -61.23886 3.613606
v -6.318278 -60.32007 4.119668
v -6.568166 -59.24553 4.057065
v -8.842392 -59.05843 3.496364
v -7.593827 -59.36716 3.840343
v -7.344395 -57.39595 3.916653
v -5.406249 -58.16901 4.256787
v -5.138844 -56.47305 4.339988
v -6.774797 -49.51733 7.016867
v -7.548253 -50.5709 6.149139
v -6.868311 -55.55555 4.131074
v -5.262732 -54.96374 4.45166
v -4.683306 -53.693 4.84298
v -5.907925 -52.01649 5.368588
v -0.7744625 11.41188 20.02695
v -8.825362 48.4537 20.14705
v -62.01782 -16.57201 -36.40664
v -61.39175 -16.20681 -32.68281
v -61.35302 -18.0937 -33.86507
v -5.999709 -12.68492 29.28838
v -7.603308 -12.13338 28.45678
v -10.1885 43.04362 19.74011
v -9.508484 41.59784 19.65152
v -10.97976 41.90156 19.50233
v -12.67723 40.61124 18.99455
v -11.17894 40.17123 19.20809
v -10.23978 39.40963 19.2236
v -11.61223 38.81144 18.84644
v -17.85408 -39.97659 3.082741
v -17.7689 -40.07721 3.203662
v -18.12189 -40.03908 2.877543
v -18.99471 -40.2665 2.232823
v -19.12068 -41.82343 2.823151
v -19.41457 -42.52305 2.804487
v -18.20053 -40.77034 3.163961
v -18.50255 -42.71839 3.675905
v -49.06971 56.52222 -1.440827
v -18.34261 61.7612 17.83745
v -18.89628 64.79219 17.51842
v -20.88456 62.76183 17.17024
v -20.81482 65.21725 17.01231
v -21.35231 63.9808 16.99515
v -19.7557 61.39333 17.52565
v -28.65892 -20.99334 6.349732
v -26.13668 -22.39093 6.643123
v -26.83685 -20.74472 6.625987
v -25.02927 -19.62726 6.895328
v -30.23934 -19.51994 6.251346
v -63.16638 -12.79392 -39.97907
v -33.86004 -36.49774 0.7580985
v -36.43881 -54.37503 -12.15338
v -44.89301 -49.59848 -18.19532
v -30.74323 -62.92538 -13.09661
v -3.839639 7.078922 21.66828
v -19.86197 27.83664 8.779743
v -19.13389 27.58017 8.74093
v -18.40772 27.36508 8.74171
v -47.88562 -47.35425 -20.82896
v -48.70821 65.79997 -2.168647
v -49.03554 65.33674 -2.486452
v -49.46109 63.53915 -2.626027
v -49.11539 62.63378 -2.104248
v -48.31043 63.03287 -1.170298
v -47.54063 62.16332 -0.1251762
v -48.17962 64.84013 -1.298207
v -47.13046 66.04688 -0.1911451
v -55.6834 -25.01555 -18.69316
v -37.30973 32.90882 8.896246
v 1.267349 36.9113 19.53966
v 2.123061 37.96524 19.67682
v 1.060548 38.49726 19.83854
v -4.0665 47.77105 20.52513
v -4.845056 46.22805 20.46917
v 3.320993 41.04478 20.04333
v 1.170053 42.58573 20.31145
v 2.508805 39.71489 19.91669
v -0.9435618 40.54444 20.1738
v -8.035967 43.31568 20.04193
v -3.345322 45.74006 20.51551
v -4.281483 44.44328 20.39535
v -6.882306 45.36147 20.28619
v -8.19071 45.73861 20.17813
v -2.629789 44.34327 20.45866
v -5.186111 42.90621 20.25624
v -1.059428 43.31698 20.39636
v -3.590891 43.31414 20.36935
v -1.391885 37.05302 19.65376
v -2.088464 38.57188 19.89492
v -3.288085 39.28401 19.95673
v -2.520412 42.40979 20.32746
v -3.428482 40.3436 20.08418
v -4.504666 41.44824 20.16995
v -5.718119 44.32503 20.30672
v -6.44375 42.07595 20.0939
v -6.694058 40.27471 19.83417
v -6.939259 38.62085 19.51022
v -9.149978 40.65994 19.58972
v -44.34668 69.0093 2.323958
v 2.534442 -2.814214 26.49423
v 5.597547 -2.772603 23.61159
v 2.791893 -1.785805 25.58704
v 4.109074 -1.501318 24.30194
v 2.228889 -0.8705995 25.2984
v -1.617979 29.2853 17.80375
v -3.227727 28.23369 17.42906
v -8.988795 -48.45702 7.843785
v -1.141278 20.3479 16.87337
v -8.504593 -11.39961 28.01604
v -1.750476 -15.56851 28.55707
v -1.414646 -14.02565 29.75401
v -2.536858 -16.06616 28.03247
v -4.335879 -13.6246 29.55798
v -3.685673 -15.87546 27.9454
v -4.094838 -16.44608 27.02542
v -4.840857 -13.97544 29.16632
v -5.438405 -14.95499 28.0742
v -6.436999 -13.07377 28.81725
v -9.15416 -11.55878 27.34321
v -10.20588 -11.70352 26.14332
v -6.423818 -14.25096 27.96036
v -8.068821 -12.84874 27.65137
v -7.591359 -14.30991 26.75295
v -8.378265 -14.9752 24.93529
v -60.27677 -25.72551 -34.35088
v -61.8786 -12.56694 -32.18624
v -62.69817 -11.83985 -36.17855
v -61.81774 -13.76276 -32.89349
v 10.21262 -8.565034 19.04148
v 8.4198 -6.44167 21.37548
v 9.260174 -7.845294 20.70423
v 9.563494 -7.428109 19.26001
v -21.86518 6.141358 3.920028
v -44.68563 25.44996 0.00521069
v -44.4671 26.11168 0.7887051
v -37.79992 45.70197 9.635966
v -37.0146 46.3423 10.03412
v -0.4594615 34.46119 19.11643
v -36.20484 -61.13186 -18.84927
v -17.43978 -14.20464 11.64394
v -17.22562 -14.7631 13.47433
v -42.93199 35.15578 7.269394
v -43.98317 35.50113 6.660965
v -6.83896 -65.96664 3.383895
v -5.618081 -66.29353 3.474557
v -20.99646 60.7891 17.22849
v -22.33298 61.34878 16.82979
v -16.41409 -16.86153 13.20878
v -16.33228 -16.12154 15.3284
v -17.00472 -15.76218 13.14164
v -16.65734 -15.43968 15.32419
v -25.51984 -48.53147 -1.646092
v 0.1100821 35.86324 19.38774
v -1.637967 35.56206 19.34278
v -20.28669 57.65549 17.5116
v -22.18614 57.16815 16.9793
v 15.72457 -4.873973 9.183498
v -57.22993 -29.11028 -25.52585
v -20.51117 -72.86616 -9.755705
v 6.427997 -2.437627 22.08279
v -26.21619 -40.07905 0.7208468
v -19.19619 -74.59264 -12.09443
v -22.12573 -73.4283 -15.36267
v -23.74708 -71.96253 -14.2096
v -23.59443 -72.37612 -15.25813
v -20.37153 -73.60289 -11.19074
v -22.82765 -72.55907 -13.6732
v -21.52805 -73.52845 -13.7942
v -20.3065 -74.06401 -12.62439
v -21.57784 -73.04711 -12.14203
v -16.07151 -10.0385 15.3015
v -54.19452 39.07431 -7.089113
v -21.575 -42.76276 1.08742
v -22.55999 -42.68524 0.4951627
v -13.06729 -73.05406 -2.813766
v -12.53996 -71.74924 -1.268288
v -65.53822 4.375556 -36.38474
v -21.99864 4.486853 4.575876
v -55.55706 -43.2794 -37.55813
v -56.08108 -42.04697 -37.18499
v -54.19253 -40.32101 -26.9358
v -54.03821 -43.58902 -31.01908
v -54.53534 -42.73735 -31.41113
v -56.67612 -41.03715 -38.32508
v -56.32595 -41.04317 -36.09643
v -56.95729 -39.80277 -36.91289
v -55.09886 -41.6591 -31.734
v -55.46435 -42.25802 -34.44362
v -54.30908 -41.8693 -29.27262
v 0.6256267 13.33897 18.80587
v 1.737572 14.21258 17.91041
v -1.699211 -3.360917 28.09849
v -59.89297 -33.38682 -43.20215
v -59.72567 -34.3236 -45.32337
v -60.13573 -32.3128 -42.56733
v -58.92361 -36.66903 -44.30637
v -58.81192 -36.56386 -42.18058
v -59.40019 -34.92065 -42.98609
v -59.74305 -33.3308 -41.42485
v -59.24818 -34.1831 -39.34477
v -58.27187 -36.96581 -38.52554
v -58.87572 -34.81838 -38.0945
v 4.045516 30.26522 17.33431
v -63.8212 -10.72504 -42.51022
v -15.06085 -9.162813 16.91992
v -17.97145 31.49894 13.54518
v -22.18194 31.46507 11.83836
v -22.75819 30.80984 10.99325
v -21.01728 30.26788 10.914
v -23.33775 36.36112 15.45323
v -24.79194 34.94023 14.14306
v -21.0458 32.34159 13.19763
v -22.93418 32.60172 12.78891
v -21.392 33.77748 14.40151
v -20.07917 37.43522 16.75743
v -22.01577 37.4928 16.24589
v -20.73858 36.63383 16.27472
v -19.36756 31.28879 12.73137
v -22.42731 35.36666 15.16734
v -21.02725 35.40742 15.61743
v -20.02499 34.05276 15.02117
v -64.4465 -6.226657 -41.3732
v -64.33925 -7.216571 -41.97086
v -15.54408 -11.42492 18.32306
v -16.58964 -14.68666 16.16308
v -16.69654 -11.77512 15.44741
v -9.213715 -9.714547 27.63782
v -47.56919 37.46147 3.841649
v -48.21877 35.8244 3.029434
v -63.60998 28.41212 -28.09071
v -53.16449 56.04166 -6.808517
v -37.4074 -63.14641 -24.75001
v -17.14416 27.09374 8.956599
v -12.14389 -8.590951 23.32314
v -46.72583 35.92926 4.593508
v -62.86396 -20.42806 -46.58202
v -61.35964 -27.00068 -42.67101
v -61.18032 -26.6923 -40.59737
v -61.92915 -18.78682 -37.73383
v -62.09701 -19.64496 -39.32843
v -62.01617 -23.28928 -42.40376
v -62.5617 -21.20673 -44.55306
v -62.28952 -22.57563 -43.77395
v -60.43671 -26.90121 -36.19245
v -60.40701 -27.70687 -36.91195
v -60.71389 -26.94163 -37.78608
v -61.42961 -25.00523 -40.16376
v -60.805 -25.994 -37.31829
v -61.17045 -24.50618 -37.8859
v -62.2396 -21.19287 -41.85331
v -61.55369 -23.40131 -39.28352
v -61.83219 -22.77191 -40.47186
v -61.12589 -23.02198 -36.45932
v -61.56437 -21.19971 -37.4191
v -61.79813 -17.92782 -36.23873
v -61.32785 -19.95618 -35.20551
v -60.82191 -20.13535 -32.7298
v -40.48871 48.01935 7.271817
v -40.94857 -54.82496 -18.04495
v -16.39124 23.59904 5.798066
v -5.276415 -64.75207 3.883644
v -36.48528 30.70176 8.050782
v -39.24101 -61.03093 -24.16651
v -61.75212 29.31467 -23.77044
v -26.83743 -33.15485 5.099782
v -24.96365 -35.58992 4.640442
v -27.12845 -34.32025 4.595458
v -47.35918 -51.55834 -25.16649
v -46.58657 -53.85433 -27.24221
v -48.022 -51.73241 -27.04519
v -48.08484 -52.92732 -29.62576
v -49.09237 -49.44131 -26.00715
v -50.10006 -49.07278 -28.05762
v -50.47766 -47.25512 -26.16171
v -46.61799 68.29173 0.01007683
v -12.80645 -53.65878 3.235855
v -7.901864 -52.84438 4.779674
v -12.41863 -51.5913 4.449681
v -10.27382 -51.86839 4.885267
v -8.603277 -54.39007 4.049333
v -11.28196 -54.33125 3.465762
v -10.61754 -53.23206 4.095657
v -9.788692 -54.29879 3.825254
v -64.41838 4.366664 -31.49361
v -50.30282 47.133 -2.252269
v -44.40663 -48.84727 -16.69541
v -4.584605 30.63507 17.82987
v -24.48043 50.79674 16.32757
v -22.80769 53.62285 16.81935
v -24.60959 52.40383 16.22521
v -25.30047 53.57861 15.90886
v -7.475381 37.637 19.25679
v -23.90065 57.50049 16.40422
v -21.253 58.67045 17.23919
v -22.63387 58.99815 16.80655
v -14.14725 -40.88252 6.758229
v -15.15082 -40.49031 5.814181
v -17.67313 -41.28902 3.94069
v -15.85811 -40.21645 5.108141
v -17.05163 -40.1712 3.955889
v -17.00326 -42.16548 4.823293
v -15.80376 -41.63139 5.779379
v -14.10134 -42.20254 7.078588
v -17.08239 -43.75311 5.020675
v -13.96504 -50.34113 4.52026
v -58.20361 -26.76502 -26.91941
v -26.3177 0.7288701 4.321662
v -48.88124 51.19078 -0.8824143
v -8.567108 -8.554539 28.01536
v -8.265298 -9.768987 28.44221
v -38.09398 29.7289 6.940269
v -45.87732 44.08305 3.384474
v -51.56754 39.90298 -2.375608
v -51.52446 39.1366 -1.988793
v -8.734511 -49.78612 6.634922
v -11.19766 -48.31421 7.268689
v -9.958368 -49.33832 6.819722
v -40.8742 -32.58804 -2.152041
v -28.31964 -33.41093 4.518118
v -28.01042 -34.4089 4.276788
v -61.0148 -17.67925 -31.91315
v -13.63188 -16.23219 17.71659
v -13.83746 -15.63655 18.71549
v -14.69831 -17.21285 15.77605
v -14.79067 -16.56339 16.81315
v -14.18829 -16.25914 17.5824
v -14.22155 -15.46191 18.81255
v -15.82235 -14.93147 17.65816
v -15.2053 -16.60959 16.4093
v -14.88217 -16.06871 17.48398
v -15.66446 -13.14792 18.47641
v -16.12288 -13.63926 17.57133
v -15.2352 -15.3157 18.13628
v -15.43834 -14.85285 18.30574
v -15.18727 -14.37478 18.95681
v -13.90795 -9.719092 20.25445
v -15.16909 -10.05333 17.86224
v -14.15391 -8.098625 17.62705
v -11.91496 -13.29638 23.28181
v -11.979 -15.11167 20.80498
v -11.88018 -14.70985 21.62625
v -10.77852 -14.79932 22.45376
v -10.9901 -14.41178 22.93359
v -11.61537 -13.91013 22.98091
v -13.32676 -11.1749 22.14281
v -13.21598 -15.15622 19.92367
v -9.153977 -14.61791 24.56805
v -9.677214 -13.20413 25.72522
v -14.84695 -11.23956 19.54084
v -10.64734 -13.84251 24.02973
v -11.3456 -12.08137 24.66668
v -14.68783 -12.34509 20.16545
v -15.29374 -12.61389 19.1267
v -12.65386 -14.85745 20.76023
v -13.05696 -14.50758 20.92343
v -12.18586 -14.38228 21.91342
v -13.91551 -10.37413 20.74745
v -14.11128 -12.13596 21.04035
v -14.2826 -13.99847 20.22572
v -14.71027 -15.34007 18.62422
v -13.75752 -14.91527 19.8855
v -14.85984 -13.44242 19.78298
v -13.5638 -14.32612 20.69488
v -12.57837 -14.02167 21.96533
v -13.48218 -12.75057 21.80592
v -12.55386 -13.21979 22.68945
v -12.88447 -12.64208 22.59234
v -12.71406 -11.53526 23.09836
v -12.24424 -12.44149 23.46515
v -12.78897 -9.105301 22.30774
v -31.55955 6.990272 1.877094
v -14.68562 29.63186 13.16703
v -35.0118 -44.40173 -4.033241
v -27.10308 -43.74674 -1.076854
v -27.95683 -41.21719 -0.1147274
v -28.30362 -43.25691 -1.140171
v -28.91842 -45.16016 -2.06293
v -29.70454 -44.18414 -1.859131
v -27.81175 -69.49571 -17.68397
v -28.49523 -69.59529 -20.10186
v -29.2123 -68.87273 -19.69699
v -42.13147 -49.23743 -13.93933
v -16.04312 -18.99242 9.336287
v -36.63027 13.01955 1.543814
v -31.89676 -23.17036 5.398877
v -16.51551 35.16846 16.67916
v -33.1881 -61.1209 -14.57326
v -44.85701 42.7836 4.888343
v -12.80992 -9.727232 22.63801
v -12.45593 -9.896051 23.37971
v -11.16862 -11.26517 25.21889
v -11.85246 -10.91564 24.38789
v -65.65283 21.92875 -33.17637
v -39.64624 -38.89088 -4.351834
v -22.14613 -48.3758 0.3348596
v -64.04792 -7.174237 -39.74244
v -62.30143 -7.301118 -29.71794
v -62.87868 -6.331506 -31.78607
v -63.42426 -6.07746 -34.5899
v -63.70818 -9.413944 -40.03098
v -63.50911 -10.66804 -40.03682
v -62.25524 -8.339269 -30.34205
v -63.61542 -7.2975 -37.16267
v -63.80771 -8.521783 -39.67633
v -63.21848 -10.71577 -38.33252
v -63.38223 -9.197053 -37.62062
v -63.0831 -8.688679 -35.32502
v -62.57524 -11.11661 -34.69659
v -61.84832 -9.986393 -29.62426
v -62.458 -9.763126 -32.72801
v -62.2837 -11.12835 -33.11625
v -7.209926 31.41428 17.48398
v -59.14256 34.00243 -17.86914
v -33.55303 48.03819 11.91824
v -31.55336 49.10578 13.01776
v -32.88633 49.37319 12.22875
v -31.82964 51.42276 12.82442
v -22.64643 -19.53418 7.238398
v -23.90551 -18.52126 7.049344
v -31.46028 -64.98673 -16.54108
v -41.61871 -50.80012 -14.69713
v -59.32314 50.47713 -17.40452
v -59.74163 50.06313 -18.19059
v -59.77018 49.18151 -18.3985
v -59.39969 49.70958 -17.59751
v -58.76274 50.6722 -16.28801
v -59.0772 50.65388 -16.93656
v -59.11133 50.09783 -17.01114
v -59.02216 48.68135 -16.92752
v -32.93062 -62.10927 -15.22043
v -33.66901 -61.6291 -15.72098
v -34.26585 -61.55622 -16.42667
v -43.72463 67.63885 3.277023
v -38.76042 -54.87793 -15.16562
v -20.17843 -41.64182 1.857545
v -20.71155 -41.53873 1.374889
v -21.37305 -41.58432 0.9122049
v -20.17391 -42.65832 2.171611
v -26.11758 -45.83781 -1.302349
v -25.25771 -45.06694 -0.7933095
v -25.95219 -47.4938 -1.594719
v -23.18741 -46.44099 0.05672212
v -23.80083 -45.17309 -0.1347526
v -24.34764 -44.87154 -0.3702025
v -24.85957 -46.377 -0.8138252
v -22.45573 -46.86509 0.4319395
v -43.51863 -43.95815 -11.35352
v -56.09036 45.90756 -11.4645
v -60.85225 -18.94447 -32.06635
v -34.91989 -50.13581 -7.565945
v -35.76776 -50.20663 -8.239186
v -36.00677 -51.44486 -9.347368
v -33.59085 -52.3214 -8.139779
v -33.12981 -50.12021 -6.386424
v -32.62801 -51.23635 -6.768959
v -34.49258 -51.23675 -8.038444
v -33.38171 -51.45754 -7.43369
v -30.77466 -51.94868 -6.020832
v -29.34378 -51.74988 -5.042823
v -31.35715 -50.53418 -5.591175
v -30.33881 -50.74422 -5.095056
v -33.04548 -48.76655 -5.527863
v -30.86245 -49.57122 -4.808981
v -30.04212 -48.08916 -3.705328
v -39.31771 0.4853413 0.5183799
v -37.14452 -58.26222 -16.70275
v -49.41114 -43.81642 -20.07959
v -28.60548 -69.23529 -19.19798
v -31.03416 -67.70419 -21.14692
v -30.27446 -67.7035 -19.19197
v -32.15857 -64.95865 -17.73362
v -32.04184 -65.63246 -18.6555
v -31.89496 -66.24699 -19.57406
v -30.90673 -66.80723 -18.56795
v -30.55096 -66.78172 -17.76093
v -29.4818 -67.43533 -16.83123
v -34.40326 54.97822 11.21588
v -11.29519 -45.43457 8.887274
v -2.993161 11.28094 19.91661
v -12.14824 26.43827 12.03275
v -9.467815 -50.21678 6.179803
v -11.78049 -50.6289 5.252767
v -11.24292 -49.34275 6.438392
v -12.95582 -48.62557 6.198068
v -2.771094 30.2149 17.97489
v -61.01665 -2.945617 -22.71516
v -63.71906 -3.051186 -33.23236
v -31.28967 -43.4487 -1.962154
v -31.28578 -45.15955 -2.813926
v -30.63472 -44.68956 -2.375684
v -32.89033 -43.60783 -2.607985
v -34.12003 -64.19957 -20.04984
v -51.39008 -43.66887 -23.80962
v -11.71529 -55.76001 2.906466
v -47.01204 34.71306 3.989517
v -47.79126 36.2201 3.511281
v -60.48362 -19.99027 -31.08129
v -18.13258 -73.3253 -7.370483
v -17.46362 -74.25991 -8.210465
v -16.81142 -73.95651 -6.916916
v -16.31504 -73.28266 -5.47353
v -17.11018 -71.79748 -4.499878
v -18.12148 -71.89877 -5.538865
v -51.36666 41.74771 -2.806809
v -31.19731 2.734783 2.276188
v -18.37837 33.39703 15.08354
v -16.82462 31.77387 14.25027
v -50.62735 58.8821 -3.505461
v -50.50563 54.43312 -3.017607
v -50.16513 56.48952 -2.752795
v -48.36207 58.99722 -0.8226198
v -50.0673 58.04892 -2.739351
v -49.17923 57.69497 -1.659635
v -48.45264 57.886 -0.8337123
v -56.05972 35.2236 -10.57821
v -26.84007 7.348862 2.639319
v -25.96083 8.420085 2.6916
v -50.43791 -43.40589 -21.63793
v -31.92053 -33.18355 3.14308
v -29.9846 -32.63532 4.13741
v -20.86189 3.611941 5.577464
v -2.249263 6.141519 22.51156
v -2.712289 4.505975 23.27794
v -2.962651 1.590162 24.87938
v -40.2858 -21.91847 1.940306
v -42.13493 27.15723 3.125082
v -2.593091 -1.161888 26.64455
v -3.708873 -0.765533 26.18134
v -3.662435 -2.837612 27.5351
v -4.951921 -2.242491 26.69534
v -32.86666 -53.65558 -8.516452
v -43.08144 -49.51406 -15.46866
v -35.45348 11.9027 1.7711
v -0.9394197 32.81765 18.71133
v -0.47493 30.38265 18.08535
v -1.362616 31.59282 18.39334
v -2.93853 34.19898 18.96435
v -55.62175 53.81821 -10.56125
v -53.13778 35.55184 -3.97967
v -54.08379 35.71663 -5.912859
v -56.71309 -18.52366 -17.62599
v -49.07904 58.70049 -1.631554
v -29.05867 -68.36906 -17.94091
v -28.09621 -68.42451 -15.78818
v -26.71573 -69.86229 -15.86273
v -26.98201 -69.14243 -14.88819
v -27.52623 -67.09248 -12.69549
v -25.77843 -70.3898 -14.82942
v -25.16752 -70.52283 -13.71877
v -28.48527 -67.46686 -14.91329
v -26.12639 -69.41778 -13.61051
v -26.45352 -68.65753 -12.99078
v -22.57565 -70.97033 -9.751519
v -24.96873 -69.58858 -11.69838
v -23.57833 -70.25842 -10.3239
v -24.5202 -69.20552 -10.39749
v -23.40695 -66.78642 -6.873597
v -23.18508 -69.79207 -9.131227
v -23.99184 -67.32118 -7.904939
v -25.28311 -67.57649 -9.79698
v -24.49066 -66.01337 -7.594338
v -26.68574 -66.93645 -11.19501
v -39.32689 47.99111 8.151539
v -17.95912 28.21527 9.809413
v -16.18083 28.89285 11.43217
v -15.98944 27.387 9.869049
v -53.35466 -40.94511 -25.45163
v -62.54232 -0.4722528 -26.66005
v -31.9488 -61.33296 -13.17293
v -32.25356 -62.08952 -14.27722
v -32.33504 -63.28206 -15.68804
v -45.55077 20.01104 -5.18078
v -46.30683 19.70781 -5.904567
v -49.82332 18.04842 -9.420607
v -17.08485 21.4184 3.604549
v -26.03214 -35.26624 4.48884
v -26.40656 -36.61008 3.54293
v -27.32319 -35.72876 3.850456
v -28.01853 -38.55797 1.838538
v -28.01176 -39.92158 0.7688984
v -25.58777 -37.17073 3.339677
v -29.64602 -38.584 1.454778
v -29.24092 -37.19028 2.457895
v -32.29237 -36.42529 1.596095
v -30.78081 -37.08175 1.943978
v -32.58188 -38.32707 0.5094051
v -30.06832 -39.83097 0.514738
v -31.35191 -38.22598 1.11044
v -32.29047 -39.29912 0.0866576
v -59.70105 -21.67213 -28.87071
v -60.19805 -21.29993 -30.76567
v -60.80601 -21.60148 -33.7393
v -60.22194 -22.60167 -31.81943
v -60.46595 -24.02722 -33.88632
v -58.90084 -27.55958 -29.95101
v -59.34375 -28.31084 -32.33158
v -59.76571 -26.18526 -32.41068
v -59.22982 -26.44074 -30.41735
v -59.98469 -24.39049 -32.02876
v -59.44907 -24.93096 -30.16019
v -59.0389 -24.57873 -28.34803
v -16.70897 -16.54241 12.3511
v -17.65855 -16.43711 9.248956
v -17.16463 -17.56705 9.139647
v -15.98872 -18.30132 9.872806
v -15.65298 -18.09072 11.05597
v -16.16449 -17.3764 11.79057
v -16.74088 -16.69803 10.94447
v -16.9547 -16.22158 11.40283
v -17.10635 -16.8668 9.681329
v -16.79424 -16.90292 10.15194
v -16.6127 -16.99878 10.65189
v -17.21052 -15.77817 10.59477
v -17.26213 -16.25822 9.829613
v -17.09174 -16.24051 10.29046
v -17.71114 -14.34985 10.03872
v -61.40405 21.68546 -23.16602
v -64.96194 -0.2758151 -37.47179
v -64.79377 -5.141101 -42.41414
v -65.42484 -1.185929 -41.74107
v -65.10266 -1.231089 -39.40528
v -64.76137 -3.861547 -40.45581
v -64.19226 -5.91956 -39.24815
v -63.44585 -6.715903 -35.4183
v -64.30937 -4.097738 -37.67422
v -62.33533 -2.889457 -26.94173
v -41.86976 35.70922 8.162292
v -42.11247 35.2893 7.837952
v -42.67866 35.92361 7.762795
v -45.66038 -50.85985 -20.87115
v -13.84205 -6.513666 16.24115
v -40.95609 -53.35872 -16.41566
v -41.52332 66.97374 5.45123
v -7.16633 -71.60325 0.6579287
v -8.448277 -70.19054 1.317297
v -8.310409 -71.9758 0.1311974
v -9.117915 -70.31704 1.082561
v -56.19245 51.82706 -11.59901
v -60.72535 -13.58652 -27.15455
v -35.69728 -43.55743 -3.962987
v -34.27013 -41.52274 -2.073379
v -42.15687 -31.31686 -2.587903
v -30.11394 -66.02849 -15.71957
v -54.97703 -20.68889 -14.9339
v -60.31049 48.43342 -19.60344
v -34.05277 13.62617 2.451289
v -35.55533 13.64964 1.952086
v -39.41286 -55.32023 -16.48682
v -34.06339 9.276035 1.545769
v -32.89797 8.693056 1.733781
v -34.3844 7.98796 1.289297
v -22.58953 -17.38118 7.21707
v -33.89038 -38.06776 -0.02352181
v -37.66729 4.332567 0.3589377
v -9.473009 -57.89098 3.387783
v -10.21828 -56.20378 3.285642
v -37.66822 -54.51496 -13.55152
v -36.67802 -55.59174 -13.46772
v -28.53799 -14.82185 6.757934
v -52.71952 -43.02974 -26.27106
v -51.19538 -45.841 -25.99046
v -18.18813 -13.76524 9.063549
v -32.86215 -23.60505 5.030261
v -31.80513 -52.39954 -6.934758
v -59.05621 -23.04966 -27.36193
v -6.937702 -11.7603 29.07185
v -5.886957 -10.73977 29.81764
v -5.485711 -11.80713 29.8087
v -6.650114 -9.925653 29.47057
v -5.89724 -9.006574 29.69382
v -5.77029 -6.52097 28.92858
v -11.38067 -5.8925 22.45408
v -11.01539 -10.56559 25.55553
v -9.734905 -3.926889 23.78073
v -11.71684 -8.761697 24.19426
v -5.881736 -1.606256 25.75478
v -7.710469 -0.7378148 23.61833
v -5.685761 -0.5631802 25.15393
v -11.73476 -7.455672 23.25767
v -11.17707 -8.795987 25.13779
v -8.399909 -6.347759 27.16693
v -6.536465 -4.377645 27.32106
v -10.99106 -7.696017 24.85792
v -9.68323 -7.890643 26.73466
v -7.433398 -8.052929 28.67997
v -8.713396 -5.597193 26.40249
v -10.97246 -6.515767 24.01502
v -10.26633 -6.121928 24.88797
v -9.566216 -4.99378 24.95712
v -8.767184 -3.950644 25.0886
v -6.890826 -3.123794 26.16864
v -15.93436 19.10869 3.432641
v -41.34622 27.06898 3.373183
v -41.26147 27.719 4.006595
v -60.2476 -19.59275 -29.75069
v -60.99632 -16.62534 -31.04884
v -60.40123 -17.75482 -29.02817
v -37.59586 -39.05779 -2.849346
v -26.58616 2.168581 3.693025
v -11.36217 -67.39993 1.717208
v -9.461676 -67.16553 2.425368
v -64.60462 -3.245977 -38.62013
v -64.11755 -3.455667 -35.8597
v -29.68629 -47.02127 -3.084261
v -32.53521 -46.53845 -4.007029
v -31.52379 -48.38238 -4.527392
v -11.73281 32.83263 16.79653
v -16.7912 36.52513 17.1929
v -15.55909 36.87153 17.55496
v -4.394167 32.72131 18.44224
v -3.197166 32.76986 18.59287
v -4.171761 37.08661 19.52032
v -4.064665 34.73569 18.9897
v -5.464353 35.17148 18.94503
v -6.680119 35.67062 18.90009
v -10.24949 31.67393 16.69246
v -9.911245 32.34784 17.11152
v -10.32524 34.02459 17.69447
v -9.234273 30.93661 16.71242
v -5.876983 33.14517 18.33311
v -6.995667 33.40108 18.20796
v -8.042801 32.76745 17.76973
v -8.43161 34.406 18.22058
v -7.552234 36.18295 18.89056
v -8.768256 38.35508 19.22908
v -10.0794 38.27443 19.01225
v -11.08336 37.31191 18.57995
v -9.508028 36.41274 18.64656
v -12.54805 38.53737 18.58996
v -10.89898 35.84099 18.19085
v -13.65446 37.03897 17.98112
v -15.42876 34.05723 16.38157
v -16.48925 33.73888 15.91144
v -16.03539 32.76733 15.37476
v -12.34605 36.85465 18.21328
v -15.20797 35.4178 17.09345
v -13.82749 34.99803 17.23107
v -12.39932 33.72243 16.99412
v -14.10563 32.6271 15.92313
v -15.32245 30.9404 14.13118
v -12.83264 31.78668 15.86397
v -13.93776 29.83227 13.80771
v -12.91308 -72.39585 -2.036036
v -11.56472 -73.79717 -2.828803
v -30.09472 7.67981 2.159751
v -32.15604 64.7898 12.55895
v -33.30729 65.2068 11.84962
v -35.73202 56.28639 10.36848
v -29.5922 51.35741 14.02518
v -23.47825 62.74757 16.43699
v -24.26908 61.41126 16.22265
v -24.78692 63.09151 15.97633
v -26.34681 63.62458 15.38249
v -26.6415 62.00789 15.29421
v -31.01697 59.43316 13.25914
v -28.02965 60.68999 14.74028
v -29.93296 60.99377 13.83753
v -29.12558 60.24643 14.2311
v -29.4951 58.60604 14.038
v -25.82273 51.80923 15.73884
v -25.41234 54.47628 15.84205
v -26.98199 52.03239 15.25599
v -27.611 53.57022 14.92126
v -28.55924 52.2053 14.48142
v -23.87853 59.15871 16.38478
v -27.34299 54.74489 15.017
v -24.16126 60.59343 16.28192
v -26.14664 60.1817 15.53599
v -25.20353 58.38308 15.90721
v -24.98817 55.85247 16.00787
v -34.61735 56.89556 11.11404
v -26.50634 56.27526 15.38797
v -27.53791 58.75452 14.94441
v -26.57285 57.54066 15.35108
v -27.47083 56.77371 14.9552
v -28.55533 57.6445 14.49227
v -29.40869 56.62872 14.07693
v -29.9799 55.75103 13.7776
v -30.37002 54.73222 13.55931
v -28.96173 55.16663 14.26369
v -31.87637 54.89025 12.73518
v -30.12346 53.03243 13.70899
v -33.50828 53.39989 11.76323
v -33.28277 55.76852 11.92907
v -30.85196 56.05285 13.311
v -32.22778 56.60725 12.52805
v -32.25575 57.97734 12.51184
v -33.26585 57.3517 11.9452
v -34.7266 64.17787 10.99944
v -32.97306 63.49982 12.13697
v -32.07662 62.08866 12.66891
v -31.70329 63.46357 12.84569
v -34.4078 62.42846 11.23502
v -32.15683 61.08713 12.61564
v -33.67312 59.83283 11.73124
v -51.84639 -44.45609 -25.8067
v -50.09562 -44.54576 -22.04107
v -50.2105 -46.6132 -24.67199
v -50.97361 -45.00853 -24.42292
v -49.07294 -47.71132 -23.59497
v -49.89608 -45.91609 -23.15446
v -42.28118 -48.07767 -13.09342
v -41.24133 -49.69106 -13.21494
v -50.43602 -42.32577 -20.61262
v -19.61183 -19.06795 7.809262
v -38.32861 -62.13966 -24.55698
v -37.10055 -62.87738 -23.44128
v -36.77011 -62.58244 -22.16212
v -37.2137 -61.14596 -20.5659
v -39.44283 -59.37367 -21.62011
v -35.53925 -63.83149 -22.16585
v -38.48732 -61.07426 -22.68506
v -35.50422 -62.37376 -19.48736
v -33.96584 -63.25511 -18.22125
v -35.16394 -61.50626 -17.74233
v -18.00488 -14.37527 9.459579
v -17.93758 -15.19926 9.297767
v -55.5563 52.3772 -10.48424
v -55.19707 51.28869 -9.807549
v -44.75732 -51.09688 -19.5966
v -42.83613 -52.79902 -18.54626
v -43.92323 -51.18174 -18.36815
v -65.51266 6.487489 -34.97807
v -14.54523 -7.178905 15.31156
v -65.43924 0.03691363 -39.95431
v -65.71844 1.498333 -40.17107
v -37.43531 -56.82473 -15.54463
v -51.12637 52.69199 -3.694793
v -50.46002 53.62249 -2.90445
v -51.74723 53.8252 -4.625019
v -21.6107 -72.18349 -10.22573
v -19.03115 -72.69878 -7.468459
v -21.7948 -70.85451 -8.493684
v -20.5719 -72.08812 -8.525102
v -43.71653 -50.0677 -16.87584
v -42.59258 -50.52433 -15.73436
v -42.82338 -51.63572 -17.17689
v -41.82726 -51.79599 -15.96657
v -40.72127 -52.36385 -15.12011
v -36.87212 47.85109 9.895206
v -37.73851 46.85344 9.444617
v -57.13459 -27.46523 -24.0838
v -58.40956 -25.33041 -26.63114
v -57.39264 -25.71438 -23.64211
v -33.65282 12.89742 2.528933
v -33.22577 12.37519 2.479292
v -34.438 12.26024 2.136409
v -59.42755 -16.35274 -23.95606
v -30.6115 -40.7207 -0.1755813
v -10.7213 -47.11594 8.414774
v -11.61793 -46.39626 8.446378
v -14.73693 -46.16842 6.507519
v -13.25724 -46.89023 7.223083
v -51.92968 -35.15889 -17.61494
v -14.31675 -73.05936 -3.614067
v -15.35342 -71.73041 -3.03761
v -14.45066 -71.409 -2.141397
v -39.34659 -56.97795 -18.26155
v -38.64467 -56.86433 -17.16031
v -38.26592 -58.76782 -18.86064
v -34.89412 -60.52039 -16.18404
v -36.30335 -59.30939 -16.73217
v -34.08696 -60.09045 -14.70282
v -36.06015 -58.4984 -15.54346
v -36.98403 -56.19906 -14.39202
v -35.06695 -56.43868 -12.51988
v -35.74129 -56.39658 -13.19431
v -34.03689 -57.43314 -12.27847
v -35.5075 -57.71689 -14.10886
v -34.65972 -58.50201 -13.87566
v -30.95052 -61.5983 -12.19468
v -31.25599 -60.65178 -11.81166
v -33.64866 -58.75295 -12.96417
v -55.83477 -17.107 -15.17301
v -58.08363 -36.08022 -35.57656
v -57.59285 -36.13189 -33.36089
v -58.00254 -34.97956 -33.61393
v -13.15886 -70.81779 -0.8707159
v -30.93981 -64.01341 -14.47883
v -9.41893 -1.618726 22.16122
v -24.25315 0.9945708 5.015107
v -64.57068 22.8567 -30.17211
v -65.42867 23.10712 -32.56074
v -65.0791 21.25996 -31.44476
v -64.8924 22.24143 -30.98709
v -25.34906 1.988313 4.219539
v -25.28755 3.710896 3.590145
v -57.43016 51.42677 -13.77296
v -25.60912 -54.91815 -4.024088
v -25.65491 -56.18827 -4.527098
v -46.35436 34.77842 4.603101
v -12.48334 -7.783499 21.80143
v -11.27629 -4.315537 21.04982
v -13.22133 -62.11842 1.863011
v -60.92733 -12.22629 -27.05349
v -51.3269 54.54729 -4.104243
v -51.56206 56.0136 -4.543342
v -52.31347 56.21185 -5.562751
v -24.12171 -55.48434 -3.164487
v -51.87098 -42.69631 -23.80426
v -52.4062 -40.75099 -23.06583
v -51.3234 -41.72042 -21.72708
v -53.09262 -40.26734 -24.1201
v -53.60885 -37.46349 -22.76088
v -53.14054 -38.90631 -22.98014
v -52.23503 -39.91239 -21.93499
v -52.05003 -39.12569 -20.86704
v -15.90117 -44.18411 6.042387
v -15.01602 -45.38552 6.568017
v -18.26173 -43.75075 4.024802
v -16.69551 -48.57962 3.895821
v -13.71768 -48.18273 6.0518
v -17.12601 -45.25349 4.882501
v -16.60061 -47.49284 4.512109
v -18.20019 -45.75886 3.868465
v -22.86916 -66.30688 -5.999469
v -20.91732 -67.01577 -4.496658
v -22.40574 -67.79084 -6.444607
v -9.371728 -68.80721 1.805017
v -8.427572 -68.49455 2.190102
v -27.28836 -56.22915 -5.780766
v -27.10378 -58.08306 -6.431134
v -27.83695 -65.34916 -11.36859
v -29.94456 -64.25242 -13.27866
v -29.17258 -64.2526 -12.21181
v -28.00135 -64.20923 -10.59653
v -19.06564 -45.27369 3.292934
v -22.39291 -60.51657 -3.463048
v -11.57921 -60.4791 2.61596
v -11.59495 -58.06604 2.674895
v -11.9056 -57.16726 2.646025
v -11.05124 -59.17205 2.805713
v -13.29438 -60.05321 1.915025
v -11.74707 -63.53313 2.413979
v -21.4445 -69.58184 -6.772367
v -20.34578 -71.57697 -7.544539
v -20.1968 -70.60078 -6.303105
v -19.12206 -71.44312 -6.03874
v -19.09645 -69.27441 -4.16512
v -19.63035 -69.90749 -5.161812
v -16.71588 -63.05805 -0.1102915
v -26.37274 -57.89222 -5.736512
v -16.55415 -65.10413 -0.4268052
v -7.070596 -64.46606 3.660378
v -32.78293 -59.72925 -12.81024
v -25.5115 -65.64752 -8.557969
v -26.16946 -64.35366 -8.492482
v -29.85662 -61.89009 -11.12301
v -30.66003 -59.5195 -10.38871
v -24.87085 -61.39439 -5.819055
v -22.94644 -61.58479 -4.20647
v -29.27855 -62.54504 -10.91782
v -25.48408 -63.74775 -7.407906
v -20.99851 -64.55901 -3.517278
v -30.05512 -60.48939 -10.3967
v -29.0413 -58.80939 -8.423557
v -29.87381 -57.88476 -8.69111
v -27.7466 -63.0685 -9.521649
v -28.68215 -60.4303 -8.993414
v -27.02342 -64.66206 -9.707735
v -27.73645 -58.63726 -7.23553
v -27.43248 -60.12748 -7.606549
v -27.77344 -61.86561 -8.829799
v -26.45733 -62.49115 -7.775269
v -26.2454 -60.79636 -6.818506
v -24.03671 -65.22675 -6.668023
v -24.58525 -63.58892 -6.434004
v -23.88654 -62.2235 -5.234015
v -22.65228 -63.19549 -4.476971
v -23.20648 -64.59612 -5.531809
v -22.02257 -64.69762 -4.438828
v -21.59737 -65.65276 -4.464102
v -18.97694 -65.19347 -2.114388
v -19.75644 -66.18649 -3.105498
v -17.87379 -66.49804 -1.747852
v -18.20875 -64.28169 -1.307396
v -22.85295 -49.57978 -0.3801963
v -21.18527 -43.63529 1.502882
v -21.91887 -44.90178 1.084815
v -23.00044 -45.21793 0.3286753
v -20.04597 -43.76947 2.467293
v -10.4049 -61.41857 3.042271
v -20.07239 -63.6465 -2.515929
v -25.36021 -59.21693 -5.438099
v -25.19959 -57.87114 -4.815612
v -24.4877 -57.27196 -4.074125
v -23.6148 -59.25113 -4.044046
v -22.9447 -57.33265 -2.981252
v -21.91352 -58.59131 -2.617072
v -21.66114 -57.08073 -2.058661
v -15.51261 -51.94424 2.94371
v -15.56964 -53.23158 2.39411
v -19.76559 -57.26821 -0.9201833
v -17.69755 -58.09321 0.0338558
v -19.42066 -55.55165 -0.2789339
v -18.64702 -56.89578 -0.2075731
v -17.2947 -49.56523 3.051251
v -20.42179 -61.96497 -2.359532
v -12.10531 -70.03421 0.1467972
v -9.016844 -66.40146 2.792941
v -20.616 -58.28763 -1.671767
v -21.30068 -60.83764 -2.74583
v -20.26221 -59.5498 -1.755125
v -18.70103 -60.50144 -0.9627667
v -17.66392 -62.52433 -0.6198081
v -18.59627 -61.57292 -1.083914
v -15.81476 -70.75688 -2.558816
v -17.91415 -69.8941 -3.573896
v -18.63091 -68.50372 -3.267655
v -17.37906 -67.55804 -1.811017
v -15.32732 -69.67049 -1.455348
v -7.694763 -65.41408 3.352862
v -9.41518 -63.77982 3.211506
v -10.72956 -62.96349 2.85549
v -8.486055 -73.25966 -1.088637
v -10.03174 -73.09079 -1.395936
v -17.31252 -61.29673 -0.2475039
v -10.12153 -72.15578 -0.5658683
v -11.17822 -71.35426 -0.3318739
v -14.68777 -58.46543 1.428126
v -10.35318 -70.46893 0.5933563
v -10.16952 -69.5651 1.192527
v -10.68155 -68.16709 1.661722
v -17.15247 -64.01069 -0.5481973
v -15.50594 -68.39925 -0.8567816
v -14.28413 -69.37846 -0.6254395
v -13.10391 -68.34136 0.5535905
v -14.39414 -67.77371 0.08814009
v -10.63224 -65.81463 2.4396
v -11.28757 -65.12103 2.341077
v -12.34905 -64.19827 2.06217
v -12.30843 -66.06428 1.72545
v -13.76155 -63.65279 1.464097
v -13.45314 -65.7607 1.231367
v -15.98888 -66.36439 -0.4025607
v -14.44342 -66.45849 0.5145734
v -14.8093 -64.50732 0.7726114
v -15.53276 -63.1776 0.5614233
v -15.92242 -61.64045 0.5217784
v -14.5973 -60.7215 1.286771
v -15.69451 -59.45123 0.8487509
v -17.97994 -59.35959 -0.3635694
v -16.40336 -60.19851 0.3986045
v -16.51456 -57.39916 0.7634135
v -21.9205 -50.31329 -0.0117456
v -15.31407 -49.19316 4.44914
v -21.9179 -51.98215 -0.5599829
v -18.67323 -47.27761 3.029714
v -18.60057 -50.45873 1.906235
v -21.38291 -46.4667 1.229606
v -20.98579 -48.30608 1.072661
v -18.06922 -48.28863 3.059163
v -19.67656 -48.53056 1.890012
v -15.3931 -50.4493 3.710447
v -18.56653 -49.50384 2.27951
v -17.28043 -50.73557 2.561028
v -19.47134 -51.47744 1.042074
v -14.11328 -52.88589 3.128967
v -13.44299 -55.19154 2.479012
v -14.39069 -55.92628 1.942078
v -14.82695 -57.35516 1.508768
v -15.24176 -54.44327 2.056646
v -17.18747 -53.91931 1.383356
v -16.55613 -55.99947 1.037056
v -17.57069 -56.63937 0.4213135
v -18.16196 -54.82079 0.6306356
v -18.98668 -53.6067 0.576619
v -20.4162 -54.26335 -0.4423723
v -22.95659 -56.2169 -2.628285
v -21.4073 -56.12125 -1.589936
v -20.8858 -55.1269 -0.9883317
v -21.93516 -54.37719 -1.374801
v -24.29735 -46.59074 -0.5718986
v -25.18471 -47.87365 -1.306129
v -23.51887 -48.30855 -0.4796079
v -22.87437 -54.62528 -2.051941
v -23.58212 -51.02212 -1.24233
v -23.05335 -52.68018 -1.495119
v -24.29572 -49.35114 -1.185555
v -26.36125 -50.47687 -2.779184
v -24.22839 -52.21885 -2.08317
v -24.99967 -54.08675 -3.293185
v -24.94266 -51.613 -2.321264
v -25.74236 -53.63231 -3.619156
v -27.0466 -52.29718 -3.898802
v -26.67329 -54.74197 -4.706364
v -27.62072 -53.80864 -4.93706
v -63.95404 4.192236 -29.85262
v -58.50323 50.74893 -15.74314
v -58.44621 50.20263 -15.73568
v -57.82072 48.38285 -14.61987
v -58.02678 50.82446 -14.84295
v -57.73794 50.34949 -14.3537
v -65.35818 14.00926 -32.23833
v -52.3242 55.05977 -5.49188
v -52.86879 55.09271 -6.2603
v -53.5357 54.27702 -7.230832
v -55.18161 -29.47317 -20.37725
v -39.17007 -1.474061 1.02682
v -43.37727 -25.05131 -1.172846
v -23.18294 12.76011 2.916059
v -48.93788 35.3774 2.22629
v -49.30293 34.50835 1.649721
v -31.14098 4.59736 2.078009
v -55.30099 34.62366 -8.546944
v -55.13078 35.07072 -8.148672
v -54.58404 35.68042 -7.004421
v -16.95006 -12.22021 14.84599
v -17.28531 -13.58881 13.84553
v -66.23509 6.580103 -38.22075
v -65.7748 2.979335 -38.80485
v -65.905 4.378364 -38.202
v -32.52605 2.918255 1.934753
v -35.43599 58.39061 10.57179
v -35.44676 60.39126 10.56029
v -37.39162 14.91819 0.9980801
v -39.28339 15.02237 0.1391601
v -49.21129 53.56603 -1.413522
v -54.70423 34.00079 -7.073379
v -64.51614 5.595391 -31.38589
v -16.64378 -10.71815 14.1593
v -32.89191 -45.1944 -3.437795
v -34.00836 -45.45984 -4.07699
v -33.30416 -46.88114 -4.559631
v -34.00137 -48.24995 -5.751535
v -35.18218 -48.2433 -6.427806
v -34.57335 -46.711 -5.141597
v -36.48713 -49.07279 -7.956012
v -37.35251 -48.05096 -7.910789
v -36.20818 -46.6418 -6.093455
v -38.04045 -45.76702 -6.929245
v -31.57074 -54.75466 -8.224689
v -36.72208 -52.92867 -11.17935
v -65.43996 24.73944 -32.69851
v -64.87753 24.00261 -31.12636
v -64.87347 25.91481 -31.17457
v -64.43571 24.89227 -29.95674
v -25.66041 5.700048 2.956475
v -46.55844 67.03695 0.3172132
v -32.84737 49.97041 12.24086
v -48.85102 53.43039 -1.00105
v -48.22753 51.78097 -0.1639739
v -48.93075 52.55507 -1.032231
v -43.9945 53.08828 3.915081
v -40.77567 65.8502 6.235627
v -41.56327 64.71442 5.664845
v -57.45854 47.37268 -13.97104
v -56.26722 47.80996 -11.70439
v -56.1419 50.73965 -11.38376
v -56.98313 50.18272 -12.93755
v -57.03685 48.63007 -13.04905
v -55.74106 49.60175 -10.68687
v -55.48209 48.11474 -10.29578
v -48.21745 61.41185 -0.8306265
v -47.98133 60.30143 -0.515604
v -44.359 44.83192 4.679262
v -43.80072 43.68359 5.534804
v -55.5875 45.09031 -10.5216
v -32.61079 51.30426 12.36759
v -34.26628 52.24659 11.33198
v -34.1115 50.63661 11.47754
v -35.6243 49.7378 10.54995
v -36.4711 51.1422 9.914718
v -35.67987 52.08938 10.41738
v -54.1903 53.84685 -8.240564
v -54.73701 54.01522 -9.122341
v -46.98504 44.0974 2.145044
v -45.71296 44.86049 3.32663
v -45.92791 45.55631 2.933209
v -49.89765 45.07341 -1.484895
v -49.20722 44.90458 -0.5805379
v -49.25833 43.5452 -0.3863963
v -48.20258 43.76463 0.8258294
v -47.91598 43.33803 1.300744
v -48.6291 44.11037 0.2645974
v -47.69624 44.62779 1.211895
v -47.09622 44.76527 1.856709
v -48.13384 45.16327 0.6291375
v -52.71132 53.96925 -5.997526
v -45.66976 58.12007 2.118986
v -45.67787 68.70798 0.9517411
v -54.85685 43.60008 -9.182265
v -55.08316 46.43962 -9.571974
v -47.23608 61.15263 0.2757763
v -46.99309 59.33926 0.6912956
v -47.68191 55.60229 0.1768943
v -48.79866 55.0337 -1.01786
v -38.72982 52.34386 8.290029
v -54.26199 52.67218 -8.305352
v -54.67247 49.53593 -8.90255
v -42.89442 56.03175 4.78984
v -49.46049 42.55462 -0.3944042
v -50.13073 44.42473 -1.676849
v -50.66098 52.38821 -3.082146
v -38.98255 48.80043 8.328362
v -37.78397 49.95688 9.110004
v -47.98331 48.4835 0.3765197
v -46.09881 60.13942 1.561644
v -46.89896 64.90607 0.2451068
v -45.23972 64.23652 2.167248
v -43.65911 45.03616 5.243407
v -42.70637 44.8474 6.100635
v -41.76814 45.15002 6.789221
v -44.44504 67.64613 2.531105
v -45.83724 66.08322 1.256166
v -46.34481 58.69064 1.400787
v -38.76952 63.88477 8.077039
v -38.82677 50.0603 8.340521
v -37.76566 51.50578 9.008345
v -39.67625 51.1544 7.637433
v -39.3744 53.55011 7.741327
v -35.88802 63.40303 10.25504
v -37.05209 63.35219 9.403598
v -41.98293 56.24852 5.563756
v -40.27971 52.50407 7.078975
v -40.32818 55.36142 6.98673
v -38.17846 54.4077 8.625557
v -36.57531 53.99768 9.785611
v -35.51041 53.37455 10.51867
v -37.35159 56.28835 9.214101
v -39.05846 55.43459 7.937969
v -40.1265 56.91128 7.122411
v -36.71144 61.90342 9.689157
v -36.9101 57.7083 9.537914
v -39.45814 58.43012 7.60438
v -36.83227 59.55242 9.569543
v -38.36047 61.49329 8.454449
v -38.23482 59.75725 8.541245
v -41.48312 58.1143 5.958624
v -45.3279 67.07777 1.694227
v -38.27211 65.08115 8.392431
v -39.81265 66.49104 7.026432
v -39.5864 65.29281 7.306592
v -40.52245 64.57283 6.570462
v -42.11731 65.46738 5.099099
v -42.98108 67.09351 4.095868
v -42.68139 64.63873 4.652141
v -39.96909 62.57551 7.148981
v -41.68129 60.68759 5.75308
v -40.4688 60.54622 6.79377
v -44.24413 66.22707 2.963192
v -44.18352 64.65706 3.199609
v -41.33483 63.54502 5.95815
v -43.13181 60.69541 4.413258
v -41.57384 62.18824 5.799319
v -43.17057 63.81998 4.23876
v -43.34585 62.39985 4.110987
v -44.40223 63.40702 3.046472
v -45.35427 62.77027 2.126683
v -45.9329 61.8824 1.57539
v -47.69825 54.01408 0.2623526
v -44.63103 61.54251 2.941172
v -42.68738 57.90049 4.920082
v -45.03017 57.42809 2.762123
v -44.16152 55.7352 3.657483
v -43.88107 58.39599 3.83621
v -43.03098 54.93735 4.708486
v -44.03077 54.45996 3.811038
v -43.12042 53.55874 4.690364
v -43.29384 51.77314 4.626682
v -41.25471 53.49456 6.267888
v -42.11665 54.01899 5.540721
v -41.21194 51.7337 6.386241
v -42.35882 51.60554 5.439266
v -42.15733 49.82164 5.744926
v -40.32476 50.27344 7.191484
v -41.70838 47.67303 6.335804
v -40.47068 49.05828 7.170971
v -47.70192 58.11077 -0.01095964
v -48.21395 56.94509 -0.500196
v -46.64395 57.96843 1.124222
v -47.04362 56.86316 0.7886014
v -46.89298 53.76583 1.106633
v -46.87923 55.20061 1.036487
v -45.41162 54.78932 2.546365
v -45.59818 56.08435 2.291362
v -45.15138 53.44684 2.85933
v -47.61837 52.85603 0.4345575
v -47.74162 50.79844 0.4012592
v -46.09644 52.69004 1.957117
v -45.04626 50.83245 3.127484
v -44.50003 45.98559 4.228444
v -43.15559 45.65294 5.503843
v -42.70678 47.02763 5.611092
v -42.58543 48.1208 5.558599
v -43.2438 49.6563 4.832948
v -43.97537 47.02989 4.511406
v -46.92388 48.61292 1.480419
v -43.62093 48.56567 4.624043
v -44.79134 48.45922 3.57462
v -45.33157 49.9213 2.916572
v -45.73377 47.7147 2.783317
v -49.69231 46.48683 -1.393625
v -46.60663 46.69783 2.061312
v -49.08769 47.61403 -0.8029184
v -48.08116 46.61194 0.4903663
v -48.49627 50.15004 -0.374311
v -51.33551 51.61849 -3.952373
v -50.12351 48.50007 -2.122778
v -49.87075 49.70576 -1.914954
v -50.94479 49.54035 -3.301388
v -51.76263 50.21738 -4.457605
v -51.06844 43.80469 -2.893837
v -50.62836 42.72919 -2.033226
v -50.02869 43.47197 -1.381701
v -50.53466 45.75003 -2.387367
v -51.36234 48.08947 -3.7877
v -52.19572 49.23309 -5.040479
v -52.43737 43.94802 -4.948279
v -51.67206 45.24659 -3.962792
v -51.35289 46.66352 -3.65119
v -51.99793 51.23683 -4.856589
v -52.41427 52.73962 -5.509854
v -53.51016 53.13976 -7.15041
v -53.07519 39.37803 -4.950207
v -53.0299 51.86353 -6.412739
v -53.85298 50.95 -7.61388
v -52.83615 49.17871 -6.00174
v -53.69403 49.03077 -7.301277
v -52.94766 44.9673 -5.882348
v -52.33548 46.96532 -5.090307
v -53.21576 47.2636 -6.492959
v -52.81157 45.90615 -5.743625
v -53.93058 47.87544 -7.662073
v -54.52472 46.78069 -8.633831
v -51.80356 42.35308 -3.66395
v -52.03739 41.32645 -3.753695
v -53.9894 44.6524 -7.647265
v -53.5564 45.90499 -6.951102
v -53.87141 42.64433 -7.23063
v -52.91583 41.27607 -5.2656
v -53.78083 40.8402 -6.737042
v -54.85198 39.55238 -8.581725
v -54.34037 40.51746 -7.727918
v -54.21832 -34.81073 -22.00833
v -31.7172 -19.90199 5.880619
v -59.16805 -33.23063 -37.01477
v -59.50051 -31.12231 -35.92692
v -59.0918 -32.40887 -35.41712
v -54.97847 -33.85363 -23.04466
v -55.71875 -38.32019 -29.14407
v -59.04944 -30.84004 -33.37887
v -58.16081 -33.8218 -32.78622
v -58.2598 -32.23018 -31.51424
v -58.72707 -33.3385 -34.73866
v -57.1813 -37.28518 -33.26564
v -56.88132 -38.19909 -33.34469
v -56.11247 -26.77637 -20.84848
v -57.68286 -33.88624 -30.96864
v -57.17862 -35.56758 -30.94776
v -56.03275 -34.42324 -26.21716
v -55.24786 -34.73717 -24.42904
v -54.67406 -36.44294 -24.40218
v -54.72166 -40.5453 -28.72136
v -54.89579 -39.39268 -27.8925
v -54.29911 -38.62367 -25.47521
v -55.3548 -37.18088 -26.84376
v -58.23689 -29.04011 -28.64885
v -59.11713 -29.50316 -32.32289
v -58.016 -30.69168 -29.17567
v -58.62169 -27.36052 -28.73997
v -57.42294 -32.36005 -28.62632
v -56.88019 -26.97277 -23.02268
v -56.28458 -38.21019 -30.98455
v -56.16832 -35.39644 -27.45394
v -57.26999 -33.75046 -29.36125
v -58.09243 -28.13701 -27.48359
v -56.68466 -31.69875 -25.89565
v -56.77993 -33.56578 -27.66611
v -56.18192 -32.76126 -25.27629
v -56.38 -27.19782 -21.82248
v -57.17897 -30.46516 -26.38817
v -55.55924 -30.19667 -21.76677
v -56.45926 -28.5988 -23.01522
v -56.8937 -28.69719 -24.24641
v -55.73026 -31.54119 -23.21283
v -54.76054 -32.35534 -21.46951
v -53.53671 -32.11449 -18.58943
v -54.03783 -33.20405 -20.43388
v -53.7781 -35.74527 -21.76539
v -52.70038 -37.29636 -20.72975
v -52.23906 -36.77126 -19.41603
v -53.30286 -34.51219 -19.82602
v -52.69703 -34.11549 -18.33596
v -54.62375 -31.57277 -20.57266
v -52.9085 -31.29525 -16.77799
v -52.41685 -33.06575 -17.02664
v -24.04673 -14.91333 7.187409
v -26.53117 -18.23213 6.813277
v -5.899168 1.997281 23.2834
v -4.566863 1.084027 24.68014
v -47.66168 -28.35424 -6.911098
v -15.093 16.36794 4.027067
v -15.70097 16.8861 3.586585
v -16.12372 17.67114 3.247394
v -16.61212 17.73424 2.917987
v -16.55084 17.01998 3.110323
v -18.25296 16.1895 2.646767
v -48.75385 -46.1628 -21.17915
v -46.01139 -13.64614 -1.492101
v -37.58556 3.133487 0.5340139
v -64.03306 22.65144 -28.77349
v -46.01281 33.82678 4.531321
v -48.10223 33.93401 2.784022
v -45.47609 31.54674 3.991437
v -54.49762 -30.81014 -19.73823
v -18.40247 9.161855 4.232128
v -30.07482 2.221987 2.65529
v -29.89674 5.393683 2.252802
v -28.8406 5.7616 2.417794
v -32.33188 -26.62258 4.647801
v -28.37671 -18.77753 6.572072
v -27.12836 -15.94047 6.881883
v -29.77947 -18.21093 6.431254
v -29.40433 -16.95277 6.559655
v -30.7238 -16.92953 6.337389
v -30.23073 -15.84543 6.443841
v -46.59686 -24.22138 -4.003905
v -38.69954 -53.79499 -14.05488
v -19.93556 8.34929 3.804389
v -56.57649 29.37088 -12.46124
v -55.22913 9.5931 -13.52647
v -54.19055 31.08797 -6.590592
v -57.7867 -23.36539 -23.24146
v -57.13505 -24.20278 -21.87946
v -46.45053 -12.18707 -1.867606
v -59.41907 -17.85608 -24.97193
v -59.84246 -20.03788 -28.28233
v -59.35218 -21.19824 -27.09248
v -58.52058 -22.7935 -25.21667
v -40.89508 15.04029 -0.7970282
v -39.22393 16.32282 -0.2840697
v -40.39422 16.34241 -0.9326111
v -48.0314 -41.98657 -16.18045
v -39.8283 -52.75798 -14.37163
v -37.71762 -53.09509 -12.33787
v -39.04248 -51.48268 -12.30165
v -48.52745 -47.55159 -22.26834
v -47.25475 -49.7976 -22.47928
v -47.09489 -49.23814 -21.48841
v -47.53127 -10.87057 -2.842905
v -37.42248 13.21124 1.224484
v -62.139 42.26556 -24.32712
v -25.20733 5.301753 3.138995
v -24.68891 4.622902 3.481197
v -26.0012 6.000845 2.867641
v -27.14631 5.986585 2.683117
v -27.04574 3.69778 3.054683
v -25.45471 4.526605 3.27132
v -26.19641 4.581519 3.062103
v -26.60587 5.179849 2.85403
v -26.45015 4.150564 3.107406
v -27.88773 5.349895 2.612367
v -29.03472 4.502627 2.476321
v -27.69949 0.1786284 4.059783
v -28.10002 2.128405 3.218182
v -29.80778 0.5274062 3.268218
v -62.69395 -3.177761 -28.52382
v -63.04473 -3.244037 -30.1333
v -63.35231 -3.766272 -32.04002
v -64.95667 1.607864 -35.65939
v -65.41232 1.629933 -38.08347
v -64.88234 0.6112024 -36.03914
v -64.14725 -2.067052 -34.59209
v -64.44404 -0.6416794 -34.84483
v -63.45035 -2.453605 -31.48314
v -64.10252 0.6277389 -32.18654
v -63.55254 -0.1680625 -30.31864
v -63.10709 -0.3985805 -28.68171
v -28.40232 -56.04113 -6.533402
v -27.88531 -54.68546 -5.529747
v -29.62976 -53.78054 -6.299072
v -28.99405 -55.10441 -6.545489
v -24.50444 9.698096 2.768975
v -56.42279 -16.46318 -16.09173
v -51.35432 -38.08572 -18.7485
v -50.15027 -40.9175 -18.84211
v -49.05555 -42.2877 -18.09826
v -50.63783 -38.39045 -17.70399
v -51.20284 -39.67858 -19.73288
v -50.34533 -39.64513 -18.16196
v -55.07524 -9.96105 -11.82417
v -28.11371 -2.231641 4.779878
v -54.50901 5.951613 -11.75806
v -43.12255 -48.21722 -14.3257
v -59.10131 13.92712 -19.23861
v -3.884318 15.00389 17.84432
v -17.58812 -12.88544 10.76594
v -17.46301 -12.78598 11.60005
v -17.3927 -12.06719 11.40687
v -30.34853 -55.27006 -7.618971
v -29.05174 -57.14365 -7.600916
v -30.42215 -56.62378 -8.443109
v -32.26297 -57.58313 -10.64128
v -31.46664 -58.48096 -10.50406
v -33.91765 -53.60366 -9.297591
v -31.19105 -57.14576 -9.420222
v -34.31441 -55.83576 -11.31528
v -32.7966 -55.44467 -9.698211
v -34.42174 -54.51883 -10.40882
v -35.0662 -52.68154 -9.557198
v -40.18494 -50.62663 -12.80889
v -38.9226 -47.61053 -8.979769
v -39.02808 -50.31512 -11.25884
v -65.88731 6.459359 -36.58271
v -34.26004 10.15822 1.679763
v -28.9153 -30.27494 5.14324
v -8.432212 -2.285574 24.07223
v -8.952464 0.009810876 21.45082
v -7.5811 1.138359 22.32149
v -47.78745 -43.39911 -16.96776
v -48.65325 -44.87781 -19.6984
v -48.09795 -46.11494 -19.93941
v -31.98287 -28.15363 4.486014
v -18.42499 14.7957 2.945939
v -19.72044 13.98558 2.8892
v -18.80839 13.15551 2.998278
v -32.70671 -41.74593 -1.468122
v -32.32883 -40.937 -0.8571115
v -33.56591 -39.55552 -0.6571468
v -35.94209 -14.73479 4.791793
v -45.90015 -48.07056 -18.23369
v -46.68993 -48.60104 -20.07226
v -55.35987 31.57125 -8.96269
v -54.98547 33.43003 -7.828635
v -55.86864 34.45649 -10.01495
v -55.5403 33.63356 -9.194936
v -6.634267 28.95459 16.79122
v -38.29156 5.11537 0.0462004
v -36.96581 5.278662 0.5088534
v -35.8352 7.466506 0.8329892
v -17.72441 -12.54717 10.23442
v -20.9018 7.628512 3.724234
v -34.999 -16.23339 5.16606
v -41.99735 -29.13387 -1.514364
v -43.88626 -28.8907 -3.058955
v -42.77951 -32.17736 -3.51375
v -49.73669 20.09184 -8.446019
v -3.827666 10.57603 19.96837
v -61.48037 -12.64746 -30.10509
v -61.86418 -11.47496 -31.15732
v -40.29551 27.11251 3.777969
v -40.07217 27.79344 4.563349
v -39.28599 27.58917 4.749528
v -39.19563 28.08597 5.260169
v -19.75414 6.717488 4.698844
v -22.23267 6.546476 3.635629
v -25.59348 7.52586 2.790769
v -25.0686 6.189026 3.00687
v -22.60573 7.376774 3.303263
v -21.28414 8.367538 3.395452
v -22.88759 8.261834 3.086962
v -39.53555 2.37899 0.03626227
v -59.48338 7.127594 -18.98624
v -41.98764 -47.51817 -12.2433
v -24.82395 -12.43641 7.232585
v -53.66933 34.33817 -4.935793
v -53.51859 33.3745 -4.804809
v -17.18224 -11.44234 12.06479
v -17.11232 -11.76259 13.20658
v -16.94732 -10.46306 11.95737
v -16.60595 -9.834325 12.64265
v -17.30335 -11.13587 11.14692
v -18.08856 -13.31066 9.525141
v -17.6085 -10.67605 10.23972
v -17.21323 -10.04766 10.82331
v -18.03727 -10.5859 9.684702
v -18.94031 -10.52981 8.99108
v -18.82742 -11.678 8.93588
v -19.05711 -12.55196 8.571869
v -64.84374 4.707958 -33.07848
v -20.45829 4.915628 5.198934
v -16.34157 23.07054 5.334357
v -16.7283 23.04895 5.025384
v -17.46339 22.73688 4.196488
v -17.01273 22.35583 4.218353
v -16.14476 21.43199 4.171946
v -40.94122 34.84995 8.337645
v -41.25322 34.3847 7.942463
v -41.43029 33.4881 7.419233
v -42.42123 34.50851 7.297772
v -33.35597 -12.40358 5.567982
v -33.94625 -14.38617 5.512424
v -35.60649 -53.61749 -10.72625
v -37.57593 -51.32033 -10.65548
v -19.7093 1.419645 7.230772
v -30.08737 -27.14425 5.312324
v -64.08046 26.09471 -29.15719
v -64.17494 23.61756 -29.19623
v -23.37936 2.646499 4.724597
v -21.80233 1.174987 6.059451
v -26.52252 -1.293759 4.981519
v -28.32061 -4.064489 5.301831
v -25.09781 -2.366288 5.821556
v -24.82012 -4.437871 6.503104
v -23.53798 -2.892156 6.582903
v -21.90964 -1.11214 6.816977
v -21.92525 -4.058288 7.515547
v -20.76912 -4.469615 8.135652
v -59.19554 -19.89899 -25.6146
v -59.03683 -17.41016 -23.37131
v -59.88251 -15.81434 -25.25689
v -59.8478 48.52534 -18.6359
v -37.19907 -32.3011 0.5309028
v -55.72605 -26.41056 -19.60923
v -55.14014 -28.34028 -19.53603
v -54.21097 -30.11539 -18.63369
v -53.68864 -29.39877 -17.07823
v -54.49027 -28.34599 -18.07353
v -54.81345 -26.65203 -17.66944
v -53.8184 -27.8097 -16.33641
v -61.12005 -14.12341 -29.49506
v -60.74735 -14.85537 -28.33804
v -3.506559 3.572434 23.59541
v -3.389006 5.895529 22.39905
v -4.987117 5.787485 21.7395
v -4.4531 3.490287 23.27163
v -38.47921 -34.45249 -1.266604
v -18.70686 6.649507 5.446506
v -54.89558 -25.52456 -17.20816
v -62.32429 -5.249157 -28.28533
v -37.04185 -49.71483 -8.880918
v -36.92725 -40.46964 -3.129113
v -34.61343 -42.88578 -2.979769
v -36.03736 -40.51414 -2.56483
v -32.64966 -35.09433 2.043257
v -60.92022 18.76315 -22.27917
v -9.303455 28.10212 15.28283
v -59.0947 37.86711 -17.77462
v -58.12447 8.479605 -17.0735
v -38.18182 -7.256907 2.817069
v -15.59856 20.03867 3.892187
v -15.35799 18.86636 3.838508
v -14.29348 20.44686 5.083085
v -40.83446 -43.55301 -8.038249
v -44.59103 -38.04475 -8.682375
v -31.62562 -16.81738 6.148616
v -38.86452 3.648067 0.02435539
v -39.19733 34.51096 8.954107
v -36.52245 32.55971 8.979122
v -36.53635 33.64524 9.595259
v -37.36665 35.25473 10.1137
v -38.26339 31.92929 8.075037
v -38.54658 32.95513 8.503303
v -40.28786 -20.17193 2.223309
v -39.61914 -20.9684 2.528744
v -41.38404 -21.22329 1.342772
v -42.21109 -14.29455 1.43256
v -64.41728 20.88163 -29.62907
v -14.93163 15.15815 4.305912
v -16.44768 16.24648 3.267026
v -33.74208 -16.90819 5.558925
v -32.40868 -18.85079 5.809041
v -52.7267 -21.93757 -11.41532
v -53.60284 -20.51691 -12.36454
v -53.51304 -18.67087 -11.53358
v -58.18263 -19.09567 -21.68075
v -56.83017 -17.15856 -17.25696
v -57.89466 -21.54947 -22.37114
v -54.52868 -18.59604 -13.22129
v -54.39804 -20.72407 -13.85284
v -55.41481 -18.30898 -14.81015
v -54.82473 -22.26689 -15.34698
v -53.9212 -22.2114 -13.58778
v -55.98214 -20.98907 -17.14652
v -55.24921 -23.72547 -16.93958
v -55.87272 -22.90306 -17.89911
v -56.43628 -23.21039 -19.42521
v -57.14114 -19.68879 -19.23205
v -57.37275 -21.23 -20.68732
v -57.47948 -18.32688 -19.35644
v -58.0446 -16.91372 -20.1102
v -52.87024 -27.10582 -14.14078
v -61.06695 -15.46285 -30.37278
v -60.51253 -16.52126 -28.48865
v -60.224 -14.86699 -25.99581
v -60.04492 -16.95631 -26.7914
v -29.04108 -31.71313 4.761042
v -24.40738 -17.18127 7.058829
v -56.10652 37.97081 -11.04619
v -54.58998 36.48389 -7.247579
v -54.04767 37.90377 -6.445113
v -55.55021 36.32307 -9.449115
v -55.12795 36.8238 -8.56811
v -54.86345 37.85001 -8.287306
v -55.36134 39.93359 -9.713933
v -55.51403 38.20781 -9.749477
v -44.26751 34.58454 6.190204
v -45.27114 35.12188 5.633331
v -44.1977 33.22486 5.652134
v -64.5338 1.722118 -33.43929
v -65.11601 4.015787 -34.69493
v -38.34954 -15.77195 3.685422
v -42.66613 12.91238 -2.067116
v -42.98521 16.62953 -2.63162
v -43.63999 16.11991 -3.086805
v -55.91935 39.30601 -10.83337
v -58.04652 13.98271 -17.8078
v -61.49571 -11.54435 -29.2131
v -43.74391 -31.74506 -4.209207
v -43.92387 -30.01514 -3.57884
v -40.1303 3.601642 -0.4499208
v -45.75286 -41.0392 -12.15283
v -30.28754 -30.43975 4.609566
v -30.08547 -29.38278 4.910861
v -18.33242 -17.2428 8.329855
v -18.21305 -14.95918 8.856627
v -19.65627 -16.0127 7.902669
v -20.8627 -17.82512 7.457486
v -21.69217 -16.30039 7.385556
v -18.62698 -14.16339 8.721687
v -19.84214 -14.5902 8.006045
v -32.57402 5.408845 1.699377
v -33.74466 6.571148 1.37903
v -34.99191 6.383253 1.044484
v -36.02668 5.110744 0.8011413
v -34.61343 3.960868 1.290021
v -36.07555 4.057402 0.8559906
v -37.09322 1.426115 1.022331
v -21.98441 -14.00362 7.593674
v -21.20627 -12.01807 7.955246
v -23.68068 -9.766412 7.438745
v -15.77375 22.60091 5.29374
v -15.46604 21.88382 4.966615
v -13.32465 20.56915 6.063409
v -62.96167 19.24462 -26.18802
v -46.60052 -42.30963 -14.27279
v -35.71127 9.749891 1.174228
v -36.87335 11.07831 1.05364
v -42.02602 3.184151 -1.148852
v -37.78259 -10.68537 3.641309
v -20.39891 -1.819526 7.851662
v -42.03247 16.08567 -1.827491
v -41.30408 16.56879 -1.534499
v -41.10121 -48.14817 -11.68872
v -37.11604 -3.772126 2.329486
v -34.21623 2.164297 1.658902
v -35.66444 2.558872 1.19411
v -35.4715 1.090795 1.572069
v -37.38186 -7.044178 3.121365
v -35.29874 -6.008801 3.655662
v -33.1182 -1.909646 3.09877
v -35.24097 -2.884104 2.727702
v -32.0623 1.09574 2.450779
v -31.72829 -0.119321 2.910348
v -34.1702 -0.3809026 2.30672
v -37.15245 -1.1097 1.623935
v -34.17987 -4.059399 3.459166
v -41.09086 -30.82987 -1.536612
v -38.80021 -32.13939 -0.4280631
v -39.10753 -30.59657 -0.003616452
v -40.11885 -47.30323 -9.942257
v -41.92918 -46.55275 -11.42609
v -40.0177 -48.4466 -10.72753
v -39.08946 -45.21842 -7.450233
v -40.47141 -45.85946 -9.248388
v -47.07266 -46.80855 -18.82624
v -47.85038 -44.72933 -18.1873
v -45.66999 -46.89909 -16.75845
v -46.67835 -45.21512 -16.75015
v -45.80365 -43.60384 -14.1516
v -45.17076 -42.17234 -12.18412
v -44.6804 -44.17169 -13.00956
v -45.39175 -45.95571 -15.48109
v -44.00783 -47.89384 -15.23724
v -43.14932 -46.99561 -13.25967
v -44.16363 -46.51682 -14.23058
v -43.20988 -45.24282 -11.95487
v -41.20327 -46.81355 -10.77806
v -41.99375 -45.15326 -10.4171
v -33.00928 -6.138093 4.483943
v -51.16997 -35.84579 -16.73308
v -51.32526 -37.14713 -17.98211
v -56.72731 37.65992 -12.40582
v -59.28931 8.517262 -18.86316
v -31.0599 -27.2964 4.964643
v -14.39485 -5.726372 14.34788
v -19.7101 13.01327 2.915609
v -20.78637 12.72083 2.849326
v -39.98388 31.67572 7.22074
v -37.77172 30.5785 7.560871
v -42.65673 -40.13683 -7.814495
v -46.17684 3.523769 -3.50404
v -46.62197 2.49704 -3.562159
v -49.17743 -35.06105 -12.87651
v -27.46182 -5.533597 5.946502
v -7.723475 4.40147 19.9654
v -6.536805 2.80221 22.23558
v -5.802441 4.905689 21.61184
v -66.35642 9.11332 -37.40319
v -34.37225 -25.5989 4.093288
v -31.64055 -24.08511 5.31009
v -46.36945 20.59867 -5.467226
v -46.02255 21.29867 -4.673492
v -46.63517 21.153 -5.308355
v -47.22572 22.60141 -4.666888
v -35.08364 -39.62507 -1.505383
v -38.92849 -9.396868 2.911391
v -65.92963 8.261102 -35.85764
v -36.71702 8.303304 0.616441
v -36.39868 -4.933601 2.92609
v -38.36053 -2.697108 1.597229
v -34.11933 -19.86284 5.190803
v -32.5577 -22.22355 5.346168
v -32.80674 -20.33974 5.530944
v -35.44645 -20.18784 4.683104
v -33.9659 -21.50397 5.01311
v -36.15007 -22.82075 3.939858
v -64.07572 2.480296 -31.03443
v -63.37524 1.62635 -28.79686
v -62.72988 1.331648 -26.75579
v -63.26024 3.238839 -27.84603
v -8.20166 1.696433 21.18303
v -41.24718 14.07333 -0.9599202
v -3.26511 17.12726 17.29027
v -51.12844 -34.6688 -15.79393
v -51.58178 -32.7983 -15.33297
v -45.62497 4.423046 -3.382828
v -31.03227 -32.02981 3.899513
v -31.22733 -30.10029 4.331738
v -35.47334 -35.7632 0.139975
v -32.34669 -31.63178 3.447064
v -34.02372 -30.27391 3.04711
v -33.68093 -34.13003 1.876045
v -33.21904 -32.43582 2.758227
v -36.60244 -34.41824 0.04016754
v -35.45318 -34.03817 0.9261228
v -37.76939 -30.09917 1.042506
v -35.19281 -31.40756 2.084876
v -35.22644 -32.7381 1.566872
v -34.11399 -28.72945 3.408009
v -35.827 -29.40932 2.383165
v -36.72071 -28.81606 2.102368
v -60.90693 5.939734 -21.60886
v -41.87483 -41.73722 -7.9529
v -35.07308 -37.28664 -0.3381947
v -42.84772 -38.50821 -7.038788
v -42.71848 -43.73774 -10.2173
v -41.97832 -44.0662 -9.62353
v -43.08669 -41.96637 -9.471029
v -44.10909 -42.53325 -11.05527
v -43.85838 -41.11991 -9.804162
v -43.40799 -39.80751 -8.4282
v -45.91187 -37.95677 -10.24386
v -44.6329 -41.01354 -10.67483
v -44.47813 -39.42358 -9.393894
v -40.98604 -41.46371 -6.924359
v -39.02497 -44.11096 -6.725585
v -39.12843 -41.62112 -5.35066
v -40.24817 -42.41697 -6.79214
v -35.9628 -45.24884 -5.094248
v -37.1042 -43.79777 -5.013885
v -38.3543 -43.31034 -5.681431
v -36.43164 -42.28821 -3.728437
v -40.4964 -40.2728 -5.806117
v -38.67427 -40.14831 -4.215685
v -45.7193 -36.7301 -9.198808
v -44.73155 -36.59431 -7.916435
v -43.71824 -37.47065 -7.337039
v -42.6035 -37.60673 -6.289129
v -41.45252 -39.45226 -6.220352
v -42.44525 -36.83183 -5.690146
v -35.19475 -38.68181 -1.09889
v -45.36729 -32.06207 -6.057083
v -40.64928 -37.64867 -4.517422
v -37.6231 -37.58743 -2.141087
v -37.00562 -35.68679 -0.8075772
v -39.93732 -33.47574 -1.856488
v -38.32308 -36.27421 -2.003692
v -37.06932 -36.77747 -1.341526
v -37.75659 -33.96254 -0.5242954
v -38.6025 -37.34348 -2.735386
v -39.5061 -35.20667 -2.377166
v -41.0138 -34.28181 -3.069012
v -40.07287 -36.46524 -3.442976
v -42.05188 -33.5716 -3.576735
v -41.53288 -36.39152 -4.615163
v -42.16196 -35.15589 -4.496297
v -43.44164 -33.76627 -4.951718
v -43.51268 -35.7289 -6.097949
v -44.88538 -30.97531 -4.999366
v -45.50248 -29.47451 -4.92437
v -45.58367 -33.48918 -7.098157
v -46.78527 -33.92538 -8.776632
v -47.50886 -32.064 -8.634837
v -46.99626 -29.53142 -6.6377
v -64.95818 6.720009 -32.58818
v -65.43656 8.67828 -33.63486
v -66.0135 10.04111 -35.43796
v -23.22374 -12.10279 7.493328
v -22.57688 -10.90152 7.629952
v -24.74275 -10.58989 7.27613
v -26.3327 -11.33486 7.03968
v -28.64194 -13.1749 6.702334
v -26.09179 -13.29282 7.079236
v -28.29811 -12.21069 6.737174
v -28.37393 -10.25337 6.560498
v -28.95727 -8.778856 6.231441
v -30.04914 -11.75599 6.3659
v -29.91465 -13.8734 6.49817
v -31.42301 -12.44372 6.112799
v -31.95544 -14.94591 6.072006
v -52.32241 -30.07236 -14.87936
v -52.61992 -28.74036 -14.62092
v -51.48426 -30.43173 -13.6071
v -17.13251 4.586975 7.943729
v -39.03413 28.73669 5.896576
v -38.86354 29.91578 6.744389
v -59.23965 -15.36415 -22.73468
v -4.29404 28.73762 17.35679
v -35.17536 -19.0763 4.907431
v -30.07458 -1.830406 4.009082
v -48.7728 -40.95764 -16.53996
v -48.44729 -39.92474 -15.25058
v -49.59632 -39.10485 -16.46413
v -49.69128 -35.70164 -14.13577
v -50.18848 -37.48345 -16.24425
v -49.53777 -37.75153 -15.36635
v -47.45473 -39.90591 -13.73004
v -46.61908 -40.7418 -13.13565
v -46.31233 -39.44606 -11.74389
v -48.37248 -38.62889 -14.17911
v -47.25615 -37.32089 -11.63692
v -48.96501 -36.88677 -13.81816
v -48.61663 -36.11109 -12.73868
v -48.07992 -37.68807 -13.0722
v -46.82781 -36.39971 -10.41045
v -45.36754 -34.84762 -7.623171
v -46.41267 -35.7172 -9.401545
v -54.49582 -13.65571 -11.65587
v -53.91457 -16.03315 -11.34005
v -53.24292 -16.6078 -10.40652
v -53.44278 -14.02552 -10.05358
v -53.61022 -15.11442 -10.58763
v -38.5544 12.93213 0.612517
v -65.9848 19.84937 -34.15156
v -60.11277 23.44009 -20.70393
v -45.65016 25.69592 -0.309239
v -14.62567 10.07398 7.18398
v -61.28627 -10.66439 -27.50589
v -60.43391 -12.67667 -25.33715
v -55.8098 41.04706 -10.7912
v -3.117908 8.316829 21.28887
v -3.854198 9.425927 20.50983
v -58.26698 47.0153 -15.5835
v -15.70658 15.51242 3.732867
v -16.79505 14.66249 3.354381
v -17.21815 12.38026 3.555506
v -17.92243 13.65113 3.097285
v -20.42828 8.693449 3.517112
v -21.64269 11.11855 2.88608
v -23.26957 10.26131 2.856263
v -21.91134 11.7128 2.844098
v -21.7897 9.608552 3.053036
v -20.43857 9.958036 3.202756
v -19.09175 9.480626 3.730144
v -19.82315 12.3989 2.928307
v -9.858661 28.99081 15.47093
v -9.049029 29.07295 15.88264
v -9.982631 30.10154 16.01828
v -62.22047 25.30953 -24.75108
v -53.02462 5.575068 -9.928674
v -61.18808 -4.700657 -23.72604
v -63.21579 26.00829 -26.99892
v -64.08922 28.05687 -29.32083
v -64.65845 27.66398 -30.73628
v -64.78389 30.08 -31.2305
v -63.97599 29.89389 -29.08377
v -64.43826 30.94762 -30.25918
v -64.30865 32.15303 -29.99406
v -63.3019 36.12787 -27.42767
v -63.80795 36.53132 -28.69819
v -63.98162 34.03116 -29.20981
v -62.88808 32.74887 -26.48962
v -63.42435 30.0292 -27.71196
v -63.31427 31.80598 -27.49555
v -62.28802 30.99976 -25.04286
v -5.864997 6.341664 20.78132
v -5.848 8.156328 19.87485
v -4.280313 8.167703 20.95232
v -5.110201 10.48533 19.32484
v -59.64268 35.29431 -18.93458
v -59.24091 36.24627 -18.04784
v -59.03866 22.32563 -18.94732
v -55.71514 33.23669 -9.670169
v -58.95857 34.9092 -17.41218
v -58.33725 33.89011 -15.93567
v -57.45041 33.22966 -13.88897
v -56.82633 33.43813 -12.31273
v -56.45417 34.58428 -11.46928
v -57.39788 35.1311 -13.81194
v -58.46095 35.59472 -16.28432
v -58.34789 36.66766 -16.06278
v -57.21325 36.68941 -13.47709
v -59.02929 45.11152 -17.22171
v -56.65994 39.23222 -12.38524
v -59.32811 44.01779 -17.97562
v -58.35026 43.80127 -15.98333
v -58.14335 45.1569 -15.46592
v -55.49069 42.76322 -10.27455
v -56.96808 44.76167 -13.12694
v -56.40594 42.78212 -12.08599
v -58.18151 38.07925 -15.66689
v -57.35038 38.51882 -13.89179
v -56.68516 40.52266 -12.54378
v -58.15953 40.88755 -15.71539
v -57.68328 42.47255 -14.63229
v -58.9633 39.14648 -17.46043
v -60.9314 44.09256 -21.39851
v -59.31329 46.67343 -17.74578
v -60.95584 46.42927 -21.1845
v -61.71661 43.12558 -23.21438
v -59.90908 45.86655 -19.04428
v -60.15961 43.57295 -19.77866
v -58.86412 42.28714 -17.13868
v -60.49516 38.80771 -20.86172
v -59.44361 40.53574 -18.48051
v -60.67747 42.17075 -21.03829
v -17.31021 7.950912 5.791722
v -32.68174 -13.84326 5.866272
v -12.99665 -6.451227 18.37412
v -11.9205 -5.70767 20.77317
v -11.80513 -3.21844 18.59172
v -35.21227 -13.56655 5.02618
v -40.9268 4.033623 -0.8568941
v -48.27749 -32.93054 -10.17634
v -50.8353 -32.37077 -13.74164
v -50.05601 -34.16759 -13.65373
v -48.36231 -34.68578 -11.4041
v -49.83295 -32.04185 -11.90515
v -50.2099 16.24116 -9.860766
v -38.28284 -5.455516 2.331672
v -9.846553 24.08755 12.68334
v -41.20346 -8.078473 1.451158
v -62.26332 20.06631 -24.77135
v -64.09187 18.32644 -28.73409
v -63.72088 20.51935 -27.91774
v -63.00048 24.44736 -26.45937
v -63.79517 24.35198 -28.29371
v -63.54657 23.04445 -27.67449
v -62.76119 22.55842 -25.87578
v -62.46546 28.64864 -25.33635
v -62.88148 28.48171 -26.33087
v -61.9338 22.98045 -24.17107
v -61.33765 24.79576 -22.92446
v -61.55027 41.28951 -23.0451
v -59.76675 33.78488 -19.26152
v -61.44354 39.91232 -22.91373
v -62.56779 40.61496 -25.43514
v -59.76849 37.34604 -19.31522
v -61.85308 26.52011 -23.95877
v -63.18425 37.30954 -26.99442
v -62.74033 39.06456 -25.98044
v -62.39014 36.74981 -25.27035
v -62.53182 34.43389 -25.58555
v -61.03469 38.51294 -22.10432
v -60.29197 36.26992 -20.4537
v -61.9291 38.10843 -24.11993
v -61.06747 35.47429 -22.217
v -61.9214 34.62902 -24.18621
v -60.84636 33.75043 -21.70699
v -61.68826 31.30085 -23.66104
v -60.8309 31.42058 -21.69422
v -60.70264 27.79607 -21.53165
v -60.13496 31.50856 -20.11499
v -60.9979 30.093 -22.08337
v -61.64435 -5.213399 -25.52554
v -40.26936 -8.799411 2.101772
v -33.95961 -23.84711 4.635845
v -39.92842 28.4573 5.254832
v -60.04031 -1.905717 -19.98297
v -60.03225 -4.209294 -20.43328
v -61.73379 -3.465142 -25.08998
v -61.07326 -1.615006 -22.53339
v -59.80433 0.0004562688 -19.29308
v -60.68985 -0.4673 -21.33603
v -61.01357 1.218025 -21.97139
v -61.57714 -2.351578 -24.23794
v -61.80804 -0.7332907 -24.47087
v -44.69303 16.19434 -4.173745
v -49.03977 8.049053 -6.766672
v -38.4267 -19.80013 3.368451
v -61.56816 -8.134332 -26.99192
v -61.49419 -6.742997 -25.79897
v -60.86111 -8.472584 -24.46372
v -60.93449 -7.134577 -24.00583
v -59.44111 -6.921646 -19.65341
v -60.11263 -6.528593 -21.27478
v -60.64885 -6.135306 -22.63697
v -60.35182 -9.990308 -23.49372
v -37.92833 -21.09765 3.418015
v -58.28594 31.06911 -15.95275
v -41.04905 -13.91884 2.168221
v -35.54403 -21.46449 4.452694
v -36.33087 -17.66382 4.544713
v -41.48743 -19.3878 1.555779
v -39.9093 -15.12906 2.87906
v -40.44115 -15.79453 2.557024
v -37.55335 -16.82768 4.042221
v -37.20504 -19.00752 4.059016
v -38.57304 -17.9768 3.471679
v -39.20066 -18.83249 3.065072
v -40.23849 -17.66017 2.566511
v -41.62558 -16.24175 1.807683
v -41.73832 -17.88219 1.579792
v -58.84689 32.73156 -17.18772
v -58.02551 32.59763 -15.21828
v -59.34569 31.96699 -18.35096
v -58.85654 30.68705 -17.31148
v -57.78791 29.29509 -15.1058
v -54.57124 -24.54387 -15.96679
v -53.97857 -26.41479 -15.82807
v -47.57386 -27.40035 -6.364329
v -43.83887 -27.17749 -2.316299
v -44.3979 -25.44184 -2.192008
v -45.2681 -25.66757 -3.102788
v -44.78813 -26.73549 -3.042959
v -45.74702 -27.07753 -4.125368
v -46.65112 -27.03028 -5.095059
v -46.07564 -26.09067 -4.091919
v -47.79697 -25.87585 -5.993755
v -47.02204 -25.4054 -4.882723
v -47.87588 -30.17998 -8.069002
v -48.75595 -31.41403 -9.947473
v -34.27434 -26.92682 3.821349
v -51.91912 -27.55996 -12.70177
v -51.33481 -29.0442 -12.53881
v -50.77529 -30.67864 -12.56283
v -49.02295 -29.37225 -9.177151
v -49.756 -30.07131 -10.63192
v -50.55174 -28.47165 -10.95806
v -48.94986 -28.00204 -8.413984
v -49.1763 -25.0971 -7.414321
v -50.1046 -23.89317 -8.202416
v -50.25246 -25.63293 -9.134376
v -48.83273 -26.59821 -7.632173
v -50.06664 -27.06968 -9.532453
v -50.95245 -25.56402 -10.15429
v -53.69679 -24.47054 -14.25919
v -53.22064 -25.8096 -14.09221
v -52.21326 -26.38628 -12.55969
v -52.60925 -24.67562 -12.37722
v -51.6897 -25.11056 -11.09041
v -52.70921 -23.32023 -11.95888
v -51.02205 -23.814 -9.534534
v -48.45919 -18.67488 -4.504663
v -49.99042 -19.99963 -6.712463
v -35.10758 -24.9736 3.946323
v -41.74469 -27.46227 -0.6807839
v -40.71925 -29.02322 -0.4987287
v -37.09959 -25.78946 2.815328
v -38.17992 -23.46075 2.83262
v -36.8106 -28.01229 2.315325
v -40.04471 -24.87565 1.361018
v -39.93246 -28.70632 0.1835096
v -39.05873 -26.7317 1.434274
v -39.35429 -27.92353 0.8520739
v -37.63276 -24.56203 2.836812
v -39.03386 -24.21614 2.173711
v -39.85615 -23.52646 1.830115
v -42.38663 -25.73218 -0.5768244
v -40.66395 -26.87916 0.3344235
v -41.131 -25.29108 0.5098544
v -41.60587 -23.89049 0.5613959
v -46.03881 -23.44845 -3.160506
v -44.91181 -23.01446 -1.924482
v -42.48227 -22.27312 0.3137879
v -43.15397 -23.471 -0.5177155
v -44.13718 -21.81485 -0.927296
v -50.27565 -21.3929 -7.535511
v -47.89565 -23.99323 -5.391951
v -49.14014 -22.65516 -6.462218
v -47.96452 -22.33443 -4.91253
v -48.25225 -20.50482 -4.701471
v -47.05246 -21.19984 -3.588253
v -46.08132 -22.20912 -2.829445
v -47.54707 -19.81476 -3.750431
v -46.1907 -20.09176 -2.420158
v -44.46374 -20.4141 -0.8879166
v -53.43112 4.484061 -10.1192
v -40.91793 2.859919 -0.6089745
v -41.714 1.53213 -0.6540126
v -41.89971 0.4191279 -0.4677858
v -66.45126 11.81886 -36.74548
v -53.45565 24.46747 -9.640412
v -40.3826 -1.617099 0.5591308
v -59.9477 -11.05838 -22.72631
v -60.7797 -9.78202 -24.86341
v -60.11063 -12.41866 -24.03283
v -66.14396 16.40313 -34.6971
v -39.39153 -8.036028 2.42018
v -40.29047 -6.72989 1.677933
v -52.29485 5.684687 -9.163743
v -56.46287 -10.98551 -14.43647
v -45.90561 -10.41645 -1.460853
v -43.2513 33.64822 6.449793
v -40.29637 33.6282 8.077752
v -41.46398 32.3139 6.842131
v -45.57553 32.16047 4.18616
v -42.63137 32.09155 6.071413
v -39.60406 29.00135 5.838904
v -40.8605 30.73898 6.310756
v -41.38887 28.05474 4.260792
v -41.44658 29.08468 5.061891
v -43.02029 31.13023 5.359294
v -42.89123 28.69971 4.034055
v -44.99356 29.82032 3.411188
v -43.002 26.74533 2.244253
v -42.40512 28.02754 3.749435
v -45.7267 26.42236 0.3517205
v -43.76918 26.90173 1.96828
v -45.0835 26.82037 1.133438
v -45.54066 28.68405 2.303926
v -53.43329 -17.71756 -11.06672
v -52.77499 -18.65957 -10.32849
v -48.92871 6.954809 -6.423074
v -54.47228 -15.85866 -12.22719
v -48.19183 22.27031 -5.588232
v -49.32888 23.01281 -5.875579
v -48.30236 23.54701 -4.542112
v -46.86874 23.41289 -3.584055
v -50.71709 23.90087 -6.488613
v -64.13652 5.882754 -29.94415
v -53.7124 31.45493 -5.58075
v -52.45625 32.61509 -3.091738
v -51.88639 31.62333 -2.652365
v -52.89652 31.62815 -4.152887
v -52.66314 -20.26579 -10.68665
v -51.17084 -22.05965 -9.05378
v -51.6218 -20.25885 -9.056604
v -59.49851 -10.93808 -21.296
v -57.34855 -16.47986 -18.15999
v -59.5479 -14.0213 -23.01283
v -59.69654 -12.46668 -22.67145
v -59.09006 -13.32583 -21.19267
v -55.47334 -14.43751 -13.58608
v -56.88017 -12.26 -15.58941
v -55.90441 -14.04616 -14.25848
v -57.98322 -15.34241 -19.1919
v -56.93853 -14.30434 -16.38952
v -57.78547 -13.09041 -17.78393
v -57.92823 -11.47718 -17.51325
v -57.94564 -9.295565 -16.89266
v -58.97272 -11.84535 -20.2261
v -60.03503 -8.525463 -21.78908
v -59.7249 -9.762868 -21.40414
v -58.94617 -10.36493 -19.59641
v -57.28231 -10.59053 -15.8931
v -58.84866 -4.580897 -17.75188
v -57.47709 -4.749259 -15.07637
v -57.51643 -5.916042 -15.30874
v -58.70343 -6.292845 -17.78391
v -58.62029 -8.684404 -18.21343
v -57.81837 -6.980293 -16.09554
v -56.83822 -7.750835 -14.38741
v -56.37585 -6.670593 -13.42567
v -56.14596 -9.59153 -13.51645
v -54.86627 -8.745398 -11.3157
v -55.77102 -8.847476 -12.76469
v -55.48323 -10.725 -12.62923
v -55.40827 -6.518823 -11.87537
v -52.39513 4.429335 -8.970262
v -53.32786 1.875943 -9.470147
v -59.23051 -1.871495 -18.21931
v -55.67179 -12.07308 -13.2654
v -53.00333 -12.28456 -9.113173
v -61.30846 7.19569 -22.43251
v -66.06505 11.62692 -35.19821
v -65.68435 15.20486 -33.19228
v -66.29684 15.12843 -35.35536
v -66.36866 13.82473 -35.85104
v -52.02984 29.41578 -3.947037
v -65.20514 16.04603 -31.77426
v -65.91718 17.5127 -33.87483
v -65.78162 20.4571 -33.5263
v -65.10109 20.00603 -31.46515
v -65.50623 18.38531 -32.63005
v -64.84302 17.38696 -30.6675
v -64.18152 16.7456 -28.94057
v -58.83596 9.423219 -18.29156
v -58.21098 10.47661 -17.56416
v -59.135 11.81344 -19.08476
v -59.6781 10.18262 -19.72294
v -61.08538 14.63666 -22.4378
v -59.44912 15.85365 -19.84554
v -60.22853 13.65654 -20.90769
v -60.45094 10.44187 -21.01156
v -61.16309 12.5863 -22.43923
v -60.26779 22.11828 -21.05785
v -60.48341 20.47589 -21.4809
v -62.58158 11.78016 -25.21076
v -61.36819 10.81739 -22.71117
v -59.53799 18.93113 -19.99662
v -61.00147 16.38391 -22.36472
v -61.89588 17.15114 -24.03352
v -63.33183 17.35721 -26.95263
v -62.65808 15.31885 -25.43518
v -61.96349 14.4642 -24.04874
v -62.7524 13.48962 -25.59981
v -63.7663 15.51533 -27.9077
v -64.07706 14.76923 -28.64251
v -63.82215 12.81757 -28.09877
v -64.78568 15.39859 -30.52691
v -64.64954 12.49388 -30.25882
v -65.66763 10.98349 -33.80872
v -65.54632 12.30533 -33.18304
v -65.25021 10.73964 -32.43953
v -64.65701 8.922374 -30.83116
v -64.21783 12.16105 -29.11696
v -64.32454 10.55992 -29.5155
v -63.31333 12.57328 -26.83553
v -61.90811 9.189084 -23.70667
v -62.45448 10.51995 -24.9269
v -58.90316 -0.2067988 -17.48961
v -56.77811 4.032634 -14.34327
v -57.49749 0.4911523 -14.98745
v -64.03278 9.11483 -28.89133
v -63.63498 7.901197 -27.962
v -63.64992 11.05443 -27.71322
v -63.34144 9.495942 -27.0128
v -62.60003 9.275137 -25.25941
v -61.56914 5.73038 -22.99189
v -62.73954 8.096166 -25.62367
v -62.95216 6.970011 -26.22195
v -62.19662 6.754804 -24.36948
v -63.26703 5.220553 -27.3331
v -62.74308 4.711989 -25.93701
v -62.29481 2.762827 -25.04292
v -61.98182 1.033286 -24.50454
v -61.97392 3.765448 -24.08803
v -60.5661 2.302983 -20.86368
v -60.922 8.526125 -21.73278
v -59.31873 2.111378 -18.29109
v -60.38292 7.00009 -20.6101
v -60.77291 4.484056 -21.28641
v -59.91762 4.252281 -19.54209
v -57.00112 7.813513 -15.38018
v -58.6167 7.266954 -17.60819
v -58.9707 4.902088 -17.87925
v -58.07248 3.892811 -16.2512
v -58.4384 -1.516016 -16.62919
v -58.15451 -3.220312 -16.19285
v -57.75896 -1.690456 -15.37989
v -56.90451 -1.024023 -13.97775
v -56.15345 -0.3967159 -12.88476
v -58.22915 1.497755 -16.2814
v -55.63158 6.174967 -13.1879
v -56.94631 6.234206 -14.96347
v -56.10576 1.496307 -13.00588
v -55.70971 2.802264 -12.62601
v -55.05299 4.028653 -11.98554
v -54.15096 3.654384 -10.78628
v -45.35296 -1.399389 -1.994554
v -44.63708 0.2925476 -1.836272
v -51.98417 30.59904 -3.252344
v -39.96273 5.049574 -0.6114155
v -49.96847 7.980163 -7.54476
v -45.18643 19.10432 -5.123789
v -46.21539 20.17839 -5.595409
v -47.52626 20.91207 -6.085072
v -46.37133 14.89607 -5.705798
v -45.63668 17.57923 -5.465147
v -46.53285 18.96924 -6.327415
v -47.66056 20.03371 -6.713348
v -48.27588 20.85705 -6.68922
v -48.58657 19.41609 -7.813025
v -47.51695 19.07214 -7.084118
v -47.04701 16.61956 -6.823792
v -46.60318 17.96406 -6.557372
v -48.74953 18.21152 -8.385654
v -57.21405 21.98613 -16.24039
v -48.19637 24.8121 -3.122599
v -52.1857 25.47246 -7.045768
v -46.37891 23.78469 -2.918911
v -46.33069 24.62577 -1.946495
v -45.31221 24.7306 -1.207222
v -45.62304 25.13883 -0.8367572
v -47.81988 28.76323 0.4870763
v -46.47217 31.13571 3.015697
v -47.87014 32.54598 2.504651
v -46.61862 28.07015 1.062156
v -47.6735 29.80965 1.281007
v -49.03247 32.52376 1.289344
v -49.72307 32.00549 0.2846166
v -48.54689 31.32563 1.213848
v -49.17223 29.82517 -0.1977517
v -50.77538 31.19321 -1.33479
v -50.9431 29.63819 -2.369898
v -50.08991 28.92696 -1.744737
v -49.30154 27.44629 -1.891245
v -46.57906 25.55037 -1.086403
v -48.37822 27.24477 -1.086733
v -57.55196 31.61312 -14.1854
v -57.39825 30.07161 -14.06188
v -56.90358 31.23998 -12.69721
v -49.55141 26.15838 -3.222958
v -51.89627 24.49107 -7.475199
v -49.85957 24.92496 -4.616796
v -51.49781 27.21952 -4.715038
v -52.99592 26.99933 -7.042173
v -52.64826 27.65249 -6.039655
v -52.67342 28.79572 -5.298068
v -53.40327 29.83341 -5.846252
v -53.98697 29.01671 -7.335662
v -52.71265 24.9051 -8.245207
v -53.7605 26.31094 -8.755344
v -55.88913 29.66176 -10.79655
v -54.82979 26.33104 -10.54266
v -54.64568 27.87835 -9.204133
v -55.5499 27.51997 -11.11958
v -56.15475 28.15504 -12.03312
v -52.36518 23.17874 -9.14979
v -51.67504 22.98511 -8.431408
v -57.6225 27.07268 -15.40788
v -59.2378 20.96098 -19.39368
v -58.56314 29.61251 -16.80712
v -59.48351 29.95673 -18.7458
v -60.11273 29.3424 -20.1463
v -59.46117 25.47343 -19.26421
v -59.07329 24.28916 -18.74323
v -60.52682 25.25415 -21.29603
v -58.93026 27.71456 -17.88889
v -58.34045 22.94036 -17.71847
v -58.26058 25.49524 -17.00193
v -57.15099 24.55959 -15.39106
v -55.17317 23.0177 -13.03498
v -55.60147 26.61899 -11.69658
v -55.78622 25.63392 -12.58616
v -54.62808 24.95684 -11.1281
v -56.46473 24.39001 -14.32562
v -55.58394 21.64658 -14.17959
v -53.4646 23.10216 -10.65436
v -53.44243 21.06656 -11.84182
v -51.26633 20.81517 -9.501124
v -52.28244 21.4377 -10.24644
v -51.54983 20.07695 -10.23627
v -54.15708 8.833997 -12.08158
v -53.50924 7.153694 -10.89315
v -56.59986 9.757192 -15.26093
v -55.26426 7.625035 -13.08457
v -54.89177 18.91215 -14.16795
v -51.13951 15.67038 -10.66423
v -53.27788 14.28 -12.5317
v -57.11111 20.60236 -16.42842
v -54.24405 19.82055 -13.25478
v -58.15473 16.91302 -18.09833
v -57.98405 15.103 -17.80721
v -58.19207 19.68036 -17.99557
v -57.14322 13.95809 -16.7032
v -52.80253 19.53221 -11.81486
v -52.19603 15.40374 -11.65732
v -53.45412 17.96689 -12.89493
v -53.87966 16.28163 -13.38824
v -54.93713 16.52691 -14.45518
v -56.01941 14.90312 -15.51087
v -56.54316 17.26293 -16.15419
v -57.07268 15.80656 -16.76068
v -52.91179 9.385326 -10.86773
v -56.94529 12.01293 -16.17302
v -54.82934 13.49557 -13.97819
v -55.54133 12.4671 -14.58233
v -54.81189 11.03653 -13.42956
v -54.33252 12.53652 -13.24988
v -54.0239 10.45317 -12.38068
v -52.57121 12.15115 -11.30672
v -51.78691 9.82451 -9.839565
v -52.57589 10.71229 -10.89332
v -50.72591 10.84386 -9.046587
v -49.8098 11.84941 -8.426702
v -48.25959 17.07276 -8.043295
v -49.55044 15.05381 -9.023665
v -50.8021 12.9823 -9.733642
v -47.75651 15.12636 -7.174842
v -48.78851 13.78194 -7.913571
v -47.6338 14.0366 -6.79481
v -40.8386 5.575909 -1.051452
v -41.30002 6.985567 -1.391238
v -38.28782 7.08779 -0.06035661
v -46.8788 13.05753 -5.831868
v -45.92655 13.94108 -5.081268
v -49.07899 9.377802 -7.111417
v -43.18939 12.15601 -2.522557
v -44.20581 7.262844 -3.0403
v -44.85506 2.115542 -2.353374
v -45.14163 5.779426 -3.36739
v -44.07843 14.51078 -3.331958
v -49.04647 10.77509 -7.400668
v -45.06866 12.86801 -4.123744
v -47.94676 11.29317 -6.485356
v -46.6973 10.60675 -5.286888
v -42.98056 3.802782 -1.746057
v -41.9978 4.30684 -1.372308
v -42.27967 5.753608 -1.743323
v -47.90033 8.87555 -5.996336
v -38.18811 11.61469 0.6046765
v -37.97878 9.707115 0.317997
v -38.78141 8.555196 -0.1561365
v -40.03562 10.6775 -0.5350583
v -39.15231 7.398779 -0.3952893
v -42.35005 9.094404 -2.013455
v -40.49405 12.21531 -0.5942612
v -42.00069 14.10698 -1.522992
v -41.71199 11.53176 -1.500214
v -40.43078 8.889297 -0.9391631
v -42.7319 7.90003 -2.2142
v -42.36312 10.75266 -1.996237
v -43.7747 11.0996 -2.980225
v -45.65019 11.62809 -4.519775
v -44.79364 9.968483 -3.684248
v -46.33241 6.224583 -4.261115
v -45.32626 7.763877 -3.865337
v -46.4404 8.729253 -4.795066
v -46.99277 7.478652 -5.003052
v -49.49331 -13.73007 -4.911545
v -55.5998 -5.060079 -12.07835
v -42.72235 -9.56059 0.7694663
v -55.19044 -1.056966 -11.4774
v -56.91585 -2.467651 -13.9806
v -56.26993 -3.291194 -13.00001
v -55.47503 -2.959017 -11.8336
v -54.3787 -3.363918 -10.36129
v -54.75115 0.6867447 -11.03365
v -53.74582 -1.264631 -9.638821
v -51.28562 -2.611842 -6.793038
v -52.24235 -2.836289 -7.804824
v -55.39431 -7.890795 -12.02315
v -50.90106 -6.971084 -6.282134
v -53.07327 -3.956683 -8.717817
v -54.04741 -6.593934 -9.99064
v -53.0221 -6.50387 -8.682802
v -49.37587 2.465803 -5.650651
v -51.99374 8.185076 -9.563622
v -47.08572 4.127952 -4.291999
v -49.48278 4.546799 -6.222172
v -48.18876 3.503795 -4.928803
v -47.97412 5.849044 -5.367567
v -50.6711 9.001643 -8.486053
v -50.69746 6.280639 -7.758445
v -42.24852 -1.200022 -0.3186042
v -45.96986 -6.966976 -1.837474
v -47.56649 -6.36954 -3.187321
v -43.57437 0.8202897 -1.354837
v -51.28945 -4.831061 -6.737453
v -42.206 -3.822918 0.1127566
v -39.66903 -4.8208 1.55861
v -40.23141 -4.207183 1.154896
v -45.308 -8.607031 -1.15986
v -43.38838 -7.287427 -0.003116673
v -45.80847 -3.387565 -2.118361
v -41.97166 -6.299527 0.6874492
v -44.58557 -6.743194 -0.8803561
v -45.2027 -5.206803 -1.493903
v -42.6391 -5.070856 0.07874464
v -44.73854 -2.819302 -1.468244
v -42.15223 -2.638586 -0.05411261
v -44.29362 -1.381535 -1.36275
v -43.63343 -5.746749 -0.4185332
v -43.58073 -3.331063 -0.7201668
v -52.20131 -1.063995 -7.849383
v -50.2646 -1.535346 -5.839831
v -51.69816 4.202882 -8.193501
v -52.41452 2.88447 -8.650877
v -45.93625 0.5833433 -2.692901
v -46.69744 -5.367441 -2.567848
v -51.75981 0.7932755 -7.580579
v -49.34335 1.353212 -5.383824
v -47.65771 -0.374531 -3.750892
v -50.72145 3.205521 -7.010177
v -50.4925 0.7806495 -6.306813
v -47.86839 1.697288 -4.2467
v -49.54216 -0.1771555 -5.307028
v -46.88517 -2.316726 -2.974037
v -50.40788 -2.699392 -5.918736
v -50.11833 -4.380003 -5.566545
v -49.52816 -1.788708 -5.151731
v -47.63836 -4.782762 -3.345848
v -47.96809 -2.339027 -3.792949
v -48.82288 -4.209527 -4.381846
v -48.44081 -5.670008 -3.980321
v -48.51312 -11.02175 -3.771511
v -47.08369 -9.357195 -2.502816
v -48.75509 -7.495237 -4.142668
v -49.65623 -5.599217 -5.085639
v -49.74978 -7.730241 -5.072391
v -49.04602 -9.571498 -4.316998
v -50.7601 -8.632183 -6.10952
v -53.21841 -8.125418 -8.985715
v -54.11222 -8.128687 -10.17357
v -52.0382 -9.649159 -7.598612
v -50.80077 -10.33882 -6.163754
v -54.01278 -10.34665 -10.30115
v -51.31511 -11.90411 -6.870948
v -50.4506 -12.52455 -5.893143
v -51.61757 -13.95027 -7.504423
v -52.80639 -16.01655 -9.582173
v -52.20514 -15.12382 -8.513414
v -52.66749 -17.49324 -9.793459
v -50.87384 -19.10549 -7.650389
v -51.90346 -17.30141 -8.582123
v -50.7444 -16.49168 -6.813552
v -49.52038 -18.35448 -5.673102
v -50.23586 -14.64089 -5.856575
v -49.97002 -16.71917 -5.889741
v -46.91354 -12.08916 -2.26895
v -49.31125 -15.32329 -4.876972
v -49.78839 -10.75171 -5.069483
v -47.89755 -12.29435 -3.180964
v -48.81469 -12.97521 -4.125195
v -47.1978 -18.25361 -3.078573
v -43.60947 -17.74255 0.2068519
v -42.5748 -16.98938 1.074178
v -43.33924 -19.29005 0.2380677
v -45.43594 -18.71142 -1.459746
v -44.17312 -16.03973 -0.08956952
v -47.27751 -13.54388 -2.630749
v -48.41738 -16.483 -4.063947
v -46.9943 -15.44533 -2.470435
v -46.38375 -14.72944 -1.865359
v -45.2239 -14.83816 -0.8730305
v -45.47702 -16.54051 -1.225242
v -43.39338 -13.47574 0.5756117
v -44.6831 -11.59114 -0.4446855
v -44.59518 -13.92373 -0.323532
v -43.59498 -11.69977 0.3693076
v -36.66027 -9.226536 3.901345
v -37.57141 -11.91412 3.885367
v -39.97541 -10.36173 2.510203
v -41.56879 -12.48531 1.777325
v -39.4084 -11.77966 2.989886
v -39.61044 -13.62499 3.008688
v -38.31971 -13.15229 3.657945
v -37.25398 -14.23061 4.19853
v -35.67775 -10.35101 4.48751
v -36.01538 -11.79387 4.558996
v -3.895353 17.93534 16.83019
v -10.54928 -1.676068 20.18519
v -10.11147 0.2785166 19.40458
v -12.84743 22.19934 7.470679
v -19.57339 3.60971 6.385407
v -34.84752 -12.19785 5.041614
v -15.46111 -8.483475 14.60686
v -9.108214 2.097342 19.62219
v -6.48078 12.25112 17.23938
v -5.610851 12.6806 17.81841
v -4.192894 13.61409 18.31605
v -13.2599 -4.720346 16.03875
v -12.58896 -5.60889 18.51169
v -12.47718 -2.991739 16.84547
v -17.61442 6.429074 6.444846
v -15.81207 5.573565 8.806416
v -16.25618 6.600978 7.692348
v -14.26004 7.045345 9.770365
v -16.22248 8.316362 6.610895
v -16.68089 2.884113 9.269488
v -15.89079 0.4750944 11.05052
v -14.94582 2.763525 11.31106
v -18.48499 4.536657 6.766276
v -18.46626 2.614013 7.693111
v -20.46816 -0.2829559 7.35378
v -6.627149 21.25255 14.84124
v -7.110256 6.174633 19.69873
v -7.33661 7.31939 18.83892
v -8.271809 6.051514 18.39614
v -30.38691 -9.514174 6.013281
v -31.98265 -8.93131 5.468895
v -15.0208 5.97213 9.481944
v -15.18252 4.279741 10.25674
v -13.80069 4.546701 11.88035
v -13.77742 6.20849 10.96086
v -9.529886 21.07732 11.73633
v -9.210764 22.50877 12.66093
v -9.569493 12.09052 13.25658
v -17.37359 13.26309 3.29107
v -19.60163 11.27582 3.101398
v -18.07436 10.82134 3.665942
v -16.54943 9.957905 5.241961
v -16.01472 13.21316 3.984708
v -17.55988 10.58677 4.051538
v -15.61513 12.58368 4.543661
v -16.7166 11.67062 4.106879
v -13.8378 26.91705 10.89035
v -4.227098 17.13761 16.916
v -15.77322 -8.430195 13.60166
v -15.98847 -8.139426 12.63102
v -15.37588 -6.543701 12.87759
v -16.4081 -8.467391 11.83343
v -16.61056 -0.946734 10.64327
v -30.96272 -5.474541 4.933193
v -31.58587 -1.689804 3.492894
v -30.39492 -3.750121 4.572044
v -32.47284 -3.802916 3.932872
v -26.24695 -9.198034 6.906951
v -34.09892 -10.74924 5.112334
v -32.50755 -10.42716 5.580336
v -33.71275 -8.703442 4.888654
v -34.14421 -7.259779 4.408535
v -35.4231 -8.911724 4.346062
v -31.46486 -6.999375 5.177156
v -30.24125 -7.440625 5.635529
v -28.8434 -5.48586 5.546999
v -28.55051 -7.506604 6.10388
v -19.05838 -1.727584 8.71953
v -17.70795 -1.847672 9.803182
v -26.43441 -7.066244 6.554294
v -26.07758 -5.727564 6.401422
v -24.2897 -7.728452 7.206051
v -24.66405 -9.27376 7.229002
v -22.9544 -8.501873 7.584682
v -15.36401 -3.900151 12.3563
v -16.76305 -7.868576 10.95476
v -17.44675 -8.382278 10.14405
v -18.13593 -9.295327 9.560587
v -21.59048 -10.13973 7.884225
v -19.1704 -9.444049 8.844775
v -21.54285 -8.017356 7.961444
v -20.37861 -9.976151 8.307795
v -22.97276 -6.263579 7.421141
v -19.79888 -7.486411 8.671741
v -18.31135 -6.668011 9.542481
v -19.37763 -3.430503 8.80182
v -18.11395 -4.821497 9.726705
v -19.94478 -5.903905 8.615596
v -16.97257 -6.490416 10.6421
v -16.06378 -6.13147 11.63815
v -16.95379 -4.925012 10.66072
v -16.95908 -3.39581 10.64088
v -16.12047 -2.616762 11.40043
v -17.92045 0.5788231 8.981161
v -13.20631 3.867233 13.0098
v -14.88935 1.012892 12.04016
v -14.684 -0.2207555 12.61536
v -13.55034 1.706581 13.43896
v -14.39615 -4.618838 13.86582
v -14.76506 -1.643033 12.81818
v -14.08748 -2.75178 13.90985
v -12.71884 -2.308239 16.03845
v -12.03959 0.2270378 16.12285
v -13.54259 -0.649946 14.19881
v -8.979469 4.782223 18.17356
v -15.71647 25.78216 8.268982
v -15.59287 24.90275 7.484879
v -11.3109 -0.4412725 17.75341
v -11.09619 1.10134 17.2298
v -10.06445 3.06808 17.62982
v -6.769448 10.388 17.91462
v -14.8361 24.30392 7.36424
v -16.54666 24.2042 6.294479
v -15.88468 23.76936 6.211289
v -14.81434 22.71015 6.007449
v -14.1152 23.77934 7.397179
v -13.72754 21.84543 6.308504
v -15.03471 26.7781 9.790779
v -12.46328 23.60233 9.048727
v -11.39556 2.467018 16.03154
v -15.16041 13.58339 4.528962
v -8.688807 12.79005 14.22811
v -14.58706 7.926449 8.725221
v -6.817326 9.18521 18.49235
v -10.34093 11.76014 12.20378
v -7.907284 10.90975 16.33318
v -8.55065 11.79383 15.00452
v -15.97027 11.31061 4.907726
v -12.83285 25.94219 10.83031
v -13.27012 24.55266 8.980262
v -11.88034 4.038145 14.64882
v -8.606359 8.278234 16.82608
v -14.62873 9.134731 7.829586
v -9.458507 10.2519 14.54821
v -6.224704 17.05094 15.54245
v -5.435084 15.12927 16.85574
v -11.96214 24.21761 10.22826
v -10.30079 22.7009 11.36735
v -11.3177 24.53847 11.29525
v -12.54321 6.37941 12.60064
v -13.08345 7.927289 10.74807
v -10.1754 4.749013 16.57803
v -9.980895 6.287295 16.03022
v -11.34859 6.058294 14.32641
v -10.43953 7.939899 14.51614
v -10.72697 9.848877 12.91907
v -11.59806 8.017617 12.86986
v -15.44799 10.1252 6.183393
v -11.22413 11.1991 11.15131
v -15.04312 17.95825 4.011595
v -12.78773 12.39691 7.958219
v -14.67044 11.70084 5.994771
v -13.85302 11.58571 7.091987
v -6.095491 13.85534 16.86839
v -12.34727 9.720138 10.51805
v -6.652779 14.68566 15.96559
v -7.74757 14.49031 14.73822
v -7.569207 12.62835 15.86896
v -8.707155 14.94751 13.19498
v -8.297986 15.46388 13.63904
v -7.759365 19.62646 13.73579
v -13.03241 10.36953 9.049052
v -11.94126 11.47101 9.854751
v -9.114778 16.54329 12.04649
v -14.02221 18.81096 4.916278
v -11.02652 22.23369 10.00984
v -11.68148 20.27582 8.015244
v -13.01417 13.54235 6.988708
v -9.900776 13.73721 11.73157
v -13.35399 15.04315 5.884648
v -11.35804 13.14634 9.590446
v -12.28241 17.02459 6.771871
v -12.57003 20.16565 6.788539
v -10.97692 15.81362 8.997317
v -9.809555 15.67412 11.02405
v -11.1977 18.33289 8.321575
v -10.99745 20.60226 9.213453
v -10.25903 17.94387 9.904405
v -10.05085 20.29774 10.69213
v -9.46003 18.61362 11.32372
v -8.20028 18.30268 13.19495
v -7.413116 16.83393 14.39803
v -6.371804 19.79345 15.03573
v -6.870543 17.79894 14.79786
v -4.819483 18.10833 16.32242
v -3.797864 19.61735 16.53404
v -5.236135 19.62368 15.82608
v -3.190616 27.02699 17.14421
v -6.745581 27.19201 16.12568
v -5.482617 27.5572 16.69831
v -11.43216 30.62876 15.71422
v -13.14259 28.8497 13.39552
v -12.87863 30.18552 14.68877
v -11.98825 27.39816 12.97277
v -11.97529 28.48817 13.87432
v -10.11388 27.23309 14.28139
v -10.60719 28.53221 14.78391
v -10.40542 25.39031 12.90332
v -8.951143 25.83416 14.3203
v -8.363094 27.90854 15.64425
v -8.432025 26.76811 15.12782
v -3.410601 20.96904 16.49987
v -4.74966 21.56815 15.96775
v -8.65193 21.58167 12.98686
v -7.728745 21.67413 13.97516
v -8.300853 24.04407 14.12496
v -6.679964 24.59565 15.3547
v -6.716105 23.32247 15.05775
v -5.652954 23.82942 15.74232
v -5.677551 21.34035 15.48859
v -5.952974 25.75587 16.04225
v -4.805799 24.51905 16.22785
v -4.692915 22.9995 16.05346
v -3.7565 24.55869 16.55849
v -2.772974 23.88631 16.68271
v -4.228225 25.90555 16.67604
v -2.389722 27.79082 17.42317
v -1.625527 27.23164 17.34779
v -1.921486 25.18219 16.94576
v 1.63702 34.6736 19.03356
v 0.5903392 32.52888 18.56925
v 18.44303 2.017034 5.949548
v 18.2095 -0.5774351 6.993529
v 19.77242 -1.506871 6.481926
v 18.28174 -1.822182 7.308584
v 13.3459 -11.55509 13.37224
v 15.33239 -12.97912 8.388455
v 2.387874 13.0675 17.99816
v 13.71274 -15.32481 10.3162
v 5.848753 -3.539934 23.92764
v 7.181335 24.59775 13.29344
v 8.678869 -5.936289 20.11601
v 20.2564 -5.306356 7.19617
v 19.84756 -3.181689 6.895683
v 18.21659 -3.177613 7.666531
v 17.73948 -6.00919 8.239305
v 17.4072 -5.059291 8.321425
v 16.46017 -4.748909 8.780735
v 15.39837 -3.463762 9.376096
v 16.98771 -3.739265 8.412247
v 16.82033 -1.866977 8.16501
v 15.1606 -0.8627108 9.128366
v 8.510024 -12.1096 23.71827
v 9.019841 -13.46394 22.48034
v 9.397973 -11.49757 22.6309
v 10.1794 -11.73083 21.46972
v 3.467637 2.25498 22.37141
v 9.153365 -8.304306 21.51933
v 10.40812 -11.01527 20.86582
v 0.06810582 25.05585 16.86734
v 1.292044 2.219628 23.89028
v 13.93346 9.654237 5.249061
v 15.71099 -0.3595185 8.533966
v 17.65944 0.7347694 6.863631
v 10.87564 16.873 5.609266
v 1.089536 15.26636 17.78033
v 0.43544 14.6183 18.27925
v 2.392203 14.83015 17.25441
v 16.75774 2.880335 6.617701
v 13.74386 -16.09393 9.368234
v 14.13541 -15.18556 9.186465
v 14.14389 -16.04811 8.78845
v 14.71922 -15.24829 8.461013
v 14.1233 -14.04804 9.645137
v 14.34704 -15.12108 8.882136
v 14.62491 -14.1541 8.790187
v 11.92326 -7.894492 13.64788
v 12.53871 -9.553164 14.00505
v 12.58436 -10.15105 14.83128
v 13.00714 -10.0905 12.91628
v 2.222497 0.3471337 24.49239
v 9.65116 -10.67389 22.0793
v 10.40248 -10.03498 20.17406
v 9.687199 -9.974386 21.70329
v 9.479681 -9.12642 21.47859
v 8.521651 -9.183921 23.51726
v 0.2426598 -7.216007 29.82482
v 6.348394 -9.783715 26.7927
v 0.7996299 -11.02585 30.25924
v -1.320667 -5.982729 29.52368
v -2.766706 -6.421731 29.6947
v -1.347495 -7.38798 30.07606
v -4.010989 -8.780985 30.24187
v -1.670853 -8.562583 30.42186
v -2.533146 -10.20707 30.61067
v -0.3695927 -8.240969 30.24106
v -0.4252562 -9.273378 30.44599
v 1.109915 -8.500188 29.99627
v 2.71981 -12.38993 29.18977
v 4.016483 -12.21728 28.36317
v 1.876657 -10.29405 29.95909
v 4.594241 -11.26979 28.29744
v 3.604783 -8.932766 28.9998
v 2.948284 -6.894946 28.69987
v 1.479501 -6.866761 29.33198
v 2.472389 -8.23612 29.44375
v 0.6406111 -3.314176 27.69574
v 1.681573 -5.701625 28.70613
v 5.723912 -5.571992 25.7257
v 2.685777 -4.807077 27.72954
v 4.254799 -3.220155 25.44768
v 3.48762 -4.078368 26.74466
v 4.462208 -5.699323 27.01192
v 5.278518 -8.540785 27.64998
v 7.051485 -6.669235 24.63733
v 6.121225 -6.566805 25.89441
v 5.890584 -7.392865 26.63613
v 7.538015 -11.17432 25.23606
v 8.502355 -10.6105 23.884
v 6.634384 -8.539064 26.24019
v 7.365079 -9.721138 25.51345
v 7.92204 -9.224528 24.54665
v 8.903801 -10.09775 23.16979
v 7.318722 -8.222358 25.13628
v 8.57904 -7.818693 22.44821
v 4.399258 -0.3776765 23.17295
v 2.753716 2.105976 23.04545
v 3.044359 0.8782914 23.57387
v 3.749766 0.9789921 22.8776
v 12.39657 22.24966 6.138044
v 12.58809 -8.634484 12.56228
v 13.35838 -10.25093 11.5729
v 15.85406 -10.65246 8.492908
v 16.14878 -9.38019 8.59098
v 15.31477 -11.71088 8.572056
v -1.702056 16.17394 17.91249
v -0.9243913 15.42839 18.20181
v 2.214505 16.80112 16.66586
v -0.7932314 19.00319 17.0741
v -1.263398 17.31809 17.54234
v 0.2034698 16.59507 17.5948
v 2.359268 17.62965 16.35313
v 13.58398 -10.61942 11.01165
v 13.59082 -12.54398 13.02264
v 14.15809 -13.30441 9.700583
v 14.37226 -13.92064 9.186953
v 14.72321 -13.23504 8.857371
v 13.78642 -12.86727 11.42777
v 13.90514 -11.86055 10.35841
v 14.06455 -11.94652 9.927685
v 14.74287 -12.12489 9.009302
v 14.47299 -11.0498 9.36655
v 15.70094 1.573549 7.910369
v 15.40578 3.191778 7.49944
v 14.23339 4.674201 7.864238
v 2.558257 31.74924 18.12073
v 1.923453 28.22875 17.22932
v 6.170086 28.59478 15.87507
v 2.216584 29.50955 17.52278
v 5.146448 27.45146 15.90319
v 4.136275 28.0268 16.53243
v 2.61866 26.1724 16.49675
v 0.9233302 25.19407 16.73603
v 6.464614 18.4243 12.07005
v 13.17474 19.51216 4.005821
v 13.6064 19.77692 3.736079
v 9.064226 26.24598 12.64451
v 7.91345 7.049946 14.36747
v 6.670935 -1.395527 20.81336
v 7.298003 -2.020691 20.19884
v 6.566568 -5.785539 24.78746
v 7.925907 -7.617631 23.75627
v 7.487897 -5.628826 22.96303
v 6.581257 -4.61318 23.79024
v 8.160968 -5.257729 20.91543
v 7.352728 -3.901913 21.7264
v 7.301856 -2.916974 20.88528
v 9.051208 -5.161056 18.22079
v 4.805077 2.177595 20.93156
v 3.158262 21.94184 15.54578
v 12.98813 14.48326 4.077595
v 12.7805 15.7227 4.093806
v 13.23256 -9.287331 11.29943
v -1.356275 22.14566 16.76473
v 2.025972 22.83618 16.12752
v -0.1284712 22.31587 16.67958
v 2.002393 23.60934 16.20778
v 0.7679574 24.29223 16.64851
v 12.75297 13.49895 4.478299
v 2.431575 11.61515 18.59567
v 3.788363 3.291677 21.46045
v 2.882172 6.949269 20.38645
v 1.940756 6.872214 21.13889
v 2.554412 5.354982 21.45879
v 4.141213 4.163942 20.59652
v 4.06859 6.261053 19.61663
v 5.390981 4.943473 18.6758
v 11.0154 -5.775877 14.16512
v 10.48811 -5.879549 15.31648
v 9.947795 -6.128989 16.73419
v 9.358094 -5.472194 17.67853
v 9.612867 -4.804576 16.62577
v 11.11296 2.549902 12.31504
v 2.008586 15.66285 17.20762
v 3.789896 26.6685 16.1901
v 3.456024 24.86289 15.84557
v 2.951292 22.94317 15.74755
v 12.17253 14.92585 4.617373
v 11.28096 15.83021 5.318935
v 5.619582 0.02567765 21.32883
v 5.381129 3.973388 19.14874
v 5.486422 1.154572 20.75845
v 6.335968 0.6326117 19.87141
v 7.574419 -0.9061038 18.80412
v 6.89369 1.034374 18.72555
v 5.470323 2.914871 19.63759
v 6.13518 1.925741 19.34607
v 7.091167 3.225818 17.23888
v 3.827462 13.52739 16.55812
v 12.72344 6.473516 8.457963
v 11.62025 -5.759189 13.12025
v 11.77431 -6.776444 13.14638
v 12.59246 -8.135314 12.19678
v 7.391003 26.64931 14.20899
v 6.400165 27.23964 15.17268
v 7.244365 25.13433 13.52567
v 5.248339 25.88787 15.2436
v 4.305797 23.14018 15.02643
v 5.634589 24.76458 14.57057
v 5.420017 22.93301 14.17799
v 14.56771 1.671644 8.844127
v 14.91688 -1.944296 9.556511
v 12.46483 17.68852 4.253773
v 13.77571 -3.582405 10.61938
v 10.41907 -4.342575 14.87995
v 11.26735 -4.081026 13.38904
v 6.265925 4.644928 17.67771
v 6.341643 7.648542 16.20678
v 1.304128 21.59924 16.35453
v 0.6487297 20.46498 16.58762
v 1.415231 18.57276 16.63454
v 0.4365832 18.24738 17.0183
v 3.418409 17.41306 15.64758
v 3.516039 18.46563 15.41394
v 2.184287 20.41793 16.01999
v 2.673529 19.50371 15.85375
v 3.715814 20.00885 15.11523
v 9.998664 -2.923586 15.1945
v 8.386223 -2.656376 18.34777
v 8.538712 -4.925379 19.52322
v 9.025111 -4.037879 17.55232
v 8.784253 -2.488129 17.40233
v 9.523724 -3.44214 16.2081
v 5.719392 10.12854 15.83817
v 6.447632 22.74877 13.17607
v 6.296938 24.05552 13.83137
v 8.813746 22.30492 9.946846
v 4.125057 21.49079 14.88365
v 4.770189 20.1924 14.20098
v 5.134017 18.98276 13.82404
v 8.211063 23.99943 11.86788
v 5.12689 21.44517 14.07608
v 5.709599 20.05029 13.2146
v 6.010268 21.53436 13.22224
v 7.584185 22.36132 11.68472
v 6.63274 20.13748 12.07257
v 13.30532 20.18199 4.201302
v 13.94871 21.59722 4.616515
v 12.71112 21.51908 5.38644
v 8.219426 8.864594 12.94041
v 3.026446 16.49009 16.19932
v 3.10617 11.73029 18.00495
v 5.670564 6.584848 17.56684
v 2.657843 9.651804 19.36005
v 4.227321 7.702905 18.79105
v 5.208749 9.318455 16.89617
v 4.285522 9.029364 18.12712
v 4.052393 11.2093 17.3876
v 3.451535 10.68088 18.21099
v 9.228468 -1.719113 16.15367
v 14.24131 -0.9782964 9.949783
v 13.87401 1.504883 9.589902
v 7.371455 8.380895 14.46948
v 6.699731 5.850762 16.54817
v 14.21919 5.768253 7.298338
v 14.42629 6.466057 6.746498
v 14.42213 8.194595 5.70452
v 13.61502 8.545264 6.255423
v 5.495186 15.56713 13.84141
v 4.663126 13.90951 15.4674
v 11.66914 17.40404 4.852931
v 12.48254 19.90472 4.686284
v 11.62984 22.66232 6.98576
v 11.44193 24.44824 8.652848
v 12.52547 21.01366 5.214031
v 11.92446 21.31767 5.874699
v 10.52807 23.27107 8.541937
v 9.924148 21.97146 8.23833
v 11.40029 20.30164 5.787618
v 10.90137 21.85645 7.073653
v 13.73321 7.634854 6.703071
v 7.442159 12.16802 12.26696
v 4.421336 12.90807 16.17713
v 5.15176 11.84791 15.77496
v 6.528856 12.52411 13.51743
v 12.41605 8.643884 7.51331
v 4.207191 16.95219 15.02949
v 3.81397 15.69337 15.74729
v 5.856397 16.39991 13.1154
v 5.934737 13.31975 13.99048
v 6.304925 15.56358 12.6106
v 6.600562 13.65503 12.85777
v 6.112935 17.12507 12.63984
v 6.934096 15.0802 11.78851
v 8.796381 20.58659 9.031101
v 6.510805 10.86174 14.37629
v 8.798889 9.847824 11.49098
v 7.646977 10.71387 12.77285
v 8.314615 11.423 11.25764
v 8.193363 18.99041 9.375173
v 7.176317 19.66762 11.17692
v 7.177264 17.02286 10.988
v 7.989402 14.66501 10.19067
v 11.42283 10.34797 7.589572
v 12.5996 12.39327 5.026053
v 10.41016 19.86879 6.588536
v 10.46531 18.27384 6.110524
v 11.36189 18.79107 5.288807
v 9.741845 20.40962 7.603964
v 7.710299 17.97187 10.0713
v 9.565271 18.57734 7.333802
v 9.954028 16.70968 6.695949
v 8.568574 16.98086 8.701488
v 9.742368 15.11913 7.35722
v 8.75565 15.57763 8.679554
v 11.6007 13.34486 5.672409
v 11.18205 14.67592 5.652572
v 10.64327 14.69247 6.284201
v 11.6442 11.23048 6.748425
v 10.27509 13.38178 7.309883
v 10.09418 11.78239 8.4109
v 9.452003 13.62011 8.346323
v 8.688304 12.28379 10.13102
v 9.248785 11.01239 10.04082
v 10.63731 9.921678 8.791952
v 8.949013 8.654108 12.05464
v 9.442428 9.644226 10.63559
v 10.79903 8.415476 9.560362
v 9.568133 8.24658 11.41332
v 7.858281 4.834971 15.49461
v 13.90833 3.343844 8.768848
v 12.75335 2.231663 10.51172
v 12.94059 4.545365 9.246437
v 9.52654 -0.4948969 15.2645
v 9.151209 0.7735868 15.39981
v 7.587675 2.327734 16.96115
v 7.983059 0.8656316 17.10061
v 8.76619 -0.2110086 16.36833
v 8.187026 1.723331 16.39248
v 11.03142 6.407402 10.55261
v 11.27584 4.970272 11.00908
v 9.27935 7.105947 12.54
v 8.119936 2.890688 15.97042
v 11.79203 3.45492 11.12004
v 10.25943 5.816552 11.93009
v 9.052065 5.245073 13.804
v 8.88666 3.889675 14.5771
v 10.30142 3.580259 12.92632
v 9.834721 2.445051 13.92612
v 13.18892 0.2042322 10.70309
v 13.32098 -2.020052 10.96917
v 11.83477 0.6580828 12.05889
v 11.74551 -0.9808823 12.48594
v 10.96879 0.3250582 13.12408
v 11.08533 -1.914985 13.42211
v 12.17531 -4.895589 12.20749
v 13.72893 -2.544313 10.61914
v 11.9271 -3.579533 12.48894
v 13.44756 -5.708073 10.7871
v 13.50083 -4.461208 10.83777
v 12.60166 -7.234547 11.81548
v 15.1701 -5.757474 9.494516
v 12.46043 -5.875999 11.8543
v 14.37212 -5.278639 10.08051
v 12.87457 -6.559422 11.32121
v 13.57719 -7.82419 10.51105
v 13.70494 -9.195105 10.38075
v 13.99639 -8.128962 10.06124
v 13.57731 -9.869709 10.72022
v 14.27825 -12.35866 9.529161
v 13.9474 -10.41035 10.07556
v 13.98361 -9.273017 10.01448
v 14.32113 -9.897863 9.615148
v 15.10466 -9.658414 9.038233
v 16.44702 -5.650555 8.815542
v 15.25275 -6.929106 9.326689
v 34.40439 -50.67226 -10.84751
v 28.5409 -27.75638 4.450525
v 30.77508 -27.13337 3.75463
v 41.96459 17.6604 -4.463678
v 42.06482 16.36632 -4.181797
v 42.24302 15.2122 -4.145654
v 52.62901 -22.14672 -17.34325
v 51.08035 -22.49003 -14.34883
v 51.91786 -22.35559 -15.94261
v 47.38433 -30.25279 -12.35073
v 55.02797 -20.87971 -22.92819
v 55.80739 -19.16891 -24.25483
v 55.76661 -17.07298 -22.57317
v 30.60823 -45.71204 -4.472597
v 28.98419 -48.72262 -5.458269
v 31.1453 -46.11564 -5.019636
v 31.63754 -48.07514 -6.572442
v 30.1119 -49.80952 -6.814709
v 30.66201 -50.79806 -7.838539
v 31.81006 -49.25667 -7.512018
v 34.30444 -46.59048 -7.552181
v 33.19176 -48.43779 -7.960103
v 33.73017 -47.34359 -7.608685
v 33.64276 -49.03044 -8.804006
v 34.66904 -49.239 -9.894081
v 36.01682 -47.92982 -10.15937
v 43.07959 -37.99056 -11.34119
v 42.0135 -37.67929 -9.694662
v 36.57298 1.075187 0.2833217
v 49.37522 24.15981 -7.167214
v 28.75992 -0.04339822 2.772943
v 29.95404 0.9007363 2.170167
v 29.19982 -0.6781564 2.863262
v 32.70841 -45.43258 -5.577683
v 33.42253 -46.24683 -6.641507
v 35.41306 -44.16113 -6.926055
v 36.468 -42.49311 -6.80723
v 37.35441 -41.52808 -7.078375
v 40.28967 65.40356 4.280099
v 29.70346 48.18967 12.61436
v 30.46143 49.38794 12.13278
v 31.46178 49.46831 11.53936
v 33.20857 48.63943 10.51675
v 33.12089 50.699 10.43755
v 39.61783 -23.5456 -0.3526694
v 48.13455 -39.82426 -20.84767
v 38.65434 64.93297 5.867291
v 52.75671 51.3773 -9.419735
v 52.16853 51.57249 -8.475491
v 52.33618 52.6141 -8.811287
v 51.72016 51.92219 -7.744634
v 43.09225 -46.09758 -17.78505
v 43.91033 -45.63914 -18.66383
v 37.87403 -8.112696 1.612545
v 40.56988 10.47116 -2.356935
v 52.668 50.95187 -9.263936
v 52.82051 49.66767 -9.538477
v 52.05373 50.61895 -8.281427
v 51.61757 49.4704 -7.573865
v 35.24899 1.658055 0.6274268
v 40.51051 63.53731 4.350774
v 52.01902 33.95054 -6.868381
v 31.023 -28.73356 3.187236
v 16.6569 -12.59283 7.992179
v 16.61332 -14.84096 7.729712
v 18.31808 -15.16136 7.361701
v 29.46766 56.73156 12.58183
v 29.32629 55.44433 12.6391
v 57.23298 -16.13777 -27.51709
v 36.5785 64.55694 7.707381
v 50.94842 48.90585 -6.495488
v 51.08612 53.37007 -6.996368
v 51.76104 53.17746 -7.940364
v 51.36843 54.0703 -7.462896
v 39.1278 31.65334 6.751216
v 38.58654 30.84741 6.625488
v 22.31003 -16.97684 6.956182
v 24.34744 -15.57242 6.851364
v 23.37595 -18.12317 6.766435
v 44.96138 -46.42296 -21.22285
v 50.32499 -32.39695 -19.28984
v 50.68509 -30.26672 -18.48281
v 51.28114 -30.39135 -19.85545
v 51.41275 -28.77944 -18.96489
v 27.29251 53.1045 13.72591
v 27.56802 51.62112 13.60758
v 28.17121 52.03123 13.29535
v 29.0886 51.53135 12.84597
v 51.79464 38.14779 -7.057564
v 44.29057 -46.31102 -19.95171
v 31.8862 61.09242 11.24449
v 30.8518 62.05507 11.83219
v 35.32253 58.79839 8.856665
v 16.86726 -11.47939 8.047481
v 58.78136 -4.613402 -25.32547
v 59.27372 -4.169502 -26.94395
v 59.23104 -1.663439 -25.49453
v 59.56526 -1.56662 -26.56025
v 56.11798 -17.84868 -24.35651
v 50.12025 -23.41512 -13.05609
v 30.85576 -25.24849 4.199125
v 32.59743 -24.81991 3.554478
v 34.58727 -42.2956 -5.122374
v 34.48957 -43.84769 -5.955474
v 46.34396 -43.92927 -21.19629
v 44.61649 -44.4498 -18.69251
v 45.24437 -42.77692 -18.24675
v 46.85384 -42.4368 -20.68573
v 45.37312 -44.5357 -20.05597
v 45.58661 -40.86466 -17.22613
v 48.12575 -38.64318 -19.84214
v 46.51629 -39.95555 -18.00844
v 45.92324 -41.61036 -18.37555
v 50.91611 -28.56797 -17.72217
v 49.93382 -31.533 -17.79149
v 49.72974 -30.43475 -16.61401
v 48.92748 -31.38428 -15.76928
v 48.98318 -30.24669 -15.07601
v 48.06094 -32.73977 -15.14313
v 49.16387 -32.12216 -16.74729
v 49.57378 -33.04066 -18.22158
v 47.47834 -42.01391 -21.48732
v 47.93153 -42.36893 -22.75684
v 48.27793 -40.99096 -22.13109
v 46.61761 -41.47392 -19.45193
v 51.23217 -34.32819 -22.8006
v 51.54602 -32.50661 -22.12169
v 51.14194 -32.25272 -20.92798
v 50.86617 -33.85197 -21.57507
v 49.64643 -34.22666 -19.27629
v 50.2529 -36.98689 -22.73919
v 50.67436 -35.24146 -22.25502
v 49.18934 -37.90439 -21.25179
v 49.03987 -36.71772 -20.01942
v 50.12187 -35.07904 -20.92069
v 48.83158 -34.60125 -17.95355
v 48.60955 -33.25546 -16.52563
v 47.60396 -36.41588 -17.11878
v 47.8415 -36.90479 -17.91831
v 46.85464 -36.99006 -16.25585
v 47.98341 -34.85263 -16.60252
v 47.38348 -34.34612 -15.17727
v 46.87335 -35.60178 -15.26013
v 45.7021 -34.53685 -12.62692
v 47.0669 -31.44165 -12.64619
v 45.55609 -33.21446 -11.49089
v 46.56837 -34.6739 -14.10358
v 47.17209 -32.99631 -13.8447
v 42.06227 -36.64344 -9.071396
v 41.30851 -35.83886 -7.6677
v 41.12809 -36.91365 -8.140536
v 33.21136 -32.12134 0.8288344
v 42.37226 -41.31268 -12.76995
v 35.35281 -46.70698 -8.58217
v 35.88044 -46.57527 -8.981854
v 36.46521 -41.45344 -6.184388
v 41.81861 -29.14128 -4.491479
v 41.33773 -30.83343 -4.863453
v 42.5961 -29.92458 -5.706662
v 43.25823 -30.07692 -6.558444
v 43.86432 -30.25001 -7.382486
v 43.73254 -29.03286 -6.580351
v 44.43153 -28.0361 -6.90146
v 44.93192 -29.17525 -8.139519
v 35.21005 -40.89553 -4.813241
v 39.30876 -42.50171 -9.800374
v 40.85859 -29.19846 -3.577742
v 42.61037 -42.72477 -14.19403
v 46.9757 -27.75784 -10.20558
v 43.54564 -44.79938 -17.30777
v 43.26633 -41.01826 -13.8162
v 43.24192 -35.36579 -9.714496
v 44.28793 -42.59056 -16.59233
v 45.1494 -41.70805 -17.19993
v 46.54996 -37.85942 -16.4113
v 41.8233 -40.62745 -11.55108
v 43.40567 -39.34798 -12.76964
v 46.07413 -39.09376 -16.61408
v 43.40265 -42.74966 -15.3891
v 44.60397 -41.45348 -16.12479
v 42.43101 -39.93424 -11.86887
v 44.47583 -40.57925 -15.23695
v 44.30437 -39.60832 -14.25028
v 45.34723 -39.18046 -15.5204
v 45.9144 -35.76069 -13.84573
v 45.51562 -37.29965 -14.34256
v 44.15197 -38.17582 -12.95362
v 45.31266 -35.46215 -12.69408
v 44.09157 -35.28553 -10.81619
v 44.42711 -34.17663 -10.54807
v 43.56254 -33.94742 -9.199862
v 45.51805 -29.94354 -9.380025
v 45.43048 -31.68249 -10.30697
v 45.24492 -30.75455 -9.467172
v 44.35918 -30.88352 -8.359186
v 44.20389 -32.55884 -9.179629
v 42.0952 -34.3945 -7.677018
v 43.17903 -34.37281 -8.980799
v 43.03903 -32.93019 -7.92107
v 40.5353 -35.54981 -6.649741
v 41.20819 -34.27723 -6.614025
v 38.34034 -44.07137 -9.80198
v 37.06918 -44.78717 -8.922086
v 36.60244 -43.07201 -7.317485
v 36.61192 -43.79688 -7.790088
v 37.58593 -43.13754 -8.351974
v 40.24767 -42.29499 -10.74398
v 38.50352 -40.67452 -7.70295
v 37.99828 -37.26267 -5.201022
v 41.15722 -39.5629 -9.948183
v 34.98259 -38.90203 -3.605007
v 39.62234 -40.79224 -8.981687
v 40.77665 -39.18902 -9.214587
v 41.29779 -37.84666 -8.916532
v 39.29548 -39.94474 -8.065867
v 40.11905 -38.35262 -7.954254
v 39.56868 -36.66607 -6.333544
v 37.28 -38.58955 -5.312502
v 36.47654 -39.97012 -5.362387
v 37.395 -39.93608 -6.149995
v 38.03342 -38.93967 -6.172245
v 35.79459 -39.06133 -4.298588
v 35.87984 -35.42213 -2.482016
v 36.85468 -36.35142 -3.719777
v 35.55223 -36.98609 -3.027993
v 36.61541 -37.81627 -4.299071
v 37.20416 -34.55542 -3.053984
v 37.34954 -33.24048 -2.497432
v 37.41182 -35.51403 -3.741223
v 38.22731 -35.56582 -4.457117
v 39.02741 -36.21551 -5.524267
v 39.51962 -34.74532 -5.180202
v 38.84196 -33.08008 -3.667243
v 39.12713 -33.9455 -4.351837
v 40.40689 -33.21745 -5.20493
v 39.78779 -32.6932 -4.310606
v 41.70498 -31.83213 -5.779161
v 40.05754 -26.52695 -1.7198
v 39.92803 -31.4449 -3.79377
v 36.43269 -33.90785 -2.128969
v 38.55562 -28.21031 -1.146934
v 34.68195 -33.05192 -0.5193269
v 35.67759 -33.24102 -1.27791
v 36.92353 -32.40107 -1.788187
v 38.267 -32.32026 -2.780881
v 36.56807 -31.01096 -0.8609325
v 39.27647 -29.5669 -2.291192
v 35.25118 -30.92631 0.05093365
v 34.15483 -29.60604 1.291381
v 37.72329 -29.67839 -1.126399
v 36.15821 -29.58289 0.01126978
v 38.08174 -26.95951 -0.3115366
v 35.44379 -28.37912 0.95318
v 38.6095 -25.10636 -0.05835743
v 37.07189 -27.44472 0.2222786
v 37.77852 -25.55603 0.377765
v 36.56561 -26.60804 0.847368
v 37.4328 -24.17805 1.041824
v 45.51769 19.18098 -6.922633
v 30.39115 54.92933 12.03008
v 28.54025 53.56569 13.08436
v 52.00805 32.80076 -6.900612
v 49.96638 37.31264 -3.214411
v 50.66317 37.26952 -4.534995
v 55.76461 45.15009 -15.22919
v 55.46084 46.06754 -14.43457
v 55.06779 45.94637 -13.71084
v 46.63927 56.68555 -1.381926
v 29.77592 59.22141 12.41963
v 31.2832 60.31763 11.60775
v 32.7661 60.16561 10.65279
v 31.72251 58.82793 11.29209
v 33.56866 58.73977 10.06706
v 29.89077 53.0327 12.33913
v 31.07363 52.26034 11.68775
v 30.77025 56.01691 11.82816
v 30.94988 58.2307 11.75643
v 31.94262 55.80308 11.0945
v 33.11964 54.7682 10.3483
v 34.42804 58.0608 9.476524
v 32.76625 57.30503 10.6132
v 31.45129 53.84408 11.40915
v 38.8662 62.34816 5.987226
v 38.74698 61.37703 6.170368
v 38.22525 61.17589 6.606413
v 45.18425 35.63196 3.661396
v 45.85431 34.54562 2.813546
v 45.27112 33.6982 3.157801
v 45.60281 32.66552 2.427118
v 45.50471 31.77963 2.188342
v 35.60422 -7.498233 2.618466
v 61.79826 3.602369 -32.48729
v 61.4854 2.536291 -31.85266
v 61.62306 4.746849 -31.18744
v 62.16091 4.499973 -33.60589
v 61.88173 6.016634 -31.61858
v 53.83332 -15.85722 -16.81846
v 57.52756 -11.86068 -25.31681
v 56.6631 -16.11018 -25.07484
v 56.24274 -15.26272 -22.95448
v 55.8726 -13.11058 -20.61132
v 55.30647 -18.49836 -22.11602
v 55.16505 -17.2779 -20.93164
v 55.43325 -15.80206 -20.83337
v 55.53719 -14.59624 -20.38992
v 57.29314 -13.01603 -25.1689
v 56.7956 -13.75108 -23.84997
v 56.36229 -14.06998 -22.61523
v 56.97124 -14.71434 -25.23026
v 57.19232 -11.65127 -23.87909
v 56.68243 -12.92517 -22.91511
v 56.82805 -11.45157 -22.53044
v 56.4646 -11.92305 -21.67959
v 56.69508 -10.56112 -21.63371
v 18.66767 -5.180984 7.776143
v 18.714 -7.672614 7.927612
v 16.54828 -6.767412 8.744659
v 27.91041 -1.253206 3.418776
v 45.34131 -27.21447 -7.641672
v 49.71615 19.75626 -10.52281
v 50.40049 19.15347 -11.50291
v 36.09706 -25.29954 1.579732
v 51.62344 51.10081 -7.567923
v 51.55413 52.28418 -7.531728
v 50.98827 52.6708 -6.775527
v 51.43327 49.98782 -7.262375
v 51.24213 51.43547 -7.024907
v 32.33551 -1.021528 2.080162
v 63.17459 8.315514 -35.69952
v 62.94157 6.292926 -35.71306
v 38.81828 51.1478 6.422174
v 61.39333 0.3558226 -32.87844
v 43.16287 23.64449 -1.528577
v 41.86361 25.16686 0.8340583
v 43.60028 29.6794 2.836911
v 41.08083 30.79956 5.214945
v 39.95234 30.22802 5.595049
v 42.80956 31.95848 4.53071
v 43.92846 32.35586 3.861231
v 43.18694 31.05512 3.847821
v 42.12188 29.78582 3.99947
v 31.94439 -29.87383 2.37148
v 55.37415 -13.35945 -19.36525
v 38.62735 -18.927 1.380613
v 61.14232 1.073626 -31.24331
v 47.02906 58.18007 -1.958866
v 46.20068 40.86851 1.354286
v 46.50605 41.66549 0.6211559
v 28.31676 -17.02091 6.110051
v 26.61737 -19.39733 6.260858
v 27.96114 -23.09487 5.516115
v 30.19303 -22.59164 4.962571
v 31.36581 -23.29359 4.401827
v 25.49162 -18.5678 6.506367
v 25.9149 -21.2231 6.177826
v 27.22892 -21.20767 5.92716
v 28.58408 -19.38934 5.855285
v 29.95698 -20.73711 5.315938
v 31.33586 -20.6221 4.890992
v 32.84321 -22.1074 4.020821
v 34.3885 -19.76553 3.719539
v 35.35546 -19.17632 3.294919
v 62.30015 9.862364 -31.83422
v 48.78278 39.48088 -1.943292
v 36.59377 2.709972 -0.0104877
v 29.69767 -18.20319 5.678848
v 59.7953 0.3093565 -26.60485
v 56.24372 42.77078 -16.37701
v 55.68594 44.45976 -15.11361
v 55.21686 42.6981 -14.28374
v 55.67467 43.05602 -15.18885
v 32.79068 -29.01911 2.219104
v 32.48538 -27.47529 2.903177
v 33.90726 -28.369 1.852977
v 43.20993 -17.2589 -2.006173
v 50.5816 45.90867 -5.863774
v 47.48328 57.5481 -2.467996
v 57.87973 -7.309799 -23.74989
v 58.27285 -7.461589 -25.14788
v 58.24215 -4.312968 -23.4458
v 50.19033 53.75164 -5.704569
v 50.67685 54.15902 -6.463425
v 36.54855 12.96173 0.5964851
v 36.28615 12.17593 0.6963052
v 62.97562 4.38613 -37.25371
v 62.15195 1.477182 -35.76431
v 62.22195 3.540105 -34.38025
v 62.74601 4.433905 -36.0266
v 39.58037 12.80192 -1.45539
v 31.59362 6.742163 1.515173
v 53.40353 48.32209 -10.53527
v 48.36548 23.52789 -6.385752
v 31.98142 51.61905 11.12503
v 31.68664 50.46831 11.33686
v 44.67847 41.09636 3.037938
v 50.42152 30.48 -4.494864
v 48.0061 35.83113 0.3490953
v 46.74141 35.35171 2.002526
v 33.50327 -0.1820024 1.516577
v 41.66253 13.53628 -3.371542
v 37.42494 13.04633 0.08768968
v 30.09448 -2.801379 3.287837
v 39.75262 57.4673 5.419255
v 62.34697 17.80397 -31.39493
v 62.00846 20.86123 -30.47259
v 62.28885 19.77909 -31.33792
v 61.8162 18.574 -29.84227
v 30.96271 -8.65419 4.703026
v 27.09624 -17.56208 6.348725
v 26.18165 -15.31505 6.61119
v 46.03653 48.30393 0.0410022
v 42.32779 28.1358 2.925611
v 40.7911 26.98656 3.132406
v 50.30024 54.56602 -5.968907
v 50.98629 55.34749 -6.975907
v 50.44674 55.68618 -6.229309
v 50.2674 56.07186 -5.930279
v 48.6177 32.72587 -0.9107857
v 48.50214 34.15702 -0.4787473
v 48.60968 34.87684 -0.5422735
v 46.74382 27.56979 -1.323978
v 44.64707 28.69683 1.44318
v 48.46582 35.54637 -0.2945994
v 47.77024 34.53521 0.5521442
v 46.99718 34.09022 1.419937
v 47.82399 33.46132 0.2632059
v 44.87203 31.30692 2.567199
v 44.81122 30.43748 2.22752
v 50.40099 32.82084 -3.645004
v 47.91975 32.14156 -0.2723208
v 47.00492 31.83896 0.6925951
v 45.78317 30.65588 1.439353
v 46.77624 30.67707 0.4622024
v 47.99376 30.15489 -1.189323
v 48.12869 31.39014 -0.8141722
v 47.14704 28.92956 -0.8478188
v 48.56829 30.21759 -1.898236
v 33.86233 -7.6064 3.374676
v 18.29729 -11.55754 7.748824
v 17.97209 -13.33237 7.582014
v 62.57433 13.47678 -32.25789
v 46.5689 49.2652 -0.6976646
v 24.27668 -6.001124 6.047461
v 41.14893 -26.81109 -2.818249
v 41.42138 -25.41158 -2.521135
v 42.55196 -27.34258 -4.415677
v 43.25564 42.11635 4.238475
v 46.20673 51.08509 -0.4633015
v 50.6859 53.15075 -6.379187
v 49.96875 52.70552 -5.294938
v 49.78768 53.8487 -5.138864
v 60.42843 -1.729704 -30.12197
v 60.78776 -2.06606 -32.13373
v 60.17052 0.2985837 -27.93013
v 59.76698 -2.857239 -28.10838
v 60.29661 -0.8504609 -28.94076
v 60.88348 -0.09708528 -30.98705
v 60.64851 0.2943664 -29.79554
v 61.08014 1.963806 -30.52631
v 60.8039 2.568532 -29.19542
v 30.17121 -16.69252 5.615268
v 28.23146 -15.03887 6.198795
v 30.82433 -15.10241 5.447642
v 28.92169 -11.51151 5.814002
v 30.87382 -13.75764 5.387082
v 32.2668 52.67489 10.91974
v 33.72245 54.04639 9.977827
v 33.38245 52.62274 10.22669
v 35.30897 53.4027 8.906858
v 34.10502 51.839 9.763586
v 34.18494 49.22992 9.830206
v 33.44591 -20.64763 4.012161
v 17.40166 -10.29535 8.06432
v 17.63782 -8.092872 8.244564
v 36.67115 -8.700027 2.334236
v 22.24779 -7.02399 6.845241
v 20.20445 -10.71747 7.551416
v 21.78593 -9.058421 7.189656
v 19.64162 -8.700445 7.697736
v 22.06866 -13.42988 7.218723
v 19.17099 -11.30982 7.669507
v 19.6484 -13.67747 7.396544
v 20.66866 -12.07907 7.435185
v 21.46787 -10.55467 7.343501
v 22.37657 -12.05951 7.20009
v 23.33643 -7.717436 6.678663
v 24.49657 -13.09554 6.878924
v 23.52355 -11.01735 7.003506
v 26.80089 -13.50489 6.493018
v 26.08725 -10.37593 6.383996
v 25.78941 -12.02407 6.610884
v 27.6214 -10.61833 6.042461
v 34.21764 -8.597445 3.441677
v 27.50511 -8.390909 5.692503
v 29.58775 -7.706929 4.916904
v 29.99957 -10.52756 5.349721
v 32.19975 -10.00768 4.532651
v 33.91116 -11.10252 4.005917
v 34.7524 -9.900183 3.447145
v 32.68879 -9.202656 4.218019
v 34.91166 -6.944742 2.796802
v 35.58173 -5.709699 2.207515
v 36.83478 -6.707177 1.855993
v 38.4175 -10.64936 1.653889
v 34.84634 49.48151 9.379507
v 35.62512 46.89094 9.137802
v 36.02959 51.5112 8.469616
v 38.29805 48.61897 6.999325
v 37.61519 49.99497 7.405137
v 36.5236 50.54576 8.144998
v 36.54703 48.13843 8.339078
v 47.4686 -28.45666 -11.36807
v 48.70098 -27.19898 -12.65697
v 47.25904 -26.16458 -9.782774
v 48.38803 -25.8936 -11.40574
v 49.70402 -25.72218 -13.54646
v 47.93013 -24.79236 -10.13839
v 48.87617 -24.57045 -11.48924
v 48.1511 -23.51562 -9.847082
v 49.08028 -22.38611 -10.82084
v 34.05001 0.6238678 1.185174
v 32.61137 2.66076 1.214728
v 63.41512 7.860763 -37.09171
v 39.94746 11.75429 -1.795474
v 63.21985 9.578706 -35.45955
v 63.50407 9.978248 -36.47089
v 54.04413 -13.70253 -16.39072
v 54.49017 -14.37557 -17.63294
v 50.53646 52.09179 -6.059453
v 49.49166 51.58081 -4.565995
v 50.65517 50.27269 -6.148567
v 49.97229 50.61352 -5.169476
v 48.90419 50.48322 -3.670907
v 49.46845 47.35159 -4.279283
v 49.64766 49.49264 -4.636292
v 34.87649 -0.6864554 1.219962
v 39.71631 46.76967 6.180562
v 40.09754 45.55754 6.113792
v 31.3734 -11.14747 4.982655
v 43.24937 21.36809 -3.606434
v 42.54084 24.81075 0.08369478
v 42.95393 25.09263 0.08867973
v 43.61966 28.06578 1.854561
v 43.15487 27.07804 1.586264
v 42.25483 25.61544 1.021716
v 45.69027 28.01903 0.02610034
v 44.79635 27.4658 0.4786577
v 45.18414 26.42964 -0.6641375
v 44.1522 24.2725 -1.571928
v 44.0021 25.02909 -0.7295787
v 47.55813 13.80252 -9.294038
v 38.81327 56.75523 6.190176
v 56.10921 -11.0318 -20.21954
v 38.70585 -9.604121 1.359185
v 30.35451 -6.814765 4.439977
v 32.86992 -7.739015 3.812587
v 32.79473 -18.66326 4.567906
v 37.97598 62.3604 6.742452
v 37.8223 64.87587 6.614037
v 36.97206 63.78144 7.484367
v 34.55149 63.14242 9.39638
v 35.69175 62.99298 8.526969
v 36.7056 61.73713 7.752367
v 36.88752 62.69336 7.583808
v 35.98735 61.60102 8.332996
v 35.47371 60.60846 8.760595
v 37.33721 12.03192 0.0427966
v 62.66712 14.79008 -32.4628
v 38.36599 5.738255 -1.041198
v 53.69345 0.003468452 -13.46632
v 33.05498 -3.150078 2.446977
v 31.54659 -2.238651 2.664019
v 33.28753 -5.787526 3.136169
v 31.28355 -5.35537 3.710237
v 34.09736 -2.07068 1.840657
v 34.40554 -4.689283 2.418512
v 36.0227 -4.565423 1.758351
v 35.41495 -1.449678 1.240717
v 35.33628 -3.361797 1.746944
v 31.40102 -25.7767 3.860433
v 34.39537 -26.87443 2.079833
v 55.09885 36.16059 -14.22474
v 60.76608 23.67087 -27.2995
v 60.8891 25.73782 -27.74585
v 60.76582 25.33572 -27.47423
v 45.70986 52.14653 0.02968607
v 44.27583 22.29375 -3.563694
v 49.42627 54.22319 -4.670187
v 49.7823 55.11958 -5.280612
v 49.88456 56.61229 -5.404028
v 48.95499 56.48074 -4.242901
v 48.70385 53.94181 -3.67529
v 48.76543 52.19284 -3.670534
v 47.42431 50.97059 -1.841832
v 49.0929 55.33337 -4.327885
v 47.99032 56.3854 -2.951821
v 47.0008 55.86906 -1.766975
v 46.76838 52.5688 -1.173004
v 48.10014 53.24625 -2.86476
v 47.62383 54.85631 -2.423279
v 46.62366 55.18477 -1.281035
v 45.56739 55.23466 -0.064252
v 55.1796 45.09142 -14.05706
v 48.22032 22.37157 -7.149791
v 46.66463 22.37302 -5.536288
v 48.85081 49.2972 -3.510614
v 45.24921 -7.286579 -3.587869
v 37.61345 60.92988 7.083386
v 36.9246 60.13038 7.675777
v 36.7197 59.33174 7.839537
v 37.78541 59.38845 6.996227
v 36.83916 57.90185 7.732437
v 62.98202 13.79506 -33.64044
v 62.59448 6.956499 -34.03185
v 63.33862 11.15099 -35.38273
v 63.1887 12.13828 -34.57047
v 62.40957 11.78873 -31.89025
v 62.9187 8.756667 -34.53058
v 62.80112 9.534266 -33.69762
v 62.82111 10.52124 -33.49604
v 40.45782 -20.01573 -0.1733574
v 39.59693 -19.00976 0.6690675
v 39.69984 -20.94967 0.2239433
v 54.28676 -16.30936 -18.05503
v 53.6357 -17.19063 -17.04624
v 38.96276 0.06775582 -0.3600027
v 41.14158 -0.9460199 -1.219979
v 44.85263 21.26267 -4.939866
v 45.58476 21.39552 -5.417995
v 45.84637 22.50356 -4.685735
v 45.16425 22.11186 -4.453778
v 44.56193 23.42736 -2.749012
v 45.16941 25.00484 -1.728862
v 46.74463 24.00192 -4.150796
v 54.81657 43.35673 -13.39865
v 54.36706 41.79219 -12.5569
v 51.3214 37.8692 -6.030033
v 51.625 38.80125 -6.843763
v 38.25892 3.548453 -0.7797094
v 31.68093 -16.9748 5.103305
v 33.11655 -16.5536 4.57347
v 34.51059 -18.00835 3.855945
v 50.15414 43.87589 -4.995547
v 46.51686 4.171656 -5.917612
v 49.53043 -22.93843 -11.78523
v 51.16669 -21.32873 -13.94174
v 50.27358 -21.23823 -12.2644
v 51.17578 -19.25818 -13.02899
v 53.14282 -20.24378 -17.46361
v 54.1222 -19.48461 -19.39174
v 53.77358 -19.26829 -18.43711
v 54.45996 -18.42293 -19.65639
v 51.14913 -20.2132 -13.39212
v 51.81421 -18.83906 -14.04363
v 51.87998 -20.58232 -14.92938
v 52.70797 -20.71443 -16.70504
v 52.38205 -19.23202 -15.33243
v 53.41869 -18.51854 -17.2317
v 54.20085 -17.68627 -18.61507
v 53.2697 -15.06271 -15.33753
v 52.8227 -18.24299 -15.77214
v 52.12638 -17.89389 -14.23561
v 48.75763 18.64225 -10.06784
v 59.77818 20.00349 -24.94857
v 47.39167 7.625393 -7.513024
v 35.30309 -20.4095 3.154785
v 34.79515 9.546447 0.9428788
v 33.86823 9.021702 1.189504
v 34.34479 7.807073 0.7915666
v 35.86988 56.73607 8.452978
v 36.97766 55.79987 7.639085
v 37.68338 55.67287 7.099555
v 36.95014 53.47723 7.716451
v 37.45906 51.8292 7.421096
v 39.27549 52.40012 5.964687
v 37.83933 54.14407 7.002978
v 40.44941 53.71041 4.926503
v 39.2214 55.77979 5.8625
v 40.53699 56.59882 4.771453
v 38.72755 54.24383 6.313258
v 33.67071 -23.584 3.357304
v 34.99404 -24.73246 2.377496
v 44.37458 -11.74056 -2.667492
v 46.86502 -12.16886 -5.177563
v 44.91769 13.46543 -6.553912
v 42.22148 18.18251 -4.61936
v 42.50276 17.53017 -4.808257
v 48.31044 40.32465 -1.494575
v 45.91529 3.214479 -5.21902
v 41.13671 48.61289 4.734512
v 41.71497 65.8664 2.763742
v 41.24629 63.78449 3.585149
v 41.18428 62.42887 3.841822
v 46.07342 57.06198 -0.7432377
v 46.64751 58.52533 -1.556949
v 45.52483 58.19745 -0.2400668
v 45.75079 58.97242 -0.6109058
v 44.24073 59.21905 1.028195
v 44.17319 57.595 1.284808
v 43.18633 65.45168 1.308908
v 44.15708 64.07513 0.5174392
v 43.18509 64.35682 1.504811
v 42.04161 64.52869 2.674238
v 42.38483 63.14527 2.52757
v 44.53148 60.27382 0.5963215
v 43.80002 61.89315 1.203461
v 43.6417 59.95504 1.629851
v 43.06365 60.98569 2.128325
v 42.83948 62.11343 2.199928
v 41.61594 61.20063 3.530391
v 41.25423 59.49194 4.017932
v 38.87739 59.41186 6.078223
v 38.07924 57.39957 6.757918
v 39.34566 60.53597 5.65768
v 40.11708 60.05268 5.002299
v 39.83406 58.98756 5.273801
v 40.71442 58.42239 4.537386
v 41.36038 56.67424 4.039181
v 42.15582 59.10535 3.197264
v 46.94721 53.89805 -1.505255
v 44.89864 55.4301 0.6298471
v 43.04128 59.10426 2.312676
v 42.0149 57.63665 3.377052
v 45.38793 57.05521 -0.004780458
v 44.19394 56.50471 1.293887
v 42.35305 55.83032 3.166927
v 42.48981 43.5753 4.491178
v 45.46288 53.7741 0.1362678
v 44.57843 54.50948 1.015831
v 43.68933 55.13191 1.890778
v 44.21918 41.96746 3.266347
v 43.39889 53.23593 2.275239
v 45.19875 48.30695 0.9439046
v 42.01138 47.01872 4.177747
v 40.35155 47.44121 5.543946
v 41 46.15091 5.208591
v 41.8853 48.07183 4.180341
v 42.749 47.4919 3.454729
v 40.15165 51.10815 5.334277
v 41.286 50.1462 4.452327
v 41.38308 54.17255 4.115338
v 40.82548 52.39048 4.679146
v 44.57758 52.66155 1.12315
v 41.98244 52.11115 3.694026
v 42.49205 50.74709 3.326508
v 44.94452 50.14789 0.996577
v 42.90535 49.95961 3.023947
v 44.68384 48.68659 1.443297
v 43.42467 48.26668 2.710879
v 45.73658 46.22393 0.6055921
v 45.04758 45.85077 1.420469
v 43.29508 46.92805 3.00303
v 44.10456 46.37997 2.302014
v 42.6359 46.02506 3.766098
v 45.03748 41.95949 2.314439
v 45.54466 42.32449 1.586155
v 44.33749 45.19468 2.246145
v 43.566 43.80554 3.337069
v 44.60095 43.02933 2.473833
v 44.61497 44.04049 2.180099
v 45.32988 43.90138 1.412045
v 46.34097 42.30542 0.6088814
v 46.24796 43.7512 0.3597125
v 47.17746 45.8373 -1.068319
v 47.46271 44.08701 -1.188853
v 46.34963 47.18086 -0.2052378
v 47.49082 41.62639 -0.7474434
v 47.01987 48.03076 -1.102018
v 48.68286 48.16527 -3.21619
v 47.88345 49.3269 -2.285434
v 48.69324 46.32453 -3.135965
v 47.96893 47.03647 -2.231025
v 48.16724 45.39302 -2.31689
v 49.93496 45.85088 -4.844212
v 49.76311 46.62722 -4.649275
v 49.05479 45.1833 -3.488929
v 49.38326 38.773 -2.69342
v 50.11578 38.42098 -3.862829
v 50.99168 37.98685 -5.409058
v 50.23386 39.02985 -4.275659
v 49.44394 39.65865 -3.095453
v 49.4269 43.84595 -3.884051
v 48.32642 43.05025 -2.2146
v 48.85796 42.55635 -2.87555
v 48.8307 40.89342 -2.471513
v 49.81471 40.38974 -3.894286
v 49.89604 41.88713 -4.36699
v 51.5385 47.91014 -7.403835
v 52.44281 49.47478 -8.929399
v 54.76867 46.14066 -13.12584
v 52.78988 47.95417 -9.531465
v 51.54324 46.71827 -7.420631
v 50.92945 39.41804 -5.667334
v 50.86285 44.387 -6.227976
v 53.32311 40.84489 -10.45846
v 51.63926 44.48848 -7.467852
v 54.75926 44.58371 -13.26047
v 54.51075 45.61401 -12.67723
v 54.84414 47.03323 -13.1473
v 54.58003 47.82077 -12.61459
v 53.95708 48.71496 -11.40943
v 54.2494 46.61581 -12.09245
v 53.8244 47.66247 -11.29306
v 52.74694 46.39753 -9.391941
v 53.65748 45.71332 -11.07677
v 53.6802 41.70362 -11.20055
v 53.40071 44.6342 -10.63038
v 53.93667 42.86308 -11.65839
v 53.03736 43.46233 -10.0037
v 53.01246 42.12469 -9.928643
v 52.27664 43.99279 -8.582703
v 51.44024 43.28594 -7.083198
v 51.91307 41.23265 -7.79049
v 50.80277 40.96109 -5.717336
v 52.1762 39.45684 -8.084274
v 52.17102 42.59539 -8.369759
v 51.60003 40.11256 -7.032335
v 52.55199 40.2789 -8.925689
v 34.54313 2.750856 0.6730074
v 36.64942 3.753486 -0.1496536
v 34.21439 3.304382 0.7031081
v 35.51229 4.848847 0.1652611
v 33.39083 6.601508 0.9409881
v 33.35609 5.050151 0.8812871
v 35.22878 6.118677 0.2932879
v 36.55072 5.608632 -0.2563425
v 38.67586 11.94755 -0.8615088
v 37.87524 7.068591 -0.8383972
v 36.53666 11.15807 0.3706163
v 35.64061 10.57424 0.7386116
v 35.62902 7.99429 0.2986373
v 36.59413 8.031048 -0.1512301
v 38.65514 9.611916 -1.068368
v 38.05495 10.78087 -0.589477
v 37.27701 9.028984 -0.3695717
v 38.02469 8.45617 -0.8222752
v 56.08268 -5.730457 -18.27787
v 40.01031 -21.87641 -0.2216739
v 52.45097 23.81581 -11.82323
v 41.15135 -18.54045 -0.4285746
v 41.00138 -17.06317 -0.123347
v 54.90942 -5.591197 -15.857
v 55.59977 -12.28967 -19.4451
v 54.99933 -12.77053 -18.13202
v 55.3906 -11.29007 -18.54181
v 56.45591 -9.498444 -20.45747
v 59.05569 22.07361 -23.46277
v 31.47736 -12.14705 5.057773
v 32.68596 -11.95547 4.607732
v 32.73449 -13.04985 4.672738
v 36.83913 -2.606655 1.007728
v 42.63068 -25.13272 -3.597308
v 43.76656 -26.03324 -5.145537
v 54.6947 -11.82031 -17.09247
v 48.92597 6.056275 -8.613963
v 58.90502 32.89548 -23.00827
v 42.65163 12.2802 -4.152525
v 44.19912 12.61429 -5.687366
v 41.93293 11.09909 -3.474031
v 52.47798 -16.31651 -14.24803
v 36.66168 -0.4513614 0.6099721
v 51.25032 31.03527 -5.682526
v 55.83636 -8.350199 -18.46466
v 55.083 -10.31524 -17.40131
v 55.84958 -9.906406 -19.07247
v 56.37588 -8.735564 -19.9302
v 50.09863 -10.20113 -8.917244
v 60.45158 24.78359 -26.6391
v 62.21742 8.652143 -31.88951
v 61.80219 8.034985 -30.61643
v 62.18497 7.480354 -32.1646
v 52.53043 33.98833 -8.089931
v 46.86093 25.92623 -2.64354
v 55.00147 -6.996076 -16.317
v 55.3713 -6.37987 -16.95129
v 60.47013 4.212798 -27.5174
v 48.55139 28.79084 -2.678046
v 49.38584 30.089 -3.096599
v 48.62814 27.72962 -3.467934
v 49.8905 28.15762 -4.927144
v 48.42284 26.18812 -4.250797
v 48.53772 24.90301 -5.49459
v 41.62606 -21.76571 -1.544822
v 42.05689 -19.08449 -1.294985
v 41.41832 -20.62164 -1.095236
v 43.35413 -19.77516 -2.638829
v 54.75317 13.43439 -16.70688
v 55.30983 38.55345 -14.66975
v 35.97752 -11.11919 3.045452
v 35.18901 -11.74114 3.493821
v 55.2688 41.44366 -14.47263
v 56.61783 41.41338 -17.31343
v 45.42157 20.587 -5.909939
v 43.23629 19.99774 -4.587376
v 44.38591 19.01175 -6.088959
v 38.07304 0.07570804 0.002856069
v 39.80766 -0.5341814 -0.6450455
v 40.09313 2.224098 -1.355284
v 38.26896 1.665611 -0.4504674
v 61.13335 4.180515 -29.70112
v 61.71583 7.041211 -30.64512
v 61.9052 21.81083 -30.28978
v 61.24328 23.261 -28.46019
v 34.32367 -12.55036 3.962388
v 45.14659 -12.27646 -3.404623
v 45.53063 -11.02375 -3.741036
v 44.68506 -9.429168 -3.022708
v 45.72469 -8.784064 -3.986725
v 46.76911 -10.39188 -4.987289
v 46.70051 -8.765669 -4.936749
v 47.94909 -10.72577 -6.327312
v 40.2802 0.8419415 -1.138123
v 45.83738 6.240237 -5.817245
v 57.58714 -1.906356 -20.92331
v 58.77468 -1.758461 -24.09331
v 37.26066 -23.13371 1.431332
v 44.45916 -20.97581 -4.066854
v 59.7632 30.07505 -25.07959
v 43.14537 -0.003716512 -2.580676
v 42.18274 0.3059168 -2.034006
v 42.31348 -1.643527 -1.820428
v 50.95852 18.00832 -12.43568
v 46.07691 -7.882469 -4.323453
v 44.45884 -7.020967 -2.939676
v 44.5689 11.16986 -5.7551
v 49.0222 21.44887 -8.750458
v 47.23499 18.38354 -8.752571
v 58.03091 31.27323 -21.03833
v 60.19716 22.37381 -25.91612
v 49.77379 -14.09567 -9.083948
v 50.52461 -13.68126 -10.08841
v 47.27091 -25.06615 -9.257337
v 46.57061 -25.0521 -8.250003
v 48.95919 -20.68477 -9.880819
v 43.39894 -23.01883 -3.591738
v 43.97796 -24.51748 -4.770581
v 44.58307 -22.02299 -4.541121
v 44.46959 -23.12671 -4.794376
v 45.89993 -20.00626 -5.438494
v 45.93545 -24.57023 -7.185098
v 45.73232 -21.49769 -5.726472
v 45.86159 -23.04062 -6.433037
v 46.95585 -22.85135 -7.862976
v 47.83426 -22.05799 -8.752688
v 48.69759 -19.51982 -9.008529
v 53.77915 -5.603086 -13.84144
v 51.27174 -15.31254 -11.73552
v 54.428 -4.770314 -14.86225
v 54.667 -9.888404 -16.36309
v 54.17722 -7.009315 -14.74381
v 54.89532 -8.637582 -16.44468
v 54.22902 -8.517001 -15.14601
v 46.78857 -21.03376 -6.900635
v 52.29226 -13.82737 -13.02228
v 51.51714 -17.18713 -12.7822
v 52.13579 -15.8557 -13.40316
v 50.69942 -17.64491 -11.55516
v 50.28987 -14.9549 -10.03987
v 50.63874 -15.93103 -10.87089
v 49.86486 -19.19538 -10.72136
v 49.86105 -18.03769 -10.28812
v 46.45247 -17.82357 -5.525399
v 47.05578 -16.99239 -6.093844
v 46.97384 -18.52344 -6.341022
v 47.82042 -20.52542 -8.141611
v 47.66261 -16.94186 -6.830856
v 47.75854 -18.13086 -7.256603
v 48.86888 -17.61019 -8.659424
v 45.55568 -15.83583 -4.090456
v 52.91104 -13.20931 -13.96432
v 53.41383 -11.17083 -14.29621
v 53.56287 -13.19206 -15.20404
v 52.07253 -9.404318 -11.64206
v 51.35799 -10.85835 -10.7866
v 52.37132 -12.1423 -12.71786
v 52.12928 -11.06059 -12.02826
v 50.53654 -11.31788 -9.664044
v 51.37856 -12.99848 -11.26879
v 49.60541 -11.61582 -8.422733
v 49.58683 -12.86841 -8.602377
v 48.83456 -12.03569 -7.482096
v 49.79766 -16.13892 -9.603441
v 48.66949 -15.62998 -7.847273
v 48.53666 -13.07839 -7.22489
v 46.43479 -14.41368 -4.891204
v 46.97972 -15.42716 -5.67284
v 47.36787 -14.52216 -6.006387
v 45.65689 -13.57733 -3.967566
v 44.79954 -13.6507 -3.136747
v 43.16708 -18.87618 -2.276184
v 44.77967 -18.87326 -3.873691
v 45.14915 -17.58979 -3.976603
v 46.41136 -16.67846 -5.231373
v 44.09372 -14.91942 -2.543267
v 44.49201 -16.36671 -3.086141
v 39.14365 -8.583798 0.9896339
v 54.93662 40.19699 -13.81444
v 55.91568 40.28933 -15.89905
v 56.91636 40.5553 -18.05152
v 56.52237 38.34867 -17.35982
v 57.83189 32.1922 -20.54211
v 56.36897 33.36819 -17.18945
v 57.51862 38.86881 -19.48824
v 55.41583 34.86063 -14.98406
v 55.95816 36.52021 -16.15099
v 56.49135 36.17071 -17.41529
v 57.04416 37.80314 -18.57764
v 57.72263 37.79385 -20.11632
v 58.28206 35.66999 -21.41768
v 57.24423 35.57056 -19.11461
v 56.39581 35.14382 -17.24197
v 56.97985 34.21975 -18.58798
v 58.50824 34.12782 -22.03452
v 57.56368 34.28624 -19.85781
v 43.16986 1.51047 -2.863894
v 43.52169 10.36091 -4.731556
v 39.63266 4.010861 -1.491871
v 40.88249 3.716193 -2.094535
v 39.09213 4.580133 -1.30787
v 41.53669 3.08816 -2.285352
v 42.70744 3.334988 -2.999533
v 44.917 3.568222 -4.53636
v 45.57218 4.917905 -5.330613
v 41.23801 9.312174 -2.869421
v 42.18378 8.240609 -3.447321
v 41.23938 8.078487 -2.789921
v 40.38274 8.951544 -2.266603
v 40.65826 5.369371 -2.227275
v 40.18324 7.567996 -2.083434
v 42.4284 5.647445 -3.302096
v 44.7204 6.136271 -4.935692
v 43.84392 5.513122 -4.197583
v 43.17844 7.521595 -4.053361
v 44.74129 7.450454 -5.201088
v 59.60476 23.21862 -24.64306
v 59.25823 25.76584 -23.85916
v 59.70498 24.68964 -24.83808
v 60.04644 26.54473 -25.76211
v 56.85432 1.418755 -18.91315
v 57.63183 0.366367 -20.70319
v 56.8995 -0.0846303 -19.11765
v 56.78632 18.37198 -19.51112
v 46.63607 5.525292 -6.330112
v 58.68778 -3.358993 -24.36461
v 58.23483 -2.475358 -22.77405
v 36.16326 -20.95707 2.599719
v 36.14791 -22.93724 2.168903
v 37.1202 -21.32146 1.935035
v 52.65369 33.15857 -8.365726
v 52.56913 31.50003 -8.302589
v 50.79013 28.64368 -6.064261
v 45.10682 -3.103053 -3.644121
v 44.02958 -2.128814 -2.887235
v 51.17117 12.20079 -12.52579
v 37.89707 -21.9073 1.321587
v 38.82649 -22.42796 0.5407408
v 60.92488 6.602266 -28.2613
v 55.07507 18.89291 -17.0296
v 55.53603 -3.703516 -16.72367
v 51.95523 31.44741 -6.908683
v 51.1923 29.89983 -6.044197
v 52.71885 30.32029 -8.92245
v 47.67775 -7.348888 -5.928175
v 48.42936 -9.133771 -6.796317
v 49.23302 -9.910899 -7.786719
v 48.95681 -7.278736 -7.340659
v 49.30114 3.355577 -8.357439
v 47.51218 6.527443 -7.357374
v 47.82245 4.869947 -7.229884
v 48.14322 3.1912 -7.186745
v 57.58086 33.13281 -19.94688
v 57.02741 33.15863 -18.74405
v 56.65405 31.92668 -17.95125
v 59.0854 23.99445 -23.55383
v 53.87664 -0.972979 -13.72739
v 46.89374 -1.305315 -5.303353
v 35.42895 -21.79836 2.854901
v 53.48034 1.224599 -13.24448
v 54.22324 1.097058 -14.34145
v 51.32727 -1.813938 -10.096
v 53.59699 -7.983245 -13.89452
v 46.85369 -6.407307 -5.101966
v 38.17572 -20.42287 1.434754
v 37.25761 -19.27372 2.20129
v 35.91599 -18.44041 3.079353
v 37.88645 -17.95117 1.960317
v 36.93178 -13.02186 2.687748
v 57.42347 -0.8016995 -20.37265
v 56.61836 -1.483638 -18.66166
v 50.53437 27.26605 -6.596518
v 38.41689 -6.98659 1.139408
v 61.29733 5.728648 -29.70058
v 60.45197 6.270145 -26.89828
v 57.31746 -6.390713 -21.515
v 57.9528 -5.535549 -23.06218
v 55.65693 -7.058559 -17.74355
v 56.70807 -7.4355 -20.27186
v 56.58145 -6.06822 -19.48422
v 57.6392 -5.108475 -21.99927
v 51.24316 23.86735 -10.011
v 54.92253 1.627475 -15.47473
v 61.27132 8.04216 -29.02213
v 33.8562 -16.7522 4.231495
v 34.52826 -14.13614 3.960713
v 33.81246 -15.20393 4.30866
v 35.63234 -17.0401 3.359955
v 35.96463 -13.87904 3.247417
v 36.81936 -17.31762 2.652386
v 37.01576 -15.08552 2.676908
v 38.01158 -16.44118 2.027641
v 39.03611 -16.59564 1.339786
v 38.27578 -12.33423 1.873551
v 42.91201 -15.98961 -1.565012
v 42.01047 -16.58591 -0.8607348
v 39.7344 -17.69919 0.7491474
v 38.94255 -11.72525 1.421349
v 38.82477 -13.48729 1.595436
v 38.02634 -14.25819 2.093761
v 39.68544 -14.66669 0.9928756
v 39.62974 -12.55344 1.045835
v 41.10408 -14.9461 -0.01966127
v 40.45866 -13.4108 0.5038722
v 41.83706 -14.03082 -0.5423568
v 42.99222 -14.71153 -1.525248
v 43.96932 -12.90232 -2.3409
v 41.34093 -12.31252 -0.1587549
v 38.01558 -5.296199 1.022829
v 44.5201 -10.64812 -2.800541
v 39.50216 -1.675011 -0.2950542
v 38.39143 -3.542909 0.5163702
v 40.86225 -1.787217 -0.9427058
v 38.5793 -1.300519 0.05747235
v 40.54219 -3.071993 -0.6161562
v 40.38253 -9.991101 0.3663016
v 41.37278 -10.59304 -0.2720411
v 40.13703 -11.34072 0.6378396
v 43.87413 -8.351116 -2.353582
v 42.60802 -10.3012 -1.203045
v 41.91184 -11.2801 -0.623845
v 43.12244 -12.00348 -1.565867
v 43.15395 -9.81687 -1.658028
v 41.0044 -5.202 -0.6246087
v 39.70323 -6.407247 0.303296
v 40.8688 -7.652137 -0.2408889
v 41.09856 -9.076937 -0.1996718
v 42.3295 -8.153314 -1.178232
v 42.64419 -6.906407 -1.55097
v 42.39211 -3.639216 -1.637616
v 41.72917 -4.95537 -1.104599
v 53.88481 34.89148 -11.39459
v 43.74902 -3.634812 -2.599101
v 42.86423 -5.307737 -1.850491
v 44.24937 -5.102745 -2.902986
v 45.47417 -6.185373 -3.84353
v 45.44446 -5.009249 -3.847003
v 44.57997 -4.1823 -3.191945
v 57.777 -3.347747 -21.7876
v 52.97359 -0.1018222 -12.3764
v 52.20599 1.566196 -11.4866
v 52.12398 -0.2710037 -11.21196
v 58.59983 -0.5812845 -23.2185
v 59.08438 -0.2384003 -24.51354
v 49.25794 -5.754319 -7.607247
v 46.30368 20.44951 -6.781884
v 47.71738 19.58829 -8.62668
v 46.0371 18.45815 -7.65966
v 47.49522 16.28766 -9.456639
v 46.38982 17.02681 -8.35494
v 44.20981 17.2233 -6.450692
v 42.30345 17.17525 -4.600787
v 42.90333 16.24106 -5.001119
v 44.36739 18.29714 -6.365427
v 42.90024 18.74662 -4.980142
v 43.00712 17.8084 -5.252145
v 43.1542 16.80899 -5.417126
v 45.0033 16.66733 -7.232647
v 44.17197 16.20546 -6.401419
v 43.74886 14.7283 -5.660737
v 45.98936 15.52561 -8.073126
v 45.7481 14.26973 -7.582763
v 50.48895 13.73623 -12.10369
v 48.98294 16.71699 -10.79826
v 48.57516 14.21618 -10.3164
v 50.0771 13.26496 -11.61516
v 49.42443 14.25044 -11.16376
v 54.27234 36.64164 -12.35589
v 54.34012 38.97176 -12.53757
v 52.72754 38.87036 -9.134176
v 52.35316 37.3314 -8.157637
v 52.95938 34.55373 -9.120576
v 52.11102 35.67479 -7.271772
v 52.47306 34.66309 -7.969132
v 52.55428 36.39341 -8.468194
v 53.15382 37.15801 -9.908552
v 54.14408 37.69542 -12.1248
v 53.31151 36.16558 -10.14357
v 53.56861 35.61407 -10.66603
v 53.11375 -9.713318 -13.38022
v 52.84729 -6.407241 -12.45774
v 51.40391 -6.633201 -10.33937
v 52.87865 -8.155398 -12.73459
v 52.28696 -5.912724 -11.53586
v 51.06962 -9.355573 -10.11868
v 52.14335 -7.689959 -11.4888
v 50.42631 -8.544913 -9.190846
v 51.43565 -7.841786 -10.47995
v 49.86325 -7.940179 -8.428812
v 50.44835 -6.284193 -9.067493
v 58.37984 19.19077 -22.18059
v 58.88988 19.29876 -23.18204
v 61.31264 22.18558 -28.6451
v 61.30614 21.09253 -28.58391
v 61.32201 20.03616 -28.57765
v 60.81399 19.59899 -27.23372
v 59.63122 17.96655 -24.64363
v 60.45052 1.321749 -28.51189
v 56.85993 -4.738022 -19.83394
v 57.00944 -2.950405 -19.78197
v 55.65437 -5.246793 -17.27887
v 56.11174 -4.532815 -18.07442
v 56.07685 -2.833925 -17.70215
v 54.73138 -3.250892 -15.2162
v 55.13609 -0.8879817 -15.82893
v 55.77616 -1.373638 -16.9855
v 51.99852 30.04092 -7.557255
v 56.6983 4.644181 -18.67665
v 52.47173 -4.927534 -11.73496
v 53.75941 -3.364689 -13.60854
v 54.34969 -2.376781 -14.52534
v 52.76306 -2.221313 -12.0544
v 52.81002 -3.229602 -12.12904
v 51.88972 -3.942391 -10.84972
v 50.97483 -5.210382 -9.670797
v 44.26928 0.3994439 -3.430071
v 46.5265 11.90977 -7.773813
v 59.2332 0.7948325 -24.67144
v 60.26155 2.324963 -27.4397
v 59.92758 3.067684 -26.13482
v 58.34286 0.7429771 -22.33177
v 59.79798 1.586645 -26.16671
v 55.73343 0.3423655 -16.82975
v 51.81234 3.474673 -11.29206
v 47.06889 -5.131208 -5.321163
v 48.36971 -4.398552 -6.641054
v 46.26601 -3.825296 -4.614285
v 50.84377 -3.924076 -9.476015
v 50.70241 -2.569515 -9.27468
v 50.08717 -4.91769 -8.566517
v 49.44433 -3.387489 -7.815766
v 47.45878 -3.196783 -5.733389
v 47.18514 2.618793 -6.148584
v 44.56102 2.120694 -3.941427
v 45.01434 -1.29699 -3.715142
v 45.87351 -0.3605804 -4.542763
v 46.53885 2.151922 -5.481348
v 46.02843 1.208241 -4.857034
v 46.65498 -0.2193839 -5.20532
v 48.45523 -1.900272 -6.791908
v 48.14302 0.4210781 -6.675707
v 50.04362 -0.595797 -8.643776
v 48.74827 1.442847 -7.451432
v 49.43184 0.6173667 -8.075731
v 50.11555 1.465093 -8.938292
v 51.3497 1.890362 -10.44515
v 50.48211 3.134569 -9.620967
v 54.07618 2.791668 -14.28913
v 50.2331 22.75774 -9.352471
v 50.64662 21.8413 -10.46909
v 54.22501 24.07504 -14.5014
v 54.28285 22.96527 -14.97342
v 52.6717 22.92835 -12.59929
v 51.47136 21.85101 -11.53647
v 51.55846 19.92393 -12.49084
v 51.97219 19.15588 -13.21888
v 52.45032 20.48281 -13.34363
v 53.5773 21.90001 -14.31849
v 52.60024 21.49562 -13.14042
v 52.04405 9.184548 -12.83827
v 51.80927 5.120937 -11.61293
v 49.85369 4.557509 -9.216688
v 50.21604 5.929706 -9.940715
v 51.09024 4.727058 -10.67261
v 51.29353 6.561072 -11.30571
v 53.91587 33.3491 -11.44044
v 53.28006 33.32547 -9.850895
v 49.41166 7.745281 -9.553393
v 49.68251 26.20976 -6.001308
v 50.37701 25.84745 -7.307519
v 60.78938 14.01012 -27.1601
v 58.81316 17.71064 -22.99419
v 58.429 16.26241 -22.23922
v 57.60329 19.00818 -20.81915
v 57.43023 21.12871 -20.46838
v 56.89508 20.02632 -19.60032
v 57.47954 17.5021 -20.63529
v 56.06525 32.30693 -16.59812
v 53.37426 31.63261 -10.18914
v 52.44031 28.64401 -9.07628
v 55.43941 32.99597 -15.12623
v 54.65206 34.44247 -13.15287
v 54.36248 32.71174 -12.50226
v 55.0302 27.75494 -14.84789
v 51.3478 26.25302 -8.488353
v 51.51163 27.84062 -7.789703
v 54.37899 27.58995 -13.52229
v 52.67083 25.23007 -11.38792
v 53.43546 24.73952 -12.92284
v 53.81358 26.31622 -12.90145
v 52.30284 25.93041 -10.31928
v 53.76603 27.59229 -12.23148
v 53.16552 28.12407 -10.73297
v 53.22779 29.69304 -10.32417
v 54.11964 30.22 -12.22177
v 54.00946 31.51567 -11.73169
v 54.75491 31.5856 -13.57141
v 54.78727 30.16395 -13.84326
v 55.05112 29.40091 -14.56953
v 55.82632 30.81031 -16.1237
v 56.55473 30.13424 -17.86775
v 55.48392 27.09127 -15.97868
v 55.9383 28.48659 -16.67948
v 57.24104 26.78397 -19.59207
v 59.9365 28.57945 -25.43304
v 58.8648 31.06529 -22.99382
v 59.0071 29.42393 -23.33323
v 58.09146 29.4685 -21.28164
v 58.72968 27.69545 -22.69939
v 58.26935 26.80946 -21.71792
v 58.28798 20.9579 -22.01458
v 54.47639 25.89183 -14.27052
v 55.04132 25.10145 -15.64611
v 58.39634 22.86443 -22.14888
v 58.536 24.82328 -22.3744
v 58.0013 25.26076 -21.26622
v 57.48872 28.1733 -20.01149
v 56.48312 27.88891 -17.90285
v 57.28819 29.30186 -19.52887
v 56.49778 25.45226 -18.29049
v 55.63366 25.26343 -16.69555
v 57.12639 24.66297 -19.59827
v 55.88662 23.69791 -17.44967
v 57.4685 23.22771 -20.36119
v 56.04163 22.45767 -17.92508
v 55.11627 21.29671 -16.70313
v 53.63414 19.79401 -15.00997
v 56.19916 20.55357 -18.45032
v 55.84846 17.95038 -18.14727
v 54.08923 15.50805 -16.00187
v 55.11406 15.95664 -17.22196
v 54.94487 17.1807 -16.9529
v 53.9868 18.467 -15.68922
v 52.91677 18.15135 -14.45973
v 56.41786 2.25863 -18.10315
v 55.87172 1.910307 -17.12707
v 55.98523 4.10886 -17.42268
v 55.04561 6.28029 -16.18257
v 55.14918 3.571068 -16.03191
v 58.37773 2.76527 -22.13007
v 58.98807 3.408705 -23.52105
v 45.6008 11.47736 -6.777925
v 44.9149 9.280647 -5.701659
v 56.48226 16.97142 -19.11871
v 55.80516 16.38822 -18.12995
v 61.25625 17.67141 -28.28531
v 58.08726 17.52806 -21.68752
v 62.13599 18.537 -30.77507
v 51.97764 6.710124 -12.18066
v 57.50513 1.955811 -20.26641
v 61.62288 9.034709 -29.86186
v 61.52273 10.24275 -29.40895
v 60.6618 9.334805 -27.1046
v 60.81394 8.162233 -27.6584
v 61.52451 11.95554 -29.24487
v 62.12362 13.7191 -30.82043
v 51.90476 13.11415 -13.46309
v 59.90302 10.02336 -25.18884
v 60.56585 10.93806 -26.73433
v 60.04702 13.01796 -25.45181
v 59.84179 11.52058 -25.01183
v 60.67108 12.33036 -26.91563
v 49.9933 9.000635 -10.50889
v 50.37267 7.194131 -10.43171
v 46.17519 8.795203 -6.691118
v 48.44134 7.747474 -8.562492
v 49.03924 9.302032 -9.561837
v 47.66477 8.762531 -8.071589
v 47.57009 11.85065 -8.804315
v 47.03045 10.67892 -7.962246
v 48.76885 10.44243 -9.60763
v 48.92461 11.80535 -10.13327
v 49.80246 12.37673 -11.15544
v 49.73263 10.67942 -10.67418
v 51.97028 11.55066 -13.24065
v 50.68161 8.778772 -11.21095
v 50.71853 10.59203 -11.67177
v 62.39582 16.90345 -31.49712
v 61.62981 13.79445 -29.34344
v 61.73458 16.51833 -29.58416
v 56.55318 15.54275 -19.19893
v 55.76441 14.85604 -18.09348
v 61.19416 15.66494 -28.12886
v 57.53963 15.35743 -20.77936
v 60.56859 15.55838 -26.60018
v 60.29295 17.17693 -26.0128
v 59.57459 13.72917 -24.45415
v 60.26006 14.42262 -25.93435
v 59.8509 15.51517 -25.01229
v 59.05881 14.81354 -23.41812
v 59.28605 16.26388 -23.84184
v 58.23433 14.58682 -21.91537
v 58.01167 13.26289 -21.50865
v 57.43249 13.92863 -20.56062
v 58.77402 12.67699 -22.86439
v 50.20164 15.08543 -11.97421
v 51.26582 15.25617 -12.99137
v 49.87978 16.99768 -11.58268
v 57.12442 2.278829 -19.45463
v 52.91057 2.218332 -12.51678
v 53.29981 3.160691 -13.20323
v 52.56642 4.410108 -12.45368
v 52.76414 5.139151 -12.84333
v 53.92577 4.092487 -14.22636
v 53.34739 6.62116 -13.90349
v 52.19467 7.736948 -12.66071
v 53.49041 7.868291 -14.32947
v 54.22553 5.904131 -14.94762
v 59.01411 10.50204 -23.28519
v 55.74266 7.029641 -17.3319
v 56.04289 5.663314 -17.65507
v 51.46546 17.58552 -13.02142
v 52.86509 16.30274 -14.60602
v 53.93438 12.99026 -15.68729
v 52.77991 14.50397 -14.5213
v 52.89639 13.07134 -14.5305
v 55.11766 8.637836 -16.62927
v 52.98139 11.71115 -14.43798
v 53.75669 9.187455 -14.9234
v 56.94453 10.34617 -19.55469
v 54.44711 9.764137 -15.92807
v 54.66412 11.24851 -16.4165
v 55.79373 12.73023 -18.03809
v 56.91628 11.78768 -19.64447
v 55.35379 10.52905 -17.23956
v 56.14859 10.53953 -18.34015
v 57.15509 8.957226 -19.81635
v 56.18562 8.748398 -18.21579
v 56.76913 2.935086 -18.77823
v 58.12697 3.840268 -21.4959
v 58.08165 11.30962 -21.52446
v 57.4044 3.512638 -19.98918
v 58.64176 4.843597 -22.57135
v 56.43431 6.261541 -18.33889
v 57.26348 6.921204 -19.84488
v 58.94884 9.081106 -23.14
v 57.95715 9.49061 -21.27535
v 58.30278 7.887669 -21.8379
v 58.99908 7.568327 -23.25916
v 60.14106 8.748088 -25.7951
v 60.30592 7.589562 -26.37785
v 59.63858 6.808149 -24.82175
v 59.95827 5.386813 -25.76881
v 59.22548 2.235308 -24.33608
v 59.59805 3.835167 -25.0778
v 59.2704 4.728897 -24.09966

# 25998 faces
f 12974 13199 13198
f 13199 13095 13198
f 13200 13187 13199
f 13187 13095 13199
f 13197 13196 13200
f 13199 13197 13200
f 13187 13200 13193
f 13200 13196 13193
f 13196 13195 13194
f 13193 13192 13187
f 13189 13187 13192
f 13191 13192 13190
f 13193 13190 13192
f 12962 13187 13189
f 13188 12962 13189
f 12962 13184 13187
f 13186 13184 12962
f 13174 13191 13185
f 13094 13184 13104
f 13183 13186 12962
f 13165 12962 13188
f 13182 13188 13189
f 13188 13182 13164
f 13179 13182 13180
f 13174 13180 13182
f 13181 13174 13182
f 13180 13178 13179
f 13177 13179 13178
f 13178 13180 13174
f 13179 13177 13176
f 13136 13177 13148
f 13177 12623 13176
f 13168 13176 12623
f 13175 13179 13176
f 13182 13179 13171
f 13171 13179 13175
f 13172 13173 13176
f 13173 13175 13176
f 13175 13173 13171
f 13170 13172 13168
f 13172 13176 13168
f 13129 13172 13111
f 13170 13111 13172
f 13169 13170 13168
f 13151 13169 13167
f 13084 13167 13169
f 13168 12623 13169
f 13084 13169 12623
f 13166 13151 13167
f 13088 13166 13167
f 13164 13165 13188
f 12623 13177 13136
f 13163 13191 13190
f 13173 13161 13171
f 13162 13171 13161
f 13173 13160 13161
f 13173 13014 13160
f 13162 13161 13159
f 13160 13159 13161
f 13162 13159 13157
f 13160 13157 13159
f 13103 13157 13160
f 13158 13162 13157
f 13158 13157 13155
f 13156 13155 13157
f 12814 13155 13154
f 13156 13154 13155
f 13184 13186 13153
f 13183 13153 13186
f 13171 13164 13182
f 13152 13151 13166
f 13150 13151 13152
f 13152 13166 12658
f 13150 12917 13151
f 13115 13163 13112
f 13112 13163 13190
f 13115 13149 13163
f 13191 13163 13185
f 13185 13163 13149
f 13178 13148 13177
f 13185 13148 13178
f 13146 13148 13147
f 13148 13185 13147
f 13144 13146 13147
f 13144 13147 13149
f 13146 13144 13027
f 13145 13027 13144
f 13143 13145 13144
f 13144 13141 13143
f 13142 13143 13141
f 13149 13141 13144
f 13139 13143 13142
f 13114 13142 13141
f 13140 13143 13139
f 13025 13139 13142
f 13138 13146 13027
f 13140 13139 13137
f 13025 13137 13139
f 13135 13148 13138
f 13146 13138 13148
f 13135 13136 13148
f 13134 13137 13133
f 13137 13025 13133
f 7861 13134 13110
f 13134 13133 13110
f 12140 12143 13134
f 12140 13134 13132
f 13130 13014 13131
f 13117 13130 13131
f 12790 13131 13129
f 13014 13129 13131
f 13117 13131 13128
f 12790 13127 13131
f 13128 13131 13126
f 13127 13126 13131
f 13126 13125 13128
f 13124 13125 13126
f 13121 13125 13122
f 13122 13125 13124
f 13124 13126 13123
f 13119 13122 13124
f 13122 13120 13121
f 13118 13130 13117
f 13118 13117 13022
f 13128 13121 13117
f 13196 13190 13193
f 13142 13114 13025
f 13116 13025 13114
f 13115 13116 13114
f 13149 13114 13141
f 13113 13116 13115
f 13149 13115 13114
f 13112 13107 13113
f 13169 13111 13170
f 13133 13109 13110
f 13109 12353 13110
f 12099 12353 13109
f 13107 13106 13109
f 13107 13109 13113
f 13108 13105 13106
f 13108 13106 13107
f 13108 12838 13105
f 13128 13125 13121
f 13184 13153 13104
f 13103 13160 13019
f 13100 13134 12143
f 13102 12143 12140
f 13101 13031 13138
f 13031 13135 13138
f 13151 12917 13111
f 13149 13147 13185
f 13100 13140 13137
f 13173 13172 13014
f 13136 13135 13099
f 13099 13135 13098
f 13031 13098 13135
f 13123 13126 12287
f 12661 13097 13119
f 13096 12661 13119
f 12971 13096 13124
f 13096 13119 13124
[truncated: 451,536 more chars]
