# Supplementary material for: Simulation of facial growth based on longitudinal data: Age progression and age regression between 7 and 17 years of age using 3D surface data
Source: PLoS One. 2019 Feb 22;14(2):e0212618. doi: 10.1371/journal.pone.0212618 (PMC6386244; doi:10.1371/journal.pone.0212618)
Supplement: S1 File — (ZIP) [file pone.0212618.s001.zip › M/10.obj]

# Generated in Morphome3cs 


# 13200 vetices
v 15.06071 21.18667 3.650572
v -41.53585 23.92979 1.595129
v -41.59589 23.56621 1.114452
v 30.44284 26.47118 6.816269
v -38.77018 26.3486 4.399525
v -38.6622 26.99955 4.736172
v -38.90619 26.66264 4.3309
v -38.40697 26.5755 4.703457
v 5.044553 17.80292 14.45701
v 38.81849 22.28112 1.274051
v 35.15258 24.52243 4.916352
v 29.11713 25.8321 6.150991
v 30.81339 25.43465 6.154369
v -41.45639 23.04095 0.4280612
v -40.71571 22.71524 0.4603349
v -22.78259 18.8709 1.231732
v -23.55004 17.77495 2.075427
v -24.38452 15.82589 2.945069
v -25.84711 17.27081 2.407698
v -19.67127 21.95872 2.474543
v -42.43628 22.4725 -1.319652
v -42.13114 22.45322 -0.9992855
v -42.06818 22.02134 -1.762843
v 15.56221 23.4275 5.029963
v 16.0689 21.49539 3.310619
v 18.32723 19.90211 1.015138
v 17.71736 21.1399 1.094836
v 17.36543 20.82035 0.7949844
v 21.29938 22.07629 2.879728
v 38.60185 17.50198 -1.140482
v -36.57644 28.08826 6.158621
v -40.14502 23.31202 0.7699078
v -39.97426 23.65829 1.019612
v -39.0975 26.12041 4.214631
v -28.89868 16.88249 2.581052
v 24.16184 26.13891 6.782499
v 30.63491 24.81517 4.968262
v 23.20613 26.44648 7.537024
v 41.26597 19.66528 -2.524931
v 24.46703 27.86633 8.226469
v 41.54763 19.00917 -3.431292
v 31.84563 25.77137 6.487956
v 25.00291 27.40643 7.141321
v 24.7895 27.10595 6.995777
v 39.12111 22.90937 2.055169
v 39.04557 22.79783 1.79231
v 41.27893 19.40924 -2.810877
v 33.35899 25.44713 6.185952
v 24.21285 26.96144 7.130739
v 39.84886 21.51737 -0.0181353
v 26.54673 26.09474 6.341541
v 23.16187 25.27801 5.699171
v 36.12457 23.07752 2.784071
v -43.26722 -61.41716 -42.52558
v -26.53036 28.90912 8.214776
v -22.95193 26.79944 6.239937
v -28.98902 27.63 7.147228
v -33.99976 27.54423 6.538169
v -21.00412 24.74878 4.857803
v -29.77354 27.12713 6.779269
v -27.99545 27.25365 7.079327
v -20.94424 27.22706 7.637992
v -25.23122 26.18913 5.523896
v -22.41005 24.80663 4.235555
v -21.78394 24.71517 4.312859
v -34.12545 27.94813 6.730633
v 5.181963 -16.45175 19.56711
v 8.45815 -16.69411 19.00754
v 4.716428 -18.29984 16.38839
v -37.0078 19.64202 0.9394624
v 37.31295 19.46396 -0.4358253
v -6.035855 -17.46011 22.67713
v -9.996453 -17.57216 16.25144
v -6.797502 -16.58014 21.62269
v -5.617375 -17.3599 21.21393
v -7.745056 -16.86617 17.24467
v 38.19092 23.2534 2.217635
v -25.60017 27.23822 6.175643
v 20.17116 71.42236 15.50747
v -25.80271 28.00266 7.148521
v 16.4361 -41.78817 1.464113
v 21.37095 15.13469 3.303369
v 3.696496 -41.3652 9.879103
v 36.06274 22.15396 1.531796
v 15.69553 18.39119 1.975357
v -41.27441 21.84459 -1.465792
v -34.79927 22.51059 1.663957
v 19.794 23.9374 4.506919
v 15.43302 -41.37571 2.040577
v 23.04183 44.8917 16.53595
v 11.59491 -18.99292 12.98555
v 20.71695 22.24179 2.580933
v -26.57921 29.32457 8.685071
v -31.25359 24.66814 3.128751
v -34.65425 22.51169 1.672045
v -41.59121 21.70631 -1.963907
v 9.122222 -17.12644 18.05547
v 36.48691 14.58111 1.071206
v -33.87207 30.86022 8.87261
v -20.16848 27.43939 8.104479
v -27.08075 26.3418 5.145947
v 24.36057 26.94882 6.966083
v -25.77851 26.15692 5.241048
v -25.94923 25.87315 4.825655
v 42.78693 20.67612 -3.123176
v 5.783061 -78.62452 -9.017084
v -20.65974 23.79028 4.369655
v -34.47626 27.75716 6.567407
v -8.020729 -16.58533 18.76861
v -38.16206 44.39918 10.40216
v -25.62329 26.16886 5.537458
v -25.35904 26.02875 5.11568
v -24.97218 25.85543 5.098492
v 14.85725 18.34856 2.461848
v 14.46474 18.96114 2.549915
v -35.03964 75.94286 8.467687
v -34.68296 28.32296 6.876289
v -34.78341 28.63561 7.036826
v -19.40902 47.16627 18.34682
v 24.92301 27.5477 7.261968
v -19.73885 23.98436 4.524199
v 9.246942 76.40797 16.30456
v -30.2962 22.35923 2.11676
v -30.79689 22.50373 2.013334
v 20.02021 22.88486 2.718318
v -36.47078 26.42207 5.275005
v 23.77526 40.92363 16.25672
v 10.39019 77.63556 15.61517
v 7.548331 -15.83392 22.03447
v 5.792076 -16.00135 22.40928
v 36.92349 14.95861 0.7263579
v -33.6998 15.08895 2.674969
v -25.07044 43.64717 16.79457
v 24.56929 25.47748 5.847035
v 25.59844 25.66427 5.790998
v 32.6682 25.93685 6.583354
v 7.439062 -16.15366 20.86119
v -31.9337 26.82114 6.01774
v -31.33642 26.85482 6.395194
v -31.82543 27.23841 6.746404
v -33.41216 27.48942 6.57381
v -32.51941 26.90677 6.368526
v -30.48947 29.33175 8.55077
v -30.013 29.27592 8.622767
v -29.87837 29.50642 8.546749
v -29.51253 29.35354 8.612178
v -28.77182 29.19213 8.242418
v -30.87261 28.71515 7.662193
v -30.02076 28.97422 7.83345
v -28.85625 27.89112 7.057532
v -30.06912 28.52979 7.357108
v -29.59214 28.22703 7.035278
v -30.22337 28.18742 7.125976
v -33.51028 22.53497 1.80779
v 27.35615 74.73816 11.67993
v 27.19625 74.82077 11.69924
v 39.2879 21.80049 0.6944552
v 38.78484 21.81411 0.6134638
v 38.78142 22.04579 1.145515
v 24.38756 25.05849 5.111316
v 35.83442 23.50064 3.571687
v 17.26378 76.58966 14.53171
v 20.51007 22.65581 2.64585
v 19.24091 70.01655 16.07843
v 16.74675 19.72315 0.6515954
v 19.48873 71.66624 15.6201
v -33.54836 26.75521 6.115296
v -34.10466 26.76364 6.170904
v 30.02594 -68.97319 -32.20496
v 43.95037 -57.20283 -40.55724
v 16.44486 19.9537 0.3028022
v 19.26728 23.23263 3.898951
v 11.67108 -41.04439 5.145231
v 11.58424 -41.29655 5.286618
v 37.54656 15.85399 0.1685052
v 16.29014 19.94621 0.2539139
v 16.33462 20.01586 0.2175307
v 17.02223 20.28249 0.4652312
v 4.854397 -78.71539 -8.780005
v -42.34115 21.92829 -1.822573
v -40.32741 -64.15478 -37.77574
v -34.60275 27.21993 6.287024
v 15.99131 21.13294 3.069603
v -32.93296 14.91503 2.82197
v -33.3955 14.42533 2.846235
v -27.2436 26.54259 5.603933
v -26.34062 26.20031 5.271928
v 40.41105 21.97805 -0.06559557
v 22.59541 75.32929 13.42194
v -32.67575 16.41793 2.321482
v 26.82324 74.97761 11.86863
v 26.38974 75.12254 12.01395
v 25.92498 75.61884 11.97189
v -20.32228 23.12094 3.698886
v 12.32963 -18.8232 10.45456
v -26.89694 45.46926 16.0061
v -18.26667 78.57684 14.40311
v 27.07346 27.95237 7.824559
v 27.02161 28.89157 8.524733
v 28.92843 27.94117 7.490222
v 27.95566 28.49936 8.085337
v 28.59633 28.47095 7.97612
v 27.6392 28.78397 8.395514
v 4.263695 -16.22539 24.72071
v 4.330343 -16.2463 24.03002
v 28.50415 74.58656 11.13865
v 28.08435 74.82026 11.30181
v 27.71556 75.00546 11.40731
v 28.06349 74.52317 11.43816
v 14.80084 20.93238 3.757621
v -22.85971 77.76112 13.45136
v -22.96351 77.38255 13.59646
v -23.14928 77.01568 13.71966
v -24.00876 76.89291 13.52452
v 31.20521 26.23671 6.746359
v -35.34132 26.71939 6.025578
v -36.83568 27.26905 5.598699
v -35.97307 26.79354 5.770886
v -21.59878 26.60773 6.547471
v -21.80658 27.34118 7.401762
v 22.43755 26.08258 7.47308
v -19.66883 23.05069 3.674381
v -35.49929 26.54001 5.720797
v -36.06255 41.76481 12.3915
v 10.92922 78.56898 15.06304
v -22.84435 18.71429 1.32189
v 2.542685 -17.12784 22.17046
v 42.96155 20.76659 -3.222232
v -23.53906 16.1159 2.863034
v -29.35256 44.29099 15.12633
v -19.07952 26.11628 6.981111
v -32.12883 29.42699 8.228533
v -26.73832 28.27219 7.38073
v -19.95456 26.40819 7.034535
v 8.271018 -16.30462 20.16678
v -28.90961 78.00173 11.00727
v -39.27907 24.86183 2.464256
v 13.34834 -17.30977 10.81937
v 16.37043 19.6151 0.8096818
v 16.35088 19.9068 0.3863672
v -31.27328 29.92727 8.708985
v -36.41407 42.39151 11.99497
v -33.98629 28.21402 6.927283
v -33.98265 28.70293 7.264606
v -34.20935 29.25953 7.681188
v -34.8618 28.92861 7.316546
v -19.62497 25.45338 6.242834
v -19.89939 25.29109 5.792635
v -20.41318 25.97584 6.338619
v -20.91289 24.85972 4.684573
v -20.671 25.4574 5.560417
v -8.80124 -17.50414 16.07456
v -27.37115 29.25197 8.517715
v -26.71229 28.72097 7.914137
v -27.68141 28.63843 7.728091
v -28.47957 28.83369 7.878316
v -28.11552 28.37244 7.385814
v -27.96881 27.9929 7.078479
v -28.75989 28.17397 7.150833
v 29.50169 24.56038 4.289608
v 27.57329 24.9652 4.762879
v 27.57877 24.53523 3.96031
v 28.38246 24.52424 3.733167
v -34.17503 26.63597 6.063549
v -43.36078 22.98961 -1.45956
v 38.64641 70.42962 5.126974
v 36.35606 42.87491 10.34705
v -29.09001 43.45144 15.32358
v 22.28841 45.43624 16.77893
v -37.44014 26.34969 4.702986
v -42.01331 24.15632 1.183212
v -22.94403 24.69469 4.683744
v -23.55657 25.2142 4.901533
v -30.54656 24.05668 2.716204
v 12.02941 -19.18555 10.34026
v 41.57257 18.93213 -3.930134
v 41.70251 18.71386 -3.974607
v 28.55193 36.35981 13.39442
v -8.223276 -17.19585 16.46497
v 28.51153 39.70599 14.46965
v 28.65533 40.3927 14.52778
v 8.072083 -16.19633 20.55198
v 15.2831 -41.11578 2.065678
v 15.59656 -41.56759 1.943517
v -44.26538 24.14402 -1.299628
v -26.62441 26.25829 5.121928
v -25.16419 25.77094 4.675368
v -8.461137 -17.59273 15.95599
v 12.20441 -18.75245 11.88694
v 12.46515 -18.57192 11.14993
v 31.30187 73.68279 9.753176
v 8.463893 -16.25236 20.40668
v -21.90826 25.52495 5.0171
v -34.9782 76.26767 8.371656
v 2.246083 -20.24996 17.9609
v 22.42161 25.71332 6.875909
v -39.52686 25.00414 2.704552
v -39.63664 25.0458 2.698643
v -19.49088 21.2509 1.543893
v -35.27703 26.82648 6.116116
v 31.4587 25.14153 5.691692
v 41.79979 19.47717 -3.642699
v -8.327739 -17.64145 16.11473
v 14.83977 20.74181 3.547929
v 15.34675 21.09121 3.501206
v 28.20857 71.56277 12.17156
v 27.98985 71.08308 12.42652
v -36.9366 26.11092 4.158968
v 14.81774 -41.17123 2.570382
v 10.65107 76.9624 15.86672
v -35.23265 75.9545 8.368635
v -34.84666 76.3998 8.405295
v -34.88158 75.95509 8.564254
v 21.29039 22.56338 2.879726
v 37.64992 17.87119 -0.6359938
v 28.86323 73.88391 11.12083
v 28.28541 74.17362 11.43075
v 36.37713 26.265 4.415867
v 9.18719 78.36922 15.47815
v 9.169722 77.90154 15.67674
v -27.39119 28.08945 7.219212
v 30.77996 40.97582 13.65326
v 33.65065 25.77858 6.030127
v 14.51904 -41.2971 2.831311
v 13.82094 -41.38007 3.427773
v 22.61157 25.43594 6.26999
v 22.16537 25.46181 6.523428
v 23.53045 39.28987 16.06726
v -40.73038 42.60581 9.311347
v 17.60705 75.01365 15.03253
v -40.11454 42.5401 9.809579
v -29.60975 26.51181 5.776666
v -18.41941 24.27617 5.23882
v -27.10911 27.06529 6.81565
v -27.32274 26.66232 6.278828
v 52.81767 37.06746 -7.511396
v -59.6691 52.52278 -16.96339
v -44.21221 26.21687 1.085625
v 22.60513 24.97214 5.267603
v -40.4855 23.81152 1.04953
v -40.11211 24.13607 1.596843
v -39.75384 24.69235 2.257604
v -39.97881 24.14922 1.526606
v 12.11312 -40.76469 4.963327
v -24.46117 26.91378 5.9067
v -18.59439 24.03189 4.814161
v -20.12514 27.14794 7.852984
v -20.37668 27.84935 8.453424
v -20.80099 27.55374 8.007913
v 11.95556 -41.19755 4.955334
v -37.62443 27.89035 5.68756
v 19.67432 23.2657 3.864714
v 19.72113 22.81521 2.719247
v -28.55128 42.54818 15.65405
v 13.12525 -17.42293 13.74154
v 32.83042 28.628 7.781723
v -32.03528 27.93544 7.163476
v -31.68114 29.09412 7.986609
v -27.34442 25.96347 4.882039
v -41.78611 24.56397 1.778931
v -41.29999 24.03675 1.881624
v -34.94437 29.3916 7.701435
v -22.65413 25.72285 5.002586
v -7.039236 -17.00364 24.55832
v -23.13331 23.9965 3.321272
v -39.11233 25.47961 3.442164
v 27.9349 74.15035 11.58533
v 27.20456 74.52641 11.81499
v 22.26971 25.80013 6.508729
v 20.12202 71.09119 15.60417
v 22.31685 75.50288 13.46743
v 15.32317 24.14513 6.093996
v 32.04909 26.11556 6.737825
v 19.06551 -74.64854 -18.77401
v 22.26015 25.20311 5.624398
v 22.10679 25.53768 6.209854
v -5.736824 -17.04448 21.21641
v -5.82408 -16.62814 20.43492
v 36.89973 17.97646 -0.1315766
v 23.1685 24.26658 4.501579
v 23.24146 25.04911 5.261736
v -39.17882 25.22355 3.026519
v -38.87001 24.44238 2.253449
v -45.28341 20.6088 -4.374412
v -25.83965 17.86522 2.176831
v 24.55887 27.57284 7.614152
v -22.71717 25.09701 4.472519
v -22.42494 25.24353 4.502808
v 22.62346 47.57805 16.51439
v -40.00275 25.19833 2.419379
v 16.65606 -40.85758 1.522132
v 16.86164 -41.12572 1.240949
v 16.99503 -41.51382 1.072898
v 18.04524 20.69894 1.283782
v -33.78154 26.72901 5.874248
v 24.75414 75.43211 12.50834
v 11.21947 -40.86076 5.563045
v -38.64956 26.13005 4.469058
v -21.20601 23.67172 4.291805
v -6.35707 -17.43364 24.8702
v -6.288536 -17.5348 24.42513
v -21.2811 23.99822 4.480635
v -9.000031 -16.11992 21.59779
v 39.05233 22.14465 1.033347
v -8.552482 -17.08035 16.72684
v -8.369311 -17.25345 16.33024
v -8.128757 -17.10724 16.63453
v 16.90386 20.43353 0.3989516
v 16.94667 20.5275 0.449962
v 16.30638 20.04605 0.2779282
v 16.53918 20.17848 0.2856214
v 16.63047 20.3856 0.3568327
v -23.77816 26.4932 5.469535
v -18.65484 25.99459 6.963281
v -34.9751 22.49934 1.616547
v 11.35788 -40.81404 5.522964
v 10.90435 -40.66147 6.160464
v 17.83908 17.20787 2.275006
v 32.73495 73.17924 9.087102
v 40.75908 19.03024 -2.705029
v -18.79418 78.48617 14.29533
v -37.27446 30.28019 7.637989
v 37.55144 68.54971 6.524687
v 28.47787 29.42399 8.753015
v -19.56982 -40.77564 2.172997
v -19.40763 -40.71565 2.443073
v -25.29947 -42.47433 0.007203973
v 33.92619 22.60868 2.358902
v 34.54161 23.00026 2.462359
v 34.63909 22.79305 2.287076
v -28.01618 27.62604 7.133299
v 26.53898 74.60981 12.1466
v 22.53393 26.00613 7.119215
v -25.07213 16.65777 2.67487
v -25.85838 15.77896 2.917554
v -37.90254 28.61931 6.161605
v -22.53103 24.40872 4.49239
v -22.22209 24.51887 4.615819
v -21.47747 23.71411 4.243955
v 41.40083 22.57146 -0.6879885
v -35.92891 28.13917 6.491526
v -35.34086 28.6221 6.947122
v -35.10938 28.77121 7.14233
v -17.84789 24.50716 5.79557
v 16.1219 19.0883 1.354699
v 33.79005 27.52308 6.112147
v 33.11302 27.24515 6.109413
v -19.09099 24.02277 4.712233
v -18.62558 23.5453 4.316467
v 41.16454 18.37696 -2.934259
v 13.09753 -41.10272 4.026029
v 12.72883 -41.12734 4.300858
v -22.8614 23.20927 2.570537
v -17.72357 24.78281 6.131934
v -18.99312 25.04331 5.867415
v 33.5229 28.94742 7.635212
v 4.676643 -17.77346 17.23261
v 4.279256 -17.75174 17.46574
v -20.62915 22.98505 3.598645
v 22.42187 26.73443 6.83531
v 22.606 26.96738 7.04188
v -33.71222 29.94277 8.323172
v 20.75091 24.26759 4.555195
v 20.58118 23.92665 4.141921
v -29.65135 17.67916 2.146201
v -28.18461 17.68221 2.329922
v -37.10826 29.01957 6.769579
v 24.87936 24.4426 4.358086
v 24.02873 24.29044 4.293164
v 24.47007 24.09464 4.031557
v 37.43794 38.11448 10.14822
v 24.85371 28.56388 8.754836
v 25.53957 28.77621 8.626168
v -27.5444 27.78773 6.887856
v -28.07113 27.74131 6.937383
v -40.85234 24.55485 1.950051
v -34.7956 26.65518 6.060812
v 25.34615 74.92306 12.5072
v 25.89726 74.80874 12.33708
v 3.519307 -16.76088 19.10084
v 34.3583 24.92455 5.64604
v 35.2971 24.71313 4.962288
v 5.697233 -15.68042 24.017
v -31.55356 23.21239 2.205444
v 41.13247 19.75797 -2.71897
v -26.50728 16.6137 2.747274
v -26.47971 17.39211 2.389526
v -25.31101 26.42774 5.740771
v -31.5518 22.34677 1.919362
v -32.58821 22.91598 1.979004
v 3.257067 -16.80428 24.75731
v -7.465648 -16.83043 17.71095
v 18.47463 19.9158 1.042798
v 18.33738 -41.72985 0.4127506
v 28.48269 24.07641 3.363352
v 27.58387 24.13953 3.571303
v -45.72014 21.52116 -3.850116
v 39.29156 17.58722 -1.6313
v -6.707841 -16.37473 20.0907
v -25.07911 27.03246 5.976503
v -32.06922 15.4376 2.782996
v -25.12995 44.70403 16.69314
v 17.39769 21.92164 2.751139
v 8.385483 -15.35428 22.42649
v 4.038408 -17.21869 18.24473
v 4.050487 -17.53595 17.70668
v -23.92923 25.69855 4.915898
v -23.01932 28.61791 8.59191
v 8.329893 -16.01815 21.22477
v -19.04846 21.58206 2.415894
v -42.59599 21.73915 -2.44347
v -42.49599 21.80243 -2.257536
v -42.16988 21.6791 -2.330021
v -32.9073 22.66058 1.908332
v -30.00799 31.86259 10.16933
v -44.97056 20.40256 -4.419667
v -39.73136 26.00944 3.349429
v -29.37572 29.92292 8.9123
v -23.6192 25.57238 4.610279
v -23.17391 25.54633 4.584994
v -21.49889 -41.04785 0.5911586
v -23.82436 25.72445 4.736774
v -23.50322 25.72282 4.698602
v -25.86741 26.45857 5.979362
v 15.52789 19.18009 1.631996
v -24.78681 26.14164 5.332694
v 36.60643 22.80363 2.117405
v 14.27714 19.03806 2.91523
v 18.88947 16.39611 2.638389
v -3.223032 -41.99405 10.59832
v 18.60958 19.42767 1.12222
v 36.29715 22.88295 2.302566
v 3.506493 -41.54084 9.94648
v 37.66298 23.6417 2.629051
v 38.1842 16.23786 -0.3926119
v 38.0983 15.2434 0.0344493
v -23.18291 18.62174 1.31422
v -32.35104 24.78552 3.300529
v -27.5231 27.36113 6.996388
v -27.32724 27.4079 6.58393
v -27.58844 27.40104 6.849494
v -26.62673 26.81454 6.378932
v -26.80424 27.07472 6.323028
v -32.27903 31.00911 9.348535
v -32.86224 26.29747 4.963969
v 38.76455 22.65412 1.734094
v 36.69326 18.49142 0.01117242
v 36.26892 19.05857 0.3949865
v -34.4431 22.6988 1.722636
v -33.52933 24.64799 3.078146
v -31.35252 24.35178 2.767213
v -31.37901 23.96671 2.539118
v -32.00375 24.65947 3.086132
v -33.59796 23.08829 1.925938
v -33.42985 23.49323 2.047972
v -32.29065 24.02123 2.539702
v -32.06438 24.26116 2.675727
v -32.6808 23.96379 2.455902
v -33.27309 23.65875 2.154256
v -33.27112 23.92136 2.294942
v -33.26385 24.08562 2.409424
v 24.60724 28.32942 8.479726
v 18.89185 18.82652 1.365218
v -24.4489 27.19923 6.365889
v 20.2798 15.3831 3.120445
v 21.35299 15.70227 3.038583
v 22.18095 16.60786 2.821751
v 38.11247 19.54581 -1.198131
v 38.23131 21.81234 0.3336805
v 37.52518 22.6468 1.916151
v 37.15757 16.74167 0.05641811
v -33.90782 13.96492 2.799527
v 39.45625 21.62724 0.3164057
v -36.51727 18.31292 1.091255
v -36.60177 16.59224 1.330097
v 40.71029 20.39445 -1.776929
v -39.03174 23.88335 1.510173
v 3.861412 -16.38067 25.05079
v 4.626746 -15.98827 24.80503
v 1.061293 6.407074 22.60481
v -23.38443 26.02242 4.992007
v -34.04881 14.62638 2.674385
v 1.672544 -17.77892 21.56057
v 34.1703 23.0141 2.516683
v -39.92287 23.25648 0.752906
v -38.47315 29.06789 6.383216
v 19.83998 16.21189 2.765605
v -18.49236 -40.74423 3.021806
v 26.13867 24.27962 4.133145
v 25.138 24.12982 4.056085
v 17.80429 20.86045 1.408001
v 17.07609 -41.81936 1.096614
v 22.02958 25.74365 6.078212
v 14.28175 17.31568 3.197623
v 18.1547 -41.55687 0.4635002
v 16.42531 20.16682 0.4075491
v 39.9707 22.31782 0.5387121
v 2.123538 -17.24623 21.01039
v 13.90255 17.77587 3.373044
v 13.78701 18.73891 3.511058
v -20.008 -40.81659 1.635948
v 33.3926 23.27956 2.85307
v -24.95194 15.48772 3.133476
v 37.58591 21.8413 0.62558
v 37.53143 22.41529 1.414818
v 39.53493 20.44004 -2.072067
v 39.78751 20.36251 -2.407791
v 36.18265 22.36308 1.607772
v 35.41451 22.82425 2.228907
v -32.21348 31.36174 9.530547
v 20.63446 23.11315 3.091509
v -30.67394 21.8651 1.977399
v -17.81709 24.13633 5.423713
v -18.08744 23.94902 4.977463
v 31.525 21.87996 2.42438
v 39.09915 22.61196 1.494602
v 38.90913 22.34124 1.217471
v 39.5148 22.35886 0.8720819
v -19.94531 -40.9404 1.770558
v -20.34127 -40.96206 1.364186
v -20.16367 -40.80175 1.43173
v 11.35436 -40.97504 5.428366
v 10.84955 -41.13726 5.876271
v 24.6825 21.30571 2.894693
v -29.20633 23.2556 2.719446
v 2.790244 -16.71933 19.6385
v -27.76961 17.06254 2.570733
v -27.03622 17.35199 2.451778
v -46.04129 20.62804 -4.927003
v -19.43583 46.48051 18.33326
v 37.24057 28.39337 5.864637
v -8.386543 -16.16377 24.19949
v 18.47467 20.78329 1.046303
v 3.609447 -17.11455 18.62342
v 1.778525 -17.61449 20.96225
v -30.82477 31.83806 9.997881
v 39.70565 20.18776 -2.26955
v 42.08457 17.61363 -3.830335
v -8.007521 -16.14198 25.42101
v -7.262603 -16.62584 25.4472
v 38.72422 18.17241 -1.458855
v -34.88597 22.8468 1.695377
v 37.84991 18.66358 -0.9555219
v -23.71299 23.81914 3.052348
v 2.434759 -16.68318 19.93852
v 1.969537 -17.15794 20.63955
v 2.471903 -16.72517 20.10021
v -34.43979 20.05211 1.56319
v 18.59887 20.33189 1.1225
v -35.60435 18.06722 1.348063
v 18.84699 21.15678 1.458766
v 18.72058 20.8518 1.320812
v 39.46259 21.31998 -0.5756818
v 3.244126 -17.0093 19.00988
v -36.67703 17.19548 1.144229
v -7.198858 -16.65023 18.813
v 38.53265 18.8909 -1.53828
v -43.2551 -27.7647 -1.712097
v 2.623092 -16.92931 19.67856
v -6.242628 -16.64368 19.929
v -46.13485 -28.28633 -4.616705
v 35.44962 17.61671 0.7321479
v -36.13585 21.57438 1.449876
v -36.30081 20.77689 1.247054
v -37.09362 21.50149 1.063859
v -38.22493 19.96376 0.3754306
v -37.61379 20.27997 0.7533031
v -37.1752 21.16067 1.140118
v -37.66679 20.93355 0.8080745
v 33.71031 -34.82265 -0.4418768
v 38.5509 -49.07127 -13.28102
v 36.96966 -49.96671 -12.20235
v -21.1175 -53.36563 0.01568961
v 45.5778 -8.281384 -3.350194
v 23.151 40.2901 16.30856
v 22.86392 40.8585 16.54137
v -40.18793 22.50725 0.1804306
v -39.95694 22.75842 0.496012
v -41.96614 25.40692 1.522853
v 28.44203 38.90079 14.37066
v 27.63825 40.14246 14.86338
v 26.94074 39.57484 15.09953
v 18.77868 43.7946 17.95493
v 38.05253 21.58611 -0.05556873
v 13.45154 77.08607 15.23528
v 21.77264 25.87847 5.823463
v 19.62903 24.29857 4.789215
v -22.30843 17.67708 2.092992
v -27.91651 42.20766 15.90422
v 22.86669 74.71704 13.52961
v 15.77024 75.74761 15.23051
v 22.81334 42.33266 16.66559
v 23.26393 42.33569 16.52548
v -19.17486 78.20133 14.31303
v 22.89213 70.82547 14.67413
v 22.39543 70.47314 14.97972
v 15.45616 17.64779 2.541868
v -29.49 15.41526 2.950699
v -27.88322 15.6016 3.043921
v 19.43002 -39.63743 2.669547
v 13.83648 70.27551 17.26143
v 16.65833 28.09467 9.477841
v -43.89171 22.26142 -1.965004
v -43.45422 21.95234 -1.98851
v -43.29468 22.12168 -1.895976
v 20.96141 70.28722 15.54215
v 21.4658 70.34438 15.39004
v 23.13659 69.68774 14.82078
v 38.90297 23.00864 1.898484
v 38.61636 23.80274 2.213167
v 18.47469 23.1205 4.099282
v 17.9327 21.62891 1.79498
v 18.71959 22.13471 2.325
v 19.30689 22.47033 2.433902
v 23.5695 23.39344 3.635084
v 22.93604 23.40336 3.67739
v 23.68648 23.09741 3.488103
v 22.38212 19.19611 2.422959
v 26.14882 23.30128 3.274996
v 27.35426 18.34122 2.483994
v 34.95544 22.92797 2.393487
v 31.70328 23.44729 2.968366
v 32.82407 22.93423 2.672722
v -21.22639 28.8532 9.265095
v -1.36349 -42.54774 10.6651
v -25.09763 17.6374 2.201416
v -23.34435 16.9327 2.511307
v -34.32386 21.66233 1.547387
v 36.09204 38.41104 10.9341
v 36.62455 37.32149 10.49457
v 22.11551 27.16352 7.264064
v 26.45295 31.68513 10.51183
v 33.34966 13.35097 2.594485
v -24.53784 25.31409 4.227069
v -28.82407 20.48989 2.134536
v -23.2439 24.61014 3.969788
v -23.46802 23.51024 2.738059
v -22.59167 23.68946 3.164521
v -22.52025 23.00364 2.475084
v -23.5211 22.14927 2.089733
v 29.75183 40.60697 14.11443
v 35.19197 71.75916 7.736096
v 35.45176 71.27878 7.613619
v 35.71104 69.1638 7.981192
v 35.48274 69.66087 8.043067
v -46.53596 -58.10637 -45.04739
v -40.83505 21.6753 -1.203968
v -40.85817 22.34769 -0.1656123
v -40.73717 22.00922 -0.6720784
v 15.333 -40.99432 2.156311
v -10.91985 -16.93627 17.4856
v -43.17696 43.30405 7.110612
v -42.63497 41.64467 8.239738
v -4.771694 -19.35185 21.12527
v 41.77591 20.96479 -2.17149
v 41.88313 22.32254 -1.373568
v 27.93969 30.03255 9.132384
v -34.53965 76.00955 8.785501
v -18.73152 43.79476 18.4641
v 38.94981 -62.11627 -36.6517
v -38.18559 18.00755 0.3589366
v -38.1339 19.1115 0.3066877
v -37.40257 16.62658 1.01011
v -38.69479 17.56136 0.1562898
v -20.10122 22.60052 3.215587
v -18.16035 22.07285 3.603005
v -29.21284 14.88029 3.187288
v -7.995544 -18.46358 16.73514
v 15.50014 24.38343 6.166388
v -4.398544 -39.42298 13.04501
v -31.20122 31.55643 9.752675
v -31.84509 31.18079 9.481046
v -32.57268 30.70286 9.064196
v 16.40532 21.23442 2.489309
v 16.43988 21.87145 3.140825
v 13.97434 22.86893 5.439184
v 57.9733 -27.25918 -38.34756
v 9.746295 -67.95747 0.6672183
v 14.50254 -52.86362 1.668026
v 25.16056 -56.24603 -6.803916
v -24.9967 67.32143 15.63666
v 21.97353 10.77905 3.330674
v 22.75903 10.9158 3.361945
v -3.752747 -20.84671 19.27644
v -1.015492 9.283028 21.88171
v 9.94347 -23.24191 11.2411
v -1.197604 0.09643783 26.62667
v 51.69715 35.4055 -4.604958
v -60.8222 -29.67447 -37.50498
v 13.60323 -19.01451 8.955141
v 13.50467 -18.96486 8.936424
v 14.57077 -18.79359 8.379251
v 13.74397 -18.97295 8.93167
v 1.206771 7.28484 22.16114
v -27.52237 -26.12414 6.221855
v -30.7022 -25.7984 5.360248
v -2.138579 2.758852 25.10535
v -0.779449 2.578998 25.12336
v -0.3608155 0.9759812 25.97536
v 0.5073559 -1.07007 26.99684
v 1.470854 -2.291835 27.43684
v -15.93258 -18.66839 10.69533
v -39.01244 -57.10631 -16.61693
v -53.43943 34.88552 -3.124243
v -34.74899 59.3619 11.14512
v -46.88354 64.15749 0.8000295
v -24.64526 5.305467 3.584734
v -51.91203 19.20064 -10.50266
v -17.11878 -10.05337 12.13866
v 13.68194 -16.56413 10.65749
v -0.3377726 -6.174528 30.33076
v -1.463464 -4.712142 29.6963
v 2.519639 9.106336 20.5233
v 4.423556 26.01124 15.99716
v 13.77624 19.67593 3.770799
v 14.09383 19.57315 3.384806
v 14.54267 19.75883 2.690776
v 13.40825 18.02166 3.821137
v 13.5039 18.95432 3.841547
v 13.17665 18.64611 4.099698
v 43.4832 -32.16668 -7.588466
v 40.39767 29.03156 4.810028
v 50.33714 -21.19274 -11.60916
v 51.6604 43.17039 -6.368949
v 52.02246 25.08759 -9.687029
v 54.59246 40.79191 -11.75478
v 52.53845 38.34175 -7.12605
v 59.55873 21.05453 -23.18856
v -38.80941 25.53501 3.56737
v -38.48914 25.51444 3.364055
v -28.41681 77.40303 11.55364
v 16.03563 27.28395 8.867312
v 21.90376 40.86106 16.90318
v 22.52573 41.6439 16.73335
v 22.32032 42.10457 16.84384
v 22.74251 42.67689 16.71148
v 43.09959 68.11423 1.231897
v -3.466148 -47.81071 10.37628
v -28.67584 25.82504 4.683823
v -28.0741 26.09453 4.94402
v -24.04277 77.77031 13.0825
v -25.86173 77.29928 12.68436
v 27.2394 39.1917 14.91096
v -23.91081 18.29407 1.635255
v -22.67174 17.25892 2.306609
v 15.59702 -41.08942 1.874364
v 15.34404 -41.12311 2.059528
v 23.61105 45.26715 16.2692
v 36.88549 24.08851 3.329694
v 36.73091 24.40044 3.690623
v 36.82177 24.83805 3.981993
v 36.84969 24.85186 3.835683
v 36.14756 25.87448 4.161397
v 36.25504 24.76814 4.030791
v 14.01733 78.00485 14.66575
v -19.54166 26.81595 7.673807
v -38.33465 29.52761 6.72144
v -38.72223 29.201 6.356624
v -39.04177 29.61374 6.527023
v -38.66485 28.79177 6.028135
v -38.35187 28.27261 5.694828
v -38.29657 27.1811 5.041809
v -39.18351 28.88197 5.940022
v -42.0883 26.48735 2.197601
v 23.56525 75.27035 13.05847
v 24.39034 75.60291 12.5774
v 23.80889 75.58788 12.83814
v 25.85828 71.87817 13.17297
v -45.00862 21.5582 -2.966581
v -44.58873 21.48613 -2.580817
v -44.37862 21.25371 -2.722498
v 23.0013 75.5697 13.16249
v 23.15646 75.15789 13.24146
v 24.27854 74.89993 12.94136
v 32.98928 23.86673 3.569176
v -28.55422 15.16021 3.183567
v -26.53036 27.69703 6.695841
v -27.21002 27.634 6.671391
v -25.45048 27.42859 6.473065
v 35.60461 26.72385 4.845263
v 34.52103 25.26174 5.312378
v 35.71885 26.22758 4.547957
v 35.25047 26.21507 4.803551
v 26.97842 24.1405 3.584868
v -32.13313 22.06972 1.918024
v -32.74664 22.27539 1.89571
v -32.87192 22.00467 1.831827
v -34.36374 22.23282 1.588578
v -34.0293 22.14934 1.644547
v 42.36709 21.85055 -2.106898
v 42.96708 21.30584 -3.131839
v 42.73498 21.23261 -2.83535
v 23.25802 76.15327 12.85599
v -45.61435 22.00158 -3.362446
v -41.31091 23.1263 0.8120049
v -41.55559 23.29874 0.8086374
v -41.27515 23.20106 0.9932304
v 34.77125 38.40266 11.58595
v -41.66124 25.10286 1.647986
v 15.28313 77.65347 14.55645
v 9.118277 77.55997 15.8605
v 29.49585 41.36178 14.20069
v -21.25212 77.7793 14.00428
v -1.734714 -12.52079 31.47165
v -37.91296 25.98378 4.178576
v -2.5781 -43.43577 10.75528
v 20.39868 24.22917 4.602738
v 20.51929 23.95043 4.272982
v 20.07862 23.66658 4.221197
v 20.46678 23.89394 4.324556
v 20.07807 23.44842 3.713711
v -44.4567 23.64287 -1.609995
v -21.00288 27.78987 8.205375
v -38.17937 23.93702 1.86862
v 21.2297 41.4536 17.13074
v 20.83659 14.5328 3.404947
v 19.48061 43.88072 17.78996
v 28.62622 40.90816 14.55216
v 31.06539 26.98636 6.754391
v 30.32743 27.33902 6.8575
v 29.7106 27.509 7.011339
v -30.2613 23.41895 2.541281
v 19.21955 43.63501 17.83331
v 20.6046 44.75967 17.39666
v 19.94798 44.13805 17.63534
v 20.07411 44.03866 17.5743
v 19.6027 43.74324 17.69671
v 20.27585 43.79753 17.50133
v 20.80307 43.98696 17.3421
v 20.51859 42.81195 17.39629
v 19.74014 43.29897 17.63147
v 8.694527 -16.15597 20.70302
v 25.93013 13.8385 3.78942
v -26.10876 27.19791 6.113962
v -23.84189 25.88351 4.869493
v -24.07931 25.9684 4.966251
v -24.00654 26.20207 5.117976
v -24.36269 25.98951 5.054513
v -24.60941 26.25844 5.3073
v -24.24247 26.20847 5.12729
v -24.60173 26.63462 5.553623
v -25.20777 26.70363 5.691586
v -26.21579 26.82653 6.09187
v -26.81795 27.19496 6.293472
v -26.4587 27.16866 6.112181
v -1.295119 -39.81708 12.67442
v 16.27494 23.07457 4.470225
v 15.45469 22.62155 4.265785
v 17.40009 22.83871 3.998981
v 16.61951 22.58314 3.936244
v -7.313471 72.89536 17.95247
v -3.965449 -46.55096 10.94797
v -29.12695 22.24484 2.353776
v -29.41454 22.615 2.389625
v -30.57236 40.65087 14.96295
v 29.13514 13.02298 3.581367
v 11.63452 -40.54118 5.752501
v -21.35551 28.16337 8.509145
v -22.74301 27.347 7.065187
v 23.86071 42.07114 16.32826
v 23.25051 42.01615 16.50055
v 25.17615 41.24429 15.85756
v 24.39808 41.1949 16.14876
v 24.14139 40.52429 16.08201
v 24.7165 40.87149 15.98059
v 24.60587 40.15319 15.86011
v 25.16488 40.38035 15.77843
v -18.60204 42.6837 18.39488
v -18.00156 42.57031 18.49213
v 18.87505 43.21214 17.85046
v -12.05138 79.48233 15.17559
v 16.91872 23.3622 4.482313
v 16.30942 23.41799 4.690954
v 29.90884 13.28795 3.466965
v -0.1718108 -47.80643 10.5461
v 16.34604 19.58508 0.9802833
v -5.452756 -18.17409 22.36703
v 15.4685 77.19147 14.71093
v -27.39123 16.07779 2.844353
v -2.22575 -47.01318 10.78967
v 21.27423 44.19032 17.16035
v 11.24877 77.20266 15.64798
v 12.57138 77.90614 15.06487
v 9.623875 78.59152 15.31234
v 10.20286 78.34184 15.31453
v 28.58555 37.55964 13.97205
v 29.80724 39.22473 13.93083
v -34.99498 26.77332 6.148079
v -35.88194 27.34492 6.033402
v -35.0837 27.83482 6.417482
v -36.63927 29.09565 6.979123
v -35.79248 28.80223 7.000899
v 27.76752 45.68645 14.47652
v 10.8179 -40.95365 5.926645
v 10.96095 -41.35461 5.833153
v 6.156944 76.32793 16.66898
v -11.52923 -16.18182 19.60021
v 23.936 44.86854 16.14582
v 23.81041 44.50182 16.22383
v 15.53214 27.71965 9.534025
v 13.45574 70.40907 17.31051
v 13.97528 71.10442 17.08071
v -21.02818 -40.83953 0.8832662
v 15.03551 23.70936 5.692352
v 14.53573 23.26937 5.574749
v 14.76004 23.0328 5.051604
v -41.05772 23.22691 0.9541698
v -41.39359 23.5187 1.39145
v -41.11776 23.75455 1.669173
v -40.71015 23.50009 1.051217
v 24.99842 73.0826 13.24813
v -22.30758 19.61634 1.192117
v -22.9326 18.89809 1.244256
v -22.05763 -41.28577 0.3970345
v -21.65974 -40.96736 0.5612198
v -22.08453 -41.15242 0.3698735
v -17.70293 78.74235 14.46988
v 29.61928 36.09205 12.81552
v 25.27066 39.60413 15.62761
v 24.4352 38.92913 15.72368
v 34.00504 13.90055 2.329944
v 35.2319 14.83797 1.512612
v -44.36019 24.39642 -1.201335
v -21.95784 -40.98619 0.5540062
v -19.28037 75.88093 15.25079
v 19.08548 43.00299 17.76221
v -24.02123 -41.22403 0.5713557
v -22.41373 15.85832 2.88496
v -18.96186 77.31891 14.74958
v 21.79836 39.75826 16.77384
v 31.22807 39.12094 13.29692
v 19.65985 13.90724 3.315978
v -35.96911 28.98615 7.066703
v 26.89398 17.53788 2.578958
v 25.87325 17.67506 2.558035
v -31.16331 15.69261 2.774685
v 20.74331 71.56427 15.30056
v 4.68393 76.36012 16.82775
v 5.096698 74.66747 17.36047
v 32.63197 23.64945 3.276174
v 14.03422 27.66681 10.12127
v -24.64337 25.62239 4.65027
v -23.85282 24.58325 3.708025
v -30.03227 41.6693 15.15096
v -29.81923 41.91816 15.20743
v -17.91358 21.06841 2.766725
v 34.11586 23.24566 2.78698
v 34.94177 23.24966 2.990885
v 33.83412 23.61546 3.317559
v 34.42641 23.97523 4.55812
v 33.02816 24.17768 4.337525
v 30.45015 24.17081 3.772826
v 31.33282 24.4555 4.42304
v 31.56317 24.54764 4.796137
v 3.47833 -78.92257 -8.878534
v 2.065296 -79.0216 -8.626368
v 22.19761 26.82285 6.93753
v 22.05659 26.35442 6.306912
v -28.98465 21.5869 2.238546
v -10.98822 -15.95129 20.70498
v 35.71159 23.03305 2.58412
v 35.44145 23.21677 2.977483
v 35.51928 22.98654 2.39704
v 3.9245 75.14403 17.30024
v 32.95052 13.03564 2.677549
v 14.64965 77.93522 14.56487
v 25.43969 72.32971 13.2342
v -22.1064 18.74895 1.535478
v -21.82933 19.54935 1.301386
v 21.20799 -36.713 4.861172
v 15.26015 -18.56388 8.07507
v 16.90495 -18.34929 7.543129
v 0.4095639 -13.1271 30.9628
v -21.22136 16.82684 2.341394
v -21.46628 16.08934 2.680016
v -36.22955 26.36943 5.052198
v -37.3847 26.13271 4.364692
v -37.21555 26.22668 4.239264
v -6.325861 71.46976 18.33003
v -28.68469 29.64237 8.744848
v 28.88918 41.24023 14.46321
v 27.40241 36.42541 13.9038
v 34.37596 27.20198 5.702841
v -20.84061 23.38257 3.996756
v -21.20032 23.44379 3.909541
v 28.28572 35.94161 13.28871
v 29.16238 38.10779 13.92478
v 29.87311 37.45015 13.40433
v 28.93968 36.29295 13.22527
v 31.33735 27.24208 6.714554
v 2.481406 -47.99577 10.24315
v 32.5713 26.30952 6.517977
v 8.450002 78.55807 15.47101
v 9.002021 78.66344 15.39507
v 8.206077 78.73274 15.45559
v 7.152084 78.83866 15.54995
v 16.19166 73.15858 16.01415
v -44.48126 -60.35238 -39.77942
v -19.66669 27.18461 7.995385
v 14.69095 17.69896 2.862635
v 36.71356 21.92283 1.208299
v 36.5369 22.44967 1.654808
v 18.98279 15.08051 3.135366
v -41.65409 25.95981 1.870941
v -42.27461 25.5801 1.330838
v -41.32789 24.9582 1.878996
v -40.76401 24.94179 1.963526
v -40.77249 25.50527 2.085969
v -37.05593 25.24142 3.203356
v -37.93887 24.9712 2.847369
v -38.00273 25.59765 3.422727
v -34.70732 25.79784 4.135541
v -35.29834 25.78596 4.160571
v -35.73366 24.61303 2.932694
v 24.92384 38.08123 15.22198
v -36.66888 42.20427 11.91693
v 15.01416 71.80124 16.70886
v 15.53725 72.28388 16.44741
v -32.8968 41.29189 13.98487
v 38.70686 21.64459 -0.3614833
v 38.58139 21.37326 -0.7047782
v -24.00064 44.91306 17.07751
v -28.02815 44.19371 15.70967
v 26.2746 70.78443 13.32717
v 26.7484 71.58189 12.87163
v 35.31362 37.81758 11.23969
v 30.1265 27.77055 7.126458
v 30.79274 27.48761 6.882367
v 31.09268 27.63385 6.970105
v -28.86793 31.72236 10.25779
v 37.16045 14.45201 0.7431604
v -43.49003 23.82653 -0.9365823
v -42.51525 23.43166 -0.6044545
v -42.22626 22.98348 -0.7676973
v -42.79066 23.24864 -1.056494
v -41.95399 23.33624 0.1537713
v -42.3458 24.55307 0.4947352
v 24.73694 73.7589 13.15624
v -17.36848 24.15943 5.741952
v -17.27177 24.49246 6.100603
v -30.41141 31.43921 9.788878
v -31.76067 30.6394 9.125054
v -30.82475 31.16757 9.558835
v -28.49441 30.04249 9.093869
v -31.99286 29.88764 8.618638
v -30.28796 29.82422 8.73505
v -30.55199 30.39665 9.102829
v -32.45362 30.25868 8.785699
v -18.27921 26.00739 7.134513
v -18.44096 78.11607 14.52382
v 30.01941 41.43135 13.95964
v 18.48072 75.9164 14.43789
v 19.31501 76.40373 14.03342
v 17.70917 76.98302 14.25836
v 31.18705 38.4603 13.19608
v -18.12177 75.51828 15.65516
v -12.63246 78.83365 15.3806
v -33.00956 13.56152 3.005776
v -32.65518 14.1521 3.01639
v -33.22132 13.99283 2.946182
v 26.1829 14.38009 3.74184
v 16.90376 70.51125 16.56664
v -2.111887 -43.43275 10.75779
v 20.07538 45.27035 17.55577
v 20.99074 45.23997 17.23613
v 21.14273 22.90607 3.008156
v 22.20258 23.04836 3.329398
v -24.30249 31.09312 10.70662
v -6.43721 -16.84501 19.88782
v -6.081034 -16.96517 20.28365
v -23.67302 25.19553 4.727951
v 16.95055 74.20919 15.52557
v 16.89314 73.6526 15.70888
v 42.79559 21.7845 -2.624438
v -33.14845 30.67082 8.915249
v -43.06787 23.87617 -0.6617504
v -42.9419 24.35796 -0.2326675
v -42.56876 24.40525 0.1770412
v -42.42333 23.84056 -0.142385
v -42.2403 24.64472 0.7925542
v -42.25 25.30242 1.151042
v -41.982 24.96866 1.37992
v -42.43172 25.96093 1.375618
v -43.39532 25.11612 0.09464438
v -42.76166 24.90204 0.3719696
v -43.05027 25.24265 0.4720273
v -42.60729 25.18663 0.7873955
v -43.2723 25.52766 0.5493553
v -42.58549 25.47529 1.057138
v -44.30249 24.6684 -0.9578044
v -43.90456 24.87899 -0.5056707
v -43.96733 25.4819 0.1467443
v 7.759315 78.57753 15.56108
v 6.684067 78.66929 15.67074
v 5.000371 78.88831 15.77512
v 1.091655 -47.72902 10.58786
v 26.41563 38.78772 15.11401
v -13.52837 78.5034 15.38912
v -13.4748 78.08838 15.57375
v -2.065194 -77.78268 -4.691975
v -44.07056 21.3748 -2.532928
v 9.852336 76.81771 16.07409
v 9.453155 77.32901 15.91194
v 8.960444 77.28398 15.96831
v 8.177056 77.64342 15.90021
v -26.95768 38.69999 15.54013
v -23.99512 43.40947 17.13689
v -34.5623 41.33419 13.29353
v -33.1077 43.50423 13.55215
v 18.37045 67.95953 16.63881
v 14.98213 18.85872 2.14029
v 14.61439 19.36394 2.427727
v -32.06154 41.55215 14.27888
v -31.86421 41.22099 14.37632
v -31.73976 40.54 14.49705
v -31.11562 40.96622 14.74968
v -59.47813 52.78405 -16.54971
v -0.8738351 -42.53172 10.62624
v 24.41353 28.06035 8.060973
v 23.79717 28.35725 8.283674
v 24.61921 27.31506 7.091268
v 24.46779 27.7116 7.528567
v 24.17226 27.41706 7.2571
v 23.84137 27.49213 7.282177
v 22.62424 26.87709 7.115353
v 23.1431 27.16155 7.277128
v 23.93846 27.40528 7.202212
v -28.2858 76.87739 11.84134
v -27.3139 76.64598 12.39666
v -22.07241 16.56733 2.601961
v -21.76736 17.02941 2.393671
v -20.87447 16.49511 2.488625
v -27.36333 17.82114 2.380814
v 19.22584 24.79796 5.274732
v 19.19232 24.47859 4.952632
v 19.16199 23.7426 4.432497
v 31.86761 28.04831 7.27982
v 32.51147 28.00399 7.092432
v 27.48207 45.27945 14.64337
v 27.70405 44.84456 14.60416
v 28.67827 45.44488 14.07472
v -29.4901 42.61913 15.27326
v -29.7049 43.10982 15.15764
v -24.91159 43.93515 16.84149
v -24.4789 44.59398 16.9461
v -24.13407 43.67781 17.08194
v -24.71915 45.2158 16.82135
v -24.99317 46.05901 16.67347
v -24.13186 45.50949 17.00378
v -29.06816 42.02079 15.47364
v 25.91337 39.54834 15.51644
v 26.46263 39.51481 15.31937
v 26.22178 39.9684 15.43924
v 27.34678 40.59086 15.01699
v 26.86679 40.65987 15.22263
v 25.86357 40.11346 15.58382
v 26.02137 41.02441 15.54546
v 23.96239 38.35722 15.63975
v 23.49645 38.58828 15.87247
v -59.78975 52.11311 -17.33637
v 29.52322 28.46295 7.825434
v 29.21933 28.03891 7.395553
v 30.32379 27.99267 7.358532
v 8.401731 76.23924 16.44587
v 20.3332 72.98052 14.96307
v 19.41783 73.25137 15.14152
v 19.00341 72.91137 15.36273
v 19.06007 74.04403 14.97359
v 18.16182 72.38278 15.77114
v 18.55578 73.26112 15.39997
v 18.43114 73.98289 15.19305
v 17.69718 73.4728 15.55884
v 17.48378 74.49851 15.26436
v 17.39579 73.95036 15.48096
v 17.43805 72.50967 15.92319
v 16.80942 71.89638 16.24865
v 17.34397 71.16354 16.32501
v 35.09259 37.06581 11.2035
v 35.22521 39.98032 11.45826
v -33.59063 43.16176 13.39232
v -33.55776 43.72727 13.27786
v 16.63439 17.43735 2.440574
v 16.90223 19.03114 1.821702
v 22.19037 14.47385 3.581254
v 27.90594 41.65442 14.83382
v 17.5724 21.09485 1.185188
v 16.16801 19.89961 0.7078605
v 16.41112 20.31362 0.6487566
v 16.60306 20.58902 0.7552733
v 16.75599 21.20413 1.79519
v 16.9957 20.83976 1.014561
v 15.2264 19.69201 1.673063
v 15.87652 19.8186 0.9580944
v 15.96535 20.05976 0.9075025
v 16.12016 20.34198 1.017002
v 15.75413 20.18119 1.126083
v 16.00774 20.62413 1.341614
v 15.14935 19.99034 1.813987
v 15.32181 20.28233 1.774205
v 14.7765 19.66989 2.248397
v 14.92499 19.98965 2.368232
v 14.62476 20.06528 3.025645
v 15.17107 20.44691 2.793943
v 15.00633 20.59186 3.259179
v 15.71684 21.08932 3.340963
v -32.86071 42.17019 13.8971
v -33.17612 43.02209 13.62047
v 21.00781 72.8921 14.80002
v 22.24908 73.68321 14.13559
v 21.14677 74.29675 14.28808
v 19.74277 74.64409 14.57211
v 20.55333 74.04897 14.55134
v 21.25893 70.89754 15.31364
v 20.62182 70.99841 15.48894
v 21.63915 27.90528 8.080246
v 11.76892 -18.99588 12.32195
v -29.67439 31.35151 9.854917
v -27.47397 15.51894 3.109495
v -26.91091 15.14044 3.207809
v 26.24174 13.15516 3.829273
v 25.941 13.61902 3.800194
v 17.7833 43.05694 18.1807
v 17.98106 43.55627 18.15481
v 18.43968 43.35204 18.00204
v -25.42306 43.67622 16.6909
v -24.93819 43.45309 16.87232
v -25.93089 43.19857 16.56354
v 18.54921 44.04324 18.03091
v 19.56577 44.18505 17.75642
v 20.14208 44.54183 17.57463
v 19.44011 44.5829 17.79012
v 26.49073 21.8818 2.864838
v 25.78215 21.53192 2.812958
v 25.45287 21.49117 2.806202
v 30.96374 40.59665 13.56247
v 31.74244 39.89819 13.20391
v 32.91101 26.13656 6.443705
v 32.98013 26.37119 6.422548
v 33.35381 26.0962 6.217057
v 33.83618 26.0856 5.803619
v 23.73179 26.99191 7.144396
v 23.07382 26.83091 7.440455
v 22.89099 26.82149 7.159969
v 11.5281 -19.481 10.80597
v 11.85433 -19.06235 11.71869
v 11.1663 -19.4952 11.9937
v -6.071378 76.25575 17.04029
v -30.63523 43.82059 14.64386
v -30.3992 43.06501 14.89325
v -38.49714 43.77828 10.38311
v 37.044 24.54345 3.275189
v -19.76354 77.41346 14.52698
v -19.70239 78.52573 14.04957
v -36.55162 42.59718 11.85307
v 42.41663 19.44963 -4.08903
v -26.80537 42.09826 16.31979
v -22.36162 43.55549 17.59975
v 39.23611 20.36572 -1.728629
v 39.3907 20.94168 -1.259428
v 38.94719 21.25776 -0.8608356
v 37.04935 22.06461 1.16627
v 37.71985 20.10651 -0.6668966
v 38.43515 21.11308 -0.8790552
v 37.70898 21.06087 -0.3075635
v 37.51745 21.53433 0.2566886
v 37.07336 21.54558 0.6418278
v 19.6084 42.46983 17.59812
v -31.15439 77.16964 10.26927
v -30.60156 76.74513 10.74551
v -30.33708 77.43636 10.54958
v -29.60842 77.64507 10.8358
v -29.3174 78.12975 10.77162
v -2.224996 -78.58827 -6.651828
v 34.10453 25.86057 5.622747
v 34.38445 25.94975 5.372644
v 35.21906 25.68545 4.783134
v 33.74067 26.42272 5.747694
v 34.34754 26.19372 5.354695
v 34.20469 26.82547 5.577568
v 33.63543 27.11293 5.829629
v 33.24848 27.8006 6.573847
v 32.07239 27.52125 6.79232
v 31.77449 27.32262 6.595129
v 32.08326 26.92061 6.50126
v 32.306 27.1694 6.432689
v 32.65994 27.38346 6.430071
v 32.65081 26.6532 6.359066
v 32.86634 27.12667 6.252219
v 33.2784 26.74295 5.985014
v 9.957869 76.21082 16.29591
v 9.267151 75.76863 16.49171
v 10.12947 75.46622 16.47248
v 10.01009 75.91426 16.33862
v 11.80058 76.99583 15.61713
v 11.17745 76.83495 15.80981
v 10.60518 76.37185 16.0997
v 11.34063 75.45069 16.28421
v 14.67777 76.89558 15.00033
v 14.2481 77.24326 14.97218
v 12.41992 77.10587 15.45319
v 12.08956 76.72119 15.66314
v 11.19316 76.27334 16.00456
v 12.01864 74.75228 16.36884
v -58.71401 53.34828 -15.20488
v -33.74308 40.44777 13.65855
v -34.39436 40.23876 13.39874
v -39.76229 41.66341 10.36486
v -39.32566 42.12316 10.47109
v 7.64081 76.41106 16.46557
v 7.372361 77.02903 16.2494
v 7.141913 78.05501 15.86465
v 6.287054 77.23766 16.31092
v -23.47057 43.98085 17.24645
v 31.1596 37.89296 13.07977
v 30.43417 36.90646 12.9891
v 32.44557 39.59336 12.86305
v 31.8385 39.21183 13.0698
v 33.03999 38.53561 12.46636
v 32.71912 39.02686 12.67199
v 32.34841 38.51429 12.74037
v 31.74684 38.54061 12.96759
v 31.7469 38.12946 12.88072
v 34.09449 38.13057 11.86633
v 32.6243 38.22986 12.5924
v 32.24182 37.40227 12.44586
v -40.42598 19.26383 -1.253356
v -39.6837 19.36435 -0.6928484
v -39.72195 18.20334 -0.5260764
v -38.9296 18.33551 -0.1020454
v -38.78878 18.76296 -0.1016416
v -39.04943 18.82079 -0.1888911
v -17.00123 76.4836 15.55725
v -24.98584 27.91066 7.199367
v -23.78339 27.6095 7.132187
v -0.8561958 -47.38683 10.81222
v 2.720148 -47.73991 10.27911
v 37.39517 24.28011 3.056439
v 29.55786 13.729 3.458612
v 26.81888 13.66205 3.823332
v 29.09315 13.56295 3.562357
v 28.90764 14.74332 3.335918
v 27.81211 14.06183 3.667173
v -5.588614 74.77007 17.55136
v 22.61373 75.99171 13.20547
v 22.00268 76.0984 13.39828
v 21.56625 75.58629 13.69787
v 19.99024 76.4486 13.83932
v 20.364 75.4578 14.11459
v 21.18049 75.37598 13.90275
v 21.15626 74.92542 14.06804
v 22.05697 74.97223 13.71096
v 13.35768 -17.27576 11.42734
v 11.35976 74.38069 16.63032
v 10.57965 74.13331 16.84415
v 6.388293 -21.19126 14.63093
v 30.37004 67.73611 11.97063
v 30.8488 68.07055 11.53685
v 19.84435 39.35407 17.1584
v 21.16492 40.5451 17.07148
v 20.6115 41.03614 17.27375
v 20.20131 40.97227 17.38229
v 19.92975 41.44208 17.47761
v 19.88181 39.97604 17.28557
v -34.71757 22.33672 1.574541
v -34.69322 21.97581 1.521879
v -34.20069 20.9102 1.570827
v -34.80691 21.21386 1.590918
v -34.89827 21.77648 1.562415
v -34.70893 21.53449 1.515783
v -35.44647 22.29397 1.525026
v -35.37214 21.51939 1.541136
v 0.6002956 5.032858 23.4891
v -22.04486 44.60436 17.61436
v -21.60961 43.81106 17.76431
v 8.931022 -16.36718 19.96257
v 9.75733 -16.7896 18.92518
v 21.34394 23.35943 3.5428
v 21.89305 24.63196 4.845031
v 22.45229 26.20635 6.740562
v 22.50978 26.4663 6.617245
v 22.32892 26.21951 6.380106
v 22.5941 26.58926 6.907445
v 22.20099 24.88801 5.139184
v 21.30655 25.51601 5.560473
v 20.73409 24.55236 4.83092
v 19.77551 24.69374 4.921445
v 20.3624 24.76157 4.914276
v 21.80461 25.49139 5.627504
v 21.82906 24.9822 5.213445
v 21.26893 25.10954 5.294437
v 20.61353 25.06243 5.148749
v 21.21914 24.1607 4.386899
v 21.29824 24.77624 5.007107
v -43.74911 21.69972 -2.265126
v -43.10189 21.01308 -2.813093
v -42.72231 21.76603 -2.164483
v -43.0769 21.57388 -2.233983
v -42.1082 21.26228 -2.484044
v -33.91863 15.9927 2.279863
v 16.88258 -40.61928 1.767739
v 25.88399 18.22276 2.475653
v 9.148137 73.87132 17.13449
v 22.61614 75.11389 13.45917
v 22.24786 74.85748 13.67075
v 21.72031 74.57758 13.98094
v 18.72022 25.18915 5.855237
v 19.90604 25.00844 5.125556
v 20.83519 25.41761 5.479716
v -22.35149 -40.93518 0.6535999
v 1.903211 -47.85968 10.44167
v -0.9923041 -79.02412 -8.122106
v -0.5025994 -79.14133 -8.620453
v 0.6653669 -79.08027 -8.521998
v 19.93655 46.00038 17.55083
v 34.63815 27.46277 5.938799
v 26.65561 16.33512 2.966346
v 26.7046 15.67836 3.295384
v 27.58093 17.01805 2.684436
v -36.04545 41.28149 12.51186
v -19.54912 -40.82966 2.184425
v -19.13721 -40.75553 2.570358
v -30.77779 41.98009 14.83338
v -30.47794 42.26214 14.92957
v -30.12879 42.72312 15.03758
v -31.14002 42.91833 14.57543
v -25.62387 46.51941 16.42223
v -5.933527 68.92258 18.87167
v -26.63225 15.86048 2.938293
v -25.94093 15.25293 3.203712
v 19.54792 70.69736 15.86651
v 20.44169 70.45619 15.67082
v 18.54234 70.91772 16.0958
v 17.67314 23.47578 4.358456
v -21.80285 -40.74677 0.8628936
v -21.26427 -40.68359 1.106408
v 36.11853 26.66669 4.744659
v 35.5391 26.92425 5.225914
v -26.4236 47.44707 16.04929
v 25.37281 41.86731 15.84727
v 26.52947 41.53554 15.39162
v 27.5063 41.02964 14.95908
v 27.40924 42.77081 14.99986
v 14.83834 26.01927 8.054011
v -37.4385 44.75136 10.78626
v -38.04399 43.53538 10.78652
v 6.157726 78.40739 15.82837
v 4.550676 77.89483 16.2578
v 35.04889 39.3407 11.56139
v 37.14254 39.0651 10.41105
v 36.41613 39.43425 10.81831
v -34.45506 43.56256 12.86377
v -21.98736 28.73834 8.94945
v -21.30824 29.44293 9.816799
v -21.73912 29.20677 9.467187
v -22.32612 29.75796 9.849497
v -22.916 30.21717 10.17885
v -23.40288 29.41855 9.289978
v -23.94486 29.97264 9.695875
v -24.64424 30.66283 10.19284
v -26.34059 28.68431 7.926429
v -24.98046 28.66941 8.239079
v -23.839 29.11374 8.934638
v -24.52687 29.20365 8.88171
v -25.28044 30.04937 9.546561
v 21.6545 71.45538 15.02876
v -27.51165 43.26636 16.0478
v -26.81042 42.99192 16.27488
v -27.4671 44.23879 15.93267
v -27.65968 43.63952 15.95307
v -27.02183 43.64003 16.15074
v 3.38818 78.66773 16.05765
v 3.262946 77.87376 16.42046
v -0.672195 78.77087 16.18436
v -0.1563982 77.19221 16.80394
v 1.54265 78.65437 16.14415
v 0.6282687 76.30885 17.07762
v 2.142881 77.94587 16.39648
v 1.208146 77.10862 16.77007
v -27.23689 45.47769 15.84924
v -26.89852 46.0207 15.95585
v 24.85332 65.5637 14.71646
v 20.30092 25.43505 5.731117
v 21.768 26.43908 6.402178
v -29.84245 41.71873 15.20218
v -33.78742 17.31656 1.831169
v 33.23125 40.18351 12.54988
v 34.33677 39.4567 11.92967
v 1.341918 -40.12877 11.72024
v 15.72618 23.88535 5.474281
v 16.25885 23.73758 5.033649
v 16.65942 23.68583 4.849041
v 17.31391 23.60727 4.618478
v 16.81909 23.81379 5.065166
v 17.568 24.09642 4.924542
v 16.18587 -41.00948 1.557517
v 28.54196 34.99711 12.58736
v -20.13802 46.85104 18.15858
v 26.21532 42.41299 15.52142
v 26.44024 42.84314 15.39851
v -14.02406 75.2543 16.53001
v 36.23435 69.26866 7.517103
v 18.85667 28.45795 9.216664
v 17.41344 28.00069 9.119691
v 40.81427 35.15207 7.610613
v -20.8846 78.41369 13.83778
v 8.918833 75.4678 16.63127
v 7.672719 75.732 16.70474
v 23.95099 73.23816 13.66389
v 23.69165 73.8166 13.57908
v 22.88305 73.26201 14.05968
v -38.76888 43.9916 10.13196
v -38.917 43.18163 10.32281
v -24.09492 44.39279 17.06856
v -23.19399 44.95377 17.3009
v -23.21175 44.31139 17.29959
v 12.91114 -18.14491 10.37944
v 3.830815 57.72624 20.10537
v -38.91471 27.9992 5.190489
v 22.67162 43.86247 16.72965
v 21.86356 44.01816 16.97187
v 21.28825 43.47644 17.1784
v 21.85896 42.60013 17.01057
v 21.71468 41.75952 17.03171
v -39.83801 42.21035 10.14294
v -39.65705 42.61146 10.10424
v -29.44926 45.0649 14.98091
v -30.14676 44.15243 14.83616
v -24.56459 77.71482 12.9332
v 13.27886 69.95833 17.42532
v -17.73338 23.64366 4.866109
v -18.16129 23.50643 4.469717
v -19.00288 23.0788 3.823892
v -18.66977 22.99569 3.844797
v -18.97911 22.40504 3.28398
v 12.87296 -17.99012 11.6164
v 49.29399 37.71621 -0.6921636
v 14.66353 -40.89603 2.884479
v 27.65672 70.42419 12.78861
v 26.77368 70.76646 13.11687
v 18.6417 24.20813 4.83931
v 16.14706 24.46666 5.981557
v 16.59614 24.15067 5.509605
v 15.92174 24.9159 6.479441
v 15.57016 25.22815 6.968163
v 17.00737 24.93701 6.081161
v -36.95702 44.68676 11.12583
v -37.69858 44.0624 10.82986
v -27.46346 41.2232 16.12391
v 40.85091 35.99119 7.844109
v 17.34159 -40.16283 2.321804
v -5.065541 70.33439 18.64108
v 14.95317 75.79593 15.37252
v 14.28294 76.37663 15.30216
v 12.61933 75.9997 15.81203
v 16.21925 73.68667 15.85738
v 16.03989 74.19775 15.74644
v 15.48982 74.90441 15.61618
v 15.56576 73.70889 16.00867
v 14.81045 73.03053 16.3929
v 14.56905 75.07733 15.74407
v 13.42667 75.49246 15.8051
v 14.3388 72.50691 16.67414
v 14.01221 74.25076 16.12921
v 28.01156 38.30676 14.38378
v 25.62557 38.49926 15.22772
v 28.11665 37.13085 13.97508
v 26.9011 37.58702 14.42226
v 25.32994 37.64445 14.92041
v 25.87316 37.24105 14.63458
v -24.73313 22.91943 2.714559
v 21.50644 72.07809 14.88442
v 22.07471 72.6795 14.53688
v 22.41227 72.15881 14.55416
v 22.62603 71.47421 14.66526
v 23.06353 71.20383 14.53418
v 22.32431 71.17377 14.85344
v 24.36357 72.80331 13.56629
v 23.38355 72.71535 14.0337
v 22.93033 72.17461 14.33928
v 24.78267 72.21619 13.52792
v 23.9249 71.10596 14.19353
v 23.47351 71.77782 14.20723
v 23.48423 70.69718 14.45341
v -32.06496 -70.36707 -31.46343
v -19.612 -40.90573 2.097308
v 3.114798 76.46889 16.95063
v 2.066862 75.97779 17.15048
v -22.728 24.31462 3.858434
v -4.790084 -19.14349 21.72423
v -5.080659 -18.90525 21.12677
v -4.92719 -18.8558 21.86604
v 10.13687 -16.30671 19.70927
v 2.070242 -40.20495 11.37944
v -37.80947 42.81866 11.18852
v -38.70306 42.88755 10.56226
v -38.96588 42.58558 10.50837
v -37.57105 41.40502 11.66528
v -38.06745 41.72417 11.35465
v -38.40932 42.05494 11.06921
v -38.85543 42.05164 10.79221
v -38.90396 41.59329 10.91268
v -38.69855 41.12692 11.10609
v 21.37028 45.41484 17.09282
v -2.143738 -20.04308 22.10111
v -26.67918 14.74988 3.322546
v -28.06243 14.71382 3.317911
v -27.60321 14.85506 3.311811
v -44.9802 40.47462 6.719913
v -39.11178 38.8344 10.8864
v -38.83957 39.97996 11.15512
v -37.89579 40.07656 11.64927
v -38.10236 39.27282 11.45182
v 26.98274 70.26552 13.15923
v -0.4741327 73.4737 18.02977
v -5.491659 -47.606 10.3818
v 8.689485 -40.70993 7.611691
v -13.84091 79.00515 15.10929
v -14.66061 78.14738 15.34098
v -14.68877 78.81986 15.03626
v -15.6065 78.69737 14.90951
v -17.03071 78.44694 14.74729
v -17.70887 78.20301 14.674
v -16.70101 77.25507 15.31884
v -16.77048 77.97498 15.00487
v 38.18201 24.08755 2.432992
v 38.63584 24.08628 2.17527
v -32.3018 43.78858 13.90602
v -32.62038 43.30201 13.85399
v -31.64578 42.34078 14.41736
v -32.67112 44.18407 13.64356
v -31.97599 43.22197 14.16676
v -31.71696 43.7039 14.19632
v 15.97631 71.70979 16.49786
v 14.94398 71.44097 16.82404
v 15.61347 70.98328 16.74694
v 15.07284 70.26502 16.99291
v 20.35542 -37.61833 4.642107
v -33.38048 40.909 13.8206
v -35.71531 40.84815 12.75435
v -34.96765 40.64455 13.16323
v -33.97482 41.39052 13.56618
v -33.76192 41.02893 13.68587
v -33.20337 41.64956 13.83361
v -32.24308 42.64991 14.12457
v -34.74797 41.69364 13.12841
v -33.65792 42.30491 13.50968
v -26.9886 44.42743 16.07059
v -25.9169 43.98188 16.47531
v -26.16511 44.45799 16.33237
v -26.96504 45.07892 15.9966
v -25.70198 45.03676 16.46283
v -25.95869 45.44762 16.34213
v -25.56385 45.92043 16.46933
v -36.49347 42.69648 11.89575
v -35.24909 41.65761 12.87136
v -35.76712 41.83544 12.53837
v 13.18834 -40.0906 5.670612
v 11.96511 -40.95072 4.937198
v -3.217577 -45.16314 11.00899
v -1.747209 -45.74877 11.04974
v 0.09949755 -43.41894 10.82739
v -1.164148 -42.7925 10.70185
v -1.387111 -43.10188 10.79709
v -2.030499 -43.99194 10.89158
v 0.2622536 -44.03249 10.85007
v -1.547464 -44.86763 10.99756
v -0.9222468 -46.40702 11.04822
v 0.7167339 -47.12202 10.89339
v 1.44966 -47.12502 10.89229
v -31.17644 40.44521 14.72515
v 23.24323 69.23862 14.87546
v 24.08099 68.3275 14.7894
v -3.102304 -12.2836 31.44082
v -4.039746 -12.81036 31.14536
v 7.374176 -40.91031 8.322841
v 23.25094 44.12703 16.50767
v 22.73105 43.24835 16.7291
v 24.04089 42.55067 16.29297
v 24.32736 42.01028 16.20393
v 23.82139 43.0132 16.34848
v 25.09469 42.65958 15.95667
v 12.40097 74.22389 16.47135
v 11.2958 73.1987 17.00012
v 37.64315 42.06656 9.717079
v -41.17825 25.94842 2.182476
v -41.5153 25.62584 1.884766
v -17.47217 76.28527 15.52441
v -17.83417 76.48746 15.35599
v -17.48466 77.35522 15.09153
v -17.8808 77.38137 14.96799
v -18.02848 77.11307 15.0442
v -18.85213 76.81465 14.96463
v -18.53492 76.36207 15.2156
v 25.73092 71.04434 13.46427
v 25.37121 70.27557 13.84449
v 24.78317 70.98289 13.88731
v -44.69489 -60.04085 -43.92623
v 9.612264 -18.57664 15.76764
v 17.04023 -18.80698 7.53898
v 40.04531 19.18365 -2.506635
v 40.43321 19.36715 -2.654101
v 40.96782 19.43366 -2.847085
v 40.95596 20.03439 -2.396475
v 40.11007 20.10407 -2.177862
v 40.43016 20.4292 -1.874291
v 40.02914 20.36848 -1.933958
v 39.72169 20.79565 -1.405087
v 39.95843 21.04004 -0.8790983
v 40.47401 19.7196 -2.487267
v 39.96456 19.70678 -2.326598
v 39.65305 20.15316 -2.07195
v 39.50485 20.31602 -1.738496
v 29.26105 74.37308 10.66291
v 21.53143 16.6802 2.741745
v -46.05219 22.36821 -3.643805
v 23.36568 11.13904 3.402646
v -54.01197 59.04004 -7.763796
v -53.58812 58.96189 -7.043446
v -53.76585 59.38298 -7.371006
v -37.08772 41.92815 11.78926
v -36.63328 41.47076 12.13386
v -36.93527 40.72799 12.1482
v -35.21254 40.03764 13.00435
v -36.18509 40.81031 12.50131
v -35.98925 40.17839 12.62903
v -36.97987 39.96607 12.12796
v -36.32583 39.24582 12.35373
v 31.08074 66.90188 11.55981
v -1.801401 71.1825 18.58253
v -3.847347 71.16727 18.52675
v -1.752494 73.09326 18.17229
v -4.060705 72.77734 18.18196
v -2.121462 74.07315 17.90058
v -4.594591 74.56658 17.6657
v -4.241439 78.18101 16.41595
v -4.75621 78.86018 16.10702
v -3.190867 75.28468 17.46824
v -0.8193419 77.83409 16.59197
v -3.032378 78.72356 16.23983
v -1.467812 75.78281 17.32294
v -1.675659 76.72505 17.0286
v -1.965434 78.35435 16.39783
v -5.082409 78.06084 16.41366
v -6.259146 78.91113 15.99416
v -4.879527 76.05073 17.18449
v -3.889671 76.22536 17.14977
v -6.182368 77.40759 16.63511
v 6.873783 75.73338 16.80556
v -21.76478 15.32078 2.970364
v -25.94112 45.89128 16.32863
v -25.21074 46.28224 16.59369
v -0.3838613 -77.65852 -4.460243
v 24.316 70.52619 14.18737
v 5.180715 66.37457 19.12993
v 46.9313 -53.75631 -41.03759
v -40.20206 42.03653 9.955371
v 0.09529165 -41.72126 10.47224
v -0.5338935 -42.11642 10.60819
v -0.05422445 -41.92297 10.49477
v -0.2502087 -42.10763 10.54673
v -0.2568763 75.58831 17.36082
v 17.71136 16.58541 2.612326
v 16.14204 16.4288 2.888175
v 28.38983 42.87534 14.58447
v 28.3283 41.94728 14.6394
v 26.80172 36.73785 14.20525
v 26.04452 36.36155 14.22941
v 25.38306 12.85305 3.79849
v 9.063267 -19.58332 14.42495
v 14.3909 23.68422 6.178159
v -0.2693217 57.53278 20.31162
v -2.942914 57.22084 20.32806
v -2.495745 56.11819 20.41792
v -30.56804 15.09359 3.085606
v -29.29497 15.19442 3.073931
v -30.06239 15.89651 2.838092
v -30.84171 16.53384 2.47893
v -1.911185 7.484265 22.69566
v -18.43488 20.27094 1.642509
v -19.05181 20.76696 1.25021
v -19.04029 20.6011 1.122463
v 9.632375 71.17463 17.79955
v 13.03938 70.08246 17.4409
v 13.33205 71.617 17.07068
v 12.20985 71.37845 17.32061
v -19.73405 -41.03561 2.011801
v -20.6436 -40.96814 1.153509
v -41.87864 -62.7079 -42.43167
v -31.9632 14.67708 3.054827
v -57.25174 56.13683 -12.70897
v -57.03758 56.78144 -12.3414
v 15.48296 16.28539 3.041418
v 9.149 -18.57162 15.51965
v 26.20825 72.22918 12.94764
v 26.53371 72.08891 12.82089
v 30.44503 74.21555 10.09897
v 31.36312 72.26919 10.24169
v 30.90112 73.47189 10.06469
v 26.6354 72.52133 12.64342
v 27.09792 72.39744 12.46298
v 27.3232 71.93493 12.48327
v 27.86713 72.17914 12.15919
v 25.89638 73.91927 12.64111
v 25.27086 73.47546 13.02193
v 25.84418 72.85893 12.96265
v 26.54974 73.70021 12.39963
v 26.6108 73.13878 12.51996
v 27.14366 72.96231 12.33037
v 28.41945 73.74902 11.41478
v 28.15799 73.4563 11.64071
v 27.22877 73.6711 12.08792
v 27.8279 72.44765 12.12699
v 28.73788 71.96564 11.81383
v 30.0567 73.73576 10.45557
v 29.71587 73.08419 10.90175
v 29.36269 73.64272 10.92034
v 29.03908 73.41445 11.21637
v 29.34242 73.08874 11.1614
v 29.02553 72.7239 11.46103
v 28.76013 72.25404 11.72268
v 30.69518 70.93946 10.97366
v 30.75302 71.45634 10.78809
v 30.53453 72.748 10.52275
v 30.28667 71.9767 10.90209
v 29.51525 72.45274 11.21978
v 29.94867 72.29159 11.00179
v -13.59556 -41.07196 7.367153
v -13.65427 -41.40445 7.461508
v -14.0004 -41.0428 7.074506
v -29.62585 41.3054 15.27452
v 0.03468454 56.31511 20.38452
v 36.81444 69.34357 6.98938
v -36.66055 -67.18313 -36.629
v -37.73493 -66.30595 -37.81575
v 4.664637 -18.35885 16.37553
v -6.956557 74.42904 17.57136
v -7.175715 76.41184 16.91876
v -11.69064 78.8548 15.53646
v -12.93486 78.36922 15.55465
v -13.25999 78.35412 15.50677
v -12.61826 78.09205 15.7202
v -13.04274 78.03 15.67372
v -11.12283 77.30907 16.19198
v -7.13672 78.69147 16.03176
v -11.51746 79.12441 15.45057
v -12.118 78.33161 15.71102
v -8.37895 78.76611 15.90823
v -10.2767 78.92465 15.66816
v -10.8876 79.13232 15.52239
v -8.390092 78.32188 16.08882
v -9.161094 78.45293 15.99002
v -9.535386 78.89433 15.76777
v -10.24604 78.43023 15.85458
v -10.67424 78.4468 15.81506
v -7.939627 77.91649 16.28726
v -9.147205 77.90395 16.18501
v -10.26198 77.55589 16.1839
v -8.118647 75.61975 17.11253
v -8.648 77.22046 16.48476
v -10.60958 76.1087 16.68458
v -24.82707 47.10565 16.70057
v 24.04854 44.18395 16.14673
v 25.52667 46.07283 15.3806
v 24.32234 45.98076 15.90775
v 24.18321 45.51375 15.98974
v 24.57566 44.90444 15.86413
v 26.9271 45.19885 14.86736
v 27.1342 46.05995 14.71129
v 24.8125 45.60987 15.70996
v 25.05335 44.32756 15.73551
v 26.91456 44.55193 14.95561
v 25.7186 44.96192 15.38564
v 25.15029 43.19871 15.87553
v 26.86896 43.19577 15.18098
v 27.24278 43.4897 14.98217
v -19.71547 70.09426 16.72285
v 17.98814 -39.48344 3.5614
v 18.96834 -38.71513 4.238585
v -17.34618 74.65218 16.14755
v -14.97712 74.91528 16.49332
v -14.55573 76.0789 16.15507
v -15.6137 75.64339 16.13972
v -17.55366 75.29082 15.87311
v -16.33398 75.41608 16.07699
v -16.63277 75.99314 15.7965
v -16.03189 77.52324 15.34489
v -16.38293 76.69395 15.5945
v -12.02771 76.65123 16.32025
v -12.86095 77.81923 15.78125
v -13.765 77.71334 15.69902
v -14.7128 77.05003 15.77717
v -11.79234 75.75124 16.67577
v -13.45762 75.94762 16.38345
v 25.14728 46.60466 15.50176
v 33.23309 66.11934 10.31442
v -5.178798 -18.4643 22.90977
v -41.64384 26.13859 1.972889
v -40.97009 26.47676 2.581865
v 17.24131 55.7759 17.85423
v -50.84603 39.75096 0.3668997
v 22.86503 27.34822 7.376191
v -31.22153 38.18776 14.08824
v 16.62162 69.5994 16.77342
v 15.39669 69.80913 17.00459
v 13.79729 69.39743 17.41463
v 15.18782 67.66799 17.41426
v 15.28181 68.43712 17.28044
v 14.27087 68.40711 17.49455
v 14.98608 68.96719 17.2458
v 10.84743 69.80688 17.87482
v 13.21976 68.85998 17.62099
v 12.36976 69.6338 17.63396
v -19.65828 27.51194 8.330292
v -19.03976 26.86448 7.840096
v -20.91439 70.51762 16.35894
v 16.24874 42.81965 18.53263
v 17.09454 43.27319 18.36669
v -28.29917 41.42652 15.78855
v -28.73643 40.77928 15.61153
v -29.3861 41.59196 15.36578
v -29.37038 40.39297 15.32059
v -28.72795 40.30519 15.5487
v -28.84842 39.54131 15.24361
v -26.3983 40.55698 16.38082
v -27.02941 41.43478 16.24949
v -27.32095 40.75275 16.14112
v -26.81625 40.23302 16.2059
v -27.76209 40.46875 15.9297
v -27.50341 39.35748 15.58363
v -27.19779 39.76043 15.88757
v -26.29601 39.34068 16.0867
v -25.873 39.18539 16.16397
v -37.80005 42.37373 11.32466
v -36.96087 42.35525 11.72489
v -37.20313 42.5446 11.58827
v -36.54523 42.812 11.88313
v -29.71358 22.77004 2.318482
v -28.65595 22.60201 2.633962
v 13.47563 65.77631 17.97964
v 22.89572 46.21249 16.48463
v 23.72795 46.22338 16.1372
v 34.39061 68.59453 9.06096
v 29.28334 71.90094 11.53868
v 28.53619 71.63681 11.99707
v 29.02217 71.39615 11.82479
v 9.252944 -78.1871 -10.78414
v 35.97824 14.68149 1.310525
v 35.43552 14.23804 1.648949
v 37.22392 68.13775 6.893678
v 36.61491 69.01408 7.253134
v 35.40931 68.63114 8.31234
v 36.06572 68.37788 7.850878
v 13.88402 -18.53143 8.853803
v 19.08556 45.22132 17.87744
v 18.15217 45.98673 18.14047
v 39.21867 41.04915 8.835259
v 39.28204 42.26994 8.522697
v 0.1928399 -78.13364 -5.524686
v -1.317384 -78.13964 -5.505679
v -0.6325565 -78.75313 -7.205585
v 2.178447 65.13892 19.51137
v 19.07365 18.00468 1.665054
v 18.67764 17.70451 1.798264
v 18.53286 18.46393 1.386467
v 15.33834 26.72176 8.549083
v 15.42441 25.79107 7.625134
v 16.75576 26.76812 8.130626
v 17.70631 25.97174 6.92192
v 24.47777 23.41773 3.635031
v 31.02503 28.29859 7.582781
v 13.66531 67.81284 17.70037
v 13.42064 66.55463 17.92213
v -23.55698 -40.64588 1.146254
v 0.7841913 -14.37992 29.8737
v 1.181609 -13.81552 30.09968
v -20.43264 78.04065 14.09936
v -20.91958 77.10178 14.37884
v -19.85261 76.81842 14.7456
v -32.47327 40.88468 14.15215
v -32.09692 40.14674 14.28134
v -31.39361 39.47137 14.42149
v -30.72603 40.09924 14.87784
v -29.89912 40.00114 15.10108
v -30.8278 39.02235 14.52919
v -39.73737 42.98522 9.898603
v -39.23492 43.79647 9.895752
v -39.47284 44.234 9.577151
v -30.10736 77.05405 10.86668
v -30.53223 76.14989 11.06404
v 30.33816 45.20558 13.25739
v 26.07407 16.33908 3.006843
v 26.35804 16.9448 2.745441
v 25.38339 16.98656 2.800324
v 24.51941 17.29385 2.789177
v 26.45313 70.16449 13.42628
v 4.355144 38.72359 19.83968
v 3.608895 38.91331 19.9544
v 50.44193 36.48333 -2.434288
v 50.35131 35.55087 -2.204769
v 5.47615 -21.5321 15.15614
v 23.23174 18.04033 2.522443
v -24.20887 46.48507 16.91781
v -23.65834 46.78171 17.09035
v -20.66289 19.55114 1.038901
v -21.15754 -40.75629 0.8506349
v 18.9727 14.52488 3.274289
v 17.84157 14.52359 3.237708
v 17.50248 15.11318 3.097901
v 17.41305 15.94017 2.879359
v 16.0237 15.70488 3.058851
v 16.83921 14.96427 3.157249
v -45.60548 43.17202 5.055133
v 35.95784 37.00274 10.75344
v 40.72524 33.42585 6.948095
v 31.23575 29.24362 8.269682
v 30.31996 13.2446 3.35575
v 13.91518 23.5256 6.272107
v -26.51008 38.46425 15.62389
v 1.130852 -41.6568 10.32639
v -27.13857 75.78285 12.84194
v 51.60662 35.93342 -4.52551
v 32.15722 73.26495 9.434225
v 32.06267 72.77753 9.657703
v 31.30035 72.7354 10.11854
v 31.65973 71.45818 10.27024
v 32.57485 71.82433 9.536803
v 35.41233 42.8202 10.93869
v -44.60826 24.04846 -1.596929
v 33.41546 69.69843 9.514698
v 2.272341 -41.50794 10.21469
v 1.570027 -41.37724 10.30992
v 1.928514 -40.64487 10.82827
v 0.9747221 -40.85195 10.86192
v -25.2894 18.22219 2.031435
v -24.6735 18.16395 1.927218
v 35.09612 22.35369 1.920164
v 25.28056 64.19482 14.6134
v 17.73953 -40.89257 1.059389
v -0.9570062 -21.69481 18.53828
v 7.928544 -18.84397 15.13422
v 29.15814 42.55493 14.26077
v 34.55332 -65.70842 -40.10817
v 3.505681 -48.02678 9.935065
v 2.959002 -48.68715 9.66614
v -31.76618 76.46318 10.26153
v -32.16193 76.71513 9.920708
v 36.27609 19.70124 0.4407882
v 36.87866 19.91444 0.08637788
v 36.53331 20.38459 0.490277
v 36.90318 20.60498 0.2599116
v 37.09171 21.27634 0.4477642
v -34.24343 24.01041 2.147371
v -34.41792 24.17399 2.329233
v -34.48363 23.38658 1.849865
v -34.25452 23.86061 2.060993
v -34.74509 23.90051 2.011453
v -34.717 24.63082 2.978415
v -35.13369 23.88566 1.976277
v -36.45857 24.06064 2.150433
v -20.1464 41.6465 18.00019
v 5.760322 -78.32952 -7.916978
v 25.04406 17.92377 2.574854
v 8.534436 -20.45951 13.65994
v -34.87538 18.83015 1.463287
v -35.07205 19.53789 1.490557
v -9.375101 -41.15212 9.467016
v 28.49195 43.47289 14.46294
v -0.5034349 -75.71455 -1.432847
v 15.62388 42.6639 18.658
v 3.204113 73.9292 17.75193
v 2.66391 75.11056 17.43768
v 2.444408 73.52106 17.90999
v 1.212953 74.90489 17.55126
v 0.03562214 74.72419 17.64743
v -32.4205 44.54909 13.72561
v -31.52551 44.41476 14.15219
v -59.03041 52.52445 -15.72059
v 23.91632 69.64035 14.53476
v -23.47145 46.10532 17.18006
v -23.36148 45.44846 17.23961
v 41.53494 23.95369 -0.1479767
v 41.62938 23.06421 -0.5701818
v 41.81638 23.7559 -0.4382095
v 40.97818 22.67996 -0.2069045
v 40.63587 23.12862 0.1829203
v 41.19123 23.44342 -0.1188523
v 40.99687 23.69264 0.08208675
v 40.62866 23.77386 0.4509287
v 39.10089 23.59325 1.833802
v 39.54385 23.27469 1.452168
v 39.27721 23.02339 1.626053
v 39.50824 22.6866 1.174418
v 39.70387 23.0645 1.237274
v 40.35667 22.60871 0.3692794
v 40.31192 23.28399 0.5492329
v 39.49882 24.16115 1.550855
v 39.35496 23.72675 1.590544
v 39.83579 23.39754 1.142395
v 40.22747 24.15775 0.9865773
v 38.53848 24.64147 2.381676
v 39.10157 25.11981 2.238633
v 39.87819 24.49485 1.484405
v -26.78372 77.58452 12.21055
v -26.95008 76.54832 12.61335
v 17.54472 36.18721 16.68186
v 40.79452 17.18649 -2.606893
v -12.90813 -16.43866 18.49038
v -13.43157 -16.46468 18.66035
v -10.09249 -77.7333 -6.0641
v -17.91604 42.13845 18.47717
v -32.64302 76.03067 9.912391
v -34.08204 76.37524 8.935139
v 11.73134 -40.28665 6.245123
v 36.24613 42.23166 10.52447
v 35.8182 41.85836 10.8887
v 35.72243 41.03808 11.07733
v 36.12592 40.20853 10.90867
v 37.97471 41.29948 9.611826
v 37.47699 41.41711 9.877641
v 36.89039 42.02419 10.13131
v 36.16088 40.61971 10.85247
v 37.16661 40.27944 10.27458
v 37.55794 39.78709 10.10442
v -29.3155 39.28252 15.06974
v -30.10278 38.62859 14.65061
v 34.98594 -65.36513 -40.93367
v -32.14133 38.47149 13.83605
v -32.72355 40.18052 14.02274
v -33.86084 39.59007 13.57016
v -5.654637 -79.1601 -8.876845
v 24.09499 50.45751 15.68608
v 25.80989 23.97105 3.742023
v 26.86837 24.09373 3.553506
v 24.10917 23.81472 3.882233
v 25.33209 23.84573 3.748374
v 26.45156 23.45073 3.28924
v 37.54538 36.13919 9.747646
v 35.18341 72.40588 7.565822
v 17.98771 -39.89364 2.675771
v 17.73122 -40.59111 1.568301
v 9.351363 -19.57312 14.33851
v -21.16719 75.2131 15.0286
v -21.11549 76.28537 14.64919
v 23.69674 17.2409 2.699239
v 23.8475 17.61662 2.672186
v 24.22099 17.96051 2.669754
v 22.12384 17.16666 2.609084
v 22.65841 17.08853 2.663245
v 22.82369 17.51607 2.589901
v 22.59535 18.17271 2.460635
v 21.91156 17.96 2.315293
v 22.06404 18.46795 2.316514
v 20.14498 22.2458 2.277031
v 18.81005 21.87346 1.854079
v 19.48648 22.10278 2.020604
v 21.04358 22.17253 2.79728
v 19.40528 22.85546 2.974374
v 18.839 22.66967 3.065674
v 18.93817 22.88616 3.44376
v 18.28187 22.53967 3.249772
v 17.14338 22.30002 3.518788
v 19.58294 17.71323 2.003582
v 20.80117 17.14074 2.441464
v 21.52567 17.52112 2.373011
v 18.73775 17.26631 2.049505
v 19.29962 17.75196 1.843314
v 25.52546 21.74358 2.878344
v 26.25172 22.91718 3.173368
v 19.20707 21.6923 1.740025
v 19.06944 21.42385 1.605777
v 18.30211 21.41104 1.454942
v 21.67476 20.50268 2.478595
v 18.88949 20.45839 1.352488
v 18.74187 20.07426 1.211966
v 18.76099 19.69785 1.197577
v 19.1082 19.31953 1.372461
v 19.42316 18.60595 1.680457
v 19.69396 19.22225 1.624503
v 20.89835 18.76341 1.924813
v 21.309 19.7621 2.251371
v 19.20098 19.91274 1.416924
v 20.0349 19.62093 1.743297
v 20.56087 20.32612 2.117725
v 19.80947 21.68792 2.004965
v 20.4694 21.95026 2.370025
v 20.85097 21.32058 2.527201
v 19.38151 20.76786 1.595757
v 25.23934 21.50109 2.846781
v 24.83498 23.13797 3.511546
v 25.53097 23.33477 3.437817
v 22.55759 22.5745 3.266543
v 25.26179 21.98152 2.953466
v 25.33731 22.59877 3.188498
v 24.74773 21.9897 3.029114
v 24.05516 22.63879 3.353848
v 23.72835 21.41893 2.896082
v 21.90907 22.19706 3.034809
v 21.65784 21.2298 2.614081
v 21.27389 21.83027 2.757483
v 24.19586 20.55836 2.682954
v 22.55681 20.76438 2.627262
v 22.82352 19.51499 2.528029
v 22.28951 19.74776 2.424769
v 22.66644 18.82664 2.437887
v 23.71757 18.64038 2.525111
v 25.16113 21.21685 2.777206
v 24.72317 19.00768 2.460528
v 23.92068 19.98899 2.563637
v 25.82011 18.80835 2.437342
v 25.67496 21.01325 2.723093
v 25.10074 20.40926 2.616469
v 27.34023 20.44081 2.509518
v 26.38383 20.50522 2.517221
v 26.52215 19.9415 2.477112
v 27.51253 18.67586 2.440754
v 27.14939 19.24349 2.454344
v 27.99455 18.97943 2.394869
v 28.10434 23.93595 3.267379
v 26.4684 23.73665 3.436478
v 26.69238 23.27379 3.185917
v 27.79523 23.32649 3.142031
v 27.30658 23.24162 3.148047
v 27.25039 23.76249 3.297178
v 34.45301 14.63899 1.985495
v 30.9593 23.7312 3.182498
v 29.93672 23.60482 3.024272
v 29.18473 24.1005 3.426326
v 28.40561 23.74344 3.13348
v 29.27899 23.52979 3.017062
v 28.59673 23.04169 2.985803
v 36.23521 22.0284 1.465312
v 35.55004 21.81978 1.613325
v 28.61647 19.68576 2.382457
v 28.579 20.30082 2.418756
v 36.71362 16.13039 0.5191925
v 34.93417 15.66306 1.458494
v 36.34295 15.51658 0.8894223
v 36.19988 17.30131 0.4208452
v 28.65727 18.42948 2.367644
v 29.56331 15.3951 3.036375
v 29.84524 14.57284 3.261299
v 34.76277 21.88157 1.992486
v 29.29927 21.52038 2.563588
v 30.00522 20.87909 2.465017
v 32.011 22.58268 2.559284
v 30.56819 23.30152 2.905777
v 29.63618 22.98012 2.819683
v 30.17216 22.06626 2.563848
v 29.75986 22.40721 2.643147
v 33.48133 21.84521 2.305876
v 33.3351 22.54385 2.476816
v 31.13012 22.46146 2.578896
v 31.47799 21.09352 2.333011
v 32.45791 20.26822 2.162905
v 31.96503 19.68128 2.238925
v 30.39516 20.22096 2.312802
v 29.91816 19.49309 2.274164
v 29.47186 17.72515 2.376465
v 30.05464 18.53415 2.273515
v 30.09974 17.26003 2.395657
v 29.2943 16.15372 2.774682
v 35.43106 18.09415 0.7929081
v 36.69482 20.80531 0.528821
v 36.36401 21.56707 1.105619
v 35.60381 21.1943 1.341308
v 35.6508 19.09839 0.8255959
v 35.94764 20.27569 0.8692539
v 34.76546 19.66651 1.466969
v 34.79188 21.44309 1.888722
v 34.03094 21.85743 2.244287
v 33.33184 20.36283 2.073062
v 34.27922 20.57223 1.872965
v 33.78007 19.76114 1.905656
v 32.85662 19.36503 2.098919
v 31.69457 18.44654 2.280718
v 33.20523 18.36202 1.990562
v 32.61719 18.39595 2.161549
v 35.86982 16.57817 0.7080933
v 34.50692 16.90457 1.269357
v 34.87205 17.54237 1.045938
v 34.03698 19.03684 1.687203
v 33.65039 16.04546 1.853687
v 32.39397 16.52698 2.153909
v 32.68299 17.03717 2.046434
v 32.32155 17.62427 2.224504
v 31.61803 17.62576 2.290227
v 31.69111 17.23734 2.273204
v 30.95676 17.11839 2.357079
v 32.44369 16.03787 2.198307
v 31.61264 16.71817 2.256266
v 31.07867 16.29097 2.405033
v 30.64759 16.52189 2.447551
v 30.25869 16.0119 2.67699
v 33.05946 13.83535 2.664694
v 33.05738 14.64293 2.449719
v 32.12472 14.36088 2.830641
v 31.06479 15.83476 2.581434
v 31.43382 15.06535 2.800705
v 30.57001 14.97247 2.991903
v 30.39383 14.26536 3.227422
v 30.77415 14.36005 3.128489
v 32.4441 12.677 2.794908
v 32.46938 13.05333 2.828268
v 32.71021 13.44861 2.775342
v 32.0112 13.45754 2.981047
v 32.17113 13.84326 2.937755
v 31.36846 14.34114 3.021172
v 31.47865 13.74952 3.10173
v 30.35112 13.618 3.318055
v 30.82454 13.93545 3.180928
v 30.69171 12.45464 3.241383
v 31.3492 13.00015 3.127729
v 31.86801 12.81414 2.980594
v 35.53905 -64.90148 -41.14019
v 35.15446 40.44069 11.49226
v 35.00212 41.36053 11.49654
v 34.8718 42.08764 11.45248
v -32.98525 38.80916 13.65965
v 19.18358 69.33296 16.22024
v 17.69422 70.46106 16.40131
v 18.36151 69.59452 16.38855
v 17.80682 69.23965 16.57361
v 17.55829 68.80653 16.69697
v 27.89575 35.39897 13.0459
v 7.195835 -18.65445 15.41949
v 5.733847 -18.90732 15.69649
v 2.620517 -78.72037 -7.693806
v 16.25943 -40.61761 2.076745
v 16.75842 -40.12904 2.704897
v 16.80978 -39.89567 3.504389
v -26.06897 -41.81693 0.2247887
v -33.67739 38.13043 13.16667
v -34.886 38.7637 12.92072
v -17.84437 -40.68055 3.584985
v -18.34002 -40.72018 3.194535
v 19.60008 40.85733 17.49564
v 19.26776 42.00248 17.65285
v 18.92447 42.60319 17.76375
v 18.77771 42.10211 17.7987
v 18.37348 42.66049 17.94348
v 28.32086 -70.16222 -32.6109
v 31.75342 68.94171 10.82074
v -36.14543 42.73492 12.11538
v -35.89913 42.43093 12.30299
v -35.72981 42.72715 12.38097
v -35.49207 42.2803 12.57601
v -34.92162 42.13764 12.92703
v -34.2472 43.27834 13.04603
v -34.72889 42.76097 12.91263
v -36.9959 43.7709 11.36335
v -37.23932 43.04858 11.43554
v -36.76386 42.94195 11.74218
v -36.33596 43.17133 11.92882
v -36.0318 42.96053 12.17613
v -35.46489 42.8955 12.47156
v -35.6068 43.35564 12.3024
v -36.32171 43.67512 11.81815
v -35.51085 43.89359 12.22792
v 37.90849 -62.81764 -43.48013
v 37.30935 15.35681 0.4144673
v 37.50719 14.91107 0.3548156
v 3.53246 -54.67314 4.781705
v -22.87139 43.31937 17.45652
v -23.05694 43.65523 17.3889
v -23.27675 43.05853 17.35872
v -23.84041 42.7784 17.22223
v -24.54955 42.45256 17.05007
v 4.624599 51.15641 20.48502
v 7.015289 52.88543 20.14922
v -10.78706 -18.49359 15.79326
v -24.44611 -42.28752 0.09986443
v 27.52119 34.4599 12.56021
v 15.41444 -41.30649 1.99468
v 15.20401 -41.19159 2.177928
v 2.047167 -19.74754 18.56383
v 55.81741 -38.11274 -46.24183
v -32.9387 74.75536 10.23029
v 5.043754 49.10146 20.51773
v 6.162073 46.99634 20.45226
v 7.221352 48.25996 20.33423
v -52.46452 58.87365 -5.404822
v -33.30532 44.41887 13.25065
v -4.249122 69.98119 18.7511
v 52.43671 37.03477 -6.538249
v 52.18393 37.22254 -6.043854
v 19.36816 45.7965 17.76052
v 19.67872 46.29307 17.62909
v 42.3576 23.57877 -0.9398521
v -3.932528 -78.47085 -6.388965
v -2.605462 -78.28563 -5.86365
v -40.97443 -63.57793 -40.36663
v 34.77573 -64.86176 -29.28072
v 2.813882 -41.33342 10.07242
v -14.43577 -19.2367 12.76869
v -29.18555 76.9545 11.39661
v -25.82731 14.94441 3.302094
v -33.35162 16.94702 2.001091
v 7.252756 -19.10369 15.1919
v 19.478 -39.10936 3.440025
v -20.52761 46.29604 18.04785
v -20.61142 44.30582 18.00126
v 37.09115 41.35364 10.12317
v 37.7313 40.75987 9.854026
v -28.33361 30.92544 9.736136
v -27.91761 30.54044 9.547791
v -23.91356 39.5914 16.67825
v -24.7967 39.21267 16.45616
v 0.1834161 -19.17016 23.43152
v 0.7553318 -18.96346 23.0888
v 1.498407 -18.12809 23.87757
v -22.81051 73.46017 15.17473
v -22.66332 73.01818 15.31627
v -31.44663 32.04424 10.03625
v -13.18377 -20.05922 12.47905
v 14.4657 40.70383 18.65847
v 14.46027 40.20874 18.5795
v 23.90411 49.05555 15.87156
v 24.74635 47.3642 15.63951
v 20.76108 69.78506 15.67366
v 19.95387 70.15983 15.84881
v 19.90157 69.55544 15.95533
v 19.58669 69.01707 16.15424
v -55.40515 59.40874 -9.956721
v 40.12491 24.7641 1.442402
v 41.12367 24.2378 0.3383965
v -11.1853 -17.95034 16.14013
v -12.38276 -17.21507 17.0534
v -13.35235 -16.89355 17.74812
v -43.15769 -61.54924 -36.48146
v -49.76308 -54.48336 -46.44252
v 15.5686 -40.87791 2.057627
v 16.04616 -40.48783 2.544322
v 15.28356 -40.46622 3.27423
v -26.885 74.41994 13.503
v -39.58908 26.3802 3.582145
v -39.23454 26.50839 3.996602
v -39.28755 26.20889 3.930373
v 5.807506 -19.06968 15.61005
v 5.177972 -18.26534 16.36021
v 4.952037 -18.67456 16.24256
v 4.647912 -18.57904 16.4372
v -25.66641 42.13008 16.65664
v -26.24046 42.17393 16.48693
v -25.85006 41.32514 16.56771
v -25.58162 40.18637 16.55569
v -24.62261 41.64857 16.92942
v -24.30188 41.10144 16.91339
v -24.87511 40.56863 16.74586
v -23.32502 39.89619 16.90848
v 12.424 -18.4178 12.37104
v 12.89431 -17.87585 12.4987
v -44.44059 43.7549 5.875822
v 31.43761 40.70655 13.36769
v 29.15345 28.90378 8.248531
v 30.27131 28.97921 8.219226
v -32.82554 75.59216 9.984872
v -34.73141 75.50247 8.871971
v -35.13991 75.394 8.673254
v 21.29077 39.77611 17.00741
v 20.68599 39.38523 16.94353
v 20.54248 40.33182 17.19202
v 8.162986 -78.42518 -10.57703
v -13.94048 74.04997 16.93767
v 3.088106 66.1554 19.32652
v 3.926061 63.89416 19.5167
v -55.27555 59.99907 -9.855514
v 4.491577 -78.59258 -8.108567
v -55.15791 56.9378 -9.249703
v -16.66694 74.61047 16.29468
v -5.7545 61.45305 19.85898
v -2.295807 -78.95558 -7.886258
v 49.41226 37.1056 -0.7553717
v 20.59513 38.38853 16.6227
v 19.41155 38.91951 17.16056
v 22.17424 15.06454 3.43689
v -14.83624 -40.83548 6.355794
v -14.25072 -40.7803 6.824043
v -13.88369 -40.91327 7.121891
v -13.40232 -40.82932 7.465056
v 15.93604 27.89613 9.559255
v 3.36075 -40.36393 10.74798
v 34.98316 70.03477 8.293129
v -29.60346 23.85354 2.804245
v -21.60007 74.82495 15.05329
v -21.85922 75.65247 14.65468
v -21.88393 76.42801 14.3581
v -22.02255 76.90895 14.13141
v -22.85097 76.59399 14.01043
v 24.90075 16.63297 2.982256
v 24.24542 16.71414 2.929856
v 23.07218 16.51632 2.955304
v 23.47588 16.88865 2.784853
v 23.18242 14.85676 3.584525
v -30.6854 44.76601 14.47613
v 26.02534 69.48164 13.75898
v 24.70881 69.93522 14.16847
v 15.24841 40.92419 18.53558
v 15.46733 41.93048 18.60397
v 31.98116 68.38809 10.76896
v 31.91851 67.74373 10.9275
v 30.92455 67.52547 11.5749
v 31.91156 67.16694 11.03942
v 32.91545 66.71272 10.46318
v 33.0001 67.33542 10.31048
v 30.57688 35.46709 12.18781
v 28.96499 35.49105 12.73632
v 12.63833 -18.57392 10.05978
v 12.18375 -19.16876 10.04746
v -31.3854 13.72664 3.20295
v -15.34185 72.49349 17.09285
v -15.2802 71.93237 17.23045
v -22.3099 30.2249 10.32107
v 12.75356 66.13898 18.09923
v -40.31407 26.59439 3.102649
v -40.06266 26.34805 3.123486
v -39.80838 26.83608 3.546444
v -39.47136 26.6999 3.691584
v -39.12185 26.7203 4.008885
v -39.27224 27.0178 4.014211
v -39.0552 26.91242 4.254362
v -39.10858 27.27722 4.729813
v -39.45503 27.7012 4.708064
v -51.3684 40.13334 -0.6346771
v 20.94287 -35.5344 5.553172
v 1.144754 -18.60828 23.18659
v 17.66167 -16.10086 7.540071
v -7.496777 -78.70943 -7.771225
v -8.120199 -78.09544 -6.159708
v -2.062527 58.69437 20.24113
v -0.5447321 58.84375 20.21988
v 23.57369 47.2055 16.15489
v 24.26513 47.81293 15.82453
v 1.423275 -18.25858 23.30426
v 1.304181 -18.456 22.70202
v 1.582036 -18.01696 22.42652
v -23.7134 73.4039 14.94212
v 4.761538 -41.01601 9.553959
v 3.035239 -41.0611 10.15187
v 6.164422 -40.97668 8.940035
v 6.894228 -40.74266 8.609926
v 6.963171 -40.13094 9.187558
v 3.120832 -41.97318 10.17874
v 2.240024 -41.72125 10.25201
v 2.749335 -41.6357 10.12407
v 2.564373 -41.994 10.27877
v 0.9299913 -41.92225 10.42884
v -0.04520094 -42.52229 10.63648
v 1.447977 -43.01343 10.67114
v -28.94374 44.87257 15.22503
v -28.57754 44.36233 15.43268
v -28.18996 44.88266 15.53016
v -27.55368 44.70122 15.81077
v -27.9564 46.03125 15.47739
v -27.44338 45.87147 15.71543
v 18.02005 -37.90423 5.628829
v 32.72935 44.52252 12.14015
v -27.19428 46.61742 15.77597
v -26.61406 46.86475 16.00648
v -27.09609 47.17874 15.78589
v -0.4696063 -21.4273 18.69648
v 36.28417 14.037 1.311762
v 34.34644 -65.39304 -30.1047
v -37.09285 45.51474 10.7974
v -37.09174 46.29238 10.61681
v -36.71471 46.14868 10.89186
v 21.87665 39.26226 16.77995
v 21.51083 38.69825 16.66393
v 33.78157 -66.05396 -31.34415
v -32.20231 75.19725 10.54618
v 31.98364 28.64719 7.750348
v 13.83222 39.67299 18.61113
v -53.22786 36.8998 -2.804524
v -52.93789 37.45344 -2.393474
v -53.18319 38.25748 -3.147729
v -53.09911 37.6973 -2.799345
v 9.517463 -18.912 15.22707
v 9.010254 -18.96958 15.09528
v -8.689512 -79.19816 -10.34002
v -6.456217 -79.28448 -9.748438
v 33.93304 -66.26369 -38.96175
v 19.69527 47.02991 17.63006
v -21.89127 14.31361 3.025157
v -22.76485 15.18899 3.066676
v -23.26246 15.50016 3.04637
v -24.40884 15.00445 3.218084
v -25.37386 14.62047 3.295122
v -53.36967 38.91631 -3.759691
v 48.16268 -51.74247 -48.76984
v 31.76388 36.18225 12.18705
v -2.485172 -21.19497 19.40431
v 39.70042 -61.23441 -43.55206
v 38.85984 -62.00012 -43.66361
v -20.30243 18.65047 1.516082
v -20.9972 17.70948 2.169399
v 11.15667 -19.11143 13.79587
v 10.35849 -19.55346 13.7142
v 0.9119524 -18.96704 22.63216
v 0.05823543 -19.75763 21.78496
v 8.627864 -19.59422 14.56463
v 8.208889 -20.10277 14.26815
v 8.384164 -19.39325 14.77425
v 6.170239 -19.6708 15.39938
v 5.938081 -20.68293 15.0872
v 4.94802 -20.31448 15.9864
v 6.1213 -20.0735 15.36464
v 5.01248 -19.97777 15.95556
v 5.437495 -19.36875 15.846
v 4.297701 -19.58309 16.52279
v 4.613111 -19.26914 16.29246
v 5.124372 -19.00792 16.08685
v 1.054352 -19.23132 21.28317
v 0.7374572 -19.38262 21.66068
v 0.1342943 -20.05767 20.75972
v 2.9656 -20.00232 17.43418
v 3.35401 -19.62286 17.36953
v 4.108265 -19.89188 16.6681
v 1.523781 -18.0818 21.89635
v 1.263738 -18.95957 21.28532
v 4.301467 -18.86716 16.82463
v 4.131175 -18.51927 17.04414
v 4.422781 -18.45156 16.67552
v 4.312013 -18.19984 16.89259
v 1.623715 -18.21052 21.23957
v 1.481758 -18.63364 21.02115
v 3.618603 -19.2373 17.24796
v 3.307755 -18.0929 18.3008
v 3.939713 -18.20273 17.32848
v 3.701625 -17.84361 17.76453
v 3.704158 -17.40529 18.25603
v 3.386292 -17.38132 18.67921
v 2.793454 -17.80539 19.1865
v 2.305195 -17.41916 19.91982
v 1.995142 -17.92871 20.39107
v 2.794711 -19.1722 18.11213
v 2.069133 -18.31012 20.03177
v 1.852312 -18.84959 19.88914
v 1.730012 -18.45878 20.53775
v 1.816338 -19.42186 19.21066
v 1.41046 -19.35577 20.001
v 0.5693382 -19.92077 20.45992
v 1.302982 -19.95854 19.36503
v 0.9539636 -19.93285 19.99607
v 0.3398502 -20.94091 18.81434
v 0.9281902 -20.45709 19.07222
v 0.009508137 -22.2366 17.77563
v -0.55459 6.983875 22.86616
v 4.683991 -21.01677 15.86818
v 4.486982 -20.28966 16.26105
v 3.928948 -20.29041 16.67225
v 0.7932498 -21.46098 18.01961
v 1.089638 -22.61897 17.19388
v 4.391875 -21.84565 15.82177
v 3.98506 -21.08313 16.27208
v 2.51397 -21.39706 17.06364
v 2.383095 -22.0185 16.94087
v 3.293171 -22.31891 16.33132
v 1.615245 -25.73729 16.21916
v 1.900596 -22.62785 16.88233
v 3.302603 -23.07617 16.17235
v 1.062128 -24.32438 16.65295
v -44.559 42.35299 6.336159
v -44.60581 41.5394 6.655558
v -8.78605 -78.53063 -7.613697
v -8.957225 -78.21291 -6.744336
v -19.94668 44.62042 18.17422
v -18.37543 44.08401 18.57155
v 32.50425 11.99323 2.663986
v -34.69976 20.70789 1.604267
v -35.27164 20.82733 1.556679
v -34.76824 20.97262 1.651414
v -31.65168 16.92177 2.276617
v -30.77602 17.6621 2.035934
v -29.55833 21.1105 2.077063
v -29.81523 21.53925 2.104756
v -30.14942 21.82385 2.086691
v -31.08158 21.99748 1.932835
v -34.98212 20.23202 1.519338
v -35.57187 20.24463 1.424576
v -35.87482 19.61685 1.309193
v -31.90166 17.42304 2.050561
v -30.48912 19.02598 1.843345
v -29.69573 18.39204 1.982215
v -30.92029 21.52095 1.924591
v -31.75058 21.31527 1.83621
v -33.27477 21.40943 1.67993
v -33.14412 20.7741 1.688014
v -29.52584 19.1116 1.96347
v -29.87673 20.21913 1.966019
v -30.12294 20.49244 1.963831
v -30.51857 20.95541 1.942784
v -31.13376 18.93999 1.782125
v -30.86299 19.75362 1.791329
v -31.82233 20.54869 1.731633
v -32.01445 19.8989 1.673985
v -33.14594 19.80931 1.601664
v -32.15899 18.40357 1.797756
v -34.48505 19.10395 1.528657
v -33.51765 18.67059 1.678755
v -34.53725 17.64037 1.63679
v -34.86346 18.44507 1.457789
v -34.97589 16.26707 1.949897
v -36.53999 15.30736 1.758762
v -35.91031 17.47076 1.330194
v -37.07483 15.63624 1.449044
v 36.79485 33.18959 8.698175
v -17.88782 26.19796 7.534649
v -17.30954 25.48524 7.065184
v -17.92329 25.42785 6.692667
v 37.07251 36.74385 10.16223
v 38.42268 41.5558 9.292452
v 16.09118 55.4672 18.17606
v -35.6292 74.81429 8.646545
v -2.58544 -46.09985 11.02914
v -55.59075 57.77142 -9.973672
v -22.92804 73.81293 15.05857
v -22.36795 74.25039 15.05572
v -22.45935 75.23479 14.65162
v -22.40023 75.91444 14.39789
v -23.08381 75.59596 14.32625
v -22.96844 76.11397 14.16782
v -22.11473 72.17484 15.6686
v -19.96518 71.1567 16.44694
v -18.17439 74.02856 16.16601
v -20.71884 75.75994 14.95673
v -19.96232 75.56199 15.2114
v -21.79502 73.1627 15.51302
v -19.19336 75.16817 15.55572
v -21.14611 73.97678 15.45461
v -19.35421 73.29322 16.08541
v -20.11665 71.99347 16.20142
v 21.50946 26.15884 6.024307
v 21.23363 27.00252 7.107661
v 17.76217 27.63883 8.655175
v 17.68499 26.58649 7.653764
v 18.87512 26.23627 6.917913
v 18.6987 27.54211 8.391787
v 19.74047 27.08361 7.607916
v 19.81254 28.72999 9.276483
v 20.09102 28.32064 8.829003
v 21.28373 28.60951 8.816847
v 22.37906 29.11412 9.15908
v 22.94604 27.83564 7.914832
v 26.47494 29.12757 8.733838
v 22.51256 28.69733 8.753504
v 23.38732 28.68374 8.630589
v 24.43414 28.49351 8.402413
v 24.48604 28.93973 8.754071
v 24.77127 28.65767 8.712413
v 25.18531 28.85931 8.836983
v 24.9549 29.13594 8.84708
v 25.86856 29.39838 8.929733
v 26.54904 29.83932 9.187779
v 26.36195 31.04564 10.0174
v 25.0672 31.38375 10.52644
v 24.37612 29.49536 9.198938
v 23.37841 29.68009 9.50889
v 25.12255 30.04989 9.524991
v 23.75161 31.15272 10.64408
v 33.59814 66.82921 9.979317
v 33.55861 66.0117 10.09547
v -59.98175 51.71857 -17.70917
v -19.18368 17.20316 2.268804
v -33.05138 12.51443 2.785988
v 5.33668 62.42495 19.56998
v 7.724798 74.72266 17.03037
v 6.201541 75.19537 17.05666
v 7.57119 73.90235 17.29408
v 7.51616 71.71463 17.9337
v 9.271423 72.87775 17.38796
v 7.341818 70.04211 18.30875
v 8.639748 69.67554 18.22549
v 7.752181 69.26751 18.41525
v 5.977782 67.43213 18.90992
v 6.588699 68.98257 18.60834
v 11.90504 65.92446 18.25864
v 11.67 65.43634 18.33699
v 8.448586 68.54987 18.44097
v 9.549774 69.38813 18.14949
v 12.04824 67.49444 18.04123
v 10.29536 65.58262 18.55975
v 10.70662 67.98232 18.19399
v 8.705204 66.63435 18.66955
v 8.324641 65.30314 18.89131
v 6.154552 65.04853 19.18571
v 8.415326 64.19609 19.00262
v 7.683527 62.5682 19.28428
v -19.37204 44.77766 18.32048
v -19.46881 43.94941 18.27978
v -20.43709 43.67886 18.03439
v -19.50248 41.22237 18.05966
v -19.69885 43.41917 18.2161
v -18.95544 43.11436 18.36201
v 26.80684 35.98096 13.80953
v 25.71749 34.45833 13.15127
v 25.29923 33.47048 12.38192
v 26.90788 32.7567 11.29065
v 0.5562332 60.08356 20.12523
v 28.26826 65.30714 13.19313
v 23.1281 46.8079 16.34572
v -41.34364 18.47998 -1.615445
v -2.023902 -21.44011 18.98841
v -0.7437658 -20.81805 19.99807
v 8.201178 -59.55669 2.484724
v -44.90044 23.51346 -2.000335
v -44.90472 23.94969 -1.867727
v -44.67791 24.60293 -1.33816
v -56.83854 57.12152 -12.03216
v -56.60678 57.52208 -11.68444
v -35.52947 75.27185 8.499126
v -2.427359 -79.17257 -8.709634
v -6.87483 -78.16857 -6.021852
v -4.006384 -77.68089 -4.538591
v -5.424439 -78.57166 -6.859518
v -5.887444 -77.79901 -4.985075
v 47.43451 -53.00478 -40.251
v -55.40359 56.48185 -9.613791
v -55.89799 58.96903 -10.65747
v -56.03891 58.42172 -10.77539
v -56.34909 57.9081 -11.25558
v -45.74534 -58.94367 -44.63969
v -0.56536 -20.06099 21.52991
v -1.230002 -19.64106 23.14227
v -1.398985 -47.84385 10.57864
v -2.338815 -47.89399 10.46784
v 53.23908 -43.87853 -44.09742
v 15.99768 66.45116 17.37079
v 14.23123 66.46573 17.75529
v 14.94903 65.5705 17.67887
v 41.69468 16.31251 -3.183811
v 42.42431 68.60928 1.829604
v 42.01124 68.79469 2.240744
v 41.01392 68.44524 3.454315
v 41.42337 68.1357 3.081803
v 41.30607 69.20048 2.941161
v -25.38039 24.37216 3.593642
v -1.49061 -77.32092 -3.613303
v 33.00509 72.77071 9.034816
v 32.54666 72.75474 9.344595
v 32.27719 72.40453 9.610112
v 34.39725 71.44754 8.366465
v 33.67688 73.17138 8.432558
v 33.62397 72.39388 8.701935
v 33.44053 71.90918 8.938323
v 27.02323 69.24252 13.33473
v 19.49211 -39.96802 2.136278
v 36.32177 69.99527 7.238519
v 25.89858 46.71215 15.16834
v 21.34242 -43.63262 -0.1645418
v 37.75193 37.34248 9.900331
v -25.38731 29.3458 8.868546
v -27.6193 29.78852 8.994221
v -26.62309 29.97531 9.291308
v -25.95269 30.76456 10.0492
v 32.05228 70.69964 10.2091
v 31.76586 69.6926 10.66364
v 32.52779 68.12929 10.45636
v 34.7667 70.70915 8.276563
v 32.80658 71.31743 9.520726
v 34.00535 70.45285 8.900331
v 34.54491 69.40712 8.759068
v 32.83426 69.38639 10.01691
v 32.47315 68.82013 10.36962
v 33.43789 68.4928 9.770571
v 33.37803 67.78563 9.959187
v 34.03592 67.02033 9.627699
v 45.79967 -54.52411 -48.91103
v 43.36324 -57.39963 -47.12294
v 44.38269 -56.3105 -47.3991
v -21.82586 -40.49564 1.390141
v 41.87333 16.90329 -3.454479
v 34.71868 13.95536 2.017992
v 34.33924 13.55642 2.228203
v 34.08846 13.5207 2.35435
v 33.76547 13.45752 2.472256
v 34.04042 13.26619 2.358365
v 33.52506 13.10535 2.516798
v -20.59431 -40.73708 1.120877
v -20.41571 -40.77357 1.222325
v -20.24294 -40.71479 1.366801
v -19.82724 -40.84877 1.898276
v -20.85016 -40.71738 1.092724
v -20.07097 -40.73839 1.679525
v 37.72866 -63.09718 -41.7314
v 38.38768 -62.59003 -40.49393
v 36.49444 -64.1344 -41.12161
v 37.17484 -63.6393 -39.87858
v -52.71236 38.33986 -2.227838
v -52.2995 39.2032 -1.801292
v -52.73049 38.87415 -2.459455
v -9.029297 76.12858 16.83865
v -11.0293 74.73589 17.12065
v 32.00554 40.80905 13.11177
v 34.40037 40.44991 11.92499
v -35.73683 15.59628 1.926819
v -24.55778 22.11874 2.4794
v -25.87506 25.5628 4.464831
v -25.87432 25.26213 4.139874
v -29.04857 25.4436 4.182343
v -30.71473 25.0921 3.753048
v -30.78401 24.409 2.939279
v -29.47945 24.29676 3.0962
v -25.1279 25.1986 4.142945
v -24.50033 24.73344 3.756583
v -25.19038 23.41023 2.991634
v -24.55521 23.51027 2.904256
v -24.78123 24.0605 3.346012
v -24.10316 24.12548 3.329559
v -27.25168 25.49883 4.422483
v -28.91732 25.22772 3.920946
v -25.32316 23.73597 3.115842
v -25.80609 24.29168 3.548857
v -26.40432 24.65288 3.760754
v -27.46284 24.96509 3.965485
v -27.40557 24.56717 3.642457
v -28.47994 24.84615 3.719363
v -29.05799 24.17026 3.067246
v -27.03312 24.34907 3.501052
v -27.19875 23.60293 3.087022
v -28.54738 24.37815 3.400981
v -28.90459 23.04165 2.715755
v -28.52048 22.96866 2.736258
v -25.23254 22.99851 2.847957
v -26.2449 23.75187 3.209779
v -26.19916 23.41388 3.087374
v -28.41263 23.61377 2.969444
v -27.70032 22.48567 2.723723
v -26.34486 22.8533 2.842723
v -19.47538 20.7662 0.9164615
v -26.57663 18.06155 2.279846
v -27.45654 18.62135 2.369646
v -27.04671 18.39799 2.362942
v -24.98753 22.00746 2.708071
v -25.21549 22.53103 2.728816
v -25.59195 21.68714 2.634755
v -26.21201 21.82709 2.690739
v -28.4225 18.77837 2.158868
v -26.06883 21.39776 2.672911
v -26.32227 20.94359 2.519351
v -26.89627 21.48237 2.593388
v -28.07286 21.01012 2.300739
v -27.40342 20.53117 2.371925
v -26.45539 20.31242 2.508193
v -27.18973 19.79394 2.435607
v -25.18382 21.03561 2.57728
v -25.62517 20.66176 2.634981
v -25.94858 19.84405 2.356234
v -25.16769 18.50659 2.004451
v -24.51968 18.3045 1.788149
v -23.66811 18.58235 1.497624
v -19.93596 21.001 0.9630731
v -19.81717 21.35607 1.456907
v -19.48731 20.97109 1.166202
v -20.6278 22.58098 2.98284
v -21.52967 22.79207 2.684432
v -21.37746 23.47996 3.689785
v -23.42543 19.92852 1.775269
v -23.39038 18.9302 1.402223
v -23.27123 20.99404 1.888106
v -24.70453 20.19521 2.314601
v -23.14452 23.01361 2.295616
v -22.67107 22.27926 1.863316
v -23.80299 23.20941 2.55343
v -22.66985 22.78648 2.092217
v -20.51351 21.33014 1.097459
v -20.30757 21.88976 2.080108
v -21.3784 22.39807 2.124802
v -20.76563 21.78274 1.603367
v -21.35947 21.7694 1.364144
v -22.55455 19.90662 1.43869
v -20.57917 21.17446 0.9613689
v -21.97378 20.38937 1.373994
v -21.47012 20.06051 1.213429
v -20.74383 20.10943 0.8679116
v -19.38594 20.4481 0.8962993
v -20.48302 20.58567 0.7422257
v -19.99096 20.27472 0.6753743
v -19.99059 20.08898 0.7087213
v -33.55168 45.60175 12.83587
v -33.09822 45.18509 13.1833
v -32.32876 45.45538 13.53374
v 30.12422 42.29679 13.80995
v 30.73839 41.26506 13.64665
v 31.19707 41.18854 13.42956
v -35.40099 -67.92269 -32.57907
v 35.84297 -64.70408 -39.88019
v 34.99316 -65.40723 -39.30093
v 13.85243 -41.18173 3.413927
v -28.4566 48.70078 15.05714
v 10.63946 -16.10055 19.73969
v 10.64555 -16.57563 19.03111
v 10.27226 -17.01426 18.38728
v 17.88272 55.61176 17.66866
v 27.46252 -70.662 -31.67933
v -45.33496 24.25905 -2.022375
v 5.517608 -52.65883 5.630429
v -26.69002 76.31081 12.81792
v -26.43231 75.8134 13.11174
v -23.78374 75.32614 14.21859
v -23.48299 76.48991 13.86919
v -24.11267 76.46816 13.68467
v -24.60169 76.6966 13.39201
v -24.78404 75.89672 13.67011
v -25.33512 76.1127 13.37952
v -23.99323 75.88664 13.93379
v -24.84648 75.22772 13.90948
v -18.23844 20.5528 2.119179
v -18.23494 20.89779 2.374014
v 10.4443 -78.00261 -12.1321
v 38.67818 40.80868 9.26335
v 38.56621 39.90091 9.47935
v 38.61005 38.09458 9.492445
v 23.73403 37.84759 15.52437
v -42.15208 42.13665 8.409457
v -40.81855 43.36765 8.922519
v -40.79457 43.94713 8.734612
v 50.1268 37.40612 -1.964048
v -47.12192 43.18324 3.450254
v 7.559166 61.13122 19.44543
v 8.330367 60.84515 19.35374
v 30.57374 62.6096 12.07981
v -54.70213 60.14204 -9.012664
v -54.29778 59.54472 -8.263803
v -53.35001 61.49702 -7.005719
v -54.12333 61.15657 -8.172095
v -53.64977 60.39486 -7.228765
v -39.38601 74.99582 5.468318
v 55.36224 -38.62952 -42.44384
v 8.629848 -18.74259 15.20765
v 8.067825 -19.06671 15.10761
v 6.993556 -17.86458 16.20786
v 8.942184 -18.07301 16.28545
v 8.719563 -18.62568 15.32981
v 7.969925 -18.5013 15.35336
v 9.678776 -18.13342 16.39056
v 6.276363 -77.29282 -5.446332
v -52.64114 37.98957 -1.97801
v 22.78131 69.22079 15.0682
v 23.0345 68.64366 15.10711
v 18.18422 42.12347 17.96465
v 18.02918 42.87666 18.08273
v 17.60654 42.56627 18.18466
v 17.0982 42.74438 18.32997
v 16.39114 41.92054 18.39531
v 15.98489 41.19397 18.4106
v 18.66123 41.11213 17.75733
v 19.02381 41.568 17.70093
v 17.89501 41.66443 18.014
v 17.33298 41.83506 18.19894
v 17.41144 41.27309 18.10521
v 26.87602 12.9679 3.817429
v -13.02738 75.01865 16.74141
v -0.9087707 -77.10294 -3.277451
v 4.201705 -41.33996 9.760814
v 3.502725 -42.30607 10.2625
v -11.18354 -78.90557 -11.15656
v -9.941809 -79.08654 -10.7472
v -10.49755 -78.76348 -9.693309
v -11.32037 -78.3717 -8.712389
v -34.55762 15.3184 2.367369
v -34.93699 14.67435 2.387803
v -51.76644 41.0055 -1.684573
v 35.68069 72.08237 7.271492
v 35.94287 70.99171 7.325943
v 35.59791 71.65096 7.423129
v 36.44014 70.75085 7.012627
v 36.7577 71.39177 6.603874
v 37.65076 70.8987 5.891315
v 37.31065 71.45968 6.046818
v 37.04473 71.0118 6.421401
v 37.03696 69.81411 6.710414
v 37.40571 70.14473 6.359007
v 37.52497 69.59498 6.370352
v 23.9525 36.75063 15.06276
v 25.90242 35.96736 14.039
v 23.06261 38.17743 15.89053
v 22.38073 39.0928 16.41829
v 24.79366 36.0106 14.40193
v 24.83014 36.68215 14.74489
v 23.54743 35.84948 14.68368
v 23.1312 37.67657 15.68314
v 23.11143 36.59528 15.24066
v 22.19553 37.90791 16.06306
v -43.85606 21.02323 -2.80487
v -43.46673 20.66613 -3.120503
v -44.46369 20.74616 -3.451546
v 28.7051 71.03942 12.07654
v 28.43989 70.46321 12.39762
v 27.46661 69.84127 13.02405
v 30.96041 68.65034 11.3648
v 31.76288 69.3715 10.73668
v 31.151 70.89455 10.71498
v 30.70037 70.27053 11.15511
v 30.09282 69.27554 11.73452
v 30.93802 69.1991 11.27921
v 30.09654 70.16534 11.51536
v 29.70807 70.95327 11.57089
v 29.12358 70.64756 11.97206
v 29.31096 70.03086 12.02472
v 28.53026 69.80359 12.50301
v 28.131 69.30219 12.81143
v 29.38386 67.54029 12.44967
v 30.0826 68.31853 11.95482
v 29.22938 68.84178 12.31103
v -58.67002 53.84773 -15.12875
v -13.90578 -18.78834 14.46902
v -12.52495 -19.6413 14.00828
v 42.60438 -58.22385 -46.3664
v -19.01604 20.3855 1.153615
v -19.64914 20.04543 0.8425829
v -19.14608 20.0459 1.245316
v -20.38576 19.1463 1.195364
v -20.03106 18.15401 2.08536
v 39.34169 37.98637 9.05036
v -24.73513 -40.97149 0.8875632
v -24.68803 -40.13803 1.598978
v 23.53791 68.17221 15.00415
v 22.39058 66.35858 15.57972
v 23.35813 66.79662 15.1922
v 22.64086 67.55767 15.35313
v 22.48623 65.27007 15.63742
v 21.88755 69.39658 15.40204
v 21.98371 68.5452 15.48514
v 18.68162 68.89034 16.43647
v 18.48658 68.63181 16.51985
v 20.40466 68.91958 15.91534
v 19.68992 68.58445 16.18862
v 18.99603 68.11071 16.45564
v 19.57793 67.73102 16.33875
v 21.69895 67.71808 15.66153
v 20.72165 68.22678 15.91521
v 20.86034 64.62615 16.27004
v 20.60064 65.80126 16.23391
v 21.63431 65.63736 15.91004
v 20.42781 67.0361 16.17683
v 21.36784 66.47522 15.93121
v -1.133924 60.51965 20.10896
v 36.89822 67.96871 7.217477
v 36.43839 68.34832 7.559905
v 17.61461 47.31245 18.25568
v 18.74091 46.51268 17.94575
v 31.89 -67.67514 -33.03857
v -11.66789 -19.48286 14.87833
v -40.98518 18.92768 -1.492542
v 26.41931 64.53091 14.12284
v 26.51691 63.52264 14.11801
v 24.9264 68.99111 14.2986
v 24.61641 67.56389 14.65977
v 24.86455 67.2282 14.58129
v 24.19604 66.41216 14.91616
v 25.59127 65.0111 14.44339
v 26.21597 68.13212 13.95183
v 25.53325 68.10838 14.23798
v 25.93814 67.24661 14.14465
v 28.76206 66.33453 12.91566
v 28.13179 67.52921 13.13657
v 25.36094 66.45784 14.42001
v 28.22415 66.67174 13.16589
v 26.78875 67.04938 13.78835
v 26.49834 65.97456 14.01329
v 27.46802 65.9192 13.56604
v 28.51113 63.60938 13.18846
v 29.07188 64.2657 12.86612
v 27.54665 63.98415 13.63149
v 29.98743 61.68647 12.41494
v 28.60654 62.66488 13.16582
v 32.67829 66.0825 10.67725
v 32.38506 66.69456 10.79564
v 8.331594 -39.89091 9.014029
v 8.536067 -40.08577 8.58021
v 9.773664 -40.14858 7.706622
v 50.78755 36.50711 -3.042556
v 29.14594 60.99215 12.85913
v 0.3564026 62.56716 19.88634
v 2.365604 62.90239 19.76654
v 1.653221 -76.12468 -2.060177
v 0.3218557 -76.63646 -2.605465
v -10.40838 -22.59676 13.73648
v -52.31932 38.56595 -1.631807
v -52.3321 38.02402 -1.482673
v -50.54675 38.69527 1.165444
v -51.01625 39.33532 0.2318996
v -51.48752 39.74582 -0.6313671
v -51.63561 39.29102 -0.7288985
v -50.672 37.79069 1.097489
v -50.84532 38.20306 0.7592777
v -51.19602 38.94831 0.02541875
v -51.95793 38.92549 -1.139782
v -51.49749 38.53703 -0.3391794
v -51.59161 38.13103 -0.3473578
v 40.05097 -61.12313 -40.08711
v 25.54436 32.31468 11.2445
v 60.77825 -13.68752 -41.40337
v -36.1853 74.66651 8.316665
v 1.2489 72.78477 18.19058
v 14.98765 43.30292 18.82346
v -43.98165 -60.79376 -41.87
v -41.8589 -62.8188 -39.02414
v -42.31856 -62.34407 -41.41567
v -42.80141 -61.95969 -39.52274
v -17.34623 42.58595 18.61862
v -16.95854 43.05748 18.73911
v -16.4241 42.25807 18.78982
v -6.374362 -47.10481 10.54625
v 25.34999 13.92446 3.796602
v 25.75667 14.62367 3.702026
v 25.66265 16.41186 2.999374
v 25.3277 14.89771 3.630359
v 24.52783 16.11182 3.175806
v 24.24111 14.7724 3.636855
v 24.89345 13.35545 3.821016
v 24.4641 14.32556 3.724903
v 23.35365 14.28363 3.706322
v 22.59579 12.7893 3.557328
v -38.12553 -65.90491 -35.88416
v -45.32214 39.99883 6.478455
v 45.33665 -55.21124 -47.64029
v -23.00132 71.86105 15.48714
v -23.06508 72.60721 15.30042
v -23.39956 72.80672 15.16555
v -24.0432 73.01808 14.91604
v -47.27505 -57.23878 -46.27895
v -34.68982 -67.76867 -27.59569
v 11.18953 50.30429 19.67747
v 44.0815 -56.74145 -46.28149
v 44.843 -55.91933 -46.3212
v 45.76097 -54.96125 -45.37551
v -38.38249 -65.58167 -33.81787
v -0.3084935 70.75608 18.66896
v 7.456089 -78.50874 -10.06958
v 17.9789 53.76072 17.7871
v 11.38846 -77.69252 -12.41861
v 3.93476 -78.24477 -6.66985
v 1.521819 -17.64165 25.81711
v 40.67431 34.31364 7.379697
v -6.101965 -37.97077 14.32133
v -6.0016 -37.17145 14.85213
v 2.711163 67.52942 19.15567
v 2.220274 71.87988 18.39364
v 3.876165 73.10832 17.95033
v 4.811624 70.16073 18.5445
v 6.092453 70.71666 18.3145
v 2.507334 69.83215 18.75007
v 45.6303 -55.3036 -42.22456
v 28.26834 33.61335 11.662
v 28.2222 32.4744 10.73815
v -27.17949 -52.1933 -3.373495
v -22.32944 43.10902 17.61911
v -22.42587 42.66692 17.58737
v -22.89077 42.74719 17.45186
v 12.39191 -18.10343 14.31681
v 40.65744 68.76869 3.722554
v 40.93366 68.96642 3.411396
v 40.63933 69.20572 3.645736
v 40.66931 69.66414 3.459667
v -48.65123 42.10137 2.081789
v 42.23635 67.73499 2.218701
v -12.37424 -20.19619 13.37035
v 47.56134 39.64013 1.253106
v 5.035131 -39.91245 10.58072
v -0.081328 -23.89519 16.96283
v 16.72617 31.96392 13.67905
v -36.0619 70.73108 9.51489
v -36.33516 71.92246 9.016971
v -37.13562 70.78309 8.654756
v 32.12532 11.33209 2.674686
v 31.73873 12.10076 2.933008
v 35.46316 13.79725 1.707457
v 23.08344 -72.26417 -20.99309
v -40.19045 69.03828 6.612825
v -26.94829 13.89759 3.356241
v -11.40921 -19.23539 15.16892
v 30.0712 34.05283 11.47201
v -3.018493 -12.95674 31.29856
v -37.24442 23.8264 1.910802
v -37.12177 23.559 1.658237
v -41.77513 21.33651 -2.303437
v -42.2516 21.52526 -2.356194
v -41.89713 21.12351 -2.498198
v -37.75528 23.23033 1.367267
v -37.75267 23.51644 1.515798
v -39.45951 23.41247 0.9687725
v -38.84611 23.51723 1.268993
v -39.38545 22.81332 0.6200719
v -39.23123 19.35432 -0.3288394
v -38.73413 19.72567 -0.02235915
v -38.93511 19.19866 -0.169795
v -35.22781 23.63591 1.835254
v -36.42229 23.43836 1.695269
v -35.94049 22.49547 1.497985
v -36.76164 22.80631 1.457965
v -37.34777 23.12623 1.445279
v -40.11319 22.16127 -0.1819262
v -40.04744 21.80393 -0.4906227
v -40.38643 21.86613 -0.6588817
v -40.43634 21.61764 -0.9421122
v -41.07792 21.62635 -1.68524
v -41.29624 21.48675 -2.003142
v -36.27742 21.96483 1.372203
v -37.02482 22.27594 1.291038
v -38.04915 22.00706 0.8569603
v -37.66535 22.59997 1.188122
v -38.38729 22.69725 0.8839751
v -38.75207 22.74568 0.7354299
v -39.52228 22.49092 0.3013681
v -39.10474 22.30261 0.3407217
v -39.54321 22.06826 -0.06315377
v -38.97916 20.2387 -0.1135288
v -38.53826 20.48572 0.2294917
v -39.09611 21.95426 0.1836055
v -39.57027 20.14233 -0.6110659
v -39.35871 20.67421 -0.3649122
v -40.12841 20.53587 -1.108457
v -40.35532 21.41005 -0.9911171
v -41.24508 21.31883 -2.022547
v -40.92604 21.51687 -1.624983
v -41.46184 21.06311 -2.223647
v -41.24673 19.53891 -1.711078
v -40.33115 19.56969 -1.267349
v -40.02479 19.8054 -1.035238
v -40.823 20.42849 -1.74134
v -40.53197 20.5276 -1.477021
v -40.56469 20.77 -1.481551
v -41.29893 20.89931 -2.144006
v -41.57926 20.49296 -2.314459
v -42.11314 20.9443 -2.660587
v -42.57694 20.9704 -2.809413
v -42.34026 20.65222 -2.749028
v -42.85821 20.6802 -2.96161
v 28.79794 51.38121 13.34202
v -40.22851 41.30891 10.17022
v -40.52456 42.02338 9.701683
v -40.27056 41.63084 10.05155
v -41.11678 42.01703 9.230621
v -41.36425 42.39352 8.889066
v -41.30878 41.53905 9.244805
v -42.02565 41.49034 8.739859
v -42.77097 40.57132 8.457936
v -40.6675 41.29641 9.815334
v -39.99086 40.54758 10.45161
v -41.51118 40.39791 9.350962
v -41.86879 40.15351 9.14991
v 40.46784 67.83418 4.006002
v -28.71758 46.49667 15.12578
v -27.59716 46.95525 15.56442
v -27.33933 47.92878 15.62089
v -28.02164 47.82386 15.30759
v -48.26284 -41.8874 -15.67322
v 14.83944 -41.37962 2.505192
v 14.69301 -41.47138 2.659607
v 18.69747 39.1825 17.41386
v 19.31735 39.66036 17.3423
v 18.90297 40.50359 17.58846
v 18.31866 40.75827 17.79584
v 18.10563 41.08453 17.89744
v 17.72519 39.95582 17.81805
v 17.49129 40.35061 17.9725
v -0.1917736 -39.76478 12.67747
v -35.28244 -68.17503 -35.05299
v -13.07975 -16.1758 19.32369
v -36.1541 74.37489 8.443939
v -27.95215 75.9859 12.38419
v -28.24518 74.75491 12.75899
v 2.670363 -42.64738 10.4562
v 1.922131 -43.39249 10.87185
v -31.40305 36.74599 13.28348
v 36.18629 -64.48498 -38.50142
v 34.11631 -66.16267 -37.53812
v 0.5851895 -44.71124 11.04689
v -0.2863755 -45.45687 11.06496
v 1.711717 -45.28502 11.03367
v 1.626361 -46.76374 10.92197
v 2.311702 -47.39326 10.57021
v 3.109701 -46.91014 10.58239
v 3.03785 -47.39336 10.33986
v -2.357745 -20.43948 20.72297
v -39.75195 27.22034 3.930923
v -1.541812 -76.45871 -2.340676
v 12.30666 -76.478 -8.994431
v -29.9382 32.2041 10.42863
v -10.40043 -46.44247 9.723296
v -53.13081 39.31907 -3.381135
v 25.19604 -29.18068 5.394999
v -17.06908 26.01996 7.717869
v 25.82557 12.30571 3.737605
v 4.110989 -73.51656 0.082164
v 14.28462 26.6804 8.925409
v 51.2097 36.20135 -3.786818
v -32.39795 12.22014 2.754642
v -50.21112 38.04016 1.704044
v -49.93896 38.89117 1.935872
v -52.1722 62.91274 -5.596525
v -5.474056 -18.14001 23.37053
v -5.347249 -18.23513 24.22071
v -4.934382 -18.68701 23.21975
v 61.94695 -6.603418 -39.99097
v -4.662524 -19.13712 22.28468
v -39.71581 69.84882 6.824763
v -10.23806 -18.14129 15.93108
v 14.5643 41.79481 18.75536
v 14.13452 43.33618 18.99922
v 13.12926 43.22504 19.23131
v 52.11633 -46.06538 -45.20043
v 29.1967 44.92373 13.89834
v 28.07192 44.47209 14.50323
v 5.600284 -77.91239 -6.492378
v 5.490907 -77.28335 -5.038795
v 23.07956 -73.04756 -26.14002
v -3.012969 -75.62272 -1.348732
v -1.099967 -74.33117 -0.009416514
v -1.90867 -75.56207 -1.257059
v -1.933744 -73.90871 0.3546358
v 1.540917 -73.81501 0.3177242
v 7.021746 -78.20428 -8.482534
v 40.5117 25.20259 1.58543
v 1.634008 -78.64828 -7.190537
v 0.3813171 -77.55375 -4.298291
v 4.630514 -77.71332 -5.605498
v 1.046521 -77.7254 -4.667543
v 2.453949 -78.16167 -5.997296
v 3.344364 -77.60664 -4.921973
v 22.92162 48.51133 16.33689
v 23.55217 49.89048 15.96962
v 6.14883 -41.09148 8.971357
v -43.17308 44.36124 6.721142
v 55.57222 -38.63413 -45.50254
v 12.1365 -77.02312 -10.46158
v -4.512198 -19.38833 21.79597
v -6.653791 -19.10898 18.20708
v -3.017618 -20.84048 19.95857
v -4.305781 -19.65862 21.35677
v -8.012678 -17.60892 16.5597
v -7.758871 -17.2756 16.76484
v -7.65847 -17.48973 17.01274
v -7.715437 -18.5279 17.12909
v -7.21414 -18.54461 17.84757
v -7.068306 -16.90621 19.10199
v -7.37604 -16.73249 18.45042
v -7.303198 -17.05608 17.9127
v -7.520392 -17.0287 17.53017
v -7.405352 -18.08899 17.75986
v -4.682941 -19.89017 20.07331
v -3.560686 -20.07639 21.21468
v -5.482067 -17.90523 21.52357
v -5.524681 -17.55458 20.87444
v -7.188703 -17.10155 18.64388
v -7.001421 -18.33488 18.41844
v -5.919552 -16.73749 20.32585
v -6.733097 -17.58004 19.09781
v -6.219894 -17.36423 20.0934
v -5.269507 -18.44757 21.65111
v -5.309886 -18.34257 20.99746
v -5.602301 -17.64637 20.65064
v -5.695017 -18.554 20.00923
v -4.716833 -19.60583 20.61761
v -5.084378 -19.43336 20.25044
v -4.969431 -19.30458 20.65808
v -5.315959 -18.7281 20.64364
v -5.350533 -18.94521 20.33629
v -6.162451 -18.72282 19.12437
v -5.463115 -19.11959 19.90973
v -6.047112 -19.32806 18.94069
v 9.049817 -20.3534 13.31833
v 41.65559 -59.24228 -45.49079
v 42.19013 -58.85172 -44.13881
v 40.66838 -60.1801 -45.1882
v 5.163982 -23.14845 15.04502
v -4.961355 -63.93763 4.270555
v -24.14963 38.5314 16.37326
v -58.38385 54.20915 -14.5926
v -58.34243 53.32613 -14.48432
v -38.52419 -65.24545 -31.61032
v 42.17259 23.09296 -1.109564
v 39.38544 -61.64671 -35.58981
v -39.4442 38.01464 10.48826
v -38.75836 37.25563 10.59241
v -50.8477 40.07994 0.2176464
v 29.48786 32.10058 10.1929
v 27.53558 31.34721 10.05563
v 28.65983 29.93917 8.99732
v 29.39203 29.66184 8.794284
v -23.10633 14.02575 3.134925
v -24.7031 13.81307 3.247514
v 36.83316 26.41314 4.29893
v 36.93655 25.94485 3.999939
v 36.66404 25.53132 3.839028
v 36.96106 24.9738 3.615865
v 37.23709 25.54923 3.572742
v 37.44395 24.81433 3.162822
v 38.41443 25.33837 2.805256
v 12.85201 -75.57146 -7.67831
v 15.62317 30.59204 12.60415
v 15.98326 -41.88768 1.797941
v 15.54368 -41.73128 2.037177
v 15.40132 -41.49533 2.049311
v 14.76379 15.62716 3.431775
v -49.56374 39.5831 2.21475
v -12.36549 -19.33615 14.63798
v -12.30443 -18.67451 15.45726
v 23.43382 51.15567 15.95102
v 17.52907 -72.2292 -8.510916
v -44.07972 36.626 7.404369
v -51.98838 63.48289 -5.453068
v 17.65368 -41.74022 0.7256783
v 36.74928 34.82977 9.555361
v 36.50414 36.19239 10.24711
v 35.46966 35.81182 10.5311
v 16.70714 68.4901 16.94224
v 19.08698 66.71236 16.60394
v 18.23668 66.61168 16.84009
v 18.83273 65.43184 16.76966
v 17.02708 67.12881 17.05727
v 17.58814 65.08372 17.12911
v -40.68169 38.14628 9.828544
v -33.60596 -69.34028 -32.46428
v -36.73608 -66.98744 -34.51833
v -35.96394 -67.67554 -36.02909
v -0.5443731 -40.47405 11.78984
v -1.404304 -40.11652 12.32767
v 26.79256 -36.59895 2.618665
v -26.7681 48.95885 15.80721
v 18.23473 -38.46145 4.937244
v 55.01362 -40.094 -48.30157
v 54.01443 -42.14325 -49.37038
v 54.53196 -41.16149 -48.7941
v -33.52219 -68.95865 -29.1824
v -32.96725 -69.65398 -31.04532
v 39.13129 -61.53011 -32.37869
v 20.28049 46.5048 17.43222
v 20.96478 46.52493 17.20205
v 20.44861 45.89025 17.39009
v -49.84761 -54.53698 -42.67345
v -37.53035 45.20291 10.59259
v -37.98429 45.07696 10.33384
v 6.804566 -21.48125 14.16518
v -16.97147 -77.02325 -10.75198
v -50.82383 -53.18753 -46.28307
v 45.1787 -55.8663 -41.30647
v -43.8451 -60.97284 -39.08802
v 22.56404 36.25645 15.25779
v 21.12312 37.56659 16.18066
v 19.59378 37.20975 16.53971
v -8.893565 -78.84224 -8.877704
v -9.7353 -78.30527 -7.387539
v -10.54052 -78.35542 -8.069751
v -13.25234 -18.44695 15.51722
v -12.74993 -18.11972 15.86135
v -13.74294 -17.84086 16.27193
v -13.28611 -17.54715 16.68549
v 48.45517 -51.60388 -40.40192
v -39.33054 68.95222 7.337468
v 3.923916 60.74802 19.87491
v 6.358258 61.4904 19.55625
v 5.294803 60.02203 19.81258
v 36.80452 67.02096 7.420915
v -18.0703 43.45303 18.57226
v -17.56844 43.96663 18.72639
v 8.633287 -40.95049 7.600204
v 1.089122 8.718099 21.58559
v -32.13277 46.3398 13.48581
v -32.07431 44.6819 13.86047
v -31.27807 45.31716 14.0658
v 44.21585 -56.86768 -42.39126
v 42.74409 -58.40474 -42.26488
v 43.74554 -57.23308 -44.61749
v 43.32859 -57.72699 -43.77258
v 10.53716 -77.73716 -10.66667
v 10.91771 -77.10545 -8.981829
v 29.99918 -69.12423 -34.46601
v -32.01854 13.60729 3.118523
v -32.52353 12.95116 2.98501
v 33.53714 -66.58381 -39.67272
v 32.58645 -67.30435 -38.40626
v 32.81344 -67.13759 -37.75608
v -49.15438 40.48016 2.294184
v 32.38163 41.03975 12.94217
v 33.97363 41.38453 12.0833
v 34.2913 43.09649 11.49755
v 33.86061 43.12116 11.72327
v 33.04503 43.33322 12.16242
v 31.72506 41.62934 13.15203
v 32.59287 42.40636 12.5639
v 32.004 43.44915 12.7117
v -40.14592 73.48318 5.357768
v -47.89232 -56.57495 -45.95902
v -45.79391 39.48618 6.179171
v -46.61588 -58.15686 -42.55062
v -45.16033 -59.67231 -41.96899
v 14.39933 -76.67274 -14.2146
v 20.60244 47.01818 17.32386
v 21.59154 47.72232 16.9359
v 14.44913 27.43785 9.679354
v 24.52944 49.8879 15.5268
v 2.987428 -53.59571 5.330227
v -35.03201 76.54331 8.236102
v -34.66939 76.60629 8.475888
v -35.56099 71.56192 9.617746
v 30.8257 -68.57851 -36.37384
v 31.79192 -67.91044 -35.9558
v 33.14851 -66.83392 -34.77646
v 31.50361 -68.08103 -34.94558
v 32.61252 -67.19489 -33.85385
v 30.44794 43.31965 13.55353
v 31.02091 41.88763 13.43198
v 30.92882 42.58303 13.39546
v 31.57869 43.10507 12.99981
v 29.52132 43.56137 13.98742
v -18.95606 46.54628 18.44758
v -19.86703 46.2928 18.21375
v -20.92494 45.15337 17.92785
v -19.66334 45.53727 18.25448
v -18.81693 45.85702 18.4835
v -18.01707 44.5209 18.68134
v 60.47209 -8.527418 -33.29427
v 24.58234 62.23248 15.02362
v 0.6755954 -18.71588 24.09313
v 1.242511 -18.28388 24.1986
v 2.225905 -17.47051 23.93944
v 2.488681 -17.27839 24.61904
v 55.18428 -39.65476 -45.96166
v -16.383 -77.78153 -14.3448
v -17.02156 -77.61569 -15.30896
v 8.700294 51.00463 20.03098
v 6.047834 50.29284 20.3954
v 8.316684 50.26704 20.11434
v 8.208449 49.45145 20.1691
v 10.79404 49.14949 19.78583
v -27.49281 14.32211 3.344524
v 29.06304 -69.74741 -34.57319
v 28.53561 -69.96094 -31.66497
v 29.8583 -68.91229 -30.1988
v 29.08193 -69.6709 -33.3881
v 31.27467 -67.97367 -31.16467
v 55.65639 -38.54786 -48.95217
v 56.28547 -36.93282 -48.50302
v 24.52392 51.18252 15.46264
v 41.08947 -58.63042 -29.79372
v 54.78216 49.87889 -11.90441
v 49.14356 -50.18952 -50.0393
v 49.56115 -49.878 -47.82365
v -5.388054 -77.06756 -3.474395
v 52.34719 -45.62629 -46.72308
v 51.6798 -46.75274 -46.07991
v 53.88807 -42.55186 -44.59455
v 53.32812 -43.78722 -46.53554
v 52.67353 -45.08514 -46.18716
v 53.20099 -43.74673 -49.55005
v 53.96808 -42.53381 -46.82323
v 53.3672 -43.54143 -48.44897
v 52.82291 -44.63061 -47.90785
v 52.41164 -45.1929 -49.39113
v 52.77017 -44.48056 -50.04584
v 50.29213 -48.65283 -49.45776
v 50.84387 -47.58803 -50.72583
v 51.46921 -46.76289 -49.78207
v 52.00162 -46.02399 -48.73612
v 50.88723 -47.88789 -48.37217
v 51.62355 -46.7503 -47.82354
v 33.00086 36.34632 11.82803
v 3.044162 48.09979 20.67192
v 0.1695642 45.96761 20.7243
v -54.46163 59.07052 -8.483701
v -55.46516 58.06961 -9.805801
v 26.62569 -35.67405 3.080298
v 26.02252 -33.34293 4.181812
v 24.83614 -34.00546 4.478357
v 25.69336 -34.65349 3.89681
v 24.11895 -35.77704 4.118937
v 25.30398 -35.66213 3.686064
v -29.31053 75.78893 11.87189
v 50.87435 -48.11728 -42.67447
v -6.771307 -19.76472 17.62187
v -7.193103 -19.56601 17.38614
v -7.28684 -19.27845 17.38734
v -7.68504 -18.97968 17.17996
v -48.99072 -55.3532 -46.15947
v -49.6898 -54.69276 -44.28279
v -48.63361 -55.84218 -45.05236
v 9.930093 -18.87294 15.30768
v 10.49337 -18.73469 15.35177
v -16.32867 -77.41827 -11.27932
v -46.39987 42.89568 4.381307
v 39.40235 19.06505 -2.113583
v 39.53138 19.75393 -2.148822
v 38.73311 19.81076 -1.605122
v 38.88873 19.34321 -1.823469
v 38.4324 19.5692 -1.484502
v 38.24259 19.35293 -1.329435
v -1.098893 -64.96972 4.247073
v 23.81983 -43.58899 -0.5501811
v 42.82384 22.86141 -1.931219
v 42.19427 22.37287 -1.719931
v -34.32487 75.33892 9.190846
v -34.83898 74.83852 9.070434
v -35.32628 74.61919 8.889054
v -35.71088 74.15282 8.816139
v -36.73308 73.53509 8.290227
v -35.08604 72.2343 9.767176
v -35.80592 72.93248 9.101358
v -34.32262 73.90381 9.745168
v 29.28819 -61.44031 -13.97313
v -16.93482 41.65026 18.63243
v -25.80285 14.33777 3.341181
v 28.90579 30.80153 9.453304
v 30.70675 29.79673 8.675413
v 31.26238 30.51329 8.953159
v 30.32734 32.81798 10.4894
v 32.02058 34.55642 11.18204
v 34.24057 35.48574 10.899
v 35.41093 34.23241 9.814964
v 33.21708 34.59368 10.8358
v 31.73718 33.16077 10.38479
v 30.57819 31.80202 9.758114
v 31.48432 31.40371 9.337469
v 33.39776 33.09645 9.89473
v 34.90523 33.24848 9.501978
v 32.65549 32.19417 9.521511
v 33.76174 31.27721 8.692527
v 13.44609 -16.96017 12.3217
v 46.66508 38.79874 2.651608
v -17.55911 -40.76905 3.886678
v -17.83766 -40.72861 3.555502
v -46.4431 22.04638 -4.197461
v 5.816219 -61.29123 3.197213
v 39.64693 36.13352 8.632946
v 34.33929 13.11588 2.215094
v 34.09713 12.98934 2.294194
v 56.43349 -35.80515 -43.62325
v -42.01976 43.38766 8.030683
v -41.48251 44.64901 7.993809
v -26.08092 -44.68197 -0.6832175
v -6.481493 -76.64525 -2.979189
v 22.72443 -50.86152 -2.636324
v -36.71777 72.53912 8.601097
v -37.08045 73.10573 8.173703
v -17.92591 63.14671 17.90829
v -55.76997 57.48824 -10.27561
v -55.8424 57.05439 -10.4354
v -55.79356 56.46291 -10.29397
v -56.34042 57.13705 -11.26655
v -56.94285 56.50681 -12.17977
v -56.60404 56.66128 -11.66385
v -56.10387 55.6207 -10.67809
v -56.72516 55.89777 -11.75653
v -56.88041 55.26506 -11.93976
v -40.21814 -64.20267 -35.99399
v 16.41182 64.37406 17.46709
v 34.69503 -65.71842 -36.63516
v 34.82425 -65.59555 -37.93732
v -45.68913 37.10735 6.262231
v -44.6515 37.18458 7.10705
v -45.2138 37.03299 6.6132
v -44.52448 -60.16651 -35.75697
v 50.07231 -49.35469 -46.09727
v 50.85027 -48.06269 -47.0676
v 47.36216 -52.03865 -34.76353
v 47.08964 -53.02798 -48.87825
v 47.95781 -52.15084 -47.27364
v 18.71397 -40.66913 1.250319
v 18.1232 50.54766 17.97322
v 18.80612 47.93111 17.90019
v 20.07749 47.45259 17.5008
v 18.83909 48.9048 17.84138
v 20.78843 48.38411 17.19763
v 22.03887 49.00715 16.65513
v 19.54644 53.1671 17.34573
v 19.40723 52.10228 17.47269
v 19.72953 50.8129 17.44127
v 20.26646 49.09044 17.33723
v 21.26334 49.68364 16.92835
v 21.45817 50.3415 16.82084
v 22.82546 50.42474 16.25898
v 20.94579 51.86853 16.93326
v 22.14288 51.43985 16.49283
v 22.37708 52.71661 16.30563
v -10.9429 -77.05627 -4.982641
v 39.35675 39.83573 8.976427
v 38.60454 39.23355 9.522698
v 40.38042 39.82911 8.280252
v 38.91706 38.62828 9.361837
v 39.29578 37.31633 9.015698
v 40.44658 37.88391 8.3328
v 40.78536 38.52905 8.120303
v 41.69591 37.81286 7.43636
v 41.71965 36.98773 7.387489
v 42.45677 37.47171 6.862332
v -40.941 72.98449 4.84299
v -21.77155 45.81839 17.70489
v -10.50047 -11.37885 27.2162
v -9.461282 -11.0484 28.43736
v -30.3021 75.14147 11.61585
v 37.08934 27.87505 5.574413
v -17.77141 20.80116 2.812299
v -17.79558 20.47713 2.510782
v -18.01898 20.1919 2.029657
v -19.3316 19.01493 1.583728
v -18.45947 20.08753 1.70772
v 13.76634 -76.79127 -12.99564
v -53.71898 38.72152 -4.367274
v -17.22552 -40.75758 4.180419
v 51.92263 -43.88639 -34.53852
v -9.168668 -77.56459 -5.247416
v -7.802413 -77.19898 -4.072773
v -48.85873 -55.73298 -40.84251
v -22.82957 39.14921 16.83836
v -22.58383 38.69764 16.78665
v 58.5737 -25.98892 -40.72256
v -45.70385 40.25266 6.091603
v -45.38094 40.42448 6.352276
v -44.91771 40.86447 6.659057
v -45.21558 41.43182 6.147048
v -45.69798 40.91532 5.921878
v -45.34433 42.02689 5.752087
v -46.37978 41.69708 4.919413
v -46.93128 42.55122 3.947462
v -47.65339 42.16078 3.297963
v -48.30971 41.41544 2.858245
v -47.37155 41.50832 3.937572
v -48.60192 40.23914 3.116984
v -46.46531 40.50021 5.321148
v -48.14787 39.98105 3.769941
v -23.2841 42.48802 17.3407
v -23.67594 42.22993 17.22378
v -23.55053 40.96704 17.04106
v 52.48744 35.29219 -6.364014
v 52.50355 36.64041 -6.643667
v 52.24475 36.8432 -6.092697
v 52.172 36.07688 -5.764309
v 51.86075 36.22755 -5.132851
v 20.82488 2.893433 4.710536
v 51.74321 36.94556 -5.102495
v -25.85213 -43.00604 -0.2178715
v 1.249543 47.08271 20.73702
v -38.24895 38.1177 11.11329
v 44.23117 40.9751 4.634097
v 43.62806 42.01219 4.935756
v 23.90927 -45.20217 -1.275244
v 24.14379 48.61145 15.80576
v 24.90597 47.86814 15.53289
v 25.70109 47.73782 15.16481
v 46.84151 -52.9803 -35.33839
v -15.29817 -41.07729 6.078954
v 40.71199 40.41063 7.872693
v -48.88216 -55.67756 -42.80219
v -47.91138 -56.68747 -43.98831
v 23.9863 13.68525 3.806559
v 24.17072 12.27475 3.67515
v 22.45355 13.98417 3.595218
v 19.91697 14.55007 3.337654
v 21.08318 12.25698 3.415147
v 21.21818 11.32662 3.319301
v 20.635 13.53998 3.399808
v 12.78842 -77.1608 -12.53157
v 4.497078 -76.81238 -3.792517
v 26.91322 47.33351 14.6478
v 27.84204 47.02107 14.25456
v 28.60308 46.0837 14.00892
v 13.63396 23.76733 6.622432
v 14.88722 24.14728 6.320216
v 13.9776 23.97404 6.606764
v 14.8823 24.48684 6.609866
v 41.91931 25.31394 0.8420455
v -30.05645 74.18896 12.10001
v 13.23363 23.38096 6.521876
v 12.6546 23.38739 6.843325
v 54.02368 -40.95739 -38.80335
v -4.476747 -47.72101 10.36607
v -4.816388 -48.32132 9.9235
v -36.18015 -67.36668 -33.456
v 26.36724 -69.14014 -19.55432
v 26.65825 -71.17154 -31.17366
v 25.9135 -71.53666 -29.26389
v 25.01524 -72.08396 -28.93925
v 27.19888 -70.75999 -30.12151
v 28.0558 -70.07908 -29.24011
v 18.15922 52.47098 17.83115
v 9.236614 -23.53847 11.77927
v 27.34396 52.14148 14.04813
v 27.31316 50.79033 14.19409
v 17.10788 -75.28549 -15.15143
v 18.0769 -74.35291 -13.8799
v 16.38017 -75.82047 -15.8144
v 17.87177 -75.06888 -16.61935
v -13.42033 -40.56892 7.510158
v -12.53588 -40.8193 8.054041
v 50.94765 -20.15671 -12.18497
v 8.405017 -75.84327 -4.200641
v 6.907288 -76.29549 -3.956182
v 7.527179 -76.82827 -5.282607
v 12.05328 -75.9208 -7.436645
v 24.468 -69.735 -16.77222
v 54.59222 -41.02465 -45.29402
v 53.679 -42.85082 -43.20116
v 39.88298 -61.25387 -37.36296
v 36.8009 -63.96419 -38.81441
v 37.88494 -63.06155 -38.85921
v 39.18184 -61.89505 -39.25224
v 38.78872 -62.2665 -38.11567
v 38.15595 -62.80749 -36.6852
v -36.99799 30.90412 8.096741
v 46.62514 -53.68779 -48.02309
v 46.45418 -54.31756 -42.92826
v 44.65326 -56.28316 -44.62574
v 48.32345 -51.89727 -44.08401
v 46.44622 -54.0905 -46.46347
v 47.97903 -52.20569 -46.00198
v 47.13011 -53.44565 -44.41957
v 31.0212 10.37831 2.637738
v 30.9915 11.32935 2.908557
v 48.37159 38.06546 0.6529151
v 58.7481 -27.36245 -44.43316
v 40.36689 -59.59681 -30.15804
v -3.331783 -42.88649 10.63515
v -3.945428 -42.56519 10.48256
v 22.94419 -44.79806 -0.8548711
v 21.51275 -44.21024 -0.2962151
v 53.00911 -43.5054 -39.51174
v 18.57992 39.78114 17.54036
v 25.46852 -38.07563 2.418951
v 24.78607 -39.45039 1.751155
v 25.76024 -36.56358 3.083626
v 20.79197 -38.41105 3.719088
v 22.79802 -37.07306 3.98462
v 21.73231 -37.21818 4.322612
v 21.47903 -37.82742 3.972719
v 24.2309 -37.59734 3.145269
v 22.52719 -38.09894 3.382704
v 21.57483 -38.67408 3.214193
v 22.94185 -39.10466 2.528125
v 21.29748 -39.82254 2.036024
v 22.47664 -39.78098 2.005516
v -24.30248 47.63894 16.87578
v 3.815251 -52.23494 6.102865
v 2.996958 -25.30701 15.93645
v 0.06003668 -14.17741 30.65812
v -1.060056 -13.46028 31.1726
v -2.864127 -13.50218 31.14894
v -2.157378 -13.08075 31.33027
v -17.42696 -40.68176 3.992788
v -15.91658 -40.84438 5.482866
v -14.00134 -40.67993 7.061682
v -17.37805 -40.67211 4.174341
v -16.8134 -40.7392 4.623248
v -15.97681 -40.72374 5.401542
v -15.43465 -40.70791 5.868589
v -16.3817 -40.59361 5.07786
v -15.85761 -40.46699 5.596641
v -24.69954 12.15452 3.043593
v -51.73455 63.86527 -5.151284
v -51.39809 64.18785 -4.756444
v -50.95002 63.92673 -4.146757
v 13.19674 -17.18709 14.30487
v 13.30425 -17.19358 13.21701
v -10.30435 -19.12104 15.55951
v -10.46419 -19.42606 15.42742
v 13.80677 -18.53503 8.790906
v 13.85712 -18.20623 8.807473
v 13.48885 -17.98061 9.21568
v 13.02965 -18.13273 9.874168
v 12.95321 -18.49884 9.573997
v 13.44149 -18.71013 8.978469
v -16.61556 73.74924 16.53781
v -18.60467 72.26152 16.50522
v 33.80302 -66.35941 -35.79441
v 35.67276 -64.88395 -35.13489
v 36.39946 -64.2974 -36.67463
v 37.59729 -63.12084 -34.06985
v 38.05415 -62.4367 -32.05988
v 37.18359 42.43073 9.930751
v 37.99371 42.25226 9.454623
v -37.2583 39.02069 11.84755
v -36.69868 38.69453 12.05192
v 16.60123 40.09913 18.13753
v 16.89042 40.37152 18.13961
v 15.78201 40.45097 18.36349
v 14.73615 39.12386 18.26791
v -24.66284 72.67787 14.79411
v -23.97888 74.22006 14.60421
v -24.70568 73.73816 14.50252
v 25.01377 50.25752 15.29153
v 24.94916 49.19903 15.3974
v 25.3813 48.17484 15.29482
v -47.72145 43.64848 2.522066
v -16.68687 20.3904 3.477875
v 15.50039 -57.02539 -0.4613026
v 43.53651 -57.75054 -39.03264
v 43.84724 -21.87293 -3.317716
v 45.76067 -54.97634 -38.0773
v 21.41118 29.85621 9.957555
v 26.06847 48.85958 14.93531
v 58.04321 -31.06978 -46.72225
v -36.05963 75.13988 8.201135
v -35.58992 76.09335 8.062085
v -36.49929 75.96278 7.443337
v 17.12561 -75.00018 -13.69072
v -59.13128 52.25332 -15.908
v -59.49431 52.41584 -16.65748
v 50.81989 -48.31875 -44.62397
v 51.56229 -47.00792 -44.35162
v 50.75847 -48.28077 -46.05677
v 48.90863 -51.00293 -46.00263
v 49.30951 -50.35585 -46.98687
v 49.99605 -49.5844 -43.35483
v 20.59404 63.31308 16.40208
v 8.409615 -22.3002 12.11995
v 8.284778 -22.8671 12.34086
v 17.28079 -17.65489 7.426805
v 17.19805 -18.43948 7.472169
v 18.19626 -18.02579 7.351542
v 17.91602 -18.47798 7.408107
v -44.09306 41.87269 6.958204
v -40.67627 39.24531 10.01337
v -41.28764 39.60686 9.613161
v -41.68035 38.70927 9.302258
v -42.02408 39.6181 9.102708
v -44.64304 40.55008 7.013991
v -43.52208 40.40688 7.949245
v -43.65115 41.29111 7.555296
v -44.31536 40.26333 7.353908
v -43.1965 40.04905 8.265373
v -43.88826 39.95601 7.737209
v -44.66663 40.03014 7.095416
v -44.99104 39.75299 6.835512
v -44.81773 38.85127 7.105132
v -43.9622 37.14318 7.635793
v -42.61598 39.45084 8.707734
v -43.70311 39.32521 7.939368
v -44.36599 38.06431 7.468777
v -43.41099 38.62886 8.20381
v -43.27629 37.7198 8.220658
v 0.2139249 69.49348 18.9115
v 34.93157 -65.42046 -34.4071
v 36.7478 -63.79341 -33.18385
v 33.9764 -66.09248 -32.85638
v 32.75773 -66.97546 -32.4026
v 56.11045 -37.20496 -45.5785
v -19.31822 27.59156 8.502643
v -17.51865 26.7178 8.23302
v -18.44351 26.65783 7.79792
v 45.77095 -53.80259 -33.0107
v 45.78125 -54.16684 -34.19538
v -54.02081 38.39539 -4.827887
v 21.84364 -73.5372 -23.27407
v 22.83569 -72.73465 -22.50086
v 23.71716 -72.30769 -23.61595
v -34.36657 72.8623 10.06835
v -46.32191 36.66099 5.693456
v 40.59021 41.94165 7.644837
v 7.11694 -15.35639 23.32629
v -16.63084 70.22896 17.33956
v -7.788432 -41.35998 9.857192
v -8.626232 -41.29868 9.699508
v 42.26909 36.85971 6.945857
v 42.99577 35.04045 5.992987
v 41.88804 36.01501 7.115564
v 13.87009 50.40756 19.12687
v 12.51388 51.75064 19.34214
v -2.612103 -67.88681 3.584562
v -3.335963 -67.39471 3.721116
v -38.07479 74.94759 6.618194
v -38.73108 75.03953 5.978896
v -36.6282 74.64915 7.955591
v -37.02063 75.30412 7.359261
v -37.25225 74.61595 7.445459
v -38.64901 74.20205 6.431943
v -58.80225 52.60137 -15.32562
v -1.647351 -11.01214 31.6341
v -18.32593 22.74332 3.838176
v -17.67506 22.70928 4.147651
v -17.77523 22.28607 3.873366
v -5.145145 -19.77102 19.71631
v -5.629817 -19.63959 19.27429
v -6.48959 -20.3849 17.51115
v 20.2483 64.74764 16.45291
v 27.44445 47.93103 14.36831
v -20.36081 -41.75437 1.832903
v -20.59753 -41.23421 1.334195
v 47.95756 -52.45136 -42.34217
v -37.15546 71.57397 8.454552
v -0.4770528 -11.48137 31.51465
v -0.0307328 -12.5873 31.22873
v -39.31174 70.89483 6.934127
v -53.09597 62.56569 -6.882986
v -52.67012 62.56802 -6.235718
v 37.83998 25.7176 3.369627
v 37.53368 26.23981 3.879407
v 38.65051 25.76627 2.912475
v 10.19353 -20.1233 11.93577
v 10.80003 -20.08982 10.79229
v 10.22844 -20.2942 11.43747
v 12.70343 -40.32398 5.374985
v 6.146264 -75.08457 -2.072793
v 34.72242 12.93247 2.023364
v 44.60262 -56.49754 -39.26149
v 45.98945 -54.91419 -40.10057
v 46.73706 -53.8976 -39.518
v 47.19138 -53.16944 -38.69967
v 48.0234 -51.95861 -38.59953
v 3.805741 50.10279 20.58999
v -0.1731197 48.62269 20.75075
v 2.169503 50.25679 20.66943
v 0.4150976 51.36964 20.6655
v 29.74575 -65.65654 -19.54616
v 17.07603 13.77746 3.281493
v -31.62873 46.85706 13.66585
v 32.17837 29.65478 8.429695
v 33.14341 29.64355 8.189465
v 32.11092 29.15908 8.035
v 32.6204 28.97453 7.857229
v 33.2598 29.21458 7.845313
v -42.85446 -61.62399 -33.9006
v 39.91576 43.25181 7.824191
v 25.37438 49.66716 15.18746
v 25.11444 50.88839 15.21023
v 26.38344 50.37124 14.69517
v 13.92843 -75.82103 -9.559605
v -36.114 14.81281 1.990267
v 8.02145 -22.27621 12.58504
v 9.414968 -74.20776 -2.925335
v 52.05906 -40.10344 -29.22933
v 41.28637 -59.8035 -43.32335
v -24.3735 -36.9935 4.820673
v -49.1316 39.30195 2.869013
v -3.668936 -76.45712 -2.418011
v 46.23929 39.29138 2.987378
v -32.62111 45.97468 13.27921
v -32.93093 46.52245 13.01163
v -32.09373 47.05268 13.39364
v -33.17049 47.9796 12.68859
v 51.00223 35.42553 -3.317386
v 2.755203 -39.41173 12.29564
v -50.35649 36.81371 1.573591
v -20.13311 -40.70723 1.786534
v 30.34027 -65.58919 -20.43647
v 46.40056 -53.22343 -33.97895
v 4.521578 -49.34012 8.741525
v -7.310223 -76.2864 -2.606451
v 51.77375 -46.49089 -42.34902
v 51.04166 -47.69289 -41.46417
v 49.00375 -50.94224 -41.87634
v 50.58134 -48.33784 -40.72366
v 49.79117 -49.7928 -41.9667
v 50.84552 -47.52386 -39.00709
v 52.53918 -45.21576 -43.53242
v 53.11169 -43.80343 -41.807
v 52.36546 -45.27325 -41.96391
v 52.83946 -44.06029 -40.23853
v 51.90922 -45.81374 -40.06176
v 52.18786 -44.82177 -38.21545
v 52.89764 -43.30419 -38.11361
v 52.47144 -43.70507 -36.78354
v 50.93054 -46.8435 -37.0434
v 51.4434 -46.19231 -38.00103
v 51.6953 -44.92986 -35.6628
v 50.75113 -46.77087 -35.74028
v -54.38124 37.5403 -5.324326
v 55.97263 -37.43886 -44.42608
v 55.55931 -37.97043 -41.97197
v 55.55577 -38.35509 -43.71878
v 2.753447 -71.13126 2.001215
v 47.53723 -52.43393 -37.36091
v 48.15689 -51.63151 -37.84096
v 12.13846 61.52655 18.68787
v 10.39813 61.32759 18.98132
v 11.85719 65.02888 18.33821
v 10.85571 62.6699 18.76522
v -13.5858 42.32539 19.35786
v -12.12043 -76.67605 -5.018847
v -11.06163 -77.67695 -6.441742
v 6.347169 39.76818 19.80408
v -41.44141 -63.15304 -36.73371
v -41.60491 -62.89103 -34.99678
v -39.5757 -64.6923 -35.04041
v -39.38703 -64.72372 -33.24696
v 17.55952 63.96259 17.22284
v -22.86916 56.24726 16.8835
v 36.17749 27.67162 5.685701
v 34.87612 32.33524 8.970898
v 39.72794 34.20969 7.872376
v 38.9432 35.01226 8.611257
v 37.67715 34.85941 9.126746
v 33.93311 29.69689 7.95341
v 34.02801 28.40452 6.992601
v 34.74218 28.00773 6.469923
v 34.476 28.74957 7.113176
v 34.51124 29.36459 7.4753
v 38.61726 33.88294 8.269781
v 37.72992 32.39294 7.943011
v 38.85278 32.87807 7.691931
v 36.51706 32.02015 8.212862
v 36.31063 28.217 6.153712
v 38.26748 29.82018 6.359887
v 35.24391 31.24185 8.234338
v 38.50631 31.36536 7.111291
v 37.1235 31.09638 7.49117
v 36.89147 28.93685 6.414719
v 36.14928 29.95189 7.308338
v 13.21445 -75.9352 -8.832993
v 15.19508 -75.00777 -9.618404
v -35.08685 70.8872 10.15296
v -41.78466 -62.38119 -32.06115
v 29.49145 -66.44777 -20.41515
v -51.21853 -52.82146 -40.97235
v -50.64086 -53.50569 -40.07632
v -50.74735 -53.44587 -43.25838
v 29.40343 -64.66731 -17.54918
v -39.05865 16.72585 0.2502242
v 45.78085 40.77339 3.022445
v 46.54983 40.18314 2.297195
v 46.80236 40.82322 1.776084
v 46.37214 40.67225 2.329037
v 46.14296 41.45366 2.316023
v 38.87228 -62.06774 -41.99324
v -36.19623 29.42043 7.33457
v -35.41951 29.12243 7.379739
v -36.61494 30.44531 7.954307
v -36.31103 30.90622 8.299768
v -36.13739 30.2527 7.980011
v -35.51079 29.9279 8.011505
v -35.83818 30.63019 8.282857
v -35.02325 30.42657 8.406394
v 19.89123 63.53985 16.60702
v 18.89193 64.14681 16.85422
v 18.71086 63.01427 16.96285
v 19.54172 62.82141 16.74192
v 20.51808 61.537 16.49196
v 38.07069 26.87731 4.208248
v 23.94415 61.18273 15.30196
v 10.9984 -54.28041 2.868964
v -8.205701 -76.35908 -2.903434
v -7.437791 -75.55767 -1.774193
v -8.393657 -75.60339 -2.046753
v 50.21801 -47.1842 -34.31139
v 45.20029 -54.73781 -33.55741
v 5.418862 -22.27393 14.99713
v 5.980187 -22.72441 14.46898
v 5.58662 -23.13154 14.73775
v -61.38865 -31.82517 -45.95675
v 41.93935 15.43649 -3.214762
v 41.06602 15.06514 -2.330842
v -2.979459 -21.69074 18.51622
v 58.50586 -20.90775 -35.21896
v -35.909 44.73231 11.78724
v -34.92862 44.73672 12.30961
v -34.35025 45.61411 12.39235
v 15.17518 -37.28725 8.18447
v 18.21079 5.185338 5.013905
v 39.72944 18.927 -2.309244
v 39.30352 18.38404 -1.857832
v 40.35661 18.25136 -2.441947
v 14.23604 -40.4063 4.164551
v 15.35868 -38.83612 6.422974
v 14.86945 -39.64936 5.377326
v 16.66921 -39.46348 4.497968
v 44.60518 40.51544 4.43681
v 45.24008 39.64597 4.034259
v 44.52161 42.19148 3.913529
v 45.53396 40.38766 3.444365
v 1.315492 -60.8811 4.35166
v 1.396799 55.22131 20.44017
v -1.100119 55.62687 20.4324
v 33.40579 -64.8727 -25.18456
v -30.65154 37.26313 13.83492
v 14.32246 20.26003 3.553061
v 14.20764 20.57187 3.865417
v 14.16527 21.0293 4.2446
v 19.63005 60.3469 16.82774
v 57.36191 -31.99056 -41.6951
v -17.7256 21.70418 3.565464
v -17.29422 20.90248 3.326155
v -18.02278 21.37136 3.111139
v 56.86226 -33.62891 -41.4137
v 58.12958 -28.65727 -41.54718
v -2.464173 -42.69635 10.73689
v -2.725218 -42.05196 10.64948
v 41.54342 67.78365 3.007579
v 40.80838 67.51161 3.744883
v 41.26873 67.36546 3.289703
v 40.56433 67.11358 4.028706
v 18.26121 37.64501 17.1238
v 17.6264 38.55305 17.49871
v -59.92408 -36.81726 -49.09252
v -60.2842 -35.74929 -49.41316
v -5.701651 72.9629 18.1089
v -15.55155 -18.14229 14.46626
v -30.77341 -71.10527 -29.4433
v 25.52157 63.33145 14.56162
v 24.00803 63.14104 15.21458
v 24.1937 64.42992 15.04683
v 22.2532 64.42763 15.77512
v 58.83342 -26.801 -43.95752
v 19.78663 -37.26742 5.175245
v 20.00912 -36.00995 5.82467
v -37.92767 71.92066 7.823011
v -37.57805 73.45072 7.595502
v -38.69886 73.00649 6.799142
v 21.96489 63.70882 15.92502
v 22.59242 62.35032 15.76574
v 22.17259 60.66555 15.95785
v -37.47122 -66.38207 -34.51708
v -37.2895 -66.37196 -32.66442
v -51.71856 -51.29763 -36.35647
v 0.6187773 67.83453 19.19442
v 0.5765767 64.7382 19.63235
v -0.8107893 66.95408 19.35236
v 58.47761 -27.37589 -41.951
v 42.43362 19.03959 -4.290834
v 41.93964 18.86942 -4.102654
v 41.96432 18.32435 -4.095186
v 41.98901 18.57239 -4.160957
v 42.35189 18.49652 -4.311382
v -2.278708 -50.71048 7.416505
v 14.30818 -76.08463 -11.15578
v 15.0471 -76.0452 -12.63674
v -22.80344 -34.2528 7.026955
v 14.97615 55.52711 18.44058
v 24.09309 -72.56149 -27.90415
v 25.80031 -71.51624 -28.4535
v 22.74838 -73.1825 -25.31684
v 23.89552 -48.12152 -2.300525
v -11.28698 -4.769123 22.58132
v -57.5589 55.0662 -13.12892
v -58.15671 54.60888 -14.18649
v -57.97829 54.17454 -13.8257
v -18.25997 -77.11289 -15.5412
v -18.85836 -76.92992 -16.71187
v -1.794882 -41.91033 10.62622
v -0.9833297 -41.83121 10.63906
v -0.4488454 -41.52775 10.70584
v -1.610141 -40.70947 11.44387
v -2.240796 -39.7667 12.84576
v -3.311648 -39.68792 12.86087
v -2.617776 -40.05968 12.42382
v -3.945885 -39.84787 12.43575
v -18.55649 70.50864 16.90042
v 61.18797 -12.01835 -41.97041
v 61.03132 -13.1414 -42.44554
v 43.4738 39.72223 5.704977
v -31.08649 75.00832 11.25562
v -31.78644 74.68045 10.98417
v -5.301574 -20.14351 18.97681
v 1.106765 36.43666 19.69381
v 29.20311 -45.87538 -3.467928
v -44.65553 22.04426 -2.409508
v -44.57201 22.35667 -2.189433
v -44.62588 23.30569 -1.831525
v -44.98751 23.03793 -2.247639
v 58.78249 -26.10706 -42.35562
v 19.40584 29.61817 10.15913
v 19.67487 -20.14709 7.10235
v 41.0942 -58.18386 -28.70576
v 62.0665 -7.051008 -41.34911
v 13.04179 -21.03125 9.115788
v 2.827355 -71.96663 1.535745
v 2.055307 -52.03289 6.372105
v 23.60067 -71.09056 -18.29005
v -34.37476 30.99951 8.854654
v -19.17064 -40.63098 2.784867
v -18.71575 -40.56207 3.347428
v 2.098396 59.89685 20.07315
v 1.636777 57.15482 20.27865
v 5.736934 56.94075 20.00567
v 3.22607 55.8964 20.31764
v 8.404206 -38.7236 10.81318
v 6.472658 -75.86835 -3.142698
v 22.03044 -36.37301 4.647063
v 22.77164 -35.92473 4.572146
v 23.41451 -34.81223 4.774415
v 54.42407 50.06095 -11.27399
v 26.65173 -40.36457 0.6390648
v 1.398579 -74.91256 -0.6792931
v -15.21518 -78.13081 -13.61298
v 7.814978 -39.5233 9.791757
v 7.374357 -38.2856 12.05075
v 32.26231 -57.37867 -13.67723
v 3.197448 54.38443 20.38849
v -42.26268 27.15442 3.013068
v -41.17335 26.6937 2.691648
v -40.30138 27.01974 3.329315
v 0.9007239 11.75561 20.21627
v 52.3469 54.59583 -8.149215
v 7.02558 -77.83065 -7.294413
v 7.971565 -77.87202 -8.224182
v -6.381138 -75.85059 -1.923229
v 28.37389 -69.65961 -27.59135
v 27.06277 -70.62441 -27.74889
v -2.452739 -73.1211 0.9678477
v 53.65879 -35.91908 -29.50141
v 1.263765 -68.41461 3.353323
v 58.28399 -30.13284 -46.73865
v 58.75786 -27.68357 -45.26081
v 59.13766 -26.37258 -46.38912
v 10.23676 -41.00497 6.350872
v 10.41 -41.27793 6.167475
v 9.775151 -41.1573 6.588868
v -17.09548 19.01584 2.793655
v 19.10343 -74.01974 -15.54785
v -20.46719 -40.36045 2.207834
v -19.63928 -40.543 2.588677
v 58.11239 -26.29244 -38.12989
v 43.64265 24.91438 -0.5557401
v 43.46936 21.10337 -3.717824
v -30.28185 -70.65987 -24.17905
v -0.8937629 -48.22389 10.27996
v -3.565929 -48.16608 10.11098
v -2.453817 -49.88683 8.357001
v -3.016178 -48.65118 9.793727
v 52.57079 -42.86358 -35.35268
v 32.19436 -39.33909 -1.590577
v -19.23094 -40.93351 2.418302
v -19.25754 -40.86586 2.39549
v 59.85451 -11.80601 -33.24946
v 36.21727 67.49799 7.854351
v 42.71635 -58.49512 -38.03323
v -18.30119 45.1144 18.6217
v -17.49382 45.43681 18.81662
v 57.69284 -32.35626 -46.81341
v -22.95982 -39.91266 2.18627
v 9.09379 -41.48092 7.272697
v -56.62083 36.84564 -10.4831
v 32.00126 -38.20985 -0.9480168
v 34.25208 -65.02287 -27.94143
v 35.30115 -64.45255 -29.20589
v 35.17911 -64.8569 -30.94129
v 36.12687 -64.08957 -31.34747
v -45.2809 38.00356 6.681022
v -45.43024 39.27094 6.555446
v 13.59729 -40.92814 3.745762
v 12.88304 -40.97205 4.220091
v 12.48188 -40.99488 4.501226
v 13.21231 -40.52099 4.620756
v 12.53348 -40.87373 4.559207
v 54.58892 -34.01704 -30.59298
v 12.29094 30.69693 14.38517
v 36.37664 -63.61421 -29.88719
v -50.10635 37.33471 1.900457
v -17.74911 -76.50992 -10.37236
v 13.95659 -20.00309 8.736795
v 13.64827 -19.47445 8.867223
v 41.17214 39.47109 7.731186
v 42.41789 39.59217 6.680725
v 42.89254 40.61471 5.983531
v 40.74284 42.9002 7.263399
v 41.53407 40.95862 7.092106
v 42.43594 40.33171 6.473615
v 41.88743 42.03076 6.457714
v 42.46569 41.5283 6.113503
v 43.14054 41.57292 5.540636
v -34.01307 71.82592 10.61333
v 18.17931 32.25119 13.45866
v -28.86103 49.81113 14.80141
v -8.455283 -77.24094 -4.315171
v 17.9816 -75.2467 -18.1651
v 19.55464 -73.8708 -16.31655
v 20.39345 -73.57114 -17.77464
v 20.23735 -74.18935 -20.5953
v -5.283482 -38.59087 13.93213
v 1.258957 53.97846 20.51847
v -0.3062173 54.59562 20.51621
v 13.43878 -16.8236 13.87273
v 13.75119 -16.02377 13.70609
v 13.77212 -16.15674 12.67777
v 2.320804 -55.22433 4.678979
v -53.50895 39.50326 -4.215724
v 44.52947 -56.53854 -38.18803
v 15.9288 31.72775 13.73572
v 18.21439 28.88325 9.782713
v 19.38369 34.55987 15.07423
v 17.19665 31.43586 12.95867
v 16.69869 30.10623 11.62285
v 18.48046 29.82626 10.64491
v 18.26305 30.85557 11.87164
v 19.94894 31.67875 12.18552
v 20.74749 30.75967 10.95774
v 22.38132 30.98638 10.80171
v 21.73267 31.96197 11.86661
v 23.56245 32.73077 12.16183
v 20.25093 32.86279 13.33371
v 23.61943 34.24893 13.58464
v 20.35909 33.98485 14.2839
v 22.49652 34.39794 14.02681
v 21.67073 35.13855 14.79531
v 20.85119 36.24247 15.72666
v -5.140181 -42.44111 10.37901
v 16.55781 50.88094 18.42396
v -10.10534 -41.01571 9.207584
v -0.5478445 -39.39126 13.19748
v 18.99075 54.02406 17.46212
v 18.95552 55.27553 17.34741
v 19.73918 54.22538 17.18275
v 20.71096 55.37259 16.71767
v 19.94683 55.10556 17.02646
v -5.244902 -39.28995 12.97799
v -5.837746 -39.38763 12.66072
v 52.33088 37.58502 -6.458307
v 52.63982 37.77888 -7.205721
v 52.53081 37.14889 -6.781081
v -24.0761 -42.42099 -0.02598915
v -3.224566 -52.29162 6.192119
v 24.42785 -46.05818 -1.750342
v 26.4716 -37.5451 2.312738
v -2.758674 -4.625695 29.60916
v 29.40327 -69.03764 -28.57904
v 10.17835 -55.28591 2.786387
v 7.382067 -38.92458 11.06526
v 28.55736 -65.23023 -16.94739
v 29.00706 -66.29089 -19.24514
v 18.48329 44.95321 18.06485
v 17.34343 45.84418 18.37144
v 16.20565 43.79906 18.60099
v 17.25517 44.31739 18.36271
v 15.978 46.31017 18.72511
v 15.27974 44.01621 18.80801
v 16.15214 45.10735 18.64733
v 14.37495 45.29678 19.08986
v 42.04147 34.547 6.56907
v 42.71773 33.4029 5.669543
v -10.13365 75.24103 17.04149
v -58.67974 -39.78548 -49.86731
v 24.26789 -70.83362 -19.29183
v 22.8457 -72.10973 -19.5921
v 33.66879 -64.07344 -23.92427
v -1.530365 -56.12835 4.76774
v -50.38417 54.15792 -2.247028
v -54.66582 55.99218 -8.381516
v 46.15053 -49.9627 -26.70046
v 28.97466 47.69212 13.60767
v 30.24692 43.9603 13.55005
v 30.78963 43.64149 13.33571
v 31.69534 44.25957 12.73886
v 30.54641 44.41931 13.29785
v 29.19887 47.16423 13.55765
v 29.69143 46.26683 13.43052
v 19.21744 -40.92243 0.9287122
v 18.67027 -41.14874 0.5938278
v 18.49878 -41.50011 0.3931127
v 17.95398 -41.30384 0.6408053
v 18.83987 -41.42913 0.3684466
v -25.07916 -28.60588 6.855863
v -53.42987 37.3919 -3.352293
v -53.68781 37.67306 -3.94707
v -53.73169 37.33204 -3.960209
v 59.24984 -13.92789 -32.09964
v 59.77505 -11.21988 -32.27916
v 10.78678 -17.1722 18.00759
v 9.964448 -17.54622 17.35221
v 10.42884 -17.95505 16.64855
v -40.15738 17.49 -0.6091878
v -40.82663 18.08184 -1.18304
v -41.54052 17.51464 -1.517803
v -29.73013 50.77347 14.32786
v 39.25918 69.91611 4.675896
v 38.29905 70.8438 5.316821
v 37.87984 69.15647 6.148983
v 38.10062 69.67197 5.837636
v 38.43512 68.50082 5.771001
v 40.25489 69.54046 3.892426
v 39.63105 70.01382 4.333034
v 38.44072 69.93646 5.438848
v 39.02596 69.36951 5.026639
v 40.33942 68.42377 4.031574
v 39.86555 69.16029 4.296103
v 39.54853 69.13574 4.59132
v -28.06468 46.90834 15.35801
v -28.88227 47.52234 14.95203
v -20.81997 -41.03419 1.021871
v -21.13728 -41.14604 0.8211201
v -21.24114 -41.03438 0.7653399
v -31.0843 46.4516 13.97964
v -30.25736 45.92529 14.48139
v -29.3453 46.87986 14.8022
v -29.80714 46.59108 14.6182
v 34.86249 -64.55019 -28.08284
v 42.9366 38.67475 6.425326
v 42.40122 38.06626 6.881546
v 45.01866 38.81115 4.413918
v 44.09025 38.57252 5.326886
v 45.05647 37.8943 4.596155
v 43.58315 38.08556 5.900198
v 43.18547 37.68778 6.284315
v 43.39146 36.60818 6.057858
v -52.20934 63.72964 -5.821009
v 29.43718 10.83928 3.098086
v 29.86989 11.83938 3.285681
v 29.80891 12.83971 3.455104
v 28.03314 13.70389 3.693767
v -30.90797 -70.80425 -28.07133
v -32.2132 -69.87699 -28.45251
v -32.29031 -69.65481 -27.16976
v 12.07219 63.46558 18.46624
v 13.22169 64.43377 18.16955
v 26.6249 -38.894 1.506429
v 1.940385 -77.23314 -3.713835
v 4.725585 -76.20009 -2.893967
v 20.03592 -74.13688 -19.52032
v 21.03736 -73.78329 -21.26376
v 21.93595 -73.16537 -21.33416
v 36.6797 -62.40219 -27.06965
v -29.21035 -71.92803 -27.21503
v 30.60747 46.63429 12.90907
v 30.86813 48.02219 12.52765
v -46.85377 36.37009 5.164508
v -4.306634 -19.25915 22.82082
v -3.088594 -19.83982 22.29429
v -49.15475 38.51279 2.932314
v 2.934498 52.76063 20.51054
v -39.81659 70.26888 6.651126
v -25.62179 74.18775 14.03563
v -26.25105 75.36104 13.36583
v 57.38174 -33.39022 -47.13111
v -1.398282 -63.43127 4.42854
v -29.51456 -71.49818 -25.78062
v 41.66886 -59.50027 -42.25072
v 40.42452 -60.69955 -41.83028
v 41.80344 -59.40369 -40.96763
v 28.88362 11.65179 3.36172
v -15.25861 -40.59965 6.060588
v -46.34757 22.88889 -3.626482
v -46.05353 22.87566 -3.408759
v -45.5064 22.94796 -2.826539
v -45.26682 23.823 -2.213123
v 9.656191 -77.51887 -8.789557
v 8.019717 -77.39 -6.953624
v 9.581775 -77.19447 -7.77526
v -4.746854 -67.90147 3.523973
v 19.59181 56.07066 17.06356
v -24.82954 -73.7237 -18.24482
v -20.79046 46.77054 17.97997
v -20.16779 47.47078 18.13571
v 38.88863 -61.92144 -33.61818
v 39.75622 -60.95219 -32.57923
v 8.068233 -14.7993 23.38456
v 21.45727 -73.22945 -19.98452
v 51.34972 58.07917 -7.022159
v 14.52199 64.92444 17.83675
v 15.35425 63.94292 17.7463
v 13.90613 64.34184 18.04296
v 14.43684 64.35542 17.92216
v -54.66092 -47.58298 -49.37123
v -53.79259 -49.05961 -47.74358
v -54.3536 -48.3205 -46.36371
v 11.47648 -39.26328 8.259886
v -7.447175 -20.73253 16.64292
v 5.909539 -59.61262 3.246439
v 29.48225 -63.6683 -16.43679
v 30.59708 -63.21624 -17.46109
v 31.16197 -62.04846 -16.8855
v 10.62442 -72.46923 -2.249758
v 20.42124 -40.38387 1.507621
v 19.84337 -40.64763 1.369706
v 19.34889 -41.31087 0.4906216
v 23.19357 -42.93154 -0.1321713
v 22.4684 -41.34991 0.7647129
v 21.33235 -40.79684 1.178511
v 21.7368 -43.54468 -0.2024671
v 21.67204 -41.58731 0.6252787
v 20.60433 -41.29678 0.7449639
v 20.48472 -43.47425 0.02510447
v 20.77966 -43.1132 0.0120424
v 20.98725 -42.11409 0.3411953
v 20.28044 -42.1162 0.3041099
v 19.94243 -41.61271 0.4280027
v 19.88256 -42.46899 0.2066738
v 19.56273 -42.72399 0.2527639
v 18.87139 -41.75794 0.3164763
v 19.21291 -41.6986 0.2770444
v 18.34212 -42.04925 0.4708115
v 17.49816 -42.24091 0.9618579
v -29.31961 66.05972 13.97031
v -19.78684 42.35815 18.14729
v -20.42554 42.71677 18.02506
v -21.41067 43.39743 17.80254
v -21.23232 42.80811 17.82586
v -21.84673 42.76731 17.68777
v -21.77792 41.93456 17.65189
v -22.48509 42.11823 17.50636
v -22.98148 41.77061 17.35683
v -21.66545 41.07395 17.5824
v -22.65734 40.7266 17.25136
v 55.90603 -37.91377 -47.47231
v 56.61988 -35.99605 -47.67301
v 57.04082 -34.63005 -47.82542
v 56.4445 -36.31685 -46.38639
v 56.93254 -34.77148 -45.91026
v -47.57895 39.71233 4.499125
v -11.54891 -40.37546 8.721187
v 32.1406 -67.34275 -31.32059
v 33.20256 -66.42065 -30.63219
v -34.7316 -68.28704 -31.21611
v 18.78622 61.71407 17.0142
v 45.9989 65.03445 -1.37061
v 31.75139 66.71389 11.18285
v 30.15352 66.97039 12.14774
v 30.69522 66.33871 11.87462
v 29.55039 66.01756 12.53674
v 29.91261 -39.35914 -0.2626171
v -8.530047 -19.75638 16.32752
v -8.096529 -18.98571 16.72882
v -8.333486 -18.08875 16.33152
v -8.650752 -18.04717 15.98767
v -9.187267 -18.31825 15.81214
v -9.151695 -19.19169 15.86703
v -9.597021 -18.803 15.76934
v -7.950748 -20.31566 16.47567
v -8.640876 -19.16713 16.22932
v -8.97505 -19.65763 15.99177
v 60.89042 -14.41325 -43.16885
v -22.21054 -39.96745 2.302751
v -20.62222 -40.5657 1.640482
v -21.20794 -39.92282 2.790501
v -20.70348 -39.44166 4.114622
v -21.91217 -39.32174 3.526685
v -21.93523 -38.8647 4.292877
v -23.04717 -40.36999 1.52045
v -23.72846 -39.58245 2.332566
v -22.91244 -39.1725 3.245336
v -24.21029 -37.54126 4.45256
v -27.80576 49.02171 15.3527
v -27.63609 49.70952 15.3828
v 26.77114 -32.38676 4.122944
v 20.75978 11.90957 3.340928
v 20.24004 12.21804 3.283825
v 19.80144 11.49646 3.257785
v -4.56421 -76.23478 -2.175007
v 35.86354 66.77222 8.227128
v 35.46815 67.91933 8.392877
v 48.16645 36.80755 1.120687
v -53.68294 58.25074 -7.036962
v -53.20124 58.76134 -6.417356
v -16.95199 -39.5565 6.36151
v 15.99251 -19.14786 7.812892
v 14.69226 -19.76077 8.30212
v 14.86225 -19.04533 8.190481
v 14.02026 -19.36261 8.746368
v -11.9403 -78.64503 -10.56483
v 25.91039 -43.10225 -0.7843118
v 25.42233 -44.16562 -1.217828
v -0.1655778 8.142641 22.24782
v 50.13261 36.12906 -1.843818
v 50.21934 37.21495 -2.106067
v 49.69651 36.11436 -1.072187
v -44.28866 -55.70496 -23.28722
v -45.75315 23.7901 -2.614122
v -46.58629 24.40121 -2.467257
v -46.10223 24.37801 -2.268991
v 56.62698 -33.77085 -39.94373
v -58.48575 52.75352 -14.76612
v -58.83176 52.10566 -15.36689
v 28.30352 -62.27803 -13.51655
v 6.362128 54.99058 20.0625
v 12.98224 48.67972 19.37846
v 15.27453 48.27136 18.8763
v 16.90725 48.84449 18.44515
v 14.77661 49.99424 18.94684
v 17.26343 54.06469 17.97366
v 15.37975 54.81911 18.39959
v 16.91305 52.92976 18.16584
v 13.35322 52.58492 19.09247
v 15.11212 53.47648 18.59472
v 13.90086 53.54592 18.88862
v 15.83484 63.19698 17.70076
v 14.78112 63.12675 17.9503
v 14.00131 63.08754 18.14696
v 12.85728 62.25887 18.47666
v 16.10598 61.31202 17.80213
v 13.6149 61.34479 18.38821
v 14.98122 60.94244 18.09583
v 12.41045 53.46845 19.22534
v 12.74749 58.17774 18.75061
v 12.47023 60.14909 18.72942
v 11.42608 54.76775 19.31944
v 9.825985 50.78818 19.8751
v 11.105 52.81032 19.54158
v 8.818775 52.23046 19.96802
v 10.03631 51.84998 19.78951
v 9.387153 53.4514 19.7875
v 7.970837 54.19308 19.93722
v 8.124009 58.39001 19.56685
v 7.174354 59.46981 19.61494
v 5.421141 58.4075 19.90433
v 7.642693 56.81053 19.76643
v 9.030742 56.21085 19.61284
v 9.687693 54.74776 19.60871
v 10.58958 59.89972 19.06056
v 8.686024 59.61591 19.3968
v 9.770465 57.04372 19.42259
v 11.57591 58.73891 18.94883
v 9.478858 58.46222 19.34673
v 11.89365 57.427 19.00468
v 12.05069 55.44241 19.13814
v 17.27939 61.97832 17.45127
v 13.07144 56.08859 18.88015
v 13.09651 54.93304 18.9443
v 14.19495 54.90208 18.68634
v 14.17643 55.93857 18.62132
v 14.50018 59.62564 18.28224
v 15.46588 56.42976 18.24747
v 15.63295 60.12342 17.98284
v 14.62961 57.76564 18.38135
v 17.36417 60.35388 17.50245
v 17.94148 59.04672 17.41554
v 16.68547 59.08149 17.79314
v 16.4774 57.54345 17.90958
v 17.72489 57.26957 17.57631
v 18.50791 56.74883 17.36724
v -8.428285 -41.17847 9.709723
v -8.588834 -40.71733 9.821225
v -8.269855 -41.11259 9.761769
v 12.02123 -21.03397 9.594632
v 54.60493 -40.74701 -43.53048
v 15.73985 -74.02457 -8.611211
v 43.96885 -48.23227 -20.37897
v 16.46249 -74.20546 -10.0018
v 16.13348 -74.87632 -10.96607
v 16.773 -74.86752 -12.19581
v -33.94045 71.30388 10.82127
v -12.0604 -16.09884 19.93264
v 10.47649 -73.94305 -3.384382
v 30.25622 -57.90375 -12.07281
v 57.57475 -32.435 -44.69306
v 57.83339 -31.60301 -45.31309
v 58.45023 -28.08904 -42.93759
v 57.9488 -30.77598 -44.42814
v 58.50656 -28.96282 -45.91275
v 58.2122 -29.86682 -44.85285
v 58.39814 -28.73145 -43.79189
v 57.70988 -31.5043 -43.79396
v 58.12876 -29.56449 -42.86277
v 57.80842 -30.40804 -41.94326
v -25.08148 32.19071 11.58716
v 20.17973 -73.10563 -15.34971
v -33.16779 13.06488 2.88937
v -33.42113 13.60478 2.925126
v 16.22992 28.73954 10.2743
v 15.43049 29.55979 11.53573
v 14.08917 29.74112 12.40458
v 12.98571 27.50886 10.57212
v 14.77283 28.60484 10.76418
v 13.2872 28.36331 11.29861
v 28.78146 -60.34605 -12.48617
v 23.25523 -41.53567 0.6038891
v 29.02213 -30.02218 3.794965
v 48.68036 -50.9257 -38.31493
v 48.96129 -50.77802 -39.8784
v 49.7995 -49.45433 -39.74818
v 49.6095 -48.15905 -34.13006
v 49.54632 -49.61229 -38.40948
v 47.61076 -52.06431 -36.24213
v 50.39528 -47.97304 -37.64344
v 49.70348 -48.87678 -36.59521
v 50.17606 -47.82895 -35.8442
v 48.599 -50.64753 -36.49556
v 48.14088 -51.02004 -35.23887
v 48.91619 -49.27105 -33.90056
v 47.92247 -50.94109 -33.95824
v 15.5594 13.68868 3.47139
v 15.57895 15.23816 3.277272
v 53.19495 53.7703 -9.425426
v 53.28485 54.35093 -9.622854
v 52.85873 55.17935 -9.033297
v 52.24133 57.20157 -8.336344
v 51.85983 58.02887 -7.860228
v 51.41717 57.39507 -7.007779
v -15.71884 70.71908 17.39271
v -15.60116 69.26234 17.68129
v -31.85745 -69.81709 -26.28499
v -41.2626 37.32775 9.345095
v -42.45527 37.12461 8.597735
v 46.9485 -52.32129 -33.71875
v 18.89429 -73.95187 -14.65645
v 56.67819 -35.29954 -44.87664
v 57.22179 -33.54882 -44.38253
v 57.2888 -32.67852 -42.49388
v 56.40511 -35.25018 -41.55359
v 56.72429 -34.74001 -43.11166
v 57.04261 -33.66875 -42.96266
v 28.7724 49.15021 13.57541
v -60.49854 50.36488 -18.81346
v 36.66707 66.27477 7.648362
v 28.54641 -68.38998 -22.91179
v -1.660829 -72.51651 1.397897
v -0.5371643 -73.15426 0.9550822
v -0.1874236 -72.30109 1.557747
v 34.93301 60.90983 9.312803
v 34.81975 62.18451 9.338603
v -2.969172 68.60669 19.05731
v -4.53968 67.14001 19.24044
v -2.329048 67.29495 19.30118
v -3.732545 66.67383 19.35891
v -4.796413 -45.94184 10.95118
v -3.967314 -45.73186 11.02348
v -0.7599692 -70.70921 2.490176
v 1.024615 -71.56196 1.951869
v 3.344143 -68.45905 3.01836
v 4.707804 -69.49696 2.294039
v 3.497528 -69.96185 2.406145
v 2.122051 -70.07648 2.60207
v 1.093756 -69.34127 3.046904
v -1.014767 -67.89822 3.614269
v -8.957355 74.05219 17.52341
v -9.282431 71.28247 18.12321
v -8.66866 72.55754 17.91204
v 13.09271 46.77243 19.38931
v 11.68546 47.41574 19.67381
v 14.72796 46.63584 19.02416
v 11.7711 45.92519 19.66988
v 12.97229 44.00489 19.32381
v 14.41431 44.47591 19.03453
v -21.30476 42.31158 17.78475
v -22.35481 39.53601 17.09415
v -20.83363 40.3443 17.6508
v -19.69321 36.58262 16.67661
v -20.84512 38.94135 17.3633
v 48.44105 -30.82959 -13.8395
v 11.20139 -17.12745 17.89294
v 11.5801 -17.03358 17.73358
v 10.98559 -17.6577 17.05706
v 11.25808 -17.81683 16.67206
v 15.07593 -41.66468 2.41547
v -14.43931 70.68735 17.61091
v -36.2891 69.5324 9.546524
v 20.11384 -54.34277 -2.334358
v -44.43998 24.91228 -0.8802583
v -0.4271536 -54.90588 4.981305
v 1.215209 -53.70438 5.347131
v -1.189105 -51.7397 6.631375
v -1.016177 -53.32172 5.644098
v -2.304364 -55.13357 5.002378
v 59.07191 -26.2786 -45.37221
v -6.543488 -37.73253 14.36281
v 13.80902 41.14518 18.8256
v 13.31461 42.02761 19.05402
v -21.44857 69.74635 16.38327
v 12.56221 -39.43155 7.342268
v 61.90918 -8.274885 -42.02695
v 11.67611 -8.479383 15.88107
v -21.862 53.28312 17.41404
v -22.16404 52.14994 17.40034
v -22.86599 53.18396 17.07725
v -15.76786 -77.77783 -12.05087
v -7.204288 -41.36318 9.965271
v 36.40086 -61.68561 -24.84271
v 54.92865 -39.78099 -42.67978
v 53.92384 -41.86851 -41.20484
v 55.138 -38.89591 -41.23927
v 38.36486 14.81783 -0.1886452
v -45.38346 -59.44717 -38.38555
v 59.01958 -24.48023 -41.62813
v 59.13073 -24.71038 -42.76517
v 7.442118 -50.64686 6.545412
v 8.78269 -51.16119 5.601657
v 19.52682 12.21329 3.267664
v 18.82825 13.20179 3.267843
v 18.1757 13.53128 3.26889
v 6.357314 -12.6793 27.11547
v 46.45564 -53.86464 -36.79356
v 13.46558 -16.60642 14.47683
v 30.02257 9.978701 2.746502
v -56.7896 -44.14762 -47.81247
v -58.18804 -41.17785 -48.61738
v -58.03483 -41.29094 -43.80274
v -57.67105 -42.30967 -45.46352
v -58.59088 -39.91677 -43.65788
v -58.42172 -40.56411 -45.76493
v -59.1213 -38.72988 -44.53888
v -59.22116 -38.68284 -46.27206
v -58.75075 -39.87172 -47.88462
v -59.30494 -38.41535 -48.97862
v -59.78229 -37.18364 -47.07385
v 3.695423 -28.55036 15.47016
v 4.26381 -29.78972 15.30819
v 3.32892 -30.01729 15.56145
v 2.484599 -28.74331 15.73125
v -4.055737 -5.185072 29.69309
v -3.417299 -7.333544 30.81637
v 22.31961 -47.39129 -1.329877
v 48.30767 -49.83635 -32.77322
v 23.23089 -72.82055 -24.73549
v 24.11217 -72.41228 -26.16398
v 24.41058 -71.93676 -24.32608
v 25.66001 -71.42861 -26.70029
v -52.75106 61.72551 -6.214116
v -0.3494408 53.11972 20.59782
v 30.20537 -64.62808 -18.77848
v 57.77485 -24.68047 -34.89077
v -1.81254 48.63876 20.74815
v 56.32479 -34.29651 -38.89131
v -22.88792 -74.82381 -17.08624
v -38.44755 45.63023 9.890851
v -18.17836 -40.60456 3.626284
v -17.49697 -40.27563 4.765133
v -16.59046 -40.37621 5.236881
v -16.35912 -40.17752 5.725182
v -18.29439 -40.30705 4.023476
v -19.61097 -39.88358 3.959328
v 12.92483 23.81901 7.007829
v 13.3933 24.05839 6.92524
v 14.10946 24.17449 6.70341
v 14.48451 24.88381 7.138653
v -32.49169 37.49031 13.29393
v 10.07137 -8.896599 20.64563
v 34.53001 -61.04622 -20.50648
v -1.34465 10.51513 21.28841
v -2.361238 9.724474 21.56147
v 10.92284 36.68105 18.3381
v 22.25393 -35.18864 5.11107
v 34.70754 11.6807 1.722042
v 34.48738 12.35229 1.907739
v 33.15179 12.53805 2.571852
v 33.33011 12.02691 2.287368
v 52.44816 55.8568 -8.477309
v 53.4964 -41.79767 -37.76453
v 8.369309 -76.87898 -5.897139
v 8.845428 -76.2547 -5.104954
v 10.87505 -76.19205 -6.710857
v 12.02697 -75.3452 -6.359146
v 9.785229 -74.9617 -4.012768
v 10.30954 -75.64255 -5.338564
v 11.22959 -75.60079 -6.037248
v 19.67316 7.63728 3.57323
v 18.34965 7.83325 3.887869
v -30.94669 -70.34579 -25.37379
v 30.93347 8.875474 2.264459
v 31.98807 8.781007 2.000657
v -50.3714 61.36229 -2.962295
v -50.43383 62.95438 -3.327467
v 20.74122 53.76259 16.83702
v 0.1049347 12.13305 20.28099
v -26.61188 -44.75012 -0.8530887
v 63.12423 -0.5449171 -39.37424
v 34.52139 66.96083 9.271016
v -15.03163 -18.25133 14.90701
v 29.80605 -28.9137 3.787413
v -17.57943 20.03094 2.511265
v -17.78217 19.80533 2.129401
v -18.62846 18.04223 2.300683
v -17.49008 18.50662 2.574302
v -17.16713 20.292 3.05566
v -16.8711 19.50139 3.057032
v -16.69968 18.85243 3.10921
v -30.27419 65.10349 13.58674
v 56.0318 -36.86092 -42.86382
v 56.23989 -36.02752 -42.36026
v 10.82369 -18.66483 15.32044
v 10.57136 -19.11101 14.52804
v 12.27557 -17.89725 15.26717
v -51.74379 57.31477 -4.233961
v -2.038906 -57.04018 4.660618
v 54.73676 -39.83162 -40.92973
v 55.14885 -38.42404 -39.81714
v 2.508901 38.14431 19.91674
v 11.53997 -72.66173 -3.03181
v -9.278353 -41.38683 9.572522
v -10.19724 -41.17919 9.205905
v -10.58813 -41.77091 9.188886
v -2.43355 -39.35355 13.46961
v 34.2467 -58.0392 -16.65112
v -5.880963 -63.72836 4.182226
v -43.49016 26.83417 2.094365
v -42.90128 26.30476 1.512027
v 31.17222 -56.44875 -11.83113
v 13.58387 -20.09352 8.86373
v 13.13512 -19.44962 9.090693
v 13.26933 -20.12096 8.952047
v 12.83267 -19.9171 9.163778
v 1.305818 -39.10997 13.28037
v 0.9274261 -39.68209 12.52865
v 3.061887 -39.88676 11.51945
v -32.62331 31.17208 9.324777
v -32.56207 31.62075 9.583041
v -31.91267 31.73751 9.767277
v -33.34876 31.66783 9.420284
v -31.07023 32.44204 10.36968
v 12.39521 -41.74672 4.786093
v 11.72912 -41.55016 5.261462
v 12.45863 -41.37866 4.576392
v 0.7404673 -67.11781 3.743673
v -0.4366435 -66.00836 4.064947
v -0.4134253 -66.87409 3.875242
v 60.74702 -12.60791 -39.86203
v 28.94321 -64.17072 -16.2554
v 29.06885 -62.75665 -14.88862
v 46.77196 63.98146 -2.023386
v 47.28545 64.75555 -2.873907
v 46.31508 65.73969 -1.914388
v 46.90436 65.3985 -2.553921
v 36.69595 -62.92266 -28.51347
v -21.31783 -19.97602 7.607941
v 50.83511 36.97111 -3.197073
v 50.90753 37.47628 -3.475872
v 51.18098 36.81668 -3.853391
v 51.39292 37.30294 -4.412725
v 60.18061 -19.69892 -44.04197
v 40.83378 -59.32902 -30.92034
v 40.13457 -60.1946 -31.17948
v -26.05294 -73.51829 -22.64396
v 4.708993 -68.17671 2.748152
v -3.934507 -41.83652 10.47013
v -3.981514 -42.0624 10.47975
v -6.290751 -41.46086 10.21638
v -2.505281 -41.02947 11.12095
v -3.399879 -41.69977 10.60183
v -4.683104 -41.48172 10.49948
v -3.894979 -40.48433 11.37733
v -5.364017 -39.95856 11.85253
v -6.781957 -41.0499 10.25541
v -6.212383 -40.44798 10.87985
v -7.256443 -40.13419 10.86362
v -6.44896 -39.83432 11.72684
v 13.4265 -74.58195 -6.693709
v 13.39485 22.41798 5.523234
v 13.49235 22.99651 5.978515
v 12.88413 22.4201 5.954984
v 55.28154 -19.82621 -21.36147
v 40.96387 -60.28254 -38.27397
v 41.81747 -59.44502 -38.92927
v 32.03426 45.77332 12.25699
v 7.781307 -11.83432 25.85586
v 53.42979 -42.43489 -39.11566
v 54.75893 -39.20179 -39.17872
v 17.25622 -74.01528 -10.96519
v 14.51281 -41.50422 2.865749
v 14.53008 -41.80072 2.97271
v 13.12368 -41.31651 4.000362
v 13.15213 -41.62415 4.107743
v 15.18097 -42.45755 2.784238
v 13.76322 -41.57764 3.527728
v -7.182115 -39.05109 12.69195
v 30.23544 65.36715 12.19747
v 29.67475 64.99556 12.49706
v 29.65016 63.67312 12.59365
v 30.32393 63.63611 12.19022
v 31.39098 65.88669 11.47284
v 31.0712 65.5257 11.70605
v 30.95505 64.50879 11.80247
v 32.13203 65.51807 11.05947
v 31.52034 65.30369 11.42792
v 31.86128 64.66238 11.25467
v 31.67396 63.71792 11.40066
v 27.41454 -66.84027 -17.2926
v 27.57814 -67.46349 -18.59738
v 27.13996 -68.17817 -19.12833
v 25.00923 -71.32832 -23.3759
v 25.16067 -71.55556 -25.22321
v 28.46426 -68.15588 -21.93122
v 27.99993 -67.76418 -20.00803
v 27.89854 -69.38371 -24.51845
v 27.28079 -69.23777 -22.30805
v 26.33455 -70.64695 -24.88675
v 26.47386 -70.32639 -23.88745
v 27.08616 -69.62662 -23.1055
v 27.71074 -68.4944 -21.04281
v 26.42996 -69.64925 -21.34012
v 25.91399 -70.48129 -22.66814
v 54.5365 -37.76235 -35.1934
v 1.641436 -16.1517 28.31534
v 0.1665988 -16.70913 28.41148
v 0.2930511 -15.09586 30.05166
v -1.099685 -17.39246 28.01022
v 0.3738202 -17.74686 26.7325
v 8.311043 -75.26954 -3.406806
v 40.02774 -54.94431 -21.40527
v -31.40487 65.5043 12.97834
v -5.822492 -41.80366 10.33929
v -6.036332 -42.34457 10.30819
v 13.88475 -16.18152 10.19284
v 40.58041 -60.56059 -36.26919
v -29.56176 49.3887 14.47852
v 57.99052 -10.42234 -23.5719
v -11.65211 -77.96095 -7.600741
v -58.14246 52.99059 -14.10737
v -16.39038 19.02297 3.339676
v -16.00658 18.00665 3.641245
v -15.84261 18.45501 3.73068
v -36.48351 -66.77139 -30.41219
v 13.73459 -15.39188 14.80521
v 14.01292 -14.56692 13.44591
v -4.182762 -74.8463 -0.6054565
v -2.727826 -74.14773 0.1115009
v -4.166292 -73.0593 0.9722916
v 27.41528 -62.28383 -12.51646
v -29.67154 37.51444 14.17647
v -27.94243 39.08786 15.3881
v -27.95499 38.2337 14.97957
v -29.16792 38.50916 14.83021
v -9.867501 -39.48597 10.85818
v -10.50181 -40.34951 9.332068
v -28.94642 32.44379 10.79444
v -29.10887 33.02327 11.2421
v 1.10767 -48.36031 10.11251
v -0.2917187 -49.76038 8.570983
v 0.6358688 -50.87094 7.285373
v 16.36511 37.14116 17.34745
v -48.29689 43.34236 1.948392
v -54.34138 36.85932 -5.09247
v -53.88626 36.65055 -4.12889
v 41.57955 -59.56897 -36.3327
v -62.55838 -27.30849 -48.0855
v -37.37056 46.11312 10.48007
v -46.25198 39.02217 5.849135
v -46.47742 39.70801 5.538065
v -46.87892 39.41648 5.236335
v 16.74856 -73.36115 -8.976556
v -19.8995 40.21722 17.79589
v -19.51973 37.58294 17.17354
v -39.6013 45.87066 9.034472
v 5.863799 -62.764 3.175589
v 45.12534 -55.11742 -34.49093
v 45.36682 -55.14639 -35.88472
v 44.24424 -56.57705 -35.89138
v 43.49351 -57.68329 -37.34231
v -14.13798 -78.40654 -12.74435
v -14.98828 -77.83915 -10.94967
v -15.83385 -77.22175 -9.772993
v -14.64579 -77.69045 -9.860151
v -12.54728 -78.04453 -8.669209
v -13.79611 -78.2053 -10.84238
v -12.56717 -78.72567 -11.84774
v -14.67067 -77.32218 -8.625059
v -12.98001 -78.2928 -10.12337
v -13.50341 -77.48837 -7.783264
v 8.715701 -39.14958 9.905143
v 9.424503 -39.62812 8.877185
v -41.73398 46.9633 7.120239
v 40.94555 -54.91493 -22.92455
v -30.85143 73.93113 11.78856
v 51.14729 -45.91368 -35.52161
v -37.75284 70.06236 8.378092
v -38.49379 70.70399 7.656712
v -39.22326 70.55343 7.095015
v -38.78873 69.79049 7.592254
v 45.40112 -26.57285 -6.934589
v -53.22768 60.54138 -6.614618
v -53.41171 60.08001 -6.833533
v -53.26052 59.21574 -6.582417
v -53.51856 59.66681 -6.99015
v -52.57885 60.67513 -5.767091
v -52.93629 59.84327 -6.162832
v -52.07107 59.33577 -4.915211
v -9.74066 -22.79795 14.29759
v -11.29175 -22.18545 13.01132
v 39.90438 16.89789 -1.778201
v 40.88343 16.02141 -2.288391
v 39.24232 16.76447 -1.321154
v 39.67437 16.26435 -1.422363
v 39.03659 16.09895 -0.9068272
v 39.39571 15.1813 -0.9456832
v 38.69395 15.59258 -0.539041
v 30.60065 58.07184 12.08964
v 59.8465 -21.46019 -44.47964
v -27.28582 12.59455 3.175654
v -19.58576 16.61894 2.638613
v 28.84304 59.97426 13.03753
v -52.59844 -50.71609 -39.67662
v 41.25833 32.62021 6.236119
v 59.29548 -25.10564 -44.92032
v 59.11062 -25.31105 -43.65133
v 60.52088 -14.1215 -40.23259
v 47.95914 39.35318 0.8109871
v 47.14534 39.36278 1.903216
v 19.32557 57.53323 17.08064
v 33.90284 -38.66825 -2.390026
v 62.37581 -3.586148 -38.73648
v 62.32504 -5.801466 -41.39275
v 62.12344 -5.708323 -40.02234
v 62.36776 -4.344882 -39.86859
v 61.98929 -4.937101 -38.06355
v 61.64294 -5.816054 -37.02694
v 61.67147 -6.644244 -38.28409
v -25.42004 14.07497 3.321547
v -26.0131 11.11846 2.934118
v 43.35397 20.79413 -3.795081
v 43.04668 20.32425 -3.640611
v 13.84723 30.87049 13.75555
v 13.23565 31.76978 14.88509
v 52.22359 34.70259 -5.707542
v -61.35178 -32.3167 -48.02288
v 16.43859 -38.58768 5.982077
v 19.76409 -34.96455 6.387268
v 19.14676 -36.83227 5.819855
v 18.3883 -36.76998 6.278276
v 18.64824 -35.7555 6.695418
v 16.3568 -37.23818 7.324974
v 16.87271 -35.80109 7.791434
v 17.37846 -36.21502 7.259464
v 17.73666 -35.13576 7.541378
v -7.299494 69.77625 18.60424
v -7.878305 71.77946 18.13777
v -10.89482 70.46245 18.12573
v -8.848232 70.12334 18.41598
v -9.603089 68.86335 18.55166
v -9.887851 67.74228 18.69102
v 22.13027 -72.40942 -18.459
v 21.12724 -73.14624 -18.34665
v 21.04513 -72.86883 -17.07353
v 0.05085408 -56.99674 4.541968
v 3.217666 -38.61758 13.29221
v 4.536135 -38.64571 12.81848
v 4.248565 -39.97837 10.95266
v 6.264608 -39.25412 11.05894
v 57.06578 -32.64922 -40.85252
v 39.90498 -61.13971 -34.30195
v -26.82185 -72.99481 -22.80533
v 47.3802 40.77083 1.041567
v 48.13294 40.04159 0.2726182
v -1.575488 -22.05499 18.25051
v -2.694277 -22.37766 17.90166
v -0.1743005 -22.92718 17.39031
v -0.9053324 -23.11069 17.39176
v -1.793576 -22.82976 17.59084
v 5.764999 -72.80476 0.0914553
v 3.91704 -72.69594 0.7865492
v 5.081625 -70.5524 1.711652
v 5.022734 -71.47446 1.248628
v 6.170107 -71.56492 0.7680953
v 7.595762 -70.76416 0.6112854
v -1.317387 -32.62237 15.52956
v -3.655234 -32.17971 15.58123
v 31.60371 -67.26223 -28.06017
v 32.20959 -67.0042 -29.27758
v 17.94132 -74.17238 -12.86985
v 16.56803 -34.56773 8.456613
v -50.81852 53.75517 -2.735748
v -50.82267 52.10704 -2.632303
v 61.54241 -8.03667 -39.29501
v 61.14408 -7.965875 -36.71205
v 39.96294 -56.40706 -23.19253
v -7.653298 -37.333 14.32979
v -23.2532 30.7949 10.7001
v -22.42307 30.7915 10.90088
v 13.10735 44.86833 19.35358
v 12.02806 43.57051 19.48603
v -18.43581 41.55497 18.32302
v -24.15227 -35.11631 5.990879
v -23.48678 -36.84924 5.37551
v -23.24847 -35.30095 6.390454
v -22.94676 -36.22718 6.062766
v -18.96804 -39.6413 4.948349
v -19.60705 -37.85936 7.206277
v -20.23269 -39.25225 4.793984
v -20.81783 -38.3737 5.738681
v -22.42677 -38.09682 4.94702
v 23.75783 -29.48954 5.818968
v 34.88174 -64.00871 -26.54026
v 35.12405 -64.04654 -27.27531
v 35.55208 -63.86298 -27.9835
v 35.88592 -62.86294 -26.21068
v 34.42265 -63.8081 -24.96952
v 35.02464 -62.89574 -24.39252
v 35.53931 -61.81374 -23.38828
v 34.62087 -62.28666 -22.53676
v 61.77832 -7.983109 -40.79802
v 61.23837 -9.843138 -39.5572
v -33.0842 -69.09635 -27.61806
v 11.59149 -9.818041 18.19151
v -13.71236 -8.554428 20.43537
v 17.71955 39.44821 17.71604
v 16.39812 39.3266 17.96993
v 15.63595 39.49721 18.17014
v 15.855 37.90601 17.71432
v -52.32443 -51.37561 -42.86586
v 34.98531 46.48818 10.3076
v 39.74776 -56.03791 -22.34325
v 59.53062 -23.24757 -44.02134
v 59.68544 -20.86126 -41.91971
v 59.87045 -20.83461 -43.52329
v 60.6734 -15.16493 -42.4362
v 60.03048 -19.61295 -42.73649
v 60.65056 -16.11292 -43.17149
v 60.35227 -17.80877 -43.08222
v 60.3241 -16.9845 -41.7918
v 59.95218 -18.74631 -41.40084
v 58.47138 -22.60102 -36.52285
v 58.77335 -21.31766 -36.89421
v 59.14801 -23.07009 -40.93121
v 59.70322 -18.98804 -40.01468
v 59.13031 -20.03337 -37.79681
v 59.38093 -20.45082 -39.67234
v 59.18813 -22.06731 -40.06909
v 58.44724 -23.39333 -37.13668
v 58.88699 -22.05246 -38.16288
v 58.73735 -23.68342 -38.97939
v 19.7481 -44.82127 0.3010792
v 19.02835 -42.99697 0.4371474
v 36.43767 -61.05745 -23.77914
v -1.851424 -68.82725 3.289032
v -0.3113146 -68.93754 3.267126
v -2.096188 -70.18066 2.711489
v -2.258866 -71.39574 2.091303
v -3.032929 -69.28462 3.086983
v -4.716197 -69.15956 3.049419
v -4.852872 -69.93491 2.71364
v 33.12681 -66.2935 -29.52771
v 28.80523 -69.06487 -26.18245
v 29.92044 -68.33161 -26.87809
v 31.80252 -66.44599 -25.54751
v 33.38062 -65.42223 -26.68864
v 29.35351 -67.42764 -22.19176
v 29.53859 -68.22095 -25.14105
v 31.0378 -66.89381 -24.8029
v 30.06852 -66.70465 -22.05979
v 29.40252 -67.89557 -23.62935
v 31.15634 -65.91256 -22.55731
v 31.25748 -66.34061 -23.74021
v 32.35044 -65.73952 -24.81255
v 32.91114 -64.85253 -23.95057
v 31.92396 -64.62355 -21.56547
v 31.89071 -65.42358 -23.06047
v 32.50265 -64.72756 -22.8557
v 33.13659 -64.03529 -22.76379
v 33.59829 -63.0666 -21.98979
v 7.36243 -60.94014 2.667422
v 6.954497 -62.63969 2.791086
v 9.778646 -60.84986 1.669915
v 9.353755 -58.48521 2.16613
v 8.792932 -61.01013 2.091517
v -23.41555 -74.91092 -20.18375
v -25.49532 -73.81482 -22.08952
v 28.67911 -44.60829 -2.498973
v -51.70134 58.66226 -4.338413
v 44.50755 -54.94096 -31.49951
v -2.516493 -33.47335 15.53343
v -22.00956 -63.90261 -3.624122
v -11.18647 73.40826 17.4378
v -12.62568 74.22656 17.05134
v 4.56673 -32.32805 15.32019
v -19.5755 -76.45676 -15.21083
v 8.550347 -41.19524 7.584477
v 8.279113 -41.39845 7.826456
v 7.467441 -41.00608 8.265644
v 7.04759 -41.26271 8.560396
v 8.503842 -41.686 7.811361
v 7.853695 -42.13321 8.499037
v 6.497305 -41.39921 8.900012
v 57.1976 -21.69305 -29.58582
v -9.941753 -75.5267 -2.445924
v -11.01239 -75.90104 -3.322247
v 4.870643 -51.67574 6.431049
v 24.39265 -52.55309 -4.374272
v -3.131262 65.66463 19.52654
v 39.78047 -53.65277 -19.52279
v 10.05735 -37.86663 11.07026
v -28.56197 -29.7232 5.534779
v 25.19865 -41.03671 0.5974168
v 27.77075 -43.846 -1.751182
v 27.36309 -42.83594 -1.061491
v 29.22127 -41.55304 -1.066967
v 28.23595 -39.51404 0.4916365
v 26.41092 -41.64081 -0.07542969
v 28.89039 -40.47722 -0.3360736
v -38.65919 71.29823 7.405971
v -39.20736 71.98824 6.718877
v -39.0007 73.45677 6.393517
v -39.3555 72.58054 6.391668
v -39.5906 72.88095 6.080806
v -39.84078 73.16321 5.786793
v -40.40741 73.01575 5.318859
v -40.68922 72.43683 5.255963
v -40.03357 71.95801 6.00999
v -40.00172 72.42492 5.883128
v 16.4963 -64.47437 -3.071064
v -17.78165 46.36758 18.74934
v -18.67476 47.28913 18.5368
v 26.53799 -34.79026 3.460833
v 27.12243 -33.4995 3.655748
v -4.070389 -51.10334 7.007576
v 22.73343 53.30581 16.10227
v 23.08621 52.95347 15.97923
v 23.18766 52.21333 15.99126
v -62.25858 -15.41102 -32.76958
v -62.64578 -15.7679 -35.19166
v 47.80816 -49.19462 -29.79543
v 3.940951 -46.78705 10.40923
v 3.732536 -47.56054 10.1035
v 3.28575 45.03831 20.58381
v 48.66399 -48.57677 -31.36593
v -32.29935 73.22486 11.22542
v -33.12948 73.53139 10.63788
v -33.47393 72.79182 10.67882
v -33.03164 72.35933 11.05233
v -32.95937 71.32028 11.38162
v -27.9745 -50.25489 -3.075388
v 9.681929 -20.18554 12.78992
v -60.78729 -34.34578 -48.67496
v -60.31628 -35.73074 -48.06546
v -60.91817 -33.74545 -47.1101
v -45.56035 36.28135 6.186642
v -22.19806 -75.37866 -18.30764
v -21.41343 -75.83744 -18.40146
v 28.23707 -63.73627 -14.76848
v 36.45483 43.27955 10.19969
v 37.19838 43.07084 9.805074
v 38.41853 43.10689 8.938415
v 3.937936 -74.96121 -1.202934
v 14.61531 38.16048 18.01702
v 13.41207 39.06845 18.54797
v 48.47706 37.51056 0.628461
v 55.65816 -37.25655 -40.6518
v 56.05355 -35.71931 -39.89601
v -24.65172 -39.36615 2.354034
v -23.72296 -39.09547 3.017194
v -24.94798 -37.59626 4.081991
v -4.855034 -18.65101 23.88539
v -3.84338 -19.58428 22.48485
v -59.43311 -26.52024 -28.89309
v -20.8999 -75.73155 -14.96004
v -25.59576 -40.2481 1.34911
v -54.08525 -48.6944 -42.14563
v -27.82011 -32.35959 5.316289
v 12.03127 -54.60041 2.24641
v -1.232791 -67.1562 3.82665
v -4.244353 -66.93512 3.829379
v -2.861765 -66.76884 3.910384
v -1.932467 -64.75111 4.300304
v -3.563594 -65.91086 4.08915
v 38.81083 68.11629 5.517269
v 12.32469 -8.938937 14.63462
v 10.22487 -58.4645 1.83362
v 47.31286 38.22121 1.988387
v 46.50565 38.20253 3.031062
v 53.1856 -42.33146 -37.25158
v 39.61143 -60.47889 -30.2639
v 39.62617 -60.03226 -29.0886
v -40.87395 44.6899 8.435467
v -39.90131 43.99662 9.360381
v -40.0964 44.72575 8.986101
v -39.06712 44.68401 9.708083
v -37.19374 -65.16704 -25.87921
v -17.26186 61.95376 18.12225
v -2.189106 -58.02299 4.61017
v -45.02778 72.09277 1.120636
v -45.38047 72.11111 0.6727102
v -46.15455 71.48014 0.03170039
v -36.61805 -66.22438 -27.97994
v -6.297867 -16.89946 26.35904
v 58.61529 -25.02558 -39.59016
v -25.84879 65.70902 15.49948
v -0.3074664 9.390508 21.69138
v 0.3125872 9.940825 21.27263
v -42.30709 44.46198 7.418092
v 6.925923 -51.74014 5.900886
v 8.073107 -54.04178 4.087793
v 10.16262 -51.34449 4.78157
v 48.02006 60.31786 -2.878795
v 40.119 68.31535 4.237296
v 39.37019 67.98547 5.002157
v -23.09899 70.90726 15.68255
v -23.93422 71.97999 15.18598
v -25.05518 71.45963 14.95137
v 35.77338 11.90294 1.250386
v -63.29148 -20.29451 -43.02462
v -6.092802 -47.83102 10.12688
v -5.724127 -48.26538 9.76012
v 6.095843 -74.01642 -1.004698
v 7.31701 -74.79634 -2.3124
v 18.42554 3.882628 5.513904
v 19.3665 4.045671 4.9261
v -55.70461 35.10445 -7.789011
v 9.219205 -16.26923 20.26812
v 10.57403 -15.32176 20.64802
v 9.872846 -15.71681 20.81824
v 9.555251 -6.533122 19.06348
v 11.40856 -18.15648 16.01628
v 11.79879 -17.28037 17.09231
v 13.11977 -17.05498 14.79988
v 12.39292 -17.02683 16.59783
v 12.58904 -15.67539 17.91598
v -51.17726 -52.36763 -37.3714
v -52.20306 58.11179 -4.945807
v 5.589485 -53.43362 5.088476
v -10.13848 -19.84174 15.41216
v -10.83827 -19.72023 15.1523
v -11.19158 -20.08731 14.58947
v 40.29448 -28.36602 -2.374007
v -27.77983 -72.69007 -25.36546
v -26.97183 -73.06458 -23.88991
v -47.74226 24.8001 -2.799531
v -54.17578 40.11901 -5.77838
v -5.61086 -46.31778 10.90309
v -16.6541 41.32051 18.63719
v -17.46337 41.26166 18.47588
v -17.40193 40.69922 18.38527
v -18.56442 39.73428 18.01504
v 29.51304 58.98063 12.69913
v 31.63948 -62.91085 -18.64813
v 31.00321 -63.7709 -18.7816
v 42.37009 42.90639 5.79492
v 41.62148 44.22399 5.998018
v 1.100166 4.046569 23.79072
v -0.2329167 3.608734 24.51317
v -19.87878 38.62333 17.48957
v 24.59316 -0.1296597 4.368583
v 23.78334 -71.83487 -21.4915
v 25.40585 -70.53693 -21.4373
v 25.51289 -70.04405 -19.87917
v 16.85513 -19.78901 7.652355
v 29.93465 2.970434 2.135801
v 54.61342 -38.98429 -37.66267
v 54.03031 -36.39782 -31.26359
v 53.8344 -38.05323 -32.5773
v 55.87352 -32.55133 -34.09003
v 54.34505 -36.67889 -32.74382
v 56.01236 -30.95157 -32.93723
v 54.88549 -32.7677 -30.41937
v 55.26835 -31.98465 -31.03973
v 55.7017 -32.20982 -33.01164
v 55.135 -33.63578 -32.24866
v 54.6246 -35.37598 -32.12522
v 54.86283 -34.59878 -32.19556
v 55.28302 -34.42798 -33.73457
v 54.86391 -36.70057 -35.02773
v 54.66422 -35.77102 -32.73476
v 55.34985 -34.85012 -34.53569
v 55.95903 -33.51701 -35.63869
v 55.3272 -36.13138 -36.34112
v 55.93188 -34.41915 -36.79142
v 55.8231 -35.66294 -38.22575
v 55.61793 -36.79176 -39.15694
v 55.04864 -37.48862 -37.24552
v 55.01221 -38.07711 -38.24307
v -58.03008 -41.10916 -42.60964
v -0.9536197 42.46611 20.58952
v -48.62254 67.77554 -1.879498
v 23.09022 -19.67408 6.69488
v -24.07245 71.00847 15.35468
v -24.6049 70.06858 15.35254
v -25.0851 68.95563 15.39527
v 40.28441 -58.96153 -28.32939
v 37.84769 -62.48315 -31.02874
v 38.63041 -61.71658 -30.89137
v 37.66753 -62.36093 -29.78492
v 38.52304 -61.3629 -29.47495
v 37.66158 -60.7242 -25.67175
v 39.07421 -60.49578 -28.74352
v 38.79396 -59.77819 -26.40997
v 38.14706 -61.04449 -27.56598
v 29.85947 -62.74317 -15.89781
v 31.33137 -64.18933 -19.87343
v 32.76083 -63.73516 -21.59828
v 34.13539 -61.98435 -21.22717
v 32.01086 -63.1855 -19.58423
v 32.9264 -62.95651 -20.74696
v 29.08257 -59.3483 -12.02548
v 31.36582 -57.10959 -12.54431
v 28.51166 -61.26707 -12.92665
v 32.71112 -59.03258 -15.74279
v 29.68897 -60.05936 -13.22637
v 31.79781 -58.31442 -14.01943
v 31.18207 -58.26526 -13.27712
v 30.17569 -59.18379 -13.00712
v 30.87675 -59.91129 -14.44239
v 30.54964 -61.2778 -15.32263
v 33.31324 -57.362 -14.87135
v 33.90009 -58.97286 -17.16055
v 35.39391 -60.25191 -20.83565
v 34.66257 -60.07558 -19.49113
v 31.69551 -60.99338 -16.4875
v 32.52872 -61.51109 -18.20938
v 32.82595 -59.82494 -16.69331
v 33.42654 -60.42556 -18.19481
v 33.45731 -61.63829 -19.72076
v 34.56355 -59.02162 -18.12411
v 39.73507 -57.17667 -23.8658
v 39.02804 -55.23902 -20.1578
v 38.30316 -56.3641 -20.37988
v 39.2743 -55.7923 -21.23875
v 38.36615 -57.96575 -22.55837
v 39.07819 -57.27765 -22.8314
v 38.92785 -56.82209 -21.98447
v 38.09851 -57.53767 -21.55677
v 37.86475 -57.08408 -20.60992
v 37.90172 -60.06896 -24.98576
v 38.49682 -59.15424 -24.62122
v 39.76136 -57.72844 -24.75775
v 39.30218 -58.32421 -24.83995
v 39.0607 -57.8987 -23.67912
v 38.26935 -58.78764 -23.59282
v 36.98435 -60.23153 -23.49957
v 37.31504 -59.2444 -22.60304
v 36.2368 -59.1601 -20.71509
v 36.16513 -60.40585 -22.33285
v 37.13154 -58.78417 -21.6323
v 36.07185 -58.31784 -19.38379
v 35.30909 -58.77518 -18.84974
v 36.95249 -57.17701 -19.33769
v -26.09107 48.43495 16.12805
v -24.62222 48.89515 16.68809
v -23.4896 49.33351 17.07081
v -61.10418 -30.68288 -40.46352
v -29.7362 13.93327 3.320468
v -30.48247 14.24982 3.194051
v -28.95587 13.20084 3.304522
v -28.9901 11.98445 3.04121
v -30.17942 12.99687 3.207935
v -31.2471 12.47576 2.971327
v -27.42402 10.17537 2.812011
v -30.59702 10.86802 2.702076
v -28.98406 7.203967 2.584265
v -28.63403 8.785785 2.646127
v -29.2181 10.01801 2.693182
v -30.48596 9.289956 2.43654
v -5.698697 56.23523 20.25894
v -0.8025177 -58.82266 4.572106
v 58.2907 -27.55155 -40.79499
v 58.08035 -27.82174 -39.69896
v 58.27078 -26.50397 -39.37643
v 57.53602 -31.61821 -42.40663
v 57.49552 -30.88264 -40.48013
v 56.66375 -31.29337 -36.37815
v 56.43534 -33.34356 -37.87501
v 56.769 -32.86053 -39.18662
v 56.72899 -32.34373 -37.92981
v 57.0546 -31.0857 -37.99789
v 57.29097 -31.04704 -39.36356
v 57.7013 -29.4984 -39.65894
v 57.67209 -28.54279 -38.34243
v 57.45015 -29.72199 -38.53768
v 56.51566 -30.76502 -35.04758
v 57.09346 -30.15797 -37.02115
v 57.10931 -29.2153 -35.99364
v -25.70981 -34.86293 5.384468
v -24.30045 -33.59222 6.448227
v -24.52333 -32.30612 6.655085
v -49.95564 33.83369 1.407113
v -44.78649 72.41782 1.298528
v -44.90233 71.43867 1.439808
v -44.23112 71.76247 2.076802
v -7.612696 62.62851 19.60226
v -27.07597 30.89261 9.967062
v -51.95509 -51.38831 -38.12923
v -21.3186 47.83142 17.81444
v -46.37756 -58.09307 -34.91521
v 4.210708 -35.80585 15.07356
v 2.670213 -35.75211 15.39111
v 5.006296 -34.18344 15.18776
v 5.810674 -35.06473 14.73054
v -28.71129 50.52156 14.82626
v -45.06442 43.22156 5.5368
v 41.27465 -59.78636 -34.8224
v 43.01774 -57.98791 -35.65575
v 7.839588 -14.04677 24.49149
v -33.46292 -38.15607 0.6178474
v 60.99699 -4.45808 -31.75319
v -10.71554 62.5501 19.24064
v 26.2841 -67.13891 -15.83912
v 40.64471 -56.32819 -24.312
v 40.85799 -56.81179 -25.48001
v 41.52686 -42.28397 -11.75557
v 4.423625 -67.23417 3.096677
v 1.605443 -13.06214 30.40214
v 4.028537 42.94829 20.40961
v -51.93515 -51.74728 -46.74402
v -51.23879 63.019 -4.374837
v -51.42519 63.66021 -4.704384
v -51.8465 62.66041 -5.141777
v -52.08861 62.04442 -5.371866
v -51.93266 60.04545 -4.792593
v -51.0274 62.61766 -4.02562
v -51.62691 62.20626 -4.772426
v -52.04692 60.54251 -5.037848
v -51.27078 60.662 -4.006419
v 56.94197 -25.96255 -32.24495
v 13.68366 -42.26873 3.987547
v 12.77989 -42.22951 4.706701
v 12.30707 -42.14186 5.027759
v 12.75149 -42.78966 4.979496
v 34.2044 -55.73785 -14.30946
v -20.6544 14.86521 2.969172
v -0.03842096 -0.3469231 26.71027
v 55.9319 47.59434 -14.14614
v -46.52401 -58.28382 -39.22516
v -47.48714 -57.26163 -41.69657
v 60.509 -12.4732 -38.12299
v -48.27765 68.42623 -1.535202
v -50.75019 64.61037 -3.992227
v -49.09602 68.03772 -2.596173
v -51.61798 64.89349 -5.22591
v -51.01103 65.27377 -4.486552
v -50.19994 65.16128 -3.346389
v -50.27579 66.44984 -3.774024
v -49.83937 67.47913 -3.475071
v -48.21954 69.80833 -1.933071
v -46.94379 70.36994 -0.5108543
v -47.46603 69.23344 -0.7504761
v 26.9474 -45.15333 -2.166283
v 25.60404 -45.01928 -1.659956
v -9.003881 -23.72199 14.79538
v 3.35184 -32.46947 15.54898
v -4.67267 -73.73592 0.3965549
v 27.20044 -28.83723 4.744683
v 26.63775 -31.60581 4.356208
v 27.23946 -30.00373 4.500812
v 60.22257 -14.03738 -38.20092
v 59.98178 -14.47778 -37.06281
v -24.47429 -27.17784 7.104133
v -28.2033 37.10037 14.48302
v -60.55737 -31.58402 -38.45688
v -53.14957 36.33736 -2.618298
v 38.7513 27.49237 4.507199
v -22.4047 69.02554 16.21463
v -23.4039 69.44885 15.8688
v -23.52288 68.12669 16.02363
v 61.33753 -10.72941 -41.4919
v 61.00821 -12.09747 -40.89642
v 60.84504 -11.41471 -39.04618
v 60.51046 -11.08745 -36.66994
v 60.9798 -9.457072 -37.51472
v 60.13256 -10.61805 -33.63109
v 60.62079 -9.625386 -35.69859
v 60.54276 -9.094328 -34.43744
v -17.93289 17.15552 2.808618
v 12.09529 -39.70112 7.041247
v 10.7713 -39.72633 7.869149
v 14.3884 -38.58837 7.47987
v 10.45719 -39.05306 9.240747
v 10.04059 -38.68909 10.07763
v 13.70969 -36.59588 9.663739
v 12.00457 -38.15079 9.568319
v 12.80361 -35.79382 10.60534
v 12.50941 -33.92992 11.2433
v 8.73493 -37.58926 12.02933
v 5.02635 39.12352 19.85521
v 5.438555 39.87494 19.93575
v 7.769717 -52.97075 4.782083
v 9.456316 -53.5648 3.860114
v -12.011 -77.31615 -6.222193
v -13.24651 -76.59933 -5.620319
v 59.78518 -15.93339 -37.36828
v -61.2103 -29.85939 -39.92325
v -35.14128 -67.68945 -29.38288
v 6.007312 -23.60995 14.36943
v 4.065367 -24.07388 15.59222
v 6.334683 -24.90345 14.12305
v 4.748224 -24.36649 15.17042
v -41.36481 46.23875 7.58679
v -40.39946 45.33014 8.605816
v -40.46776 46.80832 8.153165
v -37.75615 -65.02203 -27.01376
v 44.68695 35.28817 4.621882
v 46.30417 37.69185 3.340484
v 44.92379 37.5429 4.750299
v 46.64334 36.80522 2.993824
v 44.56187 36.52356 4.957814
v -4.668918 -11.21953 31.24894
v 39.75559 66.97168 4.809721
v -9.649 56.24939 19.8792
v -30.93237 -69.80908 -22.79357
v 15.00537 15.99296 3.241549
v 14.101 16.95913 3.444956
v 14.78565 16.74224 3.113809
v 12.95878 17.13794 4.164726
v -26.10825 -33.05391 5.826705
v -26.69782 -31.15034 5.980532
v -26.01218 -37.1326 4.045482
v -24.82638 -36.89863 4.658391
v -24.71947 -36.00026 5.267208
v -24.08366 55.58858 16.50618
v 14.79355 -74.34703 -7.915214
v -52.47026 36.92752 -1.53416
v -51.98682 37.54329 -0.8553461
v -51.83718 34.59654 -0.6610024
v -52.07766 36.25977 -0.8591286
v -51.1436 37.01282 0.5530432
v -51.66984 36.08416 -0.2271257
v -50.77543 34.1178 0.5645962
v -50.92909 35.14464 0.6607301
v 29.45225 -31.8912 3.067911
v 28.0576 -31.36294 3.823628
v 31.2414 -30.70678 2.600025
v 31.48729 -31.95909 2.036642
v 27.92242 -34.44475 2.947784
v 29.10151 -33.39305 2.730102
v 31.63154 -32.83656 1.629393
v -60.08088 -36.13185 -46.01995
v 26.85542 -4.877603 5.169498
v 7.521554 -73.72713 -1.392423
v 7.62429 -71.79577 0.01043855
v 44.39488 -55.98765 -34.17073
v 44.66877 -55.19862 -32.84296
v 27.4383 -64.05904 -14.02709
v -28.78425 36.36737 14.03327
v -13.68705 43.51883 19.46379
v -41.33673 68.46835 5.683033
v -39.5675 73.85621 5.755517
v -39.98061 74.81744 5.003916
v -40.64039 74.67427 4.43748
v -40.95572 73.86344 4.450517
v -41.36031 73.0476 4.42021
v -42.8414 73.40365 2.843804
v -42.43954 72.59021 3.550992
v -45.69739 38.37112 6.328383
v -46.51973 38.6943 5.60993
v -46.46798 38.00256 5.643745
v -47.45086 39.19411 4.69269
v -5.9944 -73.43409 0.5336474
v -49.77462 -54.27101 -37.23094
v 14.19242 -42.72598 3.739716
v 13.32977 -43.46304 4.725138
v -30.52372 51.73211 13.83181
v -18.46778 -40.77547 3.026051
v 8.562829 -14.87313 22.89742
v -57.7417 -41.53136 -41.52245
v -12.44318 -21.35857 12.06045
v -3.945399 -72.00622 1.685745
v -3.636561 -70.63208 2.450423
v -7.162919 -71.63774 1.584044
v -6.186783 -70.5086 2.313357
v -7.827402 -70.58887 2.018201
v 1.887363 -49.72721 8.540009
v 5.188791 -49.83279 8.126993
v 4.196534 -50.47002 7.602947
v 5.814709 -51.10949 6.67139
v 12.80103 -19.25192 9.281043
v 12.48281 -19.19354 9.610757
v 11.62928 -19.85664 10.02885
v 11.35125 -19.81026 10.35583
v 8.494306 -32.0447 13.59027
v 40.53666 -60.36575 -33.619
v 42.96847 -57.60143 -33.59303
v 40.79917 -59.69693 -32.05605
v -43.45101 -60.86115 -32.77854
v -44.1795 -59.94162 -31.99627
v -45.72223 -58.7626 -34.51849
v -44.93079 -59.64058 -34.57656
v -45.23868 -58.94297 -32.75879
v -45.67854 -58.05491 -31.38183
v -46.84332 -56.89754 -32.29936
v 26.82642 0.2459381 3.519957
v 50.05923 37.97911 -2.053264
v -41.40722 69.33061 5.43161
v -45.50859 70.29167 1.106985
v -45.85609 70.98761 0.4925619
v 5.56742 -41.32325 9.279424
v 4.177172 -41.71768 9.869268
v 26.1764 53.75925 14.53926
v -17.18429 64.66624 17.94043
v -25.68288 -72.72424 -16.77097
v 33.36645 10.94791 2.082144
v 34.43004 10.74029 1.632734
v 33.16129 9.553599 1.788771
v 33.23591 7.908899 1.448449
v 27.71166 5.923098 2.495946
v -43.15126 -60.50319 -30.09384
v 54.19387 -20.95262 -19.18525
v -18.15913 -39.5677 5.593616
v -16.36166 -39.83547 6.185441
v 61.40697 27.10428 -27.42807
v -23.87194 66.30792 16.10414
v 41.84655 -58.91368 -33.51274
v 44.68508 -53.03053 -27.90479
v 42.83461 -57.40698 -32.29866
v 42.10113 -57.81277 -30.82994
v 43.69844 -56.68703 -33.59037
v 41.43958 -56.09605 -25.55488
v 41.75332 -57.84262 -29.83452
v 43.73576 -55.82192 -31.00005
v 42.87391 -56.37647 -29.6863
v 43.07756 -56.58207 -30.79144
v 47.02073 -51.39007 -31.55671
v 44.65763 -51.11841 -24.98915
v 45.17639 -54.06116 -31.57047
v 46.28262 -52.59522 -31.7832
v 42.07812 -54.48309 -24.45989
v 43.51288 -54.3794 -27.41571
v 40.49124 -57.99855 -26.82517
v 41.66914 -57.0388 -27.82907
v 42.29174 -55.55576 -26.52785
v 42.54826 -55.99698 -28.00726
v 43.3555 -55.32225 -28.77745
v 44.20895 -54.28501 -29.06755
v 43.52599 -53.11271 -25.38493
v 45.22718 -51.87513 -27.34155
v 44.58603 -52.2084 -26.32929
v 47.3818 -51.28784 -32.65469
v 45.13717 -53.33535 -29.72909
v 46.5354 -51.2023 -29.62823
v 47.62485 -50.18909 -31.15245
v -54.96496 56.028 -8.835479
v -55.34924 55.73113 -9.431591
v 13.56731 37.11458 17.9559
v 18.08972 33.31234 14.59989
v 18.39841 35.42873 16.04737
v 16.60337 35.17517 16.2837
v 16.6644 34.06794 15.62159
v 14.10024 32.66885 15.35907
v 14.69797 31.54201 14.06424
v 15.58142 32.53148 14.72306
v 15.10934 33.89621 15.89806
v 14.06798 36.09787 17.46916
v 15.2152 35.22235 16.7073
v 11.80391 35.4973 17.72332
v -55.85208 -45.71632 -48.20926
v -55.02811 -47.15152 -47.6871
v 13.96147 -67.07191 -1.842725
v 63.49545 0.9950144 -39.53956
v -42.21384 -59.11855 -24.42268
v -42.6568 -60.01221 -27.24606
v 5.498793 -12.04551 28.31988
v 6.632817 -11.45567 27.30476
v -30.2641 36.62043 13.62267
v 10.34401 35.86602 18.18103
v 9.454352 36.54622 18.62052
v -23.72502 56.98894 16.57568
v 8.766592 -71.48251 -0.374838
v 7.425468 -72.33546 -0.2443728
v 10.20634 -41.45714 6.3952
v 9.585257 -41.31759 6.772964
v 13.38557 -17.43795 10.02646
v 13.42326 -17.56192 9.691314
v 2.078055 -17.5389 25.04458
v 1.848905 -17.56861 25.44741
v 2.823142 -16.919 25.56999
v -36.2909 45.24082 11.41447
v -35.73705 45.88231 11.56758
v -5.130725 69.13911 18.87705
v 49.31252 38.23594 -0.8711271
v 49.23058 38.95509 -1.005069
v 17.46601 6.576757 4.806772
v 43.60702 -37.1424 -10.86734
v 44.58521 -36.62966 -11.86675
v -4.821536 -38.2154 14.40432
v -3.855005 -39.22149 13.47376
v -17.59099 -77.20586 -13.63914
v -16.71773 -77.4334 -12.34102
v -18.31977 -76.5479 -11.66515
v 15.74549 -53.20245 0.8241743
v -37.28667 37.89688 11.54313
v 11.95193 -9.319114 16.34233
v 3.462545 -44.99022 10.7633
v 3.194049 -43.4733 10.69804
v 19.42657 6.551417 3.928708
v 17.94627 7.386279 4.189
v 18.22223 6.250655 4.537198
v -62.52834 -27.08057 -46.63629
v -8.980492 -52.14432 5.875482
v 18.19894 -21.91042 7.494874
v 14.01701 -35.15498 9.958947
v 14.76214 -35.90977 9.197863
v 15.8677 -36.23255 8.26098
v 15.87737 -35.54488 8.562684
v 13.84501 -33.32399 10.40184
v 14.29064 -32.39986 10.15304
v 15.69132 -32.14505 9.331367
v 16.53897 -32.55886 8.80754
v 15.71178 -33.5529 9.203011
v 17.26366 -33.43898 8.291346
v -29.27421 -36.27563 3.4482
v 0.2367403 -64.47691 4.241827
v 57.35876 -25.17051 -33.39707
v 57.3526 -24.19674 -32.54628
v 57.73864 -23.66797 -33.83089
v 58.11184 -23.15014 -35.21276
v 57.74155 -22.55697 -32.92269
v 58.08706 -20.62403 -32.7904
v 24.74132 -70.0654 -18.0785
v 26.68439 -68.30184 -18.43718
v -25.04033 -73.93577 -20.89246
v -24.56863 -74.06262 -19.2754
v -25.12758 -44.54523 -0.4004189
v -26.25755 -45.78046 -0.9727638
v -48.44212 39.2582 3.692517
v 58.83615 -17.02042 -33.20207
v 11.88375 26.16442 9.883904
v -15.44735 47.67395 19.3049
v -18.64434 15.46098 3.055751
v -19.90516 15.509 2.94067
v -49.63433 61.28352 -2.066273
v 11.79065 -42.08488 5.443047
v 11.04201 -41.75988 5.968493
v 9.354713 -41.66357 7.161505
v -20.32581 -41.22796 1.601135
v 16.4851 12.57468 3.435236
v 16.901 11.95123 3.458511
v 24.40341 60.69261 15.12514
v 26.35312 58.82006 14.27278
v -49.23848 -55.24767 -39.52947
v 23.02238 -67.40326 -11.17178
v 23.2262 -68.41573 -12.52566
v 25.25925 -67.29173 -14.36563
v 7.214903 -58.36529 2.967673
v 9.441975 -56.47683 2.6432
v 8.828879 -54.41098 3.678327
v 7.031136 -54.13343 4.343871
v 4.58176 -42.87725 10.22794
v 4.047975 -45.45665 10.68562
v 6.305014 -41.95039 9.254915
v 4.796623 -48.33495 9.492509
v 6.389293 -47.45384 9.355769
v 4.720755 -46.84375 10.19397
v 6.558868 -46.90456 9.535037
v 6.569386 -45.76252 9.803159
v 8.072522 -43.3531 8.926921
v 6.082582 -43.55189 9.902666
v 7.848356 -46.93755 8.866696
v 8.114369 -46.06005 8.98983
v 9.612479 -44.20556 8.177431
v 11.02062 -44.77838 7.205007
v 10.64043 -42.79702 6.773114
v 10.62586 -46.08506 7.376311
v 12.3682 -43.56116 5.600585
v 12.87168 -44.90465 5.681806
v 1.72041 -54.58798 4.95625
v 0.6135625 -56.0464 4.615744
v 2.145564 -57.37583 4.262166
v 2.017827 -56.08683 4.478864
v 1.393089 -56.57676 4.429287
v 0.9402373 -57.06041 4.435949
v 1.177617 -65.92132 3.957119
v 2.226165 -67.70834 3.438895
v 3.243433 -66.37948 3.566967
v 22.40355 -68.74876 -11.62959
v 18.25982 -71.40481 -8.537488
v 22.34422 -69.51268 -12.47054
v 23.95417 -66.65569 -11.79002
v 23.75999 -65.5683 -10.67506
v 23.84037 -68.59037 -13.68303
v 22.46131 -70.07082 -13.45234
v 22.35473 -71.8127 -16.91385
v 23.66917 -69.53993 -14.7971
v 23.70757 -70.13747 -16.02537
v 20.63468 -72.39648 -14.19911
v 21.65081 -71.81662 -15.1458
v 22.74181 -70.82709 -15.35261
v 10.21958 -75.09637 -4.522295
v 12.21054 -74.37778 -5.239793
v 25.0258 -68.60072 -15.79418
v 25.59264 -68.69614 -17.02774
v 6.336709 -50.54287 7.0076
v 6.435052 -48.95406 8.43045
v 8.239342 -48.85412 7.637072
v 22.66813 -66.40744 -9.928835
v 23.95705 -59.06547 -7.24207
v 21.3607 -71.45471 -13.74321
v 21.37826 -69.99346 -11.4461
v 15.52601 -48.12732 2.892112
v 20.67315 -63.59574 -6.315732
v 19.16125 -44.40152 0.6886811
v 23.21875 -47.07569 -1.662199
v 21.5888 -45.82552 -0.6377037
v 23.04439 -46.13977 -1.315823
v 22.28477 -45.17577 -0.7732034
v 21.07475 -44.58793 -0.2022113
v 19.84208 -46.0601 0.2245887
v 21.31181 -48.21621 -1.021618
v 10.83464 -52.34463 3.8602
v 13.71478 -50.93167 2.936052
v 0.3426349 -58.25104 4.473969
v 21.95464 -58.067 -5.199053
v 24.08628 -57.71022 -6.683583
v 23.65047 -54.52501 -4.837414
v 21.34914 -56.06131 -3.897046
v 21.90618 -56.49128 -4.499375
v 23.20239 -56.41526 -5.418569
v 24.81102 -54.03203 -5.367169
v 12.82389 -74.53507 -6.000442
v 9.556306 -72.29588 -1.399939
v 10.27191 -71.2522 -1.145695
v 14.03467 -44.29293 4.679196
v -0.491919 -62.96161 4.4363
v 25.80172 -54.26978 -6.168558
v 24.72662 -55.3365 -5.98798
v 10.6106 -47.07352 7.118273
v 9.675109 -46.40948 7.92189
v 9.269906 -46.82991 8.034513
v 9.545926 -49.89507 6.169079
v 9.882718 -52.12388 4.45084
v 11.61881 -51.02848 4.13408
v 9.649624 -50.80702 5.398713
v 10.47653 -50.59259 5.071766
v 9.878098 -48.40021 6.975678
v 12.24996 -50.16824 4.212542
v 11.90905 -46.96621 6.164667
v 11.22018 -48.59431 6.034256
v 11.78966 -49.28009 5.169489
v 12.62219 -49.36024 4.535525
v 13.27819 -48.27557 4.590625
v 14.38853 -48.3133 3.701227
v 15.11651 -49.19081 2.810313
v 14.25286 -45.62496 4.527571
v 13.4902 -47.18872 4.823066
v 14.80182 -45.1837 4.09887
v 15.11161 -44.06528 3.34114
v 15.51077 -46.42515 3.327882
v 18.72455 -43.36641 0.6252133
v 18.19179 -42.70986 0.7264416
v 16.87755 -42.69453 1.534134
v 16.11354 -43.10142 2.220967
v 15.79205 -43.78995 2.663202
v 15.42776 -45.00314 3.201319
v 18.1233 -43.70824 0.9911534
v 16.93648 -44.76817 1.990577
v 17.89751 -45.12554 1.556954
v 16.82254 -45.12127 2.299234
v 16.69998 -46.15654 2.346708
v 18.64225 -45.32816 1.028322
v 17.43695 -46.47656 1.767291
v 27.7165 -65.3301 -15.78495
v 27.08483 -65.52348 -15.08866
v 24.4649 -67.48972 -13.35888
v 24.51637 -68.5131 -14.74992
v 25.30534 -65.79111 -12.80404
v 8.749477 -68.03453 1.172928
v 17.35952 -71.41683 -7.466789
v 24.9849 -64.68886 -11.47737
v 26.32331 -64.88627 -13.34869
v 25.8991 -63.86073 -11.94902
v 26.86634 -63.50468 -12.83389
v 29.61306 -54.48822 -9.052544
v 13.30892 -72.97452 -4.734714
v 20.53429 -70.66737 -10.96652
v 19.16297 -73.24324 -13.01999
v 19.84263 -72.09863 -11.96715
v 17.82375 -72.84052 -9.800197
v 19.44554 -71.54376 -10.44699
v 22.27206 -67.69714 -10.40813
v 21.03219 -68.99598 -9.883547
v 21.6115 -68.49729 -10.21231
v 14.32148 -66.10808 -1.821564
v 15.20554 -64.36779 -2.049134
v 3.111326 -55.51723 4.521472
v 7.349426 -56.44796 3.335109
v 6.135077 -55.76406 3.865957
v 5.038225 -54.6894 4.534784
v 5.134287 -56.8504 3.789715
v 3.033473 -56.63154 4.272321
v 1.440734 -58.01118 4.331946
v 0.8054929 -59.07037 4.414506
v 1.936724 -59.76267 4.267073
v 2.793347 -59.04999 4.069771
v 3.994421 -56.5287 4.113524
v 2.632562 -58.08662 4.15508
v 5.40519 -58.59172 3.481436
v 11.14168 -59.67233 1.225781
v 6.758533 -70.34454 1.189369
v 8.167538 -69.32886 1.012554
v 6.355998 -69.09938 1.898855
v 7.352868 -68.67294 1.623866
v 3.703927 -60.38892 3.879817
v 5.280209 -62.32235 3.375126
v 1.12472 -62.3553 4.333415
v 2.938763 -62.56163 4.012885
v 3.682539 -63.21708 3.806867
v 2.886137 -65.39124 3.821727
v 6.047275 -68.42211 2.244719
v 4.558482 -64.09483 3.522749
v 5.785499 -64.10757 3.127955
v 4.610857 -65.44035 3.363805
v 5.180487 -66.54531 3.013525
v 6.432389 -67.26671 2.431251
v 6.646513 -65.41703 2.674119
v 6.927801 -63.69019 2.739053
v 8.567035 -70.13982 0.4560483
v 30.06568 -56.04823 -10.51271
v 28.97092 -56.05597 -9.635266
v 17.97958 -46.29142 1.409816
v 21.10783 -57.25522 -4.238401
v 27.78863 -61.12579 -12.04671
v 26.41361 -62.19791 -11.31871
v 13.97185 -70.36391 -3.325823
v 13.00024 -70.33229 -2.553775
v 12.16892 -71.42701 -2.565768
v 11.70789 -73.61964 -4.015639
v 14.77275 -72.3924 -5.584829
v 14.33304 -73.67207 -6.456671
v 15.72078 -73.48311 -7.813126
v 19.50836 -68.01025 -7.295417
v 17.20074 -62.86864 -3.140446
v 20.61049 -51.22562 -1.485753
v 16.57134 -72.2264 -7.35061
v 12.23452 -64.32428 -0.02570246
v 19.24475 -70.62759 -9.082262
v 19.9909 -69.61649 -9.06866
v 20.2205 -68.67802 -8.56692
v 22.55406 -48.58422 -1.768777
v 21.73824 -50.14918 -1.80785
v 21.14637 -49.09819 -1.153356
v 17.21727 -47.91398 1.65497
v 17.00614 -49.28162 1.414383
v 19.59551 -47.43923 0.1532776
v 20.01421 -49.23434 -0.5038379
v 18.82039 -48.82346 0.3299323
v 17.1217 -50.39801 0.9337283
v 18.44534 -51.16351 -0.1266889
v 18.93223 -50.26694 -0.1655243
v 21.45944 -67.69991 -9.387897
v 9.709426 -70.27662 -0.254342
v 12.09435 -70.6122 -2.018905
v 10.85515 -69.60525 -0.6582806
v 12.47587 -65.64175 -0.4390007
v 12.74612 -67.30733 -1.07192
v 10.37145 -68.76709 0.009641138
v 12.2089 -68.56532 -1.162185
v 11.37455 -67.51421 -0.2224204
v 8.162822 -62.92173 2.246912
v 7.11547 -64.42154 2.60759
v 9.418519 -62.55069 1.699872
v 8.747741 -63.51743 1.92386
v 10.32718 -67.37014 0.5184085
v 8.038252 -66.30528 1.944428
v 10.79779 -65.53501 0.6128946
v 9.787292 -64.35167 1.34291
v 10.60929 -61.64865 1.217955
v 11.07583 -63.85625 0.7064534
v 12.75167 -51.83139 3.106838
v 13.59247 -52.53384 2.32533
v 13.84152 -50.18697 3.183586
v 15.14195 -50.38021 2.247934
v 14.81133 -51.52822 2.02746
v 22.83337 -59.19912 -6.37077
v 10.48857 -56.55643 2.239354
v 19.50119 -66.88175 -6.625765
v 16.77958 -70.0035 -5.692118
v 16.27637 -51.60488 1.091905
v 23.53368 -52.83631 -3.949921
v 22.26809 -54.48602 -3.892997
v 22.579 -52.79767 -3.329515
v 21.94051 -51.35926 -2.352894
v 20.30598 -66.74264 -7.382407
v 15.57905 -55.88493 -0.1098554
v 13.16658 -64.64863 -0.6728479
v 18.95901 -57.0095 -2.615353
v 20.17447 -56.78169 -3.37051
v 11.57165 -60.77707 0.8642452
v 11.01074 -62.27511 0.9397399
v 16.20833 -63.75232 -2.635975
v 15.65017 -62.36423 -1.90264
v 14.16736 -64.55048 -1.345739
v 12.48887 -61.8679 0.2079329
v 12.32197 -63.30511 0.07270477
v 14.05204 -62.85961 -0.9365124
v 13.92565 -61.7892 -0.6221018
v 12.76308 -60.35777 0.3012866
v 14.30715 -55.66489 0.7177208
v 19.03912 -55.70017 -2.188301
v 21.02209 -53.6604 -2.679763
v 19.62322 -51.6127 -1.033534
v 19.04047 -53.41488 -1.30511
v 20.08144 -52.48682 -1.606901
v 17.2034 -52.26443 0.2606965
v 17.72144 -53.70011 -0.5908575
v 18.58732 -52.55612 -0.7001951
v 18.32087 -54.80958 -1.386362
v 16.87272 -54.55889 -0.3818563
v 12.31582 -53.69833 2.502979
v 15.43935 -54.77989 0.3868933
v 13.24049 -54.55114 1.66583
v 15.08428 -59.04269 -0.7397285
v 13.35143 -55.29346 1.352211
v 12.33725 -55.57881 1.750521
v 11.90073 -57.77684 1.256668
v 11.69639 -56.58915 1.701693
v 13.25294 -56.6924 0.9348237
v 14.12737 -56.44949 0.5484546
v 14.18025 -57.65282 0.1113288
v 13.29369 -58.87434 0.2782667
v 13.91953 -71.18635 -3.81376
v 16.20059 -71.50871 -6.249287
v 15.14571 -71.12316 -4.881301
v 17.97035 -70.23252 -7.125676
v 15.74243 -60.21516 -1.449914
v 16.48728 -68.70834 -4.644547
v 13.93631 -68.01948 -2.187308
v 12.31797 -69.48553 -1.624485
v 13.67834 -69.07147 -2.435469
v 15.097 -69.97166 -4.101625
v 15.60488 -68.67543 -3.829587
v 15.7676 -65.4419 -2.755547
v 15.37503 -67.22492 -3.007829
v 19.10599 -69.72324 -8.019882
v 18.57468 -68.25098 -6.430151
v 17.60536 -68.06926 -5.392018
v 16.76995 -65.87175 -3.695378
v 20.13008 -64.59902 -6.233426
v 17.74569 -66.69569 -4.8549
v 18.90354 -66.21143 -5.719018
v 17.80511 -64.37026 -4.088516
v 19.80695 -63.57645 -5.534557
v 15.57122 -58.62138 -0.9412203
v 19.09162 -58.25506 -3.205544
v 17.25967 -57.47567 -1.690714
v 18.80162 -59.29937 -3.366572
v 18.20275 -62.8238 -3.895934
v 16.20997 -60.80706 -1.900288
v 16.79464 -61.21024 -2.397344
v 17.87777 -61.12138 -3.1963
v 17.07659 -59.60152 -2.196563
v 20.61672 -58.20613 -4.270015
v 19.84447 -58.69118 -3.904845
v 20.31049 -60.06911 -4.708796
v 19.07267 -60.97231 -4.065152
v 21.30991 -59.18422 -5.162898
v 22.76954 -58.24091 -5.887664
v 20.37784 -61.97383 -5.469226
v 22.04446 -60.71489 -6.393659
v 21.5944 -59.84155 -5.629524
v 21.58165 -62.37292 -6.688466
v 21.25813 -65.54196 -7.76666
v 23.34906 -64.5425 -9.531516
v 21.74335 -64.09806 -7.552327
v 22.13994 -65.19289 -8.537
v 22.8681 -63.65854 -8.478607
v 23.25156 -60.39423 -7.270603
v 22.78788 -61.62484 -7.434929
v 23.59093 -61.73057 -8.210174
v 25.1895 -63.22678 -10.71355
v 28.9552 -58.04138 -10.95205
v 28.08315 -59.61569 -11.23333
v 25.09571 -59.37482 -8.351759
v 24.2118 -63.04028 -9.522868
v 24.68109 -61.25871 -8.97804
v 25.56294 -60.56653 -9.430216
v 27.23541 -60.44199 -10.96654
v 24.69332 -58.05924 -7.338953
v 25.96285 -56.54527 -7.557872
v 26.32808 -58.93054 -9.172016
v 25.88216 -57.92518 -8.222536
v 27.26919 -58.78785 -9.954033
v 28.45296 -55.42555 -8.777741
v 26.55185 -56.82719 -8.172593
v 27.53991 -57.21451 -9.185303
v -13.50911 -20.25365 11.57633
v -13.19966 -21.08981 11.31047
v 15.78232 12.04444 3.618853
v 44.4271 21.33198 -4.389112
v 58.12532 -21.99077 -34.26124
v 60.21118 -16.4188 -40.46096
v 60.00473 -16.01084 -38.81848
v 59.37996 -18.80404 -37.98118
v 59.69224 -17.16474 -38.04451
v 58.7733 -19.44626 -35.25599
v 59.22794 -17.64174 -35.85741
v 59.06068 -19.26045 -36.54823
v 58.73493 -18.56056 -34.14405
v 58.41122 -19.6309 -33.52415
v 58.26957 -18.74114 -31.8746
v 57.88885 -19.54014 -30.80437
v 58.01482 -18.44038 -30.30823
v 34.89594 -22.99206 3.006938
v -12.76474 73.02754 17.33745
v -13.12274 72.03051 17.53381
v 0.2146395 -18.76474 24.55642
v 32.12886 -44.45948 -4.196555
v 31.71106 -41.24355 -2.256153
v 32.99362 -40.11334 -2.464285
v 34.34846 -40.03894 -3.364445
v 33.35639 -43.85859 -4.679536
v 33.67715 -41.71455 -3.741156
v 33.43905 0.5238213 1.659907
v -26.80819 70.2254 14.55833
v -28.91804 69.82204 13.77972
v 0.7453398 3.165515 24.41526
v 0.4854103 2.27976 24.96121
v 32.94408 -18.24975 4.644737
v -27.5382 -46.1117 -1.54993
v -27.98212 -45.16231 -1.385622
v 10.41915 -27.02615 11.89948
v 6.589693 -38.67673 11.89051
v 60.13587 -13.35518 -36.77119
v 60.0873 -11.91634 -34.84564
v -6.191182 -36.039 15.35485
v -4.694525 -36.70934 15.24496
v -16.59397 53.43681 18.83381
v -14.20231 -52.84172 3.86677
v -14.69507 -50.55172 5.005155
v -29.66422 -41.75066 -0.1247557
v -29.50576 -43.22625 -0.9779683
v 10.93458 44.75201 19.75139
v 12.28167 37.00179 18.18578
v 12.05334 37.85675 18.52041
v 13.39222 37.95778 18.22727
v 13.38791 40.22029 18.78311
v 12.42366 38.65865 18.65122
v 4.210797 39.43526 19.98473
v 3.63964 46.99444 20.62149
v 11.37148 42.2431 19.45455
v 9.096782 46.19677 20.10262
v 5.598223 41.71421 20.17776
v 5.360317 43.50395 20.38183
v 5.504288 40.3892 20.00974
v 6.657678 40.78026 19.93833
v 9.573776 44.7563 19.96687
v 10.70306 46.526 19.85969
v 6.049273 45.10515 20.42053
v 10.00202 43.35641 19.80564
v 7.316845 45.4487 20.30404
v 7.769645 43.77637 20.14462
v 7.488624 42.37447 20.05299
v 9.545039 42.28162 19.77705
v 7.903126 40.22136 19.68412
v 12.83312 41.69576 19.12749
v 11.9014 40.23057 19.07478
v 10.03955 40.74017 19.49483
v 9.026961 38.87708 19.2966
v 10.81502 38.71422 18.97001
v 10.03698 37.80909 18.87086
v -13.13653 -33.7824 13.27054
v 35.50072 -57.51611 -17.70689
v 33.49051 44.10275 11.79773
v -36.5623 14.37799 1.917914
v -36.99669 14.4094 1.744887
v -26.14874 71.1853 14.63066
v -25.3226 73.37527 14.40689
v -28.27903 -71.39306 -20.13493
v -27.54562 -71.7141 -18.99325
v -44.39103 -56.62865 -24.8853
v -23.72976 11.27333 2.992549
v 13.66703 -16.53364 11.51151
v 23.18564 10.53929 3.275664
v 16.55879 10.94274 3.657835
v 59.22043 -15.65681 -33.78633
v -41.32156 36.18764 8.986852
v 48.99994 40.59334 -1.314066
v -6.093689 -65.37585 3.963898
v 34.50766 43.54084 11.2792
v 34.47343 44.57953 11.06322
v 35.54134 43.71538 10.63631
v 35.68409 44.43449 10.3563
v -18.68104 -76.7252 -13.69561
v 20.92667 8.028701 3.3225
v 20.60985 11.20879 3.311572
v 20.93727 10.56756 3.315513
v 20.37756 8.914074 3.304605
v 19.61889 9.866138 3.325126
v 19.07922 11.41895 3.270374
v 18.25941 11.86057 3.280923
v 18.66318 8.968968 3.556551
v 18.84686 10.66871 3.323803
v 17.5602 9.890197 3.618558
v 5.242636 -4.46721 26.12027
v 50.04075 -46.77964 -32.65492
v -41.70588 -56.78098 -20.15766
v -40.7633 -57.25381 -19.29586
v -33.72185 -65.64082 -19.21212
v -33.89984 -66.26227 -20.65108
v 54.3801 -37.37696 -33.88108
v -5.401814 38.56944 19.91634
v -6.664 38.07536 19.67397
v -61.67624 -31.10549 -48.63534
v -62.03276 -29.53032 -47.91394
v 38.26288 67.63105 6.093913
v 37.7422 67.87234 6.49443
v 37.33538 67.27267 6.942258
v 56.64837 -25.87729 -30.98658
v 56.373 -27.38805 -31.15006
v 57.98273 -25.94638 -37.11413
v 57.77422 -26.83621 -36.89233
v 58.27553 -24.71056 -37.48896
v 57.50957 -27.06848 -35.89511
v 57.41913 -28.50192 -36.83915
v 57.31157 -26.20994 -34.10946
v 56.8769 -28.61845 -34.40614
v 56.92546 -27.4018 -33.38914
v 2.464516 36.59407 19.6247
v -10.88345 71.85815 17.8231
v -11.44865 69.29144 18.27217
v -12.15361 70.75491 17.9049
v 5.528121 30.58384 17.22565
v -35.10173 38.01657 12.59603
v -36.43097 37.9832 12.00398
v -50.016 55.59534 -1.945221
v 17.20389 8.70912 4.056393
v 15.98056 9.121561 4.486652
v 15.81305 8.289539 5.0007
v 17.08844 7.774384 4.473289
v 24.20618 10.40007 3.264114
v 37.09254 46.53794 8.932939
v 35.36417 45.38322 10.31448
v 36.44687 44.38723 9.894485
v 26.21473 -18.95575 6.398137
v -48.59857 -50.97747 -25.34134
v -45.18615 24.84835 -1.33493
v -44.93078 25.47256 -0.2866588
v -27.16627 -42.61388 -0.2260858
v 38.08741 46.61581 8.183925
v 37.38561 45.48387 8.962388
v 37.54515 44.54813 9.108083
v 39.34501 44.36665 7.899577
v 38.75632 45.94545 7.866593
v 39.36354 46.94338 7.11557
v 49.93591 -39.63174 -23.38849
v 14.9808 -20.58187 8.327682
v 15.37371 -20.94421 8.307003
v 37.55082 13.87708 0.4319766
v 36.77177 13.99486 1.052147
v 36.2672 13.18698 1.151297
v 26.47571 62.38864 14.16715
v 26.06859 60.56332 14.41779
v -49.23247 -54.0092 -33.12355
v -49.94666 -52.96893 -33.14548
v -2.684087 12.92003 19.95699
v -0.7587904 13.34898 19.87425
v -1.637622 14.5109 19.33419
v -63.5803 -1.600944 -28.23187
v 3.604884 38.08386 19.79879
v 7.360787 38.9295 19.513
v 2.904058 34.42717 19.05139
v 8.016769 35.7442 18.6068
v 9.195127 37.0484 18.81466
v 7.721841 37.1503 19.04025
v 7.736782 38.34365 19.34451
v 6.303634 37.37504 19.31772
v 6.18167 38.80623 19.65242
v 5.984556 38.26929 19.567
v 4.943838 38.16993 19.6572
v 5.566215 35.85133 19.0387
v 4.048719 36.44223 19.40917
v 4.526513 34.2482 18.7561
v -38.4665 16.07253 0.7109445
v -41.64154 19.05912 -1.908788
v -42.07364 20.12835 -2.4437
v -42.65304 20.4307 -2.861509
v 59.28818 -16.58387 -35.14861
v -2.513595 -28.07897 15.73926
v -12.45078 -15.8238 20.69657
v -11.80788 -15.92472 20.80707
v 59.61391 -14.72769 -35.16574
v 59.60924 -13.67223 -33.93114
v 58.7113 -15.41274 -30.73269
v 58.74461 -16.56454 -32.166
v 58.97086 -15.59717 -32.30561
v 59.16247 -13.05052 -30.73724
v 58.15667 -14.51146 -27.32521
v 58.71234 -13.9301 -29.32421
v 59.26831 -11.26373 -29.68302
v 59.16262 -10.48987 -28.29625
v -8.744097 -57.36237 3.753504
v 6.634902 36.23287 18.97247
v 34.4795 62.87669 9.560585
v 29.02815 -42.96257 -1.771101
v 32.49893 -42.74069 -3.480263
v 30.39051 -42.915 -2.391894
v 30.70046 -44.69749 -3.498374
v 31.50019 -45.72527 -4.523743
v 30.63158 -45.5522 -3.940407
v 24.65749 -4.579694 5.767555
v -8.982125 62.63933 19.44434
v -8.030582 68.69059 18.75096
v -6.90134 67.62608 19.0113
v -5.757188 65.92233 19.35064
v -8.042849 66.50716 19.08183
v -7.791603 64.3001 19.38453
v -9.2307 64.71413 19.17754
v -9.147195 67.00004 18.90186
v -10.61334 64.03547 19.09426
v -10.80748 66.05033 18.82999
v -13.5477 64.94225 18.59291
v -12.1968 67.68865 18.43087
v -12.4501 66.3266 18.5778
v -13.90797 69.68759 17.87486
v -14.61946 65.85233 18.30372
v -14.39606 68.39246 18.00483
v -16.32017 67.88243 17.77642
v -20.298 69.26134 16.75261
v -20.73984 68.78348 16.70793
v 42.18373 -28.06375 -4.028614
v 11.16135 -25.15018 11.10215
v 12.22847 -27.42215 10.9135
v 11.05964 -26.19272 11.37458
v -64.2092 -16.86346 -46.31067
v -5.986492 -69.05633 2.963176
v -7.386439 -69.15631 2.723717
v 55.31836 -21.18259 -22.42604
v 54.76732 -21.65662 -21.14832
v -7.154334 -41.88862 9.964685
v -8.509431 -42.07885 9.792486
v -9.613753 -43.54107 9.780612
v 8.302926 -21.09623 13.22285
v 7.455667 -22.52573 13.14831
v 6.774031 -22.23257 13.90215
v 6.657421 -23.16431 13.81046
v 8.617235 -23.1217 12.15379
v 7.64236 -22.88441 12.8569
v 7.686153 -23.32787 12.8725
v 6.758553 -23.45271 13.71523
v 6.66704 -23.95369 13.83205
v 62.873 -2.120711 -39.82995
v 62.23975 -1.005543 -34.94092
v 62.15715 -2.514995 -35.99258
v 62.27842 -2.84985 -37.05731
v 62.62724 -0.3941537 -36.41718
v 62.70946 -1.771519 -38.13603
v 63.04232 0.07701224 -38.02213
v -53.00542 -50.37793 -45.37864
v 30.91823 -53.14018 -9.061275
v -14.48249 -19.54881 11.54901
v -13.78997 -20.31063 11.16579
v -50.93651 40.67604 -0.2767118
v -49.89268 40.54652 1.276075
v 35.2317 56.47846 9.149004
v 20.48734 57.69006 16.68972
v -38.52925 -64.48643 -27.69436
v -4.382969 -21.83478 17.86111
v 55.61312 -27.30115 -28.21706
v -10.45151 -15.7309 22.45015
v -9.912681 -15.47763 24.02336
v -2.914829 7.210634 22.6877
v -54.32057 -48.48752 -44.40957
v -16.25507 -73.61562 -4.045822
v 50.51487 -46.05103 -33.058
v 51.24509 -44.25461 -32.48129
v 51.05041 -44.9143 -32.89888
v 5.965316 -37.32804 13.64037
v 8.166201 -32.69802 13.78877
v 7.047621 -33.42976 14.34156
v 7.52508 -35.36174 13.85432
v 9.173911 -35.02285 13.11126
v -20.60114 -76.15388 -17.31087
v -20.06347 -76.34207 -16.35472
v -48.73965 -55.62347 -37.37695
v 22.49386 -49.60486 -2.068884
v -23.78624 48.48223 17.01201
v -22.35614 46.85592 17.51615
v -22.86984 49.41626 17.29243
v -23.26323 47.73585 17.20009
v -22.56464 48.23728 17.42009
v 57.43297 -19.09617 -28.37269
v -54.33102 -48.09789 -40.78474
v -4.076293 -45.30863 11.03676
v -3.015681 -43.94349 10.81349
v -3.65649 -43.37661 10.66811
v -4.545228 -42.88483 10.54207
v 26.09404 -29.98985 4.937569
v 25.29393 -31.8311 4.865609
v 24.75842 -30.41282 5.345563
v 21.5555 -35.31849 5.349594
v 22.53734 -33.76181 5.472775
v 23.90674 -33.1964 5.060711
v 23.72588 -31.72507 5.495596
v 21.50877 -32.8619 6.144238
v 19.13538 -34.11515 7.030994
v 20.23033 -33.63906 6.553168
v 19.31435 -32.98592 7.189859
v 18.02421 -34.29216 7.660954
v 17.341 -31.98326 8.38997
v 20.73573 -31.80971 6.685358
v 18.9414 -31.21826 7.613326
v 9.540449 -20.81182 11.6994
v 9.209392 -21.52935 11.5479
v 9.023108 -21.38276 11.88193
v 8.761124 -22.26791 11.84776
v 5.480884 -31.85769 14.99179
v 6.587403 -31.97613 14.51138
v 6.394536 -30.4649 14.52634
v 6.526784 -29.7946 14.41212
v 7.094954 -31.09656 14.21078
v 20.0903 -24.12376 7.096212
v 4.188981 -25.60552 15.39628
v 3.525097 -26.45685 15.60655
v 5.97314 -24.1437 14.37446
v 8.991132 -31.22437 13.26891
v 11.65155 -21.98396 9.950655
v 11.59471 -20.70364 9.784729
v 12.2817 -20.05078 9.440956
v 11.23039 -20.25154 10.154
v 10.21987 -21.51601 10.73245
v 10.947 -20.72133 10.16672
v 10.78864 -20.34075 10.41143
v 10.36985 -20.77929 10.60576
v 10.10493 -20.62442 11.11586
v 9.552903 -21.35907 11.22887
v 14.15954 -20.43137 8.624536
v 13.72731 -20.51517 8.807348
v 13.89682 -22.28756 9.10544
v 14.40125 -21.02776 8.607437
v 16.73124 -27.17162 8.614785
v 26.37371 -23.55236 5.830606
v 24.12169 -24.05305 6.180376
v 23.03203 -25.26811 6.344891
v 13.68584 -30.21979 10.46637
v 10.55938 -25.36662 11.49943
v 9.772766 -21.65618 11.04803
v 9.178867 -22.21722 11.53622
v 10.74945 -22.37435 10.56023
v 10.72711 -23.94067 11.01593
v 11.38545 -23.15179 10.45396
v 12.74368 -23.50702 9.891236
v 12.3851 -24.91351 10.38452
v 17.93208 -23.37632 7.712048
v 24.72775 -28.0605 5.678905
v 25.84474 -25.72309 5.654332
v 24.54645 -26.55824 5.88058
v 24.79655 -25.15434 5.948193
v 21.25832 -29.82799 6.681967
v 23.16425 -26.51295 6.26129
v 17.82018 -27.67399 8.148879
v 17.13007 -28.80561 8.550648
v 17.67457 -30.5035 8.302578
v 18.98989 -29.95289 7.670885
v 18.60146 -28.5849 7.83395
v 19.2817 -28.6295 7.541282
v 9.025391 -24.2055 12.09946
v 8.422561 -24.05085 12.43825
v 7.918953 -23.80663 12.76515
v 7.249419 -24.65348 13.44433
v 4.256042 -27.69391 15.2886
v 4.786888 -28.47127 15.08922
v 5.696076 -29.753 14.78499
v 9.243171 -33.16727 13.26828
v 11.32537 -35.66122 11.65574
v 10.41976 -33.60962 12.54628
v 9.973735 -31.92686 12.7879
v 12.77853 -31.41042 11.06441
v 11.89439 -32.38081 11.65238
v 4.476799 -26.80817 15.20388
v 8.35282 -29.85354 13.4584
v 7.145336 -29.6711 14.08395
v 5.327335 -25.94378 14.79144
v 6.13595 -27.55255 14.44303
v 9.456115 -24.74714 11.9833
v 7.576619 -25.29617 13.30528
v 6.542346 -28.87347 14.32539
v 7.170947 -28.61951 13.964
v 7.620194 -26.95133 13.52726
v 9.589367 -26.7079 12.33013
v 9.321726 -27.30616 12.58748
v 8.354006 -28.4647 13.29055
v 9.8452 -28.15584 12.4096
v 10.77042 -30.2937 12.16288
v 11.1982 -29.26759 11.77741
v 12.25438 -28.67233 11.09962
v 13.64954 -28.91474 10.37287
v 14.76675 -31.44587 9.906338
v 16.42028 -30.79112 8.955109
v 15.00466 -29.57264 9.687837
v 15.52418 -30.61518 9.450575
v 15.42671 -27.207 9.226289
v 14.205 -27.43876 9.876164
v 14.88521 -28.16982 9.607078
v 12.74519 -26.28621 10.44404
v 13.66796 -25.95875 9.9233
v 15.98348 -22.20533 8.267908
v 13.53007 -23.24585 9.458025
v 13.69407 -24.62486 9.678542
v 16.88141 -21.76351 7.89688
v 14.99906 -22.16685 8.654738
v 14.76681 -23.45578 8.953409
v 15.88135 -23.95073 8.555156
v 14.75426 -25.73602 9.35142
v 16.5768 -25.93812 8.544116
v 17.23848 -24.77516 8.131332
v 18.08188 -26.65317 7.969275
v 18.55998 -25.50024 7.679526
v 19.73722 -25.51189 7.251173
v 19.80623 -27.14256 7.325809
v 21.21839 -26.80748 6.801179
v 21.75687 -24.37076 6.676898
v 18.56792 -18.74869 7.285475
v 18.89084 -21.0921 7.288249
v 21.11897 -21.97774 6.816772
v 22.9799 -21.94823 6.530896
v 53.3657 -30.3834 -23.8513
v 3.408152 -27.55509 15.58154
v 2.43474 -26.64598 15.90774
v -62.7097 -25.88363 -46.24566
v -63.37682 -22.74693 -47.19901
v -48.033 67.69505 -1.095257
v 42.59414 43.89558 5.245642
v 22.51078 10.25761 3.27288
v 23.77071 9.885105 3.1576
v 23.25548 9.484773 3.147655
v 22.00593 9.360517 3.2059
v -28.34117 34.57198 12.76814
v 3.653127 -33.87605 15.57945
v 38.60476 -25.00797 0.1962796
v 32.94563 48.81012 11.20173
v 59.94833 -3.32438 -26.33642
v -25.42208 34.21769 13.444
v 48.61032 -31.89732 -14.87491
v -40.40368 69.67735 6.278746
v -41.16696 71.78186 5.016958
v -59.03043 -38.48805 -42.38331
v -49.72137 -49.47553 -25.80803
v 33.74706 -37.01945 -1.503054
v -14.35582 -40.30043 7.035545
v -14.85756 -39.85915 7.23624
v 61.06613 21.74397 -26.37376
v 13.16873 26.26892 9.115297
v 12.99861 24.615 7.648048
v 14.15102 25.39111 7.741467
v 53.98844 51.12152 -10.57189
v -50.52364 63.37033 -3.524857
v 5.362457 -14.7561 26.19398
v 23.80671 -50.54223 -3.122261
v 25.39369 -49.26754 -3.448598
v 26.04194 -46.88247 -2.700918
v 26.7278 -48.16068 -3.558237
v 28.12261 -46.36554 -3.253161
v 28.04393 -48.34317 -4.255562
v 29.14882 -47.2299 -4.170596
v -17.58607 -15.80769 11.55764
v 2.216151 -38.56895 13.67935
v 4.321344 -37.00089 14.43887
v 0.114965 -33.25539 15.65445
v 2.651032 -37.63305 14.43407
v 1.767139 -38.19872 14.19422
v 28.22641 61.41575 13.33388
v 27.22021 61.97159 13.83557
v 25.04282 52.13957 15.17614
v 26.79214 50.63292 14.48223
v 26.62602 52.6025 14.38158
v 27.30358 59.3271 13.83149
v 27.90868 58.26233 13.55647
v 20.98395 60.42242 16.38205
v 19.83736 59.00455 16.85578
v 22.97301 59.95621 15.6799
v 21.77704 58.83254 16.17694
v 21.59169 57.09371 16.31532
v 23.62768 59.19076 15.43289
v 22.68242 57.42408 15.88292
v 24.33216 52.54087 15.45884
v 25.96955 52.56364 14.71216
v 22.53981 55.20592 16.03882
v 22.61205 53.82315 16.08883
v 23.67305 53.54032 15.65982
v 23.59021 54.34055 15.63605
v 25.19583 53.50038 15.0134
v 23.93323 56.38794 15.41386
v 24.66617 55.18216 15.15635
v 25.26648 59.01442 14.7728
v 24.97264 57.43624 14.93833
v 25.59781 56.45664 14.67665
v 27.41551 56.37727 13.81894
v 26.66262 57.18555 14.16925
v 38.30219 -46.22626 -10.67996
v -21.669 -28.09508 8.283221
v -23.34619 -29.20644 7.532182
v -27.28426 -47.12176 -1.707439
v 26.50664 -8.007422 6.03442
v -14.74693 17.17405 4.51453
v 9.829955 34.84554 17.89213
v 6.647544 34.16677 18.35945
v 6.588654 34.6959 18.55091
v -2.207687 -59.1915 4.589412
v 0.3722839 -60.23 4.485417
v -2.004078 -62.21297 4.511615
v -1.778728 -60.2716 4.59231
v -5.129023 52.38068 20.54848
v 38.39242 48.37598 7.564226
v 51.78 34.42982 -4.801059
v 51.36226 35.43874 -3.958302
v 50.70537 34.72731 -2.762342
v -39.15202 -63.73955 -27.19872
v -15.57885 -17.61039 15.75188
v 55.53994 -16.51338 -19.94462
v 55.55314 -14.87756 -19.04765
v -36.51456 46.62868 10.91358
v -36.70218 47.69652 10.59986
v 1.942031 8.169943 21.33694
v -49.84172 -53.46465 -34.21272
v -50.2505 -53.41476 -36.04493
v -46.56308 -58.13855 -36.78812
v -47.10287 -57.23015 -34.83094
v -48.08539 -56.59252 -39.45516
v -47.92126 -56.5271 -36.52048
v -48.98717 -55.0014 -35.61512
v -48.45955 -55.1365 -33.42448
v -47.7617 -56.17644 -33.87101
v -46.65192 -57.42999 -33.32059
v -46.81038 -56.43515 -30.8205
v 47.89479 41.87385 -0.1871284
v 59.99069 -9.972167 -32.15384
v 59.62663 -10.68043 -30.89292
v 53.40035 -37.3012 -30.14543
v -32.21024 9.130547 2.148829
v -33.33129 11.2371 2.373284
v -40.22159 37.01115 9.841912
v -35.14 36.99224 12.08599
v -36.24922 37.25045 11.78909
v -37.00828 36.74001 11.2529
v -56.69773 -40.67022 -33.63674
v -34.81967 70.4643 10.42547
v -35.60469 70.56006 9.879007
v -38.58589 68.66824 7.985502
v -36.84163 69.82731 9.087037
v -37.86144 69.26122 8.469784
v -33.40592 70.70835 11.24123
v -34.43068 66.67945 11.14524
v -33.74826 67.55103 11.46917
v -32.74751 69.88551 11.79014
v -32.67797 68.14668 12.03724
v -33.48844 69.80019 11.34743
v -34.08163 69.79113 10.96772
v -34.69484 69.22289 10.66223
v -35.52029 69.40785 10.09897
v -35.43691 67.76862 10.37006
v -34.85517 68.15556 10.6954
v -36.85036 68.55418 9.301664
v -37.92756 67.73219 8.611477
v 28.15132 1.644939 2.753247
v 26.86169 1.709647 3.074738
v 45.66603 66.20447 -1.275447
v 46.16208 66.1448 -1.830197
v 46.42857 66.26514 -2.192941
v 45.96989 66.45867 -1.649658
v 45.33455 65.56684 -0.7001776
v 45.38928 66.75771 -1.035527
v 45.40638 66.98443 -1.07389
v 44.2093 65.7875 0.5384629
v 45.02357 66.38511 -0.5181564
v 44.98595 66.84575 -0.572418
v 44.7407 67.42274 -0.3954481
v 44.3394 67.51289 0.02919285
v 44.48469 66.94466 -0.009188809
v 42.48184 67.45528 2.013023
v 44.0401 67.23247 0.4127648
v 42.80185 66.90742 1.803186
v 53.55555 -29.07395 -23.3908
v -50.14302 53.02301 -1.886197
v -31.10106 -47.05614 -3.232188
v -8.858659 -20.13906 15.99732
v -9.293515 -19.96297 15.74
v -9.566252 -20.39197 15.44105
v -9.718132 -20.82448 14.89219
v -9.378626 -21.79762 14.85932
v -3.738923 -19.28617 23.53615
v -2.956951 -19.03477 24.76112
v -6.03467 -17.56328 25.16827
v -4.716279 -18.59093 24.464
v -4.344709 -18.56347 25.01974
v -3.60212 -63.53778 4.413925
v -3.00078 -60.77418 4.55681
v -4.389696 -62.3271 4.418726
v -4.250362 -61.1374 4.472875
v -5.747997 -50.49124 7.449435
v -4.393928 -49.56911 8.658236
v -7.516901 -50.07498 7.800369
v -6.600867 -49.32549 8.7065
v -7.377468 -47.93967 9.874784
v -50.26336 60.53916 -2.737278
v 22.2518 -1.593106 5.735848
v -49.94619 42.40125 0.2201299
v -48.99125 41.50867 1.913843
v -49.67862 42.84842 0.3594906
v -49.36834 42.89583 0.7548482
v 0.3174912 44.73498 20.67254
v -1.863956 46.28154 20.76126
v 7.191519 -12.87672 26.14012
v -27.61405 61.81296 14.91689
v 31.28264 3.289617 1.794351
v -13.62375 -10.0354 22.22169
v 28.31822 -25.24401 5.120212
v 21.02441 -6.382703 7.296306
v 30.87061 51.90522 12.14269
v -30.42591 46.90859 14.26135
v -29.80553 47.49265 14.52011
v -29.30196 48.27001 14.70206
v -42.56913 19.52104 -2.713914
v -43.14362 20.37806 -3.160715
v -43.68537 20.38846 -3.381401
v 40.21509 15.49325 -1.614168
v 40.4307 13.94694 -1.628376
v 14.07729 34.42355 16.57131
v 12.09818 33.67838 16.70804
v 42.71152 45.85732 4.551218
v -57.48348 -42.35477 -42.81413
v -19.03635 38.92838 17.73492
v -21.67613 -25.40954 8.06665
v -32.01761 48.21004 13.32126
v -31.04315 47.32159 13.89962
v -30.70989 47.98241 14.0142
v -30.33117 48.59985 14.15526
v -30.54358 49.79344 13.95193
v -30.89602 50.60433 13.70392
v -31.57899 52.17262 13.26437
v -64.2456 -4.578772 -33.4891
v -49.65216 62.9444 -2.297587
v -45.21261 -57.85792 -29.3284
v -44.47296 -59.06932 -30.23061
v -44.1021 -57.89531 -26.45679
v -45.38015 -56.97828 -27.84466
v 27.08518 -53.25999 -6.484251
v 26.67193 -54.71486 -7.051534
v 27.45315 -54.86047 -7.693993
v 29.27154 -53.51494 -8.113011
v 26.03649 -51.02914 -4.658664
v 28.23817 -49.66159 -5.09516
v 25.52823 -52.86904 -5.254712
v 27.29522 -51.71239 -5.729979
v 28.65285 -52.1797 -6.824427
v 28.18531 -53.00613 -7.028946
v 29.3658 -52.42501 -7.455988
v 28.47847 -50.79525 -5.880595
v 29.0389 -51.28452 -6.506184
v -27.10546 68.15166 14.7404
v -27.42858 69.23913 14.48226
v 37.323 47.6278 8.507869
v 7.005432 -14.32899 25.04681
v 4.585669 -15.78189 25.3243
v 13.96093 -15.40308 12.67693
v 14.16649 -14.06613 11.21647
v -27.3511 35.53569 13.84291
v -27.38967 31.8182 10.66343
v -26.99306 33.65623 12.45032
v -25.66349 31.44739 10.70834
v -25.41219 33.30285 12.58795
v 53.40603 -38.44025 -31.44435
v -43.6078 -57.36299 -24.39768
v -6.228794 63.47929 19.60743
v -32.02542 -69.20344 -23.98784
v -28.07608 33.03138 11.5194
v -33.94812 36.66964 12.31036
v -33.75589 34.94199 11.32501
v -37.11774 31.97708 8.582501
v -36.06621 31.37184 8.584668
v -35.20745 31.31586 8.794046
v -34.70399 32.21775 9.405011
v -35.13302 33.00002 9.741455
v -29.73601 34.67169 12.43423
v -30.06928 32.9462 10.93189
v -33.57794 33.45993 10.45338
v -31.22687 34.68453 11.9162
v -32.84954 35.6008 12.02726
v -34.81265 35.92231 11.59844
v -35.47688 34.34714 10.39587
v 47.74024 63.22338 -3.118658
v -13.8734 -20.65386 10.84787
v -4.913267 -75.53717 -1.376496
v -5.833554 -74.14881 -0.07856624
v -6.510384 -74.62535 -0.6221642
v -6.633454 -72.87115 0.8642216
v -47.68617 63.92134 -0.0918478
v -28.04172 -70.72531 -17.10896
v 40.13288 44.59671 7.177012
v 41.67082 46.09228 5.42903
v -10.88933 -3.833569 22.54579
v -23.47848 -32.86009 7.05899
v -23.35935 -34.15181 6.766914
v 32.55233 -55.93574 -12.73905
v 27.53338 11.62843 3.483994
v 25.5763 11.81571 3.603061
v 26.63074 11.09036 3.406896
v 43.77043 -51.72576 -23.95937
v -2.524823 21.51096 17.14356
v -3.057403 19.50985 17.31759
v -52.79339 58.05043 -5.776521
v -10.15242 -40.90026 9.193293
v -11.92701 -40.63783 8.383313
v -11.10972 -40.89816 8.751166
v -11.8413 -40.79921 8.406301
v -11.40437 -40.79158 8.619436
v -11.71071 -40.91722 8.478394
v -5.519909 -44.24535 10.82032
v -6.410413 -42.8102 10.38623
v -8.65498 -42.61826 9.915277
v -7.43893 -43.7553 10.29973
v -7.199547 -45.39869 10.71904
v -6.828358 -44.01002 10.72019
v -8.236326 -44.4831 10.5245
v -8.658432 -47.07729 10.08864
v -9.097851 -45.4746 10.28567
v -9.448942 -44.04136 10.18862
v -11.34662 -41.14494 8.719262
v -12.34066 -41.48003 8.256928
v -13.02286 -41.14168 7.825116
v -13.34633 -42.32741 7.991811
v -13.69443 -41.80205 7.581642
v -14.21739 -42.08855 7.305706
v -11.61613 -43.22083 9.149569
v -13.14099 -43.96221 8.393826
v 46.36068 -46.69028 -23.06799
v 33.97549 45.45335 11.18032
v 49.72728 -42.51035 -25.70667
v 50.28878 -42.92612 -27.55207
v 49.18615 -48.11645 -32.26356
v 50.0823 -44.77838 -29.45182
v 50.3931 -45.40786 -31.52209
v 50.95543 -43.96107 -30.9464
v 49.21012 -47.44595 -31.06764
v 47.38754 -49.39254 -28.94171
v 48.39683 -47.88191 -29.29506
v 47.78609 -47.94106 -27.76521
v 49.68164 -46.01305 -30.05699
v 47.48758 -47.2529 -26.12911
v 47.05963 -48.63629 -26.96523
v 48.76148 -46.2495 -27.89109
v 48.26677 -46.08519 -26.47412
v 49.06821 -44.94787 -26.96286
v 49.31637 -44.08747 -26.50962
v 47.45585 -43.7303 -22.14833
v 46.73869 -45.38988 -22.43751
v 47.24154 -46.52366 -24.72405
v 47.98668 -45.84625 -25.51305
v 48.47175 -44.08728 -24.61793
v 49.38103 -41.86164 -24.28594
v 47.97001 -44.05476 -23.51405
v 54.33737 -38.67076 -35.64932
v -61.56606 -28.67014 -40.71138
v -39.22698 67.1003 7.637558
v -40.07399 68.1044 6.83765
v -40.51826 68.24747 6.444655
v -9.3013 -22.66295 14.7042
v -8.475054 -20.0913 16.31707
v -8.640882 -20.72771 15.7225
v -8.980271 -21.57216 15.18701
v -8.75631 -22.44064 15.17769
v -8.284167 -21.27649 15.77959
v -9.754734 -23.62444 14.23742
v 51.70427 -31.90954 -20.97354
v -55.84933 -40.50979 -30.27397
v -14.49801 -75.41878 -4.783403
v -15.33315 -74.78001 -4.596621
v -17.35659 71.91894 16.82835
v -17.83583 68.61559 17.38481
v -18.66882 69.19617 17.11956
v -17.68916 66.62808 17.67584
v -12.67703 43.92841 19.67155
v -23.48872 -41.82323 0.1835681
v -22.57564 -41.38717 0.3300963
v -22.98577 -41.81636 0.2035867
v -24.8692 -43.113 -0.2552592
v -25.2254 -43.03422 -0.2125166
v -25.85965 -43.6703 -0.4160698
v -25.46462 -44.06098 -0.4370032
v -24.66021 -43.15603 -0.2130093
v -24.97539 -43.39244 -0.2908482
v -24.84375 -44.70958 -0.3150176
v -23.94563 -42.69676 -0.01151582
v -24.02204 -43.66487 0.0553446
v -24.64178 -43.84912 -0.1916347
v -22.40136 -41.81475 0.4171032
v -22.99491 -42.23826 0.3029866
v -23.8448 -44.28088 0.159958
v -19.91446 -75.00135 -9.815683
v -3.491799 -55.96794 4.754039
v 47.45 60.48811 -2.21904
v 48.06721 62.31298 -3.36637
v 47.35717 62.8907 -2.542236
v 46.83525 61.10944 -1.624343
v 47.18017 62.02783 -2.165771
v 46.91714 63.12701 -2.02301
v 46.39003 61.92099 -1.225786
v 46.28026 63.26331 -1.325356
v -28.04768 -47.43486 -2.123581
v -26.47722 -50.79297 -2.433722
v -27.09481 -49.3855 -2.292906
v -50.42616 36.42519 1.426646
v -50.70831 35.68137 0.9703776
v -49.17401 33.99282 2.265723
v 48.97943 -30.24553 -14.39678
v 27.91975 49.85345 13.97395
v 30.48419 51.2527 12.42128
v -41.6489 69.96295 5.046018
v -40.9078 71.07069 5.488316
v -42.02489 71.1158 4.425213
v -43.48754 71.87186 2.840423
v -44.22622 70.82956 2.365887
v -43.03887 70.87093 3.565913
v -60.56147 -32.80246 -40.39248
v 29.07651 -38.45028 0.6349792
v 27.59827 -36.26509 2.384548
v 27.56231 -37.52602 1.835945
v 29.04722 -37.27827 1.202107
v 32.64249 1.708298 1.62792
v -54.19751 39.46485 -5.54118
v -13.77214 -46.25702 7.963173
v -7.489132 -64.17829 3.865057
v 38.85197 67.24428 5.6059
v 38.08746 67.11496 6.33298
v -8.035769 -39.19412 12.11614
v -9.226408 -38.4185 12.6848
v 4.424033 32.64093 18.27738
v -35.92446 46.74073 11.26136
v -34.33144 46.4645 12.23533
v -35.05169 49.98025 11.34122
v -35.63971 48.08443 11.18894
v -3.459719 -17.89248 26.80443
v -3.960844 58.72066 20.18747
v -21.60409 49.08287 17.71021
v -22.26649 49.52916 17.49576
v -22.43556 50.79827 17.36914
v -21.90791 51.72474 17.51517
v -24.63116 50.23217 16.61443
v -23.52282 51.51463 16.94982
v 2.298641 -24.56079 16.29297
v 0.09351667 -25.07829 16.54895
v 1.261577 -26.69903 16.06256
v -0.1835129 -26.6869 16.09343
v 1.533787 -28.81114 15.77573
v 1.689075 -32.60467 15.70436
v 3.737256 -31.29747 15.50381
v 2.58987 -30.55235 15.66457
v -49.53717 43.75289 0.2243939
v 28.81737 -27.44534 4.548516
v 27.30709 -27.20162 5.047272
v 29.51414 -26.85925 4.415858
v 29.47767 -24.56828 4.87875
v -0.464431 5.010388 23.80633
v -1.070101 4.821118 23.98026
v -34.44108 -50.18265 -6.591116
v -26.21263 -72.63789 -18.23625
v -25.7792 -73.53854 -21.59914
v -28.27526 -72.1675 -23.97369
v -29.27104 -71.4386 -24.12236
v -25.83192 -73.33984 -20.52866
v -26.51717 -73.02413 -21.78637
v -26.78359 -72.60556 -20.38275
v -16.52199 -40.77944 4.917086
v -16.67415 -40.89849 4.790352
v -17.01001 -40.82057 4.413591
v 39.73925 26.56062 3.224984
v -65.32693 -8.221668 -44.92251
v 39.54837 50.25073 6.39184
v 53.79248 -40.20293 -35.82413
v 52.69339 -41.9733 -34.1143
v 53.32065 -41.42799 -36.01666
v 53.53816 -40.12954 -34.51979
v 51.29929 -41.58097 -28.69017
v 51.8031 -41.78298 -30.46882
v 52.17044 -42.65576 -33.2064
v 52.92839 -40.80766 -33.17424
v 52.8197 -40.25959 -31.91181
v 53.63677 -39.16611 -33.45885
v 52.91247 -36.86092 -28.1656
v 52.37933 -38.84351 -28.70141
v 51.48037 -40.24434 -27.64957
v 50.861 -41.41577 -27.28599
v 50.71327 -38.28868 -23.90973
v 52.34178 -34.18049 -24.25781
v 50.9707 -38.88838 -25.03749
v 50.5016 -40.49873 -25.43556
v 51.89017 -38.37293 -26.88214
v 52.75919 -33.93777 -25.1498
v 51.89233 -36.29781 -24.90821
v 51.62357 -37.46038 -25.29631
v 52.49734 -36.11361 -26.30608
v 53.06689 -34.47955 -26.4607
v 52.87061 -35.7891 -27.00386
v 11.2585 -8.648491 17.3231
v 10.80557 -7.709593 17.17565
v 32.66927 -15.88625 4.865489
v 55.29843 -24.44068 -24.9251
v -46.9167 38.14218 5.235875
v -47.76081 38.44805 4.434103
v 26.45815 55.25474 14.34146
v -30.49978 -22.0006 5.901054
v -23.20157 -73.35216 -12.11251
v -26.9756 73.85521 13.67608
v -27.98518 72.82351 13.55589
v -26.84439 72.69074 14.05131
v -28.03932 74.15851 13.0923
v -28.98134 74.61046 12.46889
v -29.15194 72.54184 13.08817
v -27.77587 71.08399 14.01993
v 39.23277 -26.41123 -0.7514763
v 47.4973 -29.96421 -11.73137
v -2.252808 -34.73388 15.43612
v 0.6042687 -38.98233 13.64937
v -0.1015182 -35.34143 15.39488
v -0.318268 -38.54444 14.07887
v -3.860177 -38.91288 13.9044
v -1.439025 -39.10003 13.68435
v -2.872713 -38.06691 14.48063
v -2.270783 -36.74439 14.86956
v -4.599885 -35.23028 15.57042
v -28.37337 -51.35699 -3.734496
v -29.59695 -50.67551 -4.113451
v 60.91054 -6.795234 -33.81937
v -2.594091 23.3749 17.08202
v -0.6083885 24.29679 17.21367
v -47.7294 -55.50577 -31.60667
v -48.77248 -52.94838 -29.01582
v -47.76324 -54.48531 -29.25134
v -46.81054 -53.98029 -25.85391
v -45.19441 -53.77646 -22.32517
v -45.37084 -54.75233 -23.98459
v -45.81923 -55.37643 -25.87574
v -46.62676 -55.48163 -28.0907
v -46.01556 -56.76937 -29.13006
v -55.34626 -46.77336 -44.50717
v -21.69548 67.74482 16.58076
v 38.09685 -9.585155 1.97466
v 60.83497 -7.914398 -34.74239
v 61.32101 -5.670737 -34.9277
v 61.68033 -3.362184 -34.26544
v 60.98704 -5.512125 -32.86008
v 61.37487 -3.761262 -33.05906
v 9.077518 -14.91185 22.44949
v 9.134057 -15.75173 21.32087
v 9.998841 -14.95542 21.56857
v 10.1518 -13.04998 22.43578
v 9.999911 -14.37659 22.02983
v 10.79399 -14.76669 20.86846
v 54.0884 52.30149 -10.79157
v 53.76513 53.10668 -10.29669
v 53.07096 52.86373 -9.140108
v -63.74503 -4.970388 -31.21393
v 34.50623 -35.35344 -1.207697
v 32.78976 -36.52927 -0.6491047
v 33.32907 -11.19778 4.427311
v -6.046299 50.15203 20.58924
v -60.6241 -28.89791 -35.70856
v -60.85844 -27.5054 -35.47068
v -62.94618 -24.77739 -46.62193
v -62.54561 -25.33295 -43.28726
v -0.6404303 -3.211101 28.68213
v -0.1090344 -4.687393 29.49916
v 53.38405 -35.31739 -28.1054
v -53.53807 -49.37183 -40.6223
v -52.95985 -49.61556 -37.38353
v -52.65434 -49.7793 -36.11646
v -53.98199 -48.04599 -37.76655
v -53.68254 -47.89687 -35.62202
v -55.31331 -44.58194 -35.21026
v -17.16629 44.54383 18.85365
v -16.8299 43.97245 18.86705
v -16.39419 44.39309 18.98779
v -15.16983 43.73788 19.1893
v -16.36253 43.63539 18.9246
v -15.73009 42.73584 18.97424
v -15.83716 41.99781 18.87021
v -14.98163 41.77022 18.99355
v -14.29249 40.18794 18.88684
v 34.28863 -52.8894 -11.82096
v 33.58253 -52.3426 -10.68504
v 32.16311 -54.68676 -11.32597
v 33.76159 -51.19719 -9.919894
v 31.49862 -53.90066 -10.1099
v 32.3996 -51.39515 -8.903506
v -19.01277 67.2859 17.29423
v -20.25725 67.66623 16.95954
v 57.78051 -9.641845 -22.5108
v 58.16135 -7.997179 -22.84911
v 58.54182 -9.331864 -24.78013
v 59.24687 -5.844148 -25.19699
v -40.71341 -63.31172 -31.68416
v -39.70162 -64.05936 -30.70741
v -40.17558 -63.24437 -28.89904
v -38.24373 -65.13255 -29.42714
v -42.09194 -61.93736 -31.26062
v -41.95592 -61.51296 -29.14438
v -40.59353 -62.18212 -26.94114
v -40.93362 -62.49578 -28.94061
v -50.69786 -51.54073 -32.32108
v -50.09574 -51.17088 -29.56037
v -51.14867 -51.66125 -34.63546
v -50.41842 -52.50543 -33.84151
v -51.90617 -50.46767 -34.45126
v -52.2798 -48.09769 -30.64082
v -52.52802 -48.75234 -32.78995
v 24.50037 9.679626 3.154127
v 23.12274 8.276572 3.097889
v 33.70071 -54.3064 -12.48082
v 34.59114 -54.45431 -13.57766
v -24.07197 -73.1181 -13.42809
v -41.62997 -60.51041 -25.77688
v 9.006627 25.50909 12.23178
v 52.99789 -31.48984 -23.78624
v -2.82304 -18.56083 25.93323
v 34.68487 -56.42913 -15.56464
v 34.39108 -57.27002 -16.05223
v 35.63438 -56.40663 -16.68496
v -24.11119 -72.45205 -12.08316
v -25.31815 -71.54875 -12.75264
v 45.56675 -50.18935 -25.65626
v 46.75706 -48.32247 -25.77759
v -28.23103 -37.47758 3.119714
v -63.65953 -19.43717 -44.88892
v 5.629499 -0.9723597 22.83759
v 34.57718 -32.33586 0.115412
v 51.3312 25.15819 -8.613947
v -6.199171 -21.7557 16.97356
v -45.25385 -52.88144 -21.30159
v -46.31916 -53.21753 -23.68655
v -35.83939 -56.15415 -12.13323
v -6.232409 -51.50395 6.580429
v 57.98975 -17.50668 -29.34633
v 58.47037 -17.09925 -31.29186
v -33.60978 -64.53957 -17.38325
v -32.5141 -65.29446 -16.57347
v -19.81855 -41.17919 2.017173
v 58.76656 -10.67404 -26.64765
v 58.54363 -12.53062 -27.2545
v 58.94418 -11.60047 -28.24226
v 22.6673 2.121715 4.24605
v -43.22706 20.14965 -3.17289
v -44.08336 20.2601 -3.696865
v -44.2324 19.84073 -3.92088
v -44.66762 20.33617 -4.135324
v -45.13142 20.1404 -4.584628
v -45.108 19.25038 -4.478814
v 42.4978 24.8082 0.02661165
v 20.77924 -18.73755 6.992653
v -1.362535 -1.54685 27.69638
v 1.379738 -16.95365 27.32144
v 2.778401 -16.18657 27.07578
v 3.873044 -15.69814 26.53504
v 2.041908 -14.63886 29.58807
v 4.249743 -13.93748 28.31075
v 15.03228 -18.15188 8.232175
v 14.97825 -17.59064 8.264134
v 52.27756 33.80277 -5.870352
v 51.76059 33.06642 -4.844669
v 1.518944 0.7110508 25.43952
v 36.97211 -10.02956 2.612713
v -58.52287 -38.77413 -39.20237
v 24.1645 3.630877 3.312377
v 43.67033 -50.73713 -22.61269
v 46.76082 -47.63192 -24.97844
v 45.66888 -48.98883 -24.35152
v 44.65881 -49.82648 -23.37081
v 45.02374 -48.12035 -22.06497
v 42.63449 -53.28787 -23.84263
v 42.5139 -52.52645 -22.63101
v 41.02429 -53.75344 -21.57722
v 41.76162 -53.69491 -22.77133
v 43.11514 -51.12185 -22.03093
v 43.28512 -50.02441 -21.07653
v 40.03807 -51.98509 -18.0925
v 40.90671 -52.45825 -19.89252
v 42.18967 -51.89641 -21.37253
v 41.01736 -50.51931 -18.01247
v 42.09539 -50.51234 -19.66333
v 43.27751 -47.88227 -18.85681
v 42.52916 -48.22223 -18.04725
v 43.08141 -49.21495 -19.88055
v 43.81316 -49.6175 -21.55933
v -5.323382 -17.85412 25.6283
v -5.664979 -16.58854 27.52854
v -4.626202 -17.73954 26.48798
v -16.00462 -18.21815 12.60357
v -50.46373 22.00377 -7.544798
v 40.79153 26.35055 2.502596
v 41.44265 25.9375 1.758096
v 42.04024 26.28276 1.736218
v 38.80857 28.73553 5.4422
v 40.08364 28.27955 4.490511
v 41.08393 28.83414 4.288315
v 41.0257 27.00521 2.992313
v 42.37956 26.97689 2.148078
v 20.90807 1.103843 5.359044
v 22.8911 0.3344064 4.839282
v -20.28125 51.92605 17.98171
v -20.76543 53.22381 17.75249
v -55.65479 39.56078 -8.810566
v -56.90337 -25.4163 -20.61134
v -14.55664 -18.18174 15.39358
v -13.88804 -18.41767 15.36259
v -14.13065 -17.88162 16.12431
v -30.72093 72.29488 12.34728
v -31.92129 70.06007 12.19798
v -30.53853 69.71777 12.99138
v -29.38688 70.52985 13.42396
v -28.20741 67.73006 14.34414
v -30.14677 68.97732 13.29665
v -30.12774 67.48083 13.4739
v -31.38404 68.57843 12.7077
v -30.85479 66.55058 13.16856
v -31.69386 67.117 12.6786
v 10.52498 -13.90842 21.6378
v 11.53139 -13.67517 20.36063
v 11.24913 -16.07208 19.2742
v 11.84155 -16.43398 18.31919
v 12.01368 -10.50258 17.95516
v 11.26675 -12.06187 20.63035
v 11.10052 -12.72068 21.0497
v 11.94851 -13.03887 19.62721
v 12.51064 -12.54609 18.06103
v 11.99336 -12.11834 19.24434
v 12.1772 -15.17938 18.91677
v 13.1447 -16.15423 15.96886
v -57.5073 27.64869 -13.83135
v 19.21848 5.181906 4.501482
v 20.61552 4.712299 4.085218
v 28.61543 3.300858 2.397351
v 20.12525 5.612203 3.983349
v 21.47189 5.047545 3.695475
v 23.78288 1.201027 4.168918
v 24.32814 2.184018 3.643393
v 25.84082 4.99372 2.78965
v 27.07167 3.804045 2.659068
v 25.85742 1.128315 3.527185
v 25.81053 1.985748 3.286017
v 21.92621 3.684136 3.975952
v 22.95846 5.795585 3.201666
v 23.98895 6.095602 3.033538
v 25.79076 10.12025 3.225598
v 26.07115 8.174954 2.897895
v 25.09177 7.514912 2.917709
v 28.10591 8.952136 2.765749
v 27.83618 10.27295 3.114103
v 26.86299 7.303289 2.700878
v 29.64092 8.816936 2.519961
v 28.65901 7.135249 2.417764
v 28.76922 5.305395 2.280957
v 31.21267 4.873195 1.772587
v -46.51004 21.10115 -4.939027
v 35.8176 65.22635 8.471582
v -63.87315 -12.44465 -39.37152
v 45.77478 63.66453 -0.8395334
v 45.85102 64.38818 -1.04641
v -26.25649 -39.11822 2.285293
v 50.59505 23.90181 -8.487519
v -27.40478 -29.61488 5.963781
v -14.36003 28.43204 12.07065
v -44.64661 35.67854 6.675278
v -30.51 -42.32576 -0.6566395
v -31.6128 -42.63828 -1.110887
v -30.80317 -43.79041 -1.565563
v 13.00618 -14.87596 17.24424
v 13.35627 -14.78366 16.37696
v 12.48508 -10.61933 16.73554
v 12.19302 -11.66491 18.07962
v 12.60295 -11.69681 17.06886
v 13.15924 -13.06196 16.64558
v -16.59015 45.54681 19.01601
v 12.97544 -11.1367 15.88159
v -0.07739028 -32.26233 15.60409
v 0.7377952 -31.59393 15.66655
v 42.93138 -46.49849 -17.10157
v -24.20486 32.3083 11.96993
v -26.29272 -29.79186 6.32372
v -24.50956 -30.94044 6.888564
v -22.63892 -30.67769 7.772831
v -23.02337 -32.05178 7.430446
v -1.028931 -24.08677 16.95479
v 50.35644 33.40654 -2.355268
v 49.80011 33.83044 -1.416122
v 49.65009 35.03077 -1.051911
v 49.80322 32.17201 -2.003927
v 29.5019 51.71521 12.93972
v 52.56517 -31.61922 -22.81202
v 52.94225 -30.45485 -22.82584
v 52.25084 -31.0809 -21.65756
v 52.65831 -32.736 -23.90362
v 62.60407 1.703682 -34.21202
v 62.63903 0.5635548 -35.46391
v -20.48185 -22.76667 8.185899
v -18.98228 -22.69628 8.749423
v 17.87437 -17.43096 7.347076
v 18.50385 -16.77286 7.302318
v 18.83438 -17.33745 7.280933
v 17.83997 -17.73521 7.332581
v 18.84611 -17.94609 7.245068
v 20.17926 -17.6977 7.09201
v 24.97606 -1.330926 4.660452
v 25.40469 -0.6697168 4.285321
v 25.86609 -1.833742 4.543927
v 26.86022 -1.612603 4.150622
v 26.2089 -2.9629 4.801861
v 28.4975 -3.69449 4.312923
v 29.00555 -6.495618 4.968646
v 13.6949 15.51506 3.908111
v 13.67021 15.94514 3.856017
v 13.8072 16.42892 3.707741
v 13.45183 17.13142 3.812123
v 13.20687 16.39654 4.065349
v 12.21701 16.8675 4.768326
v 47.5664 -38.67252 -18.06325
v 43.41958 20.26302 -4.247592
v 43.00342 19.73974 -4.155306
v 42.95388 19.26659 -4.539103
v -2.643718 53.20865 20.58511
v -1.635485 52.1025 20.66352
v -3.038701 51.34645 20.67326
v -2.463115 50.13833 20.71785
v -4.463826 51.00899 20.64405
v 38.23514 -11.49096 2.094386
v 51.58616 -36.03725 -23.96764
v 5.79341 -10.70584 28.3609
v 45.41142 34.58361 3.839815
v 43.97941 33.89742 4.874134
v 47.6006 36.73854 1.864756
v 1.545493 10.4413 20.52207
v 17.33082 -16.12123 7.569692
v 17.69596 -15.62679 7.530428
v 17.14437 -15.52642 7.641403
v 17.70328 -16.78165 7.418771
v 17.46962 -17.18543 7.396407
v 17.33933 -16.63642 7.509185
v 16.32632 -18.14476 7.668136
v 16.86556 -16.80525 7.571628
v 16.70424 -16.07075 7.835884
v 13.92249 -16.98334 9.25286
v 14.31642 -17.25929 8.730207
v 15.4486 -17.30799 8.089291
v 15.32604 -14.90755 8.493825
v -14.86992 -19.54116 10.84418
v -15.20294 -19.43283 10.50486
v -14.52407 -21.07341 10.26846
v -14.76848 -19.8762 10.4867
v -14.40415 -20.65304 10.41259
v -15.39904 -19.58341 10.1332
v -15.54547 -20.81788 9.684219
v 18.71017 -16.25318 7.326715
v 19.82141 -16.76647 7.188467
v 22.01303 -15.98002 7.092599
v 12.87268 11.15238 5.896976
v 41.83176 67.30489 2.706832
v 41.4065 66.98563 3.187989
v -14.03478 -76.05045 -5.311038
v -14.25574 -76.9264 -6.999448
v -15.30074 -75.71181 -5.770876
v -18.6274 -75.7033 -9.416642
v -16.85343 -76.76278 -9.761213
v -15.84043 -76.66178 -8.150491
v -16.26838 -75.45756 -6.249956
v 53.99387 -34.39725 -29.04289
v 54.32452 -33.11795 -28.87817
v -18.1231 60.34122 18.04484
v -51.87607 -47.57326 -28.54548
v -58.09512 -40.34542 -40.32122
v -9.858581 -37.80523 13.05333
v 35.82716 -35.17143 -2.025399
v 35.1788 -36.30478 -2.123423
v -12.40092 -21.87864 11.94536
v -13.01024 -21.69777 11.41818
v -44.62729 17.63577 -3.739037
v -43.50307 18.73189 -3.212371
v -15.61626 40.77013 18.71991
v 49.0202 -29.09508 -13.68906
v 50.49354 -27.3875 -15.26322
v 10.99899 -7.043639 15.81783
v 28.99196 57.52821 12.99866
v 28.30431 56.49253 13.37703
v 28.53616 55.42825 13.25943
v -61.92575 -12.89981 -28.83282
v -29.3639 -23.29184 6.012749
v -27.99081 -23.57934 6.251962
v 24.33393 -21.2418 6.421305
v 24.54443 -22.77714 6.217618
v 28.57431 -22.62342 5.460291
v -30.81239 -11.11321 6.17
v 44.43297 -27.72085 -6.316101
v 36.86546 -52.3964 -14.23315
v 36.09644 -51.46253 -12.48975
v 35.29564 -52.83212 -12.83736
v -6.333662 -38.64151 13.52931
v -6.992742 -38.7618 13.16386
v -8.073887 -38.62099 12.93944
v -8.816104 -37.29048 13.96617
v -7.457265 -36.14257 15.06072
v -7.234182 -34.40007 15.58975
v -8.963329 -35.79907 14.71241
v -10.34588 -33.78022 14.62457
v -11.32861 -32.3047 14.21814
v -11.0518 -36.61504 13.40929
v -10.72379 -35.83758 13.97954
v -16.20833 -15.98065 17.46915
v -21.18502 -69.60014 -5.248933
v 1.991921 4.489314 23.04652
v -18.23406 35.6978 16.74158
v 7.006056 28.27537 15.53442
v -25.16388 -72.75835 -15.33444
v -54.40354 58.24328 -8.244414
v -54.79879 58.96606 -8.988474
v -55.14241 57.74837 -9.293691
v -54.90466 57.11427 -8.878522
v 63.56413 3.076439 -37.70805
v 64.22946 6.530888 -38.20103
v -28.56011 -71.64251 -22.33939
v -29.82407 -70.57706 -22.10369
v -27.50644 -72.3835 -22.06226
v 48.93035 51.98135 -3.081187
v 46.60654 -28.55981 -9.565418
v -20.27385 -21.03575 8.014747
v -61.84705 -29.77159 -45.50221
v -61.09118 -31.45324 -41.9724
v -61.93743 -28.89645 -44.1268
v -61.36847 -31.25025 -43.94349
v -28.83249 -48.63872 -2.914158
v -1.317771 -25.73882 16.35472
v 63.39581 16.13706 -32.5067
v -22.34255 -18.96624 7.318338
v -21.50102 -21.5075 7.705759
v -10.6777 -38.82689 11.29276
v -12.02597 -38.75881 10.66099
v -14.12029 -33.63327 12.71929
v -15.08127 -32.75192 12.1734
v -11.49056 -38.15971 11.81938
v -10.66974 -37.90923 12.55147
v -12.05488 -36.92541 12.76222
v -12.45029 -35.26586 13.35518
v -12.87686 -36.77561 12.39389
v -11.33986 -39.47195 10.04679
v -12.29569 -38.44339 10.9848
v -13.3633 -37.83655 11.24009
v -12.46443 -39.11868 9.936766
v -13.82513 -39.6028 8.250375
v -13.56766 -38.44327 10.29179
v -13.31274 -38.72206 10.00207
v -22.25884 -35.95503 6.673682
v -21.3477 -37.5365 6.238069
v -22.11231 -20.08803 7.434271
v -19.07189 -20.73167 8.363762
v -18.22675 -38.62247 7.234147
v -14.21446 -37.06517 11.48773
v -15.44765 -39.56551 7.392105
v -14.27114 -38.98951 8.958499
v -16.75944 -38.88437 7.703086
v -15.38861 -38.91542 8.464123
v -16.18042 -38.27063 9.092664
v -15.24286 -38.15946 9.788192
v -17.99623 -37.98033 8.256248
v -17.23041 -36.97524 9.610014
v -18.90353 -36.6795 8.659784
v -12.06006 -22.49541 12.22839
v -21.18369 -35.81237 7.452787
v -20.33431 -36.51512 7.718727
v -20.80389 -27.18464 8.58358
v -19.75876 -28.80597 9.201756
v -13.43903 -21.58284 11.07266
v -13.92018 -21.77222 10.73364
v -15.94958 -28.18268 11.1588
v -18.3301 -34.57105 9.856701
v -18.43048 -33.39153 9.941617
v -16.25432 -35.13588 11.13777
v -16.12897 -33.22711 11.49047
v -2.63183 -23.42208 17.25069
v -0.7309399 -31.38464 15.44771
v 0.3294982 -29.85358 15.59214
v -20.50485 -26.20284 8.633143
v -19.71241 -35.06534 8.756671
v -19.19024 -33.75779 9.392188
v -18.02976 -18.96877 8.574566
v -17.14401 -19.82259 8.940223
v -17.40752 -20.47554 8.833147
v -18.14433 -19.74971 8.480376
v -17.93056 -20.30323 8.680392
v -16.97264 -20.85345 9.08372
v -17.2706 -21.03116 8.987997
v -18.30581 -21.11029 8.647896
v -18.74866 -21.61164 8.625203
v -17.67169 -21.79107 9.053537
v -4.344063 -33.30332 15.59811
v -1.664179 -31.6544 15.41057
v -2.559939 -29.94301 15.45401
v -3.178562 -31.04627 15.45435
v -5.226249 -30.01678 15.6766
v -8.996165 -32.56802 15.21653
v -9.034747 -31.74562 15.15275
v -21.25738 -29.63657 8.500333
v -22.325 -35.04837 7.038396
v -20.84291 -35.09732 7.980193
v -20.51088 -33.66317 8.565543
v -22.52756 -33.67018 7.334506
v -21.86359 -33.67871 7.723537
v -21.63918 -32.52851 8.104757
v -19.84323 -31.98701 9.180221
v -9.595757 -24.158 14.36791
v -10.84632 -22.92163 13.31522
v -10.94498 -23.35497 13.2184
v -11.50824 -33.32013 14.11746
v -10.48365 -31.86447 14.56021
v -2.078016 -26.56013 16.10571
v -17.36385 -23.98997 9.649058
v -1.31897 -25.02983 16.5968
v -3.749096 -24.7854 16.6829
v -5.230218 -22.74995 17.04853
v -6.957643 -32.62659 15.6788
v -19.46787 -30.882 9.421602
v -9.49788 -24.56175 14.45569
v -11.1803 -23.71116 13.1072
v -8.933261 -29.91818 15.05731
v -16.75086 -28.9706 10.81331
v -8.396105 -23.43778 15.2359
v -7.261955 -22.65891 16.07451
v -4.812145 -23.87169 16.78332
v -7.409589 -27.00913 15.55427
v -4.741998 -28.40114 15.85067
v -4.51226 -25.4875 16.41816
v -6.743642 -23.60349 16.14738
v -7.633607 -23.85098 15.66024
v -8.288981 -24.69199 15.21437
v -4.352589 -27.025 16.08258
v -15.90079 -22.0653 9.817732
v -6.441148 -25.92225 15.94391
v -7.309116 -25.23471 15.69858
v -7.71401 -28.27826 15.41326
v -7.22617 -30.85757 15.57562
v -9.604697 -28.77209 14.6967
v -8.754235 -25.95231 14.9684
v -16.97205 -27.31867 10.46949
v -15.49365 -25.24438 10.88536
v -14.95116 -23.23825 10.61827
v -16.50083 -24.65458 10.21986
v -18.13082 -28.57 10.01434
v -18.46853 -30.02874 9.952261
v -18.49887 -32.24438 9.977664
v -17.53292 -33.54924 10.53578
v -15.1381 -29.11733 11.74428
v -17.04782 -30.37935 10.77497
v -14.57057 -31.73769 12.34904
v -12.67251 -22.87243 11.80022
v -10.9725 -30.73921 14.21961
v -12.32974 -30.87898 13.51549
v -11.11035 -29.4301 14.00419
v -13.57246 -23.79302 11.55079
v -9.952923 -25.41691 14.22478
v -9.19324 -27.35941 14.80933
v -13.61205 -25.14915 11.89633
v -12.02062 -24.60863 12.73626
v -10.86858 -27.69432 13.94813
v -14.17697 -29.7993 12.36199
v -13.15079 -30.22527 12.99429
v -12.14092 -26.87218 13.0964
v -13.03907 -29.18452 12.9239
v -13.31796 -27.47062 12.53288
v -14.77189 -26.31739 11.5032
v -19.45823 -27.10387 9.219036
v -17.4944 -26.57443 10.09062
v -18.77027 -24.27669 9.116778
v -20.56659 -24.2556 8.377911
v -24.96992 -22.62925 6.90493
v -23.0558 -28.04234 7.660852
v -23.89289 -21.61792 7.111538
v -23.62513 -23.35254 7.228288
v -22.22507 -22.7471 7.6057
v -22.1943 -26.6999 7.978042
v -22.72993 -24.54986 7.600579
v -24.39308 -24.64701 7.080377
v -25.31761 -23.69984 6.827682
v -26.83346 -23.97395 6.491167
v -26.53834 -25.38662 6.510682
v -25.65076 -27.55106 6.689161
v -28.13684 -27.36389 5.949881
v -5.345371 -7.066358 30.20353
v 2.268569 3.382495 23.44231
v -57.04904 53.91305 -12.22583
v -57.63505 54.06625 -13.21494
v -57.40863 52.60493 -12.85183
v -57.59389 53.0881 -13.15935
v 45.89442 61.92132 -0.7008304
v -15.99284 54.73854 18.85856
v -29.30249 -51.75537 -4.434525
v 55.83302 -22.00294 -24.62795
v -58.16549 -27.95983 -25.81996
v -3.8041 -53.47581 5.513656
v -64.6881 -6.031232 -37.62476
v -41.19844 -60.1798 -24.1824
v -14.13455 -58.39778 1.90677
v -13.32091 -57.69622 2.313384
v 33.21009 -31.49661 1.296183
v -30.75762 64.01801 13.3711
v 34.58109 47.68646 10.37367
v 36.1444 -57.24135 -18.29513
v 36.36664 -56.26156 -17.52451
v 38.17804 -55.84496 -19.57789
v 36.35882 -53.77779 -14.94807
v 35.36433 -54.98334 -14.94525
v 35.72031 -55.43098 -15.81913
v 37.22005 -54.50781 -16.81528
v 38.23244 -55.14046 -18.85659
v 37.50322 -55.49382 -18.2394
v 37.43145 -53.13023 -15.65621
v 39.02752 -53.83398 -18.55092
v -16.39177 -11.43997 17.33407
v -35.76293 35.34772 10.92445
v -12.94357 -75.77979 -4.209366
v 13.71892 -13.16922 15.09597
v 51.73655 58.85346 -7.806838
v 48.99291 61.26457 -4.328768
v 51.22698 58.96369 -6.99011
v 48.84705 62.75832 -4.516168
v 49.80921 61.85374 -5.674568
v 50.6643 58.86664 -6.134969
v 50.54004 60.03224 -6.2102
v 50.01913 59.31062 -5.4049
v 50.88858 60.70031 -6.902493
v 49.84026 60.04225 -5.31795
v 49.74574 61.09415 -5.377616
v 49.06639 60.37062 -4.274199
v 48.59851 59.41235 -3.514155
v 49.70215 58.12923 -4.777789
v 49.54458 59.41362 -4.793981
v -54.65121 -23.76628 -14.78117
v -53.43911 57.95699 -6.649435
v -54.09072 58.44936 -7.761643
v -54.0847 57.64839 -7.621624
v -54.64565 57.93514 -8.57783
v -54.31161 56.55846 -7.90808
v 13.54443 11.80654 4.928975
v 44.85065 13.96512 -5.914955
v 40.1819 64.16402 4.907944
v -25.15547 38.80601 16.2037
v -25.29378 38.20463 15.87944
v -25.36803 37.38905 15.45625
v -26.85118 37.78413 15.14883
v -26.24189 36.21085 14.59071
v -24.57109 37.06476 15.59006
v 7.91902 34.34273 18.12134
v 6.393329 33.12178 18.03588
v 7.605607 29.26903 15.74774
v 12.14018 32.58632 15.98331
v 10.50837 33.17826 16.91647
v 5.793736 32.07071 17.76964
v 7.653955 32.70908 17.51612
v 6.83656 30.4447 16.70621
v 8.707052 32.17599 16.90959
v 8.057108 30.39498 16.17861
v -16.16971 -17.70178 14.29012
v 56.04451 -23.9231 -26.9938
v 57.63043 -20.42248 -30.43876
v 57.36015 -23.18659 -31.73302
v 56.51512 -25.22457 -29.8757
v 56.86293 -24.67516 -30.85983
v 56.20496 -25.39202 -28.78306
v 56.96473 -23.23031 -30.04433
v 56.04338 -22.76311 -26.00509
v 56.53819 -23.71162 -28.74029
v 56.83614 -22.06463 -28.46264
v 56.41632 -20.92083 -25.82134
v 56.92313 -21.04777 -27.95045
v 56.95639 -19.24978 -26.45526
v 35.72282 -45.83149 -7.758489
v -48.15028 -50.73844 -24.0474
v 34.54844 64.74824 9.470433
v 34.12756 65.21198 9.756174
v 34.04966 66.00879 9.78319
v 33.0517 65.48731 10.49381
v 33.56619 64.32639 10.18878
v 32.7884 64.99459 10.68662
v 33.6552 63.4954 10.15214
v 32.68554 63.6229 10.79216
v 32.18707 63.09071 11.10985
v 34.04685 60.9326 9.904777
v 33.77721 61.57283 10.07286
v 33.21276 62.69933 10.45609
v 14.68128 13.39622 3.766767
v 13.83705 13.77491 4.078249
v 14.06592 14.71858 3.820009
v 40.40242 50.00108 5.750233
v -10.48976 -15.008 24.26923
v 11.38048 -10.72033 19.49953
v 10.93943 -9.903038 19.70867
v -40.37947 14.08973 0.06717394
v 38.35566 4.438252 -0.5465801
v 11.57961 31.63694 15.47376
v 10.31086 30.81078 15.39914
v 9.587125 28.82581 14.3171
v 12.46151 29.75005 13.314
v 10.92147 30.47376 14.85128
v 11.61274 30.00884 14.09336
v 11.9062 27.61625 11.47329
v 11.66609 28.65012 12.71926
v 11.54704 29.13536 13.26096
v 10.32082 24.66229 10.03528
v 11.20266 26.01606 10.3369
v 10.28943 26.48476 11.73125
v 8.813336 27.4883 13.88049
v -44.27429 -54.4853 -21.55305
v -43.47398 -55.05789 -20.88272
v 59.04672 -8.860086 -26.42649
v 59.82864 -8.816162 -30.01185
v 60.63031 -6.805082 -32.17239
v 60.68735 -3.952648 -29.79638
v 60.2887 -7.765942 -31.26316
v 60.51482 -5.46515 -30.34217
v 59.72094 -8.066102 -28.68231
v 60.23183 -4.762372 -28.35527
v 59.50737 -7.548079 -27.358
v 59.62542 -6.151456 -26.77273
v 59.96501 -6.403395 -28.38634
v 47.01732 -31.224 -11.81036
v -55.35633 -43.60551 -33.37559
v -53.15391 -46.6706 -30.95219
v -53.1473 -48.54364 -34.79417
v -54.48921 -46.64912 -36.22902
v -54.04322 -46.33294 -33.58626
v -54.09028 -45.14802 -31.3705
v 38.09257 -50.07641 -13.60361
v -21.54205 50.64839 17.68079
v -20.11936 48.29703 18.12315
v 31.41932 1.452307 1.983769
v 19.78387 -15.59029 7.304754
v 22.1019 -14.73478 7.203275
v -15.73816 66.31152 18.07193
v -16.39319 63.88808 18.16984
v -21.13769 51.03215 17.79149
v 40.95332 -24.74156 -1.565167
v 41.45743 -25.1261 -2.153632
v 42.75342 -24.26175 -3.027936
v 41.56642 -23.26666 -1.59739
v -56.31391 -44.39557 -40.54369
v -57.27174 -42.46833 -40.98709
v -56.54618 -44.62372 -45.37523
v -56.9025 -43.66961 -43.20053
v -55.36766 -46.519 -42.06738
v -19.98085 57.0589 17.72714
v 13.76909 -14.34317 15.2696
v 31.54439 -18.18572 5.170853
v -31.20777 62.25689 13.16829
v 61.54023 22.37758 -27.52305
v -19.71037 60.84313 17.63697
v -51.63763 -49.44339 -31.055
v 11.55893 -7.664814 15.11945
v -43.3304 -56.31656 -22.32813
v 14.82954 11.97386 4.009353
v 14.33708 11.66275 4.401083
v 15.97036 10.39423 3.973938
v 39.88846 14.11792 -1.162902
v 39.11426 14.52782 -0.6326597
v 39.12365 13.81133 -0.5825435
v 38.379 14.11877 -0.09699094
v -31.55451 -29.24856 4.530271
v -30.37085 -28.89236 5.01924
v -0.3041244 29.88164 18.21873
v -0.6681525 29.08778 18.03902
v 42.9369 -45.05805 -15.87253
v 44.31963 23.48281 -2.429192
v 43.26878 21.96852 -2.922148
v 32.1202 47.01343 11.96605
v 32.95842 46.44658 11.55638
v -55.38196 -46.26285 -40.83524
v -54.63451 -47.26792 -39.17919
v 38.65259 -52.39301 -16.54104
v 39.27013 -50.93268 -15.91423
v 39.95567 -50.85079 -16.80823
v 39.75317 -44.67692 -11.29855
v 40.99858 -49.33837 -16.83882
v 39.58047 -49.90389 -15.35465
v 39.20147 -48.28398 -13.43712
v 41.67923 -46.05875 -14.8897
v 42.23408 -46.3548 -15.95034
v 39.58284 -48.56039 -14.15862
v 40.68814 -47.80329 -14.97641
v 41.16021 -47.98696 -15.83399
v 39.2692 -45.76415 -11.5057
v 39.84542 -47.06812 -13.25317
v 41.11196 -43.54963 -12.12623
v 40.57772 -45.5434 -13.02467
v 41.87543 -44.63266 -14.04716
v 41.99492 -43.31809 -13.17507
v 41.37729 13.72119 -2.492508
v -29.23615 -67.6432 -14.1223
v 19.11509 0.5099074 6.436734
v -55.58796 33.21053 -7.727609
v 38.04696 -51.29609 -14.6544
v 35.8564 -50.16769 -11.16101
v 36.8177 -50.98109 -12.90371
v 38.93914 -47.63515 -12.57807
v 37.91129 -48.49048 -12.04832
v 37.49805 -47.52658 -10.78569
v -24.20241 -61.39941 -4.690264
v -6.912897 0.4706409 24.3032
v 10.1347 -7.262032 18.34474
v 50.57671 32.06691 -3.170585
v -14.94927 39.28163 18.5971
v 49.94349 54.24061 -4.64591
v 53.66651 -27.59601 -22.54704
v 26.65324 -6.528452 5.661725
v -65.04381 -9.209614 -43.78402
v -64.90278 -11.08994 -44.91726
v -64.30125 -12.32533 -41.99836
v -64.68822 -12.44089 -44.89363
v -64.34983 -15.64793 -46.02987
v -62.9537 -14.61377 -35.90869
v -63.51402 -13.93042 -38.62498
v -63.46925 -15.84828 -39.98472
v -64.05254 -18.4704 -47.02157
v -63.83279 -17.97331 -44.49426
v -63.88779 -14.15219 -41.04974
v -64.46901 -13.99161 -44.94568
v -63.99495 -16.11082 -43.72331
v -63.93179 -15.1009 -42.29073
v -63.64541 -16.43065 -41.64333
v -63.48492 -18.61856 -42.60133
v 45.31269 62.54537 -0.1708044
v 44.77037 63.88073 0.2577339
v -31.9365 -68.19706 -20.57154
v -16.4305 60.17799 18.43624
v -19.36971 53.25836 18.14633
v -17.48869 53.85846 18.59699
v -16.00343 45.94718 19.162
v -14.60758 44.58867 19.37263
v -14.33617 47.21367 19.53247
v -13.11778 45.74215 19.70684
v -5.885424 52.94458 20.47306
v -8.287598 56.31116 20.04279
v -4.273568 55.49952 20.41007
v -6.704835 51.80149 20.46829
v -9.079057 51.43925 20.26757
v -1.394201 64.84138 19.65618
v -4.870508 63.94189 19.64517
v -2.406767 63.17078 19.83009
v -3.36662 60.08653 20.10723
v -3.71235 61.61044 19.95429
v -4.452457 57.31115 20.26163
v -5.824821 58.85468 20.06786
v -5.33907 60.33859 19.99751
v -6.830669 56.45927 20.152
v -7.33999 61.46933 19.73801
v -6.463811 60.12688 19.92233
v -8.897141 58.42526 19.82245
v -6.213395 57.8989 20.10522
v -11.10682 58.94944 19.48386
v -7.99897 60.1549 19.78626
v -17.73309 58.66008 18.23684
v -19.35153 47.91872 18.35853
v -21.29518 54.47991 17.50688
v -9.062413 61.3744 19.54786
v -12.23414 63.86663 18.8989
v -15.53902 64.74899 18.24975
v -14.55071 60.49182 18.81081
v -14.86919 63.59809 18.48392
v -16.46026 62.67221 18.25306
v -13.51394 63.47069 18.72407
v -14.46169 62.29003 18.66588
v -13.24727 61.51082 18.94402
v -11.75355 60.351 19.27495
v -12.37045 57.7588 19.38496
v -17.33564 51.4454 18.76858
v -7.797971 49.35709 20.45358
v -7.623065 50.71178 20.42545
v -19.14305 58.77676 17.88774
v -21.46199 57.06112 17.29568
v -21.23421 55.80194 17.4353
v -19.39229 54.82089 18.0467
v -18.76344 56.77193 18.06878
v -17.81367 55.10302 18.43992
v -17.02316 56.80799 18.48837
v -16.17095 58.05122 18.61415
v -15.25957 59.11884 18.7463
v -15.33604 56.72068 18.86163
v -13.53701 58.82915 19.09894
v -14.46693 55.46591 19.15171
v -9.707946 57.63625 19.78673
v -11.89841 55.69643 19.59166
v -20.49508 49.00323 18.01589
v -19.65888 48.50844 18.25039
v -19.45402 48.96146 18.30666
v -18.84649 48.11945 18.49506
v -18.39537 48.26278 18.61217
v -18.82488 51.8416 18.39109
v -19.6961 50.2904 18.2086
v -16.04036 50.5205 19.11983
v -11.43353 46.23012 20.00785
v -17.36061 46.79863 18.85305
v -17.58208 48.98363 18.79631
v -16.7425 48.03088 19.00698
v -7.21068 53.94494 20.30832
v -8.382442 54.00293 20.19139
v -8.32573 52.60078 20.29361
v -10.42501 52.26529 20.04469
v -9.658962 53.59921 20.06189
v -13.75758 53.98571 19.39894
v -13.86865 48.2919 19.64257
v -14.00048 49.83279 19.57258
v -11.3479 54.18783 19.80214
v -13.98255 52.51299 19.46337
v -12.27473 52.15704 19.78592
v -13.47938 50.85995 19.6272
v -11.70881 50.75523 19.94551
v -10.30819 50.53073 20.16022
v -12.00278 49.24811 19.93345
v -12.35209 47.77292 19.91928
v -9.911957 45.91337 20.21216
v -29.29137 64.69017 14.08244
v -28.72959 63.04905 14.40313
v -26.9854 66.36024 14.99613
v -28.44395 65.01247 14.4584
v 52.40831 46.73802 -7.88764
v 25.81507 -9.387355 6.43575
v -63.22472 -16.13279 -38.71605
v -63.36226 -17.43178 -40.64483
v 55.22025 -30.27758 -29.40003
v 53.25917 -32.27703 -25.08779
v 56.28892 -30.01793 -33.26323
v 56.52333 -28.33925 -32.63026
v 55.63479 -30.5243 -30.99346
v 56.06322 -29.14919 -31.52917
v 55.70074 -28.45897 -29.5342
v 56.13103 -26.8646 -29.71346
v 55.24619 -27.18231 -26.89879
v 53.64841 -33.95884 -27.64324
v 54.03729 -32.70388 -27.65597
v 54.66153 -31.92969 -28.93097
v 54.78458 -31.11901 -28.65548
v 55.057 -29.36861 -28.11694
v 53.49178 -33.07413 -26.42871
v 54.72798 -29.31347 -26.94975
v 54.33567 -31.11465 -27.19649
v 53.80869 -30.90869 -25.51357
v 54.59654 -28.70613 -26.06161
v 54.10298 -29.13891 -24.95721
v 54.39725 -23.35677 -21.30851
v 55.2156 -23.35423 -23.74778
v 54.49518 -25.84615 -23.49672
v 55.76065 -25.19066 -26.97345
v 54.5694 -26.83494 -24.49093
v 55.02843 -22.59756 -22.55074
v -31.06558 -36.38024 2.640497
v -30.62117 -34.82035 3.495029
v -11.69024 44.9747 19.8957
v 40.07466 65.39857 4.786146
v 57.26585 -18.09144 -26.69865
v -38.79684 67.64183 7.936622
v 0.5628711 27.53322 17.59038
v -42.36552 69.31367 4.567014
v 30.10736 -37.7757 0.3851427
v 31.56548 -37.3235 -0.2545513
v 31.19373 -35.09016 0.9797459
v 28.93804 -36.37966 1.684123
v 30.92326 -36.36203 0.5691417
v 29.84613 -34.93352 1.811682
v 32.32735 -35.66767 0.03569394
v 32.38126 -33.87159 0.7819266
v -17.73791 -15.25215 11.30196
v -11.55621 -3.224141 20.35517
v -7.092372 -62.99244 4.013368
v -5.340565 -62.62198 4.305618
v 56.89345 44.66864 -16.44139
v 39.01727 -24.22328 0.1478443
v -16.86646 30.5421 12.84595
v -21.1675 29.9292 10.36728
v -20.71292 29.17842 9.732967
v -17.23105 28.95778 10.81523
v -18.67486 29.5243 10.77953
v -18.49806 30.31215 11.7508
v -20.27978 30.95574 11.77458
v -19.60102 29.60571 10.52654
v -21.08729 31.9333 12.60538
v 53.32265 -26.06981 -20.53296
v -42.89085 -54.82447 -19.67538
v -43.07015 -57.15016 -23.03409
v -41.64901 -57.8712 -21.46396
v -42.24546 -55.22342 -19.13626
v -42.35827 -56.48954 -20.83892
v -40.72809 -59.07877 -21.58178
v -40.89742 -57.79992 -20.15721
v -40.15038 -58.87051 -20.32224
v -25.72823 -0.9451386 5.368795
v 37.53467 66.20101 6.929715
v -10.30388 -10.32023 27.63572
v -21.04417 6.225735 4.617271
v -23.49106 4.985626 4.059687
v 14.25209 -13.9021 10.52996
v -37.84724 -61.35186 -19.98068
v -36.49285 -65.90099 -26.19427
v -32.06934 -68.87437 -22.89793
v -33.32059 -68.31765 -24.76607
v -33.08703 -67.55725 -21.78569
v -34.51636 -67.25233 -24.62216
v -34.30668 -66.60171 -22.28288
v -36.14644 -65.51311 -24.08166
v -27.04436 -28.24519 6.209986
v 40.9251 -41.74485 -10.61122
v -51.38834 42.59361 -1.838723
v -50.80235 42.00702 -0.7269354
v -50.6706 42.66636 -0.8556815
v -5.381052 -3.888387 28.41551
v -58.18406 -38.57367 -36.69499
v -52.59834 34.03065 -1.922334
v 40.75119 62.99771 4.523552
v 52.20817 -28.09481 -19.3064
v 51.40923 -24.17984 -15.0048
v 51.20552 -25.6244 -15.51712
v 53.56992 -22.681 -18.81067
v 52.97557 -29.3752 -22.13646
v 52.33952 -29.37278 -20.55636
v 52.10036 -24.24189 -16.4861
v 54.1209 -22.42856 -20.01405
v 54.26515 -24.51673 -21.83917
v 53.47353 -26.86701 -21.48647
v 52.93736 -28.21473 -21.15174
v 53.63398 -24.204 -20.00554
v 53.01116 -24.40598 -18.59842
v 52.51131 -26.96857 -19.21241
v 52.64317 -25.88768 -18.71336
v 52.06201 -25.46591 -17.1941
v 50.9058 -27.70295 -16.28836
v 51.66663 -27.40994 -17.62423
v 50.93147 -29.02275 -17.22086
v 49.60659 -29.37131 -14.93172
v -52.56929 -45.99018 -28.06011
v 3.128727 3.914832 22.52917
v -2.622735 0.4074437 26.42877
v -22.86688 66.0579 16.43977
v -24.2508 65.24897 16.08753
v -22.7652 64.64928 16.5856
v -2.430379 15.26453 18.88825
v 15.79415 6.412936 6.057947
v -20.48888 -47.29172 2.376685
v -61.60114 -24.56773 -36.5969
v -36.67638 65.53175 9.732725
v -35.80093 66.43517 10.2412
v -36.31902 67.32322 9.820767
v -37.5113 65.86908 9.088505
v -7.417265 30.67142 17.37613
v -3.266008 14.38515 19.09373
v -29.41467 -28.28949 5.447816
v -29.55429 -26.7 5.604113
v 17.73699 -2.494499 8.050469
v -12.56062 -62.76598 2.266761
v -18.07524 -53.49419 1.682387
v -49.55102 60.90232 -1.9235
v -47.00984 22.47648 -4.506434
v 23.9073 -1.315293 5.041378
v 21.46044 -0.5963885 5.736399
v 24.52634 -2.337201 5.15353
v 22.14363 -3.332535 6.293544
v 23.48499 -4.724565 6.182108
v 21.81005 -5.427461 6.885459
v -42.28928 18.43504 -2.279015
v -56.80971 31.9071 -10.83158
v -5.395296 39.44217 20.04884
v -26.06731 50.85423 16.00452
v -8.073679 -49.2989 8.568532
v -8.89942 -47.92117 9.584386
v -20.89992 -41.22134 1.030058
v -21.1711 -41.5784 1.025574
v -21.48701 -41.19713 0.6432276
v -22.1632 -42.18036 0.6645226
v -22.64274 -42.69864 0.5588139
v -37.62291 14.6136 1.436983
v -37.1424 14.76216 1.694083
v -37.63362 16.10952 1.089279
v -20.6864 13.83498 3.030271
v -21.24073 13.64046 3.015997
v -53.50556 -44.85391 -29.01705
v -13.50685 -16.02059 19.68411
v 16.69478 5.157894 6.031134
v -17.58334 38.5191 17.93936
v -18.16722 37.90166 17.6411
v -16.10195 39.65239 18.43255
v -16.98153 39.25197 18.17852
v -28.01311 51.40299 15.08864
v -65.98322 2.863013 -36.08735
v -3.550715 -58.4436 4.549741
v -8.697545 -62.45972 3.645949
v -6.432923 -61.53524 4.172869
v -6.690385 -60.44283 4.107406
v -9.001237 -60.25004 3.534644
v -7.732592 -60.56269 3.885495
v -7.491756 -58.56028 3.985614
v -5.520968 -59.35542 4.319434
v -5.251826 -57.62587 4.419605
v -6.934594 -50.61213 7.285049
v -7.716821 -51.64058 6.390612
v -7.005318 -56.69579 4.22182
v -5.379352 -56.0984 4.559193
v -4.787447 -54.8399 4.949268
v -6.039642 -53.07571 5.548788
v -0.7964854 11.69415 20.67567
v -8.970971 49.33701 20.35103
v -62.8247 -16.80839 -37.03442
v -62.1808 -16.42857 -33.24547
v -62.13372 -18.34683 -34.45662
v -6.274014 -13.07177 30.21974
v -7.934115 -12.50629 29.31198
v -10.35787 43.84864 20.03567
v -9.671634 42.38357 19.96012
v -11.15868 42.69489 19.81563
v -12.87705 41.38092 19.33469
v -11.36137 40.93941 19.5432
v -10.4094 40.16324 19.56245
v -11.79745 39.55437 19.19659
v -18.20432 -40.81442 3.263014
v -18.11983 -40.91663 3.387663
v -18.47467 -40.878 3.052279
v -19.35522 -41.10954 2.388906
v -19.50099 -42.68936 2.99926
v -19.80362 -43.39866 2.979918
v -18.56319 -41.6207 3.348989
v -18.88939 -43.59769 3.877991
v -49.65691 57.49253 -1.699785
v -18.58015 62.82397 17.7707
v -19.14496 65.87689 17.42194
v -21.15293 63.82964 17.07108
v -21.07827 66.3021 16.90042
v -21.62363 65.06276 16.88549
v -20.01105 62.44992 17.45062
v -29.04554 -21.41187 6.23976
v -26.46344 -22.89346 6.589214
v -27.20198 -21.18321 6.546811
v -25.37237 -20.06949 6.854597
v -30.64382 -19.89058 6.134212
v -64.00756 -12.97936 -40.63053
v -34.26254 -37.13528 0.6451113
v -36.90811 -55.2942 -12.47053
v -45.38844 -50.34297 -18.66978
v -31.23643 -64.04301 -13.38028
v -3.976978 7.262226 22.33708
v -20.16331 28.34313 9.036025
v -19.42479 28.07987 8.992167
v -18.6857 27.86023 8.995944
v -48.40141 -48.0347 -21.35529
v -49.23967 66.88198 -2.574774
v -49.57226 66.41268 -2.888823
v -50.01397 64.5941 -3.000036
v -49.6726 63.6784 -2.455865
v -48.85997 64.08419 -1.516264
v -48.09208 63.20579 -0.4420459
v -48.71523 65.91306 -1.676808
v -47.65189 67.13686 -0.5760363
v -56.28603 -25.355 -19.09217
v -37.8765 33.52659 9.128565
v 1.262608 37.61921 19.91951
v 2.126462 38.69204 20.04604
v 1.050667 39.23122 20.19535
v -4.148635 48.64328 20.72452
v -4.939769 47.08244 20.69398
v 3.340904 41.82754 20.36535
v 1.161156 43.38713 20.59834
v 2.519201 40.47657 20.25863
v -0.9844506 41.31115 20.48921
v -8.176051 44.1239 20.3204
v -3.416924 46.58538 20.74369
v -4.366916 45.27139 20.64801
v -7.002742 46.20409 20.53266
v -8.331074 46.5874 20.4262
v -2.69521 45.16861 20.70826
v -5.285559 43.71022 20.53535
v -1.098623 44.13036 20.66612
v -3.669478 44.12533 20.63685
v -1.436848 37.76408 20.01384
v -2.146078 39.30521 20.23208
v -3.360614 40.02915 20.28582
v -2.580328 43.21041 20.60893
v -3.503347 41.10771 20.39804
v -4.596231 42.23032 20.46704
v -5.824311 45.15236 20.56526
v -6.560137 42.86733 20.38721
v -6.814429 41.03914 20.15112
v -7.059147 39.36207 19.84452
v -9.306677 41.42931 19.90642
v -44.83289 70.13716 1.922222
v 2.620243 -2.848914 27.18923
v 5.730852 -2.832186 24.17666
v 2.891218 -1.804616 26.24511
v 4.222503 -1.527837 24.91128
v 2.308672 -0.8650716 25.97289
v -1.660999 29.83999 18.21704
v -3.292479 28.76606 17.83233
v -9.181566 -49.56456 8.129138
v -1.177365 20.73599 17.326
v -8.839587 -11.73222 28.84174
v -1.808366 -16.1931 29.43409
v -1.446778 -14.53214 30.75467
v -2.628123 -16.73061 28.85484
v -4.562829 -14.07926 30.52204
v -3.88129 -16.50894 28.74332
v -4.291605 -17.06334 27.74667
v -5.10047 -14.46282 30.08578
v -5.716917 -15.52137 28.90444
v -6.751864 -13.49622 29.70072
v -9.504763 -11.90251 28.14139
v -10.5746 -12.04833 26.89849
v -6.745287 -14.76089 28.78808
v -8.417497 -13.26926 28.46684
v -7.916904 -14.81739 27.49367
v -8.66995 -15.49911 25.61174
v -61.01503 -26.08607 -34.99055
v -62.68238 -12.73226 -32.72215
v -63.52657 -12.00068 -36.77814
v -62.61774 -13.9476 -33.44924
v 10.45323 -8.750832 19.47609
v 8.634724 -6.577832 21.87356
v 9.492663 -8.012337 21.18206
v 9.792917 -7.586535 19.70515
v -22.19701 6.202156 4.106068
v -45.30452 25.92873 0.08225319
v -45.09348 26.60904 0.8777324
v -38.36132 46.52458 9.766226
v -37.55818 47.17451 10.15939
v -0.4917164 35.12388 19.50862
v -36.73756 -62.17639 -19.27638
v -17.79332 -14.56739 11.9807
v -17.58028 -15.14189 13.86094
v -43.58416 35.83621 7.446738
v -44.64223 36.18033 6.815808
v -6.951635 -67.24503 3.434065
v -5.71617 -67.57071 3.52905
v -21.26413 61.84238 17.15492
v -22.61593 62.40456 16.7333
v -16.7377 -17.27407 13.57858
v -16.67012 -16.52753 15.75228
v -17.34267 -16.15969 13.51296
v -17.01597 -15.82017 15.74842
v -25.94329 -49.49566 -1.671657
v 0.08373553 36.55021 19.76472
v -1.685114 36.24477 19.71609
v -20.55205 58.66941 17.49286
v -22.47046 58.16859 16.9569
v 15.94692 -4.993379 9.376339
v -57.86378 -29.51013 -26.05206
v -20.93273 -74.25627 -9.917722
v 6.569996 -2.49734 22.6068
v -26.63873 -40.85317 0.780743
v -19.57383 -76.01326 -12.30509
v -22.56658 -74.8082 -15.66047
v -24.22303 -73.3209 -14.49389
v -24.06572 -73.73565 -15.56283
v -20.80546 -75.00775 -11.38734
v -23.28548 -73.9332 -13.94028
v -21.95779 -74.92062 -14.05554
v -20.70954 -75.47286 -12.85301
v -22.00977 -74.44009 -12.368
v -16.39238 -10.28865 15.72172
v -54.91398 39.79546 -7.219056
v -21.97287 -43.6413 1.201004
v -22.96167 -43.56388 0.5826709
v -13.30398 -74.44468 -2.83242
v -12.76522 -73.09795 -1.269805
v -66.39368 4.472981 -36.88716
v -22.32889 4.511526 4.754881
v -56.25593 -43.87838 -38.33144
v -56.77764 -42.62801 -37.94735
v -54.77522 -40.86016 -27.54668
v -54.65705 -44.18149 -31.70152
v -55.16026 -43.31729 -32.09496
v -57.38816 -41.6036 -39.09838
v -57.01026 -41.60564 -36.84002
v -57.65867 -40.34809 -37.66049
v -55.73366 -42.22063 -32.41655
v -56.13182 -42.83661 -35.1678
v -54.91228 -42.43002 -29.92109
v 0.6745518 13.64471 19.39224
v 1.822548 14.51799 18.43965
v -1.744622 -3.374493 28.89165
v -60.68081 -33.84924 -43.98915
v -60.51992 -34.81856 -46.11953
v -60.92356 -32.76397 -43.34737
v -59.70143 -37.20582 -45.10535
v -59.57596 -37.09078 -42.97396
v -60.17557 -35.41504 -43.7788
v -60.5171 -33.7973 -42.19339
v -59.99278 -34.65752 -40.09896
v -58.9983 -37.4779 -39.28062
v -59.60385 -35.30085 -38.83688
v 4.086056 30.83505 17.76627
v -64.66719 -10.89566 -43.1755
v -15.3707 -9.401834 17.36266
v -18.27148 32.04121 13.89426
v -22.54486 32.0017 12.14083
v -23.12258 31.353 11.28131
v -21.35128 30.80742 11.21113
v -23.72844 37.06345 15.86842
v -25.19462 35.58092 14.53611
v -21.38696 32.8794 13.53212
v -23.31438 33.13992 13.1127
v -21.75512 34.3754 14.78296
v -20.42842 38.14362 17.15249
v -22.38769 38.20309 16.64574
v -21.08485 37.333 16.68932
v -19.68243 31.81612 13.04506
v -22.81314 36.027 15.57256
v -21.3804 36.09089 16.03801
v -20.36702 34.6512 15.40665
v -65.2913 -6.321839 -41.99035
v -65.18134 -7.347557 -42.60469
v -15.87142 -11.71345 18.79786
v -16.96255 -15.04791 16.60793
v -17.03635 -12.04622 15.87103
v -9.54387 -9.959477 28.42758
v -48.27946 38.19325 3.93537
v -48.94952 36.52201 3.112799
v -64.37207 28.90257 -28.45649
v -53.79456 56.99672 -7.117019
v -37.96675 -64.21073 -25.30822
v -17.39861 27.59785 9.217144
v -12.47119 -8.800858 23.93373
v -47.41497 36.61775 4.706175
v -63.7015 -20.75182 -47.33049
v -62.16191 -27.39113 -43.42076
v -61.96608 -27.07396 -41.32933
v -62.73371 -19.05889 -38.39408
v -62.90702 -19.92977 -40.01189
v -62.82605 -23.63283 -43.13453
v -63.38683 -21.53331 -45.29177
v -63.1088 -22.91525 -44.51334
v -61.18649 -27.27709 -36.86752
v -61.16242 -28.09757 -37.60242
v -61.4786 -27.32215 -38.48563
v -62.22443 -25.36436 -40.88705
v -61.56813 -26.36348 -38.0057
v -61.94725 -24.85283 -38.57372
v -63.05666 -21.49948 -42.56398
v -62.34753 -23.73859 -39.98873
v -62.6345 -23.10361 -41.18895
v -61.90065 -23.34668 -37.11731
v -62.35124 -21.50366 -38.08335
v -62.59759 -18.1808 -36.87145
v -62.1071 -20.24278 -35.83003
v -61.58504 -20.41966 -33.31496
v -41.04564 48.87233 7.291728
v -41.44632 -55.70171 -18.49266
v -16.62638 24.04923 5.982633
v -5.372815 -66.02253 3.940321
v -37.03514 31.266 8.261775
v -39.7979 -62.03886 -24.71671
v -62.5172 29.83843 -24.1204
v -27.23108 -33.81372 5.1421
v -25.38849 -36.30709 4.762545
v -27.53213 -34.99384 4.638471
v -47.90862 -52.30671 -25.76331
v -47.15395 -54.65306 -27.87503
v -48.59144 -52.48436 -27.67611
v -48.67585 -53.70251 -30.30042
v -49.64804 -50.14383 -26.61928
v -50.67477 -49.76245 -28.70211
v -51.03765 -47.91342 -26.77705
v -47.1213 69.40819 -0.4107567
v -13.04315 -54.74131 3.304162
v -8.057524 -53.92052 4.916658
v -12.66112 -52.65759 4.60336
v -10.4822 -52.92205 5.052735
v -8.753523 -55.54038 4.135491
v -11.4803 -55.45259 3.530188
v -10.81305 -54.31853 4.196296
v -9.966118 -55.42594 3.904848
v -65.28577 4.476805 -31.95232
v -50.96638 47.97593 -2.376929
v -44.89342 -49.58377 -17.13953
v -4.671109 31.21751 18.22848
v -24.83043 51.70083 16.45752
v -23.11743 54.57553 16.88233
v -24.94937 53.34038 16.30578
v -25.64037 54.52518 15.95084
v -7.602664 38.35861 19.60514
v -24.20193 58.50564 16.36362
v -21.52562 59.69097 17.19673
v -22.91826 60.02317 16.75336
v -14.46542 -41.75236 7.024718
v -15.48095 -41.34467 6.06129
v -18.03944 -42.14825 4.148128
v -16.19449 -41.06234 5.339169
v -17.39894 -41.01294 4.159847
v -17.37333 -43.04009 5.055358
v -16.15575 -42.50375 6.0312
v -14.43003 -43.09987 7.355808
v -17.461 -44.62753 5.234928
v -14.23826 -51.40969 4.68569
v -58.86587 -27.13414 -27.45565
v -26.70795 0.6765768 4.463767
v -49.50072 52.09068 -1.048989
v -8.859398 -8.739346 28.81042
v -8.570705 -9.996698 29.28056
v -38.65854 30.27723 7.13384
v -46.52351 44.8776 3.410328
v -52.29021 40.64143 -2.417692
v -52.25017 39.86752 -2.021537
v -8.918132 -50.8759 6.894068
v -11.44313 -49.43382 7.525699
v -10.17385 -50.44558 7.076007
v -41.29359 -33.08686 -2.379812
v -28.70819 -34.06401 4.514274
v -28.40598 -35.07446 4.296459
v -61.78807 -17.92525 -32.47076
v -13.90207 -16.70253 18.23513
v -14.12427 -16.10519 19.26591
v -14.9773 -17.64414 16.24882
v -15.08007 -17.00411 17.30764
v -14.46265 -16.71875 18.09919
v -14.52625 -15.92194 19.35965
v -16.17772 -15.30878 18.15091
v -15.52108 -17.03783 16.88213
v -15.18899 -16.50784 17.99398
v -16.00832 -13.45596 18.96854
v -16.4783 -13.96118 18.04746
v -15.56811 -15.7333 18.6452
v -15.79111 -15.2349 18.81502
v -15.53617 -14.73706 19.47956
v -14.22707 -9.972836 20.77295
v -15.48395 -10.31266 18.32534
v -14.46353 -8.316592 18.0838
v -12.26601 -13.70369 23.95135
v -12.26051 -15.6194 21.40766
v -12.17896 -15.2112 22.24158
v -11.06992 -15.3212 23.0889
v -11.2911 -14.91838 23.5784
v -11.95051 -14.36068 23.64746
v -13.67133 -11.46092 22.73463
v -13.50494 -15.63709 20.50552
v -9.459863 -15.13095 25.2377
v -10.02879 -13.65462 26.45918
v -15.16822 -11.53284 20.04494
v -10.97748 -14.31441 24.7188
v -11.71652 -12.43487 25.36851
v -15.02063 -12.6529 20.69218
v -15.6187 -12.90691 19.63291
v -12.95124 -15.34291 21.36572
v -13.37273 -14.97294 21.52849
v -12.50527 -14.86593 22.54446
v -14.24099 -10.63733 21.27949
v -14.4456 -12.44306 21.59611
v -14.6304 -14.37003 20.79616
v -15.03099 -15.77778 19.15929
v -14.06812 -15.37202 20.47314
v -15.20173 -13.76881 20.32098
v -13.89744 -14.75358 21.29375
v -12.91168 -14.46889 22.60388
v -13.82992 -13.08607 22.39974
v -12.90529 -13.60416 23.33987
v -13.23745 -12.98687 23.22095
v -13.07461 -11.83362 23.72942
v -12.60867 -12.79001 24.13153
v -13.11829 -9.331045 22.89372
v -32.0294 7.0888 2.035883
v -14.92634 30.14916 13.51185
v -35.44254 -45.17427 -4.238059
v -27.51869 -44.61382 -1.094532
v -28.42206 -41.97803 -0.1270047
v -28.72483 -44.0899 -1.193579
v -29.35457 -46.0167 -2.127456
v -30.13165 -45.02813 -1.947242
v -28.34003 -70.78152 -18.05832
v -29.02816 -70.85098 -20.52079
v -29.75509 -70.11481 -20.11204
v -42.60402 -50.00625 -14.32952
v -16.2642 -19.45562 9.521481
v -37.1577 13.27267 1.669165
v -32.28016 -23.595 5.253788
v -16.78825 35.83352 17.12572
v -33.68542 -62.18915 -14.90674
v -45.52576 43.55815 4.964483
v -13.1446 -9.971274 23.2383
v -12.79953 -10.14565 24.00338
v -11.53878 -11.57833 25.9316
v -12.21483 -11.21135 25.06688
v -66.44997 22.27581 -33.59852
v -40.05792 -39.52119 -4.598069
v -22.54585 -49.36512 0.3752322
v -64.88871 -7.275409 -40.3517
v -63.12015 -7.374127 -30.19061
v -63.70773 -6.392832 -32.29022
v -64.25974 -6.140315 -35.14156
v -64.54988 -9.553256 -40.66805
v -64.34887 -10.82395 -40.68151
v -63.07253 -8.431785 -30.83036
v -64.45268 -7.388441 -37.75289
v -64.64808 -8.651501 -40.2991
v -64.05719 -10.86505 -38.95818
v -64.21959 -9.328058 -38.2301
v -63.91742 -8.796217 -35.89859
v -63.39551 -11.26184 -35.27131
v -62.65863 -10.10396 -30.10644
v -63.28205 -9.883912 -33.26192
v -63.10168 -11.27106 -33.66588
v -7.337478 32.00483 17.88292
v -59.88288 34.61482 -18.14139
v -34.03889 48.89771 12.03842
v -32.00584 49.98673 13.12927
v -33.3476 50.26074 12.31783
v -32.25523 52.33297 12.86544
v -22.93951 -19.9952 7.259619
v -24.22736 -18.94763 7.035147
v -31.99801 -66.15211 -16.89737
v -42.09444 -51.59924 -15.0947
v -60.01118 51.33408 -17.79587
v -60.43294 50.91237 -18.58916
v -60.46529 50.01794 -18.79088
v -60.09182 50.55574 -17.98376
v -59.44878 51.53522 -16.66522
v -59.76372 51.51451 -17.32291
v -59.80097 50.95097 -17.39281
v -59.71873 49.51577 -17.2936
v -33.44264 -63.19829 -15.55989
v -34.18109 -62.70406 -16.07714
v -34.77992 -62.62719 -16.80091
v -44.21688 68.75286 2.912176
v -39.24556 -55.77896 -15.55106
v -20.56075 -42.50545 2.00166
v -21.09426 -42.40112 1.501846
v -21.75869 -42.44781 1.021114
v -20.56671 -43.53543 2.325855
v -26.55628 -46.75365 -1.31404
v -25.70011 -45.98584 -0.7772346
v -26.37832 -48.43881 -1.613923
v -23.61928 -47.41823 0.09382144
v -24.24995 -46.11187 -0.09461617
v -24.77726 -45.79293 -0.3280759
v -25.29433 -47.32513 -0.8062282
v -22.87096 -47.84655 0.4832747
v -43.97543 -44.63211 -11.7078
v -56.78595 46.71711 -11.71872
v -61.61867 -19.21086 -32.63214
v -35.36106 -51.00196 -7.790035
v -36.21587 -51.06406 -8.486714
v -36.45343 -52.32264 -9.612347
v -34.04166 -53.24257 -8.359478
v -33.57387 -51.01274 -6.574798
v -33.07565 -52.14916 -6.956843
v -34.93763 -52.13053 -8.267362
v -33.82953 -52.36541 -7.636956
v -31.21948 -52.89771 -6.184854
v -29.77744 -52.70989 -5.180841
v -31.80202 -51.45062 -5.749267
v -30.77855 -51.67747 -5.237679
v -33.48518 -49.63771 -5.706687
v -31.30391 -50.48103 -4.951663
v -30.48425 -48.98676 -3.818932
v -39.88405 0.466978 0.593461
v -37.64518 -59.2413 -17.09981
v -49.92325 -44.42791 -20.58878
v -29.14365 -70.49064 -19.60184
v -31.58651 -68.90549 -21.59443
v -30.82169 -68.93156 -19.60235
v -32.70303 -66.12055 -18.12114
v -32.58939 -66.81023 -19.0626
v -32.44683 -67.4351 -20.0036
v -31.45794 -68.01498 -18.97077
v -31.09965 -67.9921 -18.14207
v -30.02083 -68.66808 -17.18132
v -34.81647 55.94526 11.13163
v -11.56528 -46.38643 9.249176
v -3.107062 11.53995 20.54385
v -12.31763 26.92256 12.346
v -9.667848 -51.30123 6.413199
v -12.01356 -51.69994 5.452798
v -11.48949 -50.44931 6.677166
v -13.23858 -49.70823 6.426182
v -2.827194 30.7879 18.38073
v -61.84798 -2.941779 -23.04446
v -64.56575 -3.059104 -33.74769
v -31.71998 -44.25204 -2.078497
v -31.71085 -45.99997 -2.936527
v -31.06106 -45.52864 -2.48322
v -33.31802 -44.39249 -2.759339
v -34.66492 -65.32895 -20.49482
v -51.93255 -44.26537 -24.37959
v -11.91142 -56.91749 2.954832
v -47.71113 35.38589 4.10172
v -48.50185 36.90768 3.606468
v -61.23547 -20.27188 -31.63477
v -18.49535 -74.71617 -7.454887
v -17.80988 -75.6857 -8.306349
v -17.13413 -75.37524 -6.984595
v -16.62514 -74.68191 -5.529212
v -17.42936 -73.15041 -4.5452
v -18.46199 -73.25355 -5.595647
v -52.07079 42.52024 -2.882092
v -31.66269 2.738638 2.425234
v -18.68911 33.98826 15.48576
v -17.11222 32.32497 14.61331
v -51.22198 59.87825 -3.813296
v -51.12484 55.36851 -3.259845
v -50.77039 57.45888 -3.023567
v -48.93077 59.99929 -1.116566
v -50.66454 59.03554 -3.022656
v -49.76712 58.67902 -1.941836
v -49.02422 58.87127 -1.106652
v -56.78433 35.87025 -10.74308
v -27.24047 7.440126 2.809763
v -26.34664 8.532807 2.866295
v -50.9606 -44.00562 -22.17876
v -32.2901 -33.80304 3.055696
v -30.36229 -33.26669 4.081824
v -21.16571 3.61302 5.760038
v -2.333233 6.308564 23.21454
v -2.800626 4.638344 23.98664
v -3.055005 1.657702 25.60638
v -40.71801 -22.266 1.786481
v -42.74183 27.65253 3.262095
v -2.677671 -1.143297 27.40038
v -3.823236 -0.7408698 26.91737
v -3.774992 -2.853167 28.30388
v -5.105976 -2.263965 27.43143
v -33.3218 -54.60651 -8.736416
v -43.55883 -50.27688 -15.88736
v -35.96606 12.11686 1.890931
v -0.9794729 33.44341 19.11312
v -0.509702 30.95873 18.49877
v -1.40635 32.19093 18.80233
v -3.004176 34.84882 19.34292
v -56.2792 54.73751 -10.89181
v -53.87791 36.23229 -4.027911
v -54.82204 36.38083 -5.990509
v -57.38031 -18.77216 -17.96502
v -49.65792 59.69672 -1.928817
v -29.60705 -69.62023 -18.33079
v -28.62877 -69.68764 -16.11549
v -27.2379 -71.16583 -16.19929
v -27.503 -70.42818 -15.19449
v -28.02662 -68.31027 -12.95378
v -26.29053 -71.70953 -15.1389
v -25.67804 -71.84042 -14.00197
v -29.0165 -68.69781 -15.2198
v -26.63335 -70.7016 -13.88109
v -26.9585 -69.91486 -13.24832
v -23.02009 -72.29966 -9.920146
v -25.45811 -70.87261 -11.92105
v -24.03691 -71.56786 -10.50583
v -24.98429 -70.4832 -10.59154
v -23.80582 -68.00089 -7.006002
v -23.62318 -71.08325 -9.287402
v -24.41656 -68.54086 -8.055825
v -25.73648 -68.80447 -9.982748
v -24.90473 -67.20937 -7.746814
v -27.16633 -68.15298 -11.42467
v -39.87225 48.84729 8.188924
v -18.22991 28.72588 10.08607
v -16.43671 29.40706 11.74076
v -16.22976 27.88975 10.14604
v -53.92295 -41.49406 -26.04255
v -63.39174 -0.4263848 -27.04801
v -32.43768 -62.41501 -13.4726
v -32.75707 -63.18148 -14.59864
v -32.85812 -64.40219 -16.0314
v -46.18683 20.36613 -5.160017
v -46.96069 20.07235 -5.88189
v -50.53547 18.39176 -9.460733
v -17.33414 21.78749 3.782921
v -26.45157 -35.96805 4.574941
v -26.83395 -37.33681 3.625491
v -27.74136 -36.42376 3.898729
v -28.45082 -39.29514 1.865543
v -28.45048 -40.68965 0.7765496
v -26.00913 -37.93166 3.439078
v -30.07013 -39.30042 1.438931
v -29.6619 -37.88519 2.461492
v -32.69215 -37.07564 1.527236
v -31.20253 -37.76281 1.899728
v -33.00204 -39.00148 0.4231566
v -30.4971 -40.56878 0.4686583
v -31.77439 -38.911 1.054435
v -32.71316 -39.98759 0.006089475
v -60.42394 -21.97392 -29.40206
v -60.93786 -21.59958 -31.32356
v -61.56591 -21.91067 -34.35007
v -60.95884 -22.92055 -32.40208
v -61.2094 -24.36545 -34.51063
v -59.58434 -27.94027 -30.5346
v -60.04286 -28.70317 -32.95465
v -60.48022 -26.55155 -33.02343
v -59.92551 -26.8089 -31.00261
v -60.70982 -24.73632 -32.62597
v -60.15553 -25.27996 -30.73004
v -59.73187 -24.9217 -28.88809
v -17.0237 -16.95541 12.70544
v -17.90621 -16.804 9.528827
v -17.39048 -18.00396 9.321275
v -16.23749 -18.71312 10.14819
v -15.92563 -18.51019 11.3708
v -16.4565 -17.79428 12.12949
v -17.03988 -17.1081 11.26366
v -17.26899 -16.627 11.73296
v -17.36484 -17.24359 9.985582
v -17.07189 -17.29928 10.46351
v -16.90279 -17.4051 10.96615
v -17.52161 -16.16991 10.90993
v -17.53765 -16.64192 10.13993
v -17.38602 -16.63188 10.60523
v -18.0183 -14.70326 10.35452
v -62.20524 22.08935 -23.482
v -65.81034 -0.2619791 -38.02132
v -65.64673 -5.210539 -43.03447
v -66.26903 -1.223908 -42.33342
v -65.95466 -1.235596 -39.96838
v -65.60789 -3.92007 -41.05584
v -65.04302 -5.98507 -39.84739
v -64.27943 -6.787087 -35.98086
v -65.15704 -4.139709 -38.25146
v -63.17437 -2.888766 -27.3476
v -42.50784 36.3907 8.351748
v -42.7596 35.95437 8.017694
v -43.32391 36.6077 7.935271
v -46.17433 -51.61704 -21.39324
v -14.14091 -6.694207 16.67704
v -41.44264 -54.2124 -16.83423
v -42.00819 68.08023 5.130407
v -7.288373 -72.95961 0.6921831
v -8.592035 -71.51643 1.349492
v -8.455922 -73.3362 0.1560364
v -9.277667 -71.63714 1.115337
v -56.86434 52.71789 -11.91861
v -61.49685 -13.75873 -27.61423
v -36.12318 -44.29996 -4.171936
v -34.6965 -42.24831 -2.238204
v -42.58753 -31.78591 -2.824149
v -30.64697 -67.22012 -16.04907
v -55.59441 -20.97353 -15.25034
v -61.0094 49.25558 -20.00534
v -34.55894 13.8521 2.626661
v -36.08067 13.90685 2.104132
v -39.9072 -56.21943 -16.89808
v -34.55546 9.40692 1.670792
v -33.37649 8.81543 1.871264
v -34.88797 8.108078 1.426281
v -22.89066 -17.7953 7.233988
v -34.29792 -38.73164 -0.1382676
v -38.21835 4.391149 0.4804012
v -9.639627 -59.05395 3.440607
v -10.39696 -57.35239 3.347753
v -38.14034 -55.42364 -13.90143
v -37.15585 -56.52764 -13.80923
v -28.95279 -15.13004 6.691504
v -53.28745 -43.61146 -26.87996
v -51.7553 -46.47351 -26.60096
v -18.39786 -14.10956 9.278646
v -33.25416 -24.02683 4.871507
v -32.25211 -53.33894 -7.118945
v -59.75366 -23.36966 -27.87864
v -7.246053 -12.10327 29.96299
v -6.128535 -11.00351 30.75965
v -5.728213 -12.13982 30.76606
v -6.91891 -10.1572 30.36945
v -6.115391 -9.19683 30.59548
v -5.964255 -6.62859 29.75596
v -11.66708 -6.040023 23.02351
v -11.37631 -10.85155 26.26834
v -9.988817 -4.0326 24.38157
v -12.05134 -8.97239 24.83327
v -6.068625 -1.623929 26.44964
v -7.929761 -0.7616082 24.23212
v -5.866886 -0.5655788 25.84281
v -12.04461 -7.6365 23.85979
v -11.5155 -9.015462 25.81013
v -8.65696 -6.478932 27.89701
v -6.737761 -4.455481 28.06196
v -11.30415 -7.878632 25.50687
v -9.984539 -8.065386 27.45881
v -7.696897 -8.217021 29.50196
v -8.964828 -5.715579 27.09417
v -11.26594 -6.678185 24.63337
v -10.54552 -6.268244 25.53275
v -9.826128 -5.116556 25.59349
v -9.004331 -4.042453 25.73427
v -7.099805 -3.183401 26.8649
v -16.14387 19.44055 3.595237
v -41.95451 27.5661 3.527588
v -41.85679 28.2134 4.157804
v -60.99407 -19.87047 -30.28097
v -61.77474 -16.85361 -31.58623
v -61.15511 -18.00019 -29.53803
v -38.00353 -39.70405 -3.052558
v -26.98562 2.150966 3.850997
v -11.54324 -68.67628 1.741614
v -9.614803 -68.44077 2.458792
v -65.45216 -3.285406 -39.19788
v -64.96435 -3.481468 -36.41973
v -30.12582 -47.9028 -3.181998
v -32.96365 -47.38384 -4.16312
v -31.95901 -49.26214 -4.669483
v -11.92323 33.43089 17.22457
v -17.07345 37.22563 17.61938
v -15.82134 37.5711 17.97065
v -4.476877 33.34755 18.83841
v -3.26261 33.3958 18.98676
v -4.257411 37.79793 19.87404
v -4.147129 35.40307 19.36002
v -5.565175 35.84396 19.31078
v -6.795777 36.35759 19.26444
v -10.41243 32.25988 17.11959
v -10.07095 32.95476 17.5391
v -10.4842 34.67628 18.1085
v -9.38221 31.5018 17.12786
v -5.981652 33.78015 18.724
v -7.114602 34.04102 18.60151
v -8.172054 33.38742 18.17551
v -8.568668 35.06766 18.60703
v -7.67979 36.87586 19.25299
v -8.915356 39.08978 19.57563
v -10.24261 39.01013 19.36451
v -11.26091 38.02642 18.94577
v -9.66572 37.10701 19.01861
v -12.75103 39.27895 18.95232
v -11.06826 36.54629 18.58317
v -13.8772 37.76172 18.38518
v -15.68837 34.68621 16.813
v -16.76882 34.32766 16.31962
v -16.30108 33.3474 15.7783
v -12.54268 37.56694 18.59706
v -15.457 36.08976 17.534
v -14.04681 35.67012 17.66133
v -12.5931 34.35643 17.435
v -14.35098 33.21905 16.34446
v -15.5837 31.48434 14.50681
v -13.04448 32.35774 16.28673
v -14.16761 30.34559 14.16629
v -13.15038 -73.76064 -2.046898
v -11.7721 -75.20428 -2.846658
v -30.53996 7.789902 2.320877
v -32.53116 65.87802 12.34388
v -33.69467 66.30264 11.62376
v -36.14876 57.27051 10.24263
v -29.99433 52.26735 14.09069
v -23.76848 63.81216 16.31626
v -24.56594 62.46745 16.11494
v -25.09193 64.16313 15.84181
v -26.6682 64.70208 15.23306
v -26.96104 63.07169 15.15398
v -31.37587 60.4613 13.11495
v -28.3642 61.74091 14.60538
v -30.27773 62.04483 13.68145
v -29.46697 61.29111 14.09589
v -29.84453 59.62578 13.921
v -26.18654 52.73907 15.83066
v -25.74555 55.4368 15.85637
v -27.34835 52.96075 15.33228
v -27.97226 54.51889 14.94345
v -28.94201 53.13741 14.53333
v -24.18036 60.19369 16.31676
v -27.69414 55.71498 15.00689
v -24.45838 61.64194 16.18317
v -26.46302 61.22382 15.42391
v -25.51211 59.4057 15.83683
v -25.30381 56.83767 15.99292
v -35.02279 57.88868 10.98286
v -26.83644 57.2647 15.34765
v -27.86629 59.77997 14.84227
v -26.89709 58.54926 15.28376
v -27.80848 57.76873 14.89559
v -28.89969 58.65092 14.4013
v -29.76777 57.61972 14.00392
v -30.34968 56.72847 13.71739
v -30.75007 55.69971 13.52148
v -29.3187 56.13583 14.22953
v -32.26702 55.85741 12.6773
v -30.51155 53.97233 13.71772
v -33.92728 54.33877 11.72812
v -33.68332 56.74484 11.83442
v -31.22655 57.03748 13.23813
v -32.60854 57.59744 12.42772
v -32.63272 58.99192 12.38428
v -33.65421 58.35542 11.81744
v -35.12598 65.2569 10.77127
v -33.35163 64.57088 11.92598
v -32.43981 63.1509 12.48185
v -32.06641 64.5407 12.64764
v -34.80133 63.49039 11.02659
v -32.52209 62.14005 12.43991
v -34.05481 60.86755 11.55728
v -52.40829 -45.06422 -26.41014
v -50.62032 -45.16522 -22.58942
v -50.75331 -47.26389 -25.25975
v -51.51918 -45.62943 -25.0068
v -49.60948 -48.38694 -24.17087
v -50.42903 -46.55745 -23.71745
v -42.74606 -48.82777 -13.46774
v -41.70202 -50.47972 -13.58474
v -50.95089 -42.91384 -21.13264
v -19.87708 -19.53526 7.886841
v -38.88414 -63.18011 -25.10902
v -37.65447 -63.94773 -23.9711
v -37.32059 -63.65092 -22.66502
v -37.75264 -62.18355 -21.03368
v -39.98 -60.34722 -22.11979
v -36.09103 -64.93863 -22.66401
v -39.03548 -62.09572 -23.20321
v -36.04178 -63.45065 -19.92501
v -34.50411 -64.36475 -18.62825
v -35.68716 -62.56665 -18.14086
v -18.312 -14.7199 9.731624
v -18.23401 -15.5582 9.561792
v -56.22254 53.278 -10.79411
v -55.88596 52.18351 -10.0887
v -45.26209 -51.86642 -20.08751
v -43.33846 -53.61621 -19.01422
v -44.42146 -51.96827 -18.84179
v -66.37328 6.620636 -35.46502
v -14.84228 -7.375146 15.73517
v -66.28822 0.03155331 -40.51554
v -66.56273 1.516143 -40.71793
v -37.92446 -57.77694 -15.92301
v -51.76274 53.60655 -3.914098
v -51.0821 54.55074 -3.131267
v -52.38731 54.75962 -4.870612
v -22.0525 -73.55061 -10.40365
v -19.41492 -74.06896 -7.564263
v -22.22368 -72.1748 -8.635898
v -20.98765 -73.4476 -8.653022
v -44.20226 -50.82825 -17.31862
v -43.07034 -51.31258 -16.15417
v -43.31422 -52.43756 -17.61965
v -42.31212 -52.60897 -16.38412
v -41.19931 -53.20064 -15.51559
v -37.39711 48.70788 9.973973
v -38.28424 47.6911 9.537561
v -57.76204 -27.83998 -24.58164
v -59.08064 -25.67943 -27.15163
v -58.03134 -26.06581 -24.1207
v -34.14948 13.1059 2.695969
v -33.71123 12.59557 2.618241
v -34.93182 12.47721 2.268632
v -60.15784 -16.56467 -24.37585
v -31.0381 -41.46786 -0.2402635
v -10.99109 -48.19889 8.743766
v -11.91877 -47.41167 8.808659
v -15.10621 -47.17157 6.766169
v -13.5723 -47.97035 7.503699
v -52.45491 -35.63798 -18.06224
v -14.58303 -74.44792 -3.643627
v -15.62727 -73.08592 -3.061435
v -14.70349 -72.75896 -2.157607
v -39.85416 -57.91068 -18.70406
v -39.14399 -57.80349 -17.57844
v -38.78685 -59.74922 -19.30276
v -35.40359 -61.56403 -16.55841
v -36.80882 -60.31868 -17.12706
v -34.58298 -61.13328 -15.04537
v -36.55532 -59.49447 -15.9132
v -37.46798 -57.1459 -14.7496
v -35.54045 -57.41044 -12.83196
v -36.21529 -57.35868 -13.52332
v -34.51105 -58.42851 -12.57902
v -35.99294 -58.70287 -14.45193
v -35.14753 -59.51277 -14.20869
v -31.43189 -62.68846 -12.46906
v -31.73075 -61.72057 -12.08267
v -34.12749 -59.77552 -13.27435
v -56.49867 -17.33859 -15.46273
v -58.78064 -36.57342 -36.28611
v -58.2628 -36.62386 -34.04171
v -58.6806 -35.45293 -34.29272
v -13.38755 -72.15083 -0.8752518
v -31.45361 -65.15654 -14.79022
v -9.657386 -1.676716 22.72326
v -24.60884 0.9456608 5.160804
v -65.36423 23.22659 -30.57419
v -66.21828 23.46373 -32.97737
v -65.87963 21.60981 -31.85685
v -65.68901 22.60092 -31.39562
v -25.72781 1.962489 4.375355
v -25.67073 3.725366 3.754498
v -58.10862 52.30687 -14.12093
v -25.99998 -55.96056 -4.142124
v -26.04239 -57.24728 -4.657774
v -47.0528 35.45528 4.721977
v -12.7929 -7.97228 22.36329
v -11.54557 -4.442006 21.58953
v -13.4215 -63.32817 1.865026
v -61.70921 -12.37929 -27.50213
v -51.95948 55.4874 -4.359444
v -52.18736 56.97504 -4.819666
v -52.94597 57.16919 -5.850001
v -24.48695 -56.54576 -3.259302
v -52.41666 -43.27774 -24.37732
v -52.95024 -41.30226 -23.62115
v -51.85349 -42.29003 -22.26523
v -53.64938 -40.81204 -24.6873
v -54.15849 -37.97182 -23.29715
v -53.68936 -39.43427 -23.52889
v -52.77438 -40.45298 -22.47713
v -52.58324 -39.65586 -21.38725
v -16.27168 -45.06837 6.28903
v -15.38008 -46.33368 6.840155
v -18.66504 -44.61737 4.207443
v -17.0513 -49.62113 4.050734
v -14.02441 -49.28204 6.262281
v -17.52085 -46.22593 5.090027
v -16.97311 -48.5338 4.689361
v -18.60262 -46.77657 4.044736
v -23.25645 -67.51186 -6.122768
v -21.26523 -68.24937 -4.581325
v -22.79413 -69.02898 -6.559612
v -9.531433 -70.10854 1.833068
v -8.567694 -69.7885 2.22356
v -27.69095 -57.27773 -5.927022
v -27.50498 -59.15109 -6.595196
v -28.31231 -66.52412 -11.60171
v -30.44596 -65.40176 -13.55899
v -29.66002 -65.40512 -12.47332
v -28.46127 -65.3653 -10.81654
v -19.47933 -46.25349 3.459279
v -22.73214 -61.64613 -3.571258
v -11.7567 -61.6732 2.635349
v -11.78352 -59.23196 2.709189
v -12.09768 -58.32066 2.685721
v -11.23594 -60.35723 2.830356
v -13.501 -61.23165 1.919706
v -11.92955 -64.76095 2.424829
v -21.83809 -70.86379 -6.884505
v -20.73718 -72.92237 -7.648855
v -20.57331 -71.91868 -6.3971
v -19.48593 -72.78213 -6.114344
v -19.43045 -70.57166 -4.224674
v -19.9863 -71.20543 -5.232044
v -16.97667 -64.24897 -0.1363812
v -26.76292 -58.96159 -5.888562
v -16.81145 -66.33057 -0.44736
v -7.198136 -65.71946 3.710043
v -33.26327 -60.77573 -13.11203
v -25.94287 -66.83125 -8.726763
v -26.60121 -65.51353 -8.669585
v -30.3237 -62.99462 -11.3677
v -31.11668 -60.57933 -10.63299
v -25.24822 -62.52213 -5.965243
v -23.29387 -62.71953 -4.324897
v -29.74708 -63.66581 -11.15399
v -25.89506 -64.89893 -7.570833
v -21.32791 -65.74485 -3.600959
v -30.51351 -61.56788 -10.63705
v -29.4667 -59.87486 -8.627587
v -30.31322 -58.92663 -8.9025
v -28.19042 -64.19735 -9.7251
v -29.11981 -61.51841 -9.202221
v -27.47588 -65.82477 -9.915058
v -28.14815 -59.71013 -7.412662
v -27.84888 -61.21953 -7.787992
v -28.20476 -62.98217 -9.028551
v -26.87316 -63.62044 -7.95184
v -26.63796 -61.90259 -6.980602
v -24.42588 -66.40966 -6.802133
v -24.97223 -64.74021 -6.575685
v -24.24846 -63.36603 -5.3656
v -23.00678 -64.34972 -4.592249
v -23.58108 -65.76978 -5.654441
v -22.37619 -65.87935 -4.541634
v -21.94795 -66.84959 -4.55435
v -19.27194 -66.40201 -2.171208
v -20.07821 -67.40317 -3.174992
v -18.16418 -67.73277 -1.783624
v -18.49574 -65.48464 -1.357103
v -23.24852 -50.58388 -0.3730385
v -21.58894 -44.52451 1.631649
v -22.37084 -45.88494 1.179867
v -23.4433 -46.16392 0.3901463
v -20.47571 -44.67642 2.618644
v -10.57038 -62.63247 3.067836
v -20.38582 -64.83266 -2.597657
v -25.74857 -60.30779 -5.58525
v -25.58016 -58.95038 -4.95086
v -24.85755 -58.35157 -4.194202
v -23.96519 -60.36178 -4.161686
v -23.29441 -58.42204 -3.080549
v -22.24349 -59.70024 -2.710557
v -21.99795 -58.18044 -2.137161
v -15.80352 -53.01715 3.033014
v -15.84491 -54.30348 2.453773
v -20.07007 -58.38134 -0.9698187
v -17.97032 -59.22479 0.002560362
v -19.7342 -56.64299 -0.3094652
v -18.9415 -58.0144 -0.2421979
v -17.63693 -50.61977 3.166363
v -20.73324 -63.11661 -2.443588
v -12.31428 -71.3448 0.1677344
v -9.176764 -67.67024 2.825821
v -20.92986 -59.4049 -1.741857
v -21.6163 -61.979 -2.836204
v -20.57011 -60.68335 -1.832461
v -18.97737 -61.64849 -1.015945
v -17.93046 -63.70845 -0.6566941
v -18.87828 -62.73243 -1.139096
v -16.09709 -72.08891 -2.58242
v -18.23553 -71.19795 -3.61669
v -18.9469 -69.77534 -3.316554
v -17.66819 -68.8185 -1.839859
v -15.59294 -70.97532 -1.466247
v -7.825497 -66.67593 3.395471
v -9.573193 -65.01379 3.240906
v -10.89803 -64.18947 2.872973
v -8.632758 -74.64196 -1.077871
v -10.20941 -74.47282 -1.397695
v -17.57428 -62.45899 -0.2838157
v -10.29514 -73.5165 -0.5487748
v -11.37297 -72.69958 -0.3204044
v -14.91219 -59.61893 1.42983
v -10.52545 -71.78712 0.624724
v -10.33913 -70.87632 1.219424
v -10.85593 -69.45577 1.6885
v -17.41903 -65.21323 -0.5788208
v -15.76805 -69.67942 -0.8621064
v -14.52397 -70.67509 -0.6287049
v -13.31853 -69.63296 0.562965
v -14.62813 -69.04549 0.09100386
v -10.80859 -67.07294 2.464936
v -11.47039 -66.37098 2.360996
v -12.53851 -65.4321 2.073986
v -12.50023 -67.31431 1.744702
v -13.97294 -64.8714 1.47026
v -13.66048 -67.00991 1.239967
v -16.24534 -67.60821 -0.4207427
v -14.6705 -67.70356 0.5192029
v -15.03538 -65.7315 0.7700757
v -15.76607 -64.38027 0.5538846
v -16.16115 -62.82481 0.5046085
v -14.8186 -61.90605 1.279917
v -15.93526 -60.60942 0.8301903
v -18.25297 -60.50444 -0.4077518
v -16.65593 -61.36002 0.3639166
v -16.77487 -58.53298 0.7516806
v -22.29897 -51.33529 0.0005058865
v -15.63782 -50.25432 4.619497
v -22.28586 -53.02966 -0.5791198
v -19.06191 -48.31059 3.156185
v -18.95434 -51.50382 1.977338
v -21.79489 -47.45521 1.301484
v -21.38487 -49.31183 1.12992
v -18.44406 -49.32219 3.183128
v -20.06226 -49.55383 1.973067
v -15.69688 -51.52266 3.840246
v -18.92758 -50.55042 2.364176
v -17.60534 -51.79337 2.650356
v -19.8201 -52.53061 1.07505
v -14.37342 -53.96129 3.215669
v -13.66961 -56.31342 2.512375
v -14.61709 -57.06163 1.964768
v -15.05886 -58.49912 1.517936
v -15.49949 -55.53541 2.087523
v -17.47834 -55.00425 1.405644
v -16.82332 -57.11511 1.034847
v -17.84314 -57.75813 0.4058809
v -18.45821 -55.90672 0.6296695
v -19.30675 -54.68188 0.5788842
v -20.74928 -55.33532 -0.4734476
v -23.31028 -57.29156 -2.717398
v -21.7426 -57.2075 -1.652463
v -21.21923 -56.19939 -1.03368
v -22.28216 -55.44348 -1.426318
v -24.72933 -47.55203 -0.5579461
v -25.60653 -48.8284 -1.317941
v -23.93531 -49.29287 -0.4712795
v -23.2326 -55.69236 -2.122055
v -23.97157 -52.04855 -1.267314
v -23.42498 -53.71827 -1.540145
v -24.70895 -50.34059 -1.199209
v -26.78604 -51.45737 -2.850903
v -24.61645 -53.25165 -2.140744
v -25.38371 -55.12956 -3.393076
v -25.34857 -52.63266 -2.384726
v -26.14039 -54.65479 -3.722912
v -27.46447 -53.29519 -4.004079
v -27.07557 -55.77655 -4.835635
v -28.04086 -54.81829 -5.072824
v -64.81989 4.305318 -30.28208
v -59.18859 51.61479 -16.11328
v -59.1339 51.06096 -16.09946
v -58.51672 49.22013 -14.94742
v -58.71059 51.69392 -15.20041
v -58.42348 51.21393 -14.69823
v -66.2124 14.25786 -32.67408
v -52.96427 56.00625 -5.762603
v -53.51544 56.03159 -6.542643
v -54.19738 55.20211 -7.517336
v -55.76023 -29.87323 -20.8358
v -39.72145 -1.521734 1.086353
v -43.82159 -25.42442 -1.363107
v -23.52268 12.94578 3.081118
v -49.66097 36.06896 2.295923
v -50.01717 35.17385 1.713679
v -31.6055 4.643547 2.231706
v -56.03308 35.25724 -8.674461
v -55.86475 35.72178 -8.265977
v -55.32455 36.34904 -7.10306
v -17.30396 -12.50371 15.25881
v -17.65432 -13.91707 14.23833
v -67.08923 6.696366 -38.72341
v -66.62174 3.029235 -39.33289
v -66.76122 4.465127 -38.71744
v -33.00837 2.930277 2.07765
v -35.83562 59.4031 10.40885
v -35.84426 61.43296 10.3663
v -37.94672 15.2307 1.143408
v -39.84727 15.33811 0.265826
v -49.81816 54.49445 -1.622272
v -55.45313 34.65533 -7.183229
v -65.38248 5.724124 -31.84189
v -16.97889 -10.98581 14.55833
v -33.31155 -46.00885 -3.593025
v -34.43206 -46.26295 -4.259401
v -33.73519 -47.71951 -4.733007
v -34.43576 -49.09629 -5.941641
v -35.61652 -49.0788 -6.648918
v -35.00671 -47.53074 -5.344133
v -36.92382 -49.90907 -8.207959
v -37.79039 -48.84968 -8.173815
v -36.63779 -47.43183 -6.326859
v -38.47495 -46.52427 -7.199313
v -32.01936 -55.73339 -8.431878
v -37.18382 -53.8234 -11.47976
v -66.22041 25.10243 -33.11663
v -65.66327 24.37309 -31.5355
v -65.64265 26.316 -31.56851
v -65.21065 25.29333 -30.34337
v -26.05069 5.758596 3.12457
v -47.06995 68.13966 -0.07802681
v -33.30014 50.86567 12.31458
v -49.45545 54.35731 -1.205386
v -48.83292 52.6895 -0.3326381
v -49.54242 53.47187 -1.221978
v -44.53456 54.01573 3.770532
v -41.24119 66.94403 5.937649
v -42.03841 65.79553 5.368359
v -58.15939 48.20259 -14.27049
v -56.96313 48.64781 -11.97926
v -56.84168 51.62533 -11.68082
v -57.66787 51.04903 -13.25838
v -57.7431 49.47771 -13.3573
v -56.43576 50.47252 -10.96307
v -56.17279 48.9638 -10.55199
v -48.77844 62.44374 -1.144248
v -48.53598 61.31694 -0.8211048
v -44.98929 45.64024 4.721811
v -44.44085 44.47282 5.617629
v -56.28449 45.89296 -10.75486
v -33.049 52.21196 12.4004
v -34.7102 53.16637 11.32028
v -34.56763 51.53329 11.51873
v -36.11319 50.62207 10.59006
v -36.9493 52.04597 9.911226
v -36.13845 53.00518 10.39852
v -54.84118 54.77168 -8.537333
v -55.38924 54.94026 -9.434444
v -47.64363 44.90392 2.13844
v -46.35247 45.67462 3.332204
v -46.5631 46.37517 2.920097
v -50.56968 45.88774 -1.57023
v -49.87222 45.71824 -0.6492232
v -49.93941 44.34236 -0.4358558
v -48.87082 44.56338 0.7981104
v -48.58884 44.13136 1.290866
v -49.29972 44.91563 0.2174068
v -48.35426 45.43995 1.179396
v -47.74788 45.57661 1.836049
v -48.7909 45.98344 0.5780573
v -53.36435 54.89806 -6.264811
v -46.19479 59.1142 1.865823
v -46.17308 69.83051 0.5364164
v -55.55116 44.37987 -9.378411
v -55.77495 47.26301 -9.801679
v -47.77793 62.1825 -0.03855449
v -47.53867 60.34459 0.40726
v -48.24892 56.56245 -0.04994119
v -49.39278 55.97894 -1.253107
v -39.21513 53.26288 8.219173
v -54.93628 53.58328 -8.582418
v -55.35943 50.40519 -9.154973
v -43.39241 56.99814 4.594337
v -50.15067 43.33984 -0.4325428
v -50.80936 45.22961 -1.756315
v -51.29337 53.29794 -3.291368
v -39.50924 49.66671 8.353057
v -38.2872 50.84295 9.116878
v -48.61466 49.34535 0.2741471
v -46.6249 61.15712 1.272977
v -47.42699 65.98308 -0.1141936
v -45.76293 65.30816 1.846188
v -44.28386 45.84499 5.290689
v -43.32994 45.65625 6.163513
v -42.37128 45.96704 6.864554
v -44.94102 68.75941 2.155566
v -46.35105 67.17607 0.8902038
v -46.87933 59.68898 1.129523
v -39.21529 64.96671 7.815702
v -39.34079 50.94705 8.332288
v -38.24858 52.41486 8.974229
v -40.1817 52.05256 7.584891
v -39.85355 54.48576 7.638347
v -36.29813 64.47163 10.02905
v -37.47033 64.41779 9.168024
v -42.4677 57.21961 5.371948
v -40.77789 53.42695 6.986989
v -40.79852 56.32288 6.831291
v -38.63631 55.35658 8.513057
v -37.01947 54.94208 9.702086
v -35.95343 54.30962 10.46213
v -37.78669 57.26421 9.069903
v -39.51526 56.39867 7.79253
v -40.58487 57.89684 6.934485
v -37.12366 62.95548 9.467197
v -37.32741 58.70558 9.372968
v -39.90347 59.44321 7.400327
v -37.24738 60.58065 9.371902
v -38.7897 62.5358 8.220993
v -38.66338 60.78601 8.333149
v -41.95949 59.1162 5.737364
v -45.83245 68.1834 1.316889
v -38.72004 66.16887 8.12289
v -40.2697 67.60111 6.735913
v -40.03943 66.3884 7.028332
v -40.98374 65.65178 6.289214
v -42.60314 66.5577 4.783481
v -43.47292 68.20168 3.752428
v -43.1694 65.72019 4.338882
v -40.42525 63.63326 6.885257
v -42.15134 61.71718 5.499379
v -40.91946 61.5785 6.552184
v -44.74841 67.32416 2.618478
v -44.69094 65.73351 2.867017
v -41.80327 64.61372 5.679376
v -43.61877 61.72091 4.141366
v -42.04177 63.24076 5.532271
v -43.66389 64.89132 3.925438
v -43.83336 63.45315 3.816499
v -44.91229 64.47566 2.720731
v -45.86055 63.83075 1.809306
v -46.44833 62.92373 1.262503
v -48.27868 54.94823 0.05546026
v -45.13559 62.58034 2.639374
v -43.17187 58.90181 4.699624
v -45.55304 58.41531 2.52252
v -44.68386 56.69335 3.456937
v -44.38271 59.39895 3.597239
v -43.54166 55.88566 4.531861
v -44.56168 55.40118 3.636641
v -43.64497 54.48724 4.54664
v -43.83575 52.68037 4.519486
v -41.75426 54.42412 6.142438
v -42.62828 54.95292 5.393044
v -41.73358 52.63609 6.301508
v -42.89602 52.50805 5.346842
v -42.70417 50.70531 5.698947
v -40.85045 51.15995 7.153027
v -42.28115 48.52246 6.342683
v -41.01495 49.92877 7.160783
v -48.26169 59.09802 -0.2813694
v -48.78707 57.92163 -0.756061
v -47.18514 58.9577 0.8631791
v -47.59691 57.83848 0.5465478
v -47.46069 54.70439 0.9173228
v -47.4401 56.15775 0.8251749
v -45.95565 55.73482 2.353541
v -46.13843 57.04998 2.06987
v -45.70068 54.37718 2.697698
v -48.2085 53.77544 0.2506932
v -48.35006 51.68861 0.2633207
v -46.66266 53.60764 1.801156
v -45.618 51.72816 3.018374
v -45.11861 46.81753 4.227143
v -43.76569 46.47101 5.539634
v -43.29412 47.86891 5.621129
v -43.1585 48.97445 5.543223
v -43.80639 50.53545 4.772418
v -44.57311 47.87696 4.496912
v -47.54251 49.47595 1.39184
v -44.19851 49.42845 4.581988
v -45.3826 49.31997 3.514281
v -45.91318 50.80143 2.822686
v -46.34575 48.5683 2.728689
v -50.35438 47.31974 -1.495416
v -47.2378 47.53841 2.014142
v -49.73634 48.46437 -0.9070426
v -48.72914 47.44971 0.4184071
v -49.11745 51.03429 -0.5116327
v -51.98176 52.52106 -4.157878
v -50.7765 49.36102 -2.265113
v -50.51175 50.58097 -2.070242
v -51.59845 50.41224 -3.473021
v -52.41862 51.09763 -4.652833
v -51.75616 44.60055 -2.987355
v -51.32205 43.51348 -2.101213
v -50.71326 44.2697 -1.445832
v -51.20371 46.57409 -2.492302
v -52.0278 48.94675 -3.942864
v -52.85996 50.10236 -5.229168
v -53.12788 44.74108 -5.077631
v -52.35436 46.05608 -4.093238
v -52.02668 47.50002 -3.787147
v -52.6531 52.1312 -5.070262
v -53.06757 53.65511 -5.753427
v -54.17649 54.05557 -7.417845
v -53.79195 40.10825 -5.039716
v -53.68998 52.76861 -6.65394
v -54.52655 51.83894 -7.864583
v -53.50551 50.04596 -6.203004
v -54.3694 49.89734 -7.52235
v -53.63263 45.77415 -6.039716
v -53.00958 47.80401 -5.256428
v -53.89734 48.10176 -6.683352
v -53.49186 46.72543 -5.911173
v -54.61063 48.72057 -7.875209
v -55.21268 47.61051 -8.852703
v -52.5039 43.12769 -3.760108
v -52.74697 42.09151 -3.841882
v -54.68082 45.44678 -7.830174
v -54.24009 46.72165 -7.134214
v -54.56771 43.41892 -7.388976
v -53.62156 42.03533 -5.377855
v -54.48894 41.58586 -6.871627
v -55.56489 40.27422 -8.739328
v -55.04951 41.256 -7.879238
v -54.77851 -35.28122 -22.52427
v -32.13734 -20.26328 5.748317
v -59.88981 -33.69107 -37.73108
v -60.22281 -31.55497 -36.61786
v -59.80098 -32.8542 -36.10818
v -55.5527 -34.31009 -23.56691
v -56.33239 -38.83654 -29.7746
v -59.74813 -31.26464 -34.02934
v -58.83313 -34.28053 -33.44806
v -58.93014 -32.67005 -32.14717
v -59.42217 -33.79595 -35.42553
v -57.84499 -37.7912 -33.95052
v -57.54505 -38.7181 -34.03433
v -56.71893 -27.13993 -21.29307
v -58.33921 -34.34538 -31.60143
v -57.82486 -36.04911 -31.58567
v -56.63401 -34.89082 -26.78744
v -55.83241 -35.2042 -24.97618
v -55.24678 -36.9305 -24.96096
v -55.32404 -41.08854 -29.35918
v -55.4907 -39.92023 -28.51138
v -54.87124 -39.14322 -26.05775
v -55.94783 -37.68213 -27.44089
v -58.89541 -29.44103 -29.22627
v -59.80763 -29.90833 -32.95209
v -58.67105 -31.11063 -29.76812
v -59.29428 -27.73949 -29.30467
v -58.06162 -32.80102 -29.22121
v -57.5034 -27.34377 -23.50131
v -56.91974 -38.7245 -31.64192
v -56.77528 -35.87434 -28.04907
v -57.90742 -34.20825 -29.97253
v -58.74882 -28.52149 -28.03862
v -57.30093 -32.12935 -26.44543
v -57.39991 -34.01759 -28.25434
v -56.78238 -33.20716 -25.82568
v -56.99285 -27.5656 -22.28589
v -57.80887 -30.8844 -26.93841
v -56.14464 -30.60558 -22.25065
v -57.0684 -28.99119 -23.50399
v -57.51276 -29.08739 -24.75465
v -56.32138 -31.97022 -23.72546
v -55.3299 -32.79907 -21.96172
v -54.08253 -32.54923 -19.03875
v -54.59414 -33.65387 -20.91459
v -54.33406 -36.23071 -22.28218
v -53.24038 -37.80414 -21.23712
v -52.77102 -37.274 -19.898
v -53.84491 -34.98359 -20.30838
v -53.23103 -34.58387 -18.79251
v -55.19011 -32.00208 -21.04568
v -53.44426 -31.72235 -17.19861
v -52.94319 -33.52033 -17.45664
v -24.41045 -15.23492 7.168195
v -26.90534 -18.61516 6.744187
v -6.103091 2.043321 23.9288
v -4.713794 1.128905 25.38399
v -48.12349 -28.76023 -7.170979
v -15.2898 16.62976 4.196676
v -15.91534 17.16147 3.759894
v -16.33815 17.96804 3.421109
v -16.852 18.02487 3.086163
v -16.79616 17.29061 3.28329
v -18.52159 16.48435 2.832403
v -49.27323 -46.82291 -21.71194
v -46.55035 -13.85901 -1.600645
v -38.13627 3.162906 0.6488373
v -64.83049 23.03083 -29.16356
v -46.69841 34.4747 4.662629
v -48.83378 34.59614 2.873816
v -46.1435 32.15154 4.116038
v -55.06362 -31.22996 -20.19618
v -18.68155 9.280519 4.431336
v -30.52592 2.218486 2.804155
v -30.34098 5.458272 2.412009
v -29.27287 5.831026 2.579737
v -32.69719 -27.13081 4.493894
v -28.78805 -19.15409 6.474821
v -27.51807 -16.26975 6.820167
v -30.1942 -18.5633 6.330598
v -29.82943 -17.29598 6.468082
v -31.14459 -17.26025 6.242858
v -30.65603 -16.16363 6.357975
v -47.06638 -24.57272 -4.212105
v -39.17505 -54.67606 -14.41868
v -20.23924 8.454218 3.997159
v -57.33328 29.93166 -12.6248
v -56.00608 9.810791 -13.66085
v -54.93948 31.69316 -6.666857
v -58.44519 -23.68511 -23.69627
v -57.77408 -24.52948 -22.32148
v -47.00428 -12.38083 -1.95923
v -60.14366 -18.09671 -25.41581
v -60.57415 -20.31892 -28.79724
v -60.06176 -21.49356 -27.59498
v -59.20292 -23.106 -25.6981
v -41.46717 15.34056 -0.7058567
v -39.8071 16.66617 -0.1487085
v -40.97967 16.69252 -0.8202045
v -48.52456 -42.5879 -16.62715
v -40.30616 -53.61089 -14.74914
v -38.18023 -53.97862 -12.6679
v -39.50475 -52.32103 -12.64111
v -49.05278 -48.23003 -22.81623
v -47.78631 -50.51792 -23.03139
v -47.61278 -49.95428 -22.02289
v -48.11507 -11.04235 -2.928839
v -37.96364 13.47731 1.34553
v -62.86015 42.98314 -24.73618
v -25.59134 5.349024 3.308728
v -25.06537 4.656006 3.64756
v -26.39295 6.067684 3.033699
v -27.55013 6.053546 2.847986
v -27.45178 3.716555 3.22143
v -25.8392 4.559019 3.438766
v -26.58972 4.618901 3.229292
v -27.0036 5.231178 3.020447
v -26.84685 4.178793 3.272127
v -28.30181 5.406723 2.776155
v -29.46996 4.5458 2.638004
v -28.10998 0.1196449 4.193794
v -28.52099 2.113049 3.373169
v -30.25058 0.4807969 3.408154
v -63.53556 -3.181018 -28.95759
v -63.88543 -3.250875 -30.5953
v -64.19447 -3.784642 -32.53658
v -65.81592 1.660008 -36.17402
v -66.26212 1.669541 -38.61618
v -65.73861 0.6496766 -36.56567
v -64.99848 -2.065944 -35.1259
v -65.29867 -0.6159515 -35.37202
v -64.29411 -2.449185 -31.96703
v -64.95943 0.6791143 -32.67094
v -64.40832 -0.1259373 -30.77228
v -63.96718 -0.3595824 -29.1107
v -28.82768 -57.07478 -6.70199
v -28.30729 -55.69918 -5.675647
v -30.06642 -54.76556 -6.460355
v -29.42368 -56.11672 -6.711646
v -24.87363 9.837039 2.949479
v -57.1006 -16.68187 -16.38831
v -51.87681 -38.60792 -19.23143
v -50.66187 -41.48539 -19.32733
v -49.55563 -42.88658 -18.57083
v -51.14506 -38.92579 -18.16584
v -51.72144 -40.22745 -20.23694
v -50.8531 -40.204 -18.63881
v -55.78273 -10.09041 -12.0128
v -28.52542 -2.344797 4.884152
v -55.27329 6.100845 -11.86899
v -43.5948 -48.96215 -14.72401
v -59.93074 14.21461 -19.4646
v -4.013822 15.32277 18.35619
v -17.92306 -13.20773 11.09273
v -17.81276 -13.09294 11.94455
v -17.7337 -12.36087 11.75174
v -30.78958 -56.27122 -7.813741
v -29.47879 -58.18092 -7.791463
v -30.86209 -57.64259 -8.652755
v -32.72541 -58.59872 -10.90337
v -31.92565 -59.52072 -10.7601
v -34.37523 -54.53947 -9.538727
v -31.64147 -58.16549 -9.650902
v -34.77816 -56.80278 -11.60098
v -33.25683 -56.42191 -9.94348
v -34.8832 -55.46186 -10.6757
v -35.51968 -53.58969 -9.813233
v -40.64969 -51.44043 -13.16522
v -39.36534 -48.3864 -9.274799
v -39.48513 -51.13676 -11.58171
v -66.7438 6.589603 -37.0757
v -34.75354 10.32035 1.805091
v -29.26513 -30.89121 5.093073
v -8.66245 -2.349163 24.69118
v -9.181703 -0.01748342 22.00151
v -7.80516 1.149567 22.90804
v -48.2784 -44.02153 -17.42672
v -49.15801 -45.52015 -20.20385
v -48.60843 -46.77406 -20.44951
v -32.34362 -28.69513 4.343385
v -18.68815 15.03103 3.129043
v -20.00147 14.19778 3.068387
v -19.08879 13.35479 3.191659
v -33.1311 -42.49094 -1.592692
v -32.74755 -41.67232 -0.9587827
v -33.99082 -40.23366 -0.7725222
v -36.37125 -15.02607 4.700026
v -46.39148 -48.78175 -18.70633
v -47.19849 -49.31323 -20.58584
v -56.10512 32.18723 -9.083515
v -55.72907 34.08259 -7.942684
v -56.59002 35.09247 -10.16537
v -56.27038 34.27407 -9.335028
v -6.748975 29.49388 17.19296
v -38.85034 5.194121 0.1639287
v -37.50996 5.355964 0.6379583
v -36.36146 7.579487 0.9651415
v -18.0383 -12.86116 10.55936
v -21.2184 7.721929 3.916376
v -35.42689 -16.53481 5.059334
v -42.42485 -29.56944 -1.727038
v -44.32639 -29.31667 -3.288517
v -43.20948 -32.6556 -3.75327
v -50.42804 20.45388 -8.494856
v -3.976281 10.82699 20.58741
v -62.27539 -12.8121 -30.60714
v -62.67153 -11.61906 -31.67163
v -40.90062 27.60078 3.956708
v -40.65337 28.27288 4.732837
v -39.8757 28.08601 4.942468
v -39.76375 28.57115 5.4371
v -20.05222 6.79001 4.901395
v -22.57108 6.619852 3.820467
v -25.97855 7.620669 2.9625
v -25.44918 6.257904 3.178499
v -22.94883 7.468089 3.489408
v -21.60424 8.472716 3.58683
v -23.23501 8.367665 3.274753
v -40.11126 2.392981 0.1278941
v -60.31757 7.303697 -19.21848
v -42.4455 -48.26072 -12.59692
v -25.19145 -12.69973 7.225128
v -54.41273 35.00986 -5.002826
v -54.26418 34.03883 -4.868191
v -17.52238 -11.7217 12.42664
v -17.46062 -12.04458 13.58539
v -17.27617 -10.72101 12.31433
v -16.92852 -10.07629 13.01535
v -17.62969 -11.41254 11.49071
v -18.39998 -13.6419 9.806663
v -17.91119 -10.94633 10.54811
v -17.51569 -10.307 11.16012
v -18.33057 -10.85638 9.975512
v -19.21342 -10.7961 9.240013
v -19.11252 -11.96402 9.177547
v -19.26618 -12.86646 8.778362
v -65.71049 4.821939 -33.5612
v -20.76541 4.94892 5.390317
v -16.58648 23.50154 5.509385
v -16.95942 23.46991 5.213326
v -17.7083 23.14207 4.401509
v -17.25303 22.76244 4.419328
v -16.37776 21.82905 4.349878
v -41.56533 35.51723 8.549043
v -41.88633 35.03111 8.143011
v -42.06476 34.12124 7.604143
v -43.06836 35.16297 7.478006
v -33.79167 -12.66868 5.507637
v -34.37809 -14.68889 5.42427
v -36.06729 -54.53498 -11.00976
v -38.03035 -52.17365 -10.9547
v -19.98112 1.36912 7.413929
v -30.4351 -27.69365 5.199608
v -64.8529 26.52288 -29.53406
v -64.96027 24.01229 -29.58171
v -23.72768 2.626938 4.887604
v -22.11295 1.121745 6.218288
v -26.90989 -1.39124 5.09941
v -28.727 -4.214812 5.380209
v -25.46095 -2.485424 5.927109
v -25.17636 -4.589122 6.586749
v -23.86874 -3.024231 6.694851
v -22.2175 -1.205792 6.95729
v -22.22902 -4.194363 7.635055
v -21.03867 -4.608642 8.274264
v -59.90742 -20.16914 -26.08162
v -59.75492 -17.64139 -23.78738
v -60.62748 -16.02259 -25.69443
v -60.5459 49.35202 -19.02522
v -37.58661 -32.83964 0.3443063
v -56.32568 -26.76944 -20.03409
v -55.72226 -28.72323 -19.97249
v -54.77119 -30.52164 -19.07148
v -54.24149 -29.79603 -17.49062
v -55.05711 -28.73346 -18.48771
v -55.39026 -27.01264 -18.06975
v -54.37579 -28.18818 -16.72553
v -61.90388 -14.30871 -29.99071
v -61.5192 -15.05012 -28.81938
v -3.616671 3.680954 24.29873
v -3.513115 6.054421 23.08451
v -5.179366 5.933307 22.38683
v -4.612671 3.593253 23.95405
v -38.87104 -35.01458 -1.467972
v -18.98889 6.718821 5.654464
v -55.47839 -25.86685 -17.59305
v -63.15177 -5.283752 -28.72232
v -37.48685 -50.54824 -9.152186
v -37.34736 -41.14463 -3.334269
v -35.0373 -43.63515 -3.164733
v -36.45959 -41.19526 -2.750413
v -33.03736 -35.73252 1.954312
v -61.73976 19.12279 -22.56722
v -9.453168 28.60058 15.67703
v -59.81689 38.53963 -18.06784
v -58.94198 8.680557 -17.26861
v -38.68278 -7.436558 2.812083
v -15.8229 20.39559 4.045351
v -15.56061 19.1873 3.992549
v -14.44839 20.83154 5.234435
v -41.26783 -44.24534 -8.337022
v -45.03664 -38.6145 -8.996832
v -32.04246 -17.14123 6.048063
v -39.43349 3.693019 0.1334459
v -39.79889 35.16962 9.185047
v -37.0869 33.17153 9.212841
v -37.10544 34.25505 9.836692
v -37.95661 35.91277 10.37245
v -38.84186 32.52501 8.285598
v -39.13739 33.57555 8.722571
v -40.72353 -20.50723 2.08067
v -40.05729 -21.31693 2.37565
v -41.83083 -21.56562 1.184471
v -42.69411 -14.54109 1.336376
v -65.22657 21.2408 -30.03147
v -15.12054 15.39287 4.489818
v -16.69273 16.50596 3.442
v -34.16845 -17.22009 5.446251
v -32.83351 -19.19956 5.682287
v -53.30011 -22.24556 -11.69258
v -54.19671 -20.80559 -12.64248
v -54.12218 -18.92839 -11.78448
v -58.87128 -19.34971 -22.08038
v -57.5101 -17.38831 -17.58068
v -58.56249 -21.83727 -22.80019
v -55.15697 -18.85112 -13.50047
v -55.00445 -21.00831 -14.15463
v -56.05931 -18.5587 -15.10432
v -55.42374 -22.56945 -15.68662
v -54.5062 -22.5149 -13.89462
v -56.61181 -21.27313 -17.49522
v -55.84661 -24.04576 -17.31067
v -56.49023 -23.21644 -18.2737
v -57.06313 -23.52622 -19.82042
v -57.80431 -19.95175 -19.60346
v -58.02932 -21.51366 -21.09204
v -58.15905 -18.5699 -19.71879
v -58.74784 -17.13344 -20.47582
v -53.41273 -27.47558 -14.49759
v -61.84713 -15.67124 -30.892
v -61.2721 -16.74259 -28.981
v -60.98097 -15.06063 -26.43934
v -60.78928 -17.18382 -27.25921
v -29.40544 -32.33546 4.722842
v -24.75537 -17.56106 7.030023
v -56.82277 38.66294 -11.23475
v -55.32576 37.15974 -7.362278
v -54.77489 38.59444 -6.554838
v -56.27376 36.99693 -9.603837
v -55.85524 37.50669 -8.71015
v -55.58902 38.5495 -8.433908
v -56.0719 40.65881 -9.895541
v -56.23362 38.90309 -9.918446
v -44.9369 35.24673 6.344382
v -45.94739 35.794 5.773692
v -44.86029 33.85365 5.8069
v -65.39311 1.784815 -33.93858
v -65.97561 4.110045 -35.18644
v -38.8033 -16.05743 3.5739
v -43.26614 13.15467 -2.017511
v -43.58947 16.96095 -2.574336
v -44.25489 16.42937 -3.054003
v -56.63197 40.01809 -11.02645
v -58.86308 14.27107 -18.0077
v -62.29477 -11.68636 -29.69099
v -44.18064 -32.21312 -4.456217
v -44.36684 -30.45507 -3.82151
v -40.7182 3.647662 -0.3544788
v -46.22 -41.6514 -12.52245
v -30.6432 -31.04171 4.528275
v -30.43243 -29.97826 4.819767
v -18.56537 -17.67533 8.478872
v -18.43009 -15.3341 9.050368
v -19.89382 -16.42066 8.043583
v -21.14033 -18.2462 7.505972
v -21.97406 -16.68677 7.436697
v -18.8425 -14.51919 8.917566
v -20.07155 -14.96191 8.165727
v -33.05677 5.475381 1.853509
v -34.2448 6.665719 1.529693
v -35.50943 6.477339 1.186764
v -36.56129 5.182821 0.9374024
v -35.12476 3.997505 1.428879
v -36.6107 4.103633 0.9869356
v -37.63585 1.41816 1.129026
v -22.25156 -14.31938 7.694577
v -21.43769 -12.33035 8.135179
v -24.03241 -9.991573 7.473773
v -16.00464 23.02773 5.45653
v -15.69326 22.30302 5.125047
v -13.44889 20.96546 6.234572
v -63.78413 19.60279 -26.54326
v -47.07673 -42.92902 -14.68056
v -36.22463 9.904414 1.285794
v -37.40157 11.25992 1.161088
v -42.62627 3.230438 -1.082563
v -38.25275 -10.91017 3.585809
v -20.67111 -1.924473 8.01153
v -42.63017 16.423 -1.753337
v -41.89642 16.91602 -1.438511
v -41.55593 -48.91133 -12.0295
v -37.63391 -3.882799 2.382705
v -34.71924 2.164519 1.790095
v -36.19113 2.569317 1.318102
v -35.99478 1.071778 1.687953
v -37.87397 -7.218483 3.122333
v -35.78323 -6.179049 3.681068
v -33.60259 -2.000905 3.199472
v -35.74452 -2.989443 2.803777
v -32.53908 1.068646 2.586148
v -32.20042 -0.175062 3.035769
v -34.67352 -0.4305743 2.41772
v -37.68684 -1.161658 1.707494
v -34.66182 -4.186019 3.518101
v -41.51434 -31.29553 -1.760643
v -39.2013 -32.65478 -0.6308672
v -39.52081 -31.07365 -0.2085207
v -40.56394 -48.06562 -10.25665
v -42.38472 -47.28476 -11.77558
v -40.47192 -49.22176 -11.05291
v -39.52173 -45.95802 -7.731178
v -40.91101 -46.59292 -9.557226
v -47.56842 -47.48969 -19.31739
v -48.34877 -45.36536 -18.66832
v -46.15909 -47.59207 -17.20918
v -47.16487 -45.87912 -17.20515
v -46.27596 -44.25508 -14.55868
v -45.63345 -42.80199 -12.5532
v -45.14469 -44.84185 -13.3913
v -45.87077 -46.64447 -15.91027
v -44.48518 -48.62141 -15.65851
v -43.61106 -47.71938 -13.63993
v -44.63588 -47.22394 -14.63593
v -43.66905 -45.94178 -12.31912
v -41.65196 -47.55875 -11.11468
v -42.44233 -45.8607 -10.74976
v -33.47257 -6.315206 4.513473
v -51.68649 -36.33424 -17.17276
v -51.84777 -37.65318 -18.45293
v -57.44439 38.33959 -12.61256
v -60.12329 8.718631 -19.08917
v -31.41217 -27.83526 4.837918
v -14.68104 -5.894767 14.75099
v -20.00254 13.20806 3.108227
v -21.09435 12.91068 3.037009
v -40.59169 32.27345 7.411931
v -38.34102 31.14833 7.760569
v -43.09571 -40.7551 -8.118835
v -46.82135 3.592284 -3.49011
v -47.26482 2.550372 -3.553346
v -49.6623 -35.5503 -13.25074
v -27.85688 -5.707299 6.005005
v -7.965614 4.477733 20.50374
v -6.758843 2.858822 22.84216
v -6.019202 5.016188 22.22668
v -67.20671 9.268278 -37.88111
v -34.77157 -26.04812 3.916923
v -32.01998 -24.52925 5.161767
v -47.02413 20.96714 -5.451828
v -46.66585 21.68909 -4.652719
v -47.28633 21.53505 -5.296055
v -47.8731 23.01144 -4.657831
v -35.50703 -40.29105 -1.658679
v -39.42109 -9.595103 2.867064
v -66.78666 8.4136 -36.33691
v -37.25266 8.430075 0.7300783
v -36.90311 -5.073804 2.965263
v -38.90034 -2.776515 1.655303
v -34.54159 -20.20999 5.052947
v -32.9519 -22.62737 5.1958
v -33.22693 -20.70103 5.388788
v -35.8707 -20.52891 4.537275
v -34.38591 -21.87473 4.857142
v -36.57181 -23.19714 3.776692
v -64.93984 2.563629 -31.48949
v -64.23923 1.699222 -29.21906
v -63.58639 1.402549 -27.14286
v -64.12186 3.339018 -28.24541
v -8.437656 1.705795 21.73725
v -41.82889 14.3453 -0.89368
v -3.364172 17.48012 17.77048
v -51.63814 -35.14587 -16.21382
v -52.09728 -33.2502 -15.73512
v -46.26693 4.50968 -3.359571
v -31.40049 -32.64779 3.8173
v -31.57503 -30.692 4.227931
v -35.86112 -36.3829 -0.008099574
v -32.70618 -32.2347 3.332814
v -34.38652 -30.82811 2.896368
v -34.05702 -34.74867 1.759518
v -33.58215 -33.03367 2.63784
v -36.98624 -35.00122 -0.133261
v -35.82896 -34.62825 0.7784777
v -38.16464 -30.5808 0.8496293
v -35.56356 -31.95641 1.923848
v -35.59687 -33.31415 1.41397
v -34.47983 -29.25564 3.24567
v -36.20683 -29.91317 2.208156
v -37.10955 -29.29349 1.923661
v -61.75776 6.094339 -21.89122
v -42.30564 -42.39361 -8.252113
v -35.47926 -37.92867 -0.4842001
v -43.28125 -39.09831 -7.328732
v -43.16329 -44.42352 -10.554
v -42.41911 -44.76139 -9.947192
v -43.52941 -42.60929 -9.79541
v -44.56594 -43.18219 -11.40798
v -44.30464 -41.74505 -10.13413
v -43.84953 -40.41944 -8.741445
v -46.37072 -38.5196 -10.58211
v -45.08846 -41.63147 -11.01932
v -44.92895 -40.01975 -9.723866
v -41.40887 -42.13012 -7.206568
v -39.45207 -44.83146 -6.998089
v -39.54681 -42.30138 -5.601151
v -40.6747 -43.10022 -7.070313
v -36.38956 -46.02184 -5.317858
v -37.53387 -44.52778 -5.251782
v -38.77345 -44.02765 -5.931909
v -36.85434 -43.00816 -3.939896
v -40.9168 -40.91809 -6.071531
v -39.09012 -40.80985 -4.450503
v -46.17567 -37.26574 -9.522729
v -45.17652 -37.13339 -8.214571
v -44.15816 -38.0336 -7.63278
v -43.03421 -38.18059 -6.567198
v -41.87847 -40.06642 -6.49421
v -42.87503 -37.39581 -5.963705
v -35.61412 -39.33926 -1.252958
v -45.80625 -32.51915 -6.323048
v -41.07129 -38.2395 -4.769144
v -38.02308 -38.2127 -2.335558
v -37.39435 -36.28432 -0.9866418
v -40.35318 -33.99795 -2.08382
v -38.72177 -36.87246 -2.209214
v -37.464 -37.39983 -1.526498
v -38.15211 -34.51982 -0.7202488
v -39.00744 -37.9552 -2.948343
v -39.91492 -35.76617 -2.60189
v -41.4325 -34.80968 -3.306256
v -40.49227 -37.04023 -3.680811
v -42.47541 -34.07912 -3.819776
v -41.95383 -36.95615 -4.871294
v -42.58373 -35.68904 -4.750742
v -43.87393 -34.26691 -5.214026
v -43.94753 -36.25977 -6.374704
v -45.32254 -31.42334 -5.24996
v -45.95472 -29.89375 -5.173621
v -46.02523 -33.97744 -7.383037
v -47.24228 -34.41066 -9.086279
v -47.9695 -32.51792 -8.937058
v -47.45525 -29.95379 -6.90306
v -65.82673 6.863683 -33.05797
v -66.29892 8.844049 -34.10682
v -66.87123 10.21417 -35.90841
v -23.54808 -12.37733 7.531399
v -22.88077 -11.14986 7.688706
v -25.10481 -10.82611 7.290536
v -26.72182 -11.59655 7.028628
v -29.06063 -13.45778 6.656031
v -26.4857 -13.58242 7.046532
v -28.71092 -12.48475 6.705998
v -28.77675 -10.4999 6.551474
v -29.36486 -9.007048 6.241507
v -30.46766 -12.02946 6.32954
v -30.33084 -14.16571 6.436529
v -31.8511 -12.71555 6.057686
v -32.38113 -15.25413 5.985078
v -52.84518 -30.48541 -15.2584
v -53.15216 -29.12856 -14.99228
v -51.99654 -30.8492 -13.97336
v -17.36709 4.602482 8.171627
v -39.60654 29.26663 6.076157
v -39.44235 30.47721 6.932463
v -59.97295 -15.56479 -23.12663
v -4.375207 29.27816 17.75752
v -35.60543 -19.41078 4.770147
v -30.51844 -1.933752 4.116382
v -49.26729 -41.54826 -16.99387
v -48.93571 -40.49808 -15.67803
v -50.09679 -39.65275 -16.9108
v -50.18746 -36.19516 -14.53306
v -50.69042 -38.00508 -16.68074
v -50.03571 -38.28231 -15.79519
v -47.93092 -40.48703 -14.12393
v -47.0927 -41.33898 -13.52121
v -46.77914 -40.02333 -12.1019
v -48.85534 -39.18048 -14.58212
v -47.72493 -37.85483 -11.99399
v -49.44951 -37.40187 -14.20984
v -49.09856 -36.61718 -13.11543
v -48.56001 -38.22441 -13.45458
v -47.28876 -36.92746 -10.74913
v -45.81534 -35.35403 -7.919843
v -46.86809 -36.23288 -9.722044
v -55.16843 -13.84226 -11.87302
v -54.55538 -16.25639 -11.57185
v -53.86695 -16.84053 -10.62774
v -54.08821 -14.21942 -10.24389
v -54.25308 -15.32582 -10.79648
v -39.10542 13.17529 0.7064148
v -66.80186 20.15409 -34.58419
v -60.90494 23.87608 -20.98002
v -46.26918 26.16321 -0.2391395
v -14.8333 10.20533 7.420132
v -62.08477 -10.79208 -27.95322
v -61.20513 -12.83155 -25.75299
v -56.51635 41.78363 -10.9942
v -3.229735 8.53161 21.95752
v -3.993104 9.659326 21.15093
v -58.97019 47.83095 -15.91283
v -15.92565 15.75931 3.907054
v -17.03574 14.89631 3.540979
v -17.46939 12.56266 3.747762
v -18.18703 13.8642 3.290693
v -20.73503 8.802109 3.709739
v -21.96578 11.28195 3.078502
v -23.61584 10.40895 3.042775
v -22.23591 11.88674 3.028385
v -22.12016 9.743015 3.249579
v -20.74793 10.09692 3.400844
v -19.38045 9.607249 3.926819
v -20.11841 12.58664 3.124786
v -10.01815 29.49883 15.8775
v -9.184329 29.60114 16.30114
v -10.13555 30.64834 16.44093
v -62.99753 25.7608 -25.09525
v -53.76403 5.718699 -10.01386
v -62.01209 -4.726901 -24.0853
v -63.9897 26.44522 -27.3627
v -64.84405 28.53272 -29.68573
v -65.41473 28.12911 -31.10984
v -65.53413 30.58239 -31.6162
v -64.72684 30.40056 -29.45404
v -65.18692 31.46739 -30.64258
v -65.04315 32.67096 -30.36624
v -64.03883 36.74033 -27.82129
v -64.54315 37.14498 -29.1041
v -64.72264 34.60368 -29.60292
v -63.63139 33.30899 -26.85173
v -64.18469 30.53773 -28.08058
v -64.05679 32.34573 -27.86046
v -63.04013 31.54445 -25.40104
v -6.089015 6.482225 21.3797
v -6.074979 8.340113 20.44879
v -4.44537 8.371138 21.59709
v -5.302066 10.72053 19.90456
v -60.3763 35.92094 -19.23184
v -59.97161 36.88987 -18.3397
v -59.83418 22.75027 -19.18918
v -56.44589 33.86596 -9.81525
v -59.6965 35.5342 -17.6871
v -59.07515 34.50431 -16.17918
v -58.18881 33.8391 -14.09815
v -57.56062 34.05748 -12.49791
v -57.18041 35.22207 -11.64363
v -58.12996 35.77622 -14.0232
v -59.19088 36.24092 -16.54202
v -59.07442 37.3259 -16.32575
v -57.93736 37.35677 -13.69803
v -59.74166 45.8956 -17.55995
v -57.37501 39.93576 -12.59902
v -60.04452 44.78365 -18.31633
v -59.05363 44.5729 -16.29088
v -58.8462 45.94747 -15.77961
v -56.18768 43.52726 -10.48483
v -57.66769 45.55394 -13.39573
v -57.10717 43.54124 -12.32142
v -58.90284 38.7604 -15.92934
v -58.06821 39.21075 -14.12876
v -57.3966 41.24899 -12.76958
v -58.87333 41.60915 -15.99722
v -58.39086 43.22994 -14.90741
v -59.68291 39.83956 -17.75603
v -61.6475 44.84774 -21.78744
v -60.01886 47.47744 -18.10501
v -61.66341 47.21829 -21.58959
v -62.4358 43.86018 -23.61796
v -60.6184 46.65505 -19.41549
v -60.87766 44.32636 -20.14204
v -59.57869 43.02724 -17.457
v -61.2246 39.487 -21.20816
v -60.16296 41.25415 -18.79968
v -61.39999 42.89929 -21.40832
v -17.56697 8.045037 6.012424
v -33.11191 -14.13337 5.79072
v -13.30024 -6.622582 18.85978
v -12.20986 -5.862562 21.30671
v -12.0759 -3.315551 19.07642
v -35.65144 -13.84615 4.946043
v -41.52127 4.094576 -0.7714337
v -48.75052 -33.39135 -10.50778
v -51.34254 -32.80991 -14.11999
v -50.54881 -34.6423 -14.03996
v -48.83818 -35.17003 -11.75764
v -50.32393 -32.48663 -12.25901
v -50.92099 16.56837 -9.910151
v -38.80643 -5.596375 2.353065
v -9.962524 24.54308 13.00528
v -41.73043 -8.243835 1.424855
v -63.07877 20.43993 -25.10793
v -64.92062 18.65538 -29.1292
v -64.53375 20.88966 -28.30171
v -63.78264 24.87712 -26.81845
v -64.57613 24.7636 -28.67086
v -64.33932 23.44498 -28.04777
v -63.55944 22.96463 -26.23645
v -63.22937 29.16228 -25.69212
v -63.64526 28.98668 -26.68997
v -62.72709 23.39916 -24.50269
v -62.12111 25.24952 -23.24179
v -62.27507 41.99774 -23.4333
v -60.50712 34.39002 -19.55725
v -62.17239 40.60041 -23.29087
v -63.29368 41.3039 -25.84322
v -60.4972 38.00626 -19.62831
v -62.6299 26.99568 -24.30215
v -63.91906 37.94233 -27.39296
v -63.47013 39.72792 -26.38228
v -63.12621 37.38024 -25.64981
v -63.27361 35.02656 -25.9531
v -61.7675 39.18253 -22.46268
v -61.02467 36.91011 -20.77613
v -62.6624 38.76443 -24.49763
v -61.81474 36.09226 -22.56175
v -62.66571 35.23346 -24.53998
v -61.59626 34.34956 -22.0358
v -62.4384 31.85817 -24.011
v -61.58231 31.98588 -22.00991
v -61.47004 28.3051 -21.83422
v -60.88593 32.07597 -20.4123
v -61.75425 30.63624 -22.40076
v -62.47055 -5.2486 -25.91357
v -40.77466 -8.982734 2.067309
v -34.36066 -24.25738 4.468741
v -40.51175 28.97997 5.425934
v -60.86349 -1.883939 -20.26161
v -60.84664 -4.227711 -20.73147
v -62.56601 -3.470849 -25.46471
v -61.90761 -1.58763 -22.85649
v -60.63227 0.05298538 -19.55621
v -61.52531 -0.4194098 -21.6349
v -61.85841 1.293583 -22.27577
v -62.41605 -2.340646 -24.59617
v -62.65551 -0.690431 -24.82463
v -45.3236 16.511 -4.15111
v -49.71799 8.21916 -6.798839
v -38.85304 -20.12985 3.230764
v -62.37934 -8.21965 -27.42231
v -62.31174 -6.802196 -26.19916
v -61.66438 -8.563289 -24.85006
v -61.74729 -7.199089 -24.37691
v -60.2334 -6.986339 -19.94962
v -60.91743 -6.587425 -21.59789
v -61.46112 -6.183506 -22.97973
v -61.13853 -10.10538 -23.87329
v -38.35768 -21.43742 3.266066
v -59.0382 31.64407 -16.18711
v -41.52642 -14.16895 2.075319
v -35.96133 -21.83326 4.296938
v -36.76633 -17.99039 4.41737
v -41.94645 -19.69823 1.406904
v -40.3668 -15.40018 2.775366
v -40.90649 -16.07318 2.444383
v -37.99136 -17.1315 3.921901
v -37.64377 -19.33496 3.922726
v -39.01211 -18.30158 3.34291
v -39.63487 -19.14756 2.933685
v -40.67926 -17.94916 2.446612
v -42.09417 -16.51335 1.694952
v -42.20292 -18.16757 1.447567
v -59.59181 33.32475 -17.4439
v -58.76805 33.20294 -15.44213
v -60.09475 32.54498 -18.62434
v -59.61207 31.25265 -17.56074
v -58.55048 29.8466 -15.31897
v -55.15262 -24.87377 -16.32919
v -54.54129 -26.77297 -16.20018
v -48.04065 -27.79054 -6.614204
v -44.28245 -27.58335 -2.533648
v -44.85165 -25.80766 -2.396489
v -45.72043 -26.04012 -3.313245
v -45.23778 -27.12954 -3.262393
v -46.20429 -27.47499 -4.360256
v -47.1139 -27.42639 -5.333558
v -46.53905 -26.47305 -4.317946
v -48.272 -26.24972 -6.238373
v -47.48957 -25.77659 -5.108145
v -48.34243 -30.60781 -8.354859
v -49.2322 -31.85552 -10.26628
v -34.66216 -27.40108 3.6455
v -52.44289 -27.93988 -13.03703
v -51.85021 -29.43954 -12.88115
v -51.27857 -31.10202 -12.92067
v -49.50922 -29.77688 -9.477219
v -50.24687 -30.48409 -10.95216
v -51.05717 -28.86238 -11.27769
v -49.4394 -28.39588 -8.702754
v -49.67643 -25.44749 -7.665734
v -50.62215 -24.23117 -8.453169
v -50.76352 -25.98913 -9.413212
v -49.31949 -26.96738 -7.895306
v -50.56993 -27.45072 -9.828517
v -51.47437 -25.91933 -10.44639
v -54.26487 -24.80505 -14.59288
v -53.77481 -26.16259 -14.43736
v -52.74976 -26.74215 -12.88435
v -53.16142 -25.01081 -12.68806
v -52.22261 -25.46205 -11.38666
v -53.27083 -23.645 -12.25491
v -51.55576 -24.14784 -9.802267
v -48.98846 -18.94967 -4.674476
v -50.53686 -20.27876 -6.916094
v -35.51372 -25.4024 3.769572
v -42.17215 -27.87906 -0.8832561
v -41.14459 -29.47145 -0.7104411
v -37.51142 -26.21058 2.632732
v -38.60525 -23.83683 2.659362
v -37.21058 -28.4694 2.134564
v -40.4798 -25.26563 1.176107
v -40.34941 -29.15562 -0.02061341
v -39.47501 -27.14636 1.247418
v -39.77062 -28.36359 0.6550436
v -38.0467 -24.95852 2.661948
v -39.46134 -24.60501 1.994623
v -40.29128 -23.89852 1.656293
v -42.81877 -26.12067 -0.7679206
v -41.09161 -27.2868 0.1397184
v -41.56298 -25.67974 0.3270957
v -42.04187 -24.26193 0.3893558
v -46.5075 -23.79209 -3.358388
v -45.37718 -23.35763 -2.108936
v -42.93717 -22.62195 0.1441067
v -43.60097 -23.83401 -0.691651
v -44.59704 -22.14457 -1.097077
v -50.81541 -21.6983 -7.761361
v -48.3841 -24.33306 -5.617485
v -49.65406 -22.97841 -6.686865
v -48.46528 -22.65851 -5.118523
v -48.76804 -20.80349 -4.888893
v -47.54643 -21.51194 -3.774801
v -46.5543 -22.54062 -3.012685
v -48.06113 -20.10929 -3.930181
v -46.68032 -20.39661 -2.589033
v -44.93848 -20.72053 -1.047058
v -54.17665 4.609373 -10.21132
v -41.51178 2.890869 -0.5302805
v -42.30651 1.542162 -0.5917994
v -42.48962 0.4130995 -0.4167254
v -67.29567 12.03427 -37.20506
v -54.17474 24.94491 -9.741207
v -40.94954 -1.663105 0.6076437
v -60.72083 -11.18828 -23.09644
v -61.57206 -9.891452 -25.26052
v -60.87763 -12.57126 -24.43081
v -66.97544 16.66584 -35.13685
v -39.8977 -8.214628 2.398511
v -40.81748 -6.877409 1.675056
v -53.01961 5.825296 -9.236315
v -57.1856 -11.12814 -14.67388
v -46.47121 -10.5861 -1.530195
v -43.9048 34.28359 6.618412
v -40.90915 34.26087 8.279078
v -42.08426 32.92732 7.024883
v -46.24217 32.77919 4.313308
v -43.26866 32.698 6.231526
v -40.18767 29.54292 6.013515
v -41.46104 31.32473 6.485325
v -41.98866 28.56954 4.408775
v -42.05017 29.63139 5.218907
v -43.65443 31.72932 5.509809
v -43.51101 29.24879 4.170126
v -45.64459 30.40155 3.524854
v -43.6141 27.23462 2.358849
v -43.01635 28.55965 3.884686
v -46.35872 26.91701 0.4267953
v -44.38279 27.39216 2.072219
v -45.71585 27.33505 1.215835
v -46.19382 29.24621 2.398666
v -54.04969 -17.96497 -11.30581
v -53.37307 -18.92657 -10.56783
v -49.60506 7.099896 -6.448997
v -55.12249 -16.07847 -12.46837
v -48.84151 22.6778 -5.59441
v -49.99112 23.4506 -5.911425
v -48.95208 23.98881 -4.539768
v -47.50015 23.84698 -3.564675
v -51.40517 24.37944 -6.544942
v -65.00427 6.022449 -30.36959
v -54.45907 32.05428 -5.645432
v -53.19714 33.25295 -3.113222
v -52.61446 32.22786 -2.660574
v -53.63219 32.23693 -4.185792
v -53.24371 -20.55161 -10.94036
v -51.7164 -22.37075 -9.304038
v -52.18739 -20.54485 -9.289866
v -60.26477 -11.07059 -21.64211
v -58.04122 -16.69792 -18.49248
v -60.29685 -14.19964 -23.40286
v -60.45708 -12.62135 -23.04593
v -59.83574 -13.4941 -21.54929
v -56.15243 -14.63144 -13.83537
v -57.60245 -12.41675 -15.8564
v -56.59182 -14.23509 -14.51476
v -58.69522 -15.54439 -19.53264
v -57.64522 -14.49326 -16.67775
v -58.51633 -13.25694 -18.08393
v -58.66999 -11.61773 -17.79806
v -58.7015 -9.406794 -17.15574
v -59.72424 -11.99051 -20.56197
v -60.82765 -8.615635 -22.12781
v -60.50467 -9.875062 -21.74503
v -59.7102 -10.49125 -19.91226
v -58.02218 -10.72083 -16.15197
v -59.64235 -4.607481 -18.0089
v -58.25019 -4.783762 -15.28698
v -58.28636 -5.969581 -15.53043
v -59.48901 -6.347031 -18.04907
v -59.39353 -8.776725 -18.49454
v -58.58549 -7.049909 -16.33196
v -57.58666 -7.83567 -14.60217
v -57.12478 -6.738629 -13.61611
v -56.87436 -9.705826 -13.72875
v -55.58125 -8.856157 -11.4889
v -56.49781 -8.950313 -12.9587
v -56.18967 -10.86636 -12.83413
v -56.14829 -6.587237 -12.04232
v -53.12213 4.54742 -9.041084
v -54.06531 1.94836 -9.555972
v -60.04226 -1.850078 -18.46966
v -56.37001 -12.23262 -13.49077
v -53.66049 -12.46026 -9.280728
v -62.16238 7.36801 -22.72615
v -66.91679 11.8443 -35.6627
v -66.52779 15.47256 -33.63041
v -67.13841 15.36168 -35.80519
v -67.21027 14.04596 -36.30876
v -52.741 29.9872 -3.974474
v -66.04357 16.32983 -32.20451
v -66.7434 17.80895 -34.30966
v -66.59488 20.76685 -33.9626
v -65.90717 20.35443 -31.87499
v -66.33268 18.68657 -33.0611
v -65.67944 17.69662 -31.08717
v -65.02421 17.05466 -29.33745
v -59.66677 9.638096 -18.50589
v -59.03361 10.71072 -17.76165
v -59.96799 12.06816 -19.30685
v -60.51759 10.40923 -19.95975
v -61.92543 14.93136 -22.72264
v -60.27402 16.1696 -20.08369
v -61.06721 13.93746 -21.16272
v -61.29558 10.67051 -21.27168
v -62.0104 12.84869 -22.7251
v -61.06638 22.53682 -21.33431
v -61.28939 20.86399 -21.75989
v -63.43876 12.02419 -25.54569
v -62.22115 11.05215 -22.99986
v -60.35182 19.29869 -20.24393
v -61.83183 16.70536 -22.65166
v -62.72626 17.4855 -24.35032
v -64.1663 17.68392 -27.3203
v -63.50107 15.62024 -25.77299
v -62.80895 14.75245 -24.36192
v -63.60359 13.76065 -25.9408
v -64.61417 15.81127 -28.29123
v -64.92867 15.05192 -29.03684
v -64.68288 13.06861 -28.48269
v -65.63132 15.6818 -30.9474
v -65.5131 12.734 -30.67721
v -66.52663 11.18372 -34.2676
v -66.40083 12.5336 -33.63215
v -66.11333 10.94459 -32.88715
v -65.52685 9.108158 -31.26481
v -65.08444 12.3983 -29.51927
v -65.19131 10.77502 -29.92752
v -64.17268 12.82192 -27.19874
v -62.76723 9.395868 -24.01507
v -63.3166 10.74413 -25.25717
v -59.71469 -0.1565609 -17.72214
v -57.57335 4.158787 -14.50545
v -58.29653 0.5512877 -15.17321
v -64.89974 9.30857 -29.29529
v -64.50233 8.073756 -28.35086
v -64.5154 11.28018 -28.09012
v -64.20543 9.699494 -27.38198
v -63.46228 9.479957 -25.59793
v -62.42694 5.881796 -23.29529
v -63.60432 8.279641 -25.97179
v -63.81507 7.1375 -26.58241
v -63.05824 6.921213 -24.69817
v -64.13271 5.354046 -27.71549
v -63.60432 4.842057 -26.30016
v -63.15261 2.861344 -25.39476
v -62.83168 1.1035 -24.85107
v -62.83318 3.88073 -24.42004
v -61.4058 2.398834 -21.14272
v -61.77307 8.724549 -22.01038
v -60.14231 2.201432 -18.53159
v -61.22541 7.173237 -20.87329
v -61.62019 4.613145 -21.5696
v -60.75179 4.381573 -19.79246
v -57.80701 8.000523 -15.54955
v -59.44133 7.446669 -17.8176
v -59.79349 5.041034 -18.10223
v -58.88308 4.015283 -16.448
v -59.24163 -1.491069 -16.85177
v -58.94938 -3.224854 -16.417
v -58.55032 -1.668078 -15.58309
v -57.6881 -0.9921278 -14.15097
v -56.92839 -0.3544715 -13.03877
v -59.03473 1.57939 -16.48419
v -56.41463 6.333418 -13.3219
v -57.74634 6.394261 -15.13058
v -56.88562 1.570958 -13.15462
v -56.48901 2.899431 -12.76379
v -55.82024 4.148643 -12.10705
v -54.90886 3.762826 -10.89295
v -45.97288 -1.417238 -1.980536
v -45.25358 0.3030161 -1.809688
v -52.70475 31.19107 -3.267583
v -40.54893 5.12995 -0.5083844
v -50.66239 8.155685 -7.591708
v -45.82668 19.45536 -5.109328
v -46.8651 20.53876 -5.57684
v -48.1782 21.28431 -6.093426
v -47.0234 15.18948 -5.708488
v -46.27988 17.92416 -5.458039
v -47.19379 19.30684 -6.314119
v -48.32291 20.39571 -6.712987
v -48.93517 21.23506 -6.707913
v -49.27218 19.75018 -7.829476
v -48.19778 19.40727 -7.086646
v -47.71875 16.95 -6.836078
v -47.27596 18.31611 -6.552883
v -49.44429 18.55211 -8.404033
v -58.00029 22.4067 -16.43016
v -48.85299 25.29742 -3.111416
v -52.88728 25.98081 -7.115119
v -47.01517 24.23685 -2.89099
v -46.98196 25.1112 -1.903412
v -45.94217 25.20603 -1.149145
v -46.25732 25.61916 -0.7803057
v -48.49381 29.33184 0.5438508
v -47.14989 31.73313 3.11957
v -48.59861 33.17981 2.597075
v -47.27472 28.62582 1.135735
v -48.34995 30.39889 1.351631
v -49.73903 33.14518 1.351115
v -50.43084 32.61575 0.3276093
v -49.2415 31.92311 1.274823
v -49.86171 30.4094 -0.159144
v -51.4871 31.7906 -1.314034
v -51.65009 30.21399 -2.369061
v -50.77995 29.49878 -1.728322
v -49.97924 27.99744 -1.87644
v -47.21153 26.02505 -1.03753
v -49.04904 27.7911 -1.054497
v -58.29848 32.19988 -14.39302
v -58.1531 30.64464 -14.25682
v -57.65252 31.82829 -12.87604
v -50.23216 26.68845 -3.227996
v -52.59362 24.97931 -7.54791
v -50.5374 25.42739 -4.639669
v -52.19439 27.76035 -4.75253
v -53.70644 27.52573 -7.114958
v -53.35693 28.19361 -6.097883
v -53.38675 29.35231 -5.34518
v -54.13464 30.41003 -5.904376
v -54.71909 29.57955 -7.415596
v -53.42178 25.39915 -8.33068
v -54.48414 26.82106 -8.851334
v -56.64336 30.238 -10.93406
v -55.57121 26.83495 -10.66316
v -55.38704 28.41679 -9.312442
v -56.30146 28.05124 -11.24976
v -56.91498 28.69506 -12.19016
v -53.0715 23.62856 -9.243073
v -52.37044 23.43167 -8.513087
v -58.39043 27.58342 -15.61272
v -60.04065 21.36149 -19.63761
v -59.31995 30.16401 -17.04264
v -60.24101 30.50578 -19.01542
v -60.87345 29.87927 -20.4356
v -60.24114 25.94911 -19.52184
v -59.85935 24.74736 -18.98934
v -61.31098 25.71868 -21.58847
v -59.69952 28.23367 -18.13752
v -59.13009 23.37841 -17.93828
v -59.03921 25.97391 -17.22404
v -57.92749 25.0279 -15.57949
v -55.92803 23.45596 -13.17886
v -56.35695 27.13147 -11.83797
v -56.54472 26.12424 -12.73887
v -55.36692 25.43334 -11.25436
v -57.23802 24.85338 -14.49929
v -56.35411 22.05567 -14.33164
v -54.19141 23.54591 -10.76913
v -54.17834 21.45773 -11.95534
v -51.97401 21.19295 -9.582277
v -53.0017 21.83994 -10.34424
v -52.27187 20.43877 -10.31532
v -54.91895 9.036601 -12.19252
v -54.25681 7.323123 -10.98981
v -57.39787 9.981215 -15.4217
v -56.0429 7.809578 -13.21226
v -55.66092 19.27831 -14.30048
v -51.86392 15.9902 -10.73059
v -54.02979 14.57929 -12.63714
v -57.90307 20.99887 -16.61219
v -55.00393 20.19681 -13.37894
v -58.96731 17.24935 -18.30299
v -58.79855 15.40972 -18.00635
v -58.99665 20.06102 -18.2076
v -57.94739 14.24712 -16.8826
v -53.5422 19.89883 -11.90646
v -52.93109 15.7212 -11.74148
v -54.20769 18.31474 -12.99533
v -54.63842 16.60924 -13.5003
v -55.70975 16.85724 -14.58784
v -56.80946 15.20971 -15.66567
v -57.33838 17.60184 -16.32118
v -57.87531 16.12531 -16.93586
v -53.65118 9.593965 -10.95769
v -57.74885 12.27026 -16.34398
v -55.59862 13.77845 -14.10777
v -56.32468 12.73024 -14.7255
v -55.58371 11.2786 -13.55925
v -55.09702 12.80685 -13.36771
v -54.7838 10.68377 -12.49267
v -53.30883 12.40952 -11.39899
v -52.50961 10.03537 -9.915935
v -53.31222 10.94493 -10.98102
v -51.42942 11.07173 -9.108373
v -50.50056 12.09366 -8.480877
v -48.95113 17.41491 -8.061197
v -50.24628 15.36189 -9.075646
v -51.50894 13.2518 -9.803168
v -48.42669 15.43345 -7.200403
v -49.46801 14.06256 -7.95499
v -48.30015 14.31432 -6.815657
v -41.43549 5.669957 -0.9593215
v -41.89626 7.110833 -1.310846
v -38.84477 7.203274 0.05034461
v -47.53323 13.31732 -5.84005
v -46.57226 14.21106 -5.078386
v -49.76138 9.570387 -7.147377
v -43.79816 12.3779 -2.48197
v -44.83055 7.401093 -3.000869
v -45.48568 2.151841 -2.326383
v -45.78174 5.890528 -3.338698
v -44.69946 14.79284 -3.300908
v -49.72791 10.99721 -7.4394
v -45.70016 13.11043 -4.110811
v -48.61206 11.5209 -6.508126
v -47.34573 10.81759 -5.288675
v -43.59539 3.866175 -1.688655
v -42.60403 4.375242 -1.302743
v -42.88768 5.855146 -1.672771
v -48.56663 9.05504 -6.016119
v -38.73619 11.81603 0.6960927
v -38.52695 9.857195 0.4088445
v -39.33943 8.696758 -0.06155854
v -40.60352 10.86302 -0.4639492
v -39.71741 7.521942 -0.2951529
v -42.94946 9.26099 -1.955701
v -41.06844 12.44111 -0.5254774
v -42.58695 14.37857 -1.465837
v -42.3005 11.74176 -1.447221
v -41.00894 9.043732 -0.8613505
v -43.34018 8.046966 -2.159055
v -42.9654 10.94453 -1.949279
v -44.38778 11.30783 -2.946184
v -46.2888 11.85546 -4.511518
v -45.42106 10.16185 -3.662176
v -46.98289 6.350679 -4.249363
v -45.96628 7.916466 -3.843159
v -47.08871 8.90222 -4.791513
v -47.64933 7.629443 -5.005051
v -50.07986 -13.93487 -5.045774
v -56.34866 -5.107174 -12.24151
v -43.25153 -9.738289 0.7193061
v -55.94783 -1.0278 -11.60872
v -57.69466 -2.460959 -14.162
v -57.03504 -3.301151 -13.16894
v -56.23407 -2.968298 -11.98148
v -55.12197 -3.379207 -10.48671
v -55.50879 0.7426336 -11.15107
v -54.48151 -1.246587 -9.739362
v -51.98761 -2.62916 -6.850152
v -52.95456 -2.855182 -7.879292
v -56.12306 -7.983779 -12.20261
v -51.57384 -7.068581 -6.361029
v -53.79062 -3.990708 -8.810985
v -54.76744 -6.669297 -10.12595
v -53.72889 -6.585082 -8.796605
v -50.05582 2.536134 -5.67703
v -52.71595 8.369028 -9.638456
v -47.74105 4.215414 -4.29052
v -50.16367 4.654309 -6.250534
v -48.85407 3.585683 -4.943862
v -48.64404 5.975636 -5.383059
v -51.37533 9.196238 -8.542012
v -51.40037 6.428331 -7.813221
v -42.83646 -1.223006 -0.2792245
v -46.56973 -7.08124 -1.862208
v -48.19767 -6.472235 -3.219845
v -44.18399 0.8298732 -1.317947
v -51.98336 -4.887528 -6.809083
v -42.78669 -3.897485 0.1386225
v -40.21048 -4.93969 1.586502
v -40.78509 -4.312101 1.187177
v -45.88216 -8.761995 -1.198977
v -43.95532 -7.422668 -0.02430153
v -46.43059 -3.441657 -2.116961
v -42.52818 -6.430814 0.682285
v -45.17096 -6.863366 -0.895458
v -45.80559 -5.298572 -1.493676
v -43.20827 -5.173248 0.08972567
v -45.3502 -2.864192 -1.455103
v -42.73497 -2.696344 -0.01740356
v -44.90231 -1.406918 -1.341398
v -44.21796 -5.859808 -0.4197289
v -44.175 -3.388581 -0.6975543
v -52.91934 -1.04711 -7.918982
v -50.95064 -1.533189 -5.876034
v -52.41373 4.313396 -8.253657
v -53.13923 2.97135 -8.720485
v -46.56984 0.6034135 -2.677681
v -47.32501 -5.454527 -2.584108
v -52.4753 0.8439386 -7.644581
v -50.02044 1.400127 -5.407438
v -48.30913 -0.3627653 -3.757235
v -51.42081 3.290866 -7.055196
v -51.1851 0.8278778 -6.345334
v -48.52651 1.745603 -4.254686
v -50.2235 -0.153819 -5.335421
v -47.52245 -2.342393 -2.976954
v -51.09829 -2.721637 -5.963005
v -50.80032 -4.432031 -5.614908
v -50.20561 -1.795595 -5.181985
v -48.27977 -4.849258 -3.365392
v -48.62606 -2.363272 -3.808894
v -49.48373 -4.262732 -4.40829
v -49.08982 -5.753897 -4.016163
v -49.11015 -11.19513 -3.867857
v -47.6759 -9.513812 -2.563394
v -49.3925 -7.603958 -4.200045
v -50.32392 -5.67928 -5.132618
v -50.40076 -7.843825 -5.143701
v -49.66899 -9.72313 -4.396489
v -51.41483 -8.75783 -6.202975
v -53.91248 -8.231159 -9.11564
v -54.82132 -8.231943 -10.3209
v -52.70487 -9.783639 -7.721398
v -51.43591 -10.4934 -6.273
v -54.7044 -10.48701 -10.47036
v -51.94954 -12.08033 -7.008804
v -51.06086 -12.71852 -6.021862
v -52.23318 -14.15095 -7.666
v -53.42762 -16.24399 -9.784649
v -52.82046 -15.34047 -8.694736
v -53.27261 -17.74096 -10.01343
v -51.43616 -19.38194 -7.8563
v -52.4992 -17.54086 -8.782445
v -51.32915 -16.73268 -6.993916
v -50.06968 -18.62344 -5.852673
v -50.82288 -14.84729 -6.005218
v -50.53534 -16.9671 -6.054881
v -47.47448 -12.27401 -2.362176
v -49.87882 -15.54709 -5.024766
v -50.40563 -10.91241 -5.170455
v -48.47514 -12.48451 -3.286303
v -49.39445 -13.17078 -4.243982
v -47.71747 -18.52503 -3.23704
v -44.08146 -18.03275 0.0747034
v -43.04261 -17.26729 0.9527662
v -43.80376 -19.59465 0.09120075
v -45.92762 -18.99901 -1.613968
v -44.66762 -16.29502 -0.2144751
v -47.83091 -13.75779 -2.742405
v -48.96048 -16.73366 -4.210641
v -47.52877 -15.68622 -2.599412
v -46.9181 -14.96182 -1.984608
v -45.74202 -15.07726 -0.9890791
v -45.98696 -16.79785 -1.360089
v -43.89249 -13.70008 0.4816248
v -45.22122 -11.7883 -0.5261552
v -45.1146 -14.15098 -0.4272592
v -44.11143 -11.89861 0.2945911
v -37.13213 -9.439528 3.866742
v -38.03392 -12.1564 3.812102
v -40.46673 -10.56944 2.450758
v -42.06159 -12.71528 1.692967
v -39.88516 -12.01244 2.914839
v -40.07972 -13.88329 2.915853
v -38.78059 -13.41386 3.568716
v -37.70679 -14.51365 4.101879
v -36.13684 -10.59041 4.441966
v -36.46371 -12.0404 4.495826
v -3.991877 18.28212 17.28451
v -10.7927 -1.745814 20.69856
v -10.35019 0.2448084 19.89876
v -12.97756 22.64954 7.6775
v -19.85484 3.606073 6.577919
v -35.29216 -12.45796 4.978438
v -15.7723 -8.709615 15.00901
v -9.345438 2.113905 20.13571
v -6.671091 12.49856 17.70926
v -5.802302 12.9418 18.30952
v -4.350175 13.91372 18.84886
v -13.54878 -4.863729 16.47051
v -12.88752 -5.761603 18.99627
v -12.74924 -3.09079 17.29124
v -17.87537 6.486092 6.66681
v -16.03006 5.609091 9.056047
v -16.48864 6.658592 7.928542
v -14.4587 7.111083 10.04226
v -16.46209 8.41497 6.844176
v -16.9019 2.864324 9.510006
v -16.10818 0.417017 11.32763
v -15.15379 2.749507 11.60258
v -18.74961 4.552655 6.974955
v -18.71705 2.582322 7.895488
v -20.74743 -0.3638564 7.520192
v -6.725586 21.65014 15.19763
v -7.346885 6.301532 20.24601
v -7.570261 7.462132 19.36423
v -8.512308 6.154984 18.8881
v -30.80708 -9.753848 6.005287
v -32.42101 -9.156928 5.461183
v -15.23037 6.015339 9.74493
v -15.39016 4.288532 10.5259
v -13.99946 4.567589 12.18673
v -13.96528 6.260094 11.25297
v -9.612105 21.47726 12.03587
v -9.305767 22.93914 12.98006
v -9.704422 12.28139 13.60813
v -17.6334 13.46899 3.482671
v -19.89951 11.44288 3.298313
v -18.34699 10.97492 3.862863
v -16.79138 10.09278 5.459979
v -16.23394 13.41053 4.176064
v -17.8204 10.73275 4.250028
v -15.82758 12.76412 4.744018
v -16.95746 11.83681 4.30286
v -14.03879 27.41406 11.18639
v -4.340404 17.47866 17.3752
v -16.08074 -8.654532 13.98646
v -16.28592 -8.360704 13.00055
v -15.66076 -6.727372 13.24391
v -16.70113 -8.694268 12.18482
v -16.83319 -1.03064 10.90806
v -31.40295 -5.64502 4.98104
v -32.048 -1.779306 3.602479
v -30.83128 -3.888511 4.651134
v -32.94207 -3.938033 4.001528
v -26.63188 -9.423111 6.919737
v -34.54568 -10.99699 5.069659
v -32.94282 -10.67421 5.549344
v -34.16293 -8.922203 4.878061
v -34.61084 -7.448923 4.41597
v -35.8915 -9.117008 4.31833
v -31.89752 -7.197718 5.201262
v -30.66453 -7.647737 5.658469
v -29.25563 -5.661168 5.603407
v -28.95972 -7.71284 6.132215
v -19.30698 -1.827563 8.909025
v -17.93727 -1.947161 10.03645
v -26.81434 -7.266033 6.597724
v -26.45234 -5.904309 6.460657
v -24.63987 -7.925479 7.257334
v -25.02433 -9.497167 7.257855
v -23.27936 -8.702611 7.641725
v -15.61888 -4.038208 12.70334
v -17.04265 -8.072082 11.27323
v -17.72589 -8.601135 10.43565
v -18.4127 -9.533658 9.822818
v -21.86548 -10.3806 7.994959
v -19.42016 -9.691497 9.082074
v -21.83116 -8.209459 8.06299
v -20.59206 -10.23026 8.523525
v -23.29491 -6.431624 7.504295
v -20.02659 -7.694094 8.869609
v -18.53748 -6.871363 9.815855
v -19.6277 -3.555707 8.98559
v -18.34783 -4.981228 9.974285
v -20.18912 -6.063044 8.784266
v -17.23639 -6.68128 10.94465
v -16.33291 -6.309761 11.97621
v -17.19864 -5.085013 10.95547
v -17.19356 -3.52629 10.91835
v -16.35155 -2.72977 11.70366
v -18.1541 0.5151086 9.195661
v -13.40955 3.881546 13.34659
v -15.10509 0.9675689 12.35091
v -14.90876 -0.2878799 12.94257
v -13.7683 1.676553 13.79202
v -14.67072 -4.76462 14.25134
v -14.99909 -1.735108 13.15969
v -14.34372 -2.863138 14.28921
v -12.98098 -2.39943 16.46478
v -12.27925 0.1785267 16.54509
v -13.77874 -0.7185906 14.57708
v -9.21513 4.852247 18.65612
v -15.93213 26.27631 8.511703
v -15.81094 25.38683 7.703824
v -11.55414 -0.490073 18.21705
v -11.33359 1.078837 17.68101
v -10.29893 3.088025 18.09223
v -6.984351 10.59445 18.41522
v -15.0242 24.78173 7.579642
v -16.77516 24.67278 6.49163
v -16.10626 24.23891 6.401173
v -14.99252 23.15903 6.183228
v -14.27823 24.25091 7.610213
v -13.86958 22.28247 6.490829
v -15.24837 27.27676 10.06771
v -12.5979 24.06955 9.295244
v -11.62383 2.467114 16.44921
v -15.35714 13.78716 4.725338
v -8.834886 13.00262 14.59885
v -14.79351 8.011067 8.984696
v -7.038226 9.372025 19.01314
v -10.47183 11.93411 12.5281
v -8.105098 11.10986 16.77117
v -8.717669 11.99592 15.39598
v -16.19277 11.46631 5.120576
v -13.00222 26.42635 11.12397
v -13.43282 25.03588 9.231279
v -12.09362 4.064904 15.03034
v -8.822524 8.422312 17.27836
v -14.83692 9.245262 8.07832
v -9.631457 10.4162 14.93225
v -6.349863 17.36412 15.93991
v -5.59598 15.42147 17.3057
v -12.09392 24.69315 10.50433
v -10.39767 23.13715 11.66402
v -11.45358 25.00821 11.5908
v -12.72669 6.441384 12.92573
v -13.26541 8.009889 11.04182
v -10.39891 4.806053 17.01514
v -10.19304 6.377342 16.46069
v -11.54775 6.128895 14.70134
v -10.62607 8.055243 14.89884
v -10.88693 9.985421 13.25783
v -11.77354 8.116446 13.206
v -15.67018 10.26286 6.407873
v -11.36245 11.35402 11.45329
v -15.24269 18.25348 4.164794
v -12.9511 12.56946 8.195868
v -14.87552 11.86489 6.208527
v -14.0387 11.74153 7.319504
v -6.266943 14.12722 17.32624
v -12.51118 9.842355 10.80792
v -6.811514 14.95772 16.37533
v -7.884511 14.74801 15.12323
v -7.740755 12.86523 16.29152
v -8.81837 15.20036 13.5422
v -8.409733 15.72992 13.99534
v -7.853493 19.98278 14.07395
v -13.2059 10.50109 9.312864
v -12.0897 11.62741 10.1317
v -9.19817 16.82541 12.36916
v -14.18434 19.12603 5.059175
v -11.11821 22.66636 10.27521
v -11.76871 20.66375 8.232802
v -13.17361 13.73212 7.206392
v -10.01062 13.95103 12.05003
v -13.51123 15.26788 6.080573
v -11.48377 13.33455 9.862243
v -12.39008 17.29045 6.966712
v -12.67161 20.54525 6.979261
v -11.06823 16.05911 9.246009
v -9.89712 15.93083 11.3253
v -11.2678 18.65176 8.547496
v -11.07201 20.99297 9.458427
v -10.32386 18.25559 10.17021
v -10.11994 20.68317 10.97915
v -9.528886 18.95122 11.62498
v -8.288286 18.63168 13.53033
v -7.52581 17.13226 14.76568
v -6.472648 20.15674 15.40498
v -6.979413 18.12481 15.17329
v -4.940987 18.44833 16.74016
v -3.888418 19.99036 16.96174
v -5.339389 19.98793 16.22108
v -3.255818 27.53153 17.54232
v -6.857858 27.70065 16.51153
v -5.582757 28.07509 17.09296
v -11.61984 31.18031 16.13888
v -13.35379 29.35688 13.74809
v -13.09611 30.71097 15.07137
v -12.16807 27.88789 13.30868
v -12.17393 28.98531 14.23595
v -10.26956 27.72245 14.65088
v -10.78092 29.02668 15.16996
v -10.54556 25.86486 13.23676
v -9.087322 26.30607 14.67515
v -8.498121 28.41688 16.03969
v -8.565266 27.26084 15.50862
v -3.484111 21.37323 16.91803
v -4.838033 21.97399 16.35598
v -8.741258 21.99048 13.30898
v -7.823104 22.07959 14.31822
v -8.4178 24.49708 14.47228
v -6.78381 25.05394 15.72278
v -6.820619 23.76024 15.42212
v -5.751483 24.27721 16.11764
v -5.768045 21.73641 15.86209
v -6.055251 26.23557 16.42292
v -4.88543 24.98183 16.62014
v -4.774395 23.43177 16.4394
v -3.828076 25.02262 16.95579
v -2.841414 24.33843 17.09236
v -4.304513 26.39397 17.06721
v -2.443679 28.31177 17.83169
v -1.676192 27.74644 17.76375
v -1.969328 25.65547 17.35976
v 1.637546 35.33409 19.43666
v 0.5759962 33.14872 18.97863
v 18.72143 2.03597 6.126088
v 18.47702 -0.6213058 7.156394
v 20.07312 -1.561547 6.630378
v 18.55441 -1.888636 7.466134
v 13.62023 -11.79992 13.67636
v 15.54039 -13.26981 8.555004
v 2.489097 13.35166 18.53632
v 13.95611 -15.69048 10.55683
v 5.987452 -3.616509 24.49998
v 7.265831 25.05867 13.64976
v 8.893478 -6.067716 20.58456
v 20.56988 -5.430454 7.316829
v 20.14498 -3.266599 7.036339
v 18.48327 -3.264938 7.816769
v 17.99922 -6.144526 8.388654
v 17.66405 -5.182736 8.476563
v 16.69301 -4.867852 8.957898
v 15.61187 -3.558657 9.579271
v 17.2295 -3.84006 8.577374
v 17.05524 -1.937989 8.345964
v 15.36618 -0.9214817 9.338732
v 8.807447 -12.42064 24.34033
v 9.307302 -13.84296 23.07451
v 9.684247 -11.76793 23.19198
v 10.45864 -11.99338 21.97992
v 3.599385 2.315664 22.97812
v 9.392603 -8.480701 22.02087
v 10.67061 -11.26946 21.35479
v 0.05265676 25.53343 17.28677
v 1.358844 2.29532 24.57672
v 14.13914 9.817793 5.467806
v 15.92662 -0.4049362 8.734722
v 17.92092 0.7166385 7.038649
v 11.01211 17.18522 5.790081
v 1.139664 15.59495 18.30681
v 0.4590258 14.94059 18.84084
v 2.484938 15.13732 17.73729
v 17.00867 2.909333 6.806922
v 13.95873 -16.45709 9.600586
v 14.34491 -15.52898 9.415402
v 14.3431 -16.40349 8.989388
v 14.92734 -15.59442 8.627308
v 14.36337 -14.36781 9.879743
v 14.54832 -15.4572 9.090843
v 14.82944 -14.47789 8.967272
v 12.1658 -8.078178 13.98019
v 12.79303 -9.76955 14.33465
v 12.83921 -10.37668 15.17102
v 13.27086 -10.31819 13.21965
v 2.305698 0.3771732 25.15749
v 9.922415 -10.91238 22.60807
v 10.65793 -10.25398 20.64145
v 9.946546 -10.19535 22.21706
v 9.72815 -9.325942 21.98461
v 8.773905 -9.383799 24.09113
v 0.2772654 -7.322546 30.71024
v 6.594661 -10.00287 27.50815
v 0.8770729 -11.28538 31.23322
v -1.361568 -6.053761 30.39065
v -2.853199 -6.512854 30.5748
v -1.38675 -7.497879 30.98922
v -4.153128 -8.943793 31.17534
v -1.723781 -8.71207 31.36813
v -2.630184 -10.43665 31.60092
v -0.3669748 -8.38128 31.1734
v -0.4152048 -9.453009 31.40012
v 1.187767 -8.647922 30.90577
v 2.907159 -12.76732 30.08678
v 4.248988 -12.57608 29.20103
v 1.99998 -10.52538 30.89036
v 4.831202 -11.57701 29.11486
v 3.78196 -9.096108 29.82613
v 3.075267 -6.997708 29.49037
v 1.567 -6.972169 30.17226
v 2.596296 -8.362495 30.29981
v 0.6713976 -3.337927 28.4586
v 1.765043 -5.770797 29.49953
v 5.88048 -5.676965 26.3606
v 2.782102 -4.867608 28.46447
v 4.37401 -3.27784 26.08374
v 3.59856 -4.136879 27.42504
v 4.606245 -5.796352 27.6974
v 5.486042 -8.715318 28.3917
v 7.244925 -6.802458 25.22724
v 6.296671 -6.688981 26.53528
v 6.081776 -7.532703 27.31142
v 7.818913 -11.46172 25.90644
v 8.782137 -10.85908 24.48682
v 6.857523 -8.715439 26.91019
v 7.624199 -9.939283 26.16591
v 8.174968 -9.428514 25.15816
v 9.174793 -10.32611 23.73687
v 7.545837 -8.396352 25.75986
v 8.80899 -7.988528 22.97617
v 4.52546 -0.3819175 23.75416
v 2.864586 2.167856 23.6825
v 3.153574 0.9170321 24.19891
v 3.881466 1.00542 23.47388
v 12.57382 22.67919 6.363949
v 12.83928 -8.839249 12.87136
v 13.61192 -10.4867 11.86067
v 16.06456 -10.88834 8.666238
v 16.36937 -9.585521 8.757819
v 15.52024 -11.9722 8.746923
v -1.755919 16.51498 18.44259
v -0.9390391 15.76706 18.7477
v 2.273728 17.13339 17.13036
v -0.8195037 19.38177 17.54429
v -1.298082 17.67891 18.05124
v 0.2100384 16.93845 18.11174
v 2.41224 17.97685 16.80386
v 13.83132 -10.86716 11.28449
v 13.87254 -12.81149 13.31885
v 14.39901 -13.61193 9.940466
v 14.5895 -14.23277 9.412502
v 14.93828 -13.52207 9.055545
v 14.06754 -13.15504 11.69375
v 14.1525 -12.12204 10.61215
v 14.3037 -12.21277 10.1628
v 14.9568 -12.39324 9.216621
v 14.69409 -11.29959 9.580818
v 15.9225 1.564662 8.111808
v 15.62276 3.219398 7.704854
v 14.43408 4.726263 8.088722
v 2.567231 32.35107 18.54363
v 1.930677 28.75779 17.65242
v 6.234424 29.11422 16.29977
v 2.222061 30.06402 17.94775
v 5.203492 27.95824 16.31541
v 4.184052 28.54047 16.95092
v 2.637632 26.6629 16.91383
v 0.9240031 25.66888 17.15856
v 6.497561 18.77642 12.39676
v 13.36421 19.89505 4.208833
v 13.80029 20.16076 3.940144
v 9.18802 26.7201 12.99782
v 8.062137 7.173199 14.74652
v 6.819329 -1.43574 21.3098
v 7.458414 -2.075394 20.68068
v 6.735674 -5.897937 25.38354
v 8.146901 -7.780774 24.32323
v 7.669061 -5.744258 23.50554
v 6.739395 -4.712364 24.35124
v 8.354662 -5.374241 21.40208
v 7.511104 -3.990642 22.23092
v 7.458366 -2.989757 21.37523
v 9.268797 -5.280259 18.65266
v 4.951635 2.227215 21.47973
v 3.196334 22.36601 15.94463
v 13.18086 14.75003 4.279124
v 12.96723 16.00254 4.294199
v 13.47469 -9.50852 11.58395
v -1.39561 22.57654 17.19669
v 2.046828 23.27342 16.54008
v -0.1528441 22.7514 17.1116
v 2.021772 24.05785 16.62008
v 0.7648777 24.75137 17.06514
v 12.93813 13.74411 4.677445
v 2.54455 11.88563 19.1532
v 3.934515 3.375639 22.04714
v 3.036092 7.118728 20.9938
v 2.064551 7.048852 21.78645
v 2.679334 5.501363 22.08994
v 4.306087 4.263186 21.16092
v 4.23821 6.407511 20.17626
v 5.567486 5.049507 19.18501
v 11.24014 -5.90835 14.51758
v 10.71401 -6.012495 15.68672
v 10.17403 -6.270952 17.13859
v 9.576747 -5.596848 18.09897
v 9.82901 -4.914902 17.0288
v 11.27763 2.560147 12.62667
v 2.080751 15.98788 17.69132
v 3.828903 27.16528 16.60095
v 3.492982 25.32725 16.24903
v 2.986162 23.38473 16.14762
v 12.34979 15.19411 4.81872
v 11.42035 16.11552 5.508214
v 5.76073 0.01397445 21.85776
v 5.556947 4.053978 19.66378
v 5.629631 1.170827 21.28248
v 6.492477 0.6266411 20.36106
v 7.743376 -0.9419062 19.26462
v 7.056835 1.039954 19.19334
v 5.63584 2.972228 20.15422
v 6.300793 1.954212 19.83802
v 7.261642 3.275974 17.68332
v 3.938648 13.80889 17.01995
v 12.89966 6.567811 8.702056
v 11.8432 -5.891219 13.44722
v 12.00976 -6.93793 13.47428
v 12.83768 -8.325064 12.50015
v 7.493043 27.12947 14.58798
v 6.480707 27.73016 15.57155
v 7.334516 25.60152 13.89099
v 5.311106 26.36597 15.64241
v 4.355309 23.57857 15.41077
v 5.70018 25.22523 14.94984
v 5.476445 23.37088 14.54623
v 14.76705 1.659799 9.065469
v 15.11994 -2.016772 9.771127
v 12.63029 18.01927 4.454263
v 13.97532 -3.683887 10.86371
v 10.63363 -4.449067 15.24752
v 11.47777 -4.188024 13.72373
v 6.441889 4.732951 18.14881
v 6.499581 7.796103 16.65235
v 1.311055 22.01603 16.77947
v 0.6446084 20.85384 17.03517
v 1.444443 18.93608 17.09487
v 0.4448346 18.6142 17.49873
v 3.486904 17.75488 16.0678
v 3.570281 18.82188 15.82552
v 2.218413 20.80008 16.44004
v 2.719697 19.8752 16.27136
v 3.757679 20.38955 15.50923
v 10.19973 -3.007737 15.57095
v 8.574707 -2.725437 18.79219
v 8.744077 -5.035281 19.98299
v 9.233237 -4.130894 17.97484
v 8.978992 -2.554385 17.82587
v 9.729481 -3.532004 16.60584
v 5.867208 10.32915 16.27357
v 6.512199 23.18579 13.52034
v 6.367491 24.50739 14.19199
v 8.893633 22.74577 10.23844
v 4.168778 21.90681 15.2628
v 4.811429 20.57316 14.56653
v 5.178177 19.33924 14.18438
v 8.302489 24.4513 12.19649
v 5.173721 21.85974 14.43721
v 5.74813 20.42896 13.55346
v 6.05859 21.95312 13.56413
v 7.654548 22.79918 12.00373
v 6.66837 20.5274 12.39258
v 13.49787 20.5742 4.408889
v 14.17535 21.98923 4.848666
v 12.89059 21.93616 5.605353
v 8.340718 9.019224 13.28607
v 3.095026 16.81645 16.65017
v 3.240955 11.98614 18.52581
v 5.842059 6.720232 18.0537
v 2.79414 9.881149 19.95477
v 4.397564 7.869186 19.33413
v 5.37289 9.510614 17.36624
v 4.451387 9.228307 18.64906
v 4.194771 11.45251 17.88268
v 3.598289 10.91844 18.74288
v 9.419937 -1.775501 16.55239
v 14.43996 -1.039406 10.18021
v 14.06295 1.489295 9.825251
v 7.512031 8.537418 14.85866
v 6.865578 5.955682 16.99685
v 14.42318 5.849391 7.520589
v 14.63933 6.568653 6.963334
v 14.63865 8.332918 5.919511
v 13.81686 8.687528 6.476399
v 5.565221 15.86042 14.21364
v 4.767241 14.1834 15.88967
v 11.81256 17.71966 5.04426
v 12.64989 20.27507 4.883546
v 11.78883 23.11215 7.228781
v 11.60001 24.92063 8.928686
v 12.69287 21.42527 5.431943
v 12.08574 21.7262 6.086909
v 10.65307 23.73164 8.814817
v 10.02791 22.40732 8.493273
v 11.55666 20.68871 5.987789
v 11.034 22.29114 7.307645
v 13.93553 7.756474 6.927624
v 7.53103 12.3803 12.6041
v 4.542679 13.16962 16.62358
v 5.278605 12.08421 16.21099
v 6.624228 12.7539 13.88648
v 12.5926 8.783374 7.74629
v 4.280572 17.28186 15.42834
v 3.905054 15.99143 16.16939
v 5.911068 16.71135 13.47179
v 6.028031 13.56697 14.36981
v 6.366089 15.85389 12.95277
v 6.676964 13.90316 13.20901
v 6.157632 17.4467 12.98122
v 6.987446 15.35707 12.11769
v 8.866891 21.00401 9.298403
v 6.632916 11.06556 14.76648
v 8.899604 10.01015 11.81146
v 7.751163 10.90478 13.11879
v 8.400695 11.61573 11.57552
v 8.233729 19.36429 9.639618
v 7.210321 20.04934 11.47888
v 7.214428 17.33298 11.29157
v 8.044337 14.92278 10.48207
v 11.57453 10.51817 7.826519
v 12.77814 12.61098 5.231808
v 10.53096 20.26442 6.795975
v 10.57523 18.62203 6.306414
v 11.5074 19.16521 5.478784
v 9.834701 20.81613 7.838735
v 7.736383 18.30251 10.36163
v 9.644401 18.94095 7.549588
v 10.04177 17.01664 6.900294
v 8.616117 17.29478 8.952271
v 9.831955 15.37707 7.58035
v 8.81288 15.84934 8.934244
v 11.74874 13.57234 5.881183
v 11.32462 14.93894 5.851061
v 10.76006 14.94553 6.496298
v 11.79846 11.41778 6.974596
v 10.38553 13.60582 7.537131
v 10.21425 11.97371 8.661788
v 9.540757 13.85313 8.593248
v 8.770282 12.4894 10.4227
v 9.349466 11.19104 10.32908
v 10.76778 10.07682 9.05397
v 9.063288 8.800233 12.38172
v 9.553086 9.806171 10.93431
v 10.93922 8.542623 9.830586
v 9.692512 8.375867 11.72632
v 8.020022 4.90929 15.90095
v 14.10476 3.368033 8.997347
v 12.93115 2.229254 10.7711
v 13.11905 4.593387 9.497462
v 9.704756 -0.5312836 15.64054
v 9.323559 0.7591458 15.78504
v 7.757712 2.350722 17.39625
v 8.150896 0.8644379 17.52986
v 8.943951 -0.2419661 16.77163
v 8.357009 1.730694 16.8064
v 11.18164 6.492972 10.83929
v 11.43107 5.030835 11.29524
v 9.409069 7.213275 12.87245
v 8.28738 2.926881 16.37778
v 11.95429 3.480617 11.40258
v 10.40094 5.893043 12.2431
v 9.199794 5.317371 14.16033
v 9.044909 3.939957 14.95064
v 10.45732 3.617656 13.25705
v 9.995582 2.460955 14.27579
v 13.37151 0.1726903 10.95816
v 13.51369 -2.093926 11.22766
v 12.01106 0.6337785 12.35359
v 11.93096 -1.029684 12.79309
v 11.14511 0.2965247 13.45249
v 11.27375 -1.984144 13.75801
v 12.39075 -5.01943 12.51654
v 13.92605 -2.626527 10.86117
v 12.12665 -3.680496 12.80035
v 13.66323 -5.850034 11.04955
v 13.70327 -4.583101 11.09431
v 12.83572 -7.403004 12.11477
v 15.38267 -5.893463 9.70029
v 12.68562 -6.013524 12.15445
v 14.57726 -5.409242 10.31316
v 13.10116 -6.71456 11.60548
v 13.80984 -8.001677 10.76029
v 13.9421 -9.410829 10.62892
v 14.2275 -8.312493 10.29924
v 13.81536 -10.10206 10.98466
v 14.50742 -12.63523 9.750443
v 14.18035 -10.64919 10.31663
v 14.2121 -9.485709 10.25096
v 14.54273 -10.12071 9.834528
v 15.30274 -9.878301 9.248836
v 16.68197 -5.782712 8.988168
v 15.46029 -7.090919 9.530693
v 34.81365 -51.48885 -11.204
v 28.93828 -28.25772 4.29054
v 31.2178 -27.59314 3.547701
v 42.59555 18.02436 -4.466074
v 42.69751 16.71441 -4.191031
v 42.88546 15.53191 -4.163536
v 53.23144 -22.41181 -17.79388
v 51.67162 -22.76646 -14.77843
v 52.5155 -22.62586 -16.38689
v 47.88913 -30.63725 -12.80997
v 55.66253 -21.13317 -23.39857
v 56.47611 -19.39123 -24.72796
v 56.4544 -17.27024 -23.02744
v 31.01648 -46.51322 -4.719402
v 29.37 -49.60089 -5.670801
v 31.55232 -46.91829 -5.276818
v 32.04576 -48.89246 -6.848334
v 30.50459 -50.68211 -7.061218
v 31.05415 -51.67405 -8.107673
v 32.20758 -50.09212 -7.79683
v 34.71606 -47.34932 -7.8739
v 33.59107 -49.23911 -8.2688
v 34.13755 -48.12358 -7.926383
v 34.04219 -49.83751 -9.128902
v 35.07476 -50.02858 -10.24101
v 36.43018 -48.69231 -10.52383
v 43.53741 -38.53296 -11.78275
v 42.46489 -38.22373 -10.11979
v 37.18648 1.122182 0.3779214
v 50.09934 24.63488 -7.26952
v 29.23292 -0.02965487 2.915369
v 30.44725 0.9366369 2.31632
v 29.68275 -0.6757811 3.000041
v 33.1285 -46.20286 -5.870857
v 33.83438 -47.01492 -6.946901
v 35.82651 -44.87984 -7.256463
v 36.88979 -43.17932 -7.150495
v 37.77568 -42.18779 -7.435069
v 40.63163 66.37356 4.088684
v 30.11449 49.06263 12.81042
v 30.86002 50.27341 12.29001
v 31.86756 50.35539 11.68044
v 33.6495 49.51154 10.66356
v 33.52988 51.58738 10.52591
v 40.16478 -23.89517 -0.6280804
v 48.62223 -40.35656 -21.37501
v 38.98139 65.92061 5.696773
v 53.39049 52.17336 -9.600464
v 52.79644 52.37844 -8.644397
v 52.959 53.42389 -8.990926
v 52.34251 52.73719 -7.905996
v 43.54255 -46.75039 -18.27331
v 44.35925 -46.2812 -19.1571
v 38.49514 -8.233034 1.582595
v 41.21227 10.69643 -2.353563
v 53.30342 51.74623 -9.440145
v 53.46364 50.44954 -9.711574
v 52.68605 51.41951 -8.442242
v 52.25262 50.26751 -7.719178
v 35.83686 1.715422 0.7375504
v 40.87018 64.50092 4.188808
v 52.76082 34.55556 -6.968667
v 31.4493 -29.22193 2.971265
v 16.8797 -12.87397 8.142816
v 16.84127 -15.17543 7.868215
v 18.59668 -15.48222 7.410711
v 29.75012 57.71476 12.56346
v 29.61964 56.41159 12.65047
v 57.94469 -16.32429 -27.99815
v 36.88678 65.56201 7.561388
v 51.58159 49.70691 -6.623865
v 51.69262 54.20061 -7.156277
v 52.37521 53.99854 -8.11193
v 51.97235 54.9004 -7.633992
v 39.75599 32.24989 6.929055
v 39.20823 31.43226 6.796804
v 22.66459 -17.30922 6.943727
v 24.74312 -15.86368 6.831974
v 23.75326 -18.46837 6.734797
v 45.41861 -47.0717 -21.73821
v 50.83508 -32.8153 -19.79496
v 51.20796 -30.64491 -18.98148
v 51.81017 -30.77352 -20.35577
v 51.95177 -29.13713 -19.45628
v 27.59919 54.04853 13.80894
v 27.90007 52.54691 13.73046
v 28.50667 52.95938 13.39829
v 29.43556 52.44476 12.9593
v 52.5096 38.80885 -7.163744
v 44.74229 -46.95415 -20.45171
v 32.16253 62.1153 11.1606
v 31.11434 63.0808 11.74844
v 35.6476 59.77729 8.776844
v 17.10026 -11.72683 8.189745
v 59.60252 -4.629642 -25.75655
v 60.0919 -4.180312 -27.39722
v 60.0677 -1.635018 -25.92207
v 60.4007 -1.535023 -27.00212
v 56.80399 -18.05569 -24.81902
v 50.6986 -23.70376 -13.48691
v 31.30774 -25.67113 4.00189
v 33.0732 -25.22462 3.345632
v 35.00438 -43.00025 -5.428335
v 34.90233 -44.5798 -6.268892
v 46.8137 -44.5247 -21.72201
v 45.07172 -45.07085 -19.19763
v 45.70658 -43.36763 -18.75301
v 47.32523 -43.0097 -21.20486
v 45.83257 -45.14517 -20.56531
v 46.05117 -41.42697 -17.72214
v 48.61288 -39.15394 -20.36212
v 46.99061 -40.4926 -18.51347
v 46.3911 -42.18343 -18.88284
v 51.45125 -28.91815 -18.20756
v 50.44102 -31.94027 -18.29194
v 50.23772 -30.81569 -17.09469
v 49.43279 -31.78251 -16.2547
v 49.49892 -30.63074 -15.56158
v 48.55796 -33.15566 -15.62903
v 49.66417 -32.53098 -17.23832
v 50.08102 -33.4605 -18.72951
v 47.95532 -42.57862 -22.01423
v 48.40737 -42.93118 -23.27847
v 48.76212 -41.53049 -22.65866
v 47.09243 -42.04076 -19.97069
v 51.74949 -34.76869 -23.32463
v 52.06815 -32.92076 -22.63776
v 51.65991 -32.66011 -21.43382
v 51.37693 -34.2906 -22.09095
v 50.15185 -34.6694 -19.78772
v 50.75661 -37.47168 -23.27131
v 51.18321 -35.69352 -22.77971
v 49.68313 -38.40297 -21.77941
v 49.53379 -37.19732 -20.53731
v 50.62746 -35.52845 -21.44295
v 49.32243 -35.05337 -18.45607
v 49.10878 -33.68752 -17.02572
v 48.09473 -36.89841 -17.63356
v 48.32961 -37.39168 -18.42958
v 47.33192 -37.48189 -16.75781
v 48.47487 -35.29923 -17.10003
v 47.87256 -34.79125 -15.67033
v 47.35686 -36.06515 -15.75176
v 46.17609 -34.99731 -13.08178
v 47.5604 -31.84711 -13.10395
v 46.03637 -33.66069 -11.93821
v 47.05277 -35.12712 -14.58595
v 47.66297 -33.42166 -14.31993
v 42.51973 -37.16714 -9.484202
v 41.77317 -36.35415 -8.065598
v 41.58836 -37.45225 -8.542786
v 33.64907 -32.65746 0.5663257
v 42.8243 -41.90919 -13.21877
v 35.75981 -47.45448 -8.918706
v 36.29504 -47.31617 -9.337728
v 36.88938 -42.12485 -6.524619
v 42.32775 -29.55304 -4.858018
v 41.8338 -31.2656 -5.23627
v 43.0938 -30.33737 -6.082349
v 43.75386 -30.48272 -6.949065
v 44.36075 -30.65163 -7.787895
v 44.23503 -29.4245 -6.965881
v 44.94922 -28.40896 -7.296697
v 45.43592 -29.56093 -8.548928
v 35.6316 -41.57655 -5.130415
v 39.74114 -43.15369 -10.2016
v 41.36224 -29.61777 -3.933214
v 43.05548 -43.33979 -14.64672
v 47.50082 -28.11397 -10.63132
v 43.99779 -45.43296 -17.78411
v 43.71862 -41.59692 -14.26874
v 43.71033 -35.85728 -10.14416
v 44.74294 -43.1877 -17.07926
v 45.6103 -42.28327 -17.69341
v 47.02081 -38.37436 -16.91629
v 42.27653 -41.21937 -11.98715
v 43.86151 -39.90667 -13.22827
v 46.54783 -39.62796 -17.11752
v 43.85276 -43.3615 -15.86244
v 45.0646 -42.0297 -16.6121
v 42.88278 -40.51604 -12.3143
v 44.93466 -41.14176 -15.71476
v 44.75921 -40.16333 -14.71912
v 45.80864 -39.72715 -16.01092
v 46.38405 -36.24377 -14.31455
v 45.98499 -37.805 -14.81764
v 44.6118 -38.70942 -13.41796
v 45.7843 -35.94065 -13.1498
v 44.56065 -35.77481 -11.26017
v 44.90548 -34.64259 -10.9956
v 44.02921 -34.42304 -9.620278
v 46.01941 -30.34459 -9.806068
v 45.92307 -32.09568 -10.74392
v 45.74682 -31.15941 -9.896323
v 44.85437 -31.28584 -8.777308
v 44.68576 -32.9981 -9.607658
v 42.56374 -34.87745 -8.080111
v 43.65088 -34.8537 -9.404829
v 43.51562 -33.39209 -8.336442
v 41.00293 -36.06544 -7.037884
v 41.67826 -34.76905 -7.006203
v 38.76532 -44.75707 -10.19034
v 37.48381 -45.49488 -9.284161
v 37.02008 -43.76325 -7.662641
v 37.03128 -44.49983 -8.143906
v 38.00363 -43.81739 -8.721006
v 40.69162 -42.93363 -11.16238
v 38.92831 -41.30874 -8.07535
v 38.45295 -37.84032 -5.560219
v 41.60123 -40.14212 -10.35889
v 35.40508 -39.54691 -3.906124
v 40.06453 -41.40859 -9.377444
v 41.22889 -39.76433 -9.624037
v 41.74372 -38.40348 -9.32227
v 39.74288 -40.54596 -8.46266
v 40.57508 -38.92173 -8.351721
v 40.0216 -37.21518 -6.707374
v 37.72417 -39.19572 -5.665322
v 36.90625 -40.6264 -5.707154
v 37.8249 -40.57688 -6.507463
v 38.47701 -39.54382 -6.537031
v 36.21965 -39.6981 -4.618114
v 36.32392 -35.99247 -2.796291
v 37.30194 -36.92852 -4.057389
v 35.98845 -37.58841 -3.342082
v 37.0532 -38.41767 -4.636212
v 37.66554 -35.08449 -3.388496
v 37.82037 -33.74679 -2.827497
v 37.86414 -36.06548 -4.081733
v 38.68984 -36.10698 -4.813671
v 39.48965 -36.76351 -5.893515
v 39.98607 -35.26542 -5.54836
v 39.31828 -33.57151 -4.018519
v 39.59778 -34.45158 -4.708475
v 40.88034 -33.69276 -5.574417
v 40.26601 -33.17112 -4.673239
v 42.19009 -32.27799 -6.157444
v 40.58513 -26.91201 -2.033844
v 40.41574 -31.8969 -4.14507
v 36.89288 -34.43318 -2.448009
v 39.06058 -28.62776 -1.454999
v 35.12173 -33.58384 -0.8038852
v 36.13763 -33.76528 -1.584836
v 37.39742 -32.89743 -2.109463
v 38.74688 -32.80252 -3.116825
v 37.04386 -31.48405 -1.162307
v 39.77082 -30.00002 -2.616285
v 35.72059 -31.40776 -0.2355101
v 34.61584 -30.07748 1.028874
v 38.2147 -30.12337 -1.434643
v 36.64065 -30.03821 -0.275169
v 38.5941 -27.36545 -0.6038072
v 35.92371 -28.82047 0.6870626
v 39.13117 -25.4845 -0.3375224
v 37.57398 -27.86705 -0.06295525
v 38.29951 -25.94457 0.1015907
v 37.07164 -27.01786 0.5734992
v 37.95702 -24.54606 0.7851459
v 46.21275 19.52061 -6.953459
v 30.70189 55.88253 12.04473
v 28.85277 54.50618 13.14547
v 52.74974 33.39116 -7.012333
v 50.69777 37.97898 -3.253392
v 51.39496 37.93238 -4.604257
v 56.45374 45.84668 -15.46601
v 56.14332 46.77846 -14.6632
v 55.74699 46.66206 -13.92813
v 47.15812 57.56891 -1.503412
v 30.04617 60.22818 12.36054
v 31.55358 61.33085 11.53422
v 33.05875 61.17097 10.57312
v 32.01523 59.82366 11.22899
v 33.8717 59.73833 9.998994
v 30.22161 53.96988 12.40129
v 31.43811 53.17935 11.75825
v 31.07941 56.99523 11.81573
v 31.23798 59.22512 11.70766
v 32.261 56.7788 11.0852
v 33.46563 55.70664 10.34022
v 34.75553 59.03729 9.403678
v 33.071 58.28077 10.57544
v 31.79188 54.7845 11.44138
v 39.2169 63.32699 5.858284
v 39.09504 62.35707 6.055308
v 38.56938 62.16092 6.491871
v 45.87536 36.28609 3.732996
v 46.55725 35.20075 2.868304
v 45.97601 34.3505 3.217814
v 46.30376 33.29724 2.483132
v 46.21268 32.39328 2.237007
v 36.18916 -7.612179 2.616555
v 62.64962 3.702136 -33.01579
v 62.32905 2.620025 -32.36914
v 62.48204 4.869205 -31.6866
v 63.0184 4.612575 -34.14708
v 62.74559 6.165508 -32.12161
v 54.51674 -16.04585 -17.22641
v 58.27896 -11.98383 -25.77012
v 57.36661 -16.29359 -25.53605
v 56.95326 -15.43593 -23.40053
v 56.5989 -13.25492 -21.02821
v 55.96999 -18.71347 -22.57153
v 55.8393 -17.47577 -21.37457
v 56.12842 -15.98267 -21.26445
v 56.24588 -14.75892 -20.81065
v 58.03304 -13.15428 -25.62372
v 57.52357 -13.90037 -24.29872
v 57.08314 -14.22412 -23.05152
v 57.69506 -14.87934 -25.6875
v 57.9416 -11.77002 -24.31547
v 57.41513 -13.05834 -23.35093
v 57.57544 -11.56851 -22.95821
v 57.20784 -12.04804 -22.105
v 57.45863 -10.66927 -22.05128
v 18.94653 -5.30819 7.912996
v 19.00043 -7.837497 8.051994
v 16.78243 -6.91951 8.908672
v 28.36769 -1.265557 3.554525
v 45.86346 -27.57305 -8.037577
v 50.47252 20.11535 -10.63365
v 51.17234 19.50633 -11.6203
v 36.59949 -25.69174 1.326842
v 52.24994 51.91145 -7.722063
v 52.17269 53.10349 -7.692286
v 51.59901 53.49921 -6.92799
v 52.0644 50.79215 -7.406282
v 51.86343 52.25339 -7.173478
v 32.87571 -1.017084 2.199719
v 64.05124 8.476857 -36.24358
v 63.81156 6.430369 -36.26187
v 39.28903 52.0276 6.443589
v 62.23041 0.4209553 -33.40738
v 43.79665 24.06416 -1.513187
v 42.51055 25.66052 0.8884966
v 44.28672 30.24991 2.912276
v 41.73902 31.38611 5.344768
v 40.59167 30.80678 5.74274
v 43.48517 32.57417 4.634031
v 44.62191 32.97591 3.952009
v 43.86572 31.65819 3.943096
v 42.7889 30.36291 4.107655
v 32.37716 -30.37322 2.140729
v 56.09225 -13.51079 -19.77194
v 39.19991 -19.21935 1.172628
v 61.98347 1.149183 -31.74665
v 47.53764 59.0632 -2.102979
v 46.88572 41.60308 1.397273
v 47.17377 42.41009 0.6428742
v 28.75982 -17.33262 6.037832
v 27.04501 -19.748 6.169989
v 28.38188 -23.50641 5.375625
v 30.65618 -22.97896 4.796498
v 31.82838 -23.68052 4.224233
v 25.89208 -18.90752 6.442413
v 26.31321 -21.62473 6.079588
v 27.65067 -21.59609 5.810781
v 29.02842 -19.73173 5.750295
v 30.41891 -21.09107 5.177241
v 31.81871 -20.97203 4.738866
v 33.33142 -22.4714 3.837254
v 34.90496 -20.09114 3.548526
v 35.88088 -19.48825 3.124582
v 63.17614 10.08341 -32.33432
v 49.4898 40.19093 -1.956943
v 37.20484 2.790341 0.09656949
v 30.15576 -18.52547 5.574853
v 60.64007 0.3706151 -27.04384
v 56.94838 43.43714 -16.62587
v 56.3774 45.15125 -15.34685
v 55.91176 43.37962 -14.50054
v 56.37233 43.73418 -15.42001
v 33.24578 -29.48898 1.97783
v 32.94787 -27.92403 2.672388
v 34.3774 -28.81667 1.602726
v 43.82787 -17.50134 -2.247538
v 51.22641 46.68717 -5.968246
v 48.00598 58.42691 -2.61034
v 58.67343 -7.367083 -24.17209
v 59.06758 -7.519662 -25.58829
v 59.06288 -4.324361 -23.85703
v 50.78541 54.5954 -5.850564
v 51.27338 54.99828 -6.622034
v 37.12744 13.24043 0.66198
v 36.85454 12.42983 0.7672307
v 63.83751 4.496024 -37.82409
v 62.99135 1.558647 -36.33125
v 63.07557 3.63684 -34.93028
v 63.60813 4.548286 -36.58353
v 40.19666 13.08417 -1.438946
v 32.10374 6.866302 1.665406
v 54.05773 49.08412 -10.71616
v 49.08013 23.99147 -6.477028
v 32.36089 52.52629 11.20488
v 32.07941 51.36316 11.45067
v 45.35498 41.85652 3.104466
v 51.15059 31.06508 -4.57358
v 48.73879 36.4748 0.3639561
v 47.45198 35.99425 2.045392
v 34.05859 -0.1657365 1.640112
v 42.30614 13.82957 -3.388505
v 38.0069 13.32403 0.1440739
v 30.60155 -2.840359 3.396082
v 40.14501 58.40696 5.323752
v 63.21194 18.15385 -31.87411
v 62.86839 21.21641 -30.96225
v 63.15559 20.11763 -31.83726
v 62.68521 18.89796 -30.32834
v 31.46758 -8.815267 4.723201
v 27.53121 -17.87642 6.283093
v 26.60041 -15.60265 6.583387
v 46.63303 49.12754 0.007968605
v 42.99969 28.70405 3.003949
v 41.42799 27.53197 3.2256
v 50.88953 55.41131 -6.124231
v 51.57631 56.18752 -7.150729
v 51.02801 56.53373 -6.397465
v 50.84341 56.92325 -6.098584
v 49.33932 33.35139 -0.9292036
v 49.23035 34.79108 -0.4857533
v 49.33614 35.50944 -0.5410634
v 47.44712 28.11737 -1.335285
v 45.33829 29.26364 1.488053
v 49.20106 36.18789 -0.2881895
v 48.49758 35.18085 0.559568
v 47.71588 34.73748 1.448335
v 48.55004 34.09479 0.2609188
v 45.5724 31.91503 2.626996
v 45.50888 31.02667 2.285477
v 51.14122 33.43089 -3.700451
v 48.63188 32.76344 -0.2779488
v 47.72557 32.45201 0.7003702
v 46.49281 31.2527 1.473546
v 47.4925 31.27265 0.4766788
v 48.72007 30.74494 -1.212214
v 48.8483 31.99599 -0.8298774
v 47.85572 29.496 -0.8576991
v 49.29408 30.81127 -1.934573
v 34.41415 -7.727869 3.387427
v 18.58647 -11.79399 7.83419
v 18.23535 -13.60586 7.66914
v 63.44661 13.75026 -32.75476
v 47.16251 50.08745 -0.7478719
v 24.66602 -6.124105 6.14171
v 41.67043 -27.18957 -3.146936
v 41.95826 -25.77785 -2.843846
v 43.07202 -27.71535 -4.768818
v 43.90899 42.88498 4.33193
v 46.7694 51.93953 -0.5272774
v 51.29039 53.98549 -6.529564
v 50.5699 53.54691 -5.428392
v 50.37785 54.69763 -5.278453
v 61.2561 -1.70545 -30.61073
v 61.60821 -2.040836 -32.64595
v 61.01225 0.3571272 -28.38634
v 60.59363 -2.846201 -28.57094
v 61.12859 -0.8103797 -29.40974
v 61.71731 -0.04201516 -31.48356
v 61.48365 0.3537625 -30.27688
v 61.92366 2.040246 -31.0238
v 61.64951 2.656255 -29.66475
v 30.63963 -16.98823 5.525179
v 28.68049 -15.31594 6.15322
v 31.29827 -15.37002 5.374787
v 29.38659 -11.72748 5.806041
v 31.35662 -14.00534 5.330026
v 32.63338 53.59725 10.96957
v 34.08306 54.98128 9.976749
v 33.75716 53.53608 10.26415
v 35.69476 54.31577 8.909057
v 34.50613 52.7384 9.812699
v 34.62828 50.10736 9.947477
v 33.95113 -20.98094 3.838858
v 17.66567 -10.50895 8.178188
v 17.89837 -8.265347 8.383341
v 37.27099 -8.833547 2.301291
v 22.59391 -7.182154 6.937424
v 20.52496 -10.9338 7.626328
v 22.13369 -9.247666 7.267536
v 19.94392 -8.879213 7.798971
v 22.42095 -13.69793 7.247699
v 19.46033 -11.54477 7.74919
v 19.96477 -13.94648 7.448334
v 20.99144 -12.3233 7.493234
v 21.804 -10.77041 7.410822
v 22.73754 -12.29223 7.241338
v 23.70959 -7.886284 6.757654
v 24.89477 -13.35258 6.89087
v 23.89968 -11.24339 7.047482
v 27.22915 -13.76198 6.480382
v 26.51419 -10.58291 6.412587
v 26.20693 -12.2622 6.623692
v 28.06783 -10.82624 6.056767
v 34.77377 -8.736593 3.437284
v 27.95317 -8.554293 5.738968
v 30.07495 -7.848205 4.959156
v 30.48703 -10.72229 5.348038
v 32.71711 -10.18783 4.520275
v 34.45282 -11.29628 3.960613
v 35.31448 -10.07152 3.410364
v 33.21312 -9.361939 4.215704
v 35.48928 -7.049927 2.808049
v 36.1714 -5.786499 2.235229
v 37.44879 -6.802406 1.855961
v 39.03495 -10.81699 1.568733
v 35.29712 50.35956 9.482152
v 36.12648 47.73487 9.295156
v 36.45445 52.40322 8.516371
v 38.80355 49.46936 7.078322
v 38.08523 50.86351 7.468579
v 36.97167 51.43065 8.207362
v 37.03923 48.99458 8.450312
v 47.98573 -28.81326 -11.80513
v 49.24651 -27.53331 -13.1159
v 47.79862 -26.50322 -10.20372
v 48.93403 -26.21594 -11.84168
v 50.25531 -26.0437 -13.99348
v 48.48057 -25.1103 -10.55227
v 49.43488 -24.87892 -11.9201
v 48.71754 -23.813 -10.24819
v 49.65923 -22.67042 -11.21912
v 34.61646 0.6569597 1.307553
v 33.15089 2.727084 1.355261
v 64.29085 8.011474 -37.65205
v 40.5732 12.00702 -1.785849
v 64.09898 9.75594 -35.99808
v 64.38513 10.15584 -37.02008
v 54.75713 -13.85934 -16.77888
v 55.19666 -14.54098 -18.03262
v 51.14729 52.92273 -6.198883
v 50.08781 52.42849 -4.675345
v 51.27839 51.08894 -6.278653
v 50.57829 51.43882 -5.279323
v 49.49848 51.32597 -3.765936
v 50.10042 48.15161 -4.366309
v 50.25952 50.31448 -4.737115
v 35.45823 -0.6724097 1.327417
v 40.26521 47.60121 6.281765
v 40.66767 46.36898 6.229247
v 31.87704 -11.34947 4.960968
v 43.8892 21.75355 -3.597647
v 43.19232 25.29864 0.126316
v 43.60075 25.5764 0.1258628
v 44.2985 28.62406 1.91449
v 43.83101 27.63136 1.637948
v 42.89902 26.1101 1.070183
v 46.38789 28.57223 0.03955993
v 45.48578 28.01061 0.5069135
v 45.877 26.96469 -0.6532823
v 44.81584 24.74129 -1.568752
v 44.6661 25.52696 -0.7189904
v 48.30031 14.1027 -9.376548
v 39.20655 57.69201 6.105315
v 56.8645 -11.14482 -20.61979
v 39.33538 -9.75044 1.291548
v 30.85166 -6.935799 4.492468
v 33.40763 -7.870367 3.830756
v 33.30066 -18.98377 4.426502
v 38.31657 63.34769 6.621082
v 38.1409 65.87154 6.451502
v 37.30059 64.76831 7.36009
v 34.83887 64.14867 9.292261
v 36.00112 63.98604 8.412252
v 37.03416 62.72592 7.643516
v 37.21673 63.67967 7.466051
v 36.30848 62.59953 8.230064
v 35.79232 61.60315 8.662878
v 37.92286 12.29331 0.08939158
v 63.5396 15.08086 -32.96364
v 39.00251 5.876899 -0.9629118
v 54.52582 0.05696376 -13.71212
v 33.60435 -3.182816 2.539057
v 32.07091 -2.262999 2.778159
v 33.83882 -5.877246 3.181272
v 31.80676 -5.443754 3.776906
v 34.66713 -2.078898 1.936792
v 34.98067 -4.753129 2.476009
v 36.62514 -4.619031 1.800294
v 36.00992 -1.447507 1.333827
v 35.93119 -3.393617 1.813862
v 31.86053 -26.20389 3.65152
v 34.88028 -27.29927 1.830424
v 55.82442 36.77687 -14.44364
v 61.60082 24.10085 -27.71264
v 61.71902 26.17155 -28.17462
v 61.59742 25.76493 -27.90098
v 46.25422 53.00335 -0.03674393
v 44.92881 22.6989 -3.56863
v 50.00928 55.0776 -4.806832
v 50.36111 55.97271 -5.431875
v 50.45102 57.46946 -5.571095
v 49.51049 57.34584 -4.394218
v 49.28094 54.80245 -3.79754
v 49.36009 53.03377 -3.78189
v 48.00793 51.81466 -1.918838
v 49.66159 56.19458 -4.469576
v 48.53338 57.25893 -3.087611
v 47.5343 56.74813 -1.884075
v 47.33108 53.43065 -1.256278
v 48.67584 54.10901 -2.971659
v 48.17744 55.7286 -2.538237
v 47.14779 56.07331 -1.387061
v 46.06834 56.14376 -0.1574864
v 55.8634 45.79681 -14.27629
v 48.93509 22.80653 -7.245481
v 47.35877 22.80124 -5.60084
v 49.45731 50.12653 -3.598846
v 45.97844 -7.375795 -3.70552
v 37.94617 61.91942 6.974196
v 37.25837 61.11484 7.57247
v 37.05706 60.31002 7.744811
v 38.13598 60.35465 6.895816
v 37.19264 58.86652 7.652509
v 63.85331 14.07471 -34.15161
v 63.4649 7.108168 -34.55965
v 64.22051 11.34691 -35.91764
v 64.07024 12.34946 -35.09453
v 63.2844 12.03371 -32.39143
v 63.795 8.927988 -35.06027
v 63.67837 9.718259 -34.21666
v 63.69952 10.718 -34.01098
v 41.02898 -20.31802 -0.4147554
v 40.17063 -19.29963 0.4539266
v 40.26065 -21.26545 -0.01556085
v 54.9715 -16.49695 -18.46975
v 54.30259 -17.38563 -17.45686
v 39.61531 0.1018467 -0.3094653
v 41.82638 -0.9193002 -1.212581
v 45.51189 21.65388 -4.967064
v 46.25896 21.78123 -5.468153
v 46.52832 22.92681 -4.733857
v 45.82797 22.51314 -4.486489
v 45.22276 23.85678 -2.761781
v 45.85889 25.51611 -1.743296
v 47.44037 24.4802 -4.198889
v 55.50502 44.05104 -13.604
v 55.05894 42.47671 -12.74721
v 52.0397 38.52542 -6.12148
v 52.33411 39.47336 -6.94865
v 38.89608 3.645546 -0.6984526
v 32.17505 -17.27061 4.996496
v 33.62689 -16.8388 4.454363
v 35.03281 -18.30918 3.710064
v 50.80734 44.61805 -5.082746
v 47.27179 4.303155 -5.991137
v 50.10876 -23.22541 -12.20196
v 51.77278 -21.5947 -14.36713
v 50.88074 -21.5001 -12.67444
v 51.81255 -19.49097 -13.42902
v 53.76787 -20.48701 -17.90858
v 54.76329 -19.72077 -19.84089
v 54.41389 -19.50127 -18.8796
v 55.11489 -18.6387 -20.09817
v 51.76871 -20.45701 -13.80005
v 52.45399 -19.06368 -14.4464
v 52.49599 -20.83014 -15.35117
v 53.32401 -20.96404 -17.14336
v 53.01813 -19.45988 -15.74683
v 54.06584 -18.73319 -17.65339
v 54.86574 -17.88816 -19.04204
v 53.95926 -15.23487 -15.71941
v 53.47482 -18.46404 -16.18777
v 52.77246 -18.11318 -14.62847
v 49.50784 18.97639 -10.15847
v 60.62296 20.37345 -25.3393
v 48.14402 7.817551 -7.601602
v 35.82529 -20.74116 2.968409
v 35.34104 9.734376 1.023219
v 34.40701 9.196034 1.287754
v 34.8987 7.960032 0.9001593
v 36.21518 57.69455 8.39126
v 37.34816 56.7408 7.586701
v 38.06996 56.61108 7.040452
v 37.35456 54.39041 7.704878
v 37.9011 52.72479 7.443603
v 39.72633 53.28102 5.958201
v 38.24233 55.06197 6.97164
v 40.89587 54.61171 4.886337
v 39.62573 56.70678 5.792975
v 40.9506 57.53178 4.686684
v 39.14288 55.15936 6.270213
v 34.1633 -23.96154 3.151939
v 35.48961 -25.12481 2.147601
v 45.05728 -11.90918 -2.841839
v 47.57004 -12.33441 -5.401137
v 45.61325 13.75773 -6.601704
v 42.86649 18.5425 -4.613321
v 43.14419 17.89809 -4.801993
v 49.00298 41.04379 -1.506022
v 46.66253 3.324436 -5.2812
v 41.67039 49.46022 4.775535
v 42.07081 66.81909 2.553552
v 41.61287 64.73924 3.413269
v 41.55925 63.3763 3.710288
v 46.57895 57.94999 -0.8622272
v 47.14607 59.41151 -1.700847
v 46.00738 59.09899 -0.3693496
v 46.22966 59.86543 -0.7506067
v 44.69267 60.12525 0.9006484
v 44.63535 58.52201 1.168059
v 43.56501 66.38541 1.094307
v 44.56105 64.99487 0.3174595
v 43.57261 65.28845 1.308282
v 42.41221 65.47503 2.483945
v 42.7717 64.0839 2.35709
v 44.97685 61.17979 0.4510408
v 44.21829 62.81123 1.040819
v 44.07483 60.86797 1.504866
v 43.4832 61.89777 1.993116
v 43.24191 63.04358 2.042108
v 42.00741 62.14148 3.397328
v 41.65889 60.42921 3.894111
v 39.23673 60.37605 5.979308
v 38.44589 58.35789 6.681031
v 39.69745 61.50257 5.549102
v 40.49598 61.00333 4.886505
v 40.21562 59.94052 5.16509
v 41.11362 59.35894 4.429899
v 41.783 57.605 3.948138
v 42.57713 60.03895 3.075574
v 47.49757 54.76562 -1.599969
v 45.39383 56.33284 0.5319797
v 43.48504 60.03525 2.188121
v 42.44242 58.56482 3.271486
v 45.88148 57.96114 -0.1258111
v 44.66838 57.4217 1.187616
v 42.80799 56.74004 3.078958
v 43.10995 44.35448 4.581144
v 45.98125 54.66203 0.05364753
v 45.07541 55.40932 0.9300238
v 44.16835 56.039 1.804453
v 44.87592 42.73714 3.344519
v 43.89622 54.12434 2.214282
v 45.78128 49.12854 0.9337562
v 42.57885 47.8439 4.232617
v 40.89764 48.27438 5.620949
v 41.57003 46.97306 5.295593
v 42.43236 48.90305 4.223456
v 43.31982 48.31556 3.492487
v 40.63641 51.98431 5.345063
v 41.79729 51.00295 4.468993
v 41.84196 55.07154 4.057879
v 41.29885 53.27397 4.660223
v 45.0962 53.539 1.065935
v 42.47077 52.99143 3.667829
v 43.0125 51.59923 3.316937
v 45.50383 50.99706 0.9641777
v 43.44199 50.80603 3.024872
v 45.25632 49.5128 1.436507
v 43.99043 49.09819 2.728227
v 46.34551 47.02002 0.6084948
v 45.65385 46.64416 1.437681
v 43.87743 47.74368 3.039602
v 44.69431 47.1859 2.332221
v 43.2235 46.83848 3.82341
v 45.69674 42.71902 2.375302
v 46.20533 43.08199 1.624918
v 44.94989 45.98744 2.2816
v 44.18858 44.58309 3.401826
v 45.23877 43.79467 2.532023
v 45.24325 44.82024 2.221784
v 45.96241 44.67681 1.445855
v 47.00121 43.05593 0.6324655
v 46.88989 44.51974 0.3730773
v 47.80409 46.62701 -1.095781
v 48.11074 44.84764 -1.204267
v 46.95935 47.99721 -0.2293335
v 48.16057 42.36399 -0.7506349
v 47.6253 48.85121 -1.139228
v 49.30225 48.98586 -3.293026
v 48.4807 50.16346 -2.355588
v 49.32639 47.11915 -3.201451
v 48.58827 47.84091 -2.282456
v 48.80267 46.17137 -2.356795
v 50.57338 46.6256 -4.93824
v 50.39803 47.41583 -4.740808
v 49.6977 45.95674 -3.558413
v 50.10312 39.46368 -2.720534
v 50.83585 39.10176 -3.918613
v 51.70697 38.65503 -5.479091
v 50.94249 39.71968 -4.334905
v 50.14728 40.36729 -3.138253
v 50.07692 44.59853 -3.955997
v 48.98247 43.79264 -2.245986
v 49.52074 43.28608 -2.92178
v 49.51652 41.6152 -2.500644
v 50.50687 41.09715 -3.954693
v 50.56654 42.60579 -4.437583
v 52.1808 48.69404 -7.540094
v 53.0839 50.26027 -9.093031
v 55.44427 46.86269 -13.33521
v 53.44076 48.72113 -9.696486
v 52.19113 47.48985 -7.552452
v 51.62796 40.10584 -5.750288
v 51.52402 45.12951 -6.343073
v 54.01917 41.51865 -10.62488
v 52.2947 45.23613 -7.585942
v 55.44151 45.2906 -13.46657
v 55.18637 46.33483 -12.87825
v 55.51668 47.76283 -13.36067
v 55.24665 48.56135 -12.82332
v 54.61439 49.47306 -11.60501
v 54.91843 47.35025 -12.28878
v 54.48507 48.41254 -11.48189
v 53.40502 47.1508 -9.549717
v 54.32549 46.44722 -11.25532
v 54.37224 42.382 -11.38474
v 54.07167 45.36079 -10.79951
v 54.62019 43.56462 -11.83789
v 53.70822 44.17893 -10.16436
v 53.68933 42.8214 -10.08338
v 52.9388 44.72844 -8.719887
v 52.1013 44.02222 -7.197803
v 52.59669 41.93557 -7.916301
v 51.4855 41.66433 -5.808528
v 52.87669 40.12757 -8.20867
v 52.84272 43.3092 -8.504169
v 52.29327 40.80016 -7.136331
v 53.24686 40.96402 -9.070454
v 35.1156 2.825564 0.7991139
v 37.25997 3.854975 -0.04308841
v 34.77924 3.388553 0.8364219
v 36.10077 4.961028 0.2893473
v 33.93313 6.73307 1.073535
v 33.9057 5.162118 1.024847
v 35.80839 6.25189 0.4109431
v 37.15566 5.742157 -0.1479436
v 39.27737 12.21764 -0.830435
v 38.49302 7.23139 -0.7616503
v 37.10729 11.40415 0.4304284
v 36.20046 10.81048 0.8100622
v 36.20926 8.151644 0.3874929
v 37.19014 8.192595 -0.07329228
v 39.27536 9.810094 -1.037607
v 38.65047 11.02437 -0.5509162
v 37.87733 9.208906 -0.3130735
v 38.64299 8.629907 -0.7677368
v 56.89104 -5.766587 -18.6311
v 40.57178 -22.2047 -0.4843154
v 53.2092 24.2615 -11.98529
v 41.74771 -18.80683 -0.6657359
v 41.60956 -17.32254 -0.3384136
v 55.72035 -5.629053 -16.17578
v 56.33788 -12.41871 -19.84827
v 55.72626 -12.90936 -18.52783
v 56.14092 -11.41058 -18.92831
v 57.22927 -9.591795 -20.85563
v 59.88261 22.47332 -23.82514
v 31.98285 -12.36245 5.01912
v 33.20939 -12.16666 4.563807
v 33.25494 -13.27692 4.608249
v 37.46104 -2.618318 1.066588
v 43.16454 -25.48407 -3.928534
v 44.29762 -26.3914 -5.50268
v 55.43398 -11.94794 -17.46885
v 49.70573 6.219982 -8.729188
v 59.6828 33.41192 -23.36204
v 43.31993 12.54649 -4.18059
v 44.8838 12.8923 -5.729084
v 42.58767 11.34136 -3.484417
v 53.14939 -16.50776 -14.63242
v 37.27329 -0.43003 0.6901369
v 51.98631 31.61099 -5.77784
v 56.61884 -8.42652 -18.8316
v 55.84574 -10.42471 -17.77622
v 56.61668 -10.01001 -19.45546
v 57.15706 -8.816083 -20.31863
v 50.84516 -10.32726 -9.175887
v 61.28248 25.21282 -27.0527
v 63.09491 8.850728 -32.39209
v 62.67519 8.224137 -31.098
v 63.05727 7.652252 -32.67698
v 53.26446 34.59075 -8.210012
v 47.56762 26.44634 -2.675303
v 55.80093 -7.058008 -16.65572
v 56.17627 -6.429529 -17.29169
v 61.32884 4.33221 -27.95817
v 49.27291 29.35856 -2.725346
v 50.11229 30.67096 -3.152705
v 49.34832 28.27228 -3.523617
v 50.61416 28.70549 -5.008297
v 49.13735 26.71014 -4.314585
v 49.25425 25.39971 -5.570487
v 42.19426 -22.08993 -1.823953
v 42.65221 -19.35672 -1.548461
v 41.99535 -20.92817 -1.359496
v 43.95242 -20.05216 -2.919241
v 55.59418 13.71489 -16.92178
v 56.02446 39.18981 -14.88859
v 36.55011 -11.30182 2.979234
v 35.74959 -11.94058 3.426333
v 55.96983 42.11153 -14.69017
v 57.33238 42.0598 -17.5746
v 46.09298 20.94128 -5.958803
v 43.89582 20.37734 -4.587169
v 45.0784 19.37261 -6.107086
v 38.70621 0.1119637 0.06633741
v 40.47102 -0.5082322 -0.6117159
v 40.77084 2.303667 -1.313927
v 38.90936 1.731121 -0.3759899
v 61.98814 4.298535 -30.17505
v 62.58273 7.212103 -31.12792
v 62.76085 22.1811 -30.76419
v 62.08859 23.66543 -28.90714
v 34.86261 -12.75901 3.89262
v 45.8348 -12.45518 -3.599472
v 46.23725 -11.17417 -3.924934
v 45.39466 -9.560224 -3.165216
v 46.45264 -8.899736 -4.139519
v 47.49357 -10.52977 -5.180532
v 47.43786 -8.878331 -5.107016
v 48.68042 -10.86958 -6.548189
v 40.95665 0.8980593 -1.1097
v 46.57322 6.406899 -5.881453
v 58.42236 -1.880731 -21.29708
v 59.61357 -1.72827 -24.50442
v 37.78773 -23.49333 1.189516
v 45.04186 -21.26166 -4.377902
v 60.55876 30.58116 -25.45181
v 43.86109 0.0413792 -2.605582
v 42.88249 0.3623073 -2.040584
v 43.02081 -1.63461 -1.838069
v 51.74116 18.34826 -12.55478
v 46.81564 -7.9806 -4.471128
v 45.18599 -7.103769 -3.046346
v 45.26392 11.42119 -5.804531
v 49.75402 21.85348 -8.868122
v 47.96824 18.7169 -8.816641
v 58.80457 31.79032 -21.3697
v 61.02976 22.78479 -26.31207
v 50.46692 -14.27637 -9.388937
v 51.22842 -13.85234 -10.4037
v 47.81783 -25.38238 -9.663268
v 47.11652 -25.36932 -8.64153
v 49.56452 -20.94074 -10.26114
v 43.96281 -23.3358 -3.911814
v 44.52826 -24.84958 -5.11606
v 45.15951 -22.32281 -4.869636
v 45.02972 -23.44482 -5.135954
v 46.49514 -20.26843 -5.761037
v 46.49282 -24.89346 -7.569925
v 46.31388 -21.78662 -6.064902
v 46.43172 -23.34464 -6.797777
v 47.52713 -23.15394 -8.241073
v 48.41796 -22.34233 -9.138765
v 49.31882 -19.7608 -9.373467
v 54.58316 -5.644236 -14.13413
v 51.95315 -15.49735 -12.08211
v 55.24245 -4.796628 -15.16338
v 55.43257 -9.994527 -16.71944
v 54.96958 -7.072218 -15.0588
v 55.67673 -8.716782 -16.79678
v 55.00953 -8.604336 -15.47605
v 47.37569 -21.30778 -7.248041
v 53.00248 -13.99109 -13.37857
v 52.17502 -17.3981 -13.16171
v 52.81188 -16.04444 -13.77439
v 51.34705 -17.86105 -11.9252
v 50.9761 -15.14349 -10.36907
v 51.3075 -16.13149 -11.21404
v 50.4916 -19.43525 -11.09269
v 50.50474 -18.26025 -10.64981
v 47.07774 -18.06377 -5.825407
v 47.69617 -17.21683 -6.389996
v 47.59217 -18.76687 -6.664053
v 48.41798 -20.79059 -8.50425
v 48.30521 -17.16021 -7.13606
v 48.3869 -18.36836 -7.58659
v 49.51387 -17.83456 -9.004823
v 46.2069 -16.05941 -4.356473
v 53.62758 -13.36149 -14.32093
v 54.15915 -11.29479 -14.63876
v 54.28045 -13.34355 -15.57272
v 52.83527 -9.508051 -11.93496
v 52.10048 -10.98812 -11.08351
v 53.10642 -12.28485 -13.05106
v 52.87579 -11.19053 -12.34449
v 51.26988 -11.45761 -9.945024
v 52.09143 -13.15834 -11.58848
v 50.3363 -11.76389 -8.691167
v 50.2946 -13.03335 -8.885253
v 49.55645 -12.19643 -7.740772
v 50.4654 -16.34096 -9.938334
v 49.33681 -15.83098 -8.157295
v 49.242 -13.25375 -7.493043
v 47.10648 -14.61577 -5.147343
v 47.64336 -15.62854 -5.949792
v 48.04722 -14.71936 -6.274744
v 46.33347 -13.76546 -4.192774
v 45.46865 -13.84196 -3.3499
v 43.77477 -19.14917 -2.546197
v 45.3884 -19.13328 -4.168609
v 45.77475 -17.83197 -4.254476
v 47.0544 -16.90349 -5.517415
v 44.73949 -15.13793 -2.767065
v 45.1266 -16.59799 -3.338156
v 39.77961 -8.710825 0.9359098
v 55.64051 40.85656 -14.02104
v 56.62806 40.93546 -16.13715
v 57.63789 41.18781 -18.32332
v 57.24945 38.96434 -17.62007
v 58.5993 32.7182 -20.85966
v 57.11272 33.94255 -17.45173
v 58.25444 39.47368 -19.78237
v 56.15144 35.45283 -15.22078
v 56.68779 37.12437 -16.39376
v 57.22757 36.76255 -17.67776
v 57.77914 38.40419 -18.85712
v 58.46532 38.38312 -20.42006
v 59.04078 36.22749 -21.74413
v 57.99113 36.14396 -19.40469
v 57.13542 35.72524 -17.50303
v 57.72942 34.78178 -18.87155
v 59.27612 34.66449 -22.37213
v 58.31964 34.84031 -20.16151
v 43.88253 1.582026 -2.884977
v 44.20555 10.5936 -4.759546
v 40.29705 4.123504 -1.430899
v 41.56646 3.825836 -2.056865
v 39.74514 4.70517 -1.238212
v 42.22603 3.184289 -2.263868
v 43.41399 3.435883 -3.000052
v 45.65022 3.68708 -4.577836
v 46.31157 5.057965 -5.384699
v 41.89369 9.524799 -2.860508
v 42.86269 8.432794 -3.446581
v 41.90997 8.270174 -2.773314
v 41.0315 9.150967 -2.244211
v 41.33329 5.511807 -2.184698
v 40.83901 7.747437 -2.043788
v 43.12731 5.797392 -3.293893
v 45.44634 6.299776 -4.978574
v 44.56353 5.65874 -4.219903
v 43.87755 7.710561 -4.070512
v 45.45834 7.634542 -5.244446
v 60.43347 23.62779 -25.03156
v 60.06636 26.22519 -24.22336
v 60.5275 25.12869 -25.2238
v 60.86514 27.00376 -26.16131
v 57.70522 1.497391 -19.24078
v 58.47959 0.4272848 -21.05886
v 57.74047 -0.02707203 -19.45338
v 57.61557 18.72835 -19.78318
v 47.38873 5.678622 -6.406195
v 59.51689 -3.35385 -24.78324
v 59.06994 -2.455772 -23.17122
v 36.68704 -21.28882 2.401277
v 36.66705 -23.29461 1.946582
v 37.65546 -21.6597 1.716601
v 53.38558 33.74754 -8.483269
v 53.30131 32.06768 -8.428825
v 51.51989 29.19259 -6.16424
v 45.85374 -3.117724 -3.721957
v 44.76144 -2.122331 -2.936838
v 51.96926 12.47254 -12.67186
v 38.4388 -22.24323 1.09044
v 39.37501 -22.76905 0.2890128
v 61.79333 6.762555 -28.71153
v 55.88959 19.24904 -17.25433
v 56.35487 -3.710053 -17.04622
v 52.69405 32.03031 -7.016852
v 51.92372 30.47718 -6.145646
v 53.45553 30.87831 -9.051085
v 48.43859 -7.434456 -6.09891
v 49.182 -9.245549 -7.000832
v 49.98575 -10.03511 -8.022251
v 49.73098 -7.35872 -7.53514
v 50.09806 3.471825 -8.484122
v 48.27288 6.700996 -7.449734
v 48.59351 5.016187 -7.32834
v 48.91837 3.302561 -7.288221
v 58.34166 33.67342 -20.25368
v 57.7807 33.72281 -19.03031
v 57.40842 32.47438 -18.22565
v 59.90479 24.4252 -23.91316
v 54.70536 -0.936241 -13.98181
v 47.66064 -1.280975 -5.405522
v 35.94596 -22.14453 2.649633
v 54.31427 1.303046 -13.47567
v 55.06349 1.172324 -14.59817
v 52.14154 -1.796217 -10.29638
v 54.3854 -8.059195 -14.20897
v 47.61115 -6.472306 -5.246428
v 38.73114 -20.73579 1.216252
v 37.80502 -19.58083 2.0064
v 36.45231 -18.73783 2.91106
v 38.44835 -18.23611 1.776711
v 37.50782 -13.23162 2.581893
v 58.26513 -0.7572799 -20.73188
v 57.45583 -1.450567 -18.99766
v 51.26054 27.79528 -6.698685
v 39.05289 -7.079878 1.12123
v 62.15944 5.874987 -30.17323
v 61.31746 6.423141 -27.32757
v 58.1221 -6.432159 -21.90799
v 58.76216 -5.563758 -23.47488
v 56.45506 -7.12249 -18.09623
v 57.5041 -7.494944 -20.65725
v 57.38641 -6.107333 -19.85519
v 58.45425 -5.132629 -22.39554
v 51.99059 24.31995 -10.1552
v 55.76292 1.711138 -15.74531
v 62.13999 8.227646 -29.48405
v 34.37056 -17.03785 4.105294
v 35.06511 -14.3716 3.861704
v 34.33179 -15.46068 4.203249
v 36.17323 -17.31798 3.213722
v 36.52724 -14.1095 3.136508
v 37.3727 -17.60041 2.488628
v 37.58035 -15.32704 2.542265
v 38.58094 -16.70068 1.859971
v 39.61855 -16.8556 1.157009
v 38.87827 -12.5306 1.76051
v 43.54181 -16.22969 -1.789058
v 42.63352 -16.83134 -1.085349
v 40.31757 -17.97752 0.543636
v 39.5625 -11.90921 1.311178
v 39.42694 -13.69967 1.458126
v 38.61374 -14.48301 1.953409
v 40.2912 -14.89459 0.8304279
v 40.25251 -12.74544 0.9170681
v 41.73022 -15.17097 -0.206182
v 41.08264 -13.60989 0.3508464
v 42.47519 -14.24008 -0.7207286
v 43.63841 -14.92363 -1.733614
v 44.63826 -13.08732 -2.528278
v 41.9836 -12.49474 -0.3021864
v 38.6511 -5.361774 1.035851
v 45.21729 -10.80005 -2.96162
v 40.16415 -1.66864 -0.2632574
v 39.03394 -3.571733 0.5463778
v 41.54277 -1.780062 -0.9354841
v 39.22743 -1.287968 0.1064848
v 41.21689 -3.089768 -0.6111862
v 41.03123 -10.13839 0.2736368
v 42.02935 -10.74489 -0.3854378
v 40.77417 -11.50799 0.5233985
v 44.57874 -8.46525 -2.466646
v 43.28643 -10.44526 -1.33262
v 42.5718 -11.44467 -0.7589991
v 43.78786 -12.17703 -1.726145
v 43.84274 -9.951866 -1.787637
v 41.69019 -5.25893 -0.650826
v 40.35994 -6.488481 0.2819729
v 41.54279 -7.756831 -0.2972943
v 41.76786 -9.206242 -0.2877163
v 43.01793 -8.266349 -1.261083
v 43.34533 -6.994834 -1.621193
v 43.10461 -3.66225 -1.669238
v 42.43043 -5.006916 -1.138781
v 54.60932 35.49325 -11.56595
v 44.47905 -3.659949 -2.65486
v 43.57553 -5.361515 -1.904856
v 44.98254 -5.153469 -2.983333
v 46.21342 -6.247957 -3.954227
v 46.18805 -5.056967 -3.94663
v 45.31983 -4.216238 -3.266727
v 58.60515 -3.340751 -22.17454
v 53.80041 -0.0481222 -12.60696
v 53.03125 1.653618 -11.68716
v 52.94655 -0.2207167 -11.4222
v 59.44398 -0.5364502 -23.61447
v 59.93175 -0.187608 -24.92505
v 50.03861 -5.805283 -7.794185
v 46.99358 20.8133 -6.836722
v 48.44242 19.93094 -8.710045
v 46.75087 18.785 -7.702032
v 48.24197 16.61824 -9.524548
v 47.11916 17.37276 -8.399178
v 44.89651 17.56269 -6.471315
v 42.94958 17.53306 -4.60678
v 43.55564 16.58168 -5.018483
v 45.06305 18.65358 -6.386979
v 43.55692 19.11794 -4.977709
v 43.66469 18.17473 -5.257047
v 43.81675 17.15888 -5.443852
v 45.70917 17.01759 -7.257139
v 44.85662 16.54943 -6.427502
v 44.41962 15.04377 -5.696671
v 46.70791 15.85499 -8.126625
v 46.45384 14.57881 -7.640487
v 51.27858 14.03802 -12.22996
v 49.75471 17.05148 -10.87538
v 49.33043 14.5242 -10.41157
v 50.86069 13.55578 -11.73569
v 50.19777 14.56103 -11.26741
v 54.98819 37.26924 -12.54269
v 55.04812 39.62607 -12.73269
v 53.42532 39.54138 -9.275358
v 53.0708 37.97757 -8.280407
v 53.68821 35.15502 -9.252727
v 52.84107 36.30225 -7.369869
v 53.20623 35.26988 -8.086858
v 53.27802 37.02982 -8.599548
v 53.86257 37.79806 -10.0605
v 54.85764 38.33725 -12.30962
v 54.02631 36.79531 -10.29817
v 54.29005 36.2308 -10.83017
v 53.88038 -9.82303 -13.70023
v 53.64623 -6.462919 -12.73577
v 52.19276 -6.696969 -10.58212
v 53.65808 -8.237986 -13.02804
v 53.08872 -5.95995 -11.79602
v 51.83544 -9.46165 -10.39005
v 52.92834 -7.772507 -11.76511
v 51.19388 -8.642606 -9.435359
v 52.21699 -7.924812 -10.73915
v 50.63339 -8.029992 -8.651022
v 51.2397 -6.342676 -9.286488
v 59.21637 19.55344 -22.51028
v 59.72983 19.66011 -23.52616
v 62.15847 22.57211 -29.09318
v 62.15614 21.46804 -29.03424
v 62.18201 20.38761 -29.03527
v 61.6693 19.95332 -27.66264
v 60.48336 18.30437 -25.02353
v 61.29565 1.392124 -28.97515
v 57.67293 -4.755072 -20.20448
v 57.83893 -2.944497 -20.14304
v 56.46616 -5.275615 -17.6181
v 56.92815 -4.549716 -18.42181
v 56.90454 -2.823326 -18.03316
v 55.55513 -3.248125 -15.51261
v 55.97163 -0.8475483 -16.12272
v 56.61036 -1.340415 -17.29325
v 52.73567 30.60144 -7.67972
v 57.55478 4.776645 -18.98221
v 53.27879 -4.958945 -11.98961
v 54.57655 -3.368485 -13.87988
v 55.17739 -2.361872 -14.80714
v 53.58311 -2.204654 -12.29373
v 53.62936 -3.229371 -12.37857
v 52.69973 -3.956847 -11.08205
v 51.77631 -5.246767 -9.891052
v 45.00125 0.4536288 -3.47115
v 47.24556 12.17689 -7.85147
v 60.08495 0.8638847 -25.08399
v 61.11066 2.409315 -27.88561
v 60.78189 3.168136 -26.55687
v 59.19113 0.8117641 -22.70761
v 60.64614 1.663767 -26.59764
v 56.57315 0.4063343 -17.12726
v 52.63324 3.598826 -11.4717
v 47.83289 -5.176305 -5.455077
v 49.14817 -4.429026 -6.794667
v 47.02312 -3.848467 -4.71954
v 51.64693 -3.938192 -9.681483
v 51.51006 -2.563273 -9.466184
v 50.87931 -4.949216 -8.764327
v 50.23798 -3.397636 -7.985935
v 48.23283 -3.206336 -5.860424
v 47.95626 2.718312 -6.2411
v 45.29388 2.209555 -3.978008
v 45.75622 -1.276546 -3.779556
v 46.62758 -0.3176769 -4.617728
v 47.29982 2.239652 -5.560413
v 46.78434 1.282568 -4.931039
v 47.42072 -0.1706449 -5.295765
v 49.24037 -1.884722 -6.929961
v 48.92635 0.4822408 -6.793015
v 50.84729 -0.5522802 -8.802324
v 49.53743 1.518115 -7.573512
v 50.22782 0.6825682 -8.213039
v 50.92019 1.545577 -9.091956
v 52.16712 1.982696 -10.62387
v 51.29128 3.247343 -9.77477
v 54.91705 2.899547 -14.53045
v 50.97097 23.19368 -9.482024
v 51.39803 22.25281 -10.60557
v 55.0061 24.52696 -14.70487
v 55.06935 23.39106 -15.17926
v 53.44165 23.35881 -12.76964
v 52.23406 22.25965 -11.68364
v 52.33609 20.29425 -12.63222
v 52.76085 19.5151 -13.36625
v 53.2357 20.87128 -13.50511
v 54.36411 22.31083 -14.50618
v 53.37764 21.90324 -13.30643
v 52.85923 9.404914 -13.00533
v 52.63423 5.269591 -11.78739
v 50.65149 4.698042 -9.348032
v 51.01811 6.092316 -10.07949
v 51.90554 4.866128 -10.83228
v 52.10584 6.738443 -11.46445
v 54.64626 33.93656 -11.61842
v 54.01552 33.9174 -9.997273
v 50.19265 7.942691 -9.671693
v 50.40915 26.72731 -6.092086
v 51.10809 26.354 -7.417561
v 61.65556 14.30618 -27.5745
v 59.66072 18.04872 -23.34019
v 59.28323 16.57196 -22.57223
v 58.43762 19.37622 -21.12132
v 58.24694 21.52127 -20.77247
v 57.71603 20.40341 -19.88846
v 58.32354 17.84058 -20.93089
v 56.81611 32.87319 -16.85403
v 54.11805 32.19967 -10.33835
v 53.17796 29.18754 -9.211237
v 56.18038 33.57163 -15.34997
v 55.38806 35.03146 -13.35543
v 55.09617 33.28204 -12.69487
v 55.79589 28.25374 -15.07426
v 52.08936 26.76057 -8.617053
v 52.2478 28.3812 -7.913153
v 55.1425 28.09519 -13.72145
v 53.42755 25.70692 -11.55399
v 54.20124 25.20413 -13.10325
v 54.57844 26.80389 -13.08707
v 53.05288 26.42391 -10.46954
v 54.52403 28.10585 -12.4066
v 53.91451 28.64837 -10.89343
v 53.97599 30.23445 -10.47399
v 54.87162 30.76521 -12.4007
v 54.75407 32.08899 -11.90969
v 55.49892 32.15171 -13.77281
v 55.54031 30.70463 -14.04836
v 55.80807 29.92492 -14.78384
v 56.58013 31.35091 -16.36564
v 57.32096 30.64991 -18.14753
v 56.25784 27.58803 -16.2198
v 56.70645 28.98657 -16.93748
v 58.0243 27.26707 -19.89038
v 60.74253 29.07106 -25.81059
v 59.65177 31.56375 -23.35473
v 59.80028 29.92399 -23.69575
v 58.86866 29.98733 -21.60442
v 59.52485 28.19024 -23.04602
v 59.06459 27.2892 -22.04953
v 59.1142 21.33743 -22.35479
v 55.2474 26.37044 -14.48259
v 55.82194 25.56868 -15.87367
v 59.21173 23.28476 -22.48492
v 59.3426 25.27949 -22.7139
v 58.80016 25.72231 -21.58943
v 58.26949 28.67613 -20.32242
v 57.25871 28.38943 -18.17558
v 58.05957 29.80346 -19.84313
v 57.28399 25.92431 -18.56431
v 56.41618 25.7316 -16.94441
v 57.92271 25.11628 -19.89594
v 56.67952 24.1446 -17.70588
v 58.27544 23.66105 -20.66775
v 56.84428 22.87809 -18.18423
v 55.91952 21.69116 -16.93337
v 54.4346 20.1694 -15.19814
v 57.01263 20.94371 -18.71456
v 56.67446 18.29687 -18.39264
v 54.91423 15.82189 -16.20094
v 55.94279 16.26953 -17.44463
v 55.76541 17.5155 -17.17151
v 54.79702 18.82159 -15.88477
v 53.72205 18.49634 -14.62728
v 57.2714 2.353166 -18.40919
v 56.72073 2.000435 -17.41754
v 56.83852 4.234634 -17.7067
v 55.8922 6.444479 -16.43119
v 55.99843 3.693377 -16.30052
v 59.23405 2.864311 -22.49668
v 59.84839 3.517825 -23.90252
v 46.31154 11.73783 -6.842297
v 45.62457 9.501315 -5.751023
v 57.32404 17.30159 -19.38111
v 56.64064 16.7079 -18.37077
v 62.12666 17.99061 -28.74271
v 58.93132 17.86906 -22.00306
v 63.00673 18.86129 -31.27237
v 52.79678 6.889304 -12.35097
v 58.35732 2.042931 -20.60828
v 62.49627 9.238598 -30.3358
v 62.39706 10.46511 -29.87701
v 61.53602 9.542851 -27.52956
v 61.6842 8.346705 -28.09802
v 62.39871 12.20703 -29.70376
v 62.99849 13.99886 -31.30538
v 52.70998 13.3987 -13.61504
v 60.77018 10.24778 -25.57709
v 61.43502 11.17759 -27.1479
v 60.91763 13.2743 -25.85854
v 60.71185 11.7659 -25.40809
v 61.53691 12.59809 -27.33147
v 50.78012 9.214324 -10.63436
v 51.17336 7.379907 -10.57243
v 46.90959 9.007246 -6.76156
v 49.20948 7.942673 -8.669755
v 49.80923 9.521688 -9.678949
v 48.41607 8.975941 -8.166252
v 48.30698 12.11681 -8.892485
v 47.76631 10.92037 -8.049051
v 49.53222 10.68124 -9.715802
v 49.68877 12.07088 -10.24747
v 50.57478 12.65284 -11.27391
v 50.50745 10.92932 -10.79649
v 52.7802 11.80588 -13.40361
v 51.48467 8.988654 -11.3562
v 51.51041 10.83546 -11.81174
v 63.26163 17.24111 -31.98501
v 62.50211 14.08175 -29.79985
v 62.60184 16.85514 -30.04257
v 57.39904 15.84638 -19.46365
v 56.60681 15.15464 -18.33579
v 62.0632 15.96622 -28.58045
v 58.39341 15.65261 -21.07891
v 61.43828 15.84397 -27.02562
v 61.15411 17.49187 -26.4261
v 60.44306 14.00453 -24.83662
v 61.12876 14.70851 -26.34553
v 60.71622 15.80795 -25.40938
v 59.92205 15.0931 -23.781
v 60.14688 16.56993 -24.21429
v 59.09535 14.86788 -22.24719
v 58.87468 13.53811 -21.82629
v 58.29115 14.20961 -20.85821
v 59.63897 12.93915 -23.21527
v 50.9858 15.40028 -12.08438
v 52.0623 15.56962 -13.12001
v 50.65738 17.32723 -11.67596
v 57.97969 2.372952 -19.78479
v 53.74128 2.315431 -12.72941
v 54.13553 3.274966 -13.42332
v 53.39881 4.5467 -12.64947
v 53.59504 5.287179 -13.03777
v 54.76645 4.21764 -14.45765
v 54.18787 6.793917 -14.10901
v 53.01449 7.929983 -12.83169
v 54.32789 8.06483 -14.53332
v 55.07019 6.06326 -15.17816
v 59.88245 10.73293 -23.64672
v 56.59731 7.201515 -17.59389
v 56.89658 5.81875 -17.93081
v 52.25848 17.91842 -13.15089
v 53.67483 16.62569 -14.77299
v 54.7639 13.26534 -15.88346
v 53.59589 14.80033 -14.69106
v 53.71889 13.35219 -14.70608
v 55.96591 8.841069 -16.87048
v 53.80235 11.96695 -14.61534
v 54.59371 9.399241 -15.1278
v 57.80178 10.574 -19.84302
v 55.2916 9.984114 -16.14521
v 55.50882 11.49234 -16.63472
v 56.64237 12.99475 -18.28135
v 57.77539 12.03281 -19.92577
v 56.20234 10.76172 -17.48035
v 57.00115 10.77068 -18.6062
v 58.01494 9.159235 -20.11685
v 57.0399 8.950136 -18.4868
v 57.62444 3.043527 -19.09233
v 58.98701 3.957413 -21.84874
v 58.9457 11.54625 -21.85056
v 58.25947 3.629153 -20.31857
v 59.50473 4.977018 -22.93709
v 57.2925 6.425823 -18.62518
v 58.12189 7.094033 -20.15175
v 59.81492 9.282008 -23.5039
v 58.81781 9.70114 -21.59632
v 59.16618 8.069587 -22.1774
v 59.8651 7.742686 -23.63066
v 61.01208 8.948897 -26.19787
v 61.17459 7.761254 -26.79884
v 60.50255 6.969847 -25.21264
v 60.82256 5.526959 -26.17861
v 60.07972 2.326031 -24.73828
v 60.45717 3.949224 -25.48254
v 60.13134 4.856997 -24.48655

# 25998 faces
f 12974 13199 13198
f 13199 13095 13198
f 13200 13187 13199
f 13187 13095 13199
f 13197 13196 13200
f 13199 13197 13200
f 13187 13200 13193
f 13200 13196 13193
f 13196 13195 13194
f 13193 13192 13187
f 13189 13187 13192
f 13191 13192 13190
f 13193 13190 13192
f 12962 13187 13189
f 13188 12962 13189
f 12962 13184 13187
f 13186 13184 12962
f 13174 13191 13185
f 13094 13184 13104
f 13183 13186 12962
f 13165 12962 13188
f 13182 13188 13189
f 13188 13182 13164
f 13179 13182 13180
f 13174 13180 13182
f 13181 13174 13182
f 13180 13178 13179
f 13177 13179 13178
f 13178 13180 13174
f 13179 13177 13176
f 13136 13177 13148
f 13177 12623 13176
f 13168 13176 12623
f 13175 13179 13176
f 13182 13179 13171
f 13171 13179 13175
f 13172 13173 13176
f 13173 13175 13176
f 13175 13173 13171
f 13170 13172 13168
f 13172 13176 13168
f 13129 13172 13111
f 13170 13111 13172
f 13169 13170 13168
f 13151 13169 13167
f 13084 13167 13169
f 13168 12623 13169
f 13084 13169 12623
f 13166 13151 13167
f 13088 13166 13167
f 13164 13165 13188
f 12623 13177 13136
f 13163 13191 13190
f 13173 13161 13171
f 13162 13171 13161
f 13173 13160 13161
f 13173 13014 13160
f 13162 13161 13159
f 13160 13159 13161
f 13162 13159 13157
f 13160 13157 13159
f 13103 13157 13160
f 13158 13162 13157
f 13158 13157 13155
f 13156 13155 13157
f 12814 13155 13154
f 13156 13154 13155
f 13184 13186 13153
f 13183 13153 13186
f 13171 13164 13182
f 13152 13151 13166
f 13150 13151 13152
f 13152 13166 12658
f 13150 12917 13151
f 13115 13163 13112
f 13112 13163 13190
f 13115 13149 13163
f 13191 13163 13185
f 13185 13163 13149
f 13178 13148 13177
f 13185 13148 13178
f 13146 13148 13147
f 13148 13185 13147
f 13144 13146 13147
f 13144 13147 13149
f 13146 13144 13027
f 13145 13027 13144
f 13143 13145 13144
f 13144 13141 13143
f 13142 13143 13141
f 13149 13141 13144
f 13139 13143 13142
f 13114 13142 13141
f 13140 13143 13139
f 13025 13139 13142
f 13138 13146 13027
f 13140 13139 13137
f 13025 13137 13139
f 13135 13148 13138
f 13146 13138 13148
f 13135 13136 13148
f 13134 13137 13133
f 13137 13025 13133
f 7861 13134 13110
f 13134 13133 13110
f 12140 12143 13134
f 12140 13134 13132
f 13130 13014 13131
f 13117 13130 13131
f 12790 13131 13129
f 13014 13129 13131
f 13117 13131 13128
f 12790 13127 13131
f 13128 13131 13126
f 13127 13126 13131
f 13126 13125 13128
f 13124 13125 13126
f 13121 13125 13122
f 13122 13125 13124
f 13124 13126 13123
f 13119 13122 13124
f 13122 13120 13121
f 13118 13130 13117
f 13118 13117 13022
f 13128 13121 13117
f 13196 13190 13193
f 13142 13114 13025
f 13116 13025 13114
f 13115 13116 13114
f 13149 13114 13141
f 13113 13116 13115
f 13149 13115 13114
f 13112 13107 13113
f 13169 13111 13170
f 13133 13109 13110
f 13109 12353 13110
f 12099 12353 13109
f 13107 13106 13109
f 13107 13109 13113
f 13108 13105 13106
f 13108 13106 13107
f 13108 12838 13105
f 13128 13125 13121
f 13184 13153 13104
f 13103 13160 13019
f 13100 13134 12143
f 13102 12143 12140
f 13101 13031 13138
f 13031 13135 13138
f 13151 12917 13111
f 13149 13147 13185
f 13100 13140 13137
f 13173 13172 13014
f 13136 13135 13099
f 13099 13135 13098
f 13031 13098 13135
f 13123 13126 12287
f 12661 13097 13119
f 13096 12661 13119
f 12971 13096 13124
f 13096 13119 13124
f 13015 13157 13103
[truncated: 451,516 more chars]
