# Supplementary material for: Simulation of facial growth based on longitudinal data: Age progression and age regression between 7 and 17 years of age using 3D surface data
Source: PLoS One. 2019 Feb 22;14(2):e0212618. doi: 10.1371/journal.pone.0212618 (PMC6386244; doi:10.1371/journal.pone.0212618)
Supplement: S1 File — (ZIP) [file pone.0212618.s001.zip › M/11.obj]

# Generated in Morphome3cs 


# 13200 vetices
v 15.31088 21.6645 3.90591
v -42.26521 24.40532 1.734226
v -42.32138 24.03585 1.241438
v 31.00311 26.96444 7.165177
v -39.47148 26.86394 4.620952
v -39.3619 27.53539 4.962742
v -39.60926 27.18525 4.549004
v -39.10598 27.1035 4.936137
v 5.013073 18.08072 14.87021
v 39.51627 22.72142 1.405786
v 35.81474 24.99017 5.181558
v 29.64194 26.3185 6.493597
v 31.38098 25.91296 6.486691
v -42.17212 23.50201 0.5392348
v -41.41885 23.16824 0.5785324
v -23.16146 19.26157 1.377386
v -23.95856 18.18778 2.316597
v -24.81227 16.13702 3.12476
v -26.30797 17.64371 2.649133
v -19.98595 22.40462 2.638574
v -43.14878 22.93148 -1.262172
v -42.84223 22.90954 -0.9307655
v -42.76891 22.47235 -1.714395
v 15.82219 23.94113 5.314076
v 16.33319 21.97752 3.564494
v 18.62275 20.35995 1.228799
v 18.00111 21.62646 1.311091
v 17.64298 21.30485 1.002502
v 21.65032 22.54616 3.151891
v 39.24897 17.87247 -1.103079
v -37.24424 28.6261 6.442357
v -40.84105 23.7766 0.9005846
v -40.66954 24.12925 1.157508
v -39.80389 26.63165 4.430056
v -29.40965 17.25431 2.811049
v 24.57641 26.63634 7.148362
v 31.19225 25.29276 5.276004
v 23.60512 26.94799 7.917287
v 41.94439 20.08292 -2.531417
v 24.89315 28.38433 8.622473
v 42.21527 19.42354 -3.467399
v 32.44003 26.25366 6.819674
v 25.43396 27.92224 7.513934
v 25.21582 27.61788 7.365606
v 39.83352 23.35383 2.203079
v 39.75375 23.24254 1.934816
v 41.95259 19.82533 -2.826049
v 33.98843 25.92529 6.497752
v 24.62827 27.47173 7.503209
v 40.54608 21.94984 0.06548176
v 27.01084 26.58746 6.697306
v 23.55255 25.77378 6.040156
v 36.79019 23.53222 2.988415
v -43.72387 -62.49842 -43.62508
v -27.01076 29.46268 8.54737
v -23.35073 27.32162 6.53298
v -29.50845 28.15402 7.466527
v -34.61791 28.07561 6.843012
v -21.35129 25.22495 5.090118
v -30.30748 27.64301 7.092165
v -28.49395 27.76776 7.396432
v -21.33086 27.77252 7.934723
v -25.66367 26.68383 5.794873
v -22.78148 25.28489 4.461017
v -22.1436 25.19238 4.536282
v -34.74975 28.4887 7.031166
v 5.306401 -16.99085 20.16013
v 8.590801 -17.32903 19.59797
v 4.809186 -18.88286 16.89443
v -37.65056 20.03698 1.056195
v 37.94806 19.9064 -0.361508
v -6.230798 -18.06989 23.31085
v -10.21135 -18.12517 16.77947
v -7.000476 -17.16833 22.24626
v -5.789402 -17.95907 21.81498
v -7.921764 -17.41302 17.78528
v 38.88944 23.7074 2.382902
v -26.0423 27.75088 6.460858
v 20.4705 72.90166 15.38923
v -26.25467 28.52866 7.456662
v 16.73195 -42.83352 1.673198
v 21.73506 15.45106 3.528304
v 3.762792 -42.46235 10.25803
v 36.71554 22.60306 1.705451
v 15.9526 18.81788 2.195274
v -41.96537 22.2893 -1.402509
v -35.40349 22.95924 1.854151
v 20.11996 24.43791 4.808157
v 15.71147 -42.42077 2.252021
v 23.47177 45.79219 16.95675
v 11.84118 -19.50227 13.37042
v 21.05557 22.72108 2.845034
v -27.0623 29.89408 9.026965
v -31.79482 25.15362 3.363031
v -35.25569 22.96061 1.863209
v -42.28141 22.15111 -1.916985
v 9.253501 -17.74014 18.63562
v 37.11183 14.88887 1.157642
v -34.48833 31.47738 9.184299
v -20.53973 27.99603 8.405158
v -27.54794 26.8428 5.41537
v 24.77806 27.45969 7.3351
v -26.22024 26.65263 5.507804
v -26.39233 26.36581 5.084
v 43.48616 21.11106 -3.15756
v 5.906121 -80.29788 -9.255382
v -20.99976 24.25272 4.588511
v -35.10677 28.29425 6.863047
v -8.240539 -17.11473 19.36682
v -38.86293 45.30213 10.65435
v -26.06384 26.66327 5.810805
v -25.79174 26.52248 5.377669
v -25.39741 26.34592 5.358588
v 15.10273 18.77342 2.689291
v 14.70393 19.4011 2.778504
v -35.58069 77.55876 8.094635
v -35.32245 28.85835 7.183306
v -35.42191 29.17301 7.339187
v -19.77697 48.11041 18.7347
v 25.35278 28.06557 7.636953
v -20.09636 24.49927 4.758693
v 9.392882 78.00566 16.1148
v -30.81565 22.80838 2.330159
v -31.325 22.9561 2.224455
v 20.34534 23.3797 2.983193
v -37.13327 26.93484 5.532302
v 24.23094 41.72986 16.73101
v 10.55098 79.25977 15.38387
v 7.717927 -16.49732 22.68316
v 5.917613 -16.65635 23.03213
v 37.55317 15.2763 0.8051666
v -34.28146 15.37665 2.828686
v -25.56304 44.50197 17.21479
v 24.98903 25.96924 6.193532
v 26.03947 26.15659 6.136284
v 33.283 26.42194 6.910095
v 7.584605 -16.80241 21.48082
v -32.5076 27.33644 6.311539
v -31.90075 27.36893 6.699149
v -32.39999 27.77803 7.077766
v -34.01385 28.02257 6.879152
v -33.10833 27.4238 6.669322
v -31.05046 29.89624 8.900784
v -30.56442 29.8382 8.974929
v -30.42483 30.07922 8.887391
v -30.05308 29.91644 8.963371
v -29.29077 29.75171 8.579437
v -31.43494 29.26631 7.991045
v -30.56277 29.52314 8.157298
v -29.3718 28.42051 7.373156
v -30.61203 29.0753 7.678853
v -30.12268 28.76525 7.349756
v -30.76809 28.72607 7.443319
v -34.09023 22.98578 2.007612
v 27.72921 76.30367 11.39619
v 27.56718 76.38768 11.41444
v 39.98553 22.23456 0.8040567
v 39.47368 22.2517 0.7282162
v 39.47661 22.48301 1.273794
v 24.80093 25.5503 5.442073
v 36.50094 23.95767 3.798053
v 17.51629 78.18601 14.28898
v 20.84421 23.14403 2.91126
v 19.51597 71.46803 15.99842
v 17.01524 20.1883 0.8505745
v 19.77902 73.15102 15.50026
v -34.157 27.27087 6.407067
v -34.72538 27.27989 6.46178
v 30.49306 -70.32154 -32.97048
v 44.55425 -58.24295 -41.45926
v 16.70725 20.42893 0.4935112
v 19.58323 23.7276 4.184472
v 11.88271 -42.11579 5.403054
v 11.79457 -42.37503 5.549668
v 38.18408 16.19294 0.2382438
v 16.54994 20.4225 0.4428332
v 16.59496 20.49383 0.4060315
v 17.29396 20.76045 0.6628815
v 4.959594 -80.38477 -9.014858
v -43.04554 22.37775 -1.778574
v -40.76743 -65.35104 -38.7497
v -35.23882 27.75747 6.591222
v 16.25401 21.60954 3.318027
v -33.50171 15.19998 2.979166
v -33.96981 14.69815 2.995128
v -27.71693 27.04561 5.884423
v -26.79389 26.69714 5.541909
v 41.11809 22.41656 0.01122319
v 22.914 76.89839 13.17283
v -33.24709 16.7629 2.521769
v 27.19004 76.54701 11.58516
v 26.75142 76.69408 11.73147
v 26.28003 77.20039 11.679
v -20.69549 23.59482 3.895989
v 12.54648 -19.31971 10.77318
v -27.40223 46.35155 16.37301
v -18.55346 80.23223 14.1959
v 27.5548 28.46804 8.209561
v 27.51124 29.45053 8.920352
v 29.45243 28.45858 7.86074
v 28.45751 29.04966 8.475164
v 29.11309 29.01798 8.363528
v 28.13538 29.34203 8.790039
v 4.415133 -16.90302 25.41584
v 4.462904 -16.91612 24.69086
v 28.89019 76.15201 10.84416
v 28.46543 76.38963 11.00693
v 28.09206 76.5779 11.11157
v 28.44508 76.08593 11.15238
v 15.04771 21.40488 4.01402
v -23.22226 79.3997 13.23065
v -23.32925 79.01191 13.38681
v -23.51947 78.63618 13.51998
v -24.39285 78.51094 13.31899
v 31.78453 26.72612 7.088513
v -35.9866 27.23603 6.30703
v -37.50379 27.81076 5.870422
v -36.62912 27.31277 6.042262
v -21.99154 27.12918 6.83406
v -22.20283 27.88426 7.708059
v 22.82203 26.58189 7.849881
v -20.03376 23.52202 3.868368
v -36.14548 27.05361 5.994385
v -36.75698 42.61241 12.73533
v 11.09615 80.21342 14.79981
v -23.2255 19.10098 1.469516
v 2.625938 -17.69724 22.81256
v 43.66276 21.20348 -3.260695
v -23.96516 16.46591 3.113387
v -29.91339 45.14793 15.49734
v -19.43663 26.67104 7.253531
v -32.71422 29.99714 8.557954
v -27.21061 28.80816 7.701788
v -20.32371 26.95592 7.316972
v 8.432376 -16.95213 20.77753
v -29.36043 79.65228 10.68808
v -39.97425 25.35216 2.639802
v 13.62526 -17.79494 11.15337
v 16.63346 20.078 1.010152
v 16.61207 20.38058 0.5783294
v -31.8375 30.51207 9.037684
v -37.11436 43.23576 12.32949
v -34.60903 28.75994 7.232374
v -34.59151 29.24102 7.565073
v -34.82987 29.82413 7.996117
v -35.49297 29.46585 7.615388
v -19.95077 25.93922 6.502173
v -20.2285 25.77522 6.041703
v -20.78647 26.50382 6.608171
v -21.25696 25.33923 4.911527
v -21.01387 25.94374 5.807559
v -8.987539 -18.04719 16.59027
v -27.87175 29.821 8.857916
v -27.1891 29.26433 8.238435
v -28.181 29.18047 8.047814
v -28.98161 29.37719 8.205597
v -28.61591 28.91404 7.714739
v -28.46561 28.52245 7.392292
v -29.27375 28.70904 7.46743
v 30.02863 25.04076 4.589747
v 28.05597 25.45036 5.082195
v 28.05884 25.02087 4.262189
v 28.88008 25.01104 4.027028
v -34.7965 27.14984 6.3519
v -44.08776 23.46257 -1.413208
v 39.17867 71.93578 4.777254
v 37.03347 43.74788 10.58964
v -29.65775 44.29776 15.7269
v 22.70348 46.3539 17.20166
v -38.11742 26.86305 4.940365
v -42.74699 24.63968 1.308441
v -23.32916 25.16725 4.924342
v -23.95384 25.69441 5.150317
v -31.07173 24.5332 2.942797
v 12.24352 -19.67687 10.64523
v 42.23451 19.35028 -3.978683
v 42.3643 19.12807 -4.027477
v 29.11875 37.0412 13.87457
v -8.401271 -17.73758 16.98872
v 29.06647 40.52782 14.91154
v 29.20735 41.19693 14.95099
v 8.231762 -16.84402 21.17601
v 15.55859 -42.15528 2.274467
v 15.87821 -42.61559 2.155704
v -45.01139 24.64447 -1.255066
v -27.08229 26.75726 5.389235
v -25.59073 26.26222 4.926285
v -8.638705 -18.13385 16.46594
v 12.45595 -19.25849 12.25617
v 12.70935 -19.07349 11.49672
v 31.72127 75.2371 9.442502
v 8.630163 -16.90305 21.02541
v -22.28069 26.03966 5.289525
v -35.51686 77.8917 7.990695
v 2.311573 -20.83188 18.5641
v 22.80313 26.21069 7.239743
v -40.2289 25.49673 2.883676
v -40.34069 25.53942 2.876767
v -19.79864 21.69221 1.682637
v -35.92159 27.34517 6.399822
v 32.0397 25.61826 6.009127
v 42.47157 19.9007 -3.683689
v -8.504576 -18.1858 16.62754
v 15.08667 21.21157 3.800195
v 15.60097 21.56659 3.755098
v 28.5978 73.06132 11.9614
v 28.37806 72.57049 12.2322
v -37.59926 26.62063 4.387202
v 15.08501 -42.21896 2.787189
v 10.81621 78.57168 15.65399
v -35.77617 77.5716 7.992654
v -35.38309 78.02665 8.023122
v -35.42064 77.57059 8.193658
v 21.63994 23.0433 3.153131
v 38.28324 18.25648 -0.5909874
v 29.25426 75.43505 10.8394
v 28.6701 75.72935 11.15148
v 37.05711 26.7212 4.65688
v 9.330664 80.01007 15.23147
v 9.313298 79.53206 15.44368
v -27.87676 28.61967 7.534637
v 31.36932 41.79046 14.03907
v 34.28514 26.2648 6.335513
v 14.78141 -42.35122 3.053094
v 14.07124 -42.44347 3.659259
v 22.99406 25.93231 6.621487
v 22.54063 25.95897 6.878775
v 23.98919 40.04164 16.57795
v -41.49774 43.48796 9.575344
v 17.86687 76.5743 14.83295
v -40.88144 43.39976 10.08404
v -30.1336 27.01773 6.067039
v -18.7603 24.79057 5.468759
v -27.58736 27.57441 7.124088
v -27.80232 27.16526 6.575952
v 53.70165 37.88848 -7.750232
v -60.61713 53.74481 -17.53305
v -44.9859 26.75322 1.19208
v 22.98354 25.46909 5.597875
v -41.19028 24.28599 1.183909
v -40.81532 24.61484 1.746929
v -40.45628 25.18016 2.425171
v -40.67885 24.62855 1.676045
v 12.33144 -41.8287 5.215092
v -24.87896 27.42081 6.180707
v -18.92659 24.5447 5.044393
v -20.50321 27.70168 8.144919
v -20.75672 28.40989 8.763198
v -21.18161 28.11047 8.315316
v 12.17241 -42.27137 5.210986
v -38.30141 28.43759 5.955887
v 19.9971 23.75916 4.151887
v 20.04118 23.31025 2.982521
v -29.12113 43.37727 16.07999
v 13.4037 -17.92411 14.16834
v 33.45403 29.16282 8.129554
v -32.61909 28.4722 7.481349
v -32.25556 29.65181 8.315153
v -27.81604 26.45896 5.147476
v -42.5218 25.05346 1.920216
v -42.02795 24.51307 2.029438
v -35.57425 29.96338 8.011236
v -23.03277 26.23921 5.283483
v -7.268951 -17.60603 25.25238
v -23.51601 24.46533 3.530081
v -39.81266 25.9794 3.640509
v 28.31552 75.70453 11.31041
v 27.5763 76.08681 11.53874
v 22.64585 26.30351 6.863806
v 20.42143 72.56311 15.49491
v 22.63197 77.07562 13.21629
v 15.58281 24.66751 6.397871
v 32.6495 26.60291 7.073207
v 19.44564 -76.24744 -19.22525
v 22.63302 25.70307 5.960897
v 22.4789 26.03962 6.558058
v -5.910765 -17.63723 21.82087
v -5.991572 -17.20594 21.02791
v 37.51423 18.37525 -0.0670105
v 23.55646 24.75453 4.817281
v 23.63215 25.54433 5.59371
v -39.87691 25.71939 3.215186
v -39.55586 24.92432 2.427892
v -46.00138 21.0464 -4.432903
v -26.29389 18.24795 2.409649
v 24.98321 28.08961 7.996788
v -23.09534 25.57862 4.705378
v -22.79708 25.72812 4.734174
v 23.02788 48.54328 16.88104
v -40.71102 25.69686 2.588031
v 16.95222 -41.88168 1.724327
v 17.16229 -42.15192 1.441511
v 17.29918 -42.54648 1.274669
v 18.33573 21.17247 1.504644
v -34.39309 27.24493 6.159242
v 25.09638 77.00692 12.23299
v 11.42255 -41.93041 5.827583
v -39.34933 26.64026 4.693512
v -21.55693 24.13114 4.512428
v -6.573885 -18.03123 25.58501
v -6.491553 -18.11817 25.12344
v -21.63367 24.46222 4.706243
v -9.230216 -16.73219 22.24627
v 39.75097 22.58329 1.155678
v -8.740784 -17.62579 17.26019
v -8.548884 -17.79449 16.8513
v -8.306662 -17.64987 17.1623
v 17.1733 20.91599 0.5949684
v 17.21683 21.01126 0.6474751
v 16.5664 20.52417 0.4676573
v 16.80277 20.65832 0.4769108
v 16.89547 20.86874 0.5505201
v -24.18024 26.99434 5.73014
v -18.99502 26.55319 7.233654
v -35.58238 22.94767 1.80465
v 11.56308 -41.88264 5.78621
v 11.10033 -41.73048 6.435709
v 18.1347 17.62118 2.538608
v 33.17346 74.72697 8.770692
v 41.42456 19.44117 -2.713559
v -19.08975 80.13972 14.08733
v -37.94527 30.8836 7.922862
v 38.06949 70.0113 6.243252
v 28.99684 29.99803 9.143522
v -19.97632 -41.78933 2.389889
v -19.8151 -41.72504 2.667031
v -25.783 -43.54619 0.1634699
v 34.54479 23.0661 2.577348
v 35.17326 23.46201 2.6778
v 35.27142 23.25233 2.496916
v -28.51493 28.14787 7.450275
v 26.90353 76.17028 11.87725
v 22.91824 26.50646 7.488528
v -25.51127 17.02862 2.92708
v -26.31283 16.08811 3.098507
v -38.57529 29.13878 6.423105
v -22.90757 24.8778 4.725964
v -22.63193 24.9946 4.861491
v -21.83346 24.17401 4.465117
v 42.11802 23.05019 -0.6273166
v -36.58746 28.6869 6.785298
v -35.98598 29.15012 7.242754
v -35.74678 29.29541 7.434254
v -18.17662 25.04547 6.027199
v 16.38317 19.53505 1.56456
v 34.42513 28.04588 6.41528
v 33.73226 27.7618 6.419623
v -19.43174 24.53907 4.944701
v -18.95106 24.05417 4.538563
v 41.82863 18.77699 -2.958547
v 13.33442 -42.16624 4.264302
v 12.95934 -42.19405 4.543955
v -23.23663 23.66994 2.759463
v -18.04009 25.3299 6.375751
v -19.3511 25.57414 6.114409
v 34.15519 29.5014 7.94246
v 4.766428 -18.36581 17.75865
v 4.361136 -18.34503 17.99726
v -20.9665 23.4382 3.797971
v 22.80014 27.25243 7.196682
v 22.98845 27.48705 7.408094
v -34.32067 30.53524 8.641943
v 21.09318 24.7683 4.862677
v 20.91948 24.4255 4.439927
v -30.171 18.03747 2.358688
v -28.68688 18.04275 2.555317
v -37.77129 29.55746 7.039146
v 25.30145 24.92862 4.67297
v 24.43311 24.77734 4.606032
v 24.88305 24.57888 4.33911
v 38.17536 38.85454 10.45636
v 25.29083 29.09056 9.16193
v 25.99553 29.33042 9.033396
v -28.03111 28.3124 7.196462
v -28.56937 28.26601 7.248924
v -41.57251 25.04203 2.102421
v -35.42993 27.16996 6.346138
v 25.69647 76.48766 12.24137
v 26.25411 76.37205 12.06893
v 3.584293 -17.35751 19.67566
v 35.00786 25.3957 5.93601
v 35.96251 25.18409 5.227008
v 5.867494 -16.36442 24.70231
v -32.09666 23.67631 2.420435
v 41.80735 20.17984 -2.727579
v -26.97372 16.98232 2.990635
v -26.94777 17.75751 2.626241
v -25.74597 26.92606 6.016753
v -32.09428 22.79618 2.127382
v -33.15062 23.37464 2.186355
v 3.381753 -17.47274 25.4394
v -7.641961 -17.38305 18.25972
v 18.77271 20.37297 1.257637
v 18.66277 -42.75519 0.6103624
v 28.98211 24.55871 3.648206
v 28.06337 24.62196 3.864336
v -46.42831 22.04998 -3.913378
v 39.94157 17.96909 -1.607265
v -6.89288 -16.94633 20.68481
v -25.50965 27.54154 6.254985
v -32.62172 15.75539 2.986002
v -25.61498 45.58185 17.08818
v 17.68053 22.41065 3.001229
v 8.614616 -15.9925 23.11364
v 4.114369 -17.81509 18.79632
v 4.127454 -18.1283 18.24418
v -24.33274 26.18742 5.165951
v -23.43932 29.1758 8.914654
v 8.504807 -16.6804 21.85822
v -19.35124 22.02358 2.574267
v -43.29682 22.18838 -2.418848
v -43.19754 22.25184 -2.226825
v -42.86509 22.12592 -2.298427
v -33.47591 23.11428 2.11291
v -30.57141 32.47557 10.5163
v -45.68219 20.83526 -4.477547
v -40.42839 26.48614 3.516805
v -29.90991 30.50292 9.250102
v -24.01491 26.06091 4.851127
v -23.56066 26.03498 4.822488
v -21.91395 -42.10034 0.7633085
v -24.22456 26.21489 4.981612
v -23.89677 26.21374 4.940518
v -26.31528 26.9568 6.263916
v 15.78051 19.6289 1.84559
v -25.20912 26.63632 5.59669
v 37.27504 23.25702 2.299917
v 14.46526 19.43526 3.097074
v 19.19701 16.774 2.90034
v -3.303141 -43.12845 11.00201
v 18.91089 19.87283 1.337051
v 36.96174 23.33752 2.493408
v 3.56926 -42.64459 10.32824
v 38.35628 24.1023 2.811602
v 38.82618 16.58732 -0.3391029
v 38.73803 15.56952 0.08805937
v -23.57093 19.00611 1.463088
v -32.91566 25.27236 3.5363
v -28.01085 27.87667 7.309586
v -27.80773 27.92497 6.885707
v -28.07639 27.91784 7.158927
v -27.09227 27.31912 6.675449
v -27.27254 27.58492 6.617737
v -32.8661 31.61898 9.673288
v -33.44786 26.80653 5.231889
v 39.4671 23.09789 1.878632
v 37.30725 18.91179 0.08843429
v 36.88894 19.49187 0.4979656
v -35.04053 23.15162 1.916193
v -34.11635 25.13301 3.305006
v -31.8936 24.83353 2.993811
v -31.91968 24.44269 2.761207
v -32.55986 25.14511 3.318168
v -34.17972 23.54916 2.128278
v -34.00855 23.96155 2.253597
v -32.84951 24.49787 2.759884
v -32.61927 24.74163 2.899125
v -33.24694 24.43957 2.6731
v -33.84924 24.12986 2.362797
v -33.8479 24.39674 2.506362
v -33.8411 24.56353 2.623225
v 25.03729 28.85431 8.880683
v 19.19963 19.25474 1.582847
v -24.88062 27.72677 6.676864
v 20.62243 15.71058 3.347442
v 21.71541 16.03417 3.264251
v 22.5455 16.97786 3.084882
v 38.76202 19.96402 -1.131476
v 38.90828 22.25529 0.449497
v 38.20825 23.0948 2.081608
v 37.80249 17.07967 0.1253636
v -34.48783 14.22641 2.93845
v 40.15169 22.06065 0.4139443
v -37.13967 18.69805 1.219258
v -37.21919 16.92473 1.483933
v 41.39407 20.81978 -1.753354
v -39.71423 24.35666 1.666903
v 4.006687 -17.06172 25.75193
v 4.79198 -16.67231 25.50879
v 1.146107 6.450119 23.39985
v -23.7767 26.5174 5.239698
v -34.6341 14.90288 2.819922
v 1.692021 -18.40533 22.19162
v 34.79477 23.4767 2.737376
v -40.61476 23.71987 0.8850256
v -39.14977 29.60386 6.640714
v 20.16757 16.58669 3.024789
v -18.89365 -41.73019 3.261631
v 26.58771 24.76132 4.442089
v 25.56521 24.61224 4.364239
v 18.09093 21.33737 1.630761
v 17.38223 -42.85917 1.302081
v 22.39886 26.25139 6.422993
v 14.50838 17.67194 3.401153
v 18.47689 -42.57941 0.6596375
v 16.68744 20.64567 0.600881
v 40.67904 22.75937 0.6373596
v 2.155623 -17.8613 21.63122
v 14.10808 18.13236 3.556385
v 13.968 19.13277 3.700665
v -20.41339 -41.84179 1.837856
v 34.00289 23.74579 3.089806
v -25.39161 15.78951 3.316746
v 38.25555 22.28553 0.7571255
v 38.20932 22.86325 1.567843
v 40.19894 20.875 -2.039001
v 40.45082 20.79823 -2.386651
v 36.83848 22.81476 1.78251
v 36.06161 23.28191 2.428656
v -32.8005 31.98312 9.857561
v 20.97145 23.60554 3.367452
v -31.20066 22.30573 2.186745
v -18.15359 24.65429 5.644792
v -18.41868 24.46688 5.198246
v 32.09372 22.32836 2.662399
v 39.80468 23.05527 1.62883
v 39.60794 22.78267 1.346874
v 40.21973 22.80054 0.9850772
v -20.3535 -41.96143 1.977374
v -20.74948 -41.99263 1.559354
v -20.56803 -41.83134 1.627589
v 11.56013 -42.04661 5.691202
v 11.04647 -42.21517 6.150014
v 25.10279 21.74733 3.168146
v -29.70692 23.71688 2.94578
v 2.839328 -17.31572 20.22639
v -28.25443 17.4189 2.809221
v -27.51079 17.70373 2.684157
v -46.73745 21.09562 -5.021235
v -19.80662 47.40822 18.73348
v 37.94214 28.94129 6.11099
v -8.620049 -16.79862 24.87479
v 18.77146 21.25903 1.264246
v 3.676378 -17.71152 19.18444
v 1.801368 -18.23399 21.57778
v -31.39547 32.4545 10.33947
v 40.36848 20.61948 -2.245193
v 42.74576 18.00533 -3.893127
v -8.274248 -16.77845 26.16244
v -7.513664 -17.25703 26.17168
v 39.37212 18.56581 -1.418102
v -35.49169 23.30194 1.885954
v 38.49426 19.06511 -0.8870991
v -24.10608 24.28621 3.258685
v 2.475792 -17.27929 20.53382
v 1.998302 -17.7669 21.24971
v 2.513606 -17.32415 20.69986
v -35.03579 20.46578 1.761623
v 18.89873 20.79657 1.341106
v -36.21465 18.43553 1.498048
v 19.15085 21.63435 1.688185
v 19.02234 21.32493 1.545874
v 40.14681 21.75605 -0.5008656
v 3.303128 -17.60696 19.58067
v -37.29005 17.54984 1.284413
v -7.382162 -17.21434 19.38347
v 39.18092 19.2988 -1.49064
v -43.68196 -28.27123 -1.946729
v 2.668094 -17.52894 20.26594
v -6.415637 -17.21799 20.51413
v -46.59032 -28.79114 -4.885614
v 36.02484 18.00922 0.8196577
v -36.76525 22.00184 1.625778
v -36.93194 21.18808 1.414635
v -37.73776 21.92743 1.224121
v -38.87003 20.36846 0.4556488
v -38.27255 20.67924 0.8499736
v -37.82175 21.57865 1.30078
v -38.31938 21.34738 0.9566175
v 34.18813 -35.49598 -0.6512607
v 39.06585 -49.95853 -13.6396
v 37.47607 -50.89872 -12.52172
v -21.53666 -54.60117 0.1088132
v 46.31731 -8.463482 -3.514673
v 23.59755 41.08796 16.79312
v 23.30773 41.66716 17.02908
v -40.87889 22.95701 0.2961894
v -40.64705 23.21206 0.6216094
v -42.70237 25.9171 1.655888
v 29.0036 39.71289 14.8531
v 28.16274 40.96727 15.30497
v 27.45747 40.38692 15.56745
v 19.12706 44.66354 18.42807
v 38.72179 22.02953 0.05242639
v 13.65426 78.69607 15.00227
v 22.13531 26.39286 6.161396
v 19.9438 24.78746 5.078586
v -22.70973 18.09971 2.332932
v -28.47249 43.03012 16.34641
v 23.18963 76.27254 13.29493
v 16.00541 77.32594 15.02223
v 23.24527 43.17589 17.14001
v 23.70914 43.16981 16.99002
v -19.47753 79.84824 14.1112
v 23.22444 72.29334 14.54453
v 22.72315 71.93255 14.86522
v 15.70362 18.02852 2.779437
v -30.00471 15.71525 3.127334
v -28.37285 15.90544 3.227135
v 19.79692 -40.67404 2.886909
v 14.04056 71.72572 17.19379
v 16.94308 28.65056 9.86341
v -44.62043 22.72129 -1.938641
v -44.17488 22.40455 -1.959563
v -44.01411 22.57705 -1.862536
v 21.28082 71.74099 15.44647
v 21.7869 71.79626 15.29399
v 23.47425 71.13078 14.71714
v 39.61026 23.4572 2.04606
v 39.32299 24.26563 2.373843
v 18.77451 23.59384 4.37597
v 18.22146 22.11784 2.027886
v 19.02244 22.62494 2.573912
v 19.61947 22.96332 2.688648
v 23.96421 23.87167 3.932327
v 23.3182 23.88399 3.97433
v 24.0838 23.57095 3.781766
v 22.75994 19.60398 2.653454
v 26.59709 23.77383 3.563694
v 27.82825 18.73748 2.699122
v 35.59489 23.38768 2.602557
v 32.27666 23.91849 3.223052
v 33.42131 23.39713 2.909899
v -21.62494 29.4268 9.593664
v -1.399867 -43.70756 11.07135
v -25.52928 18.01833 2.44554
v -23.76023 17.32188 2.758434
v -34.91879 22.09542 1.735917
v 36.80434 39.15104 11.27623
v 37.34624 38.03768 10.83498
v 22.48083 27.69462 7.6519
v 26.94753 32.2539 10.92717
v 33.93368 13.62283 2.724049
v -24.95017 25.79968 4.464716
v -29.31429 20.91642 2.336766
v -23.63089 25.08542 4.194506
v -23.8553 23.97435 2.935241
v -22.96363 24.15461 3.366
v -22.8888 23.46183 2.659256
v -23.90989 22.59379 2.271072
v 30.3259 41.41406 14.51832
v 35.66604 73.2834 7.417096
v 35.93027 72.79343 7.301451
v 36.19873 70.63358 7.719662
v 35.96572 71.14079 7.772904
v -47.03646 -59.08189 -46.21254
v -41.52163 22.11445 -1.130226
v -41.55702 22.79591 -0.06450835
v -41.42829 22.45269 -0.5831323
v 15.60861 -42.03209 2.365776
v -11.17573 -17.45894 18.10927
v -43.96544 44.20645 7.284721
v -43.43571 42.50823 8.488378
v -4.929799 -19.90589 21.77885
v 42.48508 21.46189 -2.149678
v 42.59863 22.77323 -1.346494
v 28.45223 30.60014 9.52498
v -35.07438 77.62493 8.420162
v -19.0971 44.65668 18.92259
v 39.48336 -63.26439 -37.46855
v -38.81662 18.37488 0.4616973
v -38.7663 19.51893 0.3896053
v -38.02533 16.96497 1.143003
v -39.35403 17.90148 0.259048
v -20.42688 23.05099 3.401582
v -18.45016 22.51723 3.787174
v -29.72347 15.16693 3.36388
v -8.175048 -19.03278 17.2555
v 15.76237 24.90918 6.472474
v -4.545373 -40.42516 13.5097
v -31.77363 32.1697 10.08534
v -32.42355 31.79161 9.80778
v -33.16794 31.29966 9.378427
v 16.67232 21.71634 2.72789
v 16.70881 22.36133 3.393231
v 14.21242 23.37629 5.723196
v 58.80422 -27.68863 -39.18075
v 9.886919 -69.34101 0.7022353
v 14.81636 -54.08197 1.868591
v 25.59781 -57.42245 -6.903877
v -25.39873 68.70937 15.55659
v 22.32718 10.96921 3.545021
v 23.12864 11.09563 3.563337
v -3.901861 -21.48251 19.90948
v -1.092352 9.404809 22.66344
v 10.1175 -23.83093 11.6033
v -1.253058 0.005333903 27.50824
v 52.60847 36.16341 -4.763734
v -61.60907 -30.12764 -38.47537
v 13.81201 -19.49906 9.219322
v 13.71223 -19.44713 9.200874
v 14.80221 -19.28422 8.609918
v 13.95401 -19.45704 9.194021
v 1.305434 7.352839 22.93454
v -27.88276 -26.7778 6.245611
v -31.09319 -26.38937 5.264388
v -2.238346 2.712317 25.94229
v -0.8391392 2.533181 25.97819
v -0.3893071 0.9050337 26.84746
v 0.5456046 -1.181545 27.88908
v 1.559231 -2.423571 28.31795
v -16.24801 -19.15842 11.07814
v -39.50361 -58.21956 -17.0208
v -54.35939 35.66853 -3.184697
v -35.27854 60.61261 11.0595
v -47.60995 65.56315 0.4757175
v -25.0823 5.358646 3.785051
v -52.77279 19.61365 -10.67532
v -17.51062 -10.33878 12.58252
v 13.96617 -17.04046 10.98613
v -0.3296291 -6.360143 31.37119
v -1.518304 -4.87442 30.69372
v 2.646101 9.223195 21.23516
v 4.425285 26.54614 16.40419
v 14.00858 20.12454 4.023138
v 14.32974 20.02125 3.630212
v 14.78287 20.21535 2.923239
v 13.57802 18.39227 4.010149
v 13.6703 19.35753 4.029231
v 13.33083 19.02682 4.281525
v 44.02349 -32.70264 -7.983897
v 41.18 29.61948 5.012291
v 50.966 -21.5271 -12.03802
v 52.50323 44.1194 -6.627387
v 52.95127 25.63253 -9.890768
v 55.49889 41.71439 -12.12399
v 53.41219 39.1833 -7.367023
v 60.55323 21.59188 -23.76375
v -39.50488 26.03532 3.770596
v -39.17649 26.01487 3.564711
v -28.86377 79.03766 11.2626
v 16.30611 27.83132 9.235045
v 22.32769 41.66547 17.40388
v 22.96289 42.47313 17.22056
v 22.74548 42.93576 17.33059
v 23.17261 43.52014 17.18162
v 43.72995 69.59116 0.8426307
v -3.543946 -49.16135 10.79076
v -29.17364 26.32088 4.949026
v -28.5608 26.59325 5.212877
v -24.42353 79.40993 12.84776
v -26.27212 78.92861 12.4398
v 27.76966 40.01059 15.39176
v -24.31621 18.66808 1.794522
v -23.07713 17.66353 2.548131
v 15.87757 -42.1254 2.080663
v 15.62045 -42.16263 2.268517
v 24.04693 46.18754 16.67498
v 37.5705 24.55545 3.538771
v 37.41593 24.87133 3.910043
v 37.51091 25.31535 4.207083
v 37.53811 25.33044 4.057163
v 36.8232 26.37369 4.398359
v 36.93306 25.24526 4.263819
v 14.22579 79.6348 14.4006
v -19.91003 27.36977 7.957513
v -39.01748 30.11301 6.987547
v -39.41005 29.75697 6.610072
v -39.73761 30.2066 6.781677
v -39.35174 29.33206 6.277071
v -39.03413 28.81219 5.946967
v -38.98291 27.72408 5.287729
v -39.87795 29.43213 6.181351
v -42.83345 27.01943 2.344908
v 23.89473 76.8394 12.80074
v 24.72806 77.18089 12.30067
v 24.14033 77.16452 12.56858
v 26.22084 73.3761 12.98273
v -45.74209 22.00929 -2.979986
v -45.31981 21.93259 -2.580236
v -45.10394 21.69528 -2.724676
v 23.3238 77.14474 12.90192
v 23.48151 76.72378 12.99075
v 24.61699 76.46182 12.68745
v 33.59479 24.33773 3.826579
v -29.05502 15.45323 3.364721
v -26.99458 28.21847 6.996395
v -27.68834 28.1553 6.974036
v -25.89127 27.94403 6.764456
v 36.27289 27.23724 5.102584
v 35.17112 25.74234 5.593303
v 36.38795 26.73231 4.798102
v 35.91133 26.71844 5.064641
v 27.44415 24.62384 3.880093
v -32.68752 22.51307 2.124441
v -33.3126 22.72191 2.100174
v -33.44025 22.44605 2.033919
v -34.95911 22.67717 1.778989
v -34.61868 22.5924 1.837776
v 43.07881 22.29791 -2.105753
v 43.67273 21.75146 -3.165316
v 43.44016 21.67475 -2.859265
v 23.58222 77.74195 12.57629
v -46.32535 22.53791 -3.405271
v -42.02818 23.58714 0.9339015
v -42.27713 23.76378 0.928435
v -41.99369 23.66265 1.11988
v 35.46587 39.14851 11.95452
v -42.39315 25.605 1.786543
v 15.5086 79.2748 14.29465
v 9.261545 79.18304 15.63851
v 30.06826 42.19579 14.5948
v -21.58962 79.41752 13.80164
v -1.792496 -12.93898 32.655
v -38.59558 26.49114 4.401199
v -2.642359 -44.62947 11.16706
v 20.73495 24.73085 4.909336
v 20.85699 24.44886 4.5734
v 20.40901 24.16241 4.518146
v 20.80392 24.39104 4.62578
v 20.40682 23.94468 4.00003
v -45.20165 24.13382 -1.575971
v -21.39029 28.35146 8.519106
v -38.84908 24.40992 2.040132
v 21.63778 42.2842 17.63476
v 21.19092 14.83658 3.627179
v 19.84484 44.7543 18.2581
v 29.17536 41.71965 14.9698
v 31.63949 27.49119 7.096819
v 30.88301 27.84986 7.206797
v 30.25148 28.02171 7.367635
v -30.78094 23.88484 2.764683
v 19.57933 44.50306 18.30553
v 20.98696 45.653 17.844
v 20.32018 45.01715 18.09697
v 20.4508 44.9141 18.039
v 19.96741 44.61862 18.17031
v 20.65701 44.66832 17.97118
v 21.19275 44.86527 17.80442
v 20.90557 43.67483 17.88532
v 20.11288 44.16737 18.11426
v 8.866961 -16.80939 21.33205
v 26.3859 14.11168 3.98807
v -26.56097 27.7104 6.400032
v -24.24288 26.37616 5.117286
v -24.48545 26.46195 5.217617
v -24.41162 26.69927 5.371971
v -24.77502 26.48285 5.309669
v -25.02769 26.7555 5.569282
v -24.65233 26.70561 5.382855
v -25.02061 27.13771 5.820425
v -25.63968 27.20747 5.96476
v -26.67079 27.33184 6.37937
v -27.2861 27.7077 6.586974
v -26.91816 27.68097 6.399792
v -1.370396 -40.87486 13.11907
v 16.55287 23.54273 4.765086
v 15.71123 23.12425 4.534575
v 17.69203 23.30455 4.282496
v 16.898 23.04566 4.219708
v -7.415483 74.41623 17.9067
v -4.076103 -47.54398 11.46793
v -29.62584 22.69007 2.570975
v -29.91835 23.06694 2.608631
v -31.16289 41.4567 15.38458
v 29.64992 13.27908 3.749728
v 11.84262 -41.60625 6.017821
v -21.75066 28.72862 8.826926
v -23.14819 27.88259 7.372455
v 24.31532 42.90382 16.79415
v 23.69384 42.85446 16.97013
v 25.66247 42.05324 16.31368
v 24.86128 42.00896 16.62171
v 24.60032 41.32448 16.56157
v 25.18574 41.67746 16.45158
v 25.07432 40.93817 16.33385
v 25.64956 41.16724 16.24358
v -18.96829 43.53168 18.86883
v -18.35184 43.41904 18.96546
v 19.22254 44.08584 18.33617
v -12.23366 81.15382 14.95948
v 17.19793 23.87006 4.7645
v 16.5797 23.92933 4.97314
v 30.43849 13.55084 3.633393
v -0.2228719 -48.93326 11.05187
v 16.60924 20.04566 1.18425
v -5.632361 -18.79667 22.986
v 15.69715 78.80233 14.4618
v -27.8716 16.39355 3.027461
v -2.30289 -48.03493 11.32024
v 21.67111 45.08138 17.612
v 11.42181 78.81685 15.42468
v 12.76124 79.53497 14.81261
v 9.773179 80.23713 15.05673
v 10.36026 79.98167 15.06276
v 29.15712 38.26999 14.45589
v 30.39853 40.01748 14.37851
v -35.63403 27.29058 6.434203
v -36.53801 27.88033 6.316625
v -35.73211 28.37596 6.718747
v -37.29751 29.63638 7.255245
v -36.4426 29.32896 7.287899
v 28.27261 46.61509 14.81373
v 11.01385 -42.02745 6.199755
v 11.1601 -42.43767 6.107991
v 6.258397 77.92374 16.49597
v -11.77595 -16.78306 20.246
v 24.38336 45.77651 16.55244
v 24.25003 45.39914 16.64421
v 15.79586 28.27596 9.914407
v 13.652 71.86079 17.24472
v 14.18824 72.57224 17.00277
v -21.43793 -41.88676 1.062841
v 15.28968 24.22724 5.986498
v 14.78242 23.78148 5.864191
v 15.00834 23.54244 5.331679
v -41.772 23.6891 1.081697
v -42.11835 23.98566 1.526839
v -41.84034 24.22524 1.813432
v -41.41914 23.9677 1.183955
v 25.34902 74.60509 13.0368
v -22.67464 20.02272 1.336836
v -23.31446 19.28894 1.391215
v -22.48136 -42.34318 0.5644841
v -22.07584 -42.02391 0.7315685
v -22.50654 -42.21268 0.5353815
v -17.98006 80.40131 14.26068
v 30.20811 36.7706 13.27963
v 25.75337 40.39072 16.11107
v 24.91407 39.6707 16.23323
v 34.60058 14.18619 2.456844
v 35.82631 15.1581 1.624108
v -45.10936 24.90238 -1.154676
v -22.37881 -42.04707 0.7238041
v -19.59286 77.4716 15.11889
v 19.43824 43.87658 18.25159
v -24.47836 -42.30706 0.7389124
v -22.81457 16.20347 3.124288
v -19.26418 78.94431 14.57652
v 22.2252 40.53543 17.28174
v 31.84801 39.90206 13.72486
v 19.9732 14.18668 3.531357
v -36.61729 29.52432 7.35033
v 27.36137 17.91385 2.78662
v 26.3131 18.05529 2.762815
v -31.69755 16.0145 2.997326
v 21.04934 73.04688 15.17393
v 4.764021 77.9561 16.66256
v 5.182802 76.22599 17.23843
v 33.22789 24.11985 3.530108
v 14.26379 28.22542 10.50523
v -25.05968 26.11106 4.898109
v -24.25038 25.05929 3.930297
v -30.61429 42.50213 15.57273
v -30.40086 42.75483 15.62832
v -18.19644 21.50175 2.927414
v 34.74104 23.71011 3.014832
v 35.58563 23.70988 3.214219
v 34.45683 24.08248 3.560772
v 35.07074 24.43652 4.822772
v 33.63928 24.64719 4.611609
v 30.99769 24.64848 4.055531
v 31.9044 24.93119 4.713706
v 32.14236 25.02125 5.093108
v 3.560834 -80.59087 -9.121658
v 2.122675 -80.68541 -8.866832
v 22.56362 27.34995 7.309103
v 22.42587 26.87196 6.655825
v -29.48157 22.02057 2.451312
v -11.24392 -16.58334 21.35486
v 36.36748 23.49025 2.78889
v 36.0953 23.67487 3.19469
v 36.16983 23.44527 2.599796
v 3.993246 76.71233 17.17183
v 33.52678 13.30032 2.806938
v 14.86645 79.56322 14.29818
v 25.79659 73.83649 13.03691
v -22.49896 19.14519 1.758427
v -22.21833 19.94557 1.499912
v 21.66818 -37.58743 5.161677
v 15.4873 -19.04134 8.30819
v 17.14262 -18.80516 7.728877
v 0.5008663 -13.58197 32.12343
v -21.58047 17.17052 2.499839
v -21.83356 16.41435 2.845616
v -36.88525 26.88155 5.30565
v -38.05817 26.64239 4.594859
v -37.88438 26.73871 4.46724
v -6.413391 72.95225 18.30309
v -29.20334 30.21848 9.08829
v 29.44347 42.06322 14.8733
v 27.94448 37.10561 14.39827
v 35.02226 27.7207 5.991596
v -21.18332 23.8396 4.207549
v -21.5496 23.90168 4.120464
v 28.84501 36.61239 13.77018
v 29.7677 38.83116 14.40661
v 30.47256 38.16166 13.87126
v 29.51491 36.97385 13.70066
v 31.91738 27.75282 7.053575
v 2.535826 -49.31276 10.66871
v 33.18242 26.80293 6.843782
v 8.582973 80.20322 15.22188
v 9.142782 80.31089 15.14123
v 8.335652 80.38186 15.20338
v 7.266876 80.49024 15.30038
v 16.43686 74.67865 15.87602
v -44.97498 -61.41813 -40.8067
v -20.03235 27.74499 8.292398
v 14.93517 18.07173 3.070831
v 37.37452 22.36766 1.365257
v 37.19967 22.9009 1.82647
v 19.30177 15.40591 3.36305
v -42.38786 26.48035 2.013877
v -43.00588 26.11351 1.431349
v -42.05599 25.45546 2.025693
v -41.48243 25.43749 2.116358
v -41.49192 26.01308 2.240774
v -37.71391 25.73635 3.410908
v -38.61148 25.46185 3.041203
v -38.6809 26.09944 3.62788
v -35.325 26.30072 4.377701
v -35.9283 26.28855 4.400079
v -36.36395 25.09662 3.144433
v 25.41237 38.80111 15.73039
v -37.35967 43.07418 12.24912
v 15.24586 73.29232 16.6148
v 15.77529 73.78513 16.33738
v -33.52535 42.11137 14.38423
v 39.38319 22.08838 -0.2693929
v 39.25103 21.81615 -0.6204926
v -24.46587 45.78658 17.47942
v -28.57314 45.04074 16.09618
v 26.64494 72.25957 13.16209
v 27.12159 73.076 12.67916
v 36.01828 38.54486 11.60407
v 30.67811 28.28809 7.482261
v 31.35985 28.00172 7.228729
v 31.66768 28.15062 7.315958
v -29.40125 32.32504 10.59909
v 37.79048 14.7584 0.813859
v -44.22629 24.31605 -0.8765957
v -43.23808 23.9086 -0.5279946
v -42.94201 23.45071 -0.6932994
v -43.51293 23.72436 -0.9941654
v -42.67547 23.80605 0.2540227
v -43.07819 25.04949 0.6003795
v 25.08316 75.29598 12.9296
v -17.68322 24.68852 5.965257
v -17.58307 25.04458 6.336987
v -30.97497 32.04999 10.12443
v -32.33689 31.23583 9.446512
v -31.39305 31.7732 9.888462
v -29.01214 30.62629 9.433735
v -32.57434 30.47664 8.945862
v -30.84259 30.40494 9.066877
v -31.11274 30.98852 9.431909
v -33.04013 30.85498 9.107805
v -18.61502 26.56802 7.400554
v -18.73207 79.76035 14.32885
v 30.59471 42.26322 14.34921
v 18.74935 77.49706 14.20529
v 19.59284 77.99541 13.78076
v 17.96643 78.5881 14.00094
v 31.81495 39.21589 13.64204
v -18.41631 77.09947 15.53968
v -12.82591 80.49027 15.18351
v -33.57362 13.81509 3.146787
v -33.21689 14.41956 3.167939
v -33.79103 14.25588 3.09157
v 26.64443 14.66525 3.94645
v 17.16931 71.97157 16.48605
v -2.165027 -44.62718 11.16954
v 20.44931 46.17344 17.9912
v 21.3798 46.14823 17.67164
v 21.48919 23.39239 3.284334
v 22.56994 23.52896 3.616412
v -24.76505 31.68601 11.05426
v -6.615305 -17.42365 20.47153
v -6.254839 -17.54936 20.87175
v -24.07158 25.67631 4.973116
v 17.20391 75.75224 15.35446
v 17.14672 75.18317 15.55329
v 43.50729 22.23428 -2.64145
v -33.74707 31.27018 9.228121
v -43.79995 24.36453 -0.5911112
v -43.67691 24.85482 -0.14987
v -43.30166 24.90034 0.2730741
v -43.14994 24.32417 -0.05324347
v -42.97398 25.14154 0.9063035
v -42.98764 25.81252 1.273099
v -42.71711 25.46956 1.509761
v -43.17507 26.48539 1.5013
v -44.14252 25.62964 0.1822111
v -43.50031 25.40787 0.4712807
v -43.79537 25.7564 0.5715563
v -43.34766 25.69658 0.8980083
v -44.02242 26.04809 0.6491014
v -43.31424 26.01029 1.153064
v -45.05378 25.1792 -0.9041241
v -44.65409 25.39133 -0.4371854
v -44.70436 26.01895 0.2170322
v 7.882658 80.22321 15.31521
v 6.79231 80.31709 15.42839
v 5.084673 80.54084 15.53589
v 1.081314 -48.82834 11.11136
v 26.9392 39.52549 15.61377
v -13.73755 80.15301 15.20068
v -13.68416 79.72803 15.39784
v -2.101475 -79.38674 -4.824843
v -44.79348 21.81766 -2.526529
v 10.00658 78.42423 15.87021
v 9.601312 78.94691 15.69502
v 9.101577 78.90096 15.7543
v 8.306807 79.2684 15.67917
v -27.49638 39.48811 16.02316
v -24.4653 44.25483 17.57241
v -35.21819 42.16024 13.67559
v -33.71339 44.35976 13.91109
v 18.63551 69.37383 16.58669
v 15.2281 19.29782 2.362041
v 14.85515 19.81356 2.654656
v -32.68024 42.38296 14.6814
v -32.48624 42.04126 14.77841
v -32.36842 41.34885 14.91647
v -31.72817 41.79117 15.16305
v -60.42227 54.01104 -17.11227
v -0.899189 -43.69009 11.03139
v 24.83685 28.58387 8.452564
v 24.21121 28.8902 8.686241
v 25.04197 27.831 7.462664
v 24.88927 28.23229 7.90881
v 24.58644 27.93551 7.631418
v 24.24869 28.01342 7.656261
v 23.00775 27.39421 7.483476
v 23.53711 27.67992 7.650042
v 24.34747 27.92508 7.574888
v -28.73338 78.4985 11.56824
v -27.7487 78.26022 12.14849
v -22.47834 16.95192 2.846613
v -22.16509 17.43127 2.638156
v -21.22768 16.83184 2.64846
v -27.84029 18.17562 2.60501
v 19.54287 25.28278 5.575176
v 19.50068 24.96995 5.246437
v 19.46974 24.23815 4.715742
v 32.46376 28.57249 7.625729
v 33.12227 28.52933 7.428649
v 27.98575 46.2025 14.99285
v 28.21536 45.76157 14.95521
v 29.19884 46.3704 14.39933
v -30.06212 43.46339 15.69004
v -30.2767 43.95314 15.56348
v -25.39997 44.79243 17.25823
v -24.95331 45.46166 17.35151
v -24.60354 44.52655 17.51091
v -25.19162 46.1072 17.21126
v -25.46581 46.96774 17.04081
v -24.59752 46.40055 17.39034
v -29.64033 42.85265 15.9069
v 26.42567 40.30527 16.01601
v 26.98719 40.27114 15.81514
v 26.72429 40.75768 15.91518
v 27.86806 41.40014 15.45556
v 27.38544 41.46326 15.66786
v 26.36686 40.89127 16.05358
v 26.51913 41.83685 15.99507
v 24.4303 39.08482 16.1529
v 23.95453 39.32233 16.38717
v -60.74071 53.32655 -17.91017
v 30.06867 29.00115 8.194391
v 29.74968 28.55929 7.762187
v 30.88564 28.51668 7.712816
v 8.535572 77.83331 16.26398
v 20.63078 74.49478 14.80025
v 19.70371 74.77169 14.97842
v 19.28489 74.42413 15.21211
v 19.33982 75.58228 14.79087
v 18.43399 73.88407 15.64165
v 18.83116 74.78193 15.24368
v 18.70344 75.51997 15.01741
v 17.96133 74.99879 15.40274
v 17.74319 76.04766 15.08078
v 17.6552 75.48726 15.31363
v 17.70074 74.01426 15.79529
v 17.06499 73.38778 16.14111
v 17.60788 72.63821 16.23368
v 35.79056 37.78879 11.56754
v 35.92442 40.76583 11.80083
v -34.22063 43.9971 13.74312
v -34.17949 44.59317 13.61205
v 16.91031 17.82237 2.68262
v 17.17779 19.46798 2.044471
v 22.5715 14.77025 3.801189
v 28.44248 42.48281 15.25353
v 17.85412 21.58026 1.402537
v 16.42721 20.37075 0.9058583
v 16.67353 20.79324 0.8474619
v 16.8685 21.07262 0.95769
v 17.02626 21.69008 2.021158
v 17.26788 21.32425 1.224906
v 15.47392 20.15336 1.88692
v 16.13193 20.28678 1.159924
v 16.22175 20.53333 1.109092
v 16.379 20.8199 1.22214
v 16.00771 20.65626 1.331453
v 16.26544 21.10559 1.553391
v 15.39581 20.45739 2.030759
v 15.57051 20.75546 1.991226
v 15.0189 20.12739 2.472419
v 15.16979 20.45252 2.595744
v 14.86712 20.52531 3.265789
v 15.42071 20.91495 3.031969
v 15.25493 21.05985 3.506246
v 15.97629 21.56401 3.593575
v -33.48773 43.00808 14.27938
v -33.79813 43.87667 13.98118
v 21.31376 74.40462 14.6344
v 22.56764 75.21457 13.93681
v 21.45108 75.84112 14.0819
v 20.02951 76.19586 14.36713
v 20.85116 75.58743 14.35703
v 21.57264 72.36548 15.20012
v 20.92762 72.46835 15.3783
v 22.0147 28.42299 8.476829
v 12.00873 -19.5075 12.69901
v -30.22141 31.95994 10.18947
v -27.95722 15.82052 3.293732
v -27.38499 15.43315 3.390899
v 26.70241 13.41283 4.017333
v 26.3966 13.88733 3.995776
v 18.1137 43.91307 18.66931
v 18.3108 44.41972 18.6329
v 18.78086 44.22232 18.48239
v -25.91861 44.52717 17.10893
v -25.42936 44.30028 17.29841
v -26.44748 44.03607 16.99411
v 18.89208 44.91218 18.50067
v 19.93383 45.04995 18.22085
v 20.52065 45.42234 18.02838
v 19.80233 45.45904 18.24624
v 26.94862 22.33116 3.137897
v 26.22509 21.97643 3.084468
v 25.88873 21.93564 3.077925
v 31.56052 41.40825 13.95009
v 32.36603 40.70065 13.60589
v 33.53021 26.62701 6.76498
v 33.60035 26.86677 6.742464
v 33.98203 26.58763 6.529194
v 34.47269 26.57997 6.101891
v 24.13729 27.50498 7.516212
v 23.46842 27.34165 7.81752
v 23.28017 27.33554 7.530138
v 11.73539 -19.98528 11.13349
v 12.09022 -19.57254 12.08223
v 11.38631 -20.01086 12.35595
v -6.159586 77.84611 16.91823
v -31.21851 44.66995 15.01357
v -30.9889 43.90486 15.284
v -39.20979 44.66899 10.65206
v 37.7315 25.01932 3.481525
v -20.07854 79.04172 14.34642
v -20.01238 80.18092 13.83442
v -37.25299 43.44495 12.18068
v 43.09191 19.87459 -4.148536
v -27.32701 42.92011 16.78429
v -22.8007 44.40086 18.05507
v 39.89947 20.7975 -1.683805
v 40.06439 21.37803 -1.201952
v 39.62018 21.69814 -0.7859384
v 37.71591 22.51074 1.318518
v 38.35708 20.53753 -0.604248
v 39.09966 21.55385 -0.7983623
v 38.36849 21.49919 -0.2037821
v 38.18135 21.97679 0.3789899
v 37.73402 21.987 0.7790999
v 19.97594 43.33676 18.10331
v -31.63995 78.80353 9.933775
v -31.08179 78.3668 10.43258
v -30.8102 79.07517 10.22076
v -30.07065 79.28775 10.51468
v -29.77333 79.7843 10.44178
v -2.249066 -80.22249 -6.842253
v 34.74636 26.3515 5.914526
v 35.03065 26.44427 5.655931
v 35.87991 26.17795 5.044635
v 34.37383 26.92466 6.04526
v 34.99229 26.69353 5.637704
v 34.84667 27.33707 5.866033
v 34.26535 27.62893 6.128856
v 33.87363 28.3259 6.891982
v 32.67076 28.03793 7.126593
v 32.36435 27.83637 6.927833
v 32.68093 27.4268 6.830047
v 32.90811 27.68155 6.757579
v 33.27031 27.90041 6.751341
v 33.26193 27.15515 6.680168
v 33.48092 27.6396 6.568156
v 33.9017 27.24987 6.291843
v 10.11412 77.80396 16.10874
v 9.413591 77.35212 16.31831
v 10.28841 77.04269 16.30323
v 10.16703 77.50069 16.15782
v 11.98132 78.60506 15.39645
v 11.34991 78.44107 15.59751
v 10.77022 77.96812 15.90387
v 11.51669 77.02611 16.10961
v 14.89665 78.50034 14.76444
v 14.46093 78.85612 14.72915
v 12.60891 78.71712 15.22589
v 12.27452 78.32413 15.44856
v 11.36632 77.867 15.8076
v 12.20472 76.31167 16.20916
v -59.64338 54.58434 -15.74061
v -34.38708 41.23795 14.0597
v -35.05506 41.0256 13.79398
v -40.51961 42.5193 10.67223
v -40.07439 42.97858 10.77494
v 7.763618 78.00893 16.28242
v 7.491014 78.6405 16.05003
v 7.256848 79.68916 15.63733
v 6.390169 78.85366 16.11191
v -23.923 44.84158 17.67299
v 31.78756 38.61971 13.52875
v 31.04473 37.60678 13.44795
v 33.09199 40.38328 13.25955
v 32.47385 39.99246 13.48729
v 33.69767 39.27794 12.87559
v 33.37936 39.79752 13.0724
v 33.00197 39.25818 13.16447
v 32.38209 39.29271 13.40376
v 32.38664 38.85717 13.31607
v 34.78054 38.86724 12.25594
v 33.28392 38.96096 13.0084
v 32.89098 38.11647 12.86676
v -41.10237 19.64835 -1.187541
v -40.35472 19.74843 -0.6050582
v -40.40281 18.56059 -0.4427209
v -39.59243 18.69398 -0.0003472641
v -39.4502 19.13134 0.004521313
v -39.71445 19.19048 -0.08651968
v -17.27407 78.08753 15.41918
v -25.42945 28.44283 7.512251
v -24.21664 28.15002 7.448372
v -0.9171737 -48.4473 11.32739
v 2.77843 -49.04669 10.70486
v 38.08173 24.74532 3.24794
v 30.08252 14.0017 3.632971
v 27.29222 13.93016 4.016311
v 29.60903 13.83096 3.738538
v 29.42199 15.03968 3.525724
v 28.30517 14.33987 3.858554
v -5.670719 76.32533 17.46898
v 22.93134 77.57593 12.9381
v 22.31322 77.68444 13.13409
v 21.8726 77.16026 13.45139
v 20.27616 78.04141 13.58057
v 20.65652 77.02819 13.88184
v 21.48285 76.94492 13.66577
v 21.45929 76.48408 13.84402
v 22.37003 76.53261 13.47639
v 13.64117 -17.7728 11.7795
v 11.53704 75.93243 16.48452
v 10.74603 75.68015 16.70877
v 6.534226 -21.74702 15.13134
v 30.8022 69.16173 11.85004
v 31.27794 69.50402 11.38001
v 20.21628 40.14053 17.69798
v 21.56561 41.34754 17.58724
v 21.00008 41.84497 17.79018
v 20.57991 41.78434 17.90178
v 20.30751 42.26506 17.99374
v 20.25548 40.76763 17.80895
v -35.31965 22.78251 1.762918
v -35.29482 22.41458 1.708626
v -34.79407 21.328 1.757911
v -35.41207 21.63624 1.776722
v -35.50446 22.21045 1.748637
v -35.31125 21.9642 1.701299
v -36.06245 22.73761 1.708087
v -35.98762 21.947 1.723622
v 0.6600501 5.047943 24.30904
v -22.47138 45.4897 18.04121
v -22.03196 44.67088 18.21167
v 9.103569 -17.01861 20.56594
v 9.938254 -17.41343 19.52831
v 21.69513 23.84839 3.831616
v 22.25675 25.13032 5.163845
v 22.8321 26.71456 7.100888
v 22.88922 26.98044 6.974626
v 22.70421 26.73204 6.731993
v 22.97655 27.1027 7.27136
v 22.57121 25.3868 5.465329
v 21.66025 26.02865 5.891028
v 21.07654 25.05629 5.14397
v 20.10102 25.20601 5.23069
v 20.698 25.27134 5.226839
v 22.16798 25.99977 5.961898
v 22.19231 25.48429 5.539599
v 21.62178 25.61683 5.619606
v 20.95389 25.5744 5.467385
v 21.56949 24.65806 4.693198
v 21.65118 25.27943 5.326606
v -44.47076 22.14811 -2.247208
v -43.80499 21.44826 -2.806147
v -43.42859 22.21421 -2.133655
v -43.78777 22.01839 -2.209128
v -42.79993 21.70047 -2.457398
v -34.5086 16.32538 2.463904
v 17.18065 -41.64067 1.973098
v 26.31305 18.62802 2.68662
v 9.293906 75.41304 17.0125
v 22.93522 76.67809 13.21515
v 22.56325 76.41544 13.43727
v 22.0305 76.1287 13.76111
v 19.02291 25.68999 6.188808
v 20.23392 25.52432 5.439545
v 21.18016 25.93213 5.806186
v -22.77975 -42.00259 0.8251783
v 1.945268 -49.18109 10.86956
v -0.9865735 -80.67923 -8.353919
v -0.4856056 -80.80317 -8.865977
v 0.6996977 -80.74136 -8.76291
v 20.30312 46.9304 17.97548
v 35.29892 27.96264 6.231922
v 27.11613 16.68279 3.172319
v 27.16842 16.00143 3.503728
v 28.05844 17.3862 2.892881
v -36.73951 42.11488 12.86319
v -19.95615 -41.84194 2.402098
v -19.54264 -41.75782 2.798145
v -31.38051 42.81701 15.23951
v -31.07371 43.09548 15.33335
v -30.71275 43.56493 15.43974
v -31.74098 43.76377 14.96244
v -26.10623 47.44299 16.77291
v -6.029585 70.3508 18.87445
v -27.10032 16.17093 3.121286
v -26.39862 15.54842 3.38777
v 19.84098 72.16055 15.77193
v 20.75221 71.91824 15.5745
v 18.8223 72.38618 16.00316
v 17.96378 23.9821 4.643149
v -22.22348 -41.80862 1.039999
v -21.67955 -41.73679 1.290862
v 36.79905 27.13918 5.00623
v 36.20223 27.4131 5.504627
v -26.91384 48.39973 16.37205
v 25.86141 42.70228 16.30133
v 27.04214 42.36449 15.83135
v 28.0304 41.8434 15.38908
v 27.92315 43.62346 15.40847
v 15.08426 26.56566 8.399225
v -38.12392 45.66586 11.04
v -38.75475 44.41554 11.07589
v 6.258554 80.04929 15.59607
v 4.628753 79.52506 16.05045
v 35.74255 40.11016 11.91335
v 37.87539 39.84227 10.71958
v 37.13007 40.21214 11.14501
v -35.10519 44.42059 13.18368
v -22.39524 29.30628 9.274373
v -21.71148 30.01988 10.15466
v -22.14669 29.78418 9.80242
v -22.74453 30.33593 10.18774
v -23.34814 30.79722 10.523
v -23.83584 29.9956 9.628956
v -24.39389 30.55751 10.03884
v -25.10908 31.25199 10.53525
v -26.8132 29.22672 8.25173
v -25.43448 29.22027 8.560463
v -24.27932 29.68365 9.269241
v -24.97809 29.77109 9.216496
v -25.75013 30.64193 9.89682
v 21.97156 72.93603 14.89675
v -28.03977 44.09798 16.48611
v -27.34157 43.83101 16.71749
v -27.9944 45.08621 16.32627
v -28.19571 44.46768 16.3672
v -27.54738 44.47374 16.57574
v 3.449382 80.315 15.83473
v 3.322402 79.50315 16.22192
v -0.6716699 80.41928 15.97643
v -0.1486296 78.80433 16.63984
v 1.576548 80.30062 15.92978
v 0.6476308 77.90102 16.93414
v 2.185574 79.57621 16.19965
v 1.236643 78.71943 16.6017
v -27.75043 46.36931 16.20613
v -27.40463 46.93198 16.30543
v 25.21748 66.95581 14.66409
v 20.64646 25.92517 6.053872
v 22.13212 26.95925 6.75172
v -30.42186 42.55363 15.62398
v -34.3768 17.67703 2.013272
v 33.88024 40.97832 12.91788
v 35.012 40.23175 12.29066
v 1.350964 -41.18849 12.14209
v 15.9898 24.40434 5.768055
v 16.52917 24.25336 5.322117
v 16.93539 24.19932 5.13658
v 17.59955 24.11657 4.905957
v 17.09701 24.29976 5.363424
v 17.858 24.61175 5.219539
v 16.47562 -42.03848 1.759747
v 29.10134 35.64713 13.05702
v -20.5244 47.78073 18.54982
v 26.71773 43.25241 15.951
v 26.9425 43.69123 15.816
v -14.25007 76.8265 16.43325
v 36.72945 70.74208 7.243113
v 19.18844 29.00185 9.611377
v 17.7126 28.54791 9.503712
v 41.61805 35.83031 7.861733
v -21.2139 80.06715 13.61863
v 9.060394 77.04472 16.46736
v 7.796237 77.3149 16.53996
v 24.28992 74.76195 13.46072
v 24.02632 75.35298 13.36266
v 23.20993 74.78462 13.86679
v -39.48307 44.8891 10.3865
v -39.6402 44.0658 10.60885
v -24.56092 45.26255 17.48314
v -23.63823 45.83788 17.70768
v -23.65768 45.18579 17.72359
v 13.14856 -18.63163 10.70613
v 3.865492 58.91228 20.24494
v -39.61609 28.54005 5.423765
v 23.10112 44.74625 17.17301
v 22.2736 44.90574 17.4222
v 21.68768 44.34893 17.64747
v 22.27888 43.4445 17.48973
v 22.13704 42.59585 17.52484
v -40.59302 43.06919 10.43404
v -40.4088 43.46276 10.3888
v -30.00571 45.94304 15.33223
v -30.72082 45.01197 15.20567
v -24.95354 79.35344 12.69342
v 13.47201 71.41061 17.36535
v -18.05737 24.1593 5.083005
v -18.48446 24.02345 4.690165
v -19.33491 23.57369 4.032146
v -18.9922 23.4934 4.05015
v -19.32137 22.87468 3.446481
v 13.13197 -18.48864 11.97861
v 50.19275 38.5004 -0.7615907
v 14.92683 -41.94138 3.10381
v 28.04332 71.89617 12.61646
v 27.14964 72.24283 12.9466
v 18.95543 24.70319 5.124996
v 16.41473 24.96523 6.296394
v 16.86372 24.64443 5.818471
v 16.17622 25.43544 6.810089
v 15.8277 25.75761 7.303469
v 17.29783 25.44417 6.405437
v -37.63524 45.60016 11.3922
v -38.39983 44.94952 11.10686
v -28.00909 42.02048 16.59275
v 41.66404 36.70895 8.08114
v 17.64354 -41.18012 2.534734
v -5.139836 71.79325 18.62886
v 15.17746 77.37592 15.16705
v 14.49752 77.97012 15.08396
v 12.81225 77.58621 15.61448
v 16.46399 75.21854 15.70499
v 16.28148 75.74124 15.58131
v 15.7229 76.46413 15.43408
v 15.80189 75.24187 15.85974
v 15.03752 74.54914 16.26689
v 14.78956 76.64167 15.56194
v 13.63106 77.06698 15.61669
v 14.56031 74.01443 16.56539
v 14.22636 75.79719 15.97276
v 28.56578 39.07333 14.88232
v 26.13084 39.22948 15.73277
v 28.67688 37.82958 14.46399
v 27.43337 38.29525 14.91846
v 25.82679 38.35329 15.427
v 26.38184 37.93985 15.13919
v -25.1472 23.37231 2.919893
v 21.82017 73.57258 14.73659
v 22.3938 74.18802 14.36806
v 22.73636 73.65596 14.39573
v 22.95419 72.95625 14.52294
v 23.39704 72.68042 14.39349
v 22.64972 72.64873 14.72202
v 24.70763 74.31812 13.36881
v 23.71733 74.22638 13.85048
v 23.26012 73.67276 14.17469
v 25.1325 73.71879 13.34066
v 24.26811 72.5819 14.04548
v 23.81012 73.26791 14.04665
v 23.82338 72.16316 14.32028
v -32.43665 -71.82425 -32.27753
v -20.01962 -41.91859 2.313162
v 3.171885 78.06649 16.79199
v 2.108026 77.56346 17.0097
v -23.10493 24.78592 4.077428
v -4.946142 -19.70034 22.37828
v -5.24244 -19.53395 21.71419
v -5.080045 -19.40769 22.51353
v 10.36555 -16.9252 20.31933
v 2.098734 -41.27247 11.79045
v -38.52511 43.68152 11.49934
v -39.4279 43.76192 10.85639
v -39.6986 43.45554 10.8076
v -38.28589 42.23559 12.00792
v -38.79705 42.56807 11.6859
v -39.1408 42.90862 11.39205
v -39.59025 42.90855 11.10844
v -39.63916 42.44066 11.23816
v -39.42991 41.96652 11.44157
v 21.76622 46.32559 17.52529
v -2.187687 -20.71307 22.78402
v -27.14956 15.0333 3.504909
v -28.55523 14.99618 3.498163
v -28.08891 15.14063 3.49415
v -45.82777 41.31924 6.936713
v -39.85025 39.61148 11.22856
v -39.58225 40.78208 11.48918
v -38.61579 40.87976 12.00312
v -38.82838 40.05474 11.80465
v 27.36249 71.7317 12.99983
v -0.4736048 75.00027 17.9676
v -5.626477 -48.925 10.79545
v 8.846815 -41.78155 7.922985
v -14.05395 80.66699 14.90473
v -14.88957 79.78948 15.16068
v -14.91631 80.47804 14.83522
v -15.8495 80.35342 14.70939
v -17.29786 80.09823 14.55028
v -17.98783 79.84889 14.48062
v -16.96647 78.8774 15.15926
v -17.03485 79.6147 14.82335
v 38.88321 24.55627 2.605013
v 39.34274 24.55498 2.335327
v -32.91401 44.64634 14.25942
v -33.24138 44.14956 14.21711
v -32.25661 43.16742 14.81711
v -33.28074 45.05147 13.98249
v -32.58304 44.06219 14.54286
v -32.32743 44.55577 14.55586
v 16.22111 73.1978 16.40031
v 15.18373 72.91817 16.74174
v 15.85426 72.45547 16.66975
v 15.30556 71.72678 16.92379
v 20.78887 -38.54984 4.940552
v -34.01668 41.72725 14.22393
v -36.41014 41.65736 13.11745
v -35.63963 41.43731 13.54972
v -34.61555 42.2173 13.96097
v -34.40339 41.85137 14.08677
v -33.84151 42.48347 14.22628
v -32.86225 43.48512 14.50689
v -35.41041 42.53289 13.49669
v -34.29799 43.13564 13.87915
v -27.50693 45.28193 16.46127
v -26.42869 44.84125 16.87922
v -26.6743 45.32674 16.72287
v -27.47304 45.94863 16.37191
v -26.19877 45.91993 16.8424
v -26.45708 46.33196 16.7138
v -26.04912 46.8241 16.83287
v -37.19376 43.54613 12.22337
v -35.92649 42.50163 13.22978
v -36.45438 42.68489 12.88134
v 13.41931 -41.14839 5.931022
v 12.18167 -42.01855 5.190127
v -3.304079 -46.07508 11.46996
v -1.818361 -46.67607 11.52696
v 0.09484178 -44.60828 11.2409
v -1.196048 -43.96165 11.10984
v -1.424217 -44.28354 11.20852
v -2.081845 -45.20843 11.30841
v 0.2190299 -44.85768 11.2435
v -1.613371 -45.74223 11.44011
v -0.9908241 -47.36143 11.55005
v 0.6963267 -48.17164 11.40609
v 1.446761 -48.1629 11.40788
v -31.79121 41.25506 15.15009
v 23.58321 70.67198 14.78202
v 24.4345 69.74137 14.71745
v -3.247372 -12.69165 32.60989
v -4.23069 -13.24409 32.29986
v 7.508432 -41.98698 8.655135
v 23.68741 45.00984 16.93991
v 23.16559 44.11168 17.18498
v 24.50033 43.39653 16.75125
v 24.79649 42.84095 16.66902
v 24.2735 43.87198 16.80137
v 25.57521 43.50201 16.4045
v 12.59298 75.77126 16.32419
v 11.47318 74.72433 16.88598
v 38.3486 42.92404 9.944878
v -41.90608 26.46644 2.336091
v -42.2467 26.13849 2.029434
v -17.75346 77.8847 15.39003
v -18.12079 78.092 15.21385
v -17.76272 78.9805 14.9253
v -18.16525 79.0075 14.79847
v -18.31623 78.73281 14.88205
v -19.15437 78.4277 14.8069
v -18.83348 77.96392 15.07292
v 26.09432 72.52351 13.29782
v 25.73296 71.73679 13.70305
v 25.13632 72.45808 13.73335
v -45.1684 -61.07422 -45.06223
v 9.764773 -19.10142 16.29729
v 17.28838 -19.27724 7.711137
v 40.70444 19.59873 -2.499779
v 41.09695 19.78498 -2.654554
v 41.63697 19.85203 -2.858771
v 41.63383 20.45856 -2.393234
v 40.77915 20.53136 -2.157438
v 41.10904 20.85746 -1.848938
v 40.70135 20.79828 -1.904886
v 40.39783 21.22917 -1.356535
v 40.64527 21.47153 -0.8199377
v 41.14233 20.1416 -2.481784
v 40.62769 20.12945 -2.310498
v 40.31725 20.58255 -2.042427
v 40.17167 20.74564 -1.697926
v 29.65509 75.93613 10.3608
v 21.88998 17.06219 3.014554
v -46.7716 22.88111 -3.693906
v 23.7582 11.34276 3.593293
v -54.84884 60.38008 -8.204166
v -54.42013 60.29705 -7.465412
v -54.59821 60.72931 -7.807869
v -37.79514 42.779 12.12431
v -37.33271 42.31559 12.48061
v -37.64907 41.54874 12.50737
v -35.89297 40.82301 13.39664
v -36.88729 41.61874 12.85883
v -36.68321 40.97701 13.0083
v -37.68713 40.76608 12.49573
v -37.02209 40.0242 12.72915
v 31.51651 68.31136 11.42729
v -1.820325 72.65999 18.55795
v -3.905893 72.64765 18.50323
v -1.772779 74.61027 18.12555
v -4.119982 74.28945 18.14118
v -2.146772 75.6125 17.83008
v -4.660243 76.11691 17.58741
v -4.297373 79.81596 16.23646
v -4.81978 80.51123 15.90813
v -3.232547 76.85171 17.3673
v -0.8214462 79.46088 16.41274
v -3.068528 80.37099 16.04194
v -1.481336 77.36184 17.20328
v -1.69175 78.32595 16.88447
v -1.985066 79.99307 16.20763
v -5.152111 79.69323 16.23873
v -6.347018 80.56412 15.79548
v -4.948131 77.63586 17.06687
v -3.941814 77.81438 17.02511
v -6.270872 79.02519 16.48129
v 6.985768 77.31623 16.64506
v -22.15377 15.64828 3.181684
v -26.43615 46.78829 16.68971
v -25.6853 47.19672 16.95417
v -0.3958047 -79.26128 -4.582561
v 24.6651 71.99014 14.05031
v 5.258366 67.75655 19.1437
v 47.57521 -54.73195 -41.94567
v -40.96743 42.89977 10.24226
v 0.09052189 -42.84573 10.87009
v -0.5522525 -43.25809 11.01116
v -0.06202613 -43.05558 10.89407
v -0.2622192 -43.248 10.9481
v -0.2515188 77.16344 17.24138
v 18.00105 16.96262 2.875248
v 16.42612 16.80121 3.135862
v 28.92724 43.72677 14.96876
v 28.87225 42.78242 15.04418
v 27.33084 37.42485 14.70469
v 26.55506 37.03883 14.73271
v 25.82587 13.10565 3.985485
v 9.229602 -20.17412 14.8742
v 14.63731 24.20168 6.478959
v -0.2957534 58.70621 20.4454
v -3.003832 58.38304 20.46556
v -2.551601 57.25686 20.57424
v -31.10283 15.40154 3.29525
v -29.80692 15.48875 3.251346
v -30.58126 16.23182 3.065008
v -31.3743 16.88969 2.692327
v -2.021665 7.556736 23.48959
v -18.72429 20.69696 1.776372
v -19.35033 21.20338 1.378265
v -19.33827 21.03563 1.247024
v 9.769506 72.64643 17.73863
v 13.23414 71.53336 17.3809
v 13.5402 73.10567 16.98878
v 12.39219 72.85979 17.2492
v -20.14398 -42.04922 2.226305
v -21.05329 -42.00522 1.342417
v -42.31285 -63.82913 -43.52917
v -32.50891 14.98698 3.23401
v -58.14745 57.42918 -13.22215
v -57.92762 58.08749 -12.85543
v 15.74934 16.6363 3.277574
v 9.314663 -19.17447 15.99425
v 26.57397 73.73588 12.74469
v 26.9032 73.59348 12.61732
v 30.85336 75.77877 9.786211
v 31.78663 73.79333 9.970215
v 31.31612 75.02043 9.765517
v 27.00489 74.03574 12.42691
v 27.47276 73.91054 12.24416
v 27.70162 73.43861 12.2739
v 28.25098 73.68993 11.93677
v 26.25521 75.46267 12.39778
v 25.6236 75.00739 12.7971
v 26.20467 74.37857 12.748
v 26.9161 75.24046 12.15417
v 26.97892 74.66676 12.28837
v 27.51807 74.48797 12.09725
v 28.80592 75.29585 11.14327
v 28.54217 74.99591 11.38052
v 27.60263 75.21264 11.83496
v 28.21085 73.96416 11.89855
v 29.13213 73.4747 11.58677
v 30.46123 75.28739 10.16069
v 30.11812 74.62064 10.63035
v 29.75978 75.19016 10.6386
v 29.43332 74.9559 10.94635
v 29.74082 74.62408 10.89629
v 29.42132 74.25031 11.21043
v 29.15394 73.76941 11.48773
v 31.11382 72.43314 10.7459
v 31.17092 72.96122 10.54567
v 30.94681 74.27982 10.24866
v 30.69787 73.49118 10.65225
v 29.91675 73.9749 10.96846
v 30.35527 73.81171 10.74824
v -13.9491 -41.99759 7.711869
v -14.01357 -42.32965 7.810804
v -14.36168 -41.96471 7.412993
v -30.19469 42.12663 15.70109
v 0.01160152 57.46115 20.537
v 37.31821 70.82023 6.702195
v -37.05342 -68.49203 -37.57611
v -38.13465 -67.57625 -38.79347
v 4.756574 -18.94209 16.88134
v -7.062421 75.9768 17.49927
v -7.282231 78.00647 16.79345
v -11.86838 80.51112 15.34081
v -13.1345 80.01512 15.37166
v -13.46509 79.99995 15.3236
v -12.81329 79.73106 15.54595
v -13.24502 79.66789 15.50046
v -11.29447 78.92798 16.04076
v -7.23925 80.33987 15.84052
v -11.69172 80.78699 15.2472
v -12.30408 79.97592 15.53084
v -8.501848 80.41724 15.71557
v -10.43077 80.58126 15.47108
v -11.05139 80.79448 15.31917
v -8.513915 79.96251 15.90922
v -9.297503 80.09737 15.8074
v -9.677208 80.54956 15.57201
v -10.40061 80.07501 15.67148
v -10.83592 80.09241 15.63174
v -8.056618 79.54716 16.11928
v -9.284393 79.53529 16.01763
v -10.41858 79.17987 16.02569
v -8.242427 77.19624 17.0093
v -8.778025 78.83517 16.33667
v -10.77504 77.69859 16.56714
v -25.29186 48.04441 17.0484
v 24.49563 45.07136 16.57133
v 25.99142 47.00684 15.73962
v 24.76622 46.92218 16.28483
v 24.62851 46.44251 16.37905
v 25.03271 45.81667 16.26252
v 27.42467 46.1184 15.22445
v 27.62776 46.99087 15.05056
v 25.26702 46.53844 16.08917
v 25.5193 45.22347 16.13912
v 27.41534 45.45614 15.32758
v 26.18941 45.87701 15.7671
v 25.62824 44.05266 16.30893
v 27.37693 44.05848 15.58573
v 27.75283 44.35629 15.3763
v -20.04104 71.54853 16.66958
v 18.35142 -40.52232 3.778532
v 19.36437 -39.72906 4.493443
v -17.63131 76.21421 16.06096
v -15.22034 76.47998 16.40444
v -14.78861 77.6713 16.03463
v -15.86573 77.2261 16.02972
v -17.83944 76.8662 15.7668
v -16.59885 76.99374 15.97125
v -16.90092 77.58492 15.6732
v -16.28544 79.15151 15.17957
v -16.64481 78.3025 15.45219
v -12.21617 78.25526 16.18686
v -13.06071 79.45192 15.61428
v -13.9802 79.34435 15.53419
v -14.94568 78.66589 15.62913
v -11.97885 77.33362 16.5677
v -13.67217 77.53604 16.26853
v 25.59965 47.55313 15.85785
v 33.69815 67.51797 10.1683
v -5.33048 -19.03292 23.56972
v -42.37836 26.66271 2.118096
v -41.69754 27.00463 2.745474
v 17.50299 56.92258 18.04653
v -51.75351 40.5963 0.4008402
v 23.25366 27.87102 7.750029
v -31.82954 38.92768 14.53247
v 16.87391 71.04702 16.70796
v 15.63026 71.26299 16.94171
v 14.00264 70.83885 17.3598
v 15.41562 69.08844 17.37086
v 15.5158 69.86804 17.22907
v 14.4851 69.8349 17.4501
v 15.21285 70.40517 17.19136
v 11.01415 71.25587 17.82572
v 13.41415 70.29228 17.57634
v 12.55783 71.07816 17.5804
v -20.02365 28.07452 8.637358
v -19.39354 27.42645 8.129326
v -21.25707 71.98029 16.3012
v 16.54331 43.67498 19.03258
v 17.40803 44.13557 18.85742
v -28.86077 42.23644 16.23548
v -29.30089 41.58569 16.06275
v -29.9591 42.41256 15.79124
v -29.945 41.1911 15.76003
v -29.28885 41.09377 16.00014
v -29.41171 40.32825 15.68594
v -26.92053 41.34255 16.8634
v -27.56762 42.24202 16.72443
v -27.86775 41.54507 16.62116
v -27.35466 41.01727 16.68599
v -28.31853 41.25562 16.39835
v -28.04334 40.14191 16.03997
v -27.74644 40.53748 16.34982
v -26.8232 40.1397 16.57662
v -26.39747 39.95741 16.63741
v -38.5205 43.23303 11.64443
v -37.66999 43.19876 12.0514
v -37.90448 43.41406 11.91086
v -37.24615 43.66381 12.20882
v -30.22229 23.22542 2.536362
v -29.14688 23.05157 2.856902
v 13.66345 67.16277 17.97264
v 23.31378 47.15118 16.87566
v 24.15936 47.16803 16.51491
v 34.86128 70.04891 8.835282
v 29.68378 73.41043 11.30598
v 28.92893 73.13808 11.78104
v 29.42102 72.8939 11.60908
v 9.449535 -79.87561 -11.06059
v 36.59892 14.9903 1.408526
v 36.04888 14.53542 1.753739
v 37.73784 69.58939 6.628705
v 37.11655 70.48302 6.978421
v 35.89412 70.08872 8.068994
v 36.56096 69.8316 7.602322
v 14.09393 -19.00453 9.112704
v 19.4355 46.11799 18.32029
v 18.47934 46.91238 18.57506
v 39.97152 41.90787 9.055041
v 40.00976 43.14286 8.712079
v 0.1974193 -79.75311 -5.678073
v -1.336314 -79.7566 -5.661921
v -0.6282983 -80.39554 -7.410693
v 2.20627 66.49707 19.54618
v 19.38662 18.41087 1.884245
v 18.98445 18.10424 2.017878
v 18.8349 18.88556 1.601695
v 15.59425 27.27016 8.907219
v 15.68248 26.331 7.967406
v 17.05266 27.29689 8.489782
v 18.00682 26.48687 7.28267
v 24.8912 23.89311 3.933112
v 31.59796 28.82778 7.936756
v 13.86265 69.22893 17.6688
v 13.61 67.95039 17.90861
v -24.0091 -41.73313 1.327152
v 0.8414592 -14.85998 30.87801
v 1.257998 -14.2775 31.12853
v -20.75611 79.68465 13.89489
v -21.25435 78.72324 14.19991
v -20.17117 78.43226 14.58243
v -33.09846 41.70082 14.56081
v -32.73051 40.94618 14.70171
v -32.01434 40.24483 14.85221
v -31.32403 40.8956 15.30621
v -30.48293 40.79959 15.5317
v -31.43738 39.76229 14.96418
v -40.49378 43.85231 10.16397
v -39.96411 44.68572 10.14275
v -40.19973 45.13941 9.80247
v -30.57938 78.6826 10.55415
v -31.01458 77.75616 10.77029
v 30.88474 46.12661 13.55864
v 26.52494 16.67872 3.212996
v 26.81458 17.29819 2.95243
v 25.81859 17.34658 3.003872
v 24.9233 17.65735 2.991946
v 26.82735 71.62668 13.27587
v 4.402917 39.48921 20.33117
v 3.643618 39.67744 20.43958
v 51.338 37.23754 -2.535055
v 51.25053 36.29439 -2.296676
v 5.59118 -22.10519 15.66921
v 23.61479 18.42425 2.743592
v -24.66762 47.40645 17.28267
v -24.10084 47.71463 17.45557
v -20.99598 19.96157 1.169266
v -21.56776 -41.80728 1.028386
v 19.29202 14.83656 3.49992
v 18.14067 14.84015 3.465458
v 17.79519 15.44571 3.327829
v 17.7004 16.31148 3.136548
v 16.29123 16.05763 3.292559
v 17.12606 15.29181 3.387707
v -46.432 44.05375 5.18217
v 36.67413 37.69794 11.10184
v 41.53074 34.05826 7.201138
v 31.81732 29.80028 8.627429
v 30.85625 13.50775 3.517167
v 14.15491 24.04151 6.572542
v -27.03977 39.24675 16.11071
v 1.147552 -42.7747 10.7199
v -27.57479 77.37522 12.6227
v 52.51212 36.69677 -4.693099
v 32.58832 74.81283 9.124205
v 32.49359 74.31467 9.362459
v 31.72197 74.26933 9.835011
v 32.0885 72.96595 10.01538
v 33.01363 73.34265 9.257471
v 36.07035 43.6912 11.19863
v -45.35669 24.54908 -1.563059
v 33.87009 71.1739 9.277159
v 2.311235 -42.61573 10.60393
v 1.595049 -42.4833 10.7014
v 1.957188 -41.7258 11.22827
v 0.9848574 -41.94308 11.26464
v -25.72907 18.62018 2.255697
v -25.09127 18.56392 2.159371
v 35.73447 22.80681 2.115047
v 25.64541 65.55389 14.57227
v 18.05243 -41.90886 1.258419
v -0.9760857 -22.37763 19.14879
v 8.076688 -19.43164 15.6048
v 29.71432 43.40023 14.64091
v 35.05867 -66.94299 -41.04595
v 3.580687 -49.32942 10.35654
v 3.0264 -50.01369 10.08317
v -32.26344 78.08049 9.935225
v -32.66304 78.34008 9.579542
v 36.91669 20.11549 0.571153
v 37.5257 20.33302 0.2025458
v 37.18065 20.80941 0.6238427
v 37.55468 21.03408 0.3848487
v 37.75004 21.71465 0.5787967
v -34.83829 24.48731 2.35082
v -35.01751 24.65294 2.535682
v -35.08186 23.8524 2.046006
v -34.84915 24.33501 2.262639
v -35.34901 24.37535 2.209292
v -35.32724 25.11527 3.197187
v -35.74506 24.35989 2.171114
v -37.09733 24.53602 2.340582
v -20.547 42.47521 18.49291
v 5.875492 -79.99123 -8.121003
v 25.47046 18.32264 2.771206
v 8.657702 -21.04646 14.10821
v -35.48435 19.20898 1.63806
v -35.67227 19.93376 1.668999
v -9.620763 -42.16286 9.850953
v 29.02712 44.34599 14.82899
v -0.5245335 -77.25703 -1.467644
v 15.90862 43.51754 19.15947
v 3.261823 75.4697 17.66
v 2.713912 76.67719 17.3181
v 2.490384 75.05159 17.83245
v 1.240722 76.46554 17.44386
v 0.045068 76.27975 17.55038
v -33.02556 45.42291 14.05679
v -32.12735 45.28444 14.49186
v -59.9681 53.74326 -16.25879
v 24.26305 71.08386 14.42428
v -23.91566 47.01396 17.56041
v -23.80834 46.34191 17.63428
v 42.23793 24.39388 -0.08117329
v 42.3558 23.54073 -0.4972157
v 42.52495 24.20751 -0.3713325
v 41.69503 23.13016 -0.1384556
v 41.35336 23.58536 0.2668565
v 41.92398 23.92122 -0.04527815
v 41.72071 24.1597 0.1603053
v 41.3542 24.24719 0.5353732
v 39.8119 24.05275 1.978717
v 40.25781 23.72891 1.58134
v 39.98802 23.47264 1.762218
v 40.21726 23.13196 1.295782
v 40.41772 23.51563 1.358618
v 41.07014 23.0553 0.4596748
v 41.02877 23.74208 0.6467316
v 40.21121 24.64897 1.683714
v 40.06805 24.18958 1.72666
v 40.55159 23.85523 1.260662
v 40.95359 24.63686 1.100219
v 39.24583 25.11387 2.554035
v 39.80362 25.57718 2.389644
v 40.59834 24.96877 1.607985
v -27.20648 79.22186 11.94302
v -27.38009 78.1598 12.37501
v 17.86565 36.91014 17.24009
v 41.44498 17.56863 -2.625585
v -13.2106 -17.01871 19.12051
v -13.74725 -17.04964 19.30057
v -10.24213 -79.36903 -6.200982
v -18.27038 42.97337 18.95529
v -33.15367 77.6394 9.580801
v -34.60935 77.99818 8.56832
v 11.93893 -41.35044 6.518209
v 36.92923 43.09257 10.78458
v 36.50217 42.70603 11.16827
v 36.41269 41.85439 11.3829
v 36.82991 40.99857 11.23135
v 38.69938 42.15201 9.85254
v 38.18227 42.27221 10.1247
v 37.58109 42.88088 10.37603
v 36.85974 41.42418 11.16102
v 37.8846 41.08628 10.5622
v 38.28653 40.57235 10.38828
v -29.89295 40.05367 15.50592
v -30.69049 39.37178 15.09542
v 35.4971 -66.58977 -41.89025
v -32.76842 39.22927 14.27531
v -33.35694 40.98068 14.44041
v -34.51913 40.35751 13.98237
v -5.713199 -80.83279 -9.12221
v 24.50296 51.49689 15.96512
v 26.25078 24.45199 4.04272
v 27.33161 24.57675 3.848285
v 24.5148 24.29644 4.186027
v 25.76296 24.32549 4.049487
v 26.90617 23.92532 3.57802
v 38.28928 36.82731 10.06479
v 35.65624 73.94401 7.230177
v 18.29738 -40.90816 2.895309
v 18.04185 -41.60736 1.773663
v 9.461087 -20.13656 14.79205
v -21.5129 76.78843 14.9031
v -21.45643 77.88698 14.49314
v 24.08481 17.59568 2.91802
v 24.23779 18.00886 2.882901
v 24.6225 18.36432 2.871512
v 22.47872 17.5357 2.868524
v 23.02678 17.44123 2.914473
v 23.19238 17.89435 2.823058
v 22.95903 18.55993 2.690708
v 22.26331 18.35785 2.55609
v 22.41862 18.85548 2.548168
v 20.47215 22.73125 2.532263
v 19.11329 22.36237 2.093225
v 19.80146 22.59129 2.267049
v 21.3892 22.6465 3.067051
v 19.72072 23.35061 3.24129
v 19.14553 23.16334 3.33116
v 19.24741 23.38019 3.717784
v 18.58002 23.03215 3.515738
v 17.43611 22.74981 3.781938
v 19.89078 18.11676 2.258024
v 21.14227 17.5243 2.706702
v 21.8722 17.89709 2.627851
v 19.04694 17.6533 2.271573
v 19.61753 18.14969 2.06477
v 25.96259 22.19199 3.153005
v 26.70293 23.38332 3.458437
v 19.51706 22.1765 1.978377
v 19.37712 21.90446 1.840015
v 18.59628 21.8968 1.682271
v 22.04254 20.94131 2.725988
v 19.1949 20.92196 1.577598
v 19.04487 20.53179 1.432031
v 19.0648 20.14734 1.415768
v 19.41916 19.75741 1.593528
v 19.73028 19.01255 1.92683
v 19.99916 19.63168 1.858455
v 21.23164 19.1713 2.167558
v 21.6725 20.1786 2.473942
v 19.51287 20.36249 1.642215
v 20.3614 20.04301 1.960641
v 20.9037 20.77075 2.340064
v 20.13092 22.16625 2.251648
v 20.80341 22.42696 2.627918
v 21.19396 21.78064 2.787743
v 19.69577 21.23313 1.829085
v 25.67077 21.94576 3.119772
v 25.25626 23.60813 3.806307
v 25.96631 23.80762 3.731035
v 22.93286 23.04463 3.552088
v 25.69295 22.43432 3.231432
v 25.76948 23.06071 3.474204
v 25.16823 22.44312 3.309251
v 24.46079 23.10344 3.643653
v 24.1285 21.86553 3.170533
v 22.27184 22.66491 3.312582
v 22.01714 21.69021 2.874316
v 21.62446 22.29648 3.026188
v 24.60615 20.99458 2.946285
v 22.94238 21.21407 2.898015
v 23.2066 19.94836 2.77041
v 22.67045 20.17399 2.658182
v 23.03616 19.24268 2.669304
v 24.12401 19.06605 2.739115
v 25.59126 21.65692 3.04699
v 25.14186 19.4402 2.68227
v 24.32994 20.42 2.801612
v 26.25023 19.24296 2.666491
v 26.11638 21.44885 2.989372
v 25.50779 20.84174 2.872153
v 27.80331 20.86475 2.762197
v 26.82493 20.93785 2.765767
v 26.96369 20.37195 2.725632
v 27.99068 19.08773 2.669497
v 27.62214 19.6628 2.696944
v 28.48134 19.39502 2.631588
v 28.59493 24.41717 3.551548
v 26.9232 24.21499 3.729055
v 27.15242 23.74571 3.471396
v 28.27991 23.79809 3.423187
v 27.7804 23.71229 3.430804
v 27.72209 24.24141 3.584728
v 35.05672 14.94342 2.111428
v 31.51632 24.20635 3.448146
v 30.46946 24.08042 3.293032
v 29.70079 24.58176 3.709105
v 28.90305 24.22215 3.413058
v 29.79665 24.00478 3.289266
v 29.09981 23.50868 3.259228
v 36.89036 22.47505 1.63475
v 36.194 22.2643 1.793597
v 29.11556 20.10506 2.624817
v 29.07748 20.72142 2.668883
v 37.35366 16.44848 0.6045563
v 35.53091 15.97591 1.580708
v 36.96946 15.84584 0.984707
v 36.80061 17.6718 0.496808
v 29.15241 18.84908 2.590646
v 30.07542 15.71193 3.229949
v 30.37697 14.86606 3.442731
v 35.39533 22.32666 2.190753
v 29.81961 21.96294 2.81663
v 30.53052 21.28127 2.719503
v 32.59024 23.04179 2.799752
v 31.11559 23.77209 3.167071
v 30.16245 23.44669 3.083869
v 30.71121 22.51817 2.815155
v 30.2893 22.86498 2.900375
v 34.09098 22.29046 2.524338
v 33.94238 23.00046 2.70353
v 31.6901 22.9194 2.826057
v 32.04596 21.52847 2.564501
v 33.04567 20.68815 2.376844
v 32.53515 20.07277 2.460405
v 30.91739 20.62923 2.5458
v 30.44394 19.90877 2.505444
v 29.98124 18.0875 2.58204
v 30.58761 18.94382 2.492197
v 30.61288 17.61986 2.595077
v 29.80033 16.49696 2.968013
v 36.01038 18.4977 0.8926224
v 37.34633 21.23648 0.6640751
v 37.01736 22.00811 1.262941
v 36.24557 21.62988 1.511386
v 36.24265 19.51565 0.9553775
v 36.58895 20.6977 1.01816
v 35.37486 20.07575 1.625784
v 35.42397 21.88113 2.082089
v 34.65125 22.302 2.455941
v 33.93665 20.78369 2.278274
v 34.90088 20.99635 2.066004
v 34.39153 20.17137 2.097902
v 33.43929 19.75677 2.301854
v 32.25373 18.87152 2.492502
v 33.79461 18.77731 2.171496
v 33.20945 18.81444 2.362442
v 36.47416 16.92159 0.7971058
v 35.0767 17.27768 1.368835
v 35.43775 17.93223 1.148904
v 34.63016 19.4368 1.855948
v 34.21891 16.36761 1.978041
v 32.94558 16.87228 2.300703
v 33.24648 17.39623 2.183351
v 32.8909 18.00923 2.394552
v 32.16975 18.00363 2.482218
v 32.24466 17.58549 2.451115
v 31.49783 17.47319 2.544268
v 33.00333 16.36817 2.346049
v 32.16788 17.05687 2.429331
v 31.63061 16.62732 2.580045
v 31.18179 16.87115 2.633162
v 30.78587 16.34603 2.864243
v 33.64192 14.11719 2.804606
v 33.6421 14.94468 2.596351
v 32.69492 14.65321 2.987581
v 31.61141 16.16835 2.75589
v 31.99415 15.37383 2.97128
v 31.1151 15.27724 3.169899
v 30.93474 14.5521 3.400903
v 31.32187 14.64984 3.299333
v 33.01077 12.93316 2.924725
v 33.03888 13.31715 2.96412
v 33.28557 13.72128 2.914317
v 32.57619 13.72868 3.128782
v 32.74055 14.12306 3.089278
v 31.92635 14.63142 3.186294
v 32.03654 14.02594 3.25932
v 30.88932 13.88968 3.484044
v 31.37186 14.2154 3.346337
v 31.23016 12.70196 3.386906
v 31.9013 13.2602 3.275511
v 32.42709 13.07156 3.119694
v 36.05541 -66.11392 -42.09828
v 35.84761 41.2331 11.82327
v 35.67231 42.1918 11.80196
v 35.52659 42.94744 11.74002
v -33.63973 39.56231 14.08294
v 19.45644 70.77371 16.14952
v 17.967 71.92058 16.32041
v 18.63523 71.04559 16.3157
v 18.07814 70.68678 16.50556
v 17.81612 70.24368 16.63825
v 28.44293 36.05643 13.52602
v 7.332231 -19.24028 15.89921
v 5.846797 -19.49169 16.18656
v 2.68005 -80.37342 -7.904492
v 16.54767 -41.64421 2.284929
v 17.05086 -41.15175 2.921769
v 17.13877 -40.949 3.70604
v -26.51062 -42.83028 0.3897425
v -34.34087 38.89457 13.59346
v -35.55524 39.52182 13.32828
v -18.24189 -41.65039 3.838984
v -18.74104 -41.70205 3.438765
v 19.97419 41.67277 18.01688
v 19.63029 42.85238 18.16607
v 19.27362 43.4751 18.26307
v 19.12669 42.95502 18.31
v 18.71358 43.52902 18.44082
v 28.77663 -71.54659 -33.39981
v 32.19027 70.39648 10.62905
v -36.84045 43.58555 12.44923
v -36.58646 43.29101 12.63391
v -36.41869 43.57816 12.72307
v -36.18269 43.13009 12.91599
v -35.59212 42.97808 13.28046
v -34.89575 44.11652 13.38316
v -35.39363 43.58945 13.25931
v -37.69416 44.64117 11.659
v -37.94497 43.91347 11.74803
v -37.46767 43.79609 12.06188
v -37.03519 44.02657 12.24097
v -36.72447 43.81537 12.50888
v -36.14842 43.7388 12.79734
v -36.29018 44.20823 12.61601
v -37.01267 44.5389 12.12017
v -36.18242 44.76077 12.53047
v 38.45552 -63.97776 -44.48546
v 37.94337 15.68434 0.4867767
v 38.11021 15.26249 0.3984037
v 3.563238 -55.88936 4.99307
v -23.32248 44.14914 17.91075
v -23.50895 44.50858 17.8283
v -23.73261 43.89561 17.81364
v -24.31049 43.60651 17.68192
v -25.03667 43.26941 17.51521
v 4.679933 52.17907 20.75862
v 7.108518 53.95237 20.40314
v -11.01638 -19.05976 16.30531
v -24.91531 -43.35515 0.2602661
v 28.05428 35.09552 13.03504
v 15.69257 -42.34937 2.204538
v 15.4782 -42.23441 2.389197
v 2.112049 -20.3292 19.17335
v 56.65766 -38.74578 -47.29549
v -33.45941 76.33209 9.927704
v 5.102377 50.08432 20.83603
v 6.243301 47.92788 20.81873
v 7.320787 49.22562 20.68911
v -53.28255 60.1985 -5.786057
v -33.92705 45.31442 13.56397
v -4.307476 71.42942 18.74177
v 53.31956 37.84747 -6.758056
v 53.06845 38.03474 -6.261665
v 19.71845 46.71759 18.1939
v 20.03315 47.23442 18.05205
v 43.08368 24.03524 -0.8916306
v -3.984041 -80.10253 -6.570054
v -2.641196 -79.90778 -6.031239
v -41.40684 -64.73901 -41.40993
v 35.27516 -66.10264 -29.92759
v 2.863318 -42.43272 10.45684
v -14.74152 -19.75327 13.18346
v -29.64548 78.57889 11.10505
v -26.28338 15.23254 3.486012
v -33.92789 17.29486 2.192837
v 7.391273 -19.69109 15.66697
v 19.86594 -40.12415 3.681207
v -20.92323 47.21613 18.45036
v -21.01078 45.19004 18.44273
v 37.78937 42.20372 10.3793
v 38.45359 41.59124 10.1153
v -28.84903 31.52454 10.07487
v -28.42819 31.12647 9.887916
v -24.39045 40.35677 17.18368
v -25.28462 39.99605 16.94604
v 0.2284576 -19.81622 24.12687
v 0.8074695 -19.59094 23.77375
v 1.583337 -18.7483 24.56066
v -23.18828 74.99725 15.07692
v -23.03752 74.54973 15.22133
v -32.0277 32.66471 10.37631
v -13.45114 -20.58931 12.89425
v 14.72881 41.51815 19.18907
v 14.72165 41.0116 19.11435
v 24.32154 50.05872 16.19426
v 25.18823 48.31858 15.98357
v 21.07661 71.23671 15.58505
v 20.24628 71.61645 15.76091
v 20.19591 70.99903 15.87401
v 19.87167 70.4465 16.0837
v -56.25983 60.76649 -10.45525
v 40.83337 25.20843 1.553657
v 41.82284 24.66741 0.4196064
v -11.4259 -18.51444 16.66967
v -12.68059 -17.74525 17.68575
v -13.65607 -17.47399 18.35482
v -43.65216 -62.67099 -37.41956
v -50.31869 -55.36436 -47.64483
v 15.84761 -41.91137 2.265105
v 16.32964 -41.51792 2.75878
v 15.55371 -41.50609 3.498679
v -27.32365 75.97795 13.32821
v -40.29914 26.89988 3.778566
v -39.94127 27.02905 4.204919
v -39.99503 26.72322 4.137487
v 5.922186 -19.65497 16.09835
v 5.278947 -18.85092 16.86541
v 5.049885 -19.2619 16.74556
v 4.739693 -19.16689 16.94463
v -26.17554 42.9474 17.11541
v -26.75923 42.999 16.94596
v -26.35696 42.14013 17.04866
v -26.0858 40.97256 17.04429
v -25.1085 42.46583 17.40289
v -24.7883 41.91879 17.39371
v -25.37146 41.36685 17.23092
v -23.79175 40.69548 17.40459
v 12.67808 -18.92357 12.74846
v 13.15368 -18.38568 12.88163
v -45.23306 44.6531 6.011909
v 32.04454 41.52113 13.74936
v 29.68459 29.4693 8.632228
v 30.82784 29.53227 8.58258
v -33.34073 77.19016 9.661986
v -35.27106 77.10557 8.517196
v -35.68521 76.99616 8.31475
v 21.70336 40.54453 17.52694
v 21.09169 40.16595 17.46497
v 20.9255 41.13181 17.71436
v 8.338714 -80.11308 -10.85231
v -14.16814 75.59316 16.87356
v 3.130079 67.52668 19.34904
v 3.978402 65.22727 19.56572
v -56.12568 61.3699 -10.36135
v 4.585753 -80.25385 -8.324252
v -56.02011 58.23613 -9.691229
v -16.93984 76.16885 16.21038
v -5.849448 62.7146 19.9345
v -2.311511 -80.60767 -8.111532
v 50.31621 37.86362 -0.8164221
v 20.979 39.19013 17.18552
v 19.7544 39.69327 17.71016
v 22.55453 15.37548 3.661057
v -15.20895 -41.75583 6.677216
v -14.61325 -41.70148 7.155225
v -14.24104 -41.83624 7.460353
v -13.74922 -41.75673 7.810053
v 16.21006 28.4467 9.938437
v 3.416315 -41.43209 11.14271
v 35.45781 71.52145 8.021049
v -30.11099 24.32537 3.032585
v -21.95423 76.39092 14.93522
v -22.2144 77.23884 14.50977
v -22.23658 78.03345 14.19029
v -22.37556 78.52628 13.94791
v -23.21826 78.20402 13.82775
v 25.31201 16.95763 3.19623
v 24.63939 17.04458 3.157625
v 23.45356 16.88727 3.202236
v 23.85578 17.23183 3.026776
v 23.58323 15.15893 3.805291
v -31.26222 45.64171 14.8214
v 26.39664 70.92758 13.63075
v 25.06385 71.38712 14.04236
v 15.52283 41.73564 19.06206
v 15.74616 42.76631 19.11658
v 32.42236 69.83185 10.58718
v 32.36119 69.17367 10.76256
v 31.35638 68.94767 11.43003
v 32.35635 68.5846 10.88891
v 33.37423 68.12335 10.30832
v 33.45753 68.75957 10.13928
v 31.20395 36.12698 12.61916
v 29.53656 36.15353 13.20512
v 12.85409 -19.06079 10.36755
v 12.39379 -19.65891 10.34267
v -31.91243 14.01944 3.360602
v -15.58844 73.99696 17.03645
v -15.52934 73.41969 17.17911
v -22.73012 30.80319 10.66514
v 12.93491 67.52586 18.09151
v -41.03881 27.13488 3.271421
v -40.77775 26.86936 3.306023
v -40.53105 27.38383 3.735692
v -40.17979 27.22612 3.890604
v -39.82622 27.24545 4.21767
v -39.97937 27.54971 4.221481
v -39.76029 27.44097 4.46906
v -39.81875 27.81261 4.955071
v -40.16537 28.24327 4.92512
v -52.2753 40.98991 -0.6343673
v 21.40204 -36.36074 5.856106
v 1.212599 -19.22099 23.87061
v 17.87839 -16.49723 7.761766
v -7.591547 -80.36987 -7.976211
v -8.236825 -79.73138 -6.314371
v -2.108612 59.89043 20.35686
v -0.5728784 60.04692 20.33576
v 23.997 48.16129 16.51542
v 24.69807 48.78178 16.1649
v 1.499915 -18.86261 23.98047
v 1.365758 -19.04893 23.37209
v 1.641831 -18.59047 23.07974
v -24.10032 74.93532 14.83775
v 4.847621 -42.09892 9.921463
v 3.088087 -42.15081 10.53646
v 6.276693 -42.056 9.289996
v 7.019523 -41.81488 8.948853
v 7.08707 -41.1888 9.535781
v 3.176025 -43.09369 10.56883
v 2.27834 -42.8368 10.64324
v 2.797631 -42.74583 10.51137
v 2.608895 -43.11786 10.6718
v 0.9424499 -43.05107 10.8261
v -0.05300041 -43.678 11.04164
v 1.470706 -44.18031 11.07917
v -29.49735 45.74043 15.586
v -29.12958 45.21799 15.8114
v -28.73184 45.75121 15.89473
v -28.08105 45.55795 16.18636
v -28.48025 46.95534 15.81369
v -27.95834 46.78872 16.06075
v 18.4347 -38.85737 5.944138
v 33.33171 45.42543 12.41779
v -27.70227 47.55359 16.10803
v -27.11181 47.80041 16.34001
v -27.60177 48.12865 16.10664
v -0.4695232 -22.09419 19.31595
v 36.90535 14.33151 1.39877
v 34.84224 -66.64471 -30.77821
v -37.76318 46.44875 11.03146
v -37.75574 47.24441 10.82378
v -37.37593 47.09345 11.1135
v 22.30247 40.01639 17.30328
v 21.92869 39.43922 17.18995
v 34.2728 -67.31885 -32.05643
v -32.71162 76.78313 10.24715
v 32.57293 29.1837 8.088839
v 14.08078 40.46452 19.15047
v -54.15945 37.71751 -2.863622
v -53.86385 38.28522 -2.433949
v -54.10019 39.10441 -3.208915
v -54.02649 38.54475 -2.857478
v 9.688964 -19.51589 15.69292
v 9.174521 -19.56705 15.56038
v -8.785679 -80.89671 -10.6115
v -6.520809 -80.97063 -10.01451
v 34.43096 -67.51464 -39.87447
v 20.05 47.97806 18.03296
v -22.27336 14.5841 3.222761
v -23.17221 15.52521 3.278739
v -23.6831 15.84154 3.27503
v -24.83877 15.29589 3.399263
v -25.82145 14.90203 3.47589
v -54.27854 39.77841 -3.844616
v 48.87706 -52.67258 -49.89276
v 32.39822 36.87074 12.60555
v -2.563755 -21.88138 20.03749
v 40.26656 -62.35835 -44.55009
v 39.41744 -63.1413 -44.6689
v -20.63345 19.04039 1.654195
v -21.384 18.11354 2.408465
v 11.40698 -19.62376 14.198
v 10.57029 -20.0889 14.10524
v 0.9650267 -19.58043 23.31074
v 0.09937299 -20.39846 22.44819
v 8.788179 -20.18497 15.01979
v 8.364765 -20.69045 14.71961
v 8.540457 -19.98408 15.2353
v 6.292605 -20.26269 15.88371
v 6.065074 -21.21729 15.59683
v 5.04485 -20.87736 16.46046
v 6.243803 -20.66998 15.84941
v 5.114306 -20.57818 16.45451
v 5.545964 -19.96104 16.34084
v 4.384142 -20.18517 17.03334
v 4.705638 -19.86384 16.7975
v 5.226173 -19.59804 16.58669
v 1.09575 -19.84986 21.92146
v 0.7839958 -20.0102 22.3086
v 0.173197 -20.6949 21.41133
v 3.039664 -20.55785 18.00036
v 3.419446 -20.16523 17.91233
v 4.162597 -20.42772 17.19259
v 1.538545 -18.71532 22.53443
v 1.309501 -19.55936 21.91866
v 4.386192 -19.46509 17.34108
v 4.211733 -19.11514 17.56531
v 4.509685 -19.04088 17.18831
v 4.396057 -18.78897 17.4103
v 1.641065 -18.84296 21.85865
v 1.494943 -19.27144 21.63142
v 3.677621 -19.77969 17.7822
v 3.368681 -18.69921 18.85073
v 4.015629 -18.79786 17.85614
v 3.771709 -18.43933 18.30259
v 3.773375 -18.00228 18.807
v 3.448381 -17.9821 19.2404
v 2.841767 -18.4165 19.75778
v 2.341952 -18.0286 20.51015
v 2.023148 -18.55071 20.99026
v 2.852744 -19.72413 18.66405
v 2.098879 -18.93581 20.62025
v 1.903632 -19.43452 20.47091
v 1.750482 -19.09037 21.13724
v 1.879372 -19.99449 19.82104
v 1.478513 -19.95213 20.6054
v 0.6180187 -20.54794 21.09964
v 1.366431 -20.57405 19.98458
v 1.011558 -20.55269 20.62529
v 0.3716227 -21.58583 19.43106
v 0.9717542 -21.08825 19.69986
v 0.006411848 -22.93097 18.35931
v -0.6057354 7.048046 23.67941
v 4.780096 -21.5784 16.39521
v 4.565257 -20.85355 16.75674
v 3.985107 -20.84647 17.20645
v 0.8211936 -22.10171 18.62115
v 1.097346 -23.28565 17.77157
v 4.481465 -22.43448 16.35602
v 4.07351 -21.66096 16.81382
v 2.577878 -22.0134 17.62963
v 2.430408 -22.65539 17.51609
v 3.363999 -22.92303 16.89987
v 1.618913 -26.40175 16.77643
v 1.927298 -23.24748 17.47937
v 3.36396 -23.69289 16.72848
v 1.047875 -24.96117 17.23536
v -45.37815 43.23973 6.502772
v -45.4353 42.40529 6.849669
v -8.902431 -80.19138 -7.806104
v -9.082791 -79.85997 -6.910198
v -20.33217 45.51205 18.61263
v -18.73683 44.94613 19.02065
v 33.06679 12.23627 2.780787
v -35.30324 21.11994 1.788885
v -35.88575 21.24058 1.737752
v -35.37333 21.38973 1.837958
v -32.19608 17.28742 2.482704
v -31.30781 18.01262 2.252228
v -30.06599 21.53632 2.285576
v -30.32708 21.9731 2.315799
v -30.66694 22.26318 2.298389
v -31.61562 22.44062 2.141196
v -35.575 20.63637 1.709441
v -36.19404 20.65679 1.600546
v -36.50989 20.00105 1.456978
v -32.45116 17.78215 2.256044
v -31.01673 19.4127 2.044442
v -30.21357 18.77107 2.191312
v -31.452 21.95515 2.131681
v -32.298 21.745 2.03946
v -33.85054 21.83905 1.875399
v -33.71803 21.1911 1.881547
v -30.04401 19.50557 2.168231
v -30.39626 20.61884 2.167606
v -30.64939 20.90524 2.166808
v -31.0437 21.37881 2.148275
v -31.66871 19.32356 1.982569
v -31.39785 20.16068 1.989612
v -32.37848 20.9675 1.918661
v -32.56519 20.30769 1.858182
v -33.72036 20.23566 1.795156
v -32.71051 18.78192 1.99921
v -35.08545 19.50267 1.713883
v -34.09892 19.04122 1.859188
v -35.14548 18.00217 1.805107
v -35.47005 18.80598 1.625732
v -35.58327 16.60282 2.118029
v -37.16574 15.5957 1.883559
v -36.52467 17.83483 1.476146
v -37.68954 15.98239 1.597543
v 37.52512 33.80533 9.028368
v -18.21532 26.76247 7.807614
v -17.62172 26.04675 7.326411
v -18.2435 25.98392 6.951041
v 37.79737 37.44009 10.49277
v 39.15023 42.41947 9.519198
v 16.33474 56.61788 18.37811
v -36.18373 76.40383 8.29701
v -2.667315 -47.05143 11.52166
v -56.45563 59.09188 -10.44611
v -23.30753 75.35445 14.95649
v -22.73671 75.80252 14.94699
v -22.82577 76.81116 14.51333
v -22.76304 77.50748 14.23992
v -23.45873 77.18148 14.17056
v -23.3395 77.71223 13.99831
v -22.47698 73.67667 15.58686
v -20.29748 72.6301 16.3903
v -18.47458 75.57354 16.09179
v -21.0553 77.34848 14.81935
v -20.28713 77.14528 15.08475
v -22.15531 74.6932 15.42647
v -19.50689 76.74148 15.44538
v -21.49591 75.52168 15.36346
v -19.6757 74.82091 16.01497
v -20.45094 73.48991 16.14067
v 21.86747 26.6786 6.364861
v 21.59037 27.53116 7.469019
v 18.06629 28.17847 9.034695
v 17.9953 27.10547 8.028207
v 19.19436 26.74681 7.282708
v 19.02674 28.06332 8.776276
v 20.07862 27.59975 7.990872
v 20.16801 29.2569 9.668061
v 20.44201 28.84625 9.224728
v 21.66142 29.13891 9.218001
v 22.77504 29.65246 9.567447
v 23.33189 28.35532 8.303706
v 26.94873 29.69333 9.141507
v 22.9086 29.23564 9.162776
v 23.79363 29.22086 9.039402
v 24.86645 29.03078 8.804547
v 24.92292 29.48641 9.166655
v 25.20608 29.18693 9.118155
v 25.62987 29.39039 9.245395
v 25.40457 29.68359 9.25774
v 26.33602 29.94833 9.339233
v 27.03497 30.39714 9.589754
v 26.84225 31.63219 10.4323
v 25.53901 31.95198 10.94363
v 24.81495 30.04836 9.608033
v 23.79425 30.22552 9.91382
v 25.57826 30.60078 9.93029
v 24.18833 31.71765 11.06619
v 34.06503 68.24394 9.810758
v 34.02819 67.40875 9.946458
v -60.93725 52.92397 -18.28769
v -19.49874 17.56187 2.417986
v -33.60728 12.74577 2.904744
v 5.405779 63.73465 19.63596
v 7.849363 76.28328 16.89215
v 6.3038 76.7661 16.914
v 7.693663 75.44482 17.17783
v 7.638345 73.20866 17.87439
v 9.419371 74.39742 17.29068
v 7.460675 71.5023 18.26865
v 8.776882 71.13282 18.1875
v 7.871109 70.7107 18.38593
v 6.065735 68.8494 18.90813
v 6.689407 70.41385 18.58737
v 12.07682 67.3115 18.25454
v 11.83861 66.81359 18.33848
v 8.572895 69.97672 18.42052
v 9.693806 70.83997 18.11197
v 12.23026 68.90496 18.01893
v 10.43069 66.96509 18.56668
v 10.86611 69.40583 18.17092
v 8.829976 68.02996 18.66965
v 8.446757 66.67239 18.90934
v 6.239271 66.40549 19.21254
v 8.526297 65.54015 19.03421
v 7.788285 63.88294 19.3403
v -19.74709 45.67259 18.75634
v -19.84838 44.82735 18.73527
v -20.83731 44.54541 18.48744
v -19.88808 42.04268 18.55786
v -20.0806 44.2766 18.68141
v -19.32536 43.96282 18.83195
v 27.33318 36.6498 14.30575
v 26.20271 35.10052 13.64648
v 25.77112 34.08083 12.85985
v 27.42621 33.32214 11.71706
v 0.5483737 61.31896 20.22601
v 28.67309 66.68414 13.11519
v 23.54359 47.75511 16.72005
v -42.05532 18.84717 -1.563767
v -2.080692 -22.13051 19.61812
v -0.736368 -21.48699 20.6284
v 8.32204 -60.82397 2.60075
v -45.60672 23.9901 -2.002527
v -45.63472 24.45548 -1.853955
v -45.43146 25.11515 -1.297297
v -57.72417 58.43434 -12.54391
v -57.48724 58.84289 -12.19401
v -36.0803 76.87273 8.137957
v -2.438797 -80.83639 -8.95789
v -6.973207 -79.7998 -6.180465
v -4.073093 -79.2828 -4.665894
v -5.494522 -80.21329 -7.049167
v -5.978935 -79.41085 -5.118891
v 48.09141 -53.95479 -41.12907
v -56.27113 57.77115 -10.05686
v -56.76191 60.31944 -11.1655
v -56.90745 59.76011 -11.27747
v -57.22427 59.23637 -11.76094
v -46.23363 -59.94331 -45.79419
v -0.546478 -20.7192 22.1927
v -1.246799 -20.30572 23.83546
v -1.467947 -48.97158 11.08282
v -2.421739 -49.02185 10.98024
v 54.01067 -44.64834 -45.07421
v 16.23379 67.85079 17.33714
v 14.44414 67.86298 17.73291
v 15.17088 66.95458 17.66403
v 42.33736 16.68138 -3.241016
v 43.03795 70.09309 1.443983
v 42.6153 70.28025 1.860531
v 41.59821 69.918 3.10754
v 42.01732 69.60386 2.732967
v 41.89388 70.69106 2.568256
v -25.80823 24.84482 3.82301
v -1.524079 -78.9251 -3.698633
v 33.44779 74.31047 8.725223
v 32.98359 74.29282 9.042485
v 32.71136 73.93433 9.32107
v 34.86053 72.96293 8.067801
v 34.12756 74.72168 8.10129
v 34.07529 73.92736 8.392132
v 33.89021 73.43179 8.643501
v 27.40605 70.68676 13.20002
v 19.8476 -41.01823 2.34097
v 36.81613 71.48466 6.94373
v 26.36563 47.66343 15.51305
v 21.71592 -44.68357 0.04931617
v 38.50296 38.06658 10.20862
v -25.85591 29.91106 9.20582
v -28.12893 30.37155 9.33644
v -27.11212 30.55881 9.639418
v -26.4332 31.35258 10.39805
v 32.48754 72.1925 9.967791
v 32.20068 71.16327 10.45316
v 32.97638 69.56911 10.27241
v 35.23663 72.20973 7.990597
v 33.24937 72.82562 9.251046
v 34.46555 71.94594 8.633603
v 35.01514 70.87926 8.510119
v 33.28272 70.85368 9.797293
v 32.91889 70.27443 10.16967
v 33.89654 69.9427 9.563244
v 33.83844 69.22031 9.770596
v 34.50761 68.44016 9.44708
v 46.47776 -55.50893 -50.03727
v 43.9945 -58.4425 -48.20453
v 45.02997 -57.33148 -48.48628
v -22.25249 -41.56062 1.580413
v 42.51794 17.29788 -3.509123
v 35.32296 14.24434 2.13324
v 34.93718 13.83527 2.345609
v 34.68336 13.79778 2.475929
v 34.35586 13.73244 2.597846
v 34.63306 13.53788 2.476815
v 34.10983 13.37261 2.639994
v -20.9997 -41.77732 1.306917
v -20.82035 -41.80944 1.411755
v -20.64641 -41.74768 1.560003
v -20.23442 -41.86824 2.107987
v -21.25898 -41.76273 1.27754
v -20.47714 -41.76585 1.881986
v 38.26664 -64.26449 -42.69145
v 38.92733 -63.74591 -41.4172
v 37.01893 -65.32739 -42.07295
v 37.70123 -64.82086 -40.79282
v -53.63581 39.19109 -2.269363
v -53.21292 40.05018 -1.829136
v -53.64465 39.7248 -2.511586
v -9.167732 77.7177 16.72099
v -11.20489 76.29351 17.04103
v 32.63043 41.62768 13.4859
v 35.08056 41.25135 12.26728
v -36.35114 15.89288 2.062855
v -24.96962 22.55887 2.677359
v -26.31506 26.05172 4.715013
v -26.31296 25.74751 4.38307
v -29.5512 25.93551 4.437808
v -31.24892 25.58165 4.000955
v -31.31486 24.89067 3.170219
v -29.98558 24.77466 3.33031
v -25.55181 25.68256 4.382302
v -24.91061 25.21155 3.983871
v -25.61362 23.86985 3.206475
v -24.96501 23.97243 3.112859
v -25.19656 24.52926 3.566245
v -24.50474 24.59577 3.544934
v -27.71937 25.98805 4.67812
v -29.41589 25.71697 4.170716
v -25.74876 24.20057 3.334231
v -26.24234 24.76332 3.779719
v -26.8528 25.12995 3.999127
v -27.93304 25.44749 4.212676
v -27.87348 25.04436 3.882778
v -28.96918 25.32909 3.964483
v -29.55582 24.6457 3.300162
v -27.49326 24.82291 3.736886
v -27.66154 24.06633 3.314914
v -29.03691 24.85468 3.64
v -29.3998 23.49885 2.94139
v -29.00852 23.42412 2.961297
v -25.65703 23.45177 3.059714
v -26.68926 24.2164 3.435698
v -26.64288 23.87316 3.31042
v -28.89846 24.07924 3.199239
v -28.17371 22.93175 2.945314
v -26.79158 23.30431 3.060827
v -19.78052 21.20413 1.038769
v -27.04026 18.43926 2.498033
v -27.94336 19.01925 2.583666
v -27.51406 18.78326 2.574008
v -25.42962 22.47047 2.928511
v -25.64046 22.97667 2.937447
v -26.02651 22.11798 2.842337
v -26.65849 22.26029 2.903461
v -28.9232 19.16965 2.384698
v -26.51384 21.823 2.883513
v -26.7725 21.36151 2.726223
v -27.35632 21.91021 2.806529
v -28.5619 21.4501 2.497192
v -27.88268 20.94824 2.576676
v -26.93598 20.72337 2.723908
v -27.67218 20.21257 2.664639
v -25.62649 21.45505 2.788993
v -26.08568 21.07536 2.853964
v -26.40076 20.24664 2.58852
v -25.60133 18.90852 2.218308
v -24.93789 18.67678 1.954395
v -24.06707 18.96363 1.653647
v -20.24998 21.44139 1.089846
v -20.13072 21.79903 1.595699
v -19.79359 21.41055 1.295114
v -20.96284 23.03142 3.166442
v -21.88043 23.24656 2.866777
v -21.72893 23.93967 3.896245
v -23.83245 20.33024 1.967804
v -23.78229 19.31958 1.555998
v -23.66354 21.42958 2.065144
v -25.13443 20.58315 2.513787
v -23.52427 23.4726 2.479796
v -23.04119 22.72908 2.033149
v -24.19671 23.66925 2.748535
v -23.03971 23.24362 2.267962
v -20.83896 21.77373 1.231912
v -20.63304 22.33574 2.238358
v -21.72406 22.85025 2.291951
v -21.09782 22.22956 1.752714
v -21.7021 22.21659 1.51169
v -22.93536 20.31641 1.627934
v -20.90556 21.6162 1.092655
v -22.34873 20.8211 1.549251
v -21.84063 20.48692 1.395958
v -21.07595 20.53174 0.9958615
v -19.68997 20.88062 1.017065
v -20.8078 21.01874 0.8663679
v -20.3063 20.70406 0.794058
v -20.3066 20.51455 0.8278568
v -34.17054 46.52784 13.12115
v -33.71069 46.1022 13.48084
v -32.92697 46.36755 13.83866
v 30.6929 43.13215 14.18821
v 31.32383 42.08574 14.03129
v 31.79558 42.008 13.80557
v -35.80978 -69.28528 -33.41613
v 36.35802 -65.9125 -40.80306
v 35.49988 -66.63465 -40.21461
v 14.10276 -42.2404 3.643291
v -28.97433 49.68589 15.3292
v 10.90359 -16.68754 20.36093
v 10.87588 -17.16993 19.63724
v 10.46222 -17.61296 18.99333
v 18.15501 56.75626 17.86305
v 27.91298 -72.06641 -32.44936
v -46.07399 24.77988 -2.014097
v 5.592699 -53.89276 5.933877
v -27.11727 77.91612 12.59101
v -26.85791 77.40601 12.90346
v -24.17077 76.90529 14.06265
v -23.86063 78.09772 13.68274
v -24.50019 78.07578 13.49128
v -24.99567 78.31007 13.18413
v -25.18425 77.49046 13.48417
v -25.7428 77.71207 13.17886
v -24.38124 77.47974 13.75866
v -25.25046 76.80485 13.74229
v -18.52574 20.98071 2.264491
v -18.52269 21.32998 2.526136
v 10.66973 -79.69456 -12.44262
v 39.42434 41.6517 9.507336
v 39.31662 40.68994 9.742132
v 39.37452 38.8356 9.780417
v 24.19651 38.56271 16.03996
v -42.9408 43.0017 8.65906
v -41.57738 44.26027 9.161361
v -41.54371 44.84931 8.952817
v 51.02025 38.18022 -2.061449
v -47.94471 44.07425 3.525622
v 7.657161 62.40485 19.52796
v 8.437132 62.11884 19.44037
v 31.00939 63.93552 12.00784
v -55.54331 61.51266 -9.500989
v -55.13623 60.89856 -8.724499
v -54.16747 62.89035 -7.469976
v -54.95247 62.54719 -8.65785
v -54.47653 61.76411 -7.679497
v -39.98104 76.6126 5.039623
v 56.16183 -39.27412 -43.36901
v 8.788098 -19.33625 15.6769
v 8.218595 -19.65824 15.5775
v 7.124741 -18.45559 16.70636
v 9.063127 -18.59578 16.85366
v 8.878903 -19.22128 15.80154
v 8.117835 -19.08951 15.82851
v 9.821068 -18.67892 16.94567
v 6.385221 -78.92695 -5.566829
v -53.56961 38.83331 -2.010451
v 23.1161 70.65304 14.98034
v 23.36328 70.06493 15.03465
v 18.52588 42.97603 18.47458
v 18.3635 43.73875 18.57437
v 17.93884 43.41891 18.68442
v 17.41736 43.59581 18.83015
v 16.68416 42.75817 18.91135
v 16.27228 42.00972 18.93717
v 19.01702 41.92023 18.26464
v 19.38538 42.39584 18.21601
v 18.23297 42.49837 18.53241
v 17.65046 42.66689 18.71876
v 17.73099 42.0899 18.62891
v 27.34858 13.22113 3.999698
v -13.23686 76.58442 16.65175
v -0.9356481 -78.70325 -3.358543
v 4.277434 -42.43475 10.13607
v 3.564865 -43.43658 10.65614
v -11.31772 -80.6144 -11.43722
v -10.0565 -80.79125 -11.02324
v -10.62853 -80.4547 -9.934825
v -11.47243 -80.04916 -8.919273
v -35.15303 15.61039 2.51411
v -35.52864 14.98602 2.540491
v -52.65277 41.89425 -1.737994
v 36.16133 73.61493 6.935731
v 36.42936 72.50153 7.013127
v 36.07795 73.17402 7.099312
v 36.93485 72.25686 6.697706
v 37.2562 72.91255 6.267149
v 38.16457 72.41165 5.548853
v 37.8177 72.9837 5.696543
v 37.54841 72.52525 6.088262
v 37.54316 71.3016 6.407619
v 37.91731 71.64046 6.041861
v 38.03986 71.07915 6.064487
v 24.41829 37.43826 15.57949
v 26.408 36.6352 14.5409
v 23.51144 38.90188 16.40928
v 22.82259 39.88499 16.93321
v 25.27499 36.67957 14.91113
v 25.31464 37.36726 15.25642
v 24.00136 36.51619 15.19829
v 23.58097 38.38841 16.20279
v 23.5589 37.28063 15.76078
v 22.626 38.62756 16.58606
v -44.57134 21.4593 -2.805163
v -44.17104 21.09549 -3.127089
v -45.18004 21.18043 -3.476548
v 29.10131 72.5284 11.87415
v 28.83505 71.93885 12.21466
v 27.85282 71.3 12.86943
v 31.38895 70.09644 11.19208
v 32.19862 70.83537 10.53436
v 31.57504 72.38876 10.48187
v 31.12099 71.75002 10.94498
v 30.50946 70.73187 11.55837
v 31.36467 70.65671 11.09342
v 30.51049 71.64056 11.31614
v 30.11574 72.44389 11.35752
v 29.5256 72.12961 11.7747
v 29.71683 71.50041 11.84083
v 28.92826 71.26542 12.33571
v 28.52605 70.7518 12.66194
v 29.79812 68.95722 12.32622
v 30.50234 69.75455 11.80329
v 29.63778 70.28574 12.15794
v -59.59686 55.095 -15.66926
v -14.22097 -19.28638 14.97772
v -12.7852 -20.19131 14.47579
v 43.2209 -59.28354 -47.42933
v -19.31425 20.81583 1.278527
v -19.95918 20.47006 0.9628994
v -19.44828 20.46864 1.372821
v -20.71525 19.5484 1.326993
v -20.38734 18.55066 2.317837
v 40.12045 38.71403 9.319996
v -25.20592 -42.06541 1.060314
v -25.15625 -41.14532 1.831918
v 23.88423 69.58298 14.93502
v 22.71964 67.75699 15.53156
v 23.69817 68.20057 15.13546
v 22.97713 68.97374 15.2866
v 22.81562 66.65028 15.60196
v 22.21046 70.83946 15.3168
v 22.31433 69.97492 15.40757
v 18.95705 70.32864 16.37173
v 18.76257 70.0679 16.45838
v 20.7051 70.352 15.84332
v 19.98288 70.01357 16.12139
v 19.27514 69.53482 16.39782
v 19.86422 69.1503 16.28414
v 22.02131 69.13491 15.59639
v 21.01991 69.65295 15.85317
v 21.16311 65.97877 16.24855
v 20.90093 67.1806 16.19572
v 21.95121 67.01479 15.8719
v 20.72578 68.44193 16.12675
v 21.67843 67.87067 15.88481
v -1.164847 61.7674 20.19948
v 37.40751 69.41576 6.9631
v 36.9394 69.80235 7.305458
v 17.92256 48.2674 18.66305
v 19.07445 47.45439 18.36838
v 32.3686 -68.98084 -33.81168
v -11.90844 -20.05612 15.35667
v -41.68798 19.27671 -1.453251
v 26.79288 65.89423 14.06749
v 26.89155 64.86272 14.0761
v 25.28653 70.42301 14.19441
v 24.97326 68.96985 14.58968
v 25.22598 68.63181 14.51212
v 24.54725 67.80844 14.85966
v 25.96264 66.39137 14.3899
v 26.59094 69.55542 13.8637
v 25.90973 69.52274 14.15063
v 26.30349 68.64961 14.07271
v 29.17546 67.72203 12.82163
v 28.54171 68.94817 13.03853
v 25.72776 67.85525 14.35841
v 28.63033 68.06364 13.07584
v 27.16072 68.44973 13.71444
v 26.87579 67.35944 13.94407
v 27.85494 67.30048 13.49202
v 28.91209 64.94833 13.1303
v 29.48574 65.61526 12.79242
v 27.93968 65.33232 13.57466
v 30.41314 62.99176 12.36143
v 29.00682 63.98927 13.11508
v 33.1365 67.47903 10.54042
v 32.83727 68.10347 10.649
v 8.478067 -40.94699 9.352718
v 8.687238 -41.14576 8.90946
v 9.946868 -41.21115 8.013083
v 51.69197 37.2617 -3.169478
v 29.55817 62.27725 12.82556
v 0.3431948 63.85564 19.95442
v 2.389472 64.19882 19.83236
v 1.675943 -77.69157 -2.104395
v 0.3251957 -78.21408 -2.665185
v -10.62863 -23.17263 14.20039
v -53.24165 39.41359 -1.655514
v -53.25649 38.86206 -1.494252
v -51.46109 39.53301 1.216854
v -51.92728 40.17902 0.2665485
v -52.40051 40.59768 -0.6251297
v -52.5542 40.13744 -0.7258558
v -51.58443 38.62437 1.156119
v -51.7607 39.04248 0.8060094
v -52.11007 39.79247 0.05593539
v -52.87441 39.76956 -1.147243
v -52.41866 39.37382 -0.3243207
v -52.51828 38.96848 -0.3368328
v 40.60592 -62.24559 -40.99057
v 26.03423 32.87347 11.67145
v 61.70501 -13.83493 -42.36414
v -36.74714 76.25511 7.961181
v 1.276079 74.29745 18.1385
v 15.25819 44.1795 19.31934
v -44.45422 -61.86009 -42.95236
v -42.31454 -63.96342 -40.03111
v -42.76612 -63.45972 -42.48621
v -43.26904 -63.07437 -40.54292
v -17.68131 43.43803 19.08896
v -17.28485 43.92659 19.19896
v -16.74714 43.0997 19.2633
v -6.554009 -48.13476 11.08686
v 25.79435 14.2001 3.999291
v 26.2097 14.91501 3.911177
v 26.10103 16.7531 3.210475
v 25.7719 15.19636 3.84375
v 24.93575 16.46044 3.398408
v 24.66329 15.06996 3.853147
v 25.32784 13.61921 4.018165
v 24.89084 14.61203 3.935828
v 23.75815 14.57158 3.921356
v 22.96737 13.04516 3.748655
v -38.5458 -67.1744 -36.80836
v -46.16898 40.84312 6.689095
v 45.99948 -56.21024 -48.73268
v -23.37731 73.35469 15.40053
v -23.44577 74.13058 15.20489
v -23.78288 74.33372 15.06698
v -24.43633 74.5452 14.81237
v -47.78367 -58.18573 -47.47559
v -35.13801 -69.15566 -28.29233
v 11.36053 51.31797 20.01935
v 44.71764 -57.77129 -47.33894
v 45.49028 -56.93283 -47.37856
v 46.41614 -55.95614 -46.40626
v -38.82347 -66.854 -34.68451
v -0.3029374 72.22799 18.64345
v 7.615923 -80.19305 -10.33277
v 18.26506 54.8647 18.03393
v 11.63212 -79.38103 -12.73209
v 4.009121 -79.88795 -6.843229
v 1.637048 -18.3342 26.54424
v 41.47923 34.97158 7.634744
v -6.27712 -38.90432 14.82685
v -6.148797 -38.00611 15.37414
v 2.757038 68.93793 19.16574
v 2.262047 73.37333 18.35956
v 3.943813 74.63111 17.87607
v 4.895392 71.62067 18.51158
v 6.195396 72.18719 18.26986
v 2.549258 71.28401 18.73107
v 46.26591 -56.30605 -43.16965
v 28.81894 34.20392 12.10466
v 28.75866 33.05184 11.15289
v -27.67295 -53.35771 -3.377748
v -22.76914 43.93896 18.08373
v -22.86644 43.49396 18.05886
v -23.34388 43.57241 17.91856
v 12.6665 -18.5994 14.74793
v 41.23327 70.2468 3.375269
v 41.51454 70.45008 3.053374
v 41.21343 70.69321 3.2881
v 41.24258 71.16178 3.088917
v -49.50415 42.98951 2.135094
v 42.84921 69.19908 1.85877
v -12.62135 -20.76481 13.81678
v 48.41339 40.47044 1.227151
v 5.121215 -40.96568 10.96589
v -0.1225884 -24.53473 17.57489
v 17.02547 32.54071 14.17748
v -36.64142 72.23161 9.274821
v -36.91136 73.44154 8.728871
v -37.72575 72.27792 8.379852
v 32.67762 11.56123 2.784544
v 32.29122 12.34353 3.061437
v 36.07483 14.08464 1.807522
v 23.50941 -73.77911 -21.48413
v -40.82214 70.51023 6.327789
v -27.43263 14.1805 3.535089
v -11.64684 -19.80767 15.65802
v 30.65408 34.68805 11.91761
v -3.166246 -13.39142 32.47525
v -37.8967 24.29734 2.090321
v -37.76976 24.02569 1.833133
v -42.4638 21.77509 -2.26845
v -42.94759 21.96875 -2.326615
v -42.58509 21.55852 -2.470381
v -38.41313 23.69087 1.531058
v -38.4115 23.98236 1.682828
v -40.14505 23.87816 1.109772
v -39.52319 23.98378 1.421894
v -40.06657 23.26763 0.7534593
v -39.89875 19.7366 -0.2279104
v -39.39691 20.11534 0.09248979
v -39.59908 19.57697 -0.06342445
v -35.84024 24.10572 2.026627
v -37.05725 23.90317 1.876021
v -36.56561 22.94246 1.677541
v -37.40187 23.25861 1.631209
v -37.99872 23.58458 1.613962
v -40.79903 22.60532 -0.07484508
v -40.72878 22.24177 -0.3912675
v -41.0717 22.3063 -0.566685
v -41.1192 22.05389 -0.8581141
v -41.76291 22.06743 -1.626364
v -41.98093 21.92672 -1.955079
v -36.9085 22.40068 1.5461
v -37.66915 22.71741 1.458334
v -38.70879 22.44348 1.006182
v -38.3205 23.04799 1.348525
v -39.0529 23.14821 1.031682
v -39.42289 23.19821 0.8767169
v -40.20275 22.93977 0.4257605
v -39.77826 22.74729 0.4694032
v -40.22039 22.50975 0.05168658
v -39.64567 20.64003 -0.0003776559
v -39.20077 20.89129 0.3557609
v -39.768 22.39211 0.308121
v -40.24134 20.54369 -0.5159729
v -40.02929 21.08635 -0.2595037
v -40.80352 20.94875 -1.029453
v -41.03617 21.84192 -0.9081689
v -41.92852 21.75508 -1.975056
v -41.60914 21.95506 -1.563417
v -42.14606 21.49484 -2.184499
v -41.92474 19.91656 -1.686716
v -41.00642 19.96139 -1.19917
v -40.69817 20.20127 -0.9568494
v -41.50188 20.8426 -1.68589
v -41.2094 20.94239 -1.411412
v -41.24286 21.19034 -1.415376
v -41.98127 21.32675 -2.101806
v -42.26337 20.91219 -2.281316
v -42.80227 21.37631 -2.63998
v -43.27166 21.40421 -2.797304
v -43.03135 21.07815 -2.734368
v -43.5549 21.10843 -2.957736
v 29.27406 52.44606 13.5278
v -40.98859 42.14439 10.48262
v -41.29206 42.89019 9.983657
v -41.03785 42.48203 10.34845
v -41.89673 42.89038 9.496064
v -42.13979 43.26962 9.143859
v -42.08657 42.4056 9.516233
v -42.81718 42.35512 8.999467
v -43.57735 41.40957 8.719775
v -41.43494 42.14291 10.10804
v -40.75086 41.37281 10.77098
v -42.29258 41.22563 9.627624
v -42.65151 40.9787 9.425299
v 41.04283 69.29137 3.683565
v -29.25208 47.43515 15.44436
v -28.10897 47.90865 15.88693
v -27.84494 48.8956 15.9247
v -28.53914 48.79536 15.6082
v -48.78171 -42.62273 -16.10616
v 15.10778 -42.43134 2.722914
v 14.95894 -42.52726 2.88054
v 19.04815 39.95467 17.94355
v 19.67399 40.43657 17.86736
v 19.26056 41.31304 18.11483
v 18.66858 41.55875 18.30775
v 18.45077 41.89342 18.40629
v 18.04917 40.73605 18.35051
v 17.81623 41.14613 18.50574
v -0.2123489 -40.82481 13.11865
v -35.6678 -69.53047 -35.95919
v -13.39565 -16.76149 19.98217
v -36.717 75.95581 8.096816
v -28.39919 77.58408 12.14384
v -28.70221 76.3223 12.54915
v 2.716856 -43.79396 10.85691
v 1.919331 -44.24296 11.22611
v -32.0212 37.49469 13.72487
v 36.70049 -65.6892 -39.38578
v 34.61287 -67.41302 -38.41247
v 0.5543534 -45.5766 11.46458
v -0.3400164 -46.37425 11.52191
v 1.69839 -46.18403 11.47311
v 1.658378 -48.05709 11.35507
v 2.360106 -48.69646 10.99986
v 3.172103 -48.1896 11.01149
v 3.101096 -48.68649 10.76596
v -2.450447 -21.11735 21.36747
v -40.46684 27.76233 4.130424
v -1.583863 -78.03068 -2.404127
v 12.55142 -78.14352 -9.194459
v -30.50258 32.82508 10.785
v -10.69123 -47.38359 10.2052
v -54.0349 40.17852 -3.45757
v 25.59989 -29.83837 5.439809
v -17.37527 26.58905 7.989681
v 26.27513 12.54686 3.913247
v 4.1591 -75.01736 0.08318353
v 14.52522 27.23216 9.281556
v 52.11442 36.95217 -3.933543
v -32.93036 12.49387 2.863257
v -51.11644 38.87237 1.779164
v -50.84254 39.72964 2.013987
v -52.96756 64.33134 -6.052111
v -5.626693 -18.71622 24.03764
v -5.52256 -18.83673 24.9162
v -5.093917 -19.27013 23.89339
v 62.86422 -6.600717 -40.95007
v -4.821656 -19.70791 22.94458
v -40.33863 71.33761 6.527798
v -10.45587 -18.70053 16.44702
v 14.82588 42.62415 19.26718
v 14.37797 44.21656 19.49571
v 13.3543 44.09524 19.72101
v 52.86689 -46.90047 -46.21257
v 29.72867 45.83606 14.22671
v 28.58871 45.3834 14.85608
v 5.702999 -79.55788 -6.651762
v 5.582611 -78.9102 -5.150167
v 23.5008 -74.55725 -26.78543
v -3.078827 -77.15937 -1.387613
v -1.131392 -75.82688 -0.02474789
v -1.953437 -77.09731 -1.292822
v -1.987775 -75.39191 0.3436103
v 1.548328 -75.30103 0.3181288
v 7.163568 -79.87357 -8.698154
v 41.21539 25.64733 1.700945
v 1.673739 -80.2931 -7.389507
v 0.380415 -79.15582 -4.412776
v 4.709992 -79.34486 -5.740788
v 1.058744 -79.33466 -4.791164
v 2.498482 -79.7923 -6.156286
v 3.396768 -79.2255 -5.041948
v 23.32469 49.50092 16.68214
v 23.95639 50.91196 16.27316
v 6.260825 -42.17431 9.322865
v -43.94424 45.27407 6.863098
v 56.40578 -39.2795 -46.52488
v 12.38455 -78.69926 -10.71028
v -4.675783 -19.95851 22.45972
v -6.822772 -19.70933 18.74623
v -3.132972 -21.49841 20.60171
v -4.470496 -20.23637 22.01836
v -8.188295 -18.15929 17.08147
v -7.93075 -17.82227 17.29185
v -7.831822 -18.04432 17.5432
v -7.893912 -19.10391 17.65605
v -7.390538 -19.13091 18.38601
v -7.252856 -17.47884 19.67482
v -7.559275 -17.2939 19.01447
v -7.478996 -17.61568 18.46269
v -7.69617 -17.58253 18.07405
v -7.584044 -18.66617 18.30051
v -4.842673 -20.47736 20.71214
v -3.711154 -20.70546 21.86881
v -5.655092 -18.51765 22.12614
v -5.691978 -18.15498 21.46664
v -7.371119 -17.67237 19.20722
v -7.179767 -18.92541 18.96767
v -6.08885 -17.31686 20.91606
v -6.911665 -18.16492 19.66274
v -6.396599 -17.9551 20.6752
v -5.439595 -19.0715 22.25214
v -5.475117 -18.95952 21.58587
v -5.769845 -18.24688 21.23796
v -5.860923 -19.16604 20.57892
v -4.877048 -20.17693 21.26068
v -5.248888 -19.99644 20.88093
v -5.12482 -19.93639 21.23443
v -5.47903 -19.34939 21.223
v -5.511933 -19.56757 20.90889
v -6.330256 -19.3281 19.6794
v -5.623266 -19.74062 20.4741
v -6.202495 -19.86384 19.55643
v 9.196406 -20.93174 13.74115
v 42.25486 -60.32314 -46.533
v 42.78872 -59.92463 -45.14291
v 41.25397 -61.2808 -46.22572
v 5.277979 -23.76904 15.55103
v -5.065215 -65.26704 4.326327
v -24.63206 39.30752 16.87282
v -59.30485 55.46318 -15.12466
v -59.2661 54.55968 -15.00164
v -38.98641 -66.52164 -32.41481
v 42.88156 23.55031 -1.059624
v 39.92082 -62.78536 -36.37512
v -40.19862 38.78346 10.83249
v -39.50179 37.99884 10.94077
v -51.75196 40.93852 0.2404769
v 30.04649 32.6935 10.59533
v 28.04972 31.93348 10.46299
v 29.18221 30.51295 9.38474
v 29.92326 30.24624 9.171496
v -23.50885 14.28061 3.320648
v -25.13656 14.07856 3.420119
v 37.52102 26.88245 4.533794
v 37.62635 26.39959 4.229816
v 37.34815 26.02441 4.06285
v 37.64971 25.45614 3.83109
v 37.93055 26.04294 3.783552
v 38.13985 25.27582 3.362287
v 39.10647 25.77844 2.978971
v 13.10206 -77.22134 -7.828742
v 15.89999 31.15672 13.07106
v 16.27186 -42.94048 2.012161
v 15.82473 -42.7843 2.252453
v 15.67961 -42.54331 2.261947
v 15.02322 15.9645 3.644135
v -50.4669 40.43808 2.302298
v -12.61744 -19.90618 15.11086
v -12.56305 -19.24602 15.96388
v 23.8248 52.20944 16.21971
v 17.88195 -73.76797 -8.655332
v -44.88388 37.38821 7.639697
v -52.77872 64.91376 -5.91522
v 17.96875 -42.77185 0.9261386
v 37.48288 35.50668 9.898843
v 37.2266 36.89186 10.59413
v 36.18167 36.5154 10.89942
v 16.95256 69.923 16.8914
v 19.35854 68.11543 16.55934
v 18.4988 68.00958 16.79934
v 19.09892 66.81756 16.74201
v 17.2799 68.53358 17.01761
v 17.84033 66.46303 17.11438
v -41.45448 38.92432 10.14216
v -33.99044 -70.7539 -33.3025
v -37.14701 -68.30411 -35.40691
v -36.35114 -69.00658 -36.96084
v -0.582842 -41.52839 12.2069
v -1.474405 -41.18328 12.75252
v 27.28749 -37.38782 2.717946
v -27.2583 49.94827 16.08956
v 18.63422 -39.44901 5.226329
v 55.84423 -40.78514 -49.4323
v 54.83469 -42.8767 -50.52414
v 55.35741 -41.8749 -49.93527
v -33.9375 -70.37878 -29.92765
v -33.35606 -71.08791 -31.84516
v 39.65633 -62.67738 -33.07491
v 20.64582 47.44537 17.84469
v 21.34421 47.46764 17.61162
v 20.82195 46.81246 17.81481
v -50.42021 -55.44224 -43.78101
v -38.20929 46.13117 10.82924
v -38.67535 45.99905 10.56466
v 6.94707 -22.06746 14.6581
v -17.22799 -78.69585 -10.98968
v -51.40108 -54.04144 -47.48241
v 45.80311 -56.88 -42.22705
v -44.33273 -62.0606 -40.09668
v 22.99938 36.93495 15.77972
v 21.52717 38.30392 16.72414
v 19.96227 37.94297 17.09549
v -9.002784 -80.52139 -9.10578
v -9.868946 -79.96334 -7.566549
v -10.68308 -80.02396 -8.262963
v -13.53089 -19.02008 16.03148
v -13.02094 -18.69003 16.38891
v -14.03906 -18.41772 16.8211
v -13.577 -18.12318 17.24977
v 49.12094 -52.5307 -41.27755
v -39.95489 70.43541 7.071748
v 3.961147 62.00793 19.97056
v 6.439567 62.77442 19.63652
v 5.354811 61.26483 19.91453
v 37.31546 68.44719 7.190302
v -18.42404 44.31212 19.03211
v -17.91531 44.83495 19.17095
v 8.790066 -42.02815 7.913298
v 1.172864 8.830791 22.34673
v -32.72529 47.278 13.77712
v -32.67572 45.563 14.19028
v -31.87188 46.21659 14.38401
v 44.83214 -57.90074 -43.34277
v 43.34016 -59.46868 -43.21646
v 44.36731 -58.27302 -45.63046
v 43.94006 -58.77699 -44.76357
v 10.7566 -79.42182 -10.93235
v 11.13577 -78.77692 -9.191373
v 30.46565 -70.4691 -35.29163
v -32.56758 13.86322 3.266745
v -33.07555 13.19229 3.117812
v 34.03373 -67.84251 -40.6072
v 33.07363 -68.5853 -39.31474
v 33.30116 -68.41496 -38.64588
v -50.04316 41.34687 2.381301
v 33.01176 41.8601 13.30725
v 34.62254 42.2136 12.40939
v 34.93063 43.97377 11.77249
v 34.48968 43.99986 12.00919
v 33.66594 44.21537 12.45919
v 32.33434 42.46556 13.5121
v 33.20881 43.25859 12.89366
v 32.59437 44.33457 13.02765
v -40.75631 75.06689 4.956016
v -48.41372 -57.50748 -47.14783
v -46.64292 40.31771 6.382928
v -47.13015 -59.14746 -43.65173
v -45.65251 -60.70618 -43.05426
v 14.70186 -78.34162 -14.56215
v 20.97034 47.96871 17.72277
v 21.98008 48.68829 17.30859
v 14.68808 28.00114 10.05695
v 24.94927 50.91774 15.81759
v 3.018535 -54.78874 5.574952
v -35.57004 78.17474 7.846935
v -35.20285 78.2377 8.092293
v -36.12951 73.0677 9.351526
v 31.29842 -69.90127 -37.24289
v 32.27073 -69.21413 -36.80682
v 33.63545 -68.10945 -35.58563
v 31.97995 -69.39262 -35.77229
v 33.09569 -68.48363 -34.64291
v 31.01435 44.18802 13.89707
v 31.61162 42.72536 13.79436
v 31.51351 43.43519 13.74484
v 32.17289 43.97898 13.3239
v 30.06467 44.44317 14.34261
v -19.31835 47.48089 18.84836
v -20.24912 47.215 18.61662
v -21.32821 46.05597 18.34811
v -20.04276 46.44841 18.67296
v -19.18196 46.77397 18.89564
v -18.37269 45.39082 19.11749
v 61.34097 -8.585569 -34.06329
v 24.93192 63.54035 15.01216
v 0.7428839 -19.36549 24.79389
v 1.322932 -18.91944 24.8953
v 2.326854 -18.09606 24.61254
v 2.601387 -17.9292 25.29705
v 56.00992 -40.3353 -47.00154
v -16.60374 -79.49719 -14.69726
v -17.25054 -79.3329 -15.6889
v 8.823529 52.03068 20.3373
v 6.122214 51.2994 20.69607
v 8.43269 51.27599 20.43629
v 8.325951 50.43941 20.50836
v 10.95711 50.14046 20.14807
v -27.97557 14.59585 3.52196
v 29.52337 -71.11155 -35.40842
v 28.99335 -71.34269 -32.42711
v 30.32594 -70.26746 -30.91157
v 29.54245 -71.0368 -34.19185
v 31.75037 -69.29568 -31.89254
v 56.50187 -39.19754 -50.11597
v 57.14662 -37.53284 -49.65251
v 24.93124 52.23538 15.71696
v 41.63187 -59.70369 -30.43431
v 55.68837 51.00351 -12.35245
v 49.88301 -51.08752 -51.19705
v 50.29281 -50.77142 -48.92285
v -5.476641 -78.66109 -3.556874
v 53.12009 -46.43467 -47.80089
v 52.4369 -47.58442 -47.1381
v 54.68402 -43.28918 -45.5862
v 54.11761 -44.55441 -47.59949
v 53.44876 -45.88285 -47.25209
v 54.00795 -44.51366 -50.7053
v 54.77048 -43.27803 -47.91069
v 54.16976 -44.30509 -49.57616
v 53.61214 -45.4174 -49.01872
v 53.20351 -45.98993 -50.53944
v 53.57282 -45.26227 -51.21248
v 51.04715 -49.52051 -50.6021
v 51.61724 -48.43288 -51.90482
v 52.247 -47.59187 -50.93782
v 52.7817 -46.83882 -49.86591
v 51.64525 -48.74102 -49.48907
v 52.39088 -47.58073 -48.92797
v 33.64208 37.02633 12.22874
v 3.071338 49.05108 20.99636
v 0.1451636 46.86721 21.08513
v -55.30431 60.41434 -8.941667
v -56.32695 59.39626 -10.27902
v 27.10961 -36.4527 3.175617
v 26.47155 -34.07381 4.265997
v 25.29701 -34.75415 4.632016
v 26.16623 -35.41437 4.020977
v 24.59572 -36.58337 4.32786
v 25.79169 -36.45104 3.84331
v -29.77798 77.38387 11.61308
v 51.5954 -48.97646 -43.60987
v -6.915196 -20.29502 18.21787
v -7.364983 -20.16308 17.91026
v -7.460367 -19.87074 17.91328
v -7.864454 -19.56462 17.70534
v -49.53224 -56.25572 -47.35404
v -50.25242 -55.5913 -45.43088
v -49.17282 -56.7623 -46.21883
v 10.09607 -19.38676 15.81471
v 10.67853 -19.34612 15.81551
v -16.56699 -79.10445 -11.53664
v -47.22586 43.77368 4.506645
v 40.05671 19.47732 -2.089733
v 40.19088 20.17783 -2.122287
v 39.38806 20.23435 -1.554436
v 39.54096 19.76004 -1.783652
v 39.08332 19.98897 -1.428746
v 38.89156 19.76837 -1.269173
v -1.153352 -66.30237 4.323547
v 24.21744 -44.59324 -0.4011191
v 43.54285 23.31968 -1.909446
v 42.91063 22.82668 -1.705016
v -34.8603 76.93602 8.847731
v -35.3833 76.42492 8.732013
v -35.87793 76.20222 8.549299
v -36.26954 75.72573 8.482471
v -37.30661 75.09763 7.954403
v -35.64586 73.75488 9.492558
v -36.37124 74.47451 8.796718
v -34.86522 75.46383 9.441138
v 29.75541 -62.66305 -14.26738
v -17.26803 42.47061 19.1123
v -26.25768 14.61257 3.520577
v 29.44253 31.37681 9.841999
v 31.27526 30.37884 9.041543
v 31.85117 31.11036 9.323981
v 30.90255 33.40213 10.88976
v 32.65824 35.23014 11.61891
v 34.9223 36.18559 11.29165
v 36.12038 34.88672 10.17951
v 33.8679 35.25928 11.25723
v 32.33995 33.74826 10.78444
v 31.1597 32.39732 10.14737
v 32.08453 32.00536 9.713431
v 34.04593 33.69783 10.27912
v 35.59882 33.85223 9.86421
v 33.28346 32.78729 9.886968
v 34.4161 31.87822 9.033517
v 13.72745 -17.47132 12.70189
v 47.53147 39.60081 2.680705
v -17.95701 -41.72997 4.149169
v -18.23519 -41.69792 3.8091
v -47.17202 22.56463 -4.254319
v 5.883934 -62.57124 3.298617
v 40.4213 36.84792 8.909175
v 34.93441 13.38552 2.326111
v 34.68838 13.25581 2.406929
v 57.26197 -36.39587 -44.59301
v -42.78938 44.27692 8.248141
v -42.22681 45.56678 8.168447
v -26.59156 -45.67574 -0.5212222
v -6.588548 -78.22154 -3.041485
v 23.16515 -51.96916 -2.579859
v -37.29576 74.07607 8.291289
v -37.66002 74.65929 7.843034
v -18.21858 64.44896 17.92664
v -56.63844 58.80324 -10.75073
v -56.71337 58.35982 -10.90737
v -56.6664 57.75427 -10.75322
v -57.21826 58.4474 -11.75992
v -57.83249 57.80596 -12.68566
v -57.48777 57.96211 -12.15948
v -56.98497 56.89434 -11.13374
v -57.61407 57.18154 -12.24283
v -57.77438 56.53504 -12.42113
v -40.66974 -65.41235 -36.91936
v 16.65351 65.7373 17.46746
v 35.19435 -66.9582 -37.48153
v 35.32669 -66.8298 -38.81674
v -46.51693 37.88458 6.452338
v -45.46836 37.96046 7.335511
v -46.03984 37.81427 6.81563
v -45.04633 -61.25317 -36.67602
v 50.8014 -50.23902 -47.1513
v 51.5991 -48.92032 -48.14959
v 47.97804 -52.94685 -35.5006
v 47.78755 -53.9833 -50.0034
v 48.65911 -53.08986 -48.35604
v 19.03951 -41.68043 1.455202
v 18.42614 51.57967 18.306
v 19.13387 48.89518 18.28922
v 20.43338 48.40734 17.89096
v 19.16569 49.89123 18.20761
v 21.15158 49.36699 17.56324
v 22.41908 50.01233 16.99601
v 19.86117 54.25338 17.59851
v 19.72496 53.16105 17.75335
v 20.06007 51.84946 17.75719
v 20.61625 50.08687 17.69162
v 21.62667 50.69886 17.26147
v 21.82381 51.37467 17.13626
v 23.21626 51.45636 16.55443
v 21.28944 52.92896 17.20888
v 22.51183 52.4923 16.76939
v 22.74235 53.79908 16.54172
v -11.11927 -78.67756 -5.083562
v 40.12159 40.63237 9.227241
v 39.36389 40.01054 9.794617
v 41.16925 40.64066 8.502944
v 39.69032 39.38838 9.638946
v 40.07344 38.04473 9.287543
v 41.23888 38.62444 8.583287
v 41.58406 39.26845 8.354081
v 42.5078 38.55671 7.645293
v 42.53107 37.72367 7.59981
v 43.28857 38.20901 7.048151
v -41.56247 74.56139 4.439976
v -22.18877 46.73101 18.1051
v -10.85997 -11.75899 28.09115
v -9.80327 -11.42105 29.35654
v -30.78632 76.72149 11.35568
v 37.77385 28.37588 5.817088
v -18.05222 21.22972 2.973378
v -18.07607 20.90205 2.663912
v -18.30218 20.61469 2.171192
v -19.64208 19.41449 1.719163
v -18.75016 20.50946 1.843202
v 14.054 -78.46445 -13.31087
v -54.63613 39.58548 -4.471724
v -17.62121 -41.7108 4.450163
v 52.59051 -44.62238 -35.27679
v -9.309388 -79.18596 -5.367504
v -7.934461 -78.80749 -4.170614
v -49.42213 -56.67601 -41.90179
v -23.28532 39.93234 17.33901
v -23.03396 39.47108 17.28981
v 59.4399 -26.38691 -41.62356
v -46.55531 41.10511 6.295599
v -46.23021 41.27501 6.560805
v -45.76403 41.7118 6.865273
v -46.05816 42.30385 6.330693
v -46.54876 41.78059 6.111862
v -46.18125 42.91267 5.912615
v -47.22949 42.57762 5.071863
v -47.77592 43.41535 4.06215
v -48.50449 43.03631 3.39839
v -49.18171 42.2917 2.953779
v -48.23312 42.39393 4.055067
v -49.48939 41.09599 3.237498
v -47.32156 41.36236 5.490213
v -49.02946 40.83452 3.90696
v -23.74224 43.31083 17.80796
v -24.14518 43.0495 17.69276
v -24.01706 41.78668 17.52607
v 53.38802 36.06043 -6.563078
v 53.38737 37.44186 -6.860524
v 53.12892 37.6409 -6.303246
v 53.06417 36.8573 -5.955461
v 52.75547 36.99977 -5.315932
v 21.17419 2.902923 4.939923
v 52.63087 37.74308 -5.290732
v -26.34715 -44.07241 -0.06666154
v 1.247517 48.01144 21.0787
v -38.98483 38.88371 11.48541
v 45.03786 41.83221 4.705688
v 44.41651 42.88894 5.004832
v 24.34225 -46.20354 -1.130981
v 24.57042 49.60152 16.13509
v 25.35141 48.83694 15.86627
v 26.16092 48.71326 15.49367
v 47.4556 -53.91418 -36.08597
v -15.68162 -41.997 6.396338
v 41.48895 41.24088 8.068963
v -49.43614 -56.60712 -43.91183
v -48.44179 -57.63372 -45.12723
v 24.4032 13.95782 4.012589
v 24.58765 12.51858 3.857799
v 22.83123 14.28492 3.804007
v 20.25382 14.8581 3.561934
v 21.42783 12.49882 3.625052
v 21.56093 11.53596 3.533623
v 20.97748 13.81225 3.608054
v 13.05725 -78.84107 -12.83964
v 4.563435 -78.41987 -3.867335
v 27.39929 48.3025 14.96634
v 28.33919 47.98568 14.56856
v 29.1198 47.01958 14.3241
v 13.88479 24.3014 6.913047
v 15.1411 24.67074 6.626127
v 14.23346 24.50419 6.900559
v 15.13173 25.01609 6.926332
v 42.67504 25.79388 0.9305834
v -30.54179 75.74425 11.87097
v 13.46917 23.91768 6.802471
v 12.85005 23.94081 7.126109
v 54.76535 -41.6469 -39.62929
v -4.581943 -49.05978 10.77944
v -4.951538 -49.5113 10.42499
v -36.59219 -68.70387 -34.31601
v 26.82688 -70.57969 -19.96869
v 27.10344 -72.59464 -31.93582
v 26.35493 -72.98041 -29.97926
v 25.4501 -73.54742 -29.65149
v 27.64879 -72.17426 -30.85163
v 28.51258 -71.47576 -29.93992
v 18.45513 53.54442 18.11387
v 9.408636 -24.13228 12.16131
v 27.78587 53.22337 14.23437
v 27.76678 51.82724 14.4173
v 17.45614 -76.91807 -15.50578
v 18.43774 -75.96687 -14.18522
v 16.71861 -77.46448 -16.19507
v 18.23366 -76.68961 -17.01313
v -13.76579 -41.4957 7.854594
v -12.86374 -41.75853 8.410895
v 51.59641 -20.47594 -12.61644
v 8.547441 -77.45861 -4.266561
v 7.034648 -77.9126 -4.017536
v 7.65938 -78.46276 -5.389505
v 12.28934 -77.57961 -7.582504
v 24.91996 -71.20303 -17.1181
v 55.39902 -41.73997 -46.30606
v 54.45908 -43.58988 -44.14625
v 40.42728 -62.3812 -38.19347
v 37.32096 -65.15482 -39.70278
v 38.41456 -64.22985 -39.74184
v 39.72492 -63.03546 -40.13754
v 39.3245 -63.41649 -38.97278
v 38.68245 -63.97211 -37.50783
v -37.66148 31.5174 8.384547
v 47.3101 -54.65659 -49.12517
v 47.10584 -55.30071 -43.89219
v 45.28777 -57.3043 -45.63742
v 49.01114 -52.83289 -45.08037
v 47.11842 -55.06801 -47.52351
v 48.67272 -53.14637 -47.04994
v 47.80058 -54.41146 -45.42424
v 31.53643 10.60995 2.748962
v 31.50004 11.57488 3.015805
v 49.26146 38.85625 0.6270061
v 59.63351 -27.79014 -45.44815
v 40.91016 -60.69244 -30.80546
v -3.414382 -44.05525 11.04264
v -4.04287 -43.71678 10.88588
v 23.36976 -45.79183 -0.6801965
v 21.9461 -45.17825 -0.08800924
v 53.73937 -44.24796 -40.353
v 18.91616 40.55058 18.06236
v 25.9662 -38.92616 2.584027
v 25.25908 -40.35738 1.938747
v 26.25978 -37.36809 3.227951
v 21.21974 -39.37981 3.993118
v 23.26879 -37.94347 4.251401
v 22.19639 -38.11111 4.608894
v 21.93478 -38.7524 4.259562
v 24.71581 -38.46452 3.36031
v 22.98974 -39.02463 3.64848
v 22.01412 -39.65308 3.47334
v 23.37915 -40.06374 2.768402
v 21.68971 -40.84359 2.261601
v 22.88172 -40.77213 2.228066
v -24.75764 48.59175 17.21509
v 3.850726 -53.4669 6.416279
v 3.04958 -25.95469 16.47461
v 0.1538853 -14.74418 31.79134
v -1.066543 -13.95902 32.35454
v -3.00262 -13.98005 32.33039
v -2.235269 -13.52576 32.52142
v -17.82282 -41.64082 4.257209
v -16.30415 -41.77189 5.784808
v -14.3589 -41.60239 7.397389
v -17.77565 -41.62881 4.443449
v -17.20709 -41.68309 4.90385
v -16.3632 -41.65345 5.70059
v -15.81449 -41.632 6.178232
v -16.77101 -41.53059 5.36834
v -16.24094 -41.39701 5.898403
v -25.12282 12.36104 3.227833
v -52.52004 65.30337 -5.613048
v -52.17782 65.63116 -5.214583
v -51.72507 65.36043 -4.585874
v 13.48934 -17.682 14.74245
v 13.59065 -17.69604 13.62494
v -10.52213 -19.6923 16.05739
v -10.68494 -20.00152 15.91976
v 14.01576 -19.00627 9.048697
v 14.06563 -18.67059 9.065277
v 13.70627 -18.44246 9.505885
v 13.25164 -18.60685 10.18612
v 13.16325 -18.97849 9.871035
v 13.64767 -19.18705 9.244458
v -16.88601 75.28992 16.46411
v -18.9102 73.75991 16.44493
v 34.29507 -67.61885 -36.62518
v 36.17725 -66.10437 -35.93404
v 36.9115 -65.49941 -37.50901
v 38.1152 -64.29819 -34.82557
v 38.57472 -63.60269 -32.75731
v 37.87683 43.29064 10.16138
v 38.70499 43.10595 9.671811
v -37.97193 39.79912 12.21344
v -37.40007 39.46231 12.42571
v 16.90824 40.88816 18.66964
v 17.20106 41.16302 18.67308
v 16.06839 41.25551 18.89751
v 14.99947 39.9085 18.81374
v -25.07395 74.19152 14.68638
v -24.37355 75.77197 14.47864
v -25.11363 75.27819 14.37955
v 25.44218 51.2948 15.56107
v 25.38548 50.20957 15.69826
v 25.83123 49.15552 15.61588
v -48.53653 44.56631 2.550606
v -16.9574 20.83328 3.652477
v 15.77698 -58.26065 -0.3749856
v 44.12437 -58.81538 -39.92462
v 44.44022 -22.25828 -3.646309
v 46.37983 -55.9688 -38.90085
v 21.79729 30.42377 10.37043
v 26.52702 49.85814 15.2291
v 58.92559 -31.56396 -47.80604
v -36.61751 76.74004 7.834457
v -36.13699 77.71579 7.675628
v -37.05756 77.58657 7.043232
v 17.47118 -76.63102 -13.9993
v -60.07158 53.46647 -16.44753
v -60.43974 53.63459 -17.21799
v 51.54783 -49.19218 -45.62848
v 52.30804 -47.84079 -45.34139
v 51.49922 -49.14348 -47.11145
v 49.61752 -51.92002 -47.05182
v 50.03138 -51.25948 -48.06322
v 50.71399 -50.46421 -44.31978
v 20.8928 64.65579 16.39962
v 8.574636 -22.87834 12.52212
v 8.447588 -23.46981 12.7473
v 17.52662 -18.10886 7.598433
v 17.44861 -18.90299 7.638214
v 18.46884 -18.47679 7.480405
v 18.17688 -18.94244 7.54767
v -44.91581 42.74447 7.159938
v -41.44305 40.03441 10.31265
v -42.062 40.4095 9.903111
v -42.46249 39.499 9.599141
v -42.81036 40.43346 9.380224
v -45.48703 41.39092 7.237489
v -44.33812 41.25299 8.203916
v -44.46477 42.14919 7.792666
v -45.14566 41.10158 7.597504
v -44.01092 40.8815 8.527169
v -44.71152 40.78199 7.981914
v -45.51225 40.86556 7.323896
v -45.82576 40.59328 7.056112
v -45.63955 39.66711 7.330448
v -44.77106 37.91007 7.875865
v -43.41677 40.26849 8.975408
v -44.51171 40.1434 8.180735
v -45.18275 38.8489 7.696921
v -44.21492 39.42988 8.460962
v -44.07261 38.4959 8.480939
v 0.2273782 70.93949 18.90267
v 35.43024 -66.65728 -35.19239
v 37.2587 -64.99029 -33.92204
v 34.46836 -67.35268 -33.60813
v 33.24199 -68.26278 -33.15184
v 56.94908 -37.81467 -46.60625
v -19.67934 28.15586 8.813408
v -17.83645 27.29359 8.52644
v -18.78834 27.22471 8.083285
v 46.35894 -54.74792 -33.71917
v 46.37991 -55.12168 -34.9226
v -54.94456 39.25648 -4.947237
v 22.25526 -75.078 -23.8436
v 23.25789 -74.25477 -23.04026
v 24.14672 -73.80767 -24.18321
v -34.91477 74.39573 9.791003
v -47.15529 37.44013 5.877522
v 41.3359 42.79868 7.80693
v 7.322723 -16.0061 24.015
v -16.8975 71.68248 17.30237
v -7.989144 -42.41071 10.24762
v -8.851119 -42.33005 10.08779
v 43.09333 37.6042 7.148416
v 43.84275 35.73098 6.184052
v 42.70676 36.73296 7.334798
v 14.09347 51.42709 19.47144
v 12.70913 52.7967 19.65301
v -2.688661 -69.25367 3.629674
v -3.422035 -68.75677 3.767896
v -38.65584 76.5545 6.216562
v -39.31854 76.65307 5.560822
v -37.195 76.23973 7.591377
v -37.58839 76.91381 6.968712
v -37.82601 76.2093 7.069432
v -39.24002 75.7936 6.040103
v -59.73588 53.82079 -15.8547
v -1.698601 -11.3457 32.79459
v -18.63661 23.23229 4.037351
v -17.9905 23.21229 4.345846
v -18.05817 22.73383 4.062519
v -5.312384 -20.33347 20.34464
v -5.785031 -20.19589 19.89909
v -6.631526 -20.93881 18.10682
v 20.54391 66.10283 16.43334
v 27.92782 48.91033 14.66785
v -20.78743 -42.76736 2.04777
v -21.01291 -42.26477 1.530553
v 48.62955 -53.39854 -43.29079
v -37.74232 73.08897 8.159549
v -0.4550038 -11.84252 32.68126
v 0.02877695 -13.01263 32.40024
v -39.92562 72.40699 6.618443
v -53.90486 63.98269 -7.362694
v -53.47354 63.98201 -6.700336
v 38.54105 26.16723 3.566718
v 38.23003 26.70077 4.090456
v 39.35067 26.21522 3.088602
v 10.37862 -20.65449 12.29858
v 10.98623 -20.61704 11.13329
v 10.40412 -20.83659 11.78663
v 12.9284 -41.38316 5.631166
v 6.239279 -76.64838 -2.096198
v 35.32052 13.1997 2.124751
v 45.20981 -57.52419 -40.12693
v 46.60843 -55.92022 -40.98672
v 47.37431 -54.8714 -40.37731
v 47.83723 -54.11948 -39.53006
v 48.67514 -52.88617 -39.42394
v 3.847028 51.10019 20.88032
v -0.201778 49.58249 21.05764
v 2.182117 51.25726 20.9495
v 0.3990771 52.39434 20.91603
v 30.2261 -66.97881 -19.96092
v 17.37321 14.0624 3.507185
v -32.21452 47.81572 13.94995
v 32.79015 30.20751 8.795711
v 33.77729 30.19945 8.541173
v 32.71224 29.72643 8.377871
v 33.23261 29.53504 8.185857
v 33.88899 29.7837 8.166812
v -43.36352 -62.76661 -34.76767
v 40.63075 44.14471 7.971893
v 25.81233 50.68932 15.4694
v 25.53424 51.93704 15.46345
v 26.82941 51.40255 14.94373
v 14.1984 -77.4873 -9.752134
v -36.73122 15.09048 2.114922
v 8.181193 -22.86009 13.00197
v 9.583001 -75.76785 -2.956532
v 52.69097 -40.75893 -29.8958
v 41.86958 -60.89647 -44.30866
v -24.90142 -37.89885 5.131327
v -50.02959 40.14517 2.979949
v -3.745718 -78.02485 -2.479871
v 47.09995 40.10341 3.012395
v -33.22053 46.90508 13.56907
v -33.53446 47.47309 13.2836
v -32.68261 48.01254 13.66758
v -33.76912 48.95508 12.9188
v 51.91072 36.16856 -3.451024
v 2.801373 -40.46861 12.73488
v -51.26078 37.60934 1.643969
v -20.54169 -41.73579 1.99176
v 30.82114 -66.90262 -20.87068
v 47.00286 -54.15894 -34.70446
v 4.56757 -50.64704 9.118223
v -7.43112 -77.85161 -2.658185
v 52.51227 -47.30912 -43.27628
v 51.75757 -48.53851 -42.36639
v 49.69498 -51.85247 -42.79602
v 51.28334 -49.19777 -41.60455
v 50.50156 -50.67148 -42.8856
v 51.53963 -48.35554 -39.83716
v 53.29365 -46.02029 -44.49192
v 53.86867 -44.56179 -42.70864
v 53.10637 -46.07435 -42.87102
v 53.57192 -44.8209 -41.09928
v 52.63411 -46.60211 -40.91842
v 52.88904 -45.59528 -39.02282
v 53.61563 -44.03585 -38.91806
v 53.16648 -44.44279 -37.55943
v 51.61058 -47.64629 -37.82579
v 52.13917 -46.98554 -38.8035
v 52.36611 -45.68791 -36.42176
v 51.41513 -47.56969 -36.49695
v -55.30714 38.38079 -5.45609
v 56.80407 -38.05251 -45.41656
v 56.36025 -38.59657 -42.88573
v 56.37422 -38.99625 -44.68244
v 2.767604 -72.55827 2.034486
v 48.18335 -53.3584 -38.15337
v 48.80698 -52.54907 -38.64388
v 12.30925 62.81178 18.75288
v 10.54369 62.61021 19.05471
v 12.0301 66.39693 18.34308
v 11.00366 63.98338 18.81265
v -13.84771 43.17121 19.81508
v -12.31866 -78.287 -5.11356
v -11.22525 -79.31852 -6.582149
v 6.430285 40.56203 20.29534
v -41.90662 -64.32314 -37.67875
v -42.08574 -64.06492 -35.89405
v -40.02481 -65.92522 -35.93992
v -39.84799 -65.97028 -34.09674
v 17.80979 65.30977 17.2304
v -23.24665 57.39857 17.00302
v 36.8516 28.17348 5.947063
v 35.55566 32.92956 9.313843
v 40.51532 34.8618 8.146658
v 39.70943 35.68446 8.902981
v 38.42446 35.53429 9.444141
v 34.58435 30.25685 8.291766
v 34.66527 28.92779 7.290812
v 35.40211 28.53897 6.770343
v 35.12729 29.289 7.405396
v 35.16218 29.93353 7.777174
v 39.38285 34.52679 8.568149
v 38.46974 33.00323 8.251365
v 39.62363 33.50189 7.98161
v 37.22659 32.61871 8.533375
v 36.98101 28.73435 6.41599
v 39.00822 30.41621 6.613628
v 35.92826 31.83867 8.561316
v 39.25994 31.95433 7.382063
v 37.84319 31.69301 7.789234
v 37.59642 29.50689 6.670873
v 36.85154 30.55098 7.60175
v 13.47547 -77.60347 -9.015428
v 15.48944 -76.6543 -9.805058
v -35.65302 72.37352 9.913439
v -42.28687 -63.56963 -32.87592
v 29.97129 -67.78893 -20.84617
v -51.82511 -53.70277 -42.03896
v -51.24297 -54.40143 -41.12362
v -51.33474 -54.32423 -44.38201
v 29.88293 -65.96684 -17.91752
v -39.71257 17.08448 0.3605445
v 46.61251 41.62636 3.039127
v 47.39053 41.02241 2.289473
v 47.62853 41.68503 1.752749
v 47.20605 41.52063 2.318592
v 46.95973 42.33822 2.295283
v 39.42261 -63.21081 -42.95367
v -36.85408 29.99583 7.623532
v -36.05877 29.6628 7.671128
v -37.27738 31.05221 8.247309
v -36.96642 31.52002 8.593106
v -36.78743 30.85128 8.276443
v -36.14673 30.51651 8.311007
v -36.4869 31.24441 8.580201
v -35.65289 31.02563 8.706455
v 20.17796 64.88261 16.60623
v 19.16391 65.50501 16.84981
v 18.97736 64.34951 16.97901
v 19.8243 64.14768 16.75289
v 20.81157 62.83643 16.52202
v 38.77724 27.37437 4.428814
v 24.28511 62.47639 15.31498
v 11.21078 -55.52434 3.083271
v -8.343402 -77.93033 -2.965885
v -7.563102 -77.1006 -1.814641
v -8.534676 -77.15102 -2.095723
v 50.86272 -47.98664 -35.04701
v 45.79013 -55.70552 -34.27142
v 5.537507 -22.84873 15.51318
v 6.116603 -23.32553 14.9597
v 5.710349 -23.74973 15.23237
v -62.19629 -32.29348 -47.16671
v 42.58888 15.76731 -3.288117
v 41.69454 15.39079 -2.385535
v -3.087567 -22.36338 19.13943
v 59.34895 -21.21913 -35.9884
v -36.58641 45.63411 12.05795
v -35.569 45.62981 12.60328
v -34.97633 46.53893 12.66864
v 15.53884 -38.17508 8.573673
v 18.50263 5.239981 5.265028
v 40.38513 19.33721 -2.2955
v 39.95567 18.7823 -1.832239
v 41.015 18.64802 -2.445113
v 14.48785 -41.45593 4.401354
v 15.69334 -39.83929 6.728624
v 15.15089 -40.70749 5.629463
v 17.00489 -40.49524 4.741565
v 45.42534 41.35737 4.504433
v 46.07762 40.46649 4.09392
v 45.31529 43.08902 3.942597
v 46.36175 41.22301 3.478787
v 1.29913 -62.1787 4.447193
v 1.392002 56.34185 20.61549
v -1.138791 56.76083 20.59613
v 33.89213 -66.13927 -25.73044
v -31.25791 38.02454 14.28818
v 14.56187 20.72137 3.802985
v 14.44612 21.03827 4.121247
v 14.40405 21.50327 4.50785
v 19.91319 61.62097 16.89106
v 58.19509 -32.50845 -42.61346
v -18.00726 22.1437 3.746357
v -17.57208 21.35702 3.499059
v -18.30892 21.80711 3.281573
v 57.68235 -34.18359 -42.32064
v 58.98784 -29.10046 -42.46672
v -2.526316 -43.86141 11.14573
v -2.793488 -43.19084 11.05423
v 42.14121 69.24491 2.664066
v 41.39162 68.96344 3.42308
v 41.8622 68.81651 2.960753
v 41.14402 68.5557 3.72109
v 18.58743 38.41325 17.68482
v 17.96206 39.33629 18.03667
v -60.69273 -37.35179 -50.40053
v -61.05999 -36.26281 -50.73183
v -5.788196 74.4761 18.07475
v -15.89363 -18.65861 14.95342
v -31.14635 -72.60013 -30.20414
v 25.89121 64.67046 14.52472
v 24.35197 64.4802 15.1906
v 24.53505 65.78593 15.01556
v 22.57378 65.78941 15.7471
v 59.71687 -27.21744 -44.95807
v 20.21317 -38.18992 5.481291
v 20.45048 -36.85534 6.148492
v -38.52197 73.4493 7.506783
v -38.16106 75.01617 7.244629
v -39.29609 74.56792 6.438574
v 22.27818 65.05176 15.9057
v 22.9185 63.666 15.76713
v 22.49631 61.94883 15.9937
v -37.89289 -67.67749 -35.40441
v -37.72434 -67.67984 -33.50023
v -52.31888 -52.14884 -37.29418
v 0.633265 69.24655 19.20541
v 0.5797017 66.07858 19.67459
v -0.8229762 68.34209 19.37437
v 59.34314 -27.8084 -42.88631
v 43.10423 19.45943 -4.357994
v 42.6043 19.28658 -4.160383
v 42.62576 18.73183 -4.157093
v 42.65173 18.98477 -4.222834
v 43.01747 18.90747 -4.381856
v -2.371599 -51.96013 7.787934
v 14.59877 -77.74606 -11.40918
v 15.35556 -77.70355 -12.93067
v -23.29736 -35.02898 7.360762
v 15.19329 56.68179 18.64356
v 24.52148 -74.0461 -28.59322
v 26.24172 -72.96354 -29.14696
v 23.1673 -74.70089 -25.94063
v 24.35896 -49.16485 -2.217149
v -11.53978 -5.005873 23.26327
v -58.46379 56.33545 -13.63673
v -59.07262 55.87088 -14.714
v -58.89316 55.42556 -14.33816
v -18.51535 -78.81871 -15.92435
v -19.11953 -78.63615 -17.12938
v -1.841285 -43.04536 11.0294
v -1.011793 -42.9629 11.04184
v -0.4664648 -42.64716 11.10872
v -1.657902 -41.80127 11.86202
v -2.333634 -40.80059 13.29928
v -3.434297 -40.71178 13.31389
v -2.71621 -41.12199 12.84897
v -4.08301 -40.87894 12.86625
v -18.8583 71.96901 16.85279
v 62.12355 -12.12194 -42.96001
v 61.96651 -13.27138 -43.44465
v 44.3022 40.53406 5.833147
v -31.58202 76.58651 10.98387
v -32.29285 76.2519 10.70741
v -5.461338 -20.7222 19.60806
v 1.096172 37.14736 20.18899
v 29.7042 -46.84143 -3.522225
v -45.39112 22.50289 -2.402808
v -45.28527 22.88892 -2.205449
v -45.32432 23.78686 -1.839581
v -45.69357 23.52798 -2.260776
v 59.65976 -26.51143 -43.30725
v 19.74776 30.17237 10.56662
v 19.98475 -20.65 7.201398
v 41.63262 -59.2401 -29.32777
v 62.99456 -7.059075 -42.34997
v 13.25002 -21.55478 9.392365
v 2.842428 -73.40984 1.560848
v 2.052493 -53.24419 6.687003
v 24.03408 -72.58916 -18.68968
v -34.99899 31.61636 9.162211
v -19.5786 -41.63417 3.017566
v -19.12406 -41.55216 3.594785
v 2.111144 61.1328 20.17865
v 1.638394 58.32129 20.42097
v 5.799036 58.1047 20.16481
v 3.253356 57.02415 20.48647
v 8.556461 -39.75193 11.20244
v 6.580843 -77.46557 -3.18977
v 22.50558 -37.22215 4.93116
v 23.24673 -36.74739 4.836809
v 23.88072 -35.60207 4.99917
v 55.32372 51.18851 -11.7077
v 27.14396 -41.25533 0.744222
v 1.405181 -76.44064 -0.7008238
v -15.41494 -79.84926 -13.94756
v 7.950062 -40.5727 10.14147
v 7.520394 -39.3058 12.47676
v 32.74873 -58.50039 -13.98208
v 3.219736 55.49268 20.58511
v -43.0192 27.69899 3.178396
v -41.90569 27.22642 2.856245
v -41.02256 27.55568 3.513875
v 0.9608437 11.94413 20.91544
v 53.20927 55.82591 -8.553624
v 7.159896 -79.48759 -7.471855
v 8.129398 -79.53952 -8.426548
v -6.492589 -77.4007 -1.965463
v 28.83505 -71.05163 -28.24306
v 27.51446 -72.04617 -28.41446
v -2.519467 -74.58317 0.9643844
v 54.32241 -36.49617 -30.17509
v 1.25125 -69.79698 3.410898
v 59.17512 -30.59979 -47.82972
v 59.64698 -28.12098 -46.30196
v 60.03378 -26.77511 -47.47791
v 10.42255 -42.08141 6.633995
v 10.59951 -42.36017 6.449004
v 9.953344 -42.2376 6.879136
v -17.39831 19.38548 2.96192
v 19.48161 -75.617 -15.89733
v -20.88384 -41.39887 2.421827
v -20.05088 -41.55881 2.815238
v 58.94897 -26.70264 -38.95792
v 44.43748 25.42356 -0.5048161
v 44.19705 21.56215 -3.748073
v -30.70496 -72.16019 -24.78966
v -0.9517236 -49.39366 10.77766
v -3.644124 -49.52694 10.51978
v -2.546467 -51.18792 8.724439
v -3.121844 -49.91329 10.24318
v 53.25487 -43.58383 -36.10778
v 32.68748 -40.13527 -1.721032
v -19.63775 -41.93594 2.643366
v -19.66356 -41.87014 2.619358
v 60.71124 -11.93128 -34.00389
v 36.71755 68.93307 7.623726
v 43.29433 -59.56249 -38.8697
v -18.66027 46.00093 19.04777
v -17.83295 46.33689 19.23607
v 58.57043 -32.87744 -47.89573
v -23.40562 -40.97001 2.414142
v 9.259609 -42.57167 7.581995
v -57.54099 37.69142 -10.75771
v 32.48632 -38.98495 -1.077196
v 34.7501 -66.2752 -28.55505
v 35.78986 -65.69047 -29.83792
v 35.6796 -66.09 -31.63111
v 36.63347 -65.30044 -32.04051
v -46.10554 38.79689 6.887532
v -46.2759 40.09804 6.767484
v 13.84213 -41.98473 3.978163
v 13.11578 -42.03442 4.460387
v 12.70774 -42.06026 4.746548
v 13.44767 -41.57766 4.864904
v 12.75965 -41.93696 4.804543
v 55.27584 -34.56379 -31.27542
v 12.48858 31.26599 14.87308
v 36.88604 -64.81859 -30.53794
v -51.01044 38.14959 1.98838
v -18.02667 -78.16651 -10.59426
v 14.17171 -20.50875 8.99296
v 13.85881 -19.96807 9.12897
v 41.97602 40.27523 7.938696
v 43.23526 40.40129 6.850989
v 43.69802 41.45366 6.103511
v 41.48326 43.78182 7.396905
v 42.31171 41.80402 7.258932
v 43.23826 41.16412 6.616092
v 42.66331 42.90641 6.576889
v 43.24698 42.40072 6.22761
v 43.93386 42.44786 5.629973
v -34.56181 73.33141 10.36959
v 18.49964 32.81969 13.95025
v -29.37549 50.82088 15.03676
v -8.594166 -78.85302 -4.40956
v 18.34679 -76.86556 -18.60583
v 19.9397 -75.46002 -16.68675
v 20.79014 -75.1441 -18.18433
v 20.63235 -75.76511 -21.09436
v -5.439091 -39.55664 14.42004
v 1.254186 55.07036 20.7191
v -0.3299864 55.69738 20.70116
v 13.73637 -17.32312 14.30234
v 14.06349 -16.50287 14.13815
v 14.08625 -16.63858 13.06846
v 2.326663 -56.45179 4.859404
v -54.41452 40.38393 -4.322727
v 45.12555 -57.57234 -39.02922
v 16.21601 32.30557 14.23325
v 18.52915 29.43759 10.1846
v 19.72167 35.1989 15.6026
v 17.5089 32.00512 13.43973
v 16.9941 30.66543 12.05632
v 18.80625 30.38328 11.06195
v 18.59233 31.41767 12.31622
v 20.32506 32.25043 12.64231
v 21.1202 31.31922 11.38623
v 22.78668 31.54937 11.22273
v 22.12931 32.52975 12.32224
v 23.99755 33.33112 12.65631
v 20.626 33.43651 13.82538
v 24.06668 34.87943 14.08446
v 20.74045 34.62123 14.78919
v 22.92182 35.03448 14.53289
v 22.08329 35.79408 15.31164
v 21.28663 36.93352 16.25524
v -5.268982 -43.57527 10.78075
v 16.82775 51.91507 18.75274
v -10.37091 -42.00685 9.586567
v -0.5867534 -40.40619 13.67751
v 19.28979 55.13083 17.69576
v 19.24891 56.41702 17.54487
v 20.05056 55.33819 17.40496
v 21.03053 56.52921 16.89387
v 20.26052 56.24969 17.21902
v -5.410522 -40.28963 13.43607
v -6.014787 -40.39138 13.11216
v 53.20712 38.40582 -6.680631
v 53.51737 38.60941 -7.442186
v 53.41195 37.96222 -7.007493
v -24.53893 -43.48252 0.1326355
v -3.340527 -53.46728 6.509599
v 24.87686 -47.07558 -1.640663
v 26.9701 -38.36301 2.433565
v -2.865512 -4.794049 30.59483
v 29.86993 -70.40485 -29.25066
v 10.36448 -56.53022 2.977279
v 7.525831 -39.95688 11.45931
v 29.02921 -66.55115 -17.29885
v 29.48518 -67.63271 -19.65124
v 18.82416 45.83702 18.51551
v 17.65181 46.762 18.81039
v 16.49758 44.67416 19.08799
v 17.57099 45.20179 18.83286
v 16.2537 47.24512 19.15926
v 15.55205 44.90371 19.29165
v 16.43863 46.01421 19.10881
v 14.62528 46.2073 19.54479
v 42.87587 35.20686 6.793031
v 43.56321 34.03881 5.871137
v -10.29271 76.80995 16.94824
v -59.41932 -40.36478 -51.18328
v 24.70721 -72.31761 -19.71902
v 23.27028 -73.62913 -20.04038
v 34.16237 -65.31911 -24.44074
v -1.595747 -57.33662 4.906997
v -51.18823 55.35017 -2.497979
v -55.52562 57.26528 -8.786773
v 46.70362 -50.81244 -27.31351
v 29.4864 48.67303 13.88617
v 30.80194 44.85199 13.88107
v 31.36061 44.52141 13.66205
v 32.27833 45.16307 13.04235
v 31.10126 45.31942 13.61084
v 29.71898 48.13077 13.84092
v 30.22095 47.21024 13.7227
v 19.55151 -41.93381 1.132417
v 18.9981 -42.16221 0.7909628
v 18.82576 -42.51944 0.5889717
v 18.27216 -42.32346 0.836985
v 19.17143 -42.44553 0.5647272
v -25.49005 -29.29512 7.026519
v -54.35927 38.22484 -3.417866
v -54.61969 38.509 -4.03105
v -54.66207 38.15815 -4.046533
v 60.09364 -14.09884 -32.82067
v 60.62916 -11.33755 -33.01387
v 11.00556 -17.74294 18.59396
v 10.11158 -18.12262 17.93159
v 10.59808 -18.50101 17.21604
v -40.85083 17.85803 -0.5081927
v -41.52792 18.44868 -1.10711
v -42.24374 17.91969 -1.445829
v -30.24748 51.80492 14.52782
v 39.80396 71.41341 4.326633
v 38.82413 72.35774 4.962956
v 38.40188 70.63226 5.847071
v 38.62511 71.1597 5.518559
v 38.96875 69.96423 5.47398
v 40.82016 71.03358 3.533562
v 40.18274 71.51468 3.974358
v 38.97046 71.43115 5.105775
v 39.56783 70.85402 4.69593
v 40.90979 69.8931 3.697967
v 40.4241 70.6436 3.95364
v 40.10096 70.61722 4.25579
v -28.58684 47.86265 15.6765
v -29.4164 48.48285 15.25091
v -21.23115 -42.07386 1.207345
v -21.55165 -42.19004 1.001312
v -21.65482 -42.08231 0.942848
v -31.66042 47.39863 14.27859
v -30.81963 46.84712 14.80022
v -29.8907 47.82715 15.10917
v -30.35929 47.53118 14.92674
v 35.35734 -65.79176 -28.69126
v 43.77318 39.44945 6.592727
v 43.22717 38.8179 7.066973
v 45.86537 39.60512 4.510156
v 44.93823 39.34212 5.45749
v 45.9124 38.6471 4.703194
v 44.43061 38.83836 6.051232
v 44.02748 38.43327 6.454795
v 44.24546 37.33084 6.233738
v -53.00137 65.16802 -6.296089
v 29.9284 11.08168 3.235751
v 30.39073 12.07345 3.42696
v 30.33467 13.09314 3.615031
v 28.52975 13.97377 3.879419
v -31.29727 -72.29536 -28.79252
v -32.61765 -71.33321 -29.18066
v -32.70996 -71.1087 -27.86101
v 12.23866 64.80621 18.49759
v 13.40691 65.79261 18.18109
v 27.12228 -39.74895 1.624837
v 1.962944 -78.85101 -3.794397
v 4.791886 -77.79678 -2.935949
v 20.4285 -75.7169 -19.98751
v 21.44137 -75.34289 -21.77789
v 22.34974 -74.70571 -21.84403
v 37.19043 -63.58401 -27.65511
v -29.58246 -73.4631 -27.91699
v 31.14912 47.58236 13.17674
v 31.4059 49.01135 12.76097
v -47.69669 37.143 5.338937
v -4.470753 -19.85211 23.4976
v -3.241441 -20.47212 22.96825
v -50.04694 39.34089 3.042417
v 2.957522 53.81836 20.74177
v -40.43867 71.76897 6.341915
v -26.04214 75.7393 13.88698
v -26.67595 76.94221 13.17385
v 58.2527 -33.94349 -48.22448
v -1.458357 -64.76431 4.505149
v -29.90721 -73.02345 -26.44027
v 42.25144 -60.58698 -43.20563
v 40.99072 -61.81205 -42.77888
v 42.38181 -60.48862 -41.88716
v 29.36945 11.88372 3.483338
v -15.63548 -41.52306 6.373858
v -47.07766 23.40268 -3.666052
v -46.77222 23.37929 -3.44315
v -46.20708 23.43406 -2.854481
v -45.99893 24.32553 -2.213675
v 9.849168 -79.19128 -9.000703
v 8.170941 -79.04409 -7.113875
v 9.767805 -78.85764 -7.95362
v -4.852824 -69.26611 3.560882
v 19.8943 57.24012 17.22975
v -25.21429 -75.33527 -18.69519
v -21.18855 47.69829 18.37221
v -20.55072 48.42308 18.51403
v 39.41681 -63.07047 -34.35284
v 40.29146 -62.08107 -33.27991
v 8.324077 -15.42669 24.10318
v 21.86648 -74.77985 -20.45562
v 52.18975 59.38655 -7.443427
v 14.72829 66.29334 17.83864
v 15.57279 65.2977 17.76077
v 14.09981 65.69811 18.05532
v 14.63853 65.71698 17.93368
v -55.31094 -48.30549 -50.65353
v -54.42772 -49.82129 -48.98363
v -55.00491 -49.07788 -47.57121
v 11.66615 -40.31122 8.571179
v -7.617819 -21.33881 17.14785
v 5.98705 -60.86864 3.362778
v 29.96123 -64.94183 -16.7791
v 31.0776 -64.47575 -17.82969
v 31.63946 -63.27692 -17.24418
v 10.81448 -73.98183 -2.261452
v 20.76926 -41.38758 1.721826
v 20.18447 -41.65711 1.581625
v 19.68689 -42.32479 0.6903869
v 23.5747 -43.94535 0.03655834
v 22.84033 -42.37121 0.9622241
v 21.68771 -41.8342 1.392305
v 22.1495 -44.53007 0.005448383
v 22.04252 -42.60258 0.8390946
v 20.95916 -42.31027 0.954648
v 20.84591 -44.52691 0.2388583
v 21.14379 -44.15687 0.2237781
v 21.35059 -43.13934 0.5519365
v 20.63421 -43.14315 0.511518
v 20.28973 -42.63096 0.6319197
v 20.23215 -43.50376 0.4136339
v 19.9086 -43.76602 0.4614693
v 19.20453 -42.78111 0.5149348
v 19.55069 -42.71889 0.4757228
v 18.66844 -43.08266 0.6724599
v 17.81194 -43.28744 1.170663
v -29.78095 67.43014 13.85397
v -20.1704 43.19108 18.62782
v -20.8269 43.55357 18.49702
v -21.82828 44.25526 18.25874
v -21.65268 43.64709 18.2925
v -22.27829 43.59838 18.1541
v -22.2094 42.75391 18.13543
v -22.92594 42.93413 17.98459
v -23.43295 42.58448 17.8381
v -22.097 41.89281 18.08003
v -23.1036 41.53525 17.7434
v 56.75437 -38.53976 -48.57531
v 57.47917 -36.59076 -48.79005
v 57.91244 -35.19186 -48.94833
v 57.2931 -36.91811 -47.44786
v 57.78952 -35.33684 -46.95982
v -48.4581 40.55574 4.656672
v -11.8504 -41.32752 9.088917
v 32.62158 -68.64516 -32.04576
v 33.6907 -67.69909 -31.32986
v -35.14358 -69.67149 -32.01616
v 19.05509 63.01802 17.05184
v 46.70778 66.46397 -1.76177
v 32.19582 68.12145 11.04506
v 30.58033 68.37881 12.03844
v 31.1241 67.73884 11.76598
v 29.96753 67.40156 12.44357
v 30.41877 -40.17505 -0.2918864
v -8.719512 -20.34421 16.83386
v -8.279432 -19.56469 17.24661
v -8.51438 -18.64535 16.84676
v -8.834056 -18.5982 16.4965
v -9.380865 -18.87358 16.31753
v -9.347768 -19.764 16.36788
v -9.800655 -19.36854 16.27227
v -8.130063 -20.91361 16.98035
v -8.830047 -19.74304 16.73713
v -9.170093 -20.23985 16.49224
v 61.82737 -14.57603 -44.19326
v -22.64319 -41.03183 2.524947
v -21.03455 -41.60691 1.840003
v -21.64077 -40.97932 3.016375
v -21.14416 -40.48325 4.372754
v -22.36122 -40.39435 3.766426
v -22.40685 -39.90672 4.568431
v -23.49393 -41.45479 1.711071
v -24.18713 -40.64333 2.570895
v -23.38411 -40.23014 3.495209
v -24.73219 -38.48363 4.760757
v -28.30779 50.00574 15.6255
v -28.12973 50.70793 15.63677
v 27.20617 -33.09267 4.157832
v 21.09478 12.14489 3.557669
v 20.57318 12.46089 3.504102
v 20.13066 11.7226 3.488734
v -4.653588 -77.79594 -2.229948
v 36.36109 68.19073 8.019676
v 35.95605 69.36172 8.16578
v 49.0672 37.54799 1.123769
v -54.51984 59.56974 -7.446862
v -54.02934 60.08896 -6.820992
v -17.30927 -40.61069 6.663624
v 16.22593 -19.63426 8.023849
v 14.90902 -20.25686 8.548806
v 15.09021 -19.53353 8.423857
v 14.234 -19.85373 9.001626
v -12.09204 -80.34601 -10.82338
v 26.36318 -44.07786 -0.6922803
v 25.86629 -45.1614 -1.121236
v -0.2076807 8.239933 23.05261
v 51.02779 36.87176 -1.928701
v 51.114 37.99118 -2.204981
v 50.59792 36.85712 -1.140947
v -44.79543 -56.72781 -23.87629
v -46.48922 24.30483 -2.624637
v -47.35124 24.95658 -2.46517
v -46.84457 24.90762 -2.265146
v 57.43095 -34.32635 -40.80789
v -59.41368 53.97477 -15.28292
v -59.76767 53.31393 -15.89071
v 28.76423 -63.53114 -13.79717
v 6.438272 56.11156 20.26256
v 13.19196 49.65905 19.75673
v 15.5289 49.24854 19.26515
v 17.1939 49.83173 18.8228
v 15.01781 51.00594 19.30062
v 17.5326 55.17715 18.21578
v 15.60953 55.95826 18.62266
v 17.18428 54.0092 18.44095
v 13.56171 53.66101 19.37902
v 15.34015 54.57249 18.85831
v 14.11038 54.64023 19.15095
v 16.06649 64.52705 17.72383
v 14.9834 64.45772 17.9802
v 14.19283 64.41354 18.17689
v 13.03547 63.56073 18.5271
v 16.34132 62.59442 17.85785
v 13.80063 62.62907 18.45404
v 15.19191 62.22142 18.16658
v 12.5965 54.5609 19.48649
v 12.92594 59.39174 18.88763
v 12.63988 61.4022 18.82024
v 11.58781 55.88902 19.54489
v 9.966029 51.8126 20.19613
v 11.26527 53.88567 19.81909
v 8.943923 53.28822 20.2429
v 10.17745 52.90204 20.08509
v 9.516141 54.53067 20.04061
v 8.074529 55.28898 20.16385
v 8.232701 59.60343 19.69863
v 7.261222 60.71169 19.72749
v 5.476981 59.61481 20.03562
v 7.739517 57.97945 19.9337
v 9.144921 57.36641 19.79651
v 9.816289 55.86509 19.83095
v 10.73527 61.1525 19.16205
v 8.797914 60.85476 19.5055
v 9.900221 58.21851 19.58905
v 11.73701 59.97089 19.07495
v 9.601176 59.67594 19.47937
v 12.05956 58.61616 19.16039
v 12.22397 56.58189 19.34535
v 17.52909 63.27921 17.48971
v 13.25534 57.24442 19.07078
v 13.28681 56.06248 19.16543
v 14.40325 56.03337 18.90723
v 14.38825 57.09659 18.81159
v 14.70501 60.8746 18.37987
v 15.69223 57.60052 18.42465
v 15.857 61.38646 18.06625
v 14.83621 58.96851 18.52505
v 17.61777 61.6366 17.57365
v 18.20091 60.28474 17.51623
v 16.92712 60.32269 17.89801
v 16.72226 58.74754 18.05745
v 17.99012 58.46879 17.72257
v 18.78543 57.93745 17.52341
v -8.646791 -42.21061 10.09733
v -8.811493 -41.73445 10.21001
v -8.483726 -42.14627 10.15002
v 12.21647 -21.56651 9.894512
v 55.39775 -41.45209 -44.48581
v 16.05867 -75.62821 -8.76693
v 44.49692 -49.0592 -20.89365
v 16.79652 -75.81898 -10.19513
v 16.45576 -76.51348 -11.19619
v 17.10934 -76.50056 -12.4601
v -34.48649 72.80455 10.59852
v -12.31798 -16.71534 20.58362
v 10.66631 -75.49969 -3.420995
v 30.73535 -59.05585 -12.32951
v 58.43504 -32.96252 -45.70482
v 58.70164 -32.11005 -46.34636
v 59.3227 -28.51407 -43.90543
v 58.81664 -31.26637 -45.43521
v 59.39902 -29.39984 -46.9751
v 59.09058 -30.33123 -45.87315
v 59.27411 -29.16812 -44.78477
v 58.56808 -32.01226 -44.77562
v 58.99102 -30.02515 -43.8239
v 58.65719 -30.89177 -42.87288
v -25.56288 32.80615 11.96903
v 20.57262 -74.67944 -15.68257
v -33.73027 13.30768 3.019006
v -33.99167 13.8588 3.063284
v 16.50936 29.29756 10.67274
v 15.69929 30.12063 11.96618
v 14.32925 30.30171 12.84977
v 13.19021 28.07496 10.96239
v 15.01888 29.1646 11.17173
v 13.50588 28.92696 11.71298
v 29.24493 -61.55804 -12.74299
v 23.64014 -42.54829 0.7845673
v 29.4425 -30.6466 3.69584
v 49.34013 -51.82273 -39.1291
v 49.63805 -51.67519 -40.73743
v 50.48791 -50.3212 -40.60508
v 50.24567 -48.98011 -34.85854
v 50.21853 -50.47876 -39.2304
v 48.24427 -52.97995 -37.01172
v 51.071 -48.80944 -38.44122
v 50.36424 -49.72507 -37.37048
v 50.83413 -48.65162 -36.6011
v 49.24408 -51.52993 -37.26222
v 48.76807 -51.90675 -35.98841
v 49.54284 -50.11531 -34.6262
v 48.5376 -51.82404 -34.68183
v 15.81445 13.97728 3.682145
v 15.84045 15.57316 3.499488
v 54.07191 54.98225 -9.852752
v 54.16288 55.5766 -10.06223
v 53.72879 56.42369 -9.467644
v 53.09808 58.49115 -8.778799
v 52.7085 59.3362 -8.301779
v 52.25994 58.68745 -7.419372
v -15.97603 72.18488 17.35275
v -15.85507 70.69395 17.65682
v -32.28056 -71.28062 -26.95188
v -42.03546 38.08007 9.639623
v -43.23325 37.88675 8.869348
v 47.55349 -53.23502 -34.44076
v 19.26847 -75.55176 -14.97908
v 57.52187 -35.87852 -45.88502
v 58.07117 -34.10104 -45.37766
v 58.12478 -33.20969 -43.43557
v 57.21878 -35.83092 -42.46616
v 57.55555 -35.30549 -44.06892
v 57.87679 -34.22734 -43.9155
v 29.26713 50.153 13.82474
v -61.46679 51.54206 -19.40456
v 37.17881 67.68442 7.438047
v 29.01663 -69.77403 -23.42288
v -1.710659 -73.96195 1.406212
v -0.5622339 -74.6198 0.9585302
v -0.2146957 -73.74596 1.574447
v 35.43805 62.20088 9.209973
v 35.32145 63.5109 9.225874
v -3.013252 70.02849 19.06568
v -4.609819 68.53287 19.26216
v -2.362988 68.69031 19.32309
v -3.79425 68.05238 19.38659
v -4.926028 -46.89534 11.45558
v -4.065813 -46.67672 11.51401
v -0.797395 -72.11948 2.518046
v 1.019404 -72.99419 1.976024
v 3.362363 -69.8415 3.076879
v 4.749172 -70.89826 2.339986
v 3.516938 -71.3773 2.445974
v 2.126341 -71.4892 2.641975
v 1.08148 -70.74124 3.091714
v -1.056462 -69.26977 3.664755
v -9.098373 75.5921 17.46183
v -9.424932 72.7639 18.09075
v -8.799705 74.07288 17.86492
v 13.3117 47.7077 19.80907
v 11.8712 48.36479 20.07181
v 14.97976 47.5758 19.45109
v 11.96185 46.84272 20.09627
v 13.19302 44.88824 19.79642
v 14.66638 45.37431 19.50618
v -21.7234 43.14033 18.26044
v -22.80129 40.32504 17.59594
v -21.22833 41.14127 18.16305
v -20.08147 37.31276 17.17752
v -21.25959 39.71396 17.8734
v 49.01752 -31.31706 -14.31777
v 11.44346 -17.68848 18.46327
v 11.84447 -17.57335 18.28913
v 11.2006 -18.20642 17.61165
v 11.49361 -18.34933 17.208
v 15.34878 -42.72158 2.635209
v -14.67071 72.15421 17.57609
v -36.85995 71.00332 9.316369
v 20.49306 -55.52502 -2.286517
v -45.19493 25.42865 -0.8254372
v -0.4741541 -56.12906 5.146201
v 1.199289 -54.90216 5.567694
v -1.262947 -52.94482 6.973875
v -1.08813 -54.50851 5.879788
v -2.393282 -56.35452 5.160597
v 59.96861 -26.68106 -46.42222
v -6.725337 -38.64862 14.87225
v 14.05548 41.96396 19.34914
v 13.54917 42.86221 19.56151
v -21.80041 71.18972 16.32596
v 12.77835 -40.48698 7.631149
v 62.84381 -8.314532 -43.05053
v 11.95392 -8.721839 16.37989
v -22.24487 54.35709 17.63005
v -22.55709 53.1933 17.64473
v -23.26351 54.2578 17.28826
v -15.98887 -79.47792 -12.33496
v -7.388332 -42.42537 10.35712
v 36.90924 -62.8515 -25.38593
v 55.72105 -40.45855 -43.61266
v 54.68945 -42.58907 -42.09016
v 55.92233 -39.54631 -42.12797
v 38.96504 15.16434 -0.1740589
v -45.9013 -60.49643 -39.37624
v 59.89568 -24.84944 -42.55652
v 60.01715 -25.08168 -43.73046
v 7.583054 -51.944 6.902103
v 8.961869 -52.43699 5.941438
v 19.83969 12.45464 3.492957
v 19.13399 13.46381 3.495229
v 18.46818 13.8179 3.49997
v 6.681719 -13.14447 27.99008
v 47.07771 -54.82194 -37.57524
v 13.76737 -17.10673 14.92486
v 30.52775 10.19193 2.868502
v -57.49405 -44.83318 -49.10496
v -58.91777 -41.81139 -49.92749
v -58.76472 -41.92684 -44.94472
v -58.39894 -42.95944 -46.65377
v -59.33349 -40.52905 -44.79523
v -59.16336 -41.1814 -46.96688
v -59.87691 -39.31775 -45.70016
v -59.9788 -39.26472 -47.48489
v -59.49598 -40.46872 -49.15363
v -60.06023 -38.97828 -50.27855
v -60.55125 -37.73864 -48.31163
v 3.74707 -29.24027 16.00104
v 4.331628 -30.49727 15.83978
v 3.35581 -30.73209 16.09912
v 2.496913 -29.44201 16.26352
v -4.210188 -5.368121 30.67002
v -3.553169 -7.560393 31.87836
v 22.76926 -48.42652 -1.190069
v 48.91926 -50.69191 -33.4763
v 23.65482 -74.33024 -25.33941
v 24.54249 -73.90082 -26.80381
v 24.84558 -73.42071 -24.90996
v 26.10243 -72.88232 -27.34532
v -53.55935 63.12006 -6.663659
v -0.3808774 54.18635 20.81262
v 30.69088 -65.92203 -19.17536
v 58.58578 -25.06023 -35.64897
v -1.868665 49.60002 21.05425
v 57.11338 -34.85831 -39.7293
v -23.23932 -76.46857 -17.50555
v -39.1372 46.55892 10.09281
v -18.58189 -41.58107 3.881124
v -17.90106 -41.23391 5.046663
v -16.98398 -41.31657 5.530091
v -16.75211 -41.11372 6.028875
v -18.70264 -41.28625 4.286545
v -20.03627 -40.8969 4.217618
v 13.11951 24.37445 7.306485
v 13.61162 24.60875 7.224846
v 14.36273 24.70848 7.005031
v 14.73437 25.41919 7.458442
v -33.11799 38.23013 13.73902
v 10.35083 -9.173254 21.2449
v 35.02451 -62.2144 -20.95463
v -1.428642 10.66994 22.03993
v -2.506124 9.855072 22.30745
v 11.09609 37.40619 18.88953
v 22.72192 -35.99652 5.38038
v 35.27863 11.92183 1.753616
v 35.05347 12.63548 1.957925
v 33.72754 12.79306 2.690583
v 33.87669 12.30253 2.347424
v 53.31049 57.11622 -8.905869
v 54.21569 -42.5045 -38.56363
v 8.53743 -78.53672 -6.011192
v 9.005816 -77.89017 -5.193239
v 11.08425 -77.8459 -6.837364
v 12.26109 -76.97419 -6.465947
v 9.96133 -76.5502 -4.066247
v 10.4968 -77.26981 -5.417253
v 11.4454 -77.23603 -6.13704
v 19.99574 7.756724 3.81264
v 18.63678 7.949136 4.134213
v -31.36643 -71.8315 -26.01702
v 31.45606 9.001792 2.382567
v 32.53143 8.894922 2.106188
v -51.15149 62.72983 -3.327884
v -51.20686 64.36073 -3.729888
v 21.07221 54.87215 17.06075
v 0.1055852 12.33329 21.00938
v -27.11354 -45.74778 -0.7069286
v 64.06413 -0.4125965 -40.34196
v 34.99965 68.38044 9.083419
v -15.36892 -18.75657 15.41801
v 30.23774 -29.50002 3.657863
v -17.85649 20.44836 2.663124
v -18.06191 20.22095 2.272044
v -19.0014 18.40405 2.511535
v -17.82488 18.87996 2.753838
v -17.43782 20.72764 3.212315
v -17.13748 19.90716 3.220311
v -16.97839 19.23582 3.279634
v -30.74266 66.4646 13.46784
v 56.84592 -37.47053 -43.80642
v 57.05344 -36.62361 -43.29112
v 11.0133 -19.27665 15.78146
v 10.79795 -19.63881 14.97535
v 12.57518 -18.39847 15.71174
v -52.55821 58.58935 -4.563477
v -2.112019 -58.26874 4.774291
v 55.51207 -40.50861 -41.8096
v 55.91982 -39.05966 -40.66756
v 2.523428 38.89087 20.40428
v 11.74923 -74.18456 -3.056913
v -9.522777 -42.4059 9.95972
v -10.46647 -42.17169 9.585847
v -10.87248 -42.76586 9.572193
v -2.554 -40.36055 13.95434
v 34.73996 -59.15218 -17.02698
v -5.999138 -65.05389 4.231892
v -44.26108 27.37838 2.230203
v -43.65488 26.8376 1.637599
v 31.65755 -57.56476 -12.08803
v 13.79573 -20.60114 9.126648
v 13.34079 -19.9437 9.362935
v 13.47826 -20.62863 9.220154
v 13.03692 -20.42113 9.441266
v 1.322329 -40.13854 13.76054
v 0.9345905 -40.74378 12.97446
v 3.108413 -40.94273 11.93095
v -33.22009 31.79366 9.647667
v -33.15806 32.24469 9.908649
v -32.49938 32.35926 10.09858
v -33.95588 32.2915 9.738498
v -31.64713 33.06368 10.72138
v 12.62043 -42.83226 5.044249
v 11.94223 -42.63463 5.526528
v 12.68471 -42.45375 4.82688
v 0.7172227 -68.48592 3.812839
v -0.4760919 -67.36025 4.134082
v -0.4516683 -68.23373 3.939455
v 61.66274 -12.73139 -40.77924
v 29.41646 -65.46127 -16.58932
v 29.53757 -64.01672 -15.20221
v 47.50271 65.39364 -2.411594
v 48.02322 66.18676 -3.295872
v 47.0274 67.18571 -2.331037
v 47.63102 66.84084 -2.979555
v 37.20697 -64.11301 -29.12636
v -21.63693 -20.53057 7.721098
v 51.73774 37.75399 -3.328392
v 51.79487 38.2824 -3.621381
v 52.0826 37.59229 -4.012561
v 52.28349 38.11002 -4.594153
v 61.09995 -19.95631 -45.06845
v 41.37943 -60.41524 -31.58164
v 40.6735 -61.30526 -31.84558
v -26.41844 -75.12292 -23.22289
v 4.743205 -69.56259 2.806787
v -4.031723 -42.96 10.87087
v -4.079997 -43.19426 10.88148
v -6.450134 -42.54261 10.61292
v -2.571638 -42.13104 11.53327
v -3.484465 -42.82186 11.00479
v -4.800018 -42.58545 10.90059
v -3.996899 -41.56015 11.79521
v -5.525244 -40.97791 12.26898
v -6.955112 -42.11036 10.65234
v -6.372695 -41.4991 11.28866
v -7.44572 -41.1612 11.27252
v -6.629647 -40.84455 12.14596
v 13.68463 -76.18884 -6.799828
v 13.62504 22.9175 5.807044
v 13.7251 23.50509 6.271404
v 13.0896 22.95877 6.207108
v 55.9958 -20.12233 -21.89205
v 41.52225 -61.38757 -39.12405
v 42.38781 -60.53169 -39.79351
v 32.60641 46.71112 12.52118
v 8.112796 -12.22916 26.67239
v 54.1658 -43.15276 -39.94626
v 55.51548 -39.85471 -40.01233
v 17.60815 -75.62613 -11.18502
v 14.77551 -42.56353 3.090179
v 14.79345 -42.86805 3.202101
v 13.36153 -42.38472 4.240299
v 13.39075 -42.70061 4.352829
v 15.45636 -43.53648 3.018991
v 14.01281 -42.64673 3.762878
v -7.380198 -40.05422 13.13997
v 30.66299 66.74174 12.10362
v 30.09222 66.35385 12.41388
v 30.0723 65.01321 12.52239
v 30.75363 64.9758 12.114
v 31.83412 67.27546 11.3591
v 31.50989 66.90163 11.6016
v 31.39315 65.86903 11.71239
v 32.58569 66.90101 10.94343
v 31.96822 66.67505 11.31993
v 32.31547 66.0305 11.15175
v 32.11628 65.0703 11.3164
v 27.88508 -68.21106 -17.65216
v 28.04916 -68.85002 -18.98472
v 27.61132 -69.58267 -19.53017
v 25.45064 -72.79904 -23.92709
v 25.60095 -73.02196 -25.82865
v 28.9359 -69.54037 -22.40077
v 28.47305 -69.1501 -20.43438
v 28.36123 -70.78641 -25.08384
v 27.7425 -70.65193 -22.80954
v 26.78479 -72.08662 -25.47423
v 26.9267 -71.76257 -24.4439
v 27.54504 -71.04681 -23.63335
v 28.1766 -69.89487 -21.4891
v 26.88631 -71.08299 -21.81718
v 26.3641 -71.93047 -23.19126
v 55.25222 -38.38128 -35.9515
v 1.793734 -16.87403 29.21587
v 0.2598686 -17.44242 29.32776
v 0.3966627 -15.75391 31.12053
v -1.095716 -18.16802 28.90749
v 0.4602612 -18.48062 27.49388
v 8.454351 -76.85942 -3.454126
v 40.54134 -55.92805 -21.90706
v -31.88438 66.86864 12.84293
v -5.969795 -42.90497 10.73912
v -6.189956 -43.46193 10.70926
v 14.17633 -16.64053 10.51471
v 41.12904 -61.6736 -37.06642
v -30.08839 50.40009 14.71874
v 58.80386 -10.54738 -24.13181
v -11.81787 -79.62098 -7.771652
v -59.06426 54.21539 -14.61067
v -16.65361 19.41391 3.504677
v -16.27717 18.35553 3.812026
v -16.10205 18.8138 3.895509
v -36.92765 -68.108 -31.18569
v 14.05583 -15.85839 15.26262
v 14.35043 -14.98884 13.86813
v -4.270614 -76.35931 -0.6297553
v -2.795155 -75.63402 0.0983949
v -4.260391 -74.52082 0.9742995
v 27.86101 -63.54174 -12.76952
v -30.25975 38.28172 14.63699
v -28.50095 39.88531 15.86474
v -28.51186 39.01443 15.45369
v -29.74355 39.25667 15.27984
v -10.11283 -40.47417 11.25251
v -10.77695 -41.32114 9.711784
v -29.48147 33.05839 11.15764
v -29.66365 33.65145 11.61256
v 1.095856 -49.55157 10.60423
v -0.340791 -51.0739 8.922241
v 0.5999926 -52.11437 7.636252
v 16.67658 37.88972 17.9115
v -49.12091 44.25078 1.967148
v -55.27707 37.68541 -5.221539
v -54.82252 37.47396 -4.221224
v 42.13912 -60.66029 -37.12693
v -63.39851 -27.6864 -49.37276
v -38.0358 47.06223 10.68893
v -47.11233 39.84404 6.034483
v -47.34788 40.55006 5.721399
v -47.7517 40.25206 5.41364
v 17.09061 -74.93835 -9.139771
v -20.29517 41.01201 18.29988
v -19.90878 38.33274 17.67684
v -40.30154 46.80141 9.207141
v 5.926941 -64.05195 3.266946
v 45.71917 -56.0978 -35.22238
v 45.97062 -56.13036 -36.64941
v 44.83608 -57.59961 -36.65997
v 44.07979 -58.73994 -38.16516
v -14.32021 -80.12392 -13.05735
v -15.19905 -79.5318 -11.20292
v -16.07079 -78.89131 -9.984712
v -14.85606 -79.3707 -10.08094
v -12.72259 -79.71848 -8.866214
v -13.98254 -79.90357 -11.09863
v -12.72325 -80.44015 -12.14154
v -14.8897 -78.9837 -8.806812
v -13.15445 -79.98548 -10.36222
v -13.70378 -79.14455 -7.946407
v 8.86974 -40.19977 10.2546
v 9.58858 -40.68224 9.207809
v -42.44109 47.92982 7.204879
v 41.46455 -55.89452 -23.45548
v -31.34898 75.48126 11.55108
v 51.81424 -46.69347 -36.27451
v -38.35332 71.54283 8.111156
v -39.09966 72.2056 7.360743
v -39.83774 72.05634 6.789715
v -39.40168 71.27112 7.313162
v 45.96783 -27.01826 -7.328768
v -54.04825 61.91111 -7.053345
v -54.23675 61.44017 -7.269556
v -54.08712 60.55453 -6.997694
v -54.34661 61.01804 -7.422816
v -53.39 62.04343 -6.187982
v -53.75594 61.19449 -6.57884
v -52.88194 60.66855 -5.292623
v -9.941929 -23.38103 14.78246
v -11.53748 -22.72833 13.45427
v 40.56043 17.26088 -1.774904
v 41.51055 16.38462 -2.323261
v 39.90053 17.11911 -1.29957
v 40.30527 16.63306 -1.419431
v 39.66444 16.45814 -0.8798059
v 40.01191 15.51714 -0.9568788
v 39.31742 15.95464 -0.509259
v 31.0424 59.29977 12.08746
v 60.76212 -21.74108 -45.51077
v -27.76665 12.84825 3.335633
v -19.95304 16.98704 2.87031
v 29.25323 61.23245 13.02602
v -53.22551 -51.54324 -40.70177
v 42.07174 33.23264 6.468807
v 60.19627 -25.48064 -45.95652
v 60.00114 -25.69706 -44.64446
v 61.43886 -14.28515 -41.1587
v 48.82175 40.17587 0.7717811
v 47.99737 40.18719 1.898643
v 19.61325 58.74028 17.2077
v 34.39059 -39.43211 -2.585803
v 63.29335 -3.521727 -39.66959
v 63.25646 -5.78194 -42.39609
v 63.04401 -5.694901 -40.98543
v 63.29094 -4.293818 -40.83901
v 62.90161 -4.910418 -38.97139
v 62.54979 -5.804873 -37.90202
v 62.58317 -6.651228 -39.19041
v -25.8773 14.36018 3.501873
v -26.46221 11.30181 3.118622
v 44.05474 21.23594 -3.851685
v 43.74162 20.75727 -3.69242
v 14.08856 31.4409 14.24379
v 13.47911 32.36821 15.40408
v 53.13696 35.46343 -5.886859
v -62.15504 -32.77298 -49.30654
v 16.80193 -39.58732 6.279297
v 20.19892 -35.76659 6.715212
v 19.57003 -37.72887 6.144503
v 18.80024 -37.65772 6.620529
v 19.06398 -36.59719 7.042393
v 16.7447 -38.12831 7.700908
v 17.25731 -36.63787 8.15801
v 17.77827 -37.06325 7.613307
v 18.12459 -35.94983 7.905241
v -7.410011 71.21709 18.59463
v -7.997921 73.26963 18.10417
v -11.06703 71.92095 18.09992
v -8.98881 71.57164 18.39646
v -9.754076 70.29159 18.54319
v -10.04812 69.14734 18.69531
v 22.54761 -73.94476 -18.87665
v 21.53296 -74.70371 -18.76863
v 21.44986 -74.42614 -17.45483
v 0.01080645 -58.23425 4.661679
v 3.278931 -39.6231 13.78644
v 4.620716 -39.66212 13.29026
v 4.320418 -41.0264 11.3464
v 6.380482 -40.30082 11.44941
v 57.88674 -33.18174 -41.74298
v 40.44091 -62.27708 -35.06232
v -27.20027 -74.58109 -23.38667
v 48.20844 41.6286 0.9991508
v 48.97908 40.8749 0.2064744
v -1.620307 -22.77415 18.84279
v -2.780993 -23.09016 18.49594
v -0.1925945 -23.60202 17.99113
v -0.9432467 -23.80064 17.99409
v -1.8434 -23.52183 18.20745
v 5.836426 -74.29633 0.1004169
v 3.955093 -74.16718 0.8060611
v 5.130708 -71.98566 1.746206
v 5.072322 -72.91859 1.27758
v 6.243248 -73.02432 0.7976316
v 7.695527 -72.21359 0.6415057
v -1.373313 -33.44194 16.01145
v -3.763573 -32.94263 16.08332
v 32.08513 -68.57827 -28.69978
v 32.69305 -68.3061 -29.94626
v 18.29822 -75.78626 -13.14379
v 16.92844 -35.35675 8.83799
v -51.62884 54.93748 -2.984454
v -51.63742 53.25605 -2.858057
v 62.45488 -8.07061 -40.22028
v 62.03664 -8.010528 -37.56951
v 40.47724 -57.42749 -23.72323
v -7.854051 -38.24831 14.84079
v -23.69562 31.37566 11.05089
v -22.84275 31.39007 11.26603
v 13.33091 45.76535 19.81271
v 12.22782 44.43973 19.96094
v -18.80137 42.38108 18.81226
v -24.66924 -35.92997 6.298398
v -24.01434 -37.74683 5.710127
v -23.76387 -36.11762 6.725286
v -23.47328 -37.08108 6.404051
v -19.38058 -40.71063 5.215849
v -20.05646 -38.82861 7.581345
v -20.66421 -40.32268 5.058837
v -21.29022 -39.39439 6.05078
v -22.92986 -39.09425 5.250287
v 24.1591 -30.15782 5.931133
v 35.37591 -65.23914 -27.11027
v 35.62423 -65.27451 -27.86553
v 36.05249 -65.08508 -28.58553
v 36.39449 -64.06293 -26.77578
v 34.9168 -65.0399 -25.50883
v 35.52317 -64.10058 -24.91988
v 36.04093 -62.99232 -23.89401
v 35.11938 -63.47897 -23.02513
v 62.70632 -8.014678 -41.78037
v 62.15171 -9.914917 -40.48012
v -33.51018 -70.52875 -28.31983
v 11.88767 -10.09591 18.74089
v -14.05374 -8.846794 21.07737
v 18.04663 40.21968 18.23996
v 16.70709 40.11153 18.50507
v 15.92305 40.29933 18.7123
v 16.15654 38.67662 18.26781
v -52.94475 -52.21537 -43.9823
v 35.60367 47.4472 10.49473
v 40.26043 -57.04816 -22.8563
v 60.43621 -23.57574 -45.03223
v 60.591 -21.15232 -42.87197
v 60.78433 -21.12107 -44.52986
v 61.60394 -15.35747 -43.43087
v 60.9426 -19.87001 -43.72076
v 61.578 -16.29797 -44.19427
v 61.27437 -18.02541 -44.09256
v 61.2366 -17.1948 -42.75801
v 60.85998 -18.99445 -42.34167
v 59.3198 -22.93816 -37.31877
v 59.62996 -21.6304 -37.70543
v 60.03422 -23.4048 -41.84255
v 60.60024 -19.24729 -40.9133
v 60.00251 -20.32032 -38.62854
v 60.26754 -20.73821 -40.55445
v 60.06723 -22.38275 -40.95876
v 59.29666 -23.74896 -37.94795
v 59.75013 -22.37521 -39.00373
v 59.60108 -24.03584 -39.83181
v 20.1025 -45.9085 0.527497
v 19.36724 -44.04908 0.6494787
v 36.94333 -62.2082 -24.29774
v -1.907242 -70.21276 3.327169
v -0.3432098 -70.32627 3.312625
v -2.153145 -71.59217 2.734194
v -2.322855 -72.81712 2.109757
v -3.110084 -70.66962 3.119174
v -4.820761 -70.54353 3.077291
v -4.956976 -71.32967 2.736155
v 33.61561 -67.57349 -30.1955
v 29.27154 -70.44683 -26.7904
v 30.39304 -69.68687 -27.49745
v 32.28952 -67.75372 -26.11236
v 33.87531 -66.69322 -27.27344
v 29.82976 -68.79392 -22.66838
v 30.01168 -69.58403 -25.71251
v 31.52141 -68.21962 -25.35215
v 30.55103 -68.04592 -22.53108
v 29.87749 -69.25954 -24.15604
v 31.63743 -67.22346 -23.03934
v 31.73455 -67.65974 -24.25313
v 32.83162 -67.0337 -25.34754
v 33.39466 -66.12764 -24.46622
v 32.41056 -65.89914 -22.0281
v 32.37526 -66.71533 -23.55778
v 32.98842 -66.00153 -23.3467
v 33.62658 -65.28463 -23.25272
v 34.08703 -64.29119 -22.46503
v 7.469742 -62.21479 2.765613
v 7.04488 -63.92688 2.882884
v 9.922312 -62.11986 1.765804
v 9.499711 -59.74232 2.293385
v 8.922971 -62.27454 2.191009
v -23.75123 -76.56381 -20.69647
v -25.85562 -75.43047 -22.65364
v 29.17826 -45.56397 -2.51986
v -52.52056 59.9768 -4.69
v 45.08032 -55.9133 -32.17521
v -2.610759 -34.37671 15.9664
v -22.31724 -65.2029 -3.724184
v -11.36801 74.93818 17.37881
v -12.83012 75.77307 16.98329
v 4.638291 -33.06258 15.85246
v -19.86358 -78.14314 -15.57987
v 8.706201 -42.27889 7.89941
v 8.430121 -42.48801 8.149125
v 7.6035 -42.08534 8.597108
v 7.176073 -42.3497 8.901565
v 8.658854 -42.78353 8.135647
v 7.996589 -43.24471 8.84405
v 6.615654 -42.49098 9.251269
v 57.97324 -22.02179 -30.24886
v -10.1023 -77.07687 -2.500263
v -11.19352 -77.46654 -3.386024
v 4.928281 -52.93393 6.768152
v 24.8442 -53.67579 -4.390612
v -3.180044 67.02412 19.5648
v 40.28977 -54.61843 -19.99579
v 10.28152 -38.81948 11.50415
v -28.95349 -30.4269 5.602531
v 25.66035 -41.97645 0.7401211
v 28.25438 -44.80701 -1.738137
v 27.84418 -43.78555 -1.021173
v 29.74012 -42.42544 -1.081748
v 28.74796 -40.35698 0.5339234
v 26.88714 -42.5785 0.01551133
v 29.40461 -41.32893 -0.3256667
v -39.26439 72.81596 7.092657
v -39.81507 73.5273 6.376618
v -39.59907 75.0317 6.01515
v -39.96191 74.13568 6.03045
v -40.19806 74.44538 5.706814
v -40.44971 74.73656 5.400825
v -41.02302 74.58949 4.925573
v -41.31055 73.99805 4.872859
v -40.65025 73.50227 5.652866
v -40.61582 73.98076 5.513896
v 16.76399 -65.77939 -3.116843
v -18.12142 47.29282 19.15591
v -19.02765 48.23413 18.92535
v 27.00974 -35.54728 3.548191
v 27.5716 -34.22603 3.694461
v -4.19489 -52.34097 7.375659
v 23.09847 54.406 16.31889
v 23.46043 54.04708 16.20175
v 23.56438 53.29239 16.23536
v -63.13139 -15.62157 -33.59973
v -63.53186 -15.97998 -36.08855
v 48.39233 -50.02706 -30.45337
v 4.019114 -48.05258 10.8352
v 3.809967 -48.84841 10.52677
v 3.318474 45.92524 20.97397
v 49.26725 -49.40013 -32.0539
v -32.81961 74.76035 10.97811
v -33.65904 75.0773 10.3666
v -34.01146 74.31996 10.42063
v -33.5654 73.87487 10.81301
v -33.49692 72.80916 11.17022
v -28.48163 -51.36892 -3.054372
v 9.850437 -20.73412 13.18328
v -61.57496 -34.84163 -49.9808
v -61.09506 -36.25567 -49.35314
v -61.71261 -34.23331 -48.35176
v -46.38968 37.05299 6.380041
v -22.52329 -77.04423 -18.76608
v -21.72013 -77.51729 -18.86466
v 28.70305 -65.02575 -15.07443
v 37.12897 44.16164 10.42699
v 37.878 43.95305 10.02633
v 39.12917 43.99473 9.117119
v 3.990011 -76.50816 -1.225273
v 14.87832 38.93498 18.56852
v 13.64961 39.83304 19.09279
v 49.37403 38.26831 0.6104843
v 56.44478 -37.87593 -41.53141
v 56.84581 -36.30822 -40.7575
v -25.13953 -40.4017 2.596302
v -24.19929 -40.13632 3.27454
v -25.47408 -38.5336 4.373934
v -5.023573 -19.25165 24.57463
v -4.016538 -20.17947 23.16403
v -60.18203 -26.94267 -29.63107
v -21.22128 -77.39554 -15.31777
v -26.06921 -41.2238 1.583414
v -54.7418 -49.47797 -43.24122
v -28.27572 -33.10262 5.460752
v 12.26051 -55.84553 2.438743
v -1.278545 -68.515 3.883607
v -4.347348 -68.28779 3.87503
v -2.93785 -68.11568 3.967456
v -1.997025 -66.08769 4.37373
v -3.648565 -67.25673 4.145589
v 39.35255 69.57266 5.222396
v 12.61649 -9.189916 15.09371
v 10.38208 -59.72676 1.958445
v 48.18943 39.01814 2.003888
v 47.38315 38.98896 3.079459
v 53.89528 -43.04477 -38.043
v 40.1461 -61.59679 -30.91717
v 40.15794 -61.14207 -29.71941
v -41.60933 45.61214 8.621118
v -40.64297 44.89203 9.589605
v -40.82638 45.64051 9.188808
v -39.77785 45.59842 9.927197
v -37.69151 -66.47417 -26.5186
v -17.53877 63.23453 18.16585
v -2.271471 -59.29116 4.704118
v -45.69808 73.67875 0.6532194
v -46.05428 73.70036 0.1947897
v -46.83998 73.05981 -0.4485362
v -37.08814 -67.55747 -28.68339
v -6.562278 -17.56075 27.11073
v 59.47561 -25.40938 -40.45867
v -26.25666 67.07114 15.42158
v -0.3466424 9.528401 22.47184
v 0.3479284 10.09049 22.02909
v -43.06889 45.36862 7.582782
v 7.044927 -53.00305 6.233668
v 8.213121 -55.27265 4.32527
v 10.39218 -52.61235 5.098546
v 48.79348 61.66117 -3.227237
v 40.68523 69.78141 3.910376
v 39.92281 69.44121 4.698606
v -23.47515 72.37125 15.60478
v -24.32734 73.48167 15.09115
v -25.4722 72.94182 14.85338
v 36.34972 12.15292 1.27828
v -64.17232 -20.57183 -44.15326
v -6.243869 -49.14372 10.53518
v -5.860849 -49.59922 10.15991
v 6.186759 -75.54455 -1.009938
v 7.430949 -76.35697 -2.332927
v 18.71881 3.903266 5.757769
v 19.68027 4.075424 5.167961
v -56.63145 35.90281 -7.978868
v 9.407682 -16.9177 20.88839
v 10.88204 -15.8749 21.28939
v 10.13197 -16.32166 21.46488
v 9.796426 -6.770315 19.63042
v 11.60749 -18.77996 16.49315
v 12.07091 -17.81094 17.6191
v 13.40735 -17.54829 15.25249
v 12.73129 -17.52297 17.07545
v 12.93331 -16.15022 18.44441
v -51.77869 -53.24095 -38.33576
v -53.02502 59.41884 -5.297304
v 5.666928 -54.6451 5.359068
v -10.35318 -20.423 15.89999
v -11.06495 -20.29835 15.63535
v -11.42032 -20.66453 15.05291
v 40.83797 -28.85242 -2.691134
v -28.14798 -74.25914 -26.0186
v -27.34147 -74.65085 -24.5027
v -48.52115 25.33963 -2.799901
v -55.07422 41.027 -5.94629
v -5.761058 -47.2993 11.40974
v -16.97907 42.13323 19.11911
v -17.80496 42.07823 18.96301
v -17.74238 41.50364 18.87754
v -18.92527 40.52083 18.52577
v 29.93885 60.22435 12.69297
v 32.12426 -64.15125 -19.04663
v 31.48599 -65.03894 -19.17962
v 43.12778 43.80148 5.878727
v 42.35705 45.14001 6.065879
v 1.177581 4.040387 24.6034
v -0.263983 3.597368 25.35681
v -20.27597 39.39176 17.99362
v 25.01333 -0.1850287 4.562502
v 24.21576 -73.33359 -21.993
v 25.8533 -71.99661 -21.92522
v 25.96071 -71.51249 -20.31706
v 17.10226 -20.29092 7.83386
v 30.46453 3.000175 2.327394
v 55.34946 -39.63503 -38.46566
v 54.70574 -36.98666 -31.9569
v 54.51727 -38.67355 -33.29052
v 56.61594 -33.07819 -34.82979
v 55.03941 -37.27408 -33.46177
v 56.75357 -31.44982 -33.65625
v 55.57972 -33.29436 -31.10207
v 55.9768 -32.49606 -31.72891
v 56.4334 -32.72825 -33.73289
v 55.84621 -34.17936 -32.95993
v 55.31766 -35.94724 -32.83405
v 55.56255 -35.15927 -32.90388
v 56.0045 -34.98639 -34.46666
v 55.5845 -37.30205 -35.78334
v 55.36383 -36.35207 -33.45305
v 56.0797 -35.41417 -35.2811
v 56.71458 -34.06328 -36.40593
v 56.07258 -36.72769 -37.1179
v 56.69489 -34.98082 -37.58018
v 56.59648 -36.24913 -39.04119
v 56.39144 -37.40219 -39.99527
v 55.79451 -38.10749 -38.03756
v 55.7649 -38.70984 -39.05682
v -58.76025 -41.7447 -43.71578
v -0.996926 43.29241 21.00814
v -49.35269 69.28391 -2.334305
v 23.47802 -20.1298 6.706364
v -24.47017 72.47449 15.26842
v -25.00939 71.52203 15.26773
v -25.49162 70.38638 15.30586
v 40.81819 -60.03997 -28.94522
v 38.36692 -63.65388 -31.69955
v 39.15522 -62.87198 -31.55906
v 38.18106 -63.53505 -30.42614
v 39.0457 -62.50922 -30.10672
v 38.17265 -61.8614 -26.23071
v 39.60045 -61.62005 -29.36304
v 39.30896 -60.88277 -26.98573
v 38.66847 -62.18266 -28.16265
v 30.33468 -63.99919 -16.23528
v 31.81385 -65.46336 -20.29702
v 33.2481 -64.98203 -22.06236
v 34.62617 -63.1793 -21.68785
v 32.49559 -64.43048 -20.00382
v 33.41623 -64.18487 -21.19456
v 29.5491 -60.53921 -12.27081
v 31.84826 -58.23909 -12.81987
v 28.97251 -62.49495 -13.19459
v 33.19787 -60.17659 -16.08874
v 30.15882 -61.25726 -13.50218
v 32.28076 -59.45681 -14.32706
v 31.66074 -59.41214 -13.56074
v 30.65112 -60.35885 -13.27998
v 31.35621 -61.09722 -14.75737
v 31.02588 -62.49025 -15.65114
v 33.80639 -58.46615 -15.20641
v 34.39151 -60.103 -17.54441
v 35.89404 -61.39723 -21.29636
v 35.16031 -61.21951 -19.92579
v 32.17368 -62.19408 -16.84731
v 33.01617 -62.71067 -18.60647
v 33.30998 -60.98566 -17.06217
v 33.91245 -61.59471 -18.5948
v 33.94871 -62.83276 -20.15089
v 35.05651 -60.1461 -18.52921
v 40.25182 -58.2128 -24.40311
v 39.53559 -56.23792 -20.63347
v 38.804 -57.39972 -20.84963
v 39.78349 -56.80241 -21.73109
v 38.87429 -59.03148 -23.06781
v 39.58832 -58.32349 -23.34709
v 39.43823 -57.85873 -22.48803
v 38.60593 -58.59807 -22.04834
v 38.36938 -58.13503 -21.08073
v 38.41206 -61.18633 -25.53226
v 39.00682 -60.24792 -25.16528
v 40.27819 -58.7778 -25.31157
v 39.81957 -59.39009 -25.39253
v 39.57131 -58.95704 -24.20752
v 38.77856 -59.87145 -24.11941
v 37.49278 -61.36159 -24.01544
v 37.81829 -60.34958 -23.10376
v 36.73508 -60.27436 -21.17381
v 36.66546 -61.54903 -22.82404
v 37.63813 -59.88185 -22.11983
v 36.57069 -59.41535 -19.82081
v 35.80558 -59.89242 -19.27642
v 37.4555 -58.23915 -19.78308
v -26.5693 49.40988 16.43185
v -25.07228 49.88318 16.99791
v -23.92111 50.32155 17.37639
v -61.89988 -31.1437 -41.51453
v -30.25257 14.19778 3.486871
v -31.01093 14.52163 3.358963
v -29.4562 13.48135 3.465474
v -29.48166 12.21628 3.184577
v -30.69062 13.28325 3.367142
v -31.76961 12.73867 3.09022
v -27.8941 10.33995 2.994707
v -31.10492 11.04847 2.830095
v -29.48769 7.307093 2.775526
v -29.13144 8.923283 2.833705
v -29.71675 10.17313 2.852551
v -31.00467 9.434697 2.596038
v -5.803636 57.37398 20.41783
v -0.8625937 -60.09523 4.667722
v 59.14487 -27.99248 -41.69361
v 58.9259 -28.2532 -40.57095
v 59.11745 -26.91836 -40.23566
v 58.37851 -32.13061 -43.34911
v 58.32759 -31.37887 -41.36454
v 57.44276 -31.79762 -37.16048
v 57.2183 -33.8857 -38.68752
v 57.56733 -33.39763 -40.03118
v 57.51779 -32.8684 -38.74227
v 57.85469 -31.58636 -38.81523
v 58.10689 -31.54642 -40.21262
v 58.53519 -29.96206 -40.52167
v 58.49625 -28.99089 -39.17223
v 58.26946 -30.19563 -39.36945
v 57.28331 -31.25887 -35.80624
v 57.89141 -30.64041 -37.81746
v 57.89921 -29.6818 -36.77306
v -26.22633 -35.6637 5.648417
v -24.78988 -34.35181 6.735594
v -24.99657 -33.04308 6.91356
v -50.83941 34.56873 1.492189
v -45.45282 74.00993 0.8287716
v -45.57399 73.00755 0.9923652
v -44.89409 73.33406 1.637368
v -7.738287 63.91277 19.66394
v -27.57655 31.48277 10.31437
v -52.56741 -52.23711 -39.11081
v -21.71955 48.78871 18.1781
v -46.92955 -59.13148 -35.81438
v 4.26824 -36.60745 15.59969
v 2.625952 -36.46813 15.91558
v 5.055238 -34.99324 15.68942
v 5.916308 -35.83648 15.24849
v -29.21769 51.54911 15.04177
v -45.8792 44.11327 5.671004
v 41.82506 -60.89296 -35.57629
v 43.59256 -59.04689 -36.42599
v 8.162429 -14.57468 25.2723
v -33.95147 -38.96109 0.6261857
v 61.86682 -4.438508 -32.50145
v -10.8874 63.83346 19.29805
v 26.74752 -68.52551 -16.16471
v 41.16341 -57.34187 -24.8615
v 41.38097 -57.8389 -26.05199
v 42.05925 -43.02935 -12.13853
v 4.460457 -68.6067 3.160719
v 1.70393 -13.49938 31.46276
v 4.075453 43.79406 20.83713
v -52.53367 -52.56837 -47.95616
v -52.02158 64.43317 -4.803391
v -52.2076 65.0911 -5.152014
v -52.63859 64.07064 -5.582221
v -52.88665 63.44176 -5.807029
v -52.73853 61.39395 -5.179348
v -51.80943 64.02058 -4.43882
v -52.41829 63.604 -5.196196
v -52.85174 61.90373 -5.439063
v -52.06535 62.02003 -4.384986
v 57.71515 -26.36915 -32.9524
v 13.93224 -43.35834 4.238109
v 13.01231 -43.32538 4.968766
v 12.53102 -43.23842 5.294573
v 12.98392 -43.90012 5.252676
v 34.69885 -56.80545 -14.64195
v -21.02158 15.16238 3.17457
v -0.04114807 -0.4426703 27.60222
v 56.86102 48.67257 -14.62856
v -47.05574 -59.29751 -40.23922
v -48.02142 -58.2349 -42.7763
v 61.41253 -12.59983 -38.99036
v -49.00135 69.94762 -1.99395
v -51.51977 66.05892 -4.439786
v -49.83028 69.55626 -3.07259
v -52.39721 66.35538 -5.707477
v -51.78082 66.74027 -4.957513
v -50.96046 66.61877 -3.788477
v -51.03117 67.93909 -4.249242
v -50.58469 68.98994 -3.961845
v -48.93594 71.36309 -2.426794
v -47.64325 71.92847 -0.9822739
v -48.17685 70.76813 -1.205953
v 27.41738 -46.13905 -2.132697
v 26.04965 -46.0258 -1.579409
v -9.203059 -24.33371 15.28797
v 3.357618 -33.21016 16.07878
v -4.765832 -75.21693 0.3917136
v 27.61311 -29.46402 4.697838
v 27.06833 -32.29138 4.382823
v 27.65163 -30.65742 4.475986
v 61.1263 -14.19871 -39.06459
v 60.87481 -14.64825 -37.89199
v -24.86345 -27.84501 7.265964
v -28.7633 37.81091 14.95504
v -61.33607 -32.06865 -39.45425
v -54.08665 37.1433 -2.673858
v 39.46167 28.00152 4.711155
v -22.7652 70.4555 16.1561
v -23.78401 70.88821 15.79603
v -23.90484 69.53366 15.95403
v 62.2607 -10.80765 -42.47116
v 61.92964 -12.20614 -41.85215
v 61.75283 -11.51975 -39.9501
v 61.40258 -11.19137 -37.50892
v 61.87919 -9.527504 -38.3797
v 61.00141 -10.71893 -34.3988
v 61.50658 -9.70002 -36.52137
v 61.41706 -9.162869 -35.23057
v -18.28388 17.50695 3.029865
v 12.30816 -40.75095 7.332973
v 10.95299 -40.76687 8.179552
v 14.69013 -39.591 7.817555
v 10.64312 -40.09783 9.566246
v 10.22867 -39.72298 10.43707
v 14.03406 -37.44534 10.08671
v 12.25217 -39.1235 9.948359
v 13.09967 -36.61692 11.03865
v 12.79471 -34.67303 11.68497
v 8.921181 -38.54238 12.48549
v 5.089052 39.89444 20.34338
v 5.504848 40.66412 20.41634
v 7.908122 -54.21742 5.062859
v 9.637028 -54.80678 4.108531
v -12.19375 -78.95112 -6.34807
v -13.45856 -78.21584 -5.717518
v 60.67545 -16.13485 -38.19933
v -62.01096 -30.31124 -40.96101
v -35.5769 -69.06429 -30.12973
v 6.136496 -24.23349 14.84456
v 4.14603 -24.70646 16.11833
v 6.467413 -25.52899 14.59194
v 4.851255 -24.9963 15.67846
v -42.07949 47.18846 7.705122
v -41.12071 46.25348 8.782429
v -41.16539 47.76336 8.271927
v -38.25167 -66.32141 -27.6874
v 45.55598 35.99543 4.750974
v 47.17602 38.44369 3.411171
v 45.77864 38.28139 4.869395
v 47.52826 37.53321 3.048789
v 45.42287 37.26639 5.084212
v -4.879491 -11.57881 32.36694
v 40.31941 68.40705 4.52221
v -9.815207 57.39164 20.0502
v -31.38163 -71.28331 -23.36094
v 15.26464 16.33145 3.460128
v 14.33229 17.29793 3.641042
v 15.0412 17.09321 3.33527
v 13.11658 17.48088 4.356173
v -26.5886 -33.80838 6.048465
v -27.14239 -31.86842 6.148705
v -26.54041 -38.03185 4.314401
v -25.35358 -37.79425 4.962407
v -25.24624 -36.84208 5.572219
v -24.48791 56.72674 16.63326
v 15.08599 -75.9649 -8.057696
v -53.40078 37.75354 -1.554443
v -52.9138 38.37273 -0.8518246
v -52.73824 35.35631 -0.6485197
v -52.99149 37.05476 -0.8446248
v -52.05764 37.82185 0.596228
v -52.58136 36.87356 -0.2046706
v -51.66941 34.8571 0.6196181
v -51.82325 35.9128 0.7130253
v 29.88924 -32.5599 2.974959
v 28.478 -32.03055 3.784249
v 31.68962 -31.32229 2.436487
v 31.93605 -32.59442 1.877707
v 28.3779 -35.18325 2.966992
v 29.54672 -34.09489 2.676551
v 32.08175 -33.49034 1.470874
v -60.85612 -36.66906 -47.22207
v 27.31998 -5.045314 5.297155
v 7.636779 -75.26235 -1.400315
v 7.738728 -73.26446 0.03226881
v 44.97863 -56.99056 -34.89732
v 45.24863 -56.17719 -33.54487
v 27.89672 -65.35879 -14.31507
v -29.35314 37.11032 14.49941
v -13.94892 44.38602 19.90334
v -41.97929 69.93594 5.392067
v -40.17004 75.44524 5.355222
v -40.58287 76.43379 4.568316
v -41.2503 76.29171 3.992156
v -41.5728 75.46269 4.021398
v -41.98589 74.62925 4.006723
v -43.48119 75.00547 2.388752
v -43.07887 74.16859 3.127688
v -46.53432 39.16937 6.521289
v -47.38533 39.50532 5.791024
v -47.31937 38.79506 5.816154
v -48.32731 40.02389 4.856205
v -6.107093 -74.90765 0.5302905
v -50.36416 -55.19095 -38.19111
v 14.45066 -43.82254 3.991671
v 13.57359 -44.58511 5.001453
v -31.0448 52.78919 13.9924
v -18.86908 -41.76044 3.266236
v 8.832878 -15.48853 23.61468
v -58.46299 -42.18138 -42.60133
v -12.70522 -21.88362 12.48646
v -4.036513 -73.44418 1.697688
v -3.720109 -72.04741 2.467987
v -7.295167 -73.0732 1.589035
v -6.308244 -71.91504 2.328733
v -7.969728 -71.99805 2.028803
v 1.867834 -51.03041 8.891234
v 5.255024 -51.14602 8.503103
v 4.2223 -51.76553 7.968262
v 5.900183 -52.39415 7.023421
v 13.00303 -19.74323 9.561213
v 12.68285 -19.69505 9.895055
v 11.82688 -20.36518 10.32207
v 11.54187 -20.32646 10.67935
v 8.687628 -32.76047 14.08382
v 41.08157 -61.48323 -34.34783
v 43.53797 -58.6443 -34.30629
v 41.349 -60.79277 -32.74091
v -43.98162 -61.9889 -33.60944
v -44.71502 -61.04366 -32.80896
v -46.26734 -59.81993 -35.40315
v -45.46787 -60.72151 -35.46372
v -45.77844 -60.01355 -33.59848
v -46.21806 -59.10348 -32.17596
v -47.39159 -57.90759 -33.12287
v 27.29437 0.2037723 3.70942
v 50.94331 38.77167 -2.164047
v -42.05029 70.81941 5.115015
v -46.19201 71.83701 0.6742808
v -46.54014 72.55288 0.03232357
v 5.66868 -42.41414 9.640903
v 4.252381 -42.82517 10.24939
v 26.58619 54.88117 14.69821
v -17.46246 66.00616 17.94476
v -26.10075 -74.29988 -17.17302
v 33.91258 11.18959 2.140006
v 34.99493 10.96316 1.674469
v 33.71637 9.726158 1.854187
v 33.80776 8.011263 1.563094
v 28.19433 6.018265 2.708335
v -43.679 -61.63238 -30.85199
v 54.87891 -21.27557 -19.69504
v -18.54594 -40.62816 5.886529
v -16.75698 -40.77164 6.497966
v 62.42718 27.77794 -28.15853
v -24.24965 67.68205 16.04263
v 42.40489 -59.99072 -34.22582
v 45.23752 -53.95779 -28.52842
v 43.39936 -58.44416 -32.98814
v 42.65361 -58.86079 -31.49331
v 44.27497 -57.70377 -34.30519
v 41.96954 -57.09584 -26.12901
v 42.30067 -58.89071 -30.48182
v 44.30207 -56.81356 -31.66411
v 43.43001 -57.38156 -30.33011
v 43.63651 -57.59622 -31.45282
v 47.60973 -52.27812 -32.24413
v 45.19743 -51.99733 -25.57962
v 45.75172 -55.01134 -32.24917
v 46.86769 -53.51189 -32.46751
v 42.60512 -55.44688 -25.0188
v 44.05434 -55.33789 -28.02871
v 41.02102 -59.05122 -27.41309
v 42.20951 -58.06749 -28.43885
v 42.82698 -56.54276 -27.11838
v 43.09153 -56.99316 -28.61833
v 43.90449 -56.30194 -29.40659
v 44.76713 -55.23642 -29.70411
v 44.05927 -54.03916 -25.96789
v 45.77952 -52.76838 -27.95771
v 45.13156 -53.1133 -26.93344
v 47.98303 -52.17612 -33.35699
v 45.70105 -54.26882 -30.37941
v 47.10707 -52.0818 -30.28657
v 48.2204 -51.0415 -31.83439
v -55.8287 57.30388 -9.252423
v -56.21945 57.00262 -9.858418
v 13.78432 37.86524 18.52436
v 18.41988 33.95877 15.15311
v 18.73896 36.08123 16.58306
v 16.91158 35.83695 16.83162
v 16.96359 34.69528 16.15962
v 14.34492 33.29322 15.89963
v 14.9642 32.12195 14.56798
v 15.86775 33.12603 15.23588
v 15.37761 34.54136 16.44439
v 14.31045 36.78392 18.01686
v 15.46789 35.88963 17.262
v 11.98929 36.19651 18.28592
v -56.53164 -46.41278 -49.46726
v -55.69061 -47.87788 -48.92917
v 14.18594 -68.44421 -1.858796
v 64.44978 1.156134 -40.51072
v -42.7234 -60.23943 -25.02925
v -43.17535 -61.14681 -27.92703
v 5.794516 -12.47136 29.252
v 6.944606 -11.83944 28.17516
v -30.86116 37.36825 14.07553
v 10.51071 36.57359 18.72407
v 9.602697 37.25884 19.16077
v -24.10992 58.15997 16.66275
v 8.91046 -72.95291 -0.3579271
v 7.537352 -73.82252 -0.231271
v 10.39228 -42.54481 6.683449
v 9.760153 -42.40253 7.068961
v 13.63678 -17.90824 10.34743
v 13.6586 -18.02376 10.00212
v 2.194741 -18.20084 25.74694
v 1.96195 -18.24853 26.16524
v 2.956897 -17.60621 26.28349
v -36.96452 46.15467 11.67027
v -36.39104 46.81549 11.81013
v -5.20641 70.57526 18.87719
v 50.19429 39.03994 -0.9458547
v 50.09703 39.77965 -1.092533
v 17.73704 6.665556 5.061372
v 44.147 -37.77155 -11.27558
v 45.13185 -37.2447 -12.29536
v -4.958622 -39.12762 14.90879
v -3.98919 -40.22013 13.95129
v -17.84326 -78.90348 -13.96521
v -16.95819 -79.12782 -12.62998
v -18.60212 -78.21505 -11.92623
v 16.07442 -54.41153 0.9901406
v -37.99943 38.65989 11.91824
v 12.24505 -9.575717 16.85755
v 3.498887 -45.85136 11.17387
v 3.218586 -44.3309 11.03302
v 19.74336 6.639586 4.170998
v 18.22758 7.492827 4.437571
v 18.51163 6.334133 4.781593
v -63.36428 -27.46011 -47.86838
v -9.191852 -53.38306 6.210869
v 18.4845 -22.45788 7.666705
v 14.35648 -35.93706 10.37558
v 15.11639 -36.7361 9.590682
v 16.25823 -37.04313 8.655382
v 16.24253 -36.35207 8.949008
v 14.15853 -34.0759 10.81529
v 14.60261 -33.13347 10.55799
v 16.02951 -32.86691 9.710089
v 16.89145 -33.29091 9.178691
v 16.06243 -34.31435 9.588165
v 17.63677 -34.19638 8.651428
v -29.77463 -37.08472 3.599023
v 0.1895519 -65.81297 4.326114
v 58.15068 -25.56118 -34.12622
v 58.1448 -24.57487 -33.26292
v 58.54474 -24.0342 -34.57146
v 58.94005 -23.5019 -35.98155
v 58.548 -22.89669 -33.64006
v 58.90302 -20.9314 -33.51319
v 25.18532 -71.54548 -18.45718
v 27.15394 -69.71481 -18.82037
v -25.40349 -75.55662 -21.42212
v -24.93775 -75.68684 -19.75785
v -25.62617 -45.57545 -0.2435414
v -26.7782 -46.80162 -0.8311775
v -49.32792 40.09445 3.825645
v 59.68036 -17.25499 -33.94034
v 12.05579 26.73973 10.24357
v -15.73603 48.62865 19.68532
v -18.98459 15.77523 3.276857
v -20.25781 15.83039 3.157439
v -50.41423 62.63098 -2.414549
v 12.00521 -43.18322 5.717148
v 11.24271 -42.85376 6.250021
v 9.525254 -42.75895 7.469508
v -20.74116 -42.2521 1.805307
v 16.74704 12.81622 3.652802
v 17.17671 12.17493 3.68913
v 24.75644 61.97953 15.14248
v 26.73869 60.05582 14.3059
v -49.81577 -56.1888 -40.55528
v 23.44263 -68.79627 -11.38205
v 23.65883 -69.83978 -12.76609
v 25.71305 -68.68518 -14.64972
v 7.316295 -59.61398 3.104337
v 9.606225 -57.7136 2.810325
v 8.986021 -55.65195 3.895423
v 7.154156 -55.35576 4.579517
v 4.609363 -43.74702 10.54167
v 4.09753 -46.33439 11.12177
v 6.419475 -43.05956 9.618851
v 4.89721 -49.62622 9.908985
v 6.544358 -48.5114 9.853511
v 4.81024 -47.81873 10.69752
v 6.702288 -47.87696 10.00341
v 6.694319 -46.62513 10.21108
v 8.187381 -44.15764 9.22361
v 6.148676 -44.37178 10.22149
v 8.050961 -47.88873 9.320246
v 8.306828 -46.94452 9.420063
v 9.777861 -45.01844 8.48806
v 11.25579 -45.61898 7.522363
v 10.83439 -43.91933 7.082197
v 10.89709 -46.95846 7.741205
v 12.5946 -44.69275 5.893803
v 13.16959 -45.74829 5.965289
v 1.720799 -55.80862 5.145938
v 0.5782856 -57.28583 4.751009
v 2.14972 -58.61382 4.391233
v 2.01357 -57.32506 4.632143
v 1.386307 -57.7928 4.570685
v 0.9219072 -58.30273 4.560546
v 1.154136 -67.27444 4.033812
v 2.219481 -69.08093 3.508509
v 3.256555 -67.74111 3.640594
v 22.83002 -70.18153 -11.85272
v 18.62254 -72.91082 -8.683653
v 22.7745 -70.97333 -12.71093
v 24.38354 -68.0277 -12.01548
v 24.17264 -66.90903 -10.88212
v 24.28441 -70.023 -13.95859
v 22.89808 -71.55009 -13.71574
v 22.77606 -73.35349 -17.28149
v 24.11269 -71.00215 -15.09603
v 24.14979 -71.62139 -16.35769
v 21.04122 -73.95139 -14.49298
v 22.07404 -73.35389 -15.46612
v 23.17907 -72.32967 -15.67433
v 10.40458 -76.69599 -4.582431
v 12.44519 -75.96026 -5.305605
v 25.48573 -70.03374 -16.11466
v 26.05358 -70.12347 -17.38146
v 6.441609 -51.84273 7.371794
v 6.569205 -50.23468 8.830218
v 8.443772 -50.10435 8.036386
v 23.06804 -67.76808 -10.11207
v 24.36063 -60.28478 -7.365846
v 21.77713 -72.97955 -14.0183
v 21.79147 -71.47231 -11.66011
v 15.95123 -49.2281 3.166835
v 21.01234 -64.89108 -6.431641
v 19.57591 -45.34147 0.9148915
v 23.67175 -48.10219 -1.53467
v 22.03656 -46.82574 -0.457371
v 23.49142 -47.14759 -1.167999
v 22.72638 -46.16879 -0.5940477
v 21.50474 -45.56367 0.004440305
v 20.28783 -47.05155 0.4377802
v 21.75629 -49.2719 -0.8733879
v 11.06684 -53.59429 4.137108
v 14.05211 -52.15001 3.200988
v 0.3108448 -59.50258 4.579309
v 22.33195 -59.28298 -5.263585
v 24.49919 -58.906 -6.785114
v 24.0747 -55.68293 -4.877173
v 21.73093 -57.25789 -3.912598
v 22.29658 -57.68957 -4.533798
v 23.60743 -57.60136 -5.476709
v 25.25391 -55.17393 -5.425128
v 13.07656 -76.13183 -6.094507
v 9.71485 -73.79477 -1.397678
v 10.44635 -72.72742 -1.138529
v 14.33278 -45.14264 4.945394
v -0.539079 -64.28751 4.518439
v 26.2591 -55.40317 -6.248765
v 25.16054 -56.50047 -6.062518
v 10.9151 -48.06471 7.51739
v 9.929164 -47.29842 8.315467
v 9.535715 -47.79642 8.45423
v 9.77833 -51.16729 6.534186
v 10.09162 -53.38371 4.750205
v 11.89816 -52.27994 4.437536
v 9.870093 -52.07852 5.73978
v 10.73866 -51.85402 5.406819
v 10.15873 -49.57024 7.370059
v 12.56964 -51.41505 4.519806
v 12.24491 -47.92188 6.519515
v 11.54013 -49.77754 6.396466
v 12.11652 -50.48766 5.51906
v 12.98884 -50.54901 4.862284
v 13.66832 -49.37701 4.925682
v 14.79135 -49.4324 4.008509
v 15.52522 -50.34019 3.080156
v 14.60047 -46.51287 4.806168
v 13.86445 -48.2036 5.156678
v 15.14521 -46.06184 4.367889
v 15.38859 -45.18401 3.60193
v 15.91064 -47.36263 3.606771
v 19.05987 -44.42991 0.8429692
v 18.51741 -43.76187 0.9381788
v 17.18221 -43.76002 1.755031
v 16.40622 -44.18583 2.455202
v 16.08056 -44.8945 2.91097
v 15.71246 -46.13831 3.469374
v 18.45023 -44.78545 1.216229
v 17.24655 -45.88237 2.23882
v 18.31391 -46.04797 1.789349
v 17.21283 -46.0362 2.5451
v 17.1121 -47.10485 2.610565
v 19.069 -46.27521 1.258096
v 17.86685 -47.45157 2.012499
v 28.1862 -66.65367 -16.10783
v 27.54927 -66.85599 -15.3967
v 24.91315 -68.88531 -13.62134
v 24.96975 -69.93924 -15.03994
v 25.74516 -67.14346 -13.06002
v 8.86563 -69.42723 1.217158
v 17.70041 -72.92184 -7.586276
v 25.41421 -66.00448 -11.70206
v 26.77086 -66.21001 -13.61994
v 26.33531 -65.15741 -12.1843
v 27.31343 -64.78974 -13.09202
v 30.10266 -55.58886 -9.231457
v 13.55907 -74.51116 -4.792828
v 20.93998 -72.16449 -11.17529
v 19.53893 -74.83313 -13.28623
v 20.23722 -73.65239 -12.20195
v 18.18254 -74.40757 -9.983793
v 19.83701 -73.06738 -10.64026
v 22.68229 -69.09448 -10.6009
v 21.42559 -70.43438 -10.05975
v 22.0154 -69.91651 -10.39597
v 14.55006 -67.45385 -1.840014
v 15.44608 -65.67377 -2.065666
v 3.130654 -56.74632 4.701471
v 7.451571 -57.69973 3.511144
v 6.215727 -57.02099 4.054935
v 5.1018 -55.91357 4.749354
v 5.195495 -58.10103 3.950375
v 3.055953 -57.85584 4.422799
v 1.430041 -59.25413 4.450055
v 0.7780499 -60.34227 4.512833
v 1.934932 -61.04213 4.36592
v 2.814337 -60.31066 4.18209
v 4.037738 -57.77712 4.269955
v 2.646676 -59.33647 4.276942
v 5.470135 -59.84315 3.612921
v 11.31128 -60.93692 1.323715
v 6.8374 -71.78033 1.224424
v 8.283831 -70.72807 1.051615
v 6.420288 -70.49895 1.948858
v 7.444328 -70.06595 1.672976
v 3.743836 -61.6701 3.984981
v 5.337467 -63.61114 3.470044
v 1.109429 -63.65956 4.421477
v 2.946341 -63.86402 4.108844
v 3.705131 -64.5305 3.896905
v 2.896346 -66.73724 3.898808
v 6.106332 -69.80823 2.303317
v 4.591821 -65.41561 3.609895
v 5.844067 -65.42915 3.207182
v 4.6472 -66.78231 3.441253
v 5.227479 -67.90472 3.082738
v 6.495223 -68.64079 2.494429
v 6.716839 -66.75296 2.745435
v 7.015106 -64.99784 2.815018
v 8.693927 -71.57053 0.4860252
v 30.54752 -57.16919 -10.72676
v 29.45226 -57.18474 -9.825417
v 18.4211 -47.27205 1.643473
v 21.47948 -58.46669 -4.270393
v 28.2403 -62.35519 -12.29214
v 26.8513 -63.45793 -11.5449
v 14.21657 -71.82082 -3.359233
v 13.22435 -71.78477 -2.574216
v 12.38512 -72.91116 -2.585768
v 11.92604 -75.16943 -4.057532
v 15.05233 -73.92011 -5.658612
v 14.61788 -75.24487 -6.549956
v 16.03757 -75.06152 -7.93993
v 19.85827 -69.40925 -7.417592
v 17.48192 -64.14339 -3.175676
v 21.03092 -52.35334 -1.384681
v 16.90257 -73.75827 -7.467306
v 12.42491 -65.63082 0.002208298
v 19.62147 -72.10725 -9.23434
v 20.36807 -71.0768 -9.231438
v 20.59371 -70.09817 -8.71788
v 23.00283 -49.64647 -1.657597
v 22.17639 -51.25323 -1.708041
v 21.58947 -50.17982 -1.016819
v 17.65903 -48.99201 1.89893
v 17.42393 -50.4142 1.639602
v 20.04061 -48.49181 0.3524906
v 20.44583 -50.32697 -0.3426616
v 19.25889 -49.91078 0.5206152
v 17.51741 -51.55055 1.135016
v 18.84253 -52.31908 0.02447602
v 19.34916 -51.39804 -0.006777371
v 21.85176 -69.09306 -9.555887
v 9.860837 -71.71999 -0.2285561
v 12.30338 -72.07394 -2.030925
v 11.02723 -71.03206 -0.6383286
v 12.67073 -66.97719 -0.4257836
v 12.94873 -68.68444 -1.069163
v 10.53246 -70.17712 0.03462224
v 12.40986 -69.9652 -1.156967
v 11.54906 -68.89291 -0.2002326
v 8.278436 -64.2177 2.32866
v 7.197112 -65.74138 2.682997
v 9.558796 -63.83442 1.779419
v 8.869613 -64.81626 2.000343
v 10.47924 -68.74347 0.5492011
v 8.142293 -67.6493 2.004232
v 10.94727 -66.86898 0.6503551
v 9.922938 -65.66077 1.403171
v 10.76305 -62.92229 1.300595
v 11.23323 -65.15326 0.7590244
v 13.04483 -53.06638 3.370018
v 13.88989 -53.76404 2.555642
v 14.20687 -51.38792 3.464008
v 15.51847 -51.5639 2.494541
v 15.15578 -52.7421 2.248158
v 23.21818 -60.41832 -6.467872
v 10.67361 -57.79412 2.399702
v 19.83749 -68.25166 -6.743323
v 17.08601 -71.45721 -5.772536
v 16.64513 -52.79446 1.282812
v 23.97016 -53.97048 -3.953942
v 22.67715 -55.65524 -3.900425
v 23.00071 -53.93554 -3.308542
v 22.37019 -52.4814 -2.287056
v 20.6595 -68.10636 -7.514256
v 15.87003 -57.11917 -0.004430173
v 13.37108 -65.96114 -0.657588
v 19.2934 -58.22962 -2.598844
v 20.53439 -57.9921 -3.376294
v 11.74293 -62.03911 0.9465867
v 11.17282 -63.55696 1.006971
v 16.46533 -65.04446 -2.664854
v 15.90316 -63.64528 -1.909831
v 14.39525 -65.85734 -1.347048
v 12.68296 -63.1403 0.2597995
v 12.51778 -64.60209 0.1085268
v 14.27524 -64.14809 -0.9174023
v 14.14718 -63.06764 -0.5908109
v 12.96524 -61.61825 0.3690699
v 14.57391 -56.90329 0.8510398
v 19.38869 -56.91143 -2.149786
v 21.42007 -54.82595 -2.642127
v 20.02806 -52.76368 -0.9211599
v 19.41692 -54.59623 -1.217376
v 20.48008 -53.64412 -1.520108
v 17.57039 -53.44925 0.4137763
v 18.07395 -54.89814 -0.4764532
v 18.96592 -53.72572 -0.5828416
v 18.67206 -56.01395 -1.308389
v 17.19704 -55.77171 -0.2692284
v 12.5672 -54.93467 2.71916
v 15.74039 -56.00658 0.5195177
v 13.49947 -55.79285 1.841055
v 15.33844 -60.28935 -0.686012
v 13.60308 -56.53078 1.509637
v 12.5656 -56.81973 1.914925
v 12.10712 -59.02106 1.38097
v 11.90366 -57.83029 1.856288
v 13.49258 -57.93699 1.062248
v 14.38486 -57.6893 0.6690691
v 14.42795 -58.89489 0.2099467
v 13.51979 -60.1171 0.3638588
v 14.16998 -72.6684 -3.858244
v 16.51157 -73.00783 -6.335702
v 15.42516 -72.6023 -4.938962
v 18.31473 -71.69586 -7.241428
v 16.00546 -61.47132 -1.426991
v 16.7781 -70.12341 -4.714554
v 14.16338 -69.41142 -2.206258
v 12.52534 -70.91001 -1.625957
v 13.91038 -70.4907 -2.456515
v 15.37171 -71.41708 -4.156991
v 15.87289 -70.08863 -3.880093
v 16.01699 -66.77006 -2.793646
v 15.63084 -68.59408 -3.046544
v 19.46635 -71.17837 -8.155927
v 18.9073 -69.65091 -6.53635
v 17.91564 -69.46152 -5.474894
v 17.04625 -67.21107 -3.75586
v 20.46392 -65.91103 -6.344888
v 18.04491 -68.0529 -4.934524
v 19.22456 -67.56136 -5.820778
v 18.09555 -65.67744 -4.156123
v 20.12991 -64.87489 -5.63468
v 15.83748 -59.87353 -0.8886902
v 19.42109 -59.48268 -3.213977
v 17.56843 -58.7123 -1.652915
v 19.11998 -60.54036 -3.386033
v 18.49922 -64.11009 -3.953505
v 16.47828 -62.0703 -1.896072
v 17.0718 -62.47794 -2.406866
v 18.16686 -62.38157 -3.221155
v 17.36776 -60.8486 -2.18867
v 20.97265 -59.42929 -4.309726
v 20.18419 -59.91886 -3.93613
v 20.65685 -61.31197 -4.773537
v 19.38636 -62.22972 -4.116153
v 21.67151 -60.41261 -5.230741
v 23.15837 -59.4495 -5.97011
v 20.71216 -63.23779 -5.56377
v 22.41128 -61.96021 -6.499969
v 21.95302 -61.0808 -5.713192
v 21.93222 -63.64598 -6.811339
v 21.62142 -66.8757 -7.909404
v 23.74746 -65.85574 -9.713395
v 22.10598 -65.39851 -7.691452
v 22.51959 -66.51924 -8.694311
v 23.24984 -64.95528 -8.643381
v 23.64004 -61.63228 -7.400127
v 23.16707 -62.8782 -7.572051
v 23.98158 -62.98938 -8.361982
v 25.61125 -64.518 -10.92594
v 29.42482 -59.20896 -11.17307
v 28.54325 -60.8167 -11.45851
v 25.51498 -60.59122 -8.500439
v 24.61349 -64.32229 -9.705183
v 25.09268 -62.50175 -9.14829
v 25.98804 -61.79892 -9.609681
v 27.68046 -61.66638 -11.18534
v 25.11521 -59.25377 -7.458319
v 26.40839 -57.71175 -7.677331
v 26.76764 -60.13392 -9.342586
v 26.32179 -59.11308 -8.364159
v 27.72346 -59.97996 -10.14659
v 28.92862 -56.55217 -8.941129
v 27.00739 -57.99365 -8.312918
v 27.9998 -58.37689 -9.356598
v -13.77386 -20.78704 11.96103
v -13.45952 -21.63945 11.67434
v 16.02634 12.26266 3.846124
v 45.18883 21.78241 -4.424873
v 58.9504 -22.31754 -35.01253
v 61.11753 -16.61942 -41.38172
v 60.90846 -16.20999 -39.69578
v 60.26395 -19.06539 -38.82228
v 60.58515 -17.38861 -38.8926
v 59.62947 -19.72394 -36.03247
v 60.09418 -17.88228 -36.64904
v 59.93251 -19.53222 -37.35249
v 59.58341 -18.8202 -34.89805
v 59.24528 -19.91438 -34.25979
v 59.08739 -19.01008 -32.58147
v 58.69057 -19.82634 -31.48753
v 58.81748 -18.70504 -30.98506
v 35.41396 -23.4374 2.808464
v -12.97558 74.55347 17.28198
v -13.32571 73.53126 17.49102
v 0.2697752 -19.43115 25.2648
v 32.64407 -45.35931 -4.338419
v 32.22024 -42.08497 -2.36595
v 33.49317 -40.91814 -2.62342
v 34.84899 -40.82843 -3.571362
v 33.87949 -44.72991 -4.853482
v 34.18731 -42.54163 -3.920407
v 34.04293 0.5043431 1.807139
v -27.24338 71.68132 14.44827
v -29.38618 71.26553 13.64597
v 0.8046001 3.144176 25.24236
v 0.5307142 2.233473 25.80865
v 33.46655 -18.62443 4.512959
v -28.04929 -47.13389 -1.445237
v -28.47688 -46.16602 -1.28226
v 10.62142 -27.64986 12.31377
v 6.723672 -39.69998 12.31761
v 61.02607 -13.50415 -37.605
v 60.96061 -12.03923 -35.63637
v -6.320566 -36.81708 15.86517
v -4.769792 -37.48276 15.75027
v -16.88481 54.51834 19.08085
v -14.52731 -54.09948 4.118491
v -15.07549 -51.8158 5.319622
v -30.165 -42.66896 -0.01192626
v -29.99929 -44.19468 -0.8959808
v 11.10922 45.6484 20.19597
v 12.49954 37.73563 18.73855
v 12.26398 38.60435 19.07127
v 13.61019 38.70041 18.77963
v 13.62399 41.03382 19.32348
v 12.63736 39.41795 19.19967
v 4.256651 40.21282 20.46651
v 3.678252 47.92351 20.97144
v 11.55833 43.08862 19.94706
v 9.233509 47.11712 20.5078
v 5.670542 42.54008 20.63393
v 5.427244 44.36239 20.80625
v 5.571646 41.18816 20.48377
v 6.748634 41.59044 20.41424
v 9.719638 45.64671 20.39998
v 10.87247 47.4545 20.26817
v 6.12699 45.99979 20.82427
v 10.1594 44.21966 20.26206
v 7.418454 46.3529 20.70815
v 7.883845 44.64671 20.57835
v 7.593369 43.21355 20.50696
v 9.693649 43.11988 20.24801
v 8.018852 41.02306 20.1775
v 13.05502 42.52367 19.6396
v 12.09185 41.03673 19.60847
v 10.19476 41.5522 19.99563
v 9.168527 39.64948 19.82021
v 10.9902 39.47813 19.50665
v 10.20015 38.55295 19.41392
v -13.43737 -34.59279 13.71988
v 35.99794 -58.60099 -18.11302
v 34.10221 44.99612 12.07368
v -37.16066 14.69923 2.039588
v -37.59974 14.72507 1.861746
v -26.57545 72.66318 14.52585
v -25.74245 74.90362 14.28714
v -28.71386 -72.92625 -20.63196
v -27.97905 -73.25867 -19.45799
v -44.90356 -57.66592 -25.51084
v -24.15244 11.46881 3.208162
v 13.9692 -17.01809 11.85869
v 23.56604 10.71502 3.478561
v 16.81969 11.13076 3.898085
v 60.07684 -15.86171 -34.54012
v -42.08877 36.93943 9.283064
v 49.83479 41.46103 -1.431301
v -6.214713 -66.73076 4.010856
v 35.14507 44.42723 11.54014
v 35.09802 45.49593 11.29475
v 36.19333 44.60936 10.87342
v 36.32915 45.35315 10.57373
v -18.95835 -78.41055 -14.01986
v 21.27321 8.162576 3.561963
v 20.9453 11.42029 3.53427
v 21.28144 10.76297 3.544133
v 20.71561 9.064705 3.546124
v 19.93745 10.04121 3.564489
v 19.38864 11.64387 3.502774
v 18.56602 12.09549 3.517496
v 18.96174 9.122301 3.803635
v 19.15454 10.86598 3.55932
v 17.83891 10.05689 3.861945
v 5.421592 -4.65583 26.90265
v 50.66491 -47.57056 -33.36373
v -42.20852 -57.85532 -20.66011
v -41.25924 -58.34647 -19.76955
v -34.22073 -66.98322 -19.66261
v -34.3963 -67.62671 -21.14278
v 55.08367 -37.9865 -34.61703
v -5.522776 39.31932 20.38702
v -6.801282 38.82017 20.1506
v -62.48589 -31.55261 -49.94168
v -62.85479 -29.94549 -49.1939
v 38.79627 69.07492 5.821497
v 38.26566 69.31977 6.225993
v 37.85404 68.70584 6.695872
v 57.40923 -26.28492 -31.67359
v 57.1232 -27.8184 -31.84002
v 58.81222 -26.35113 -37.92041
v 58.5952 -27.25602 -37.69333
v 59.11889 -25.08699 -38.30524
v 58.31968 -27.4909 -36.67299
v 58.22496 -28.95252 -37.63714
v 58.10548 -26.61839 -34.85304
v 57.65477 -29.07413 -35.15315
v 57.69913 -27.8337 -34.11777
v 2.475135 37.30789 20.12158
v -11.05613 73.35027 17.78551
v -11.63214 70.72428 18.25483
v -12.3505 72.22075 17.87517
v 5.585847 31.18539 17.71307
v -35.7757 38.7684 13.0087
v -37.13029 38.75295 12.38914
v -50.81216 56.82906 -2.205821
v 17.47029 8.850633 4.305616
v 16.22127 9.259612 4.737813
v 16.05109 8.406745 5.259414
v 17.35583 7.886709 4.72549
v 24.60624 10.58601 3.457063
v 37.73678 47.4989 9.078609
v 35.99765 46.31442 10.51562
v 37.10403 45.30686 10.09338
v 26.65221 -19.3761 6.369802
v -49.12565 -51.85768 -25.99456
v -45.94922 25.36749 -1.297674
v -45.67011 26.01953 -0.2280101
v -27.62182 -43.60728 -0.09333672
v 38.7477 47.58194 8.302617
v 38.0418 46.42546 9.12325
v 38.21513 45.45876 9.278426
v 40.04361 45.27645 8.033996
v 39.43266 46.89515 7.979622
v 40.03939 47.92381 7.195167
v 50.51715 -40.27496 -23.97205
v 15.20745 -21.10103 8.565348
v 15.61161 -21.47313 8.537502
v 38.13641 14.18796 0.4516869
v 37.39686 14.28985 1.128147
v 36.84983 13.48526 1.178657
v 26.86035 63.70174 14.13737
v 26.43901 61.84384 14.42501
v -49.79931 -54.93627 -33.97527
v -50.51903 -53.87215 -33.99783
v -2.810154 13.11558 20.64487
v -0.8187333 13.57051 20.56537
v -1.713961 14.74676 19.99537
v -64.52673 -1.546284 -28.91252
v 3.637672 38.83248 20.29183
v 7.462147 39.6997 20.01949
v 2.927251 35.09508 19.55895
v 8.136042 36.44591 19.14341
v 9.339986 37.77773 19.3553
v 7.832842 37.88741 19.56317
v 7.846091 39.10152 19.86076
v 6.39258 38.11548 19.83377
v 6.266385 39.57633 20.15286
v 6.064244 39.02377 20.07238
v 5.00515 38.92235 20.15727
v 5.633763 36.55375 19.55594
v 4.087279 37.15169 19.91068
v 4.572659 34.91378 19.26797
v -39.10368 16.40933 0.8304238
v -42.34183 19.4198 -1.881052
v -42.76326 20.54006 -2.420748
v -43.34719 20.85236 -2.854094
v 60.15403 -16.80275 -35.92561
v -2.584731 -28.77506 16.29245
v -12.74883 -16.43405 21.38111
v -12.07195 -16.54598 21.48461
v 60.48817 -14.90974 -35.95122
v 60.47375 -13.83641 -34.69244
v 59.53297 -15.61731 -31.42095
v 59.57753 -16.79077 -32.88438
v 59.80825 -15.80623 -33.02977
v 59.99553 -13.20692 -31.43406
v 58.95881 -14.7042 -27.94869
v 59.52828 -14.10591 -29.98997
v 60.10363 -11.38745 -30.35723
v 59.99098 -10.60157 -28.94867
v -8.938568 -58.59641 3.884217
v 6.726429 36.94321 19.49393
v 34.97244 64.21266 9.44818
v 29.53836 -43.87783 -1.795488
v 33.0113 -43.60108 -3.624709
v 30.91 -43.80633 -2.461397
v 31.21463 -45.61673 -3.586659
v 32.01448 -46.65584 -4.65007
v 31.14652 -46.49452 -4.039639
v 25.07175 -4.747668 5.909689
v -9.128396 63.92894 19.50479
v -8.156768 70.11121 18.75228
v -7.008022 69.02658 19.02238
v -5.849783 67.28179 19.38337
v -8.168324 67.88046 19.10145
v -7.918424 65.62801 19.42843
v -9.381846 66.05199 19.21081
v -9.294339 68.38235 18.91561
v -10.78374 65.35577 19.134
v -10.97869 67.41723 18.8479
v -13.76651 66.28013 18.61285
v -12.39217 69.08791 18.42968
v -12.64722 67.70307 18.59181
v -14.12886 71.12937 17.84883
v -14.85636 67.21261 18.31442
v -14.62881 69.80995 17.98874
v -16.58621 69.28448 17.75904
v -20.63107 70.6953 16.70168
v -21.07821 70.20797 16.65797
v 42.73071 -28.53563 -4.367867
v 11.36139 -25.74764 11.48611
v 12.46817 -28.04978 11.30578
v 11.27041 -26.81202 11.76969
v -65.11253 -17.06344 -47.53951
v -6.108697 -70.43852 2.987415
v -7.526883 -70.54222 2.74225
v 56.02399 -21.50657 -22.97643
v 55.46036 -21.98989 -21.67942
v -7.337884 -42.96878 10.35818
v -8.73373 -43.13495 10.18557
v -9.87757 -44.60629 10.1813
v 8.437914 -21.71787 13.65723
v 7.619573 -23.10716 13.59496
v 6.932535 -22.81626 14.38113
v 6.797637 -23.77963 14.27403
v 8.779383 -23.71706 12.55171
v 7.797756 -23.48224 13.28465
v 7.842153 -23.93872 13.29522
v 6.900411 -24.07179 14.16967
v 6.804511 -24.56988 14.29002
v 63.80422 -2.016914 -40.80796
v 63.14288 -0.9038095 -35.79367
v 63.06217 -2.434892 -36.86305
v 63.18747 -2.77522 -37.95347
v 63.54383 -0.2748226 -37.31104
v 63.63422 -1.673333 -39.07253
v 63.97725 0.2174625 -38.9601
v -53.63084 -51.18097 -46.55877
v 31.41263 -54.20428 -9.254082
v -14.77598 -20.06228 11.9325
v -14.05717 -20.82845 11.53685
v -51.82733 41.54692 -0.2767302
v -50.78272 41.41515 1.327007
v 35.7518 57.67194 9.113133
v 20.79274 58.89843 16.80914
v -39.02376 -65.7659 -28.37791
v -4.514283 -22.50313 18.44658
v 56.33159 -27.72974 -28.85998
v -10.72006 -16.36698 23.13382
v -10.20065 -16.10503 24.74784
v -3.056271 7.269964 23.465
v -54.98302 -49.26309 -45.57811
v -16.51549 -75.12585 -4.1118
v 51.15107 -46.82404 -33.7723
v 51.88737 -44.99323 -33.18824
v 51.69439 -45.66528 -33.6109
v 6.093087 -38.26841 14.14099
v 8.342502 -33.43881 14.28411
v 7.182508 -34.22272 14.83779
v 7.694703 -36.14613 14.35156
v 9.390427 -35.79115 13.58923
v -20.89783 -77.84019 -17.74248
v -20.35482 -78.0303 -16.75815
v -49.31955 -56.57808 -38.34054
v 22.94514 -50.69401 -1.980818
v -24.22832 49.45334 17.33637
v -22.77774 47.79064 17.89165
v -23.28909 50.40805 17.60183
v -23.69624 48.69202 17.54823
v -22.9869 49.20528 17.76333
v 58.21344 -19.37531 -29.01171
v -54.9895 -48.87123 -41.83896
v -4.180178 -46.21457 11.51646
v -3.090496 -45.15558 11.22833
v -3.747201 -44.56256 11.07806
v -4.658851 -44.04342 10.9483
v 26.50143 -30.65506 4.960741
v 25.7266 -32.52948 4.954377
v 25.16842 -31.09504 5.432483
v 22.01589 -36.13817 5.639949
v 22.99113 -34.51565 5.713894
v 24.36363 -33.93014 5.23831
v 24.15423 -32.42754 5.651696
v 21.942 -33.60045 6.407807
v 19.54984 -34.89359 7.365104
v 20.6674 -34.40494 6.859594
v 19.72462 -33.72963 7.513015
v 18.41091 -35.07816 8.017678
v 17.70601 -32.70586 8.741309
v 21.15489 -32.52052 6.952229
v 19.32626 -31.91353 7.923557
v 9.70342 -21.40601 12.04822
v 9.383251 -22.10553 11.91762
v 9.194915 -21.99299 12.25339
v 8.938035 -22.84551 12.23227
v 5.567675 -32.58218 15.52574
v 6.726765 -32.69549 15.02873
v 6.536659 -31.16476 15.02837
v 6.672217 -30.48634 14.90773
v 7.246799 -31.79911 14.71602
v 20.41314 -24.71059 7.248643
v 4.280418 -26.24773 15.91268
v 3.588948 -27.11331 16.13684
v 6.101858 -24.76707 14.84946
v 9.194447 -31.92177 13.74599
v 11.84393 -22.53264 10.2672
v 11.78386 -21.23757 10.08854
v 12.48567 -20.56183 9.716336
v 11.42011 -20.78306 10.46117
v 10.3987 -22.06556 11.07547
v 11.13598 -21.24913 10.49053
v 10.97505 -20.8645 10.74256
v 10.55331 -21.31272 10.94698
v 10.28472 -21.19018 11.44319
v 9.729795 -21.92423 11.5905
v 14.36989 -20.93799 8.89162
v 13.93462 -21.01972 9.083953
v 14.12383 -22.83682 9.387608
v 14.61977 -21.55196 8.865034
v 17.04567 -27.79857 8.912943
v 26.79707 -24.06135 5.773702
v 24.51511 -24.59792 6.179986
v 23.38866 -25.86902 6.406451
v 13.96979 -30.90788 10.86276
v 10.75139 -25.96909 11.89503
v 9.950187 -22.22107 11.39787
v 9.355872 -22.78696 11.90434
v 10.93086 -22.93663 10.89745
v 10.9107 -24.51375 11.38254
v 11.5752 -23.7167 10.79872
v 12.95896 -24.07715 10.2179
v 12.60708 -25.50679 10.74157
v 18.22642 -23.95078 7.916507
v 25.11909 -28.69712 5.718785
v 26.24573 -26.2941 5.615695
v 24.93315 -27.17142 5.899734
v 25.18707 -25.7276 5.938826
v 21.65397 -30.50514 6.905226
v 23.52503 -27.13486 6.343377
v 18.15151 -28.30376 8.4315
v 17.4622 -29.46095 8.865856
v 18.02858 -31.19713 8.63289
v 19.36301 -30.6267 7.957936
v 18.95395 -29.23724 8.114568
v 19.65109 -29.28424 7.799652
v 9.191191 -24.8013 12.50261
v 8.580518 -24.657 12.85229
v 8.074492 -24.41878 13.18286
v 7.401504 -25.27044 13.88255
v 4.337211 -28.36526 15.81
v 4.883826 -29.15127 15.60485
v 5.815102 -30.44349 15.29675
v 9.44626 -33.96124 13.74106
v 11.58334 -36.47486 12.10284
v 10.63805 -34.39276 13.00871
v 10.21036 -32.63934 13.24837
v 13.04942 -32.1133 11.48827
v 12.16418 -33.11778 12.09318
v 4.568848 -27.45442 15.71904
v 8.538159 -30.53181 13.93377
v 7.30104 -30.34833 14.57087
v 5.440295 -26.58254 15.28442
v 6.261818 -28.20935 14.93225
v 9.629067 -25.34232 12.38457
v 7.731875 -25.90828 13.74521
v 6.678881 -29.54152 14.81409
v 7.325055 -29.28351 14.43875
v 7.778972 -27.58373 13.98286
v 9.773136 -27.33539 12.75455
v 9.503393 -27.94933 13.02186
v 8.535464 -29.12075 13.74314
v 10.03764 -28.8102 12.84788
v 11.0056 -30.97488 12.59955
v 11.4242 -29.93979 12.20666
v 12.50586 -29.33037 11.50568
v 13.92587 -29.58021 10.75515
v 15.08596 -32.1581 10.2932
v 16.75442 -31.48658 9.313561
v 15.3059 -30.24363 10.05687
v 15.84335 -31.30715 9.820456
v 15.71816 -27.8352 9.556149
v 14.48078 -28.07329 10.23395
v 15.17536 -28.8127 9.959892
v 12.98475 -26.90322 10.81221
v 13.91991 -26.56547 10.27032
v 16.23857 -22.75718 8.501648
v 13.75841 -23.81425 9.764614
v 13.9358 -25.21186 10.00466
v 17.14566 -22.31071 8.105136
v 15.23695 -22.71432 8.912322
v 15.01385 -24.02546 9.232865
v 16.14759 -24.5232 8.820536
v 15.01701 -26.34191 9.675341
v 16.87576 -26.54479 8.825379
v 17.538 -25.36515 8.376164
v 18.40314 -27.26841 8.228436
v 18.88116 -26.10245 7.903046
v 20.06994 -26.11841 7.439871
v 20.16026 -27.76688 7.54386
v 21.58049 -27.43151 6.969062
v 22.10005 -24.96028 6.770133
v 18.85097 -19.22896 7.39638
v 19.18396 -21.62159 7.426029
v 21.4487 -22.51194 6.892432
v 23.35345 -22.45568 6.550911
v 54.01251 -30.8648 -24.43672
v 3.450746 -28.22881 16.1162
v 2.464046 -27.3162 16.451
v -63.55568 -26.2415 -47.47143
v -64.23978 -23.05211 -48.45208
v -48.7569 69.19672 -1.530119
v 43.33746 44.80809 5.298727
v 22.8822 10.42413 3.487668
v 24.15992 10.05091 3.365286
v 23.63976 9.647942 3.370925
v 22.37861 9.526297 3.440456
v -28.90327 35.24004 13.19606
v 3.657743 -34.70972 16.06876
v 39.15302 -25.45497 -0.07709607
v 33.50933 49.81609 11.37592
v 60.81099 -3.306165 -26.96896
v -25.9172 34.85862 13.87396
v 49.18471 -32.40127 -15.36066
v -41.03469 71.16698 5.973495
v -41.79637 73.33022 4.641817
v -59.77743 -39.07937 -43.48671
v -50.25359 -50.31687 -26.4756
v 34.23039 -37.74163 -1.704618
v -14.71861 -41.2221 7.368802
v -15.2309 -40.78133 7.572299
v 62.06843 22.29907 -27.05491
v 13.37399 26.83939 9.473647
v 13.20185 25.17031 7.963544
v 14.38043 25.93987 8.07124
v 54.88011 52.27261 -10.99868
v -51.29576 64.7874 -3.939341
v 5.621305 -15.38483 27.00489
v 24.26177 -51.62971 -3.086277
v 25.86319 -50.32656 -3.429329
v 26.50179 -47.90196 -2.657218
v 27.20205 -49.19573 -3.557686
v 28.60336 -47.35764 -3.273006
v 28.52637 -49.36568 -4.297754
v 29.64104 -48.22406 -4.235677
v -18.00827 -16.28628 11.96195
v 2.248866 -39.5555 14.18097
v 4.408458 -37.89053 14.96305
v 0.06775498 -34.09225 16.10433
v 2.67783 -38.53525 14.95241
v 1.774358 -39.13271 14.7126
v 28.6244 62.71077 13.30354
v 27.60211 63.2811 13.81282
v 25.45135 53.21783 15.39702
v 27.24075 51.66645 14.71598
v 27.05357 53.69551 14.56608
v 27.69636 60.57107 13.84294
v 28.30689 59.48192 13.58699
v 21.28696 61.6963 16.43098
v 20.12787 60.2407 16.94776
v 23.30203 61.22401 15.72817
v 22.10038 60.06765 16.25753
v 21.91345 58.29026 16.44426
v 23.96932 60.43775 15.49045
v 23.02047 58.6266 15.99088
v 24.72825 53.62947 15.68012
v 26.38381 53.65228 14.90836
v 22.88712 56.35687 16.20549
v 22.97098 54.93911 16.29133
v 24.05086 54.65439 15.85754
v 23.95824 55.47038 15.81311
v 25.59077 54.60975 15.1934
v 24.29191 57.57059 15.53254
v 25.0471 56.33097 15.29379
v 25.63304 60.2584 14.81217
v 25.34368 58.64125 15.01563
v 25.98351 57.63369 14.76934
v 27.81956 57.56151 13.89106
v 27.05639 58.38944 14.23308
v 38.8245 -47.07624 -11.00333
v -22.06574 -28.76794 8.541111
v -23.76703 -29.89378 7.769179
v -27.79838 -48.16626 -1.611896
v 26.96083 -8.24437 6.115337
v -14.96836 17.49733 4.690042
v 9.982624 35.53139 18.44175
v 6.742626 34.83486 18.88772
v 6.683482 35.3716 19.07584
v -2.285838 -60.4682 4.675288
v 0.337002 -61.52225 4.579607
v -2.075823 -63.53077 4.589056
v -1.845112 -61.55591 4.674796
v -5.234982 53.43339 20.78795
v 39.03923 49.38372 7.641451
v 52.69727 35.168 -4.953521
v 52.26648 36.18545 -4.092953
v 51.61475 35.46859 -2.858114
v -39.65718 -64.99798 -27.86906
v -15.9287 -18.12416 16.29737
v 56.28552 -16.76037 -20.44945
v 56.31142 -15.09671 -19.53313
v -37.16972 47.57947 11.12306
v -37.34388 48.67392 10.77579
v 2.056931 8.266714 22.08101
v -50.41745 -54.37621 -35.09247
v -50.83616 -54.31696 -36.97054
v -47.11124 -59.16475 -37.73726
v -47.66225 -58.24045 -35.72497
v -48.64273 -57.56399 -40.47721
v -48.4915 -57.50667 -37.46135
v -49.56271 -55.94694 -36.53325
v -49.02109 -56.09344 -34.28406
v -48.32043 -57.16028 -34.7373
v -47.20406 -58.44987 -34.17025
v -47.35078 -57.43846 -31.60319
v 48.69765 42.77318 -0.2774558
v 60.84863 -10.06252 -32.89087
v 60.472 -10.78897 -31.59945
v 54.05759 -37.90711 -30.8235
v -32.75067 9.263677 2.288312
v -33.8787 11.44104 2.460734
v -40.97583 37.76109 10.15889
v -35.81677 37.72733 12.4976
v -36.94117 37.98668 12.17922
v -37.72102 37.45353 11.62652
v -57.3563 -41.31422 -34.50512
v -35.37524 71.94273 10.20621
v -36.17252 72.04625 9.647183
v -39.20278 70.13943 7.734812
v -37.43278 71.31322 8.842811
v -38.46658 70.73373 8.218832
v -33.93998 72.19563 11.03405
v -34.96449 68.07695 10.97381
v -34.27171 68.96733 11.2948
v -33.2731 71.35599 11.59771
v -33.19297 69.57042 11.86709
v -34.02107 71.27109 11.15249
v -34.62619 71.26055 10.76292
v -35.24649 70.68191 10.45975
v -36.07509 70.87093 9.888934
v -35.9901 69.2023 10.17219
v -35.40576 69.59944 10.49686
v -37.4247 70.0078 9.074557
v -38.51768 69.17144 8.381268
v 28.64509 1.643469 2.94511
v 27.33073 1.703638 3.273546
v 46.36192 67.6564 -1.685553
v 46.86917 67.59834 -2.252188
v 47.14092 67.72275 -2.625552
v 46.67134 67.91754 -2.073227
v 46.02623 67.00337 -1.085302
v 46.07652 68.2194 -1.450392
v 46.09301 68.45084 -1.493926
v 44.87489 67.22173 0.1779109
v 45.70441 67.83682 -0.9141981
v 45.66383 68.30685 -0.9783138
v 45.41056 68.89439 -0.808195
v 44.9999 68.98412 -0.3756013
v 45.15094 68.40482 -0.4040951
v 43.10121 68.91477 1.65398
v 44.69511 68.69608 0.02201378
v 43.43066 68.35702 1.450057
v 54.20613 -29.53292 -23.96983
v -50.94532 54.18953 -2.115561
v -31.60784 -48.07199 -3.230434
v -9.052489 -20.72964 16.49474
v -9.493521 -20.54793 16.2333
v -9.770097 -20.98106 15.92454
v -9.919991 -21.41307 15.3581
v -9.588688 -22.3921 15.35643
v -3.909603 -19.89798 24.22371
v -3.083465 -19.71103 25.48756
v -6.248075 -18.17856 25.89045
v -4.897598 -19.20674 25.16501
v -4.534081 -19.19511 25.72521
v -3.688813 -64.86944 4.475595
v -3.091383 -62.07047 4.631466
v -4.49259 -63.64367 4.48143
v -4.354076 -62.43826 4.538519
v -5.889432 -51.77319 7.825586
v -4.516024 -50.89946 9.013622
v -7.690604 -51.3919 8.178159
v -6.757393 -50.66079 9.083062
v -7.577439 -49.11798 10.37607
v -51.04752 61.88333 -3.077374
v 22.61882 -1.697337 5.917414
v -50.79227 43.31821 0.1912761
v -49.85905 42.38824 1.974245
v -50.51543 43.77249 0.3250189
v -50.20275 43.81809 0.7341986
v 0.296641 45.61179 21.05604
v -1.922087 47.1861 21.11226
v 7.525547 -13.33315 26.98234
v -28.04028 63.09557 14.85887
v 31.84053 3.321418 1.978138
v -13.97957 -10.35778 22.91379
v 28.74804 -25.77483 5.01568
v 21.36519 -6.593399 7.436412
v 31.36752 52.98589 12.28051
v -30.98784 47.86499 14.55569
v -30.35357 48.45531 14.80945
v -29.8353 49.24924 14.97707
v -43.26123 19.90923 -2.715289
v -43.84164 20.80072 -3.166595
v -44.38919 20.81317 -3.398643
v 40.83048 15.83859 -1.642245
v 41.05189 14.25277 -1.673059
v 14.33061 35.05814 17.11015
v 12.31116 34.34447 17.2631
v 43.43482 46.81435 4.563062
v -58.20296 -43.01249 -43.92879
v -19.42322 39.69188 18.23229
v -22.0394 -26.05082 8.273352
v -32.59391 49.18889 13.56661
v -31.61378 48.29319 14.18021
v -31.26925 48.96347 14.28259
v -30.879 49.58989 14.41078
v -31.07944 50.81613 14.1664
v -31.43442 51.64294 13.89302
v -32.10703 53.23983 13.39947
v -65.17451 -4.57192 -34.32808
v -50.41606 64.34407 -2.675061
v -45.74389 -58.91217 -30.06582
v -45.0044 -60.15581 -30.99129
v -44.62051 -58.96278 -27.12107
v -45.90851 -58.01319 -28.55083
v 27.56034 -54.36493 -6.575381
v 27.13689 -55.85319 -7.160723
v 27.9251 -55.9897 -7.821456
v 29.76311 -54.60328 -8.258932
v 26.51007 -52.11306 -4.680204
v 28.72327 -50.70518 -5.160137
v 25.99258 -53.98197 -5.303469
v 27.7747 -52.79337 -5.799166
v 29.13905 -53.25588 -6.940373
v 28.66453 -54.09976 -7.142039
v 29.85903 -53.50218 -7.596388
v 28.96626 -51.85118 -5.96856
v 29.53065 -52.33809 -6.618379
v -27.53922 69.56134 14.63046
v -27.86694 70.67083 14.36859
v 37.95945 48.61593 8.6251
v 7.296613 -14.90284 25.84541
v 4.765633 -16.47013 26.05458
v 14.29999 -15.85816 13.06525
v 14.51588 -14.4427 11.55724
v -27.88487 36.22552 14.30194
v -27.90162 32.41546 11.01923
v -27.50767 34.28818 12.8673
v -26.14763 32.04217 11.06156
v -25.90134 33.92051 12.99568
v 54.07181 -39.0666 -32.14184
v -44.11803 -58.4243 -25.00853
v -6.332156 64.79188 19.66126
v -32.47728 -70.65348 -24.58701
v -28.61191 33.65025 11.8945
v -34.61159 37.38622 12.72542
v -34.39896 35.62492 11.71611
v -37.79514 32.62203 8.878051
v -36.72026 31.99198 8.882511
v -35.84367 31.93984 9.098034
v -35.33776 32.84911 9.717732
v -35.78354 33.66608 10.07474
v -30.30801 35.34119 12.85096
v -30.63497 33.58172 11.29373
v -34.21332 34.11888 10.80822
v -31.83123 35.34784 12.31963
v -33.48855 36.28288 12.42856
v -35.49066 36.62379 11.98655
v -36.14407 35.02572 10.74945
v 48.4946 64.62554 -3.520264
v -14.13472 -21.19132 11.19747
v -5.009242 -77.07247 -1.413748
v -5.94184 -75.64668 -0.09451551
v -6.630291 -76.13821 -0.6444725
v -6.759001 -74.32961 0.867389
v -48.42264 65.32815 -0.4334382
v -28.49835 -72.23794 -17.5103
v 40.83231 45.51836 7.288883
v 42.38026 47.05298 5.468327
v -11.12722 -4.056201 23.22424
v -23.95414 -33.61806 7.355048
v -23.85435 -34.92698 7.085056
v 33.04929 -57.02016 -13.02689
v 27.99726 11.87289 3.632104
v 26.01862 12.04856 3.77006
v 27.07747 11.32084 3.569767
v 44.29953 -52.62199 -24.51971
v -2.595619 21.8709 17.60604
v -3.14557 19.81869 17.82246
v -53.6195 59.35836 -6.152652
v -10.41874 -41.88808 9.571513
v -12.23858 -41.58572 8.745378
v -11.40171 -41.86502 9.121302
v -12.15171 -41.75026 8.769611
v -11.70348 -41.75095 8.986642
v -12.01868 -41.87211 8.843738
v -5.661252 -45.07431 11.22679
v -6.57585 -43.93806 10.79114
v -8.886162 -43.68686 10.31346
v -7.635863 -44.89294 10.70718
v -7.388609 -46.27481 11.17139
v -7.005506 -44.82594 11.08637
v -8.442044 -45.2688 10.91581
v -8.893345 -48.11978 10.58511
v -9.338365 -46.3201 10.73216
v -9.664272 -44.81847 10.54469
v -11.64716 -42.11062 9.090585
v -12.66977 -42.42811 8.621892
v -13.36538 -42.07516 8.179773
v -13.70996 -43.26007 8.358221
v -14.05974 -42.72701 7.936377
v -14.59734 -43.00593 7.657049
v -11.84067 -43.96564 9.447186
v -13.41797 -44.72326 8.708243
v 46.90865 -47.47308 -23.63604
v 34.58041 46.38605 11.41191
v 50.30569 -43.20705 -26.32402
v 50.88527 -43.631 -28.19712
v 49.80444 -48.9297 -32.96618
v 50.6936 -45.51145 -30.12134
v 51.02132 -46.16159 -32.21018
v 51.58111 -44.69376 -31.63285
v 49.82024 -48.24472 -31.7526
v 47.96746 -50.22655 -29.59114
v 48.98131 -48.68673 -29.94854
v 48.35996 -48.7442 -28.40545
v 50.28536 -46.77803 -30.72777
v 48.05063 -48.0435 -26.74209
v 47.61969 -49.45557 -27.58417
v 49.34604 -47.01771 -28.53094
v 48.84047 -46.84747 -27.09361
v 49.65089 -45.68803 -27.58907
v 49.9008 -44.81235 -27.1349
v 48.01109 -44.45756 -22.71248
v 47.29046 -46.14649 -22.99828
v 47.80274 -47.29469 -25.31418
v 48.55584 -46.60239 -26.11761
v 49.04028 -44.82101 -25.22223
v 49.95516 -42.54372 -24.88403
v 48.53151 -44.78426 -24.09431
v 55.04967 -39.31093 -36.41347
v -62.38067 -29.0977 -41.7699
v -39.8444 68.52534 7.390125
v -40.71148 69.55785 6.565275
v -41.14483 69.71472 6.177995
v -9.505052 -23.25797 15.20163
v -8.663994 -20.68476 16.82116
v -8.827832 -21.32332 16.20926
v -9.173536 -22.18094 15.68787
v -8.95395 -23.0343 15.69249
v -8.4621 -21.88522 16.2856
v -9.959463 -24.23345 14.70839
v 52.31464 -32.41636 -21.52733
v -56.47666 -41.15594 -31.05814
v -14.72824 -76.99081 -4.85585
v -15.57756 -76.332 -4.665351
v -17.63593 73.41617 16.77327
v -18.12432 70.03543 17.35433
v -18.97429 70.62453 17.07879
v -17.97521 67.99974 17.6644
v -12.92267 44.80167 20.10025
v -23.93834 -42.88971 0.3457163
v -23.00776 -42.45021 0.4953582
v -23.42767 -42.87688 0.3675076
v -25.34918 -44.16893 -0.1012924
v -25.71083 -44.09481 -0.05888189
v -26.35936 -44.72421 -0.2667681
v -25.9623 -45.1039 -0.2848182
v -25.13812 -44.20899 -0.05685893
v -25.45983 -44.44381 -0.136554
v -25.3412 -45.73349 -0.1539141
v -24.41006 -43.75127 0.1497858
v -24.50064 -44.69976 0.2244234
v -25.12811 -44.88764 -0.03068095
v -22.8376 -42.86697 0.5886185
v -23.44395 -43.29016 0.4729369
v -24.32971 -45.30048 0.3359345
v -20.27177 -76.62289 -10.00381
v -3.607314 -57.15903 4.901793
v 48.21178 61.83194 -2.553403
v 48.8323 63.69814 -3.758866
v 48.1054 64.28381 -2.924234
v 47.58188 62.46276 -1.953682
v 47.92909 63.40212 -2.523981
v 47.65523 64.52239 -2.396434
v 47.12347 63.28842 -1.558858
v 47.00431 64.65781 -1.684058
v -28.56203 -48.47987 -2.052184
v -26.98797 -51.93049 -2.393586
v -27.61077 -50.49324 -2.237639
v -51.3285 37.21519 1.488311
v -51.60571 36.47556 1.022696
v -50.04432 34.73117 2.373517
v 49.55689 -30.7214 -14.87281
v 28.39263 50.87063 14.21792
v 30.98124 52.32009 12.58417
v -42.29159 71.4695 4.708215
v -41.53791 72.59917 5.137786
v -42.66661 72.65408 4.050661
v -44.14211 73.44031 2.415907
v -44.89333 72.37798 1.951358
v -43.69295 72.41099 3.177439
v -61.34219 -33.30156 -41.44278
v 29.58232 -39.25951 0.6383261
v 28.07881 -37.04037 2.446293
v 28.06103 -38.33017 1.905024
v 29.53939 -38.06642 1.195075
v 33.23106 1.710546 1.791046
v -55.10594 40.36213 -5.691451
v -14.18767 -47.1867 8.372931
v -7.636527 -65.51809 3.902322
v 39.39739 68.68188 5.330507
v 38.61958 68.547 6.076264
v -8.255157 -40.2034 12.54586
v -9.470206 -39.38987 13.14749
v 4.462066 33.28211 18.78777
v -36.57107 47.68751 11.47975
v -34.95381 47.41123 12.48925
v -35.65416 51.01151 11.48451
v -36.26652 49.07298 11.37402
v -3.640331 -18.62986 27.60206
v -4.032849 59.92038 20.303
v -22.00213 50.07128 18.04565
v -22.67407 50.52546 17.81127
v -22.8382 51.81737 17.64872
v -22.30119 52.75853 17.77211
v -25.07386 51.24932 16.88737
v -23.93883 52.55269 17.20358
v 2.329567 -25.19979 16.84717
v 0.0500056 -25.73144 17.12973
v 1.244399 -27.37785 16.61002
v -0.2358073 -27.36741 16.64712
v 1.531633 -29.509 16.30832
v 1.665833 -33.3713 16.20878
v 3.774619 -32.02654 16.03697
v 2.596216 -31.27172 16.18995
v -50.35833 44.69669 0.16637
v 29.2468 -28.02234 4.436846
v 27.71824 -27.78582 4.978911
v 29.95517 -27.4133 4.282653
v 29.93525 -25.06853 4.747903
v -0.5049549 5.022928 24.64054
v -1.140746 4.829109 24.81137
v -34.94219 -51.22344 -6.71394
v -26.62715 -74.21338 -18.68219
v -26.15015 -75.14538 -22.14784
v -28.66732 -73.72163 -24.58497
v -29.67838 -72.96658 -24.7347
v -26.21497 -74.94048 -21.04526
v -26.90059 -74.61326 -22.33834
v -27.18718 -74.18106 -20.89208
v -16.91429 -41.71701 5.205153
v -17.06932 -41.83728 5.076349
v -17.40565 -41.76779 4.689673
v 40.4624 27.05101 3.393608
v -66.27541 -8.272816 -46.10648
v 40.1947 51.30817 6.410394
v 54.49606 -40.87095 -36.58923
v 53.36868 -42.6708 -34.84866
v 54.02045 -42.11937 -36.78291
v 54.2264 -40.79325 -35.26359
v 51.91566 -42.26572 -29.34637
v 52.43737 -42.46715 -31.15145
v 52.82824 -43.36515 -33.92673
v 53.59855 -41.48182 -33.8964
v 53.478 -40.9191 -32.61535
v 54.32174 -39.81029 -34.18469
v 53.55274 -37.45778 -28.818
v 53.01123 -39.46908 -29.36098
v 52.09269 -40.89862 -28.29438
v 51.46716 -42.09018 -27.9293
v 51.31052 -38.90438 -24.50373
v 52.96798 -34.72849 -24.85516
v 51.57171 -39.51706 -25.64804
v 51.09196 -41.15306 -26.05292
v 52.50946 -38.99072 -27.5147
v 53.39416 -34.48273 -25.75597
v 52.50631 -36.88136 -25.51443
v 52.23449 -38.0628 -25.91098
v 53.12824 -36.69448 -26.93451
v 53.70653 -35.0352 -27.0849
v 53.50805 -36.36486 -27.63743
v 11.53379 -8.901804 17.85741
v 11.06365 -7.951951 17.70365
v 33.19148 -16.24466 4.766207
v 56.0032 -24.82036 -25.51741
v -47.77539 38.94484 5.406172
v -48.63324 39.26669 4.580704
v 26.85919 56.4129 14.45783
v -30.9181 -22.49426 5.79304
v -23.61227 -74.9309 -12.36104
v -27.4181 75.39911 13.51566
v -28.45584 74.34052 13.39892
v -27.28502 74.20036 13.91337
v -28.49614 75.71069 12.90359
v -29.44958 76.17496 12.24904
v -29.63221 74.06072 12.92467
v -28.23545 72.55773 13.88768
v 39.77746 -26.88068 -1.040498
v 48.0584 -30.44382 -12.17999
v -2.325295 -35.45172 15.92692
v 0.5947238 -39.96876 14.1431
v -0.1959046 -36.00433 15.90521
v -0.3675315 -39.40613 14.61892
v -3.992385 -39.88154 14.39608
v -1.524368 -40.07235 14.19182
v -2.970672 -38.82669 15.0233
v -2.357349 -37.42353 15.41663
v -4.654752 -35.93255 16.06866
v -28.8754 -52.48601 -3.743552
v -30.10462 -51.77542 -4.133008
v 61.78598 -6.819434 -34.60737
v -2.662509 23.78397 17.51904
v -0.6496403 24.73319 17.64157
v -48.27838 -56.48241 -32.41501
v -49.31487 -53.86438 -29.75747
v -48.30202 -55.4411 -29.99724
v -47.33124 -54.93712 -26.51581
v -45.69675 -54.74916 -22.89721
v -45.88047 -55.7415 -24.59372
v -46.334 -56.37586 -26.53394
v -47.15815 -56.47024 -28.80843
v -46.55027 -57.79203 -29.86438
v -56.03181 -47.51193 -45.67507
v -22.04346 69.14584 16.52862
v 38.73707 -9.814897 1.909551
v 61.71568 -7.959477 -35.54694
v 62.20458 -5.666094 -35.75338
v 62.56537 -3.312006 -35.08726
v 61.85649 -5.509804 -33.63225
v 62.25036 -3.723983 -33.84627
v 9.372618 -15.49848 23.16274
v 9.362946 -16.38711 21.9806
v 10.3108 -15.51442 22.25769
v 10.51164 -13.43831 23.12847
v 10.3503 -14.87122 22.73931
v 11.1385 -15.26679 21.51624
v 54.98144 53.48056 -11.23711
v 54.6522 54.30398 -10.73872
v 53.94654 54.05404 -9.549466
v -64.66917 -4.973281 -31.98393
v 34.99083 -36.02658 -1.434816
v 33.26192 -37.25778 -0.8225904
v 33.88057 -11.48507 4.395911
v -6.171907 51.14724 20.88108
v -61.40622 -29.34545 -36.63152
v -61.65412 -27.92756 -36.38618
v -63.79799 -25.12281 -47.85538
v -63.39213 -25.69404 -44.42081
v -0.6535154 -3.349571 29.634
v -0.0910616 -4.847754 30.4882
v 54.03445 -35.88877 -28.75461
v -54.18545 -50.17035 -41.67514
v -53.58368 -50.43063 -38.35046
v -53.26596 -50.59875 -37.04613
v -54.62148 -48.82523 -38.73887
v -54.30384 -48.67477 -36.53889
v -55.95841 -45.29609 -36.11547
v -17.50092 45.4245 19.28724
v -17.15572 44.84658 19.30834
v -16.71233 45.27531 19.42288
v -15.45885 44.60593 19.6351
v -16.68037 44.50824 19.37181
v -16.03398 43.58943 19.43733
v -16.14639 42.83443 19.34558
v -15.26856 42.60419 19.4695
v -14.57136 40.99115 19.37529
v 34.79114 -53.90642 -12.10924
v 34.08343 -53.35529 -10.94178
v 32.65955 -55.7544 -11.57653
v 34.26589 -52.18548 -10.1622
v 31.99379 -54.96936 -10.33214
v 32.9081 -52.40671 -9.114551
v -19.32221 68.67812 17.26957
v -20.58767 69.0638 16.92014
v 58.59956 -9.763902 -23.04933
v 58.99302 -8.083922 -23.39741
v 59.36787 -9.437933 -25.36672
v 60.095 -5.878389 -25.79649
v -41.20739 -64.52387 -32.48914
v -40.18903 -65.30297 -31.48519
v -40.67898 -64.4718 -29.61448
v -38.72203 -66.4202 -30.16979
v -42.60964 -63.10851 -32.05251
v -42.47353 -62.68473 -29.86897
v -41.10718 -63.38804 -27.60434
v -41.45097 -63.69321 -29.65687
v -51.26744 -52.41217 -33.15453
v -50.645 -52.04252 -30.3266
v -51.73586 -52.52724 -35.52526
v -50.99622 -53.39525 -34.70869
v -52.50059 -51.30662 -35.33707
v -52.85487 -48.89262 -31.43131
v -53.11833 -49.55624 -33.63556
v 24.89986 9.839769 3.3516
v 23.51616 8.41752 3.330634
v 34.20275 -55.34779 -12.77081
v 35.09397 -55.48606 -13.89872
v -24.50399 -74.69885 -13.73394
v -42.14397 -61.66623 -26.41504
v 9.08456 26.07901 12.61762
v 53.63642 -31.99135 -24.37008
v -2.949919 -19.28425 26.7027
v 35.17868 -57.50544 -15.9256
v 34.88412 -58.36626 -16.41755
v 36.13041 -57.47088 -17.0747
v -24.53398 -73.99825 -12.3263
v -25.75793 -73.06596 -13.02214
v 46.11158 -51.04648 -26.25172
v 47.30997 -49.13654 -26.38692
v -28.73695 -38.34699 3.313723
v -64.5461 -19.69222 -46.07126
v 5.779737 -1.112776 23.5222
v 35.06987 -32.93658 -0.120162
v 52.25044 25.69819 -8.789093
v -6.359118 -22.38679 17.51252
v -45.75321 -53.83566 -21.85142
v -46.82833 -54.16612 -24.29397
v -36.33369 -57.28504 -12.40577
v -6.37897 -52.75052 6.939232
v 58.78707 -17.75777 -30.00764
v 59.29029 -17.33626 -31.98665
v -34.10498 -65.85036 -17.78411
v -33.00938 -66.62875 -16.94841
v -20.23184 -42.1918 2.232989
v 59.58842 -10.79337 -27.26513
v 59.35475 -12.68839 -27.87934
v 59.76851 -11.733 -28.89235
v 23.05495 2.11294 4.467008
v -43.92567 20.5671 -3.181157
v -44.78921 20.68413 -3.727318
v -44.9366 20.2564 -3.9613
v -45.37761 20.76527 -4.182974
v -45.84282 20.56804 -4.650003
v -45.83909 19.66716 -4.543334
v 43.24529 25.29125 0.09780944
v 21.12794 -19.19563 7.052433
v -1.415534 -1.665276 28.61134
v 1.510317 -17.6894 28.14172
v 2.963302 -16.90103 27.87979
v 4.076953 -16.39549 27.33013
v 2.222954 -15.27688 30.61634
v 4.531796 -14.5014 29.26101
v 15.25161 -18.60986 8.465342
v 15.1954 -18.03556 8.498812
v 53.20142 34.53368 -6.051984
v 52.68251 33.78111 -4.98985
v 1.597248 0.6326684 26.27844
v 37.58768 -10.27501 2.554229
v -59.24528 -39.37689 -40.21736
v 24.57656 3.669283 3.531559
v 44.19785 -51.61583 -23.15578
v 47.31659 -48.42394 -25.57565
v 46.21143 -49.81837 -24.92928
v 45.19514 -50.67327 -23.93327
v 45.56171 -48.94275 -22.61459
v 43.1598 -54.22417 -24.39662
v 43.04187 -53.43974 -23.1705
v 41.53634 -54.71182 -22.09006
v 42.28405 -54.64514 -23.3113
v 43.64046 -52.01067 -22.5627
v 43.80687 -50.89016 -21.58666
v 40.54687 -52.91574 -18.54495
v 41.42365 -53.38525 -20.37676
v 42.71233 -52.80043 -21.88558
v 41.53463 -51.40998 -18.46826
v 42.61472 -51.39422 -20.15112
v 43.80575 -48.70967 -19.34933
v 43.05201 -49.06163 -18.52253
v 43.60731 -50.07026 -20.38344
v 44.34133 -50.46801 -22.08461
v -5.537387 -18.4968 26.3479
v -5.946749 -17.26816 28.36851
v -4.848591 -18.42834 27.25532
v -16.35383 -18.74345 13.03074
v -51.27261 22.5162 -7.675546
v 41.5417 26.85732 2.64013
v 42.19502 26.43557 1.876068
v 42.8201 26.79803 1.840811
v 39.55956 29.32121 5.664943
v 40.85099 28.85166 4.67989
v 41.87809 29.41451 4.473621
v 41.79053 27.53962 3.135653
v 43.17641 27.52419 2.262748
v 21.25543 1.066806 5.574234
v 23.27798 0.2827094 5.045265
v -20.64301 52.97348 18.25266
v -21.12764 54.3027 17.98381
v -56.55634 40.46655 -9.057299
v -57.57121 -25.82907 -21.15054
v -14.89152 -18.67863 15.94406
v -14.17758 -18.99078 15.87339
v -14.4329 -18.45855 16.66931
v -31.22404 73.80305 12.15448
v -32.44201 71.52595 12.01184
v -31.03527 71.16828 12.82977
v -29.86429 71.99191 13.27728
v -28.65824 69.13467 14.2292
v -30.62952 70.40536 13.15123
v -30.60457 68.88686 13.33791
v -31.88522 70.00549 12.54579
v -31.33339 67.93427 13.03178
v -32.19211 68.52176 12.52605
v 10.88722 -14.32901 22.31924
v 11.88539 -14.06292 20.97506
v 11.5275 -16.62841 19.86721
v 12.13417 -16.96507 18.87909
v 12.31959 -10.78752 18.50496
v 11.60056 -12.40332 21.24887
v 11.44902 -13.07806 21.68129
v 12.29438 -13.41629 20.22337
v 12.8763 -12.87614 18.62125
v 12.33264 -12.43764 19.82653
v 12.52543 -15.64412 19.47737
v 13.43503 -16.65605 16.44908
v -58.46742 28.30171 -14.13881
v 19.5309 5.242478 4.745656
v 20.95932 4.768239 4.322529
v 29.11769 3.332575 2.597721
v 20.45461 5.685363 4.22339
v 21.83352 5.116798 3.925387
v 24.18782 1.17821 4.380065
v 24.74769 2.180333 3.853626
v 26.28665 5.057845 3.00773
v 27.54506 3.844468 2.86714
v 26.30892 1.111578 3.725796
v 26.26006 1.987407 3.488372
v 22.29246 3.709827 4.202933
v 23.34697 5.879737 3.434171
v 24.39924 6.188199 3.264143
v 26.22232 10.29932 3.396322
v 26.51269 8.305155 3.104627
v 25.5196 7.640408 3.143003
v 28.56591 9.077002 2.924521
v 28.30714 10.48613 3.27576
v 27.32823 7.41681 2.909242
v 30.14189 8.924421 2.651378
v 29.15728 7.242384 2.612298
v 29.27499 5.381373 2.487003
v 31.7653 4.943548 1.960813
v -47.24199 21.59257 -5.026783
v 36.34523 66.60129 8.301234
v -64.79192 -12.58524 -40.39112
v 46.48591 65.06432 -1.193505
v 46.56 65.80337 -1.418317
v -26.75102 -40.09755 2.522121
v 51.4994 24.41171 -8.647485
v -27.80757 -30.31912 6.075128
v -14.62296 29.00167 12.46271
v -45.46133 36.42898 6.893683
v -31.01057 -43.26698 -0.5879951
v -32.11237 -43.56572 -1.070291
v -31.29741 -44.75724 -1.522949
v 13.32928 -15.34002 17.75869
v 13.68629 -15.23941 16.87325
v 12.80353 -10.90098 17.25915
v 12.5345 -11.96482 18.63994
v 12.95159 -11.99369 17.60036
v 13.53392 -13.41436 17.16157
v -16.90936 46.45845 19.43487
v 13.31285 -11.42066 16.36911
v -0.1238482 -33.03551 16.09849
v 0.7095498 -32.34321 16.17292
v 43.4619 -47.2971 -17.56339
v -24.66571 32.9274 12.37294
v -26.71346 -30.49461 6.481316
v -24.95738 -31.65678 7.122449
v -23.07582 -31.38612 8.055538
v -23.48266 -32.78398 7.724301
v -1.093858 -24.73273 17.57377
v 51.27534 34.12395 -2.433759
v 50.7178 34.54504 -1.480748
v 50.54449 35.75092 -1.109244
v 50.72513 32.84902 -2.061418
v 29.98087 52.78637 13.10531
v 53.19333 -32.12062 -23.38578
v 53.57948 -30.93498 -23.40057
v 52.87426 -31.57013 -22.2155
v 53.28931 -33.25952 -24.4997
v 63.52206 1.861485 -35.05661
v 63.5526 0.6985198 -36.33871
v -20.81404 -23.37265 8.371116
v -19.30312 -23.29642 8.969384
v 18.12086 -17.87366 7.501519
v 18.76864 -17.19444 7.433669
v 19.12557 -17.77444 7.387223
v 18.10225 -18.18722 7.473915
v 19.14118 -18.40233 7.343741
v 20.5196 -18.13254 7.161884
v 25.4081 -1.418159 4.841374
v 25.84703 -0.7400356 4.472988
v 26.31135 -1.929904 4.717702
v 27.32853 -1.69803 4.321175
v 26.66123 -3.087067 4.957876
v 28.99707 -3.826104 4.446767
v 29.51435 -6.697433 5.055931
v 13.89899 15.83964 4.099229
v 13.87747 16.28169 4.050913
v 14.02285 16.76189 3.904374
v 13.63499 17.47176 4.005924
v 13.38212 16.73876 4.258977
v 12.33992 17.20236 4.955781
v 48.13023 -39.30321 -18.57427
v 44.14602 20.75785 -4.291907
v 43.68826 20.16796 -4.221972
v 43.63076 19.69071 -4.616962
v -2.704159 54.27913 20.79854
v -1.683789 53.1471 20.89954
v -3.111766 52.37219 20.92498
v -2.52628 51.13511 20.99595
v -4.56087 52.02799 20.90925
v 38.85651 -11.75614 1.991216
v 52.19632 -36.61562 -24.56327
v 6.079994 -11.06725 29.27098
v 46.28583 35.2789 3.953235
v 44.8403 34.5606 5.037467
v 48.49377 37.46134 1.89535
v 1.635195 10.59136 21.23902
v 17.5417 -16.52086 7.811182
v 17.93117 -16.0141 7.728381
v 17.36772 -15.91416 7.871839
v 17.92622 -17.19477 7.616737
v 17.7204 -17.62289 7.559365
v 17.56305 -17.04481 7.724537
v 16.56472 -18.60703 7.872168
v 17.08962 -17.2214 7.793361
v 16.93547 -16.47952 8.049054
v 14.14897 -17.42355 9.561086
v 14.53966 -17.70709 9.005664
v 15.66957 -17.74512 8.31611
v 15.54091 -15.29631 8.736261
v -15.15823 -20.05702 11.20739
v -15.4923 -19.93629 10.85787
v -14.79687 -21.63087 10.57597
v -15.04533 -20.383 10.82876
v -14.67565 -21.19755 10.72738
v -15.68124 -20.08981 10.45829
v -15.82493 -21.36502 9.969001
v 18.98839 -16.6595 7.451053
v 20.15783 -17.1722 7.26489
v 22.40246 -16.364 7.14044
v 13.02889 11.31164 6.151063
v 42.43754 68.75764 2.366177
v 42.00441 68.4293 2.864303
v -14.2661 -77.64642 -5.396526
v -14.47711 -78.57545 -7.117094
v -15.54568 -77.30444 -5.854605
v -18.95587 -77.34455 -9.582923
v -17.11395 -78.42118 -9.967475
v -16.08899 -78.30422 -8.310293
v -16.53958 -77.04838 -6.342649
v 54.66207 -34.95167 -29.70695
v 54.99838 -33.64981 -29.53628
v -18.41756 61.58298 18.11028
v -52.4374 -48.36172 -29.28223
v -58.81493 -40.97161 -41.36232
v -10.11278 -38.74847 13.5319
v 36.32489 -35.82827 -2.28714
v 35.67735 -36.99309 -2.372502
v -12.6584 -22.43873 12.32943
v -13.27084 -22.2509 11.78013
v -45.32568 18.02754 -3.779854
v -44.20605 19.14712 -3.2167
v -15.92732 41.5767 19.20317
v 49.60439 -29.55586 -14.16305
v 51.09103 -27.81751 -15.74451
v 11.24878 -7.274467 16.31807
v 29.41272 58.739 13.02547
v 28.72151 57.67561 13.43498
v 28.96653 56.58591 13.33919
v -62.79135 -13.0696 -29.54377
v -29.76109 -23.84117 5.928654
v -28.37312 -24.16043 6.20703
v 24.74186 -21.72704 6.407047
v 24.95109 -23.2883 6.201427
v 29.02948 -23.09514 5.359313
v -31.26797 -11.43837 6.150037
v 44.98756 -28.1823 -6.691779
v 37.36903 -53.36868 -14.59061
v 36.6019 -52.42363 -12.80306
v 35.79758 -53.83239 -13.15463
v -6.510503 -39.6265 14.00325
v -7.185123 -39.74771 13.6371
v -8.294054 -39.60398 13.40386
v -9.056378 -38.2168 14.45866
v -7.605624 -36.91877 15.59778
v -7.384204 -35.18012 16.07571
v -9.181003 -36.60407 15.22919
v -10.59078 -34.59024 15.10592
v -11.60619 -33.05501 14.68967
v -11.34016 -37.4906 13.89533
v -11.01603 -36.62624 14.47442
v -16.62174 -16.47442 18.05444
v -21.50405 -71.00748 -5.356919
v 2.099621 4.48861 23.83366
v -18.59008 36.41642 17.26061
v 7.076892 28.84402 15.98425
v -25.58386 -74.33064 -15.69247
v -55.24942 59.56723 -8.682999
v -55.64661 60.30963 -9.456705
v -56.00089 59.06551 -9.749374
v -55.76255 58.4151 -9.313899
v 64.52179 3.271726 -38.63809
v 65.22009 6.791739 -39.14078
v -28.97536 -73.18185 -22.9015
v -30.2636 -72.07937 -22.65444
v -27.90569 -73.9495 -22.61955
v 49.74072 53.13541 -3.327729
v 47.16603 -29.02577 -9.992263
v -20.58657 -21.61672 8.176815
v -62.66586 -30.20131 -46.6996
v -61.89272 -31.92419 -43.06744
v -62.76188 -29.31777 -45.28375
v -62.17732 -31.71635 -45.09679
v -29.34888 -49.70209 -2.883323
v -1.392242 -26.40383 16.9322
v 64.4026 16.60322 -33.35703
v -22.67816 -19.48746 7.387016
v -21.83171 -22.09666 7.841526
v -10.93636 -39.82297 11.70541
v -12.30683 -39.75974 11.0542
v -14.44293 -34.43609 13.14993
v -15.4213 -33.50301 12.60818
v -11.77542 -39.13353 12.25526
v -10.93999 -38.86045 13.01945
v -12.35367 -37.79826 13.25043
v -12.75072 -36.08646 13.8233
v -13.21157 -37.61486 12.87902
v -11.61093 -40.46022 10.40897
v -12.58308 -39.43434 11.39735
v -13.68274 -38.79329 11.67315
v -12.74621 -40.12196 10.30194
v -14.18037 -40.52544 8.607163
v -13.87211 -39.43932 10.6842
v -13.6063 -39.73449 10.37475
v -22.76642 -36.80295 7.033062
v -21.83508 -38.50066 6.583865
v -22.44187 -20.63762 7.525144
v -19.37621 -21.30349 8.550408
v -18.65312 -39.62734 7.599794
v -14.57772 -37.93283 11.93802
v -15.76174 -40.58148 7.713512
v -14.5773 -40.00688 9.302651
v -17.09788 -39.92543 8.050178
v -15.70222 -39.94457 8.811457
v -16.5499 -39.24345 9.493826
v -15.577 -39.14445 10.18604
v -18.41926 -38.94308 8.659738
v -17.62757 -37.85732 10.04579
v -19.34376 -37.56672 9.071887
v -12.30708 -23.06496 12.61631
v -21.68959 -36.64001 7.841202
v -20.81934 -37.38224 8.117558
v -21.18352 -27.8445 8.84659
v -20.14738 -29.48712 9.517358
v -13.70065 -22.13599 11.42367
v -14.18699 -22.34141 11.06154
v -16.27813 -28.86285 11.53605
v -18.75477 -35.34098 10.26857
v -18.84255 -34.15179 10.33722
v -16.6283 -35.96674 11.56709
v -16.49691 -33.97822 11.91411
v -2.711534 -24.11476 17.8464
v -0.7872493 -32.12568 15.95161
v 0.2930137 -30.57246 16.11856
v -20.87178 -26.85518 8.885427
v -20.17508 -35.86489 9.155869
v -19.61975 -34.52193 9.783305
v -18.30646 -19.48647 8.800894
v -17.41715 -20.35563 9.177714
v -17.689 -21.02842 9.061991
v -18.42797 -20.28914 8.697597
v -18.20944 -20.83389 8.92611
v -17.2562 -21.39939 9.332377
v -17.5561 -21.59912 9.22079
v -18.60441 -21.68554 8.853598
v -19.06228 -22.19509 8.832221
v -17.96895 -22.37503 9.28723
v -4.452583 -34.15871 16.05592
v -1.730405 -32.39716 15.91321
v -2.648497 -30.66116 15.98142
v -3.279359 -31.78231 15.96496
v -5.366767 -30.74361 16.20535
v -9.216891 -33.33377 15.7072
v -9.260369 -32.46045 15.65357
v -21.67025 -30.32758 8.794135
v -22.82254 -35.85172 7.394896
v -21.32148 -35.90631 8.36292
v -20.95826 -34.41796 8.937598
v -23.01448 -34.42476 7.665784
v -22.33591 -34.43932 8.071744
v -22.08667 -33.27139 8.438423
v -20.26574 -32.72122 9.536741
v -9.803282 -24.77993 14.83722
v -11.07354 -23.50319 13.75365
v -11.17039 -23.96273 13.64069
v -11.78244 -34.14091 14.58577
v -10.75034 -32.5892 15.04311
v -2.142337 -27.23711 16.67536
v -17.67972 -24.60647 9.931223
v -1.391936 -25.68858 17.18724
v -3.836672 -25.44087 17.27137
v -5.369829 -23.39722 17.61663
v -7.116921 -33.43262 16.17544
v -19.87403 -31.59252 9.77173
v -9.708499 -25.1879 14.92601
v -11.41005 -24.32743 13.52081
v -9.155808 -30.64549 15.56088
v -17.09956 -29.66556 11.18476
v -8.592313 -24.04492 15.74718
v -7.435957 -23.26747 16.61984
v -4.932171 -24.50369 17.3727
v -7.587631 -27.68189 16.07219
v -4.86352 -29.1026 16.39081
v -4.620074 -26.15057 16.98281
v -6.910048 -24.22276 16.69269
v -7.815088 -24.46916 16.18686
v -8.485519 -25.32318 15.71985
v -4.462849 -27.70613 16.63263
v -16.18648 -22.64859 10.0934
v -6.593998 -26.5834 16.47752
v -7.490839 -25.87669 16.2219
v -7.90366 -28.97299 15.9313
v -7.394547 -31.59757 16.09297
v -9.838889 -29.46732 15.1872
v -8.958994 -26.60475 15.46429
v -17.31363 -27.98006 10.81574
v -15.79651 -25.88022 11.23131
v -15.2338 -23.8364 10.93623
v -16.81263 -25.27934 10.53316
v -18.49848 -29.24775 10.36021
v -18.85282 -30.73136 10.30938
v -18.90327 -32.98066 10.35715
v -17.93369 -34.31564 10.93774
v -15.46579 -29.81119 12.14201
v -17.40664 -31.08494 11.15885
v -14.8994 -32.46454 12.7773
v -12.92664 -23.47387 12.16
v -11.23159 -31.47019 14.70093
v -12.62437 -31.60644 13.9722
v -11.37279 -30.13561 14.47629
v -13.84132 -24.40282 11.90689
v -10.1764 -26.05571 14.68757
v -9.413158 -28.03502 15.29791
v -13.88919 -25.78379 12.27618
v -12.27183 -25.2413 13.13831
v -11.1192 -28.37676 14.40735
v -14.49109 -30.50151 12.78449
v -13.45628 -30.93562 13.43221
v -12.40748 -27.53053 13.52046
v -13.33596 -29.88662 13.35583
v -13.60255 -28.13966 12.94383
v -15.07499 -26.96515 11.87519
v -19.82493 -27.76286 9.516133
v -17.83362 -27.226 10.41604
v -19.10134 -24.89982 9.373898
v -20.91012 -24.88405 8.593074
v -25.32282 -23.22069 6.943274
v -23.46112 -28.71565 7.88215
v -24.24064 -22.19607 7.171359
v -23.97921 -23.96798 7.329786
v -22.56479 -23.35028 7.741546
v -22.57746 -27.35841 8.197306
v -23.08958 -25.18712 7.758913
v -24.75452 -25.28694 7.18634
v -25.67318 -24.32165 6.875163
v -27.19421 -24.58839 6.490406
v -26.90241 -26.03685 6.552298
v -26.04094 -28.23125 6.818775
v -28.50938 -28.03703 5.9776
v -5.554816 -7.303711 31.20233
v 2.381079 3.354834 24.2301
v -57.9506 55.15293 -12.69446
v -58.54502 55.3129 -13.71059
v -58.32037 53.81694 -13.31793
v -58.50675 54.31215 -13.63991
v 46.61756 63.28582 -1.020791
v -16.26927 55.85241 19.0726
v -29.80508 -52.88288 -4.472853
v 56.55291 -22.3397 -25.20766
v -58.86647 -28.41085 -26.48433
v -3.933226 -54.6406 5.760059
v -65.62132 -6.043431 -38.58692
v -41.70691 -61.33332 -24.77464
v -14.39 -59.67859 1.991932
v -13.56781 -58.97381 2.423504
v 33.69072 -32.08749 1.086174
v -31.22962 65.35138 13.25819
v 35.18 48.67409 10.55179
v 36.64531 -58.31299 -18.71618
v 36.8627 -57.31528 -17.93344
v 38.67928 -56.86938 -20.03906
v 36.85844 -54.78198 -15.31321
v 35.86145 -56.02142 -15.29847
v 36.21811 -56.47174 -16.19285
v 37.72035 -55.51472 -17.21692
v 38.73663 -56.14809 -19.30721
v 38.00306 -56.51613 -18.66839
v 37.93775 -54.10703 -16.04533
v 39.52933 -54.80845 -19
v -16.80012 -11.75402 17.91611
v -36.43637 36.05479 11.3041
v -13.15697 -77.3597 -4.283379
v 14.09019 -13.50377 15.57002
v 52.58125 60.17864 -8.258431
v 49.78046 62.63235 -4.728529
v 52.06268 60.29009 -7.422908
v 49.62545 64.15659 -4.944136
v 50.60964 63.23739 -6.116616
v 51.49056 60.18953 -6.544754
v 51.36045 61.37981 -6.638592
v 50.8325 60.64133 -5.802058
v 51.71311 62.06316 -7.357886
v 50.64788 61.38795 -5.723589
v 50.54788 62.46159 -5.800733
v 49.85888 61.72009 -4.658652
v 49.38631 60.73961 -3.864587
v 50.51392 59.43351 -5.141793
v 50.34917 60.74492 -5.176998
v -55.26532 -24.16211 -15.19214
v -54.2742 59.26737 -7.045079
v -54.93161 59.77599 -8.192134
v -54.9294 58.95614 -8.035484
v -55.49623 59.25347 -9.01933
v -55.16403 57.84238 -8.310913
v 13.71341 11.99014 5.169518
v 45.58224 14.27102 -6.026286
v 40.76798 65.54066 4.678398
v -25.66032 39.57457 16.69325
v -25.79863 38.9782 16.37239
v -25.8722 38.14604 15.94529
v -27.38565 38.55367 15.62982
v -26.7596 36.91672 15.06102
v -25.05855 37.81225 16.08316
v 8.031697 35.01872 18.66074
v 6.472436 33.76234 18.5565
v 7.701591 29.84991 16.21964
v 12.35521 33.20514 16.52171
v 10.67176 33.82351 17.46449
v 5.860996 32.69432 18.27802
v 7.759814 33.3385 18.04243
v 6.924179 31.04102 17.20116
v 8.83999 32.77807 17.43205
v 8.164463 30.99378 16.6767
v -16.5317 -18.21367 14.7758
v 56.77431 -24.29429 -27.61299
v 58.42289 -20.72723 -31.11745
v 58.15149 -23.53702 -32.43362
v 57.26693 -25.62189 -30.54101
v 57.63249 -25.06197 -31.54243
v 56.93931 -25.79461 -29.43265
v 57.73501 -23.58862 -30.71206
v 56.77183 -23.11373 -26.6091
v 57.28815 -24.07585 -29.38616
v 57.59349 -22.40232 -29.10303
v 57.15446 -21.23735 -26.42329
v 57.68096 -21.36473 -28.58044
v 57.72028 -19.53295 -27.06585
v 36.24017 -46.71251 -8.011903
v -48.67569 -51.6156 -24.66899
v 35.03244 66.11193 9.334223
v 34.60088 66.59498 9.619428
v 34.5247 67.41724 9.639098
v 33.5171 66.87187 10.365
v 34.0331 65.68398 10.07575
v 33.24948 66.35665 10.57448
v 34.12889 64.84116 10.0437
v 33.14373 64.9743 10.69531
v 32.63669 64.4253 11.02698
v 34.52437 62.22028 9.819839
v 34.24795 62.87446 9.984935
v 33.6795 64.02351 10.36307
v 14.89703 13.6513 3.974062
v 14.01004 14.02619 4.291337
v 14.28007 15.01567 4.015404
v 41.06587 51.05387 5.753946
v -10.81729 -15.60093 25.03785
v 11.69309 -11.01958 20.07698
v 11.23602 -10.19239 20.29228
v -40.99422 14.40275 0.09457981
v 39.04305 4.506927 -0.4610582
v 11.77331 32.22804 15.99189
v 10.47062 31.40028 15.90561
v 9.718225 29.39206 14.76989
v 12.6709 30.31291 13.77665
v 11.10263 31.05445 15.34499
v 11.80349 30.58253 14.57476
v 12.08705 28.18036 11.87877
v 11.85228 29.21139 13.15556
v 11.72842 29.69655 13.71539
v 10.42073 25.23747 10.36753
v 11.35054 26.59122 10.70135
v 10.41765 27.05525 12.1237
v 8.91795 28.05667 14.30777
v -44.77153 -55.48356 -22.10003
v -43.97124 -56.07681 -21.40754
v 59.87822 -8.947335 -27.04465
v 60.67622 -8.88972 -30.70591
v 61.49529 -6.833444 -32.92402
v 61.55232 -3.936772 -30.50623
v 61.14537 -7.813659 -31.98825
v 61.37711 -5.467312 -31.05501
v 60.56573 -8.131818 -29.34672
v 61.09088 -4.762414 -29.02794
v 60.34827 -7.608459 -28.00105
v 60.47654 -6.182768 -27.40411
v 60.8168 -6.434192 -29.05345
v 47.57336 -31.72552 -12.26067
v -55.99173 -44.30417 -34.23763
v -53.74517 -47.43031 -31.75121
v -53.75729 -49.33869 -35.69052
v -55.12795 -47.40217 -37.16261
v -54.65897 -47.08383 -34.4507
v -54.69264 -45.87904 -32.18092
v 38.6004 -50.99225 -13.95989
v -21.93352 51.6662 17.9742
v -20.4966 49.27306 18.48591
v 31.98043 1.448789 2.15757
v 20.12274 -15.97482 7.380661
v 22.48628 -15.08956 7.263155
v -15.99393 67.68251 18.06721
v -16.65749 65.20979 18.18846
v -21.51818 52.05823 18.08023
v 41.51103 -25.1741 -1.865434
v 42.01823 -25.56416 -2.467504
v 43.32105 -24.68303 -3.351224
v 42.13806 -23.68241 -1.896867
v -57.00131 -45.09517 -41.59297
v -57.9789 -43.13271 -42.04455
v -57.24842 -45.32273 -46.56735
v -57.61117 -44.3526 -44.32311
v -56.04736 -47.25782 -43.15546
v -20.31138 58.22966 17.851
v 14.11227 -14.7743 15.74411
v 32.03951 -18.57865 5.061266
v -31.68077 63.56467 13.07232
v 62.54965 22.94007 -28.25302
v -20.03046 62.09779 17.67872
v -52.21156 -50.26908 -31.85417
v 11.82459 -7.901256 15.59788
v -43.8333 -57.36383 -22.88647
v 15.04343 12.17597 4.24125
v 14.52229 11.8454 4.645082
v 16.21682 10.56087 4.223291
v 40.5048 14.43168 -1.199688
v 39.72008 14.84905 -0.6551526
v 39.72606 14.12008 -0.6072228
v 38.9739 14.43155 -0.1057829
v -31.9341 -29.91181 4.473269
v -30.75288 -29.56417 4.993629
v -0.3396651 30.47182 18.69576
v -0.7068131 29.66843 18.50772
v 43.47361 -45.83247 -16.31388
v 45.10476 23.95699 -2.41955
v 43.98694 22.42548 -2.928728
v 32.6851 47.98137 12.19922
v 33.54416 47.3994 11.78658
v -56.05673 -47.00183 -41.89314
v -55.28972 -48.02562 -40.19172
v 39.15614 -53.3466 -16.95029
v 39.77645 -51.85439 -16.32599
v 40.46796 -51.75707 -17.23462
v 40.27728 -45.48183 -11.6494
v 41.51321 -50.21139 -17.27897
v 40.09125 -50.79538 -15.75164
v 39.71986 -49.15622 -13.80725
v 42.2033 -46.86708 -15.30488
v 42.75846 -47.16078 -16.38487
v 40.09998 -49.43201 -14.53945
v 41.20083 -48.6555 -15.37968
v 41.67728 -48.83617 -16.25912
v 39.79161 -46.59433 -11.85489
v 40.36598 -47.91425 -13.62706
v 41.64461 -44.31894 -12.5076
v 41.09978 -46.35833 -13.4074
v 42.40717 -45.41137 -14.45664
v 42.52879 -44.07507 -13.57508
v 42.02458 14.01683 -2.557853
v -29.70601 -69.03999 -14.42794
v 19.41321 0.4462861 6.644396
v -56.52018 33.98058 -7.911348
v 38.55534 -52.23059 -15.02829
v 36.37415 -51.11313 -11.45543
v 37.33188 -51.92424 -13.23523
v 39.45742 -48.50012 -12.93209
v 38.42868 -49.37875 -12.38161
v 38.01644 -48.40741 -11.09173
v -24.54729 -62.67528 -4.804573
v -7.106898 0.337825 25.04709
v 10.38915 -7.508748 18.89196
v 51.50747 32.74833 -3.260921
v -15.24481 40.06525 19.10569
v 50.76965 55.45821 -4.953712
v 54.31822 -28.02742 -23.11218
v 27.11199 -6.73511 5.766622
v -65.98339 -9.282804 -44.93003
v -65.83633 -11.19298 -46.1013
v -65.22797 -12.45651 -43.09158
v -65.61436 -12.56866 -46.07533
v -65.25787 -15.82903 -47.25436
v -63.8509 -14.80251 -36.82853
v -64.4236 -14.10289 -39.62275
v -64.36916 -16.05249 -41.02292
v -64.94476 -18.69903 -48.27316
v -64.72695 -18.20586 -45.66441
v -64.80438 -14.32467 -42.11761
v -65.38963 -14.14874 -46.12712
v -64.89899 -16.3088 -44.86653
v -64.84605 -15.28755 -43.39685
v -64.54919 -16.64078 -42.73224
v -64.37572 -18.86541 -43.71704
v 46.02005 63.91919 -0.4886191
v 45.4585 65.27867 -0.07396497
v -32.42635 -69.62115 -21.06804
v -16.69289 61.41434 18.51464
v -19.71038 54.33832 18.3829
v -17.79617 54.95059 18.82826
v -16.30842 46.86882 19.57548
v -14.88391 45.47602 19.80221
v -14.60594 48.15918 19.92146
v -13.36816 46.65574 20.11468
v -5.999147 54.00937 20.70477
v -8.433454 57.44741 20.21099
v -4.357488 56.62137 20.58101
v -6.834496 52.8408 20.72937
v -9.253036 52.47039 20.55196
v -1.424409 66.1813 19.70047
v -4.95119 65.2594 19.69411
v -2.455734 64.47193 19.89015
v -3.431388 61.3243 20.20517
v -3.780689 62.87531 20.03113
v -4.536703 58.47829 20.3978
v -5.928447 60.06191 20.18187
v -5.432814 61.57605 20.0864
v -6.952929 57.60338 20.3117
v -7.461349 62.73213 19.81308
v -6.572721 61.36396 20.01545
v -9.047186 59.62204 19.94543
v -6.322393 59.0811 20.23598
v -11.29219 60.15737 19.6036
v -8.128358 61.38963 19.88007
v -18.02564 59.86436 18.3392
v -19.71736 48.88135 18.73263
v -21.65747 55.59019 17.69447
v -9.214844 62.63905 19.62431
v -12.43279 65.18465 18.93491
v -15.78971 66.0878 18.26443
v -14.78889 61.73625 18.89064
v -15.10898 64.90886 18.51302
v -16.7251 63.96754 18.29037
v -13.72801 64.77573 18.75922
v -14.69501 63.58362 18.71788
v -13.46212 62.78253 19.01073
v -11.94809 61.59684 19.36543
v -12.57644 58.93763 19.5234
v -17.64874 52.48377 19.06912
v -7.950855 50.33908 20.77615
v -7.770283 51.72735 20.7177
v -19.454 59.98357 17.97736
v -21.81445 58.23206 17.40644
v -21.59058 56.94034 17.58295
v -19.72264 55.93661 18.23908
v -19.07769 57.93753 18.20684
v -18.12049 56.22511 18.63144
v -17.30859 57.96977 18.63661
v -16.43525 59.24197 18.73788
v -15.5059 60.33434 18.85011
v -15.59101 57.88522 19.02274
v -13.76058 60.03655 19.21582
v -14.71188 56.59716 19.3503
v -9.873553 58.80912 19.92655
v -12.10206 56.83108 19.78051
v -20.87787 49.99075 18.35949
v -20.02737 49.48798 18.61152
v -19.81714 49.94501 18.65813
v -19.20112 49.0806 18.8666
v -18.7402 49.22507 18.98326
v -19.16024 52.88391 18.67392
v -20.05939 51.30625 18.52785
v -16.33529 51.53945 19.44441
v -11.65472 47.15088 20.4036
v -17.69201 47.73436 19.2527
v -17.9077 49.96874 19.15683
v -17.05679 48.99471 19.38616
v -7.345597 55.03397 20.52506
v -8.536952 55.09183 20.41159
v -8.485067 53.65331 20.54689
v -10.61545 53.31668 20.31708
v -9.832425 54.68174 20.2991
v -13.99648 55.07999 19.63651
v -14.12874 49.25874 20.013
v -14.2589 50.83229 19.91518
v -11.54827 55.28096 20.02933
v -14.2288 53.57595 19.74142
v -12.49879 53.20979 20.06751
v -13.72327 51.8851 19.94708
v -11.92541 51.77131 20.26024
v -10.50156 51.54173 20.47124
v -12.22443 50.23656 20.28158
v -12.5865 48.72959 20.29649
v -10.10389 46.82409 20.60893
v -29.745 66.03719 13.97757
v -29.17102 64.35551 14.31533
v -27.41252 67.73708 14.8965
v -28.88643 66.36543 14.36051
v 53.27743 47.77963 -8.199401
v 26.25011 -9.653773 6.504954
v -64.11969 -16.34582 -39.71607
v -64.2581 -17.66357 -41.70548
v 55.9234 -30.76431 -30.06116
v 53.9027 -32.79313 -25.68988
v 57.04198 -30.49928 -33.98938
v 57.28217 -28.78922 -33.34472
v 56.35713 -31.01561 -31.68032
v 56.80505 -29.61604 -32.22482
v 56.42404 -28.90736 -30.1958
v 56.86842 -27.28898 -30.38014
v 55.94835 -27.61121 -27.52143
v 54.30573 -34.50385 -28.28707
v 54.70235 -33.22572 -28.29566
v 55.34668 -32.44205 -29.58923
v 55.47195 -31.61531 -29.30774
v 55.75571 -29.84155 -28.75413
v 54.14075 -33.60414 -27.05079
v 55.415 -29.78148 -27.57082
v 55.01247 -31.60826 -27.83075
v 54.46721 -31.39986 -26.1234
v 55.27779 -29.16383 -26.67062
v 54.77066 -29.59951 -25.55631
v 55.07723 -23.70861 -21.85404
v 55.91398 -23.70879 -24.31871
v 55.17344 -26.24795 -24.07414
v 56.47757 -25.58556 -27.594
v 55.25201 -27.25421 -25.08174
v 55.72359 -22.94564 -23.1051
v -31.55183 -37.17094 2.729874
v -31.08196 -35.59101 3.580061
v -11.91321 45.87135 20.31099
v 40.6519 66.80133 4.529435
v 58.03782 -18.35653 -27.31236
v -39.40593 69.09039 7.698041
v 0.5380153 28.08102 18.0415
v -43.01907 70.80962 4.231854
v 30.59317 -38.56436 0.3414094
v 32.03121 -38.08544 -0.3629326
v 31.65164 -35.80366 0.8606954
v 29.41085 -37.14831 1.682156
v 31.39071 -37.11084 0.4761144
v 30.3052 -35.66697 1.749067
v 32.79811 -36.3721 -0.1211162
v 32.84353 -34.54455 0.6010829
v -18.17513 -15.69909 11.69896
v -11.79774 -3.42495 20.98576
v -7.229568 -64.31102 4.057859
v -5.459567 -63.93784 4.364316
v 57.84387 45.68894 -16.9554
v 39.56562 -24.66341 -0.1192948
v -17.18738 31.11935 13.26642
v -21.56957 30.51379 10.71185
v -21.10869 29.75464 10.07084
v -17.54943 29.53308 11.18146
v -19.0293 30.1043 11.14438
v -18.84967 30.89408 12.14184
v -20.66574 31.54884 12.16229
v -19.96915 30.19114 10.88487
v -21.48937 32.53719 13.0309
v 53.97549 -26.46732 -21.07231
v -43.38761 -55.84321 -20.17174
v -43.57465 -58.2147 -23.60608
v -42.1481 -58.96716 -21.99208
v -42.7369 -56.25949 -19.61317
v -42.85846 -57.55602 -21.35844
v -41.22799 -60.21623 -22.11119
v -41.39417 -58.90512 -20.65196
v -40.64853 -60.00569 -20.82084
v -26.15313 -1.051966 5.525263
v 38.06079 67.61144 6.704795
v -10.64365 -10.66368 28.50741
v -21.42868 6.298673 4.859034
v -23.91025 5.029603 4.274332
v 14.57648 -14.27468 10.86045
v -38.34813 -62.56409 -20.461
v -36.98007 -67.23323 -26.84606
v -32.53448 -70.31618 -23.46455
v -33.78185 -69.73492 -25.38415
v -33.57776 -68.95725 -22.31047
v -34.9954 -68.63468 -25.23257
v -34.80195 -67.96817 -22.8173
v -36.64573 -66.83771 -24.66313
v -27.43428 -28.93484 6.304481
v 41.46004 -42.4881 -10.98048
v -52.23326 43.52546 -1.935147
v -51.65376 42.92404 -0.7737494
v -51.51033 43.59614 -0.9204003
v -5.565084 -4.067297 29.30928
v -58.88832 -39.17538 -37.63929
v -53.51094 34.77699 -1.946709
v 41.35618 64.35245 4.30808
v 52.83037 -28.53486 -19.83584
v 52.03614 -24.55555 -15.48428
v 51.8214 -26.02149 -16.0036
v 54.23981 -23.02691 -19.32
v 53.61382 -29.83494 -22.69907
v 52.96217 -29.83252 -21.09946
v 52.73079 -24.62031 -16.97423
v 54.79641 -22.77417 -20.53535
v 54.93552 -24.8949 -22.39172
v 54.12273 -27.28154 -22.03886
v 53.57183 -28.65176 -21.70073
v 54.29348 -24.57449 -20.53098
v 53.65909 -24.77453 -19.11412
v 53.14015 -27.39077 -19.74239
v 53.27723 -26.2911 -19.23882
v 52.68637 -25.85722 -17.69373
v 51.50666 -28.13836 -16.7821
v 52.28411 -27.84261 -18.13738
v 51.53452 -29.47293 -17.72794
v 50.18823 -29.83208 -15.40665
v -53.13947 -46.74357 -28.78658
v 3.269287 3.895767 23.26791
v -2.735507 0.3126578 27.29133
v -23.23269 67.42147 16.39088
v -24.63215 66.59449 16.02808
v -23.12315 65.98752 16.5449
v -2.543885 15.51221 19.51855
v 16.0375 6.485801 6.314705
v -21.02213 -48.36687 2.608555
v -62.42757 -24.93777 -37.54034
v -37.23145 66.90916 9.548809
v -36.35118 67.83718 10.05826
v -36.87935 68.74684 9.621818
v -38.08739 67.26069 8.881845
v -7.565897 31.27157 17.85949
v -3.396208 14.61099 19.74059
v -29.78818 -28.96664 5.447003
v -29.92851 -27.33684 5.55935
v 17.98657 -2.634936 8.25441
v -12.76763 -64.07439 2.276835
v -18.46112 -54.75348 1.837006
v -50.33113 62.24256 -2.261937
v -47.75535 22.97962 -4.568126
v 24.31207 -1.403472 5.224595
v 21.81411 -0.6794207 5.927218
v 24.94458 -2.454356 5.322501
v 22.51206 -3.475004 6.454703
v 23.87668 -4.893891 6.326001
v 22.16418 -5.620412 7.029583
v -42.98365 18.82386 -2.240834
v -57.75099 32.65378 -11.08385
v -5.515741 40.21122 20.51107
v -26.52917 51.88714 16.24521
v -8.275864 -50.62339 8.961221
v -9.152547 -49.07862 10.08707
v -21.31493 -42.25902 1.217222
v -21.59499 -42.61399 1.21513
v -21.90465 -42.24662 0.8181552
v -22.60449 -43.22087 0.8464721
v -23.09635 -43.73533 0.7402593
v -38.23572 14.93772 1.548792
v -37.77508 15.03669 1.806986
v -38.25613 16.45416 1.226063
v -21.0507 14.08424 3.239839
v -21.6186 13.88858 3.221961
v -54.08728 -45.5835 -29.76875
v -13.8284 -16.62132 20.35588
v 16.95756 5.202673 6.282569
v -17.93894 39.27815 18.44069
v -18.53672 38.65699 18.14462
v -16.41903 40.44828 18.93639
v -17.31768 40.04016 18.6828
v -28.50191 52.4529 15.28833
v -66.9742 3.015435 -36.98167
v -3.649616 -59.71008 4.636867
v -8.86659 -63.76828 3.678756
v -6.568231 -62.83915 4.228729
v -6.838056 -61.72247 4.169609
v -9.189036 -61.52938 3.593294
v -7.894165 -61.84207 3.942017
v -7.663813 -59.81452 4.08291
v -5.658411 -60.62202 4.397204
v -5.394865 -58.87072 4.524629
v -7.095138 -51.89595 7.664497
v -7.896223 -52.89221 6.748687
v -7.187087 -57.91533 4.365643
v -5.536829 -57.30553 4.711006
v -4.927179 -56.05579 5.136388
v -6.196529 -54.26292 5.831827
v -0.8728432 11.87393 21.40904
v -9.146863 50.31894 20.67939
v -63.71507 -17.03798 -37.99086
v -63.05174 -16.65636 -34.08926
v -62.99771 -18.61068 -35.33465
v -6.582708 -13.52669 31.27366
v -8.276375 -12.94039 30.29325
v -10.55992 44.71476 20.46022
v -9.86315 43.21995 20.40047
v -11.37547 43.54242 20.25704
v -13.1256 42.20356 19.8025
v -11.58475 41.75253 20.00477
v -10.61415 40.95673 20.0289
v -12.0265 40.34768 19.67741
v -18.60514 -41.7917 3.509779
v -18.52239 -41.8896 3.638581
v -18.87784 -41.86123 3.294046
v -19.76596 -42.11156 2.614621
v -19.94461 -43.65702 3.253417
v -20.26089 -44.35656 3.237826
v -18.98231 -42.58977 3.604798
v -19.34743 -44.52777 4.161023
v -50.43859 58.75335 -1.982311
v -18.88084 64.12547 17.78896
v -19.45313 67.24078 17.40532
v -21.495 65.14867 17.05653
v -21.41341 67.67017 16.86625
v -21.97193 66.41009 16.85313
v -20.33289 63.74122 17.46392
v -29.46843 -21.9097 6.153415
v -26.83142 -23.47989 6.581388
v -27.59939 -21.69951 6.500314
v -25.7564 -20.58806 6.843673
v -31.06745 -20.34718 6.026746
v -64.92963 -13.1264 -41.68402
v -34.73061 -37.90305 0.6236014
v -37.40508 -56.39941 -12.76002
v -45.8887 -51.2496 -19.15669
v -31.70632 -65.34958 -13.67607
v -4.143809 7.315732 23.09245
v -20.54233 28.91176 9.361155
v -19.79116 28.644 9.310368
v -19.03797 28.42189 9.312025
v -48.91785 -48.86699 -21.91712
v -49.98032 68.37371 -3.029588
v -50.31902 67.89565 -3.342538
v -50.77478 66.03645 -3.423769
v -50.43322 65.09599 -2.850219
v -49.60913 65.50489 -1.895261
v -48.83667 64.59859 -0.7791616
v -49.45425 67.37701 -2.092741
v -48.37352 68.62192 -0.9882872
v -56.93618 -25.76481 -19.59056
v -38.57364 34.19624 9.440925
v 1.256973 38.35049 20.40946
v 2.133992 39.44625 20.52907
v 1.042454 39.99209 20.66718
v -4.242477 49.60416 21.03805
v -5.049512 48.01018 21.03924
v 3.370599 42.64656 20.80697
v 1.15679 44.23247 21.00794
v 2.537034 41.26937 20.72079
v -1.030403 42.11023 20.92868
v -8.339785 44.98967 20.73035
v -3.497951 47.5013 21.09125
v -4.464653 46.16069 21.02433
v -7.14717 47.11752 20.90615
v -8.498337 47.51059 20.80329
v -2.767295 46.05156 21.08098
v -5.403596 44.56625 20.94275
v -1.14191 44.99599 21.05987
v -3.757764 44.98874 21.03019
v -1.488173 38.49749 20.49198
v -2.211906 40.06734 20.69272
v -3.444509 40.805 20.74089
v -2.649888 44.05775 21.01529
v -3.590335 41.90934 20.83868
v -4.704706 43.0555 20.89278
v -5.950445 46.04021 20.94974
v -6.697424 43.70688 20.81258
v -6.958085 41.84343 20.60224
v -7.204163 40.13902 20.3118
v -9.490097 42.2439 20.3577
v -45.50978 71.67325 1.51121
v 2.741472 -2.996431 28.04799
v 5.894792 -3.004109 24.89359
v 3.026305 -1.94558 27.06393
v 4.366518 -1.671796 25.67518
v 2.417778 -0.9817303 26.80715
v -1.715056 30.43289 18.69626
v -3.368295 29.33629 18.29514
v -9.402259 -50.8867 8.516088
v -1.232795 21.07175 17.81473
v -9.179554 -12.12968 29.78947
v -1.85652 -16.93478 30.45837
v -1.471376 -15.12799 31.91759
v -2.718225 -17.50853 29.82118
v -4.811073 -14.61186 31.63621
v -4.105581 -17.24897 29.67993
v -4.525645 -17.78449 28.58364
v -5.39692 -15.0421 31.13575
v -6.035394 -16.1684 29.85299
v -7.092903 -13.98518 30.71236
v -9.859699 -12.30309 29.06278
v -10.94526 -12.45313 27.77145
v -7.090734 -15.35336 29.73453
v -8.773475 -13.76003 29.40524
v -8.269092 -15.39987 28.37898
v -8.970268 -16.11431 26.39526
v -61.81879 -26.48592 -35.88976
v -63.57027 -12.89077 -33.54613
v -64.43661 -12.13957 -37.72198
v -63.50336 -14.12934 -34.29645
v 10.73168 -9.019323 20.04818
v 8.878753 -6.81668 22.50885
v 9.759071 -8.276533 21.79567
v 10.05219 -7.838542 20.28475
v -22.59842 6.277105 4.332667
v -46.05415 26.48744 0.1519955
v -45.85041 27.17881 0.9688742
v -39.03678 47.46984 9.942293
v -38.21119 48.13498 10.33434
v -0.5310026 35.80576 20.00455
v -37.23717 -63.41592 -19.73092
v -18.251 -14.99045 12.39246
v -18.01634 -15.60123 14.34715
v -44.39037 36.59276 7.69484
v -45.45642 36.94056 7.034392
v -7.08034 -68.61417 3.467098
v -5.832434 -68.9339 3.564317
v -21.60496 63.12123 17.16695
v -22.97801 63.69359 16.71877
v -17.12728 -17.78902 14.03722
v -17.06076 -17.032 16.2872
v -17.76303 -16.65379 13.97224
v -17.44061 -16.29585 16.28454
v -26.45194 -50.61567 -1.588826
v 0.0560052 37.26245 20.25474
v -1.742339 36.94782 20.20493
v -20.88814 59.87493 17.56963
v -22.83219 59.36142 17.02673
v 16.1588 -5.168887 9.612063
v -58.55318 -29.98811 -26.72537
v -21.30444 -75.85003 -10.10396
v 6.730034 -2.665683 23.27442
v -27.11141 -41.803 0.9789974
v -19.88224 -77.66991 -12.58223
v -22.92244 -76.4473 -16.03601
v -24.62861 -74.90765 -14.82779
v -24.45802 -75.34027 -15.93147
v -21.18732 -76.63905 -11.6191
v -23.67314 -75.53653 -14.2591
v -22.31186 -76.55534 -14.38177
v -21.04199 -77.11718 -13.14425
v -22.37863 -76.05008 -12.63944
v -16.78791 -10.57786 16.257
v -55.81723 40.69975 -7.427703
v -22.43849 -44.64425 1.408164
v -23.4314 -44.58587 0.7694449
v -13.5174 -75.96752 -2.885831
v -12.97039 -74.57072 -1.302301
v -67.39935 4.666886 -37.78436
v -22.72881 4.544575 4.982484
v -56.93311 -44.57267 -39.31863
v -57.46142 -43.3012 -38.92801
v -55.37445 -41.51656 -28.26854
v -55.27014 -44.89436 -32.52319
v -55.78469 -44.01055 -32.92405
v -58.08796 -42.25524 -40.10625
v -57.69058 -42.26167 -37.79116
v -58.35766 -40.97845 -38.6308
v -56.36998 -42.89338 -33.25357
v -56.79213 -43.51903 -36.07458
v -55.52154 -43.11077 -30.69962
v 0.7246424 13.86348 20.05059
v 1.891803 14.74862 19.04054
v -1.812863 -3.520113 29.84767
v -61.46888 -34.35475 -45.13869
v -61.30601 -35.33221 -47.32993
v -61.72012 -33.25213 -44.48154
v -60.46895 -37.76561 -46.28521
v -60.3399 -37.65641 -44.09518
v -60.95197 -35.94608 -44.92171
v -61.30379 -34.30803 -43.29185
v -60.75674 -35.18629 -41.13622
v -59.73405 -38.05595 -40.292
v -60.353 -35.84729 -39.84193
v 4.118581 31.44657 18.24906
v -65.59963 -11.00246 -44.30836
v -15.73713 -9.686476 17.93394
v -18.63265 32.6561 14.35025
v -22.99057 32.60734 12.53812
v -23.55885 31.94925 11.65058
v -21.75881 31.40027 11.58352
v -24.18612 37.80305 16.37949
v -25.6936 36.28615 15.01444
v -21.79973 33.49148 13.97329
v -23.76487 33.74186 13.52743
v -22.18668 35.04027 15.26351
v -20.83218 38.89694 17.65965
v -22.83281 38.9659 17.14915
v -21.49389 38.07969 17.19295
v -20.07206 32.40587 13.4604
v -23.25938 36.74465 16.06938
v -21.80079 36.82636 16.54416
v -20.77659 35.33215 15.89895
v -66.23537 -6.33967 -43.07946
v -66.1228 -7.39148 -43.71727
v -16.27925 -12.03589 19.41129
v -17.3848 -15.50125 17.17237
v -17.46774 -12.35867 16.41345
v -9.867075 -10.29101 29.33175
v -49.1521 39.01842 4.075069
v -49.84298 37.30934 3.235391
v -65.3849 29.60758 -29.16438
v -54.6385 58.28719 -7.507897
v -38.46899 -65.48701 -25.92703
v -17.72359 28.16463 9.533606
v -12.80205 -9.109496 24.6657
v -48.26661 37.39661 4.866545
v -64.58077 -21.02187 -48.59118
v -62.9947 -27.7887 -44.55667
v -62.79163 -27.47297 -42.40703
v -63.61112 -19.32784 -39.39047
v -63.78378 -20.21121 -41.0517
v -63.67873 -23.96822 -44.2659
v -64.25729 -21.82632 -46.48378
v -63.96892 -23.23224 -45.6828
v -61.99027 -27.69093 -37.82141
v -61.96742 -28.52699 -38.57697
v -62.29183 -27.73245 -39.48189
v -63.06232 -25.73475 -41.95406
v -62.38358 -26.75763 -38.9901
v -62.7785 -25.22128 -39.57196
v -63.92467 -21.79867 -43.67882
v -63.19645 -24.08372 -41.02921
v -63.48864 -23.43333 -42.26334
v -62.74128 -23.68769 -38.07545
v -63.20513 -21.81361 -39.06918
v -63.47675 -18.43532 -37.8204
v -62.9643 -20.54065 -36.75133
v -62.42836 -20.72577 -34.16516
v -41.72664 49.89212 7.339683
v -41.93919 -56.75991 -18.95272
v -16.91624 24.5946 6.208856
v -5.487687 -67.37512 3.987027
v -37.70063 31.88247 8.548809
v -40.30538 -63.24556 -25.31851
v -63.52675 30.56052 -24.7174
v -27.72033 -34.58125 5.334162
v -25.92222 -37.15389 5.053837
v -28.03412 -35.79144 4.839123
v -48.43262 -53.21651 -26.42695
v -47.68298 -55.62042 -28.58664
v -49.12696 -53.39508 -28.38571
v -49.22342 -54.6318 -31.07345
v -50.1829 -50.99902 -27.30575
v -51.22799 -50.59645 -29.44306
v -51.58562 -48.71657 -27.47471
v -47.82726 70.94447 -0.861621
v -13.32205 -56.00218 3.489374
v -8.243079 -55.15221 5.152226
v -12.94834 -53.91576 4.882475
v -10.72305 -54.15757 5.343241
v -8.944359 -56.78978 4.320514
v -11.72481 -56.69784 3.711284
v -11.03984 -55.57518 4.409759
v -10.17238 -56.68207 4.092411
v -66.27618 4.660782 -32.73475
v -51.78981 49.03475 -2.548435
v -45.3951 -50.47989 -17.58462
v -4.775724 31.83599 18.71412
v -25.26839 52.74417 16.68819
v -23.51007 55.69184 17.05051
v -25.37601 54.4254 16.48707
v -26.06971 55.63964 16.08969
v -7.759496 39.11355 20.08336
v -24.58854 59.70515 16.40964
v -21.87438 60.92005 17.2426
v -23.28403 61.26007 16.77943
v -14.84588 -42.66834 7.367919
v -15.87167 -42.2623 6.380602
v -18.46817 -43.09096 4.428671
v -16.58899 -41.99035 5.639695
v -17.801 -41.96522 4.431375
v -17.81305 -43.95073 5.364258
v -16.5755 -43.40935 6.359123
v -14.82582 -44.01136 7.714505
v -17.88729 -45.45689 5.505297
v -14.58651 -52.67528 4.983177
v -59.59462 -27.57006 -28.16037
v -27.15978 0.6104879 4.630664
v -50.28926 53.23059 -1.242031
v -9.159453 -9.039639 29.71674
v -8.882146 -10.32885 30.22947
v -39.34421 30.87952 7.395952
v -47.30694 45.81258 3.434688
v -53.18549 41.52373 -2.485249
v -53.16129 40.73217 -2.067841
v -9.125279 -52.16014 7.274354
v -11.74639 -50.72091 7.920666
v -10.41905 -51.74951 7.453279
v -41.73052 -33.69654 -2.595962
v -29.18087 -34.83328 4.656338
v -28.8938 -35.86515 4.466704
v -62.6456 -18.18756 -33.29424
v -14.22276 -17.28836 18.86384
v -14.46005 -16.6923 19.93473
v -15.31182 -18.15979 16.83746
v -15.42425 -17.54006 17.92334
v -14.77943 -17.27897 18.74852
v -14.88269 -16.49876 20.03146
v -16.60332 -15.77659 18.76519
v -15.87964 -17.56599 17.46915
v -15.53661 -17.05349 18.63063
v -16.43104 -13.84991 19.59395
v -16.9072 -14.36358 18.64777
v -15.95889 -16.25069 19.28119
v -16.21266 -15.71074 19.45086
v -15.95741 -15.18806 20.13182
v -14.5816 -10.28923 21.42495
v -15.85905 -10.62119 18.92245
v -14.81427 -8.591805 18.66816
v -12.66438 -14.17425 24.75091
v -12.56522 -16.23984 22.10466
v -12.52452 -15.81137 22.97643
v -11.37823 -15.94396 23.81217
v -11.63315 -15.5107 24.33697
v -12.33866 -14.88373 24.44065
v -14.04997 -11.81131 23.45405
v -13.84862 -16.23469 21.20762
v -9.776953 -15.7261 26.03952
v -10.39931 -14.15389 27.32983
v -15.55622 -11.86993 20.68845
v -11.34928 -14.84366 25.53733
v -12.10436 -12.84563 26.19172
v -15.42146 -13.02301 21.35994
v -16.03229 -13.27354 20.28043
v -13.30393 -15.93276 22.08909
v -13.74753 -15.53659 22.2617
v -12.87822 -15.43893 23.29626
v -14.6056 -10.96637 21.94674
v -14.84012 -12.81271 22.29302
v -15.05031 -14.82969 21.50391
v -15.40057 -16.33018 19.81791
v -14.43848 -15.94013 21.18093
v -15.61985 -14.17879 20.99113
v -14.29553 -15.27778 22.02484
v -13.30688 -15.00074 23.37116
v -14.2358 -13.48679 23.13429
v -13.31068 -14.05537 24.12095
v -13.64039 -13.39355 23.98067
v -13.46112 -12.20221 24.47985
v -13.00738 -13.2003 24.91715
v -13.46205 -9.648656 23.60289
v -32.58102 7.19608 2.207986
v -15.21671 30.72463 13.94932
v -35.94405 -46.10361 -4.338758
v -28.00692 -45.61444 -0.9753632
v -28.92747 -42.91371 0.003570977
v -29.20316 -45.07813 -1.100666
v -29.85848 -47.02056 -2.068302
v -30.62656 -46.01998 -1.90059
v -28.79455 -72.30286 -18.4963
v -29.47213 -72.36508 -21.02679
v -30.21621 -71.60365 -20.60296
v -43.10246 -50.94296 -14.70045
v -16.52658 -19.97595 9.787597
v -37.74231 13.58424 1.744982
v -32.68161 -24.10499 5.123302
v -17.11358 36.5451 17.6509
v -34.1674 -63.44755 -15.24797
v -46.34112 44.4412 5.079639
v -13.49671 -10.29807 23.95778
v -13.15556 -10.47871 24.74592
v -11.91257 -11.9587 26.76385
v -12.58823 -11.57519 25.86254
v -67.46451 22.81921 -34.43703
v -40.51859 -40.28493 -4.78884
v -23.06062 -50.52303 0.5286916
v -65.82446 -7.312882 -41.3939
v -64.02655 -7.429405 -30.93607
v -64.62311 -6.424524 -33.09558
v -65.18541 -6.163322 -36.03282
v -65.4836 -9.633716 -41.72304
v -65.27746 -10.93016 -41.73916
v -63.97402 -8.508022 -31.59689
v -65.37917 -7.433309 -38.71989
v -65.58326 -8.719496 -41.34281
v -64.98387 -10.97727 -39.96376
v -65.14523 -9.409874 -39.21125
v -64.83904 -8.871128 -36.81272
v -64.30242 -11.3865 -36.17019
v -63.55136 -10.21388 -30.85413
v -64.18709 -9.985489 -34.0998
v -64.00232 -11.39861 -34.52033
v -7.485812 32.63345 18.37512
v -60.8602 35.43833 -18.59757
v -34.63624 49.89972 12.22894
v -32.56376 51.01395 13.32229
v -33.92066 51.2993 12.48277
v -32.79412 53.41101 12.98324
v -23.27468 -20.5437 7.323322
v -24.59772 -19.44425 7.049653
v -32.49588 -67.51455 -17.27988
v -42.59113 -52.57121 -15.47674
v -60.96837 52.5309 -18.37202
v -61.39864 52.10157 -19.18081
v -61.43395 51.18715 -19.37754
v -61.05283 51.73532 -18.55575
v -60.39618 52.73381 -17.21494
v -60.71618 52.71424 -17.8891
v -60.75596 52.13809 -17.95418
v -60.67687 50.67009 -17.83622
v -33.93065 -64.47972 -15.91589
v -34.6685 -63.97155 -16.44685
v -35.26854 -63.89017 -17.19308
v -44.89328 70.24969 2.550865
v -39.74084 -56.86288 -15.93135
v -21.00314 -43.50486 2.226514
v -21.53551 -43.41563 1.711256
v -22.203 -43.4749 1.216049
v -21.0275 -44.50945 2.566104
v -27.08516 -47.8035 -1.201507
v -26.23415 -47.01776 -0.6312358
v -26.89419 -49.52507 -1.517619
v -24.16214 -48.51498 0.2590803
v -24.79545 -47.13672 0.07544
v -25.30717 -46.8167 -0.1568596
v -25.83028 -48.41039 -0.676967
v -23.41076 -48.9463 0.6587197
v -44.47704 -45.45695 -12.03618
v -57.70158 47.79137 -12.09558
v -62.46772 -19.4964 -33.46078
v -35.86132 -52.04328 -7.950141
v -36.7182 -52.09998 -8.674601
v -36.95084 -53.37991 -9.823236
v -34.5372 -54.34231 -8.520404
v -34.07605 -52.07659 -6.687884
v -33.57665 -53.23912 -7.076789
v -35.43761 -53.20119 -8.435469
v -34.32819 -53.4508 -7.77621
v -31.71852 -54.0255 -6.283848
v -30.27029 -53.84603 -5.244431
v -32.30595 -52.54074 -5.828767
v -31.27984 -52.7834 -5.301429
v -33.98776 -50.67833 -5.800413
v -31.80873 -51.55777 -5.005125
v -30.99495 -50.03761 -3.828179
v -40.52341 0.433305 0.6550501
v -38.13622 -60.41003 -17.5044
v -50.45345 -45.18154 -21.13553
v -29.59992 -71.99296 -20.07937
v -32.05964 -70.35121 -22.12351
v -31.30082 -70.38317 -20.0719
v -33.20291 -67.4816 -18.5407
v -33.08778 -68.19046 -19.50791
v -32.94307 -68.83434 -20.4813
v -31.94678 -69.43733 -19.41714
v -31.59049 -69.41006 -18.56241
v -30.50553 -70.10831 -17.57655
v -35.35897 57.12181 11.11681
v -11.89116 -47.34645 9.683861
v -3.257343 11.7002 21.24978
v -12.51917 27.4886 12.73137
v -9.896079 -52.5765 6.777386
v -12.29382 -52.96883 5.781547
v -11.77522 -51.74425 7.050644
v -13.58949 -50.97327 6.794996
v -2.898976 31.39854 18.86273
v -62.77549 -2.932189 -23.58031
v -65.50304 -3.019059 -34.59035
v -32.21959 -45.21751 -2.066431
v -32.20656 -46.99571 -2.935743
v -31.55715 -46.52127 -2.462847
v -33.81535 -45.33593 -2.793381
v -35.16499 -66.66103 -20.97992
v -52.48101 -45.00029 -25.02166
v -12.14746 -58.19731 3.095081
v -48.57022 36.14262 4.248911
v -49.375 37.69109 3.73562
v -62.06958 -20.5785 -32.43419
v -18.8097 -76.29686 -7.561522
v -18.10921 -77.31555 -8.437798
v -17.41846 -76.97527 -7.083466
v -16.89941 -76.24178 -5.611019
v -17.70992 -74.65139 -4.613344
v -18.76383 -74.7676 -5.672827
v -52.92485 43.4596 -3.005089
v -32.19996 2.737995 2.577824
v -19.05526 34.65024 15.98261
v -17.45847 32.94965 15.07932
v -52.01991 61.21717 -4.173557
v -51.94089 56.59065 -3.541527
v -51.56409 58.72947 -3.324902
v -49.70041 61.32838 -1.42694
v -51.45967 60.34987 -3.348914
v -50.55055 59.97661 -2.25042
v -49.78997 60.1665 -1.397496
v -57.70901 36.68928 -11.01572
v -27.71589 7.544069 3.010564
v -26.80742 8.662435 3.078061
v -51.49871 -44.74482 -22.76765
v -32.71447 -34.53985 3.070374
v -30.80795 -34.01012 4.150271
v -21.53688 3.610805 5.99976
v -2.455973 6.349574 24.0129
v -2.93088 4.630123 24.79564
v -3.175501 1.578963 26.44638
v -41.14106 -22.68953 1.588617
v -43.46974 28.18743 3.421128
v -2.790034 -1.26264 28.29452
v -3.965194 -0.8576276 27.77802
v -3.916881 -2.998618 29.21463
v -5.28079 -2.42212 28.29116
v -33.81748 -55.7391 -8.90844
v -44.05585 -51.20548 -16.29858
v -36.52821 12.38692 1.95243
v -1.025591 34.09451 19.61141
v -0.5512515 31.56676 18.98299
v -1.460519 32.82027 19.29466
v -3.076789 35.52059 19.83552
v -57.16658 55.99178 -11.33937
v -54.81175 37.04571 -4.107895
v -55.75018 37.20377 -6.143052
v -58.09878 -19.07798 -18.42076
v -50.43929 61.01979 -2.248199
v -30.08745 -71.09505 -18.77285
v -29.09891 -71.16129 -16.47786
v -27.69338 -72.68903 -16.58264
v -27.96808 -71.92046 -15.54112
v -28.4843 -69.71791 -13.2292
v -26.73769 -73.24635 -15.48699
v -26.12812 -73.3708 -14.32023
v -29.49693 -70.12915 -15.55456
v -27.08328 -72.19537 -14.18481
v -27.41684 -71.37066 -13.5291
v -23.41783 -73.81956 -10.10046
v -25.9002 -72.35126 -12.16074
v -24.45561 -73.05865 -10.70119
v -25.40211 -71.93898 -10.78871
v -24.15978 -69.36942 -7.147186
v -24.01813 -72.54729 -9.448481
v -24.79587 -69.92288 -8.215028
v -26.14707 -70.20448 -10.17657
v -25.27562 -68.56259 -7.908774
v -27.60247 -69.54729 -11.65795
v -40.54254 49.86247 8.261122
v -18.56543 29.30167 10.43304
v -16.74932 29.98394 12.13143
v -16.52289 28.467 10.49043
v -54.50646 -42.17023 -26.7247
v -64.34314 -0.3509466 -27.69052
v -32.91269 -63.68444 -13.7765
v -33.23822 -64.46712 -14.93074
v -33.34928 -65.71531 -16.3965
v -46.8908 20.81976 -5.257237
v -47.69633 20.51436 -5.985215
v -51.37606 18.80102 -9.601265
v -17.64188 22.25157 3.954333
v -26.96703 -36.80556 4.823746
v -27.36028 -38.22704 3.869765
v -28.25418 -37.26047 4.107243
v -28.95295 -40.20269 2.057357
v -28.94868 -41.62711 0.9363453
v -26.52627 -38.86518 3.705801
v -30.57747 -40.17552 1.570636
v -30.16625 -38.73258 2.610066
v -33.16657 -37.863 1.570517
v -31.70664 -38.58406 1.990918
v -33.50114 -39.81827 0.4512433
v -31.00232 -41.47205 0.5693069
v -32.27995 -39.74506 1.126135
v -33.21486 -40.82872 0.04771061
v -61.22406 -22.31691 -30.14503
v -61.7581 -21.93389 -32.12018
v -62.40373 -22.24401 -35.23181
v -61.77442 -23.27426 -33.22969
v -62.02365 -24.73492 -35.39302
v -60.33362 -28.38155 -31.31507
v -60.80495 -29.15218 -33.79959
v -61.26278 -26.96586 -33.87129
v -60.69169 -27.23348 -31.79739
v -61.50755 -25.12089 -33.4625
v -60.93471 -25.6764 -31.51364
v -60.49788 -25.31473 -29.62268
v -17.41293 -17.46612 13.14299
v -18.21698 -17.23886 9.920218
v -17.65914 -18.49747 9.587042
v -16.54116 -19.19497 10.50915
v -16.25797 -19.02451 11.75927
v -16.81868 -18.30925 12.54485
v -17.41947 -17.61449 11.65746
v -17.66611 -17.12966 12.14319
v -17.70004 -17.7004 10.38224
v -17.43024 -17.78597 10.85447
v -17.2698 -17.90751 11.35598
v -17.92534 -16.64773 11.29981
v -17.8979 -17.11112 10.53673
v -17.76826 -17.11231 10.99644
v -18.42028 -15.12584 10.7533
v -63.22517 22.63424 -24.03177
v -66.78488 -0.1700923 -38.98125
v -66.59958 -5.206783 -44.15007
v -67.23595 -1.160859 -43.41721
v -66.92873 -1.163303 -40.98124
v -66.56182 -3.90306 -42.11321
v -65.98774 -5.997233 -40.87415
v -65.20432 -6.818393 -36.89214
v -66.10441 -4.121488 -39.22987
v -64.10899 -2.863778 -28.00528
v -43.28667 37.14851 8.620548
v -43.54828 36.70103 8.277011
v -44.11907 37.36931 8.186808
v -46.67921 -52.53886 -21.94693
v -14.47538 -6.945004 17.22678
v -41.93569 -55.2418 -17.25361
v -42.66327 69.54254 4.83234
v -7.419736 -74.41859 0.6940668
v -8.742445 -72.95183 1.353472
v -8.607805 -74.81105 0.1452781
v -9.440097 -73.07443 1.114813
v -57.76759 53.92941 -12.36253
v -62.34815 -13.94569 -28.29445
v -36.62001 -45.1954 -4.283648
v -35.19987 -43.1167 -2.292142
v -43.02299 -32.37035 -3.057314
v -31.13448 -68.61079 -16.40341
v -56.24632 -21.32132 -15.66111
v -61.9889 50.41008 -20.6149
v -35.14804 14.11015 2.75734
v -36.66956 14.22435 2.228362
v -40.40254 -57.30084 -17.30955
v -35.1262 9.553757 1.771779
v -33.93312 8.945473 2.002795
v -35.47234 8.229467 1.557799
v -23.23665 -18.26966 7.289845
v -34.77869 -39.53188 -0.1520064
v -38.85706 4.449863 0.5966727
v -9.833006 -60.31908 3.525063
v -10.61485 -58.59991 3.482905
v -38.6311 -56.5172 -14.231
v -37.6486 -57.6479 -14.13199
v -29.39782 -15.50755 6.64422
v -53.86245 -44.32586 -27.58535
v -52.31139 -47.24576 -27.29666
v -18.6541 -14.51766 9.576654
v -33.66276 -24.53128 4.72448
v -32.74804 -54.45674 -7.242908
v -60.52445 -23.73811 -28.58459
v -7.563459 -12.50689 30.98141
v -6.395744 -11.35545 31.82367
v -5.999766 -12.54538 31.85122
v -7.209194 -10.48705 31.38029
v -6.367835 -9.495992 31.62346
v -6.181782 -6.858649 30.72171
v -11.94333 -6.297039 23.72157
v -11.7344 -11.20963 27.09978
v -10.22472 -4.264264 25.10142
v -12.37963 -9.279745 25.59393
v -6.25752 -1.782772 27.26296
v -8.132557 -0.9240722 24.95949
v -6.051916 -0.7072431 26.63983
v -12.35019 -7.922894 24.5863
v -11.84192 -9.328758 26.60101
v -8.915821 -6.730654 28.74924
v -6.949994 -4.659478 28.92904
v -11.60543 -8.170783 26.28011
v -10.28207 -8.355634 28.30047
v -7.970485 -8.495588 30.44579
v -9.213428 -5.959691 27.90942
v -11.54649 -6.950661 25.37524
v -10.81311 -6.532922 26.2978
v -10.07508 -5.364565 26.35086
v -9.232273 -4.264815 26.50101
v -7.309776 -3.374429 27.67906
v -16.39636 19.84519 3.755325
v -42.68243 28.11194 3.700703
v -42.57625 28.75897 4.344145
v -61.82045 -20.17616 -31.04534
v -62.6356 -17.09537 -32.38358
v -61.98999 -18.27121 -30.27809
v -38.46548 -40.49369 -3.187247
v -27.45307 2.127685 4.026357
v -11.72535 -70.06554 1.743595
v -9.770725 -69.82213 2.474289
v -66.40689 -3.248479 -40.20011
v -65.90731 -3.452819 -37.34579
v -30.63564 -48.9375 -3.167037
v -33.45868 -48.39168 -4.212416
v -32.46135 -50.30672 -4.717074
v -12.16092 34.07143 17.73991
v -17.42606 37.96281 18.12609
v -16.13174 38.31151 18.48914
v -4.577494 33.99804 19.33541
v -3.344639 34.04714 19.48066
v -4.357775 38.53299 20.35
v -4.244069 36.09145 19.84912
v -5.687238 36.54172 19.79756
v -6.936231 37.07082 19.7527
v -10.61916 32.88861 17.62823
v -10.27424 33.59891 18.05322
v -10.68924 35.35582 18.62385
v -9.565436 32.11415 17.62292
v -6.111017 34.44222 19.21832
v -7.257287 34.70906 19.10064
v -8.33393 34.04427 18.6798
v -8.739406 35.75754 19.10666
v -7.835209 37.59715 19.73773
v -9.095135 39.86263 20.05112
v -10.44092 39.78416 19.84764
v -11.47641 38.77578 19.43434
v -9.858594 37.83807 19.50912
v -12.99673 40.06716 19.44277
v -11.28572 37.28345 19.0875
v -14.15193 38.51936 18.90885
v -16.01081 35.38234 17.33244
v -17.10816 34.99602 16.8205
v -16.61534 33.99651 16.27858
v -12.78375 38.31346 19.09881
v -15.77069 36.79686 18.05573
v -14.31298 36.38491 18.19449
v -12.84003 35.03635 17.96227
v -14.62373 33.86882 16.85721
v -15.88742 32.09197 14.98631
v -13.2978 32.99255 16.79602
v -14.4366 30.92579 14.62256
v -13.36557 -75.25229 -2.08993
v -11.96475 -76.7481 -2.903267
v -31.06615 7.912595 2.499719
v -33.03675 67.25744 12.19164
v -34.21697 67.69403 11.462
v -36.70107 58.48112 10.18401
v -30.50067 53.33522 14.23983
v -24.14046 65.12691 16.26967
v -24.9449 63.75916 16.07969
v -25.48636 65.49352 15.77934
v -27.08792 66.04246 15.15424
v -27.38018 64.38146 15.08476
v -31.84979 61.72251 13.04382
v -28.80266 63.02391 14.54294
v -30.73922 63.34217 13.59836
v -29.91577 62.57112 14.03288
v -30.30073 60.86947 13.87657
v -26.63879 53.81606 16.01623
v -26.16944 56.57338 15.96381
v -27.81166 54.04335 15.4988
v -28.43304 55.63817 15.0537
v -29.42784 54.2313 14.67255
v -24.56495 61.44435 16.3285
v -28.14245 56.86888 15.08611
v -24.83742 62.91744 16.16127
v -26.87464 62.49195 15.3836
v -25.91384 60.63618 15.84779
v -25.71415 58.00758 16.06574
v -35.55968 59.10308 10.92173
v -27.2631 58.45042 15.39289
v -28.29769 61.01722 14.81936
v -27.32067 59.76396 15.2971
v -28.24571 58.96763 14.91879
v -29.34578 59.86861 14.39002
v -30.23388 58.81252 14.0078
v -30.82689 57.90347 13.7374
v -31.23983 56.85223 13.56542
v -29.78615 57.29549 14.27639
v -32.77678 57.02405 12.69555
v -31.01031 55.09091 13.80964
v -34.46781 55.46953 11.76458
v -34.2078 57.931 11.81135
v -31.71395 58.22389 13.241
v -33.11158 58.80122 12.39783
v -33.13062 60.2314 12.32492
v -34.16836 59.58638 11.76006
v -35.66268 66.63316 10.60636
v -33.86378 65.92167 11.78123
v -32.93162 64.47433 12.36439
v -32.55455 65.89121 12.51768
v -35.33102 64.82947 10.88309
v -33.01413 63.44379 12.3349
v -34.57136 62.14756 11.45489
v -52.9716 -45.80468 -27.10387
v -51.1531 -45.92536 -23.18724
v -51.29242 -48.05718 -25.91575
v -52.06479 -46.39144 -25.66137
v -50.13812 -49.21332 -24.80651
v -50.96433 -47.3415 -24.3395
v -43.24233 -49.74039 -13.81844
v -42.19536 -51.43832 -13.93089
v -51.48806 -43.64095 -21.69671
v -20.18077 -20.07504 8.036724
v -39.38911 -64.42312 -25.71896
v -38.15631 -65.22318 -24.55074
v -37.824 -64.92096 -23.21226
v -38.25431 -63.41584 -21.53868
v -40.48538 -61.5159 -22.65686
v -36.5933 -66.24976 -23.21045
v -39.53996 -63.31517 -23.76567
v -36.54277 -64.72373 -20.39581
v -35.00256 -65.67061 -19.06751
v -36.18229 -63.82144 -18.56445
v -18.7005 -15.1323 10.10243
v -18.6026 -15.98667 9.935247
v -57.11472 54.49848 -11.21764
v -56.79397 53.38008 -10.47387
v -45.76126 -52.79961 -20.60188
v -43.83511 -54.60891 -19.49455
v -44.91647 -52.91779 -19.32826
v -67.39002 6.850007 -36.33496
v -15.18589 -7.629682 16.27025
v -67.27081 0.1226467 -41.53801
v -67.54755 1.636341 -41.73545
v -38.41434 -58.91772 -16.30343
v -52.58891 54.79763 -4.18128
v -51.89712 55.76266 -3.398045
v -53.22466 55.98516 -5.168036
v -22.44485 -75.12111 -10.60453
v -19.75425 -75.62032 -7.674798
v -22.60451 -73.67464 -8.780905
v -21.35511 -74.99267 -8.793097
v -44.69892 -51.75325 -17.76429
v -43.56493 -52.27001 -16.5714
v -43.80849 -53.41087 -18.06477
v -42.80671 -53.59691 -16.7967
v -41.69627 -54.21407 -15.90046
v -38.03871 49.71366 10.10426
v -38.94834 48.67416 9.677045
v -58.45099 -28.2897 -25.21327
v -59.82038 -26.09076 -27.84423
v -58.73318 -26.4847 -24.73923
v -34.72711 13.3481 2.817933
v -34.26071 12.88208 2.718201
v -35.49377 12.76358 2.350624
v -60.96206 -16.81314 -24.97423
v -31.54905 -42.37386 -0.1646301
v -11.30987 -49.39032 9.189487
v -12.28566 -48.46852 9.274081
v -15.54784 -48.18531 7.159285
v -13.97564 -49.10837 7.917916
v -53.02009 -36.23301 -18.56334
v -14.8162 -75.97827 -3.706544
v -15.87139 -74.57516 -3.115587
v -14.92846 -74.2384 -2.204373
v -40.34859 -59.02766 -19.16141
v -39.63494 -58.92858 -18.00495
v -39.28243 -60.9159 -19.77022
v -35.89687 -62.80045 -16.94542
v -37.29959 -61.51974 -17.53266
v -35.06887 -62.36803 -15.39135
v -37.04596 -60.67945 -16.28764
v -37.9579 -58.27754 -15.0985
v -36.03008 -58.5689 -13.12433
v -36.70473 -58.50691 -13.8341
v -34.99463 -59.61222 -12.86445
v -36.48173 -59.87629 -14.78647
v -35.63287 -60.7123 -14.53578
v -31.89447 -63.96144 -12.74324
v -32.19225 -62.97668 -12.34901
v -34.60644 -60.98302 -13.57465
v -57.20437 -17.6236 -15.85712
v -59.49848 -37.14468 -37.22054
v -58.95882 -37.20024 -34.9198
v -59.38951 -36.00649 -35.17521
v -13.59357 -73.60397 -0.9057575
v -31.93506 -66.4892 -15.12067
v -9.870722 -1.86097 23.40191
v -25.02522 0.8794719 5.345355
v -66.38226 23.78687 -31.33218
v -67.22844 24.03157 -33.80071
v -66.89901 22.13853 -32.64687
v -66.70707 23.15072 -32.17315
v -26.17115 1.928971 4.561345
v -26.12277 3.741623 3.946156
v -59.03206 53.51598 -14.61535
v -26.43216 -57.19326 -4.207691
v -26.4566 -58.49047 -4.746509
v -47.9073 36.21299 4.887147
v -13.11561 -8.260265 23.05027
v -11.7985 -4.667874 22.25078
v -13.6365 -64.64337 1.864897
v -62.5733 -12.5399 -28.18011
v -52.78791 56.7222 -4.657898
v -53.01278 58.24629 -5.155618
v -53.79077 58.44102 -6.208097
v -24.88655 -57.7984 -3.302864
v -52.97303 -43.99228 -25.0253
v -53.5155 -41.97894 -24.24898
v -52.40356 -42.99406 -22.85584
v -54.22601 -41.48413 -25.34235
v -54.74333 -38.59466 -23.91641
v -54.26667 -40.08086 -24.15624
v -53.33947 -41.12251 -23.08278
v -53.14415 -40.31425 -21.96018
v -16.68961 -45.89246 6.594081
v -15.82124 -47.22437 7.201146
v -19.11407 -45.44778 4.454197
v -17.50618 -50.83939 4.344349
v -14.41457 -50.53988 6.616566
v -17.99677 -47.15062 5.400239
v -17.45307 -49.69776 4.998247
v -19.10519 -47.80157 4.338483
v -23.59638 -68.87434 -6.259979
v -21.57293 -69.62341 -4.685794
v -23.13757 -70.41698 -6.680519
v -9.694015 -71.51653 1.839693
v -8.715367 -71.18541 2.236964
v -28.11864 -58.50414 -6.039699
v -27.91385 -60.39838 -6.73947
v -28.754 -67.87924 -11.8439
v -30.91739 -66.73915 -13.85541
v -30.11394 -66.74579 -12.74372
v -28.88995 -66.69379 -11.04578
v -19.98652 -47.20406 3.732721
v -23.06202 -62.93167 -3.670204
v -11.96103 -62.96735 2.66578
v -12.00907 -60.50798 2.785228
v -12.33244 -59.59142 2.784843
v -11.44583 -61.64236 2.883491
v -13.73402 -62.52624 1.946988
v -12.11417 -66.09138 2.425711
v -22.18862 -72.30903 -7.004466
v -21.08841 -74.43769 -7.765965
v -20.90619 -73.39527 -6.499912
v -19.80722 -74.28205 -6.206378
v -19.72768 -72.00661 -4.306299
v -20.30116 -72.6512 -5.320105
v -17.2269 -65.56207 -0.1643389
v -27.16081 -60.2092 -6.016431
v -17.05038 -67.67628 -0.4871813
v -7.337216 -67.06714 3.751926
v -33.73797 -62.00689 -13.40924
v -26.33101 -68.18227 -8.906978
v -26.99596 -66.83791 -8.857616
v -30.76627 -64.28049 -11.61238
v -31.56682 -61.81684 -10.86789
v -25.60864 -63.81013 -6.11371
v -23.62031 -64.00859 -4.439899
v -30.18791 -64.96077 -11.39304
v -26.26493 -66.21088 -7.739759
v -21.62672 -67.07559 -3.701536
v -30.95762 -62.82579 -10.87452
v -29.89065 -61.11469 -8.817527
v -30.75651 -60.15028 -9.095499
v -28.60429 -65.49557 -9.933013
v -29.54136 -62.78117 -9.406147
v -27.89236 -67.15801 -10.12759
v -28.56264 -60.95387 -7.577614
v -28.24823 -62.48081 -7.965169
v -28.61109 -64.26881 -9.231423
v -27.25655 -64.91552 -8.132417
v -27.0109 -63.17626 -7.143327
v -24.77296 -67.74605 -6.948984
v -25.32218 -66.05003 -6.729165
v -24.58585 -64.6644 -5.501538
v -23.33092 -65.65757 -4.716516
v -23.91455 -67.09824 -5.791012
v -22.69163 -67.2085 -4.659964
v -22.25831 -68.1931 -4.662404
v -19.54457 -67.74493 -2.246771
v -20.37168 -68.76012 -3.271102
v -18.42748 -69.09837 -1.843517
v -18.7609 -66.81519 -1.41749
v -23.73935 -51.7674 -0.260473
v -22.06619 -45.49949 1.856187
v -22.90608 -46.90118 1.385167
v -23.98745 -47.19783 0.5757277
v -20.9476 -45.52264 2.851037
v -10.75306 -63.94614 3.089296
v -20.6816 -66.15438 -2.692897
v -26.13005 -61.56974 -5.720894
v -25.96845 -60.2074 -5.06483
v -25.2436 -59.61107 -4.284466
v -24.31492 -61.63652 -4.265931
v -23.66056 -59.68819 -3.145364
v -22.5864 -60.97553 -2.778804
v -22.35909 -59.45425 -2.173224
v -16.15858 -54.28015 3.247245
v -16.17847 -55.55738 2.630777
v -20.40524 -59.66333 -0.9760782
v -18.26915 -60.51109 0.01602039
v -20.0898 -57.9098 -0.2708922
v -19.27086 -59.29827 -0.2192022
v -18.08323 -51.85629 3.413578
v -21.03409 -64.41087 -2.525054
v -12.50694 -72.77699 0.159149
v -9.337589 -69.04076 2.844117
v -21.26049 -60.68438 -1.780122
v -21.92999 -63.27103 -2.920918
v -20.88682 -61.96859 -1.884234
v -19.26174 -62.93742 -1.052726
v -18.19347 -65.01652 -0.6943213
v -19.15724 -64.03062 -1.186493
v -16.34179 -73.55196 -2.636737
v -18.51657 -72.64043 -3.685015
v -19.23233 -71.17787 -3.392279
v -17.92703 -70.21366 -1.900863
v -15.82688 -72.40454 -1.509191
v -7.971271 -68.03059 3.426801
v -9.738745 -66.35041 3.26434
v -11.07837 -65.5181 2.883317
v -8.778449 -76.15249 -1.107436
v -10.37799 -75.98103 -1.432841
v -17.83998 -63.75256 -0.3083823
v -10.46423 -74.99603 -0.5642675
v -11.56223 -74.16163 -0.3357897
v -15.16856 -60.9071 1.47778
v -10.69905 -73.22194 0.6266291
v -10.51104 -72.30212 1.217547
v -11.03221 -70.85358 1.692531
v -17.66848 -66.54322 -0.6206409
v -16.00206 -71.08424 -0.8989232
v -14.74282 -72.0983 -0.660673
v -13.52042 -71.03581 0.5475193
v -14.83997 -70.43745 0.06501288
v -10.98822 -68.43564 2.470106
v -11.65827 -67.72205 2.358879
v -12.72373 -66.7737 2.068072
v -12.68569 -68.67215 1.743304
v -14.18421 -66.1953 1.460336
v -13.86161 -68.36934 1.223742
v -16.48205 -68.97307 -0.4641248
v -14.87921 -69.06482 0.4988472
v -15.25432 -67.07045 0.7467184
v -16.00088 -65.69807 0.5360136
v -16.40423 -64.13267 0.4935977
v -15.05287 -63.2101 1.289268
v -16.19774 -61.90399 0.8428613
v -18.54422 -61.79364 -0.4189809
v -16.92237 -62.65604 0.3554719
v -17.06914 -59.82393 0.7974049
v -22.77056 -52.53403 0.1176512
v -16.04605 -51.50194 4.929906
v -22.72495 -54.26051 -0.5048778
v -19.58106 -49.44363 3.417623
v -19.39965 -52.74024 2.165824
v -22.3423 -48.53561 1.499215
v -21.89744 -50.48813 1.308484
v -18.93496 -50.52382 3.441018
v -20.55861 -50.75008 2.184218
v -16.07722 -52.78882 4.105526
v -19.39802 -51.77185 2.574838
v -18.02176 -53.04152 2.865263
v -20.253 -53.76916 1.213398
v -14.68428 -55.22081 3.420077
v -13.93905 -57.57973 2.651202
v -14.88973 -58.35184 2.073945
v -15.32757 -59.78414 1.591476
v -15.81111 -56.79785 2.227755
v -17.83279 -56.27261 1.52244
v -17.13252 -58.39449 1.112557
v -18.16134 -59.03897 0.4542549
v -18.80729 -57.16968 0.7098145
v -19.68531 -55.94441 0.6714507
v -21.13712 -56.59111 -0.4263706
v -23.69401 -58.55352 -2.760889
v -22.11299 -58.47448 -1.665188
v -21.59822 -57.46067 -1.015358
v -22.68758 -56.69769 -1.414593
v -25.26861 -48.65163 -0.423475
v -26.12054 -49.93306 -1.216139
v -24.45766 -50.42701 -0.3519092
v -23.63147 -56.94551 -2.125422
v -24.44418 -53.24599 -1.204602
v -23.85835 -54.9443 -1.505136
v -25.21159 -51.4897 -1.108587
v -27.28552 -52.6066 -2.828946
v -25.0698 -54.46673 -2.115518
v -25.81862 -56.35798 -3.428474
v -25.81959 -53.83242 -2.360857
v -26.59163 -55.86722 -3.764427
v -27.94383 -54.47866 -4.037975
v -27.52046 -57.00226 -4.916482
v -28.50805 -56.01597 -5.149226
v -65.80547 4.483713 -31.01615
v -60.13169 52.81381 -16.64994
v -60.07769 52.24723 -16.62889
v -59.45683 50.36171 -15.42553
v -59.64579 52.89226 -15.71466
v -59.35569 52.3999 -15.19352
v -67.24836 14.64205 -33.47585
v -53.81342 57.26293 -6.097169
v -54.37235 57.29435 -6.888514
v -55.07112 56.43531 -7.887231
v -56.38921 -30.36318 -21.38836
v -40.34294 -1.600722 1.125208
v -44.25806 -25.88318 -1.595146
v -23.93238 13.17133 3.267427
v -50.55169 36.84325 2.388631
v -50.89548 35.93179 1.795725
v -32.14801 4.687695 2.395738
v -56.9558 36.0529 -8.885631
v -56.7872 36.54017 -8.463509
v -56.25076 37.17303 -7.280344
v -17.74138 -12.83333 15.78605
v -18.10857 -14.31762 14.73868
v -68.10735 6.92309 -39.67709
v -67.61829 3.190967 -40.31262
v -67.77 4.651356 -39.68243
v -33.56699 2.936815 2.224038
v -36.37571 60.66265 10.31313
v -36.3826 62.73125 10.24108
v -38.56926 15.56114 1.258287
v -40.47458 15.68347 0.3445446
v -50.60347 55.69512 -1.858704
v -56.38221 35.44534 -7.353538
v -66.38073 5.930518 -32.62162
v -17.39647 -11.28105 15.06283
v -33.80367 -46.98209 -3.636256
v -34.93121 -47.2305 -4.342137
v -34.23624 -48.71812 -4.80764
v -34.93806 -50.11233 -6.049822
v -36.11783 -50.08431 -6.792184
v -35.51089 -48.51453 -5.454858
v -37.42217 -50.91475 -8.39405
v -38.29256 -49.81958 -8.367491
v -37.13893 -48.38919 -6.48027
v -38.97445 -47.44596 -7.393484
v -32.49971 -56.89564 -8.597422
v -37.68304 -54.89872 -11.74501
v -67.22813 25.70068 -33.94868
v -66.6786 24.95808 -32.32738
v -66.64778 26.9476 -32.35687
v -66.22047 25.90719 -31.09448
v -26.50955 5.824601 3.320987
v -47.78069 69.64451 -0.4972272
v -33.86655 51.91793 12.4636
v -50.2365 55.55368 -1.43328
v -49.60583 53.83657 -0.5200766
v -50.32617 54.65059 -1.439487
v -45.2358 55.17886 3.649284
v -41.88073 68.38029 5.670705
v -42.6849 67.20497 5.106238
v -59.09681 49.32334 -14.71521
v -57.88285 49.76796 -12.37271
v -57.75769 52.81597 -12.0917
v -58.58932 52.22709 -13.71452
v -58.67823 50.61795 -13.79552
v -57.34648 51.63802 -11.35037
v -57.07826 50.08667 -10.91788
v -49.53458 63.82391 -1.484768
v -49.29732 62.6629 -1.138079
v -45.74728 46.58614 4.766201
v -45.21475 45.3785 5.728273
v -57.19296 46.94548 -11.10086
v -33.60024 53.29152 12.51024
v -35.27415 54.2697 11.37945
v -35.14418 52.59286 11.62782
v -36.72277 51.67078 10.69195
v -37.55345 53.1309 9.966803
v -36.7228 54.10426 10.43952
v -55.70888 56.01764 -8.92715
v -56.26345 56.19369 -9.849042
v -48.43431 45.8602 2.121968
v -47.12206 46.63521 3.332275
v -47.32829 47.35728 2.896897
v -51.39137 46.89602 -1.700502
v -50.68314 46.71378 -0.754388
v -50.76067 45.30369 -0.5202994
v -49.67398 45.52156 0.7459686
v -49.39498 45.07556 1.26176
v -50.1075 45.89028 0.1413673
v -49.1445 46.41807 1.123423
v -48.53309 46.55183 1.797061
v -49.58537 46.97869 0.4987957
v -54.2234 56.13006 -6.595615
v -46.9134 60.40132 1.628308
v -46.86625 71.3697 0.09947709
v -56.44083 45.38862 -9.675826
v -56.67257 48.34354 -10.13393
v -48.51838 63.54298 -0.3593009
v -48.27785 61.66358 0.1280606
v -49.00356 57.80431 -0.2847925
v -50.17421 57.20935 -1.509807
v -39.84504 54.38013 8.200526
v -55.82832 54.79404 -8.954564
v -56.25479 51.5542 -9.503894
v -44.05854 58.21927 4.444218
v -50.98045 44.28043 -0.5027814
v -51.63607 46.22044 -1.88087
v -52.11073 54.47337 -3.54164
v -40.16293 50.70127 8.413671
v -38.91618 51.90215 9.172965
v -49.39763 50.41814 0.1519016
v -47.34678 62.48695 0.9951067
v -48.15109 67.4381 -0.4941168
v -46.47144 66.73258 1.525676
v -45.02981 46.79519 5.35021
v -44.07593 46.59777 6.251554
v -43.09935 46.90998 6.968705
v -45.62531 70.26227 1.776708
v -47.05766 68.65147 0.5119287
v -47.6077 60.98568 0.8703874
v -39.81723 66.34736 7.601935
v -39.98391 52.01682 8.366153
v -38.86654 53.51474 8.989363
v -40.82301 53.15267 7.579473
v -40.47943 55.63838 7.584174
v -36.85145 65.82899 9.858088
v -38.0399 65.77361 8.987469
v -43.12097 58.44796 5.230015
v -41.42315 54.56036 6.940563
v -41.42489 57.52198 6.727107
v -39.2383 56.52829 8.460206
v -37.59929 56.09367 9.680975
v -36.52565 55.44511 10.46868
v -38.3699 58.47437 8.990493
v -40.12519 57.60031 7.704034
v -41.20479 59.13098 6.80434
v -37.68644 64.28187 9.306183
v -37.89378 59.94721 9.272211
v -40.51065 60.7146 7.254824
v -37.81653 61.86806 9.240149
v -39.38173 63.85925 8.045315
v -39.24706 62.07963 8.192357
v -42.60326 60.38633 5.570385
v -46.52914 69.67928 0.9295859
v -39.32362 67.57174 7.897022
v -40.89202 69.05129 6.480014
v -40.65282 67.81473 6.792926
v -41.6134 67.06095 6.048206
v -43.26476 67.99585 4.497051
v -44.14355 69.6788 3.421083
v -43.83408 67.13763 4.055339
v -41.04987 64.9891 6.669557
v -42.79829 63.04669 5.292519
v -41.53967 62.89077 6.365689
v -45.43681 68.78993 2.278012
v -45.38409 67.15768 2.547062
v -42.44822 66.0043 5.439514
v -44.28947 63.05363 3.910595
v -42.69059 64.59955 5.307006
v -44.34022 66.29293 3.643879
v -44.5094 64.82352 3.562064
v -45.60621 65.8822 2.417958
v -46.56305 65.22754 1.506846
v -47.16069 64.29639 0.9604661
v -49.03684 56.14986 -0.1598185
v -45.8352 63.93476 2.367836
v -43.83112 60.17186 4.523841
v -46.26103 59.68213 2.309103
v -45.37957 57.918 3.283714
v -45.06794 60.68891 3.392773
v -44.21667 57.08279 4.397183
v -45.25747 56.59262 3.491356
v -44.32938 55.65239 4.433837
v -44.5288 53.80709 4.434614
v -42.40859 55.58095 6.058784
v -43.29535 56.12466 5.285326
v -42.39909 53.74959 6.252547
v -43.57987 53.62309 5.282118
v -43.39066 51.78257 5.672867
v -41.50918 52.23655 7.148567
v -42.97919 49.5416 6.36921
v -41.68761 50.97224 7.181327
v -49.01348 60.38996 -0.5590631
v -49.54686 59.19349 -1.025661
v -47.91533 60.2504 0.6139461
v -48.33727 59.10241 0.3038445
v -48.20322 55.89981 0.7264515
v -48.18242 57.3856 0.6152011
v -46.67603 56.94065 2.172251
v -46.85662 58.29155 1.867636
v -46.4181 55.54673 2.548963
v -48.96925 54.949 0.05508204
v -49.12413 52.81113 0.1052161
v -47.40024 54.76783 1.645594
v -46.34293 52.84079 2.913557
v -45.86414 47.81032 4.227125
v -44.4976 47.43829 5.587619
v -44.01081 48.8747 5.642651
v -43.86713 50.00172 5.542845
v -44.51251 51.60575 4.727757
v -45.30547 48.89422 4.489125
v -48.31784 50.54413 1.288442
v -44.91431 50.47836 4.555032
v -46.11469 50.36871 3.459527
v -46.64732 51.8939 2.727549
v -47.09999 49.61371 2.664096
v -51.16924 48.35599 -1.63764
v -48.0061 48.56183 1.950963
v -50.53994 49.52002 -1.047749
v -49.52253 48.47867 0.3177766
v -49.90274 52.14972 -0.6738818
v -52.81738 53.69149 -4.418461
v -51.59426 50.44165 -2.450738
v -51.32261 51.69727 -2.266953
v -52.42748 51.52942 -3.694077
v -53.25777 52.23417 -4.908789
v -52.5973 45.58643 -3.135792
v -52.16311 44.46749 -2.217007
v -51.54241 45.23743 -1.552511
v -52.02818 47.59957 -2.648282
v -52.86638 50.03436 -4.157109
v -53.70926 51.22232 -5.485562
v -53.98172 45.73871 -5.282308
v -53.19677 47.07426 -4.282921
v -52.86516 48.5574 -3.983218
v -53.49962 53.29832 -5.34493
v -53.91857 54.85294 -6.059072
v -55.05214 55.26928 -7.771355
v -54.68668 41.00988 -5.18364
v -54.55334 53.9572 -6.965815
v -55.4102 53.00957 -8.20227
v -54.36629 51.17121 -6.475546
v -55.24708 51.02692 -7.828948
v -54.48885 46.79705 -6.271675
v -53.86101 48.87253 -5.487567
v -54.76459 49.18297 -6.953961
v -54.34535 47.77202 -6.151338
v -55.48672 49.82619 -8.17593
v -56.10079 48.69176 -9.165576
v -53.35615 44.08176 -3.913272
v -53.61156 43.02725 -3.984453
v -55.55667 46.4702 -8.10046
v -55.11 47.7733 -7.402221
v -55.43776 44.40002 -7.632271
v -54.49149 42.97676 -5.558808
v -55.36834 42.52417 -7.087587
v -56.46093 41.19009 -8.991358
v -55.9355 42.18634 -8.121324
v -55.38063 -35.86176 -23.1255
v -32.57238 -20.708 5.619847
v -60.64241 -34.21146 -38.704
v -60.98885 -32.04472 -37.56554
v -60.54993 -33.36162 -37.03872
v -56.17189 -34.87019 -24.19065
v -56.97013 -39.45718 -30.54648
v -60.49404 -31.75433 -34.90462
v -59.54209 -34.81815 -34.31224
v -59.64572 -33.1852 -32.97396
v -60.15574 -34.32255 -36.33813
v -58.53025 -38.38557 -34.82747
v -58.22427 -39.32822 -34.91291
v -57.37753 -27.57871 -21.85013
v -59.0347 -34.88786 -32.41733
v -58.50581 -36.62051 -32.40014
v -57.2777 -35.45507 -27.4874
v -56.45996 -35.77653 -25.6321
v -55.85692 -37.5304 -25.61999
v -55.93879 -41.74757 -30.12654
v -56.10516 -40.55889 -29.25629
v -55.4704 -39.77688 -26.74217
v -56.57478 -38.2923 -28.1596
v -59.61641 -29.91276 -29.98051
v -60.55515 -30.37542 -33.79591
v -59.37745 -31.60575 -30.53291
v -60.03298 -28.18215 -30.05461
v -58.74828 -33.32455 -29.98015
v -58.18563 -27.78888 -24.10986
v -57.57465 -39.33912 -32.46171
v -57.42062 -36.44952 -28.78006
v -58.5881 -34.75203 -30.74822
v -59.46886 -28.97844 -28.76197
v -57.96967 -32.64685 -27.13144
v -58.06395 -34.56393 -28.98864
v -57.43194 -33.74573 -26.50038
v -57.66016 -28.00773 -22.86689
v -58.49446 -31.38409 -27.63523
v -56.78173 -31.1022 -22.83769
v -57.73609 -29.46356 -24.11766
v -58.19118 -29.55838 -25.39763
v -56.96211 -32.49359 -24.34811
v -55.94747 -33.33824 -22.5476
v -54.66941 -33.08501 -19.55843
v -55.19364 -34.20879 -21.4741
v -54.92839 -36.82818 -22.87891
v -53.81426 -38.43395 -21.80766
v -53.33828 -37.89652 -20.43623
v -54.42886 -35.56215 -20.85951
v -53.8028 -35.1642 -19.30602
v -55.80246 -32.52938 -21.6062
v -54.01786 -32.25042 -17.67366
v -53.50669 -34.08024 -17.94049
v -24.81352 -15.6142 7.178375
v -27.32611 -19.06714 6.696864
v -6.291888 1.953204 24.67919
v -4.876952 1.025995 26.19059
v -48.59623 -29.26094 -7.465059
v -15.5367 16.94353 4.374093
v -16.18752 17.49675 3.938689
v -16.62391 18.31835 3.60108
v -17.16267 18.37687 3.275096
v -17.11635 17.6241 3.478483
v -18.86435 16.83523 3.062838
v -49.79753 -47.62676 -22.28727
v -47.09459 -14.13925 -1.774985
v -38.76884 3.185537 0.7603341
v -65.85141 23.59035 -29.88154
v -47.54146 35.20198 4.838127
v -49.72338 35.34002 2.997255
v -46.96487 32.82516 4.283981
v -55.67459 -31.74392 -20.73787
v -19.02819 9.422473 4.67524
v -31.04599 2.205021 2.959091
v -30.86365 5.523125 2.586672
v -29.78169 5.903246 2.762142
v -33.07835 -27.72959 4.378017
v -29.21963 -19.6045 6.398253
v -27.94894 -16.66894 6.781674
v -30.62653 -18.98592 6.239852
v -30.2742 -17.70945 6.387644
v -31.59123 -17.65947 6.149228
v -31.10411 -16.55226 6.278271
v -47.53278 -25.00643 -4.466884
v -39.67054 -55.73804 -14.76846
v -20.60923 8.582832 4.230503
v -58.28448 30.63603 -12.91166
v -56.92405 10.06667 -13.90603
v -55.87457 32.41758 -6.807828
v -59.16723 -24.06395 -24.29658
v -58.47135 -24.92642 -22.89248
v -47.57108 -12.63542 -2.118353
v -60.94315 -18.37203 -26.0452
v -61.3846 -20.63382 -29.52339
v -60.84508 -21.83047 -28.29047
v -59.95346 -23.47055 -26.34694
v -42.10529 15.69647 -0.6622659
v -40.48375 17.04255 -0.04990166
v -41.65993 17.08104 -0.7384714
v -49.04502 -43.33062 -17.07999
v -40.80441 -54.64199 -15.11277
v -38.67628 -55.04339 -12.96741
v -40.00231 -53.34139 -12.95094
v -49.57436 -49.06026 -23.41108
v -48.30592 -51.39434 -23.62768
v -48.12608 -50.82666 -22.59571
v -48.71637 -11.27256 -3.082567
v -38.55079 13.79145 1.418476
v -63.87589 44.00282 -25.41179
v -26.04516 5.403801 3.505447
v -25.51256 4.695075 3.84451
v -26.85604 6.141769 3.229412
v -28.02921 6.125825 3.039356
v -27.92716 3.732798 3.406149
v -26.29494 4.596128 3.631742
v -27.0532 4.655981 3.419769
v -27.47315 5.28512 3.209578
v -27.31299 4.207077 3.459812
v -28.79019 5.466798 2.960811
v -29.97956 4.583369 2.814322
v -28.58226 0.0405751 4.345067
v -29.00779 2.089268 3.54125
v -30.76054 0.4193401 3.552099
v -64.46996 -3.155318 -29.66066
v -64.81836 -3.224156 -31.34851
v -65.12568 -3.762109 -33.34396
v -66.79839 1.796112 -37.07205
v -67.24906 1.799275 -39.58323
v -66.70871 0.7654974 -37.48118
v -65.94428 -2.008168 -36.00943
v -66.25312 -0.5247884 -36.2549
v -65.23311 -2.4024 -32.76033
v -65.91956 0.7892449 -33.48095
v -65.3635 -0.03534582 -31.52754
v -64.92281 -0.2819976 -29.81885
v -29.27281 -58.28908 -6.831192
v -28.76528 -56.9056 -5.77475
v -30.54766 -55.93567 -6.567705
v -29.88421 -57.31301 -6.832581
v -25.31555 10.00311 3.167188
v -57.82901 -16.95261 -16.79669
v -52.43086 -39.25725 -19.7607
v -51.20004 -42.18694 -19.84742
v -50.0806 -43.62187 -19.06585
v -51.68496 -39.58933 -18.6646
v -52.27168 -40.90693 -20.78657
v -51.39309 -40.88714 -19.14934
v -56.54308 -10.26725 -12.30107
v -28.99067 -2.488502 5.00563
v -56.16857 6.270828 -12.075
v -44.09296 -49.86777 -15.11037
v -60.9334 14.57976 -19.87069
v -4.1575 15.56289 18.95311
v -18.35326 -13.57756 11.49686
v -18.26126 -13.44743 12.3716
v -18.16743 -12.69814 12.17625
v -31.2607 -57.45488 -7.970083
v -29.92072 -59.39916 -7.956653
v -31.32021 -58.84506 -8.831481
v -33.199 -59.7987 -11.14625
v -32.38637 -60.7435 -10.99936
v -34.87172 -55.65866 -9.733123
v -32.10637 -59.36888 -9.858111
v -35.26594 -57.95578 -11.85686
v -33.74289 -57.58425 -10.15035
v -35.377 -56.58901 -10.90562
v -36.01506 -54.68214 -10.01892
v -41.14684 -52.42828 -13.4944
v -39.86703 -49.33009 -9.513888
v -39.98598 -52.13686 -11.86616
v -67.76602 6.817811 -37.98959
v -35.32177 10.49009 1.88721
v -29.66948 -31.61059 5.155255
v -8.874478 -2.543673 25.42563
v -9.386019 -0.165335 22.66469
v -8.006183 1.029149 23.60343
v -48.79418 -44.78707 -17.89685
v -49.67697 -46.30597 -20.74186
v -49.12771 -47.58199 -20.98844
v -32.72426 -29.33519 4.253592
v -19.02639 15.3256 3.345722
v -20.35328 14.46367 3.27904
v -19.43622 13.60475 3.414254
v -33.63497 -43.3827 -1.59265
v -33.24638 -42.55499 -0.9322698
v -34.49393 -41.0607 -0.7768248
v -36.82456 -15.38515 4.575934
v -46.89254 -49.65068 -19.19305
v -47.70712 -50.18257 -21.1264
v -57.03855 32.93892 -9.288522
v -56.65656 34.87384 -8.125689
v -57.51534 35.89484 -10.41883
v -57.20047 35.07121 -9.569926
v -6.881208 30.07709 17.66327
v -39.49989 5.274593 0.2752788
v -38.14002 5.434938 0.7630663
v -36.97062 7.695795 1.088647
v -18.43892 -13.22853 10.9695
v -21.60372 7.831037 4.144331
v -35.8643 -16.91632 4.931751
v -42.84933 -30.11162 -1.950902
v -44.76985 -29.8406 -3.539739
v -43.65103 -33.24849 -3.991483
v -51.24023 20.90396 -8.65663
v -4.1439 10.96787 21.29232
v -63.1521 -12.97884 -31.37105
v -63.56164 -11.75533 -32.46375
v -41.61617 28.13601 4.150018
v -41.35639 28.79407 4.935581
v -40.57954 28.6208 5.158329
v -40.45892 29.10282 5.664325
v -20.42284 6.879428 5.155627
v -22.97769 6.706394 4.039622
v -26.43586 7.726603 3.167932
v -25.89814 6.335544 3.379945
v -23.35979 7.57467 3.705577
v -21.9905 8.599064 3.810989
v -23.64789 8.489956 3.493478
v -40.76599 2.399308 0.2091253
v -61.28603 7.516595 -19.63195
v -42.94189 -49.1659 -12.92297
v -25.6021 -13.02879 7.248448
v -55.34132 35.80054 -5.114036
v -55.19607 34.82661 -4.97781
v -17.95593 -12.04168 12.87087
v -17.90451 -12.36401 14.06242
v -17.6854 -11.01424 12.76241
v -17.3254 -10.35131 13.48268
v -18.0382 -11.73569 11.918
v -18.78179 -14.03414 10.19369
v -18.27694 -11.27093 10.95662
v -17.88756 -10.61981 11.59164
v -18.67089 -11.18909 10.37356
v -19.49751 -11.14174 9.606351
v -19.43024 -12.31625 9.522273
v -19.52196 -13.24563 9.06356
v -66.70879 5.014557 -34.38872
v -21.14019 4.987434 5.638223
v -16.88218 24.03109 5.716082
v -17.25718 23.99295 5.425609
v -18.01584 23.65283 4.612345
v -17.5512 23.28265 4.626
v -16.64612 22.30839 4.525335
v -42.33015 36.26129 8.84504
v -42.66196 35.7497 8.426789
v -42.84059 34.81646 7.865501
v -43.87208 35.8824 7.724061
v -34.25106 -13.00254 5.436215
v -34.82969 -15.05923 5.320186
v -36.56395 -55.63705 -11.25435
v -38.52815 -53.20551 -11.21043
v -20.30989 1.302913 7.661437
v -30.81366 -28.34295 5.148068
v -65.86443 27.16256 -30.26815
v -65.97673 24.59386 -30.3118
v -24.14125 2.601808 5.093191
v -22.4836 1.053988 6.430637
v -27.35327 -1.514953 5.243819
v -29.17923 -4.404974 5.477664
v -25.87173 -2.634434 6.073247
v -25.57893 -4.782252 6.711444
v -24.2513 -3.187448 6.854873
v -22.5783 -1.323471 7.149136
v -22.58233 -4.372529 7.808935
v -21.36143 -4.794758 8.470942
v -60.69172 -20.48471 -26.73302
v -60.54506 -17.91398 -24.37403
v -61.44922 -16.26071 -26.32606
v -61.5177 50.50661 -19.6107
v -37.99298 -33.48843 0.1887356
v -56.97316 -27.20803 -20.56323
v -56.35186 -29.1933 -20.5016
v -55.37502 -31.02254 -19.58776
v -54.83262 -30.28633 -17.97034
v -55.66876 -29.20669 -18.98599
v -56.01044 -27.45487 -18.55683
v -54.97411 -28.65253 -17.18915
v -62.7682 -14.50379 -30.73812
v -62.37189 -15.26334 -29.53417
v -3.760921 3.648842 25.0999
v -3.668762 6.078264 23.86065
v -5.364929 5.949648 23.12908
v -4.776921 3.55207 24.73294
v -39.29456 -35.69656 -1.633543
v -19.33999 6.799878 5.92243
v -56.10452 -26.29078 -18.06729
v -64.06849 -5.299482 -29.42055
v -37.98771 -51.55638 -9.365236
v -37.83385 -41.9562 -3.456018
v -35.5422 -44.53786 -3.244777
v -36.95233 -42.01905 -2.846423
v -33.48903 -36.49555 1.968547
v -62.75896 19.60053 -23.07424
v -9.622569 29.16849 16.13166
v -60.78715 39.45034 -18.54596
v -59.90049 8.919862 -17.62042
v -39.22674 -7.674885 2.776359
v -16.07774 20.82702 4.19879
v -15.80055 19.57636 4.150915
v -14.64458 21.28276 5.403459
v -41.75812 -45.09174 -8.587624
v -45.52353 -39.31461 -9.295097
v -32.4787 -17.54294 5.945897
v -40.087 3.7368 0.2344801
v -40.54377 35.88603 9.503374
v -37.77338 33.83486 9.523376
v -37.79387 34.92285 10.16959
v -38.66953 36.63609 10.72703
v -39.546 33.18405 8.572835
v -39.85565 34.25091 9.020218
v -41.15317 -20.91104 1.892919
v -40.48116 -21.7384 2.185794
v -42.26768 -21.97585 0.9793354
v -43.18643 -14.85061 1.185554
v -66.25168 21.76765 -30.76797
v -15.35426 15.67568 4.689623
v -17.01468 16.82639 3.636137
v -34.61215 -17.61047 5.321198
v -33.27233 -19.62488 5.552522
v -53.89001 -22.6223 -12.04036
v -54.8186 -21.1551 -13.00804
v -54.75309 -19.24696 -12.12112
v -59.62449 -19.65311 -22.62718
v -58.24292 -17.6675 -18.02187
v -59.29536 -22.1828 -23.37041
v -55.81415 -19.16514 -13.87273
v -55.64368 -21.35834 -14.54642
v -56.74035 -18.86661 -15.49879
v -56.06069 -22.93788 -16.113
v -55.12242 -22.88768 -14.28605
v -57.28831 -21.61855 -17.9493
v -56.48959 -24.43706 -17.77412
v -57.15542 -23.59756 -18.75364
v -57.7418 -23.90718 -20.33016
v -58.5246 -20.27288 -20.098
v -58.74466 -21.85631 -21.62863
v -58.89756 -18.86334 -20.20957
v -59.51338 -17.40328 -20.98129
v -53.98497 -27.9332 -14.92027
v -62.7105 -15.88886 -31.66688
v -62.11233 -16.98531 -29.70191
v -61.81704 -15.27676 -27.08869
v -61.61135 -17.43889 -27.93555
v -29.8388 -33.07315 4.809892
v -25.15054 -18.00764 7.029687
v -57.74299 39.55426 -11.5425
v -56.24645 37.99588 -7.556076
v -55.69521 39.45654 -6.735608
v -57.19025 37.85096 -9.853755
v -56.77065 38.35836 -8.946256
v -56.50037 39.43686 -8.671705
v -56.97079 41.58852 -10.17686
v -57.14323 39.79501 -10.18663
v -45.75365 35.97919 6.556877
v -46.78172 36.55487 5.968678
v -45.67148 34.55326 6.018774
v -66.36465 1.917011 -34.78017
v -66.97579 4.288938 -36.0528
v -39.26224 -16.41613 3.425006
v -43.94787 13.41053 -2.04181
v -44.25905 17.34729 -2.574131
v -44.94381 16.77997 -3.093576
v -57.54353 40.93842 -11.33267
v -59.8497 14.63549 -18.36705
v -63.17542 -11.82806 -30.42546
v -44.63239 -32.79346 -4.710481
v -44.81589 -30.99925 -4.078703
v -41.39023 3.691814 -0.2712615
v -46.72593 -42.39998 -12.87794
v -31.04604 -31.75252 4.542252
v -30.82223 -30.67359 4.814911
v -18.83929 -18.16486 8.71026
v -18.69199 -15.76953 9.327056
v -20.17327 -16.88962 8.264882
v -21.4468 -18.73998 7.615411
v -22.29501 -17.13236 7.525027
v -19.10353 -14.93701 9.195143
v -20.34482 -15.39578 8.404173
v -33.62271 5.542079 2.018614
v -34.82817 6.765262 1.684587
v -36.1114 6.575207 1.329928
v -37.17987 5.256066 1.073814
v -35.71553 4.031842 1.570825
v -37.22465 4.146199 1.118954
v -38.25172 1.396401 1.227096
v -22.53909 -14.68879 7.860846
v -21.71721 -12.70985 8.388833
v -24.42392 -10.277 7.55329
v -16.27511 23.54608 5.65071
v -15.95397 22.81259 5.309444
v -13.60594 21.42977 6.414932
v -64.81309 20.09666 -27.17455
v -47.58597 -43.68882 -15.08536
v -36.80984 10.05831 1.358114
v -37.9924 11.46073 1.201124
v -43.3158 3.272348 -1.030105
v -38.75377 -11.2028 3.500947
v -20.99379 -2.059134 8.230086
v -43.30873 16.81355 -1.73519
v -42.58537 17.32179 -1.378743
v -42.05375 -49.84133 -12.33924
v -38.20947 -4.041511 2.418162
v -35.29535 2.152392 1.918936
v -36.79277 2.571921 1.440869
v -36.59019 1.038454 1.795187
v -38.40976 -7.452502 3.097962
v -36.3166 -6.406066 3.690513
v -34.14619 -2.12748 3.292499
v -36.30364 -3.134177 2.867218
v -33.08468 1.028327 2.71659
v -32.73728 -0.2496102 3.158619
v -35.2379 -0.5069439 2.517814
v -38.28786 -1.239483 1.773458
v -35.19646 -4.359453 3.568626
v -41.94852 -31.86857 -1.98363
v -39.62078 -33.28485 -0.8200356
v -39.94263 -31.65482 -0.4085574
v -41.06395 -48.99391 -10.52841
v -42.88621 -48.17349 -12.0928
v -40.97263 -50.16776 -11.33705
v -40.01775 -46.85259 -7.948191
v -41.40793 -47.48684 -9.818907
v -48.07639 -48.31852 -19.8269
v -48.86586 -46.14955 -19.16978
v -46.66209 -48.44139 -17.66631
v -47.67181 -46.68885 -17.66783
v -46.78062 -45.05106 -14.95513
v -46.13582 -43.57905 -12.90683
v -45.64569 -45.65971 -13.75486
v -46.37255 -47.48148 -16.33091
v -44.98669 -49.51049 -16.07379
v -44.10845 -48.59869 -14.00024
v -45.13921 -48.08643 -15.02936
v -44.172 -46.79387 -12.65391
v -42.14874 -48.46347 -11.41135
v -42.94286 -46.72305 -11.04816
v -33.98612 -6.549121 4.537462
v -52.23505 -36.94615 -17.65168
v -52.4023 -38.28205 -18.96387
v -58.37032 39.22654 -12.94927
v -61.09793 8.962611 -19.4933
v -31.79076 -28.47167 4.763062
v -15.00063 -6.131957 15.25939
v -20.36364 13.45323 3.330877
v -21.47301 13.14937 3.258027
v -41.3372 32.93869 7.670836
v -39.0291 31.76988 8.028656
v -43.58082 -41.5105 -8.388187
v -47.56647 3.659962 -3.499698
v -48.01081 2.591516 -3.571167
v -50.17991 -36.16021 -13.6414
v -28.29885 -5.932392 6.090544
v -8.187651 4.440965 21.15509
v -6.959856 2.785464 23.55641
v -6.216105 5.006081 22.94928
v -68.23672 9.550663 -38.8079
v -35.16973 -26.59348 3.754649
v -32.41327 -25.06491 5.040217
v -47.76802 21.45362 -5.538869
v -47.405 22.19919 -4.723297
v -48.03824 22.02702 -5.37623
v -48.64705 23.53015 -4.722615
v -35.99945 -41.10319 -1.716014
v -39.94867 -9.85892 2.789119
v -67.8154 8.674155 -37.22366
v -37.86927 8.559785 0.8272529
v -37.46051 -5.269106 2.985617
v -39.50361 -2.899188 1.690796
v -34.97083 -20.62801 4.903045
v -33.36819 -23.10763 5.053182
v -33.6551 -21.14841 5.246566
v -36.29887 -20.93811 4.372048
v -34.8053 -22.32615 4.700884
v -36.98497 -23.65555 3.601385
v -65.91456 2.705996 -32.25866
v -65.21027 1.820573 -29.92864
v -64.55081 1.513468 -27.79064
v -65.10007 3.4909 -28.92077
v -8.645274 1.595437 22.40314
v -42.46463 14.6574 -0.8886412
v -3.475063 17.76352 18.32244
v -52.18454 -35.73829 -16.67015
v -52.64745 -33.80868 -16.1856
v -47.00919 4.600405 -3.359091
v -31.82453 -33.37806 3.836892
v -31.96124 -31.39487 4.202967
v -36.29782 -37.13003 -0.08272611
v -33.10883 -32.94658 3.300024
v -34.77198 -31.49174 2.795756
v -34.48492 -35.4892 1.727202
v -33.98772 -33.74165 2.595626
v -37.40848 -35.70671 -0.2592144
v -36.24599 -35.33777 0.6896355
v -38.56907 -31.16916 0.6675834
v -35.96264 -32.61797 1.807662
v -36.00072 -34.00286 1.317039
v -34.86798 -29.88117 3.11757
v -36.6 -30.52484 2.056113
v -37.50544 -29.8782 1.753914
v -62.73463 6.287663 -22.37972
v -42.78813 -43.19504 -8.511595
v -35.94744 -38.69854 -0.5424309
v -43.75692 -39.82077 -7.591296
v -43.65565 -45.25573 -10.85666
v -42.91302 -45.60517 -10.23117
v -44.01997 -43.40061 -10.09159
v -45.06617 -43.97758 -11.73798
v -44.7975 -42.51131 -10.43873
v -44.33625 -41.1674 -9.026049
v -46.86851 -39.21299 -10.9074
v -45.58774 -42.38945 -11.34567
v -45.42433 -40.75304 -10.03353
v -41.8867 -42.93277 -7.441691
v -39.94513 -45.70328 -7.203183
v -40.0237 -43.1246 -5.788876
v -41.15562 -43.93055 -7.293881
v -36.88969 -46.95602 -5.450343
v -38.03533 -45.41391 -5.407207
v -39.26168 -44.8943 -6.11073
v -37.34756 -43.86966 -4.059659
v -41.39215 -41.69744 -6.288039
v -39.56006 -41.60669 -4.6176
v -46.67001 -37.93257 -9.839545
v -45.65701 -37.79839 -8.50264
v -44.63743 -38.72582 -7.909687
v -43.50487 -38.88468 -6.818713
v -42.35089 -40.81749 -6.726174
v -43.34408 -38.0858 -6.212676
v -36.09838 -40.13749 -1.317434
v -46.26099 -33.09681 -6.596455
v -41.53197 -38.95932 -4.979132
v -38.4705 -38.96934 -2.469688
v -37.82596 -37.00457 -1.110613
v -40.78965 -34.63836 -2.289819
v -39.16148 -37.59285 -2.366023
v -37.9051 -38.14518 -1.647413
v -38.57705 -35.2002 -0.8794042
v -39.45956 -38.69329 -3.113658
v -40.35353 -36.44869 -2.791067
v -41.87658 -35.45612 -3.525798
v -40.94716 -37.74577 -3.882614
v -42.9239 -34.70023 -4.052968
v -42.40949 -37.64717 -5.100611
v -43.03399 -36.34468 -4.98698
v -44.32962 -34.88179 -5.468474
v -44.41383 -36.91899 -6.634972
v -45.774 -31.98209 -5.513342
v -46.41123 -30.41729 -5.441899
v -46.49554 -34.58232 -7.67007
v -47.72544 -35.02027 -9.398315
v -48.44934 -33.08248 -9.252522
v -47.92159 -30.47576 -7.194945
v -66.83547 7.094306 -33.87107
v -67.31874 9.114786 -34.94864
v -67.90159 10.50943 -36.78076
v -23.92269 -12.70451 7.595271
v -23.23932 -11.45245 7.781833
v -25.50426 -11.11956 7.345091
v -27.15167 -11.91765 7.046936
v -29.51275 -13.80843 6.627683
v -26.91283 -13.93635 7.043715
v -29.1637 -12.8239 6.693192
v -29.22261 -10.80815 6.561101
v -29.81531 -9.292186 6.268055
v -30.91724 -12.37353 6.305193
v -30.77932 -14.52624 6.38508
v -32.30601 -13.05828 6.004867
v -32.82715 -15.63551 5.895882
v -53.40484 -30.99749 -15.69767
v -53.71807 -29.61049 -15.42501
v -52.53878 -31.36693 -14.38478
v -17.65938 4.603623 8.472852
v -40.30835 29.84688 6.311865
v -40.14352 31.09295 7.183316
v -60.7812 -15.80013 -23.69102
v -4.468318 29.85595 18.22468
v -36.04354 -19.81812 4.614784
v -31.01573 -2.068193 4.229303
v -49.78831 -42.27375 -17.45751
v -49.45824 -41.20415 -16.11638
v -50.62852 -40.33028 -17.37988
v -50.71628 -36.81529 -14.95607
v -51.22516 -38.65483 -17.1447
v -50.56465 -38.94426 -16.24231
v -48.44368 -41.20478 -14.52158
v -47.60482 -42.07538 -13.90223
v -47.28357 -40.73589 -12.45151
v -49.37442 -39.86545 -14.99518
v -48.22888 -38.52303 -12.35065
v -49.96881 -38.04818 -14.61911
v -49.61272 -37.25283 -13.50352
v -49.07514 -38.89377 -13.8444
v -47.78182 -37.58375 -11.08373
v -46.29423 -35.98687 -8.214523
v -47.35604 -36.87542 -10.04027
v -55.87681 -14.08016 -12.18473
v -55.22336 -16.53137 -11.89364
v -54.50916 -17.12389 -10.93516
v -54.75938 -14.46568 -10.52428
v -54.92107 -15.59187 -11.09557
v -39.70705 13.4772 0.7391708
v -67.82626 20.65529 -35.4394
v -61.91387 24.45309 -21.46205
v -47.02661 26.70648 -0.1778814
v -15.10274 10.34623 7.725872
v -62.96223 -10.92367 -28.6395
v -62.05604 -13.00424 -26.37548
v -57.42208 42.74068 -11.31203
v -3.379043 8.623778 22.71243
v -4.159418 9.778459 21.87489
v -59.92131 48.94384 -16.40139
v -16.2025 16.05767 4.094809
v -17.3443 15.18051 3.747844
v -17.78219 12.78183 3.963399
v -18.51589 14.12327 3.511642
v -21.11042 8.93542 3.939286
v -22.35787 11.48121 3.308898
v -24.03788 10.58635 3.264816
v -22.62956 12.09836 3.24851
v -22.5165 9.897932 3.480182
v -21.12078 10.26181 3.632946
v -19.73417 9.758542 4.162674
v -20.47939 12.81613 3.353508
v -10.19966 30.07372 16.3482
v -9.351587 30.19068 16.77802
v -10.31689 31.25088 16.9314
v -64.0106 26.38798 -25.70336
v -54.62872 5.874564 -10.17616
v -62.92694 -4.748923 -24.65585
v -65.00336 27.08135 -28.03546
v -65.83953 29.22197 -30.42704
v -66.41454 28.81105 -31.88404
v -66.54494 31.32203 -32.40369
v -65.72932 31.13302 -30.19126
v -66.19845 32.22622 -31.40903
v -66.04784 33.44043 -31.13409
v -65.05828 37.61918 -28.53736
v -65.56821 38.03454 -29.85219
v -65.74125 35.43449 -30.3529
v -64.64474 34.11063 -27.52497
v -65.20029 31.27185 -28.78653
v -65.06985 33.12094 -28.56031
v -64.05142 32.302 -26.03703
v -6.295055 6.506781 22.08598
v -6.288327 8.413534 21.1306
v -4.626237 8.447317 22.32869
v -5.493073 10.85462 20.58136
v -61.35688 36.77353 -19.72227
v -60.94631 37.76219 -18.81824
v -60.8354 23.29885 -19.6097
v -57.37838 34.65112 -10.05623
v -60.6723 36.37428 -18.14259
v -60.04196 35.31668 -16.58359
v -59.13975 34.63291 -14.44216
v -58.49949 34.84849 -12.80907
v -58.10884 36.03649 -11.93125
v -59.07634 36.61665 -14.37619
v -60.15291 37.0978 -16.96235
v -60.03164 38.20539 -16.75113
v -58.87523 38.23263 -14.05487
v -60.70958 46.96906 -18.07378
v -58.29786 40.85587 -12.94427
v -61.01899 45.83374 -18.8407
v -60.0056 45.61439 -16.76355
v -59.79409 47.01908 -16.24878
v -57.08646 44.51844 -10.80512
v -58.59792 46.61074 -13.80205
v -58.02197 44.54185 -12.68187
v -59.85304 39.66649 -16.35221
v -59.00377 40.12268 -14.5052
v -58.31675 42.19878 -13.12819
v -59.82565 42.5806 -16.44381
v -59.3329 44.23705 -15.33746
v -60.64976 40.77503 -18.23295
v -62.64576 45.90562 -22.40262
v -60.98712 48.58757 -18.64763
v -62.65799 48.3296 -22.21978
v -63.44608 44.89841 -24.27207
v -61.59798 47.74943 -19.98464
v -61.8653 45.36964 -20.71074
v -60.54114 44.03419 -17.94819
v -62.21372 40.42102 -21.76981
v -61.13736 42.22577 -19.31265
v -62.39653 43.91244 -21.99948
v -17.89025 8.152956 6.292715
v -33.56564 -14.49081 5.705218
v -13.62695 -6.87212 19.46673
v -12.50182 -6.115003 21.96654
v -12.33527 -3.507711 19.67749
v -36.11294 -14.19259 4.842699
v -42.2054 4.154305 -0.6971151
v -49.24714 -33.96711 -10.85507
v -51.87686 -33.3611 -14.53367
v -51.07476 -35.23277 -14.45187
v -49.34525 -35.78061 -12.12504
v -50.84337 -33.0392 -12.64311
v -51.76083 16.96418 -10.0519
v -39.37755 -5.796976 2.350159
v -10.0707 25.06241 13.37247
v -42.29248 -8.473076 1.357242
v -64.10415 20.95096 -25.70011
v -65.95284 19.12789 -29.83355
v -65.56168 21.40934 -28.98626
v -64.79786 25.48282 -27.47061
v -65.58756 25.36852 -29.37617
v -65.35789 24.01989 -28.73137
v -64.57834 23.52951 -26.8684
v -64.24432 29.86741 -26.33112
v -64.6591 29.68864 -27.35195
v -63.7474 23.97466 -25.0873
v -63.13652 25.86459 -23.79632
v -63.28363 42.99327 -24.07003
v -61.49786 35.20918 -20.05153
v -63.17908 41.56387 -23.9156
v -64.31409 42.28638 -26.53521
v -61.47837 38.90745 -20.14095
v -63.64334 27.64699 -24.89479
v -64.94112 38.84873 -28.10439
v -64.49045 40.67467 -27.0782
v -64.13815 38.27197 -26.31647
v -64.28036 35.86385 -26.61821
v -62.76756 40.11259 -23.05885
v -62.0146 37.78875 -21.30975
v -63.67251 39.68708 -25.14263
v -62.81954 36.95464 -23.14003
v -63.67747 36.07679 -25.16578
v -62.60127 35.16996 -22.59528
v -63.44715 32.62314 -24.61061
v -62.58402 32.75172 -22.55497
v -62.47405 28.98652 -22.35978
v -61.88076 32.84224 -20.9176
v -62.75919 31.37228 -22.95171
v -63.38729 -5.27512 -26.53101
v -41.31302 -9.230924 1.994374
v -34.76064 -24.75307 4.312266
v -41.22532 29.55829 5.649585
v -61.78434 -1.862033 -20.7206
v -61.7557 -4.251257 -21.20882
v -63.49416 -3.463895 -26.06874
v -62.84245 -1.549651 -23.38656
v -61.56501 0.1112224 -19.99753
v -62.46239 -0.3594181 -22.13112
v -62.81187 1.387754 -22.78509
v -63.35202 -2.313123 -25.17684
v -63.60449 -0.6281267 -25.4081
v -46.03683 16.86702 -4.209953
v -50.5153 8.408948 -6.882052
v -39.28072 -20.53619 3.050944
v -63.27583 -8.300722 -28.09362
v -63.21692 -6.856402 -26.82836
v -62.5523 -8.659515 -25.44692
v -62.64698 -7.2684 -24.95893
v -61.11298 -7.070346 -20.41239
v -61.81052 -6.655754 -22.10009
v -62.36405 -6.238293 -23.51651
v -62.00839 -10.2352 -24.44575
v -38.78079 -21.85308 3.08288
v -60.01149 32.38823 -16.5774
v -42.01704 -14.48667 1.932871
v -36.38679 -22.28249 4.12109
v -37.20642 -18.38638 4.266158
v -42.39679 -20.08335 1.207957
v -40.83641 -15.74182 2.622791
v -41.37614 -16.42071 2.283981
v -38.43384 -17.50266 3.768397
v -38.07311 -19.72414 3.761405
v -39.44478 -18.68929 3.176682
v -40.06929 -19.53919 2.75631
v -41.12998 -18.30754 2.272029
v -42.55858 -16.85171 1.530832
v -42.66286 -18.52178 1.263421
v -60.57138 34.11544 -17.87636
v -59.73182 33.98779 -15.8162
v -61.0825 33.31918 -19.08289
v -60.59692 31.99732 -17.98422
v -59.52214 30.54894 -15.67593
v -55.77301 -25.28166 -16.77451
v -55.14402 -27.21569 -16.65017
v -48.51737 -28.26654 -6.903711
v -44.72079 -28.07812 -2.7781
v -45.29889 -26.25842 -2.637326
v -46.16731 -26.49659 -3.559308
v -45.684 -27.61207 -3.514354
v -46.65987 -27.96211 -4.625654
v -47.57555 -27.90776 -5.605552
v -46.9994 -26.93961 -4.580725
v -48.7533 -26.70934 -6.523629
v -47.95798 -26.23017 -5.37476
v -48.82174 -31.14145 -8.665794
v -49.73064 -32.40469 -10.61163
v -35.05532 -27.97063 3.49459
v -52.99239 -28.4095 -13.42954
v -52.38882 -29.92945 -13.26798
v -51.80925 -31.62825 -13.31773
v -50.01114 -30.28087 -9.814443
v -50.75549 -30.99867 -11.30413
v -51.58101 -29.34867 -11.64046
v -49.93717 -28.8816 -9.027035
v -50.17928 -25.88178 -7.961847
v -51.1449 -24.64562 -8.758069
v -51.2873 -26.42765 -9.739956
v -49.81161 -27.4255 -8.195335
v -51.08721 -27.91812 -10.16992
v -52.01329 -26.35639 -10.78926
v -54.86404 -25.21653 -15.0046
v -54.36069 -26.5951 -14.85296
v -53.30904 -27.18616 -13.27168
v -53.73636 -25.42447 -13.0682
v -52.77089 -25.89223 -11.7385
v -53.85607 -24.04269 -12.62273
v -52.1 -24.56186 -10.12925
v -49.51566 -19.29222 -4.90906
v -51.08033 -20.62856 -7.186206
v -35.92456 -25.9125 3.593796
v -42.59552 -28.39015 -1.107137
v -41.57639 -30.01572 -0.9359763
v -37.92055 -26.71613 2.438908
v -39.02031 -24.299 2.463104
v -37.60801 -29.02931 1.959716
v -40.90705 -25.73855 0.9612215
v -40.76733 -29.68843 -0.2305566
v -39.88828 -27.65767 1.040819
v -40.19185 -28.89794 0.4426393
v -38.4593 -25.43956 2.467966
v -39.88267 -25.07273 1.786226
v -40.71461 -24.3475 1.448997
v -43.24152 -26.59357 -0.990871
v -41.51512 -27.79571 -0.08077063
v -41.98909 -26.15677 0.1064097
v -42.47248 -24.7063 0.1748672
v -46.96993 -24.21455 -3.60186
v -45.82936 -23.77582 -2.338693
v -43.38061 -23.04678 -0.07183636
v -44.03811 -24.26408 -0.9098321
v -45.04955 -22.5519 -1.317375
v -51.35628 -22.0747 -8.050258
v -48.8726 -24.75415 -5.888645
v -50.1691 -23.37542 -6.968043
v -48.96143 -23.05658 -5.374553
v -49.27764 -21.1739 -5.134783
v -48.03749 -21.89559 -4.015397
v -47.02694 -22.94027 -3.250439
v -48.56463 -20.47384 -4.163918
v -47.16619 -20.77384 -2.813399
v -45.40297 -21.10351 -1.260241
v -55.04554 4.73844 -10.38286
v -42.19052 2.919449 -0.464524
v -42.98436 1.540218 -0.5468824
v -43.15635 0.3869662 -0.3839817
v -68.33047 12.3818 -38.10924
v -55.06517 25.51776 -9.930339
v -41.58272 -1.742409 0.6363651
v -61.57433 -11.34131 -23.6494
v -62.44918 -10.01082 -25.86696
v -61.72421 -12.74643 -25.02173
v -68.00779 17.09568 -35.99932
v -40.43884 -8.453939 2.344797
v -41.3854 -7.085593 1.63855
v -53.87032 5.977268 -9.377339
v -57.96878 -11.31249 -15.02372
v -47.05857 -10.81518 -1.66368
v -44.70679 34.98867 6.845063
v -41.66117 34.94986 8.557824
v -42.84487 33.59941 7.273132
v -47.06746 33.46845 4.485909
v -44.05131 33.36959 6.452654
v -40.90218 30.13516 6.24108
v -42.20464 31.97697 6.720789
v -42.71843 29.14395 4.598164
v -42.79144 30.24822 5.422231
v -44.43694 32.39313 5.720899
v -44.27092 29.86609 4.343639
v -46.4459 31.04626 3.67581
v -44.34821 27.77336 2.488648
v -43.76197 29.15367 4.05732
v -47.13443 27.48274 0.5032463
v -45.12626 27.94053 2.194973
v -46.49388 27.92708 1.309282
v -46.99558 29.87494 2.521843
v -54.68595 -18.26956 -11.63057
v -53.98723 -19.25064 -10.8877
v -50.39906 7.263151 -6.521356
v -55.80371 -16.34919 -12.79993
v -49.62292 23.20163 -5.668878
v -50.79417 23.97786 -6.005368
v -49.74519 24.52033 -4.582231
v -48.27718 24.39958 -3.598192
v -52.24516 24.93837 -6.657201
v -66.00304 6.232663 -31.10477
v -55.389 32.78204 -5.754878
v -54.11734 34.01257 -3.158463
v -53.52256 32.94285 -2.680543
v -54.55471 32.95902 -4.253265
v -53.84107 -20.90166 -11.27127
v -52.2675 -22.75037 -9.615828
v -52.76059 -20.89429 -9.595587
v -61.11444 -11.22659 -22.15689
v -58.79326 -16.96431 -18.94882
v -61.12347 -14.40788 -23.97
v -61.29893 -12.80177 -23.60079
v -60.6581 -13.69383 -22.06661
v -56.8741 -14.87706 -14.18562
v -58.3845 -12.61622 -16.2404
v -57.32851 -14.47267 -14.87744
v -59.4743 -15.78904 -20.01198
v -58.40829 -14.728 -17.08299
v -59.31287 -13.46462 -18.51673
v -59.48417 -11.79635 -18.21736
v -59.53302 -9.549212 -17.55049
v -60.55482 -12.16687 -21.0523
v -61.70479 -8.722311 -22.64697
v -61.36913 -10.00775 -22.26009
v -60.55561 -10.64526 -20.37991
v -58.82983 -10.8902 -16.53404
v -60.52748 -4.646449 -18.41571
v -59.10914 -4.845262 -15.62554
v -59.13508 -6.051817 -15.87797
v -60.36267 -6.422289 -18.46131
v -60.24849 -8.900151 -18.91971
v -59.43368 -7.148546 -16.69849
v -58.41093 -7.954051 -14.93591
v -57.9492 -6.841194 -13.92111
v -57.66454 -9.863718 -14.0498
v -56.34917 -9.012105 -11.75817
v -57.28818 -9.098092 -13.25947
v -56.95058 -11.04985 -13.14093
v -56.9572 -6.693167 -12.30882
v -53.96864 4.670815 -9.176993
v -54.91569 2.009054 -9.71878
v -60.95181 -1.833473 -18.88482
v -57.11966 -12.43797 -13.82142
v -54.34475 -12.68785 -9.535545
v -63.15193 7.591146 -23.23655
v -67.94324 12.18853 -36.52795
v -67.56173 15.88044 -34.45861
v -68.17567 15.76598 -36.68687
v -68.2447 14.42737 -37.19808
v -53.63954 30.65867 -4.028978
v -67.07829 16.75399 -32.9911
v -67.77638 18.25716 -35.15857
v -67.61764 21.27748 -34.81083
v -66.92827 20.8647 -32.65696
v -67.36558 19.15395 -33.87519
v -66.71472 18.15074 -31.8443
v -66.06044 17.49675 -30.04384
v -60.64412 9.901163 -18.8928
v -60.00808 10.99844 -18.11876
v -60.9615 12.38585 -19.70672
v -61.50717 10.69182 -20.38334
v -62.94691 15.31924 -23.22634
v -61.27898 16.57949 -20.50561
v -62.0784 14.29919 -21.61904
v -62.29478 10.96229 -21.73607
v -63.02381 13.18961 -23.2304
v -62.07782 23.08929 -21.81786
v -62.30241 21.37851 -22.2484
v -64.45937 12.35228 -26.13566
v -63.22945 11.35327 -23.51212
v -61.35908 19.77412 -20.68091
v -62.85219 17.12931 -23.15726
v -63.75366 17.93374 -24.9063
v -65.20042 18.13622 -27.96978
v -64.53289 16.02536 -26.36916
v -63.83635 15.13541 -24.9168
v -64.62895 14.12707 -26.54086
v -65.65106 16.22471 -28.96587
v -65.96495 15.44881 -29.73541
v -65.71637 13.4231 -29.16135
v -66.66719 16.09385 -31.69903
v -66.54646 13.0833 -31.41805
v -67.55353 11.50306 -35.10365
v -67.43145 12.88428 -34.45763
v -67.14067 11.2598 -33.69342
v -66.54366 9.384276 -32.02304
v -66.11909 12.73958 -30.22996
v -66.21442 11.08322 -30.64834
v -65.20086 13.16745 -27.83947
v -63.7715 9.66577 -24.55981
v -64.33289 11.0412 -25.8412
v -60.63099 -0.1077708 -18.11042
v -58.4936 4.292658 -14.7963
v -59.20238 0.6067158 -15.4926
v -65.91444 9.58494 -29.99673
v -65.51073 8.32118 -29.02602
v -65.53999 11.59303 -28.7553
v -65.21955 9.980909 -28.02938
v -64.47266 9.754454 -26.18863
v -63.41242 6.074999 -23.82306
v -64.61015 8.528733 -26.57485
v -64.8138 7.363433 -27.20477
v -64.05175 7.137486 -25.26854
v -65.12283 5.546011 -28.37445
v -64.58843 5.020106 -26.9197
v -64.12279 2.996351 -25.98977
v -63.78983 1.203403 -25.43444
v -63.81009 4.033953 -24.98498
v -62.35989 2.514037 -21.61879
v -62.76606 8.975911 -22.49855
v -61.07905 2.303604 -18.93806
v -62.20192 7.386942 -21.33444
v -62.58872 4.771234 -22.05514
v -61.70878 4.532954 -20.2277
v -58.74959 8.21944 -15.85591
v -60.40165 7.660486 -18.19128
v -60.74252 5.202516 -18.49254
v -59.8144 4.150746 -16.79034
v -60.14472 -1.473072 -17.22141
v -59.83708 -3.245313 -16.78164
v -59.44157 -1.656346 -15.91889
v -58.57248 -0.9725382 -14.44814
v -57.80758 -0.3284381 -13.30225
v -59.95321 1.662827 -16.83163
v -57.33177 6.513321 -13.5725
v -58.67789 6.577349 -15.43247
v -57.77964 1.639683 -13.41393
v -57.3857 2.997952 -13.00709
v -56.71373 4.272297 -12.3299
v -55.78704 3.871825 -11.08472
v -46.67207 -1.466578 -1.997514
v -45.95601 0.2868578 -1.806953
v -53.60975 31.88667 -3.303388
v -41.223 5.215608 -0.4177804
v -51.47112 8.354017 -7.693159
v -46.5409 19.87029 -5.199518
v -47.59477 21.00253 -5.679523
v -48.93467 21.7625 -6.197508
v -47.78793 15.5216 -5.778869
v -47.02226 18.3233 -5.538752
v -47.94256 19.71204 -6.410492
v -49.08249 20.84703 -6.831033
v -49.70641 21.72335 -6.827346
v -50.06055 20.15777 -7.962801
v -48.9704 19.80449 -7.20554
v -48.50492 17.33248 -6.92675
v -48.05123 18.7219 -6.641681
v -50.25401 18.9528 -8.522962
v -58.98106 22.93978 -16.76618
v -49.65482 25.85888 -3.13318
v -53.75863 26.57504 -7.244489
v -47.78716 24.79643 -2.904387
v -47.76806 25.66953 -1.879135
v -46.70996 25.7637 -1.117631
v -47.03607 26.18363 -0.7386284
v -49.32512 29.96734 0.6157124
v -47.98605 32.40413 3.258818
v -49.48039 33.89074 2.717196
v -48.08174 29.2471 1.224654
v -49.18902 31.0577 1.446343
v -50.61745 33.85929 1.434356
v -51.31615 33.32042 0.3807798
v -50.10573 32.60108 1.36133
v -50.72348 31.06966 -0.1057856
v -52.38262 32.49202 -1.298616
v -52.53739 30.87978 -2.379599
v -51.64598 30.14696 -1.717832
v -50.81989 28.62037 -1.869615
v -47.98625 26.57464 -1.003118
v -49.8746 28.40748 -1.024239
v -59.25538 32.95427 -14.73842
v -59.11466 31.37348 -14.58958
v -58.60027 32.57645 -13.18013
v -51.06896 27.29253 -3.257642
v -53.45502 25.5505 -7.684293
v -51.36843 26.00721 -4.699016
v -53.06488 28.3848 -4.821719
v -54.60093 28.15185 -7.25174
v -54.24901 28.8343 -6.207101
v -54.28716 30.00704 -5.439683
v -55.0535 31.09814 -6.017235
v -55.63808 30.25564 -7.565545
v -54.30006 25.98127 -8.490517
v -55.38613 27.4327 -9.029443
v -57.58391 30.94417 -11.18078
v -56.49615 27.45443 -10.88696
v -56.31259 29.07327 -9.510747
v -57.24127 28.70576 -11.48843
v -57.86567 29.37034 -12.46091
v -53.93869 24.16793 -9.418625
v -53.22251 23.96409 -8.67209
v -59.36602 28.23403 -15.96453
v -61.04402 21.88206 -20.06417
v -60.30302 30.87874 -17.44522
v -61.23262 31.2337 -19.47426
v -61.87072 30.59709 -20.93134
v -61.24354 26.57165 -19.97281
v -60.85696 25.34219 -19.41355
v -62.32187 26.34142 -22.09437
v -60.69443 28.91081 -18.56079
v -60.12462 23.94073 -18.32582
v -60.02613 26.5919 -17.60715
v -58.90123 25.61995 -15.91162
v -56.86526 23.99777 -13.43743
v -57.2975 27.75989 -12.09358
v -57.48809 26.73509 -13.00966
v -56.28785 26.01983 -11.48388
v -58.20348 25.43591 -14.80577
v -57.30926 22.56441 -14.60453
v -55.0853 24.08055 -10.97897
v -55.08211 21.9353 -12.17037
v -52.82011 21.66569 -9.760936
v -53.87153 22.32928 -10.53878
v -53.13411 20.88269 -10.50252
v -55.81703 9.272109 -12.4059
v -55.13536 7.514586 -11.1729
v -58.34135 10.24736 -15.71724
v -56.95764 8.020144 -13.45356
v -56.60655 19.72931 -14.54417
v -52.71952 16.38139 -10.89353
v -54.92663 14.94481 -12.84987
v -58.88564 21.50233 -16.94148
v -55.93667 20.65863 -13.60818
v -59.96475 17.67895 -18.67052
v -59.78613 15.79929 -18.36153
v -59.99439 20.54896 -18.58297
v -58.92204 14.61061 -17.2064
v -54.439 20.34174 -12.10113
v -53.80747 16.11096 -11.92838
v -55.12017 18.74547 -13.19698
v -55.55433 17.01766 -13.72057
v -56.65025 17.27326 -14.83648
v -57.76783 15.59272 -15.94763
v -58.31368 18.03145 -16.6226
v -58.8556 16.5268 -17.25571
v -54.52267 9.838088 -11.13615
v -58.71069 12.586 -16.65579
v -56.52371 14.1237 -14.35431
v -57.26271 13.05348 -14.99092
v -56.49975 11.57044 -13.79715
v -56.00676 13.13138 -13.59789
v -55.68483 10.95889 -12.70966
v -54.17951 12.71609 -11.58725
v -53.36119 10.28143 -10.0726
v -54.17999 11.21355 -11.15903
v -52.25598 11.33418 -9.247182
v -51.30946 12.37654 -8.607768
v -49.76093 17.81553 -8.167194
v -51.06625 15.72641 -9.20934
v -52.34222 13.57208 -9.957709
v -49.21545 15.79019 -7.295519
v -50.2645 14.39253 -8.065703
v -49.0803 14.63708 -6.90417
v -42.12033 5.768636 -0.8800275
v -42.589 7.240573 -1.246533
v -39.49089 7.319885 0.1505768
v -48.29883 13.61276 -5.910511
v -47.32552 14.51659 -5.137896
v -50.56094 9.789526 -7.241034
v -44.49787 12.61369 -2.501228
v -45.55932 7.551185 -2.98768
v -46.20919 2.175183 -2.320827
v -46.52314 6.013268 -3.335396
v -45.40615 15.09965 -3.344615
v -50.52069 11.24907 -7.541737
v -46.4313 13.38547 -4.156161
v -49.38688 11.77812 -6.593413
v -48.10379 11.05136 -5.344307
v -44.30117 3.930001 -1.646299
v -43.30339 4.444363 -1.246292
v -43.59172 5.961409 -1.619607
v -49.34328 9.258351 -6.08056
v -39.33951 12.03332 0.7141178
v -39.14775 10.01429 0.4623667
v -39.9827 8.836265 0.00948636
v -41.2509 11.0563 -0.4412768
v -40.37403 7.648971 -0.2085957
v -43.64462 9.432437 -1.928775
v -41.70492 12.6829 -0.5275841
v -43.24022 14.67969 -1.486907
v -42.96983 11.95939 -1.447678
v -41.67994 9.201461 -0.809171
v -44.04853 8.19875 -2.126543
v -43.65414 11.14726 -1.946914
v -45.09674 11.53328 -2.962162
v -47.02968 12.10897 -4.560272
v -46.15018 10.36711 -3.682284
v -47.7366 6.488849 -4.264835
v -46.71098 8.081787 -3.851888
v -47.84565 9.092231 -4.828333
v -48.41454 7.796183 -5.042309
v -50.67725 -14.19694 -5.253518
v -57.17605 -5.186642 -12.5078
v -43.80589 -9.97765 0.6202954
v -56.80594 -1.020524 -11.83714
v -58.56763 -2.476134 -14.46429
v -57.89016 -3.336193 -13.44699
v -57.08296 -3.00413 -12.23065
v -55.94846 -3.428619 -10.70331
v -56.3772 0.7848374 -11.3616
v -55.31589 -1.255572 -9.92661
v -52.77227 -2.678577 -6.973331
v -53.74968 -2.908964 -8.026262
v -56.91617 -8.120996 -12.48475
v -52.29399 -7.216976 -6.517703
v -54.58518 -4.061728 -8.988948
v -55.55252 -6.787998 -10.35772
v -54.49748 -6.712351 -8.995718
v -50.84232 2.592654 -5.746914
v -53.56665 8.580204 -9.7864
v -48.50074 4.3029 -4.314488
v -50.95736 4.761584 -6.321105
v -49.62873 3.662088 -4.993974
v -49.42609 6.110938 -5.432201
v -52.19901 9.418979 -8.665989
v -52.22352 6.586742 -7.923205
v -43.49396 -1.279054 -0.2628367
v -47.21384 -7.258137 -1.945801
v -48.87323 -6.629151 -3.315552
v -44.8763 0.8195255 -1.300535
v -52.74356 -4.98807 -6.953337
v -43.42257 -4.021008 0.1322749
v -40.79961 -5.111073 1.586363
v -41.39015 -4.465338 1.190869
v -46.48336 -8.978284 -1.299467
v -44.55531 -7.62346 -0.09076866
v -47.12103 -3.535924 -2.154965
v -43.12997 -6.618511 0.6379849
v -45.79569 -7.041309 -0.9603714
v -46.46072 -5.440476 -1.542937
v -43.83035 -5.328109 0.06370603
v -46.03329 -2.949553 -1.474826
v -43.38126 -2.794271 -0.01101103
v -45.58733 -1.459653 -1.347812
v -44.84485 -6.023243 -0.4614525
v -44.83421 -3.493901 -0.7112873
v -53.7303 -1.055009 -8.053992
v -51.72373 -1.561969 -5.969635
v -53.24762 4.426971 -8.372185
v -53.9837 3.052683 -8.856681
v -47.29561 0.6001527 -2.691749
v -48.00395 -5.59204 -2.653547
v -53.29371 0.8743374 -7.771099
v -50.80206 1.429757 -5.479623
v -49.04995 -0.3801194 -3.803604
v -52.23271 3.370899 -7.15211
v -51.97781 0.8551658 -6.437023
v -49.28293 1.777269 -4.296887
v -50.99913 -0.1548573 -5.411628
v -48.23762 -2.403612 -3.021887
v -51.86433 -2.779631 -6.065825
v -51.54459 -4.525933 -5.7252
v -50.96629 -1.835781 -5.264163
v -48.98004 -4.962998 -3.439348
v -49.35786 -2.421859 -3.869485
v -50.2121 -4.361965 -4.496665
v -49.79378 -5.888835 -4.116975
v -49.72728 -11.43187 -4.036431
v -48.2951 -9.731661 -2.691837
v -50.06806 -7.770795 -4.326437
v -51.04585 -5.80488 -5.246599
v -51.09291 -8.012715 -5.289145
v -50.32035 -9.928928 -4.552447
v -52.10877 -8.940461 -6.375641
v -54.65675 -8.386155 -9.331912
v -55.58559 -8.38432 -10.56537
v -53.40953 -9.971169 -7.929368
v -52.10077 -10.70569 -6.463428
v -55.43725 -10.67705 -10.73266
v -52.60548 -12.30942 -7.229822
v -51.68522 -12.96678 -6.230624
v -52.86529 -14.40951 -7.913589
v -54.06313 -16.52546 -10.07553
v -53.45055 -15.61167 -8.961702
v -53.89233 -18.04865 -10.31771
v -52.0018 -19.72085 -8.136544
v -53.10337 -17.8398 -9.062761
v -51.91601 -17.03303 -7.250124
v -50.61573 -18.95502 -6.099008
v -51.41583 -15.11303 -6.228622
v -51.10407 -17.27642 -6.294692
v -48.04637 -12.5214 -2.520336
v -50.45216 -15.83326 -5.246338
v -51.04816 -11.13309 -5.34983
v -49.06715 -12.73818 -3.464149
v -49.9878 -13.42492 -4.434738
v -48.23121 -18.86915 -3.456609
v -44.54826 -18.39046 -0.1134711
v -43.5072 -17.61887 0.7769693
v -44.2634 -19.97217 -0.1106918
v -46.41418 -19.36105 -1.827516
v -45.16192 -16.61593 -0.3954876
v -48.39048 -14.03227 -2.922991
v -49.50286 -17.04593 -4.424897
v -48.06256 -15.98775 -2.793931
v -47.45282 -15.25653 -2.170722
v -46.25615 -15.38105 -1.164636
v -46.49348 -17.12028 -1.554917
v -44.39784 -13.99316 0.3348528
v -45.76809 -12.0525 -0.6643924
v -45.63679 -14.44298 -0.5926211
v -44.64606 -12.16899 0.163004
v -37.64139 -9.719208 3.808278
v -38.52007 -12.4654 3.711646
v -40.98905 -10.84151 2.353204
v -42.5708 -13.00975 1.561004
v -40.384 -12.31034 2.806261
v -40.56436 -14.19994 2.78051
v -39.25657 -13.73886 3.448298
v -38.17641 -14.86034 3.974479
v -36.63116 -10.89396 4.374787
v -36.94238 -12.35489 4.408909
v -4.093493 18.57118 17.80674
v -11.01392 -1.924256 21.32981
v -10.5648 0.1106442 20.50803
v -13.12881 23.18177 7.918876
v -20.19886 3.598049 6.833389
v -35.76348 -12.78508 4.896951
v -16.14023 -8.973107 15.52291
v -9.561316 2.019836 20.76009
v -6.861475 12.67152 18.28922
v -5.993711 13.12514 18.91425
v -4.512087 14.1251 19.48135
v -13.85025 -5.084168 17.01306
v -13.2007 -6.00415 19.60079
v -13.0189 -3.273214 17.8468
v -18.20003 6.54669 6.952616
v -16.30236 5.62654 9.379201
v -16.7813 6.709939 8.237181
v -14.70237 7.154598 10.39562
v -16.76493 8.524485 7.140062
v -17.1752 2.817681 9.824914
v -16.36427 0.3178844 11.68696
v -15.39925 2.693894 11.97662
v -19.0794 4.562938 7.247616
v -19.02433 2.535475 8.16851
v -21.08108 -0.4659626 7.745614
v -6.798793 22.02943 15.59557
v -7.566512 6.318376 20.9047
v -7.792206 7.50606 20.001
v -8.73442 6.162007 19.49285
v -31.26527 -10.05592 6.00393
v -32.89878 -9.449474 5.451357
v -15.48828 6.036689 10.08711
v -15.64158 4.267048 10.87679
v -14.2281 4.54638 12.58106
v -14.1936 6.278066 11.62981
v -9.661152 21.91439 12.3772
v -9.371482 23.40922 13.33992
v -9.844237 12.43217 14.04878
v -17.95694 13.71861 3.699001
v -20.26056 11.64616 3.528252
v -18.68089 11.15761 4.092297
v -17.09583 10.24827 5.730462
v -16.50719 13.63934 4.384213
v -18.14408 10.90618 4.486157
v -16.08744 12.96949 4.979767
v -17.25531 12.03002 4.532337
v -14.28285 27.97957 11.55025
v -4.461763 17.75166 17.90777
v -16.44902 -8.915689 14.47657
v -16.64508 -8.628859 13.47047
v -15.98667 -6.975848 13.71557
v -17.05706 -8.966512 12.63889
v -17.09777 -1.152367 11.25357
v -31.89002 -5.862526 5.033334
v -32.56937 -1.898196 3.70755
v -31.32536 -4.066618 4.73421
v -33.46362 -4.120319 4.069322
v -27.05839 -9.704966 6.968778
v -35.02631 -11.31103 5.012166
v -33.41603 -10.98449 5.508947
v -34.65745 -9.201032 4.855008
v -35.12154 -7.6962 4.414155
v -36.39711 -9.387582 4.272729
v -32.3817 -7.454533 5.223472
v -31.12916 -7.911066 5.688317
v -29.71357 -5.888279 5.675123
v -29.41622 -7.975901 6.178424
v -19.60196 -1.95857 9.168007
v -18.21282 -2.081064 10.34492
v -27.23328 -7.513414 6.674798
v -26.87148 -6.131503 6.557203
v -25.03656 -8.177023 7.349508
v -25.42671 -9.776142 7.328723
v -23.6513 -8.958691 7.744462
v -15.90285 -4.234066 13.14117
v -17.36975 -8.336061 11.69558
v -18.04208 -8.88485 10.83275
v -18.72254 -9.838363 10.18965
v -22.18663 -10.68662 8.160475
v -19.71132 -9.997795 9.390501
v -22.16034 -8.44836 8.215312
v -20.85532 -10.55196 8.812189
v -23.66229 -6.649892 7.640536
v -20.30921 -7.943579 9.124516
v -18.80984 -7.124961 10.15043
v -19.92754 -3.716541 9.232453
v -18.62487 -5.179264 10.28419
v -20.4896 -6.268954 9.0082
v -17.52664 -6.934912 11.34499
v -16.63726 -6.549843 12.41147
v -17.47249 -5.294941 11.329
v -17.46321 -3.698738 11.27971
v -16.61916 -2.890328 12.09291
v -18.43724 0.423998 9.482402
v -13.63467 3.844101 13.77174
v -15.35176 0.8775328 12.74803
v -15.16196 -0.4065391 13.36153
v -14.00672 1.592253 14.23309
v -14.96944 -4.977749 14.73776
v -15.25888 -1.881172 13.59394
v -14.61984 -3.03646 14.76499
v -13.24518 -2.566989 16.9978
v -12.51243 0.056091 17.07028
v -14.02882 -0.8502478 15.05116
v -9.433633 4.8263 19.2499
v -16.20844 26.84687 8.805999
v -16.09236 25.95252 7.969199
v -11.78551 -0.6307126 18.79016
v -11.55841 0.970993 18.23855
v -10.5184 3.016983 18.6624
v -7.190441 10.71987 19.03099
v -15.27114 25.34199 7.839441
v -17.06502 25.23214 6.735789
v -16.37826 24.79685 6.638158
v -15.22138 23.69479 6.392952
v -14.49213 24.80935 7.867758
v -14.06007 22.80019 6.692306
v -15.51055 27.85267 10.41044
v -12.75288 24.62322 9.591906
v -11.8436 2.39088 16.97016
v -15.59449 14.0203 4.953001
v -8.97592 13.17014 15.06686
v -15.0526 8.084996 9.31866
v -7.251305 9.470975 19.64409
v -10.61326 12.07367 12.93793
v -8.297566 11.24724 17.3188
v -8.880703 12.14443 15.89205
v -16.47171 11.64448 5.379922
v -13.209 26.99037 11.48243
v -13.63233 25.60334 9.535878
v -12.31007 4.026621 15.5074
v -9.032372 8.487513 17.84155
v -15.10475 9.35819 8.400426
v -9.807221 10.52594 15.41562
v -6.463055 17.62702 16.41983
v -5.749101 15.6552 17.86044
v -12.24765 25.24903 10.83219
v -10.48026 23.63763 12.00595
v -11.60029 25.55566 11.94104
v -12.93263 6.455821 13.34303
v -13.48368 8.066902 11.42057
v -10.61206 4.77976 17.55617
v -10.40244 6.389816 16.99078
v -11.75312 6.136707 15.16982
v -10.81798 8.109074 15.38182
v -11.05754 10.0767 13.68939
v -11.96404 8.169561 13.63471
v -15.957 10.41758 6.691524
v -11.52169 11.47999 11.83692
v -15.48268 18.60438 4.325421
v -13.1593 12.74757 8.499975
v -15.14058 12.04944 6.478404
v -14.28151 11.91177 7.611896
v -6.438797 14.33152 17.88546
v -12.709 9.941405 11.17923
v -6.964111 15.17582 16.88974
v -8.012007 14.95849 15.60191
v -7.910553 13.03678 16.81746
v -8.914694 15.4204 13.9717
v -8.504635 15.962 14.4308
v -7.910584 20.32888 14.46439
v -13.42373 10.6267 9.651932
v -12.27156 11.76802 10.48364
v -9.260723 17.08645 12.75537
v -14.38032 19.4982 5.217967
v -11.20815 23.16949 10.58216
v -11.84869 21.1017 8.482937
v -13.37884 13.93802 7.482455
v -10.12021 14.1367 12.44416
v -13.70528 15.51488 6.315497
v -11.63533 13.51357 10.20299
v -12.51717 17.58239 7.199934
v -12.7923 20.98527 7.1786
v -11.17638 16.30229 9.545453
v -9.975407 16.17117 11.6882
v -11.34085 18.98822 8.810066
v -11.13408 21.43156 9.741296
v -10.37912 18.57072 10.48361
v -10.16671 21.09684 11.30327
v -9.568513 19.29088 11.9769
v -8.345278 18.94065 13.92685
v -7.618543 17.39361 15.20913
v -6.551613 20.4864 15.82651
v -7.067977 18.40924 15.6157
v -5.052258 18.73721 17.2346
v -3.981481 20.30844 17.44155
v -5.428164 20.3074 16.67383
v -3.329383 28.07598 17.98926
v -6.9821 28.26239 16.95146
v -5.693668 28.63768 17.54472
v -11.83798 31.78606 16.64189
v -13.60217 29.92642 14.18774
v -13.3418 31.3055 15.54314
v -12.37392 28.44851 13.72012
v -12.39886 29.54794 14.67796
v -10.44196 28.28652 15.08451
v -10.97447 29.59947 15.632
v -10.69478 26.4162 13.62208
v -9.22487 26.84514 15.07991
v -8.652817 28.98411 16.49085
v -8.708234 27.81663 15.93906
v -3.558287 21.72926 17.37873
v -4.914199 22.34947 16.78447
v -8.79676 22.4246 13.67272
v -7.886243 22.4897 14.69823
v -8.519087 24.99929 14.85289
v -6.878137 25.55089 16.12223
v -6.903765 24.20875 15.81507
v -5.835195 24.73271 16.52035
v -5.841626 22.1084 16.27833
v -6.159772 26.75138 16.84124
v -4.963711 25.46212 17.04214
v -4.850311 23.85055 16.85243
v -3.90088 25.49843 17.3817
v -2.911349 24.78794 17.52318
v -4.387763 26.91166 17.49774
v -2.508633 28.86953 18.2897
v -1.7337 28.29974 18.21978
v -2.028255 26.15226 17.79253
v 1.638392 36.01869 19.93722
v 0.557827 33.79554 19.47738
v 19.01506 2.005489 6.352499
v 18.75384 -0.719013 7.361263
v 20.38879 -1.674038 6.819347
v 18.83067 -2.012607 7.661824
v 13.97333 -12.08835 14.10122
v 15.75535 -13.62252 8.801825
v 2.575214 13.56047 19.14462
v 14.26593 -16.13702 10.88731
v 6.16032 -3.80427 25.2224
v 7.287563 25.61106 14.03074
v 9.129322 -6.302393 21.18783
v 20.89571 -5.622292 7.467826
v 20.45914 -3.412303 7.210305
v 18.75043 -3.413379 8.005492
v 18.26359 -6.339001 8.569464
v 17.91942 -5.367319 8.669554
v 16.92346 -5.048192 9.173167
v 15.8113 -3.713459 9.827376
v 17.47048 -4.00257 8.782096
v 17.28459 -2.069591 8.567141
v 15.55554 -1.039985 9.594226
v 9.157434 -12.82082 25.09937
v 9.656556 -14.30232 23.81524
v 10.0255 -12.12104 23.89305
v 10.79727 -12.33482 22.63556
v 3.74235 2.253144 23.71076
v 9.670595 -8.755751 22.66212
v 10.99351 -11.59574 21.9842
v 0.01412449 26.02908 17.71736
v 1.444954 2.247296 25.39515
v 14.33106 9.957895 5.729125
v 16.12686 -0.5078025 8.980837
v 18.18816 0.6499621 7.25543
v 11.08651 17.51714 5.975745
v 1.179197 15.85548 18.89998
v 0.4708785 15.19118 19.48244
v 2.547043 15.37545 18.2941
v 17.26261 2.891696 7.046164
v 14.21507 -16.89715 9.921259
v 14.59592 -15.94035 9.729452
v 14.56746 -16.82437 9.292091
v 15.1396 -16.00041 8.874767
v 14.65595 -14.74842 10.19693
v 14.78052 -15.85699 9.391788
v 15.0393 -14.8655 9.227159
v 12.4348 -8.320622 14.42453
v 13.10391 -10.029 14.7843
v 13.16004 -10.64825 15.64388
v 13.5894 -10.5862 13.63305
v 2.418999 0.2802595 25.96606
v 10.24333 -11.23961 23.27719
v 10.96175 -10.55471 21.24553
v 10.2541 -10.50705 22.8671
v 10.01996 -9.619102 22.62594
v 9.070693 -9.684877 24.80275
v 0.3206575 -7.540699 31.77064
v 6.878069 -10.32461 28.36233
v 0.9767789 -11.65188 32.36369
v -1.406853 -6.241571 31.4334
v -2.955417 -6.719149 31.6244
v -1.421616 -7.716244 32.06973
v -4.320271 -9.22285 32.25982
v -1.784302 -8.975689 32.48173
v -2.733297 -10.76498 32.74462
v -0.3502971 -8.630518 32.27345
v -0.4020783 -9.742089 32.52174
v 1.281216 -8.899158 31.98199
v 3.127286 -13.25019 31.13477
v 4.519051 -13.03047 30.19393
v 2.150943 -10.86526 31.97911
v 5.10844 -11.96819 30.07897
v 3.991011 -9.374189 30.80787
v 3.244826 -7.208261 30.44614
v 1.669323 -7.181432 31.19104
v 2.752146 -8.605303 31.32131
v 0.7300162 -3.486723 29.39376
v 1.876489 -5.948376 30.46772
v 6.077617 -5.889953 27.14891
v 2.917317 -5.039559 29.37172
v 4.531452 -3.443787 26.87869
v 3.751516 -4.308666 28.27604
v 4.790384 -5.996732 28.55142
v 5.735178 -9.000679 29.28118
v 7.475676 -7.041774 25.96041
v 6.513429 -6.920053 27.32831
v 6.314135 -7.784063 28.13935
v 8.146044 -11.83773 26.71691
v 9.109222 -11.19972 25.22835
v 7.118015 -8.999672 27.72654
v 7.922362 -10.25894 26.96054
v 8.468561 -9.73026 25.91082
v 9.492431 -10.64684 24.44061
v 7.811758 -8.675477 26.52486
v 9.079513 -8.257471 23.64214
v 4.671102 -0.504568 24.48055
v 2.989559 2.103084 24.45175
v 3.28377 0.8317497 24.96498
v 4.025136 0.9110993 24.20655
v 12.76251 23.23101 6.62731
v 13.11589 -9.092795 13.28475
v 13.91119 -10.76575 12.24121
v 16.28557 -11.19018 8.919989
v 16.58273 -9.86756 9.009871
v 15.73469 -12.29904 9.003116
v -1.835753 16.78425 19.04903
v -1.000403 16.02957 19.37496
v 2.301907 17.40199 17.64886
v -0.8703808 19.69869 18.06929
v -1.361215 17.9698 18.6234
v 0.2054442 17.21891 18.69393
v 2.425596 18.27081 17.2962
v 14.12176 -11.15682 11.64817
v 14.24617 -13.13587 13.72934
v 14.6854 -13.97663 10.26141
v 14.84264 -14.60769 9.731657
v 15.16821 -13.87358 9.351043
v 14.42215 -13.49214 12.05302
v 14.44503 -12.43625 10.95214
v 14.57791 -12.53389 10.47814
v 15.17517 -12.72738 9.519091
v 14.91109 -11.615 9.88623
v 16.13116 1.503357 8.357779
v 15.83331 3.199101 7.959028
v 14.62008 4.734128 8.366516
v 2.582206 32.98645 19.04301
v 1.925694 29.33264 18.11351
v 6.287537 29.70098 16.77015
v 2.224747 30.65985 18.42186
v 5.235868 28.52744 16.75523
v 4.213912 29.11264 17.40194
v 2.62961 27.2025 17.3429
v 0.8965384 26.16764 17.58615
v 6.417042 19.10441 12.76169
v 13.59166 20.34698 4.468704
v 14.03318 20.61905 4.195921
v 9.289639 27.28724 13.40536
v 8.171721 7.21843 15.20263
v 6.974676 -1.584492 21.94208
v 7.621292 -2.239413 21.29443
v 6.941621 -6.120873 26.12518
v 8.4059 -8.043558 25.03403
v 7.882175 -5.966808 24.18996
v 6.929367 -4.921452 25.05683
v 8.570945 -5.595473 22.02747
v 7.692034 -4.188316 22.88002
v 7.6285 -3.172213 22.00174
v 9.492373 -5.497968 19.21225
v 5.101779 2.157891 22.15445
v 3.158002 22.76706 16.34278
v 13.3406 15.03188 4.478817
v 13.11872 16.33188 4.486796
v 13.74239 -9.781686 11.95877
v -1.455423 22.96863 17.6436
v 2.009512 23.69739 16.95052
v -0.1987069 23.15635 17.55263
v 1.990829 24.50766 17.02639
v 0.7316349 25.21464 17.48357
v 13.08353 13.98678 4.899134
v 2.644774 12.06504 19.80182
v 4.080536 3.339652 22.75825
v 3.182845 7.183054 21.70686
v 2.187138 7.113339 22.53974
v 2.807119 5.531243 22.83901
v 4.464013 4.247703 21.84173
v 4.395938 6.44538 20.84309
v 5.720914 5.051665 19.80592
v 11.46131 -6.122126 14.97242
v 10.94348 -6.231308 16.17903
v 10.41205 -6.50396 17.66184
v 9.803449 -5.820102 18.64714
v 10.0401 -5.125226 17.54727
v 11.4074 2.50279 12.99987
v 2.130612 16.23992 18.23897
v 3.836926 27.72059 17.0323
v 3.478569 25.83415 16.6523
v 2.956729 23.82641 16.54431
v 12.47504 15.47935 5.030765
v 11.51682 16.41355 5.701013
v 5.91197 -0.1117664 22.51843
v 5.716654 4.029546 20.28782
v 5.774252 1.073324 21.93355
v 6.643657 0.5101555 20.9773
v 7.9017 -1.081821 19.84204
v 7.207756 0.9394076 19.77656
v 5.792312 2.918508 20.78613
v 6.451384 1.87562 20.44714
v 7.406116 3.228114 18.22823
v 4.017125 14.01687 17.54996
v 13.05434 6.614371 9.000883
v 12.05327 -6.101892 13.87244
v 12.24739 -7.166253 13.9066
v 13.09553 -8.570994 12.90176
v 7.556689 27.69368 15.01064
v 6.535954 28.29662 16.00815
v 7.368894 26.15847 14.28544
v 5.330648 26.92176 16.05623
v 4.324441 24.04031 15.78843
v 5.700215 25.75518 15.33504
v 5.440421 23.84292 14.91421
v 14.94705 1.592141 9.33496
v 15.30934 -2.149331 10.03505
v 12.76674 18.38149 4.637589
v 14.15764 -3.844366 11.16966
v 10.82816 -4.642868 15.7188
v 11.66539 -4.374883 14.1456
v 6.591377 4.722669 18.7198
v 6.625197 7.863268 17.18945
v 1.278865 22.38776 17.20852
v 0.6122772 21.20254 17.50165
v 1.444556 19.24265 17.58979
v 0.4363227 18.92232 18.02644
v 3.493647 18.03909 16.53048
v 3.554897 19.12042 16.26999
v 2.199735 21.14084 16.87492
v 2.704833 20.19502 16.71391
v 3.718817 20.73691 15.91886
v 10.37777 -3.177511 16.04585
v 8.752752 -2.895714 19.35635
v 8.960409 -5.25013 20.57469
v 9.435461 -4.321746 18.51924
v 9.153229 -2.718385 18.36451
v 9.91779 -3.710805 17.11235
v 5.972585 10.45622 16.79676
v 6.476297 23.6736 13.8773
v 6.358071 25.02849 14.56568
v 8.898984 23.28136 10.55058
v 4.120735 22.30242 15.64689
v 4.7547 20.93315 14.95288
v 5.120406 19.66279 14.57873
v 8.33511 25.00322 12.55284
v 5.116764 22.27293 14.80699
v 5.675841 20.79638 13.91947
v 5.994398 22.39017 13.92111
v 7.624701 23.30545 12.34523
v 6.585828 20.92257 12.73633
v 13.72749 21.03963 4.672895
v 14.42386 22.49422 5.113199
v 13.08164 22.47688 5.846344
v 8.413137 9.105604 13.70123
v 3.121339 17.07743 17.15174
v 3.356041 12.16014 19.13449
v 5.989537 6.763088 18.63824
v 2.921833 10.01106 20.64112
v 4.549259 7.939283 19.97704
v 5.50722 9.624231 17.92798
v 4.596498 9.337898 19.26958
v 4.314096 11.60988 18.46158
v 3.726271 11.07171 19.36247
v 9.586199 -1.923075 17.05836
v 14.61666 -1.161591 10.46205
v 14.2273 1.416964 10.11169
v 7.605912 8.620365 15.325
v 7.001769 5.974302 17.54028
v 14.6155 5.889163 7.800109
v 14.84288 6.635491 7.234096
v 14.85146 8.442748 6.18448
v 14.004 8.799485 6.748511
v 5.550542 16.10262 14.64713
v 4.816808 14.38956 16.38083
v 11.91688 18.07525 5.2247
v 12.80269 20.7377 5.077806
v 11.94903 23.66718 7.493326
v 11.7555 25.4981 9.251694
v 12.86576 21.91446 5.636874
v 12.22852 22.24805 6.315536
v 10.75277 24.30152 9.112267
v 10.077 22.94781 8.759129
v 11.67586 21.15813 6.184833
v 11.15259 22.83148 7.549261
v 14.12459 7.847389 7.20339
v 7.548209 12.53614 12.99995
v 4.622202 13.3625 17.14448
v 5.361091 12.25207 16.72931
v 6.648998 12.92489 14.32435
v 12.74808 8.885659 8.03299
v 4.28053 17.55319 15.87493
v 3.941264 16.22965 16.64997
v 5.870255 16.97759 13.87835
v 6.050614 13.75657 14.8169
v 6.331211 16.09745 13.34516
v 6.672966 14.09925 13.61996
v 6.098987 17.72886 13.36792
v 6.94828 15.58884 12.49087
v 8.835494 21.4787 9.579014
v 6.700791 11.20648 15.22827
v 8.950666 10.11743 12.19255
v 7.795845 11.03194 13.53211
v 8.426227 11.75376 11.94735
v 8.169122 19.73666 9.923462
v 7.12544 20.43435 11.80634
v 7.14455 17.61683 11.63172
v 8.014035 15.14256 10.81116
v 11.69551 10.65376 8.114922
v 12.91992 12.81146 5.467418
v 10.59134 20.71656 6.992002
v 10.61784 18.99368 6.495595
v 11.61485 19.57797 5.65395
v 9.845782 21.29517 8.072447
v 7.661386 18.62625 10.67284
v 9.640793 19.32104 7.763638
v 10.0607 17.3223 7.115587
v 8.573405 17.59253 9.222676
v 9.849856 15.62303 7.826474
v 8.788641 16.10024 9.213909
v 11.85301 13.78533 6.119131
v 11.41731 15.19722 6.068223
v 10.81885 15.18818 6.726821
v 11.91933 11.57885 7.246879
v 10.44133 13.80332 7.79994
v 10.27891 12.1323 8.960052
v 9.566139 14.05495 8.876987
v 8.790809 12.64992 10.76113
v 9.395328 11.32559 10.6706
v 10.86118 10.19438 9.370299
v 9.13168 8.880941 12.77431
v 9.617496 9.908756 11.29388
v 11.04313 8.621696 10.16057
v 9.771691 8.445124 12.09876
v 8.146107 4.899489 16.39176
v 14.27725 3.339042 9.278762
v 13.07695 2.165876 11.08749
v 13.27037 4.585455 9.801714
v 9.857012 -0.6485426 16.11422
v 9.465223 0.6611973 16.25903
v 7.89953 2.278866 17.93093
v 8.295023 0.7659504 18.06673
v 9.095373 -0.3620539 17.28125
v 8.496547 1.648899 17.31817
v 11.29536 6.521556 11.18575
v 11.54999 5.028814 11.64579
v 9.499513 7.25283 13.27121
v 8.421465 2.870246 16.87735
v 12.08226 3.443709 11.74593
v 10.50491 5.902692 12.62237
v 9.304922 5.318748 14.59057
v 9.166883 3.90792 15.40399
v 10.57492 3.584039 13.65641
v 10.12171 2.399495 14.70255
v 13.52748 0.07883693 11.26913
v 13.68356 -2.228412 11.55005
v 12.15621 0.5430962 12.71272
v 12.08838 -1.148502 13.16793
v 11.29045 0.1965217 13.85156
v 11.43668 -2.126884 14.17181
v 12.5817 -5.21636 12.90364
v 14.1055 -2.766295 11.16444
v 12.30205 -3.852044 13.18888
v 13.85872 -6.05655 11.37782
v 13.88764 -4.766846 11.41406
v 13.06542 -7.635413 12.49926
v 15.57873 -6.092388 9.957982
v 12.89323 -6.225198 12.53551
v 14.7655 -5.602151 10.60192
v 13.31004 -6.940649 11.97083
v 14.02253 -8.249829 11.08969
v 14.17621 -9.685654 10.96412
v 14.43692 -8.566303 10.61051
v 14.0765 -10.38341 11.336
v 14.76363 -12.96472 10.06021
v 14.43043 -10.94289 10.6436
v 14.42928 -9.765171 10.57481
v 14.75842 -10.40856 10.14121
v 15.51484 -10.1593 9.521754
v 16.91716 -5.968834 9.197068
v 15.65489 -7.316875 9.793386
v 35.32415 -52.46873 -11.48971
v 29.36727 -28.84608 4.180615
v 31.68273 -28.1279 3.375042
v 43.25968 18.42755 -4.546576
v 43.35721 17.09105 -4.276468
v 43.5623 15.85845 -4.25693
v 53.89647 -22.75552 -18.29983
v 52.31091 -23.12072 -15.24776
v 53.1636 -22.97375 -16.87276
v 48.4561 -31.12861 -13.27799
v 56.3771 -21.45411 -23.96643
v 57.22273 -19.67626 -25.30987
v 57.20761 -17.52355 -23.5825
v 31.52884 -47.46719 -4.838331
v 29.86626 -50.6284 -5.769313
v 32.06348 -47.8789 -5.415336
v 32.56147 -49.86868 -7.016675
v 31.00878 -51.70722 -7.204433
v 31.55631 -52.71189 -8.283026
v 32.71242 -51.08823 -7.98252
v 35.23416 -48.26939 -8.104901
v 34.10302 -50.19883 -8.483185
v 34.65968 -49.06082 -8.151576
v 34.55156 -50.80558 -9.365604
v 35.59094 -50.98254 -10.51261
v 36.9469 -49.60776 -10.81836
v 44.08102 -39.19595 -12.19766
v 42.99605 -38.89253 -10.50959
v 37.86073 1.117282 0.4778371
v 50.99832 25.15843 -7.40196
v 29.75095 -0.07424986 3.087209
v 30.99459 0.922743 2.490243
v 30.20872 -0.7344662 3.163046
v 33.65638 -47.12383 -6.055529
v 34.35504 -47.93771 -7.152201
v 36.34388 -45.73973 -7.504458
v 37.40968 -44.00399 -7.424091
v 38.295 -42.97694 -7.733582
v 41.21582 67.80006 3.797068
v 30.63397 50.0709 13.03496
v 31.376 51.31346 12.47123
v 32.39623 51.40104 11.84126
v 34.21466 50.53749 10.81163
v 34.06831 52.65452 10.62476
v 40.73029 -24.32503 -0.9152991
v 49.19245 -41.01574 -21.931
v 39.5346 67.32994 5.450001
v 54.27172 53.34785 -10.01391
v 53.66798 53.55665 -9.035375
v 53.8324 54.62726 -9.403043
v 53.20689 53.92311 -8.282094
v 44.07346 -47.55629 -18.75861
v 44.89283 -47.07262 -19.65863
v 39.14764 -8.443672 1.541918
v 41.89386 10.90205 -2.397774
v 54.18339 52.91039 -9.844592
v 54.34658 51.58333 -10.10857
v 53.55636 52.5745 -8.816917
v 53.1171 51.39361 -8.062075
v 36.48664 1.72378 0.8596562
v 41.46875 65.88834 3.936319
v 53.67369 35.30649 -7.184382
v 31.90804 -29.79678 2.792799
v 17.10918 -13.2136 8.370461
v 17.07235 -15.56389 8.082967
v 18.87968 -15.8682 7.536981
v 30.18236 58.93299 12.57379
v 30.0526 57.59592 12.69367
v 58.73679 -16.55145 -28.63289
v 37.40511 66.95673 7.363673
v 52.43733 50.81759 -6.93176
v 52.54506 55.42055 -7.529762
v 53.23876 55.2146 -8.508175
v 52.82827 56.1371 -8.028701
v 40.53997 32.85006 7.19481
v 39.97792 32.0225 7.058009
v 23.05332 -17.70746 6.974246
v 25.17164 -16.23473 6.849966
v 24.16718 -18.88984 6.744164
v 45.95827 -47.86914 -22.28655
v 51.4316 -33.33586 -20.33333
v 51.8082 -31.12532 -19.50924
v 52.42462 -31.25619 -20.9001
v 52.56851 -29.59224 -19.98733
v 28.02584 55.17204 13.93903
v 28.34813 53.6449 13.89566
v 28.95812 54.06316 13.54245
v 29.90539 53.52945 13.10655
v 53.38573 39.66387 -7.416817
v 45.27441 -47.74994 -20.96723
v 32.61372 63.4314 11.08241
v 31.55126 64.41237 11.67305
v 36.16925 61.04069 8.681851
v 17.32938 -12.05151 8.428509
v 60.45887 -4.636069 -26.3714
v 60.95037 -4.171769 -28.04855
v 60.9382 -1.584655 -26.5449
v 61.2733 -1.47727 -27.65159
v 57.56326 -18.31881 -25.39953
v 51.32043 -24.07751 -13.95244
v 31.78529 -26.17242 3.829955
v 33.56504 -25.71646 3.157338
v 35.51941 -43.83981 -5.650765
v 35.41953 -45.45063 -6.493462
v 47.36227 -45.27202 -22.27503
v 45.61205 -45.82787 -19.70492
v 46.25023 -44.09438 -19.25406
v 47.87984 -43.71757 -21.75077
v 46.37561 -45.90358 -21.09678
v 46.60143 -42.12109 -18.21356
v 49.183 -39.78494 -20.90237
v 47.54344 -41.16033 -19.01923
v 46.93943 -42.8867 -19.38867
v 52.0614 -29.36441 -18.72444
v 51.02504 -32.45311 -18.81038
v 50.82028 -31.30303 -17.59805
v 50.01184 -32.28306 -16.75431
v 50.08099 -31.11934 -16.05825
v 49.12435 -33.6865 -16.11772
v 50.24454 -33.05159 -17.74997
v 50.66526 -33.99033 -19.25028
v 48.51608 -43.27906 -22.57684
v 48.97147 -43.63752 -23.85556
v 49.32871 -42.21209 -23.2344
v 47.65023 -42.73729 -20.50253
v 52.36192 -35.32372 -23.90885
v 52.68251 -33.4482 -23.20875
v 52.26929 -33.17706 -21.99271
v 51.98107 -34.83855 -22.65777
v 50.73727 -35.22647 -20.32341
v 51.35717 -38.07621 -23.85831
v 51.78418 -36.26451 -23.35509
v 50.26326 -39.02149 -22.3439
v 50.11561 -37.79803 -21.08361
v 51.22416 -36.09735 -22.00773
v 49.8989 -35.61808 -18.97523
v 49.68631 -34.22818 -17.53914
v 48.66014 -37.50261 -18.14215
v 48.8967 -38.00135 -18.94481
v 47.89301 -38.09324 -17.25069
v 49.04434 -35.86342 -17.60053
v 48.43747 -35.35013 -16.1607
v 47.91829 -36.6543 -16.23872
v 46.72515 -35.57809 -13.52895
v 48.12325 -32.35639 -13.56902
v 46.5841 -34.21725 -12.38192
v 47.61063 -35.69633 -15.05831
v 48.2223 -33.96073 -14.79162
v 43.05853 -37.80547 -9.874448
v 42.30869 -36.98849 -8.440674
v 42.12337 -38.10704 -8.909763
v 34.13019 -33.27527 0.3447127
v 43.36768 -42.6323 -13.63599
v 36.28086 -48.35661 -9.179224
v 36.81768 -48.20815 -9.613269
v 37.40743 -42.92348 -6.797849
v 42.86915 -30.06322 -5.216691
v 42.37394 -31.79102 -5.592554
v 43.63724 -30.84422 -6.457128
v 44.29695 -30.98718 -7.336938
v 44.90313 -31.15796 -8.185407
v 44.77926 -29.90779 -7.348737
v 45.50425 -28.87204 -7.688031
v 45.98978 -30.04257 -8.968184
v 36.14299 -42.37861 -5.369725
v 40.26718 -43.93551 -10.54452
v 41.90566 -30.135 -4.282895
v 43.59219 -44.08822 -15.07501
v 48.06993 -28.56811 -11.06955
v 44.53709 -46.20406 -18.25941
v 44.25855 -42.30519 -14.69242
v 44.25328 -36.46732 -10.55216
v 45.28429 -43.92138 -17.55516
v 46.15938 -42.98926 -18.17912
v 47.57461 -39.00589 -17.40838
v 42.81971 -41.9271 -12.38553
v 44.39888 -40.59605 -13.65291
v 47.09875 -40.28645 -17.60361
v 44.38965 -44.10417 -16.3104
v 45.60873 -42.73331 -17.08064
v 43.42579 -41.21813 -12.72234
v 45.47725 -41.83503 -16.17084
v 45.30468 -40.83996 -15.16745
v 46.35676 -40.38823 -16.47724
v 46.93426 -36.84165 -14.77631
v 46.53783 -38.43134 -15.27951
v 45.15677 -39.36526 -13.85952
v 46.33436 -36.5327 -13.59181
v 45.10334 -36.37548 -11.68089
v 45.45174 -35.2199 -11.42053
v 44.56364 -35.01278 -10.02886
v 46.5715 -30.83928 -10.23005
v 46.47081 -32.61932 -11.17111
v 46.29716 -31.67033 -10.32076
v 45.40104 -31.78909 -9.188186
v 45.23154 -33.54133 -10.02772
v 43.0966 -35.47148 -8.461129
v 44.19005 -35.45134 -9.81172
v 44.05188 -33.95558 -8.73244
v 41.53698 -36.69453 -7.395303
v 42.20247 -35.3728 -7.369325
v 39.29137 -45.57419 -10.51983
v 38.00571 -46.34311 -9.585002
v 37.53899 -44.58953 -7.936072
v 37.55523 -45.33485 -8.426216
v 38.52811 -44.63008 -9.029243
v 41.22452 -43.69608 -11.52864
v 39.45037 -42.06549 -8.398153
v 38.9781 -38.53205 -5.871665
v 42.13664 -40.84751 -10.7348
v 35.91554 -40.3065 -4.149284
v 40.59402 -42.15433 -9.722706
v 41.76585 -40.45993 -9.989881
v 42.27605 -39.08497 -9.697468
v 40.27463 -41.27492 -8.805218
v 41.11316 -39.61398 -8.710695
v 40.55339 -37.88618 -7.055765
v 38.24592 -39.91659 -5.962041
v 37.42193 -41.39517 -5.983628
v 38.34259 -41.33802 -6.806563
v 39.00464 -40.26479 -6.851717
v 36.73033 -40.45224 -4.876648
v 36.82803 -36.66251 -3.067013
v 37.81578 -37.61588 -4.3529
v 36.49224 -38.29623 -3.601272
v 37.5653 -39.13601 -4.918773
v 38.18068 -35.71435 -3.683914
v 38.34634 -34.34784 -3.129657
v 38.37857 -36.72412 -4.38483
v 39.2198 -36.76149 -5.137788
v 40.01337 -37.42319 -6.222254
v 40.51443 -35.88002 -5.881361
v 39.84728 -34.16056 -4.340407
v 40.13114 -35.05523 -5.041829
v 41.40733 -34.27699 -5.920761
v 40.79571 -33.74964 -5.010571
v 42.72042 -32.82311 -6.520095
v 41.12941 -27.38635 -2.344667
v 40.9476 -32.4479 -4.477984
v 37.40273 -35.05961 -2.730505
v 39.59267 -29.13154 -1.753464
v 35.61568 -34.2092 -1.054621
v 36.64488 -34.37952 -1.851183
v 37.9164 -33.4889 -2.401124
v 39.27306 -33.38916 -3.429601
v 37.55871 -32.04726 -1.438563
v 40.30094 -30.5226 -2.934669
v 36.22805 -31.98446 -0.4925731
v 35.11213 -30.63456 0.7963671
v 38.73617 -30.65816 -1.724833
v 37.15882 -30.57187 -0.5391517
v 39.1326 -27.857 -0.893214
v 36.43746 -29.35043 0.4391713
v 39.67873 -25.94398 -0.6222384
v 38.10001 -28.3815 -0.3384131
v 38.84027 -26.41613 -0.1748869
v 37.59244 -27.51124 0.3159031
v 38.50112 -24.99833 0.5229465
v 47.01501 19.9616 -7.043385
v 31.15702 57.05347 12.08685
v 29.29545 55.63852 13.24316
v 53.6727 34.12275 -7.226319
v 51.57644 38.78693 -3.397846
v 52.27609 38.7596 -4.794699
v 57.3943 46.89011 -15.96519
v 57.07703 47.84009 -15.15089
v 56.67261 47.71942 -14.39588
v 47.92781 58.84947 -1.773771
v 30.47623 61.49508 12.32755
v 31.99333 62.61725 11.47474
v 33.52375 62.46384 10.49618
v 32.46587 61.08348 11.18235
v 34.35047 61.01152 9.9344
v 30.68497 55.09987 12.49484
v 31.93189 54.28513 11.8498
v 31.53758 58.19603 11.82819
v 31.68264 60.46937 11.6817
v 32.73412 57.98217 11.09111
v 33.96183 56.88037 10.3453
v 35.25549 60.28928 9.332012
v 33.54315 59.50948 10.5439
v 32.27465 55.93305 11.49228
v 39.78854 64.68125 5.667101
v 39.67491 63.68361 5.879086
v 39.13323 63.48477 6.329682
v 46.74548 37.00436 3.813721
v 47.44468 35.92693 2.932518
v 46.86168 35.04007 3.311865
v 47.19174 33.96212 2.572355
v 47.09811 33.03626 2.323969
v 36.81054 -7.821971 2.611553
v 63.57071 3.88614 -33.84433
v 63.23861 2.777958 -33.17339
v 63.40934 5.074519 -32.47599
v 63.95562 4.816373 -35.00759
v 63.68319 6.405121 -32.92853
v 55.2494 -16.29779 -17.69506
v 59.08942 -12.13511 -26.3715
v 58.14412 -16.52265 -26.12657
v 57.72623 -15.65699 -23.95845
v 57.38377 -13.4427 -21.54094
v 56.70543 -18.99165 -23.11654
v 56.57998 -17.7361 -21.90264
v 56.88343 -16.21865 -21.78712
v 57.01242 -14.97122 -21.32239
v 58.83597 -13.32651 -26.22205
v 58.31418 -14.08826 -24.87086
v 57.86431 -14.42268 -23.60294
v 58.48606 -15.08318 -26.28069
v 58.74741 -11.92015 -24.88587
v 58.20794 -13.23148 -23.90727
v 58.37778 -11.71775 -23.50741
v 58.00483 -12.2083 -22.63915
v 58.26873 -10.8074 -22.5853
v 19.23438 -5.499574 8.081624
v 19.304 -8.068335 8.206597
v 17.01775 -7.120266 9.106725
v 28.86491 -1.340662 3.7217
v 46.42014 -28.02718 -8.438697
v 51.36186 20.55354 -10.81831
v 52.07384 19.94215 -11.82181
v 37.1215 -26.17181 1.081132
v 53.11352 53.07735 -8.083711
v 53.03407 54.29795 -8.066998
v 52.45102 54.70236 -7.287034
v 52.92598 51.93053 -7.74685
v 52.72092 53.42693 -7.524492
v 33.46382 -1.073752 2.335459
v 65.04171 8.77007 -37.13952
v 64.78602 6.684709 -37.15885
v 39.91661 53.1237 6.430438
v 63.1346 0.5486915 -34.22429
v 44.578 24.54306 -1.492132
v 43.29161 26.17479 0.9739602
v 45.14087 30.83274 3.044461
v 42.55536 31.97687 5.550652
v 41.38353 31.39326 5.973536
v 44.33459 33.20161 4.802034
v 45.49327 33.61644 4.100024
v 44.715 32.26421 4.095199
v 43.61657 30.9505 4.281436
v 32.84338 -30.95135 1.951465
v 56.86484 -13.71128 -20.26625
v 39.78228 -19.58673 0.9482427
v 62.8833 1.286282 -32.52452
v 48.30772 60.37761 -2.411947
v 47.69831 42.47945 1.356336
v 47.96975 43.30701 0.5698828
v 29.22941 -17.72553 5.984367
v 27.49105 -20.18077 6.118586
v 28.8276 -23.99736 5.272222
v 31.13565 -23.44905 4.658505
v 32.31217 -24.15155 4.064587
v 26.32619 -19.33105 6.41874
v 26.73815 -22.10214 6.025473
v 28.0985 -22.05975 5.732328
v 29.49673 -20.15847 5.667473
v 30.89894 -21.52571 5.0603
v 32.32001 -21.40603 4.597054
v 33.83943 -22.91571 3.661345
v 35.43909 -20.50082 3.371009
v 36.42104 -19.88469 2.943948
v 64.14614 10.4126 -33.16211
v 50.32829 41.06142 -2.083911
v 37.87791 2.823011 0.2066888
v 30.63544 -18.93095 5.488383
v 61.5266 0.4655472 -27.69725
v 57.90025 44.43167 -17.13496
v 57.31655 46.1795 -15.83711
v 56.84182 44.36808 -14.95511
v 57.31177 44.73244 -15.90072
v 33.73149 -30.045 1.767772
v 33.43985 -28.44785 2.465671
v 34.88123 -29.34982 1.374451
v 44.45617 -17.81895 -2.517966
v 52.06859 47.72355 -6.232716
v 48.78724 59.73038 -2.922631
v 59.50916 -7.431343 -24.74795
v 59.90546 -7.585789 -26.19318
v 59.91735 -4.335357 -24.43209
v 51.62347 55.82309 -6.194829
v 52.11811 56.23623 -6.991535
v 37.71428 13.54269 0.6746517
v 37.43338 12.7121 0.7815693
v 64.80817 4.717936 -38.75617
v 63.9186 1.722466 -37.23492
v 64.00961 3.825159 -35.80606
v 64.56973 4.768044 -37.48835
v 40.82681 13.36238 -1.486741
v 32.66808 6.964726 1.827253
v 54.95103 50.18787 -11.12492
v 49.9632 24.4954 -6.58599
v 32.87338 53.6203 11.30491
v 32.5984 52.43051 11.5865
v 46.15642 42.74771 3.10697
v 52.08264 31.73042 -4.696896
v 49.64238 37.1954 0.3434922
v 48.33195 36.7147 2.079905
v 34.67498 -0.2050738 1.775429
v 42.98499 14.11594 -3.470604
v 38.59961 13.62169 0.1402985
v 31.14672 -2.950121 3.528578
v 40.74329 59.65284 5.187618
v 64.22685 18.66097 -32.71157
v 63.88674 21.7545 -31.80188
v 64.17722 20.63971 -32.69409
v 63.70341 19.38886 -31.14151
v 32.00409 -9.066898 4.754525
v 27.99316 -18.27235 6.243634
v 27.04926 -15.97356 6.579164
v 47.40073 50.18617 -0.1270538
v 43.82988 29.28171 3.139901
v 42.21157 28.09514 3.37583
v 51.72749 56.65816 -6.485967
v 52.42393 57.45317 -7.549591
v 51.86605 57.80625 -6.781385
v 51.67783 58.20398 -6.480403
v 50.25178 34.04613 -0.9669868
v 50.13274 35.52588 -0.534453
v 50.22634 36.23874 -0.5856288
v 48.32884 28.68901 -1.328024
v 46.19894 29.84445 1.5751
v 50.10146 36.91137 -0.3263178
v 49.3951 35.92173 0.5417665
v 48.61695 35.46914 1.466512
v 49.46006 34.81613 0.2481357
v 46.44826 32.53761 2.728419
v 46.38187 31.63455 2.387233
v 52.06497 34.14573 -3.816269
v 49.54208 33.43991 -0.2885605
v 48.6301 33.11407 0.7269456
v 47.38071 31.87058 1.538549
v 48.39367 31.90717 0.5163124
v 49.63552 31.37033 -1.223961
v 49.76449 32.65914 -0.8469822
v 48.74855 30.08573 -0.8459675
v 50.21835 31.458 -1.974186
v 35.00238 -7.941319 3.402487
v 18.8677 -12.11096 7.998488
v 18.489 -13.9485 7.858767
v 64.43864 14.1583 -33.60872
v 47.93752 51.17696 -0.9105646
v 25.08321 -6.321379 6.260514
v 42.22346 -27.6626 -3.482826
v 42.52022 -26.22672 -3.177705
v 43.62439 -28.17625 -5.124399
v 44.6855 43.77456 4.365641
v 47.52871 53.07841 -0.7026501
v 52.13705 55.19972 -6.884012
v 51.40671 54.74941 -5.74842
v 51.20958 55.92688 -5.608966
v 62.13333 -1.641723 -31.34571
v 62.49434 -1.966297 -33.42799
v 61.8991 0.4564501 -29.07146
v 61.46705 -2.809623 -29.25077
v 62.00961 -0.7312011 -30.11721
v 62.60736 0.0661134 -32.24995
v 62.37177 0.4649893 -31.01122
v 62.82659 2.181329 -31.78989
v 62.55381 2.803836 -30.39289
v 31.12854 -17.36717 5.446204
v 29.15306 -15.68266 6.119505
v 31.80195 -15.72315 5.303967
v 29.88748 -12.03686 5.808323
v 31.86581 -14.33818 5.276446
v 33.1363 54.72235 11.0351
v 34.59644 56.14211 9.983725
v 34.27691 54.65749 10.31012
v 36.2407 55.45354 8.907886
v 35.0509 53.84114 9.866339
v 35.20027 51.14937 10.06473
v 34.46795 -21.40202 3.669427
v 17.92524 -10.79428 8.360579
v 18.17448 -8.498409 8.548736
v 37.90661 -9.059011 2.260193
v 22.967 -7.415242 7.05561
v 20.87009 -11.21876 7.735644
v 22.50252 -9.510944 7.37345
v 20.26534 -9.128611 7.932571
v 22.80644 -14.04313 7.312766
v 19.78643 -11.84373 7.860129
v 20.31623 -14.28065 7.539508
v 21.34938 -12.63665 7.582193
v 22.16791 -11.06127 7.508613
v 23.12881 -12.60313 7.31298
v 24.10353 -8.131724 6.86162
v 25.32014 -13.6881 6.930269
v 24.30645 -11.54718 7.114937
v 27.68966 -14.09903 6.483547
v 26.9705 -10.86914 6.458276
v 26.66155 -12.58758 6.654922
v 28.54442 -11.12061 6.086126
v 35.36488 -8.970624 3.426942
v 28.42847 -8.802122 5.80174
v 30.6002 -8.077103 5.015144
v 31.00965 -11.00765 5.351729
v 33.26449 -10.45674 4.510303
v 35.02117 -11.57383 3.910329
v 35.90492 -10.3295 3.368145
v 33.77298 -9.609116 4.213739
v 36.10489 -7.245474 2.82005
v 36.802 -5.948918 2.266716
v 38.10243 -6.986728 1.848004
v 39.67486 -11.07052 1.469018
v 35.8788 51.41297 9.579187
v 36.74884 48.7249 9.436277
v 37.02985 53.50299 8.550393
v 39.44514 50.50355 7.124542
v 38.70037 51.92883 7.505383
v 37.56519 52.51149 8.25111
v 37.66219 50.01682 8.541532
v 48.55185 -29.27518 -12.25501
v 49.84175 -27.97042 -13.59485
v 48.37609 -26.93486 -10.6427
v 49.52009 -26.62784 -12.29332
v 50.85468 -26.45604 -14.46607
v 49.06728 -25.51254 -10.98988
v 50.02964 -25.27295 -12.36958
v 49.3159 -24.19347 -10.67822
v 50.26666 -23.03017 -11.64527
v 35.24168 0.6353409 1.446043
v 33.75023 2.751889 1.521054
v 65.2887 8.299178 -38.57908
v 41.2291 12.24531 -1.834762
v 65.09677 10.07334 -36.8882
v 65.39455 10.48311 -37.93282
v 55.51541 -14.07067 -17.23439
v 55.95581 -14.75832 -18.50805
v 51.99345 54.1113 -6.531798
v 50.91935 53.61131 -4.953566
v 52.12852 52.23308 -6.592263
v 51.41535 52.5955 -5.55994
v 50.31218 52.47227 -4.01369
v 50.93283 49.2178 -4.603887
v 51.08831 51.44085 -4.999807
v 36.09457 -0.7188084 1.442271
v 40.94434 48.59607 6.329785
v 41.36106 47.3355 6.287459
v 32.40881 -11.64091 4.94343
v 44.62882 22.20141 -3.628529
v 43.97708 25.81341 0.1954946
v 44.39056 26.08803 0.1904562
v 45.14171 29.19453 2.022437
v 44.66401 28.18978 1.733669
v 43.68813 26.62778 1.155479
v 47.26478 29.14249 0.08765559
v 46.34289 28.56743 0.5742307
v 46.73407 27.50827 -0.6166234
v 45.63274 25.24176 -1.547558
v 45.49049 26.04807 -0.6838223
v 49.10072 14.42776 -9.56523
v 39.79652 58.91579 5.994541
v 57.66682 -11.29932 -21.12723
v 39.98784 -9.986876 1.208935
v 31.38271 -7.145607 4.561156
v 33.9805 -8.093257 3.854679
v 33.82451 -19.37987 4.279391
v 38.87112 64.69881 6.44702
v 38.67891 67.27672 6.22257
v 37.84288 66.15258 7.181922
v 35.3301 65.49435 9.164265
v 36.52272 65.33398 8.263744
v 37.57423 64.06097 7.499141
v 37.75574 65.03148 7.306942
v 36.83682 63.92832 8.100889
v 36.31034 62.8995 8.548566
v 38.52592 12.56655 0.07411035
v 64.54138 15.50207 -33.82522
v 39.69797 5.975481 -0.9001068
v 55.39601 0.08387966 -14.06016
v 34.20258 -3.292122 2.641574
v 32.63829 -2.358789 2.909875
v 34.43337 -6.053143 3.236161
v 32.37012 -5.61902 3.858793
v 35.28987 -2.158225 2.038942
v 35.60146 -4.904761 2.539578
v 37.27615 -4.75519 1.842152
v 36.65675 -1.512813 1.429241
v 36.57541 -3.50449 1.883653
v 32.34513 -26.7091 3.467449
v 35.3881 -27.80751 1.597003
v 56.7563 37.63212 -14.85685
v 62.61525 24.72351 -28.44042
v 62.74 26.82413 -28.93021
v 62.61964 26.41041 -28.64731
v 47.00456 54.15944 -0.2113214
v 45.72383 23.16895 -3.586367
v 50.83458 56.3148 -5.12981
v 51.1896 57.23125 -5.782928
v 51.27775 58.76128 -5.94697
v 50.32159 58.63241 -4.737223
v 50.09583 56.03121 -4.090088
v 50.18444 54.2186 -4.051378
v 48.79708 52.96078 -2.131983
v 50.47853 57.4562 -4.798524
v 49.32849 58.5397 -3.395322
v 48.31396 58.01307 -2.15221
v 48.1047 54.61284 -1.468691
v 49.48334 55.31954 -3.232752
v 48.97181 56.97416 -2.809383
v 47.91703 57.32624 -1.629892
v 46.81091 57.38746 -0.3775179
v 56.79166 46.83633 -14.74485
v 49.80879 23.29051 -7.36513
v 48.20766 23.27655 -5.674078
v 50.27283 51.24477 -3.832641
v 46.73122 -7.54295 -3.864469
v 38.49155 63.24298 6.829504
v 37.79818 62.41721 7.44656
v 37.5919 61.58706 7.633592
v 38.69173 61.64173 6.765147
v 37.73235 60.11706 7.56149
v 64.8466 14.49306 -35.0291
v 64.43018 7.371605 -35.41878
v 65.22956 11.6949 -36.80593
v 65.07927 12.71542 -35.96463
v 64.26824 12.40251 -33.23293
v 64.77875 9.227336 -35.92992
v 64.66137 10.03083 -35.06787
v 64.68799 11.04961 -34.85754
v 41.61228 -20.69871 -0.6743878
v 40.76186 -19.66404 0.2147097
v 40.83702 -21.66248 -0.2760411
v 55.70831 -16.74837 -18.95279
v 55.02341 -17.64871 -17.92789
v 40.33002 0.07941031 -0.2653236
v 42.56905 -0.9595999 -1.220713
v 46.30606 22.11303 -5.019515
v 47.07936 22.23511 -5.538419
v 47.36941 23.40594 -4.786007
v 46.64471 22.98035 -4.53175
v 46.04227 24.346 -2.763203
v 46.70976 26.05016 -1.733492
v 48.29591 24.98554 -4.243173
v 56.42683 45.05118 -14.0411
v 55.97308 43.44059 -13.15064
v 52.91199 39.36458 -6.34465
v 53.19925 40.34083 -7.199934
v 39.59565 3.695629 -0.621989
v 32.68951 -17.63804 4.889863
v 34.15838 -17.20526 4.331442
v 35.56987 -18.68791 3.553346
v 51.63624 45.59235 -5.315384
v 48.08189 4.387792 -6.119705
v 50.71888 -23.597 -12.6515
v 52.42021 -21.93745 -14.83089
v 51.52129 -21.83486 -13.1235
v 52.48389 -19.79666 -13.873
v 54.45233 -20.80344 -18.40648
v 55.46868 -20.02344 -20.35555
v 55.11818 -19.80182 -19.38589
v 55.8334 -18.92324 -20.6118
v 52.42805 -20.77104 -14.25008
v 53.13454 -19.36095 -14.89569
v 53.16025 -21.14708 -15.81847
v 53.99721 -21.28782 -17.63151
v 53.70015 -19.75667 -16.20508
v 54.77108 -19.01451 -18.13607
v 55.58774 -18.1579 -19.53716
v 54.69126 -15.47146 -16.1611
v 54.17422 -18.75001 -16.65198
v 53.46259 -18.40133 -15.0713
v 50.38085 19.39528 -10.32703
v 61.626 20.88959 -26.00208
v 48.94922 7.984454 -7.770932
v 36.35631 -21.15108 2.77895
v 35.92305 9.908314 1.065253
v 34.98647 9.33244 1.344933
v 35.49854 8.081917 0.996251
v 36.74694 58.91877 8.321114
v 37.90197 57.94595 7.522347
v 38.6434 57.81944 6.964809
v 37.92999 55.54044 7.680525
v 38.49834 53.83932 7.445839
v 40.3501 54.41045 5.913641
v 38.82343 56.23272 6.919854
v 41.53224 55.77953 4.803436
v 40.22346 57.91633 5.693729
v 41.56617 58.76224 4.551639
v 39.73798 56.33163 6.204135
v 34.67689 -24.41819 2.953482
v 36.01299 -25.5956 1.920523
v 45.75227 -12.15974 -3.056108
v 48.2854 -12.57732 -5.66683
v 46.35493 14.0616 -6.726475
v 43.55248 18.97401 -4.678734
v 43.82324 18.31456 -4.873878
v 49.82795 41.92548 -1.631622
v 47.46494 3.384476 -5.388782
v 42.35208 50.50227 4.76037
v 42.68386 68.26276 2.218987
v 42.22612 66.13588 3.138534
v 42.18752 64.76159 3.479471
v 47.33638 59.23524 -1.121638
v 47.90719 60.73109 -2.00483
v 46.75322 60.40047 -0.6368272
v 46.97075 61.18915 -1.037371
v 45.40118 61.44439 0.6512376
v 45.34292 59.80956 0.9440339
v 44.21324 67.82841 0.7351948
v 45.23855 66.41463 -0.03343176
v 44.22647 66.70834 0.974897
v 43.03921 66.89192 2.173855
v 43.41425 65.47349 2.070732
v 45.68507 62.52287 0.1722641
v 44.90046 64.18331 0.7472406
v 44.76563 62.19567 1.263117
v 44.16419 63.24039 1.740979
v 43.90109 64.4142 1.767965
v 42.65285 63.49294 3.174644
v 42.2925 61.7318 3.69698
v 39.81789 61.67029 5.832771
v 39.01194 59.59928 6.573453
v 40.2788 62.81761 5.384717
v 41.10032 62.30643 4.707568
v 40.81351 61.22615 5.007022
v 41.72965 60.63585 4.259998
v 42.42276 58.84525 3.792981
v 43.23468 61.33492 2.868281
v 48.27654 55.98249 -1.834058
v 46.11929 57.56885 0.3302285
v 44.16919 61.3489 1.965065
v 43.09559 59.83059 3.094294
v 46.62312 59.24481 -0.3732864
v 45.37981 58.6801 0.9787999
v 43.47263 57.9651 2.923563
v 43.85249 45.27818 4.605416
v 46.71939 55.86769 -0.1387109
v 45.7949 56.62297 0.7512814
v 44.86865 57.26044 1.634691
v 45.66086 43.63845 3.34597
v 44.59704 55.30142 2.074526
v 46.52917 50.1849 0.8261615
v 43.28492 48.85465 4.218844
v 41.58016 49.28787 5.641785
v 42.27163 47.96194 5.320107
v 43.12572 49.93235 4.200531
v 44.03396 49.33785 3.454508
v 41.28083 53.08978 5.313194
v 42.46757 52.08339 4.426399
v 42.49503 56.2494 3.950794
v 41.94746 54.41117 4.593943
v 45.81911 54.71182 0.9152012
v 43.137 54.12415 3.582807
v 43.6979 52.69896 3.237659
v 46.24421 52.10187 0.8373643
v 44.14217 51.88775 2.948673
v 45.99646 50.56762 1.333724
v 44.70719 50.1417 2.662473
v 47.10859 48.0197 0.5060262
v 46.40614 47.63311 1.359457
v 44.60091 48.75297 2.996999
v 45.42995 48.18603 2.276078
v 43.94467 47.82285 3.807936
v 46.48451 43.62214 2.353297
v 46.98919 43.99239 1.577314
v 45.69968 46.95807 2.231081
v 44.93723 45.51698 3.391853
v 46.00322 44.70902 2.503099
v 46.00417 45.75957 2.176158
v 46.72974 45.61786 1.385564
v 47.79055 43.96807 0.5573541
v 47.672 45.46291 0.2851292
v 48.59175 47.63128 -1.238214
v 48.90702 45.80722 -1.337168
v 47.73249 49.02932 -0.3612571
v 48.95867 43.27154 -0.8604984
v 48.40889 49.91439 -1.300589
v 50.11428 50.07019 -3.506154
v 49.27882 51.2675 -2.558243
v 50.13655 48.15239 -3.397865
v 49.38717 48.88857 -2.461278
v 49.60583 47.17241 -2.526395
v 51.40377 47.65454 -5.181431
v 51.22989 48.46634 -4.981984
v 50.51198 46.95941 -3.75895
v 50.95567 40.31919 -2.859851
v 51.69658 39.95645 -4.089858
v 52.57151 39.50241 -5.677855
v 51.79127 40.5934 -4.520818
v 50.98392 41.24246 -3.299359
v 50.89361 45.56566 -4.161906
v 49.78815 44.7312 -2.402283
v 50.33429 44.21342 -3.093854
v 50.33679 42.50754 -2.653262
v 51.33743 41.99042 -4.142668
v 51.38853 43.52635 -4.644042
v 53.04535 49.7816 -7.861785
v 53.96077 51.38849 -9.471786
v 56.3638 47.92293 -13.78965
v 54.32378 49.81406 -10.07483
v 53.05664 48.54845 -7.862385
v 52.47673 40.98875 -5.970775
v 52.37255 46.12233 -6.611749
v 54.91724 42.44727 -10.97586
v 53.15349 46.24656 -7.876208
v 56.36154 46.31699 -13.91012
v 56.10108 47.38224 -13.31612
v 56.43739 48.84296 -13.82457
v 56.16188 49.65804 -13.28127
v 55.51761 50.58771 -12.04116
v 55.82775 48.41846 -12.72112
v 55.38609 49.50266 -11.90368
v 54.28844 48.20667 -9.90932
v 55.22441 47.49228 -11.65248
v 55.28027 43.33255 -11.75837
v 54.96693 46.3802 -11.17532
v 55.52602 44.54852 -12.2261
v 54.5996 45.1633 -10.51592
v 54.57776 43.77805 -10.42606
v 53.80947 45.73174 -9.031743
v 52.95101 44.99998 -7.471938
v 53.45879 42.86157 -8.203797
v 52.32297 42.56939 -6.040476
v 53.74815 41.01021 -8.490889
v 53.71111 44.26873 -8.809175
v 53.14832 41.69778 -7.392363
v 54.12245 41.87539 -9.377599
v 35.75028 2.856196 0.9405777
v 37.93313 3.908653 0.06633069
v 35.40547 3.433104 0.9870413
v 36.74726 5.039508 0.4190308
v 34.52847 6.837195 1.211445
v 34.51463 5.239396 1.184635
v 36.44584 6.351934 0.5297318
v 37.819 5.838274 -0.04363672
v 39.89718 12.47982 -0.8597177
v 39.1652 7.358408 -0.7045255
v 37.70314 11.65377 0.4405222
v 36.78321 11.04085 0.8451645
v 36.83367 8.279905 0.456852
v 37.83065 8.32814 -0.01599288
v 39.93394 9.982328 -1.046138
v 39.28214 11.23908 -0.5744833
v 38.51897 9.360774 -0.2914445
v 39.30557 8.772923 -0.7413522
v 57.73394 -5.830001 -19.09807
v 41.14559 -22.61133 -0.759008
v 54.15115 24.80057 -12.24036
v 42.35046 -19.15525 -0.9232713
v 42.22683 -17.65758 -0.5767812
v 56.56641 -5.703133 -16.59132
v 57.12474 -12.59187 -20.34306
v 56.5018 -13.09942 -19.00493
v 56.93684 -11.5748 -19.40478
v 58.04585 -9.715961 -21.36782
v 60.88296 23.0365 -24.43175
v 32.51471 -12.66231 4.981386
v 33.75917 -12.46583 4.517796
v 33.79688 -13.58504 4.54201
v 38.13422 -2.705904 1.123011
v 43.72606 -25.91859 -4.268908
v 44.85601 -26.83909 -5.870007
v 56.21914 -12.12543 -17.92488
v 50.53666 6.359071 -8.926626
v 60.68624 34.19877 -23.98662
v 44.02796 12.80952 -4.266589
v 45.6132 13.17239 -5.840023
v 43.28323 11.58084 -3.548589
v 53.85996 -16.76374 -15.06624
v 37.94389 -0.4710698 0.7743497
v 52.91216 32.29055 -5.948417
v 57.44228 -8.538066 -19.30391
v 56.64891 -10.57745 -18.23642
v 57.42535 -10.14873 -19.93886
v 57.97936 -8.929121 -20.82093
v 51.61028 -10.51875 -9.485525
v 62.29983 25.84701 -27.76384
v 64.05622 9.151381 -33.21417
v 63.62695 8.507422 -31.88416
v 64.0089 7.92448 -33.50471
v 54.17146 35.35301 -8.456402
v 48.44257 26.98661 -2.695795
v 56.63806 -7.158604 -17.08862
v 57.01594 -6.512578 -17.73175
v 62.24427 4.509329 -28.64493
v 50.18836 29.95685 -2.773837
v 51.04294 31.31584 -3.223263
v 50.26172 28.85328 -3.585699
v 51.53628 29.3077 -5.114523
v 50.03493 27.26624 -4.386302
v 50.14828 25.93098 -5.662829
v 42.77817 -22.48415 -2.123367
v 43.25819 -19.70853 -1.827852
v 42.58427 -21.31185 -1.642459
v 44.56042 -20.40308 -3.226823
v 56.53528 14.05686 -17.29215
v 56.9567 40.09065 -15.32596
v 37.15398 -11.57329 2.902055
v 36.34107 -12.22303 3.344558
v 56.90134 43.0737 -15.14033
v 58.29284 43.02695 -18.09759
v 46.89945 21.3834 -6.036798
v 44.63097 20.8431 -4.629373
v 45.85552 19.82916 -6.198679
v 39.40179 0.08979427 0.1276947
v 41.19485 -0.5410132 -0.5877699
v 41.50579 2.326515 -1.282573
v 39.61269 1.74114 -0.3047378
v 62.90546 4.487364 -30.92163
v 63.52614 7.471622 -31.91154
v 63.78278 22.73903 -31.59321
v 63.1068 24.25817 -29.69119
v 35.42187 -13.05531 3.814729
v 46.53152 -12.71162 -3.834414
v 46.95396 -11.40464 -4.148907
v 46.11995 -9.775716 -3.348701
v 47.19778 -9.094454 -4.333566
v 48.22945 -10.74363 -5.413896
v 48.19095 -9.066311 -5.321081
v 49.42386 -11.08788 -6.815489
v 41.69173 0.8935469 -1.088201
v 47.36517 6.534807 -6.00469
v 59.28999 -1.854866 -21.82183
v 60.48509 -1.684885 -25.09511
v 38.33779 -23.92655 0.9367359
v 45.64386 -21.62238 -4.714206
v 61.57232 31.32752 -26.12596
v 44.63034 0.02516391 -2.655087
v 43.63886 0.3556646 -2.064738
v 43.77585 -1.688131 -1.874372
v 52.64722 18.76886 -12.77717
v 47.57523 -8.154398 -4.662507
v 45.93509 -7.268193 -3.189614
v 46.00573 11.66778 -5.924371
v 50.63564 22.32386 -9.025633
v 48.80727 19.13769 -8.954366
v 59.79794 32.5449 -21.94538
v 62.03415 23.36801 -26.9943
v 51.17739 -14.51865 -9.737659
v 51.95023 -14.08721 -10.76208
v 48.39642 -25.78909 -10.08982
v 47.69086 -25.7719 -9.049876
v 50.18998 -21.27139 -10.67082
v 44.5413 -23.73128 -4.246995
v 45.10086 -25.26706 -5.475129
v 45.75451 -22.69153 -5.219179
v 45.60909 -23.84446 -5.496577
v 47.10278 -20.60688 -6.105989
v 47.07149 -25.30211 -7.972274
v 46.90792 -22.14916 -6.421905
v 47.02097 -23.727 -7.180097
v 48.11868 -23.52888 -8.639137
v 49.02084 -22.70096 -9.547199
v 49.95701 -20.07583 -9.769481
v 55.42278 -5.726806 -14.50803
v 52.66177 -15.74922 -12.4793
v 56.09124 -4.860384 -15.5572
v 56.23541 -10.14731 -17.15783
v 55.79964 -7.182985 -15.4592
v 56.4957 -8.840611 -17.23626
v 55.82565 -8.735888 -15.88537
v 47.97892 -21.65688 -7.62141
v 53.74436 -14.21828 -13.7862
v 52.86553 -17.67244 -13.58862
v 53.52142 -16.30229 -14.19799
v 52.02052 -18.14539 -12.33845
v 51.67914 -15.39742 -10.74533
v 51.99891 -16.39737 -11.60457
v 51.14098 -19.74243 -11.50174
v 51.16874 -18.55401 -11.05193
v 47.71428 -18.37836 -6.157765
v 48.34859 -17.51737 -6.720748
v 48.22684 -19.08376 -7.01771
v 49.03628 -21.13099 -8.897458
v 48.95988 -17.45337 -7.478298
v 49.03049 -18.674 -7.949438
v 50.1701 -18.12846 -9.37991
v 46.86543 -16.35273 -4.651172
v 54.38104 -13.57312 -14.7353
v 54.94112 -11.47361 -15.04675
v 55.03908 -13.54952 -16.00341
v 53.62675 -9.67319 -12.28821
v 52.8681 -11.18239 -11.43632
v 53.86946 -12.48778 -13.44219
v 53.64814 -11.38032 -12.7183
v 52.02694 -11.66485 -10.28015
v 52.83303 -13.37836 -11.95951
v 51.08254 -11.98459 -9.007925
v 51.02113 -13.26962 -9.214106
v 50.2895 -12.42765 -8.043784
v 51.14811 -16.61435 -10.31591
v 50.01846 -16.09898 -8.505686
v 49.95903 -13.50083 -7.805937
v 47.78907 -14.89496 -5.441777
v 48.31575 -15.8997 -6.260733
v 48.73497 -14.9882 -6.578888
v 47.01839 -14.03369 -4.455335
v 46.14834 -14.11683 -3.599093
v 44.38904 -19.49809 -2.839371
v 46.00882 -19.47408 -4.493002
v 46.40824 -18.14527 -4.562212
v 47.70824 -17.2 -5.836857
v 45.39683 -15.42942 -3.022497
v 45.77268 -16.90401 -3.623215
v 40.44336 -8.922662 0.8652329
v 56.56574 41.79031 -14.44603
v 57.57306 41.87626 -16.61629
v 58.60512 42.13763 -18.85928
v 58.20686 39.86596 -18.12511
v 59.57473 33.48803 -21.4211
v 58.07603 34.75071 -17.92601
v 59.235 40.38865 -20.34476
v 57.09404 36.27427 -15.65026
v 57.63141 37.98418 -16.85927
v 58.182 37.61684 -18.17371
v 58.74787 39.29546 -19.39023
v 59.44993 39.27542 -20.99211
v 60.0357 37.07407 -22.33953
v 58.9614 36.98697 -19.94138
v 58.08611 36.55663 -17.99052
v 58.69097 35.59452 -19.38988
v 60.27325 35.4777 -22.9768
v 59.29463 35.65565 -20.7123
v 44.65193 1.594059 -2.932455
v 44.93658 10.81336 -4.848621
v 41.02204 4.187376 -1.384388
v 42.31044 3.886974 -2.039874
v 40.45692 4.782809 -1.181341
v 42.97697 3.23058 -2.265087
v 44.17813 3.484257 -3.030122
v 46.44202 3.753824 -4.662461
v 47.10694 5.151449 -5.491642
v 42.59562 9.714133 -2.895881
v 43.59238 8.59338 -3.489379
v 42.6302 8.428992 -2.795152
v 41.72626 9.322604 -2.260938
v 42.06524 5.611469 -2.167413
v 41.54448 7.891751 -2.037351
v 43.88309 5.904663 -3.324417
v 46.22667 6.42277 -5.070597
v 45.33761 5.76602 -4.287569
v 44.62844 7.863441 -4.133904
v 46.23009 7.784677 -5.345395
v 61.44323 24.21795 -25.68669
v 61.06986 26.87846 -24.85812
v 61.53532 25.7625 -25.88475
v 61.88179 27.67278 -26.85679
v 58.5917 1.578222 -19.71902
v 59.36241 0.4944791 -21.57722
v 58.61573 0.02479835 -19.93667
v 58.59266 19.19554 -20.2483
v 48.19863 5.791092 -6.545791
v 60.37865 -3.340282 -25.37805
v 59.93744 -2.431058 -23.73576
v 37.22538 -21.70056 2.190612
v 37.19481 -23.73363 1.722504
v 38.20929 -22.08044 1.482778
v 54.29772 34.49392 -8.727536
v 54.21866 32.77367 -8.664512
v 52.45203 29.82324 -6.311342
v 46.63822 -3.196776 -3.833726
v 45.53795 -2.180933 -3.018086
v 52.83887 12.77084 -12.94492
v 38.99773 -22.66032 0.8447929
v 39.93692 -23.1823 0.02871401
v 62.7284 6.998037 -29.42281
v 56.85561 19.71069 -17.63791
v 57.20997 -3.744592 -17.47862
v 53.61642 32.73576 -7.218966
v 52.85038 31.14399 -6.310349
v 54.38233 31.57021 -9.284143
v 49.22227 -7.588877 -6.318502
v 49.94965 -9.42729 -7.25542
v 50.75219 -10.22498 -8.308367
v 50.52723 -7.506496 -7.78095
v 50.94345 3.551799 -8.682527
v 49.08692 6.842769 -7.615668
v 49.41482 5.12138 -7.492103
v 49.74611 3.372579 -7.451867
v 59.31409 34.46344 -20.80292
v 58.75586 34.52803 -19.54711
v 58.37871 33.24591 -18.71369
v 60.90671 25.03538 -24.52937
v 55.57273 -0.926684 -14.33666
v 48.46915 -1.316796 -5.553371
v 36.4723 -22.57584 2.442277
v 55.18967 1.358243 -13.81283
v 55.94186 1.229452 -14.96618
v 52.99197 -1.824785 -10.56649
v 55.20445 -8.186979 -14.59793
v 48.39988 -6.60867 -5.436935
v 39.30036 -21.12951 0.9786799
v 38.36898 -19.96313 1.794068
v 37.00317 -19.1102 2.730459
v 39.02654 -18.59594 1.574987
v 38.10919 -13.52237 2.456649
v 59.13981 -0.7126634 -21.24587
v 58.32345 -1.42947 -19.47273
v 52.19061 28.39144 -6.841234
v 39.72641 -7.262847 1.089461
v 63.08961 6.097454 -30.9258
v 62.24817 6.641039 -28.00438
v 58.96139 -6.486483 -22.44013
v 59.60733 -5.598604 -24.04106
v 57.28963 -7.216172 -18.55331
v 58.33716 -7.580313 -21.1642
v 58.2261 -6.168293 -20.34556
v 59.30516 -5.167074 -22.9383
v 52.91603 24.84718 -10.36726
v 56.6413 1.78162 -16.13679
v 63.08741 8.499213 -30.22414
v 34.90165 -17.39753 3.974699
v 35.62284 -14.69558 3.753797
v 34.87926 -15.80516 4.086977
v 36.7308 -17.67078 3.052883
v 37.10896 -14.42867 3.010886
v 37.94213 -17.962 2.307529
v 38.16614 -15.65268 2.387859
v 39.17092 -17.03755 1.67153
v 40.21665 -17.1935 0.9551721
v 39.49804 -12.81634 1.633266
v 44.18071 -16.5465 -2.04141
v 43.26492 -17.15503 -1.335934
v 40.91394 -18.32928 0.3197049
v 40.20026 -12.17793 1.183261
v 40.04803 -13.99957 1.30195
v 39.22848 -14.79243 1.791082
v 40.90754 -15.2026 0.6490187
v 40.89432 -13.02222 0.7637148
v 42.371 -15.47149 -0.4207614
v 41.72304 -13.89075 0.1735502
v 43.12804 -14.53138 -0.9295653
v 44.29271 -15.21403 -1.970049
v 45.31644 -13.35408 -2.749445
v 42.6426 -12.75694 -0.4724866
v 39.32607 -5.514072 1.039655
v 45.92723 -11.03167 -3.162631
v 40.88 -1.731217 -0.2421985
v 39.72341 -3.675573 0.5682849
v 42.28079 -1.836879 -0.9465801
v 39.92931 -1.341078 0.1484328
v 41.94368 -3.176451 -0.6225494
v 41.70234 -10.37387 0.1575744
v 42.70414 -10.9869 -0.5260476
v 41.43199 -11.76618 0.3846598
v 45.30296 -8.657843 -2.617413
v 43.98202 -10.67513 -1.493917
v 43.24429 -11.6961 -0.9207077
v 44.46626 -12.43423 -1.921228
v 44.54778 -10.1722 -1.949196
v 42.41177 -5.393078 -0.7005397
v 41.04969 -6.660158 0.2442817
v 42.24262 -7.946674 -0.3795074
v 42.45922 -9.423566 -0.4021001
v 43.72924 -8.465881 -1.375362
v 44.07273 -7.166332 -1.722921
v 43.85268 -3.757681 -1.721264
v 43.16923 -5.132802 -1.199499
v 55.52291 36.29303 -11.90273
v 45.24806 -3.755367 -2.741441
v 44.32154 -5.491625 -1.98979
v 45.74598 -5.274573 -3.095631
v 46.98282 -6.385347 -4.108228
v 46.96563 -5.170846 -4.085566
v 46.09594 -4.316447 -3.37552
v 59.46717 -3.341883 -22.71644
v 54.66979 -0.03172847 -12.93007
v 53.89845 1.708799 -11.97577
v 53.80937 -0.2079506 -11.71297
v 60.31934 -0.4765211 -24.19005
v 60.81248 -0.1133104 -25.531
v 50.84846 -5.920095 -8.034417
v 47.819 21.26194 -6.925699
v 49.29723 20.35816 -8.851278
v 47.56333 19.20705 -7.819664
v 49.06862 17.00667 -9.692958
v 47.93077 17.77515 -8.537284
v 45.6471 17.958 -6.576655
v 43.62368 17.93468 -4.682811
v 44.24785 16.942 -5.118477
v 45.83464 19.0899 -6.491545
v 44.2728 19.57146 -5.045137
v 44.36592 18.59365 -5.342834
v 44.5231 17.54713 -5.544857
v 46.48005 17.40886 -7.372413
v 45.59605 16.92119 -6.544229
v 45.14035 15.3684 -5.806901
v 47.49022 16.22244 -8.274335
v 47.2139 14.90864 -7.787177
v 52.14331 14.37595 -12.48272
v 50.61773 17.45617 -11.05922
v 50.15219 14.86682 -10.62365
v 51.71439 13.87683 -11.98013
v 51.04265 14.91123 -11.49325
v 55.90101 38.12059 -12.91197
v 55.96104 40.52959 -13.1228
v 54.30082 40.42529 -9.578689
v 53.95263 38.82517 -8.55546
v 54.59356 35.93583 -9.524304
v 53.72928 37.10291 -7.60046
v 54.10817 36.04815 -8.33616
v 54.16617 37.85945 -8.875131
v 54.74641 38.64811 -10.37034
v 55.76564 39.2103 -12.67921
v 54.91826 37.62962 -10.60971
v 55.19226 37.05479 -11.14922
v 54.67717 -9.987713 -14.08536
v 54.47672 -6.568537 -13.08176
v 53.01117 -6.81933 -10.8873
v 54.4676 -8.375392 -13.38917
v 53.92286 -6.06074 -12.12415
v 52.62281 -9.632043 -10.72107
v 53.74173 -7.911396 -12.10324
v 51.98372 -8.804249 -9.735364
v 53.02766 -8.069305 -11.06122
v 51.42642 -8.182367 -8.92833
v 52.05518 -6.461222 -9.563378
v 60.20144 20.04422 -23.06131
v 60.72243 20.15871 -24.10673
v 63.17136 23.14183 -29.8717
v 63.16603 22.01473 -29.80778
v 63.19492 20.90706 -29.81132
v 62.67359 20.4639 -28.39141
v 61.48387 18.77251 -25.6604
v 62.19236 1.513338 -29.68026
v 58.52024 -4.787933 -20.7055
v 58.70014 -2.948821 -20.64046
v 57.3137 -5.334791 -18.06495
v 57.77719 -4.590259 -18.88658
v 57.76609 -2.832908 -18.48678
v 56.41422 -3.27701 -15.90735
v 56.8429 -0.8279262 -16.53299
v 57.47911 -1.323087 -17.72639
v 53.66187 31.27272 -7.885764
v 58.45641 4.923863 -19.45037
v 54.11903 -5.042127 -12.31338
v 55.43325 -3.407048 -14.23872
v 56.04098 -2.377931 -15.18806
v 54.44262 -2.230601 -12.61294
v 54.48532 -3.273714 -12.70578
v 53.54631 -4.023017 -11.38478
v 52.60741 -5.342236 -10.17391
v 45.78437 0.4473885 -3.543169
v 48.01552 12.44875 -8.017432
v 60.97421 0.9582804 -25.69447
v 62.00749 2.546177 -28.56693
v 61.68451 3.314033 -27.20677
v 60.07552 0.8947409 -23.26276
v 61.5386 1.781059 -27.24514
v 57.44838 0.4566137 -17.55487
v 53.50281 3.6941 -11.74606
v 48.62866 -5.291133 -5.634595
v 49.95938 -4.521962 -6.997567
v 47.81727 -3.937384 -4.86687
v 52.48443 -4.006975 -9.949248
v 52.35287 -2.605808 -9.72172
v 51.70395 -5.042821 -9.019117
v 51.06572 -3.466061 -8.210421
v 49.04199 -3.27817 -6.034797
v 48.77662 2.7696 -6.386917
v 46.08275 2.241183 -4.05156
v 46.5462 -1.317149 -3.877388
v 47.42855 -0.3350135 -4.732271
v 48.11011 2.275752 -5.68548
v 47.59092 1.301143 -5.046453
v 48.23224 -0.1797958 -5.431314
v 50.06158 -1.924421 -7.119753
v 49.75615 0.4891935 -6.964614
v 51.69192 -0.5615628 -9.026819
v 50.37386 1.550104 -7.755576
v 51.06797 0.6999173 -8.412639
v 51.77237 1.586518 -9.316625
v 53.02997 2.039165 -10.88541
v 52.14632 3.32762 -10.00885
v 55.80143 2.992608 -14.88745
v 51.87727 23.69313 -9.663906
v 52.30983 22.73492 -10.80793
v 55.96928 25.09551 -15.03962
v 56.03291 23.93253 -15.51536
v 54.38617 23.8807 -13.03856
v 53.15949 22.74945 -11.90962
v 53.26101 20.74972 -12.86603
v 53.69155 19.96095 -13.61716
v 54.17762 21.34873 -13.76831
v 55.32161 22.82545 -14.81304
v 54.32257 22.40308 -13.5746
v 53.73426 9.628119 -13.29545
v 53.50723 5.404554 -12.06349
v 51.50001 4.80889 -9.562828
v 51.8728 6.234291 -10.31103
v 52.76982 4.985284 -11.08687
v 52.97107 6.900418 -11.7274
v 55.56473 34.70877 -11.95074
v 54.92986 34.67639 -10.27699
v 51.02863 8.121588 -9.886368
v 51.32205 27.28964 -6.209768
v 52.03056 26.91749 -7.571656
v 62.63745 14.71267 -28.2674
v 60.64914 18.50692 -23.91182
v 60.26341 16.98799 -23.13041
v 59.42253 19.86581 -21.62878
v 59.23299 22.05091 -21.28078
v 58.69474 20.90361 -20.36607
v 59.3063 18.29164 -21.42938
v 57.77564 33.64622 -17.30881
v 55.04392 32.92261 -10.6203
v 54.11277 29.84196 -9.443241
v 57.12807 34.35975 -15.76188
v 56.3175 35.83199 -13.73735
v 56.02351 34.04519 -13.04619
v 56.75518 28.91215 -15.45543
v 53.0207 27.33855 -8.809526
v 53.18077 29.01169 -8.100669
v 56.09831 28.74905 -14.06349
v 54.37465 26.28127 -11.81688
v 55.15419 25.7792 -13.40023
v 55.5322 27.41683 -13.39523
v 53.99397 27.015 -10.70837
v 55.47211 28.75221 -12.70664
v 54.85348 29.29888 -11.16531
v 54.91439 30.90722 -10.74729
v 55.81512 31.47279 -12.72206
v 55.68548 32.82732 -12.22704
v 56.44387 32.9003 -14.14204
v 56.49212 31.41857 -14.41049
v 56.76247 30.61275 -15.16374
v 57.53888 32.09109 -16.8009
v 58.29646 31.37174 -18.62969
v 57.22937 28.24033 -16.62227
v 57.67844 29.66748 -17.37657
v 59.00902 27.93002 -20.39944
v 61.7591 29.79675 -26.4898
v 60.65711 32.30614 -23.9836
v 60.80612 30.6483 -24.32969
v 59.86003 30.71735 -22.17413
v 60.52483 28.89052 -23.65269
v 60.05843 27.96237 -22.62182
v 60.10728 21.86613 -22.91422
v 56.21164 26.98096 -14.8336
v 56.79269 26.16934 -16.25557
v 60.20599 23.86586 -23.05199
v 60.34083 25.90954 -23.29773
v 59.79038 26.36097 -22.13733
v 59.25512 29.37304 -20.85737
v 58.2341 29.06378 -18.64353
v 59.04077 30.50988 -20.37695
v 58.26431 26.55326 -19.02459
v 57.39025 26.34371 -17.3578
v 58.90853 25.72805 -20.39564
v 57.65698 24.72491 -18.13236
v 59.26353 24.24784 -21.18192
v 57.82104 23.43213 -18.615
v 56.89051 22.20597 -17.31609
v 55.39038 20.6436 -15.50953
v 57.98991 21.45453 -19.15772
v 57.64276 18.74737 -18.8084
v 55.85984 16.21105 -16.54539
v 56.89667 16.66587 -17.82659
v 56.72312 17.94399 -17.54675
v 55.75363 19.27278 -16.2137
v 54.66563 18.93064 -14.91223
v 58.16159 2.445241 -18.86349
v 57.60872 2.084632 -17.84957
v 57.7369 4.365959 -18.14075
v 56.79298 6.620091 -16.82471
v 56.8884 3.810102 -16.70024
v 60.13073 2.985889 -23.04674
v 60.75248 3.661191 -24.48504
v 47.07058 11.99478 -6.986949
v 46.38637 9.697881 -5.872163
v 58.29639 17.73358 -19.82487
v 57.60622 17.11922 -18.78641
v 63.13704 18.46013 -29.49898
v 59.91488 18.32453 -22.53472
v 64.03193 19.35418 -32.11436
v 53.6698 7.05799 -12.63133
v 59.24874 2.142442 -21.11752
v 63.4538 9.536449 -31.10541
v 63.36536 10.78727 -30.63818
v 62.49163 9.831246 -28.21984
v 62.62835 8.612988 -28.80185
v 63.37668 12.56982 -30.4624
v 63.99258 14.41079 -32.11868
v 53.59767 13.72603 -13.9015
v 61.72364 10.54959 -26.20711
v 62.40032 11.50487 -27.82592
v 61.89417 13.63179 -26.51723
v 61.67932 12.09633 -26.04741
v 62.50759 12.96024 -28.01679
v 51.62322 9.422277 -10.86733
v 52.02768 7.550292 -10.81257
v 47.69414 9.196418 -6.909095
v 50.03275 8.117871 -8.862577
v 50.63463 9.733828 -9.893298
v 49.22033 9.168281 -8.346354
v 49.09686 12.38864 -9.082476
v 48.5555 11.15169 -8.226563
v 50.35089 10.91662 -9.926762
v 50.50952 12.34793 -10.47056
v 51.4132 12.94846 -11.51252
v 51.34477 11.17988 -11.03381
v 53.66387 12.08558 -13.69719
v 52.34267 9.195661 -11.60877
v 52.36673 11.08612 -12.06998
v 64.27457 17.72494 -32.82917
v 63.48843 14.48845 -30.56591
v 63.60981 17.32866 -30.82641
v 58.36811 16.23554 -19.91296
v 57.56536 15.53368 -18.75018
v 63.05937 16.39742 -29.32362
v 59.36905 16.04334 -21.58205
v 62.43162 16.25818 -27.72317
v 62.1534 17.94288 -27.11152
v 61.42126 14.37801 -25.46105
v 62.11417 15.1019 -27.01992
v 61.70733 16.21429 -26.05734
v 60.90222 15.4766 -24.37197
v 61.14026 16.98857 -24.82269
v 60.07259 15.24794 -22.79325
v 59.84295 13.89235 -22.35251
v 59.25849 14.57376 -21.35419
v 60.60443 13.28514 -23.78552
v 51.85524 15.77052 -12.31704
v 52.95667 15.94465 -13.37614
v 51.53828 17.73512 -11.87974
v 58.87223 2.474532 -20.27425
v 54.61593 2.388365 -13.04164
v 55.01881 3.369395 -13.75409
v 54.27888 4.668648 -12.94887
v 54.47536 5.425233 -13.34188
v 55.65485 4.333292 -14.80848
v 55.0819 6.966294 -14.44038
v 53.88936 8.124972 -13.12284
v 55.2233 8.269171 -14.86826
v 55.96609 6.224839 -15.5417
v 60.83421 11.0341 -24.23022
v 57.50895 7.395553 -18.01042
v 57.8032 5.985322 -18.3659
v 53.17275 18.33383 -13.38958
v 54.60526 17.02596 -15.06776
v 55.68978 13.59197 -16.2285
v 54.51235 15.15932 -14.9938
v 54.63005 13.68016 -15.01785
v 56.88144 9.067692 -17.26313
v 54.70358 12.25706 -14.9317
v 55.49618 9.630884 -15.47254
v 58.74387 10.85257 -20.31489
v 56.20626 10.23588 -16.51111
v 56.43523 11.77884 -17.00698
v 57.59245 13.32313 -18.6957
v 58.72742 12.34379 -20.39375
v 57.13117 11.03694 -17.88419
v 57.93703 11.04724 -19.04144
v 58.94997 9.40499 -20.5986
v 57.96612 9.183604 -18.92575
v 58.51886 3.159376 -19.56389
v 59.89162 4.099462 -22.38419
v 59.9007 11.85054 -22.38181
v 59.15712 3.761569 -20.8195
v 60.41974 5.144737 -23.4998
v 58.20567 6.606255 -19.07526
v 59.044 7.297085 -20.63806
v 60.75587 9.54405 -24.08293
v 59.76021 9.965528 -22.1165
v 60.09827 8.29927 -22.71601
v 60.79597 7.972727 -24.21595
v 61.95896 9.219759 -26.84654
v 62.11143 8.007644 -27.46741
v 61.43306 7.191746 -25.83055
v 61.74483 5.718952 -26.82133
v 60.97757 2.448905 -25.34263
v 61.3655 4.109439 -26.10587
v 61.0457 5.028535 -25.08674

# 25998 faces
f 12974 13199 13198
f 13199 13095 13198
f 13200 13187 13199
f 13187 13095 13199
f 13197 13196 13200
f 13199 13197 13200
f 13187 13200 13193
f 13200 13196 13193
f 13196 13195 13194
f 13193 13192 13187
f 13189 13187 13192
f 13191 13192 13190
f 13193 13190 13192
f 12962 13187 13189
f 13188 12962 13189
f 12962 13184 13187
f 13186 13184 12962
f 13174 13191 13185
f 13094 13184 13104
f 13183 13186 12962
f 13165 12962 13188
f 13182 13188 13189
f 13188 13182 13164
f 13179 13182 13180
f 13174 13180 13182
f 13181 13174 13182
f 13180 13178 13179
f 13177 13179 13178
f 13178 13180 13174
f 13179 13177 13176
f 13136 13177 13148
f 13177 12623 13176
f 13168 13176 12623
f 13175 13179 13176
f 13182 13179 13171
f 13171 13179 13175
f 13172 13173 13176
f 13173 13175 13176
f 13175 13173 13171
f 13170 13172 13168
f 13172 13176 13168
f 13129 13172 13111
f 13170 13111 13172
f 13169 13170 13168
f 13151 13169 13167
f 13084 13167 13169
f 13168 12623 13169
f 13084 13169 12623
f 13166 13151 13167
f 13088 13166 13167
f 13164 13165 13188
f 12623 13177 13136
f 13163 13191 13190
f 13173 13161 13171
f 13162 13171 13161
f 13173 13160 13161
f 13173 13014 13160
f 13162 13161 13159
f 13160 13159 13161
f 13162 13159 13157
f 13160 13157 13159
f 13103 13157 13160
f 13158 13162 13157
f 13158 13157 13155
f 13156 13155 13157
f 12814 13155 13154
f 13156 13154 13155
f 13184 13186 13153
f 13183 13153 13186
f 13171 13164 13182
f 13152 13151 13166
f 13150 13151 13152
f 13152 13166 12658
f 13150 12917 13151
f 13115 13163 13112
f 13112 13163 13190
f 13115 13149 13163
f 13191 13163 13185
f 13185 13163 13149
f 13178 13148 13177
f 13185 13148 13178
f 13146 13148 13147
f 13148 13185 13147
f 13144 13146 13147
f 13144 13147 13149
f 13146 13144 13027
f 13145 13027 13144
f 13143 13145 13144
f 13144 13141 13143
f 13142 13143 13141
f 13149 13141 13144
f 13139 13143 13142
f 13114 13142 13141
f 13140 13143 13139
f 13025 13139 13142
f 13138 13146 13027
f 13140 13139 13137
f 13025 13137 13139
f 13135 13148 13138
f 13146 13138 13148
f 13135 13136 13148
f 13134 13137 13133
f 13137 13025 13133
f 7861 13134 13110
f 13134 13133 13110
f 12140 12143 13134
f 12140 13134 13132
f 13130 13014 13131
f 13117 13130 13131
f 12790 13131 13129
f 13014 13129 13131
f 13117 13131 13128
f 12790 13127 13131
f 13128 13131 13126
f 13127 13126 13131
f 13126 13125 13128
f 13124 13125 13126
f 13121 13125 13122
f 13122 13125 13124
f 13124 13126 13123
f 13119 13122 13124
f 13122 13120 13121
f 13118 13130 13117
f 13118 13117 13022
f 13128 13121 13117
f 13196 13190 13193
f 13142 13114 13025
f 13116 13025 13114
f 13115 13116 13114
f 13149 13114 13141
f 13113 13116 13115
f 13149 13115 13114
f 13112 13107 13113
f 13169 13111 13170
f 13133 13109 13110
f 13109 12353 13110
f 12099 12353 13109
f 13107 13106 13109
f 13107 13109 13113
f 13108 13105 13106
f 13108 13106 13107
f 13108 12838 13105
f 13128 13125 13121
f 13184 13153 13104
f 13103 13160 13019
f 13100 13134 12143
f 13102 12143 12140
f 13101 13031 13138
f 13031 13135 13138
f 13151 12917 13111
f 13149 13147 13185
f 13100 13140 13137
f 13173 13172 13014
f 13136 13135 13099
f 13099 13135 13098
f 13031 13098 13135
f 13123 13126 12287
f 12661 13097 13119
f 13096 12661 13119
f 12971 13096 13124
f 13096 13119 13124
[truncated: 451,536 more chars]
