# Supplementary material for: Simulation of facial growth based on longitudinal data: Age progression and age regression between 7 and 17 years of age using 3D surface data
Source: PLoS One. 2019 Feb 22;14(2):e0212618. doi: 10.1371/journal.pone.0212618 (PMC6386244; doi:10.1371/journal.pone.0212618)
Supplement: S1 File — (ZIP) [file pone.0212618.s001.zip › M/12.obj]

# Generated in Morphome3cs 


# 13200 vetices
v 15.58259 22.18879 4.167281
v -43.05054 24.90263 1.846406
v -43.10144 24.52752 1.337525
v 31.60704 27.45664 7.549554
v -40.23341 27.40824 4.833601
v -40.12193 28.09663 5.189703
v -40.3732 27.73799 4.758581
v -39.86325 27.66051 5.173847
v 4.930642 18.33186 15.30215
v 40.24054 23.1786 1.519572
v 36.51732 25.4618 5.462891
v 30.20516 26.81144 6.859473
v 31.98881 26.39399 6.84326
v -42.94016 23.98608 0.6133571
v -42.17353 23.64432 0.6579911
v -23.57119 19.70345 1.485781
v -24.41047 18.64236 2.562634
v -25.27546 16.48186 3.285846
v -26.81634 18.04062 2.875451
v -20.32867 22.89842 2.767358
v -43.90926 23.41804 -1.253886
v -43.60189 23.392 -0.9096386
v -43.51566 22.95194 -1.719959
v 16.10093 24.50352 5.613044
v 16.6202 22.50925 3.818807
v 18.94562 20.87359 1.415851
v 18.31113 22.17361 1.502729
v 17.947 21.85034 1.183852
v 22.02813 23.06596 3.406338
v 39.89985 18.24895 -1.111123
v -37.97722 29.18368 6.739532
v -41.58954 24.26789 0.9948165
v -41.418 24.62819 1.261028
v -40.57084 27.17077 4.635754
v -29.96667 17.6366 3.006817
v 25.02139 27.15192 7.541162
v 31.78592 25.78242 5.591414
v 24.03299 27.46641 8.332461
v 42.63728 20.52077 -2.585774
v 25.35242 28.91099 9.064114
v 42.8951 19.85857 -3.558728
v 33.07812 26.73446 7.182887
v 25.89859 28.45143 7.92076
v 25.67484 28.1448 7.767229
v 40.57682 23.81114 2.344445
v 40.49174 23.70162 2.067386
v 42.63976 20.2619 -2.891916
v 34.66243 26.40162 6.839531
v 25.07504 27.99825 7.908067
v 41.26561 22.40146 0.1210872
v 27.50944 27.09274 7.07663
v 23.97146 26.29902 6.394738
v 37.48639 24.00227 3.182164
v -44.07736 -63.70245 -44.88758
v -27.53662 30.04362 8.916206
v -23.79529 27.8835 6.807677
v -30.07813 28.70964 7.783203
v -35.29032 28.63503 7.14756
v -21.7318 25.74025 5.301488
v -30.89251 28.19226 7.400203
v -29.0407 28.31298 7.709809
v -21.76126 28.34691 8.254761
v -26.13721 27.2179 6.04945
v -23.18766 25.80779 4.6607
v -22.53712 25.71306 4.734548
v -35.43268 29.06108 7.332271
v 5.434693 -17.55673 20.82332
v 8.74057 -17.99711 20.26397
v 4.912549 -19.51853 17.44964
v -38.34208 20.47243 1.102029
v 38.58964 20.38375 -0.3538137
v -6.410523 -18.71394 23.99327
v -10.44145 -18.72928 17.34639
v -7.193317 -17.79783 22.91816
v -5.950138 -18.59869 22.45924
v -8.104979 -18.01264 18.36175
v 39.61982 24.17603 2.540589
v -26.527 28.30012 6.73426
v 20.84144 74.60134 15.27629
v -26.75096 29.08586 7.760421
v 17.04404 -43.95024 1.93364
v 22.12661 15.79508 3.734757
v 3.830549 -43.62094 10.67412
v 37.393 23.07443 1.851472
v 16.23583 19.28643 2.407798
v -42.70249 22.76146 -1.392691
v -36.05683 23.45024 2.004233
v 20.47026 24.98462 5.112591
v 16.00472 -43.53811 2.513809
v 23.95214 46.71764 17.43019
v 12.11261 -20.03435 13.79613
v 21.42087 23.25349 3.090115
v -27.5956 30.48621 9.404924
v -32.38377 25.69223 3.565818
v -35.9061 23.45257 2.014137
v -43.01645 22.62503 -1.926985
v 9.396023 -18.37981 19.29218
v 37.74154 15.20769 1.19474
v -35.1728 32.12032 9.545911
v -20.95634 28.57917 8.731196
v -28.05893 27.3872 5.665966
v 25.22717 27.98737 7.734875
v -26.70362 27.19008 5.756112
v -26.87682 26.90299 5.320893
v 44.20457 21.56705 -3.23597
v 6.039623 -82.09731 -9.520146
v -21.37204 24.75521 4.783915
v -35.79615 28.86318 7.158518
v -8.455632 -17.65167 20.02825
v -39.63928 46.25631 10.95212
v -26.54619 27.19713 6.067983
v -26.26521 27.05845 5.620196
v -25.86273 26.87825 5.599129
v 15.37324 19.23667 2.916162
v 14.96719 19.88203 3.007533
v -36.21331 79.41082 7.72224
v -36.02446 29.41354 7.509322
v -36.12481 29.72493 7.66281
v -20.18839 49.1008 19.21475
v 25.81617 28.59647 8.047626
v -20.49938 25.06795 4.985996
v 9.576877 79.86997 15.91549
v -31.37932 23.31443 2.503538
v -31.89787 23.46515 2.39488
v 20.69644 23.92949 3.232531
v -37.85495 27.47907 5.782472
v 24.74059 42.55809 17.27593
v 10.75358 81.16387 15.13553
v 7.907407 -17.2201 23.39743
v 6.049351 -17.3827 23.71332
v 38.1876 15.60548 0.8339703
v -34.90646 15.68989 2.934855
v -26.10984 45.39428 17.71077
v 25.43914 26.48426 6.55548
v 26.51258 26.66895 6.497167
v 33.94382 26.90366 7.271935
v 7.746461 -17.50168 22.16986
v -33.13518 27.88868 6.596822
v -32.51831 27.918 6.996731
v -33.02966 28.35002 7.406877
v -34.6712 28.5854 7.180309
v -33.75246 27.97494 6.964942
v -31.66691 30.48633 9.260489
v -31.1705 30.42552 9.336812
v -31.02614 30.67081 9.271958
v -30.64737 30.50463 9.32375
v -29.86332 30.32944 8.949974
v -32.05196 29.84756 8.323131
v -31.15193 30.08103 8.49466
v -29.93724 28.98255 7.685379
v -31.20764 29.65272 8.000612
v -30.70449 29.337 7.661298
v -31.36538 29.29753 7.759011
v -34.7181 23.48455 2.166916
v 28.21035 78.14198 11.09514
v 28.04554 78.22804 11.11206
v 40.70715 22.68639 0.8906217
v 40.18606 22.70893 0.8168488
v 40.19709 22.93745 1.381876
v 25.24402 26.07154 5.77927
v 37.20122 24.42582 4.023136
v 17.83196 80.05505 14.02759
v 21.20477 23.68632 3.159093
v 19.85479 73.11922 15.92964
v 17.31069 20.71013 1.025027
v 20.13778 74.85776 15.38399
v -34.82207 27.82048 6.693119
v -35.40347 27.82878 6.748176
v 30.98752 -71.81656 -33.83345
v 45.17437 -59.39138 -42.50441
v 16.99653 20.96387 0.6570699
v 19.92358 24.27199 4.467927
v 12.10106 -43.25776 5.709202
v 12.01091 -43.52348 5.861559
v 38.82712 16.54497 0.2572764
v 16.83659 20.95872 0.6046193
v 16.88214 21.03229 0.5668325
v 17.59257 21.29886 0.8327726
v 5.076081 -82.17882 -9.27721
v -43.79581 22.85517 -1.788774
v -41.11006 -66.6861 -39.84395
v -35.9293 28.32211 6.890211
v 16.53988 22.13543 3.565243
v -34.11324 15.51335 3.090652
v -34.58662 14.997 3.096445
v -28.23501 27.58899 6.149625
v -27.28984 27.23585 5.793838
v 41.84972 22.87404 0.06356875
v 23.31887 78.73484 12.91073
v -33.86592 17.11329 2.694813
v 27.66275 78.39024 11.28468
v 27.21716 78.53986 11.43222
v 26.73746 79.06102 11.36703
v -21.102 24.12281 4.08239
v 12.76969 -19.85005 11.13171
v -27.95861 47.27438 16.81536
v -18.87919 82.14011 13.991
v 28.07607 28.98514 8.640285
v 28.04063 30.01065 9.386388
v 30.02125 28.97466 8.276672
v 28.99969 29.59792 8.916301
v 29.66899 29.55921 8.796283
v 28.6739 29.90326 9.252192
v 4.580226 -17.66286 26.16358
v 4.608877 -17.66394 25.40717
v 29.38929 77.9921 10.52962
v 28.95795 78.23483 10.69237
v 28.57856 78.42723 10.79613
v 28.9377 77.92091 10.84869
v 15.31593 21.92199 4.278237
v -23.64021 81.28124 13.0155
v -23.75043 80.88064 13.18483
v -23.94542 80.4925 13.33008
v -24.83532 80.36341 13.12371
v 32.40831 27.21346 7.465825
v -36.69084 27.7835 6.584947
v -38.2373 28.38305 6.148563
v -37.34465 27.86304 6.309508
v -22.43126 27.6876 7.123906
v -22.64512 28.45611 8.030037
v 23.2337 27.10129 8.260042
v -20.43518 24.04916 4.048112
v -36.85031 27.599 6.262362
v -37.52178 43.49873 13.13342
v 11.30717 82.14857 14.51385
v -23.63775 19.53787 1.580975
v 2.725386 -18.31507 23.52981
v 44.38363 21.6616 -3.343108
v -24.42676 16.84954 3.365429
v -30.53356 46.04159 15.93993
v -19.83625 27.26418 7.546346
v -33.35743 30.59066 8.932855
v -27.72068 29.36816 8.022928
v -20.73738 27.54233 7.620599
v 8.599785 -17.66246 21.44777
v -29.88528 81.54978 10.36808
v -40.72599 25.87245 2.791826
v 13.92786 -18.32076 11.53288
v 16.92318 20.59598 1.188916
v 16.90004 20.91332 0.7442848
v -32.45901 31.11933 9.416379
v -37.88634 44.11432 12.72503
v -35.29056 29.33722 7.539438
v -35.25706 29.78861 7.880719
v -35.51411 30.41344 8.354545
v -36.19128 30.02067 7.942146
v -20.3095 26.45586 6.750857
v -20.59039 26.29288 6.276605
v -21.20403 27.07238 6.884294
v -21.63399 25.85938 5.115953
v -21.39041 26.46582 6.03849
v -9.186049 -18.64177 17.14046
v -28.41949 30.4173 9.240486
v -27.70937 29.83264 8.586924
v -28.73104 29.74168 8.382071
v -29.53404 29.93519 8.547665
v -29.16728 29.47899 8.049129
v -29.01068 29.08447 7.702253
v -29.8375 29.27663 7.781271
v 30.58918 25.5412 4.887252
v 28.57171 25.95717 5.404253
v 28.57064 25.53453 4.556258
v 29.4098 25.52533 4.3109
v -35.47525 27.69656 6.634996
v -44.86378 23.96502 -1.414416
v 39.86286 73.71441 4.378911
v 37.77924 44.65086 10.85044
v -30.28376 45.18129 16.20514
v 23.16791 47.30276 17.68144
v -38.85418 27.40795 5.168389
v -43.5364 25.1468 1.405157
v -23.75057 25.68125 5.14301
v -24.38861 26.2159 5.378351
v -31.64279 25.06567 3.134163
v 12.46523 -20.19565 10.98397
v 42.90833 19.79074 -4.086594
v 43.03733 19.56355 -4.139733
v 29.75117 37.71954 14.45399
v -8.58901 -18.33171 17.54684
v 29.68868 41.38687 15.43577
v 29.82782 42.02086 15.44415
v 8.39783 -17.55503 21.85965
v 15.84905 -43.26738 2.532877
v 16.17478 -43.73568 2.418657
v -45.80952 25.17763 -1.252856
v -27.58314 27.29947 5.637385
v -26.05709 26.79852 5.154428
v -8.827791 -18.72636 17.00891
v 12.72755 -19.7943 12.67407
v 12.96528 -19.6113 11.89135
v 32.26472 77.06557 9.105036
v 8.802191 -17.61707 21.70419
v -22.69244 26.60873 5.552919
v -36.14747 79.75467 7.608902
v 2.375997 -21.43641 19.22995
v 23.21174 26.73206 7.630316
v -40.98833 26.01797 3.041677
v -41.10226 26.06154 3.03401
v -20.13269 22.18572 1.780385
v -36.62521 27.89458 6.680636
v 32.66027 26.09989 6.345381
v 43.15718 20.34647 -3.779751
v -8.692322 -18.7816 17.17318
v 15.35538 21.72612 4.058595
v 15.87728 22.08873 4.013213
v 29.0955 74.8008 11.74553
v 28.87336 74.29306 12.03501
v -38.31969 27.16548 4.600967
v 15.36569 -43.33916 3.054124
v 11.02321 80.45341 15.42712
v -36.41205 79.42511 7.617214
v -36.01116 79.89336 7.639716
v -36.05064 79.42207 7.823905
v 22.0163 23.57428 3.409309
v 38.93343 18.647 -0.601905
v 29.75909 77.25446 10.53959
v 29.16641 77.55411 10.85523
v 37.78124 27.17314 4.903602
v 9.513588 81.93877 14.96591
v 9.495906 81.44539 15.19399
v -28.40973 29.18134 7.846947
v 32.02531 42.6145 14.48529
v 34.96566 26.7501 6.671358
v 15.05628 -43.4777 3.325306
v 14.33219 -43.57897 3.941287
v 23.40396 26.45606 6.993009
v 22.94254 26.48335 7.256911
v 24.49706 40.79873 17.17385
v -42.34999 44.41862 9.886821
v 18.18952 78.39037 14.62166
v -41.72793 44.30116 10.41475
v -30.7067 27.56314 6.34481
v -19.13945 25.35368 5.697206
v -28.11184 28.11581 7.426393
v -28.32775 27.70381 6.863006
v 54.68194 38.80431 -8.072273
v -61.73178 55.15005 -18.20852
v -45.82027 27.31863 1.277556
v 23.38939 26.00041 5.93691
v -41.94886 24.78748 1.285334
v -41.57351 25.12096 1.867801
v -41.21521 25.69636 2.56842
v -41.43361 25.1361 1.795543
v 12.55729 -42.96381 5.515392
v -25.33697 27.96539 6.440592
v -19.29797 25.10845 5.267975
v -20.92685 28.2855 8.466095
v -21.18353 28.99435 9.101978
v -21.6064 28.69381 8.649063
v 12.39618 -43.41589 5.51563
v -39.04379 29.00335 6.233265
v 20.3447 24.30162 4.435824
v 20.38698 23.86047 3.230968
v -29.75157 44.24258 16.58048
v 13.69568 -18.46553 14.65805
v 34.13645 29.68906 8.536833
v -33.25872 29.04027 7.799833
v -32.8842 30.22579 8.675762
v -28.33158 26.99937 5.39233
v -43.31476 25.56651 2.037537
v -42.81242 25.01106 2.152109
v -36.27105 30.56148 8.366298
v -23.45508 26.81837 5.555168
v -7.480094 -18.23683 26.00487
v -23.93345 24.98444 3.707155
v -40.5717 26.50804 3.822808
v 28.80619 77.52665 11.01941
v 28.05522 77.91724 11.24655
v 23.04895 26.83429 7.242019
v 20.79199 74.25198 15.39217
v 23.03218 78.91699 12.9515
v 15.85928 25.2356 6.725427
v 33.29567 27.08682 7.444861
v 19.85869 -77.99574 -19.71663
v 23.03286 26.23623 6.310483
v 22.87769 26.57143 6.925973
v -6.07361 -18.27121 22.46945
v -6.150716 -17.82885 21.66352
v 38.13913 18.77777 -0.05954606
v 23.97237 25.28006 5.131851
v 24.05114 26.07185 5.934158
v -40.6328 26.24464 3.38464
v -40.29715 25.43661 2.575887
v -46.75868 21.51927 -4.562789
v -26.79954 18.66102 2.626489
v 25.44043 28.61843 8.418393
v -23.50906 26.10396 4.914031
v -23.2043 26.25636 4.941324
v 23.48568 49.55158 17.30051
v -41.47674 26.22474 2.734808
v 17.26535 -42.97706 1.976516
v 17.48049 -43.24934 1.692157
v 17.62104 -43.65027 1.527043
v 18.65283 21.70353 1.701966
v -35.06104 27.79586 6.437098
v 25.5353 78.85579 11.94139
v 11.63175 -43.07001 6.139634
v -40.10956 27.17858 4.909111
v -21.9409 24.63126 4.709275
v -6.77699 -18.6535 26.35925
v -6.677494 -18.72027 25.88784
v -22.01963 24.96641 4.909059
v -9.457325 -17.37111 22.9556
v 40.47533 23.03927 1.258295
v -8.939179 -18.2239 17.82971
v -8.7389 -18.38777 17.4067
v -8.493659 -18.24508 17.72478
v 17.46949 21.45997 0.7628093
v 17.51365 21.55668 0.8170737
v 16.85318 21.06257 0.6303151
v 17.09316 21.19907 0.6403385
v 17.18712 21.41339 0.716518
v -24.62083 27.5352 5.973269
v -19.37662 27.15091 7.520999
v -36.23887 23.43765 1.952516
v 11.77455 -43.02129 6.097161
v 11.30154 -42.8682 6.758145
v 18.44608 18.0439 2.800091
v 33.74143 76.54758 8.424644
v 42.10207 19.87279 -2.775134
v -19.42629 82.04462 13.88198
v -38.68782 31.51588 8.251353
v 38.72927 71.71492 5.927444
v 29.56007 30.56918 9.606709
v -20.40625 -42.87832 2.637924
v -20.24635 -42.80733 2.922008
v -26.30145 -44.70641 0.3753752
v 35.19033 23.54635 2.771388
v 35.83364 23.94476 2.873467
v 35.93147 23.73337 2.684526
v -29.06208 28.7011 7.763894
v 27.37234 77.99948 11.59364
v 23.32994 27.02894 7.887531
v -25.98599 17.43628 3.170625
v -26.80448 16.43339 3.257174
v -39.31293 29.6721 6.703035
v -23.31948 25.38882 4.936417
v -23.08111 25.5132 5.104079
v -22.22286 24.67529 4.662094
v 42.85712 23.54702 -0.5912876
v -37.31535 29.25225 7.096169
v -36.69314 29.69326 7.563019
v -36.45061 29.83537 7.752253
v -18.54696 25.63396 6.268876
v 16.6709 20.03098 1.759213
v 35.11385 28.56876 6.757641
v 34.40255 28.27905 6.766228
v -19.81447 25.10844 5.170656
v -19.31307 24.62097 4.751084
v 42.50285 19.19499 -3.036817
v 13.58067 -43.3017 4.552277
v 13.19847 -43.33244 4.83652
v -23.64511 24.18438 2.911979
v -18.39563 25.92276 6.630433
v -19.74834 26.15021 6.366013
v 34.84949 30.04118 8.318283
v 4.86683 -19.01249 18.33446
v 4.453959 -18.99265 18.57781
v -21.33507 23.93489 3.969101
v 23.20604 27.79615 7.585895
v 23.39901 28.0305 7.804657
v -34.9926 31.15289 9.007854
v 21.46083 25.3132 5.172598
v 21.28321 24.97115 4.736158
v -30.73594 18.41069 2.539267
v -29.23754 18.40932 2.750834
v -38.50501 30.11437 7.339716
v 25.75315 25.44799 4.984315
v 24.86626 25.30073 4.914817
v 25.32503 25.10011 4.638936
v 39.00539 39.60924 10.8429
v 25.7632 29.62207 9.62167
v 26.48726 29.8878 9.513809
v -28.56499 28.87033 7.499518
v -29.11584 28.82372 7.555616
v -42.34944 25.55467 2.230209
v -36.12248 27.7164 6.627194
v 26.1458 78.32165 11.96157
v 26.71243 78.20476 11.78663
v 3.661035 -18.0103 20.29979
v 35.70019 25.86709 6.249953
v 36.66946 25.65853 5.5097
v 6.0606 -17.11924 25.45201
v -32.6861 24.19529 2.596735
v 42.49685 20.62351 -2.786215
v -27.48449 17.38028 3.215787
v -27.46811 18.1532 2.841923
v -26.22243 27.46258 6.277893
v -32.68235 23.30026 2.294188
v -33.76027 23.88541 2.353923
v 3.522785 -18.21206 26.17826
v -7.822767 -17.98799 18.84501
v 19.09819 20.88586 1.445596
v 19.00769 -43.85012 0.8590491
v 29.51247 25.07105 3.917307
v 28.57364 25.13543 4.143819
v -47.17061 22.65507 -4.046271
v 40.59945 18.36861 -1.63736
v -7.072812 -17.56527 21.3224
v -25.98157 28.08808 6.520014
v -33.21833 16.08849 3.157192
v -26.15162 46.49886 17.56284
v 17.98759 22.9538 3.242919
v 8.861207 -16.69778 23.86664
v 4.201484 -18.46709 19.39723
v 4.215459 -18.77539 18.83039
v -24.77433 26.71862 5.394903
v -23.91003 29.756 9.269675
v 8.699555 -17.39878 22.55885
v -19.68098 22.51174 2.697648
v -44.04181 22.66815 -2.453035
v -43.94376 22.73109 -2.253562
v -43.60443 22.60295 -2.32561
v -34.09196 23.61844 2.277259
v -31.19496 33.10175 10.91987
v -46.43235 21.30299 -4.608193
v -41.17208 26.98705 3.651942
v -30.49736 31.10705 9.636064
v -24.44779 26.59365 5.068497
v -23.9838 26.56773 5.036224
v -22.35226 -43.24682 0.9711328
v -24.66243 26.74902 5.203866
v -24.3274 26.74844 5.159467
v -26.80596 27.49178 6.535652
v 16.05885 20.12547 2.04824
v -25.67148 27.17149 5.842691
v 37.97215 23.72859 2.465526
v 14.63457 19.8702 3.246045
v 19.52851 17.16307 3.168669
v -3.387808 -44.33189 11.45192
v 19.23984 20.37126 1.5255
v 37.6553 23.80992 2.668401
v 3.633228 -43.81011 10.74761
v 39.0835 24.57669 2.990241
v 39.47376 16.9505 -0.3373533
v 39.3817 15.90595 0.09153426
v -23.99053 19.44095 1.575764
v -33.52995 25.80903 3.742961
v -28.54586 28.42392 7.618154
v -28.33453 28.47669 7.179548
v -28.61152 28.46748 7.462619
v -27.60253 27.85849 6.96234
v -27.7858 28.13085 6.902345
v -33.51159 32.24945 10.05178
v -34.08691 27.35711 5.484438
v 40.19849 23.55676 2.010887
v 37.92899 19.34409 0.1021603
v 37.51283 19.95089 0.5341382
v -35.68689 23.649 2.069835
v -34.7543 25.66542 3.502455
v -32.48192 25.36989 3.1862
v -32.50716 24.97384 2.94727
v -33.16475 25.68249 3.519083
v -34.80995 24.05879 2.291581
v -34.63588 24.47996 2.421244
v -33.4565 25.02732 2.944853
v -33.22227 25.27532 3.088229
v -33.8616 24.96727 2.854831
v -34.47406 24.6516 2.534092
v -34.47367 24.92277 2.68177
v -34.46759 25.09196 2.801969
v 25.50151 29.3864 9.330779
v 19.53528 19.73244 1.77555
v -25.35933 28.29425 6.980178
v 20.99297 16.0661 3.559514
v 22.10538 16.39684 3.469414
v 22.93377 17.35011 3.344879
v 39.425 20.40755 -1.117081
v 39.60799 22.72095 0.5339517
v 38.91947 23.55983 2.231224
v 38.45896 17.40466 0.1455321
v -35.10996 14.51158 3.02746
v 40.87001 22.51293 0.485087
v -37.8014 19.10769 1.288211
v -37.88168 17.26105 1.605977
v 42.0949 21.26644 -1.772444
v -40.45037 24.86026 1.791364
v 4.164338 -17.82427 26.50993
v 4.970469 -17.44161 26.26547
v 1.229394 6.427359 24.25767
v -24.20621 27.05454 5.466426
v -35.26234 15.20294 2.916252
v 1.727571 -19.08027 22.87094
v 35.44796 23.96082 2.937814
v -41.35886 24.21049 0.9800826
v -39.89856 30.16324 6.930839
v 20.51231 16.97576 3.288685
v -19.31921 -42.77741 3.531552
v 27.06713 25.27406 4.74413
v 26.02192 25.1294 4.664572
v 18.40384 21.87181 1.831837
v 17.70576 -43.96983 1.558962
v 22.79481 26.79054 6.786453
v 14.74884 18.04302 3.579837
v 18.81859 -43.67183 0.9063933
v 16.97621 21.18465 0.76788
v 41.41381 23.21888 0.7162802
v 2.20254 -18.52793 22.30074
v 14.31103 18.51376 3.708904
v 14.14123 19.54992 3.85455
v -20.8415 -42.9487 2.071391
v 34.6431 24.23322 3.308971
v -25.86762 16.1239 3.482136
v 38.94807 22.75273 0.8573067
v 38.91352 23.33084 1.699102
v 40.8792 21.3368 -2.056844
v 41.13007 21.26117 -2.418285
v 37.51995 23.28823 1.931677
v 36.7368 23.75987 2.608293
v -33.44886 32.62579 10.23742
v 21.33463 24.14997 3.630294
v -31.77174 22.80213 2.354951
v -18.53687 25.22013 5.864607
v -18.79033 25.03897 5.415652
v 32.68733 22.80491 2.868525
v 40.53873 23.51417 1.749719
v 40.33347 23.24121 1.458389
v 40.95139 23.2597 1.079618
v -20.78508 -43.06092 2.216159
v -21.18065 -43.10685 1.787133
v -20.99475 -42.94535 1.855195
v 11.77212 -43.18829 6.001903
v 11.24846 -43.36198 6.471346
v 25.55028 22.23145 3.414873
v -30.25126 24.23444 3.136511
v 2.901047 -17.96725 20.86276
v -28.78983 17.79796 3.022262
v -28.04066 18.07596 2.890126
v -47.4687 21.62567 -5.200818
v -20.22004 48.37946 19.22489
v 38.71741 29.47784 6.411667
v -8.83535 -17.46739 25.60707
v 19.09519 21.79403 1.454917
v 3.754901 -18.36398 19.79422
v 1.839411 -18.90355 22.24091
v -32.02929 33.08571 10.73637
v 41.0467 21.07754 -2.273178
v 43.41506 18.41261 -4.013648
v -8.527069 -17.46082 26.95398
v -7.753134 -17.92756 26.94529
v 40.0295 18.97988 -1.431801
v -36.14684 23.80017 2.037169
v 39.14968 19.48962 -0.8721258
v -24.53448 24.80572 3.43151
v 2.529931 -17.92989 21.1773
v 2.041512 -18.4278 21.90775
v 2.568592 -17.97748 21.34798
v -35.67978 20.91547 1.909722
v 19.22576 21.31823 1.532961
v -36.87378 18.81418 1.593424
v 19.48137 22.17009 1.892958
v 19.35095 21.85591 1.745468
v 40.85162 22.2147 -0.4616661
v 3.374155 -18.2599 20.19989
v -37.945 17.9103 1.38531
v -7.565919 -17.82906 19.99354
v 39.84057 19.73034 -1.497596
v -44.08726 -28.82348 -2.206796
v 2.726009 -18.18296 20.90132
v -6.582936 -17.83922 21.14075
v -47.0242 -29.34586 -5.182421
v 36.60637 18.40239 0.8475121
v -37.44416 22.46158 1.760479
v -37.61177 21.62792 1.538454
v -38.43136 22.38185 1.341738
v -39.5536 20.81942 0.4593
v -38.98314 21.12489 0.8717086
v -38.51776 22.02265 1.418839
v -39.02087 21.78499 1.060547
v 34.68224 -36.21836 -0.8292071
v 39.62765 -50.92895 -13.96124
v 38.03515 -51.91863 -12.79976
v -21.99584 -55.92268 0.2675889
v 47.04951 -8.682123 -3.720457
v 24.0932 41.90471 17.35889
v 23.80039 42.49943 17.58814
v -41.62021 23.43173 0.3699138
v -41.38835 23.69127 0.7074887
v -43.49645 26.45596 1.764992
v 29.62762 40.55089 15.43102
v 28.74225 41.8218 15.82273
v 28.03608 41.23233 16.11924
v 19.5176 45.54898 18.96471
v 39.41235 22.49777 0.1238205
v 13.90685 80.58102 14.75063
v 22.52435 26.94173 6.515642
v 20.27555 25.33077 5.362406
v -23.14883 18.56399 2.577686
v -29.085 43.8866 16.86349
v 23.59962 78.08924 13.05012
v 16.29687 79.16592 14.79938
v 23.72667 44.04081 17.67071
v 24.2042 44.02054 17.50977
v -19.82246 81.74359 13.91347
v 23.64118 73.98115 14.42286
v 23.1327 73.60703 14.76051
v 15.95668 18.42071 3.007894
v -30.56012 16.05244 3.269753
v -28.90199 16.24647 3.382576
v 20.17566 -41.79198 3.162431
v 14.29391 73.37909 17.13123
v 17.25331 29.21939 10.29211
v -45.39618 23.20936 -1.964209
v -44.9417 22.88418 -1.984147
v -44.7801 23.06033 -1.881842
v 21.67967 73.40045 15.35601
v 22.18984 73.45512 15.20291
v 23.89678 72.78309 14.62549
v 40.34835 23.92026 2.184913
v 40.06432 24.74319 2.530757
v 19.09804 24.12397 4.646811
v 18.53584 22.66515 2.241961
v 19.35081 23.17174 2.806714
v 19.95778 23.51277 2.926749
v 24.38695 24.39197 4.21697
v 23.728 24.40804 4.260085
v 24.50908 24.08703 4.060481
v 23.16241 20.03439 2.859049
v 27.07425 24.28376 3.83309
v 28.33372 19.13875 2.868131
v 36.26288 23.86779 2.792131
v 32.88008 24.41414 3.458558
v 34.04682 23.88363 3.124657
v -22.07061 30.02242 9.957329
v -1.438044 -44.93865 11.52273
v -26.00006 18.42921 2.682566
v -24.21885 17.7516 3.009173
v -35.56166 22.57063 1.881887
v 37.60789 39.89935 11.70348
v 38.1606 38.75245 11.26031
v 22.86601 28.2492 8.068462
v 27.49073 32.80066 11.4121
v 34.52627 13.9082 2.80689
v -25.4007 26.33248 4.676337
v -29.85809 21.38872 2.494396
v -24.05366 25.60752 4.391762
v -24.27705 24.49232 3.09689
v -23.36925 24.67001 3.534908
v -23.28993 23.97363 2.806591
v -24.33234 23.09375 2.414219
v 30.96689 42.24003 14.98928
v 36.27776 75.07422 7.06322
v 36.54662 74.57059 6.954677
v 36.82092 72.34185 7.431263
v 36.58325 72.86394 7.474986
v -47.44311 -60.15517 -47.57028
v -42.25463 22.57962 -1.109069
v -42.30564 23.26799 -0.007091241
v -42.1675 22.92125 -0.5423938
v 15.89907 -43.14231 2.624937
v -11.46701 -17.98365 18.7962
v -44.83998 45.16048 7.497289
v -44.32048 43.41204 8.790318
v -5.074805 -20.45695 22.49606
v 43.22451 22.01114 -2.156304
v 43.3401 23.24589 -1.348575
v 29.01174 31.16367 9.99199
v -35.69875 79.47603 8.056145
v -19.50243 45.5529 19.47758
v 40.02795 -64.53523 -38.39779
v -39.48403 18.76328 0.5048518
v -39.44071 19.96849 0.3974573
v -38.68573 17.30675 1.238811
v -40.05775 18.24936 0.3061403
v -20.78238 23.54626 3.556963
v -18.76729 23.00068 3.944605
v -30.27449 15.48872 3.508619
v -8.363786 -19.65211 17.80718
v 16.04145 25.48089 6.802469
v -4.704838 -41.46638 14.02772
v -32.41028 32.79893 10.46968
v -33.06076 32.42026 10.18688
v -33.82295 31.91961 9.743214
v 16.96336 22.25132 2.958747
v 17.0007 22.90338 3.643279
v 14.46716 23.9289 6.028124
v 59.70904 -28.16885 -40.15895
v 10.03666 -70.78004 0.7757484
v 15.17361 -55.38708 2.158027
v 26.08517 -58.68438 -6.947228
v -25.86111 70.26159 15.52062
v 22.70749 11.17631 3.750729
v 23.51555 11.27989 3.752597
v -4.053814 -22.14275 20.58838
v -1.195562 9.456989 23.49729
v 10.30068 -24.44472 12.01165
v -1.321926 -0.1671551 28.47318
v 53.61575 36.98909 -4.976787
v -62.41499 -30.60075 -39.59836
v 14.01833 -20.00781 9.523925
v 13.91754 -19.95371 9.50572
v 15.03396 -19.79724 8.899615
v 14.16134 -19.96505 9.496617
v 1.404716 7.355961 23.76165
v -28.25617 -27.4789 6.312719
v -31.49222 -27.02908 5.188988
v -2.360738 2.584961 26.84246
v -0.9191594 2.409383 26.90465
v -0.4337442 0.756896 27.80119
v 0.5982525 -1.369621 28.87491
v 1.671065 -2.628323 29.29059
v -16.601 -19.68572 11.49947
v -39.98687 -59.42805 -17.416
v -55.39001 36.5074 -3.260119
v -35.89762 61.995 11.02612
v -48.46365 67.16007 0.1482738
v -25.55914 5.423296 3.986967
v -53.70652 20.06087 -10.9254
v -17.94196 -10.63699 13.07005
v 14.27642 -17.56212 11.35947
v -0.3103713 -6.618932 32.50824
v -1.576307 -5.107327 31.78303
v 2.769735 9.277051 21.99875
v 4.403296 27.10566 16.81947
v 14.26227 20.61099 4.287006
v 14.58788 20.50882 3.883374
v 15.04636 20.71631 3.156155
v 13.7369 18.78358 4.163419
v 13.83005 19.78426 4.177178
v 13.46699 19.42441 4.426179
v 44.57735 -33.29241 -8.383471
v 42.0495 30.20017 5.263731
v 51.59353 -21.89465 -12.49468
v 53.44872 45.18331 -6.970342
v 53.98999 26.20674 -10.13429
v 56.5275 42.76791 -12.60667
v 54.37817 40.12626 -7.690907
v 61.63481 22.20263 -24.4911
v -40.25898 26.56517 3.958128
v -39.92172 26.54685 3.747581
v -29.38246 80.91303 10.97489
v 16.59891 28.39755 9.645164
v 22.79933 42.48556 17.97857
v 23.44876 43.32243 17.77012
v 23.22146 43.78005 17.87574
v 23.65095 44.38214 17.7066
v 44.53281 71.35743 0.3817692
v -3.621821 -50.59928 11.27114
v -29.7174 26.86319 5.192787
v -29.0928 27.13684 5.461905
v -24.86355 81.29239 12.61812
v -26.7468 80.79637 12.20194
v 28.36084 40.86272 15.9603
v -24.7548 19.09052 1.920373
v -23.52457 18.11296 2.793566
v 16.17372 -43.2338 2.336591
v 15.91185 -43.27467 2.527234
v 24.53832 47.13934 17.13255
v 38.29224 25.03373 3.750305
v 38.13974 25.3518 4.13664
v 38.24161 25.80061 4.444768
v 38.26783 25.81794 4.289785
v 37.54476 26.88189 4.652136
v 37.65178 25.73087 4.507743
v 14.48701 81.55088 14.11154
v -20.32573 27.95847 8.269041
v -39.77403 30.72209 7.290545
v -40.17306 30.33731 6.896086
v -40.50906 30.82612 7.0711
v -40.10969 29.89435 6.548832
v -39.78196 29.36959 6.213243
v -39.72979 28.29075 5.543789
v -40.64761 30.00745 6.449845
v -43.63923 27.58163 2.475174
v 24.31507 78.67757 12.52931
v 25.16089 79.03403 12.00716
v 24.5641 79.01453 12.28328
v 26.68216 75.11214 12.79172
v -46.51979 22.49055 -3.052448
v -46.09558 22.40676 -2.636722
v -45.87304 22.16467 -2.785879
v 23.73474 78.99095 12.6266
v 23.89538 78.55663 12.72721
v 25.04939 78.2902 12.42122
v 34.23333 24.82601 4.075994
v -29.59588 15.782 3.516647
v -27.5038 28.77395 7.289414
v -28.21288 28.71098 7.269305
v -26.37478 28.4942 7.046235
v 36.99182 27.75654 5.38637
v 35.86488 26.22554 5.896452
v 37.10492 27.24431 5.069601
v 36.6199 27.22789 5.348547
v 27.94035 25.13992 4.161852
v -33.28817 23.00829 2.289724
v -33.92564 23.2185 2.263869
v -34.05558 22.93648 2.194632
v -35.60285 23.16538 1.927885
v -35.25611 23.08042 1.989429
v 43.81446 22.76751 -2.139363
v 44.40018 22.2199 -3.24109
v 44.16674 22.13892 -2.923985
v 23.99665 79.60898 12.27858
v -47.07258 23.15178 -3.511098
v -42.79865 24.06989 1.021393
v -43.05224 24.25103 1.014573
v -42.7659 24.14574 1.213492
v 36.24752 39.90429 12.4088
v -43.18253 26.1345 1.900921
v 15.79084 81.17908 14.00984
v 9.443465 81.08504 15.40188
v 30.70523 43.04204 15.04456
v -21.9769 81.29874 13.60569
v -1.848059 -13.39989 33.92048
v -39.33716 27.02991 4.611252
v -2.70957 -45.89694 11.62904
v 21.09617 25.27725 5.219328
v 21.21999 24.99339 4.873489
v 20.76431 24.70507 4.814808
v 21.1663 24.93388 4.927234
v 20.76084 24.49066 4.280875
v -45.99734 24.65663 -1.587267
v -21.82276 28.93651 8.860006
v -39.57244 24.91508 2.180412
v 22.09634 43.13076 18.20772
v 21.57283 15.16508 3.834048
v 20.25042 45.64912 18.78688
v 29.79008 42.54864 15.45328
v 32.26022 27.9947 7.477293
v 31.4847 28.36028 7.595167
v 30.83758 28.53427 7.764138
v -31.34566 24.40713 2.951336
v 19.97919 45.39168 18.83893
v 21.41596 46.5712 18.34937
v 20.73576 45.91846 18.61854
v 20.87031 45.8079 18.56349
v 20.37646 45.51365 18.70376
v 21.08018 45.55578 18.50086
v 21.62667 45.76166 18.32597
v 21.33749 44.55646 18.43593
v 20.5292 45.05825 18.65867
v 9.044781 -17.52683 22.02185
v 26.86427 14.40847 4.154111
v -27.05658 28.26005 6.674019
v -24.68172 26.91181 5.343394
v -24.92996 26.99806 5.448045
v -24.85513 27.2383 5.605997
v -25.22633 27.01827 5.544645
v -25.48567 27.29335 5.812921
v -25.10102 27.24464 5.618585
v -25.47948 27.68047 6.070537
v -26.11282 27.75033 6.222478
v -27.16936 27.87387 6.654841
v -27.79919 28.25658 6.870104
v -27.42165 28.23055 6.675466
v -1.453313 -41.97945 13.61062
v 16.84459 24.0592 5.059267
v 15.98784 23.6767 4.812443
v 18.0017 23.82052 4.560395
v 17.18851 23.56224 4.500663
v -7.535027 76.15829 17.88095
v -4.188856 -48.52312 12.04831
v -30.16762 23.1922 2.75009
v -30.4656 23.57596 2.789679
v -31.80723 42.29181 15.86666
v 30.18128 13.55448 3.877356
v 12.05687 -42.74104 6.331368
v -22.1922 29.31521 9.175164
v -23.59909 28.44968 7.683461
v 24.81866 43.75148 17.31716
v 24.18681 43.71174 17.49548
v 26.20772 42.8806 16.83568
v 25.37663 42.83862 17.15991
v 25.11563 42.14911 17.11618
v 25.71076 42.50096 16.99393
v 25.59939 41.74934 16.89171
v 26.19692 41.97428 16.78719
v -19.37513 44.40932 19.43737
v -18.74402 44.29852 19.53371
v 19.61536 44.98286 18.88598
v -12.43129 83.09579 14.73927
v 17.49827 24.42789 5.054619
v 16.87009 24.49047 5.266099
v 30.98344 13.83236 3.757809
v -0.2795048 -50.09527 11.60999
v 16.89898 20.56017 1.368236
v -5.796887 -19.45311 23.65025
v 15.98268 80.69098 14.19171
v -28.39095 16.74843 3.18279
v -2.386267 -49.05342 11.92191
v 22.11707 45.99916 18.11986
v 11.63847 80.7063 15.18515
v 12.99917 81.44757 14.53887
v 9.963198 82.1731 14.78048
v 10.55963 81.90931 14.79061
v 29.79666 38.97956 15.03966
v 31.06315 40.83921 14.91797
v -36.33176 27.83885 6.717126
v -37.26221 28.44277 6.608277
v -36.4428 28.94433 7.033138
v -38.02391 30.19715 7.56452
v -37.15928 29.87183 7.603071
v 28.83423 47.57912 15.18605
v 11.21507 -43.17025 6.520077
v 11.36402 -43.58943 6.431072
v 6.39136 79.78656 16.31823
v -12.06013 -17.41546 20.96551
v 24.88552 46.71318 17.01131
v 24.74054 46.32038 17.11665
v 16.08399 28.84481 10.33693
v 13.89338 73.51902 17.18315
v 14.45242 74.2487 16.92418
v -21.87014 -43.02674 1.276221
v 15.56099 24.79182 6.301593
v 15.04605 24.33953 6.174607
v 15.27464 24.09978 5.628265
v -42.53971 24.17376 1.175569
v -42.89809 24.47358 1.63283
v -42.61853 24.71764 1.930189
v -42.18182 24.45988 1.283607
v 25.79546 76.3759 12.82128
v -23.07185 20.48216 1.442223
v -23.72743 19.7312 1.500872
v -22.92973 -43.49487 0.7701644
v -22.51517 -43.17664 0.9378813
v -22.95273 -43.3695 0.7387633
v -18.29399 82.3148 14.05292
v 30.86674 37.44565 13.8434
v 26.29925 41.20484 16.68134
v 25.44517 40.41623 16.8313
v 35.20409 14.48518 2.536547
v 36.42867 15.47489 1.697942
v -45.91142 25.44152 -1.148949
v -22.82363 -43.20535 0.9306982
v -19.94637 79.28933 15.0033
v 19.83604 44.77725 18.80515
v -24.96449 -43.49162 0.9526727
v -23.25205 16.58908 3.36715
v -19.60731 80.80999 14.41231
v 22.70458 41.33183 17.87639
v 32.55211 40.71012 14.2408
v 20.30891 14.48067 3.741443
v -37.33397 30.08258 7.663534
v 27.8588 18.27944 2.963641
v 26.78067 18.43149 2.9401
v -32.27697 16.35643 3.190859
v 21.42982 74.75219 15.0525
v 4.872773 79.81961 16.49496
v 5.297605 78.03558 17.12054
v 33.85537 24.61036 3.770988
v 14.51401 28.80224 10.92855
v -25.51493 26.64436 5.122981
v -24.68435 25.58455 4.123173
v -31.2534 43.36864 16.06245
v -31.03886 43.62943 16.11635
v -18.50499 21.97673 3.056925
v 35.39625 24.19453 3.226207
v 36.26037 24.18682 3.425829
v 35.11174 24.56663 3.794195
v 35.75165 24.90515 5.094805
v 34.286 25.1284 4.887883
v 31.57791 25.14781 4.329246
v 32.51112 25.42155 5.005351
v 32.75781 25.50622 5.39614
v 3.657084 -82.38497 -9.396019
v 2.195018 -82.47369 -9.140406
v 22.95106 27.8959 7.689387
v 22.82204 27.42002 7.026588
v -30.02086 22.51064 2.625407
v -11.5127 -17.25635 22.06813
v 37.0531 23.96497 2.979246
v 36.7802 24.14866 3.401547
v 36.84946 23.92315 2.785273
v 4.088721 78.53673 17.04731
v 34.11201 13.57896 2.889423
v 15.13809 81.47698 14.00747
v 26.25074 75.58503 12.83774
v -22.93179 19.59041 1.972682
v -22.64956 20.37844 1.67843
v 22.16515 -38.51014 5.546702
v 15.71295 -19.54356 8.586319
v 17.37123 -19.28057 7.958469
v 0.5964384 -14.07599 33.37949
v -21.96966 17.54952 2.635835
v -22.23172 16.7707 2.993207
v -37.59943 27.42689 5.549893
v -38.79035 27.18479 4.812909
v -38.61153 27.285 4.682005
v -6.505727 74.63674 18.31107
v -29.77343 30.81485 9.471988
v 30.06048 42.896 15.34525
v 28.54716 37.78292 14.99097
v 35.72117 28.24131 6.31515
v -21.55811 24.33847 4.392637
v -21.93141 24.40249 4.304943
v 29.46791 37.27937 14.35022
v 30.44719 39.54214 14.98162
v 31.14548 38.87242 14.43951
v 30.15735 37.65144 14.27573
v 32.54547 28.26233 7.431765
v 2.584285 -50.70056 11.15585
v 33.84066 27.29383 7.205379
v 8.753765 82.13839 14.95376
v 9.32279 82.24926 14.86749
v 8.502616 82.32269 14.93191
v 7.416701 82.43454 15.03262
v 16.73724 76.43275 15.73346
v -45.37662 -62.59996 -41.96761
v -20.44572 28.33498 8.617101
v 15.19036 18.45384 3.260138
v 38.05907 22.83462 1.493086
v 37.88866 23.37286 1.974782
v 19.64883 15.75637 3.581957
v -43.18047 27.03146 2.135657
v -43.78742 26.69057 1.493171
v -42.84156 25.97918 2.148939
v -42.25793 25.96091 2.245192
v -42.26921 26.55086 2.373395
v -38.42767 26.26759 3.59638
v -39.34007 25.98611 3.211766
v -39.41656 26.63456 3.814811
v -35.99734 26.8446 4.600855
v -36.61378 26.83022 4.621744
v -37.04771 25.62031 3.329024
v 25.95363 39.52341 16.32973
v -38.12382 43.98971 12.63536
v 15.52729 75.00269 16.5215
v 16.06529 75.51083 16.22625
v -34.21723 42.9632 14.84164
v 40.08106 22.5568 -0.21357
v 39.94075 22.28511 -0.5770448
v -24.98337 46.69664 17.96466
v -29.17779 45.92577 16.55602
v 27.11498 73.96214 13.00038
v 27.59716 74.8073 12.48524
v 36.82041 39.27766 12.0609
v 31.27696 28.80415 7.881269
v 31.97474 28.51457 7.615932
v 32.29185 28.66518 7.704806
v -29.99474 32.93876 10.99151
v 38.42423 15.07443 0.8351031
v -45.01423 24.83595 -0.8583721
v -44.012 24.41388 -0.4934199
v -43.70764 23.94541 -0.6633741
v -44.28516 24.22953 -0.9769102
v -43.44931 24.30071 0.3167076
v -43.86555 25.57453 0.6739358
v 25.52454 77.08797 12.69597
v -18.04031 25.27236 6.198938
v -17.93783 25.64743 6.586355
v -31.59854 32.67433 10.51358
v -32.97142 31.85579 9.818337
v -32.02287 32.39377 10.26995
v -29.58558 31.23263 9.821231
v -33.21366 31.08969 9.322685
v -31.4539 31.00937 9.449109
v -31.7325 31.6021 9.810667
v -33.68511 31.47571 9.479565
v -18.99117 27.16517 7.685118
v -19.0625 81.65287 14.13836
v 31.23318 43.10848 14.79331
v 19.08557 79.34459 13.95682
v 19.94254 79.8606 13.51009
v 18.28919 80.47092 13.72295
v 32.52707 39.98583 14.18371
v -18.74704 78.9054 15.44213
v -13.03635 82.40986 14.98604
v -34.17899 14.09538 3.240013
v -33.82051 14.71528 3.273991
v -34.40271 14.54517 3.189337
v 27.12848 14.97498 4.117786
v 17.49413 73.64046 16.40811
v -2.220608 -45.89554 11.63077
v 20.86885 47.10072 18.48372
v 21.81829 47.08662 18.16581
v 21.86228 23.92992 3.545253
v 22.96448 24.05671 3.889352
v -25.28315 32.28448 11.44366
v -6.788341 -18.04898 21.09636
v -6.421406 -18.17845 21.50144
v -24.50761 26.19971 5.19619
v 17.51653 77.5409 15.17526
v 17.45875 76.95345 15.39168
v 44.24278 22.70698 -2.696147
v -34.40755 31.89195 9.591313
v -44.58407 24.88276 -0.5608997
v -44.46554 25.38188 -0.103669
v -44.08884 25.42444 0.3348727
v -43.92921 24.83591 -0.00199394
v -43.7633 25.66615 0.990077
v -43.78253 26.35192 1.368951
v -43.50929 25.99759 1.613913
v -43.97714 27.04075 1.603899
v -44.94562 26.17436 0.2378768
v -44.29452 25.94377 0.5390614
v -44.59701 26.3007 0.641475
v -44.14471 26.2362 0.9803076
v -44.82989 26.59952 0.7207643
v -44.09149 26.59165 1.210452
v -45.85891 25.72316 -0.8891451
v -45.45837 25.936 -0.4044392
v -45.49649 26.60133 0.2515936
v 8.042233 82.15907 15.05133
v 6.934432 82.25584 15.16932
v 5.199303 82.48622 15.28147
v 1.06662 -49.94378 11.69622
v 27.52324 40.26589 16.20742
v -13.96684 82.06062 15.01396
v -13.91311 81.62183 15.22579
v -2.131177 -81.08659 -4.978681
v -45.56065 22.28794 -2.577977
v 10.20061 80.30153 15.65419
v 9.788727 80.84119 15.46408
v 9.280767 80.7941 15.52693
v 8.47309 81.17363 15.44403
v -28.09238 40.29547 16.57662
v -24.98259 45.13409 18.08662
v -35.94321 43.01875 14.12318
v -34.37899 45.25113 14.33578
v 18.96181 70.97731 16.55132
v 15.49912 19.77987 2.579399
v 15.11991 20.30703 2.880053
v -33.357 43.2558 15.14388
v -33.16674 42.89884 15.24114
v -33.0576 42.18773 15.39669
v -32.39914 42.65181 15.63605
v -61.53191 55.42147 -17.77804
v -0.925846 -44.91935 11.48081
v 25.29339 29.11776 8.888363
v 24.65544 29.42522 9.144691
v 25.49733 28.36217 7.867134
v 25.34357 28.76625 8.327283
v 25.0324 28.47003 8.040278
v 24.68712 28.55216 8.064939
v 23.41934 27.93436 7.882581
v 23.96043 28.21833 8.056343
v 24.78772 28.46234 7.981279
v -29.25161 80.35547 11.30134
v -28.25113 80.10741 11.90912
v -22.92299 17.38081 3.097929
v -22.59596 17.87228 2.888161
v -21.61062 17.20145 2.787943
v -28.36721 18.54467 2.804742
v 19.88424 25.813 5.865623
v 19.8329 25.5101 5.52982
v 19.79629 24.78661 4.993545
v 33.11305 29.0917 8.021304
v 33.78748 29.05008 7.81381
v 28.54554 47.15975 15.3782
v 28.78236 46.7118 15.34015
v 29.77594 47.33279 14.75445
v -30.68882 44.34749 16.17775
v -30.90738 44.83664 16.03876
v -25.94097 45.68768 17.75222
v -25.47717 46.36832 17.84061
v -25.12154 45.41103 18.01819
v -25.71678 47.04092 17.68064
v -25.99237 47.91869 17.48672
v -25.11713 47.33204 17.85715
v -30.27023 43.71832 16.41145
v 26.99757 41.06667 16.60668
v 27.57366 41.03184 16.40333
v 27.28573 41.57086 16.46893
v 28.44473 42.23485 15.96646
v 27.9612 42.28259 16.18425
v 26.93048 41.68686 16.59939
v 27.07634 42.67208 16.51326
v 24.94746 39.81576 16.75443
v 24.46038 40.06031 16.98878
v -61.85868 54.72224 -18.59219
v 30.65516 29.53514 8.611837
v 30.32582 29.0785 8.174065
v 31.49121 29.03072 8.100998
v 8.705471 79.69271 16.07429
v 21.00181 76.24621 14.63587
v 20.05888 76.53066 14.812
v 19.63346 76.17133 15.05934
v 19.68789 77.36726 14.60109
v 18.76897 75.61307 15.51169
v 19.17184 76.54014 15.08368
v 19.04115 77.3021 14.83491
v 18.28718 76.76342 15.24159
v 18.06435 77.84632 14.88781
v 17.97546 77.26758 15.1392
v 18.02317 75.74709 15.66598
v 17.37716 75.10059 16.03405
v 17.93015 74.32732 16.1459
v 36.58055 38.49569 12.01781
v 36.71099 41.56421 12.20656
v -34.91756 44.86812 14.15523
v -34.8664 45.496 14.00398
v 17.20058 18.21776 2.918562
v 17.47998 19.95138 2.253877
v 22.97944 15.09184 4.001043
v 29.03552 43.32821 15.72952
v 18.16199 22.12555 1.596611
v 16.71284 20.89889 1.081479
v 16.96228 21.33229 1.022015
v 17.16012 21.61636 1.136094
v 17.32151 22.23295 2.231953
v 17.56613 21.86855 1.412295
v 15.74646 20.66479 2.090394
v 16.41342 20.81002 1.34271
v 16.50415 21.06349 1.290603
v 16.66364 21.35518 1.40745
v 16.28685 21.18721 1.51926
v 16.54836 21.6439 1.748391
v 15.66683 20.97524 2.238253
v 15.84372 21.28114 2.197771
v 15.28537 20.63142 2.692492
v 15.4384 20.96297 2.819611
v 15.13223 21.02954 3.508776
v 15.69355 21.43052 3.269032
v 15.52595 21.57349 3.75672
v 16.25839 22.0863 3.848147
v -34.17742 43.88454 14.72549
v -34.48147 44.77237 14.40677
v 21.69635 76.1544 14.46808
v 22.96943 76.99415 13.73367
v 21.8338 77.63829 13.86837
v 20.38828 78.002 14.15264
v 21.22434 77.37496 14.15638
v 21.96293 74.05022 15.09484
v 21.30696 74.15501 15.27507
v 22.41857 28.94728 8.918513
v 12.26789 -20.04328 13.12164
v -30.8251 32.58273 10.57631
v -28.47963 16.15845 3.452144
v -27.89755 15.7602 3.551028
v 27.18486 13.69255 4.171853
v 26.87469 14.17883 4.158658
v 18.48569 44.7874 19.22927
v 18.6809 45.29898 19.17877
v 19.16324 45.11399 19.02873
v -26.46659 45.4152 17.60212
v -25.97298 45.18381 17.79856
v -27.01597 44.90657 17.49949
v 19.27557 45.79904 19.03486
v 20.34537 45.93019 18.74703
v 20.94235 46.32359 18.5418
v 20.20737 46.35508 18.76418
v 27.43367 22.81929 3.382804
v 26.69507 22.46165 3.327154
v 26.3517 22.42167 3.321128
v 32.22468 42.23994 14.40158
v 33.06542 41.53069 14.08015
v 34.19638 27.11488 7.121228
v 34.26854 27.35999 7.098311
v 34.65743 27.07747 6.874615
v 35.15634 27.07503 6.429909
v 24.57318 28.03626 7.920228
v 23.89192 27.87107 8.229074
v 23.69792 27.87109 7.931814
v 11.94873 -20.51468 11.49609
v 12.34424 -20.10777 12.49372
v 11.62543 -20.54753 12.75953
v -6.242523 79.69182 16.80523
v -31.86619 45.55275 15.45385
v -31.64201 44.79027 15.74158
v -39.99883 45.6066 10.96815
v 38.4578 25.50719 3.692247
v -20.43751 80.91052 14.17438
v -20.3669 82.08721 13.6217
v -38.02623 44.3283 12.56878
v 43.78135 20.32134 -4.263949
v -27.89862 43.77535 17.32425
v -23.28649 45.27554 18.59769
v 40.57889 21.25538 -1.688506
v 40.75656 21.83945 -1.187683
v 40.31289 22.16395 -0.7519127
v 38.4067 22.9786 1.443158
v 39.00145 21.00565 -0.6060399
v 39.78307 22.02136 -0.7615238
v 39.04696 21.9635 -0.1421382
v 38.86646 22.44383 0.4650559
v 38.41624 22.45217 0.8818963
v 20.39078 44.22667 18.6745
v -32.20515 80.67876 9.598934
v -31.63923 80.22533 10.12323
v -31.36085 80.95706 9.892118
v -30.60848 81.17466 10.19376
v -30.30471 81.68722 10.11009
v -2.259799 -81.96746 -7.063263
v 35.43444 26.84387 6.233677
v 35.72338 26.94173 5.964898
v 36.58603 26.67616 5.326298
v 35.05523 27.42812 6.373185
v 35.68451 27.19667 5.947176
v 35.53905 27.85123 6.185853
v 34.94631 28.14673 6.462046
v 34.55328 28.84904 7.254289
v 33.32011 28.55204 7.503618
v 33.0034 28.34917 7.299626
v 33.3269 27.93184 7.195935
v 33.55982 28.19297 7.120314
v 33.93189 28.41641 7.112109
v 33.92132 27.6559 7.036931
v 34.14584 28.15228 6.921031
v 34.57415 27.75754 6.631962
v 10.3099 79.66135 15.91198
v 9.597622 79.19587 16.13769
v 10.48664 78.87605 16.12667
v 10.36336 79.34865 15.96811
v 12.20696 80.4875 15.1596
v 11.56546 80.31842 15.37073
v 10.97647 79.83053 15.6965
v 11.73496 78.85804 15.926
v 15.16921 80.37897 14.50931
v 14.72639 80.74637 14.46581
v 12.84467 80.60295 14.98115
v 12.5049 80.19738 15.21857
v 11.58207 79.72596 15.5984
v 12.43411 78.12045 16.04197
v -60.7335 56.00356 -16.37144
v -35.10173 42.05712 14.52271
v -35.78763 41.8446 14.25319
v -41.35647 43.41822 11.03954
v -40.90528 43.87796 11.13601
v 7.920988 79.87421 16.0918
v 7.644046 80.52589 15.84069
v 7.406299 81.60792 15.39554
v 6.525532 80.74581 15.9038
v -24.42199 45.73899 18.18243
v 32.49531 39.34713 14.08017
v 31.73026 38.30496 14.00871
v 33.82023 41.19875 13.73037
v 33.1942 40.80097 13.98876
v 34.44048 40.02794 13.37607
v 34.12585 40.58826 13.55568
v 33.74499 40.00886 13.68343
v 33.10029 40.05692 13.9372
v 33.11419 39.58942 13.84983
v 35.55476 39.60941 12.73333
v 34.0322 39.69487 13.51865
v 33.62979 38.81846 13.38391
v -41.82209 20.04795 -1.180558
v -41.07049 20.14704 -0.5728635
v -41.12321 18.93083 -0.4166612
v -40.30013 19.06265 0.04633473
v -40.15691 19.51213 0.05658033
v -40.42473 19.57213 -0.03837186
v -17.57928 79.92567 15.2942
v -25.91744 29.00403 7.818012
v -24.70165 28.72482 7.767382
v -0.9821124 -49.517 11.90298
v 2.830502 -50.42266 11.19125
v 38.79877 25.21512 3.429744
v 30.62349 14.29444 3.765664
v 27.78674 14.22068 4.174626
v 30.14199 14.1192 3.874169
v 29.95453 15.35947 3.6741
v 28.81797 14.64052 4.012256
v -5.74608 78.12435 17.40188
v 23.33593 79.4348 12.65456
v 22.70792 79.54488 12.85368
v 22.26054 79.0022 13.19117
v 20.63709 79.90924 13.30373
v 21.02476 78.86292 13.636
v 21.86473 78.77866 13.41619
v 21.84132 78.3025 13.6096
v 22.76644 78.35537 13.23068
v 13.94581 -18.31514 12.18315
v 11.75564 77.72962 16.33375
v 10.95167 77.47004 16.57059
v 6.677514 -22.34098 15.67786
v 31.35081 70.79691 11.72317
v 31.82128 71.14917 11.22008
v 20.63601 40.95374 18.33183
v 22.01384 42.17132 18.18307
v 21.4322 42.67258 18.38243
v 21.00139 42.61366 18.49646
v 20.73047 43.10542 18.57958
v 20.67395 41.58135 18.4174
v -35.97049 23.27082 1.910227
v -35.94487 22.89484 1.85344
v -35.43489 21.78575 1.901483
v -36.06552 22.09621 1.920149
v -36.15929 22.68383 1.893184
v -35.96179 22.43361 1.844263
v -36.72784 23.22007 1.850619
v -36.65204 22.41048 1.864473
v 0.7254267 4.983449 25.19512
v -22.94395 46.41547 18.55635
v -22.49748 45.56371 18.74452
v 9.281101 -17.73278 21.22958
v 10.13556 -18.07417 20.20792
v 22.07282 24.38543 4.110638
v 22.64704 25.66809 5.487082
v 23.23933 27.24829 7.48734
v 23.29633 27.52113 7.357268
v 23.10678 27.27325 7.106315
v 23.38687 27.64039 7.663715
v 22.96837 25.92219 5.799055
v 22.03962 26.5788 6.234976
v 21.44419 25.60307 5.462532
v 20.45041 25.76352 5.54763
v 21.05826 25.82488 5.546371
v 22.55775 26.54335 6.310074
v 22.582 26.0238 5.874548
v 22.00031 26.16301 5.955022
v 21.31909 26.12834 5.795323
v 21.94583 25.19935 4.99944
v 22.02995 25.82294 5.653004
v -45.23767 22.62409 -2.284944
v -44.55045 21.91213 -2.861547
v -44.17986 22.69107 -2.159288
v -44.54336 22.49053 -2.241088
v -43.53478 22.16783 -2.491658
v -35.13922 16.66253 2.622651
v 17.4952 -42.73271 2.22901
v 26.76321 19.04017 2.860022
v 9.475655 77.19583 16.89102
v 23.34048 78.50749 12.95894
v 22.96282 78.23499 13.19302
v 22.42208 77.937 13.53235
v 19.35029 26.2359 6.523577
v 20.58569 26.08439 5.763262
v 21.55014 26.48621 6.145425
v -23.23271 -43.16943 1.035291
v 1.982268 -50.57561 11.35897
v -0.9637367 -82.456 -8.621619
v -0.4503778 -82.59026 -9.148999
v 0.750483 -82.52661 -9.039072
v 20.71748 47.89449 18.45827
v 36.01916 28.45453 6.559559
v 27.60591 17.02296 3.3597
v 27.65787 16.29845 3.69751
v 28.56317 17.73462 3.076315
v -37.5032 42.98458 13.27262
v -20.38678 -42.92849 2.651014
v -19.97195 -42.82949 3.056622
v -32.0449 43.68986 15.71053
v -31.72906 43.96912 15.80349
v -31.35793 44.4472 15.9091
v -32.40131 44.65245 15.41862
v -26.64073 48.41322 17.19972
v -6.135412 71.95816 18.91816
v -27.60657 16.51867 3.279765
v -26.89381 15.87716 3.552008
v 20.20221 73.83595 15.6848
v 21.13812 73.58672 15.48339
v 19.16584 74.06772 15.91619
v 18.27654 24.53842 4.933258
v -22.66763 -42.96889 1.253278
v -22.11779 -42.88501 1.509734
v 37.53581 27.61295 5.285605
v 36.9209 27.90062 5.804293
v -27.46142 49.40583 16.76649
v 26.40678 43.5553 16.81391
v 27.61 43.20647 16.33005
v 28.61167 42.68408 15.8826
v 28.49425 44.49063 15.86556
v 15.35012 27.14333 8.777685
v -38.88321 46.63211 11.33666
v -39.54066 45.342 11.41576
v 6.39196 81.97948 15.34902
v 4.735832 81.4379 15.83374
v 36.52118 40.89705 12.3336
v 38.69641 40.64942 11.09393
v 37.93341 41.00518 11.53937
v -35.82459 45.31623 13.55902
v -22.85171 29.89701 9.634244
v -22.16258 30.61062 10.52822
v -22.60112 30.38097 10.17476
v -23.21149 30.92514 10.56105
v -23.83273 31.38513 10.90585
v -24.31953 30.58867 10.00323
v -24.89601 31.15615 10.41876
v -25.62961 31.84667 10.91566
v -27.32994 29.79564 8.601925
v -25.93712 29.7984 8.909423
v -24.77051 30.27318 9.637276
v -25.48028 30.36003 9.58686
v -26.27178 31.2494 10.28403
v 22.36747 74.63995 14.77078
v -28.62117 44.96074 17.00136
v -27.92391 44.70365 17.23624
v -28.57885 45.97251 16.79119
v -28.79282 45.32777 16.85332
v -28.12561 45.33989 17.07796
v 3.53743 82.25214 15.6004
v 3.408242 81.4144 16.01634
v -0.6531421 82.35564 15.76113
v -0.1217104 80.69037 16.47568
v 1.633334 82.23589 15.7061
v 0.68767 79.75983 16.79362
v 2.252316 81.48916 15.99628
v 1.287122 80.60449 16.43197
v -28.31843 47.3036 16.63404
v -27.96363 47.88855 16.72643
v 25.67188 68.51802 14.64087
v 21.02092 26.45389 6.366402
v 22.52264 27.51054 7.124165
v -31.05656 43.42382 16.11284
v -35.01245 18.04009 2.160696
v 34.60581 41.79021 13.34866
v 35.76614 41.02651 12.72064
v 1.356674 -42.29359 12.60938
v 16.27162 24.97114 6.079962
v 16.81897 24.81823 5.624266
v 17.2316 24.7622 5.435607
v 17.90655 24.67532 5.20184
v 17.3936 24.83162 5.660783
v 18.16914 25.17585 5.525193
v 16.78204 -43.13943 2.011605
v 29.72355 36.29212 13.62301
v -20.95475 48.75409 19.03067
v 27.27403 44.10174 16.43435
v 27.49744 44.54914 16.28327
v -14.4959 78.62632 16.35422
v 37.3616 72.45792 6.939114
v 19.54684 29.55226 10.05699
v 18.03845 29.10534 9.931265
v 42.51689 36.5004 8.170452
v -21.59207 81.96966 13.40286
v 9.238563 78.87902 16.29792
v 7.953953 79.15829 16.37061
v 24.71993 76.53288 13.25439
v 24.45126 77.14216 13.1405
v 23.6228 76.55215 13.67147
v -40.27283 45.83693 10.68656
v -40.44421 44.99198 10.94657
v -25.07761 46.1731 17.98189
v -24.12953 46.75845 18.20068
v -24.15156 46.09812 18.23411
v 13.39932 -19.15666 11.07648
v 3.916035 60.18758 20.44162
v -40.38132 29.09368 5.656002
v 23.58033 45.65004 17.66778
v 22.73423 45.81766 17.92597
v 22.13523 45.23882 18.17246
v 22.74966 44.309 18.02596
v 22.60865 43.44637 18.08203
v -41.42595 43.97146 10.78399
v -41.2388 44.35128 10.73274
v -30.62109 46.865 15.75185
v -31.35675 45.90866 15.64501
v -25.40332 81.23437 12.45875
v 13.70793 73.06142 17.31497
v -18.42384 24.73251 5.296603
v -18.84753 24.59811 4.899018
v -19.70324 24.12625 4.218358
v -19.35133 24.04961 4.231253
v -19.70211 23.40273 3.585801
v 13.40908 -19.029 12.39021
v 51.17957 39.33843 -0.8646085
v 15.20296 -43.0591 3.373178
v 28.53502 73.59538 12.44537
v 27.62738 73.94766 12.77859
v 19.29452 25.24627 5.403283
v 16.69689 25.51141 6.628357
v 17.14101 25.17952 6.134967
v 16.44385 25.99938 7.16773
v 16.09702 26.32745 7.668662
v 17.60668 25.99085 6.744909
v -38.38394 46.56594 11.70387
v -39.17616 45.88367 11.43185
v -28.6102 42.84316 17.1311
v 42.57987 37.43766 8.366467
v 17.96075 -42.26664 2.799524
v -5.216802 73.4464 18.65536
v 15.45513 79.21767 14.94693
v 14.76384 79.83135 14.84914
v 13.05134 79.43547 15.40371
v 16.76453 76.98994 15.54632
v 16.57869 77.52946 15.40807
v 16.01027 78.27592 15.24105
v 16.09137 77.01408 15.70455
v 15.31464 76.29949 16.13735
v 15.06133 78.45951 15.36852
v 13.88346 78.8992 15.41599
v 14.82986 75.748 16.45543
v 14.48908 77.58813 15.80843
v 29.17608 39.84353 15.47595
v 26.69261 39.96217 16.33014
v 29.3022 38.52656 15.05233
v 28.02608 39.00388 15.5106
v 26.37731 39.06358 16.02601
v 26.94582 38.6388 15.7381
v -25.59783 23.87928 3.090477
v 22.2124 75.29665 14.59188
v 22.79457 75.93343 14.19991
v 23.14341 75.38532 14.24015
v 23.36592 74.66387 14.38643
v 23.81603 74.38103 14.25923
v 23.05705 74.34554 14.59775
v 25.14437 76.07685 13.16919
v 24.1391 75.97765 13.66707
v 23.67539 75.40457 14.01251
v 25.57651 75.46039 13.15303
v 24.70078 74.28308 13.90329
v 24.23451 74.98901 13.88959
v 24.24967 73.84929 14.19501
v -32.71865 -73.45209 -33.19249
v -20.45091 -43.00571 2.560479
v 3.254649 79.93255 16.63299
v 2.172667 79.41312 16.87182
v -23.51668 25.30382 4.268405
v -5.086776 -20.25615 23.09746
v -5.392791 -20.20008 22.3408
v -5.216887 -19.96116 23.22565
v 10.6107 -17.5945 21.00163
v 2.12808 -42.39756 12.23678
v -39.31956 44.58286 11.86227
v -40.2308 44.68189 11.20138
v -40.51331 44.36846 11.15936
v -39.07602 43.10479 12.41105
v -39.60029 43.45133 12.07636
v -39.95097 43.80389 11.76951
v -40.40491 43.81034 11.48054
v -40.45239 43.33298 11.61974
v -40.23533 42.84455 11.83708
v 22.21119 47.26777 18.01663
v -2.201119 -21.403 23.53276
v -27.65809 15.34922 3.666151
v -29.08749 15.31247 3.651941
v -28.61375 15.46008 3.651788
v -46.76577 42.203 7.202098
v -40.67067 40.42127 11.63276
v -40.3973 41.61493 11.87915
v -39.41166 41.71656 12.41382
v -39.63237 40.87271 12.21687
v 27.84445 73.42164 12.84421
v -0.4551546 76.76745 17.92163
v -5.763756 -50.32191 11.27586
v 9.007391 -42.91758 8.277452
v -14.2887 82.59119 14.69925
v -15.14277 81.68428 14.98429
v -15.16872 82.39541 14.63445
v -16.12091 82.26616 14.51037
v -17.59891 82.00191 14.3562
v -18.30324 81.74435 14.29135
v -17.26364 80.74129 15.00883
v -17.33174 81.50262 14.64721
v 39.62043 25.03966 2.774898
v 40.08554 25.03906 2.492367
v -33.58581 45.5382 14.67961
v -33.92728 45.02953 14.64621
v -32.92456 44.03263 15.2832
v -33.95201 45.95646 14.38221
v -33.25003 44.93449 14.98868
v -32.99081 45.44431 14.98727
v 16.51905 74.90477 16.30363
v 15.47983 74.61152 16.6579
v 16.14636 74.1394 16.59571
v 15.58957 73.39954 16.85975
v 21.25322 -39.53726 5.319121
v -34.71721 42.57723 14.68692
v -37.17702 42.49684 13.54097
v -36.38077 42.25544 14.0019
v -35.32792 43.07964 14.41676
v -35.11356 42.70618 14.54875
v -34.54782 43.35334 14.68036
v -33.54097 44.35974 14.95644
v -36.14447 43.41034 13.93101
v -35.0091 44.00105 14.3119
v -28.07961 46.17801 16.92439
v -26.99083 45.7403 17.36072
v -27.23397 46.23568 17.18999
v -28.03369 46.85891 16.82187
v -26.7482 46.84596 17.29882
v -27.00675 47.25891 17.16361
v -26.58652 47.77069 17.27482
v -37.96584 44.43157 12.61178
v -36.6759 43.38817 13.64894
v -37.20855 43.57277 13.28047
v 13.65703 -42.27578 6.242486
v 12.40556 -43.15739 5.491556
v -3.389082 -46.98581 11.98148
v -1.896689 -47.59701 12.05808
v 0.08888786 -45.86829 11.70081
v -1.229596 -45.20248 11.56355
v -1.46327 -45.53762 11.66723
v -2.135558 -46.50004 11.77679
v 0.1654329 -45.67585 11.6666
v -1.683706 -46.61985 11.92722
v -1.069104 -48.31686 12.10709
v 0.6699398 -49.23723 11.98132
v 1.432364 -49.20327 11.9801
v -32.46285 42.09868 15.63622
v 24.00826 72.31045 14.70211
v 24.87654 71.35258 14.66032
v -3.381103 -13.14226 33.85906
v -4.408972 -13.71674 33.53501
v 7.645129 -43.12591 9.028385
v 24.17472 45.91528 17.42382
v 23.64943 44.9924 17.69298
v 25.00998 44.25841 17.26436
v 25.32083 43.68435 17.19071
v 24.77598 44.74859 17.3077
v 26.11189 44.35454 16.90673
v 12.82882 77.56251 16.17102
v 11.69075 76.48347 16.77123
v 39.13034 43.81315 10.19385
v -42.69285 27.01486 2.469759
v -43.03647 26.68042 2.152206
v -18.06888 79.71613 15.26978
v -18.44315 79.93008 15.0848
v -18.07572 80.84755 14.76769
v -18.48626 80.87543 14.6373
v -18.64095 80.59175 14.72965
v -19.49662 80.27661 14.66051
v -19.17049 79.79781 14.94382
v 26.55527 74.23167 13.13459
v 26.19011 73.418 13.56901
v 25.58278 74.15924 13.58471
v -45.54136 -62.21988 -46.37658
v 9.936563 -19.62315 16.89866
v 17.53265 -19.76854 7.919203
v 41.3758 20.0368 -2.547594
v 41.77361 20.22557 -2.708652
v 42.31949 20.29223 -2.922959
v 42.32727 20.90473 -2.437599
v 41.46362 20.9829 -2.186756
v 41.80482 21.30856 -1.868411
v 41.38995 21.25237 -1.923263
v 41.09203 21.68692 -1.351259
v 41.3517 21.92472 -0.7975372
v 41.82481 20.58665 -2.527673
v 41.30474 20.5763 -2.346943
v 40.9968 21.03749 -2.063865
v 40.85451 21.20032 -1.705775
v 30.16525 77.7748 10.03584
v 22.26308 17.44432 3.28701
v -47.52858 23.46379 -3.805442
v 24.17013 11.55216 3.76325
v -55.83252 61.91563 -8.696731
v -55.39669 61.82479 -7.934779
v -55.57707 62.27179 -8.294563
v -38.57754 43.66806 12.51684
v -38.10743 43.19989 12.88454
v -38.43686 42.40467 12.92688
v -36.64732 41.64067 13.85279
v -37.66342 42.4573 13.27724
v -37.45113 41.80887 13.44888
v -38.46748 41.59568 12.9252
v -37.79614 40.84066 13.16788
v 32.06553 69.92155 11.29379
v -1.828416 74.34463 18.56355
v -3.9622 74.33611 18.51118
v -1.777778 76.36336 18.098
v -4.168735 76.02182 18.1266
v -2.157353 77.39593 17.77536
v -4.716703 77.91145 17.52462
v -4.343775 81.72743 16.05574
v -4.875386 82.44401 15.7048
v -3.26177 78.67188 17.27764
v -0.8058203 81.36662 16.23121
v -3.092239 82.30212 15.8393
v -1.478583 79.20084 17.09127
v -1.691975 80.19467 16.74422
v -1.989623 81.91392 16.01364
v -5.214443 81.59934 16.06358
v -6.431087 82.49599 15.5929
v -5.008344 79.47727 16.9586
v -3.983173 79.66331 16.90823
v -6.354725 80.90792 16.33134
v 7.13036 79.15987 16.48132
v -22.5832 16.0153 3.394724
v -26.98261 47.72662 17.12796
v -26.21559 48.15558 17.3916
v -0.4029601 -80.95808 -4.721952
v 25.10506 73.67429 13.92111
v 5.360651 69.30681 19.18895
v 48.22852 -55.81228 -43.00929
v -41.81395 43.80428 10.58637
v 0.08554634 -44.03801 11.30801
v -0.5715851 -44.46908 11.45649
v -0.07023311 -44.25668 11.3343
v -0.2748952 -44.45746 11.39134
v -0.2273796 78.99807 17.12914
v 18.3068 17.34295 3.132231
v 16.72825 17.17627 3.381899
v 29.5188 44.59371 15.3979
v 29.47536 43.63613 15.50255
v 27.91845 38.11006 15.30107
v 27.12006 37.71446 15.33126
v 26.29153 13.38032 4.140985
v 9.402571 -20.81032 15.37906
v 14.89947 24.76353 6.805449
v -0.3171291 59.96724 20.64193
v -3.063083 59.6314 20.66752
v -2.605512 58.47578 20.79744
v -31.68163 15.72576 3.470579
v -30.35943 15.81937 3.395992
v -31.14258 16.59012 3.261904
v -31.95171 17.25758 2.873661
v -2.155774 7.555428 24.33596
v -19.03842 21.17036 1.872312
v -19.67394 21.69213 1.464134
v -19.6611 21.52282 1.328825
v 9.944516 74.337 17.68247
v 13.47275 73.1872 17.32878
v 13.79266 74.81181 16.90907
v 12.61487 74.55985 17.17864
v -20.57792 -43.1366 2.472802
v -21.4859 -43.12915 1.564603
v -42.63945 -65.08208 -44.78959
v -33.09619 15.32036 3.36792
v -59.20044 58.91398 -13.81656
v -58.9752 59.58867 -13.44876
v 16.03971 17.00003 3.508776
v 9.486123 -19.82666 16.5254
v 27.0403 75.48512 12.53887
v 27.37459 75.3401 12.41055
v 31.38281 77.6193 9.447568
v 32.33236 75.57515 9.678785
v 31.85316 76.83936 9.442117
v 27.4771 75.79713 12.20494
v 27.95222 75.67054 12.01922
v 28.18518 75.18491 12.05978
v 28.74251 75.44736 11.707
v 26.7147 77.26556 12.14486
v 26.07376 76.79253 12.5658
v 26.66467 76.14625 12.52873
v 27.38589 77.0397 11.89859
v 27.45022 76.44795 12.04896
v 27.99784 76.26635 11.8558
v 29.30411 77.10796 10.85563
v 29.03661 76.79681 11.10638
v 28.08293 77.01475 11.57027
v 28.70161 75.72992 11.66194
v 29.63747 75.23029 11.35081
v 30.98452 77.10976 9.843406
v 30.63687 76.4191 10.34123
v 30.27254 77.00476 10.33783
v 29.94159 76.76064 10.65991
v 30.25415 76.41996 10.6153
v 29.93027 76.03217 10.94683
v 29.65927 75.53446 11.2426
v 31.65011 74.16814 10.50584
v 31.70741 74.71326 10.28857
v 31.47855 76.07254 9.955148
v 31.22649 75.2572 10.38729
v 30.43311 75.75139 10.70307
v 30.87831 75.58584 10.47951
v -14.3306 -42.93681 8.094704
v -14.40157 -43.26443 8.199129
v -14.75123 -42.90052 7.788578
v -30.81721 42.9796 16.1949
v -0.004962821 58.68927 20.75422
v 37.96192 72.54363 6.381455
v -37.34614 -69.95786 -38.64598
v -38.4317 -68.99944 -39.90001
v 4.859179 -19.57786 17.43616
v -7.16506 77.76211 17.44474
v -7.386529 79.85503 16.67717
v -12.05967 82.43237 15.14456
v -13.35189 81.91878 15.191
v -13.68916 81.90279 15.14293
v -13.02468 81.62582 15.37537
v -13.46522 81.56015 15.33129
v -11.47664 80.79891 15.89614
v -7.340403 82.26295 15.64704
v -11.87909 82.71745 15.0418
v -12.50485 81.87917 15.35306
v -8.627162 82.34061 15.521
v -10.59352 82.50682 15.27232
v -11.22608 82.72604 15.11358
v -8.639938 81.87122 15.72997
v -9.438593 82.009 15.62507
v -9.825201 82.47521 15.37446
v -10.56343 81.98429 15.48904
v -11.0073 82.00154 15.44932
v -8.174227 81.44334 15.95343
v -9.425918 81.42896 15.85305
v -10.58295 81.0603 15.87235
v -8.366437 79.01736 16.91918
v -8.910481 80.70732 16.19439
v -10.94864 79.53102 16.4617
v -25.81034 49.03209 17.47123
v 24.9962 45.9795 17.04781
v 26.51346 47.97679 16.14684
v 25.26351 47.90376 16.71284
v 25.12854 47.40411 16.82014
v 25.54356 46.75767 16.71221
v 27.9782 47.07059 15.62129
v 28.17763 47.96055 15.4311
v 25.77628 47.49972 16.51847
v 26.03717 46.14325 16.5926
v 27.96966 46.38758 15.74022
v 26.71477 46.82237 16.19423
v 26.15617 44.91812 16.79445
v 27.9396 44.93714 16.03576
v 28.31825 45.24376 15.81499
v -20.40915 73.18941 16.65375
v 18.73613 -41.64355 4.042173
v 19.78337 -40.81421 4.81136
v -17.95029 77.99338 15.99741
v -15.48687 78.26782 16.33536
v -15.04386 79.49762 15.9283
v -16.14402 79.03724 15.93646
v -18.15899 78.66478 15.67949
v -16.8927 78.797 15.88354
v -17.19965 79.40706 15.56513
v -16.5682 81.02464 15.02184
v -16.93673 80.1479 15.32168
v -12.41793 80.10326 16.06365
v -13.27755 81.33739 15.45234
v -14.21582 81.22532 15.37543
v -15.2022 80.52412 15.49063
v -12.17731 79.15249 16.47395
v -13.9048 79.35912 16.16789
v 26.10926 48.54522 16.2625
v 34.28242 69.11405 10.01566
v -5.462463 -19.60981 24.2895
v -43.17214 27.21779 2.243146
v -42.485 27.56403 2.892367
v 17.81845 58.15205 18.29305
v -52.76457 41.50471 0.4438218
v 23.67117 28.41466 8.158303
v -32.50658 39.69185 15.04838
v 17.18093 72.70341 16.65182
v 15.917 72.92596 16.88717
v 14.25532 72.47539 17.31716
v 15.69685 70.68976 17.34579
v 15.80112 71.48799 17.1945
v 14.74638 71.45335 17.42111
v 15.4912 72.03843 17.15118
v 11.22121 72.90965 17.78666
v 13.6552 71.91516 17.54528
v 12.78531 72.72509 17.53665
v -20.43583 28.66195 8.972985
v -19.79242 28.0195 8.443651
v -21.64531 73.63049 16.27995
v 16.87619 44.54868 19.60413
v 17.76215 45.01581 19.41869
v -29.48065 43.07118 16.75021
v -29.91928 42.42457 16.58009
v -30.58771 43.26474 16.2828
v -30.57481 42.02159 16.26327
v -29.90043 41.91123 16.51601
v -30.03246 41.16557 16.20295
v -27.49518 42.15508 17.41672
v -28.1585 43.0807 17.27343
v -28.46705 42.36418 17.1712
v -27.94594 41.83048 17.2381
v -28.93165 42.06866 16.93328
v -28.63861 40.97721 16.57151
v -28.353 41.35383 16.88571
v -27.40618 40.95882 17.14235
v -26.98027 40.77822 17.18849
v -39.31674 44.13091 12.01939
v -38.45177 44.07697 12.43813
v -38.6797 44.32302 12.28883
v -38.01895 44.55178 12.59546
v -30.77479 23.73826 2.715716
v -29.68052 23.5572 3.043864
v 13.89279 68.71247 17.99251
v 23.78301 48.12735 17.31902
v 24.64445 48.15316 16.94249
v 35.45983 71.73035 8.590341
v 30.19749 75.16735 11.06273
v 29.43159 74.88189 11.55803
v 29.9315 74.63287 11.38588
v 9.656533 -81.7 -11.36384
v 37.22524 15.31121 1.457376
v 36.66814 14.84471 1.809896
v 38.39091 71.27614 6.332775
v 37.75644 72.1935 6.672723
v 36.51101 71.77747 7.80202
v 37.19054 71.51652 7.328082
v 14.30092 -19.50123 9.411365
v 19.82922 47.03793 18.82271
v 18.84914 47.87057 19.07072
v 40.80471 42.80246 9.302936
v 40.80821 44.05604 8.904939
v 0.2095324 -81.47445 -5.852988
v -1.346578 -81.47548 -5.842186
v -0.6104331 -82.15264 -7.646983
v 2.248746 68.0078 19.62218
v 19.72767 18.86159 2.080826
v 19.31934 18.54616 2.217872
v 19.16488 19.35481 1.793771
v 15.87294 27.84501 9.306047
v 15.95816 26.9044 8.344058
v 17.36945 27.85293 8.891282
v 18.32465 27.03634 7.669807
v 25.33313 24.40805 4.217502
v 32.22238 29.34857 8.34436
v 14.10688 70.82753 17.65598
v 13.84605 69.51405 17.91858
v -24.48858 -42.92596 1.551092
v 0.9189902 -15.38413 31.9551
v 1.353462 -14.78695 32.2318
v -21.12652 81.57456 13.69568
v -21.6372 80.58162 14.03129
v -20.53362 80.28116 14.43086
v -33.78719 42.55272 15.02651
v -33.42561 41.77773 15.18447
v -32.69643 41.05967 15.35815
v -31.97726 41.73004 15.79908
v -31.12796 41.64399 16.02748
v -32.10947 40.53596 15.47657
v -41.32925 44.75985 10.48446
v -40.77016 45.62154 10.43723
v -41.00374 46.09743 10.06887
v -31.12759 80.55032 10.24434
v -31.57295 79.5937 10.48343
v 31.49198 47.08703 13.88981
v 26.99619 17.01108 3.399594
v 27.29465 17.64536 3.135628
v 26.28329 17.69807 3.187947
v 25.3545 18.01823 3.175299
v 27.30149 73.31023 13.13107
v 4.461923 40.25997 20.91301
v 3.688934 40.44683 21.01719
v 52.32317 38.05188 -2.675222
v 52.23932 37.09128 -2.424925
v 5.707538 -22.71792 16.22184
v 24.02416 18.81623 2.943171
v -25.17928 48.37401 17.72544
v -24.59394 48.69661 17.89881
v -21.35633 20.42372 1.25932
v -22.00032 -42.95314 1.24009
v 19.6394 15.17071 3.717896
v 18.46775 15.17745 3.690418
v 18.11579 15.80124 3.555321
v 18.00192 16.69281 3.400549
v 16.58583 16.43381 3.529263
v 17.43894 15.64347 3.625319
v -47.34877 44.99076 5.335047
v 37.48463 38.38073 11.53873
v 42.43126 34.67844 7.514755
v 32.45454 30.34708 9.060437
v 31.40698 13.7891 3.635499
v 14.40973 24.60097 6.900005
v -27.62592 40.04782 16.66828
v 1.164826 -43.95869 11.15204
v -28.07713 79.19268 12.41699
v 53.51121 37.53318 -4.91938
v 33.14652 76.63246 8.786585
v 33.05043 76.11754 9.042277
v 32.26625 76.06613 9.529571
v 32.63947 74.72343 9.74252
v 33.57891 75.11807 8.954443
v 36.79498 44.58908 11.48312
v -46.15676 25.08317 -1.573288
v 34.45087 72.88543 9.020535
v 2.351197 -43.78706 11.03065
v 1.621014 -43.65396 11.13032
v 1.986899 -42.8673 11.66404
v 0.9952889 -43.09689 11.70437
v -26.22056 19.04976 2.469923
v -25.55177 18.99217 2.390156
v 36.39848 23.28249 2.283522
v 26.09754 67.07485 14.56291
v 18.38364 -42.99511 1.507879
v -0.9852303 -23.10047 19.80603
v 8.23267 -20.06824 16.13012
v 30.32643 44.2625 15.06786
v 35.59528 -68.32386 -42.12902
v 3.648132 -50.6982 10.83926
v 3.087051 -51.41066 10.56345
v -32.8411 79.93335 9.61239
v -33.24635 80.20342 9.239915
v 37.57249 20.55359 0.6558537
v 38.18821 20.77572 0.2730418
v 37.8453 21.25827 0.7153381
v 38.224 21.48771 0.4678709
v 38.42873 22.17723 0.6726676
v -35.48315 25.01216 2.518533
v -35.66771 25.17874 2.708116
v -35.72958 24.3645 2.203965
v -35.49358 24.85726 2.427794
v -36.00324 24.89639 2.371029
v -35.98979 25.6435 3.387516
v -36.40712 24.87877 2.330171
v -37.78866 25.05017 2.498583
v -20.99245 43.33686 19.0736
v 5.997954 -81.77129 -8.345665
v 25.92112 18.72848 2.942363
v 8.791675 -21.66739 14.60406
v -36.1394 19.6184 1.761986
v -36.31813 20.36133 1.794692
v -9.886192 -43.20974 10.28108
v 29.61557 45.23665 15.23432
v -0.54132 -78.8689 -1.507963
v 16.23228 44.39066 19.73638
v 3.344479 77.25506 17.57803
v 2.788301 78.4996 17.20463
v 2.559764 76.82353 17.76742
v 1.290052 78.28018 17.34503
v 0.07374048 78.08723 17.464
v -33.68904 46.34071 14.44947
v -32.78282 46.19345 14.89914
v -61.06704 55.1419 -16.89469
v 24.69823 72.73788 14.32538
v -24.40922 47.96777 18.02091
v -24.3038 47.27456 18.11274
v 42.99828 24.86902 -0.02084753
v 43.11466 24.03839 -0.4399442
v 43.29974 24.7007 -0.3109017
v 42.43975 23.60039 -0.09127406
v 42.10087 24.06228 0.333025
v 42.68721 24.41768 0.0114399
v 42.47731 24.648 0.2229012
v 42.11518 24.7399 0.6009713
v 40.55637 24.52781 2.117211
v 41.0035 24.1993 1.701005
v 40.72951 23.93714 1.888594
v 40.9549 23.59387 1.402719
v 41.16212 23.98331 1.468295
v 41.81138 23.52047 0.5313532
v 41.77656 24.21961 0.7290978
v 40.953 25.14294 1.799108
v 40.81496 24.66914 1.855411
v 41.29937 24.33046 1.367984
v 41.72131 25.12942 1.198521
v 39.99195 25.59813 2.717985
v 40.5489 26.0536 2.536162
v 41.36308 25.46178 1.721814
v -27.6965 81.10046 11.67995
v -27.87662 80.00304 12.14658
v 18.22294 37.64198 17.87655
v 42.10651 17.96589 -2.69173
v -13.53206 -17.65499 19.8101
v -14.08309 -17.69097 20.00293
v -10.37118 -81.10619 -6.35791
v -18.6701 43.83798 19.52715
v -33.74695 79.48121 9.253212
v -35.22519 79.85921 8.20188
v 12.15199 -42.48301 6.840042
v 37.6832 43.98074 11.07116
v 37.26009 43.57918 11.47856
v 37.18248 42.68837 11.73284
v 37.61761 41.80099 11.61352
v 39.50435 43.03331 10.1241
v 38.96509 43.16098 10.40191
v 38.34179 43.77176 10.64701
v 37.63806 42.24757 11.51912
v 38.68922 41.91492 10.89841
v 39.10326 41.38457 10.72319
v -30.53152 40.866 16.01271
v -31.34415 40.15089 15.61152
v 36.04069 -67.9604 -42.99804
v -33.46581 40.0199 14.78681
v -34.05504 41.81473 14.92183
v -35.24475 41.15483 14.45992
v -5.745982 -82.63329 -9.408101
v 24.97251 52.60022 16.29448
v 26.72134 24.96797 4.331381
v 27.82516 25.09307 4.1291
v 24.94899 24.81721 4.48013
v 26.22313 24.84165 4.338524
v 27.38993 24.43635 3.847959
v 39.12624 37.50997 10.46209
v 36.26801 75.75638 6.856965
v 18.62147 -41.99034 3.168115
v 18.36959 -42.69302 2.030288
v 9.549285 -20.74343 15.28161
v -21.90619 78.58396 14.79731
v -21.84558 79.71811 14.35156
v 24.49855 17.95046 3.121716
v 24.65375 18.40522 3.074163
v 25.05091 18.77306 3.040881
v 22.8565 17.89907 3.123222
v 23.41962 17.79311 3.157475
v 23.58519 18.27765 3.041124
v 23.34468 18.95848 2.900694
v 22.63448 18.76588 2.78356
v 22.79298 19.26192 2.763981
v 20.82581 23.2725 2.767009
v 19.44257 22.90974 2.311484
v 20.14272 23.13747 2.492282
v 21.76159 23.17153 3.31904
v 20.06149 23.89985 3.496672
v 19.47689 23.71067 3.587362
v 19.58119 23.92605 3.985971
v 18.90242 23.57734 3.775575
v 17.74578 23.25176 4.031988
v 20.21969 18.53089 2.510424
v 21.50227 17.91209 2.969939
v 22.23708 18.27781 2.874593
v 19.38425 18.07928 2.476201
v 19.96354 18.59009 2.264366
v 26.42702 22.68149 3.400416
v 27.18258 23.88715 3.72188
v 19.8535 22.71894 2.193594
v 19.71138 22.44324 2.05027
v 18.91668 22.44194 1.886513
v 22.4381 21.41912 2.957596
v 19.52741 21.44163 1.777112
v 19.37517 21.04472 1.625809
v 19.39613 20.6508 1.607614
v 19.7578 20.24679 1.788737
v 20.06341 19.46712 2.16534
v 20.31906 20.07856 2.082552
v 21.58595 19.60688 2.404058
v 22.06586 20.62414 2.680056
v 19.85218 20.86583 1.841571
v 20.70124 20.50768 2.1643
v 21.2694 21.26081 2.544405
v 20.47899 22.7007 2.475979
v 21.16412 22.95764 2.865211
v 21.5639 22.29151 3.027758
v 20.03705 21.7541 2.037418
v 26.12939 22.43222 3.365018
v 25.70598 24.11759 4.084952
v 26.43047 24.31842 4.007226
v 23.33548 23.56083 3.821463
v 26.15165 22.92853 3.483899
v 26.22972 23.56262 3.738378
v 25.61634 22.93868 3.565473
v 24.89432 23.61023 3.915527
v 24.55602 22.35675 3.420472
v 22.6617 23.18096 3.572776
v 22.40505 22.19508 3.116183
v 22.00196 22.81288 3.275802
v 25.04352 21.46937 3.178455
v 23.35703 21.71222 3.14964
v 23.61757 20.40562 2.983123
v 23.07357 20.62832 2.866636
v 23.43186 19.6828 2.877048
v 24.55743 19.51399 2.917094
v 26.0484 22.13914 3.287782
v 25.58526 19.89432 2.867128
v 24.76135 20.87576 2.997201
v 26.69991 19.70019 2.857679
v 26.58445 21.92559 3.224776
v 25.93957 21.31258 3.099155
v 28.29605 21.31859 2.981907
v 27.29215 21.40411 2.987682
v 27.43472 20.82829 2.93882
v 28.50262 19.51731 2.852187
v 28.13032 20.1031 2.900746
v 29.00413 19.83622 2.82743
v 29.11595 24.93023 3.81822
v 27.40759 24.72867 4.00529
v 27.6414 24.25408 3.736255
v 28.79376 24.30327 3.683214
v 28.28318 24.2179 3.692243
v 28.22362 24.75441 3.854363
v 35.6684 15.2623 2.189011
v 32.10427 24.7063 3.697024
v 31.03225 24.5846 3.541508
v 30.24822 25.09063 3.977385
v 29.43055 24.73284 3.673059
v 30.34403 24.51016 3.540261
v 29.63151 24.00809 3.508915
v 37.56969 22.94374 1.776073
v 36.86135 22.73147 1.943798
v 29.65302 20.53293 2.819453
v 29.61382 21.15978 2.874987
v 38.00211 16.74883 0.6482097
v 36.13965 16.26623 1.666655
v 37.60226 16.18906 1.029707
v 37.41243 18.03608 0.5151814
v 29.68063 19.27889 2.768045
v 30.61669 16.00525 3.391667
v 30.92508 15.18083 3.581332
v 36.05191 22.79419 2.360287
v 30.36518 22.43857 3.036097
v 31.09019 21.70755 2.935408
v 33.19641 23.52716 3.013426
v 31.69228 24.2704 3.406213
v 30.71705 23.94403 3.322787
v 31.27621 23.00097 3.035302
v 30.84563 23.35432 3.128303
v 34.72491 22.75944 2.713401
v 34.57644 23.48052 2.905236
v 32.27678 23.40572 3.044767
v 32.63678 21.99189 2.76006
v 33.65351 21.13438 2.551656
v 33.14252 20.4729 2.634718
v 31.4761 21.05479 2.734257
v 31.00365 20.34141 2.687161
v 30.52164 18.43162 2.744857
v 31.15775 19.35987 2.667295
v 31.15938 17.95509 2.756981
v 30.33421 16.81503 3.133619
v 36.58764 18.91107 0.9261836
v 38.01657 21.69176 0.7596552
v 37.69271 22.47227 1.38737
v 36.9082 22.08878 1.646513
v 36.82951 19.967 1.025617
v 37.24763 21.1433 1.12576
v 35.99968 20.51682 1.735868
v 36.07846 22.34171 2.244005
v 35.29579 22.76928 2.6391
v 34.56117 21.22899 2.445608
v 35.54222 21.44361 2.222497
v 35.02073 20.60515 2.249708
v 34.04235 20.16934 2.456167
v 32.83516 19.30842 2.6569
v 34.39371 19.20697 2.30015
v 33.81254 19.24929 2.512882
v 37.09201 17.24854 0.8427447
v 35.65432 17.63858 1.421064
v 36.01053 18.32076 1.196434
v 35.2304 19.86154 1.976683
v 34.80093 16.66103 2.060416
v 33.50571 17.19685 2.409503
v 33.82058 17.74142 2.277
v 33.46837 18.3979 2.515241
v 32.74148 18.38482 2.631155
v 32.81201 17.91069 2.587301
v 32.06301 17.79935 2.68988
v 33.5784 16.67453 2.457623
v 32.73932 17.37543 2.569212
v 32.20235 16.94466 2.726313
v 31.74541 17.20019 2.789113
v 31.34025 16.65221 3.024268
v 34.23404 14.41378 2.898187
v 34.23721 15.26331 2.695462
v 33.27701 14.96299 3.098677
v 32.17544 16.47898 2.900647
v 32.56824 15.70281 3.095768
v 31.67545 15.60373 3.303004
v 31.49077 14.85887 3.530895
v 31.88405 14.95932 3.425956
v 33.58701 13.2038 3.007732
v 33.61833 13.59571 3.053641
v 33.87082 14.00874 3.007074
v 33.15247 14.01569 3.231176
v 33.32134 14.41898 3.195534
v 32.49756 14.94032 3.306524
v 32.60704 14.31953 3.372335
v 31.44219 14.18017 3.606842
v 31.93319 14.51411 3.46765
v 31.78156 12.96608 3.488048
v 32.46553 13.53665 3.378407
v 32.99707 13.34442 3.21297
v 36.60341 -67.47034 -43.20842
v 36.6249 42.03689 12.21144
v 36.41684 43.04494 12.14476
v 36.24921 43.83466 12.05941
v -34.36758 40.34839 14.57604
v 19.79461 72.40931 16.09258
v 18.30321 73.58585 16.24517
v 18.97247 72.69408 16.25356
v 18.41536 72.33298 16.44757
v 18.1379 71.87548 16.59269
v 29.05089 36.70982 14.10275
v 7.47727 -19.87634 16.43271
v 5.970028 -20.12686 16.72784
v 2.750969 -82.14394 -8.142434
v 16.85146 -42.74209 2.543463
v 17.35753 -42.24422 3.190484
v 17.48256 -42.07977 3.951365
v -26.97954 -43.91329 0.6218025
v -35.08136 39.69669 14.08489
v -36.29548 40.31097 13.80167
v -18.66431 -42.67325 4.122897
v -19.16657 -42.743 3.713073
v 20.39743 42.50776 18.61196
v 20.0412 43.72244 18.74735
v 19.66632 44.373 18.83028
v 19.51841 43.8317 18.89235
v 19.09903 44.42089 19.00573
v 29.26635 -73.08576 -34.29259
v 32.74582 72.07413 10.42806
v -37.60667 44.47153 12.84481
v -37.34365 44.19732 13.0185
v -37.1781 44.46381 13.12798
v -36.94215 44.02157 13.31825
v -36.33436 43.85771 13.69839
v -35.61286 44.98729 13.77875
v -36.13157 44.44661 13.66658
v -38.46397 45.55394 12.00727
v -38.72353 44.81959 12.11682
v -38.24371 44.68724 12.44209
v -37.80799 44.91872 12.61099
v -37.48812 44.70625 12.9038
v -36.90617 44.61831 13.18261
v -37.04534 45.09623 12.98885
v -37.77211 45.44164 12.4781
v -36.92418 45.66311 12.88764
v 39.0361 -65.27538 -45.66021
v 38.58231 16.02391 0.5086564
v 38.7123 15.61342 0.3929127
v 3.593915 -57.15178 5.264581
v -23.81708 45.00692 18.4563
v -24.00761 45.39673 18.35348
v -24.233 44.76313 18.35461
v -24.82455 44.46303 18.2245
v -25.57192 44.11177 18.06062
v 4.749255 53.2522 21.10363
v 7.222827 55.07854 20.72415
v -11.2639 -19.67364 16.85671
v -25.41707 -44.51162 0.4719476
v 28.64458 35.72637 13.60333
v 15.9857 -43.46466 2.464451
v 15.76696 -43.34975 2.650378
v 2.172096 -20.93808 19.85225
v 57.55021 -39.44936 -48.6067
v -34.0615 78.13129 9.634562
v 5.175934 51.1095 21.23176
v 6.34306 48.88966 21.26582
v 7.441393 50.22766 21.12228
v -54.23983 61.70999 -6.204277
v -34.61604 46.25703 13.92814
v -4.364373 73.06705 18.77139
v 54.29446 38.7513 -7.052858
v 54.04328 38.94048 -6.553459
v 20.11247 47.66912 18.68775
v 20.4327 48.21198 18.53396
v 43.88168 24.53503 -0.8434446
v -4.021366 -81.84293 -6.781464
v -2.665967 -81.63466 -6.226064
v -41.73476 -66.03718 -42.59657
v 35.78147 -67.46358 -30.64314
v 2.914181 -43.59461 10.87809
v -15.07206 -20.30665 13.64321
v -30.17872 80.44047 10.81822
v -26.77681 15.55241 3.651464
v -34.54197 17.64967 2.352879
v 7.538722 -20.32759 16.19593
v 20.27731 -41.2087 3.98904
v -21.36156 48.17817 18.94191
v -21.45432 46.11401 18.97371
v 38.56243 43.08631 10.66983
v 39.25895 42.44859 10.41431
v -29.41915 32.13568 10.45978
v -28.99422 31.73118 10.27672
v -24.92628 41.15099 17.77027
v -25.82896 40.83341 17.51542
v 0.2952244 -20.49436 24.88927
v 0.8768176 -20.25134 24.5319
v 1.68731 -19.4184 25.31131
v -23.61867 76.74111 15.00545
v -23.46421 76.28705 15.15289
v -32.67291 33.29818 10.76876
v -13.74566 -21.15401 13.35654
v 15.02508 42.34889 19.80082
v 15.01449 41.83285 19.73111
v 24.79894 51.11567 16.56623
v 25.68736 49.31712 16.37667
v 21.46913 72.88918 15.50441
v 20.61064 73.27879 15.67985
v 20.56063 72.64009 15.80453
v 20.22639 72.06837 16.02711
v -57.26953 62.32847 -11.02015
v 41.60027 25.68125 1.661681
v 42.57722 25.12634 0.4952458
v -11.68508 -19.12785 17.24201
v -13.03112 -18.2883 18.39876
v -13.98143 -18.10846 19.01998
v -44.06037 -63.91525 -38.45898
v -50.79581 -56.31698 -49.05963
v 16.1419 -43.01711 2.522213
v 16.62746 -42.61908 3.024171
v 15.83616 -42.61716 3.774414
v -27.82614 77.74894 13.17416
v -41.06935 27.45012 3.962249
v -40.70856 27.57987 4.402842
v -40.76282 27.26661 4.333418
v 6.047211 -20.29068 16.63803
v 5.39025 -19.48921 17.42088
v 5.158467 -19.90113 17.29826
v 4.84235 -19.80694 17.50112
v -26.73798 43.7967 17.65105
v -27.33196 43.85836 17.47988
v -26.91327 42.98408 17.60725
v -26.63831 41.78213 17.60848
v -25.64442 43.31529 17.95432
v -25.32858 42.76948 17.95131
v -25.92176 42.19682 17.79021
v -24.30747 41.51795 17.98426
v 12.94466 -19.465 13.17688
v 13.42512 -18.93749 13.32017
v -46.10783 45.60478 6.174892
v 32.72127 42.35375 14.19204
v 30.26132 30.03725 9.085311
v 31.43588 30.07852 9.015889
v -33.93839 79.01761 9.34493
v -35.90015 78.94022 8.165888
v -36.3214 78.82951 7.959753
v 22.15738 41.31959 18.12638
v 21.54589 40.98005 18.08213
v 21.35174 41.95649 18.32185
v 8.525857 -81.93633 -11.15612
v -14.41472 77.35398 16.83261
v 3.188982 69.06024 19.40951
v 4.051871 66.70098 19.65688
v -57.13175 62.94829 -10.93348
v 4.689838 -82.0351 -8.564808
v -57.02933 59.72184 -10.19259
v -17.24253 77.94553 16.14805
v -5.948461 64.09506 20.06313
v -2.309423 -82.37993 -8.372941
v 51.31147 38.66783 -0.906049
v 21.40257 39.99667 17.84555
v 20.12886 40.48195 18.35633
v 22.96177 15.71391 3.864271
v -15.60974 -42.69506 7.03324
v -15.00366 -42.6401 7.522258
v -14.6263 -42.77459 7.835837
v -14.12353 -42.70038 8.193069
v 16.50971 29.00722 10.36032
v 3.473656 -42.55814 11.57256
v 36.06563 73.25385 7.721667
v -30.66309 24.85355 3.22594
v -22.35719 78.17362 14.83869
v -22.61996 79.04911 14.38211
v -22.64027 79.86955 14.0359
v -22.78044 80.37851 13.77537
v -23.64 80.04593 13.65738
v 25.7515 17.27161 3.398146
v 25.06099 17.36866 3.373463
v 23.85487 17.25994 3.443489
v 24.25484 17.56919 3.25983
v 24.01019 15.48791 4.001994
v -31.89987 46.55417 15.23398
v 26.86548 72.58701 13.51156
v 25.5111 73.0542 13.92585
v 15.82989 42.56493 19.66817
v 16.06131 43.61678 19.70745
v 32.98221 71.49342 10.39679
v 32.92128 70.8146 10.59122
v 31.90186 70.57631 11.28324
v 32.91764 70.20731 10.73383
v 33.95216 69.73664 10.14651
v 34.03547 70.393 9.958929
v 31.90281 36.77812 13.1367
v 30.17385 36.81152 13.77193
v 13.07651 -19.58755 10.71363
v 12.61355 -20.17863 10.66963
v -32.47589 14.344 3.470722
v -15.86602 75.70105 17.00855
v -15.80956 75.10374 17.1575
v -23.19921 31.38743 11.04554
v 13.15846 69.07388 18.1098
v -41.8183 27.71174 3.412959
v -41.55269 27.42183 3.473548
v -41.31075 27.96507 3.899577
v -40.94867 27.78409 4.077867
v -40.5912 27.80193 4.416212
v -40.74752 28.11364 4.419281
v -40.52648 28.00054 4.675361
v -40.59116 28.37771 5.175878
v -40.93859 28.80576 5.140179
v -53.29055 41.90787 -0.6334681
v 21.89952 -37.22254 6.242438
v 1.303213 -19.86699 24.62916
v 18.08019 -16.91851 8.045516
v -7.662325 -82.1487 -8.214837
v -8.334927 -81.4721 -6.494357
v -2.152059 61.18144 20.53236
v -0.595741 61.34715 20.51096
v 24.47566 49.15791 16.92542
v 25.19004 49.7962 16.55447
v 1.59391 -19.51235 24.72477
v 1.446051 -19.67887 24.12089
v 1.715111 -19.21299 23.80482
v -24.54357 76.66935 14.76013
v 4.935679 -43.24234 10.32606
v 3.142565 -43.30199 10.95724
v 6.391091 -43.19628 9.678896
v 7.147403 -42.94874 9.327489
v 7.213813 -42.30647 9.923112
v 3.231692 -44.27647 10.99789
v 2.317463 -44.01619 11.07267
v 2.846953 -43.91892 10.93646
v 2.653875 -44.30505 11.10389
v 0.955103 -44.24662 11.26314
v -0.06158236 -44.90316 11.48992
v 1.492583 -45.41389 11.53063
v -30.11044 46.64737 16.01758
v -29.7392 46.10874 16.2648
v -29.33011 46.65966 16.33142
v -28.6642 46.45364 16.63547
v -29.06044 47.928 16.21516
v -28.52883 47.7533 16.47267
v 18.88062 -39.87304 6.328894
v 33.99714 46.36816 12.72294
v -28.26605 48.53988 16.50822
v -27.66333 48.78549 16.74491
v -28.16481 49.13255 16.49611
v -0.4607911 -22.78935 19.98904
v 37.53091 14.63594 1.437125
v 35.34745 -68.02043 -31.52653
v -38.50352 47.44368 11.30651
v -38.48966 48.26258 11.06889
v -38.10892 48.10204 11.37454
v 22.77106 40.77535 17.90968
v 22.38696 40.1846 17.79941
v 34.77728 -68.71346 -32.85273
v -33.30057 78.59389 9.957143
v 33.22138 29.70971 8.493524
v 14.36133 41.27895 19.77531
v -55.20138 38.6008 -2.935421
v -54.90108 39.18615 -2.480635
v -55.12814 40.03341 -3.283296
v -55.06639 39.4707 -2.927037
v 9.865871 -20.16758 16.21551
v 9.345091 -20.21235 16.08159
v -8.846229 -82.73299 -10.92552
v -6.555133 -82.79106 -10.32395
v 34.95869 -68.91249 -40.92465
v 20.45233 48.96224 18.49245
v -22.69391 14.89373 3.415735
v -23.61628 15.90092 3.489383
v -24.14747 16.22033 3.502132
v -25.30426 15.61724 3.565127
v -26.30567 15.21385 3.63981
v -55.29845 40.72741 -3.948415
v 49.63049 -53.71146 -51.26519
v 33.10672 37.53103 13.1057
v -2.638509 -22.59629 20.72324
v 40.86336 -63.61224 -45.71721
v 40.00742 -64.41625 -45.84464
v -20.99191 19.47547 1.758276
v -21.82345 18.54595 2.639244
v 11.68204 -20.15497 14.64408
v 10.80732 -20.64107 14.53192
v 1.03209 -20.22498 24.06537
v 0.1526443 -21.06628 23.17891
v 8.95587 -20.82185 15.53034
v 8.529045 -21.32343 15.2259
v 8.704356 -20.62195 15.75161
v 6.425508 -20.90371 16.42035
v 6.193319 -21.79206 16.14213
v 5.134537 -21.47191 16.97299
v 6.377214 -21.31502 16.38659
v 5.227751 -21.22817 17.00356
v 5.665336 -20.60367 16.88652
v 4.482357 -20.8378 17.59231
v 4.809519 -20.50948 17.35155
v 5.338832 -20.23935 17.13665
v 1.142375 -20.50177 22.62919
v 0.8351333 -20.67139 23.02717
v 0.2172081 -21.35567 22.13283
v 3.106953 -21.13952 18.62836
v 3.47777 -20.73699 18.51496
v 4.196639 -20.98722 17.7822
v 1.570033 -19.39573 23.22082
v 1.36877 -20.18904 22.62214
v 4.482332 -20.11494 17.90606
v 4.303627 -19.7636 18.13472
v 4.60757 -19.68278 17.74977
v 4.491047 -19.43125 17.97657
v 1.674338 -19.52328 22.52494
v 1.524014 -19.95618 22.28789
v 3.726894 -20.34357 18.37604
v 3.44177 -19.35869 19.44797
v 4.102882 -19.44621 18.43177
v 3.853244 -19.08896 18.88848
v 3.854075 -18.65419 19.40645
v 3.522417 -18.63756 19.84977
v 2.903015 -19.08054 20.37619
v 2.392349 -18.69065 21.14771
v 2.065753 -19.22313 21.6363
v 2.900065 -20.30436 19.27796
v 2.142981 -19.6116 21.25495
v 1.959139 -20.04844 21.1262
v 1.786082 -19.77051 21.78282
v 1.938553 -20.58833 20.50492
v 1.553768 -20.57687 21.27573
v 0.6701691 -21.20012 21.80976
v 1.433583 -21.21318 20.6696
v 1.076235 -21.19067 21.32262
v 0.4108147 -22.25895 20.10387
v 1.020893 -21.74677 20.3883
v 0.003752813 -23.65799 19.00764
v -0.6819536 7.037745 24.54792
v 4.871659 -22.17282 16.96328
v 4.631223 -21.4396 17.31354
v 4.031936 -21.4137 17.80851
v 0.854189 -22.7763 19.27764
v 1.098156 -23.97621 18.41709
v 4.566778 -23.06015 16.92995
v 4.148514 -22.25681 17.41412
v 2.637776 -22.64915 18.25664
v 2.471082 -23.32401 18.14725
v 3.435399 -23.56108 17.52118
v 1.624943 -27.10128 17.40646
v 1.956983 -23.89872 18.13544
v 3.428918 -24.34686 17.33904
v 1.030758 -25.6293 17.88197
v -46.28805 44.17854 6.700845
v -46.35485 43.31052 7.087306
v -8.993721 -81.96825 -8.029085
v -9.186464 -81.6158 -7.102313
v -20.7605 46.44392 19.14151
v -19.13667 45.84213 19.56643
v 33.63798 12.49325 2.849595
v -35.95463 21.5682 1.93035
v -36.54831 21.6874 1.876091
v -36.02666 21.84345 1.982149
v -32.78648 17.64887 2.658659
v -31.88412 18.37119 2.434443
v -30.61644 22.01782 2.454008
v -30.88224 22.46304 2.486792
v -31.22829 22.75874 2.469809
v -32.19453 22.93897 2.308158
v -36.21239 21.08184 1.849518
v -36.87066 21.11116 1.723706
v -37.19891 20.41903 1.548656
v -33.0467 18.14056 2.427215
v -31.58669 19.81873 2.199756
v -30.77843 19.16438 2.360306
v -32.0282 22.44393 2.297132
v -32.89075 22.22646 2.200356
v -34.47321 22.31471 2.028078
v -34.33837 21.65271 2.031572
v -30.60991 19.92324 2.33169
v -30.9655 21.05971 2.324941
v -31.2256 21.36473 2.324427
v -31.61262 21.85638 2.312195
v -32.24606 19.72657 2.137157
v -31.98013 20.60707 2.139977
v -32.9828 21.43011 2.060754
v -33.16446 20.75793 1.990048
v -34.34193 20.70469 1.93748
v -33.30711 19.16904 2.153188
v -35.73294 19.93721 1.849632
v -34.72989 19.42344 1.986686
v -35.80286 18.37049 1.928699
v -36.12429 19.17776 1.74298
v -36.2346 16.93745 2.256043
v -37.83533 15.896 1.954299
v -37.18148 18.21059 1.578707
v -38.33384 16.34163 1.712254
v 38.33966 34.40547 9.433681
v -18.58468 27.36074 8.100672
v -17.97238 26.64819 7.608093
v -18.60252 26.58156 7.225887
v 38.61209 38.12659 10.90467
v 39.95333 43.31644 9.773366
v 16.62386 57.85197 18.63871
v -36.83003 78.21999 7.953458
v -2.747521 -47.99726 12.06771
v -57.47204 60.60661 -10.98348
v -23.73931 77.10367 14.88069
v -23.15638 77.56621 14.86253
v -23.24425 78.60758 14.39431
v -23.17827 79.32659 14.09773
v -23.88803 78.99008 14.0321
v -23.765 79.53808 13.84354
v -22.88674 75.37725 15.536
v -20.67411 74.2965 16.36775
v -18.81012 77.33054 16.04262
v -21.43813 79.16209 14.6991
v -20.65534 78.95236 14.97612
v -22.56319 76.42802 15.36765
v -19.86056 78.53557 15.35503
v -21.89222 77.27644 15.2978
v -20.0378 76.55578 15.97255
v -20.82837 75.18586 16.11247
v 22.25146 27.23281 6.72417
v 21.97251 28.08904 7.860748
v 18.39401 28.73301 9.46027
v 18.32759 27.65112 8.443277
v 19.53915 27.29133 7.66822
v 19.37869 28.60298 9.20601
v 20.44293 28.13396 8.409615
v 20.55177 29.78993 10.11386
v 20.82164 29.38187 9.67373
v 22.06917 29.67393 9.67475
v 23.20336 30.19179 10.03481
v 23.74043 28.89177 8.731829
v 27.46117 30.25703 9.622444
v 23.33866 29.7727 9.628908
v 24.22974 29.75826 9.506756
v 25.3267 29.5713 9.268186
v 25.39206 30.0339 9.645823
v 25.67603 29.72184 9.57611
v 26.1111 29.92505 9.708302
v 25.8869 30.23012 9.738118
v 26.84056 30.49355 9.820783
v 27.56282 30.9556 10.06756
v 27.36616 32.207 10.9195
v 26.05432 32.50017 11.42477
v 25.28939 30.60122 10.08287
v 24.24447 30.76841 10.38307
v 26.07008 31.14864 10.40602
v 24.66512 32.26644 11.55409
v 34.65361 69.86419 9.632315
v 34.61788 69.00297 9.789969
v -62.06057 54.31047 -18.97663
v -19.84055 17.95478 2.543115
v -34.20253 13.00424 2.971633
v 5.497399 65.17762 19.74517
v 8.007601 78.09432 16.75337
v 6.437069 78.59264 16.77139
v 7.849013 77.2298 17.06437
v 7.792055 74.92418 17.82591
v 9.602879 76.14846 17.19713
v 7.604582 73.16911 18.24512
v 8.945637 72.79176 18.16687
v 8.016832 72.35241 18.37559
v 6.174083 70.44756 18.93517
v 6.813526 72.03609 18.59157
v 12.28595 68.8597 18.27775
v 12.04401 68.35161 18.3682
v 8.727895 71.58976 18.42073
v 9.870447 72.49198 18.0895
v 12.45032 70.49672 18.01989
v 10.60181 68.51144 18.60179
v 11.0625 71.01347 18.16771
v 8.986128 69.59576 18.69647
v 8.599393 68.19951 18.96082
v 6.352802 67.9123 19.27748
v 8.666634 67.02506 19.10103
v 7.920497 65.32999 19.43414
v -20.16516 46.60541 19.28514
v -20.26995 45.74481 19.28478
v -21.2837 45.4467 19.02748
v -20.31837 42.89056 19.14519
v -20.50345 45.16662 19.23738
v -19.73419 44.83956 19.39574
v 27.91661 37.31575 14.89847
v 26.73927 35.7532 14.23208
v 26.28764 34.68778 13.42042
v 27.99925 33.86724 12.21671
v 0.5508695 62.6636 20.37998
v 29.1808 68.23657 13.05552
v 24.01337 48.73952 17.14457
v -42.80965 19.23324 -1.573828
v -2.127407 -22.86153 20.29941
v -0.7133335 -22.17191 21.32303
v 8.45913 -62.12873 2.769878
v -46.34585 24.50604 -2.066716
v -46.4028 25.00569 -1.896823
v -46.2383 25.66178 -1.297349
v -58.76699 59.94347 -13.13327
v -58.52454 60.36145 -12.7793
v -36.72337 78.70422 7.780509
v -2.429309 -82.62662 -9.245965
v -7.055212 -81.53573 -6.365866
v -4.132182 -80.97897 -4.814783
v -5.54688 -81.96705 -7.270826
v -6.059198 -81.11961 -5.275751
v 48.76458 -55.00725 -42.15146
v -57.28578 59.24622 -10.56175
v -57.78238 61.87335 -11.7439
v -57.93182 61.29895 -11.8501
v -58.25573 60.7634 -12.33954
v -46.62486 -61.04698 -47.13579
v -0.5176076 -21.40157 22.91873
v -1.233846 -20.99378 24.58973
v -1.540861 -50.12529 11.64474
v -2.512252 -50.16244 11.55607
v 54.8213 -45.50376 -46.26284
v 16.52151 69.42872 17.3278
v 14.70587 69.42941 17.73338
v 15.43856 68.50351 17.67598
v 42.98245 17.06411 -3.349106
v 43.82131 71.86446 0.9902785
v 43.38704 72.05081 1.415029
v 42.34335 71.66021 2.70593
v 42.7739 71.34248 2.327263
v 42.64606 72.46325 2.134525
v -26.27488 25.36844 4.022555
v -1.557697 -80.6102 -3.798905
v 34.02042 76.11935 8.386652
v 33.54844 76.09814 8.713441
v 33.27176 75.7265 9.007598
v 35.45729 74.73801 7.738866
v 34.71184 76.54861 7.73612
v 34.65854 75.7281 8.052057
v 34.47014 75.21552 8.320985
v 27.89025 72.34474 13.07228
v 20.21309 -42.14446 2.605635
v 37.44956 73.2258 6.615222
v 26.88991 48.6591 15.90516
v 22.10801 -45.79903 0.3200261
v 39.35292 38.78833 10.59577
v -26.37379 30.49752 9.577673
v -28.6864 30.9743 9.719962
v -27.64931 31.15771 10.02751
v -26.96901 31.94894 10.78801
v 33.04536 73.92802 9.709676
v 32.75541 72.86469 10.23095
v 33.54513 71.22547 10.07843
v 35.84017 73.96301 7.675552
v 33.81875 74.58599 8.95871
v 35.05566 73.68574 8.342259
v 35.61546 72.58821 8.238163
v 33.85459 72.55159 9.56245
v 33.48574 71.95232 9.957801
v 34.47927 71.61547 9.341054
v 34.42144 70.87007 9.569829
v 35.10289 70.06876 9.254159
v 47.19734 -56.6088 -51.40147
v 44.66363 -59.60575 -49.49477
v 45.71505 -58.46963 -49.78787
v -22.70316 -42.72472 1.806866
v 43.16696 17.70635 -3.617229
v 35.93401 14.54572 2.200535
v 35.54208 14.12632 2.415527
v 35.28569 14.08727 2.550448
v 34.95418 14.02022 2.676595
v 35.23289 13.82179 2.547963
v 34.70255 13.65284 2.716014
v -21.42711 -42.90773 1.525395
v -21.2471 -42.93317 1.633313
v -21.07191 -42.8672 1.78486
v -20.66487 -42.96579 2.349287
v -21.69011 -42.90025 1.495501
v -20.90599 -42.87629 2.116105
v 38.83303 -65.56757 -43.8057
v 39.49025 -65.03295 -42.48356
v 37.57269 -66.66034 -43.17485
v 38.25162 -66.13765 -41.84658
v -54.67004 40.12028 -2.317387
v -54.23375 40.96769 -1.861249
v -54.66692 40.65097 -2.575568
v -9.30929 79.55359 16.61442
v -11.3894 78.08062 16.98007
v 33.32479 42.4664 13.91984
v 35.83948 42.06246 12.67006
v -37.00951 16.20606 2.146574
v -25.41741 23.05285 2.84009
v -26.79584 26.58734 4.941135
v -26.79196 26.28158 4.599915
v -30.09971 26.47694 4.668278
v -31.83105 26.12187 4.221706
v -31.89238 25.42709 3.367819
v -30.53658 25.30776 3.531549
v -26.0148 26.21457 4.595222
v -25.35842 25.73933 4.182068
v -26.07454 24.38299 3.387981
v -25.41133 24.48833 3.28731
v -25.64937 25.04977 3.75504
v -24.94265 25.11743 3.728584
v -28.23018 26.52493 4.90982
v -29.95971 26.25734 4.393474
v -26.21242 24.7185 3.51982
v -26.71806 25.28647 3.980536
v -27.34204 25.65795 4.208826
v -28.44608 25.98026 4.432765
v -28.38368 25.57369 4.093735
v -29.50262 25.86415 4.180974
v -30.09778 25.17666 3.499864
v -27.99485 25.34946 3.942363
v -28.16546 24.58433 3.509854
v -29.57028 25.3849 3.848146
v -29.93826 24.01222 3.131455
v -29.53925 23.93566 3.150989
v -26.11911 23.95882 3.237586
v -27.17337 24.73435 3.629517
v -27.1261 24.38614 3.500788
v -29.42721 24.60029 3.395161
v -28.68847 23.4332 3.131975
v -27.27769 23.80986 3.244973
v -20.11085 21.69714 1.116352
v -27.55501 18.83709 2.692066
v -28.47684 19.42842 2.769305
v -28.02751 19.18668 2.756545
v -25.9243 22.99635 3.101945
v -26.10281 23.47601 3.11196
v -26.49893 22.60177 3.016243
v -27.1439 22.74697 3.08241
v -29.47362 19.57778 2.578433
v -26.99751 22.30077 3.060901
v -27.26152 21.83222 2.899162
v -27.85619 22.39199 2.985161
v -29.10275 21.95377 2.648781
v -28.40709 21.41102 2.744256
v -27.46461 21.17571 2.9049
v -28.20663 20.67007 2.857983
v -26.12028 21.9264 2.960583
v -26.59642 21.53989 3.039578
v -26.90137 20.68685 2.788953
v -26.08414 19.34506 2.416782
v -25.39045 19.09742 2.08775
v -24.49866 19.39476 1.774693
v -20.59003 21.93775 1.171755
v -20.47093 22.29546 1.692625
v -20.12552 21.904 1.380746
v -21.32821 23.52877 3.317731
v -22.26251 23.75157 3.014193
v -22.11288 24.44417 4.074468
v -24.28205 20.78594 2.129168
v -24.20632 19.76008 1.673398
v -24.10471 21.93089 2.190587
v -25.60759 21.01392 2.682298
v -23.93734 23.98719 2.62577
v -23.44322 23.23526 2.162736
v -24.6252 24.18398 2.907176
v -23.4418 23.75678 2.404263
v -21.19161 22.27398 1.321869
v -20.98698 22.83286 2.358536
v -22.09995 23.3558 2.420502
v -21.45845 22.73108 1.860557
v -22.07372 22.72081 1.615977
v -23.35751 20.77192 1.789063
v -21.25901 22.11516 1.17876
v -22.76813 21.31555 1.676484
v -22.24853 20.97732 1.542763
v -21.4352 21.0088 1.080643
v -20.01901 21.36724 1.09376
v -21.15909 21.50862 0.9450613
v -20.64721 21.18913 0.8675002
v -20.64825 20.99501 0.9025124
v -34.85704 47.50867 13.45504
v -34.38848 47.07405 13.82819
v -33.58651 47.33147 14.20178
v 31.32074 43.9828 14.61181
v 31.97542 42.91722 14.47225
v 32.4621 42.84311 14.23718
v -36.13312 -70.80215 -34.34972
v 36.90029 -67.26154 -41.86737
v 36.03439 -68.00519 -41.26652
v 14.36403 -43.37132 3.922841
v -29.55569 50.73576 15.66921
v 11.17776 -17.32632 21.0512
v 11.11912 -17.80613 20.3136
v 10.66439 -18.24292 19.67704
v 18.48143 57.98291 18.11173
v 28.39864 -73.62654 -33.31896
v -46.86119 25.34998 -2.057067
v 5.661068 -55.21156 6.303548
v -27.61005 79.75095 12.37549
v -27.34778 79.22371 12.70925
v -24.61412 78.70504 13.92503
v -24.29466 79.93633 13.50897
v -24.94604 79.91389 13.31044
v -25.44966 80.1563 12.98703
v -25.64425 79.30975 13.31313
v -26.21205 79.53905 12.99154
v -24.82671 79.29835 13.59895
v -25.71377 78.6017 13.59332
v -18.83823 21.45341 2.374842
v -18.83603 21.80627 2.64443
v 10.90904 -81.5291 -12.78356
v 40.2481 42.52305 9.79174
v 40.14901 41.50024 10.05652
v 40.24288 39.58854 10.1416
v 24.7064 39.28046 16.64437
v -43.81241 43.91361 8.960291
v -42.41951 45.20336 9.444423
v -42.37479 45.8031 9.211501
v 52.0015 39.01326 -2.20252
v -48.85658 45.02584 3.611447
v 7.781319 63.79799 19.65281
v 8.571117 63.51119 19.56915
v 31.54761 65.41638 11.95453
v -56.53775 63.08927 -10.05045
v -56.12424 62.45246 -9.240968
v -55.1349 64.49103 -7.983413
v -55.93455 64.14705 -9.200057
v -55.45181 63.3348 -8.179749
v -40.68611 78.46869 4.605781
v 57.0159 -39.99509 -44.47054
v 8.953085 -19.97866 16.20184
v 8.377197 -20.29822 16.10244
v 7.264266 -19.09969 17.25869
v 9.204299 -19.11378 17.4958
v 9.044758 -19.86602 16.32914
v 8.273264 -19.72763 16.3585
v 9.982889 -19.23293 17.5724
v 6.49434 -80.6619 -5.692519
v -54.61074 39.7503 -2.046041
v 23.53378 72.28912 14.90638
v 23.77126 71.68769 14.97527
v 18.91243 43.85113 19.05486
v 18.73933 44.62193 19.13614
v 18.31327 44.29291 19.25596
v 17.77655 44.46553 19.40294
v 17.01138 43.61339 19.50429
v 16.5959 42.84459 19.54381
v 19.4071 42.74126 18.84195
v 19.79494 43.23957 18.80153
v 18.61643 43.34857 19.12345
v 18.00795 43.5158 19.31351
v 18.08989 42.92363 19.2302
v 27.84177 13.49565 4.146691
v -13.46233 78.37778 16.58027
v -0.961571 -80.38284 -3.452548
v 4.354631 -43.59042 10.54878
v 3.626788 -44.62843 11.09008
v -11.41022 -82.4646 -11.75809
v -10.13243 -82.63571 -11.34089
v -10.7242 -82.27681 -10.21188
v -11.59214 -81.84843 -9.154996
v -35.79214 15.92452 2.610968
v -36.16191 15.313 2.65151
v -53.63853 42.85347 -1.802792
v 36.78258 75.42039 6.561318
v 37.05533 74.27273 6.664679
v 36.6973 74.96458 6.738812
v 37.57087 74.02386 6.345864
v 37.89898 74.70378 5.889272
v 38.82609 74.19545 5.161638
v 38.47201 74.78305 5.301085
v 38.19696 74.30663 5.713661
v 38.19144 73.04263 6.068327
v 38.57359 73.39572 5.685213
v 38.69875 72.81718 5.720613
v 24.93042 38.12651 16.18724
v 26.96667 37.30116 15.13739
v 24.00559 39.62969 17.01501
v 23.31772 40.70659 17.54219
v 25.80475 37.34779 15.51289
v 25.84897 38.05225 15.86068
v 24.49835 37.18341 15.803
v 24.07546 39.10283 16.81048
v 24.04909 37.96725 16.3703
v 23.09799 39.35072 17.19481
v -45.32945 21.9232 -2.866499
v -44.91655 21.55357 -3.198532
v -45.9375 21.64507 -3.567079
v 29.60747 74.254 11.6667
v 29.33849 73.64412 12.03012
v 28.34279 72.97945 12.71867
v 31.93291 71.76037 11.01413
v 32.75375 72.52658 10.32142
v 32.11845 74.12509 10.23483
v 31.65836 73.46359 10.72515
v 31.03923 72.41026 11.37832
v 31.90746 72.33766 10.90086
v 31.03875 73.34718 11.10981
v 30.63724 74.17295 11.13591
v 30.03879 73.84521 11.57247
v 30.23386 73.19757 11.65367
v 29.43417 72.95036 12.16888
v 29.02689 72.41841 12.51596
v 30.32067 70.57702 12.20669
v 31.03392 71.40273 11.65109
v 30.15558 71.94506 12.00569
v -60.6853 56.52802 -16.30473
v -14.56045 -19.81315 15.54683
v -13.07662 -20.78123 14.98763
v 43.87362 -60.46527 -48.69121
v -19.6373 21.29789 1.361487
v -20.29454 20.94814 1.039853
v -19.77568 20.94149 1.460033
v -21.0718 19.99953 1.420652
v -20.78727 18.98186 2.538604
v 41.00274 39.45409 9.656507
v -25.70715 -43.26458 1.281897
v -25.64323 -42.23583 2.122635
v 24.31622 71.18896 14.88285
v 23.12812 69.3315 15.51116
v 24.12061 69.78725 15.10317
v 23.39185 70.5776 15.24054
v 23.22256 68.19527 15.59845
v 22.60621 72.48521 15.24337
v 22.71816 71.60268 15.3447
v 19.29747 71.96013 16.3206
v 19.10168 71.69826 16.41123
v 21.07941 71.98183 15.78392
v 20.34337 71.6388 16.06912
v 19.61729 71.15046 16.35629
v 20.21579 70.75769 16.24832
v 22.4205 70.74421 15.54887
v 21.39535 71.27533 15.80565
v 21.53641 67.48492 16.259
v 21.27147 68.72764 16.18575
v 22.34575 68.55949 15.863
v 21.09568 70.02766 16.1001
v 22.06339 69.44267 15.86574
v -1.189781 63.12512 20.34426
v 38.05399 71.09389 6.680239
v 37.57635 71.48907 7.023692
v 18.27309 49.25787 19.13107
v 19.45206 48.43102 18.84956
v 32.86979 -70.42809 -34.68388
v -12.17012 -20.67153 15.87515
v -42.42718 19.64837 -1.480919
v 27.25897 67.42062 14.04074
v 27.3589 66.3575 14.0635
v 25.73911 72.0611 14.10293
v 25.4171 70.56316 14.53864
v 25.67288 70.22103 14.46411
v 24.98492 69.38541 14.82887
v 26.42307 67.93898 14.36673
v 27.06807 71.18278 13.7835
v 26.3814 71.13837 14.07506
v 26.76468 70.2487 14.01578
v 29.68913 69.2983 12.74424
v 29.05448 70.56305 12.95218
v 26.18575 69.4315 14.32144
v 29.14006 69.64998 13.0019
v 27.6351 70.04118 13.65485
v 27.35006 68.92162 13.89875
v 28.34222 68.86425 13.4386
v 29.40934 66.44213 13.09831
v 30.00044 67.12666 12.73833
v 28.43239 66.83876 13.54342
v 30.94045 64.44177 12.33158
v 29.50431 65.45985 13.09254
v 33.712 69.07147 10.39909
v 33.4068 69.71378 10.49726
v 8.627334 -42.0634 9.733449
v 8.841353 -42.26745 9.281223
v 10.12368 -42.33839 8.364664
v 52.68599 38.07936 -3.343203
v 30.06874 63.69712 12.8196
v 0.3406405 65.27136 20.07171
v 2.427703 65.62621 19.94589
v 1.702506 -79.33467 -2.152885
v 0.331946 -79.86477 -2.730578
v -10.87332 -23.78978 14.72019
v -54.27479 40.33501 -1.68116
v -54.29256 39.77064 -1.505022
v -52.47474 40.431 1.279703
v -52.94383 41.08647 0.3101776
v -53.42389 41.51485 -0.617808
v -53.5828 41.05183 -0.7187878
v -52.59483 39.51333 1.225433
v -52.77556 39.94006 0.8643285
v -53.1302 40.70904 0.09597846
v -53.89983 40.68285 -1.154296
v -53.44938 40.27911 -0.3044387
v -53.55599 39.86847 -0.3236867
v 41.17992 -63.49174 -42.03234
v 26.57596 33.41965 12.17439
v 62.70468 -13.97845 -43.54411
v -37.4029 78.07021 7.61136
v 1.324216 76.04497 18.10335
v 15.56797 45.0826 19.88979
v -44.82775 -63.04493 -44.19061
v -42.67204 -65.2395 -41.16652
v -43.11002 -64.70453 -43.70869
v -43.63961 -64.31529 -41.69505
v -18.05507 44.3225 19.65373
v -17.64982 44.83068 19.75207
v -17.10749 43.97322 19.83221
v -6.738212 -49.15876 11.7067
v 26.26216 14.49971 4.171217
v 26.68594 15.23188 4.08808
v 26.55894 17.09292 3.402785
v 26.24 15.52166 4.025766
v 25.3693 16.80151 3.608247
v 25.11058 15.39416 4.04167
v 25.786 13.90587 4.185884
v 25.34229 14.92377 4.118621
v 24.18846 14.88448 4.112323
v 23.35224 13.31255 3.920167
v -38.87196 -68.59127 -37.84381
v -47.10947 41.72837 6.943147
v 46.70013 -57.32352 -50.04567
v -23.80544 75.045 15.34539
v -23.88064 75.85946 15.13603
v -24.22325 76.06659 14.99413
v -24.88586 76.27618 14.73686
v -48.20009 -59.22332 -48.87915
v -35.52118 -70.6842 -29.05286
v 11.56236 52.37894 20.43204
v 45.38824 -58.91751 -48.59732
v 46.17152 -58.06009 -48.63942
v 47.10159 -57.06007 -47.63303
v -39.17993 -68.26778 -35.64496
v -0.2815884 73.90389 18.64835
v 7.786634 -82.00984 -10.6237
v 18.60333 56.04149 18.33959
v 11.88983 -81.21242 -13.07473
v 4.090252 -81.64082 -7.035263
v 1.771953 -19.08897 27.32907
v 42.37856 35.618 7.950303
v -6.466959 -39.88354 15.38633
v -6.30496 -38.87427 15.95541
v 2.823712 70.51911 19.20772
v 2.326143 75.09321 18.3444
v 4.037265 76.39082 17.81401
v 5.00885 73.28532 18.50004
v 6.324173 73.87406 18.24245
v 2.611676 72.94031 18.73845
v 46.92193 -57.41296 -44.27698
v 29.42555 34.78103 12.62619
v 29.35189 33.61437 11.64465
v -28.20521 -54.60856 -3.326803
v -23.25736 44.79862 18.63418
v -23.35558 44.35112 18.61646
v -23.84405 44.42458 18.47689
v 12.96697 -19.12248 15.23016
v 41.96859 71.99461 2.974225
v 42.257 72.20844 2.638777
v 41.94791 72.45526 2.874969
v 41.97751 72.94012 2.659952
v -50.45309 43.94346 2.194864
v 43.62873 70.939 1.436104
v -12.89791 -21.36073 14.31291
v 49.34002 41.36192 1.165118
v 5.209674 -42.07501 11.38703
v -0.1656348 -25.2072 18.25007
v 17.354 33.11551 14.75167
v -37.31417 73.92774 9.050694
v -37.57754 75.16559 8.457088
v -38.40784 73.97134 8.123421
v 33.23865 11.8044 2.846059
v 32.8541 12.60135 3.143322
v 36.69181 14.38293 1.859161
v 23.96667 -75.43411 -22.0174
v -41.55799 72.17655 6.059855
v -27.96296 14.49508 3.683499
v -11.90486 -20.4238 16.1869
v 31.29562 35.31506 12.45143
v -3.310567 -13.8574 33.7341
v -38.60177 24.80372 2.237053
v -38.46977 24.52825 1.972857
v -43.19602 22.24265 -2.293384
v -43.68747 22.44169 -2.3562
v -43.31585 22.02244 -2.504201
v -39.12276 24.18416 1.658238
v -39.12261 24.48182 1.814728
v -40.88307 24.37255 1.214676
v -40.25297 24.48051 1.539889
v -40.79882 23.74924 0.8471149
v -40.6118 20.13308 -0.1806484
v -40.10618 20.52148 0.1559826
v -40.30872 19.9692 -0.01037782
v -36.5031 24.61948 2.181069
v -37.74353 24.40628 2.020506
v -37.24067 23.4267 1.817361
v -38.09295 23.7457 1.766162
v -38.7012 24.07661 1.745722
v -41.53397 23.0745 -0.01316943
v -41.45808 22.70458 -0.3403274
v -41.80476 22.77166 -0.5234504
v -41.8489 22.51541 -0.8255399
v -42.49313 22.53657 -1.623325
v -42.70995 22.39549 -1.965145
v -37.5893 22.87018 1.679074
v -38.36388 23.19055 1.585765
v -39.41853 22.90718 1.113685
v -39.02659 23.5267 1.469903
v -39.76942 23.62857 1.139603
v -40.14459 23.67958 0.9778751
v -40.93345 23.41517 0.5078179
v -40.50165 23.21883 0.5549867
v -40.94656 22.97716 0.1208549
v -40.35905 21.05975 0.06224777
v -39.911 21.31675 0.4337839
v -40.4891 22.85566 0.387779
v -40.95818 20.96328 -0.4742832
v -40.74672 21.51892 -0.2049273
v -41.52372 21.38287 -1.005767
v -41.76347 22.29842 -0.8775406
v -42.65601 22.21946 -1.986261
v -42.33743 22.42072 -1.557702
v -42.87354 21.9542 -2.20574
v -42.63943 20.32115 -1.733571
v -41.72533 20.36989 -1.189326
v -41.416 20.61459 -0.935006
v -42.22428 21.27938 -1.689585
v -41.93107 21.37945 -1.403225
v -41.96556 21.63416 -1.406091
v -42.70681 21.78078 -2.119998
v -42.9898 21.35651 -2.310292
v -43.5336 21.83706 -2.682275
v -44.00842 21.86717 -2.848436
v -43.76408 21.53161 -2.783566
v -44.29293 21.56506 -3.018451
v 29.82336 53.5871 13.7507
v -41.83165 43.01137 10.85501
v -42.14582 43.79889 10.31938
v -41.88634 43.37423 10.7032
v -42.76154 43.81112 9.813134
v -43.00211 44.19453 9.448459
v -42.9533 43.31229 9.837322
v -43.6948 43.25831 9.313182
v -44.468 42.28525 9.037803
v -42.28825 43.02188 10.45402
v -41.59871 42.23552 11.14335
v -43.16175 42.09093 9.958377
v -43.52101 41.84122 9.754876
v 41.77407 71.00655 3.311732
v -29.84744 48.42662 15.82588
v -28.6787 48.91697 16.27511
v -28.41038 49.92029 16.29827
v -29.11936 49.82737 15.97584
v -49.30336 -43.43133 -16.54004
v 15.38949 -43.55547 2.991063
v 15.23768 -43.65543 3.152176
v 19.44126 40.73766 18.55952
v 20.07543 41.23628 18.47789
v 19.66522 42.1461 18.71859
v 19.05111 42.37152 18.89056
v 18.82831 42.71563 18.98471
v 18.4145 41.53379 18.96905
v 18.18388 41.95811 19.12054
v -0.2313837 -41.93384 13.60281
v -35.95665 -71.04723 -36.98079
v -13.72917 -17.40439 20.70378
v -37.37315 77.7607 7.756721
v -28.91479 79.40979 11.91481
v -29.22695 78.10653 12.35646
v 2.762808 -45.00383 11.29907
v 1.915663 -45.06752 11.59582
v -32.70423 38.26108 14.21925
v 37.23714 -67.03033 -40.4003
v 35.13499 -68.80682 -39.41323
v 0.5117811 -46.44099 11.91866
v -0.4052676 -47.28165 12.03638
v 1.675061 -47.0688 11.96124
v 1.68599 -49.4219 11.84629
v 2.402971 -50.06973 11.48929
v 3.228114 -49.53457 11.49841
v 3.157838 -50.04666 11.25144
v -2.53422 -21.82721 22.07413
v -41.2362 28.33386 4.312323
v -1.623238 -79.67583 -2.476968
v 12.79673 -79.93127 -9.402413
v -31.12995 33.45743 11.19778
v -11.0008 -48.2993 10.7426
v -55.04601 41.11475 -3.550774
v 26.02387 -30.53032 5.535222
v -17.71913 27.19609 8.285979
v 26.74656 12.80933 4.055329
v 4.211877 -76.58642 0.09474502
v 14.7879 27.8085 9.67048
v 53.11079 37.76847 -4.132263
v -33.49709 12.80769 2.921525
v -52.1175 39.75568 1.869938
v -51.84726 40.62329 2.107294
v -53.91091 65.96086 -6.549301
v -5.751487 -19.3104 24.76713
v -5.6825 -19.45378 25.66682
v -5.238854 -19.8612 24.62646
v 63.8398 -6.57538 -42.12772
v -4.969316 -20.27837 23.66804
v -41.06448 73.0252 6.24649
v -10.6902 -19.30901 17.00095
v 15.12276 43.46397 19.85645
v 14.65215 45.12405 20.07001
v 13.61135 44.98624 20.28708
v 53.64748 -47.82951 -47.45306
v 30.31988 46.78085 14.5869
v 29.16055 46.32383 15.24303
v 5.80951 -81.31164 -6.824396
v 5.674943 -80.63493 -5.266562
v 23.9617 -76.22487 -27.50506
v -3.143546 -78.76341 -1.430157
v -1.159635 -77.38292 -0.03928726
v -1.995512 -78.69984 -1.332127
v -2.038563 -76.93351 0.3349217
v 1.555952 -76.84872 0.3234147
v 7.312111 -81.66487 -8.934116
v 41.98547 26.11286 1.825464
v 1.724581 -82.05192 -7.61538
v 0.3833859 -80.85066 -4.541845
v 4.792636 -81.0783 -5.886866
v 1.075411 -81.03935 -4.92992
v 2.549831 -81.52792 -6.334058
v 3.452308 -80.94138 -5.172386
v 23.78179 50.53997 17.07938
v 24.42004 51.9935 16.62803
v 6.374717 -43.31797 9.71358
v -44.79587 46.24451 7.035655
v 57.28891 -40.00264 -47.78903
v 12.63848 -80.50638 -10.9756
v -4.832046 -20.5259 23.1873
v -6.993783 -20.35664 19.3163
v -3.249813 -22.17356 21.29637
v -4.63279 -20.80917 22.74287
v -8.373082 -18.76135 17.63623
v -8.110476 -18.42119 17.85253
v -8.012285 -18.65067 18.10712
v -8.079978 -19.72976 18.21439
v -7.571233 -19.76604 18.95652
v -7.436649 -18.10073 20.28719
v -7.744604 -17.90662 19.61717
v -7.658364 -18.22681 19.04881
v -7.877162 -18.1885 18.65357
v -7.767552 -19.29322 18.87444
v -4.986841 -21.06096 21.41651
v -3.869139 -21.33961 22.58587
v -5.815681 -19.168 22.77161
v -5.84896 -18.79665 22.10035
v -7.55464 -18.29323 19.80843
v -7.360001 -19.56395 19.55063
v -6.250373 -17.94148 21.54838
v -7.088815 -18.79744 20.26485
v -6.56713 -18.59067 21.29715
v -5.596666 -19.73167 22.89519
v -5.629481 -19.61554 22.21428
v -5.928003 -18.88929 21.8659
v -6.020198 -19.82044 21.18517
v -5.024342 -20.7461 21.96751
v -5.397364 -20.56059 21.57832
v -5.270322 -20.60673 21.84764
v -5.632612 -20.01032 21.84039
v -5.665062 -20.2303 21.51811
v -6.495634 -19.97847 20.26825
v -5.776919 -20.40325 21.07343
v -6.348749 -20.39382 20.23848
v 9.349956 -21.55158 14.20832
v 42.8885 -61.52854 -47.7638
v 43.4166 -61.11798 -46.3223
v 41.87423 -62.5096 -47.4482
v 5.397775 -24.43145 16.10868
v -5.172407 -66.64126 4.402457
v -25.1659 40.1023 17.44983
v -60.3861 56.90353 -15.74846
v -60.34755 55.97425 -15.60938
v -39.37494 -67.93246 -33.29585
v 43.63659 24.03937 -1.02432
v 40.46364 -64.04308 -37.26458
v -41.03996 39.58352 11.2441
v -40.33159 38.77344 11.3511
v -52.75843 41.86116 0.2709551
v 30.66055 33.27405 11.07552
v 28.6096 32.50405 10.9459
v 29.74909 31.08854 9.849477
v 30.49806 30.82388 9.623278
v -23.95302 14.56477 3.495223
v -25.60527 14.37155 3.578043
v 38.26352 27.35792 4.786068
v 38.36271 26.86053 4.466223
v 38.07648 26.52753 4.300109
v 38.37984 25.94887 4.055949
v 38.66837 26.54763 4.006864
v 38.86499 25.73059 3.553622
v 39.84855 26.23176 3.147507
v 13.34837 -78.98476 -7.977482
v 16.20352 31.72114 13.60514
v 16.57555 -44.0648 2.278077
v 16.12024 -43.90924 2.518971
v 15.97254 -43.66353 2.525132
v 15.31995 16.32939 3.83797
v -51.47222 41.35451 2.406391
v -12.89191 -20.51678 15.62685
v -12.84366 -19.86215 16.51574
v 24.2772 53.32912 16.53935
v 18.25303 -75.41689 -8.785233
v -45.77901 38.19049 7.92583
v -53.71764 66.55838 -6.418638
v 18.30241 -43.87386 1.177652
v 38.30266 36.16383 10.31813
v 38.03968 37.58775 11.0286
v 36.97964 37.2093 11.35167
v 17.25351 71.54477 16.85825
v 19.69343 69.6966 16.53733
v 18.81754 69.57764 16.78295
v 19.42438 68.37064 16.74238
v 17.58794 70.11487 17.00128
v 18.15131 68.00658 17.12812
v -42.31853 39.73655 10.51337
v -34.28526 -72.33203 -34.2433
v -37.46693 -69.77269 -36.40122
v -36.63926 -70.49719 -38.01301
v -0.6270869 -42.60622 12.67245
v -1.550571 -42.30521 13.21691
v 27.82876 -38.22661 2.896213
v -27.80762 51.00065 16.44427
v 19.06141 -40.50286 5.578595
v 56.70994 -41.57169 -50.87381
v 55.693 -43.70958 -51.99153
v 56.21917 -42.68583 -51.38821
v -34.27701 -71.9533 -30.75242
v -33.65944 -72.68583 -32.73971
v 40.1829 -63.9351 -33.85396
v 21.05924 48.42223 18.31499
v 21.77261 48.44671 18.07948
v 21.24407 47.76648 18.29746
v -50.92251 -56.42354 -45.0625
v -38.96008 47.11697 11.10701
v -39.441 46.97781 10.83532
v 7.086792 -22.69395 15.20436
v -17.4423 -80.49323 -11.24557
v -51.90646 -54.95921 -48.89405
v 46.44526 -57.99849 -43.29975
v -44.72786 -63.26838 -41.23186
v 23.47475 37.6149 16.39029
v 21.97319 39.02161 17.34407
v 20.36221 38.66228 17.7272
v -9.081819 -82.32669 -9.369673
v -9.977197 -81.73459 -7.772834
v -10.79663 -81.81022 -8.484349
v -13.8333 -19.63726 16.59579
v -13.31452 -19.30696 16.96545
v -14.35953 -19.04202 17.4251
v -13.89084 -18.7491 17.8683
v 49.80335 -53.56079 -42.30111
v -40.67894 72.11398 6.826366
v 4.017424 63.38147 20.11506
v 6.547738 64.17879 19.76035
v 5.433852 62.6165 20.0659
v 37.96106 70.09356 6.934801
v -18.81481 45.20227 19.59001
v -18.30009 45.73389 19.7129
v 8.949702 -43.17005 8.269906
v 1.253193 8.874402 23.16094
v -33.38297 48.27476 14.12327
v -33.33329 46.49244 14.58327
v -32.52764 47.16447 14.76414
v 45.47027 -59.04367 -44.45492
v 43.95888 -60.64812 -44.32565
v 45.01844 -59.42797 -46.8257
v 44.57851 -59.94233 -45.92746
v 10.98426 -81.24052 -11.22061
v 11.35575 -80.57189 -9.413092
v 30.96392 -71.9669 -36.23007
v -33.15754 14.14874 3.370748
v -33.66763 13.4617 3.202544
v 34.56315 -69.25121 -41.68533
v 33.59317 -70.01764 -40.35896
v 33.8189 -69.84145 -39.66616
v -51.03401 42.27625 2.486148
v 33.7091 42.69801 13.72718
v 35.33694 43.06245 12.77895
v 35.63451 44.87951 12.07323
v 35.18111 44.90886 12.32395
v 34.34808 45.12495 12.78669
v 33.0119 43.31858 13.9187
v 33.89036 44.13323 13.26055
v 33.24604 45.25016 13.37538
v -41.47787 76.87961 4.553802
v -48.84694 -58.52633 -48.54121
v -47.58583 41.18727 6.62899
v -47.55579 -60.238 -44.91852
v -46.05023 -61.85073 -44.29699
v 15.02411 -80.15644 -14.9391
v 21.3864 48.95781 18.17897
v 22.42047 49.69729 17.73607
v 14.94893 28.58461 10.47174
v 25.43077 52.01052 16.15706
v 3.04258 -56.04967 5.881758
v -36.20074 80.04755 7.455623
v -35.8276 80.11023 7.707087
v -36.78416 74.77428 9.10411
v 31.80426 -71.3782 -38.23637
v 32.77853 -70.66721 -37.77733
v 34.14443 -69.52608 -36.50325
v 32.48402 -70.85226 -36.71197
v 33.60069 -69.91326 -35.53513
v 31.63712 45.08053 14.27832
v 32.26499 43.58141 14.20348
v 32.15923 44.31132 14.13253
v 32.82921 44.88251 13.67998
v 30.66692 45.347 14.7341
v -19.72557 48.46002 19.34168
v -20.67513 48.17988 19.10884
v -21.77459 46.99863 18.85499
v -20.46668 47.40176 19.18126
v -19.59004 47.73228 19.40113
v -18.76739 46.29216 19.65024
v 62.25194 -8.63358 -34.9837
v 25.36411 64.98694 15.03675
v 0.831798 -20.05354 25.5602
v 1.42243 -19.60202 25.65763
v 2.447819 -18.77583 25.35423
v 2.733341 -18.64254 26.03433
v 56.87877 -41.10558 -48.29143
v -16.76838 -81.3676 -15.08851
v -17.42 -81.21 -16.11038
v 8.971249 53.106 20.71544
v 6.215457 52.35253 21.07126
v 8.573571 52.33245 20.83179
v 8.467205 51.46912 20.92347
v 11.149 51.17419 20.5834
v -28.49697 14.90212 3.675317
v 30.01891 -72.63268 -36.35921
v 29.48259 -72.87566 -33.28636
v 30.81806 -71.76405 -31.70896
v 30.03579 -72.55644 -35.10302
v 32.24731 -70.75638 -32.70831
v 57.39034 -39.91547 -51.60988
v 58.0568 -38.18736 -51.1269
v 25.4038 53.35629 16.02052
v 42.18262 -60.8831 -31.14208
v 56.74435 52.32374 -12.9434
v 50.66479 -52.09443 -52.62835
v 51.05962 -51.76898 -50.27082
v -5.556459 -80.33533 -3.647159
v 53.92297 -47.34143 -49.14093
v 53.22246 -48.51408 -48.44378
v 55.5232 -44.11103 -46.79606
v 54.93804 -45.41959 -48.92788
v 54.25219 -46.77765 -48.57622
v 54.85349 -45.38198 -52.16758
v 55.60282 -44.11839 -49.27966
v 55.00738 -45.16829 -50.99856
v 54.43484 -46.30381 -50.41199
v 54.03365 -46.88945 -51.98433
v 54.41571 -46.14681 -52.68771
v 51.84179 -50.49411 -52.02232
v 52.43393 -49.38473 -53.38149
v 53.0647 -48.52544 -52.38514
v 53.59813 -47.75582 -51.27943
v 52.43912 -49.69729 -50.87363
v 53.19194 -48.51233 -50.30069
v 34.36336 37.68656 12.7193
v 3.108881 50.03725 21.40363
v 0.1241268 47.7919 21.53876
v -56.29613 61.95613 -9.456475
v -57.34039 60.91847 -10.81635
v 27.63735 -37.27902 3.34797
v 26.95702 -34.84366 4.418859
v 25.80135 -35.54163 4.861382
v 26.68103 -36.21623 4.21961
v 25.1205 -37.43124 4.620993
v 26.3274 -37.28346 4.081931
v -30.31738 79.20538 11.36507
v 52.33706 -49.9398 -44.72517
v -7.061404 -20.82938 18.88222
v -7.542994 -20.80786 18.46316
v -7.6401 -20.51126 18.46871
v -8.051533 -20.19853 18.26116
v -49.99142 -57.23599 -48.75706
v -50.74045 -56.565 -46.76917
v -49.62973 -57.76442 -47.58157
v 10.27995 -19.90643 16.37334
v 10.86719 -20.00506 16.33681
v -16.76081 -80.92192 -11.81749
v -48.13762 44.70599 4.662012
v 40.72286 19.91297 -2.120681
v 40.86433 20.62683 -2.148818
v 40.05715 20.68364 -1.555921
v 40.20581 20.20169 -1.798146
v 39.74763 20.43431 -1.426124
v 39.55333 20.20878 -1.262124
v -1.208129 -67.67139 4.423889
v 24.65114 -45.64458 -0.1796194
v 44.31961 23.81789 -1.905997
v 43.65319 23.30327 -1.721004
v -35.48326 78.76258 8.509457
v -36.01626 78.23726 8.400056
v -36.51976 78.00982 8.21666
v -36.91912 77.51991 8.157494
v -37.97451 76.8786 7.627957
v -36.29085 75.4805 9.235057
v -37.02584 76.22835 8.505379
v -35.49273 77.24095 9.148616
v 30.26402 -63.9883 -14.54349
v -17.63942 43.31705 19.68705
v -26.7495 14.91748 3.682269
v 30.03141 31.93857 10.30811
v 31.90025 30.95846 9.486567
v 32.49962 31.69463 9.773912
v 31.53818 33.96652 11.36789
v 33.36977 35.89577 12.13766
v 35.67894 36.87413 11.76483
v 36.90933 35.52024 10.62247
v 34.58449 35.91245 11.76187
v 33.00501 34.31859 11.26661
v 31.79758 32.98341 10.61857
v 32.74435 32.59781 10.17145
v 34.76535 34.28224 10.74457
v 36.36904 34.44002 10.3075
v 33.98011 33.36453 10.3343
v 35.14078 32.47274 9.454231
v 14.03047 -18.02576 13.13771
v 48.48703 40.44093 2.699122
v -18.38055 -42.73824 4.441952
v -18.65765 -42.71978 4.092639
v -47.9424 23.1541 -4.373484
v 5.960727 -63.88128 3.436179
v 41.29582 37.56465 9.248373
v 35.53596 13.6668 2.38926
v 35.28635 13.53421 2.471805
v 58.14744 -37.06189 -45.7758
v -43.64326 45.22234 8.509526
v -43.05769 46.54052 8.372649
v -27.14016 -46.71568 -0.2902509
v -6.679029 -79.87505 -3.110684
v 23.65794 -53.13893 -2.450551
v -37.96638 75.82349 7.994921
v -38.33481 76.4286 7.522871
v -18.54738 65.87984 18.00003
v -57.6587 60.31179 -11.29256
v -57.73544 59.85688 -11.44692
v -57.6885 59.23335 -11.27868
v -58.25034 59.9522 -12.3262
v -58.87835 59.29824 -13.26964
v -58.52606 59.45567 -12.73015
v -58.01484 58.3517 -11.65729
v -58.6562 58.65368 -12.80408
v -58.82083 57.99012 -12.97807
v -41.03066 -66.75887 -37.94954
v 16.94691 67.25399 17.5007
v 35.71526 -68.33732 -38.44664
v 35.85369 -68.20541 -39.82427
v -47.43672 38.70716 6.677084
v -46.37824 38.77578 7.611529
v -46.9595 38.638 7.057425
v -45.4885 -62.45451 -37.68764
v 51.55996 -51.22356 -48.43688
v 52.37981 -49.87879 -49.48258
v 48.61224 -53.95459 -36.33091
v 48.52575 -55.05006 -51.37274
v 49.395 -54.13528 -49.66802
v 19.38293 -42.75974 1.712025
v 18.77783 52.66687 18.69772
v 19.50577 49.89938 18.73625
v 20.83781 49.40024 18.33685
v 19.53955 50.92228 18.63189
v 21.56494 50.39662 17.9842
v 22.85071 51.06931 17.38946
v 20.23103 55.4078 17.90882
v 20.09523 54.28376 18.09191
v 20.44171 52.94213 18.12978
v 21.01633 51.13205 18.10266
v 22.04307 51.76723 17.64936
v 22.24627 52.46479 17.50686
v 23.66512 52.5486 16.90238
v 21.69051 54.05403 17.54138
v 22.94046 53.6077 17.10123
v 23.17116 54.95464 16.83218
v -11.27795 -80.38227 -5.194788
v 40.97057 41.45253 9.519162
v 40.21867 40.81403 10.11827
v 42.04715 41.48188 8.757347
v 40.56749 40.17543 9.974731
v 40.95732 38.78509 9.63206
v 42.1328 39.38485 8.892823
v 42.4823 40.02161 8.634066
v 43.42195 39.32292 7.899561
v 43.4457 38.47591 7.85253
v 44.22341 38.97029 7.273479
v -42.29829 76.3658 4.036316
v -22.65184 47.686 18.59103
v -11.19919 -12.16911 29.03683
v -10.12621 -11.82914 30.34363
v -31.3443 78.5235 11.10784
v 38.53244 28.86451 6.10938
v -18.35855 21.69865 3.104277
v -18.38165 21.36842 2.785298
v -18.61005 21.08154 2.277979
v -19.97857 19.85872 1.819893
v -19.06572 20.97775 1.941768
v 14.35671 -80.27917 -13.65107
v -55.66823 40.53709 -4.602374
v -18.04289 -42.70709 4.750371
v 53.29934 -45.44921 -36.10589
v -9.433824 -80.90315 -5.506209
v -8.048965 -80.49772 -4.28001
v -49.913 -57.70454 -43.11317
v -23.78928 40.73652 17.922
v -23.53195 40.26421 17.87447
v 60.38272 -26.82897 -42.70327
v -47.49984 41.9976 6.544135
v -47.17266 42.16793 6.813848
v -46.697 42.60323 7.118406
v -46.99056 43.2258 6.555311
v -47.49097 42.69505 6.341068
v -47.11248 43.85513 6.103048
v -48.16965 43.51363 5.26125
v -48.71349 44.32715 4.201053
v -49.44813 43.96687 3.516533
v -50.1505 43.22512 3.0675
v -49.18742 43.3382 4.197783
v -50.47646 42.01462 3.383107
v -48.26682 42.27187 5.695092
v -50.00726 41.74361 4.069196
v -24.24346 44.16139 18.36598
v -24.66506 43.89724 18.24485
v -24.54145 42.64478 18.09165
v 54.38191 36.90839 -6.828657
v 54.36356 38.3313 -7.153244
v 54.10254 38.5233 -6.583907
v 54.0461 37.72005 -6.213457
v 53.74015 37.85083 -5.562272
v 21.53453 2.891751 5.185428
v 53.60919 38.6262 -5.54551
v -26.87958 -45.22119 0.1443405
v 1.251265 48.97171 21.50773
v -39.80606 39.68146 11.92811
v 45.91524 42.73493 4.763318
v 45.27658 43.81013 5.055827
v 24.81045 -47.25386 -0.9108506
v 25.05736 50.64333 16.51254
v 25.85643 49.85297 16.24769
v 26.67953 49.73893 15.86855
v 48.08597 -54.94861 -36.92879
v -16.09383 -42.93438 6.748079
v 42.35228 42.10238 8.284719
v -49.91368 -57.61975 -45.19454
v -48.88784 -58.66872 -46.4498
v 24.84506 14.2538 4.192554
v 25.02871 12.78385 4.011911
v 23.2298 14.60196 3.998253
v 20.61856 15.18989 3.77464
v 21.79403 12.75607 3.825117
v 21.92991 11.76868 3.742614
v 21.34377 14.10152 3.80688
v 13.3396 -80.66251 -13.17331
v 4.629124 -80.11639 -3.942526
v 27.94543 49.32 15.3258
v 28.89543 49.00012 14.91756
v 29.69423 47.994 14.67104
v 14.14446 24.89538 7.234181
v 15.41095 25.23918 6.957989
v 14.50046 25.09653 7.22501
v 15.40096 25.59967 7.274945
v 43.5055 26.28943 1.036798
v -31.0988 77.51312 11.65912
v 13.71442 24.51823 7.106984
v 13.06231 24.56137 7.426399
v 55.5577 -42.4213 -40.5853
v -4.687991 -50.48259 11.25924
v -5.094614 -50.73811 10.99373
v -36.9167 -70.19335 -35.27591
v 27.30189 -72.14091 -20.40677
v 27.58564 -74.17548 -32.79605
v 26.8326 -74.57944 -30.78201
v 25.92353 -75.16908 -30.4511
v 28.1321 -73.74084 -31.67176
v 28.99847 -73.01836 -30.7221
v 18.80159 54.68454 18.45545
v 9.593038 -24.756 12.59037
v 28.30109 54.38618 14.46159
v 28.29029 52.93171 14.68206
v 17.82776 -78.69261 -15.8857
v 18.81809 -77.71372 -14.50563
v 17.08257 -79.25576 -16.60738
v 18.62339 -78.4558 -17.43829
v -14.13856 -42.44082 8.236722
v -13.21801 -42.7159 8.80786
v 52.24528 -20.82528 -13.07484
v 8.686708 -79.16766 -4.329382
v 7.163472 -79.62019 -4.073493
v 7.789347 -80.19708 -5.496906
v 12.52742 -79.35007 -7.726845
v 25.39083 -72.79155 -17.47818
v 56.24712 -42.54063 -47.55511
v 55.2822 -44.41821 -45.28342
v 40.98291 -63.62866 -39.14077
v 37.86283 -66.48039 -40.72278
v 38.96363 -65.52881 -40.75497
v 40.28605 -64.30179 -41.15504
v 39.87573 -64.69226 -39.95353
v 39.22177 -65.26258 -38.44409
v -38.39506 32.15587 8.718415
v 48.03306 -55.7365 -50.4583
v 47.77965 -56.38669 -45.02822
v 45.9509 -58.43713 -46.83339
v 49.72348 -53.86817 -46.27106
v 47.8238 -56.1544 -48.79489
v 49.39713 -54.19095 -48.31236
v 48.49739 -55.48061 -46.62
v 32.05798 10.84113 2.808495
v 32.01211 11.84429 3.073347
v 50.23665 39.69354 0.5775507
v 60.5858 -28.2696 -46.69995
v 41.45951 -61.89415 -31.52236
v -3.501171 -45.29551 11.49944
v -4.145607 -44.93801 11.3381
v 23.82198 -46.83016 -0.4383129
v 22.40492 -46.18412 0.1784261
v 54.51216 -45.08052 -41.33012
v 19.29137 41.33947 18.66863
v 26.51312 -39.83625 2.836407
v 25.78102 -41.33237 2.212466
v 26.81011 -38.22362 3.453496
v 21.67813 -40.41204 4.345315
v 23.78396 -38.86516 4.603212
v 22.69905 -39.05644 4.97727
v 22.42378 -39.73682 4.627407
v 25.25125 -39.38748 3.66113
v 23.49318 -40.01174 3.99564
v 22.48511 -40.7079 3.80572
v 23.8526 -41.09422 3.089899
v 22.10415 -41.9393 2.559876
v 23.31602 -41.83941 2.526392
v -25.26442 49.59669 17.62958
v 3.876206 -54.7808 6.793364
v 3.11122 -26.63181 17.08132
v 0.2555719 -15.35902 33.01521
v -1.068792 -14.49581 33.62569
v -3.134687 -14.48175 33.60119
v -2.309023 -14.01007 33.79655
v -18.24422 -42.64679 4.551793
v -16.71958 -42.7253 6.119351
v -14.74422 -42.54258 7.769509
v -18.19924 -42.63065 4.743038
v -17.62743 -42.66443 5.21543
v -16.77709 -42.61143 6.031847
v -16.2221 -42.58004 6.52104
v -17.18729 -42.50142 5.690256
v -16.65157 -42.35679 6.232387
v -25.58319 12.58936 3.397273
v -53.45384 66.95628 -6.114487
v -53.10508 67.28969 -5.710224
v -52.64497 67.00558 -5.058457
v 13.79892 -18.2149 15.2442
v 13.89466 -18.24312 14.09492
v -10.75742 -20.30999 16.59108
v -10.92382 -20.6223 16.44789
v 14.22198 -19.50104 9.34607
v 14.27132 -19.15856 9.362613
v 13.94135 -18.93806 9.837008
v 13.48787 -19.11887 10.53847
v 13.38758 -19.49633 10.20444
v 13.85169 -19.68854 9.550946
v -17.19089 77.04468 16.4162
v -19.25914 75.45963 16.41434
v 34.8094 -69.01921 -37.5703
v 36.69693 -67.45715 -36.83948
v 37.44056 -66.83407 -38.45951
v 38.64081 -65.59824 -35.67706
v 39.0978 -64.88501 -33.53619
v 38.64048 44.18236 10.41263
v 39.48778 43.99273 9.909084
v -38.76279 40.61186 12.6446
v -38.1806 40.26305 12.86563
v 17.25209 41.69316 19.28606
v 17.54899 41.97166 19.28897
v 16.38769 42.07933 19.514
v 15.29726 40.70463 19.44083
v -25.54337 75.90664 14.60679
v -24.82409 77.53477 14.37704
v -25.57899 77.02528 14.28211
v 25.93626 52.39647 15.87654
v 25.88453 51.27678 16.04408
v 26.34053 50.18728 15.98207
v -49.43768 45.54946 2.586173
v -17.24454 21.32027 3.800243
v 16.08862 -59.56777 -0.2089557
v 44.70905 -59.98837 -40.95861
v 45.01827 -22.67605 -4.002361
v 47.00808 -57.06441 -39.84805
v 22.21598 30.98798 10.84486
v 27.04814 50.91492 15.5666
v 59.87119 -32.10837 -49.17841
v -37.26966 78.57064 7.471298
v -36.77821 79.5766 7.288348
v -37.71374 79.44974 6.640955
v 17.83516 -78.39732 -14.32529
v -61.17333 54.85846 -17.08579
v -61.55012 55.03521 -17.8823
v 52.29223 -50.17323 -46.84846
v 53.08246 -48.76508 -46.54382
v 52.26889 -50.10532 -48.40377
v 50.35643 -52.93911 -48.32183
v 50.78597 -52.2662 -49.37563
v 51.45661 -51.43428 -45.47435
v 21.25781 66.14382 16.43212
v 8.749062 -23.49664 12.97634
v 8.624587 -24.11327 13.19766
v 17.75981 -18.586 7.815225
v 17.69272 -19.39124 7.839538
v 18.74927 -18.95734 7.623977
v 18.44326 -19.44059 7.702686
v -45.82336 43.65763 7.40778
v -42.30076 40.85597 10.66688
v -42.92636 41.24612 10.24901
v -43.33593 40.32541 9.950646
v -43.68234 41.28793 9.709471
v -46.41685 42.27617 7.51187
v -45.24474 42.13934 8.508301
v -45.36906 43.05159 8.075351
v -46.06776 41.97936 7.891097
v -44.9137 41.74866 8.842442
v -45.62387 41.64917 8.277319
v -46.44895 41.74298 7.600459
v -46.75195 41.4771 7.322176
v -46.54991 40.51847 7.596758
v -45.67257 38.71291 8.167071
v -44.30394 41.12883 9.293775
v -45.40695 40.99421 8.469766
v -46.08916 39.67283 7.966655
v -45.10934 40.26883 8.765719
v -44.95966 39.31148 8.79218
v 0.2590283 72.57829 18.92594
v 35.94463 -68.02753 -36.0802
v 37.77757 -66.31097 -34.75123
v 34.97573 -68.74608 -34.45359
v 33.74474 -69.68659 -33.99414
v 57.84505 -38.48413 -47.87783
v -20.08761 28.74528 9.15343
v -18.19167 27.90401 8.847862
v -19.17882 27.82224 8.391181
v 46.95959 -55.79366 -34.50892
v 46.99187 -56.1788 -35.7397
v -55.98492 40.20579 -5.09354
v 22.70467 -76.77271 -24.47269
v 23.71439 -75.92153 -23.63186
v 24.61022 -75.45417 -24.80735
v -35.54628 76.13776 9.529585
v -48.08444 38.25878 6.097931
v 42.15262 43.69289 7.965056
v 7.545532 -16.72265 24.76773
v -17.19534 73.32064 17.30144
v -8.205297 -43.50924 10.68566
v -9.093789 -43.40297 10.5233
v 44.01332 38.37206 7.394322
v 44.79403 36.42389 6.422129
v 43.6257 37.46828 7.604577
v 14.35337 52.49675 19.88565
v 12.93875 53.8976 20.03065
v -2.765166 -70.66356 3.690817
v -3.509366 -70.16114 3.831468
v -39.34029 78.3961 5.8139
v -40.01287 78.50445 5.139039
v -37.8577 78.05797 7.231663
v -38.25515 78.7581 6.578362
v -38.49857 78.03189 6.696303
v -39.93587 77.6151 5.649256
v -60.82915 55.21947 -16.47907
v -1.734226 -11.73207 34.03473
v -18.98259 23.78145 4.216575
v -18.34352 23.7784 4.523898
v -18.36817 23.21921 4.22666
v -5.46544 -20.89482 21.03032
v -5.921409 -20.74947 20.58474
v -6.766301 -21.50638 18.76193
v 20.90714 67.61383 16.44499
v 28.47248 49.94278 15.0041
v -21.24088 -43.84827 2.298183
v -21.45249 -43.37664 1.761037
v 49.32112 -54.44331 -44.41252
v -38.42239 74.80853 7.880157
v -0.4313478 -12.25548 33.93364
v 0.08816849 -13.47469 33.66565
v -40.64206 74.12437 6.315965
v -54.8653 65.61313 -7.891945
v -54.42645 65.60716 -7.210291
v 39.29293 26.62289 3.76981
v 38.98352 27.16698 4.318801
v 40.10983 26.67416 3.270375
v 10.57297 -21.21866 12.6977
v 11.17569 -21.17793 11.5224
v 10.5904 -21.41171 12.17096
v 13.16053 -42.51265 5.937164
v 6.330682 -78.29291 -2.109389
v 35.92408 13.47784 2.177582
v 45.8288 -58.65486 -41.12503
v 47.23226 -57.03344 -42.0178
v 48.02571 -55.94509 -41.37484
v 48.50036 -55.17157 -40.49152
v 49.34338 -53.91919 -40.37527
v 3.902103 52.1427 21.24585
v -0.2276082 50.57947 21.4494
v 2.205705 52.30317 21.30501
v 0.3884845 53.47285 21.2412
v 30.72604 -68.41457 -20.39821
v 17.70284 14.38321 3.730718
v -32.8674 48.83435 14.29037
v 33.46338 30.75055 9.229473
v 34.47533 30.74601 8.960508
v 33.37323 30.28148 8.792082
v 33.90575 30.08253 8.585069
v 34.58189 30.344 8.5608
v -43.796 -64.02962 -35.71341
v 41.40968 45.07918 8.106835
v 26.3147 51.77086 15.79576
v 26.02081 53.05375 15.76398
v 27.34128 52.49532 15.23559
v 14.46721 -79.2762 -9.949206
v -37.39173 15.38202 2.185364
v 8.351002 -23.48529 13.47165
v 9.754196 -77.41376 -2.970918
v 53.36991 -41.4965 -30.62216
v 42.48044 -62.11249 -45.46082
v -25.48472 -38.87658 5.526626
v -51.02666 41.04366 3.109223
v -3.822001 -79.67085 -2.551603
v 48.04802 40.96026 3.022719
v -33.88504 47.89375 13.91299
v -34.20497 48.48701 13.61
v -33.33902 49.03521 13.99861
v -34.43824 50.00098 13.20538
v 52.91164 36.97107 -3.627675
v 2.847301 -41.57428 13.22606
v -52.26351 38.44979 1.730319
v -20.97326 -42.84743 2.228884
v 31.31844 -68.33085 -21.32972
v 47.62045 -55.19545 -35.51952
v 4.605253 -51.99852 9.558232
v -7.539227 -79.49108 -2.712711
v 53.28589 -48.21661 -44.37754
v 52.49803 -49.48435 -43.4269
v 50.40643 -52.85876 -43.88242
v 52.00703 -50.15989 -42.63721
v 51.23464 -51.64632 -43.96935
v 52.26387 -49.28637 -40.80021
v 54.07861 -46.92675 -45.65157
v 54.66763 -45.40755 -43.77829
v 53.8819 -46.97559 -43.94854
v 54.34277 -45.67499 -42.10332
v 53.39649 -47.48109 -41.91732
v 53.6263 -46.46589 -39.9523
v 54.37872 -44.85692 -39.84098
v 53.90498 -45.27307 -38.4416
v 52.32168 -48.54264 -38.7189
v 52.86761 -47.87175 -39.72668
v 53.07396 -46.53526 -37.28026
v 52.10999 -48.46303 -37.35348
v -56.34848 39.30456 -5.61948
v 57.69421 -38.72613 -46.62579
v 57.21728 -39.29464 -43.97007
v 57.24792 -39.71186 -45.84829
v 2.780808 -74.0387 2.082687
v 48.85162 -54.38039 -39.06056
v 49.47499 -53.571 -39.56562
v 12.51886 64.21769 18.85369
v 10.71828 64.01371 19.16549
v 12.24113 67.92574 18.37711
v 11.18187 65.43289 18.89601
v -14.13682 44.04126 20.37162
v -12.49361 -79.98447 -5.214477
v -11.36574 -81.06309 -6.741498
v 6.529649 41.36436 20.87478
v -42.28064 -65.62493 -38.73143
v -42.4827 -65.36705 -36.88301
v -40.3861 -67.29643 -36.93845
v -40.22895 -67.35191 -35.03193
v 18.11428 66.80357 17.27318
v -23.67882 58.64242 17.19652
v 37.59021 28.66049 6.252954
v 36.31054 33.50444 9.734265
v 41.39718 35.50194 8.483121
v 40.57055 36.34475 9.254049
v 39.26256 36.18957 9.831484
v 35.30193 30.80828 8.697379
v 35.36397 29.43815 7.64857
v 36.12057 29.06743 7.118333
v 35.845 29.81779 7.762426
v 35.88449 30.49634 8.147679
v 40.24031 35.15706 8.932372
v 39.29654 33.60099 8.63051
v 40.48533 34.11491 8.338816
v 38.01301 33.20313 8.925479
v 37.72233 29.24242 6.735712
v 39.82982 30.99994 6.92623
v 36.68878 32.42831 8.965071
v 40.10013 32.52916 7.717216
v 38.64309 32.27891 8.15359
v 38.37826 30.07402 6.98583
v 37.62896 31.13951 7.961527
v 13.7327 -79.39155 -9.199374
v 15.78748 -78.41999 -9.986461
v -36.30237 74.05431 9.696423
v -42.71733 -64.88591 -33.77961
v 30.46792 -69.24354 -21.30366
v -52.37346 -54.65253 -43.26472
v -51.78682 -55.37084 -42.31296
v -51.85604 -55.27135 -45.68728
v 30.38924 -67.3791 -18.29671
v -40.40643 17.45034 0.4274309
v 47.51497 42.53444 3.030491
v 48.30735 41.91909 2.246333
v 48.52635 42.60834 1.690264
v 48.11342 42.42856 2.270298
v 47.84703 43.2885 2.23055
v 40 -64.48514 -44.06953
v -37.58303 30.59504 7.949608
v -36.76654 30.22433 8.000435
v -38.00912 31.68681 8.58504
v -37.69069 32.15862 8.933745
v -37.50546 31.47581 8.618157
v -36.84867 31.13104 8.657301
v -37.20319 31.88412 8.923639
v -36.34856 31.64981 9.052414
v 20.52942 66.372 16.63949
v 19.49507 67.0155 16.87854
v 19.29996 65.82775 17.03194
v 20.16358 65.61221 16.80265
v 21.16818 64.26081 16.59473
v 39.54882 27.86079 4.681341
v 24.70311 63.89915 15.36822
v 11.4463 -56.85349 3.381284
v -8.467285 -79.57547 -3.030211
v -7.680322 -78.71329 -1.852665
v -8.668194 -78.76773 -2.140567
v 51.53628 -48.88277 -35.87385
v 46.39153 -56.77564 -35.07028
v 5.660292 -23.45734 16.08125
v 6.262053 -23.96829 15.49993
v 5.840152 -24.41174 15.77851
v -62.99519 -32.76226 -48.61345
v 43.23971 16.0999 -3.417016
v 42.31715 15.7196 -2.492283
v -3.200736 -23.07185 19.8089
v 60.26593 -21.56115 -36.88797
v -37.33189 46.58228 12.37722
v -36.27476 46.57586 12.9475
v -35.67002 47.51874 12.99392
v 15.92771 -39.1081 9.029799
v 18.80129 5.283002 5.531936
v 41.05222 19.76998 -2.336828
v 40.61776 19.20128 -1.861121
v 41.68298 19.06336 -2.502503
v 14.74961 -42.57674 4.689225
v 16.04524 -40.9001 7.099926
v 15.44277 -41.83877 5.930562
v 17.35679 -41.59832 5.039268
v 46.31562 42.25143 4.556374
v 46.99865 41.33375 4.14054
v 46.17905 44.04168 3.941726
v 47.26386 42.10809 3.493532
v 1.278547 -63.5156 4.567637
v 1.394515 57.53809 20.85603
v -1.173392 57.97289 20.82614
v 34.38523 -67.51737 -26.32227
v -31.92828 38.80338 14.79846
v 14.82295 21.22495 4.060753
v 14.7055 21.54685 4.387424
v 14.6628 22.01972 4.784161
v 20.2564 63.01477 16.99859
v 59.09371 -33.0887 -43.71215
v -18.31549 22.62115 3.900981
v -17.86633 21.86157 3.642985
v -18.62144 22.28314 3.422863
v 58.56728 -34.80691 -43.40342
v 59.91698 -29.58865 -43.57082
v -2.591629 -45.09801 11.60208
v -2.8655 -44.39939 11.50466
v 42.90157 70.9742 2.263997
v 42.13242 70.67299 3.050865
v 42.6157 70.52872 2.578326
v 41.8789 70.24887 3.366143
v 18.94397 39.18547 18.32662
v 18.33569 40.1246 18.66016
v -61.43242 -37.88808 -51.99451
v -61.80816 -36.77518 -52.34583
v -5.868294 76.21738 18.06364
v -16.25265 -19.21478 15.49874
v -31.43381 -74.26701 -31.05592
v 26.34776 66.16325 14.51992
v 24.77788 65.96626 15.20114
v 24.95985 67.3029 15.01863
v 22.9728 67.30736 15.75028
v 60.66663 -27.68039 -46.18575
v 20.6722 -39.16317 5.863474
v 20.92759 -37.73595 6.551929
v -39.21359 75.18678 7.203597
v -38.8423 76.80202 6.901043
v -39.99629 76.34953 6.084141
v 22.66408 66.54292 15.92014
v 23.31737 65.12135 15.80637
v 22.89425 63.35613 16.07236
v -38.22509 -69.12083 -36.39459
v -38.07784 -69.13172 -34.42551
v -52.87727 -53.06787 -38.3204
v 0.661306 70.83406 19.25336
v 0.5973334 67.56618 19.7627
v -0.8243949 69.89375 19.43699
v 60.27807 -28.29409 -44.0137
v 43.78761 19.90034 -4.483197
v 43.28083 19.72519 -4.277194
v 43.29736 19.15874 -4.278591
v 43.32541 19.4176 -4.344411
v 43.694 19.33792 -4.511596
v -2.476049 -53.2937 8.223988
v 14.89727 -79.53838 -11.6758
v 15.67775 -79.49857 -13.24339
v -23.84431 -35.83751 7.780323
v 15.45527 57.91832 18.9039
v 24.98957 -75.68973 -29.36519
v 26.71845 -74.56401 -29.92283
v 23.62536 -76.37601 -26.63432
v 24.8687 -50.26227 -2.057442
v -11.76473 -5.302837 24.0163
v -59.52515 57.79195 -14.22753
v -60.14809 57.32036 -15.33093
v -59.96516 56.86056 -14.93738
v -18.71086 -80.6824 -16.34579
v -19.31696 -80.50642 -17.58952
v -1.890054 -44.25011 11.47623
v -1.041679 -44.16355 11.48676
v -0.4850356 -43.83383 11.55211
v -1.709208 -42.9561 12.32124
v -2.439079 -41.87547 13.805
v -3.573449 -41.77597 13.81875
v -2.825816 -42.23705 13.31786
v -4.236212 -41.95713 13.33811
v -19.20028 73.61644 16.83912
v 63.13015 -12.2127 -44.17936
v 62.97756 -13.39367 -44.67611
v 45.21994 41.39032 5.971869
v -32.15338 78.38641 10.7239
v -32.87668 78.04317 10.44276
v -5.606068 -21.30972 20.29378
v 1.088543 37.8603 20.77413
v 30.25889 -47.88482 -3.491343
v -46.1729 22.99061 -2.450504
v -46.03481 23.49133 -2.283407
v -46.05248 24.31024 -1.915289
v -46.4331 24.07062 -2.335423
v 60.60855 -26.96028 -44.46017
v 20.12194 30.72348 11.02686
v 20.30245 -21.18975 7.317794
v 42.17956 -60.40004 -30.00813
v 63.98368 -7.039649 -43.57911
v 13.46189 -22.09283 9.709798
v 2.85505 -74.90269 1.601265
v 2.033736 -54.53456 7.06068
v 24.49328 -74.21515 -19.1134
v -35.68851 32.25845 9.520725
v -20.01076 -42.70702 3.281101
v -19.55741 -42.60485 3.872882
v 2.136389 62.47424 20.33717
v 1.650331 59.5735 20.62498
v 5.881262 59.35529 20.38101
v 3.294703 58.23143 20.71462
v 8.707891 -40.83992 11.64432
v 6.68738 -79.14661 -3.22625
v 23.02201 -38.1158 5.300688
v 23.76543 -37.61383 5.186877
v 24.39026 -36.42778 5.305606
v 56.37165 52.50946 -12.28014
v 27.67971 -42.21884 0.9361395
v 1.414285 -78.03535 -0.7212635
v -15.56134 -81.72006 -14.32132
v 8.081972 -41.67926 10.52597
v 7.671207 -40.3802 12.96007
v 33.2856 -59.72324 -14.26098
v 3.257154 56.66904 20.8436
v -43.8389 28.27195 3.333944
v -42.6987 27.79047 3.005678
v -41.80484 28.1239 3.686379
v 1.022584 12.0756 21.66262
v 54.22518 57.2738 -9.084229
v 7.297636 -81.25835 -7.663036
v 8.291529 -81.32703 -8.645238
v -6.597846 -79.02358 -2.009399
v 29.32175 -72.58293 -28.9659
v 27.99626 -73.6134 -29.1551
v -2.583537 -76.10414 0.9628507
v 55.04255 -37.1451 -30.9139
v 1.237074 -71.2225 3.486539
v 60.13249 -31.10138 -49.20969
v 60.60179 -28.61567 -47.59973
v 60.99522 -27.21723 -48.85369
v 10.61279 -43.22571 6.963511
v 10.79333 -43.51041 6.777688
v 10.13539 -43.38493 7.215213
v -17.73429 19.78864 3.108324
v 19.88434 -77.35049 -16.26802
v -21.32403 -42.52467 2.668394
v -20.4865 -42.65054 3.073205
v 59.86167 -27.15865 -39.92977
v 45.31323 25.94442 -0.4424217
v 44.96294 22.05661 -3.815319
v -31.06104 -73.81474 -25.45546
v -1.014206 -50.58335 11.34239
v -3.721732 -50.97677 10.99524
v -2.647775 -52.56945 9.146091
v -3.235013 -51.20982 10.7586
v 53.98379 -44.39249 -36.96026
v 33.21869 -40.98957 -1.792903
v -20.06868 -43.00698 2.899521
v -20.09347 -42.94442 2.874177
v 61.61599 -12.05706 -34.90044
v 37.35091 70.59038 7.369587
v 43.88187 -60.73955 -39.82706
v -19.0603 46.92312 19.56997
v -18.21096 47.27362 19.75155
v 59.50712 -33.45467 -49.2627
v -23.86663 -42.11649 2.687089
v 9.427672 -43.72704 7.936799
v -58.58358 38.63462 -11.09609
v 33.00501 -39.81736 -1.149711
v 35.25477 -67.64527 -29.22978
v 36.2763 -67.0398 -30.53813
v 36.18831 -67.44672 -32.39965
v 37.14626 -66.63265 -32.81329
v -47.02176 39.63283 7.131092
v -47.21705 40.96173 7.01869
v 14.09734 -43.11348 4.260426
v 13.35757 -43.16869 4.750035
v 12.9419 -43.19724 5.04089
v 13.69169 -42.70561 5.159039
v 12.99416 -43.07176 5.098888
v 56.02056 -35.17771 -32.03033
v 12.70436 31.83498 15.42501
v 37.39855 -66.1394 -31.25847
v -52.01057 39.01226 2.093606
v -18.26408 -79.94164 -10.82887
v 14.38395 -21.0377 9.288965
v 14.06689 -20.48562 9.430971
v 42.87676 41.10923 8.174273
v 44.14766 41.24991 7.044589
v 44.58597 42.33772 6.222951
v 42.28898 44.70433 7.518322
v 43.17317 42.68866 7.431966
v 44.13002 42.03998 6.763654
v 43.51069 43.82545 6.684464
v 44.10403 43.31585 6.33076
v 44.80255 43.36027 5.70729
v -35.19093 75.0366 10.14665
v 18.84365 33.38281 14.51886
v -29.9562 51.90283 15.33951
v -8.713723 -80.54832 -4.51613
v 18.7441 -78.63575 -19.08649
v 20.35121 -77.18688 -17.0812
v 21.21618 -76.85702 -18.62428
v 21.06296 -77.49227 -21.64101
v -5.607818 -40.56766 14.95972
v 1.256189 56.2301 20.98755
v -0.3487525 56.86909 20.95281
v 14.05602 -17.86607 14.79642
v 14.39242 -17.03418 14.63849
v 14.42353 -17.16993 13.52047
v 2.331921 -57.71331 5.094739
v -55.42924 41.34651 -4.451112
v 45.72509 -58.71368 -39.99808
v 16.53375 32.87911 14.79985
v 18.87311 29.99488 10.63663
v 20.08831 35.82351 16.20171
v 17.84914 32.56977 13.99439
v 17.31803 31.22424 12.54875
v 19.16192 30.93783 11.53473
v 18.95139 31.97376 12.82366
v 20.73769 32.8139 13.16919
v 21.52864 31.86566 11.87562
v 23.22786 32.09607 11.70726
v 22.55783 33.0882 12.85526
v 24.4718 33.92954 13.24161
v 21.03435 34.00967 14.40177
v 24.5544 35.51043 14.6718
v 21.15036 35.26377 15.37632
v 23.38363 35.67317 15.12519
v 22.53064 36.45246 15.91417
v 21.75916 37.6051 16.85352
v -5.405653 -44.77448 11.23238
v 17.14108 53.00172 19.14239
v -10.65807 -43.02913 10.01052
v -0.6321884 -41.45657 14.21027
v 19.6417 56.31115 17.98831
v 19.59656 57.64108 17.79921
v 20.41907 56.5282 17.68377
v 21.41257 57.77348 17.1258
v 20.63428 57.47888 17.46718
v -5.590899 -41.33039 13.94598
v -6.210133 -41.43314 13.61398
v 54.17258 39.32309 -6.979576
v 54.4878 39.53826 -7.761353
v 54.38505 38.86755 -7.311183
v -25.03362 -44.63047 0.3412502
v -3.469929 -54.70684 6.897093
v 25.37066 -48.1484 -1.452054
v 27.51575 -39.23622 2.637032
v -2.972797 -5.03401 31.66787
v 30.36008 -71.91024 -29.99745
v 10.57219 -57.85158 3.246386
v 7.673374 -41.04356 11.90208
v 29.52907 -67.98535 -17.65786
v 29.9831 -69.0879 -20.07902
v 19.20871 46.74059 19.02811
v 17.99959 47.7059 19.31204
v 16.82775 45.57119 19.64328
v 17.92821 46.10887 19.36865
v 16.56758 48.2132 19.65802
v 15.86011 45.81552 19.84715
v 16.76236 46.94784 19.63678
v 14.9123 47.14431 20.06913
v 43.81588 35.86038 7.069902
v 44.50885 34.66856 6.124749
v -10.45799 78.61501 16.87081
v -60.12231 -40.95082 -52.77864
v 25.17259 -73.92971 -20.17474
v 23.72427 -75.28446 -20.52287
v 34.66387 -66.67537 -24.9965
v -1.666724 -58.57733 5.080734
v -52.11444 56.68905 -2.767319
v -56.52747 58.71761 -9.245695
v 47.28375 -51.75334 -27.97021
v 30.06125 49.71041 14.19514
v 31.41335 45.76866 14.2483
v 31.99043 45.42548 14.02178
v 32.9222 46.09958 13.3753
v 31.71534 46.25151 13.95443
v 30.30192 49.1491 14.1527
v 30.80987 48.19722 14.04422
v 19.90415 -43.01263 1.388321
v 19.34537 -43.2445 1.038998
v 19.17249 -43.60812 0.8356006
v 18.60954 -43.41313 1.083514
v 19.52283 -43.5307 0.8120238
v -25.93426 -30.01745 7.265207
v -55.40413 39.13603 -3.497674
v -55.67021 39.42854 -4.134915
v -55.70992 39.0615 -4.153392
v 60.98761 -14.27872 -33.66867
v 61.52934 -11.45752 -33.88404
v 11.23597 -18.33752 19.25571
v 10.26979 -18.71788 18.58727
v 10.771 -19.05552 17.86292
v -41.58878 18.2412 -0.4516182
v -42.26868 18.8288 -1.087574
v -42.99527 18.35068 -1.415416
v -30.83313 52.91292 14.7955
v 40.50289 73.18212 3.927
v 39.50026 74.14669 4.560594
v 39.06872 72.35916 5.506871
v 39.29679 72.90629 5.157773
v 39.64857 71.67528 5.137918
v 41.54438 72.80196 3.119973
v 40.8909 73.2911 3.562718
v 39.64985 73.1907 4.727538
v 40.26122 72.60136 4.318775
v 41.637 71.62571 3.313603
v 41.13847 72.39455 3.560234
v 40.80733 72.36327 3.871438
v -29.16783 48.87358 16.0595
v -30.01303 49.50239 15.61524
v -21.66544 -43.20132 1.426682
v -21.98952 -43.32322 1.2165
v -22.09168 -43.22202 1.155304
v -32.30061 48.40319 14.63572
v -31.44046 47.82001 15.18246
v -30.49777 48.8309 15.47953
v -30.97288 48.52749 15.29874
v 35.85135 -67.14548 -29.35645
v 44.70753 40.25726 6.794848
v 44.15543 39.58966 7.295846
v 46.80465 40.43525 4.609616
v 45.88151 40.1372 5.612814
v 46.86773 39.42754 4.824113
v 45.38242 39.61338 6.232918
v 44.96861 39.20034 6.668629
v 45.19918 38.07508 6.447621
v -53.94363 66.82299 -6.815058
v 30.4295 11.33636 3.328483
v 30.92559 12.32511 3.52419
v 30.87552 13.36487 3.732642
v 29.0455 14.26525 4.027008
v -31.60682 -73.95283 -29.59452
v -32.94506 -72.94925 -29.98793
v -33.05791 -72.71727 -28.62213
v 12.44134 66.29044 18.56175
v 13.63525 67.30258 18.22266
v 27.66677 -40.66648 1.828602
v 1.984018 -80.55775 -3.888846
v 4.855368 -79.47649 -2.972056
v 20.85469 -77.44512 -20.49641
v 21.88105 -77.05287 -22.34147
v 22.79773 -76.39264 -22.40129
v 37.70861 -64.87678 -28.29305
v -29.87286 -75.17137 -28.69909
v 31.75629 48.57993 13.47007
v 32.01312 50.06009 13.02059
v -48.63554 37.95671 5.550202
v -4.635489 -20.4471 24.23406
v -3.404068 -21.11926 23.70059
v -51.03752 40.21291 3.17382
v 2.992715 54.93579 21.03947
v -41.16489 73.47123 6.046689
v -26.52283 77.50169 13.76114
v -27.16412 78.74442 12.99843
v 59.17982 -34.56121 -49.60659
v -1.516969 -66.13769 4.604912
v -30.22436 -74.71445 -27.16895
v 42.85772 -61.79367 -44.31742
v 41.5809 -63.04912 -43.88064
v 42.97966 -61.69111 -42.95206
v 29.87229 12.13979 3.558936
v -16.04009 -42.47019 6.720586
v -47.85225 23.9768 -3.761683
v -47.53208 23.93719 -3.535124
v -46.93758 23.96862 -2.944662
v -46.77145 24.87157 -2.270763
v 10.04527 -80.98678 -9.226623
v 8.322959 -80.80952 -7.28303
v 9.954073 -80.63737 -8.141209
v -4.962852 -70.6774 3.613467
v 20.25579 58.50103 17.4515
v -25.5386 -77.09724 -19.1758
v -21.63143 48.67093 18.85294
v -20.9781 49.42542 18.98234
v 39.94875 -64.33651 -35.17838
v 40.82657 -63.32149 -34.06342
v 8.601277 -16.12026 24.89321
v 22.30826 -76.47398 -20.96714
v 53.19491 60.94296 -7.988912
v 14.98063 67.81878 17.87075
v 15.83823 66.80134 17.80818
v 14.3359 67.20251 18.09878
v 14.88453 67.22734 17.9766
v -55.90436 -49.06004 -52.1847
v -55.00491 -50.62354 -50.4536
v -55.60423 -49.87451 -48.99482
v 11.85629 -41.42312 8.93579
v -7.797698 -21.99141 17.67884
v 6.07553 -62.15972 3.517602
v 30.47215 -66.32478 -17.12432
v 31.58993 -65.84368 -18.20314
v 32.15066 -64.61219 -17.6016
v 11.01039 -75.57772 -2.247568
v 21.13415 -42.45577 1.99042
v 20.54292 -42.73237 1.847333
v 20.04442 -43.40641 0.9419873
v 23.98589 -45.00801 0.2662785
v 23.23511 -43.46492 1.221572
v 22.06197 -42.94219 1.665466
v 22.58351 -45.55744 0.2709218
v 22.43102 -43.68111 1.108624
v 21.33246 -43.38885 1.218542
v 21.22572 -45.64536 0.508757
v 21.52686 -45.26596 0.4912763
v 21.73278 -44.22945 0.8177614
v 21.00721 -44.23628 0.773029
v 20.65639 -43.7159 0.8888729
v 20.60104 -44.60547 0.674594
v 20.27348 -44.87543 0.7244148
v 19.55742 -43.87304 0.7649657
v 19.90833 -43.80737 0.7261871
v 19.01385 -44.1855 0.9260159
v 18.14315 -44.40411 1.431989
v -30.31384 68.95918 13.78378
v -20.59264 44.05268 19.19672
v -21.27244 44.42055 19.0532
v -22.2885 45.14865 18.80078
v -22.11518 44.51706 18.84271
v -22.7569 44.4607 18.70481
v -22.68448 43.60446 18.70765
v -23.41413 43.78015 18.55383
v -23.93361 43.42939 18.41079
v -22.57373 42.7418 18.66852
v -23.60281 42.3751 18.32441
v 57.65631 -39.22522 -49.97038
v 58.39224 -37.23524 -50.21026
v 58.83678 -35.81321 -50.38192
v 58.19835 -37.57686 -48.7757
v 58.70564 -35.96514 -48.26953
v -49.43142 41.44515 4.846451
v -12.17679 -42.30421 9.498333
v 33.12115 -70.08339 -32.85806
v 34.19274 -69.10731 -32.10802
v -35.47448 -71.20994 -32.90552
v 19.38097 64.45197 17.12967
v 47.59586 68.18074 -2.239546
v 32.75547 69.72929 10.90434
v 31.12089 69.99056 11.92845
v 31.66442 69.33312 11.65867
v 30.49222 68.96733 12.36081
v 30.97129 -41.05048 -0.2500787
v -8.921213 -20.97958 17.36974
v -8.472178 -20.19286 17.79488
v -8.706042 -19.25269 17.39426
v -9.029572 -19.19974 17.03795
v -9.588506 -19.47843 16.85637
v -9.558136 -20.38422 16.90049
v -10.01968 -19.98224 16.80911
v -8.320093 -21.55844 17.51241
v -9.031597 -20.36752 17.27566
v -9.379025 -20.86933 17.02327
v 62.84038 -14.74487 -45.46135
v -23.0892 -42.18656 2.786561
v -21.46979 -42.73753 2.072268
v -22.0984 -42.13009 3.2769
v -21.61128 -41.61084 4.665609
v -22.83626 -41.56754 4.043102
v -22.90873 -41.04406 4.898398
v -23.96695 -42.64526 1.942293
v -24.66612 -41.79771 2.860754
v -23.87824 -41.38496 3.791994
v -25.30501 -39.50544 5.151736
v -28.87202 51.054 15.96834
v -28.68583 51.77454 15.96166
v 27.67182 -33.83715 4.253775
v 21.45708 12.40347 3.768427
v 20.9339 12.72644 3.718975
v 20.48565 11.96769 3.711339
v -4.73977 -79.43504 -2.294082
v 36.9887 69.82207 7.792612
v 36.57477 71.02759 7.917257
v 50.06359 38.32994 1.117257
v -55.49989 61.07697 -7.903432
v -54.99968 61.60588 -7.267846
v -17.68259 -41.74538 7.016379
v 16.45041 -20.14118 8.278681
v 15.12411 -20.77392 8.837686
v 15.32084 -20.05037 8.699874
v 14.44461 -20.3679 9.296446
v -12.20366 -82.18268 -11.11735
v 26.85054 -45.12184 -0.5119917
v 26.35764 -46.2136 -0.9397903
v -0.2741854 8.271251 23.91511
v 52.01268 37.66729 -2.046719
v 52.09657 38.82788 -2.34694
v 51.59121 37.64617 -1.237954
v -45.2742 -57.84171 -24.48213
v -47.27406 24.86866 -2.688166
v -48.19159 25.57119 -2.495177
v -47.64748 25.48761 -2.301361
v 58.30104 -34.95155 -41.82581
v -60.49916 55.37468 -15.89159
v -60.86231 54.69882 -16.50974
v 29.26588 -64.88367 -14.05781
v 6.53371 57.3064 20.52304
v 13.43609 50.67971 20.20614
v 15.82135 50.26438 19.71771
v 17.52354 50.86255 19.26151
v 15.29705 52.06448 19.72167
v 17.85263 56.36293 18.51747
v 15.88409 57.17649 18.90498
v 17.50213 55.15364 18.7765
v 13.80758 54.80056 19.73038
v 15.60931 55.73778 19.18338
v 14.35954 55.80263 19.47679
v 16.34282 65.99689 17.78312
v 15.23094 65.93256 18.04446
v 14.42649 65.88066 18.23905
v 13.2545 64.99255 18.61206
v 16.62482 63.9996 17.95407
v 14.02829 64.03362 18.55799
v 15.44802 63.62175 18.27634
v 12.8179 55.71996 19.81105
v 13.14212 60.70301 19.07356
v 12.84764 62.76982 18.9499
v 11.78268 57.08514 19.82936
v 10.13263 52.8873 20.58778
v 11.45609 55.02325 20.15973
v 9.093955 54.40342 20.58615
v 10.34765 54.00924 20.44828
v 9.67315 55.67304 20.3587
v 8.203778 56.45173 20.45378
v 8.366663 60.91548 19.88136
v 7.373925 62.06096 19.88702
v 5.552209 60.91774 20.22126
v 7.860747 59.23566 20.15791
v 9.288556 58.60517 20.03725
v 9.973582 57.05523 20.11461
v 10.91047 62.51581 19.30557
v 8.93554 62.20242 19.66125
v 10.05969 59.4805 19.81105
v 11.93405 61.30249 19.24851
v 9.753689 60.98822 19.66222
v 12.26094 59.89771 19.36785
v 12.43094 57.80043 19.60956
v 17.83242 64.7105 17.56861
v 13.47624 58.48409 19.31663
v 13.51477 57.26671 19.44527
v 14.65301 57.24 19.18662
v 14.6414 58.3377 19.05779
v 14.95482 62.23426 18.52075
v 15.96606 58.85826 18.65669
v 16.12995 62.76238 18.19054
v 15.08635 60.26813 18.71749
v 17.92474 63.03714 17.68674
v 18.51648 61.63157 17.66376
v 17.21994 61.671 18.04694
v 17.01585 60.04485 18.25764
v 18.31223 59.76322 17.91958
v 19.11875 59.22001 17.7319
v -8.882567 -43.28597 10.53186
v -9.052457 -42.79351 10.64491
v -8.714529 -43.22431 10.58513
v 12.41895 -22.12501 10.23194
v 56.2374 -42.24611 -45.64286
v 16.38791 -77.34719 -8.910701
v 45.05576 -49.97232 -21.40972
v 17.14188 -77.55054 -10.38245
v 16.78615 -78.27594 -11.43198
v 17.45861 -78.26317 -12.73475
v -35.11662 74.49551 10.3942
v -12.59157 -17.38141 21.29488
v 10.85867 -77.14606 -3.438343
v 31.26472 -60.30727 -12.55202
v 59.35794 -33.5513 -46.95298
v 59.63504 -32.67137 -47.62976
v 60.26506 -28.97636 -45.08381
v 59.75145 -31.80651 -46.67503
v 60.3596 -29.87144 -48.31278
v 60.03704 -30.83797 -47.14236
v 60.22125 -29.64383 -46.00331
v 59.49084 -32.57947 -45.97361
v 59.92125 -30.53198 -44.98861
v 59.57523 -31.426 -43.98671
v -26.10023 33.44281 12.40627
v 20.98925 -76.38418 -16.0319
v -34.33321 13.57691 3.098489
v -34.60371 14.13819 3.152318
v 16.81564 29.86165 11.11919
v 15.99072 30.68552 12.45412
v 14.58735 30.86653 13.35436
v 13.4085 28.66553 11.39402
v 15.28272 29.73658 11.62843
v 13.73888 29.50879 12.17565
v 29.7522 -62.8672 -12.9707
v 24.05579 -43.63388 1.027425
v 29.87497 -31.31475 3.628762
v 50.02281 -52.82045 -40.06768
v 50.33569 -52.67259 -41.73844
v 51.20332 -51.28166 -41.604
v 50.91019 -49.89516 -35.67693
v 50.91573 -51.4408 -40.17701
v 48.89706 -53.99699 -37.88605
v 51.77503 -49.74445 -39.35701
v 51.04998 -50.67184 -38.25349
v 51.52114 -49.57026 -37.45767
v 49.91345 -52.51102 -38.13155
v 49.41788 -52.89273 -36.83388
v 50.19546 -51.05763 -35.43946
v 49.175 -52.80452 -35.49547
v 16.09899 14.30363 3.871111
v 16.13471 15.93991 3.712252
v 55.10303 56.41095 -10.41455
v 55.1977 57.02594 -10.63906
v 54.75695 57.89685 -10.03677
v 54.11904 60.0272 -9.354877
v 53.72371 60.8965 -8.874673
v 53.2649 60.22124 -7.95367
v -16.26252 73.83991 17.34672
v -16.13933 72.30319 17.66861
v -32.63403 -72.89793 -27.68384
v -42.89621 38.86 9.985544
v -44.09761 38.68057 9.191898
v 48.17673 -54.24665 -35.25211
v 19.66471 -77.2849 -15.31846
v 58.42259 -36.52987 -47.13145
v 58.98237 -34.72314 -46.59977
v 59.02461 -33.80516 -44.56551
v 58.098 -36.47897 -43.55564
v 58.44973 -35.93631 -45.22698
v 58.77339 -34.8571 -45.06484
v 29.82767 51.21906 14.10886
v -62.60478 52.89621 -20.11265
v 37.82297 69.30527 7.206147
v 29.50588 -71.28014 -23.97517
v -1.758063 -75.46141 1.418013
v -0.5850956 -76.14233 0.9656763
v -0.2430597 -75.2421 1.598456
v 36.06367 63.64183 9.114573
v 35.94513 65.00462 9.115369
v -3.051367 71.62671 19.11248
v -4.679158 70.08719 19.32577
v -2.39451 70.25318 19.38495
v -3.854233 69.59106 19.45628
v -5.05792 -47.84997 12.01953
v -4.169085 -47.61565 12.06534
v -0.8335091 -73.57671 2.553936
v 1.01623 -74.47547 2.011106
v 3.383164 -71.2721 3.157782
v 4.790592 -72.35246 2.411907
v 3.53984 -72.84509 2.506663
v 2.129711 -72.95284 2.698865
v 1.069614 -72.19089 3.149711
v -1.098407 -70.68485 3.728142
v -9.241712 77.36124 17.42056
v -9.583744 74.44719 18.08862
v -8.943806 75.80648 17.8403
v 13.56443 48.67382 20.30064
v 12.08716 49.34808 20.54308
v 15.2681 48.54987 19.94563
v 12.17918 47.78716 20.59589
v 13.4454 45.79371 20.34444
v 14.95398 46.29728 20.05002
v -22.18193 44.0002 18.82029
v -23.29477 41.13631 18.18266
v -21.67052 41.9626 18.7655
v -20.50332 38.05724 17.7566
v -21.71804 40.50707 18.47036
v 49.61584 -31.85835 -14.80427
v 11.69529 -18.27914 19.10581
v 12.11206 -18.14594 18.91619
v 11.42708 -18.76988 18.23656
v 11.73903 -18.89453 17.81569
v 15.63498 -43.8505 2.906163
v -14.93139 73.81048 17.57323
v -37.52478 72.66166 9.1076
v 20.91863 -56.78189 -2.166718
v -46.00446 25.97861 -0.8079938
v -0.5246496 -57.37248 5.365693
v 1.17888 -56.15257 5.848409
v -1.347009 -54.22465 7.385242
v -1.169003 -55.74951 6.174995
v -2.495616 -57.59778 5.366082
v 60.93318 -27.12288 -47.7318
v -6.921568 -39.60887 15.43373
v 14.33268 42.79626 19.95177
v 13.81547 43.71194 20.14715
v -22.19977 72.81292 16.30775
v 12.99884 -41.60886 7.971083
v 63.84311 -8.335983 -44.31188
v 12.25298 -8.991869 16.94618
v -22.68017 55.50557 17.92854
v -23.00172 54.30512 17.97445
v -23.71594 55.40761 17.5807
v -16.16234 -81.31715 -12.64863
v -7.586259 -43.53935 10.79661
v 37.42463 -64.127 -25.9687
v 56.56672 -41.21712 -44.72941
v 55.49916 -43.3994 -43.13474
v 56.76286 -40.27142 -43.18001
v 39.55465 15.51787 -0.2039163
v -46.33434 -61.65639 -40.48606
v 60.84384 -25.25311 -43.67757
v 60.97381 -25.48757 -44.90596
v 7.722394 -53.33347 7.335008
v 9.150908 -53.80926 6.364007
v 20.18144 12.7196 3.711699
v 19.45848 13.75106 3.721275
v 18.78277 14.13655 3.731889
v 7.035093 -13.6497 28.94552
v 47.71286 -55.882 -38.46602
v 14.0909 -17.65081 15.44062
v 31.04076 10.40755 2.950097
v -58.15611 -45.53465 -50.67846
v -59.59349 -42.48956 -51.52982
v -59.47004 -42.59048 -46.27702
v -59.09487 -43.63604 -48.06233
v -60.05214 -41.17487 -46.11623
v -59.86987 -41.83968 -48.39216
v -60.61121 -39.92947 -47.05893
v -60.71251 -39.86255 -48.92942
v -60.20857 -41.07663 -50.67927
v -60.78364 -39.5466 -51.85471
v -61.29813 -38.29668 -49.80641
v 3.804721 -29.94448 16.61497
v 4.414088 -31.21784 16.45675
v 3.384737 -31.46576 16.7246
v 2.510652 -30.1571 16.88018
v -4.363976 -5.623428 31.73052
v -3.685899 -7.855734 33.02802
v 23.2634 -49.50747 -0.9750638
v 49.55598 -51.64322 -34.26028
v 24.11569 -75.99257 -26.00842
v 25.00963 -75.54276 -27.51554
v 25.31376 -75.05045 -25.55345
v 26.57791 -74.48419 -28.06195
v -54.51536 64.72076 -7.157642
v -0.4081082 55.31596 21.09923
v 31.19886 -67.32928 -19.58775
v 59.47215 -25.48307 -36.524
v -1.925664 50.59953 21.44543
v 57.96656 -35.49086 -40.70749
v -23.53067 -78.26475 -17.95467
v -39.9027 47.54568 10.33026
v -19.0107 -42.61341 4.166352
v -18.33211 -42.23817 5.359478
v -17.40479 -42.29306 5.854955
v -17.17304 -42.08369 6.365018
v -19.13673 -42.32273 4.580442
v -20.48759 -41.98359 4.508397
v 13.32639 24.98982 7.629313
v 13.84282 25.21517 7.549249
v 14.62522 25.30479 7.33988
v 14.99829 25.99807 7.810335
v -33.80634 38.99812 14.25215
v 10.65003 -9.494388 21.92021
v 35.53979 -63.48981 -21.41606
v -1.540357 10.759 22.84175
v -2.675755 9.918545 23.10259
v 11.28539 38.1298 19.52033
v 23.23469 -36.83252 5.733096
v 35.85611 12.17577 1.726925
v 35.62121 12.94057 1.955188
v 34.31128 13.0612 2.761662
v 34.43158 12.6045 2.354793
v 54.332 58.60846 -9.466279
v 54.9835 -43.30025 -39.48018
v 8.712163 -80.29765 -6.136158
v 9.162551 -79.62475 -5.284141
v 11.29124 -79.60899 -6.965175
v 12.49718 -78.70784 -6.563981
v 10.13809 -78.22966 -4.1054
v 10.68099 -78.99677 -5.48921
v 11.66214 -78.97327 -6.230052
v 20.32774 7.863061 4.060645
v 18.92716 8.054157 4.390096
v -31.71691 -73.4727 -26.72185
v 31.99098 9.11338 2.463166
v 33.09023 8.984282 2.170051
v -52.06784 64.28938 -3.717111
v -52.12012 65.96973 -4.159728
v 21.46295 56.05793 17.338
v 0.09067205 12.48338 21.79945
v -27.6483 -46.79961 -0.4909287
v 65.05764 -0.239674 -41.53022
v 35.60315 70.00971 8.881659
v -15.72564 -19.29361 15.98396
v 30.67376 -30.12775 3.552116
v -18.15829 20.90562 2.784391
v -18.36609 20.67847 2.381738
v -19.41955 18.79419 2.71061
v -18.19878 19.28411 2.918046
v -17.72775 21.20477 3.339036
v -17.42826 20.34677 3.358721
v -17.28709 19.65688 3.428529
v -31.28813 67.97922 13.39644
v 57.7177 -38.14769 -44.93848
v 57.92635 -37.29477 -44.41306
v 11.20573 -19.93568 16.30016
v 11.05004 -20.18647 15.46458
v 12.89985 -18.92596 16.21048
v -53.50158 60.03483 -4.918046
v -2.192987 -59.53354 4.918035
v 56.34053 -41.27223 -42.847
v 56.74795 -39.76779 -41.66279
v 2.545441 39.64146 20.98269
v 11.9658 -75.79271 -3.058148
v -9.786748 -43.4612 10.39399
v -10.75754 -43.19403 10.01111
v -11.17974 -43.78511 10.00201
v -2.689473 -41.40417 14.49452
v 35.27042 -60.36629 -17.38648
v -6.123041 -66.42048 4.301553
v -45.09465 27.95086 2.351874
v -44.46849 27.401 1.742645
v 32.19798 -58.77229 -12.30313
v 14.00543 -21.13295 9.43012
v 13.54493 -20.46308 9.676501
v 13.68564 -21.16121 9.529324
v 13.24037 -20.95124 9.760705
v 1.338032 -41.21553 14.29764
v 0.9414264 -41.85331 13.46903
v 3.156381 -42.05375 12.37731
v -33.87698 32.43934 10.02324
v -33.81671 32.89029 10.287
v -33.14968 33 10.48224
v -34.62936 32.93779 10.11061
v -32.28646 33.70207 11.13115
v 12.85212 -43.98789 5.353225
v 12.16099 -43.78872 5.841253
v 12.91834 -43.59986 5.127227
v 0.6956216 -69.89418 3.902796
v -0.5185919 -68.75175 4.222342
v -0.4916062 -69.6291 4.022816
v 62.64958 -12.84748 -41.89802
v 29.91978 -66.86251 -16.92425
v 30.04193 -65.37992 -15.50578
v 48.41228 67.08862 -2.890011
v 48.94366 67.91393 -3.817423
v 47.92197 68.92952 -2.840703
v 48.54104 68.58278 -3.503214
v 37.72099 -65.41337 -29.80037
v -21.97183 -21.12252 7.86138
v 52.72797 38.61141 -3.509875
v 52.76695 39.17028 -3.824246
v 53.07483 38.44432 -4.231963
v 53.26257 39.00188 -4.842661
v 62.09502 -20.22035 -46.35307
v 41.9295 -61.60764 -32.31456
v 41.21389 -62.52341 -32.58438
v -26.71007 -76.8978 -23.85893
v 4.775842 -70.99821 2.892851
v -4.134795 -44.15099 11.31821
v -4.18427 -44.39412 11.33059
v -6.621148 -43.68144 11.05735
v -2.642573 -43.29757 11.9886
v -3.574145 -44.01178 11.45335
v -4.924845 -43.75315 11.3484
v -4.107057 -42.69634 12.2575
v -5.701344 -42.03599 12.72077
v -7.141777 -43.22411 11.09654
v -6.546579 -42.60374 11.74415
v -7.651786 -42.23569 11.72828
v -6.82475 -41.88804 12.59993
v 13.94777 -77.90202 -6.892018
v 13.87144 23.45978 6.11368
v 13.97315 24.05669 6.589946
v 13.30332 23.56896 6.466748
v 56.74332 -20.45242 -22.46845
v 42.09286 -62.60986 -40.09718
v 42.97126 -61.73306 -40.7858
v 33.24393 47.69547 12.81002
v 8.469145 -12.66718 27.57153
v 54.94861 -43.95782 -40.90879
v 56.32537 -40.58779 -40.97861
v 17.97306 -77.36077 -11.40597
v 15.05036 -43.69499 3.365516
v 15.06833 -44.00705 3.483271
v 13.60852 -43.52469 4.530364
v 13.63781 -43.84824 4.648927
v 15.74309 -44.6859 3.307617
v 14.27252 -43.78759 4.049057
v -7.598296 -41.09797 13.63642
v 31.19457 68.29317 12.02054
v 30.61276 67.88001 12.34492
v 30.59828 66.51167 12.46939
v 31.28682 66.4739 12.05442
v 32.38999 68.85579 11.24563
v 32.06157 68.46393 11.49914
v 31.93666 67.39902 11.63243
v 33.15391 68.47335 10.82608
v 32.52822 68.2328 11.21454
v 32.88271 67.57915 11.05254
v 32.66558 66.58803 11.24198
v 28.379 -69.69688 -18.02635
v 28.53933 -70.35457 -19.39209
v 28.10193 -71.10426 -19.95317
v 25.9222 -74.40947 -24.53049
v 26.07362 -74.6338 -26.49754
v 29.41605 -71.0444 -22.9038
v 28.96186 -70.65197 -20.88866
v 28.8469 -72.3198 -25.70196
v 28.2264 -72.19148 -23.35122
v 27.2634 -73.66524 -26.12028
v 27.40616 -73.33356 -25.05231
v 28.02769 -72.59615 -24.20685
v 28.65412 -71.41154 -21.96618
v 27.36613 -72.64243 -22.3303
v 26.84083 -73.51267 -23.76001
v 56.02418 -39.07767 -36.80991
v 1.962895 -17.65814 30.20777
v 0.3728494 -18.22921 30.34037
v 0.5130191 -16.45765 32.28025
v -1.0724 -19.0005 29.8737
v 0.5698572 -19.27439 28.30532
v 8.596856 -78.53683 -3.490978
v 41.07731 -57.01096 -22.41916
v -32.44191 68.39172 12.75213
v -6.127328 -44.06631 11.18764
v -6.353742 -44.63936 11.16071
v 14.5002 -17.13894 10.87724
v 41.68483 -62.90218 -37.97163
v -30.68322 51.48282 15.02357
v 59.63981 -10.68588 -24.77164
v -11.95533 -81.39291 -7.965176
v -60.14153 55.61829 -15.20175
v -16.94638 19.84399 3.644524
v -16.57598 18.73525 3.964203
v -16.39061 19.20082 4.040052
v -37.29925 -69.58595 -32.03568
v 14.39591 -16.37617 15.79017
v 14.71298 -15.4508 14.35697
v -4.357087 -77.93793 -0.6529892
v -2.860096 -77.1815 0.08703784
v -4.354657 -76.03954 0.9828805
v 28.34762 -64.89828 -12.99943
v -30.91036 39.06687 15.15649
v -29.11862 40.70272 16.41139
v -29.12804 39.81396 15.99319
v -30.38037 40.04021 15.79968
v -10.37438 -41.48823 11.6855
v -11.07526 -42.32263 10.1353
v -30.07858 33.67662 11.57052
v -30.28246 34.29752 12.04059
v 1.07492 -50.75272 11.17127
v -0.4037798 -52.46589 9.31426
v 0.5523741 -53.43666 8.046655
v 17.03084 38.63592 18.55317
v -50.03302 45.21985 1.990096
v -56.33023 38.59453 -5.383694
v -55.87729 38.36832 -4.338736
v 42.7047 -61.86327 -38.02905
v -64.23026 -28.04293 -50.94706
v -38.77023 48.07733 10.93504
v -48.06471 40.70137 6.257104
v -48.31047 41.43061 5.945932
v -48.7167 41.12642 5.628417
v 17.4472 -76.62853 -9.291999
v -20.73215 41.83232 18.89503
v -20.32966 39.09635 18.26423
v -41.07618 47.79464 9.413737
v 5.994515 -65.37115 3.389895
v 46.323 -57.18133 -36.0461
v 46.58389 -57.2169 -37.51486
v 45.43394 -58.72628 -37.53183
v 44.66913 -59.90218 -39.11022
v -14.45262 -81.98965 -13.40902
v -15.36659 -81.3568 -11.48314
v -16.26914 -80.68084 -10.21415
v -15.02743 -81.17514 -10.32455
v -12.86464 -81.5116 -9.087885
v -14.12652 -81.73621 -11.3856
v -12.83379 -82.29922 -12.4748
v -15.07474 -80.75863 -9.005108
v -13.28967 -81.80846 -10.63116
v -13.87386 -80.91004 -8.126523
v 9.022063 -41.312 10.64961
v 9.755531 -41.79755 9.582964
v -43.22668 48.97173 7.309039
v 42.0049 -56.97229 -24.00779
v -31.91998 77.24361 11.33078
v 52.51634 -47.56416 -37.12619
v -39.04757 73.21793 7.86413
v -39.80376 73.90852 7.080798
v -40.55382 73.7616 6.49912
v -40.113 72.94741 7.052275
v 46.5309 -27.50749 -7.736854
v -55.01571 63.48111 -7.537785
v -55.20836 62.99861 -7.752331
v -55.0574 62.0859 -7.457633
v -55.3207 62.56575 -7.903015
v -54.3454 63.61008 -6.649479
v -54.71936 62.74052 -7.037284
v -53.83149 62.18896 -5.704293
v -10.16857 -24.00476 15.32151
v -11.80888 -23.31311 13.94402
v 41.22377 17.62701 -1.815782
v 42.13183 16.75374 -2.409036
v 40.56984 17.47067 -1.324239
v 40.93575 16.99548 -1.462139
v 40.29392 16.80903 -0.8971702
v 40.62045 15.85989 -1.016154
v 39.9383 16.3173 -0.5263811
v 31.57979 60.64872 12.11653
v 61.75515 -22.02885 -46.80088
v -28.28915 13.13485 3.466495
v -20.36501 17.3916 3.102149
v 29.75517 62.61245 13.04844
v -53.79957 -52.4434 -41.85139
v 42.97947 33.83316 6.759724
v 61.16413 -25.88884 -47.24524
v 60.96065 -26.1198 -45.86216
v 62.42829 -14.45196 -42.28996
v 49.76186 41.0591 0.6937156
v 48.92885 41.06419 1.863149
v 19.9577 60.04507 17.38563
v 34.9065 -40.25259 -2.730422
v 64.26386 -3.429653 -40.81077
v 64.24977 -5.739486 -43.63443
v 64.02475 -5.66391 -42.16933
v 64.2738 -4.215742 -42.02871
v 63.86814 -4.856918 -40.07679
v 63.51033 -5.77135 -38.96479
v 63.55303 -6.637434 -40.29393
v -26.37153 14.67602 3.663621
v -26.95076 11.50284 3.288515
v 44.77551 21.7002 -3.955477
v 44.45449 21.21133 -3.792109
v 14.35435 32.00959 14.79913
v 13.74812 32.96613 15.99701
v 54.14843 36.29692 -6.124768
v -62.93946 -33.2328 -50.8658
v 17.18919 -40.64789 6.640414
v 20.6652 -36.59279 7.121364
v 20.03059 -38.67086 6.545539
v 19.2478 -38.59207 7.040621
v 19.51812 -37.46732 7.467144
v 17.15764 -39.07159 8.145582
v 17.67598 -37.4972 8.603343
v 18.21067 -37.93884 8.050663
v 18.53537 -36.7843 8.35078
v -7.528547 72.84258 18.62392
v -8.133317 74.9665 18.10075
v -11.25728 73.57101 18.10635
v -9.144651 73.2099 18.41086
v -9.921532 71.89898 18.57187
v -10.22425 70.72589 18.74014
v 22.99352 -75.61505 -19.32358
v 21.96845 -76.40018 -19.22208
v 21.8818 -76.11772 -17.86012
v -0.03140153 -59.49977 4.813345
v 3.342914 -40.67905 14.33658
v 4.707313 -40.72748 13.82241
v 4.38912 -42.11871 11.77368
v 6.497048 -41.40296 11.88205
v 58.77435 -33.7798 -42.80365
v 40.97157 -63.52429 -35.92462
v -27.5062 -76.33443 -24.02389
v 49.11136 42.5507 0.9139668
v 49.9013 41.77358 0.09271964
v -1.65862 -23.54746 19.47702
v -2.866707 -23.84542 19.14797
v -0.2143896 -24.30204 18.66391
v -0.9804436 -24.52258 18.66225
v -1.886095 -24.24953 18.88924
v 5.909901 -75.85555 0.1295111
v 3.995878 -75.70052 0.8375542
v 5.183314 -73.47726 1.80401
v 5.124465 -74.41785 1.330782
v 6.315636 -74.54711 0.8519291
v 7.7988 -73.72831 0.7002305
v -1.437836 -34.27173 16.5712
v -3.86954 -33.70214 16.66549
v 32.58186 -70.02206 -29.40656
v 33.19156 -69.73736 -30.68864
v 18.67126 -77.52891 -13.42757
v 17.31788 -36.16524 9.288943
v -52.56051 56.2655 -3.253084
v -52.56763 54.5407 -3.106176
v 63.42683 -8.083889 -41.35398
v 62.98509 -8.0403 -38.60941
v 41.01588 -58.54568 -24.28132
v -8.07348 -39.21233 15.4067
v -24.19137 31.95662 11.44314
v -23.30818 31.99821 11.67661
v 13.58572 46.68647 20.34653
v 12.4577 45.32952 20.5133
v -19.20819 43.23871 19.39652
v -25.2417 -36.79106 6.689389
v -24.59451 -38.70948 6.133159
v -24.33549 -36.98598 7.144039
v -24.05893 -37.98917 6.830091
v -19.82692 -41.87667 5.528389
v -20.54522 -39.87486 8.029989
v -21.12851 -41.48707 5.369671
v -21.80181 -40.50377 6.422235
v -23.47262 -40.1893 5.618884
v 24.58702 -30.85789 6.100098
v 35.87472 -66.57996 -27.73004
v 36.12748 -66.61288 -28.5097
v 36.55649 -66.41623 -29.24459
v 36.90979 -65.37407 -27.38942
v 35.41764 -66.38124 -26.09174
v 36.03207 -65.41398 -25.48591
v 36.55657 -64.27921 -24.43318
v 35.63392 -64.7821 -23.54069
v 63.69904 -8.023214 -42.98218
v 63.12719 -9.970659 -41.60703
v -33.86541 -72.11263 -29.0918
v 12.21278 -10.40421 19.36882
v -14.40318 -9.176195 21.79473
v 18.41374 41.00182 18.85055
v 17.05043 40.89818 19.119
v 16.24256 41.10859 19.33596
v 16.4915 39.46249 18.90434
v -53.50926 -53.11337 -45.27841
v 36.29117 48.46466 10.69041
v 40.79774 -58.1548 -23.3903
v 61.41404 -23.92574 -46.28252
v 61.57222 -21.46306 -44.0339
v 61.77494 -21.4237 -45.77815
v 62.60947 -15.55732 -44.65743
v 61.93107 -20.13729 -44.93231
v 62.57972 -16.48048 -45.46087
v 62.27199 -18.24393 -45.34843
v 62.22498 -17.40749 -43.94237
v 61.84581 -19.25618 -43.48733
v 60.244 -23.30827 -38.25269
v 60.56098 -21.97317 -38.66068
v 60.99392 -23.76624 -42.94118
v 61.57332 -19.52276 -41.99829
v 60.95341 -20.6314 -39.6165
v 61.23098 -21.04632 -41.6137
v 61.02252 -22.7242 -42.02549
v 60.22519 -24.13881 -38.90143
v 60.68939 -22.73011 -39.99947
v 60.54079 -24.42145 -40.84148
v 20.47322 -47.06146 0.8125121
v 19.72439 -45.16911 0.9164502
v 37.45947 -63.46761 -24.8464
v -1.962369 -71.64285 3.378451
v -0.375901 -71.76057 3.369545
v -2.210585 -73.05209 2.766452
v -2.385684 -74.28708 2.136557
v -3.186909 -72.09899 3.163275
v -4.932108 -71.97754 3.11921
v -5.066743 -72.77662 2.77251
v 34.11682 -68.98019 -30.93673
v 29.76002 -71.96144 -27.45958
v 30.885 -71.1725 -28.18001
v 32.78809 -69.17986 -26.72806
v 34.37785 -68.08083 -27.91311
v 30.31939 -70.27637 -23.17812
v 30.50321 -71.07299 -26.33703
v 32.0182 -69.66415 -25.94918
v 31.04704 -69.49972 -23.03495
v 30.36959 -70.74453 -24.72658
v 32.12896 -68.64595 -23.55624
v 32.22077 -69.09061 -24.80239
v 33.31832 -68.43897 -25.92493
v 33.88512 -67.51533 -25.02218
v 32.91014 -67.28678 -22.51943
v 32.86955 -68.11848 -24.09173
v 33.48325 -67.38749 -23.87288
v 34.12767 -66.64343 -23.77578
v 34.59248 -65.62426 -22.96593
v 7.59128 -63.51638 2.908571
v 7.148934 -65.24181 3.010924
v 10.08076 -63.42456 1.918077
v 9.664134 -61.04568 2.487074
v 9.071707 -63.56706 2.341751
v -24.01625 -78.38585 -21.25763
v -26.14271 -77.21626 -23.27265
v 29.72623 -46.59384 -2.454652
v -53.47907 61.47351 -5.074605
v 45.66833 -56.98867 -32.92501
v -2.711169 -35.37552 16.44814
v -22.61249 -66.57904 -3.806751
v -11.56743 76.68685 17.34415
v -13.04876 77.54134 16.93674
v 4.726182 -33.80491 16.47467
v -20.09406 -79.9806 -15.98033
v 8.86453 -43.42661 8.258155
v 8.582962 -43.6407 8.515607
v 7.741862 -43.22694 8.969913
v 7.306199 -43.49811 9.283938
v 8.815064 -43.9438 8.504948
v 8.139075 -44.41642 9.234216
v 6.735252 -43.64338 9.643145
v 58.80913 -22.38695 -30.99833
v -10.24936 -78.69965 -2.548795
v -11.35694 -79.10555 -3.444611
v 4.978181 -54.27592 7.169662
v 25.34889 -54.87308 -4.337168
v -3.226795 68.53548 19.64672
v 40.8275 -55.67976 -20.46535
v 10.51874 -39.81996 11.99921
v -29.37 -31.17731 5.73524
v 26.16392 -42.99258 0.9648366
v 28.78313 -45.83599 -1.633918
v 28.37126 -44.80476 -0.8883182
v 30.30463 -43.36466 -1.012874
v 29.30815 -41.26326 0.6541635
v 27.4052 -43.5929 0.1917693
v 29.96635 -42.24766 -0.2371343
v -39.9695 74.53979 6.793028
v -40.52656 75.27973 6.043599
v -40.3027 76.83146 5.640123
v -40.67385 75.90952 5.675452
v -40.91275 76.2318 5.336982
v -41.16764 76.53491 5.017175
v -41.75029 76.38906 4.533337
v -42.044 75.78139 4.492383
v -41.37486 75.26239 5.302652
v -41.33847 75.75615 5.149644
v 17.05888 -67.14423 -3.116326
v -18.5024 48.25958 19.65737
v -19.42343 49.22611 19.40891
v 27.5221 -36.34684 3.709196
v 28.05481 -34.9959 3.796978
v -4.331092 -53.66071 7.814314
v 23.52911 55.58088 16.58833
v 23.90132 55.21423 16.4757
v 24.00446 54.44448 16.53142
v -64.04687 -15.83127 -34.58799
v -64.46173 -16.18661 -37.16006
v 49.00573 -50.95079 -31.172
v 4.089873 -49.37996 11.31845
v 3.879732 -50.20046 11.00982
v 3.362242 46.83231 21.45573
v 49.8969 -50.3173 -32.81326
v -33.41654 76.50404 10.74872
v -34.26851 76.83513 10.11059
v -34.62889 76.05447 10.18035
v -34.17689 75.59281 10.5939
v -34.11049 74.49226 10.98324
v -29.02714 -52.559 -2.97018
v 10.0242 -21.31785 13.61707
v -62.33884 -35.33533 -51.58136
v -61.84866 -36.78267 -50.92126
v -62.48724 -34.73374 -49.84581
v -47.31493 37.86868 6.608053
v -22.78271 -78.87234 -19.26474
v -21.95953 -79.36341 -19.37152
v 29.20283 -66.42007 -15.37395
v 37.86983 45.07723 10.66725
v 38.62598 44.86904 10.25988
v 39.90607 44.92035 9.299177
v 4.044273 -78.12938 -1.24255
v 15.18052 39.72176 19.20528
v 13.91305 40.60304 19.72212
v 50.36032 39.0624 0.5755544
v 57.28578 -38.57463 -42.56854
v 57.69866 -36.97055 -41.76814
v -25.65312 -41.53233 2.903371
v -24.69838 -41.27303 3.58797
v -26.05031 -39.5549 4.747609
v -5.184421 -19.8623 25.31767
v -4.20232 -20.77242 23.90453
v -60.96508 -27.39459 -30.47474
v -21.48755 -79.20374 -15.70019
v -26.56558 -42.2849 1.884773
v -55.34713 -50.32098 -44.48563
v -28.77406 -33.89542 5.686322
v 12.51495 -57.17288 2.71826
v -1.324801 -69.91028 3.959097
v -4.454736 -69.68098 3.937055
v -3.013517 -69.49909 4.043859
v -2.06347 -67.46141 4.469297
v -3.73411 -68.64232 4.221145
v 40.0416 71.27509 4.88788
v 12.93313 -9.463556 15.61355
v 10.55685 -61.03733 2.152113
v 49.15626 39.85685 2.005776
v 48.3567 39.81126 3.12326
v 54.65208 -43.84943 -38.94791
v 40.6851 -62.82288 -31.641
v 40.69432 -62.35984 -30.41192
v -42.42339 46.59153 8.841426
v -41.46592 45.83837 9.859407
v -41.63189 46.6116 9.430043
v -40.56348 46.56817 10.18678
v -38.14104 -67.90133 -27.18907
v -17.85281 64.63949 18.26889
v -2.363168 -60.5964 4.827315
v -46.50215 75.50198 0.1709495
v -46.86374 75.52908 -0.3005739
v -47.66373 74.87775 -0.9481432
v -37.49774 -69.02244 -29.44547
v -6.820486 -18.27152 27.91177
v 60.4128 -25.83255 -41.48858
v -26.72391 68.58347 15.39026
v -0.4085819 9.603822 23.31189
v 0.3753956 10.18015 22.84248
v -43.91178 46.3294 7.785042
v 7.162867 -54.35491 6.639287
v 8.358693 -56.58107 4.642958
v 10.64171 -53.97866 5.504095
v 49.73523 63.25651 -3.666708
v 41.40677 71.50762 3.534398
v 40.62561 71.14646 4.352223
v -23.9037 74.02274 15.56509
v -24.77788 75.18321 15.026
v -25.94842 74.61749 14.78961
v 36.92055 12.40867 1.254246
v -65.07573 -20.82872 -45.52079
v -6.397865 -50.53113 11.01064
v -5.998569 -51.01319 10.6273
v 6.27767 -77.14865 -1.001204
v 7.548112 -78.00157 -2.341478
v 19.01791 3.906582 6.016897
v 20.0015 4.089471 5.423676
v -57.67453 36.7827 -8.211407
v 9.614361 -17.6192 21.58096
v 11.20821 -16.49296 21.99881
v 10.40737 -16.98878 22.1783
v 10.04561 -7.059212 20.27103
v 11.80787 -19.4529 17.02886
v 12.34812 -18.37004 18.21451
v 13.72208 -18.08007 15.76406
v 13.09507 -18.05427 17.6144
v 13.31036 -16.66882 19.04307
v -52.33329 -54.18454 -39.40022
v -53.97956 60.91197 -5.679803
v 5.738204 -55.93615 5.697996
v -10.5854 -21.04914 16.42162
v -11.31091 -20.9201 16.15495
v -11.66945 -21.28277 15.55318
v 41.37416 -29.38018 -3.015566
v -28.43704 -76.00204 -26.74305
v -27.63508 -76.40872 -25.17871
v -49.38101 25.92639 -2.827371
v -56.08048 42.02506 -6.149735
v -5.909397 -48.26993 11.9766
v -17.33834 42.96818 19.69802
v -18.18491 42.92207 19.5469
v -18.1224 42.33049 19.4693
v -19.32595 41.33418 19.13198
v 30.45674 61.58852 12.72015
v 32.63738 -65.49976 -19.45492
v 31.99327 -66.41605 -19.58964
v 43.952 44.74736 5.940491
v 43.15944 46.11686 6.107937
v 1.262175 3.961376 25.48291
v -0.3163942 3.510477 26.26865
v -20.71455 40.18146 18.58176
v 25.44435 -0.2643844 4.762089
v 24.6787 -74.97092 -22.53799
v 26.32712 -73.58712 -22.45224
v 26.41951 -73.10582 -20.78601
v 17.3433 -20.81979 8.050007
v 31.01871 3.013904 2.516538
v 56.1369 -40.36909 -39.38816
v 55.43582 -37.64889 -32.72359
v 55.25456 -39.37329 -34.08657
v 57.42382 -33.67023 -35.66844
v 55.79167 -37.9476 -34.26583
v 57.56197 -32.00787 -34.46671
v 56.33429 -33.88486 -31.85712
v 56.74691 -33.07035 -32.49615
v 57.23068 -33.31075 -34.54499
v 56.61891 -34.78998 -33.75628
v 56.06824 -36.58783 -33.62358
v 56.32182 -35.78905 -33.69625
v 56.78736 -35.61388 -35.29194
v 56.36464 -37.98133 -36.63881
v 56.12208 -37.00505 -34.25853
v 56.87193 -36.04902 -36.12533
v 57.53572 -34.67714 -37.28221
v 56.87847 -37.39999 -38.00678
v 57.52137 -35.61263 -38.48692
v 57.42981 -36.9076 -39.98404
v 57.22334 -38.08846 -40.97267
v 56.59861 -38.80367 -38.9479
v 56.57378 -39.42204 -39.99839
v -59.4702 -42.40955 -44.99394
v -1.040581 44.13227 21.52426
v -50.22559 71.01646 -2.812846
v 23.87745 -20.62092 6.727965
v -24.92467 74.13076 15.21768
v -25.47288 73.16006 15.22147
v -25.95801 71.99305 15.25889
v 41.35992 -61.22555 -29.61725
v 38.88728 -64.9391 -32.44528
v 39.68306 -64.13545 -32.30124
v 38.69576 -64.8188 -31.13493
v 39.57355 -63.76361 -30.80303
v 38.69658 -63.10262 -26.836
v 40.13177 -62.85467 -30.04214
v 39.83447 -62.09483 -27.60826
v 39.19765 -63.42852 -28.81104
v 30.84591 -65.36021 -16.56803
v 32.31756 -66.8481 -20.74111
v 33.74846 -66.33921 -22.55235
v 35.1344 -64.4835 -22.16892
v 33.00411 -65.78519 -20.43845
v 33.92523 -65.52192 -21.66172
v 30.06343 -61.82553 -12.48397
v 32.38112 -59.46403 -13.05818
v 29.47556 -63.82234 -13.43828
v 33.72573 -61.4206 -16.41978
v 30.67315 -62.55527 -13.75173
v 32.81005 -60.69875 -14.60799
v 32.18617 -60.65822 -13.81348
v 31.17287 -61.63144 -13.52215
v 31.87934 -62.38503 -15.05031
v 31.54078 -63.80721 -15.96723
v 34.34324 -59.67254 -15.5193
v 34.91473 -61.33726 -17.91918
v 36.41934 -62.64875 -21.7766
v 35.6835 -62.46952 -20.36653
v 32.68753 -63.50092 -17.20269
v 33.53396 -64.0179 -19.00432
v 33.83183 -62.25091 -17.42535
v 34.42846 -62.87077 -18.9964
v 34.46652 -64.13371 -20.59368
v 35.57917 -61.37251 -18.93301
v 40.78947 -59.351 -24.97212
v 40.07139 -57.33178 -21.11228
v 39.32755 -58.53802 -21.32513
v 40.31778 -57.91044 -22.23478
v 39.40106 -60.20259 -23.59666
v 40.11722 -59.47344 -23.88828
v 39.9689 -58.99545 -23.00861
v 39.13275 -59.76413 -22.55277
v 38.90134 -59.28781 -21.56125
v 38.93594 -62.41058 -26.12032
v 39.53204 -61.44776 -25.74801
v 40.81003 -59.93147 -25.89752
v 40.3544 -60.55956 -25.98375
v 40.10114 -60.11797 -24.76757
v 39.30397 -61.05974 -24.6752
v 38.01569 -62.59932 -24.56115
v 38.34067 -61.56031 -23.62727
v 37.25856 -61.49315 -21.6459
v 37.18609 -62.79901 -23.33831
v 38.1686 -61.08434 -22.6242
v 37.10001 -60.61303 -20.26287
v 36.33155 -61.11315 -19.70703
v 37.98775 -59.40073 -20.23108
v -27.1047 50.44545 16.80861
v -25.57942 50.93181 17.3838
v -24.40639 51.37291 17.76389
v -62.70548 -31.61749 -42.73559
v -30.80901 14.49505 3.619393
v -31.58014 14.82653 3.486575
v -29.99934 13.79854 3.590984
v -30.01348 12.47465 3.293535
v -31.24409 13.60904 3.485809
v -32.33233 13.03641 3.162611
v -28.40144 10.52021 3.16266
v -31.64853 11.24218 2.91998
v -30.03333 7.421077 2.957299
v -29.67034 9.072218 3.010182
v -30.25478 10.33906 2.989632
v -31.56455 9.593127 2.732757
v -5.914888 58.59504 20.64518
v -0.9306234 -61.40509 4.791583
v 60.06969 -28.48765 -42.76642
v 59.84583 -28.7323 -41.60452
v 60.04102 -27.38182 -41.25134
v 59.28795 -32.70367 -44.4827
v 59.22826 -31.93139 -42.41381
v 58.29121 -32.36364 -38.06108
v 58.06627 -34.49409 -39.62735
v 58.43307 -34.00151 -41.02021
v 58.37381 -33.45719 -39.68423
v 58.72311 -32.14753 -39.76311
v 58.99199 -32.10481 -41.21205
v 59.44051 -30.47716 -41.54058
v 59.39387 -29.4912 -40.14461
v 59.15945 -30.724 -40.34292
v 58.12076 -31.81412 -36.67394
v 58.75756 -31.18036 -38.73901
v 58.75835 -30.20426 -37.66998
v -26.79412 -36.51634 5.999633
v -25.3295 -35.14366 7.106139
v -25.51686 -33.81722 7.251523
v -51.82851 35.34885 1.59677
v -46.25229 75.84055 0.3443383
v -46.37756 74.8081 0.5332625
v -45.68616 75.13654 1.188797
v -7.875256 65.32545 19.77819
v -28.13152 32.08359 10.70633
v -53.13399 -53.15189 -40.2
v -22.16943 49.79779 18.62951
v -47.41817 -60.2691 -36.79883
v 4.329877 -37.43739 16.18316
v 2.561167 -37.21143 16.49187
v 5.10709 -35.85691 16.25264
v 6.03423 -36.63421 15.83308
v -29.79188 52.65345 15.32687
v -46.78331 45.05923 5.831362
v 42.37251 -62.10948 -36.42459
v 44.17017 -60.21065 -37.29898
v 8.521075 -15.14349 26.13661
v -34.48252 -39.83395 0.7015082
v 62.7674 -4.400266 -33.40123
v -11.07702 65.24552 19.40928
v 27.23503 -70.0284 -16.4969
v 41.69973 -58.45844 -25.44122
v 41.91896 -58.96929 -26.66114
v 42.62687 -43.84657 -12.49192
v 4.500284 -70.02517 3.248553
v 1.820016 -13.98829 32.60009
v 4.13301 44.65329 21.35784
v -53.06582 -53.44458 -49.38635
v -52.94836 66.05444 -5.265984
v -53.13638 66.73398 -5.636305
v -53.57657 65.68876 -6.061239
v -53.83015 65.04425 -6.281662
v -53.68422 62.93372 -5.60008
v -52.73352 65.62695 -4.883479
v -53.35343 65.20565 -5.655802
v -53.7981 63.46004 -5.876245
v -52.99838 63.57005 -4.793121
v 58.55786 -26.82378 -33.75455
v 14.18871 -44.51802 4.54186
v 13.25066 -44.49053 5.283357
v 12.76021 -44.40394 5.613222
v 13.22066 -45.07822 5.579943
v 35.24291 -57.96495 -14.94399
v -21.43042 15.50012 3.380803
v -0.04496169 -0.6160101 28.58618
v 57.94061 49.94146 -15.26345
v -47.5057 -60.41431 -41.38264
v -48.47345 -59.30272 -44.01408
v 62.38224 -12.72094 -40.04131
v -49.8675 71.69534 -2.475124
v -52.43489 67.72222 -4.920496
v -50.71015 71.30376 -3.577708
v -53.32673 68.03846 -6.230359
v -52.69895 68.42736 -5.465525
v -51.86525 68.29152 -4.260156
v -51.93419 69.65296 -4.75843
v -51.47798 70.73029 -4.482155
v -49.7975 73.1545 -2.947976
v -48.48273 73.72064 -1.473672
v -49.02787 72.53047 -1.680481
v 27.93483 -47.18972 -2.009288
v 26.54654 -47.08599 -1.413094
v -9.423352 -24.98341 15.84372
v 3.364496 -33.97213 16.69906
v -4.857281 -76.76033 0.3907119
v 28.03848 -30.12868 4.689009
v 27.52582 -33.01471 4.466179
v 28.08042 -31.3501 4.496014
v 62.0985 -14.36419 -40.10538
v 61.83533 -14.82355 -38.88711
v -25.28254 -28.54294 7.48952
v -29.38535 38.54747 15.49163
v -62.12742 -32.57621 -40.60421
v -55.13841 38.00693 -2.741961
v 40.24729 28.50024 4.955466
v -23.17864 72.0612 16.13855
v -24.21884 72.50518 15.76594
v -24.34199 71.11126 15.92749
v 63.2505 -10.87877 -43.6792
v 62.92176 -12.30737 -43.02562
v 62.72562 -11.61617 -41.05084
v 62.3578 -11.28778 -38.51983
v 62.83803 -9.585653 -39.42939
v 61.91893 -10.81835 -35.31311
v 62.44995 -9.765018 -37.51353
v 62.3414 -9.222006 -36.18248
v -18.67866 17.89253 3.249123
v 12.51506 -41.87175 7.660561
v 11.11697 -41.8702 8.529319
v 15.00405 -40.65456 8.218651
v 10.83131 -41.2037 9.944846
v 10.4255 -40.8069 10.85649
v 14.38051 -38.32921 10.58571
v 12.50795 -40.15001 10.39099
v 13.42063 -37.4724 11.54151
v 13.10879 -35.42752 12.20127
v 9.117842 -39.5465 13.00062
v 5.163018 40.67056 20.92153
v 5.583474 41.45947 20.98597
v 8.051115 -55.55008 5.41817
v 9.834467 -56.13389 4.437243
v -12.35342 -80.6851 -6.488541
v -13.64931 -79.92242 -5.821453
v 61.63852 -16.34715 -39.19382
v -62.82484 -30.77625 -42.16725
v -35.94097 -70.5845 -30.95124
v 6.275675 -24.89917 15.37135
v 4.237103 -25.37177 16.7051
v 6.615078 -26.18145 15.11979
v 4.966268 -25.66032 16.24457
v -42.87369 48.20534 7.846613
v -41.91736 47.23504 8.993524
v -41.94003 48.78743 8.415244
v -38.69461 -67.74311 -28.40775
v 46.53038 36.7163 4.914127
v 48.14767 39.2265 3.486644
v 46.73043 39.04486 5.011175
v 48.51662 38.29527 3.111247
v 46.38883 38.03583 5.236481
v -5.087664 -11.98828 33.55767
v 41.03328 70.08408 4.193264
v -9.998794 58.61941 20.29328
v -31.77162 -72.90099 -23.97123
v 15.55819 16.68599 3.667656
v 14.58302 17.64798 3.810632
v 15.32518 17.4592 3.540275
v 13.26343 17.8462 4.514242
v -27.11588 -34.60237 6.355131
v -27.62771 -32.62674 6.394653
v -27.12157 -39.00904 4.668388
v -25.9357 -38.75838 5.353545
v -25.82945 -37.73813 5.961522
v -24.9498 57.95654 16.83338
v 15.39019 -77.69566 -8.189131
v -54.4444 38.6467 -1.576661
v -53.95429 39.26436 -0.8463274
v -53.74374 36.15949 -0.6312
v -54.01213 37.89419 -0.8201432
v -53.0748 38.6754 0.6507825
v -53.59798 37.70804 -0.1719886
v -52.67074 35.64026 0.6850455
v -52.8203 36.7287 0.7740562
v 30.34638 -33.26945 2.921381
v 28.91707 -32.74073 3.792775
v 32.14348 -31.98418 2.300348
v 32.3922 -33.27296 1.751093
v 28.86852 -35.96675 3.051902
v 30.01502 -34.84233 2.676118
v 32.54477 -34.19265 1.344117
v -61.61306 -37.22223 -48.65699
v 27.79133 -5.252002 5.417886
v 7.756526 -76.87595 -1.390651
v 7.858588 -74.80385 0.0783756
v 45.57068 -58.09584 -35.71328
v 45.84152 -57.2575 -34.3273
v 28.3912 -66.7611 -14.59393
v -29.98285 37.869 15.02112
v -14.23971 45.28264 20.44182
v -42.73186 71.59754 5.113493
v -40.88142 77.26431 4.954736
v -41.29789 78.28997 4.126481
v -41.97613 78.15023 3.538856
v -42.30596 77.29729 3.587023
v -42.72813 76.44057 3.590688
v -44.24599 76.84599 1.923283
v -43.83964 75.97713 2.699619
v -47.46193 40.0071 6.749035
v -48.34292 40.35433 6.008792
v -48.26237 39.63047 6.024796
v -49.29608 40.89371 5.052178
v -6.219653 -76.44093 0.5317699
v -50.89431 -56.19735 -39.24687
v 14.71691 -44.98849 4.298265
v 13.82134 -45.77373 5.334047
v -31.63606 53.92921 14.21775
v -19.29473 -42.80601 3.536548
v 9.126239 -16.17656 24.40323
v -59.16537 -42.86658 -43.83836
v -13.0051 -22.4307 12.96358
v -4.128716 -74.93456 1.718634
v -3.804401 -73.51566 2.495913
v -7.429732 -74.56609 1.607306
v -6.432774 -73.37489 2.358217
v -8.112393 -73.46468 2.055699
v 1.837448 -52.38791 9.311231
v 5.316123 -52.50378 8.953287
v 4.242154 -53.13818 8.393284
v 5.97969 -53.76557 7.44471
v 13.20405 -20.26087 9.883472
v 12.89207 -20.23265 10.21075
v 12.03048 -20.90253 10.64221
v 11.73448 -20.87427 11.04939
v 8.904167 -33.47635 14.65611
v 41.62508 -62.70993 -35.16684
v 44.11333 -59.79055 -35.1063
v 41.90076 -61.99355 -33.50462
v -44.44611 -63.23239 -34.5245
v -45.18724 -62.25262 -33.68855
v -46.74759 -60.97872 -36.3678
v -45.93109 -61.91381 -36.43206
v -46.26029 -61.18294 -34.50645
v -46.70479 -60.24535 -33.02554
v -47.88623 -59.00836 -33.99874
v 27.77664 0.1362589 3.902294
v 51.91128 39.63203 -2.326176
v -42.80412 72.50923 4.810255
v -47.00821 73.60831 0.2307301
v -47.36007 74.3513 -0.4437197
v 5.771367 -43.56542 10.04132
v 4.328381 -43.99341 10.66811
v 27.06734 56.08217 14.90663
v -17.77491 67.48928 17.99992
v -26.46647 -76.0108 -17.59167
v 34.46262 11.44692 2.143261
v 35.56816 11.18001 1.65596
v 34.28296 9.890761 1.87001
v 34.39728 8.094893 1.650933
v 28.70053 6.104685 2.916111
v -44.15353 -62.86805 -31.66288
v 55.5926 -21.63627 -20.24217
v -18.96331 -41.78037 6.230379
v -17.18085 -41.74212 6.843735
v 63.54983 28.56636 -29.0811
v -24.68345 69.21096 16.02652
v 42.96538 -61.17371 -35.0261
v 45.80803 -54.98407 -29.20321
v 43.96988 -59.58509 -33.75806
v 43.21265 -60.01386 -32.22644
v 44.85835 -58.82477 -35.10834
v 42.5152 -58.19758 -26.73879
v 42.85755 -60.04408 -31.19647
v 44.88117 -57.90909 -32.39913
v 43.99818 -58.48817 -31.03697
v 44.20542 -58.71386 -32.18379
v 48.21663 -53.26305 -33.00754
v 45.76083 -52.97086 -26.20502
v 46.3414 -56.06387 -33.00248
v 47.46815 -54.53004 -33.22608
v 43.15143 -56.51125 -25.60983
v 44.61403 -56.39687 -28.69141
v 41.56121 -60.20831 -28.04699
v 42.76278 -59.19802 -29.10366
v 43.37934 -57.62895 -27.7562
v 43.65134 -58.09021 -29.2855
v 44.46959 -57.38476 -30.09439
v 45.34069 -56.29196 -30.40006
v 44.6131 -55.06353 -26.58746
v 46.35491 -53.75426 -28.62351
v 45.69775 -54.11302 -27.58049
v 48.60344 -53.16113 -34.1393
v 46.28085 -55.30132 -31.09342
v 47.69862 -53.05506 -31.00498
v 48.84022 -51.98681 -32.58884
v -56.83607 58.76051 -9.725876
v -57.23452 58.45487 -10.34532
v 14.02408 38.61966 19.1758
v 18.77982 34.62243 15.79418
v 19.11388 36.72324 17.18449
v 17.23965 36.49783 17.4532
v 17.28808 35.32406 16.76711
v 14.6099 33.92358 16.52388
v 15.25665 32.69833 15.14472
v 16.18781 33.72054 15.82353
v 15.67538 35.19501 17.06541
v 14.58085 37.46158 18.64001
v 15.74347 36.54636 17.88536
v 12.19655 36.88407 18.92291
v -57.16333 -47.1358 -50.96447
v -56.30197 -48.63686 -50.40239
v 14.42528 -69.8802 -1.837402
v 65.46065 1.364534 -41.70491
v -43.19897 -61.45677 -25.65307
v -43.64972 -62.38115 -28.63989
v 6.110869 -12.94473 30.26914
v 7.279813 -12.26711 29.12087
v -31.52143 38.133 14.58235
v 10.69689 37.27563 19.33925
v 9.770001 37.9754 19.77801
v -24.54996 59.4286 16.81922
v 9.061234 -74.49655 -0.3151807
v 7.653 -75.38333 -0.1965156
v 10.58179 -43.6996 7.018998
v 9.938325 -43.55376 7.410828
v 13.90867 -18.41257 10.71242
v 13.91542 -18.5206 10.34986
v 2.329493 -18.92394 26.51109
v 2.09447 -18.99092 26.94488
v 3.107794 -18.36638 27.05551
v -37.70721 47.12479 11.97106
v -37.11481 47.80885 12.09859
v -5.284577 72.19419 18.91866
v 51.15934 39.90762 -1.061881
v 51.04016 40.67377 -1.229349
v 18.01199 6.743685 5.332859
v 44.71268 -38.46581 -11.66864
v 45.70269 -37.92045 -12.71163
v -5.095672 -40.07286 15.46937
v -4.140657 -41.26044 14.4822
v -18.04244 -80.74709 -14.32187
v -17.15015 -80.96092 -12.9463
v -18.83951 -80.00983 -12.20447
v 16.44415 -55.70383 1.243125
v -38.79457 39.46087 12.36197
v 12.5635 -9.855489 17.44704
v 3.522063 -46.70241 11.61574
v 3.228273 -45.15807 11.38001
v 20.06813 6.713799 4.426157
v 18.51146 7.590498 4.697618
v 18.80787 6.405367 5.041058
v -64.19829 -27.81548 -49.36117
v -9.410963 -54.71576 6.619797
v 18.77438 -23.03998 7.866963
v 14.73068 -36.73618 10.86579
v 15.49736 -37.59565 10.05491
v 16.68431 -37.8784 9.127464
v 16.64256 -37.17366 9.413583
v 14.50191 -34.84711 11.2984
v 14.94043 -33.88453 11.03187
v 16.39355 -33.60789 10.15421
v 17.26838 -34.04159 9.616652
v 16.44081 -35.09725 10.04208
v 18.03675 -34.97936 9.07795
v -30.32451 -37.95571 3.835063
v 0.1322426 -67.18485 4.436342
v 59.01629 -25.99703 -34.96096
v 59.00643 -24.99423 -34.08119
v 59.42307 -24.44157 -35.42287
v 59.84464 -23.88969 -36.87527
v 59.42483 -23.27187 -34.46479
v 59.78695 -21.27066 -34.34765
v 25.64469 -73.14776 -18.85698
v 27.64402 -71.24481 -19.22325
v -25.69678 -77.34319 -21.99966
v -25.24188 -77.46944 -20.27859
v -26.16499 -46.6633 -0.02462233
v -27.3434 -47.86842 -0.6192368
v -50.30495 40.97607 3.986875
v 60.58425 -17.5097 -34.80417
v 12.23766 27.35542 10.63226
v -16.05834 49.63009 20.16208
v -19.3717 16.13037 3.498186
v -20.65214 16.18976 3.373499
v -51.33123 64.16689 -2.769162
v 12.22411 -44.34984 6.042432
v 11.44717 -44.01534 6.581017
v 9.697793 -43.91899 7.823968
v -21.18095 -43.35405 2.043097
v 17.02711 13.07837 3.849741
v 17.47194 12.41459 3.902889
v 25.18599 63.39075 15.19953
v 27.21014 61.40445 14.37951
v -50.32579 -57.21405 -41.72011
v 23.8966 -70.29099 -11.5782
v 24.12173 -71.37373 -13.00116
v 26.19458 -70.19009 -14.93337
v 7.433608 -60.8986 3.293294
v 9.786671 -59.01176 3.051839
v 9.154491 -56.97324 4.190024
v 7.280441 -56.65181 4.890376
v 4.61722 -44.59454 10.86901
v 4.138057 -47.1978 11.59677
v 6.533827 -44.22803 10.02474
v 4.987916 -50.97792 10.38766
v 6.696203 -49.58766 10.4238
v 4.887691 -48.78005 11.26167
v 6.846586 -48.81694 10.53583
v 6.812183 -47.4408 10.65543
v 8.3006 -44.94022 9.521919
v 6.216067 -45.16488 10.5548
v 8.270864 -48.81074 9.835286
v 8.506606 -47.78971 9.898016
v 9.921268 -45.80694 8.813341
v 11.49002 -46.41491 7.868607
v 11.02854 -45.10518 7.44306
v 11.18056 -47.77606 8.158654
v 12.82233 -45.88893 6.242902
v 13.47418 -46.54515 6.288523
v 1.721561 -57.08108 5.388671
v 0.5461005 -58.54607 4.927075
v 2.152454 -59.88266 4.554645
v 2.011739 -58.58558 4.832436
v 1.381711 -59.03799 4.74871
v 0.9058566 -59.57375 4.717573
v 1.127139 -68.67096 4.131757
v 2.210416 -70.49765 3.599257
v 3.266661 -69.14083 3.737678
v 23.28598 -71.72365 -12.06684
v 19.007 -74.52188 -8.811455
v 23.23312 -72.54415 -12.94668
v 24.84427 -69.50291 -12.22593
v 24.62083 -68.34474 -11.06808
v 24.75612 -71.56728 -14.2343
v 23.36192 -73.14328 -13.98169
v 23.20748 -75.02544 -17.66767
v 24.57897 -72.58196 -15.40254
v 24.60871 -73.22869 -16.70304
v 21.46299 -75.63095 -14.79408
v 22.51685 -75.01324 -15.80328
v 23.63772 -73.95274 -16.01371
v 10.58919 -78.39035 -4.631598
v 12.68539 -77.63961 -5.358721
v 25.96935 -71.58415 -16.44417
v 26.53789 -71.6692 -17.74957
v 6.542615 -53.22889 7.808449
v 6.691438 -51.57089 9.294028
v 8.656295 -51.40873 8.504606
v 23.50118 -69.22449 -10.27267
v 24.80781 -61.58009 -7.439943
v 22.21384 -74.62719 -14.29587
v 22.23401 -73.06284 -11.86639
v 16.434 -50.35325 3.518339
v 21.38284 -66.25918 -6.510606
v 20.01491 -46.29596 1.196679
v 24.1684 -49.17659 -1.331638
v 22.52033 -47.85583 -0.2069438
v 23.97199 -48.1972 -0.9442618
v 23.19769 -47.19967 -0.3479089
v 21.96477 -46.5708 0.270172
v 20.77337 -48.05309 0.7176062
v 22.25233 -50.37238 -0.6489189
v 11.32444 -54.93858 4.504404
v 14.44352 -53.45706 3.556045
v 0.2727796 -60.7893 4.711974
v 22.75467 -60.57498 -5.274067
v 24.96032 -60.18033 -6.835641
v 24.54869 -56.91679 -4.85189
v 22.15823 -58.53061 -3.864397
v 22.73038 -58.96552 -4.506232
v 24.05854 -58.86855 -5.47362
v 25.7493 -56.39635 -5.420019
v 13.33317 -77.83028 -6.174537
v 9.880611 -75.37203 -1.369308
v 10.62934 -74.27682 -1.103816
v 14.63728 -45.94856 5.24657
v -0.590979 -65.65792 4.624517
v 26.77269 -56.6172 -6.267638
v 25.6477 -57.74348 -6.077424
v 11.24548 -49.02824 7.988805
v 10.19795 -48.12242 8.762802
v 9.823389 -48.73402 8.935898
v 10.03512 -52.50477 6.988034
v 10.32028 -54.73814 5.137213
v 12.21524 -53.62744 4.836282
v 10.11198 -53.44818 6.167711
v 11.03566 -53.19374 5.842538
v 10.46631 -50.7632 7.841912
v 12.93832 -52.73724 4.927905
v 12.61846 -48.8268 6.937512
v 11.88848 -50.98393 6.839672
v 12.48174 -51.74089 5.961436
v 13.41722 -51.76827 5.274394
v 14.11248 -50.48268 5.344858
v 15.25049 -50.56818 4.400083
v 15.99688 -51.52695 3.434699
v 14.96447 -47.35167 5.131381
v 14.27541 -49.1894 5.566185
v 15.50267 -46.8948 4.681359
v 15.67295 -46.3698 3.920914
v 16.3463 -48.25993 3.947614
v 19.41249 -45.56135 1.116239
v 18.86073 -44.88295 1.203699
v 17.50202 -44.89549 2.029995
v 16.71132 -45.33977 2.744852
v 16.37911 -46.06723 3.216035
v 16.00357 -47.33883 3.79769
v 18.79292 -45.93072 1.497704
v 17.56762 -47.06325 2.546419
v 18.75236 -46.95686 2.078023
v 17.62019 -46.92486 2.845762
v 17.55672 -48.02209 2.936735
v 19.52283 -47.21676 1.546826
v 18.33684 -48.40592 2.322124
v 28.68741 -68.08691 -16.43447
v 28.04398 -68.2979 -15.70306
v 25.38884 -70.39164 -13.88087
v 25.44855 -71.47941 -15.33488
v 26.2182 -68.5974 -13.30456
v 8.989204 -70.87505 1.297512
v 18.06135 -74.53046 -7.685065
v 25.87832 -67.41695 -11.90783
v 27.25218 -67.63805 -13.88133
v 26.80868 -66.55351 -12.40256
v 27.79953 -66.1756 -13.33469
v 30.64939 -56.77956 -9.355455
v 13.8195 -76.14374 -4.830379
v 21.37181 -73.77721 -11.37795
v 19.93212 -76.5479 -13.55881
v 20.65461 -75.3259 -12.43959
v 18.55702 -76.09074 -10.15458
v 20.25577 -74.70618 -10.82279
v 23.12572 -70.59171 -10.77608
v 21.84883 -71.97529 -10.21977
v 22.44933 -71.43744 -10.56233
v 14.7972 -68.85322 -1.817765
v 15.71169 -67.0322 -2.035363
v 3.151353 -58.01143 4.935571
v 7.559155 -59.00428 3.756455
v 6.303171 -58.33465 4.310145
v 5.167017 -57.19558 5.030109
v 5.266627 -59.38334 4.16191
v 3.082072 -59.10273 4.615469
v 1.420215 -60.52507 4.597533
v 0.7422284 -61.64618 4.637159
v 1.931852 -62.36141 4.487566
v 2.839987 -61.60284 4.32284
v 4.090625 -59.04591 4.476588
v 2.663113 -60.6166 4.428618
v 5.544815 -61.12487 3.78585
v 11.50195 -62.24494 1.487964
v 6.915153 -73.28017 1.287415
v 8.407283 -72.18482 1.123438
v 6.486018 -71.95471 2.028681
v 7.540981 -71.51258 1.755265
v 3.787919 -62.98345 4.118513
v 5.396108 -64.92945 3.596647
v 1.090528 -65.00282 4.5344
v 2.954214 -65.2017 4.22892
v 3.724221 -65.8765 4.013945
v 2.905923 -68.12608 3.997029
v 6.167605 -71.2462 2.391557
v 4.622615 -66.77168 3.725031
v 5.905623 -66.78757 3.317611
v 4.683516 -68.16675 3.545564
v 5.274549 -69.31095 3.179998
v 6.562324 -70.06311 2.588748
v 6.793465 -68.13423 2.847244
v 7.111894 -66.34204 2.925776
v 8.826653 -73.06397 0.5470267
v 31.08565 -58.38083 -10.89189
v 29.98873 -58.40385 -9.964553
v 18.90547 -48.24748 1.938663
v 21.89442 -59.75358 -4.237726
v 28.73749 -63.68028 -12.51002
v 27.33169 -64.81004 -11.74579
v 14.47499 -73.36024 -3.364659
v 13.45799 -73.31433 -2.562887
v 12.60902 -74.47707 -2.581008
v 12.14956 -76.81023 -4.080782
v 15.34361 -75.54684 -5.711156
v 14.91498 -76.92105 -6.624776
v 16.36855 -76.74918 -8.051688
v 20.23809 -70.89675 -7.508457
v 17.79003 -65.47292 -3.15654
v 21.5038 -53.54237 -1.210089
v 17.2499 -75.39761 -7.567072
v 12.63278 -66.98244 0.07856683
v 20.02434 -73.696 -9.365968
v 20.77577 -72.63815 -9.373302
v 20.99701 -71.61364 -8.843101
v 23.50053 -50.76197 -1.472011
v 22.66511 -52.41539 -1.534786
v 22.08323 -51.31252 -0.8008688
v 18.1634 -50.09021 2.217582
v 17.90342 -51.59032 1.946275
v 20.53728 -49.57111 0.6260799
v 20.93138 -51.46956 -0.1023043
v 19.75548 -51.0354 0.7907687
v 17.96978 -52.77163 1.425955
v 19.29531 -53.54255 0.2560945
v 19.82222 -52.5926 0.2321161
v 22.27646 -70.58007 -9.701057
v 10.02298 -73.22721 -0.1709861
v 12.52061 -73.60856 -2.012348
v 11.20782 -72.52906 -0.5857715
v 12.87971 -68.36564 -0.3695811
v 13.16191 -70.12175 -1.027062
v 10.70385 -71.65047 0.09246882
v 12.62456 -71.43256 -1.117578
v 11.73503 -70.32915 -0.1390213
v 8.406229 -65.54671 2.453544
v 7.285357 -67.09913 2.794409
v 9.71284 -65.14955 1.909324
v 9.002499 -66.14653 2.121724
v 10.64318 -70.17282 0.6180275
v 8.251331 -69.04086 2.099812
v 11.10995 -68.25052 0.7307228
v 10.0735 -67.0064 1.506964
v 10.93589 -64.2312 1.437856
v 11.41093 -66.48817 0.8625576
v 13.38133 -54.39405 3.726727
v 14.22863 -55.08265 2.87729
v 14.63656 -52.65462 3.841093
v 15.95554 -52.82312 2.830359
v 15.55026 -54.04234 2.557921
v 23.64175 -61.71438 -6.513021
v 10.88204 -59.09562 2.637131
v 20.20188 -69.70409 -6.827298
v 17.41247 -73.00203 -5.825426
v 17.06781 -54.05962 1.560838
v 24.45929 -55.17907 -3.889861
v 23.13247 -56.90055 -3.838793
v 23.47127 -55.14637 -3.217133
v 22.85016 -53.66732 -2.147995
v 21.04267 -69.55296 -7.616655
v 16.19766 -58.43375 0.1810627
v 13.59387 -67.31912 -0.5941468
v 19.66529 -59.52722 -2.511702
v 20.93627 -59.2786 -3.316416
v 11.93647 -63.33945 1.090324
v 11.35447 -64.87331 1.127852
v 16.75102 -66.39132 -2.642994
v 16.18061 -64.9817 -1.861109
v 14.64502 -67.21186 -1.301455
v 12.90019 -64.45737 0.3685855
v 12.73549 -65.93858 0.1978229
v 14.51884 -65.48027 -0.8375541
v 14.39274 -64.39495 -0.4994519
v 13.19087 -62.92507 0.5021803
v 14.87013 -58.21966 1.067197
v 19.7801 -58.20139 -2.039963
v 21.86619 -56.06725 -2.534208
v 20.48308 -53.98232 -0.7301396
v 19.84132 -55.84978 -1.05313
v 20.92634 -54.87457 -1.357993
v 17.98967 -54.70608 0.6499131
v 18.4725 -56.174 -0.2808433
v 19.39546 -54.96788 -0.3860174
v 19.06425 -57.29774 -1.152051
v 17.56188 -57.06248 -0.07614114
v 12.84788 -56.25669 3.025101
v 16.07853 -57.31187 0.7379771
v 13.79198 -57.11853 2.101809
v 15.61876 -61.59807 -0.5600949
v 13.88306 -57.84695 1.751421
v 12.82083 -58.13689 2.161951
v 12.3373 -60.32325 1.581971
v 12.13481 -59.13954 2.091917
v 13.75701 -59.25251 1.271554
v 14.67166 -59.00195 0.8709646
v 14.70201 -60.20477 0.389442
v 13.77594 -61.41436 0.5231949
v 14.43207 -74.23956 -3.877269
v 16.84112 -74.60267 -6.398576
v 15.72128 -74.17249 -4.970209
v 18.68352 -73.25652 -7.332469
v 16.29674 -62.78455 -1.338794
v 17.09016 -71.61883 -4.754229
v 14.40405 -70.87403 -2.190643
v 12.74184 -72.40463 -1.59069
v 14.15282 -71.98096 -2.441364
v 15.66415 -72.94773 -4.184435
v 16.16026 -71.5801 -3.898644
v 16.29043 -68.1588 -2.790332
v 15.9065 -70.02927 -3.048899
v 19.85165 -72.73302 -8.266763
v 19.26655 -71.13791 -6.612034
v 18.25104 -70.93573 -5.525401
v 17.34898 -68.6132 -3.775092
v 20.82979 -67.29416 -6.421702
v 18.37047 -69.48432 -4.977241
v 19.57268 -68.98987 -5.888025
v 18.41243 -67.05049 -4.180174
v 20.48535 -66.24196 -5.695031
v 16.13475 -61.18781 -0.7608709
v 19.78899 -60.78432 -3.154794
v 17.91679 -60.02498 -1.541654
v 19.47672 -61.85015 -3.339804
v 18.82657 -65.45619 -3.963338
v 16.77467 -63.39125 -1.829647
v 17.3822 -63.80418 -2.358034
v 18.48754 -63.70242 -3.185965
v 17.69496 -62.15944 -2.114889
v 21.36974 -60.72651 -4.288198
v 20.55953 -61.22 -3.902449
v 21.03885 -62.62723 -4.785978
v 19.73272 -63.55239 -4.111474
v 22.07423 -61.71416 -5.245501
v 23.58625 -60.73795 -5.998558
v 21.08066 -64.57332 -5.613708
v 22.81584 -63.27919 -6.559531
v 22.34882 -62.39592 -5.746737
v 22.31599 -64.99236 -6.895751
v 22.01751 -68.29068 -8.019737
v 24.18129 -67.258 -9.868944
v 22.49891 -66.77795 -7.795632
v 22.93177 -67.93333 -8.822322
v 23.6661 -66.33309 -8.77591
v 24.06423 -62.94974 -7.485892
v 23.58141 -64.20853 -7.668425
v 24.40737 -64.3276 -8.476822
v 26.06647 -65.90261 -11.11119
v 29.94416 -60.46984 -11.35566
v 29.05128 -62.11084 -11.64924
v 25.97849 -61.89016 -8.60656
v 25.05304 -65.6935 -9.85962
v 25.54129 -63.82897 -9.281171
v 26.45435 -63.11676 -9.75346
v 28.16967 -62.98246 -11.37218
v 25.5841 -60.52895 -7.52727
v 26.90734 -58.96051 -7.742557
v 27.25196 -61.42484 -9.470224
v 26.80946 -60.3838 -8.455388
v 28.22582 -61.26241 -10.2984
v 29.46126 -57.76688 -9.052055
v 27.51158 -59.24552 -8.399094
v 28.51043 -59.62745 -9.480081
v -14.06622 -21.35612 12.38927
v -13.75067 -22.21454 12.0813
v 16.27611 12.48757 4.060999
v 46.0084 22.27104 -4.488493
v 59.85046 -22.67724 -35.88143
v 62.0944 -16.82053 -42.50216
v 61.88561 -16.41562 -40.75537
v 61.22286 -19.34486 -39.82431
v 61.54975 -17.62357 -39.90761
v 60.55727 -20.02386 -36.94516
v 61.03043 -18.13968 -37.58751
v 60.87848 -19.82385 -38.30249
v 60.50101 -19.09999 -35.78025
v 60.14828 -20.22446 -35.11375
v 59.96589 -19.30542 -33.39982
v 59.55212 -20.14155 -32.27223
v 59.67382 -18.99797 -31.76155
v 35.91489 -23.92057 2.59677
v -13.20465 76.29114 17.25299
v -13.55657 75.23601 17.4775
v 0.3512473 -20.13605 26.03003
v 33.21326 -46.33211 -4.406286
v 32.77534 -42.99121 -2.405936
v 34.02887 -41.7888 -2.72505
v 35.38567 -41.6861 -3.730551
v 34.45979 -45.6743 -4.962143
v 34.74052 -43.43193 -4.039899
v 34.67018 0.4581158 1.938664
v -27.74634 73.32169 14.37672
v -29.9257 72.89307 13.54841
v 0.8738185 3.050981 26.13698
v 0.5844734 2.112684 26.73355
v 33.97955 -19.03234 4.359092
v -28.60084 -48.21432 -1.268729
v -29.00823 -47.23148 -1.10613
v 10.83976 -28.28365 12.79022
v 6.865122 -40.77421 12.79933
v 61.98175 -13.65519 -38.60458
v 61.88801 -12.16051 -36.58115
v -6.453385 -37.61646 16.43211
v -4.826882 -38.26829 16.30506
v -17.21344 55.67381 19.41963
v -14.88176 -55.4502 4.453253
v -15.50257 -53.17462 5.710784
v -30.69946 -43.66441 0.1798442
v -30.52462 -45.24232 -0.7394857
v 11.31036 46.56914 20.71572
v 12.73684 38.47272 19.37026
v 12.49706 39.35731 19.70492
v 13.85097 39.44109 19.41706
v 13.8885 41.86858 19.94711
v 12.8739 40.18409 19.83338
v 4.313056 40.99811 21.0407
v 3.729723 48.88313 21.40545
v 11.77042 43.94968 20.52127
v 9.394437 48.06511 20.99107
v 5.75706 43.37791 21.17967
v 5.508598 45.2364 21.31999
v 5.652306 41.99526 21.04713
v 6.85731 42.41082 20.97711
v 9.888243 46.5594 20.91107
v 11.06946 48.41167 20.75174
v 6.221312 46.91747 21.31255
v 10.33965 45.09943 20.79661
v 7.540417 47.28208 21.19353
v 8.018466 45.53556 21.09509
v 7.716002 44.06612 21.04545
v 9.865855 43.97116 20.79978
v 8.152815 41.83612 20.75847
v 13.30945 43.36688 20.22947
v 12.30797 41.85524 20.22233
v 10.37013 42.37541 20.57755
v 9.334176 40.42587 20.42486
v 11.18304 40.24352 20.12503
v 10.38053 39.30009 20.03715
v -13.77045 -35.45914 14.23482
v 36.53152 -59.78385 -18.50753
v 34.77679 45.92492 12.37561
v -37.79219 15.04276 2.11184
v -38.22659 15.05751 1.933982
v -27.06493 74.33205 14.45759
v -26.22096 76.63542 14.19343
v -29.09068 -74.60352 -21.16081
v -28.35677 -74.94408 -19.94851
v -45.38285 -58.79532 -26.15751
v -24.61728 11.68647 3.419088
v 14.29631 -17.54975 12.25794
v 23.96603 10.89921 3.668909
v 17.08648 11.31394 4.128987
v 60.99295 -16.07962 -35.42929
v -42.94781 37.73045 9.631375
v 50.74512 42.40427 -1.609946
v -6.340546 -68.13359 4.076705
v 35.8493 45.34974 11.82407
v 35.78724 46.45388 11.54195
v 36.91006 45.54218 11.12623
v 37.04115 46.3163 10.80053
v -19.18302 -80.23873 -14.37072
v 21.63274 8.287835 3.804911
v 21.30417 11.65023 3.748054
v 21.64906 10.9723 3.764242
v 21.06834 9.216572 3.786624
v 20.27321 10.21946 3.799405
v 19.72173 11.88706 3.726
v 18.8994 12.35231 3.746001
v 19.27323 9.272911 4.051301
v 19.47959 11.07225 3.785999
v 18.12062 10.21518 4.105772
v 5.620891 -4.909703 27.7758
v 51.31881 -48.4511 -34.15251
v -42.69044 -59.02244 -21.16687
v -41.7352 -59.53355 -20.24306
v -34.68967 -68.43137 -20.11846
v -34.85966 -69.10014 -21.64285
v 55.84558 -38.67294 -35.44361
v -5.657009 40.07405 20.96179
v -6.952371 39.56974 20.73214
v -63.27929 -31.9814 -51.54581
v -63.6648 -30.34688 -50.76243
v 39.47289 70.755 5.514508
v 38.9302 71.00261 5.924826
v 38.5104 70.36498 6.421104
v 58.23697 -26.74034 -32.44701
v 57.94232 -28.30045 -32.61579
v 59.71747 -26.8002 -38.86163
v 59.49135 -27.7234 -38.62565
v 60.03987 -25.50368 -39.26385
v 59.20409 -27.96202 -37.57127
v 59.10119 -29.45669 -38.56174
v 58.97409 -27.0745 -35.70543
v 58.50274 -29.58451 -36.00792
v 58.54294 -28.31605 -34.94773
v 2.493567 38.02475 20.70468
v -11.24573 75.04406 17.7773
v -11.83528 72.33603 18.27338
v -12.56655 73.87845 17.87677
v 5.646494 31.8003 18.25244
v -36.52003 39.55119 13.48998
v -37.90843 39.5623 12.83865
v -51.73465 58.22013 -2.479831
v 17.73717 8.979777 4.56405
v 16.45941 9.385384 4.997644
v 16.28813 8.513535 5.532168
v 17.62564 7.98934 4.990456
v 25.02323 10.77498 3.629894
v 38.45061 48.52688 9.221148
v 36.69926 47.2971 10.7234
v 37.82615 46.27462 10.29914
v 27.09271 -19.83921 6.346822
v -49.62503 -52.81786 -26.67755
v -46.76668 25.92122 -1.2998
v -46.47832 26.61655 -0.1933729
v -28.10977 -44.67313 0.1115916
v 39.47763 48.61641 8.415571
v 38.76418 47.42602 9.281067
v 38.95088 46.41805 9.447622
v 40.80737 46.23458 8.159682
v 40.17705 47.91148 8.08035
v 40.78876 48.97972 7.258274
v 51.14176 -40.9906 -24.58857
v 15.42972 -21.64162 8.841153
v 15.84964 -22.03546 8.794784
v 38.7096 14.50862 0.4225424
v 38.02555 14.59393 1.155188
v 37.42286 13.79631 1.156016
v 27.33767 65.15182 14.13907
v 26.89924 63.24771 14.4665
v -50.32194 -55.9392 -34.88906
v -51.04974 -54.84995 -34.91293
v -2.959857 13.25507 21.38484
v -0.8997033 13.74124 21.30329
v -1.809266 14.93602 20.7052
v -65.52053 -1.47478 -29.74693
v 3.680632 39.58587 20.87511
v 7.580519 40.47538 20.61343
v 2.960729 35.76022 20.14387
v 8.269527 37.14674 19.75484
v 9.500712 38.51085 19.9741
v 7.962831 38.62582 20.16264
v 7.975257 39.86327 20.46101
v 6.495728 38.85716 20.43311
v 6.365855 40.3535 20.74338
v 6.155992 39.78119 20.66662
v 5.078731 39.67883 20.745
v 5.714709 37.25385 20.15131
v 4.135992 37.86263 20.49592
v 4.629071 35.57918 19.85511
v -39.77528 16.74947 0.9098233
v -43.07991 19.79896 -1.917817
v -43.4945 20.97511 -2.460969
v -44.08249 21.30082 -2.911402
v 61.08595 -17.03526 -36.84344
v -2.663474 -29.4969 16.92591
v -13.06476 -17.10267 22.12436
v -12.35504 -17.21638 22.21967
v 61.42676 -15.10077 -36.88409
v 61.39516 -14.0061 -35.59571
v 60.40338 -15.8379 -32.22145
v 60.46678 -17.03672 -33.72137
v 60.69976 -16.03096 -33.87609
v 60.87201 -13.3724 -32.24945
v 59.79905 -14.9146 -28.66292
v 60.38618 -14.29389 -30.76056
v 60.97747 -11.51567 -31.14689
v 60.85118 -10.71865 -29.71025
v -9.149671 -59.86515 4.066806
v 6.834195 37.65347 20.09223
v 35.58693 65.72056 9.339345
v 30.09426 -44.86359 -1.73303
v 33.57153 -44.53171 -3.699603
v 31.47979 -44.77094 -2.452224
v 31.78058 -46.6122 -3.591158
v 32.58212 -47.66748 -4.698573
v 31.71356 -47.51801 -4.056971
v 25.49427 -4.950672 6.047018
v -9.288898 65.34709 19.61788
v -8.294964 71.70776 18.79308
v -7.12282 70.59241 19.07506
v -5.945052 68.79322 19.46021
v -8.306788 69.40976 19.16349
v -8.057474 67.09594 19.52091
v -9.545911 67.53481 19.29148
v -9.452791 69.92353 18.97189
v -10.97186 66.81218 19.22484
v -11.16618 68.93908 18.91105
v -14.00899 67.76225 18.68147
v -12.60607 70.65651 18.46924
v -12.86441 69.23567 18.65151
v -14.37756 72.75349 17.8553
v -15.1208 68.7243 18.37124
v -14.88875 71.40211 18.009
v -16.88462 70.85565 17.78317
v -21.00971 72.30766 16.69075
v -21.46157 71.80646 16.64882
v 43.27304 -29.0463 -4.715466
v 11.56776 -26.36125 11.92334
v 12.72489 -28.68711 11.75868
v 11.49556 -27.44767 12.22155
v -66.03514 -17.2212 -49.0568
v -6.235791 -71.87299 3.028094
v -7.66975 -71.98586 2.778122
v 56.76629 -21.86911 -23.57612
v 56.18805 -22.36455 -22.25556
v -7.534645 -44.10163 10.80072
v -8.97498 -44.23291 10.62813
v -10.16081 -45.70049 10.6351
v 8.58844 -22.38487 14.13442
v 7.798222 -23.7263 14.09101
v 7.098707 -23.43909 14.91072
v 6.947582 -24.44087 14.7905
v 8.954096 -24.34844 12.99529
v 7.964167 -24.12214 13.76539
v 8.011922 -24.59121 13.76673
v 7.054637 -24.73446 14.67721
v 6.953916 -25.22439 14.80454
v 64.78899 -1.878085 -42.00885
v 64.08559 -0.7702192 -36.82737
v 64.01014 -2.329631 -37.92225
v 64.14231 -2.672034 -39.04535
v 64.50465 -0.1198741 -38.39789
v 64.60471 -1.546073 -40.21455
v 64.96037 0.398055 -40.10979
v -54.19889 -52.03381 -47.94395
v 31.96659 -55.35817 -9.388389
v -15.096 -20.61462 12.35448
v -14.35529 -21.37666 11.94664
v -52.81633 42.48338 -0.2730182
v -51.77454 42.35115 1.390733
v 36.38116 58.98963 9.093431
v 21.16061 60.20758 16.9807
v -39.46775 -67.16223 -29.11222
v -4.646249 -23.21279 19.07968
v 57.11053 -28.20955 -29.57074
v -10.99404 -17.04501 23.87335
v -10.48107 -16.77629 25.52681
v -3.21562 7.250919 24.29263
v -55.58972 -50.09318 -46.94463
v -16.74913 -76.71335 -4.167287
v 51.82202 -47.6851 -34.57041
v 52.56872 -45.82098 -33.97595
v 52.37623 -46.5057 -34.4057
v 6.228156 -39.25719 14.70175
v 8.542691 -34.18749 14.85778
v 7.328881 -35.0627 15.4049
v 7.876944 -36.95557 14.91662
v 9.626751 -36.57528 14.13609
v -21.13021 -79.68867 -18.21394
v -20.58476 -79.87611 -17.19776
v -49.841 -57.61751 -39.41212
v 23.44622 -51.84047 -1.820188
v -24.72244 50.47883 17.7393
v -23.24763 48.77303 18.35185
v -23.76051 51.46068 17.99469
v -24.17949 49.70054 17.97683
v -23.45995 50.22708 18.18981
v 59.04701 -19.68423 -29.73631
v -55.60128 -49.70398 -43.0234
v -4.285599 -47.11238 12.05106
v -3.168578 -46.44243 11.69591
v -3.842309 -45.82077 11.53948
v -4.778818 -45.27034 11.40539
v 26.92861 -31.35729 5.035108
v 26.19154 -33.26245 5.109076
v 25.60502 -31.81088 5.579146
v 22.51643 -36.99212 6.014003
v 23.48211 -35.29872 6.031168
v 24.85922 -34.69499 5.49162
v 24.61737 -33.16099 5.875042
v 22.40795 -34.36562 6.743917
v 19.99302 -35.69452 7.77332
v 21.13784 -35.19581 7.237164
v 20.16141 -34.49547 7.906675
v 18.82163 -35.88853 8.448578
v 18.09625 -33.44756 9.156748
v 21.60701 -33.25534 7.287351
v 19.73531 -32.6283 8.297526
v 9.880368 -22.04392 12.4333
v 9.572332 -22.72019 12.32692
v 9.381204 -22.64451 12.66615
v 9.126595 -23.45897 12.6607
v 5.666647 -33.31141 16.14692
v 6.88678 -33.41847 15.62968
v 6.699892 -31.87577 15.61243
v 6.840761 -31.18544 15.48412
v 7.422217 -32.50875 15.30141
v 20.74757 -25.32979 7.437413
v 4.382648 -26.91727 16.49959
v 3.665226 -27.79173 16.74136
v 6.242283 -25.42724 15.37989
v 9.42194 -32.62592 14.29685
v 12.03892 -23.09862 10.62791
v 11.9787 -21.79964 10.42831
v 12.69829 -21.10023 10.02427
v 11.61672 -21.34822 10.79388
v 10.59184 -22.6485 11.45669
v 11.3283 -21.80894 10.86082
v 11.1649 -21.42102 11.12076
v 10.74133 -21.88017 11.33615
v 10.47571 -21.79693 11.79896
v 9.920556 -22.53095 11.98758
v 14.57815 -21.4667 9.203261
v 14.14208 -21.54676 9.402925
v 14.35483 -23.41233 9.704735
v 14.83349 -22.09434 9.165031
v 17.37284 -28.44269 9.261672
v 27.22315 -24.61092 5.731515
v 24.92308 -25.17865 6.204455
v 23.75772 -26.50624 6.50594
v 14.27476 -31.61078 11.32564
v 10.95274 -26.58769 12.34314
v 10.1431 -22.82338 11.78509
v 9.545203 -23.39329 12.31426
v 11.12247 -23.52064 11.27768
v 11.10123 -25.10905 11.79522
v 11.76801 -24.30576 11.18542
v 13.17777 -24.67212 10.58504
v 12.83697 -26.12099 11.14859
v 18.52978 -24.55569 8.158729
v 25.52757 -29.3683 5.803283
v 26.65505 -26.90491 5.602781
v 25.33381 -27.82237 5.957487
v 25.58713 -26.33899 5.957904
v 22.07519 -31.20394 7.188619
v 23.90177 -27.7905 6.468882
v 18.49906 -28.9516 8.766273
v 17.81016 -30.13437 9.240615
v 18.40196 -31.90952 9.025255
v 19.7595 -31.31995 8.304657
v 19.32743 -29.9071 8.45075
v 20.04294 -29.95693 8.112453
v 9.36883 -25.42303 12.95794
v 8.752549 -25.29234 13.31671
v 8.244664 -25.06696 13.65044
v 7.568823 -25.91698 14.37825
v 4.433206 -29.05412 16.41071
v 4.999092 -29.84777 16.19984
v 5.956193 -31.14096 15.89166
v 9.665312 -34.80732 14.28158
v 11.85993 -37.31009 12.62265
v 10.86545 -35.22053 13.54059
v 10.47695 -33.35948 13.78023
v 13.34248 -32.82658 11.98173
v 12.45921 -33.87041 12.60641
v 4.672211 -28.11883 16.31094
v 8.748055 -31.22606 14.48474
v 7.480368 -31.02819 15.13572
v 5.573508 -27.24378 15.84431
v 6.406106 -28.88266 15.49352
v 9.812334 -25.9572 12.83957
v 7.902667 -26.54322 14.24117
v 6.836834 -30.21304 15.3784
v 7.497048 -29.95886 14.98984
v 7.954421 -28.22793 14.50534
v 9.971992 -27.9748 13.24118
v 9.703346 -28.60366 13.52087
v 8.738106 -29.78512 14.26617
v 10.2489 -29.47269 13.35537
v 11.26577 -31.66418 13.10683
v 11.67045 -30.62688 12.70588
v 12.78034 -30.00277 11.9768
v 14.22258 -30.25793 11.19836
v 15.4306 -32.88924 10.7465
v 17.11082 -32.20168 9.734972
v 15.62323 -30.92668 10.48844
v 16.18268 -32.01254 10.25588
v 16.02482 -28.47938 9.939615
v 14.77026 -28.7225 10.64882
v 15.48158 -29.47176 10.37131
v 13.23622 -27.53791 11.23637
v 14.18205 -27.1922 10.66901
v 16.499 -23.33993 8.766114
v 13.99116 -24.40924 10.11114
v 14.18324 -25.81842 10.37543
v 17.41523 -22.89272 8.342265
v 15.47637 -23.29099 9.202249
v 15.26542 -24.61887 9.55079
v 16.4211 -25.12074 9.125431
v 15.2897 -26.9688 10.04777
v 17.187 -27.17235 9.153567
v 17.84843 -25.97857 8.663198
v 18.74034 -27.90447 8.534275
v 19.21599 -26.72828 8.171112
v 20.41802 -26.75201 7.671298
v 20.53432 -28.41427 7.811172
v 21.96091 -28.08291 7.185621
v 22.45859 -25.58599 6.896916
v 19.14323 -19.7442 7.520733
v 19.48663 -22.18866 7.587363
v 21.78642 -23.08203 6.993574
v 23.73678 -23.00206 6.590295
v 54.70781 -31.40471 -25.06377
v 3.501229 -28.92274 16.73175
v 2.495147 -28.01595 17.07119
v -64.40392 -26.58684 -48.959
v -65.10641 -23.32491 -49.994
v -49.62056 70.9185 -1.983697
v 44.15007 45.77905 5.323032
v 23.27844 10.60342 3.695761
v 24.57132 10.22421 3.560792
v 24.0494 9.820366 3.586502
v 22.77599 9.700012 3.667836
v -29.53105 35.93067 13.69462
v 3.659414 -35.5984 16.62193
v 39.68803 -25.94001 -0.3683242
v 34.14481 50.89085 11.56943
v 61.68729 -3.280191 -27.72075
v -26.4616 35.51423 14.36834
v 49.78075 -32.95722 -15.84996
v -41.77192 72.85641 5.682505
v -42.53926 75.09726 4.270332
v -60.50937 -39.69884 -44.76066
v -50.76065 -51.23629 -27.1785
v 34.73843 -38.51781 -1.864671
v -15.1094 -42.16481 7.737758
v -15.63316 -41.72749 7.944083
v 63.15202 22.93868 -27.91066
v 13.59689 27.44524 9.863795
v 13.42593 25.77739 8.306098
v 14.6255 26.52513 8.431421
v 55.9209 53.62216 -11.56188
v -52.2095 66.41033 -4.382905
v 5.916106 -16.07278 27.89878
v 24.76823 -52.78094 -2.976799
v 26.38621 -51.45235 -3.334955
v 27.01373 -48.97794 -2.529445
v 27.73204 -50.29926 -3.477711
v 29.1373 -48.41831 -3.203803
v 29.06533 -50.46169 -4.259565
v 30.19257 -49.29257 -4.217898
v -18.48588 -16.80071 12.40253
v 2.283856 -40.58501 14.73975
v 4.5004 -38.82719 15.54923
v 0.02633528 -35.00807 16.60883
v 2.700569 -39.48 15.52121
v 1.775274 -40.10085 15.29191
v 29.11184 64.14123 13.30676
v 28.07715 64.72623 13.82229
v 25.92762 54.37211 15.66718
v 27.75732 52.76399 14.99142
v 27.55267 54.86981 14.79482
v 28.17644 61.93332 13.89233
v 28.79069 60.81018 13.65682
v 21.65298 63.09272 16.52277
v 20.48114 61.58429 17.08745
v 23.70479 62.61023 15.82263
v 22.48785 61.40919 16.38864
v 22.30125 59.58476 16.62519
v 24.38657 61.79792 15.59365
v 23.42936 59.93063 16.14946
v 25.19227 54.7952 15.95212
v 26.86698 54.82182 15.15161
v 23.29928 57.59478 16.42568
v 23.3949 56.13501 16.54623
v 24.4973 55.84684 16.1046
v 24.39599 56.68369 16.03949
v 26.05567 55.7989 15.42361
v 24.72435 58.85136 15.70028
v 25.499 57.56865 15.48041
v 26.08033 61.6118 14.89267
v 25.79483 59.94971 15.13698
v 26.44593 58.90899 14.90839
v 28.3054 58.84939 14.00394
v 27.53478 59.69976 14.33815
v 39.39539 -48.00854 -11.28301
v -22.50057 -29.46168 8.86187
v -24.22783 -30.60514 8.077868
v -28.35367 -49.27375 -1.44569
v 27.41882 -8.51813 6.186606
v -15.21194 17.8504 4.855805
v 10.15369 36.21235 19.05876
v 6.853764 35.50353 19.48279
v 6.794675 36.04851 19.66866
v -2.368491 -61.77622 4.791028
v 0.2968274 -62.85462 4.698859
v -2.150936 -64.88612 4.691623
v -1.915997 -62.8773 4.783628
v -5.349047 54.5453 21.10195
v 39.76421 50.47609 7.711998
v 53.71585 35.96761 -5.153734
v 53.26334 36.99354 -4.272882
v 52.61737 36.26579 -2.982983
v -40.11723 -66.36681 -28.57781
v -16.29644 -18.67684 16.90377
v 57.05684 -17.03803 -21.00149
v 57.09182 -15.34373 -20.06513
v -37.89758 48.59492 11.37259
v -38.05925 49.72322 10.99474
v 2.168398 8.299925 22.87963
v -50.94857 -55.36212 -36.04456
v -51.36988 -55.29919 -37.98004
v -47.58447 -60.29434 -38.79002
v -48.16354 -59.3397 -36.7052
v -49.12611 -58.62776 -41.63437
v -49.00082 -58.5764 -38.5032
v -50.08644 -56.97234 -37.53958
v -49.534 -57.12993 -35.20988
v -48.82774 -58.22766 -35.67375
v -47.69789 -59.56333 -35.08253
v -47.84535 -58.52836 -32.43611
v 49.57671 43.75655 -0.4254276
v 61.74848 -10.15081 -33.76538
v 61.35682 -10.89814 -32.43226
v 54.76879 -38.58694 -31.57103
v -33.33059 9.402379 2.397744
v -34.46285 11.67212 2.490179
v -41.81771 38.54567 10.53463
v -36.57258 38.49611 12.97872
v -37.70803 38.75336 12.63564
v -38.51089 38.18913 12.06729
v -58.0072 -42.01136 -35.46688
v -36.01373 73.60605 10.01078
v -36.82971 73.72313 9.434275
v -39.92138 71.79978 7.503835
v -38.11919 72.99266 8.615864
v -39.17086 72.39653 7.986122
v -34.55722 73.87376 10.84883
v -35.58948 69.64282 10.84082
v -34.88237 70.55762 11.15624
v -33.87966 73.01095 11.43416
v -33.79183 71.16929 11.73256
v -34.64062 72.92742 10.98172
v -35.257 72.91582 10.58316
v -35.88613 72.32429 10.28605
v -36.72223 72.51756 9.704768
v -36.63505 70.81281 10.00849
v -36.04757 71.22128 10.33093
v -38.09514 71.64791 8.871246
v -39.20575 70.79546 8.175372
v 29.15606 1.620028 3.138541
v 27.81757 1.675893 3.477944
v 47.2387 69.40497 -2.184074
v 47.75899 69.35257 -2.767336
v 48.03734 69.48497 -3.154824
v 47.55556 69.67838 -2.589008
v 46.89585 68.72614 -1.55226
v 46.94482 69.98045 -1.952752
v 46.96131 70.21893 -2.002252
v 45.71371 68.93256 -0.2542153
v 46.56378 69.58012 -1.392355
v 46.52114 70.06395 -1.467858
v 46.26002 70.66538 -1.304375
v 45.8382 70.75146 -0.8604445
v 45.99443 70.1566 -0.8780174
v 43.88808 70.6498 1.231283
v 45.52576 70.44971 -0.4448926
v 44.2276 70.07967 1.033028
v 54.90408 -30.04648 -24.58842
v -51.86599 55.4953 -2.365005
v -32.15077 -49.16576 -3.158467
v -9.260133 -21.36662 17.02163
v -9.708704 -21.179 16.75743
v -9.990291 -21.61476 16.43891
v -10.13914 -22.04454 15.85434
v -9.815674 -23.02688 15.90242
v -4.099092 -20.51347 24.96228
v -3.186173 -20.40769 26.26354
v -6.450751 -18.82455 26.6667
v -5.079486 -19.83492 25.91234
v -4.736402 -19.84274 26.46901
v -3.779151 -66.24097 4.557714
v -3.190068 -63.40724 4.732936
v -4.60132 -64.9998 4.569088
v -4.462787 -63.78054 4.63099
v -6.031536 -53.1444 8.267905
v -4.647316 -52.31417 9.409015
v -7.866724 -52.79908 8.624757
v -6.914195 -52.0723 9.527862
v -7.783203 -50.34693 10.94435
v -51.97186 63.41206 -3.437785
v 22.99256 -1.830904 6.100941
v -51.7276 44.30481 0.1571638
v -50.82635 43.33293 2.044205
v -51.43911 44.76795 0.2827075
v -51.12465 44.80843 0.7086337
v 0.2801239 46.50856 21.53515
v -1.981181 48.11579 21.5553
v 7.886673 -13.82935 27.90596
v -28.53319 64.50622 14.85268
v 32.42426 3.334749 2.157326
v -14.33617 -10.71833 23.684
v 29.1796 -26.34526 4.92316
v 21.70745 -6.840363 7.576092
v 31.94461 54.15302 12.44819
v -31.61253 48.88046 14.91258
v -30.9643 49.47829 15.16299
v -30.43186 50.29243 15.31778
v -43.99252 20.3362 -2.777699
v -44.58013 21.25139 -3.238803
v -45.13321 21.26689 -3.482994
v 41.43884 16.18859 -1.723296
v 41.66473 14.55587 -1.772679
v 14.61177 35.69484 17.72151
v 12.54503 35.01248 17.89269
v 44.235 47.84836 4.542914
v -58.89746 -43.70866 -45.21612
v -19.85179 40.47718 18.81772
v -22.43279 -26.7164 8.531758
v -33.2411 50.23586 13.87355
v -32.25162 49.32893 14.52036
v -31.89441 50.01076 14.61314
v -31.49273 50.64774 14.73
v -31.68294 51.91492 14.44426
v -32.04355 52.76124 14.14511
v -32.70736 54.394 13.59642
v -66.14636 -4.541169 -35.35228
v -51.31674 65.94201 -3.073391
v -46.22998 -60.05825 -30.84123
v -45.48432 -61.34074 -31.80015
v -45.10148 -60.12291 -27.81032
v -46.39712 -59.13927 -29.28848
v 28.09379 -55.54972 -6.601624
v 27.6557 -57.07723 -7.210825
v 28.4517 -57.20541 -7.891367
v 30.31398 -55.77916 -8.345405
v 27.04069 -53.27003 -4.628981
v 29.26753 -51.8243 -5.149756
v 26.51282 -55.1733 -5.28432
v 28.31395 -53.95149 -5.798135
v 29.68252 -54.41295 -6.988384
v 29.20156 -55.27672 -7.19297
v 30.41271 -54.66336 -7.674637
v 29.5133 -52.98633 -5.985708
v 30.08303 -53.47158 -6.660979
v -28.03942 71.14375 14.56314
v -28.37102 72.28027 14.29523
v 38.67232 49.67635 8.739556
v 7.621562 -15.52892 26.72426
v 4.959641 -17.24751 26.84246
v 14.67109 -16.36656 13.5127
v 14.90736 -14.84204 11.93828
v -28.47793 36.93036 14.82096
v -28.47193 33.01852 11.4246
v -28.07736 34.92917 13.34401
v -26.68984 32.64242 11.45874
v -26.4455 34.55533 13.46325
v 54.78953 -39.76978 -32.91359
v -44.59469 -59.5789 -25.63912
v -6.443045 66.23621 19.76524
v -32.86922 -72.24622 -25.23415
v -29.206 34.28517 12.32686
v -35.35304 38.13326 13.21361
v -35.10785 36.33055 12.17615
v -38.5452 33.28705 9.221351
v -37.44395 32.63428 9.228187
v -36.54614 32.58687 9.451236
v -36.03509 33.49702 10.08112
v -36.50125 34.35469 10.46296
v -30.93926 36.02743 13.3352
v -31.26718 34.23861 11.7121
v -34.91206 34.79287 11.21724
v -32.49813 36.01411 12.78321
v -34.19918 36.97415 12.89278
v -36.24857 37.35617 12.4477
v -36.88589 35.71362 11.1666
v 49.42789 66.31071 -4.020671
v -14.42741 -21.7583 11.58559
v -5.102561 -78.67725 -1.453053
v -6.048269 -77.20904 -0.1086865
v -6.748361 -77.71999 -0.6662688
v -6.885826 -75.84441 0.8796027
v -49.28944 66.92902 -0.7832644
v -28.91009 -73.87302 -17.92289
v 41.59758 46.49476 7.381813
v 43.16482 48.09006 5.47921
v -11.33681 -4.346533 23.97123
v -24.47946 -34.41439 7.728831
v -24.40331 -35.73511 7.488344
v 33.59673 -58.20021 -13.27363
v 28.48329 12.14182 3.739872
v 26.48288 12.30261 3.902987
v 27.54938 11.5594 3.696433
v 44.85362 -53.60851 -25.10817
v -2.671384 22.20054 18.09171
v -3.241153 20.08955 18.36116
v -54.58426 60.84935 -6.567496
v -10.7068 -42.90703 9.994386
v -12.57547 -42.55549 9.148458
v -11.71746 -42.85683 9.534432
v -12.4873 -42.72268 9.174358
v -12.02694 -42.73405 9.396098
v -12.35166 -42.84831 9.251036
v -5.808803 -45.87223 11.65755
v -6.752096 -45.12418 11.24828
v -9.134508 -44.79537 10.7629
v -7.845309 -46.08224 11.16993
v -7.578101 -47.1237 11.6653
v -7.183784 -45.61432 11.46053
v -8.658818 -46.00426 11.32164
v -9.151738 -49.16241 11.14684
v -9.591953 -47.12459 11.22528
v -9.882648 -45.53469 10.89889
v -11.97216 -43.09823 9.505242
v -13.02555 -43.38994 9.029006
v -13.73542 -43.02232 8.574274
v -14.10342 -44.19302 8.767292
v -14.45458 -43.6568 8.331285
v -15.00804 -43.92376 8.048185
v -12.04856 -44.67332 9.735322
v -13.68956 -45.43732 9.038038
v 47.49135 -48.34165 -24.22645
v 35.2491 47.37037 11.66003
v 50.92273 -43.98662 -26.98232
v 51.52002 -44.41941 -28.88745
v 50.44943 -49.83584 -33.7447
v 51.34231 -46.33027 -30.85378
v 51.68551 -47.00401 -32.97056
v 52.24477 -45.51333 -32.38801
v 50.4594 -49.13737 -32.50735
v 48.57435 -51.15358 -30.2965
v 49.59428 -49.58455 -30.66107
v 48.96401 -49.63914 -29.09756
v 50.92305 -47.63207 -31.46241
v 48.64679 -48.9217 -27.39297
v 48.20813 -50.36578 -28.24988
v 49.9645 -47.87315 -29.21868
v 49.44989 -47.69558 -27.75335
v 50.27248 -46.5131 -28.25879
v 50.52523 -45.62073 -27.80077
v 48.60066 -45.26684 -23.29603
v 47.87806 -46.98508 -23.57647
v 48.39914 -48.15209 -25.93622
v 49.16159 -47.44269 -26.76145
v 49.64922 -45.63688 -25.86163
v 50.56552 -43.30617 -25.51168
v 49.13372 -45.59323 -24.70339
v 55.81414 -40.03174 -37.28121
v -63.21021 -29.53371 -43.00732
v -40.56447 70.13322 7.166321
v -41.45254 71.20029 6.316251
v -41.88223 71.37093 5.928247
v -9.731038 -23.89552 15.7512
v -8.865222 -21.32516 17.3541
v -9.028669 -21.96434 16.72372
v -9.382758 -22.82827 16.23968
v -9.164941 -23.66986 16.2618
v -8.657649 -22.53719 16.83127
v -10.18663 -24.87959 15.23969
v 52.96608 -32.98035 -22.10871
v -57.10026 -41.85906 -31.91666
v -14.92901 -78.64931 -4.925808
v -15.79309 -77.96546 -4.727168
v -17.95474 75.11115 16.74887
v -18.44881 71.62885 17.3623
v -19.3174 72.2316 17.07659
v -18.29772 69.52917 17.6988
v -13.1957 45.70449 20.62923
v -24.41695 -44.04905 0.5534199
v -23.46576 -43.60863 0.7011062
v -23.89748 -44.02848 0.5748801
v -25.86461 -45.30369 0.1084598
v -26.23237 -45.23606 0.1518841
v -26.8982 -45.85132 -0.05540987
v -26.49939 -46.21315 -0.07089812
v -25.65126 -45.33933 0.1543603
v -25.9808 -45.57005 0.07500044
v -25.87895 -46.81111 0.06865129
v -24.90702 -44.88734 0.3615343
v -25.01535 -45.80032 0.4479252
v -25.65196 -45.99224 0.1878607
v -23.30103 -44.00673 0.8014597
v -23.92263 -44.42593 0.6879632
v -24.85256 -46.37439 0.5678955
v -20.58683 -78.36668 -10.18415
v -3.737102 -58.37666 5.088283
v 49.14164 63.42583 -2.972937
v 49.77375 65.3588 -4.250735
v 49.03051 65.953 -3.399042
v 48.49783 64.06882 -2.36386
v 48.85146 65.04167 -2.969837
v 48.56989 66.19263 -2.858318
v 48.02811 64.91378 -1.970661
v 47.90352 66.32343 -2.125159
v -29.11745 -49.58952 -1.911098
v -27.54433 -53.1428 -2.291938
v -28.16881 -51.67173 -2.117256
v -52.33195 38.04806 1.561431
v -52.60328 37.31869 1.085657
v -51.01645 35.51406 2.502586
v 50.15615 -31.24756 -15.35729
v 28.93225 51.95081 14.50095
v 31.55594 53.46975 12.77815
v -43.04727 73.18274 4.379074
v -42.27897 74.33962 4.794884
v -43.42509 74.40901 3.679323
v -44.92214 75.23695 1.985783
v -45.68782 74.15002 1.53146
v -44.46848 74.16963 2.789269
v -62.12835 -33.8209 -42.65564
v 30.13569 -40.12568 0.7156372
v 28.60099 -37.86435 2.581962
v 28.60486 -39.18901 2.051708
v 30.07551 -38.90867 1.257134
v 33.84412 1.689996 1.944202
v -56.12446 41.34974 -5.874789
v -14.6437 -48.09016 8.836512
v -7.785994 -66.90478 3.959413
v 40.08831 70.35614 5.018347
v 39.2928 70.20815 5.787882
v -8.494222 -41.25466 13.01785
v -9.734761 -40.41196 13.65964
v 4.509418 33.92543 19.36155
v -37.29031 48.69877 11.74383
v -35.64592 48.41983 12.79449
v -36.33491 52.12747 11.67943
v -36.96866 50.13551 11.60637
v -3.825502 -19.42183 28.47689
v -4.107853 61.21807 20.47733
v -22.44867 51.11683 18.46742
v -23.13258 51.58343 18.21069
v -23.29206 52.90214 18.01207
v -22.74583 53.85902 18.11427
v -25.57165 52.33394 17.23753
v -24.4088 53.66137 17.53901
v 2.368371 -25.87395 17.46428
v -8.138811E-05 -26.41863 17.77647
v 1.229443 -28.08774 17.2329
v -0.294492 -28.07977 17.27199
v 1.526576 -30.22535 16.92616
v 1.619707 -34.14164 16.79359
v 3.819645 -32.75809 16.65634
v 2.598855 -32.00163 16.80059
v -51.26436 45.71996 0.09407292
v 29.67961 -28.64064 4.343042
v 28.13133 -28.41141 4.939288
v 30.40111 -28.00794 4.16144
v 30.39112 -25.60602 4.623822
v -0.5662733 4.956536 25.539
v -1.233862 4.755263 25.70598
v -35.47482 -52.35024 -6.783224
v -26.98497 -75.93195 -19.15313
v -26.45036 -76.91827 -22.74703
v -28.98665 -75.44073 -25.2562
v -30.01552 -74.6545 -25.405
v -26.53138 -76.70081 -21.60457
v -27.21451 -76.36562 -22.93976
v -27.52725 -75.91041 -21.43991
v -17.33373 -42.68777 5.524707
v -17.49179 -42.80927 5.393885
v -17.82781 -42.75406 4.99661
v 41.24957 27.53221 3.589451
v -67.27249 -8.262451 -47.59113
v 40.93101 52.46601 6.420585
v 55.24834 -41.62355 -37.45805
v 54.0889 -43.45505 -35.67571
v 54.76884 -42.89636 -37.6516
v 54.96356 -41.54097 -36.10048
v 52.57649 -43.02952 -30.05796
v 53.11512 -43.23302 -31.90248
v 53.52893 -44.16099 -34.7331
v 54.31707 -42.23812 -34.70292
v 54.18555 -41.66069 -33.39598
v 55.06037 -40.53409 -34.99759
v 54.24516 -38.12484 -29.52713
v 53.69191 -40.17162 -30.07668
v 52.751 -41.63171 -28.99173
v 52.1168 -42.84159 -28.621
v 51.95203 -39.58971 -25.13014
v 53.64222 -35.3382 -25.4915
v 52.21697 -40.22018 -26.29734
v 51.72435 -41.88177 -26.70972
v 53.17759 -39.68218 -28.19815
v 54.0801 -35.08962 -26.40618
v 53.16842 -37.53273 -26.16174
v 52.89308 -38.73542 -26.56688
v 53.80782 -37.3443 -27.60692
v 54.3989 -35.65625 -27.7569
v 54.19658 -37.00451 -28.32114
v 11.82927 -9.185863 18.46628
v 11.33402 -8.230524 18.30419
v 33.70519 -16.64153 4.647389
v 56.76191 -25.2461 -26.16633
v -48.72664 39.7886 5.611398
v -49.59696 40.13067 4.754328
v 27.33911 57.66632 14.619
v -31.33992 -23.0291 5.688496
v -23.98726 -76.62464 -12.60403
v -27.924 77.15123 13.37859
v -28.99805 76.0601 13.2666
v -27.79193 75.90923 13.80092
v -29.01938 77.47438 12.7353
v -29.98724 77.95567 12.04598
v -30.1788 75.78483 12.78856
v -28.76537 74.22427 13.78791
v 40.31236 -27.39363 -1.344851
v 48.63374 -30.97522 -12.63883
v -2.391406 -36.2166 16.44873
v 0.5811225 -40.99141 14.69472
v -0.3022615 -36.7029 16.45154
v -0.4289924 -40.28304 15.20327
v -4.129541 -40.8853 14.93562
v -1.619309 -41.07419 14.75079
v -3.070641 -39.58722 15.60686
v -2.436632 -38.10162 16.00412
v -4.705116 -36.67906 16.61556
v -29.41754 -53.69647 -3.695966
v -30.64725 -52.95738 -4.09331
v 62.70378 -6.828512 -35.55547
v -2.731553 24.17353 17.97453
v -0.6974804 25.16019 18.08068
v -48.78268 -57.5412 -33.27305
v -49.82056 -54.85801 -30.54359
v -48.79943 -56.4808 -30.7845
v -47.81994 -55.9784 -27.20687
v -46.17456 -55.81024 -23.48431
v -46.36004 -56.81971 -25.22312
v -46.81415 -57.46405 -27.21907
v -47.65117 -57.54329 -29.56204
v -47.0427 -58.90225 -30.63545
v -56.67039 -48.29626 -47.03979
v -22.43887 70.71506 16.51839
v 39.37637 -10.08785 1.813107
v 62.64427 -7.991331 -36.51615
v 63.13026 -5.641112 -36.75105
v 63.48912 -3.237709 -36.08033
v 62.76171 -5.489263 -34.56124
v 63.16097 -3.666047 -34.79556
v 9.696726 -16.14921 23.94797
v 9.609763 -17.087 22.70568
v 10.64422 -16.14181 23.01861
v 10.90506 -13.86845 23.90598
v 10.73725 -15.41933 23.52839
v 11.51711 -15.8216 22.23802
v 56.02795 54.87017 -11.8239
v 55.69382 55.71656 -11.32031
v 54.97236 55.45058 -10.0887
v -65.63757 -4.959537 -32.92295
v 35.49394 -36.75081 -1.631383
v 33.75663 -38.04298 -0.9497759
v 34.43208 -11.81639 4.337719
v -6.308031 52.19095 21.25695
v -62.21292 -29.81841 -37.69694
v -62.47963 -28.36956 -37.44753
v -64.65387 -25.44519 -49.35894
v -64.25053 -26.04727 -45.77953
v -0.6646191 -3.565532 30.68071
v -0.06195575 -5.081238 31.57541
v 54.73932 -36.52814 -29.46128
v -54.78539 -51.03074 -42.86041
v -54.16658 -51.31392 -39.41649
v -53.83989 -51.48188 -38.06255
v -55.22394 -49.66182 -39.81216
v -54.8928 -49.51435 -37.54037
v -56.58174 -46.06725 -37.11241
v -17.87309 46.33807 19.81719
v -17.51856 45.754 19.845
v -17.06865 46.19011 19.95493
v -15.78124 45.5043 20.17991
v -17.03649 45.41652 19.9133
v -16.37072 44.47366 19.99829
v -16.48879 43.69849 19.92039
v -15.5866 43.46266 20.04702
v -14.88149 41.81922 19.96489
v 35.3448 -55.02131 -12.35154
v 34.64058 -54.46325 -11.1482
v 33.21281 -56.91627 -11.77976
v 34.82969 -53.26268 -10.34865
v 32.54817 -56.12768 -10.5001
v 33.47949 -53.50751 -9.266596
v -19.67174 70.23452 17.2886
v -20.96192 70.62672 16.92419
v 59.43868 -9.900246 -23.664
v 59.84351 -8.179049 -24.02796
v 60.21616 -9.554446 -26.04495
v 60.95818 -5.911594 -26.49914
v -41.63137 -65.8607 -33.3621
v -40.60958 -66.67283 -32.32777
v -41.13201 -65.80824 -30.38776
v -39.13697 -67.83664 -30.97432
v -43.06364 -64.39932 -32.92048
v -42.93778 -63.96504 -30.64113
v -41.58297 -64.69193 -28.30171
v -41.91327 -65.0042 -30.42432
v -51.79955 -53.35646 -34.05004
v -51.16099 -52.99199 -31.14165
v -52.28343 -53.46317 -36.48575
v -51.53231 -54.35806 -35.64222
v -53.05798 -52.21373 -36.29523
v -53.40263 -49.75729 -32.28102
v -53.67698 -50.42798 -34.5501
v 25.31876 10.01065 3.535113
v 23.93478 8.558206 3.559117
v 34.76129 -56.48414 -13.01862
v 35.64672 -56.61259 -14.1821
v -24.89843 -76.40041 -14.041
v -42.61733 -62.92152 -27.07684
v 9.149127 26.69885 13.02744
v 54.32508 -32.54861 -24.99276
v -3.059447 -20.04604 27.52693
v 35.71379 -58.68222 -16.26728
v 35.41743 -59.56395 -16.76519
v 36.66445 -58.63637 -17.45048
v -24.9265 -75.65299 -12.56721
v -26.16094 -74.69884 -13.28714
v 46.68238 -51.99326 -26.88486
v 47.89436 -50.03787 -27.03204
v -29.2852 -39.29568 3.595179
v -65.45011 -19.92945 -47.51967
v 5.935618 -1.318678 24.28752
v 35.5723 -33.58178 -0.3393244
v 53.28064 26.26335 -8.995507
v -6.524672 -23.06742 18.09349
v -46.23143 -54.87724 -22.41348
v -47.30964 -55.19925 -24.92213
v -36.83954 -58.51416 -12.65126
v -6.529027 -54.08826 7.369434
v 59.63631 -18.03512 -30.7661
v 60.16492 -17.59382 -32.79188
v -34.57729 -67.26427 -18.18732
v -33.48215 -68.06622 -17.32309
v -20.66973 -43.27651 2.481413
v 60.43837 -10.92225 -27.97901
v 60.19881 -12.85782 -28.59976
v 60.62678 -11.87401 -29.64819
v 23.45638 2.083137 4.702353
v -44.6644 21.01151 -3.256247
v -45.53446 21.1384 -3.826909
v -45.67903 20.70192 -4.073289
v -46.12645 21.22743 -4.301917
v -46.59203 21.03057 -4.789725
v -46.59852 20.11929 -4.682048
v 44.06972 25.79481 0.1797582
v 21.48918 -19.68789 7.124714
v -1.474105 -1.8626 29.61045
v 1.659216 -18.49814 29.02606
v 3.180677 -17.68892 28.77278
v 4.315511 -17.16529 28.21399
v 2.420499 -15.96291 31.73937
v 4.845595 -15.10875 30.30676
v 15.46647 -19.08838 8.735287
v 15.40834 -18.50139 8.770313
v 54.22866 35.33173 -6.289174
v 53.70914 34.55047 -5.174035
v 1.688806 0.4814051 27.20236
v 38.20553 -10.56538 2.463917
v -59.95758 -40.01707 -41.36811
v 25.00267 3.688052 3.763856
v 44.7574 -52.58005 -23.71611
v 47.90642 -49.30048 -26.20721
v 46.78141 -50.73925 -25.53287
v 45.76113 -51.60797 -24.51373
v 46.13007 -49.85582 -23.18048
v 43.70629 -55.25793 -24.97566
v 43.59391 -54.44631 -23.72871
v 42.07177 -55.76591 -22.61484
v 42.82816 -55.69329 -23.8741
v 44.19083 -52.99038 -23.10479
v 44.35979 -51.84428 -22.10213
v 41.08865 -53.94053 -18.98464
v 41.97111 -54.40692 -20.86067
v 43.26267 -53.79607 -22.4072
v 42.08554 -52.39327 -18.9133
v 43.16895 -52.36309 -20.63812
v 44.36886 -49.61922 -19.83713
v 43.6071 -49.98481 -18.98326
v 44.16639 -51.01385 -20.8891
v 44.90028 -51.40665 -22.6197
v -5.760365 -19.1664 27.10714
v -6.246285 -17.98936 29.28291
v -5.085655 -19.16432 28.08506
v -16.73544 -19.31552 13.5005
v -52.15674 23.09064 -7.863001
v 42.36657 27.36222 2.804543
v 43.02349 26.93577 2.015468
v 43.68295 27.315 1.972475
v 40.39358 29.90773 5.939921
v 41.70138 29.42129 4.914079
v 42.7602 29.98736 4.706511
v 42.63609 28.07151 3.315178
v 44.05844 28.06719 2.407667
v 21.61197 1.006447 5.80088
v 23.6746 0.2067181 5.259121
v -21.05299 54.08995 18.61104
v -21.53848 55.45612 18.30012
v -57.57079 41.47469 -9.360616
v -58.2584 -26.2757 -21.76226
v -15.25486 -19.20271 16.55188
v -14.49226 -19.60659 16.4368
v -14.76039 -19.0819 17.27044
v -31.7979 75.51025 11.98581
v -33.03809 73.18075 11.85672
v -31.60685 72.80319 12.70112
v -30.4099 73.64383 13.16519
v -29.17678 70.71005 14.15732
v -31.18599 72.01097 13.04365
v -31.15781 70.46192 13.24265
v -32.46565 71.6079 12.41842
v -31.89092 69.48119 12.93945
v -32.77255 70.09752 12.41299
v 11.28742 -14.79594 23.08823
v 12.27376 -14.5024 21.67108
v 11.80928 -17.24001 20.5228
v 12.43211 -17.54193 19.50679
v 12.65776 -11.09673 19.13461
v 11.97391 -12.77779 21.95259
v 11.83804 -13.47517 22.39806
v 12.69206 -13.83409 20.90725
v 13.28993 -13.23229 19.2591
v 12.71821 -12.78444 20.49102
v 12.91338 -16.15763 20.11115
v 13.7555 -17.20508 16.98912
v -59.54299 29.02048 -14.52607
v 19.84952 5.288519 5.006505
v 21.31527 4.811174 4.574106
v 29.64255 3.34704 2.7992
v 20.79261 5.743205 4.476577
v 22.21187 5.171859 4.168179
v 24.60454 1.135674 4.602466
v 25.18472 2.154947 4.075365
v 26.75419 5.105796 3.232373
v 28.0415 3.867042 3.079694
v 26.77838 1.072266 3.93152
v 26.72588 1.967878 3.699468
v 22.67079 3.717097 4.444546
v 23.75239 5.94676 3.673871
v 24.82998 6.273847 3.497425
v 26.67531 10.47404 3.537201
v 26.97869 8.433613 3.297838
v 25.96538 7.762103 3.364963
v 29.04536 9.197865 3.0569
v 28.79823 10.70879 3.404327
v 27.81843 7.527349 3.109213
v 30.66004 9.013296 2.751953
v 29.67957 7.341401 2.791938
v 29.8068 5.443079 2.687956
v 32.34251 4.993599 2.141901
v -48.01122 22.14987 -5.189854
v 37.00956 68.1806 8.11058
v -65.75248 -12.70282 -41.62814
v 47.37171 66.73502 -1.626355
v 47.44591 67.49751 -1.872501
v -27.27864 -41.16784 2.840369
v 52.50678 24.94207 -8.831677
v -28.2422 -31.06706 6.255283
v -14.92139 29.58887 12.90333
v -46.36897 37.21141 7.152116
v -31.54884 -44.28708 -0.4429722
v -32.65437 -44.57138 -0.9507739
v -31.82644 -45.80491 -1.403475
v 13.69708 -15.85436 18.34449
v 14.05277 -15.74839 17.43343
v 13.15707 -11.20214 17.85961
v 12.91772 -12.29195 19.27927
v 13.33842 -12.32057 18.21318
v 13.94781 -13.80054 17.75456
v -17.26558 47.40912 19.95182
v 13.69219 -11.72561 16.92679
v -0.1798284 -33.81273 16.67088
v 0.6757567 -33.10819 16.75831
v 44.02412 -48.18272 -18.00911
v -25.18104 33.56545 12.8362
v -27.1706 -31.23745 6.7112
v -25.44987 -32.40337 7.433141
v -23.55788 -32.12249 8.412675
v -23.98805 -33.54424 8.095847
v -1.159653 -25.41624 18.25358
v 52.30458 34.8847 -2.531544
v 51.74575 35.30076 -1.560609
v 51.53537 36.52611 -1.189669
v 51.76358 33.56053 -2.127753
v 30.53703 53.93973 13.3052
v 53.86724 -32.68068 -23.9926
v 54.26437 -31.4723 -24.0152
v 53.54241 -32.11814 -22.80665
v 53.96778 -33.84418 -25.13304
v 64.47648 2.057331 -36.08499
v 64.50544 0.8707451 -37.40342
v -21.17155 -24.00586 8.595426
v -19.64805 -23.91967 9.227636
v 18.35437 -18.34267 7.69789
v 19.02363 -17.64364 7.605739
v 19.42556 -18.2424 7.507102
v 18.3588 -18.66975 7.645006
v 19.44671 -18.88935 7.453205
v 20.87469 -18.59923 7.242436
v 25.8523 -1.53339 5.023514
v 26.3022 -0.8389497 4.664511
v 26.76812 -2.05616 4.889877
v 27.80865 -1.814681 4.489899
v 27.12491 -3.246883 5.111365
v 29.50795 -3.994721 4.574282
v 30.03089 -6.943754 5.13058
v 14.11353 16.18929 4.258728
v 14.10588 16.64804 4.210869
v 14.25443 17.11146 4.071032
v 13.80916 17.83303 4.169348
v 13.54752 17.10391 4.423055
v 12.44285 17.54533 5.117931
v 48.72663 -39.99636 -19.08211
v 44.91145 21.31424 -4.374784
v 44.38876 20.6173 -4.341949
v 44.32159 20.13593 -4.752202
v -2.76588 55.41359 21.08401
v -1.730452 54.24738 21.21019
v -3.187993 53.45209 21.25354
v -2.590065 52.17879 21.35512
v -4.665023 53.09847 21.25371
v 39.47277 -12.06212 1.85485
v 52.85172 -37.25812 -25.19197
v 6.381863 -11.47946 30.26303
v 47.267 35.98394 4.099749
v 45.80667 35.22285 5.248532
v 49.48376 38.22083 1.923047
v 1.719659 10.68319 22.00531
v 17.73472 -16.94083 8.122736
v 18.15201 -16.42238 7.982981
v 17.5811 -16.3225 8.162656
v 18.13029 -17.63104 7.876186
v 17.957 -18.0872 7.76735
v 17.77265 -17.47639 7.996238
v 16.79949 -19.09089 8.117136
v 17.3053 -17.66289 8.06679
v 17.16125 -16.90727 8.296241
v 14.39418 -17.89675 9.916195
v 14.78013 -18.18937 9.323164
v 15.88585 -18.20231 8.578799
v 15.75263 -15.70856 9.016102
v -15.47754 -20.60985 11.60742
v -15.8156 -20.47291 11.24843
v -15.10329 -22.20901 10.92844
v -15.35521 -20.9231 11.20846
v -14.97996 -21.76682 11.08088
v -15.99861 -20.63009 10.82308
v -16.132 -21.92417 10.30736
v 19.25799 -17.09258 7.613533
v 20.50782 -17.60736 7.351066
v 22.8063 -16.7821 7.197101
v 13.16792 11.45657 6.413898
v 43.20663 70.47722 1.967692
v 42.76237 70.1318 2.487301
v -14.479 -79.33012 -5.486519
v -14.65795 -80.32661 -7.239645
v -15.75743 -78.98792 -5.933947
v -19.24507 -79.10857 -9.749251
v -17.33627 -80.19598 -10.1871
v -16.30562 -80.05193 -8.479321
v -16.78102 -78.73146 -6.431861
v 55.38799 -35.57294 -30.43253
v 55.73064 -34.24578 -30.25945
v -18.75118 62.93703 18.23957
v -52.97609 -49.22141 -30.07074
v -59.51914 -41.63404 -42.55014
v -10.38764 -39.75581 14.05791
v 36.83779 -36.53648 -2.523483
v 36.19643 -37.73486 -2.588909
v -12.94821 -23.01428 12.7578
v -13.56413 -22.83324 12.18194
v -46.05789 18.44543 -3.889555
v -44.9473 19.59192 -3.282068
v -16.27356 42.40783 19.78636
v 50.2051 -30.07165 -14.64993
v 51.70919 -28.29409 -16.24807
v 11.50697 -7.541577 16.88451
v 29.92306 60.06327 13.0867
v 29.22214 58.95893 13.5307
v 29.48101 57.84483 13.45927
v -63.69756 -13.24176 -30.39242
v -30.15792 -24.43178 5.859396
v -28.76035 -24.78393 6.185243
v 25.16082 -22.25167 6.404467
v 25.36524 -23.83639 6.205412
v 29.49116 -23.59888 5.262091
v -31.73311 -11.79291 6.115712
v 45.54293 -28.68451 -7.08159
v 37.91651 -54.435 -14.91606
v 37.1564 -53.47815 -13.07547
v 36.35057 -54.93 -13.43516
v -6.707411 -40.66357 14.5244
v -7.395858 -40.78077 14.16004
v -8.532198 -40.63807 13.91429
v -9.315948 -39.19383 15.00768
v -7.760189 -37.71747 16.20014
v -7.544167 -35.99823 16.61938
v -9.416059 -37.43349 15.8106
v -10.85427 -35.47376 15.64716
v -11.91721 -33.83207 15.23673
v -11.65786 -38.40627 14.44176
v -11.33892 -37.43387 15.03724
v -17.06463 -17.01089 18.70244
v -21.79715 -72.4964 -5.454053
v 2.211114 4.410769 24.69161
v -18.98374 37.1568 17.8533
v 7.144477 29.43808 16.47164
v -25.95641 -76.02955 -16.05926
v -56.24193 61.08339 -9.176142
v -56.64503 61.85204 -9.984884
v -57.00845 60.57492 -10.26576
v -56.76661 59.90328 -9.806927
v 65.53068 3.51845 -39.78135
v 66.2711 7.119661 -40.30169
v -29.32487 -74.87636 -23.51082
v -30.64253 -73.72818 -23.24665
v -28.23707 -75.67503 -23.22527
v 50.68115 54.45479 -3.650731
v 47.72879 -29.54343 -10.43028
v -20.92076 -22.23029 8.371928
v -63.47979 -30.63182 -48.1346
v -62.70066 -32.40733 -44.34879
v -63.59126 -29.73709 -46.66285
v -62.98583 -32.18492 -46.46342
v -29.90594 -50.83625 -2.785286
v -1.475217 -27.10029 17.5774
v 65.47494 17.13989 -34.4213
v -23.03147 -20.04299 7.471692
v -22.18127 -22.72183 8.011057
v -11.21212 -40.86779 12.15941
v -12.6022 -40.81516 11.49051
v -14.79753 -35.29052 13.64252
v -15.80248 -34.28065 13.11362
v -12.07577 -40.16787 12.73997
v -11.22767 -39.86906 13.53988
v -12.67551 -38.71251 13.80187
v -13.07579 -36.95058 14.35423
v -13.57897 -38.49063 13.42836
v -11.89446 -41.48391 10.80292
v -12.88392 -40.48755 11.85726
v -14.02467 -39.80831 12.16269
v -13.04049 -41.17481 10.71044
v -14.56461 -41.46991 9.002417
v -14.19337 -40.50109 11.1236
v -13.91227 -40.81063 10.79102
v -23.32603 -37.70758 7.475293
v -22.36432 -39.5446 7.003298
v -22.78736 -21.22508 7.639199
v -19.70203 -21.90768 8.769352
v -19.1202 -40.6995 8.03863
v -14.97185 -38.8531 12.44343
v -16.08109 -41.65721 8.079446
v -14.89291 -41.08751 9.690518
v -17.45108 -41.04379 8.459604
v -16.02703 -41.04372 9.209801
v -16.94587 -40.27961 9.954246
v -15.93241 -40.19201 10.6418
v -18.87832 -39.97388 9.130615
v -18.05198 -38.80145 10.55387
v -19.82329 -38.51397 9.563519
v -12.58528 -23.66359 13.04977
v -22.25294 -37.50928 8.32035
v -21.35911 -38.30167 8.598045
v -21.59914 -28.52337 9.169352
v -20.57504 -30.18531 9.900509
v -13.99672 -22.71693 11.81348
v -14.4884 -22.93412 11.43229
v -16.64378 -29.55604 11.97901
v -19.22297 -36.14256 10.75878
v -19.30393 -34.938 10.81072
v -17.03604 -36.84388 12.06367
v -16.90672 -34.75425 12.40843
v -2.791562 -24.84014 18.50794
v -0.8527736 -32.87624 16.53405
v 0.243432 -31.31 16.72827
v -21.27098 -27.52827 9.193181
v -20.69087 -36.70319 9.63201
v -20.10169 -35.30357 10.25181
v -18.60436 -20.02067 9.075409
v -17.71145 -20.90475 9.463571
v -17.99143 -21.59782 9.339804
v -18.73244 -20.8453 8.963621
v -18.50239 -21.37948 9.227088
v -17.56097 -21.95917 9.630737
v -17.8627 -22.18426 9.502863
v -18.92438 -22.28188 9.103118
v -19.39892 -22.80442 9.075032
v -18.29009 -22.98372 9.557813
v -4.564451 -35.07019 16.57629
v -1.807551 -33.14754 16.4942
v -2.747358 -31.39541 16.59244
v -3.387392 -32.53108 16.55775
v -5.514431 -31.48786 16.82276
v -9.464092 -34.14336 16.2775
v -9.514705 -33.16439 16.24238
v -22.12405 -31.03909 9.158195
v -23.37212 -36.70069 7.837232
v -21.85204 -36.75807 8.825541
v -21.45582 -35.19833 9.38664
v -23.55392 -35.20958 8.079073
v -22.85922 -35.23189 8.499831
v -22.58088 -34.04143 8.85008
v -20.73535 -33.47747 9.969295
v -10.03516 -25.43323 15.36882
v -11.32609 -24.1201 14.24851
v -11.42582 -24.59828 14.11856
v -12.08 -35.02641 15.12484
v -11.05864 -33.31878 15.60497
v -2.212883 -27.94857 17.31613
v -18.02372 -25.24382 10.2602
v -1.468635 -26.38482 17.84109
v -3.926838 -26.13525 17.92507
v -5.513973 -24.0918 18.23735
v -7.288687 -34.27961 16.75248
v -20.32546 -32.32302 10.19527
v -9.944598 -25.84309 15.46117
v -11.66941 -24.97601 13.98971
v -9.405952 -31.39009 16.15027
v -17.48787 -30.37228 11.62412
v -8.806259 -24.69494 16.32176
v -7.61743 -23.92412 17.22328
v -5.058633 -25.17776 18.02514
v -7.780938 -28.38495 16.67594
v -4.992123 -29.83225 17.01389
v -4.734641 -26.84875 17.61774
v -7.089199 -24.88148 17.3019
v -8.012977 -25.12618 16.78049
v -8.703069 -25.98598 16.29593
v -4.576517 -28.42171 17.25943
v -16.49882 -23.25513 10.41208
v -6.756401 -27.27895 17.08945
v -7.690093 -26.55111 16.81771
v -8.11237 -29.68855 16.53924
v -7.568492 -32.3376 16.69892
v -10.10095 -30.17671 15.76101
v -9.186942 -27.28293 16.03561
v -17.69286 -28.65512 11.22344
v -16.1302 -26.53606 11.62922
v -15.54419 -24.45357 11.30124
v -17.15397 -25.92596 10.89572
v -18.90635 -29.93576 10.77241
v -19.28105 -31.45094 10.73734
v -19.35555 -33.73548 10.81244
v -18.37872 -35.11535 11.41237
v -15.83356 -30.51734 12.60677
v -17.8085 -31.80205 11.61572
v -15.2719 -33.20263 13.27892
v -13.2139 -24.09435 12.56983
v -11.52397 -32.21287 15.26373
v -12.95479 -32.34097 14.50701
v -11.66935 -30.85339 15.02856
v -14.13997 -25.03471 12.31145
v -10.42704 -26.71871 15.21681
v -9.658912 -28.73624 15.86588
v -14.19668 -26.43903 12.71079
v -12.55232 -25.89905 13.59589
v -11.4007 -29.07682 14.93946
v -14.8444 -31.21286 13.27738
v -13.80155 -31.65562 13.94299
v -12.70593 -28.20613 14.0096
v -13.67051 -30.60302 13.85903
v -13.92131 -28.82281 13.41965
v -15.41194 -27.62946 12.30345
v -20.22568 -28.44003 9.873053
v -18.20627 -27.89558 10.79954
v -19.45991 -25.54943 9.677723
v -21.28175 -25.54018 8.853052
v -25.68515 -23.84938 7.011075
v -23.90361 -29.41453 8.168077
v -24.60546 -22.81182 7.257669
v -24.35418 -24.61959 7.470384
v -22.92709 -23.98659 7.914515
v -22.99333 -28.04093 8.474091
v -23.47522 -25.85674 7.966651
v -25.13309 -25.96347 7.340269
v -26.04315 -24.98397 6.9579
v -27.56497 -25.24566 6.520546
v -27.28223 -26.73431 6.637302
v -26.4597 -28.94766 7.009149
v -28.89795 -28.75792 6.055324
v -5.768423 -7.61143 32.27514
v 2.496758 3.255867 25.08664
v -59.00232 56.57107 -13.23966
v -59.60942 56.74128 -14.28907
v -59.38149 55.20169 -13.86379
v -59.5714 55.71238 -14.20239
v 47.51052 64.90443 -1.4147
v -16.58258 57.04765 19.37389
v -30.34179 -54.09418 -4.455788
v 57.31996 -22.71686 -25.84857
v -59.59405 -28.89868 -27.23549
v -4.080027 -55.85592 6.065555
v -66.59879 -6.026924 -39.76699
v -42.17968 -62.58359 -25.38244
v -14.66467 -61.02521 2.131243
v -13.83488 -60.31572 2.594569
v 34.17777 -32.72186 0.8946251
v -31.77979 66.83111 13.19579
v 35.84978 49.72767 10.74184
v 37.17894 -59.48843 -19.13267
v 37.39368 -58.46937 -18.33306
v 39.20636 -57.99168 -20.49773
v 37.40323 -55.88062 -15.65385
v 36.39888 -57.15779 -15.62256
v 36.75753 -57.6087 -16.54506
v 38.26004 -56.61875 -17.60191
v 39.273 -57.25199 -19.75104
v 38.53748 -57.63604 -19.0883
v 38.48304 -55.18089 -16.4121
v 40.06638 -55.87888 -19.44376
v -17.2511 -12.07401 18.5696
v -37.19311 36.78609 11.74908
v -13.34865 -79.02176 -4.35411
v 14.5071 -13.86886 16.113
v 53.59586 61.76557 -8.842547
v 50.74207 64.27017 -5.234532
v 53.06721 61.87514 -7.981371
v 50.58356 65.84157 -5.482889
v 51.58824 64.90465 -6.67831
v 52.48368 61.76556 -7.07255
v 52.3528 62.99386 -7.187892
v 51.81324 62.22647 -6.311724
v 52.71346 63.70344 -7.941555
v 51.62583 62.99574 -6.242342
v 51.52483 64.10288 -6.339389
v 50.82169 63.32974 -5.147244
v 50.33933 62.31264 -4.310386
v 51.48686 60.97588 -5.610425
v 51.32062 62.32867 -5.667226
v -55.88041 -24.58631 -15.65944
v -55.25056 60.76302 -7.484745
v -55.91813 61.29449 -8.674226
v -55.91761 60.4505 -8.499358
v -56.49385 60.76317 -9.517242
v -56.15826 59.30748 -8.764881
v 13.86481 12.16253 5.411036
v 46.33036 14.57978 -6.192946
v 41.50027 67.13255 4.41595
v -26.21448 40.38178 17.2649
v -26.35744 39.76981 16.93797
v -26.43058 38.91972 16.50235
v -27.97734 39.34098 16.17669
v -27.32526 37.62794 15.58701
v -25.59858 38.57549 16.6452
v 8.16094 35.69185 19.26799
v 6.56584 34.40339 19.13801
v 7.798699 30.45009 16.74034
v 12.59201 33.83092 17.13669
v 10.84785 34.47582 18.08676
v 5.936172 33.3244 18.84397
v 7.874664 33.97708 18.63357
v 7.020455 31.65287 17.7485
v 8.982221 33.39077 18.02359
v 8.280186 31.60405 17.22861
v -16.9179 -18.77033 15.31763
v 57.55909 -24.70812 -28.30033
v 59.27605 -21.06492 -31.89295
v 59.01144 -23.92668 -33.23361
v 58.08257 -26.06541 -31.28774
v 58.46889 -25.49348 -32.3152
v 57.73349 -26.24285 -30.15694
v 58.56934 -23.98839 -31.46603
v 57.55215 -23.50634 -27.27692
v 58.09796 -24.48382 -30.10918
v 58.4105 -22.77793 -29.82268
v 57.9401 -21.59159 -27.09322
v 58.49409 -21.71694 -29.28903
v 58.53104 -19.84764 -27.75105
v 36.81134 -47.67114 -8.208389
v -49.17685 -52.57203 -25.31649
v 35.64155 67.6645 9.188892
v 35.19336 68.17677 9.475513
v 35.1209 69.03413 9.483345
v 34.10003 68.44724 10.232
v 34.61527 67.2208 9.963832
v 33.82846 67.90307 10.46348
v 34.72342 66.3517 9.935831
v 33.7129 66.49438 10.60479
v 33.19278 65.91984 10.95561
v 35.11793 63.65308 9.744368
v 34.83311 64.32607 9.90509
v 34.26143 65.50752 10.27609
v 15.11478 13.91597 4.158958
v 14.16356 14.27892 4.4876
v 14.50359 15.33486 4.183818
v 41.82329 52.20771 5.743071
v -11.15562 -16.22986 25.87733
v 12.03964 -11.34184 20.73529
v 11.55714 -10.5199 20.95514
v -41.62764 14.74206 0.06031146
v 39.75382 4.550378 -0.4017265
v 11.98236 32.82417 16.58274
v 10.64133 31.99525 16.4724
v 9.854415 29.97933 15.26952
v 12.8991 30.88055 14.29932
v 11.29589 31.64388 15.90193
v 12.01015 31.16412 15.12035
v 12.27951 28.77055 12.32383
v 12.05236 29.78763 13.64266
v 11.92256 30.27013 14.22706
v 10.51248 25.86996 10.71739
v 11.50241 27.20868 11.09313
v 10.54528 27.6648 12.54728
v 9.019138 28.65865 14.77122
v -45.24501 -56.57159 -22.65919
v -44.44736 -57.18652 -21.94019
v 60.73239 -9.038836 -27.76485
v 61.55807 -8.961466 -31.52624
v 62.3947 -6.849657 -33.82405
v 62.43931 -3.904063 -31.3558
v 62.03489 -7.852216 -32.85054
v 62.2692 -5.455842 -31.90571
v 61.43961 -8.196253 -30.12974
v 61.97116 -4.750133 -29.82691
v 61.21223 -7.669675 -28.75404
v 61.34489 -6.209645 -28.14751
v 61.69225 -6.458392 -29.84189
v 48.14483 -32.27734 -12.71478
v -56.61257 -45.06129 -35.18437
v -54.31445 -48.25847 -32.61329
v -54.33424 -50.1979 -36.66655
v -55.73781 -48.21277 -38.18946
v -55.24969 -47.89858 -35.39486
v -55.27519 -46.67503 -33.05963
v 39.15685 -51.99496 -14.28235
v -22.37482 52.74916 18.35381
v -20.91964 50.30338 18.93893
v 32.56509 1.420504 2.324644
v 20.47142 -16.38749 7.4643
v 22.88428 -15.47683 7.328832
v -16.28051 69.20885 18.10734
v -16.95282 66.66914 18.25906
v -21.94816 53.14961 18.45618
v 42.05608 -25.64477 -2.186963
v 42.56598 -26.03796 -2.799634
v 43.87821 -25.14187 -3.69839
v 42.69346 -24.13368 -2.221738
v -57.65993 -45.83689 -42.78121
v -58.66248 -43.83984 -43.25095
v -57.91218 -46.04969 -47.9707
v -58.29248 -45.07108 -45.62408
v -56.69012 -48.04334 -44.39551
v -20.68959 59.49583 18.05047
v 14.48025 -15.25859 16.29101
v 32.5263 -19.00859 4.935729
v -32.2332 65.01167 13.02881
v 63.64205 23.59012 -29.17246
v -20.39535 63.46867 17.78109
v -52.75488 -51.16648 -32.71079
v 12.10388 -8.168043 16.13803
v -44.30863 -58.50357 -23.45852
v 15.24585 12.37008 4.470514
v 14.69323 12.01643 4.889059
v 16.46013 10.71649 4.475317
v 41.11161 14.74736 -1.291592
v 40.31622 15.17548 -0.7276427
v 40.31717 14.42899 -0.6852997
v 39.55766 14.75033 -0.1666055
v -32.3215 -30.62988 4.455523
v -31.15105 -30.28749 5.011933
v -0.3756144 31.07373 19.22741
v -0.7476081 30.25969 19.02466
v 44.04726 -46.681 -16.73626
v 45.976 24.46943 -2.40854
v 44.74587 22.91356 -2.967205
v 33.3156 49.00513 12.45459
v 34.19575 48.40334 12.03469
v -56.69798 -47.78782 -43.08521
v -55.90507 -48.83996 -41.31714
v 39.70147 -54.38915 -17.34065
v 40.32356 -52.86589 -16.71554
v 41.01677 -52.75475 -17.64161
v 40.84482 -46.36182 -11.96015
v 42.06457 -51.16993 -17.69669
v 40.64355 -51.77565 -16.12433
v 40.28255 -50.11425 -14.14119
v 42.76397 -47.75829 -15.69482
v 43.3191 -48.05182 -16.80223
v 40.6585 -50.38783 -14.88555
v 41.75457 -49.59002 -15.76026
v 42.23482 -49.76937 -16.66625
v 40.36091 -47.5019 -12.16646
v 40.93082 -48.84132 -13.96627
v 42.21977 -45.16202 -12.86377
v 41.66743 -47.24813 -13.75826
v 42.97668 -46.26195 -14.83433
v 43.10234 -44.90857 -13.95147
v 42.67339 14.30774 -2.675797
v -30.15046 -70.53929 -14.72957
v 19.71225 0.3592685 6.861783
v -57.56453 34.8084 -8.13954
v 39.1098 -53.25027 -15.37225
v 36.94356 -52.1518 -11.69859
v 37.89443 -52.95739 -13.5278
v 40.02226 -49.44944 -13.24722
v 38.99743 -50.35238 -12.67559
v 38.58951 -49.36975 -11.35412
v -24.8877 -64.03236 -4.896347
v -7.278737 0.124015 25.85218
v 10.65654 -7.802013 19.51114
v 52.55455 33.47016 -3.366875
v -15.57732 40.85863 19.70852
v 51.73993 56.87078 -5.356655
v 55.01384 -28.51231 -23.71624
v 27.57389 -6.98321 5.863403
v -66.96658 -9.303896 -46.3604
v -66.80553 -11.25046 -47.57965
v -66.19133 -12.55526 -44.43673
v -66.5725 -12.65079 -47.54668
v -66.19202 -15.95669 -48.76754
v -64.79117 -14.9805 -37.93289
v -65.37415 -14.25922 -40.8266
v -65.30578 -16.23754 -42.27626
v -65.85 -18.8978 -49.82135
v -65.64445 -18.41084 -47.09854
v -65.75879 -14.47237 -43.41972
v -66.33896 -14.26932 -47.59256
v -65.83364 -16.46776 -46.26696
v -65.79423 -15.45303 -44.75202
v -65.48518 -16.8252 -44.05741
v -65.29093 -19.09353 -45.07047
v 46.89726 65.54854 -0.8769147
v 46.31796 66.9399 -0.4752243
v -32.87036 -71.16991 -21.58695
v -16.98897 62.75895 18.65786
v -20.0955 55.4922 18.70501
v -18.14239 56.11766 19.14843
v -16.64922 47.83049 20.08796
v -15.19189 46.39533 20.33114
v -14.90598 49.14928 20.40741
v -13.64639 47.60499 20.62396
v -6.120345 55.13617 21.01069
v -8.593982 58.66461 20.44956
v -4.445225 57.81919 20.81937
v -6.974143 53.93709 21.06989
v -9.444447 53.55934 20.92325
v -1.451023 67.66598 19.79026
v -5.033341 66.71103 19.79198
v -2.502509 65.90415 19.99937
v -3.496879 62.67026 20.35855
v -3.850626 64.25904 20.15962
v -4.627365 59.73363 20.5974
v -6.038737 61.3689 20.3558
v -5.529413 62.92145 20.23059
v -7.082534 58.83046 20.54081
v -7.592891 64.11527 19.94267
v -6.689384 62.70671 20.16369
v -9.211252 60.91408 20.13183
v -6.43817 60.35344 20.43115
v -11.49634 61.46848 19.78658
v -8.269926 62.73241 20.02981
v -18.35705 61.16997 18.51129
v -20.12734 49.89539 19.19945
v -22.07051 56.78445 17.963
v -9.382018 64.02179 19.75636
v -12.6524 66.64012 19.02323
v -16.06839 67.56999 18.32747
v -15.05317 63.09386 19.03073
v -15.37546 66.35531 18.59595
v -17.02546 65.39117 18.38346
v -13.96805 66.21526 18.84852
v -14.95416 65.00478 18.82594
v -13.70253 64.17376 19.1338
v -12.16057 62.95143 19.51391
v -12.80677 60.20901 19.73126
v -18.00149 53.5871 19.46371
v -8.117916 51.36734 21.18869
v -7.930808 52.79581 21.09468
v -19.80887 61.2896 18.13573
v -22.21576 59.49906 17.59067
v -21.99714 58.16625 17.80961
v -20.09946 57.1327 18.51278
v -19.43691 59.19828 18.42225
v -18.46589 57.4291 18.90713
v -17.63046 59.22222 18.86387
v -16.73395 60.52828 18.93329
v -15.78219 61.65457 19.02062
v -15.87894 59.13933 19.26173
v -14.01016 61.34669 19.3985
v -14.98735 57.81223 19.63202
v -10.05541 60.07211 20.13346
v -12.32967 58.04803 20.04624
v -21.30667 51.03425 18.79211
v -20.44097 50.52299 19.06359
v -20.22457 50.98314 19.10079
v -19.59842 50.09212 19.33329
v -19.12617 50.23634 19.45141
v -19.53855 53.99364 19.04875
v -20.46907 52.38276 18.93862
v -16.6672 52.61901 19.86643
v -11.89823 48.10868 20.90068
v -18.06261 48.71376 19.74856
v -18.27241 51.00956 19.6151
v -17.40851 50.00739 19.86432
v -7.491699 56.19225 20.81695
v -8.705369 56.24885 20.70771
v -8.660273 54.76696 20.88145
v -10.82537 54.43096 20.67731
v -10.02312 55.83167 20.61805
v -14.26359 56.24829 19.96211
v -14.41935 50.27441 20.48232
v -14.54757 51.88581 20.35612
v -11.7715 56.44622 20.33742
v -14.50549 54.70648 20.11157
v -12.74838 54.32654 20.43911
v -13.99491 52.96835 20.36257
v -12.1667 52.84299 20.66922
v -10.7149 52.60736 20.87342
v -12.47087 51.27718 20.72854
v -12.847 49.73275 20.7749
v -10.31446 47.76907 21.10627
v -30.27374 67.53447 13.92095
v -29.68357 65.79583 14.27674
v -27.90718 69.27216 14.84235
v -29.39982 67.86944 14.30935
v 54.27636 48.96858 -8.613101
v 26.68998 -9.960229 6.563902
v -65.05403 -16.54471 -40.91612
v -65.18575 -17.87694 -42.98634
v 56.68924 -31.31023 -30.79151
v 54.59771 -33.36952 -26.33741
v 57.86243 -31.03966 -34.81179
v 58.11201 -29.29358 -34.15174
v 57.14386 -31.56675 -32.44716
v 57.61317 -30.13746 -33.00518
v 57.21196 -29.4089 -30.93012
v 57.67201 -27.76333 -31.12488
v 56.70876 -28.09204 -28.20297
v 55.01826 -35.11509 -28.98782
v 55.42409 -33.80902 -28.99377
v 56.09187 -33.01327 -30.3121
v 56.22079 -32.17119 -30.0247
v 56.51614 -30.37033 -29.45668
v 54.84069 -34.19772 -27.72047
v 56.16032 -30.3052 -28.24944
v 55.7467 -32.16026 -28.52226
v 55.1801 -31.95011 -26.78184
v 56.01409 -29.67461 -27.33325
v 55.4927 -30.11295 -26.20515
v 55.79479 -24.10075 -22.43753
v 56.65958 -24.10955 -24.94321
v 55.89846 -26.6965 -24.70186
v 57.24817 -26.02437 -28.27913
v 55.98476 -27.72415 -25.72194
v 56.45701 -23.33653 -23.707
v -32.08109 -38.02902 2.896711
v -31.58319 -36.42292 3.741898
v -12.1595 46.80037 20.82756
v 41.37746 68.43148 4.23548
v 58.85562 -18.65148 -28.00382
v -40.11804 70.72554 7.48321
v 0.5096208 28.64524 18.52215
v -43.78813 72.51005 3.905087
v 31.11906 -39.40842 0.3631997
v 32.5295 -38.90315 -0.415972
v 32.13449 -36.56735 0.7867588
v 29.92228 -37.96943 1.745542
v 31.89062 -37.91309 0.4360819
v 30.79119 -36.44675 1.740537
v 33.29461 -37.12706 -0.2372407
v 33.32309 -35.26647 0.4527408
v -18.67147 -16.17821 12.13055
v -12.01449 -3.682025 21.68511
v -7.370644 -65.67049 4.124691
v -5.583139 -65.29212 4.446772
v 58.94342 46.89178 -17.62885
v 40.0975 -25.14066 -0.407086
v -17.54543 31.69896 13.74627
v -22.01644 31.1128 11.094
v -21.55368 30.34698 10.44484
v -17.90326 30.12632 11.59221
v -19.43115 30.69706 11.54828
v -19.24225 31.48229 12.58292
v -21.09766 32.15345 12.60173
v -20.38317 30.79253 11.28215
v -21.93964 33.15226 13.52066
v 54.66528 -26.90983 -21.64634
v -43.86523 -56.95395 -20.6689
v -44.04923 -59.37363 -24.19141
v -42.61984 -60.16019 -22.52814
v -43.21222 -57.38751 -20.08868
v -43.3347 -58.71428 -21.88547
v -41.70192 -61.45204 -22.64927
v -41.86776 -60.10674 -21.15187
v -41.1232 -61.23827 -21.32648
v -26.60497 -1.164157 5.684915
v 38.72317 69.23724 6.454286
v -10.95826 -11.05258 29.44512
v -21.85401 6.387871 5.115245
v -24.37073 5.085555 4.495562
v 14.93681 -14.66667 11.22894
v -38.82441 -63.87735 -20.94841
v -37.41479 -68.69106 -27.54415
v -32.94429 -71.89503 -24.07093
v -34.18501 -71.29049 -26.05117
v -34.02367 -70.48054 -22.85225
v -35.42162 -70.14742 -25.88617
v -35.26477 -69.44321 -23.37085
v -37.1049 -68.27603 -25.26708
v -27.84883 -29.66709 6.459527
v 42.03095 -43.30412 -11.32025
v -53.1689 44.53671 -2.054455
v -52.59632 43.91556 -0.8317466
v -52.43961 44.6045 -1.000255
v -5.748013 -4.32569 30.27727
v -59.58755 -39.81879 -38.70198
v -54.53251 35.56445 -1.974694
v 42.10837 65.91693 4.060079
v 53.48752 -29.02269 -20.38978
v 52.67617 -24.97393 -15.98558
v 52.45867 -26.46004 -16.51676
v 54.9396 -23.41139 -19.86279
v 54.29736 -30.34396 -23.29693
v 53.62329 -30.34492 -21.67117
v 53.38153 -25.0411 -17.48863
v 55.50472 -23.16174 -21.09558
v 55.64473 -25.32136 -22.98298
v 54.81144 -27.74471 -22.62566
v 54.24821 -29.13794 -22.28569
v 54.98891 -24.98884 -21.09525
v 54.33416 -25.18404 -19.66078
v 53.80274 -27.86207 -20.30005
v 53.94073 -26.74429 -19.79706
v 53.33427 -26.29139 -18.21737
v 52.13013 -28.62361 -17.29586
v 52.93164 -28.32424 -18.6757
v 52.1689 -29.97319 -18.2588
v 50.78952 -30.34245 -15.8916
v -53.69322 -47.56623 -29.56395
v 3.411034 3.801407 24.07497
v -2.861658 0.1348802 28.22232
v -23.65125 68.93861 16.38906
v -25.07021 68.08652 16.017
v -23.5331 67.4683 16.5531
v -2.676257 15.71827 20.19687
v 16.28087 6.544269 6.587894
v -21.61943 -49.45655 2.913791
v -63.28656 -25.31713 -38.6468
v -37.88287 68.45332 9.398928
v -36.99294 69.41026 9.910981
v -37.53276 70.35014 9.452637
v -38.76177 68.82342 8.70729
v -7.732168 31.8811 18.40921
v -3.541212 14.78842 20.4385
v -30.17595 -29.6981 5.493121
v -30.31115 -28.02078 5.548792
v 18.23023 -2.804983 8.46629
v -12.98446 -65.43214 2.309482
v -18.88578 -56.10109 2.066644
v -51.24768 63.76591 -2.605029
v -48.55318 23.54704 -4.695271
v 24.72409 -1.520475 5.410839
v 22.17449 -0.7889979 6.124782
v 25.36959 -2.603293 5.49207
v 22.88505 -3.646725 6.616714
v 24.27103 -5.098463 6.468076
v 22.5217 -5.846798 7.171925
v -43.72139 19.23623 -2.256273
v -58.81144 33.47113 -11.39922
v -5.648172 40.98886 21.07824
v -27.05083 52.99356 16.55885
v -8.490432 -52.02014 9.432085
v -9.438283 -50.27666 10.65675
v -21.75381 -43.38208 1.439068
v -22.0444 -43.73097 1.44136
v -22.34615 -43.3875 1.029235
v -23.07435 -44.34049 1.07032
v -23.58105 -44.84539 0.9672169
v -38.8733 15.27644 1.616928
v -38.45098 15.31972 1.864034
v -38.91332 16.80655 1.328984
v -21.45367 14.36427 3.445536
v -22.03622 14.1675 3.423281
v -54.65242 -46.38127 -30.57651
v -14.17053 -17.2823 21.09296
v 17.22331 5.232621 6.550997
v -18.3305 40.04204 19.02617
v -18.94345 39.4133 18.72356
v -16.77238 41.2662 19.53771
v -17.68453 40.84805 19.28319
v -29.05619 53.57791 15.55696
v -68.03198 3.216259 -38.09988
v -3.758909 -61.01395 4.752652
v -9.040393 -65.11756 3.735512
v -6.713181 -64.18427 4.308573
v -6.998246 -63.03938 4.260421
v -9.391154 -62.84835 3.684331
v -8.066819 -63.15918 4.026672
v -7.847189 -61.10707 4.214765
v -5.805811 -61.92252 4.50431
v -5.552121 -60.155 4.663394
v -7.252939 -53.27253 8.113134
v -8.078529 -54.23679 7.178157
v -7.391412 -59.168 4.556391
v -5.714695 -58.54225 4.904436
v -5.085573 -57.29287 5.386573
v -6.364799 -55.51525 6.183994
v -0.9793849 11.99621 22.19158
v -9.340672 51.34841 21.09918
v -64.6475 -17.25949 -39.13509
v -63.96533 -16.88463 -35.0941
v -63.90521 -18.87716 -36.37634
v -6.8948 -14.00837 32.39886
v -8.606531 -13.39691 31.35021
v -10.7824 45.60822 20.98636
v -10.07222 44.07632 20.94534
v -11.61639 44.41232 20.80028
v -13.40591 43.04746 20.37232
v -11.83395 42.58161 20.56879
v -10.84111 41.76311 20.59898
v -12.28383 41.1591 20.26445
v -19.03076 -42.82518 3.786711
v -18.95028 -42.91562 3.919978
v -19.30573 -42.90335 3.56623
v -20.20144 -43.18061 2.872121
v -20.41983 -44.6615 3.544999
v -20.75238 -45.34115 3.536123
v -19.42931 -43.6042 3.893492
v -19.8411 -45.46743 4.48395
v -51.34982 60.17362 -2.273086
v -19.2222 65.55447 17.86226
v -19.79974 68.75777 17.43689
v -21.88484 66.60432 17.09662
v -21.79597 69.19495 16.87926
v -22.37054 67.90203 16.86976
v -20.69786 65.15849 17.5356
v -29.90149 -22.44804 6.071899
v -27.2151 -24.10707 6.596767
v -28.00464 -22.25487 6.466074
v -26.15481 -21.14275 6.843536
v -31.49031 -20.84664 5.912241
v -65.89021 -13.24712 -42.96965
v -35.23479 -38.73962 0.6601503
v -37.91301 -57.60175 -13.02402
v -46.37837 -52.23981 -19.64403
v -32.1634 -66.75648 -13.96338
v -4.326547 7.292109 23.89458
v -20.96816 29.50293 9.720654
v -20.20331 29.2324 9.662703
v -19.43588 29.00855 9.659157
v -49.41974 -49.77682 -22.4946
v -50.86474 70.08766 -3.511509
v -51.21004 69.59941 -3.824695
v -51.67772 67.68936 -3.874298
v -51.33237 66.71671 -3.267149
v -50.49413 67.127 -2.291385
v -49.71185 66.18298 -1.125884
v -50.33247 69.05357 -2.528865
v -49.23199 70.32159 -1.41547
v -57.59945 -26.20652 -20.15181
v -39.35297 34.88195 9.807699
v 1.25435 39.08365 20.99008
v 2.148362 40.20506 21.10507
v 1.038615 40.758 21.2328
v -4.341668 50.60543 21.43764
v -5.166687 48.97022 21.47655
v 3.410568 43.47603 21.34446
v 1.158505 45.09297 21.51438
v 2.563207 42.06927 21.27965
v -1.076319 42.91822 21.46741
v -8.517533 45.88049 21.24318
v -3.582721 48.4477 21.53103
v -4.567932 47.0758 21.49689
v -7.305351 48.06257 21.37681
v -8.681215 48.46733 21.27831
v -2.841141 46.95793 21.54981
v -5.531065 45.44317 21.45078
v -1.185199 45.88129 21.55095
v -3.849952 45.87244 21.52245
v -1.540769 39.23257 21.06693
v -2.279913 40.83577 21.25346
v -3.533577 41.58877 21.29742
v -2.723241 44.92162 21.52108
v -3.682854 42.72327 21.38133
v -4.821437 43.89586 21.42096
v -6.08721 46.95359 21.43203
v -6.846442 44.56511 21.34147
v -7.115179 42.66094 21.15977
v -7.364276 40.92598 20.88613
v -9.690098 43.07513 20.91573
v -46.31581 73.43055 1.094159
v 2.88323 -3.211764 29.00004
v 6.073173 -3.240276 25.69769
v 3.180692 -2.158524 27.97563
v 4.52652 -1.883813 26.52731
v 2.544602 -1.170692 27.73197
v -1.773549 31.0359 19.23251
v -3.451314 29.91713 18.8099
v -9.637607 -52.30806 8.964035
v -1.296928 21.37607 18.32783
v -9.503683 -12.55371 30.80906
v -1.889624 -17.72541 31.57834
v -1.484778 -15.75772 33.17254
v -2.799222 -18.33031 30.88744
v -5.05396 -15.17467 32.83805
v -4.33378 -18.0313 30.71585
v -4.772889 -18.55502 29.50397
v -5.69567 -15.65544 32.26868
v -6.36363 -16.84348 30.88321
v -7.430843 -14.49795 31.80296
v -10.19915 -12.72523 30.0573
v -11.30024 -12.88276 28.71446
v -7.435942 -15.97516 30.76087
v -9.11823 -14.27509 30.42105
v -8.627482 -16.00953 29.36039
v -9.271585 -16.77171 27.24784
v -62.6549 -26.90384 -36.93424
v -64.50168 -13.04281 -34.53564
v -65.38741 -12.26275 -38.8642
v -64.43385 -14.30659 -35.31104
v 11.02982 -9.329868 20.69746
v 9.134103 -7.11201 23.2228
v 10.04157 -8.592415 22.48738
v 10.3256 -8.139691 20.93947
v -23.04054 6.367489 4.56689
v -46.88067 27.09007 0.2099256
v -46.68311 27.78625 1.054918
v -39.7855 48.47989 10.15197
v -38.93642 49.16425 10.54535
v -0.5709445 36.48616 20.58705
v -37.71167 -64.75739 -20.18913
v -18.76698 -15.43479 12.84058
v -18.49685 -16.09409 14.8851
v -45.2916 37.38403 7.989526
v -46.36688 37.73932 7.294919
v -7.215775 -70.03123 3.516115
v -5.955152 -70.34412 3.614377
v -21.99364 64.52058 17.23701
v -23.39202 65.10866 16.76036
v -17.55002 -18.35277 14.54391
v -17.47648 -17.58228 16.88412
v -18.2291 -17.19111 14.47767
v -17.89595 -16.81782 16.88217
v -27.0069 -51.80643 -1.441366
v 0.0313658 37.97743 20.83776
v -1.803317 37.65084 20.78881
v -21.27066 61.18097 17.71439
v -23.24585 60.65535 17.16417
v 16.35831 -5.368688 9.857851
v -59.26514 -30.50438 -27.4829
v -21.64015 -77.55738 -10.28118
v 6.897161 -2.895167 24.02328
v -27.60969 -42.83042 1.24621
v -20.14437 -79.4547 -12.87455
v -23.2232 -78.22878 -16.43357
v -24.98775 -76.61911 -15.16901
v -24.79889 -77.07932 -16.3152
v -21.52923 -78.39831 -11.85004
v -24.01433 -77.26482 -14.58599
v -22.61615 -78.32249 -14.72277
v -21.32747 -78.8895 -13.44874
v -22.70498 -77.77757 -12.91518
v -17.22124 -10.88081 16.85368
v -56.83237 41.69914 -7.682682
v -22.93855 -45.69703 1.662074
v -23.93587 -45.6679 1.006184
v -13.71196 -77.56086 -2.932819
v -13.15914 -76.11209 -1.326036
v -68.48151 4.912877 -38.91039
v -23.16902 4.589748 5.22343
v -57.58579 -45.31517 -40.41924
v -58.12635 -44.02109 -40.02517
v -55.96952 -42.23387 -29.05063
v -55.86665 -45.66915 -33.41853
v -56.39598 -44.76227 -33.83028
v -58.7699 -42.94987 -41.2401
v -58.35769 -42.9655 -38.85325
v -59.04443 -41.6519 -39.7212
v -56.99449 -43.624 -34.1731
v -57.43574 -44.25468 -37.07851
v -56.12096 -43.85413 -31.54812
v 0.7792332 14.03379 20.74845
v 1.954207 14.9369 19.68053
v -1.888038 -3.747076 30.89508
v -62.24791 -34.88066 -46.49176
v -62.07883 -35.85065 -48.77699
v -62.51235 -33.75671 -45.81436
v -61.22164 -38.33111 -47.68162
v -61.0946 -38.23695 -45.39904
v -61.72048 -36.49244 -46.26095
v -62.08865 -34.83872 -44.57465
v -61.52348 -35.74095 -42.32904
v -60.46562 -38.66613 -41.44312
v -61.10578 -36.42504 -40.99102
v 4.152892 32.06619 18.78049
v -66.57218 -11.06743 -45.71312
v -16.13052 -9.989187 18.57631
v -19.03788 33.28238 14.87903
v -23.48951 33.22676 12.99365
v -24.04124 32.55289 12.06774
v -22.21369 32.00076 11.99961
v -24.69291 38.54405 16.96124
v -26.25645 37.01217 15.55831
v -22.26283 34.11791 14.48448
v -24.26437 34.35619 14.00556
v -22.66806 35.72211 15.8188
v -21.2736 39.66401 18.25575
v -23.32551 39.74718 17.7324
v -21.94913 38.83714 17.77031
v -20.51344 33.00325 13.94096
v -23.74886 37.47821 16.63751
v -22.26998 37.57101 17.11898
v -21.23337 36.04221 16.47523
v -67.22781 -6.310408 -44.44381
v -67.11288 -7.379576 -45.1085
v -16.72906 -12.36861 20.10508
v -17.82774 -16.00003 17.80397
v -17.94737 -12.68522 17.02092
v -10.16507 -10.66849 30.30091
v -50.11824 39.88625 4.240294
v -50.82752 38.138 3.379239
v -66.53664 30.42806 -30.07694
v -55.62291 59.75887 -7.945133
v -38.92844 -66.87334 -26.5664
v -18.09247 28.75288 9.878582
v -13.11885 -9.472507 25.4694
v -49.21686 38.21822 5.056095
v -65.47246 -21.25302 -50.14829
v -63.83672 -28.18407 -45.91259
v -63.63303 -27.87636 -43.6798
v -64.52481 -19.5897 -40.57858
v -64.69218 -20.48556 -42.29469
v -64.54779 -24.29299 -45.62601
v -65.14488 -22.09254 -47.93667
v -64.84353 -23.5298 -47.09928
v -62.8191 -28.12233 -38.93152
v -62.79378 -28.97392 -39.71014
v -63.12595 -28.15483 -40.64408
v -63.91725 -26.10595 -43.21471
v -63.22318 -27.16078 -40.14122
v -63.63467 -25.59735 -40.7448
v -64.81393 -22.08816 -45.02545
v -64.06995 -24.42774 -42.25943
v -64.3653 -23.75621 -43.54037
v -63.61343 -24.03366 -39.20321
v -64.092 -22.12242 -40.23736
v -64.3961 -18.68678 -38.94925
v -63.86135 -20.84014 -37.84148
v -63.31333 -21.04037 -35.16647
v -42.48974 51.00135 7.411643
v -42.41877 -57.91203 -19.4116
v -17.23708 25.19286 6.448022
v -5.609476 -68.76912 4.053137
v -38.43741 32.52158 8.882627
v -40.77369 -64.55424 -25.93762
v -64.67363 31.38727 -25.46297
v -28.26088 -35.39833 5.611203
v -26.51098 -38.06047 5.434494
v -28.58871 -36.64695 5.128579
v -48.92662 -54.20938 -27.12283
v -48.17457 -56.6736 -29.33503
v -49.62719 -54.38622 -29.13301
v -49.73016 -55.63828 -31.89393
v -50.69017 -51.93259 -28.02917
v -51.75298 -51.50466 -30.23293
v -52.11092 -49.59381 -28.21409
v -48.67213 72.70798 -1.329918
v -13.62267 -57.35162 3.755978
v -8.443155 -56.46138 5.456999
v -13.25871 -55.27034 5.241116
v -10.97937 -55.48655 5.712634
v -9.15733 -58.07973 4.576196
v -11.99243 -58.00293 3.972832
v -11.28304 -56.91424 4.702098
v -10.3934 -57.99724 4.355464
v -67.32896 4.884332 -33.70396
v -52.71277 50.20811 -2.746963
v -45.89277 -51.45832 -18.02444
v -4.892106 32.46182 19.2725
v -25.76488 53.86152 16.99579
v -23.95762 56.89423 17.29639
v -25.86088 55.58874 16.74465
v -26.55907 56.84375 16.30162
v -7.934451 39.8759 20.66668
v -25.03219 61.00761 16.51962
v -22.27299 62.25982 17.35121
v -23.70367 62.61012 16.86266
v -15.25667 -43.58906 7.749373
v -16.29201 -43.19429 6.73478
v -18.92779 -44.06006 4.743898
v -17.01193 -42.94309 5.97303
v -18.22991 -42.95797 4.734056
v -18.28731 -44.8623 5.710859
v -17.0286 -44.31367 6.724547
v -15.25433 -44.91063 8.115267
v -18.33734 -46.24562 5.806608
v -14.9757 -54.03699 5.362435
v -60.35435 -28.03839 -28.96084
v -27.64459 0.5431564 4.793101
v -51.18768 54.50044 -1.447104
v -9.443625 -9.406897 30.68435
v -9.176603 -10.71879 31.23933
v -40.10326 31.50811 7.697497
v -48.17652 46.82176 3.460811
v -54.18267 42.47945 -2.567896
v -54.18069 41.66429 -2.122045
v -9.343895 -53.53922 7.72765
v -12.07876 -52.07964 8.397251
v -10.67912 -53.14576 7.903137
v -42.16214 -34.36792 -2.807791
v -29.6987 -35.65771 4.883774
v -29.4316 -36.71569 4.723011
v -63.54745 -18.45584 -34.26964
v -14.5657 -17.92935 19.55507
v -14.81667 -17.33722 20.67093
v -15.67426 -18.71018 17.4903
v -15.79338 -18.11819 18.60836
v -15.11514 -17.88452 19.47435
v -15.26055 -17.13237 20.77496
v -17.06015 -16.28879 19.44745
v -16.25547 -18.14054 18.12097
v -15.89992 -17.64971 19.33936
v -16.89211 -14.28638 20.29633
v -17.37216 -14.80442 19.31914
v -16.37569 -16.81519 19.98993
v -16.66495 -16.23238 20.1585
v -16.41282 -15.68202 20.85901
v -14.94842 -10.63434 22.15596
v -16.26313 -10.94915 19.59532
v -15.18142 -8.892524 19.32456
v -13.07995 -14.66988 25.62781
v -12.87644 -16.91523 22.85491
v -12.89037 -16.45709 23.78039
v -11.68924 -16.61335 24.58632
v -11.99577 -16.13682 25.1672
v -12.74936 -15.43648 25.30945
v -14.4376 -12.19137 24.24951
v -14.21766 -16.88858 21.97816
v -10.09746 -16.35486 26.92691
v -10.77003 -14.66398 28.28533
v -15.97698 -12.22211 21.4137
v -11.73818 -15.39092 26.43521
v -12.48732 -13.27935 27.08799
v -15.85513 -13.42132 22.11159
v -16.48976 -13.67696 21.00916
v -13.68232 -16.57146 22.87988
v -14.14966 -16.1456 23.06945
v -13.2759 -16.04947 24.11995
v -14.98428 -11.32604 22.69471
v -15.26189 -13.21074 23.07449
v -15.50323 -15.33265 22.2914
v -15.79043 -16.93819 20.54741
v -14.83589 -16.56203 21.9572
v -16.07425 -14.63065 21.73865
v -14.72272 -15.8481 22.83258
v -13.72978 -15.56828 24.21421
v -14.66568 -13.91798 23.95336
v -13.73686 -14.53552 24.97863
v -14.06153 -13.82845 24.81873
v -13.85002 -12.60419 25.30206
v -13.41345 -13.63766 25.77397
v -13.80076 -10.01505 24.38478
v -33.17576 7.311635 2.360877
v -15.54477 31.3047 14.44808
v -36.48454 -47.11286 -4.370584
v -28.53371 -46.67411 -0.7834522
v -29.45375 -43.93271 0.2092327
v -29.71237 -46.14025 -0.928058
v -30.39837 -48.09399 -1.939151
v -31.15905 -47.08093 -1.77647
v -29.2012 -73.95202 -18.95327
v -29.85907 -74.02126 -21.56501
v -30.62461 -73.22772 -21.1206
v -43.60553 -51.96703 -15.05228
v -16.81074 -20.51345 10.10135
v -38.3514 13.93697 1.76264
v -33.082 -24.66039 4.992797
v -17.47995 37.26398 18.24636
v -34.63955 -64.80676 -15.57909
v -47.24391 45.3824 5.219254
v -13.84579 -10.66755 24.74797
v -13.50376 -10.85519 25.55958
v -12.27125 -12.3703 27.66726
v -12.9521 -11.97133 26.72754
v -68.59398 23.46809 -35.51688
v -41.00079 -41.11955 -4.941116
v -23.63974 -51.75961 0.7492136
v -66.80693 -7.311076 -42.68772
v -64.97734 -7.473991 -31.839
v -65.58188 -6.438701 -34.07421
v -66.15586 -6.162666 -37.11958
v -66.46199 -9.675953 -43.01937
v -66.24897 -11.00417 -43.03548
v -64.91791 -8.573994 -32.52381
v -66.34991 -7.449755 -39.9042
v -66.56517 -8.747737 -42.6303
v -65.95389 -11.06508 -41.18792
v -66.11456 -9.45981 -40.40625
v -65.80397 -8.92529 -37.92277
v -65.2535 -11.49674 -37.25545
v -64.48508 -10.31796 -31.75499
v -65.1326 -10.07408 -35.11286
v -64.94488 -11.51536 -35.55033
v -7.648679 33.26777 18.94655
v -61.97635 36.37186 -19.1661
v -35.30796 50.97879 12.47226
v -33.19292 52.11964 13.57654
v -34.56951 52.41889 12.70481
v -33.40938 54.57956 13.16027
v -23.62791 -21.13332 7.406419
v -24.98632 -19.97343 7.073912
v -32.96819 -68.98176 -17.66219
v -43.08983 -53.63292 -15.84237
v -62.09288 53.90705 -19.05894
v -62.53445 53.46987 -19.88814
v -62.57143 52.53154 -20.08088
v -62.1803 53.09063 -19.23927
v -61.50639 54.1097 -17.86808
v -61.83419 54.09303 -18.56307
v -61.87563 53.50142 -18.62342
v -61.7961 51.99294 -18.48524
v -34.40313 -65.86354 -16.26644
v -35.13988 -65.34094 -16.80958
v -35.74029 -65.25429 -17.58147
v -45.69329 71.9547 2.191523
v -40.23409 -58.04193 -16.29946
v -21.47563 -44.55951 2.49005
v -22.00616 -44.49424 1.960234
v -22.67689 -44.57236 1.452608
v -21.52255 -45.51825 2.848752
v -27.66127 -48.91083 -1.019817
v -26.81643 -48.09365 -0.4149583
v -27.4585 -50.67422 -1.354866
v -24.76675 -49.6571 0.4971913
v -25.39261 -48.18953 0.317282
v -25.89359 -47.87749 0.08295369
v -26.42155 -49.5523 -0.4792752
v -24.02051 -50.09299 0.9053735
v -44.99474 -46.36086 -12.344
v -58.75185 49.00515 -12.54727
v -63.3599 -19.78922 -34.43976
v -36.39292 -53.17556 -8.065394
v -37.24803 -53.22875 -8.819384
v -37.47419 -54.53019 -9.994074
v -35.05525 -55.53386 -8.638592
v -34.60883 -53.22763 -6.749993
v -34.10564 -54.41952 -7.149665
v -35.96669 -54.36254 -8.560032
v -34.85351 -54.6274 -7.870736
v -32.24667 -55.24326 -6.337029
v -30.79584 -55.07008 -5.257123
v -32.84164 -53.7185 -5.85617
v -31.81419 -53.97584 -5.312666
v -34.52422 -51.80493 -5.838301
v -32.34792 -52.7177 -5.001205
v -31.54186 -51.16287 -3.773209
v -41.19643 0.3936154 0.6796715
v -38.61537 -61.67836 -17.90289
v -50.979 -46.00846 -21.70113
v -30.00344 -73.63081 -20.58179
v -32.48093 -71.9299 -22.68426
v -31.73672 -71.95472 -20.56016
v -33.67398 -68.94794 -18.96334
v -33.55443 -69.67742 -19.95935
v -33.40286 -70.34553 -20.97095
v -32.39555 -70.97425 -19.87196
v -32.04449 -70.93875 -18.98872
v -30.95589 -71.65926 -17.98122
v -35.98967 58.41099 11.15589
v -12.24235 -48.29317 10.15846
v -3.429247 11.80493 22.00025
v -12.74906 28.08279 13.16114
v -10.1379 -53.94457 7.221515
v -12.59952 -54.33518 6.189111
v -12.08017 -53.12525 7.50489
v -13.97523 -52.3218 7.246955
v -2.979457 32.01801 19.40992
v -63.75035 -2.920467 -24.23675
v -66.48495 -2.952163 -35.62125
v -32.7581 -46.26217 -1.977804
v -32.74168 -48.06623 -2.860711
v -32.09206 -47.58702 -2.366984
v -34.35181 -46.35859 -2.753493
v -35.63471 -68.09921 -21.47361
v -53.01833 -45.80701 -25.70198
v -12.40505 -59.53173 3.303278
v -49.52793 36.93971 4.420285
v -50.34495 38.5225 3.884905
v -62.94638 -20.8955 -33.37387
v -19.08893 -77.98285 -7.659563
v -18.37444 -79.05797 -8.569563
v -17.67462 -78.67365 -7.179509
v -17.14763 -77.88873 -5.684649
v -17.96379 -76.23339 -4.67078
v -19.03894 -76.36914 -5.739504
v -53.87094 44.48434 -3.155266
v -32.77575 2.739202 2.709074
v -19.46412 35.33276 16.55683
v -17.8467 33.58612 15.62143
v -52.95421 62.74279 -4.561504
v -52.88488 57.97016 -3.843022
v -52.48399 60.16468 -3.640641
v -50.60495 62.83679 -1.74088
v -52.38693 61.8431 -3.697372
v -51.46454 61.44625 -2.568532
v -50.6869 61.63253 -1.693321
v -58.75822 37.59957 -11.35382
v -28.23291 7.660523 3.205909
v -27.30992 8.806288 3.287563
v -52.03109 -45.55617 -23.3812
v -33.16791 -35.33644 3.147353
v -31.28918 -34.80845 4.293175
v -21.94744 3.613944 6.25936
v -2.60081 6.31709 24.86388
v -3.084243 4.540074 25.66006
v -3.308717 1.414683 27.3487
v -41.53831 -23.1511 1.346223
v -44.27017 28.74632 3.587308
v -2.912179 -1.464619 29.2659
v -4.116445 -1.059802 28.70757
v -4.068114 -3.224734 30.20406
v -5.456959 -2.663686 29.21857
v -34.33401 -56.96521 -9.043796
v -44.55352 -52.21979 -16.69882
v -37.11074 12.69308 1.949781
v -1.072093 34.74753 20.19052
v -0.5927582 32.18084 19.52868
v -1.518101 33.45509 19.85828
v -3.152918 36.1932 20.42176
v -58.20141 57.42519 -11.85554
v -55.86232 37.92535 -4.207576
v -56.79474 38.11028 -6.339759
v -58.83246 -19.40963 -18.94959
v -51.35575 62.52254 -2.574718
v -30.52316 -72.69052 -19.22684
v -29.5293 -72.74848 -16.84334
v -28.1055 -74.33144 -16.97451
v -28.39723 -73.52441 -15.89311
v -28.91641 -71.22807 -13.49507
v -27.14183 -74.90168 -15.83769
v -26.53733 -75.018 -14.63836
v -29.94498 -71.66868 -15.88781
v -27.49702 -73.8038 -14.48853
v -27.84567 -72.93504 -13.80356
v -23.78613 -75.44324 -10.26522
v -26.31112 -73.93671 -12.38958
v -24.84828 -74.64822 -10.88305
v -25.79149 -73.49161 -10.96712
v -24.48813 -70.82037 -7.271655
v -24.38627 -74.1059 -9.591228
v -25.14847 -71.39299 -8.356784
v -26.53333 -71.69816 -10.35451
v -25.62218 -70.00014 -8.055147
v -28.01293 -71.03748 -11.8741
v -41.29531 50.96286 8.362139
v -18.94337 29.89698 10.81737
v -17.10175 30.57177 12.57004
v -16.85159 29.06894 10.87151
v -55.08458 -42.91252 -27.45659
v -65.34594 -0.2606675 -28.48059
v -33.37936 -65.05323 -14.06801
v -33.70576 -65.85582 -15.25386
v -33.82035 -67.13104 -16.75867
v -47.6287 21.33014 -5.440922
v -48.47218 20.99887 -6.181107
v -52.28454 19.24444 -9.81628
v -17.98062 22.77363 4.101833
v -27.53188 -37.70608 5.161041
v -27.93687 -39.19489 4.19993
v -28.81663 -38.16449 4.404602
v -29.4923 -41.19096 2.337441
v -29.47925 -42.63971 1.178051
v -27.09161 -39.87788 4.059817
v -31.13028 -41.12879 1.785252
v -30.71539 -39.65474 2.84019
v -33.68338 -38.72119 1.681245
v -32.25566 -39.47476 2.161902
v -34.04469 -40.70892 0.5492738
v -31.55028 -42.45583 0.7539698
v -32.83184 -40.65548 1.273526
v -33.76178 -41.74944 0.1625609
v -62.06319 -22.67927 -31.00821
v -62.62006 -22.28396 -33.05297
v -63.28181 -22.58629 -36.26737
v -62.63109 -23.64383 -34.19582
v -62.87367 -25.11774 -36.42031
v -61.11439 -28.85215 -32.20595
v -61.5974 -29.6287 -34.76834
v -62.07928 -27.40288 -34.85092
v -61.49285 -27.68545 -32.70969
v -62.3421 -25.52299 -34.43383
v -61.74995 -26.09552 -32.41789
v -61.29967 -25.7316 -30.46767
v -17.84548 -18.02152 13.62186
v -18.56742 -17.70272 10.37033
v -17.95044 -19.00887 9.901367
v -16.88038 -19.70741 10.91343
v -16.6258 -19.5835 12.18312
v -17.22249 -18.86959 12.99715
v -17.84658 -18.16463 12.08589
v -18.11137 -17.67604 12.5917
v -18.08365 -18.19446 10.82334
v -17.83772 -18.31368 11.28215
v -17.68279 -18.45372 11.78107
v -18.38343 -17.1627 11.72424
v -18.31025 -17.6183 10.97448
v -18.20282 -17.63266 11.4227
v -18.87848 -15.57634 11.1904
v -64.36327 23.25179 -24.72247
v -67.82234 -0.03325023 -40.17767
v -67.59966 -5.160052 -45.55379
v -68.26481 -1.037581 -44.78591
v -67.96268 -1.047914 -42.25584
v -67.56841 -3.840194 -43.43589
v -66.97756 -5.978486 -42.14875
v -66.17487 -6.826132 -38.00414
v -67.10075 -4.067832 -40.44001
v -65.09153 -2.825786 -28.80856
v -44.15348 37.94241 8.942002
v -44.42495 37.48737 8.589599
v -45.00607 38.16757 8.491004
v -47.16449 -53.54509 -22.51285
v -14.82259 -7.229252 17.8374
v -42.42276 -56.36147 -17.66606
v -43.43013 71.19935 4.547683
v -7.55249 -75.9343 0.7048333
v -8.892132 -74.44842 1.369535
v -8.758466 -76.34972 0.1420945
v -9.598961 -74.57821 1.122822
v -58.8169 55.31175 -12.88045
v -63.23927 -14.13899 -29.10129
v -37.15583 -46.1705 -4.329906
v -35.74581 -44.05792 -2.273285
v -43.44423 -33.01678 -3.294065
v -31.59412 -70.10773 -16.75575
v -56.90127 -21.69559 -16.1356
v -63.14084 51.73924 -21.34916
v -35.77921 14.38916 2.835813
v -37.2859 14.58249 2.305872
v -40.88952 -58.47744 -17.71192
v -35.73626 9.713128 1.830466
v -34.53001 9.083517 2.103443
v -36.09723 8.35333 1.657772
v -23.60068 -18.76939 7.361224
v -35.30115 -40.40309 -0.1020351
v -39.54014 4.509244 0.6811873
v -10.03995 -61.6298 3.646015
v -10.8533 -59.89121 3.675923
v -39.12637 -57.70729 -14.5393
v -38.14407 -58.86454 -14.43337
v -29.84952 -15.91555 6.593155
v -54.42701 -45.10893 -28.34229
v -52.85017 -48.08964 -28.03641
v -18.93487 -14.951 9.91827
v -34.06793 -25.07961 4.57637
v -33.27007 -55.66574 -7.32381
v -61.33107 -24.12966 -29.3982
v -7.866997 -12.93462 32.07331
v -6.660732 -11.75353 32.95195
v -6.270889 -12.98233 33.00619
v -7.49309 -10.87108 32.45028
v -6.623747 -9.858279 32.71732
v -6.398236 -7.164254 31.76135
v -12.19747 -6.616117 24.49488
v -12.07246 -11.60273 28.00149
v -10.43249 -4.569137 25.88994
v -12.68619 -9.640744 26.42686
v -6.435326 -2.026998 28.14125
v -8.311913 -1.168019 25.75092
v -6.22779 -0.9316437 27.49581
v -12.63627 -8.268448 25.38572
v -12.14108 -9.693569 27.46179
v -9.156138 -7.05533 29.66959
v -7.153307 -4.940956 29.86524
v -11.88 -8.525857 27.12659
v -10.5564 -8.713603 29.20873
v -8.230504 -8.841874 31.45546
v -9.441338 -6.279854 28.79459
v -11.80068 -7.286032 26.18918
v -11.0546 -6.867023 27.1321
v -10.29852 -5.686119 27.17804
v -9.43748 -4.565262 27.3367
v -7.505017 -3.644868 28.55822
v -16.66986 20.28907 3.890619
v -43.4795 28.68223 3.877484
v -43.37003 29.33208 4.545548
v -62.68767 -20.49343 -31.94358
v -63.53915 -17.34186 -33.32962
v -62.86674 -18.5532 -31.14961
v -38.95487 -41.36027 -3.275125
v -27.95782 2.10701 4.192939
v -11.90555 -71.51603 1.759061
v -9.925766 -71.26175 2.506077
v -67.41439 -3.166644 -41.44812
v -66.89816 -3.392479 -38.48277
v -31.18295 -50.046 -3.084583
v -33.99052 -49.47966 -4.194558
v -33.00008 -51.43358 -4.70503
v -12.43082 34.71926 18.33369
v -17.82457 38.70617 18.70771
v -16.47518 39.06174 19.09593
v -4.689137 34.64912 19.91616
v -3.436017 34.70032 20.05802
v -4.465521 39.27011 20.92547
v -4.348942 36.77941 20.43559
v -5.822086 37.24178 20.38385
v -7.092653 37.78611 20.34274
v -10.85484 33.52202 18.20838
v -10.50603 34.24668 18.64319
v -10.92462 36.03563 19.22657
v -9.773465 32.73499 18.18723
v -6.256401 35.10493 19.79951
v -7.416119 35.37803 19.68853
v -8.517602 34.70661 19.26777
v -8.932216 36.44873 19.70125
v -8.008127 38.32209 20.32378
v -9.295433 40.64661 20.6313
v -10.6621 40.56864 20.43677
v -11.71736 39.53266 20.02549
v -10.07391 38.57761 20.09877
v -13.27053 40.87196 20.03799
v -11.53452 38.02331 19.68709
v -14.45969 39.28241 19.53067
v -16.37631 36.09704 17.93048
v -17.49121 35.69065 17.40212
v -16.96655 34.65727 16.85677
v -13.05365 39.06582 19.70027
v -16.12712 37.50853 18.65317
v -14.61234 37.10661 18.81621
v -13.12322 35.72478 18.56738
v -14.92159 34.52663 17.44716
v -16.22566 32.70656 15.54032
v -13.58086 33.63764 17.37843
v -14.7374 31.51693 15.14768
v -13.56228 -76.81358 -2.12484
v -12.14265 -78.36518 -2.955252
v -31.63582 8.046011 2.662876
v -33.62697 68.7984 12.08053
v -34.8276 69.24889 11.34063
v -37.34624 59.8134 10.17636
v -31.07788 54.48775 14.45387
v -24.56692 66.57903 16.27362
v -25.37856 65.17865 16.09573
v -25.93964 66.96616 15.7662
v -27.57178 67.52799 15.1229
v -27.8649 65.82558 15.0659
v -32.40122 63.11005 13.027
v -29.30979 64.43335 14.53286
v -31.27848 64.77365 13.56722
v -30.43701 63.97883 14.02214
v -30.82919 62.23426 13.88739
v -27.15034 54.97118 16.27365
v -26.65425 57.80414 16.14192
v -28.34066 55.20809 15.73419
v -28.96114 56.8486 15.23141
v -29.98345 55.41189 14.87887
v -25.00455 62.8103 16.39812
v -28.65636 58.12106 15.23316
v -25.27136 64.31539 16.19453
v -27.34956 63.88225 15.39644
v -26.37817 61.97765 15.91906
v -26.18802 59.27554 16.20496
v -36.18528 60.43635 10.91419
v -27.75492 59.74121 15.50308
v -28.79834 62.36753 14.85555
v -27.81079 61.08839 15.37175
v -28.75022 60.27615 15.00468
v -29.86047 61.19954 14.43937
v -30.77188 60.11293 14.07113
v -31.37667 59.18479 13.81918
v -31.80396 58.10347 13.67233
v -30.32858 58.5578 14.38592
v -33.36728 58.29814 12.7726
v -31.58441 56.30527 13.96571
v -35.09115 56.70419 11.85667
v -34.81628 59.22968 11.84402
v -32.27805 59.519 13.302
v -33.69711 60.12014 12.42265
v -33.71024 61.59204 12.31757
v -34.7676 60.94021 11.75643
v -36.29007 68.17408 10.48278
v -34.46344 67.42741 11.68101
v -33.50859 65.94137 12.29512
v -33.1255 67.39241 12.43321
v -35.95142 66.3217 10.78389
v -33.59039 64.88447 12.28003
v -35.17796 63.56066 11.40438
v -53.52069 -46.61309 -27.84516
v -51.67575 -46.75776 -23.80998
v -51.81451 -48.92344 -26.60622
v -52.59586 -47.22608 -26.3528
v -50.64707 -50.11684 -25.47121
v -51.48587 -48.19895 -24.99175
v -43.74697 -50.73778 -14.14831
v -42.69929 -52.48461 -14.25589
v -52.02367 -44.43945 -22.28356
v -20.50091 -20.6414 8.229261
v -39.85518 -65.76959 -26.34926
v -38.61933 -66.60443 -25.1449
v -38.2924 -66.29542 -23.77152
v -38.72717 -64.749 -22.05299
v -40.96191 -62.78613 -23.20481
v -37.06014 -67.6664 -23.77009
v -40.0096 -64.6362 -24.34157
v -37.01743 -66.09949 -20.87249
v -35.47478 -67.07993 -19.51118
v -36.65726 -65.17864 -18.98986
v -19.13384 -15.57281 10.52717
v -19.01107 -16.44386 10.3699
v -58.15039 55.88968 -11.70835
v -57.83743 54.73674 -10.92132
v -46.24342 -53.81697 -21.12404
v -44.31637 -55.69188 -19.97461
v -45.39681 -53.95065 -19.81542
v -68.48731 7.13059 -37.42613
v -15.55019 -7.910532 16.86283
v -68.32037 0.2697403 -42.82781
v -68.60439 1.815699 -43.02485
v -38.8986 -60.15688 -16.67503
v -53.53749 56.13909 -4.475243
v -52.8374 57.1287 -3.685528
v -54.18904 57.36838 -5.494694
v -22.80291 -76.80495 -10.79549
v -20.06114 -77.27284 -7.771625
v -22.95347 -75.27343 -8.904424
v -21.68828 -76.64108 -8.917011
v -45.18995 -52.76331 -18.20522
v -44.05873 -53.31435 -16.98021
v -44.29267 -54.4729 -18.50431
v -43.29615 -54.67587 -17.1989
v -42.19489 -55.31891 -16.27144
v -38.75739 50.7991 10.2745
v -39.68958 49.7354 9.851959
v -59.16602 -28.77543 -25.92185
v -60.59236 -26.53226 -28.63471
v -59.46219 -26.93571 -25.43909
v -35.3455 13.61315 2.886669
v -34.84097 13.21263 2.766925
v -36.0872 13.09624 2.374612
v -61.8007 -17.0792 -25.67577
v -32.10728 -43.35764 -0.008092681
v -11.64868 -50.6184 9.702354
v -12.68062 -49.52981 9.794468
v -16.0247 -49.1834 7.628735
v -14.42339 -50.25542 8.408374
v -53.59305 -36.88737 -19.09747
v -15.02451 -77.58522 -3.76303
v -16.09382 -76.13692 -3.161547
v -15.13382 -75.78828 -2.242838
v -40.8266 -60.24008 -19.61747
v -40.11325 -60.15017 -18.42658
v -39.75541 -62.17867 -20.24173
v -36.37748 -64.13808 -17.32685
v -37.77667 -62.82134 -17.93295
v -35.54721 -63.70425 -15.72621
v -37.52927 -61.96338 -16.65345
v -38.44537 -59.50543 -15.43219
v -36.52585 -59.82475 -13.3944
v -37.19922 -59.75231 -14.12342
v -35.4818 -60.89466 -13.12941
v -36.96855 -61.14838 -15.10472
v -36.11437 -62.01125 -14.84737
v -32.34706 -65.33148 -13.00257
v -32.64695 -64.33263 -12.59822
v -35.08421 -62.28811 -13.85593
v -57.91798 -17.93133 -16.32016
v -60.21888 -37.75525 -38.27794
v -59.66035 -37.8191 -35.90562
v -60.1074 -36.6008 -36.16891
v -13.78264 -75.1231 -0.9241722
v -32.39743 -67.92287 -15.44686
v -10.05489 -2.117892 24.14668
v -25.47445 0.8105307 5.536069
v -67.52056 24.45 -32.30033
v -68.35608 24.7138 -34.86129
v -68.03481 22.76265 -33.65875
v -67.84312 23.80316 -33.16748
v -26.65 1.897852 4.747072
v -26.61302 3.76481 4.136688
v -60.1092 54.89965 -15.19737
v -26.8884 -58.5216 -4.230438
v -26.88644 -59.82661 -4.79756
v -48.85694 37.00866 5.083704
v -13.43247 -8.602725 23.81093
v -12.02712 -4.948421 22.98087
v -13.85928 -66.01093 1.885819
v -63.4784 -12.70297 -28.99036
v -53.74329 58.11787 -4.979574
v -53.96958 59.68575 -5.523927
v -54.77249 59.88507 -6.605425
v -25.30646 -59.1465 -3.304548
v -53.52071 -44.77578 -25.71286
v -54.07844 -42.7206 -24.91586
v -52.95033 -43.76781 -23.47406
v -54.80005 -42.22153 -26.04576
v -55.33553 -39.27528 -24.5826
v -54.84661 -40.78806 -24.82721
v -53.9048 -41.85892 -23.72227
v -53.70613 -41.03912 -22.56132
v -17.129 -46.67044 6.932215
v -16.30037 -48.06591 7.611114
v -19.58622 -46.24325 4.736521
v -18.01587 -52.13868 4.720942
v -14.8487 -51.86369 7.057044
v -18.51395 -48.03045 5.769102
v -17.99132 -50.90862 5.385486
v -19.66192 -48.80571 4.699107
v -23.90835 -70.32172 -6.38254
v -21.85732 -71.07177 -4.778981
v -23.45478 -71.8852 -6.781459
v -9.853911 -72.98393 1.862343
v -8.863562 -72.64016 2.266949
v -28.56206 -59.81993 -6.120959
v -28.32843 -61.73693 -6.858024
v -29.17709 -69.33128 -12.07285
v -31.37195 -68.17729 -14.1453
v -30.54967 -68.18694 -13.00158
v -29.30227 -68.11411 -11.26251
v -20.54391 -48.11655 4.065213
v -23.38644 -64.29689 -3.74588
v -12.17992 -64.30934 2.723886
v -12.25461 -61.83618 2.902961
v -12.59092 -60.91687 2.934798
v -11.66862 -62.9742 2.973289
v -13.98082 -63.87758 2.007294
v -12.29945 -67.47488 2.44499
v -22.51227 -73.84384 -7.104714
v -21.41326 -76.04612 -7.867841
v -21.2111 -74.95876 -6.584082
v -20.09947 -75.87086 -6.284284
v -20.00207 -73.5145 -4.376509
v -20.59046 -74.17728 -5.395285
v -17.46944 -66.93846 -0.1720438
v -27.56435 -61.54776 -6.116037
v -17.27859 -69.0843 -0.5150298
v -7.479143 -68.46397 3.81435
v -34.20874 -63.33598 -13.68984
v -26.69506 -69.62421 -9.074058
v -27.37049 -68.24979 -9.03255
v -31.19606 -65.66257 -11.84145
v -32.01464 -63.14743 -11.08283
v -25.96054 -65.18021 -6.245109
v -23.93525 -65.37709 -4.534317
v -30.61375 -66.34793 -11.61768
v -26.61227 -67.60774 -7.892274
v -21.9079 -68.4826 -3.791005
v -31.39478 -64.17852 -11.09477
v -30.31583 -62.44421 -8.984475
v -31.203 -61.46814 -9.264007
v -29.0027 -66.88428 -10.1264
v -29.95488 -64.13497 -9.591031
v -28.28916 -68.58284 -10.32382
v -28.98015 -62.28469 -7.720858
v -28.63942 -63.83025 -8.123972
v -29.00484 -65.64455 -9.419261
v -27.62251 -66.29771 -8.296553
v -27.3744 -64.53678 -7.289104
v -25.09748 -69.16473 -7.082792
v -25.6523 -67.44345 -6.869612
v -24.91043 -66.04308 -5.620911
v -23.63782 -67.04576 -4.825447
v -24.22426 -68.50887 -5.913892
v -22.98411 -68.6159 -4.765427
v -22.54521 -69.6152 -4.759462
v -19.80402 -69.15927 -2.310928
v -20.64804 -70.19186 -3.359389
v -18.67424 -70.53371 -1.894287
v -19.01246 -68.21227 -1.461828
v -24.28379 -53.0351 -0.08324144
v -22.5809 -46.50388 2.129444
v -23.48505 -47.90969 1.651112
v -24.58738 -48.25936 0.8296768
v -21.44105 -46.31721 3.127298
v -10.94452 -65.30775 3.130894
v -20.96655 -67.54655 -2.774178
v -26.50748 -62.91971 -5.833373
v -26.36157 -61.55423 -5.151664
v -25.63927 -60.96115 -4.343187
v -24.66511 -62.99383 -4.346016
v -24.03629 -61.04307 -3.175607
v -22.93621 -62.33504 -2.816357
v -22.73319 -60.81456 -2.17022
v -16.54864 -55.63633 3.543203
v -16.54411 -56.90202 2.887144
v -20.75745 -61.02953 -0.9427927
v -18.58216 -61.8743 0.0710022
v -20.46864 -59.26395 -0.1788852
v -19.61927 -60.66342 -0.1483759
v -18.58767 -53.17796 3.742128
v -21.32823 -65.77889 -2.58511
v -12.68634 -74.2773 0.159064
v -9.494155 -70.46594 2.880903
v -21.60009 -62.04495 -1.784464
v -22.24295 -64.63937 -2.984039
v -21.20817 -63.32983 -1.904074
v -19.55044 -64.2988 -1.062263
v -18.45385 -66.38777 -0.7125186
v -19.43376 -65.40031 -1.210398
v -16.56131 -75.08549 -2.682676
v -18.77066 -74.15801 -3.743026
v -19.4987 -72.65028 -3.45928
v -18.16661 -71.68078 -1.956246
v -16.0396 -73.90146 -1.544726
v -8.12261 -69.43505 3.477402
v -9.906011 -67.7405 3.308784
v -11.26437 -66.89842 2.913425
v -8.918493 -77.73402 -1.132508
v -10.53546 -77.55894 -1.45983
v -18.10719 -65.11343 -0.3070779
v -10.6259 -76.54137 -0.5716702
v -11.74298 -75.68786 -0.3399668
v -15.44309 -62.26098 1.569339
v -10.86883 -74.72308 0.6378986
v -10.68013 -73.79189 1.226769
v -11.20683 -72.31126 1.710477
v -17.9073 -67.94038 -0.646971
v -16.21696 -72.55724 -0.9292034
v -14.94695 -73.59115 -0.6829271
v -13.7123 -72.49827 0.5441074
v -15.03771 -71.89458 0.04717071
v -11.16647 -69.85358 2.489772
v -11.84652 -69.12577 2.369812
v -12.90565 -68.17088 2.076722
v -12.86608 -70.0882 1.754771
v -14.39395 -67.57335 1.464059
v -14.05784 -69.78651 1.217926
v -16.70565 -70.40254 -0.496726
v -15.07664 -70.48856 0.4882099
v -15.46827 -68.46928 0.7345768
v -16.23608 -67.07566 0.5335098
v -16.64951 -65.50315 0.5058736
v -15.29418 -64.5728 1.327667
v -16.47182 -63.26635 0.8913907
v -18.84546 -63.15462 -0.3942725
v -17.19547 -64.01946 0.3813069
v -17.38177 -61.19241 0.8917753
v -23.29486 -53.8156 0.3009605
v -16.49934 -52.83716 5.325399
v -23.2042 -55.57843 -0.3678472
v -20.17297 -50.61126 3.759534
v -19.89607 -54.06808 2.42896
v -22.96591 -49.64532 1.770133
v -22.47336 -51.74304 1.559859
v -19.49002 -51.80137 3.778799
v -21.11637 -52.02604 2.472356
v -16.49963 -54.14784 4.455469
v -19.92981 -53.07318 2.863984
v -18.48912 -54.38107 3.16059
v -20.73312 -55.09645 1.421083
v -15.02227 -56.57184 3.704113
v -14.23078 -58.91668 2.865479
v -15.18893 -59.71636 2.247861
v -15.61674 -61.13768 1.717634
v -16.15268 -58.14416 2.445204
v -18.22304 -57.63093 1.706784
v -17.46511 -59.75438 1.251106
v -18.50576 -60.39972 0.5537009
v -19.18615 -58.52065 0.8497396
v -20.09707 -57.29895 0.8279304
v -21.55629 -57.93804 -0.3225149
v -24.0946 -59.90959 -2.764498
v -22.50279 -59.83165 -1.635763
v -22.00336 -58.81605 -0.9479395
v -23.1261 -58.04474 -1.354757
v -25.86761 -49.8086 -0.2206799
v -26.68552 -51.10529 -1.048273
v -25.03817 -51.62846 -0.1661902
v -24.05382 -58.29008 -2.078681
v -24.96336 -54.52278 -1.084608
v -24.32696 -56.26171 -1.414292
v -25.76321 -52.71265 -0.9549252
v -27.8257 -53.83641 -2.746826
v -25.56059 -55.76913 -2.034215
v -26.28299 -57.67814 -3.415212
v -26.32688 -55.11853 -2.279173
v -27.07358 -57.17394 -3.759344
v -28.4573 -55.75362 -4.022237
v -27.99035 -58.32362 -4.957546
v -29.00168 -57.30769 -5.180802
v -66.85161 4.696539 -31.92625
v -61.23547 54.18896 -17.28641
v -61.18065 53.60683 -17.25784
v -60.54718 51.66388 -15.99475
v -60.73791 54.26468 -16.32291
v -60.44154 53.75608 -15.77939
v -68.37777 15.09941 -34.48988
v -54.79626 58.68795 -6.467822
v -55.36364 58.73291 -7.270869
v -56.07849 57.83647 -8.30443
v -57.03458 -30.8966 -21.998
v -40.99537 -1.694263 1.122522
v -44.66885 -26.38514 -1.86801
v -24.38102 13.42315 3.441537
v -51.54295 37.65538 2.497915
v -51.87593 36.73631 1.891997
v -32.73245 4.734697 2.541338
v -57.99746 36.93514 -9.145524
v -57.82653 37.44584 -8.707758
v -57.29097 38.07813 -7.503843
v -18.22293 -13.17973 16.37411
v -18.60839 -14.74764 15.29521
v -69.21033 7.208158 -40.89162
v -68.69154 3.416255 -41.55331
v -68.85667 4.892102 -40.90702
v -34.1665 2.943985 2.347628
v -37.01152 62.05701 10.26691
v -37.01664 64.16953 10.1644
v -39.22109 15.9012 1.327468
v -41.12746 16.04626 0.3690754
v -51.50696 57.04401 -2.106985
v -57.4221 36.30328 -7.556393
v -67.44666 6.178438 -33.58843
v -17.85663 -11.58184 15.62236
v -34.3368 -48.03432 -3.609394
v -35.47242 -48.28167 -4.360107
v -34.77557 -49.79669 -4.818739
v -35.47758 -51.21531 -6.104187
v -36.65529 -51.17704 -6.882406
v -36.05371 -49.5815 -5.504677
v -37.95271 -52.00776 -8.533377
v -38.82808 -50.87912 -8.512883
v -37.67878 -49.43353 -6.578841
v -39.50769 -48.45426 -7.534501
v -32.99709 -58.15262 -8.728877
v -38.19881 -56.06753 -11.98028
v -68.35757 26.42829 -35.02177
v -67.81733 25.6601 -33.34431
v -67.78167 27.70269 -33.37869
v -67.35811 26.63506 -32.06251
v -27.00649 5.900409 3.514999
v -48.62757 71.36754 -0.9298372
v -34.50975 53.05448 12.66965
v -51.13462 56.89681 -1.670419
v -50.48845 55.11331 -0.7137301
v -51.22319 55.9716 -1.669149
v -46.04532 56.47025 3.549724
v -42.63599 70.00447 5.422499
v -43.44585 68.79473 4.866216
v -60.17885 50.59658 -15.24777
v -58.94004 51.03736 -12.83822
v -58.80814 54.16666 -12.57211
v -59.65829 53.57044 -14.25198
v -59.7537 51.91177 -14.31233
v -58.39097 52.95842 -11.80575
v -58.1161 51.35387 -11.3509
v -50.42262 65.39452 -1.838502
v -50.19772 64.19006 -1.45606
v -46.58652 47.60453 4.814638
v -46.07159 46.34564 5.85744
v -58.23013 48.1295 -11.51587
v -34.228 54.46352 12.67925
v -35.91994 55.47185 11.49317
v -35.8024 53.73983 11.789
v -37.41298 52.80802 10.84204
v -38.24255 54.31352 10.06772
v -37.39218 55.30249 10.52773
v -56.71638 57.43615 -9.370734
v -57.28068 57.62329 -10.32318
v -49.30833 46.89457 2.101888
v -47.97424 47.67248 3.332698
v -48.17684 48.42622 2.870988
v -52.30598 48.00596 -1.856659
v -51.58538 47.8041 -0.8796098
v -51.66913 46.34977 -0.6234501
v -50.562 46.56282 0.6815982
v -50.28429 46.09827 1.22316
v -51.00135 46.95284 0.05074269
v -50.01855 47.4828 1.056141
v -49.40303 47.61335 1.749696
v -50.46654 48.06474 0.4055021
v -55.2135 57.52638 -6.962973
v -47.76322 61.84919 1.407175
v -47.69456 73.13448 -0.3503699
v -57.4498 46.51736 -10.03504
v -57.69551 49.55979 -10.52854
v -49.39373 65.08525 -0.6777036
v -49.14837 63.1552 -0.142058
v -49.88425 59.19984 -0.5178138
v -51.07951 58.59609 -1.772611
v -40.57128 55.60481 8.223278
v -56.8559 56.16615 -9.382159
v -57.27853 52.85132 -9.911089
v -44.83953 59.5796 4.329489
v -51.89676 45.30125 -0.5902177
v -52.55421 47.30852 -2.031584
v -53.04744 55.79351 -3.814226
v -40.90152 51.82638 8.504139
v -39.62983 53.05448 9.26819
v -50.27754 51.60415 0.0202772
v -48.20173 63.98881 0.7301211
v -49.00862 69.09901 -0.8847232
v -47.30451 68.34997 1.206679
v -45.85314 47.82012 5.420128
v -44.899 47.60925 6.358667
v -43.90714 47.91909 7.094669
v -46.43674 71.97678 1.395889
v -47.89512 70.33506 0.1272037
v -48.46778 62.44685 0.6253548
v -40.52182 67.89207 7.420956
v -40.71357 53.18517 8.433915
v -39.57548 54.71749 9.044109
v -41.55616 54.36201 7.610743
v -41.20464 56.90895 7.568759
v -37.49989 67.34656 9.723903
v -38.711 67.29063 8.843212
v -43.88905 59.81673 5.126305
v -42.16756 55.80757 6.930492
v -42.1576 58.85066 6.662905
v -39.93795 57.8214 8.453332
v -38.27148 57.35771 9.708186
v -37.18518 56.68897 10.5249
v -39.05349 59.81213 8.960255
v -40.83891 58.93119 7.659634
v -41.93423 60.50085 6.718333
v -38.34999 65.75912 9.187531
v -38.56136 61.32221 9.219398
v -41.22734 62.12603 7.153317
v -38.48935 63.29719 9.156372
v -40.08255 65.3379 7.910021
v -39.93534 63.51778 8.099034
v -43.36033 61.80284 5.444009
v -47.35617 71.38719 0.5367976
v -40.02864 69.14841 7.700241
v -41.62485 70.68625 6.243296
v -41.37374 69.42166 6.583075
v -42.35526 68.65189 5.832378
v -44.04239 69.62418 4.22977
v -44.93325 71.35703 3.09685
v -44.6165 68.73891 3.7925
v -41.78584 66.50885 6.488092
v -43.56446 64.54172 5.119474
v -42.27424 64.3567 6.218907
v -46.24884 70.45673 1.940476
v -46.20127 68.77186 2.239005
v -43.21133 67.57153 5.224742
v -45.08432 64.55576 3.711031
v -43.46061 66.12698 5.110955
v -45.13877 67.87522 3.385502
v -45.31225 66.36768 3.336321
v -46.42371 67.4731 2.134509
v -47.40033 66.8075 1.216831
v -48.00816 65.85099 0.6698301
v -49.91347 57.49807 -0.3731835
v -46.66613 65.46311 2.120728
v -44.60961 61.58769 4.381852
v -47.09426 61.10257 2.119088
v -46.19233 59.2887 3.135223
v -45.8781 62.13567 3.215557
v -45.00331 58.41604 4.295868
v -46.06467 57.92094 3.371529
v -45.12196 56.94723 4.347039
v -45.32344 55.05287 4.370263
v -43.16747 56.86182 6.008998
v -44.06752 57.42706 5.209922
v -43.161 54.97815 6.233248
v -44.36192 54.85376 5.241129
v -44.17028 52.96399 5.664996
v -42.2572 53.41504 7.173287
v -43.76003 50.65158 6.414242
v -42.44556 52.10886 7.228179
v -49.89518 61.8499 -0.8345941
v -50.43307 60.62777 -1.297459
v -48.77433 61.70994 0.3786234
v -49.20444 60.52502 0.06752535
v -49.0633 57.23505 0.5414181
v -49.04729 58.76107 0.4128689
v -47.51523 58.2892 2.005735
v -47.69534 59.68414 1.684659
v -47.24826 56.84695 2.415454
v -49.84317 56.26112 -0.1409709
v -50.00571 54.06014 -0.0610003
v -48.25212 56.06076 1.496687
v -47.16925 54.0706 2.817924
v -46.69151 48.88723 4.232622
v -45.30798 48.48499 5.647142
v -44.81146 49.96825 5.6766
v -44.66447 51.12209 5.557611
v -45.31339 52.77925 4.698712
v -46.12529 50.00133 4.490007
v -49.19289 51.72213 1.180002
v -45.7206 51.62882 4.542628
v -46.93943 51.51858 3.413277
v -47.48175 53.10121 2.637732
v -47.94611 50.76087 2.598329
v -52.07927 49.49989 -1.802979
v -48.86209 49.68155 1.881925
v -51.44145 50.6853 -1.208989
v -50.40721 49.60887 0.2024467
v -50.79403 53.38983 -0.8480117
v -53.77337 55.00652 -4.710158
v -52.51579 51.63989 -2.660062
v -52.24181 52.94326 -2.485867
v -53.3672 52.77843 -3.943388
v -54.21262 53.50865 -5.200121
v -53.53287 46.67114 -3.316655
v -53.09501 45.50926 -2.360531
v -52.46122 46.29261 -1.683638
v -52.94898 48.73076 -2.834443
v -53.81242 51.24424 -4.405954
v -54.67404 52.47629 -5.782502
v -54.93554 46.84315 -5.532549
v -54.13766 48.20273 -4.507902
v -53.80533 49.73144 -4.215399
v -54.46719 54.61241 -5.654823
v -54.89519 56.2037 -6.400452
v -56.05917 56.6441 -8.174207
v -55.68979 41.99936 -5.359726
v -55.545 55.29846 -7.319271
v -56.42403 54.33097 -8.591568
v -55.34602 52.43414 -6.791303
v -56.24932 52.29649 -8.186221
v -55.4498 47.93323 -6.548806
v -54.82119 50.06269 -5.757956
v -55.74603 50.39322 -7.273516
v -55.30522 48.93861 -6.435402
v -56.48375 51.07007 -8.530094
v -57.11126 49.90582 -9.535982
v -54.3018 45.12901 -4.099927
v -54.57085 44.05032 -4.158649
v -56.54532 47.6145 -8.424424
v -56.09353 48.94915 -7.721708
v -56.41445 45.4883 -7.927094
v -55.46222 44.01239 -5.780599
v -56.35286 43.56292 -7.352661
v -57.46927 42.20747 -9.300372
v -56.92989 43.21656 -8.417892
v -55.99405 -36.49833 -23.77629
v -33.00219 -21.19569 5.480525
v -61.40467 -34.761 -39.81837
v -61.77282 -32.56198 -38.6557
v -61.31411 -33.89947 -38.10107
v -56.80462 -35.48276 -24.87269
v -57.60966 -40.13134 -31.3957
v -61.2598 -32.27607 -35.90494
v -60.26413 -35.39579 -35.28767
v -60.37929 -33.73812 -33.90834
v -60.90371 -34.88351 -37.37495
v -59.21769 -39.02497 -35.80933
v -58.90165 -39.98478 -35.89435
v -58.05411 -28.05312 -22.47498
v -59.74339 -35.47227 -33.33469
v -59.19636 -37.23701 -33.31251
v -57.93514 -36.06785 -28.26086
v -57.09986 -36.40257 -26.34992
v -56.47595 -38.18779 -26.33474
v -56.54763 -42.46666 -30.96392
v -56.71844 -41.25502 -30.07019
v -56.07168 -40.46911 -27.48268
v -57.20917 -38.9576 -28.94548
v -60.36607 -30.41908 -30.83385
v -61.32926 -30.87305 -34.75935
v -60.10524 -32.13871 -31.39383
v -60.80334 -28.65564 -30.90918
v -59.45353 -33.88941 -30.831
v -58.89198 -28.26911 -24.79428
v -58.22947 -40.00536 -33.37018
v -58.07752 -37.07391 -29.5865
v -59.28413 -35.33889 -31.61509
v -60.21814 -29.4712 -29.58039
v -58.65888 -33.2079 -27.89461
v -58.74377 -35.1583 -29.80439
v -58.09972 -34.33039 -27.24648
v -58.34743 -28.48539 -23.51754
v -59.20313 -31.92317 -28.41521
v -57.43684 -31.64108 -23.48521
v -58.427 -29.97416 -24.80417
v -58.89404 -30.06925 -26.11837
v -57.62014 -33.06347 -25.03472
v -56.58009 -33.92365 -23.18877
v -55.2656 -33.67115 -20.12187
v -55.80405 -34.81608 -22.08054
v -55.53145 -37.48236 -23.52185
v -54.39317 -39.12646 -22.4144
v -53.91105 -38.5805 -21.00766
v -55.02269 -36.19388 -21.45078
v -54.38186 -35.80081 -19.85466
v -56.42811 -33.1046 -22.21944
v -54.59742 -32.82794 -18.18397
v -54.07643 -34.69212 -18.45874
v -25.23021 -16.01726 7.195045
v -27.76392 -19.55017 6.651967
v -6.46121 1.783694 25.48779
v -5.042868 0.8357307 27.05218
v -49.05574 -29.80773 -7.790667
v -15.8114 17.28804 4.537011
v -16.49205 17.86617 4.099395
v -16.95044 18.69724 3.761583
v -17.51264 18.76233 3.453454
v -17.47834 17.99322 3.664164
v -19.24884 17.21724 3.295595
v -50.3097 -48.50366 -22.8828
v -47.62122 -14.44806 -2.012571
v -39.44251 3.206008 0.8412805
v -66.99154 24.24626 -30.79364
v -48.48299 35.96709 5.044017
v -50.70026 36.12088 3.137494
v -47.88133 33.52752 4.480688
v -56.29773 -32.30317 -21.33038
v -19.41543 9.584702 4.929577
v -31.60335 2.190084 3.095394
v -31.42898 5.592328 2.746413
v -30.33233 5.98159 2.933175
v -33.45898 -28.3771 4.2811
v -29.65083 -20.08895 6.321979
v -28.3942 -17.09906 6.743403
v -31.05703 -19.44106 6.140719
v -30.7173 -18.1538 6.299562
v -32.03951 -18.08928 6.040133
v -31.55209 -16.9722 6.186435
v -47.97621 -25.47817 -4.765826
v -40.16995 -56.89428 -15.10117
v -21.01844 8.731723 4.471686
v -59.35248 31.41041 -13.27369
v -57.91363 10.33982 -14.2258
v -56.92395 33.19735 -6.98664
v -59.91619 -24.47055 -24.98203
v -59.19119 -25.35682 -23.54007
v -48.12563 -12.91571 -2.342443
v -61.77802 -18.66317 -26.78167
v -62.23476 -20.96409 -30.36997
v -61.66522 -22.18688 -29.096
v -60.73547 -23.85996 -27.09167
v -42.76992 16.08405 -0.6717081
v -41.2052 17.43421 0.004567494
v -42.38498 17.48762 -0.6974337
v -49.56707 -44.14789 -17.53393
v -41.30567 -55.76552 -15.45989
v -39.18635 -56.20226 -13.24031
v -40.51357 -54.4572 -13.23533
v -50.07844 -49.96809 -24.02841
v -48.80235 -52.3511 -24.24358
v -48.62159 -51.77938 -23.18543
v -49.30848 -11.52755 -3.300997
v -39.15423 14.13956 1.434402
v -65.06767 45.18056 -26.24703
v -26.53801 5.469058 3.699914
v -25.99931 4.743633 4.042773
v -27.35859 6.224986 3.422783
v -28.55054 6.206493 3.224546
v -28.44132 3.753076 3.58204
v -26.79069 4.641978 3.821949
v -27.55627 4.698473 3.605143
v -27.98318 5.345848 3.392333
v -27.81829 4.24086 3.64232
v -29.32002 5.533445 3.136047
v -30.52972 4.622219 2.977072
v -29.08648 -0.04383025 4.486051
v -29.53051 2.066179 3.696773
v -31.30551 0.3543176 3.675492
v -65.45037 -3.114029 -30.5193
v -65.79749 -3.179112 -32.26981
v -66.10109 -3.716563 -34.3301
v -67.84196 1.978951 -38.19138
v -68.30563 1.979344 -40.80235
v -67.73478 0.924088 -38.62094
v -66.93653 -1.918392 -37.09425
v -67.2568 -0.3972018 -37.3424
v -66.22016 -2.332273 -33.73199
v -66.93177 0.9312482 -34.47878
v -66.36832 0.0813162 -32.45647
v -65.92574 -0.1839035 -30.68858
v -29.72934 -59.59529 -6.925619
v -29.24397 -58.20999 -5.835822
v -31.05364 -57.19983 -6.633946
v -30.36258 -58.60318 -6.916308
v -25.79749 10.18845 3.38249
v -58.57135 -17.24626 -17.27681
v -52.98814 -39.97237 -20.31619
v -51.73855 -42.9578 -20.38606
v -50.60593 -44.42742 -19.57096
v -52.22939 -40.31863 -19.18517
v -52.82613 -41.65323 -21.36132
v -51.93726 -41.63325 -19.67836
v -57.31706 -10.46614 -12.6573
v -29.48136 -2.642992 5.115678
v -57.12825 6.449018 -12.34772
v -44.59551 -50.85609 -15.48325
v -62.02698 14.98451 -20.3879
v -4.310518 15.75833 19.59997
v -18.83718 -13.96186 11.93714
v -18.764 -13.81779 12.83866
v -18.65187 -13.04853 12.63846
v -31.74891 -58.73219 -8.09326
v -30.37202 -60.71057 -8.094017
v -31.78922 -60.14233 -8.979827
v -33.67855 -61.09498 -11.36533
v -32.84865 -62.06181 -11.21494
v -35.38755 -56.87313 -9.89168
v -32.5802 -60.66767 -10.03918
v -35.7653 -59.20574 -12.08459
v -34.24196 -58.84275 -10.32415
v -35.88644 -57.81236 -11.10415
v -36.53149 -55.87012 -10.18691
v -41.65467 -53.50656 -13.7999
v -40.39785 -50.36197 -9.712144
v -40.50546 -53.23036 -12.12033
v -68.87363 7.098168 -39.14607
v -35.92654 10.66748 1.9147
v -30.10145 -32.38015 5.284779
v -9.060175 -2.815189 26.22538
v -9.563678 -0.3819121 23.3908
v -8.181833 0.8326337 24.3602
v -49.31105 -45.62718 -18.36953
v -50.1895 -47.16517 -21.29509
v -49.6369 -48.46679 -21.53982
v -33.1064 -30.02811 4.195436
v -19.40684 15.65652 3.559521
v -20.74441 14.76348 3.485303
v -19.82108 13.88558 3.631572
v -34.18378 -44.34799 -1.515558
v -33.79158 -43.51151 -0.8280643
v -35.04033 -41.96691 -0.7117144
v -37.27723 -15.77417 4.410718
v -47.38637 -50.60043 -19.68284
v -48.20144 -51.13218 -21.67654
v -58.08808 33.75534 -9.543533
v -57.69836 35.73177 -8.348651
v -58.56863 36.78482 -10.73401
v -58.25548 35.94758 -9.859783
v -7.027975 30.67048 18.19185
v -40.19495 5.356054 0.3540012
v -38.81326 5.515985 0.8570591
v -37.62054 7.815322 1.177934
v -18.88966 -13.61456 11.41918
v -22.02919 7.955557 4.377092
v -36.2918 -17.33635 4.772043
v -43.25442 -30.71107 -2.191257
v -45.19555 -30.41636 -3.813443
v -44.08282 -33.90369 -4.23476
v -52.11775 21.40373 -8.898364
v -4.322248 11.04465 22.04545
v -64.0705 -13.14415 -32.28546
v -64.49403 -11.88522 -33.41565
v -42.39499 28.69246 4.342494
v -42.13266 29.33908 5.151946
v -41.34916 29.17256 5.380215
v -41.23011 29.66096 5.915483
v -20.83678 6.985823 5.424467
v -23.42383 6.806977 4.262362
v -26.93314 7.844246 3.371193
v -26.38506 6.42353 3.579926
v -23.80935 7.695741 3.921283
v -22.41508 8.74337 4.036588
v -24.09745 8.626971 3.710157
v -41.4585 2.403015 0.2554197
v -62.32166 7.746677 -20.15559
v -43.45148 -50.1559 -13.22621
v -26.03037 -13.38642 7.276414
v -56.38325 36.6511 -5.249593
v -56.24241 35.67279 -5.112379
v -18.43968 -12.37418 13.35433
v -18.39896 -12.69444 14.58954
v -18.1375 -11.31793 13.25443
v -17.76132 -10.63632 13.9968
v -18.49163 -12.07475 12.38427
v -19.20327 -14.44902 10.63484
v -18.67842 -11.616 11.41414
v -18.29796 -10.95239 12.06816
v -19.03709 -11.54743 10.82621
v -19.7829 -11.52328 10.03498
v -19.761 -12.69768 9.925035
v -19.80233 -13.65112 9.387937
v -67.77415 5.24935 -35.41477
v -21.55472 5.035936 5.905124
v -17.204 24.61679 5.927775
v -17.59462 24.57358 5.634493
v -18.35978 24.22151 4.805657
v -17.88293 23.86563 4.814397
v -16.93349 22.83463 4.679039
v -43.18397 37.04035 9.196858
v -43.52695 36.50159 8.765671
v -43.70544 35.5385 8.178858
v -44.77295 36.63128 8.014526
v -34.71114 -13.36748 5.33672
v -35.27872 -15.45816 5.186363
v -37.07743 -56.83518 -11.46694
v -39.04575 -54.33058 -11.43227
v -20.67073 1.23552 7.934142
v -31.20176 -29.04535 5.132387
v -67.00693 27.91467 -31.21589
v -67.11787 25.27475 -31.24664
v -24.59137 2.581085 5.308177
v -22.88758 0.9858277 6.660563
v -27.82479 -1.646137 5.384003
v -29.65178 -4.61098 5.564713
v -26.30492 -2.793356 6.225721
v -26.00156 -4.991725 6.844037
v -24.65907 -3.360165 7.027265
v -22.96634 -1.447284 7.357434
v -22.95919 -4.566847 8.000923
v -21.7106 -4.999656 8.689817
v -61.51067 -20.82246 -27.49059
v -61.36755 -18.20577 -25.0597
v -62.30783 -16.51263 -27.06993
v -62.65784 51.83368 -20.31416
v -38.39982 -34.19871 0.05317431
v -57.63478 -27.68419 -21.15672
v -56.9958 -29.70512 -21.08817
v -55.98979 -31.56931 -20.15296
v -55.42992 -30.82168 -18.4941
v -56.29206 -29.72034 -19.53844
v -56.64068 -27.93501 -19.0997
v -55.57948 -29.15715 -17.70223
v -63.67357 -14.70184 -31.63016
v -63.26564 -15.48458 -30.38297
v -3.922757 3.534003 25.95423
v -3.840426 6.022507 24.68643
v -5.540316 5.889342 23.9228
v -4.937927 3.425788 25.56364
v -39.72721 -36.44536 -1.775678
v -19.73243 6.894567 6.211304
v -56.73989 -26.7523 -18.59911
v -65.02991 -5.304868 -30.26949
v -38.51648 -52.6558 -9.536015
v -38.35492 -42.84048 -3.520767
v -36.09271 -45.51853 -3.255502
v -37.48301 -42.91843 -2.882261
v -33.97577 -37.32272 2.046306
v -63.88424 20.13934 -23.71421
v -9.808833 29.75922 16.63557
v -61.90437 40.48603 -19.13685
v -60.93004 9.176757 -18.06957
v -39.78325 -7.939478 2.694208
v -16.34386 21.30042 4.33245
v -16.05699 20.00301 4.291362
v -14.86325 21.76858 5.566502
v -42.27477 -46.0197 -8.802741
v -46.0207 -40.08413 -9.583381
v -32.91385 -17.98139 5.82593
v -40.7821 3.780473 0.3018706
v -41.38039 36.62562 9.880672
v -38.53609 34.51373 9.885637
v -38.55918 35.61301 10.56576
v -39.46168 37.3869 11.14594
v -40.32813 33.86797 8.910401
v -40.65335 34.9442 9.371684
v -41.55997 -21.34577 1.658004
v -40.87691 -22.19408 1.955259
v -42.67723 -22.41714 0.7272868
v -43.66599 -15.18594 0.9758604
v -67.3911 22.38327 -31.70104
v -15.61376 15.98693 4.880926
v -17.37946 17.18214 3.819963
v -35.05095 -18.0398 5.170923
v -33.70501 -20.08727 5.405982
v -54.46938 -23.02698 -12.44189
v -55.43789 -21.52821 -13.43589
v -55.37745 -19.59 -12.52006
v -60.40414 -19.97973 -23.26105
v -58.99177 -17.9684 -18.53643
v -60.05548 -22.55607 -24.02407
v -56.47033 -19.50323 -14.30911
v -56.28423 -21.736 -15.0008
v -57.42603 -19.19891 -15.95997
v -56.70329 -23.33408 -16.59766
v -55.73874 -23.28958 -14.73734
v -57.97673 -21.99052 -18.47068
v -57.14356 -24.85966 -18.29742
v -57.83348 -24.00824 -19.30032
v -58.43736 -24.31694 -20.91091
v -59.2647 -20.62066 -20.66735
v -59.48245 -22.22643 -22.24401
v -59.65721 -19.17961 -20.77803
v -60.30283 -17.69721 -21.57033
v -54.5563 -28.43166 -15.3891
v -63.61687 -16.10897 -32.58792
v -62.99389 -17.23759 -30.55416
v -62.69173 -15.50299 -27.85663
v -62.47216 -17.70648 -28.73144
v -30.30893 -33.86808 4.971431
v -25.56359 -18.48402 7.036434
v -58.78772 40.54992 -11.92273
v -57.28053 38.91534 -7.796505
v -56.73245 40.41048 -6.958546
v -58.22645 38.79929 -10.16088
v -57.80146 39.29818 -9.237527
v -57.52555 40.42236 -8.96347
v -57.98447 42.62488 -10.51827
v -58.16911 40.79044 -10.51498
v -46.66263 36.74397 6.808908
v -47.71355 37.35794 6.199487
v -46.57556 35.2833 6.270094
v -67.393 2.087293 -35.81851
v -68.04779 4.513968 -37.13522
v -39.70543 -16.80748 3.23198
v -44.66449 13.67301 -2.135393
v -44.95533 17.76109 -2.630352
v -45.66412 17.1516 -3.197015
v -58.57617 41.96788 -11.70791
v -60.92597 15.03862 -18.82594
v -64.09695 -11.96777 -31.30799
v -45.07572 -33.43335 -4.975862
v -45.24929 -31.59834 -4.352186
v -42.10241 3.734615 -0.2238502
v -47.24144 -43.21935 -13.22326
v -31.47158 -32.51856 4.61374
v -31.23159 -31.41879 4.862415
v -19.13501 -18.67221 8.98853
v -18.97762 -16.22717 9.648711
v -20.4749 -17.37921 8.530013
v -21.76169 -19.26208 7.762582
v -22.62863 -17.59889 7.633015
v -19.38859 -15.37845 9.515842
v -20.64125 -15.85223 8.683801
v -34.23282 5.612535 2.163065
v -35.4544 6.87041 1.813684
v -36.75648 6.677298 1.445049
v -37.84112 5.331617 1.181571
v -36.34767 4.067899 1.687292
v -37.87855 4.188987 1.22331
v -38.90346 1.369246 1.291675
v -22.83179 -15.07802 8.055527
v -22.02175 -13.1164 8.676744
v -24.83099 -10.58606 7.645558
v -16.56598 24.11803 5.850363
v -16.23011 23.37407 5.493016
v -13.78209 21.92892 6.587244
v -65.95058 20.66094 -27.97019
v -48.10104 -44.52209 -15.48534
v -37.42885 10.21513 1.378494
v -38.61063 11.67626 1.171836
v -44.047 3.310868 -1.013498
v -39.2582 -11.52613 3.372817
v -21.34252 -2.20287 8.470805
v -44.02151 17.22998 -1.773726
v -43.31914 17.75693 -1.363394
v -42.56836 -50.85825 -12.62349
v -38.80855 -4.223217 2.413531
v -35.90963 2.136847 2.02014
v -37.43247 2.572915 1.535487
v -37.22148 1.000198 1.869955
v -38.95969 -7.714252 3.030199
v -36.8676 -6.658924 3.663037
v -34.71682 -2.269492 3.353842
v -36.88662 -3.296622 2.894449
v -33.66584 0.984335 2.819648
v -33.30637 -0.3302856 3.25475
v -35.83169 -0.5945079 2.584368
v -38.91898 -1.328658 1.799868
v -35.75289 -4.555044 3.5869
v -42.37159 -32.50116 -2.210949
v -40.0381 -33.97818 -1.001847
v -40.3535 -32.29431 -0.6082328
v -41.58949 -50.00912 -10.76711
v -43.40554 -49.14368 -12.38362
v -41.49342 -51.20377 -11.58886
v -40.54565 -47.82888 -8.119198
v -41.93204 -48.46516 -10.04547
v -48.57766 -49.22297 -20.34164
v -49.37962 -47.01085 -19.67751
v -47.16026 -49.37144 -18.12187
v -48.17855 -47.57277 -18.13045
v -47.29164 -45.92181 -15.34103
v -46.64892 -44.434 -13.24794
v -46.15673 -46.55393 -14.10296
v -46.87558 -48.39404 -16.74138
v -45.49052 -50.4831 -16.47903
v -44.61701 -49.55871 -14.34355
v -45.64892 -49.02933 -15.40952
v -44.69026 -47.72558 -12.96511
v -42.66628 -49.45115 -11.67741
v -43.46536 -47.66693 -11.32002
v -34.51904 -6.809329 4.532747
v -52.78657 -37.62241 -18.15553
v -52.9599 -38.97436 -19.49746
v -59.42316 40.22281 -13.36528
v -62.14342 9.226789 -20.00621
v -32.17529 -29.16065 4.717788
v -15.33329 -6.400809 15.8202
v -20.76301 13.72936 3.547968
v -21.89118 13.41855 3.47465
v -42.16671 33.63102 7.973747
v -39.78959 32.41354 8.33874
v -44.08184 -42.33963 -8.63309
v -48.3576 3.724432 -3.547744
v -48.80376 2.624062 -3.629456
v -50.69966 -36.83189 -14.04462
v -28.76018 -6.178901 6.172327
v -8.388987 4.339512 21.8696
v -7.137814 2.636734 24.33112
v -6.392757 4.925439 23.73208
v -69.36044 9.900005 -39.99281
v -35.55286 -27.19187 3.594959
v -32.80329 -25.65051 4.927649
v -48.55689 22.00985 -5.704047
v -48.19318 22.78001 -4.863639
v -48.84163 22.58445 -5.527913
v -49.49191 24.11461 -4.844032
v -36.52889 -41.99406 -1.710492
v -40.482 -10.15318 2.664404
v -68.93296 8.992363 -38.3457
v -38.52447 8.692245 0.8856252
v -38.0378 -5.490606 2.966102
v -40.13353 -3.04285 1.683303
v -35.38824 -21.08176 4.731226
v -33.78474 -23.62789 4.904707
v -34.07304 -21.63979 5.091406
v -36.71156 -21.38225 4.180031
v -35.20868 -22.81975 4.532385
v -37.37566 -24.15831 3.405919
v -66.94485 2.879919 -33.20895
v -66.23479 1.967462 -30.80476
v -65.57016 1.644987 -28.58971
v -66.13766 3.669834 -29.75606
v -8.824814 1.417197 23.13135
v -43.11919 14.99275 -0.9454641
v -3.593783 18.00703 18.9171
v -52.73608 -36.38888 -17.15042
v -53.20132 -34.42001 -16.66822
v -47.79784 4.690149 -3.396949
v -32.27755 -34.16423 3.917968
v -32.36471 -32.15545 4.225875
v -36.7599 -37.94526 -0.1091942
v -33.53169 -33.71478 3.318101
v -35.1628 -32.21464 2.725147
v -34.94013 -36.29333 1.747482
v -34.41362 -34.50736 2.602042
v -37.84671 -36.47968 -0.352951
v -36.68178 -36.11273 0.6387745
v -38.96479 -31.81914 0.4899192
v -36.37004 -33.34187 1.719139
v -36.41782 -34.75293 1.255321
v -35.25948 -30.56049 3.007808
v -36.98977 -31.19696 1.915612
v -37.89212 -30.52363 1.585762
v -63.77428 6.499884 -22.99094
v -43.29227 -44.07425 -8.74271
v -36.44899 -39.53574 -0.5430247
v -44.24511 -40.61401 -7.835248
v -44.16705 -46.1639 -11.13301
v -43.43012 -46.52622 -10.48549
v -44.52867 -44.2716 -10.36706
v -45.58076 -44.8499 -12.0507
v -45.30665 -43.35253 -10.72591
v -44.83759 -41.98735 -9.290698
v -47.37473 -39.97435 -11.22577
v -46.10005 -43.22195 -11.65867
v -45.93278 -41.55848 -10.32947
v -42.38949 -43.80717 -7.643579
v -40.47197 -46.65488 -7.360316
v -40.52946 -44.02383 -5.932683
v -41.66206 -44.83874 -7.478464
v -37.43033 -47.97329 -5.521281
v -38.57486 -46.38237 -5.50527
v -39.78667 -45.83921 -6.239374
v -37.87881 -44.80477 -4.116871
v -41.89177 -42.54841 -6.470727
v -40.05608 -42.47472 -4.737579
v -47.17102 -38.66917 -10.15328
v -46.14345 -38.53086 -8.786321
v -45.12619 -39.48719 -8.175133
v -43.98687 -39.6587 -7.053295
v -42.841 -41.64238 -6.930064
v -43.8231 -38.84385 -6.446246
v -36.61709 -41.01048 -1.322407
v -46.7076 -33.73953 -6.880847
v -42.00471 -39.74959 -5.16094
v -38.94041 -39.79641 -2.562444
v -38.27674 -37.79228 -1.197146
v -41.22406 -35.3447 -2.482497
v -39.61761 -38.37891 -2.489416
v -38.36837 -38.95623 -1.724614
v -39.00881 -35.94981 -1.013262
v -39.93244 -39.49975 -3.246033
v -40.79871 -37.19943 -2.956687
v -42.32124 -36.16816 -3.735045
v -41.41135 -38.52363 -4.059494
v -43.37144 -35.38384 -4.283048
v -42.87354 -38.40649 -5.312704
v -43.48714 -37.06766 -5.213479
v -44.78356 -35.55822 -5.722119
v -44.88376 -37.64763 -6.886808
v -46.21638 -32.59908 -5.792171
v -46.85015 -30.99594 -5.73035
v -46.96578 -35.24818 -7.962676
v -48.20625 -35.69536 -9.716239
v -48.92237 -33.70397 -9.582703
v -48.3726 -31.04776 -7.5123
v -67.91594 7.371243 -34.88187
v -68.4199 9.441401 -36.00383
v -69.02086 10.8726 -37.88452
v -24.31622 -13.05161 7.666176
v -23.6211 -11.77605 7.886974
v -25.91816 -11.43662 7.408872
v -27.59613 -12.26231 7.067451
v -29.97297 -14.18906 6.593378
v -27.34941 -14.3164 7.044812
v -29.62837 -13.19073 6.674303
v -29.68411 -11.1425 6.56385
v -30.28137 -9.601817 6.284519
v -31.37408 -12.74795 6.268723
v -31.23479 -14.9171 6.322453
v -32.76389 -13.43288 5.934027
v -33.27203 -16.04918 5.787243
v -53.96915 -31.55725 -16.17845
v -54.28611 -30.13769 -15.90073
v -53.08067 -31.93372 -14.8297
v -17.98681 4.603825 8.805901
v -41.0868 30.45034 6.576589
v -40.91876 31.73296 7.470595
v -61.62338 -16.05181 -24.35596
v -4.569622 30.44303 18.74945
v -36.46804 -20.26122 4.432497
v -31.53773 -2.214272 4.322061
v -50.3105 -43.06882 -17.92475
v -49.98577 -41.97845 -16.55955
v -51.16332 -41.07526 -17.86163
v -51.24724 -37.50112 -15.39682
v -51.76399 -39.37046 -17.6258
v -51.09608 -39.67382 -16.70019
v -48.96373 -41.99294 -14.92062
v -48.12547 -42.8838 -14.2787
v -47.79569 -41.51989 -12.79612
v -49.89932 -40.62024 -15.41429
v -48.73776 -39.26228 -12.70829
v -50.49242 -38.76315 -15.04062
v -50.12881 -37.95636 -13.9
v -49.59431 -39.63337 -14.23883
v -48.27802 -38.30758 -11.41805
v -46.77514 -36.68705 -8.510754
v -47.84694 -37.58503 -10.35975
v -56.58722 -14.33941 -12.56212
v -55.88793 -16.8263 -12.27936
v -55.14203 -17.42605 -11.30581
v -55.42678 -14.73321 -10.87122
v -55.58464 -15.88003 -11.46101
v -40.3265 13.81691 0.7082228
v -68.95811 21.26199 -36.539
v -63.04268 25.10298 -22.06953
v -47.86715 27.29546 -0.1289525
v -15.41054 10.49853 8.059949
v -63.87843 -11.05583 -29.46408
v -62.94551 -13.18517 -27.11784
v -58.44867 43.81365 -11.69967
v -3.550262 8.643147 23.515
v -4.341895 9.829366 22.64457
v -61.02382 50.21317 -16.98662
v -16.51179 16.38655 4.270756
v -17.69176 15.49526 3.945609
v -18.13075 13.02526 4.175332
v -18.88116 14.41207 3.727279
v -21.52597 9.089388 4.173306
v -22.7885 11.7041 3.538076
v -24.5019 10.78433 3.484099
v -23.06189 12.33463 3.465773
v -22.94959 10.06894 3.70928
v -21.52956 10.44638 3.865209
v -20.12617 9.930555 4.404872
v -20.8774 13.07211 3.578211
v -10.39862 30.66789 16.87258
v -9.542912 30.79635 17.30459
v -10.5211 31.86368 17.48037
v -65.15285 27.10707 -26.46884
v -55.55401 6.03292 -10.39659
v -63.88643 -4.768913 -25.34905
v -66.14835 27.8228 -28.89336
v -66.9679 30.0253 -31.39161
v -67.54843 29.6091 -32.89533
v -67.70144 32.18808 -33.42888
v -66.87244 31.98564 -31.14622
v -67.35779 33.11207 -32.40236
v -67.20502 34.34119 -32.13615
v -66.2416 38.63807 -29.44545
v -66.76161 39.06925 -30.80361
v -66.91888 36.4017 -31.31471
v -65.81159 35.0407 -28.38329
v -66.35783 32.12635 -29.69404
v -66.23615 34.01995 -29.45997
v -65.20966 33.1713 -26.8399
v -6.483079 6.46384 22.8526
v -6.488111 8.422259 21.87368
v -4.813649 8.448564 23.10731
v -5.681981 10.92993 21.3124
v -62.48222 37.74465 -20.33031
v -62.06504 38.75465 -19.41068
v -61.95031 23.91051 -20.14003
v -58.43707 35.51602 -10.35446
v -61.78799 37.32699 -18.70805
v -61.14418 36.23297 -17.0864
v -60.21935 35.52363 -14.86946
v -59.56383 35.72803 -13.19719
v -59.16273 36.94384 -12.28812
v -60.15229 37.55846 -14.81644
v -61.25256 38.06404 -17.48207
v -61.12645 39.20063 -17.27584
v -59.94246 39.21772 -14.49462
v -61.83206 48.19426 -18.6943
v -59.34617 41.88977 -13.36954
v -62.14878 47.03268 -19.47666
v -61.10785 46.7966 -17.33538
v -60.89099 48.23777 -16.8114
v -58.10812 45.62868 -11.19238
v -59.66854 47.80672 -14.29193
v -59.0667 45.6695 -13.11863
v -60.93975 40.69085 -16.87309
v -60.07045 41.1502 -14.96717
v -59.36303 43.26561 -13.56756
v -60.92099 43.68401 -16.99144
v -60.4164 45.37457 -15.86189
v -61.7634 41.83796 -18.82059
v -63.81402 47.12193 -23.15403
v -62.1155 49.85851 -19.30122
v -63.82725 49.60987 -22.98519
v -64.631 46.09549 -25.07648
v -62.74166 49.00425 -20.67338
v -63.01499 46.56462 -21.40366
v -61.65244 45.18079 -18.54412
v -63.35643 41.48873 -22.46128
v -62.26388 43.33003 -19.94374
v -63.5568 45.07439 -22.72414
v -18.25382 8.275331 6.594154
v -34.01955 -14.87786 5.594255
v -13.95673 -7.161489 20.14116
v -12.78106 -6.42031 22.69905
v -12.57567 -3.751334 20.34237
v -36.57283 -14.56886 4.703092
v -42.93235 4.212347 -0.6574846
v -49.73919 -34.60216 -11.21673
v -52.40945 -33.96957 -14.9736
v -51.60293 -35.882 -14.88234
v -49.85329 -36.45765 -12.5039
v -51.36077 -33.64568 -13.05055
v -52.66865 17.39504 -10.26307
v -39.96488 -6.025952 2.303492
v -10.18285 25.6107 13.76732
v -42.86059 -8.732211 1.236771
v -65.2406 21.53347 -26.44554
v -67.09169 19.67644 -30.71951
v -66.7032 22.00647 -29.84818
v -65.9396 26.17998 -28.29798
v -66.72382 26.0757 -30.27692
v -66.4976 24.68646 -29.60036
v -65.71552 24.17659 -27.66194
v -65.3988 30.67351 -27.14007
v -65.81165 30.49518 -28.19554
v -64.89076 24.63115 -25.82409
v -64.27944 26.56313 -24.49369
v -64.46114 44.13902 -24.85611
v -62.63416 36.1404 -20.66653
v -64.3502 42.67129 -24.68924
v -65.50922 43.42255 -27.39691
v -62.60866 39.93534 -20.77533
v -64.78699 28.38935 -25.63612
v -66.13082 39.8987 -29.00224
v -65.68185 41.76989 -27.94977
v -65.31081 39.30074 -27.15495
v -65.4396 36.82976 -27.46114
v -63.9248 41.1788 -23.79845
v -63.15528 38.79243 -21.9717
v -64.84507 40.74929 -25.94796
v -63.97355 37.94613 -23.85948
v -64.84365 37.04491 -25.95635
v -63.7534 36.10606 -23.29502
v -64.60347 33.49767 -25.35987
v -63.72912 33.62258 -23.23896
v -63.61143 29.75649 -23.01966
v -63.01611 33.71241 -21.54921
v -63.90527 32.20903 -23.64331
v -64.3488 -5.296861 -27.28148
v -41.85685 -9.508733 1.870574
v -35.14579 -25.29521 4.15341
v -42.01595 30.16336 5.899596
v -62.75198 -1.84103 -21.28619
v -62.71016 -4.278477 -21.79143
v -64.47054 -3.450574 -26.80584
v -63.82729 -1.5072 -24.03733
v -62.54824 0.1710954 -20.54519
v -63.44923 -0.2944219 -22.74323
v -63.81889 1.490333 -23.41479
v -64.33621 -2.277159 -25.88673
v -64.6039 -0.5567041 -26.12514
v -46.78679 17.24146 -4.337087
v -51.37054 8.604829 -7.014665
v -39.6899 -20.97959 2.827548
v -64.21487 -8.378655 -28.90426
v -64.16537 -6.907885 -27.59025
v -63.4814 -8.758172 -26.16578
v -63.58874 -7.340646 -25.66365
v -62.03305 -7.164913 -20.97356
v -62.74553 -6.729267 -22.70723
v -63.31075 -6.296931 -24.16613
v -62.918 -10.37201 -25.13018
v -39.1809 -22.30918 2.864306
v -61.11478 33.21896 -17.06354
v -42.49695 -14.83277 1.735157
v -36.79938 -22.77309 3.919883
v -37.63131 -18.81268 4.081903
v -42.8203 -20.50172 0.9591848
v -41.2945 -16.11382 2.417232
v -41.82832 -16.79739 2.071392
v -38.86188 -17.90387 3.574433
v -38.47861 -20.14256 3.565997
v -39.85556 -19.10334 2.967495
v -40.48514 -19.96635 2.530984
v -41.56732 -18.69926 2.041985
v -43.00118 -17.21866 1.310811
v -43.0996 -18.90771 1.02524
v -61.68833 35.00957 -18.41683
v -60.82711 34.8644 -16.28284
v -62.20888 34.19574 -19.65461
v -61.71521 32.83392 -18.51482
v -60.61714 31.32676 -16.12188
v -56.39946 -25.72486 -17.27545
v -55.75299 -27.69715 -17.15269
v -48.97935 -28.7836 -7.22905
v -45.13578 -28.61863 -3.051612
v -45.72077 -26.75194 -2.914854
v -46.5903 -26.99363 -3.841729
v -46.10701 -28.13896 -3.798776
v -47.09333 -28.49301 -4.921485
v -48.0158 -28.4293 -5.910482
v -47.43637 -27.4462 -4.878991
v -49.21672 -27.20851 -6.845762
v -48.4061 -26.72132 -5.680349
v -49.28923 -31.72774 -9.000374
v -50.22269 -33.00811 -10.97888
v -35.43842 -28.59295 3.354624
v -53.53819 -28.92075 -13.86481
v -52.92199 -30.46478 -13.68946
v -52.33707 -32.2052 -13.74404
v -50.50125 -30.83459 -10.18209
v -51.2549 -31.56383 -11.68263
v -52.09511 -29.88116 -12.03718
v -50.41836 -29.41137 -9.381817
v -50.66171 -26.35537 -8.298191
v -51.64844 -25.09313 -9.108891
v -51.79652 -26.90433 -10.1065
v -50.28576 -27.9265 -8.529475
v -51.59121 -28.42471 -10.54761
v -52.54072 -26.83092 -11.17383
v -55.46293 -25.66183 -15.47093
v -54.94648 -27.06351 -15.31842
v -53.86183 -27.67141 -13.70519
v -54.3046 -25.87327 -13.49941
v -53.30796 -26.35668 -12.13486
v -54.4351 -24.47118 -13.04394
v -52.62907 -25.0101 -10.50443
v -50.01895 -19.66226 -5.202428
v -51.5993 -21.00809 -7.512774
v -36.32238 -26.46699 3.410978
v -42.99709 -28.95181 -1.355004
v -41.99254 -30.61246 -1.17603
v -38.31085 -27.26781 2.230301
v -39.41047 -24.80747 2.23983
v -37.98999 -29.64748 1.782777
v -41.30815 -26.25517 0.7164335
v -41.16828 -30.26762 -0.4508756
v -40.28196 -28.22194 0.8130575
v -40.59793 -29.48459 0.2137162
v -38.85378 -25.9659 2.251154
v -40.28064 -25.58083 1.548023
v -41.10997 -24.83615 1.207558
v -43.63854 -27.11013 -1.247078
v -41.91594 -28.35996 -0.3268465
v -42.3911 -26.68003 -0.1502746
v -42.8785 -25.18672 -0.08117794
v -47.40713 -24.67291 -3.88983
v -46.25177 -24.22872 -2.613723
v -43.79522 -23.50703 -0.3337405
v -44.44891 -24.72484 -1.173398
v -45.4762 -22.99565 -1.587723
v -51.87548 -22.48016 -8.392191
v -49.3387 -25.21255 -6.201643
v -50.66145 -23.80388 -7.297691
v -49.43193 -23.48646 -5.677449
v -49.76084 -21.57459 -5.434516
v -48.50399 -22.31044 -4.306933
v -47.47782 -23.36914 -3.540064
v -49.03907 -20.86746 -4.449655
v -47.62769 -21.18164 -3.091624
v -45.83895 -21.52186 -1.526661
v -55.97328 4.865828 -10.61295
v -42.90912 2.946786 -0.4346337
v -43.70136 1.532424 -0.5408127
v -43.85699 0.3511662 -0.3911143
v -69.46474 12.79866 -39.26923
v -56.05638 26.13527 -10.17483
v -42.24414 -1.8376 0.6236932
v -62.46565 -11.50593 -24.30891
v -63.36763 -10.1348 -26.59467
v -62.60886 -12.93238 -25.72458
v -69.14404 17.61526 -37.10588
v -40.98725 -8.72065 2.243786
v -41.96399 -7.322495 1.553235
v -54.78208 6.131578 -9.572863
v -58.77158 -11.51632 -15.44569
v -47.63959 -11.07054 -1.861116
v -45.60173 35.72491 7.112084
v -42.5022 35.66189 8.890176
v -43.69379 34.29412 7.565108
v -47.99204 34.18783 4.689763
v -44.92415 34.06848 6.715379
v -41.69471 30.75236 6.497725
v -43.03582 32.65786 6.994408
v -43.52529 29.74793 4.807231
v -43.61566 30.89992 5.651451
v -45.3107 33.08401 5.97087
v -45.11486 30.51646 4.537221
v -47.33804 31.71818 3.849656
v -45.15568 28.34081 2.621428
v -44.58711 29.7772 4.248055
v -47.99501 28.08755 0.5744398
v -45.94718 28.52113 2.323106
v -47.35669 28.55792 1.40433
v -47.88617 30.53441 2.660819
v -55.31425 -18.59627 -12.01766
v -54.59018 -19.59557 -11.26752
v -51.25001 7.432161 -6.641139
v -56.4846 -16.64001 -13.19507
v -50.47996 23.79511 -5.797333
v -51.67828 24.55533 -6.14175
v -50.62072 25.10303 -4.661579
v -49.13913 25.02225 -3.672995
v -53.1726 25.53671 -6.807273
v -67.06869 6.480121 -32.01934
v -56.43257 33.57249 -5.891053
v -55.14895 34.82989 -3.215524
v -54.54252 33.70952 -2.70551
v -55.59279 33.7349 -4.339669
v -54.42797 -21.27675 -11.6605
v -52.80051 -23.15721 -9.977831
v -53.31721 -21.26821 -9.958948
v -62.00296 -11.39396 -22.77037
v -59.56601 -17.25244 -19.48096
v -61.98602 -14.63037 -24.64014
v -62.17879 -12.99464 -24.26106
v -61.51449 -13.90862 -22.67837
v -57.60355 -15.14511 -14.60356
v -59.18636 -12.8357 -16.69795
v -58.07782 -14.73119 -15.3096
v -60.27981 -16.05306 -20.57454
v -59.18936 -14.98333 -17.56166
v -60.13397 -13.69167 -19.03051
v -60.32734 -11.99371 -18.71859
v -60.396 -9.706824 -18.02585
v -61.42084 -12.35853 -21.63369
v -62.62162 -8.837603 -23.27153
v -62.27323 -10.15071 -22.87707
v -61.43761 -10.81271 -20.93755
v -59.66257 -11.07869 -16.99243
v -61.45511 -4.692627 -18.912
v -60.00524 -4.92156 -16.04387
v -60.01677 -6.149341 -16.30374
v -61.27621 -6.509247 -18.96174
v -61.13919 -9.040172 -19.43143
v -60.31632 -7.26242 -17.14508
v -59.265 -8.089357 -15.34523
v -58.80262 -6.961488 -14.30055
v -58.47483 -10.04306 -14.44199
v -57.13112 -9.189571 -12.0941
v -58.09963 -9.268374 -13.63123
v -57.72671 -11.25222 -13.51669
v -57.78991 -6.818307 -12.64305
v -54.87194 4.793672 -9.36572
v -55.81785 2.060982 -9.939716
v -61.90769 -1.820702 -19.39844
v -57.88283 -12.66383 -14.22197
v -55.02544 -12.93693 -9.856325
v -64.20938 7.839967 -23.87574
v -69.06035 12.59931 -37.62396
v -68.69393 16.36258 -35.51273
v -69.31365 16.26333 -37.81705
v -69.3792 14.89502 -38.33593
v -54.65263 31.3744 -4.098062
v -68.21542 17.25204 -33.98564
v -68.91714 18.78615 -36.24733
v -68.74989 21.89686 -35.89706
v -68.06329 21.4594 -33.65696
v -68.50593 19.71024 -34.91211
v -67.85341 18.68069 -32.79895
v -67.19703 18.00831 -30.93227
v -61.69579 10.1875 -19.38585
v -61.06039 11.31193 -18.57526
v -62.038 12.73465 -20.21615
v -62.5732 11.00196 -20.92103
v -64.06252 15.7551 -23.86218
v -62.37913 17.03775 -21.04037
v -63.17919 14.702 -22.1981
v -63.37307 11.28592 -22.32378
v -64.12282 13.57059 -23.86754
v -63.20544 23.7103 -22.42712
v -63.42706 21.95821 -22.86424
v -65.56409 12.72393 -26.87632
v -64.31698 11.68776 -24.15826
v -62.47011 20.30478 -21.23443
v -63.97243 17.6061 -23.79593
v -64.88435 18.44072 -25.60541
v -66.33867 18.65417 -28.78577
v -65.66283 16.48419 -27.11911
v -64.95802 15.56745 -25.6167
v -65.74421 14.54308 -27.2943
v -66.78553 16.69961 -29.81156
v -67.09666 15.90563 -30.61275
v -66.83861 13.83232 -30.01307
v -67.80146 16.57412 -32.64358
v -67.66677 13.49075 -32.34652
v -68.66714 11.8869 -36.15785
v -68.55338 13.30007 -35.50076
v -68.25271 11.63453 -34.70707
v -67.63554 9.708287 -32.96895
v -67.23949 13.13641 -31.12098
v -67.3172 11.44057 -31.54888
v -66.31591 13.56411 -28.64388
v -64.84924 9.967542 -25.24462
v -65.42784 11.37566 -26.57514
v -61.59702 -0.06144087 -18.59288
v -59.47476 4.42746 -15.16957
v -60.15784 0.6574981 -15.8954
v -67.00451 9.904655 -30.8712
v -66.59107 8.608053 -29.86797
v -66.64577 11.95144 -29.58967
v -66.31046 10.30306 -28.84002
v -65.55867 10.06459 -26.92777
v -64.46141 6.288783 -24.48358
v -65.68766 8.811722 -27.32735
v -65.88175 7.619176 -27.97974
v -65.1117 7.378661 -25.98092
v -66.17632 5.768585 -29.19408
v -65.63499 5.222488 -27.68818
v -65.14941 3.149624 -26.72646
v -64.80263 1.318007 -26.15577
v -64.8457 4.20613 -25.68635
v -63.37032 2.637526 -22.21183
v -63.83047 9.253529 -23.11265
v -62.07045 2.410274 -19.44431
v -63.24568 7.620383 -21.9143
v -63.6177 4.943061 -22.66139
v -62.7266 4.693944 -20.77373
v -59.76036 8.452513 -16.2496
v -61.42959 7.889865 -18.66617
v -61.75411 5.373701 -18.98483
v -60.80425 4.290503 -17.22294
v -61.09414 -1.460102 -17.68082
v -60.76651 -3.275427 -17.23222
v -60.37882 -1.65198 -16.3371
v -59.50249 -0.9611685 -14.82401
v -58.73414 -0.3129839 -13.63709
v -60.92591 1.744953 -17.26849
v -58.31477 6.701558 -13.90028
v -59.67465 6.769931 -15.82053
v -58.7274 1.702892 -13.74562
v -58.33798 3.094724 -13.32049
v -57.66845 4.394759 -12.62165
v -56.72226 3.978051 -11.33726
v -47.40301 -1.531863 -2.06053
v -46.69518 0.255701 -1.846044
v -54.62877 32.62947 -3.349943
v -41.93921 5.303336 -0.3632188
v -52.33514 8.559646 -7.844546
v -47.29116 20.32014 -5.368385
v -48.36458 21.526 -5.871734
v -49.74645 22.30431 -6.374821
v -48.60733 15.87168 -5.908687
v -47.8136 18.74894 -5.689885
v -48.73569 20.15573 -6.59008
v -49.89241 21.34994 -7.037376
v -50.53837 22.27664 -7.02225
v -50.90186 20.60742 -8.182468
v -49.78846 20.23671 -7.410661
v -49.34841 17.73978 -7.081392
v -48.87749 19.15495 -6.803652
v -51.12378 19.38575 -8.718057
v -60.0704 23.52929 -17.19309
v -50.54109 26.46083 -3.181529
v -54.73035 27.20784 -7.411477
v -48.63715 25.41719 -2.951926
v -48.63098 26.2679 -1.875659
v -47.55688 26.36654 -1.110744
v -47.89767 26.79466 -0.7129558
v -50.25122 30.6317 0.696296
v -48.91924 33.10655 3.421453
v -50.44598 34.63647 2.849483
v -48.97927 29.89869 1.320728
v -50.1272 31.74511 1.556427
v -51.60347 34.6158 1.535402
v -52.31252 34.06782 0.4442833
v -51.07488 33.31432 1.466681
v -51.69073 31.76181 -0.0420993
v -53.39247 33.24127 -1.284055
v -53.53471 31.58459 -2.395222
v -52.61909 30.82758 -1.709995
v -51.75763 29.27458 -1.86913
v -48.84465 27.16678 -0.9840027
v -50.79184 29.05599 -0.9973409
v -60.33875 33.79599 -15.1684
v -60.20053 32.17995 -15.00779
v -59.6693 33.4056 -13.56153
v -51.99724 27.93006 -3.304845
v -54.41235 26.15976 -7.861799
v -52.28822 26.62466 -4.78484
v -54.03985 29.04577 -4.910038
v -55.60627 28.82368 -7.427426
v -55.25238 29.51957 -6.347195
v -55.30175 30.70548 -5.561519
v -56.0876 31.83743 -6.162853
v -56.67128 30.9835 -7.757106
v -55.27805 26.6031 -8.697174
v -56.39477 28.09116 -9.257946
v -58.63778 31.71204 -11.49446
v -57.53032 28.12916 -11.17416
v -57.34891 29.78518 -9.76393
v -58.29346 29.4193 -11.79445
v -58.92982 30.11147 -12.80201
v -54.89918 24.751 -9.64742
v -54.16495 24.53914 -8.882279
v -60.46295 28.95515 -16.40711
v -62.15693 22.46391 -20.6032
v -61.41828 31.67664 -17.95155
v -62.35886 32.05452 -20.04832
v -63.00309 31.40914 -21.55246
v -62.37111 27.26933 -20.54222
v -61.97312 26.0067 -19.94721
v -63.45852 27.04593 -22.72955
v -61.81907 29.66875 -19.09167
v -61.23348 24.56563 -18.81696
v -61.13173 27.28053 -18.08984
v -59.98799 26.27342 -16.33307
v -57.90664 24.59022 -13.76846
v -58.34783 28.44418 -12.41945
v -58.54008 27.40425 -13.35321
v -57.31585 26.6592 -11.77764
v -59.27905 26.07733 -15.19441
v -58.36792 23.12299 -14.95432
v -56.07563 24.65878 -11.24929
v -56.08065 22.45656 -12.45239
v -53.74311 22.19008 -10.00658
v -54.82632 22.86296 -10.79778
v -54.07305 21.37085 -10.76407
v -56.78323 9.521793 -12.69024
v -56.07859 7.71462 -11.41886
v -59.35925 10.53298 -16.0992
v -57.93997 8.241424 -13.77104
v -57.64911 20.22294 -14.86106
v -53.64442 16.80885 -11.12733
v -55.89975 15.34344 -13.13687
v -59.97336 22.05987 -17.36208
v -56.96493 21.16329 -13.90682
v -61.06105 18.15617 -19.13951
v -60.86514 16.2312 -18.81417
v -61.09738 21.0914 -19.06002
v -59.98698 15.01171 -17.62153
v -55.42238 20.8232 -12.3667
v -54.75935 16.53731 -12.18826
v -56.11925 19.21953 -13.46855
v -56.55466 17.46749 -14.01438
v -57.68154 17.73293 -15.16217
v -58.81578 16.01406 -16.31201
v -59.38617 18.50736 -17.01006
v -59.93083 16.97034 -17.66758
v -55.46069 10.09747 -11.37988
v -59.755 12.93069 -17.05729
v -57.53104 14.50001 -14.67924
v -58.28167 13.40679 -15.33708
v -57.48976 11.88586 -14.10849
v -56.99193 13.48189 -13.90468
v -56.6576 11.25447 -12.99949
v -55.11858 13.04546 -11.84481
v -54.27739 10.54279 -10.29117
v -55.11457 11.49769 -11.40386
v -53.1446 11.61141 -9.447582
v -52.17792 12.67671 -8.794156
v -50.63178 18.24503 -8.342602
v -51.95127 16.11839 -9.40661
v -53.24092 13.91646 -10.17704
v -50.06401 16.17035 -7.44916
v -51.12056 14.74586 -8.2346
v -49.91668 14.98163 -7.051165
v -42.84665 5.868628 -0.8368572
v -43.3275 7.370624 -1.219698
v -40.18056 7.437237 0.2155256
v -49.11792 13.92472 -6.038119
v -48.12963 14.83902 -5.255025
v -51.41732 10.01906 -7.38777
v -45.23774 12.85675 -2.581003
v -46.33759 7.704937 -3.01542
v -46.97368 2.190617 -2.354417
v -47.31171 6.139282 -3.371735
v -46.15036 15.41801 -3.455442
v -51.36782 11.51287 -7.700292
v -47.20827 13.67675 -4.258405
v -50.21458 12.04773 -6.735311
v -48.91452 11.29405 -5.453787
v -45.04877 3.992098 -1.640189
v -44.04651 4.512458 -1.224837
v -44.34124 6.068087 -1.60398
v -50.17294 9.470822 -6.191991
v -39.96421 12.26304 0.6605327
v -39.80151 10.17846 0.4649003
v -40.66636 8.974736 0.03759227
v -41.93333 11.25551 -0.4750607
v -41.07499 7.777827 -0.1589546
v -44.38464 9.60473 -1.947302
v -42.36532 12.93449 -0.598695
v -43.92035 14.99714 -1.578847
v -43.6743 12.18132 -1.506354
v -42.3942 9.360358 -0.8007033
v -44.80416 8.350929 -2.133867
v -44.3809 11.35593 -1.997052
v -45.84938 11.76669 -3.032889
v -47.81789 12.37421 -4.664956
v -46.92678 10.57583 -3.751419
v -48.53893 6.62951 -4.319789
v -47.50496 8.250706 -3.902885
v -48.65423 9.288013 -4.911608
v -49.23139 7.967665 -5.12252
v -51.26015 -14.48164 -5.525913
v -58.03375 -5.282972 -12.84328
v -44.3586 -10.24515 0.4648896
v -57.70873 -1.026686 -12.13213
v -59.48207 -2.504204 -14.84359
v -58.78359 -3.385714 -13.79619
v -57.96933 -3.054946 -12.54819
v -56.8077 -3.497433 -10.9843
v -57.2962 0.8174883 -11.63706
v -56.19287 -1.280228 -10.17705
v -53.58823 -2.745335 -7.153281
v -54.5771 -2.981353 -8.231982
v -57.7305 -8.280075 -12.83592
v -53.02373 -7.38938 -6.739285
v -55.40859 -4.152467 -9.231154
v -56.35814 -6.928491 -10.658
v -55.28441 -6.862009 -9.25956
v -51.67695 2.63846 -5.862554
v -54.48119 8.801905 -9.992175
v -49.30872 4.386714 -4.376521
v -51.80425 4.864974 -6.436212
v -50.45412 3.73216 -5.086126
v -50.26112 6.246624 -5.52221
v -53.08123 9.652376 -8.847031
v -53.10458 6.746334 -8.082201
v -44.17987 -1.351875 -0.2893645
v -47.8662 -7.465133 -2.091531
v -49.55702 -6.812385 -3.473801
v -45.60433 0.7981393 -1.322766
v -53.52509 -5.110976 -7.15824
v -44.07659 -4.168951 0.07731102
v -41.40439 -5.307349 1.540026
v -42.01316 -4.641526 1.147858
v -47.08319 -9.222634 -1.463893
v -45.15834 -7.855924 -0.2123017
v -47.83549 -3.649574 -2.243353
v -43.74351 -6.83284 0.5418683
v -46.42663 -7.247295 -1.083084
v -47.13068 -5.605919 -1.64978
v -44.46926 -5.50823 -0.0134267
v -46.74321 -3.05548 -1.542539
v -44.05165 -2.911244 -0.05240941
v -46.30306 -1.525258 -1.399055
v -45.48089 -6.210055 -0.556082
v -45.51704 -3.623648 -0.7756872
v -54.57965 -1.077327 -8.24361
v -52.53122 -1.607692 -6.117339
v -54.13751 4.538893 -8.540834
v -54.88427 3.128217 -9.046699
v -48.061 0.5830598 -2.749638
v -48.6951 -5.753677 -2.78061
v -54.15675 0.8918316 -7.950193
v -51.62975 1.448058 -5.601067
v -49.82771 -0.413828 -3.898042
v -53.09663 3.445173 -7.297029
v -52.81384 0.8697064 -6.57903
v -50.08232 1.797599 -4.382281
v -51.8134 -0.1701907 -5.536836
v -48.98242 -2.482905 -3.117239
v -52.65769 -2.856775 -6.223385
v -52.3079 -4.641027 -5.892922
v -51.75886 -1.893873 -5.39835
v -49.69736 -5.100301 -3.570773
v -50.11622 -2.497762 -3.980615
v -50.96284 -4.484391 -4.645062
v -50.51185 -6.048646 -4.279663
v -50.33633 -11.69624 -4.270968
v -48.91116 -9.976849 -2.886093
v -50.74748 -7.965656 -4.516593
v -51.78142 -5.951983 -5.421998
v -51.7901 -8.207534 -5.499694
v -50.96861 -10.15813 -4.776577
v -52.80678 -9.149515 -6.61449
v -55.41238 -8.564133 -9.613303
v -56.36446 -8.560305 -10.8793
v -54.11671 -10.18284 -8.204121
v -52.7637 -10.94326 -6.721323
v -56.17586 -10.88973 -11.06213
v -53.2534 -12.56017 -7.51728
v -52.29804 -13.2366 -6.506615
v -53.4868 -14.6916 -8.228939
v -54.68677 -16.82768 -10.43246
v -54.06929 -15.90389 -9.29505
v -54.5005 -18.37948 -10.68545
v -52.54808 -20.08326 -8.47748
v -53.69167 -18.16212 -9.406066
v -52.48278 -17.35578 -7.568916
v -51.13778 -19.31059 -6.404393
v -51.99163 -15.40249 -6.515663
v -51.65308 -17.60872 -6.597781
v -48.60449 -12.79619 -2.741614
v -51.00769 -16.14448 -5.532171
v -51.68612 -11.37998 -5.597001
v -49.64724 -13.01864 -3.708669
v -50.56934 -13.70284 -4.690843
v -48.71898 -19.24372 -3.734106
v -44.99253 -18.77498 -0.3588487
v -43.95055 -18.00299 0.5442132
v -44.69883 -20.38235 -0.3671842
v -46.87611 -19.75424 -2.097936
v -45.63606 -16.96484 -0.6342385
v -48.93293 -14.33121 -3.16836
v -50.02378 -17.38102 -4.701307
v -48.57506 -16.31271 -3.051118
v -47.9667 -15.57627 -2.420575
v -46.74833 -15.71175 -1.400742
v -46.97663 -17.46888 -1.808506
v -44.88905 -14.31612 0.1302857
v -46.30148 -12.34625 -0.862502
v -46.14017 -14.76204 -0.8195517
v -45.1738 -12.47149 -0.02904657
v -38.15904 -10.02967 3.709839
v -39.0046 -12.8048 3.570586
v -41.51407 -11.14264 2.206523
v -43.0721 -13.33206 1.37457
v -40.87969 -12.63683 2.651918
v -41.04052 -14.54061 2.595034
v -39.72521 -14.09079 3.285073
v -38.63867 -15.2342 3.806169
v -37.13255 -11.22554 4.270429
v -37.4253 -12.70028 4.283575
v -4.200067 18.8271 18.36939
v -11.20925 -2.162894 22.02714
v -10.75373 -0.07875857 21.18124
v -13.29496 23.75732 8.172007
v -20.57951 3.595116 7.113182
v -36.23643 -13.14189 4.781386
v -16.53494 -9.249525 16.09512
v -9.754584 1.862969 21.44514
v -7.052373 12.80236 18.93213
v -6.184458 13.2647 19.58509
v -4.677068 14.28608 20.17121
v -14.15022 -5.341939 17.61369
v -13.51092 -6.293404 20.27246
v -13.27717 -3.498595 18.46013
v -18.56335 6.616493 7.263028
v -16.60861 5.640531 9.735216
v -17.11107 6.765082 8.577255
v -14.97487 7.192039 10.78769
v -17.10661 8.646647 7.459555
v -17.47893 2.762784 10.17325
v -16.64089 0.2022502 12.08488
v -15.66539 2.620476 12.38969
v -19.44779 4.577337 7.545543
v -19.36446 2.488025 8.471443
v -21.44408 -0.5719546 7.992615
v -6.860092 22.39505 16.01917
v -7.769413 6.271497 21.62524
v -8.002352 7.493285 20.69949
v -8.93958 6.11461 20.16019
v -31.73558 -10.38551 5.985653
v -33.38815 -9.772686 5.417836
v -15.77626 6.052098 10.46634
v -15.91933 4.23492 11.26618
v -14.47397 4.506697 13.01882
v -14.44761 6.282523 12.04787
v -9.695504 22.36971 12.73807
v -9.426867 23.89748 13.7212
v -9.990422 12.56291 14.53537
v -18.31582 13.99454 3.909992
v -20.65699 11.87357 3.757272
v -19.0509 11.36193 4.323919
v -17.43925 10.42246 6.015722
v -16.81295 13.8891 4.585072
v -18.50582 11.10126 4.72798
v -16.37709 13.19342 5.219007
v -17.58804 12.24368 4.764862
v -14.55989 28.56457 11.95334
v -4.588781 17.98582 18.48359
v -16.84758 -9.189075 15.02058
v -17.03649 -8.914229 13.98993
v -16.33195 -7.253212 14.23988
v -17.44741 -9.254966 13.14338
v -17.38426 -1.288406 11.63636
v -32.3957 -6.100424 5.064429
v -33.1187 -2.029091 3.784547
v -31.84534 -4.261242 4.795693
v -34.00715 -4.323905 4.11068
v -27.49962 -10.00997 7.023592
v -35.51471 -11.6541 4.922355
v -33.89901 -11.32232 5.441353
v -35.16625 -9.506836 4.800198
v -35.64674 -7.969951 4.381079
v -36.91142 -9.689087 4.191863
v -32.88692 -7.737544 5.220993
v -31.60887 -8.199034 5.70005
v -30.19056 -6.13718 5.734226
v -29.89063 -8.263753 6.215265
v -19.92074 -2.099338 9.456937
v -18.51245 -2.227243 10.68707
v -27.66725 -7.779521 6.753942
v -27.30875 -6.379362 6.658436
v -25.45312 -8.450731 7.451012
v -25.84575 -10.07718 7.410161
v -24.04372 -9.236777 7.861587
v -16.19945 -4.455419 13.62225
v -17.72237 -8.626673 12.17055
v -18.37773 -9.197165 11.28362
v -19.04876 -10.17272 10.61168
v -22.52436 -11.02217 8.353811
v -20.01941 -10.32964 9.735086
v -22.50666 -8.704773 8.386362
v -21.14454 -10.903 9.13274
v -24.05007 -6.888732 7.793683
v -20.61857 -8.207807 9.403283
v -19.1053 -7.398651 10.51018
v -20.25216 -3.88947 9.504888
v -18.92286 -5.391001 10.6203
v -20.8177 -6.49367 9.253936
v -17.82963 -7.216134 11.79453
v -16.95969 -6.817226 12.89388
v -17.75997 -5.525967 11.73898
v -17.74967 -3.887407 11.68001
v -16.90439 -3.070896 12.5226
v -18.74808 0.3247956 9.800913
v -13.87064 3.78216 14.2407
v -15.61374 0.7680882 13.18622
v -15.42773 -0.5480749 13.82506
v -14.25297 1.482719 14.71681
v -15.27632 -5.221794 15.27418
v -15.5293 -2.051582 14.0731
v -14.9014 -3.238463 15.28835
v -13.50188 -2.773002 17.58608
v -12.73427 -0.1035026 17.64878
v -14.28139 -1.011876 15.57253
v -9.635258 4.746697 19.90431
v -16.52295 27.44851 9.124167
v -16.41195 26.55526 8.255367
v -11.99976 -0.8207702 19.42141
v -11.7671 0.8174906 18.85192
v -10.72127 2.896672 19.29026
v -7.389759 10.79963 19.71178
v -15.55486 25.94246 8.118929
v -17.39125 25.83833 6.996978
v -16.6797 25.40082 6.892081
v -15.48048 24.27804 6.612236
v -14.73824 25.41105 8.145124
v -14.27857 23.3621 6.894407
v -15.8066 28.4551 10.78871
v -12.92669 25.21924 9.912787
v -12.0521 2.274815 17.54516
v -15.85696 14.27258 5.181239
v -9.116696 13.31442 15.58708
v -15.34513 8.159513 9.686335
v -7.457028 9.519665 20.33706
v -10.76486 12.19743 13.39091
v -8.487213 11.34998 17.9275
v -9.043377 12.26447 16.44567
v -16.78629 11.84128 5.649715
v -13.44612 27.58368 11.87754
v -13.85931 26.20816 9.867771
v -12.52493 3.955134 16.03369
v -9.236583 8.508868 18.46595
v -15.40994 9.478751 8.753859
v -9.986132 10.60705 15.95216
v -6.571741 17.86155 16.94609
v -5.897739 15.85648 18.47636
v -12.4225 25.84083 11.18667
v -10.56169 24.17039 12.36995
v -11.76176 26.1365 12.32199
v -13.15276 6.447614 13.80738
v -13.7261 8.115198 11.84062
v -10.814 4.708347 18.15296
v -10.60737 6.360231 17.57362
v -11.96063 6.112167 15.68694
v -11.01316 8.130577 15.91805
v -11.23674 10.14614 14.16916
v -12.16486 8.20087 14.11126
v -16.28333 10.58766 6.996264
v -11.6973 11.59426 12.26053
v -15.74286 18.98562 4.471152
v -13.39633 12.93298 8.83169
v -15.44238 12.25078 6.766613
v -14.56023 12.09525 7.929825
v -6.61196 14.49791 18.50219
v -12.93038 10.03256 11.58978
v -7.114419 15.36401 17.46423
v -8.136994 15.14325 16.13123
v -8.080913 13.17208 17.4009
v -9.005998 15.62306 14.44302
v -8.593055 16.17567 14.90715
v -7.949286 20.66732 14.88231
v -13.6711 10.75485 10.02499
v -12.4766 11.9045 10.87051
v -9.314847 17.33586 13.17096
v -14.59255 19.90301 5.371809
v -11.30259 23.70929 10.90788
v -11.92661 21.56575 8.741967
v -13.6125 14.15657 7.779678
v -10.23375 14.30884 12.87462
v -13.92149 15.77685 6.55849
v -11.8058 13.69103 10.57398
v -12.6579 17.88988 7.442473
v -12.92479 21.45685 7.371889
v -11.29732 16.54528 9.864139
v -10.05199 16.40325 12.07851
v -11.41852 19.33393 9.083526
v -11.19236 21.89606 10.03786
v -10.43212 18.88734 10.81584
v -10.20424 21.52411 11.64174
v -9.594712 19.62955 12.35085
v -8.387724 19.23692 14.35388
v -7.70258 17.63425 15.69324
v -6.620568 20.795 16.27856
v -7.147665 18.66927 16.09466
v -5.158584 18.99667 17.77503
v -4.07692 20.59411 17.95422
v -5.510457 20.5994 17.16166
v -3.408363 28.63365 18.47969
v -7.117741 28.84106 17.43634
v -5.813982 29.21292 18.04452
v -12.08106 32.39956 17.20934
v -13.88239 30.50545 14.68615
v -13.61251 31.91309 16.08372
v -12.60526 29.02773 14.18067
v -12.64731 30.12488 15.17886
v -10.63262 28.8749 15.56622
v -11.18708 30.19561 16.15201
v -10.8581 26.99746 14.04151
v -9.371113 27.41021 15.52271
v -8.824414 29.56931 16.98851
v -8.862181 28.39436 16.40966
v -3.634154 22.05458 17.86772
v -4.984901 22.70433 17.24017
v -8.837446 22.86901 14.0582
v -7.935527 22.89899 15.0987
v -8.617664 25.52203 15.25704
v -6.971938 26.06405 16.54775
v -6.978382 24.65912 16.22871
v -5.913094 25.18834 16.94568
v -5.908504 22.46424 16.72185
v -6.269146 27.28 17.2922
v -5.044583 25.94656 17.48907
v -4.925448 24.25776 17.28686
v -3.975811 25.97639 17.8332
v -2.980842 25.23226 17.97448
v -4.476976 27.43818 17.96309
v -2.57947 29.4381 18.79241
v -1.792008 28.86488 18.7133
v -2.092187 26.65661 18.24649
v 1.643561 36.70474 20.51948
v 0.5418659 34.44459 20.0517
v 19.31339 1.951534 6.593256
v 19.0309 -0.8418367 7.575315
v 20.70649 -1.814335 7.015082
v 19.10261 -2.163863 7.864288
v 14.36964 -12.39226 14.58774
v 15.96844 -14.00066 9.086262
v 2.655313 13.72671 19.78959
v 14.61381 -16.61893 11.26049
v 6.34917 -4.055949 26.03121
v 7.278308 26.20819 14.4251
v 9.37211 -6.592882 21.86706
v 21.21953 -5.845883 7.618984
v 20.77583 -3.586958 7.386375
v 19.0115 -3.590612 8.20105
v 18.52371 -6.55935 8.752086
v 18.16705 -5.578968 8.86848
v 17.14639 -5.255422 9.394993
v 15.99686 -3.896041 10.08668
v 17.70435 -4.19334 8.994971
v 17.50582 -2.229594 8.796169
v 15.73106 -1.18676 9.861875
v 9.536098 -13.26497 25.93805
v 10.04027 -14.80159 24.63879
v 10.39679 -12.51571 24.675
v 11.17024 -12.71511 23.37534
v 3.890276 2.120151 24.5133
v 9.967089 -9.083904 23.38396
v 11.35142 -11.9558 22.69415
v -0.03357589 26.52839 18.16299
v 1.545059 2.127517 26.28737
v 14.5138 10.08618 5.998522
v 16.31441 -0.6380274 9.238874
v 18.4541 0.5603716 7.482037
v 11.1203 17.85762 6.147909
v 1.21644 16.07683 19.52967
v 0.4808903 15.40195 20.16866
v 2.59312 15.57435 18.89206
v 17.51499 2.851606 7.300417
v 14.4976 -17.37095 10.28364
v 14.87342 -16.37905 10.08315
v 14.80711 -17.27129 9.648946
v 15.34862 -16.43004 9.160327
v 14.97969 -15.15286 10.55227
v 15.03225 -16.28185 9.739457
v 15.24673 -15.27933 9.526525
v 12.71661 -8.588427 14.9249
v 13.44502 -10.30449 15.29511
v 13.51673 -10.93814 16.18663
v 13.93642 -10.86803 14.10204
v 2.550132 0.1099361 26.85594
v 10.59122 -11.61256 24.02737
v 11.29231 -10.89622 21.92745
v 10.58737 -10.86595 23.59561
v 10.33389 -9.961815 23.34512
v 9.388596 -10.04109 25.59426
v 0.3732708 -7.827136 32.92459
v 7.177605 -10.70122 29.29466
v 1.092773 -12.0746 33.57727
v -1.448196 -6.502598 32.57122
v -3.058862 -6.997032 32.76443
v -1.447052 -8.001683 33.23854
v -4.490026 -9.571629 33.42319
v -1.841918 -9.308304 33.68304
v -2.829339 -11.14806 33.9669
v -0.3192082 -8.945892 33.46124
v -0.3805966 -10.0951 33.73097
v 1.386666 -9.211925 33.14608
v 3.367297 -13.78089 32.26862
v 4.80969 -13.529 31.27548
v 2.317595 -11.26423 33.15181
v 5.406164 -12.39842 31.12578
v 4.215701 -9.717726 31.87344
v 3.437048 -7.484963 31.49251
v 1.781572 -7.453994 32.30625
v 2.92639 -8.917486 32.43126
v 0.8072807 -3.711623 30.42615
v 2.005466 -6.194288 31.53279
v 6.293689 -6.167077 28.02483
v 3.074627 -5.280602 30.37618
v 4.708556 -3.67389 27.76496
v 3.927032 -4.54914 29.22479
v 4.994076 -6.260101 29.50153
v 6.002397 -9.347729 30.2527
v 7.721891 -7.342066 26.77643
v 6.748922 -7.215572 28.20847
v 6.564454 -8.100357 29.05384
v 8.496728 -12.25752 27.60806
v 9.459753 -11.58767 26.04992
v 7.394011 -9.344414 28.62624
v 8.237155 -10.63247 27.83738
v 8.780184 -10.08498 26.74501
v 9.832998 -11.01626 25.22385
v 8.093634 -9.01321 27.37142
v 9.368746 -8.580503 24.38809
v 4.825818 -0.6954969 25.28953
v 3.122962 1.965608 25.29422
v 3.425673 0.674432 25.81086
v 4.173743 0.7479173 25.01595
v 12.95547 23.85373 6.900959
v 13.40468 -9.365419 13.74879
v 14.23485 -11.05958 12.66582
v 16.50676 -11.52025 9.211415
v 16.78515 -10.18471 9.299261
v 15.94857 -12.65372 9.297761
v -1.930683 17.01447 19.7005
v -1.088654 16.2499 20.05094
v 2.314189 17.63363 18.19632
v -0.9326338 19.98007 18.62858
v -1.439728 18.22117 19.2336
v 0.198884 17.46444 19.31266
v 2.4194 18.53408 17.80914
v 14.43571 -11.45939 12.0549
v 14.67064 -13.48146 14.1973
v 14.99868 -14.36286 10.6198
v 15.11818 -15.00796 10.09583
v 15.40574 -14.25267 9.69675
v 14.81737 -13.84616 12.45732
v 14.76326 -12.77016 11.33215
v 14.87216 -12.87599 10.83121
v 15.39576 -13.08916 9.868382
v 15.12561 -11.95763 10.23583
v 16.32917 1.416993 8.616096
v 16.03771 3.155593 8.228157
v 14.79597 4.720705 8.661915
v 2.605699 33.62686 19.60855
v 1.919457 29.92146 18.61109
v 6.344354 30.30651 17.27946
v 2.23174 31.26592 18.94213
v 5.261366 29.11739 17.22177
v 4.239022 29.7054 17.88556
v 2.612053 27.76149 17.78745
v 0.8573634 26.67336 18.02425
v 6.26972 19.41565 13.1393
v 13.83925 20.83549 4.744174
v 14.2868 21.1169 4.463962
v 9.385567 27.89426 13.844
v 8.256015 7.219392 15.69483
v 7.130125 -1.793774 22.65037
v 7.780828 -2.463569 21.98146
v 7.163434 -6.408136 26.95096
v 8.681087 -8.361824 25.82805
v 8.10842 -6.250051 24.95608
v 7.133186 -5.193623 25.8462
v 8.794846 -5.873884 22.73163
v 7.881857 -4.446694 23.61188
v 7.802298 -3.414998 22.70527
v 9.713998 -5.767467 19.84167
v 5.251726 2.020602 22.89825
v 3.078626 23.15034 16.73897
v 13.47911 15.31957 4.657578
v 13.24734 16.68714 4.654421
v 14.02306 -10.07414 12.37636
v -1.524479 23.33442 18.10423
v 1.943114 24.10906 17.36062
v -0.2528548 23.53923 18.002
v 1.935501 24.95468 17.43219
v 0.6849976 25.67606 17.90969
v 13.20382 14.22559 5.114437
v 2.741354 12.19026 20.4985
v 4.224569 3.234255 23.53789
v 3.325192 7.185301 22.47551
v 2.310791 7.111634 23.34888
v 2.937508 5.491862 23.65219
v 4.614977 4.165818 22.58583
v 4.544788 6.41947 21.56625
v 5.857327 4.993994 20.48548
v 11.67709 -6.376083 15.47765
v 11.17155 -6.493227 16.73439
v 10.65313 -6.782634 18.24783
v 10.03024 -6.094881 19.2646
v 10.24331 -5.387614 18.12623
v 11.51358 2.410497 13.39719
v 2.169955 16.45011 18.82132
v 3.832768 28.29893 17.48578
v 3.439799 26.35885 17.06048
v 2.893602 24.26284 16.93943
v 12.56757 15.77277 5.228977
v 11.58492 16.71679 5.878325
v 6.065757 -0.3011309 23.25254
v 5.863129 3.945038 20.96908
v 5.916773 0.9120281 22.65481
v 6.787641 0.3328682 21.6629
v 8.048635 -1.278211 20.48198
v 7.347064 0.7799025 20.42102
v 5.93998 2.801285 21.47961
v 6.589029 1.736938 21.11954
v 7.531516 3.125195 18.82435
v 4.078741 14.18115 18.11448
v 13.19569 6.636045 9.318709
v 12.25288 -6.350953 14.34468
v 12.48323 -7.424545 14.38956
v 13.35835 -8.840528 13.35002
v 7.605537 28.292 15.46407
v 6.584425 28.89204 16.47602
v 7.377077 26.75772 14.69707
v 5.332068 27.51046 16.48382
v 4.250806 24.51087 16.16087
v 5.669031 26.31742 15.72586
v 5.353673 24.33149 15.27932
v 15.11314 1.497381 9.618944
v 15.48576 -2.310108 10.3134
v 12.88208 18.75646 4.788278
v 14.32424 -4.031785 11.49871
v 11.00622 -4.880537 16.24083
v 11.83529 -4.600481 14.60743
v 6.721797 4.656425 19.34199
v 6.730154 7.883937 17.7717
v 1.228651 22.73035 17.6403
v 0.5689303 21.52632 17.97904
v 1.432008 19.51671 18.10231
v 0.4215951 19.19736 18.58131
v 3.466442 18.29004 17.01344
v 3.501501 19.38444 16.7288
v 2.153713 21.45604 17.31652
v 2.657554 20.48387 17.16734
v 3.635715 21.06269 16.33276
v 10.53716 -3.390289 16.56828
v 8.918658 -3.120104 19.98438
v 9.17718 -5.521304 21.23945
v 9.628284 -4.564048 19.12831
v 9.309548 -2.934194 18.96348
v 10.09027 -3.934684 17.67386
v 6.051856 10.54074 17.3637
v 6.38396 24.18765 14.23658
v 6.307604 25.58463 14.94691
v 8.862796 23.87103 10.8645
v 4.021355 22.68312 16.03094
v 4.642327 21.27858 15.34543
v 5.003826 19.96564 14.98547
v 8.337888 25.60838 12.92158
v 5.00079 22.68234 15.17736
v 5.538751 21.15537 14.29432
v 5.865576 22.83503 14.28088
v 7.537727 23.84896 12.69174
v 6.433281 21.31882 13.08464
v 13.97653 21.54426 4.953018
v 14.68323 23.06257 5.373141
v 13.27809 23.08829 6.083714
v 8.456419 9.15281 14.14692
v 3.125393 17.29989 17.67793
v 3.460964 12.2864 19.78955
v 6.120182 6.752439 19.2727
v 3.045871 10.08221 21.37429
v 4.688347 7.953508 20.6715
v 5.621964 9.692224 18.53664
v 4.728104 9.394455 19.94106
v 4.420423 11.71647 19.08324
v 3.844306 11.17492 20.02709
v 9.732323 -2.118233 17.61822
v 14.77577 -1.312934 10.76011
v 14.37412 1.316972 10.41493
v 7.670744 8.66062 15.82764
v 7.117977 5.944234 18.13046
v 14.79975 5.908413 8.099136
v 15.04025 6.68513 7.521942
v 15.06124 8.539017 6.463228
v 14.18208 8.896722 7.035271
v 5.487034 16.31626 15.10782
v 4.835468 14.55537 16.90478
v 11.99423 18.4509 5.379721
v 12.94409 21.25372 5.249566
v 12.11133 24.28171 7.759771
v 11.91381 26.12868 9.594805
v 13.03971 22.45027 5.817962
v 12.35876 22.83809 6.540293
v 10.84062 24.93117 9.414437
v 10.09509 23.54932 9.01937
v 11.76836 21.6754 6.36275
v 11.26376 23.43398 7.782886
v 14.30546 7.924011 7.494121
v 7.523316 12.65946 13.41935
v 4.678339 13.5148 17.70259
v 5.417649 12.3794 17.2885
v 6.632064 13.06133 14.79318
v 12.8918 8.969813 8.336271
v 4.238853 17.79053 16.34315
v 3.94647 16.43332 17.15935
v 5.774097 17.2171 14.3051
v 6.031574 13.91238 15.29502
v 6.240363 16.31436 13.75741
v 6.621437 14.26431 14.05582
v 5.980072 17.98692 13.77213
v 6.855318 15.79455 12.87874
v 8.742106 21.98462 9.853369
v 6.736006 11.31078 15.72327
v 8.973822 10.19339 12.59726
v 7.805411 11.12209 13.97481
v 8.417455 11.86091 12.3384
v 8.040092 20.10506 10.20629
v 6.96933 20.81908 12.13843
v 7.011503 17.88454 11.98255
v 7.934782 15.34104 11.14902
v 11.79924 10.77125 8.418457
v 13.03812 12.99991 5.702657
v 10.6119 21.20017 7.165429
v 10.61859 19.37335 6.662955
v 11.69414 20.00668 5.801906
v 9.807206 21.81493 8.289824
v 7.526441 18.94391 10.98333
v 9.585815 19.7063 7.959816
v 10.03771 17.62406 7.32042
v 8.476657 17.87731 9.490829
v 9.825299 15.8607 8.070781
v 8.716629 16.33804 9.493965
v 11.9296 13.98757 6.356554
v 11.47776 15.45143 6.279316
v 10.84177 15.42417 6.952279
v 12.02068 11.7256 7.530101
v 10.46418 13.98449 8.068162
v 10.31041 12.27208 9.272182
v 9.554919 14.23915 9.167851
v 8.775908 12.78437 11.11373
v 9.409866 11.43566 11.0305
v 10.93309 10.29218 9.704908
v 9.173599 8.924391 13.19384
v 9.655777 9.977652 11.67673
v 11.12588 8.675518 10.51341
v 9.82452 8.481511 12.49397
v 8.24833 4.842879 16.92316
v 14.43358 3.283695 9.577922
v 13.20084 2.07201 11.42461
v 13.40424 4.548854 10.12413
v 9.989223 -0.8077848 16.6358
v 9.58457 0.5189867 16.77551
v 8.020647 2.155059 18.51577
v 8.421121 0.6140308 18.65832
v 9.226308 -0.5290107 17.84451
v 8.614186 1.518917 17.87852
v 11.38691 6.520146 11.55489
v 11.64619 4.993425 12.02227
v 9.5661 7.255476 13.69805
v 8.532325 2.76233 17.42223
v 12.18781 3.374403 12.11285
v 10.58584 5.876271 13.02884
v 9.382907 5.281677 15.05422
v 9.264434 3.830775 15.89444
v 10.66758 3.512124 14.08462
v 10.22422 2.29685 15.16418
v 13.66413 -0.04617891 11.59975
v 13.83535 -2.391718 11.89638
v 12.27923 0.4187732 13.09692
v 12.22461 -1.302854 13.56995
v 11.4134 0.06009411 14.28005
v 11.5804 -2.306053 14.61938
v 12.75438 -5.447847 13.32455
v 14.26943 -2.932772 11.49022
v 12.45955 -4.057204 13.61058
v 14.03762 -6.292344 11.73218
v 14.05621 -4.978272 11.75802
v 13.29012 -7.896085 12.92257
v 15.75872 -6.319787 10.23229
v 13.08683 -6.471735 12.9522
v 14.93829 -5.823396 10.90961
v 13.50565 -7.199388 12.37167
v 14.22039 -8.530007 11.45601
v 14.40689 -9.98456 11.34057
v 14.6299 -8.852277 10.9551
v 14.34987 -10.68306 11.72815
v 15.03584 -13.3145 10.41252
v 14.68935 -11.25803 11.01153
v 14.6389 -10.07348 10.9398
v 14.96914 -10.72456 10.49094
v 15.73127 -10.46673 9.822219
v 17.14545 -6.177484 9.411572
v 15.83663 -7.571511 10.07679
v 35.88588 -53.54012 -11.7222
v 29.80292 -29.47831 4.092312
v 32.14349 -28.70089 3.214504
v 43.93343 18.84833 -4.686973
v 44.02269 17.47959 -4.420532
v 44.24798 16.18533 -4.409069
v 54.58701 -23.13803 -18.83951
v 52.96505 -23.51046 -15.74544
v 53.82909 -23.35918 -17.38587
v 49.04142 -31.67438 -13.75587
v 57.13292 -21.81093 -24.59153
v 58.00967 -19.99594 -25.95557
v 57.99219 -17.80644 -24.19707
v 32.09681 -48.50274 -4.875758
v 30.42422 -51.73465 -5.794582
v 32.63063 -48.92449 -5.477714
v 33.13446 -50.9325 -7.113881
v 31.57428 -52.81506 -7.279106
v 32.11849 -53.8386 -8.393694
v 33.27491 -52.17274 -8.101007
v 35.80717 -49.27924 -8.274928
v 34.67515 -51.24587 -8.633973
v 35.24201 -50.08521 -8.314054
v 35.11859 -51.86245 -9.541226
v 36.16375 -52.02885 -10.7305
v 37.51533 -50.60812 -11.06285
v 44.65646 -39.9247 -12.59598
v 43.55645 -39.62922 -10.87819
v 38.55722 1.084622 0.5567427
v 52.00211 25.69782 -7.551364
v 30.28583 -0.1492109 3.254233
v 31.56441 0.8827327 2.657978
v 30.74965 -0.8250575 3.318465
v 34.23988 -48.12691 -6.168583
v 34.93244 -48.94567 -7.290669
v 36.91415 -46.67736 -7.697323
v 37.97677 -44.90502 -7.651246
v 38.86068 -43.83807 -7.993707
v 41.95392 69.4702 3.460546
v 31.2229 51.14427 13.29042
v 31.967 52.42911 12.68115
v 33.0038 52.52398 12.028
v 34.8583 51.63914 10.97402
v 34.68955 53.81064 10.74539
v 41.28236 -24.78964 -1.225771
v 49.79732 -41.74459 -22.5011
v 40.23097 68.96232 5.170681
v 55.30236 54.72468 -10.55903
v 54.68679 54.93356 -9.550936
v 54.85753 56.04144 -9.94526
v 54.21775 55.30689 -8.777607
v 44.63683 -48.44798 -19.23462
v 45.46138 -47.94747 -20.15867
v 39.80052 -8.698854 1.469496
v 42.5846 11.09573 -2.487444
v 55.21095 54.27198 -10.37832
v 55.37392 52.90461 -10.63351
v 54.5703 53.91814 -9.311989
v 54.11983 52.69395 -8.516143
v 37.16064 1.705822 0.9649181
v 42.21847 67.5019 3.644787
v 54.68804 36.13424 -7.467681
v 32.37047 -30.41669 2.630814
v 17.33595 -13.57626 8.633036
v 17.29854 -15.97205 8.331692
v 19.15401 -16.28027 7.701176
v 30.7096 60.26809 12.61572
v 30.57537 58.8882 12.77046
v 59.57294 -16.80087 -29.35868
v 38.05531 68.55616 7.145784
v 53.42712 52.09148 -7.339738
v 53.5469 56.84875 -8.020296
v 54.25361 56.64217 -9.028821
v 53.83747 57.59192 -8.546112
v 41.41793 33.43904 7.522598
v 40.83627 32.60204 7.381733
v 23.45253 -18.1327 7.013102
v 25.60833 -16.64217 6.87119
v 24.59208 -19.3457 6.76013
v 46.53199 -48.7492 -22.84787
v 52.06721 -33.90895 -20.89274
v 52.44233 -31.65885 -20.05582
v 53.0785 -31.79217 -21.4718
v 53.21975 -30.09812 -20.54353
v 28.52965 56.38249 14.11273
v 28.87077 54.82685 14.10132
v 29.48406 55.25251 13.72678
v 30.45406 54.69779 13.28933
v 54.3562 40.62119 -7.755505
v 45.83945 -48.63196 -21.48635
v 33.17386 64.89708 11.01895
v 32.09613 65.90229 11.61209
v 36.81511 62.45038 8.590978
v 17.54886 -12.41011 8.711105
v 61.32813 -4.63546 -27.09941
v 61.82564 -4.150764 -28.82169
v 61.82047 -1.520506 -27.28861
v 62.15968 -1.40355 -28.42941
v 58.35988 -18.61228 -26.05001
v 51.9528 -24.4894 -14.4434
v 32.25997 -26.71206 3.661875
v 34.04708 -26.25013 2.967672
v 36.08335 -44.75243 -5.817695
v 35.9903 -46.39642 -6.65857
v 47.94328 -46.10415 -22.84002
v 46.18716 -46.66106 -20.20812
v 46.8266 -44.89629 -19.74796
v 48.469 -44.50061 -22.30922
v 46.95345 -46.74527 -21.63657
v 47.18646 -42.88688 -18.69937
v 49.78735 -40.48309 -21.45348
v 48.12758 -41.90053 -19.52402
v 47.52066 -43.66042 -19.89091
v 52.70338 -29.86117 -19.26309
v 51.6423 -33.0189 -19.34161
v 51.43465 -31.84512 -18.11979
v 50.61956 -32.83636 -17.26692
v 50.686 -31.66019 -16.56429
v 49.71509 -34.27803 -16.61172
v 50.85815 -33.63033 -18.27692
v 51.28117 -34.57887 -19.78032
v 49.11237 -44.05454 -23.15709
v 49.57533 -44.42491 -24.46354
v 49.93072 -42.97287 -23.83534
v 48.24228 -43.50418 -21.03831
v 53.01977 -35.94149 -24.52686
v 53.3418 -34.03608 -23.81144
v 52.92244 -33.75238 -22.58392
v 52.62952 -35.44519 -23.25446
v 51.35662 -35.84477 -20.87435
v 52.00309 -38.74566 -24.47508
v 52.42874 -36.90073 -23.95931
v 50.88137 -39.70596 -22.92868
v 50.73557 -38.46471 -21.64672
v 51.8626 -36.73175 -22.59719
v 50.51211 -36.24239 -19.5061
v 50.29464 -34.82518 -18.06268
v 49.25293 -38.17271 -18.64589
v 49.49474 -38.67773 -19.46213
v 48.48684 -38.77048 -17.73802
v 49.64387 -36.4917 -18.10495
v 49.02959 -35.96985 -16.65102
v 48.50783 -37.31277 -16.72359
v 47.30009 -36.22281 -13.97451
v 48.70887 -32.91964 -14.04366
v 47.15284 -34.83149 -12.82706
v 48.19357 -36.32848 -15.52656
v 48.80384 -34.55957 -15.26424
v 43.6265 -38.50682 -10.25313
v 42.86667 -37.68807 -8.805221
v 42.68361 -38.82539 -9.257041
v 34.62044 -33.93553 0.1454967
v 43.94742 -43.42625 -14.02978
v 36.86077 -49.34554 -9.387728
v 37.39453 -49.18455 -9.833335
v 37.96916 -43.79211 -7.026739
v 43.40623 -30.62158 -5.580097
v 42.91658 -32.36509 -5.946804
v 44.18496 -31.39706 -6.839998
v 44.84638 -31.54064 -7.731683
v 45.45109 -31.71733 -8.585896
v 45.32657 -30.43499 -7.739019
v 46.05965 -29.37774 -8.085911
v 46.55205 -30.57044 -9.400845
v 36.69643 -43.24608 -5.557426
v 40.83486 -44.79048 -10.84721
v 42.44901 -30.69977 -4.637845
v 44.16744 -44.91235 -15.4855
v 48.64511 -29.06876 -11.52238
v 45.11209 -47.05211 -18.72892
v 44.83355 -43.08575 -15.09728
v 44.82062 -37.14146 -10.95041
v 45.86079 -44.73035 -18.01974
v 46.74448 -43.76763 -18.65731
v 48.16154 -39.70067 -17.89181
v 43.39845 -42.69946 -12.75714
v 44.96673 -41.35738 -14.05553
v 47.67929 -41.01283 -18.07777
v 44.9626 -44.91955 -16.73922
v 46.18592 -43.50785 -17.53506
v 44.00483 -41.98652 -13.10491
v 46.05337 -42.60149 -16.61307
v 45.88699 -41.58333 -15.60285
v 46.94049 -41.11063 -16.92866
v 47.51531 -37.50118 -15.23671
v 47.12327 -39.12349 -15.73518
v 45.73453 -40.08764 -14.28746
v 46.91232 -37.18585 -14.0285
v 45.67108 -37.03364 -12.09028
v 46.01899 -35.8566 -11.83599
v 45.11912 -35.66197 -10.43541
v 47.13279 -31.37907 -10.65968
v 47.031 -33.20187 -11.59883
v 46.85519 -32.23622 -10.74938
v 45.95694 -32.3455 -9.602041
v 45.79511 -34.13869 -10.44872
v 43.64751 -36.12637 -8.834197
v 44.74883 -36.11117 -10.2121
v 44.60277 -34.57138 -9.122363
v 42.08981 -37.38592 -7.737018
v 42.73851 -36.03637 -7.719719
v 39.8658 -46.46317 -10.80736
v 38.58106 -47.26943 -9.842566
v 38.10778 -45.49045 -8.161835
v 38.1307 -46.24261 -8.659453
v 39.1054 -45.51641 -9.296082
v 41.79457 -44.52806 -11.85855
v 40.01744 -42.88941 -8.688916
v 39.52785 -39.28627 -6.154725
v 42.70919 -41.62351 -11.08833
v 36.46552 -41.12893 -4.354235
v 41.16024 -42.9725 -10.0347
v 42.33542 -41.22365 -10.32878
v 42.84209 -39.83428 -10.05531
v 40.84042 -42.07589 -9.112096
v 41.68166 -40.37559 -9.045989
v 41.11294 -38.62457 -7.390117
v 38.79801 -40.70025 -6.223077
v 37.97518 -42.22417 -6.215067
v 38.89855 -42.1647 -7.067797
v 39.56657 -41.04953 -7.13478
v 37.27858 -41.27114 -5.095768
v 37.35087 -37.38605 -3.312239
v 38.35217 -38.36273 -4.623049
v 37.02119 -39.06181 -3.826589
v 38.10651 -39.91893 -5.167403
v 38.70919 -36.39947 -3.959344
v 38.88484 -34.99899 -3.419586
v 38.91243 -37.44064 -4.66748
v 39.77036 -37.4775 -5.443765
v 40.55448 -38.14413 -6.528399
v 41.05935 -36.54485 -6.197251
v 40.38589 -34.80133 -4.650012
v 40.68058 -35.71092 -5.365713
v 41.94501 -34.91922 -6.258997
v 41.33478 -34.38039 -5.338875
v 43.25544 -33.41952 -6.880551
v 41.65956 -27.90371 -2.667315
v 41.48335 -33.0517 -4.808124
v 37.92305 -35.7409 -2.99408
v 40.11758 -29.67802 -2.057512
v 36.12502 -34.88401 -1.28782
v 37.16102 -35.04134 -2.096245
v 38.44156 -34.13026 -2.679959
v 39.80516 -34.0315 -3.734735
v 38.07543 -32.65808 -1.706695
v 40.82914 -31.09011 -3.25852
v 36.7384 -32.61164 -0.7383928
v 35.60999 -31.23577 0.5743476
v 39.25365 -31.23879 -2.014005
v 37.67615 -31.14622 -0.7987748
v 39.66284 -28.39007 -1.193727
v 36.94932 -29.92485 0.1916499
v 40.21738 -26.44088 -0.9249769
v 38.61744 -28.94065 -0.6201013
v 39.3688 -26.92584 -0.4654554
v 38.09954 -28.04486 0.05462705
v 39.03296 -25.48976 0.2421298
v 47.87594 20.45795 -7.177567
v 31.70517 58.33327 12.16041
v 29.82146 56.86468 13.37829
v 54.70332 34.92751 -7.499334
v 52.5381 39.66843 -3.602937
v 53.2425 39.67237 -5.053163
v 58.48433 48.11898 -16.62098
v 58.16049 49.08928 -15.79233
v 57.74532 48.9592 -15.01202
v 48.85233 60.34473 -2.116868
v 31.00648 62.89415 12.32278
v 32.53984 64.04281 11.43526
v 34.09634 63.90355 10.43328
v 33.01631 62.4772 11.15862
v 34.94003 62.42369 9.885401
v 31.23358 56.3239 12.62293
v 32.50797 55.48294 11.97009
v 32.09034 59.50622 11.87063
v 32.22637 61.83912 11.68226
v 33.30578 59.29738 11.12091
v 34.55431 58.1727 10.37438
v 35.86485 61.68169 9.275513
v 34.12244 60.86586 10.5297
v 32.84846 57.18507 11.57005
v 40.49908 66.2336 5.451675
v 40.40054 65.1919 5.679007
v 39.83585 64.98562 6.151859
v 47.7213 37.75268 3.907924
v 48.4413 36.6833 3.012252
v 47.85483 35.74014 3.437184
v 48.19297 34.635 2.691414
v 48.09115 33.68337 2.44379
v 37.43611 -8.080462 2.579046
v 64.52399 4.116851 -34.8517
v 64.17867 2.978091 -34.15015
v 64.36697 5.324715 -33.44112
v 64.92989 5.070124 -36.05785
v 64.65356 6.692625 -33.91922
v 56.00099 -16.58054 -18.20058
v 59.92892 -12.30091 -27.06199
v 58.95982 -16.77641 -26.79396
v 58.52906 -15.90315 -24.58293
v 58.19525 -13.6527 -22.11109
v 57.47597 -19.30309 -23.71478
v 57.35218 -18.02899 -22.48113
v 57.66595 -16.48342 -22.36444
v 57.80517 -15.20913 -21.88874
v 59.67023 -13.51683 -26.90637
v 59.13551 -14.29666 -25.51666
v 58.67415 -14.64452 -24.22295
v 59.31098 -15.30777 -26.95509
v 59.58032 -12.08668 -25.53704
v 59.0298 -13.42605 -24.53572
v 59.20595 -11.8838 -24.12959
v 58.82634 -12.38681 -23.23837
v 59.09838 -10.96065 -23.18927
v 19.52011 -5.719726 8.252154
v 19.60913 -8.327743 8.361081
v 17.24646 -7.341065 9.309404
v 29.37541 -1.449147 3.884877
v 46.97724 -28.52558 -8.852468
v 52.32788 21.03179 -11.04991
v 53.04956 20.42017 -12.0775
v 37.63266 -26.69276 0.8257108
v 54.12039 54.43223 -8.561063
v 54.04255 55.69262 -8.560342
v 53.44937 56.10538 -7.75941
v 53.92656 53.24591 -8.197399
v 53.72129 54.78954 -7.98757
v 34.06841 -1.162902 2.455858
v 66.08855 9.132831 -38.24695
v 65.81171 7.000176 -38.26463
v 40.64388 54.33042 6.410728
v 64.07009 0.708968 -35.21456
v 45.44749 25.05484 -1.469261
v 44.15055 26.69234 1.079065
v 46.09472 31.41078 3.218564
v 43.4659 32.55711 5.811306
v 42.26633 31.97197 6.261674
v 45.28856 33.82318 5.019291
v 46.47035 34.25709 4.292569
v 45.66697 32.8586 4.291208
v 44.54003 31.53161 4.502466
v 33.31358 -31.5711 1.78133
v 57.66143 -13.93626 -20.8129
v 40.34669 -19.98493 0.6935712
v 63.80885 1.455984 -33.46862
v 49.23994 61.92631 -2.802268
v 48.58172 43.4266 1.269283
v 48.83992 44.27973 0.4463228
v 29.70012 -18.15497 5.922137
v 27.93458 -20.65177 6.073465
v 29.27503 -24.52642 5.176946
v 31.60709 -23.95838 4.522344
v 32.79119 -24.66288 3.900295
v 26.76895 -19.79327 6.401139
v 27.16788 -22.613 5.982043
v 28.54859 -22.55685 5.660895
v 29.96415 -20.62467 5.579599
v 31.37237 -21.9981 4.939397
v 32.81231 -21.87846 4.444349
v 34.34022 -23.39778 3.473017
v 35.96152 -20.94897 3.170856
v 36.94834 -20.31927 2.736617
v 65.15791 10.79601 -34.18751
v 51.24114 42.01285 -2.275243
v 38.57436 2.828988 0.2945126
v 31.11193 -19.37404 5.393219
v 62.42913 0.5802221 -28.48368
v 58.99826 45.6013 -17.80089
v 58.4029 47.38755 -16.48108
v 57.91174 45.51962 -15.55235
v 58.3947 45.90123 -16.53135
v 34.21713 -30.64672 1.569172
v 33.92931 -29.00988 2.26436
v 35.384 -29.92802 1.150288
v 45.0686 -18.16741 -2.824299
v 53.02867 48.89493 -6.587278
v 49.72837 61.264 -3.319916
v 60.36274 -7.498356 -25.41728
v 60.76215 -7.655062 -26.89832
v 60.78375 -4.344492 -25.10761
v 52.60943 57.25594 -6.645832
v 53.11399 57.68778 -7.475445
v 38.29184 13.85906 0.6358472
v 38.0062 13.01095 0.7414791
v 65.83316 4.997378 -39.90414
v 64.88911 1.928039 -38.33814
v 64.98149 4.06366 -36.87476
v 65.58001 5.042207 -38.60128
v 41.45086 13.63593 -1.590085
v 33.25419 7.050693 1.971635
v 55.98796 51.4736 -11.66556
v 50.94572 25.01103 -6.704524
v 33.47127 54.80679 11.43221
v 33.19849 53.58277 11.75013
v 47.0256 43.7013 3.076071
v 53.13808 32.4288 -4.841937
v 50.64182 37.95515 0.3065991
v 49.31107 37.47508 2.115917
v 35.31579 -0.2730114 1.892287
v 43.67109 14.39489 -3.605706
v 39.18478 13.93084 0.08161636
v 31.70145 -3.09722 3.65071
v 41.47399 61.06023 5.04206
v 65.31091 19.24285 -33.76619
v 64.97937 22.38576 -32.85159
v 65.26965 21.25761 -33.76412
v 64.78969 19.9678 -32.15119
v 32.54376 -9.364094 4.766786
v 28.4571 -18.70592 6.200325
v 27.50316 -16.38288 6.568534
v 48.27272 51.36752 -0.3130729
v 44.75295 29.85181 3.316729
v 43.08163 28.65709 3.564229
v 52.71712 58.1203 -6.958776
v 53.42886 58.94791 -8.069945
v 52.86115 59.30759 -7.281098
v 52.67056 59.71614 -6.976099
v 51.27903 34.76948 -1.008456
v 51.1386 36.31129 -0.6012807
v 51.21315 37.01917 -0.6538949
v 49.31774 29.26185 -1.304685
v 47.16103 30.41927 1.694042
v 51.09607 37.67713 -0.3879065
v 50.39276 36.71006 0.5163231
v 49.62609 36.23816 1.486623
v 50.47945 35.57742 0.2382655
v 47.42996 33.15528 2.865384
v 47.36048 32.23951 2.523952
v 53.0988 34.91405 -3.965201
v 50.57227 34.13515 -0.2941001
v 49.64585 33.79208 0.7740483
v 48.37658 32.48687 1.630962
v 49.40683 32.55024 0.5777344
v 50.6647 32.00234 -1.221999
v 50.79942 33.34326 -0.8567942
v 49.75222 30.6757 -0.81475
v 51.26217 32.1203 -2.008514
v 35.59695 -8.201468 3.392256
v 19.13386 -12.46392 8.195382
v 18.7284 -14.32012 8.095646
v 65.48416 14.63355 -34.67471
v 48.82327 52.40865 -1.130498
v 25.50603 -6.555631 6.372262
v 42.77161 -28.18022 -3.835441
v 43.07325 -26.71203 -3.531642
v 44.17329 -28.67901 -5.4933
v 45.53062 44.72165 4.368691
v 48.41019 54.36805 -0.9330898
v 53.1308 56.61654 -7.349627
v 52.3866 56.14399 -6.168854
v 52.18845 57.35927 -6.041392
v 63.03227 -1.555568 -32.23142
v 63.41236 -1.865162 -34.37411
v 62.80391 0.5794916 -29.89796
v 62.35984 -2.758003 -30.06484
v 62.91149 -0.6291251 -30.97154
v 63.52268 0.2029602 -33.18032
v 63.28322 0.6049613 -31.89995
v 63.75588 2.359812 -32.7184
v 63.48408 2.985968 -31.27976
v 31.61347 -17.78466 5.353234
v 29.62525 -16.09178 6.071636
v 32.30691 -16.11634 5.212442
v 30.3938 -12.39085 5.793411
v 32.37436 -14.7116 5.202114
v 33.72653 55.94878 11.12567
v 35.20728 57.4161 10.01225
v 34.88976 55.8837 10.37746
v 36.88911 56.70565 8.920985
v 35.68752 55.04633 9.938236
v 35.85414 52.27272 10.19566
v 34.97135 -21.86459 3.483965
v 18.17208 -11.11162 8.571232
v 18.45196 -8.75647 8.713019
v 38.54437 -9.330056 2.189129
v 23.34662 -7.683327 7.169615
v 21.22103 -11.5333 7.846951
v 22.87387 -9.807805 7.476346
v 20.59 -9.40976 8.066791
v 23.20235 -14.42155 7.380536
v 20.12639 -12.16795 7.972603
v 20.67912 -14.64255 7.636738
v 21.71997 -12.97901 7.671064
v 22.53932 -11.38593 7.605007
v 23.52805 -12.94951 7.383351
v 24.49915 -8.413093 6.959909
v 25.75004 -14.05931 6.96556
v 24.72041 -11.88598 7.176224
v 28.15577 -14.47285 6.474602
v 27.43067 -11.19297 6.492414
v 27.12425 -12.95338 6.676063
v 29.02495 -11.45645 6.101399
v 35.96004 -9.25249 3.386931
v 28.90692 -9.091926 5.85043
v 31.13273 -8.350995 5.05424
v 31.53671 -11.33745 5.334455
v 33.81305 -10.7687 4.476496
v 35.58749 -11.89094 3.832228
v 36.4942 -10.62946 3.297687
v 34.33746 -9.900522 4.186278
v 36.72654 -7.487091 2.806661
v 37.44079 -6.155995 2.274407
v 38.76151 -7.216465 1.810177
v 40.30806 -11.3636 1.336909
v 36.54358 52.55381 9.6866
v 37.44699 49.78633 9.579041
v 37.70163 54.7075 8.591146
v 40.1723 51.63088 7.163881
v 39.40789 53.09401 7.539836
v 38.2516 53.69024 8.298171
v 38.3672 51.12158 8.634126
v 49.12906 -29.78961 -12.72036
v 50.44775 -28.45813 -14.09022
v 48.9563 -27.40907 -11.09951
v 50.11215 -27.08131 -12.76124
v 51.46667 -26.91119 -14.95883
v 49.65754 -25.95168 -11.44891
v 50.62829 -25.70594 -12.83618
v 49.91513 -24.6108 -11.13302
v 50.87505 -23.42131 -12.09551
v 35.88994 0.5850704 1.568934
v 34.37445 2.754872 1.677955
v 66.34801 8.658722 -39.72588
v 41.88843 12.47439 -1.935676
v 66.15356 10.46496 -37.99003
v 66.4687 10.88956 -39.06418
v 56.29 -14.30889 -17.73066
v 56.73589 -15.00123 -19.02901
v 52.98221 55.48997 -6.970266
v 51.89576 54.9687 -5.323958
v 53.11562 53.55054 -7.007071
v 52.39368 53.92684 -5.934539
v 51.26033 53.77624 -4.34417
v 51.88513 50.42365 -4.925159
v 52.04836 52.72763 -5.351275
v 36.75016 -0.7968137 1.535579
v 41.70375 49.6723 6.356519
v 42.12945 48.37963 6.320927
v 32.94003 -11.97556 4.903737
v 45.42443 22.6846 -3.689902
v 44.83986 26.33612 0.2803983
v 45.26421 26.60734 0.2718888
v 46.0823 29.75902 2.164359
v 45.58876 28.73866 1.860345
v 44.56202 27.15031 1.264952
v 48.24876 29.71006 0.1622253
v 47.2991 29.11956 0.6701092
v 47.68744 28.04468 -0.5610847
v 46.53856 25.75284 -1.515847
v 46.40835 26.57347 -0.6324153
v 49.92859 14.76415 -9.824781
v 40.51163 60.28908 5.884314
v 58.48853 -11.47493 -21.69941
v 40.63413 -10.26671 1.093334
v 31.9199 -7.401344 4.613253
v 34.55773 -8.362697 3.85585
v 34.33815 -19.80867 4.10943
v 39.55983 66.2411 6.253414
v 39.35546 68.89779 5.966036
v 38.5178 67.74817 6.980916
v 35.94827 67.01962 9.030385
v 37.1753 66.87017 8.104782
v 38.2473 65.57822 7.343908
v 38.42577 66.57652 7.13322
v 37.49427 65.4297 7.966095
v 36.95354 64.35241 8.435636
v 39.12522 12.84554 0.002877458
v 65.60111 15.98823 -34.9
v 40.41362 6.050385 -0.8685887
v 56.2752 0.09759099 -14.47345
v 34.81626 -3.442562 2.724196
v 33.21904 -2.492292 3.026536
v 35.03808 -6.273338 3.270694
v 32.94245 -5.839894 3.923637
v 35.93026 -2.275393 2.118793
v 36.2339 -5.102866 2.580293
v 37.93992 -4.93447 1.85807
v 37.3202 -1.613407 1.500041
v 37.23371 -3.657462 1.929062
v 32.82601 -27.25304 3.287232
v 35.88736 -28.35712 1.362472
v 57.80889 38.61195 -15.3886
v 63.7192 25.44355 -29.36109
v 63.85751 27.59077 -29.88287
v 63.73792 27.16845 -29.58691
v 47.88431 55.47448 -0.4389225
v 46.60189 23.67405 -3.616929
v 51.80767 57.75663 -5.551349
v 52.17073 58.70744 -6.240188
v 52.2643 60.28777 -6.433107
v 51.2898 60.14635 -5.179818
v 51.05576 57.45638 -4.471292
v 51.14774 55.58702 -4.403188
v 49.71186 54.26686 -2.415927
v 51.44748 58.93283 -5.225434
v 50.27872 60.04013 -3.790246
v 49.24506 59.4858 -2.495117
v 49.00888 55.96544 -1.746272
v 50.43201 56.71494 -3.573059
v 49.91367 58.41971 -3.159415
v 48.84011 58.77224 -1.940695
v 47.70655 58.80635 -0.6597518
v 57.86562 48.05408 -15.36179
v 50.77593 23.79276 -7.499591
v 49.14611 23.77123 -5.753776
v 51.2156 52.514 -4.145969
v 47.47876 -7.747738 -4.064751
v 39.17225 64.74085 6.67597
v 38.46845 63.88493 7.319798
v 38.25172 63.01945 7.525819
v 39.37806 63.09771 6.629694
v 38.3914 61.51471 7.47778
v 65.89404 14.97961 -36.12139
v 65.44073 7.693947 -36.47745
v 66.30236 12.1237 -37.90741
v 66.15209 13.16382 -37.04398
v 65.30112 12.83377 -34.27732
v 65.81494 9.594478 -37.00446
v 65.69566 10.41172 -36.11975
v 65.73016 11.45301 -35.90467
v 42.18013 -21.11128 -0.9641298
v 41.34026 -20.05918 -0.0593473
v 41.39944 -22.09424 -0.5685516
v 56.46598 -17.03189 -19.47718
v 55.76569 -17.94625 -18.43638
v 41.06576 0.02665181 -0.2484056
v 43.32862 -1.035786 -1.259845
v 47.17815 22.60814 -5.092705
v 47.98411 22.72553 -5.623953
v 48.30238 23.91098 -4.842315
v 47.55066 23.48228 -4.587683
v 46.95417 24.86449 -2.759527
v 47.65406 26.58554 -1.707775
v 49.24511 25.4958 -4.285205
v 57.48779 46.21373 -14.6166
v 57.01984 44.55208 -13.68156
v 53.87443 40.30095 -6.644691
v 54.15639 41.31065 -7.53635
v 40.31828 3.719096 -0.5713302
v 33.19747 -18.03723 4.762611
v 34.68239 -17.60793 4.185188
v 36.09419 -19.10111 3.369092
v 52.5704 46.68797 -5.629887
v 48.90932 4.444584 -6.293825
v 51.33277 -24.00524 -13.12687
v 53.07835 -22.31447 -15.32126
v 52.16615 -22.20176 -13.60034
v 53.16098 -20.13626 -14.34741
v 55.16136 -21.15546 -18.93624
v 56.20319 -20.35911 -20.90931
v 55.85057 -20.13559 -19.92975
v 56.58103 -19.24272 -21.16825
v 53.09697 -21.11649 -14.72959
v 53.82613 -19.69296 -15.37638
v 53.84053 -21.49563 -16.31604
v 54.69324 -21.64683 -18.15077
v 54.39749 -20.08665 -16.69237
v 55.50042 -19.32946 -18.65635
v 56.33375 -18.46291 -20.07301
v 55.43751 -15.73999 -16.64018
v 54.8899 -19.06676 -17.14674
v 54.16698 -18.7212 -15.54757
v 51.3229 19.85872 -10.5464
v 62.70696 21.48095 -26.83337
v 49.77297 8.135048 -7.999335
v 36.87051 -21.59537 2.568499
v 36.51517 10.07752 1.063754
v 35.57852 9.45012 1.35602
v 36.11337 8.187366 1.061659
v 37.39781 60.2786 8.261319
v 38.57352 59.28601 7.466444
v 39.33648 59.16709 6.894775
v 38.61501 56.81171 7.663783
v 39.19461 55.0651 7.450667
v 41.08431 55.66979 5.861043
v 39.51905 57.53436 6.871509
v 42.29005 57.08652 4.709661
v 40.94512 59.27357 5.592481
v 42.31214 60.14841 4.401887
v 40.44868 57.63705 6.139984
v 35.18157 -24.91186 2.744277
v 36.5308 -26.10255 1.680496
v 46.43368 -12.44674 -3.311393
v 48.98729 -12.85411 -5.970992
v 47.11388 14.36894 -6.908847
v 44.25457 19.44269 -4.798406
v 44.51628 18.75472 -5.004827
v 50.72889 42.88919 -1.820871
v 48.28406 3.415523 -5.537426
v 43.12696 51.64352 4.723388
v 43.46058 69.97066 1.826664
v 42.99563 67.76943 2.818253
v 42.97577 66.38258 3.201623
v 48.24963 60.73557 -1.44836
v 48.83138 62.28641 -2.387033
v 47.66344 61.91677 -0.9705188
v 47.87513 62.7474 -1.394303
v 46.26985 62.988 0.3464488
v 46.20511 61.28782 0.6724092
v 45.03271 69.54742 0.3076844
v 46.08916 68.10651 -0.4558922
v 45.04917 68.39289 0.5776312
v 43.8289 68.56237 1.80902
v 44.21846 67.10649 1.732176
v 46.5579 64.10402 -0.1682974
v 45.74878 65.8022 0.3934512
v 45.61768 63.74968 0.9678234
v 45.00925 64.81776 1.434327
v 44.72213 66.02318 1.44163
v 43.458 65.06567 2.912288
v 43.0717 63.22971 3.470738
v 40.54042 63.13822 5.67063
v 39.70621 60.9868 6.462046
v 41.00631 64.31675 5.199485
v 41.84766 63.79696 4.504531
v 41.54965 62.68692 4.833699
v 42.4843 62.09454 4.068053
v 43.20147 60.24891 3.615568
v 44.04123 62.82454 2.626173
v 49.19737 57.38534 -2.138747
v 46.98975 58.98147 0.08152907
v 45.00341 62.86774 1.700399
v 43.89225 61.2767 2.890188
v 47.51994 60.72985 -0.6800886
v 46.24073 60.11905 0.7249285
v 44.27114 59.35796 2.74378
v 44.66676 46.2731 4.597295
v 47.59682 57.24038 -0.3836362
v 46.65461 58.00242 0.5317352
v 45.7092 58.6483 1.430535
v 46.51758 44.60258 3.306455
v 45.42691 56.63007 1.902433
v 47.37901 51.3646 0.6700472
v 44.07686 49.95981 4.174284
v 42.34731 50.39286 5.639954
v 43.05375 49.03427 5.317069
v 43.91078 51.06385 4.149071
v 44.83686 50.4625 3.381228
v 42.02701 54.31348 5.269556
v 43.23909 53.27999 4.361313
v 43.27173 57.57394 3.828894
v 42.70795 55.68085 4.513436
v 46.67166 56.0398 0.7209901
v 43.9174 55.38835 3.476226
v 44.48832 53.92911 3.129953
v 47.09796 53.34069 0.6648713
v 44.9456 53.09252 2.838439
v 46.84103 51.74246 1.1834
v 45.51852 51.2952 2.55718
v 47.96617 49.12537 0.3485143
v 47.2478 48.7236 1.232459
v 45.41135 49.86177 2.916463
v 46.25521 49.28615 2.177046
v 44.7476 48.89356 3.757972
v 47.34532 44.59556 2.286543
v 47.84415 44.97884 1.483962
v 46.5325 48.0198 2.137432
v 45.76044 46.52874 3.344742
v 46.84212 45.69712 2.428162
v 46.84443 46.77908 2.085674
v 47.57785 46.64231 1.275188
v 48.65524 44.96171 0.429146
v 48.53781 46.49524 0.1430691
v 49.47667 48.74681 -1.442336
v 49.79201 46.87032 -1.534242
v 48.60453 50.17252 -0.5483794
v 49.83307 44.26522 -1.028771
v 49.30122 51.10359 -1.528257
v 51.04339 51.29171 -3.794219
v 50.19999 52.51088 -2.832022
v 51.05325 49.30971 -3.666967
v 50.29516 50.06284 -2.70976
v 50.50969 48.28936 -2.768011
v 52.34913 48.8171 -5.507623
v 52.1796 49.65419 -5.306564
v 51.42876 48.08146 -4.032249
v 51.88273 41.25906 -3.063644
v 52.6376 40.90115 -4.326953
v 53.52373 40.4435 -5.952564
v 52.72147 41.56221 -4.779194
v 51.89757 42.20184 -3.527197
v 51.81034 46.64457 -4.44226
v 50.6839 45.77193 -2.627722
v 51.23882 45.2443 -3.336419
v 51.23623 43.48672 -2.875223
v 52.24991 42.98009 -4.403199
v 52.30177 44.55224 -4.927469
v 54.04356 51.02929 -8.288442
v 54.97963 52.6989 -9.973047
v 57.4291 49.16358 -14.38891
v 55.34631 51.07998 -10.57612
v 54.05288 49.75798 -8.273727
v 53.41469 41.97374 -6.271181
v 53.33272 47.24681 -6.967135
v 55.93377 43.5122 -11.4348
v 54.13451 47.3938 -8.266994
v 57.4235 47.51338 -14.49489
v 57.15875 48.60353 -13.89402
v 57.50653 50.11039 -14.43598
v 57.22602 50.94509 -13.88518
v 56.5685 51.8928 -12.61686
v 56.88094 49.66451 -13.29211
v 56.43128 50.77396 -12.46124
v 55.30713 49.42254 -10.3859
v 56.2617 48.70242 -12.17796
v 56.31534 44.42896 -12.24261
v 55.99657 47.55444 -11.67266
v 56.56479 45.68159 -12.7383
v 55.62296 46.2894 -10.97943
v 55.59235 44.87236 -10.8796
v 54.80571 46.87471 -9.446425
v 53.91426 46.10264 -7.839089
v 54.4272 43.90384 -8.584971
v 53.25306 43.57977 -6.352837
v 54.72049 42.00493 -8.865011
v 54.69728 45.35704 -9.214502
v 54.09964 42.70566 -7.737057
v 55.10489 42.90545 -9.779453
v 36.4102 2.86297 1.066958
v 38.63024 3.935242 0.1537415
v 36.0568 3.456157 1.123495
v 37.41556 5.099405 0.5276644
v 35.14402 6.927456 1.328524
v 35.14748 5.298193 1.329611
v 37.10473 6.433572 0.6251945
v 38.50359 5.912632 0.03451174
v 40.51428 12.73545 -0.943607
v 39.85558 7.464035 -0.6811844
v 38.3013 11.9047 0.4008411
v 37.36758 11.2672 0.8370962
v 37.47095 8.393243 0.4921992
v 38.48404 8.449633 0.006752932
v 40.6009 10.14032 -1.097085
v 39.92124 11.43577 -0.6533731
v 39.17129 9.498166 -0.3113819
v 39.98003 8.899392 -0.7527233
v 58.58746 -5.906577 -19.63458
v 41.70305 -23.05093 -1.05891
v 55.20291 25.38447 -12.55353
v 42.93339 -19.53941 -1.212141
v 42.82598 -18.02215 -0.8482249
v 57.42104 -5.795109 -17.0672
v 57.93164 -12.788 -20.89275
v 57.29675 -13.31549 -19.5309
v 57.75019 -11.76099 -19.93564
v 58.87947 -9.855311 -21.94867
v 61.97206 23.68604 -25.19116
v 33.0449 -13.0029 4.920057
v 34.30659 -12.80703 4.445415
v 34.33301 -13.93157 4.450783
v 38.82232 -2.834278 1.152675
v 44.28228 -26.38967 -4.628852
v 45.40905 -27.32619 -6.254936
v 57.02119 -12.32815 -18.42946
v 51.385 6.483325 -9.182529
v 61.81611 35.12897 -24.77848
v 44.74583 13.06835 -4.40136
v 46.3576 13.45039 -6.004962
v 43.98939 11.8169 -3.660728
v 54.5817 -17.05078 -15.53273
v 38.63538 -0.5448366 0.8361244
v 53.95384 33.02197 -6.15965
v 58.28045 -8.667356 -19.84054
v 57.46565 -10.75141 -18.74825
v 58.24959 -10.30464 -20.48337
v 58.81713 -9.058687 -21.39211
v 52.36965 -10.74056 -9.833096
v 63.41109 26.5876 -28.657
v 65.05399 9.503654 -34.2294
v 64.61307 8.838387 -32.85561
v 64.99512 8.247733 -34.52264
v 55.1828 36.19924 -8.778787
v 49.41696 27.52642 -2.706828
v 57.48557 -7.277996 -17.57946
v 57.86499 -6.611828 -18.23331
v 63.18297 4.718749 -29.48397
v 51.22065 30.55952 -2.816688
v 52.09734 31.98299 -3.297057
v 51.2913 29.44319 -3.64646
v 52.57888 29.92793 -5.231555
v 51.04221 27.82907 -4.459572
v 51.14823 26.46931 -5.763412
v 43.34846 -22.90511 -2.451971
v 43.84765 -20.09414 -2.141257
v 43.15728 -21.72703 -1.954594
v 45.15119 -20.78409 -3.567006
v 57.52689 14.43146 -17.76287
v 58.01762 41.131 -15.89588
v 37.75722 -11.88686 2.793671
v 36.93139 -12.54393 3.229937
v 57.96973 44.19195 -15.73063
v 59.39795 44.16507 -18.7792
v 47.7836 21.87545 -6.137902
v 45.404 21.35363 -4.707568
v 46.67547 20.33527 -6.342956
v 40.11962 0.03608576 0.1638817
v 41.93845 -0.6052902 -0.5925009
v 42.25861 2.317205 -1.278903
v 40.33857 1.720315 -0.2587845
v 63.84974 4.715305 -31.83476
v 64.50348 7.777057 -32.87798
v 64.88387 23.39285 -32.6365
v 64.20931 24.9456 -30.67965
v 35.97522 -13.39306 3.707462
v 47.21254 -13.00155 -4.10944
v 47.65631 -11.67166 -4.412521
v 46.83424 -10.03098 -3.57362
v 47.93338 -9.326284 -4.567501
v 48.95281 -10.99253 -5.685167
v 48.93393 -9.2902 -5.574852
v 50.15504 -11.33971 -7.121492
v 42.44508 0.8553072 -1.092573
v 48.17588 6.638708 -6.176217
v 60.16785 -1.82722 -22.43941
v 61.36709 -1.633156 -25.79659
v 38.87768 -24.39266 0.6606509
v 46.23496 -22.0135 -5.079849
v 62.70344 32.19535 -26.98618
v 45.41407 -0.02461297 -2.737727
v 44.41175 0.3135611 -2.119
v 44.54113 -1.774192 -1.942348
v 53.62331 19.23109 -13.0662
v 48.32774 -8.364613 -4.894759
v 46.6774 -7.47238 -3.371945
v 46.76334 11.90859 -6.099079
v 51.60471 22.82354 -9.207629
v 49.70431 19.60518 -9.142007
v 60.91301 33.42566 -22.67042
v 63.12455 24.0399 -27.85347
v 51.8812 -14.78769 -10.12017
v 52.66696 -14.35075 -11.15292
v 48.97461 -26.23675 -10.53626
v 48.26226 -26.21358 -9.477724
v 50.81059 -21.63479 -11.10617
v 45.10562 -24.16129 -4.605563
v 45.66411 -25.72217 -5.854399
v 46.33741 -23.08844 -5.59423
v 46.17781 -24.27913 -5.880728
v 47.69806 -20.97711 -6.477639
v 47.64118 -25.74837 -8.393612
v 47.48937 -22.54123 -6.803036
v 47.60012 -24.1432 -7.58339
v 48.70366 -23.93264 -9.058801
v 49.61667 -23.09104 -9.977042
v 50.58722 -20.42294 -10.19188
v 56.27017 -5.829915 -14.93363
v 53.37215 -16.03215 -12.91148
v 56.94755 -4.942701 -16.00922
v 57.04932 -10.32293 -17.64658
v 56.63949 -7.317445 -15.91293
v 57.32551 -8.987354 -17.72931
v 56.65067 -8.88903 -16.34409
v 48.57344 -22.03763 -8.022202
v 54.49134 -14.47524 -14.22726
v 53.56145 -17.97514 -14.04787
v 54.23799 -16.59256 -14.65634
v 52.69445 -18.4599 -12.78267
v 52.37635 -15.6801 -11.15606
v 52.68909 -16.69188 -12.02949
v 51.78814 -20.07849 -11.94079
v 51.82866 -18.87873 -11.48501
v 48.33819 -18.72274 -6.522436
v 48.98886 -17.84929 -7.084433
v 48.85226 -19.43081 -7.401148
v 49.64858 -21.50333 -9.317371
v 49.60351 -17.77812 -7.854026
v 49.66523 -19.00719 -8.342415
v 50.81635 -18.45141 -9.781126
v 47.50793 -16.67311 -4.977713
v 55.14387 -13.81341 -15.18672
v 55.73236 -11.67922 -15.49608
v 55.81072 -13.78217 -16.47284
v 54.42047 -9.868618 -12.68158
v 53.63549 -11.40719 -11.82731
v 54.63462 -12.71953 -13.87055
v 54.42144 -11.59824 -13.13001
v 52.78188 -11.90335 -10.65451
v 53.5771 -13.62571 -12.36634
v 51.82019 -12.23874 -9.361711
v 51.74137 -13.538 -9.578424
v 51.01095 -12.69021 -8.383367
v 51.82316 -16.91894 -10.72557
v 50.69105 -16.39514 -8.886045
v 50.66449 -13.77902 -8.155732
v 48.45787 -15.20703 -5.771917
v 48.974 -16.20013 -6.60457
v 49.40829 -15.28747 -6.916628
v 47.68772 -14.33723 -4.75539
v 46.81371 -14.42814 -3.886517
v 44.9841 -19.87662 -3.16298
v 46.61438 -19.84779 -4.848717
v 47.02511 -18.48653 -4.902346
v 48.34879 -17.52489 -6.189429
v 46.03941 -15.74985 -3.313874
v 46.40425 -17.2412 -3.944766
v 41.10459 -9.175491 0.7605953
v 57.62252 42.86891 -15.00272
v 58.65538 42.97342 -17.24153
v 59.71626 43.25657 -19.5558
v 59.29897 40.91914 -18.77954
v 60.66748 34.38628 -22.13328
v 59.16511 35.68054 -18.53123
v 60.35755 41.46874 -21.07107
v 58.15687 37.21653 -16.19696
v 58.70023 38.97867 -17.46088
v 59.26326 38.60965 -18.81275
v 59.85236 40.34074 -20.07855
v 60.57412 40.32895 -21.72861
v 61.16522 38.0742 -23.10041
v 60.06024 37.97256 -20.62967
v 59.15915 37.5196 -18.61699
v 59.77421 36.53932 -20.05276
v 61.39996 36.43756 -23.74621
v 60.39466 36.609 -21.41533
v 45.43819 1.57296 -3.013339
v 45.68239 11.02376 -4.989263
v 41.76754 4.222373 -1.368466
v 43.0739 3.919222 -2.055968
v 41.18861 4.832115 -1.154313
v 43.74864 3.247951 -2.299855
v 44.96032 3.502432 -3.096232
v 47.25264 3.78973 -4.788218
v 47.92027 5.217175 -5.644009
v 43.31061 9.888769 -2.975382
v 44.33755 8.734404 -3.575829
v 43.36441 8.56743 -2.8585
v 42.43368 9.477697 -2.319787
v 42.81529 5.684952 -2.185699
v 42.26419 8.014355 -2.070943
v 44.65712 5.985477 -3.396436
v 47.02406 6.520422 -5.206834
v 46.12844 5.849749 -4.398515
v 45.39535 7.993083 -4.241391
v 47.02016 7.913216 -5.495486
v 62.54504 24.90339 -26.50635
v 62.17661 27.63127 -25.66106
v 62.63841 26.49666 -26.71593
v 63.00072 28.45 -27.73403
v 59.48807 1.661687 -20.29082
v 60.25578 0.5669479 -22.19607
v 59.50105 0.07484567 -20.51152
v 59.64826 19.72055 -20.83873
v 49.02774 5.878867 -6.735393
v 61.2513 -3.320737 -26.08119
v 60.81525 -2.402006 -24.40327
v 37.75056 -22.14755 1.953457
v 37.70491 -24.21069 1.479879
v 38.75053 -22.53666 1.221898
v 55.31898 35.32399 -9.049155
v 55.24917 33.55281 -8.964855
v 53.50713 30.48678 -6.483239
v 47.4267 -3.308877 -3.981922
v 46.3225 -2.273697 -3.136011
v 53.74364 13.08208 -13.29956
v 39.54265 -23.11331 0.5719921
v 40.4825 -23.62664 -0.2548939
v 63.69121 7.273951 -30.29435
v 57.90593 20.22883 -18.12426
v 58.07546 -3.792561 -17.97914
v 54.64996 33.50484 -7.475832
v 53.89664 31.84907 -6.509007
v 55.42566 32.33001 -9.581362
v 50.00014 -7.776553 -6.579505
v 50.7072 -9.642191 -7.550982
v 51.50853 -10.44543 -8.634122
v 51.31787 -7.687354 -8.067798
v 51.80257 3.611343 -8.93364
v 49.91896 6.965096 -7.836198
v 50.25156 5.202182 -7.705581
v 50.59 3.419101 -7.663786
v 60.40672 35.38492 -21.50179
v 59.85676 35.45777 -20.20603
v 59.47186 34.13524 -19.33473
v 62.00412 25.73849 -25.3069
v 56.44976 -0.9309289 -14.75617
v 49.28521 -1.384551 -5.74136
v 36.98188 -23.04646 2.215911
v 56.07646 1.40118 -14.21836
v 56.83017 1.277562 -15.40501
v 53.84847 -1.876952 -10.88519
v 56.02832 -8.340727 -15.03359
v 49.18756 -6.780531 -5.668022
v 39.85348 -21.55814 0.7105813
v 38.91985 -20.37759 1.550948
v 37.54088 -19.51555 2.521254
v 39.59217 -18.9863 1.340718
v 38.70525 -13.84942 2.296179
v 60.02439 -0.6666296 -21.85522
v 59.19841 -1.413419 -20.03377
v 53.24442 29.01322 -7.005912
v 40.40353 -7.49125 1.025008
v 64.04906 6.360067 -31.84977
v 63.2062 6.894787 -28.8341
v 59.81281 -6.546645 -23.05707
v 60.46603 -5.635889 -24.70078
v 58.13547 -7.323868 -19.07431
v 59.18313 -7.678366 -21.74508
v 59.07742 -6.239788 -20.90854
v 60.16892 -5.20575 -23.57082
v 53.94863 25.40713 -10.62067
v 57.53041 1.845954 -16.60521
v 64.06936 8.816122 -31.13426
v 35.42275 -17.78956 3.819786
v 36.17303 -15.06094 3.617328
v 35.4236 -16.1897 3.941958
v 37.27695 -18.05606 2.860749
v 37.681 -14.78756 2.85333
v 38.4991 -18.35668 2.094132
v 38.74366 -16.01554 2.198555
v 39.75093 -17.40765 1.4489
v 40.80264 -17.56412 0.7197724
v 40.10769 -13.14233 1.474326
v 44.80281 -16.89377 -2.329239
v 43.87818 -17.50991 -1.620606
v 41.4958 -18.70951 0.0640691
v 40.82762 -12.48505 1.021886
v 40.65916 -14.33755 1.111895
v 39.83741 -15.13881 1.593384
v 41.50929 -15.54457 0.4336776
v 41.5257 -13.33683 0.5733041
v 42.99735 -15.80373 -0.6720605
v 42.35238 -14.20793 -0.04038646
v 43.76719 -14.85766 -1.176576
v 44.92955 -15.53748 -2.241797
v 45.97911 -13.6566 -3.008706
v 43.29075 -13.05438 -0.6803958
v 40.00734 -5.710614 1.012804
v 46.62408 -11.29904 -3.40437
v 41.61105 -1.83029 -0.2510385
v 40.42418 -3.818678 0.5610673
v 43.03535 -1.927366 -0.9907261
v 40.64708 -1.429465 0.1619093
v 42.68366 -3.299169 -0.6666188
v 42.36584 -10.65087 0.005317803
v 43.36911 -11.27192 -0.7045294
v 42.0812 -12.0662 0.2092366
v 46.01886 -8.887706 -2.808863
v 44.66726 -10.94492 -1.693814
v 43.9038 -11.98745 -1.119294
v 45.13168 -12.72853 -2.15617
v 45.24229 -10.43236 -2.148883
v 43.13568 -5.566403 -0.7861664
v 41.74097 -6.87765 0.1726259
v 42.93817 -8.177682 -0.4995671
v 43.14314 -9.682563 -0.5540428
v 44.43419 -8.707294 -1.529412
v 44.79617 -7.378426 -1.86368
v 44.60347 -3.890493 -1.806527
v 43.9107 -5.296456 -1.297039
v 56.5495 37.19871 -12.33959
v 46.02156 -3.886487 -2.864734
v 45.06926 -5.660387 -2.112816
v 46.50826 -5.430866 -3.244247
v 47.75081 -6.560105 -4.303647
v 47.74459 -5.317463 -4.263609
v 46.8746 -4.450171 -3.52171
v 60.3406 -3.346197 -23.35316
v 55.55043 -0.03415907 -13.31344
v 54.77652 1.746281 -12.32327
v 54.68129 -0.2145443 -12.05783
v 61.20419 -0.4065494 -24.87652
v 61.70411 -0.02429043 -26.25723
v 51.65814 -6.066781 -8.316113
v 48.72162 21.75554 -7.041316
v 50.2257 20.83017 -9.031011
v 48.42836 19.6813 -7.989498
v 49.9369 17.42454 -9.927518
v 48.78462 18.20569 -8.739324
v 46.42832 18.38358 -6.742633
v 44.30476 18.35747 -4.812701
v 44.95384 17.30964 -5.280007
v 46.64388 19.56807 -6.653988
v 45.01609 20.06745 -5.165251
v 45.08587 19.03915 -5.487679
v 45.24669 17.95305 -5.700635
v 47.28192 17.82001 -7.552109
v 46.36003 17.3057 -6.72572
v 45.88052 15.69449 -5.973342
v 48.3037 16.60837 -8.486897
v 47.99865 15.24711 -7.99683
v 53.04641 14.73125 -12.8167
v 51.52956 17.89698 -11.31296
v 51.00757 15.22624 -10.91161
v 52.60291 14.21248 -12.30469
v 51.92379 15.2807 -11.79801
v 56.93069 39.08877 -13.39141
v 56.99479 41.56372 -13.62891
v 55.2824 41.41979 -9.977031
v 54.93175 39.77974 -8.919839
v 55.60491 36.81303 -9.879539
v 54.71164 37.99646 -7.910344
v 55.11125 36.91863 -8.66398
v 55.15226 38.79166 -9.235381
v 55.7356 39.609 -10.77397
v 56.78847 40.20467 -13.15907
v 55.91697 38.57236 -11.01509
v 56.20273 37.98915 -11.5611
v 55.47826 -10.17871 -14.51223
v 55.31131 -6.698877 -13.47262
v 53.83117 -6.970297 -11.23607
v 55.28138 -8.539824 -13.79477
v 54.76072 -6.18857 -12.4978
v 53.40667 -9.833595 -11.09346
v 54.55635 -8.07739 -12.48301
v 52.76984 -8.996552 -10.07583
v 53.8392 -8.243677 -11.42662
v 52.21572 -8.36451 -9.247195
v 52.86769 -6.609617 -9.882201
v 61.26218 20.60189 -23.7541
v 61.79212 20.72905 -24.8388
v 64.2652 23.80458 -30.85139
v 64.25239 22.64939 -30.77765
v 64.27956 21.51307 -30.78101
v 63.74836 21.05542 -29.30388
v 62.55618 19.3092 -26.45816
v 63.11063 1.664125 -30.53424
v 59.37919 -4.828182 -21.28574
v 59.57063 -2.956679 -21.22135
v 58.17166 -5.408939 -18.57817
v 58.63571 -4.642328 -19.42321
v 58.63698 -2.851802 -19.01611
v 57.28151 -3.321476 -16.36399
v 57.7232 -0.8183295 -17.01649
v 58.3568 -1.312645 -18.23804
v 54.70426 31.99812 -8.140832
v 59.37397 5.080131 -20.02045
v 54.96411 -5.15125 -12.68364
v 56.29987 -3.463053 -14.65409
v 56.91273 -2.409254 -15.63186
v 55.31096 -2.278462 -12.98511
v 55.34806 -3.340881 -13.08434
v 54.3989 -4.115404 -11.73532
v 53.43945 -5.467587 -10.50116
v 46.58028 0.4078058 -3.6505
v 48.80652 12.72019 -8.24631
v 61.8764 1.067879 -26.42756
v 62.92371 2.713774 -29.39406
v 62.60653 3.48652 -27.99851
v 60.972 0.9869609 -23.92921
v 62.44848 1.922148 -28.0272
v 58.33328 0.5005424 -18.06409
v 54.38803 3.772776 -12.08388
v 49.42429 -5.440748 -5.854286
v 50.77222 -4.646371 -7.240859
v 48.61484 -4.059612 -5.053421
v 53.32596 -4.103887 -10.26138
v 53.20032 -2.673335 -10.02301
v 52.53091 -5.16809 -9.316148
v 51.89667 -3.564156 -8.476443
v 49.854 -3.38184 -6.249433
v 49.61002 2.793493 -6.576234
v 46.88817 2.239879 -4.163595
v 47.34684 -1.389826 -4.011253
v 48.23992 -0.3849712 -4.884931
v 48.9334 2.282944 -5.85113
v 48.41035 1.288743 -5.200527
v 49.05374 -0.2205438 -5.606883
v 50.88744 -1.992901 -7.350895
v 50.59673 0.466541 -7.179333
v 52.5451 -0.5989729 -9.299433
v 51.22228 1.558244 -7.983382
v 51.91866 0.6912931 -8.65891
v 52.63758 1.605975 -9.591922
v 53.90576 2.076017 -11.20356
v 53.01414 3.390026 -10.2985
v 56.69916 3.077837 -15.31869
v 52.88398 24.21905 -9.877077
v 53.31656 23.2491 -11.05076
v 57.03944 25.72293 -15.45796
v 57.09985 24.53299 -15.93505
v 55.43396 24.44667 -13.36931
v 54.18132 23.27792 -12.18502
v 54.27127 21.24829 -13.15877
v 54.70367 20.4512 -13.93471
v 55.21038 21.87036 -14.09688
v 56.37842 23.39254 -15.19616
v 55.36579 22.94823 -13.9082
v 54.63511 9.851647 -13.66558
v 54.39583 5.531252 -12.40699
v 52.36461 4.90211 -9.836287
v 52.74522 6.363956 -10.60592
v 53.65 5.093194 -11.40538
v 53.85566 7.052902 -12.05949
v 56.59659 35.5787 -12.37607
v 55.95152 35.52356 -10.6376
v 51.88531 8.288456 -10.16737
v 52.34719 27.86476 -6.34094
v 53.06897 27.50131 -7.750501
v 63.67314 15.17314 -29.13507
v 61.7071 19.02854 -24.62775
v 61.30509 17.46234 -23.83136
v 60.48561 20.41814 -22.26886
v 60.30967 22.65333 -21.91985
v 59.7581 21.46929 -20.96495
v 60.35946 18.80235 -22.05849
v 58.85498 34.52739 -17.88666
v 56.0797 33.72711 -10.98318
v 55.16852 30.54902 -9.73395
v 58.1964 35.25911 -16.29217
v 57.36079 36.74506 -14.22881
v 57.06725 34.91148 -13.49472
v 57.82811 29.65413 -15.9336
v 54.06706 27.9456 -9.039326
v 54.23332 29.6802 -8.324963
v 57.1681 29.4795 -14.49484
v 55.43588 26.90062 -12.13868
v 56.21912 26.40864 -13.77068
v 56.5988 28.09297 -13.78093
v 55.05056 27.65059 -11.00079
v 56.53442 29.46504 -13.08524
v 55.90792 30.01264 -11.50572
v 55.96729 31.64604 -11.096
v 56.8728 32.26427 -13.13194
v 56.72883 33.65052 -12.62977
v 57.50761 33.7433 -14.61548
v 57.5611 32.22263 -14.87056
v 57.83285 31.38622 -15.64712
v 58.61623 32.93641 -17.35625
v 59.39032 32.20341 -19.23742
v 58.31458 28.97237 -17.1264
v 58.76715 30.445 -17.92883
v 60.10547 28.68592 -21.04148
v 62.8877 30.63987 -27.35594
v 61.78215 33.17957 -24.77647
v 61.92668 31.48793 -25.12987
v 60.96946 31.55503 -22.89783
v 61.63538 29.6947 -24.4219
v 61.15949 28.73416 -23.34495
v 61.1867 22.47503 -23.61199
v 57.28959 27.65807 -15.2721
v 57.87381 26.83804 -16.73514
v 61.29466 24.53017 -23.76502
v 61.44119 26.62855 -24.0348
v 60.88403 27.09071 -22.82717
v 60.35407 30.16948 -21.53224
v 59.32268 29.82841 -19.23419
v 60.13911 31.32518 -21.04552
v 59.35398 27.26237 -19.60382
v 58.47436 27.02946 -17.87549
v 59.99896 26.42138 -21.02369
v 58.73907 25.37341 -18.66763
v 60.34975 24.91367 -21.8285
v 58.89552 24.05504 -19.15652
v 57.95687 22.78431 -17.79758
v 56.43485 21.16843 -15.90052
v 59.05742 22.02816 -19.71591
v 58.6878 19.25328 -19.33455
v 56.86995 16.63985 -16.98335
v 57.9178 17.10723 -18.31197
v 57.75582 18.4225 -18.02348
v 56.79251 19.77455 -16.62918
v 55.68676 19.41187 -15.27315
v 59.06187 2.536837 -19.4107
v 58.508 2.166482 -18.37074
v 58.65038 4.501154 -18.66923
v 57.71491 6.80186 -17.31024
v 57.79074 3.923877 -17.18336
v 61.04142 3.121498 -23.71102
v 61.67233 3.824538 -25.19316
v 47.84731 12.24659 -7.190803
v 47.16572 9.878054 -6.049627
v 59.33663 18.21977 -20.38698
v 58.64075 17.58006 -19.31557
v 64.21088 19.00983 -30.43711
v 60.96868 18.84023 -23.20524
v 65.12727 19.936 -33.16154
v 54.56342 7.220105 -12.98421
v 60.15294 2.250137 -21.73072
v 64.44808 9.883013 -32.05482
v 64.3755 11.16168 -31.57768
v 63.48219 10.16138 -29.07425
v 63.60406 8.923453 -29.66792
v 64.40147 12.98884 -31.40475
v 65.04025 14.88853 -33.1304
v 54.52765 14.07513 -14.27397
v 62.7161 10.89166 -26.98944
v 63.40938 11.87654 -28.66887
v 62.91856 14.04469 -27.3307
v 62.69057 12.4714 -26.83729
v 63.52708 13.36913 -28.87074
v 52.48941 9.625569 -11.17243
v 52.90161 7.710877 -11.11968
v 48.49527 9.36996 -7.114556
v 50.87619 8.279848 -9.115937
v 51.48218 9.939946 -10.174
v 50.044 9.346208 -8.587444
v 49.90965 12.66111 -9.342233
v 49.36583 11.37511 -8.468023
v 51.1928 11.14828 -10.20743
v 51.35574 12.62929 -10.76558
v 52.28391 13.25291 -11.82948
v 52.21057 11.42847 -11.34683
v 54.5834 12.37769 -14.0747
v 53.22242 9.399802 -11.93232
v 53.25262 11.33923 -12.40541
v 65.35509 18.27895 -33.888
v 64.52647 14.95453 -31.52257
v 64.68275 17.86778 -31.81046
v 59.40012 16.67173 -20.48226
v 58.58392 15.95601 -19.27596
v 64.11348 16.89681 -30.24455
v 60.40512 16.4871 -22.21592
v 63.48103 16.74409 -28.5872
v 63.21738 18.46739 -27.96462
v 62.45013 14.80407 -26.23656
v 63.15301 15.55233 -27.85622
v 62.75682 16.68342 -26.86094
v 61.93735 15.91885 -25.10635
v 62.19641 17.46911 -25.57912
v 61.10546 15.68334 -23.47467
v 60.86112 14.28818 -23.01158
v 60.27829 14.9833 -21.97704
v 61.61641 13.67568 -24.49347
v 52.7699 16.16888 -12.62844
v 53.90396 16.35136 -13.71364
v 52.47602 18.18355 -12.1551
v 59.77582 2.581387 -20.86306
v 55.50326 2.448005 -13.41924
v 55.91734 3.453109 -14.15627
v 55.17445 4.782083 -13.31638
v 55.37283 5.55738 -13.71796
v 56.55936 4.444184 -15.23624
v 55.99614 7.138039 -14.85311
v 54.78609 8.320516 -13.49243
v 56.14246 8.477077 -15.28766
v 56.88095 6.387619 -15.99049
v 61.8227 11.3722 -24.95321
v 58.44333 7.60238 -18.52581
v 58.72992 6.158092 -18.90188
v 54.1552 18.79281 -13.69876
v 55.60234 17.46682 -15.44456
v 56.66497 13.94583 -16.6692
v 55.48224 15.55127 -15.38146
v 55.58633 14.03251 -15.41687
v 57.82653 9.30681 -17.75309
v 55.64445 12.56518 -15.3373
v 56.4277 9.873084 -15.90756
v 59.72565 11.15895 -20.90392
v 57.1528 10.50469 -16.9731
v 57.40084 12.08806 -17.47868
v 58.59301 13.68611 -19.22066
v 59.72387 12.69133 -20.98181
v 58.09766 11.33479 -18.39214
v 58.9122 11.34832 -19.58482
v 59.91873 9.675118 -21.19551
v 58.92416 9.434569 -19.47142
v 59.42543 3.279748 -20.13408
v 60.81211 4.256451 -23.0336
v 60.89723 12.19243 -23.04286
v 60.06937 3.90375 -21.42752
v 61.35497 5.332357 -24.1853
v 59.14013 6.795748 -19.62905
v 59.99286 7.516827 -21.23792
v 61.72937 9.840368 -24.79651
v 60.73985 10.25957 -22.76362
v 61.05995 8.556038 -23.38054
v 61.75402 8.234341 -24.93408
v 62.93883 9.527482 -27.64908
v 63.07729 8.295184 -28.28936
v 62.39231 7.447373 -26.59117
v 62.69098 5.940398 -27.60964
v 61.89165 2.590992 -26.07225
v 62.29317 4.296494 -26.86507
v 61.98173 5.225084 -25.8202

# 25998 faces
f 12974 13199 13198
f 13199 13095 13198
f 13200 13187 13199
f 13187 13095 13199
f 13197 13196 13200
f 13199 13197 13200
f 13187 13200 13193
f 13200 13196 13193
f 13196 13195 13194
f 13193 13192 13187
f 13189 13187 13192
f 13191 13192 13190
f 13193 13190 13192
f 12962 13187 13189
f 13188 12962 13189
f 12962 13184 13187
f 13186 13184 12962
f 13174 13191 13185
f 13094 13184 13104
f 13183 13186 12962
f 13165 12962 13188
f 13182 13188 13189
f 13188 13182 13164
f 13179 13182 13180
f 13174 13180 13182
f 13181 13174 13182
f 13180 13178 13179
f 13177 13179 13178
f 13178 13180 13174
f 13179 13177 13176
f 13136 13177 13148
f 13177 12623 13176
f 13168 13176 12623
f 13175 13179 13176
f 13182 13179 13171
f 13171 13179 13175
f 13172 13173 13176
f 13173 13175 13176
f 13175 13173 13171
f 13170 13172 13168
f 13172 13176 13168
f 13129 13172 13111
f 13170 13111 13172
f 13169 13170 13168
f 13151 13169 13167
f 13084 13167 13169
f 13168 12623 13169
f 13084 13169 12623
f 13166 13151 13167
f 13088 13166 13167
f 13164 13165 13188
f 12623 13177 13136
f 13163 13191 13190
f 13173 13161 13171
f 13162 13171 13161
f 13173 13160 13161
f 13173 13014 13160
f 13162 13161 13159
f 13160 13159 13161
f 13162 13159 13157
f 13160 13157 13159
f 13103 13157 13160
f 13158 13162 13157
f 13158 13157 13155
f 13156 13155 13157
f 12814 13155 13154
f 13156 13154 13155
f 13184 13186 13153
f 13183 13153 13186
f 13171 13164 13182
f 13152 13151 13166
f 13150 13151 13152
f 13152 13166 12658
f 13150 12917 13151
f 13115 13163 13112
f 13112 13163 13190
f 13115 13149 13163
f 13191 13163 13185
f 13185 13163 13149
f 13178 13148 13177
f 13185 13148 13178
f 13146 13148 13147
f 13148 13185 13147
f 13144 13146 13147
f 13144 13147 13149
f 13146 13144 13027
f 13145 13027 13144
f 13143 13145 13144
f 13144 13141 13143
f 13142 13143 13141
f 13149 13141 13144
f 13139 13143 13142
f 13114 13142 13141
f 13140 13143 13139
f 13025 13139 13142
f 13138 13146 13027
f 13140 13139 13137
f 13025 13137 13139
f 13135 13148 13138
f 13146 13138 13148
f 13135 13136 13148
f 13134 13137 13133
f 13137 13025 13133
f 7861 13134 13110
f 13134 13133 13110
f 12140 12143 13134
f 12140 13134 13132
f 13130 13014 13131
f 13117 13130 13131
f 12790 13131 13129
f 13014 13129 13131
f 13117 13131 13128
f 12790 13127 13131
f 13128 13131 13126
f 13127 13126 13131
f 13126 13125 13128
f 13124 13125 13126
f 13121 13125 13122
f 13122 13125 13124
f 13124 13126 13123
f 13119 13122 13124
f 13122 13120 13121
f 13118 13130 13117
f 13118 13117 13022
f 13128 13121 13117
f 13196 13190 13193
f 13142 13114 13025
f 13116 13025 13114
f 13115 13116 13114
f 13149 13114 13141
f 13113 13116 13115
f 13149 13115 13114
f 13112 13107 13113
f 13169 13111 13170
f 13133 13109 13110
f 13109 12353 13110
f 12099 12353 13109
f 13107 13106 13109
f 13107 13109 13113
f 13108 13105 13106
f 13108 13106 13107
f 13108 12838 13105
f 13128 13125 13121
f 13184 13153 13104
f 13103 13160 13019
f 13100 13134 12143
f 13102 12143 12140
f 13101 13031 13138
f 13031 13135 13138
f 13151 12917 13111
f 13149 13147 13185
f 13100 13140 13137
f 13173 13172 13014
f 13136 13135 13099
f 13099 13135 13098
f 13031 13098 13135
f 13123 13126 12287
f 12661 13097 13119
f 13096 12661 13119
f 12971 13096 13124
f 13096 13119 13124
f 13015 13157 13103
f 13187 13184 13095
f 13184 13094 13095
f 13113 13109 13116
f 13133 13116 13109
f 13158 13093 13162
[truncated: 451,416 more chars]
