# Supplementary material for: Simulation of facial growth based on longitudinal data: Age progression and age regression between 7 and 17 years of age using 3D surface data
Source: PLoS One. 2019 Feb 22;14(2):e0212618. doi: 10.1371/journal.pone.0212618 (PMC6386244; doi:10.1371/journal.pone.0212618)
Supplement: S1 File — (ZIP) [file pone.0212618.s001.zip › M/13.obj]

# Generated in Morphome3cs 


# 13200 vetices
v 15.8483 22.70085 4.389812
v -43.81744 25.38921 1.926417
v -43.86337 25.00858 1.400885
v 32.20634 27.92358 7.923136
v -40.97819 27.94184 5.014169
v -40.87102 28.64495 5.394366
v -41.12 28.27997 4.936378
v -40.60662 28.20785 5.384798
v 4.852587 18.58504 15.71806
v 40.94485 23.6279 1.609412
v 37.20827 25.91669 5.729419
v 30.76266 27.28084 7.208053
v 32.58978 26.85294 7.18398
v -43.69075 24.45988 0.6535539
v -42.9114 24.11058 0.7020699
v -23.97672 20.14157 1.53724
v -24.85855 19.08302 2.753956
v -25.73381 16.82766 3.393679
v -27.31717 18.42731 3.045592
v -20.66697 23.38193 2.843008
v -44.65291 23.89456 -1.279817
v -44.34472 23.86443 -0.9229289
v -44.24627 23.422 -1.76106
v 16.37324 25.05388 5.882175
v 16.90132 23.02732 4.033772
v 19.26325 21.36986 1.554186
v 18.61559 22.70299 1.647196
v 18.24555 22.37803 1.316527
v 22.4003 23.56737 3.621966
v 40.52974 18.61413 -1.14665
v -38.70211 29.72602 7.011964
v -42.32147 24.74973 1.05299
v -42.14985 25.11778 1.328504
v -41.32027 27.69929 4.809433
v -30.51573 18.00517 3.148293
v 25.46403 27.64284 7.9175
v 32.37069 26.252 5.884121
v 24.46004 27.95957 8.735286
v 43.308 20.94931 -2.668142
v 25.81299 29.40832 9.499864
v 43.55286 20.28286 -3.679078
v 33.70984 27.19233 7.534527
v 26.36215 28.95287 8.315622
v 26.13239 28.64471 8.155522
v 41.30142 24.25955 2.466685
v 41.21069 24.15196 2.179484
v 43.30473 20.6888 -2.986449
v 35.32867 26.85664 7.170636
v 25.52063 28.49813 8.299869
v 41.96377 22.84579 0.1511725
v 28.004 27.57347 7.437886
v 24.38667 26.80168 6.726633
v 38.16581 24.46134 3.350938
v -44.40234 -64.88091 -46.1081
v -28.05823 30.60353 9.26351
v -24.23681 28.4273 7.045074
v -30.64331 29.24702 8.067489
v -35.95499 29.17831 7.421115
v -22.10872 26.24214 5.468706
v -31.47183 28.72492 7.673958
v -29.58342 28.84044 7.989555
v -22.18876 28.90083 8.550297
v -26.60696 27.73786 6.262611
v -23.58999 26.31853 4.813597
v -22.92686 26.22127 4.886415
v -36.10535 29.61769 7.60313
v 5.562632 -18.09026 21.47554
v 8.902199 -18.6142 20.92394
v 5.019248 -20.12527 17.99531
v -39.01732 20.90666 1.099361
v 39.21416 20.84504 -0.373271
v -6.57621 -19.33497 24.67672
v -10.65882 -19.30203 17.90635
v -7.372187 -18.40409 23.58998
v -6.097741 -19.21342 23.10289
v -8.276052 -18.58351 18.93224
v 40.33227 24.63444 2.677677
v -27.00858 28.83307 6.97015
v 21.21913 76.24306 15.15807
v -27.24504 29.62401 8.031949
v 17.34775 -45.00336 2.167221
v 22.51128 16.13185 3.89574
v 3.895244 -44.72248 11.07902
v 38.0515 23.53705 1.965758
v 16.51466 19.74042 2.572574
v -43.42392 23.22433 -1.419584
v -36.69825 23.93492 2.108927
v 20.81563 25.51297 5.387075
v 16.29096 -44.59106 2.751341
v 24.44149 47.61531 17.93163
v 12.38296 -20.53789 14.20192
v 21.78053 23.76725 3.295465
v -28.12614 31.05226 9.761932
v -32.96413 26.22312 3.721865
v -36.54473 23.93829 2.11943
v -43.73593 23.08979 -1.973726
v 9.552414 -18.96763 19.94078
v 38.34775 15.53076 1.191845
v -35.85833 32.73806 9.905183
v -21.37276 29.1371 9.036998
v -28.56522 27.91845 5.874228
v 25.67481 28.48846 8.120832
v -27.18289 27.71406 5.96196
v -27.3569 27.42768 5.513597
v 44.90181 22.01147 -3.337287
v 6.181269 -83.88109 -9.719425
v -21.74035 25.24532 4.932794
v -36.4746 29.417 7.423267
v -8.65992 -18.15612 20.68179
v -40.42018 47.19409 11.25532
v -27.02458 27.71698 6.283758
v -26.73466 27.58115 5.819665
v -26.3241 27.39739 5.796366
v 15.63937 19.68641 3.096668
v 15.2257 20.34971 3.191017
v -36.85795 81.20969 7.340958
v -36.71972 29.95511 7.812109
v -36.82157 30.26504 7.966046
v -20.60827 50.07392 19.73586
v 26.27884 29.09925 8.447211
v -20.89871 25.62666 5.175442
v 9.766234 81.66772 15.6992
v -31.93517 23.81562 2.625637
v -32.46257 23.96922 2.514447
v 21.04196 24.46043 3.443463
v -38.56213 28.01188 5.999078
v 25.25726 43.36156 17.84592
v 10.96225 82.9967 14.86826
v 8.103084 -17.90512 24.10157
v 6.190033 -18.07114 24.39028
v 38.79843 15.93778 0.8233562
v -35.51706 16.00518 2.988348
v -26.6623 46.27393 18.23574
v 25.88527 26.97602 6.895655
v 26.98126 27.15766 6.836524
v 34.59836 27.36211 7.624811
v 7.916348 -18.15837 22.85174
v -33.75433 28.42691 6.846178
v -33.12826 28.45208 7.259222
v -33.65278 28.90346 7.696211
v -35.32157 29.13086 7.44842
v -34.3876 28.51148 7.226365
v -32.27975 31.05292 9.597379
v -31.77347 30.98904 9.67598
v -31.62393 31.239 9.638614
v -31.23909 31.0688 9.661451
v -30.43217 30.88436 9.299008
v -32.6638 30.40852 8.627602
v -31.73682 30.61742 8.809243
v -30.49844 29.52619 7.965269
v -31.7986 30.21052 8.292868
v -31.28168 29.89014 7.941306
v -31.95746 29.85041 8.04373
v -35.3353 23.9776 2.278849
v 28.70241 79.90748 10.79623
v 28.53481 79.99546 10.81144
v 41.40795 23.13104 0.9521512
v 40.87764 23.15876 0.8785827
v 40.89731 23.38442 1.465024
v 25.68232 26.57027 6.090942
v 37.88631 24.88145 4.226617
v 18.1561 81.85155 13.75219
v 21.55972 24.20965 3.368003
v 20.19954 74.71291 15.85884
v 17.6011 21.21473 1.148965
v 20.50335 76.50604 15.26153
v -35.47671 28.35647 6.944897
v -36.07042 28.36409 7.001019
v 31.47386 -73.29714 -34.63268
v 45.77501 -60.51957 -43.49764
v 17.28068 21.48115 0.7691255
v 20.25859 24.79893 4.717785
v 12.31614 -44.33415 6.000537
v 12.22383 -44.60622 6.158965
v 39.44656 16.89789 0.2379069
v 17.11811 21.47726 0.7146941
v 17.16416 21.55299 0.6758841
v 17.88588 21.81945 0.95219
v 5.201398 -83.9576 -9.474152
v -44.52974 23.32296 -1.834082
v -41.42434 -67.99018 -40.89464
v -36.60984 28.87108 7.155306
v 16.81999 22.64752 3.771708
v -34.71097 15.82978 3.14847
v -35.18873 15.2994 3.143907
v -28.74852 28.11824 6.374382
v -27.78145 27.76115 6.003527
v 42.56033 23.32352 0.09294333
v 23.73326 80.50009 12.64231
v -34.47424 17.45029 2.817377
v 28.1463 80.16043 10.98521
v 27.69366 80.31253 11.13309
v 27.20585 80.84726 11.05394
v -21.50252 24.64573 4.227621
v 12.99466 -20.35301 11.47078
v -28.52353 48.18485 17.28768
v -19.21248 83.9911 13.7615
v 28.59679 29.47302 9.064063
v 28.56853 30.53603 9.851482
v 30.5884 29.46163 8.68619
v 29.54108 30.11051 9.350602
v 30.22266 30.06497 9.221363
v 29.2116 30.43082 9.712393
v 4.750148 -18.39403 26.90393
v 4.762046 -18.37749 26.1196
v 29.89985 79.75873 10.2195
v 29.46189 80.0063 10.3813
v 29.07641 80.20262 10.48334
v 29.44144 79.68314 10.54864
v 15.57824 22.42726 4.503574
v -24.06987 83.10944 12.77733
v -24.18314 82.69729 12.9607
v -24.38274 82.29797 13.11893
v -25.28929 82.16544 12.90797
v 33.02685 27.67629 7.832779
v -37.38223 28.31801 6.830158
v -38.96272 28.94021 6.398953
v -38.04651 28.40086 6.544175
v -22.86547 28.23093 7.380289
v -23.08344 29.00688 8.321339
v 23.64428 27.5967 8.656846
v -20.82798 24.57158 4.184958
v -37.54197 28.1321 6.496795
v -38.28381 44.36722 13.53333
v 11.52472 84.00909 14.20755
v -24.04579 19.97121 1.635727
v 2.828107 -18.90868 24.24249
v 45.08347 22.10786 -3.447935
v -24.87927 17.22599 3.555703
v -31.15919 46.92398 16.40494
v -20.23124 27.83857 7.814343
v -33.99677 31.16777 9.29139
v -28.22719 29.9059 8.310425
v -21.14768 28.11092 7.897252
v 8.768126 -18.337 22.10517
v -30.42215 83.39195 10.0298
v -41.46072 26.3834 2.908655
v 14.22859 -18.81764 11.89151
v 17.20793 21.09715 1.317479
v 17.18292 21.42858 0.8589393
v -33.07959 31.70377 9.78441
v -38.65431 44.97602 13.12609
v -35.96228 29.89799 7.817174
v -35.91935 30.32267 8.177114
v -36.19477 30.9863 8.694766
v -36.88643 30.56446 8.25082
v -20.6654 26.95683 6.962133
v -20.94923 26.79547 6.471977
v -21.61579 27.62719 7.127821
v -22.00742 26.36617 5.275758
v -21.76386 26.97313 6.228787
v -9.372684 -19.20547 17.68359
v -28.96207 30.99019 9.603813
v -28.22526 30.3795 8.91022
v -29.27625 30.28123 8.68983
v -30.0839 30.47335 8.866083
v -29.71386 30.02034 8.350926
v -29.55227 29.62773 7.979879
v -30.39736 29.82521 8.063637
v 31.14057 26.02179 5.157297
v 29.08038 26.44226 5.70003
v 29.07438 26.02734 4.820089
v 29.93067 26.01918 4.564148
v -36.14268 28.23005 6.884143
v -45.62235 24.45691 -1.448123
v 40.56604 75.42052 4.008218
v 38.51947 45.5227 11.12484
v -30.91286 46.05305 16.70174
v 23.64038 48.22197 18.19024
v -39.57526 27.94219 5.362843
v -44.30733 25.64299 1.470187
v -24.16808 26.18292 5.316152
v -24.81958 26.72458 5.561936
v -32.20588 25.59131 3.276672
v 12.68873 -20.68719 11.30544
v 43.5602 20.21947 -4.224318
v 43.68843 19.9873 -4.281516
v 30.39079 38.36885 15.05852
v -8.76491 -18.89591 18.09819
v 30.31401 42.21567 15.98089
v 30.45198 42.81709 15.95545
v 8.565083 -18.23026 22.53036
v 16.13276 -44.31516 2.767224
v 16.46403 -44.79144 2.657014
v -46.58952 25.69925 -1.280862
v -28.07949 27.82853 5.842904
v -26.51931 27.32239 5.337722
v -9.005284 -19.28794 17.54474
v 12.99805 -20.30149 13.07148
v 13.21856 -20.12149 12.2663
v 32.82102 78.82004 8.77803
v 8.975025 -18.29487 22.36983
v -23.10314 27.15874 5.774273
v -36.79059 81.56348 7.217558
v 2.442638 -22.00773 19.887
v 23.61825 27.23037 8.004104
v -41.73037 26.52957 3.165365
v -41.84636 26.57396 3.157155
v -20.46233 22.66985 1.822212
v -37.31615 28.43078 6.929045
v 33.27277 26.56063 6.664145
v 43.82099 20.78069 -3.904018
v -8.868374 -19.34648 17.7118
v 15.61828 22.22853 4.277109
v 16.14771 22.59821 4.231889
v 29.6016 76.47607 11.53522
v 29.37649 75.9531 11.84327
v -39.0251 27.70049 4.779044
v 15.64028 -44.39437 3.298562
v 11.23619 82.26574 15.18243
v -37.06023 81.2252 7.233006
v -36.65179 81.70562 7.246447
v -36.69246 81.22047 7.445177
v 22.38704 24.08624 3.627387
v 39.57008 19.0243 -0.6361579
v 30.27497 79.00203 10.24524
v 29.67365 79.30693 10.56326
v 38.49504 27.60486 5.136635
v 9.702385 83.79491 14.68006
v 9.684255 83.28761 14.92478
v -28.93974 29.72375 8.127563
v 32.67961 43.40896 14.94649
v 35.63862 27.2132 6.997585
v 15.32532 -44.53886 3.575993
v 14.58802 -44.64862 4.20382
v 23.8109 26.95725 7.344565
v 23.34181 26.9854 7.61625
v 25.01964 41.52209 17.80488
v -43.19873 45.32926 10.1963
v 18.52011 80.1386 14.39852
v -42.56709 45.18521 10.74532
v -31.27352 28.09471 6.58377
v -19.51308 25.90837 5.889346
v -28.6326 28.64012 7.693512
v -28.84886 28.22686 7.112248
v 55.66023 39.69355 -8.393814
v -62.86108 56.50311 -18.88296
v -46.63515 27.87083 1.336446
v 23.79116 26.50988 6.25097
v -42.69035 25.27925 1.351789
v -42.3145 25.61748 1.953723
v -41.9568 26.20298 2.677044
v -42.17136 25.63416 1.879736
v 12.78 -44.03317 5.800014
v -25.792 28.49428 6.661585
v -19.66514 25.66047 5.450594
v -21.34774 28.84852 8.771065
v -21.61045 29.55099 9.421977
v -22.03069 29.25156 8.959009
v 12.61642 -44.49456 5.805041
v -39.78098 29.553 6.486072
v 20.68702 24.82618 4.686164
v 20.7272 24.39215 3.440847
v -30.38298 45.0964 17.09952
v 13.98537 -18.97884 15.12912
v 34.81783 30.18436 8.948512
v -33.89095 29.59069 8.088033
v -33.50862 30.78134 9.015754
v -28.84204 27.52755 5.593615
v -44.08901 26.06856 2.123586
v -43.57842 25.49837 2.242537
v -36.96615 31.1427 8.703691
v -23.87692 27.37762 5.784938
v -7.675976 -18.84809 26.75956
v -24.34661 25.49341 3.833773
v -41.31339 27.02681 3.971385
v 29.30757 79.2772 10.73199
v 28.54479 79.67565 10.95635
v 23.44963 27.34195 7.602096
v 21.16912 75.8839 15.28449
v 23.44193 80.68679 12.67984
v 16.12959 25.79222 7.028721
v 33.9362 27.54672 7.807443
v 20.28268 -79.73473 -20.1442
v 23.42908 26.74738 6.63701
v 23.27359 27.08076 7.273947
v -6.223351 -18.88077 23.1174
v -6.297183 -18.427 22.2975
v 38.74922 19.16486 -0.07801611
v 24.38323 25.7845 5.41713
v 24.46591 26.57711 6.249708
v -41.37148 26.76028 3.519701
v -41.02195 25.93988 2.68748
v -47.49867 21.98368 -4.725787
v -27.29772 19.06487 2.789418
v 25.89763 29.11896 8.830557
v -23.91901 26.61676 5.076871
v -23.60787 26.77177 5.102995
v 23.95314 50.52973 17.75081
v -42.22486 26.7428 2.847826
v 17.57046 -44.00914 2.200734
v 17.79017 -44.28381 1.914241
v 17.93396 -44.69126 1.75065
v 18.9645 22.21716 1.852319
v -35.7182 28.33372 6.680156
v 25.98454 80.63167 11.64672
v 11.83807 -44.14446 6.437555
v -40.85267 27.70623 5.092425
v -22.32082 25.11945 4.859042
v -6.965705 -19.2576 27.13429
v -6.849561 -19.30509 26.65422
v -22.40166 25.45827 5.065642
v -9.673705 -17.97575 23.65891
v 41.17939 23.48758 1.336728
v -9.125329 -18.79226 18.39263
v -8.917102 -18.9509 17.95521
v -8.66874 -18.81063 18.28064
v 17.76034 21.98603 0.8800851
v 17.8051 22.08418 0.9363906
v 17.13479 21.5833 0.7414442
v 17.37832 21.72202 0.7524592
v 17.47346 21.94022 0.8316849
v -25.05825 28.06132 6.175423
v -19.75572 27.7278 7.781325
v -36.88329 23.92123 2.055238
v 11.98318 -44.09469 6.393776
v 11.50034 -43.94116 7.066945
v 18.75227 18.44974 3.009593
v 34.32318 78.29408 8.092369
v 42.75711 20.29539 -2.86733
v -19.77106 83.89306 13.65201
v -39.42994 32.13293 8.572714
v 39.405 73.3505 5.636567
v 30.12181 31.10272 10.07163
v -20.8253 -43.90546 2.864554
v -20.66649 -43.82811 3.155572
v -26.80707 -45.80349 0.5649783
v 35.81939 24.01546 2.932393
v 36.47771 24.41569 3.038836
v 36.57472 24.20324 2.840895
v -29.60547 29.23595 8.044749
v 27.85152 79.75708 11.3108
v 23.74004 27.52762 8.271439
v -26.45368 17.8338 3.354466
v -27.29038 16.78087 3.36203
v -40.04716 30.20226 6.96549
v -23.72745 25.8878 5.100574
v -23.52553 26.02321 5.310514
v -22.6082 25.1648 4.811766
v 43.57164 24.03306 -0.5807261
v -38.03651 29.80101 7.383103
v -37.39359 30.22429 7.863117
v -37.14964 30.36799 8.05313
v -18.91276 26.21311 6.482957
v 16.95391 20.51114 1.904863
v 35.79769 29.06412 7.096604
v 35.06771 28.76939 7.106964
v -20.19552 25.66642 5.356577
v -19.67094 25.17763 4.922051
v 43.15462 19.60389 -3.14502
v 13.82269 -44.3712 4.822468
v 13.43363 -44.40485 5.112165
v -24.04921 24.68986 3.011468
v -18.7497 26.50257 6.856545
v -20.13803 26.71517 6.585967
v 35.54061 30.54947 8.702429
v 4.970803 -19.62966 18.90099
v 4.550776 -19.61084 19.14937
v -21.69939 24.42042 4.090681
v 23.61066 28.31459 7.960474
v 23.80874 28.54798 8.188019
v -35.66281 31.75053 9.360727
v 21.82377 25.83838 5.453446
v 21.64196 25.49746 5.001099
v -31.29268 18.7782 2.670484
v -29.7816 18.76687 2.892311
v -39.23573 30.66245 7.624662
v 26.19896 25.94584 5.266099
v 25.29388 25.80279 5.193532
v 25.76099 25.60029 4.90736
v 39.83353 40.3445 11.24996
v 26.23842 30.12219 10.07978
v 26.97898 30.41064 9.992214
v -29.09541 29.41014 7.768994
v -29.65849 29.36333 7.828978
v -43.10828 26.05703 2.325079
v -36.80288 28.24975 6.874969
v 26.60528 80.08393 11.68017
v 27.18103 79.96572 11.50378
v 3.74264 -18.63367 20.91547
v 36.38284 26.3196 6.551532
v 37.36505 26.11568 5.778733
v 6.26144 -17.84076 26.19465
v -33.26668 24.70849 2.723823
v 43.16419 21.05744 -2.873629
v -27.98982 17.76575 3.383642
v -27.98129 18.54254 3.002309
v -26.69527 27.9844 6.498713
v -33.26159 23.7994 2.410828
v -34.36013 24.39051 2.473142
v 3.671218 -18.92123 26.91677
v -7.991248 -18.56465 19.42492
v 19.4184 21.38136 1.584984
v 19.34197 -44.88366 1.07532
v 30.03325 25.56404 4.153499
v 29.0753 25.62886 4.390805
v -47.89631 23.25254 -4.208427
v 41.23412 18.76308 -1.702426
v -7.239619 -18.15928 21.95785
v -26.45037 28.61882 6.74649
v -33.80346 16.4172 3.27128
v -26.69562 47.40211 18.07064
v 18.28887 23.48113 3.444234
v 9.109511 -17.37563 24.60612
v 4.292908 -19.08949 19.98939
v 4.307667 -19.39312 19.40781
v -25.2122 27.23668 5.579878
v -24.38024 30.30985 9.604704
v 8.90118 -18.07672 23.25039
v -20.00623 22.98942 2.767777
v -44.77071 23.13861 -2.522653
v -44.67383 23.20093 -2.315676
v -44.32798 23.07078 -2.388899
v -34.6979 24.11701 2.393502
v -31.82006 33.69197 11.32997
v -47.16549 21.76256 -4.772683
v -41.89843 27.47805 3.753917
v -31.08277 31.68663 10.00913
v -24.87691 27.11365 5.240762
v -24.40327 27.08761 5.204847
v -22.78053 -44.32788 1.156998
v -25.09657 27.27018 5.381569
v -24.75438 27.2701 5.3338
v -27.29288 28.01175 6.767979
v 16.33243 20.6069 2.202748
v -26.13016 27.69277 6.046568
v 38.65127 24.19021 2.604416
v 14.79507 20.2943 3.351349
v 19.85535 17.53618 3.386107
v -3.468597 -45.47038 11.89192
v 19.56362 20.85273 1.665142
v 38.33128 24.27199 2.816657
v 3.694081 -44.91823 11.15599
v 39.79391 25.03949 3.149189
v 40.09772 17.3129 -0.3728715
v 40.00156 16.24359 0.05787976
v -24.40588 19.87267 1.631718
v -34.13452 26.33772 3.904667
v -29.07718 28.95336 7.892829
v -28.85759 29.01138 7.437901
v -29.14287 28.99959 7.731915
v -28.109 28.38185 7.211891
v -28.29531 28.66059 7.149821
v -34.15729 32.85577 10.43295
v -34.71602 27.89634 5.698141
v 40.91068 24.00709 2.12127
v 38.53504 19.75703 0.08754933
v 38.11541 20.3926 0.5351639
v -36.32167 24.14016 2.177613
v -35.38127 26.19011 3.655951
v -33.06155 25.89914 3.33093
v -33.08593 25.4984 3.084984
v -33.76031 26.21222 3.674039
v -35.4294 24.56233 2.408078
v -35.25259 24.99208 2.542201
v -34.05391 25.55005 3.082674
v -33.81591 25.80203 3.230304
v -34.46629 25.4883 2.989751
v -35.08838 25.16695 2.658721
v -35.08892 25.44217 2.810895
v -35.08355 25.61358 2.934718
v 25.96796 29.88787 9.777354
v 19.86582 20.19398 1.919671
v -25.83306 28.84152 7.245671
v 21.35765 16.41263 3.725681
v 22.48866 16.75091 3.628709
v 23.31978 17.70653 3.558084
v 40.06539 20.84487 -1.139402
v 40.28688 23.1788 0.5889352
v 39.61196 24.01577 2.355728
v 39.09179 17.71865 0.1330951
v -35.71648 14.80072 3.062475
v 41.56718 22.95803 0.5304249
v -38.44823 19.51033 1.308074
v -38.53061 17.59318 1.679666
v 42.7736 21.70465 -1.819465
v -41.17039 25.355 1.878588
v 4.327894 -18.55759 27.26127
v 5.15119 -18.18312 27.01154
v 1.314392 6.410618 25.1046
v -24.63231 27.57793 5.649947
v -35.87544 15.50557 2.959672
v 1.770545 -19.72639 23.54336
v 36.08514 24.43283 3.107355
v -42.08661 24.6918 1.038614
v -40.64693 30.7209 7.208487
v 20.85264 17.34884 3.500736
v -19.73333 -43.76574 3.780734
v 27.53956 25.76589 5.015584
v 26.47222 25.62559 4.933659
v 18.7113 22.389 1.9865
v 18.02015 -45.01757 1.787133
v 23.1879 27.30685 7.129868
v 14.98301 18.40262 3.713422
v 19.14991 -44.70275 1.121075
v 17.25977 21.70604 0.8839316
v 42.12811 23.67028 0.7729669
v 2.256178 -19.16566 22.96289
v 14.50796 18.88372 3.817659
v 14.30901 19.95216 3.958075
v -21.25919 -43.99256 2.283407
v 35.26848 24.70718 3.497578
v -26.3384 16.46015 3.594407
v 39.6201 23.21206 0.9268395
v 39.59833 23.78975 1.803113
v 41.53721 21.78968 -2.10733
v 41.78709 21.71464 -2.482408
v 38.18269 23.7525 2.050169
v 37.39472 24.22709 2.758451
v -34.09869 33.2388 10.62093
v 21.69234 24.67523 3.85656
v -32.3347 23.29416 2.4718
v -18.91549 25.77733 6.049934
v -19.1573 25.60053 5.594277
v 33.26583 23.27025 3.036214
v 41.25327 23.96467 1.848947
v 41.03904 23.69174 1.546205
v 41.66281 23.7108 1.151445
v -21.20598 -44.0982 2.433509
v -21.60147 -44.15783 1.993355
v -21.41124 -43.99575 2.061237
v 11.98106 -44.26463 6.298309
v 11.44741 -44.4438 6.779238
v 25.9901 22.69906 3.62168
v -30.78858 24.74577 3.276667
v 2.968373 -18.58984 21.49121
v -29.32136 18.16798 3.180086
v -28.56699 18.44118 3.041073
v -48.18741 22.15178 -5.41203
v -20.64145 49.33395 19.75783
v 39.48927 29.98518 6.720345
v -9.039794 -18.11183 26.34296
v 19.41342 22.31104 1.598028
v 3.838185 -18.98701 20.39556
v 1.884593 -19.54427 22.89711
v -32.66434 33.68014 11.13761
v 41.7026 21.52658 -2.333841
v 44.06229 18.8091 -4.162581
v -8.764677 -18.12449 27.74428
v -7.976668 -18.57963 27.71891
v 40.66377 19.3888 -1.481786
v -36.78997 24.29192 2.143314
v 39.7822 19.90948 -0.8950858
v -24.95845 25.31586 3.552925
v 2.590035 -18.55184 21.81314
v 2.091441 -19.06002 22.55862
v 2.629577 -18.60205 21.98842
v -36.31157 21.35988 1.995791
v 19.54741 21.82226 1.677014
v -37.52078 19.18377 1.637825
v 19.80634 22.6879 2.052146
v 19.67405 22.36909 1.898587
v 41.53477 22.66563 -0.4509925
v 3.450336 -18.88357 20.81092
v -38.59011 18.26107 1.442697
v -7.736809 -18.41685 20.5997
v 40.47734 20.15581 -1.541102
v -44.45207 -29.36033 -2.492374
v 2.78976 -18.80804 21.52897
v -6.737456 -18.43501 21.7651
v -47.41324 -29.8807 -5.501839
v 37.17577 18.77912 0.8447114
v -38.1099 22.91438 1.851708
v -38.27835 22.06092 1.61859
v -39.11112 22.82869 1.417294
v -40.21745 21.2678 0.4229243
v -39.67591 21.56881 0.8493721
v -39.19978 22.45901 1.494997
v -39.70816 22.21467 1.123131
v 35.14555 -36.92569 -1.007462
v 40.16463 -51.88777 -14.26498
v 38.57463 -52.9235 -13.06156
v -22.4508 -57.19826 0.4414108
v 47.74012 -8.881816 -3.962226
v 24.59717 42.69525 17.95306
v 24.2991 43.30756 18.17299
v -42.34545 23.89706 0.4068681
v -42.1135 24.16116 0.7565456
v -44.27203 26.98383 1.843078
v 30.25661 41.35437 16.02508
v 29.32785 42.64439 16.36133
v 28.62135 42.0486 16.69324
v 19.91766 46.40778 19.53409
v 40.08176 22.95817 0.1637253
v 14.16656 82.39411 14.48174
v 22.9104 27.46766 6.849087
v 20.60496 25.851 5.619304
v -23.57925 19.01415 2.767739
v -29.70007 44.73218 17.39757
v 24.0188 79.8365 12.79992
v 16.59593 80.93671 14.56238
v 24.21692 44.87889 18.22482
v 24.70602 44.84562 18.05365
v -20.17595 83.58353 13.69162
v 24.06446 75.61147 14.29932
v 23.54854 75.22538 14.65374
v 16.20755 18.7968 3.187526
v -31.10606 16.39345 3.357468
v -29.42347 16.59083 3.483757
v 20.53876 -42.84061 3.403506
v 14.55234 74.97941 17.06266
v 17.56753 29.75316 10.71246
v -46.15435 23.68702 -2.022045
v -45.6913 23.35373 -2.04194
v -45.52896 23.53352 -1.934503
v 22.0865 75.00292 15.26335
v 22.60033 75.0572 15.10999
v 24.32508 74.38106 14.53327
v 41.06775 24.37403 2.303679
v 40.78832 25.20932 2.66974
v 19.42039 24.64008 4.886219
v 18.84455 23.19517 2.411991
v 19.67353 23.70096 2.998274
v 20.29046 24.04402 3.124635
v 24.80373 24.89214 4.467611
v 24.13215 24.91203 4.512025
v 24.92821 24.58341 4.304183
v 23.55963 20.45426 3.025652
v 27.54337 24.77446 4.066988
v 28.8291 19.52141 2.99159
v 36.91415 24.3366 2.951941
v 33.47027 24.89453 3.661507
v 34.65735 24.35723 3.306231
v -22.51668 30.58469 10.30742
v -1.475221 -46.10558 11.96522
v -26.46465 18.83086 2.862798
v -24.67169 18.16929 3.203012
v -36.19312 23.04018 1.981126
v 38.40824 40.62719 12.14827
v 38.97735 39.44028 11.70741
v 23.25084 28.77233 8.461411
v 28.03706 33.30164 11.91119
v 35.09723 14.20149 2.84644
v -25.84705 26.85365 4.841195
v -30.39749 21.85237 2.602285
v -24.47234 26.11833 4.540992
v -24.69436 25.00132 3.206079
v -23.7706 25.17534 3.652793
v -23.68669 24.47648 2.900584
v -24.75024 23.58657 2.502679
v 31.6085 43.03912 15.47674
v 36.90491 76.79183 6.72887
v 37.17834 76.27533 6.628043
v 37.45683 73.98244 7.16375
v 37.21465 74.5185 7.197443
v -47.82369 -61.20618 -48.89075
v -42.97212 23.03559 -1.12517
v -43.03786 23.73038 0.01443656
v -42.89084 23.3804 -0.5384206
v 16.18289 -44.18815 2.859936
v -11.75166 -18.47359 19.47157
v -45.71468 46.09161 7.715308
v -45.19884 44.29493 9.089967
v -5.204526 -20.97807 23.20626
v 43.94274 22.54792 -2.189041
v 44.06083 23.7084 -1.371273
v 29.57165 31.69471 10.46677
v -36.33454 81.27423 7.682944
v -19.91426 46.4328 20.07214
v 40.5509 -65.78412 -39.27435
v -40.13853 19.14365 0.5090214
v -40.10006 20.41372 0.3636067
v -39.33031 17.64362 1.288371
v -40.7462 18.59028 0.3113374
v -21.13354 24.03061 3.661573
v -19.07997 23.47206 4.052921
v -30.81596 15.81514 3.598567
v -8.540171 -20.23946 18.35231
v 16.31455 26.04066 7.109043
v -4.849693 -42.44555 14.52733
v -33.04833 33.39441 10.85712
v -33.69885 33.02102 10.56876
v -34.47711 32.51653 10.10583
v 17.24869 22.77131 3.147045
v 17.28663 23.43105 3.854017
v 14.71511 24.47196 6.303343
v 60.60984 -28.64751 -41.12587
v 10.19997 -72.20871 0.9002672
v 15.52752 -56.65798 2.460236
v 26.57411 -59.92575 -6.964404
v -26.33424 71.78851 15.48718
v 23.08278 11.38775 3.911725
v 23.89392 11.46827 3.8971
v -4.190095 -22.76542 21.25876
v -1.294663 9.514034 24.32443
v 10.48798 -25.02575 12.40436
v -1.383015 -0.3369778 29.42958
v 54.61568 37.79197 -5.183791
v -63.20405 -31.06081 -40.69603
v 14.21494 -20.48902 9.806594
v 14.1132 -20.43294 9.788734
v 15.25275 -20.27555 9.182512
v 14.35878 -20.44542 9.777117
v 1.50568 7.365074 24.57796
v -28.61526 -28.15858 6.374546
v -31.86725 -27.65616 5.107172
v -2.478344 2.46269 27.73406
v -0.9891722 2.291885 27.82156
v -0.4712762 0.6124936 28.74556
v 0.6565549 -1.556364 29.85092
v 1.784919 -2.834068 30.25381
v -16.95823 -20.19073 11.89863
v -40.45411 -60.60554 -17.7906
v -56.42487 37.32158 -3.330375
v -36.53671 63.34947 11.01415
v -49.34694 68.71809 -0.175233
v -26.03147 5.501413 4.152651
v -54.62276 20.49679 -11.20029
v -18.36319 -10.91217 13.53423
v 14.58526 -18.0542 11.71178
v -0.2790913 -6.88454 33.6228
v -1.620034 -5.345674 32.85428
v 2.897192 9.329932 22.74599
v 4.397163 27.6418 17.24641
v 14.51061 21.0864 4.510163
v 14.84081 20.98459 4.094428
v 15.30464 21.20417 3.344886
v 13.8943 19.15592 4.266492
v 13.98551 20.19711 4.27393
v 13.59614 19.81069 4.521817
v 45.08521 -33.86459 -8.797394
v 42.91617 30.75112 5.527947
v 52.18861 -22.23615 -12.96486
v 54.39362 46.20835 -7.302711
v 55.02985 26.75344 -10.37807
v 57.55216 43.78084 -13.08781
v 55.34052 41.0422 -8.012563
v 62.68653 22.78648 -25.23775
v -40.996 27.08523 4.111629
v -40.6503 27.06939 3.89548
v -29.91247 82.7353 10.66974
v 16.89498 28.93617 10.04571
v 23.27973 43.28055 18.57934
v 23.94199 44.14451 18.34321
v 23.70657 44.59664 18.44271
v 24.13799 45.21828 18.25517
v 45.35678 73.0573 -0.04126373
v -3.69779 -51.96272 11.75649
v -30.25511 27.39409 5.39283
v -29.61931 27.66815 5.668015
v -25.31567 83.1215 12.3661
v -27.23325 82.61216 11.94424
v 28.95912 41.68313 16.5483
v -25.18896 19.51076 1.990244
v -23.9647 18.54972 2.982965
v 16.46278 -44.27817 2.567534
v 16.19646 -44.3224 2.761749
v 25.03918 48.06091 17.61806
v 38.99888 25.49846 3.94383
v 38.84942 25.81752 4.347135
v 38.95918 26.26969 4.66908
v 38.98425 26.28931 4.508569
v 38.25535 27.37003 4.894786
v 38.35758 26.20009 4.736794
v 14.75589 83.39185 13.80422
v -20.73852 28.52737 8.563544
v -40.52863 31.31542 7.582695
v -40.93442 30.90988 7.170443
v -41.2793 31.4325 7.351133
v -40.86496 30.44975 6.805331
v -40.52529 29.91435 6.460329
v -40.46921 28.84421 5.776756
v -41.41525 30.57522 6.705059
v -44.42622 28.13228 2.576022
v 24.7452 80.44411 12.25305
v 25.60405 80.8139 11.70984
v 24.99796 80.79173 11.99326
v 27.15128 76.78532 12.60209
v -47.27961 22.96178 -3.156492
v -46.85354 22.87088 -2.725151
v -46.62457 22.62432 -2.879671
v 24.15548 80.76493 12.34534
v 24.31882 80.31845 12.45828
v 25.49153 80.04769 12.15162
v 34.85881 25.29871 4.298431
v -30.12811 16.11487 3.614111
v -28.00999 29.3117 7.547762
v -28.73395 29.24915 7.529788
v -26.85548 29.02728 7.291998
v 37.70229 28.25233 5.663244
v 36.54896 26.689 6.187308
v 37.81218 27.73461 5.331634
v 37.31929 27.71521 5.622866
v 28.42844 25.6356 4.410944
v -33.87941 23.49859 2.405509
v -34.5287 23.70981 2.379023
v -34.66081 23.42177 2.306767
v -36.23514 23.64766 2.030402
v -35.88241 23.56271 2.09417
v 44.52922 23.22633 -2.194159
v 45.10681 22.67621 -3.338643
v 44.87232 22.59161 -3.010759
v 24.42136 81.40178 11.97482
v -47.80199 23.76259 -3.647798
v -43.55148 24.54233 1.075148
v -43.80949 24.72781 1.067481
v -43.52034 24.61848 1.273529
v 37.02383 40.63507 12.87858
v -43.95347 26.65322 1.983744
v 16.08114 83.00857 13.70809
v 9.631022 82.91708 15.14633
v 31.34128 43.85822 15.51109
v -22.37474 83.12641 13.38646
v -1.884396 -13.83949 35.16245
v -40.0625 27.55865 4.787123
v -2.774396 -47.09727 12.08418
v 21.45266 25.80434 5.500338
v 21.57806 25.51868 5.142827
v 21.11456 25.22924 5.079975
v 21.52374 25.45764 5.198031
v 21.10959 25.01803 4.527923
v -46.77491 25.16804 -1.628909
v -22.25451 29.49389 9.177539
v -40.28027 25.41178 2.282304
v 22.56341 43.94857 18.80628
v 21.94815 15.48689 3.995363
v 20.66852 46.51594 19.35032
v 30.40819 43.34972 15.95365
v 32.87673 28.47158 7.849358
v 32.08288 28.84311 7.975148
v 31.42072 29.01881 8.152276
v -31.90261 24.92328 3.088082
v 20.39206 46.25183 19.40771
v 21.8553 47.46312 18.88614
v 21.16313 46.79229 19.17365
v 21.29751 46.67441 19.11942
v 20.79491 46.38174 19.26798
v 21.51106 46.41634 19.06114
v 22.06821 46.6294 18.87822
v 21.7797 45.40802 19.01402
v 20.95405 45.92305 19.23349
v 9.223243 -18.20754 22.69807
v 27.32993 14.70706 4.275357
v -27.54878 28.79366 6.910193
v -25.11692 27.43418 5.525585
v -25.37083 27.52076 5.634948
v -25.29517 27.76346 5.797329
v -25.67394 27.54023 5.736382
v -25.94008 27.81718 6.014511
v -25.54618 27.76985 5.811616
v -25.93505 28.20843 6.279996
v -26.58251 28.27824 6.440077
v -27.66424 28.40034 6.891862
v -28.30857 28.7892 7.11618
v -27.92154 28.76419 6.913302
v -1.528278 -43.02354 14.08506
v 17.13256 24.56781 5.308381
v 16.25801 24.21687 5.05608
v 18.30861 24.3253 4.798534
v 17.47299 24.07034 4.736875
v -7.66166 77.85696 17.84687
v -4.296735 -49.4714 12.5993
v -30.70242 23.68939 2.877265
v -31.00568 24.07968 2.919276
v -32.45559 43.11084 16.36173
v 30.69545 13.83675 3.96012
v 12.26868 -43.81037 6.630234
v -22.63373 29.87325 9.503453
v -24.04638 28.99736 7.960585
v 25.32828 44.57148 17.86293
v 24.68694 44.54101 18.04454
v 26.75797 43.68403 17.38086
v 25.89807 43.64176 17.72125
v 25.63935 42.94858 17.69535
v 26.24307 43.29766 17.55925
v 26.1322 42.53912 17.47761
v 26.75143 42.75913 17.35658
v -19.78895 45.26898 20.04722
v -19.14403 45.16101 20.14531
v 20.02011 45.85259 19.46793
v -12.62877 84.97573 14.4956
v 17.79262 24.97145 5.313037
v 17.15427 25.03827 5.528094
v 31.51039 14.12084 3.837497
v -0.3274558 -51.20819 12.14611
v 17.18377 21.05812 1.502544
v -5.947675 -20.085 24.31498
v 16.2762 82.50618 13.9054
v -28.90336 17.10585 3.283858
v -2.466732 -50.03339 12.49921
v 22.57515 46.89054 18.6576
v 11.8614 82.52514 14.9275
v 13.24412 83.2864 14.24635
v 10.15929 84.03545 14.48365
v 10.76519 83.76362 14.49834
v 30.44228 39.66323 15.64899
v 31.73008 41.63507 15.47164
v -37.01716 28.37383 6.967367
v -37.97973 28.99286 6.87238
v -37.1452 29.49507 7.319659
v -38.74615 30.74941 7.858967
v -37.87072 30.40844 7.901103
v 29.40239 48.51192 15.58436
v 11.41345 -44.24823 6.826912
v 11.5647 -44.67594 6.740696
v 6.529059 81.58577 16.12409
v -12.34124 -18.01114 21.67909
v 25.39491 47.61942 17.50013
v 25.24102 47.21236 17.61599
v 16.37856 29.37974 10.75136
v 14.14057 75.12457 17.11446
v 14.72429 75.87003 16.8371
v -22.29236 -44.10128 1.467662
v 15.82581 25.3454 6.589851
v 15.303 24.88738 6.456737
v 15.53425 24.64628 5.894147
v -43.2899 24.64823 1.235397
v -43.65966 24.95092 1.706025
v -43.37856 25.19958 2.014005
v -42.9272 24.94211 1.348693
v 26.25046 78.08099 12.60495
v -23.46482 20.93656 1.490515
v -24.13618 20.1698 1.55362
v -23.3678 -44.5813 0.953817
v -22.94445 -44.26328 1.12208
v -23.38874 -44.46036 0.9200066
v -18.61481 84.17067 13.82043
v 31.53044 38.09328 14.4302
v 26.85722 41.99505 17.27552
v 25.98997 41.12874 17.46315
v 35.78556 14.79111 2.573429
v 37.00426 15.78903 1.726116
v -46.69524 25.96891 -1.173053
v -23.25822 -44.29718 1.115302
v -20.30714 81.05917 14.86905
v 20.24579 45.65118 19.39034
v -25.43893 -44.60828 1.14322
v -23.68372 16.9707 3.550014
v -19.95817 82.62309 14.2261
v 23.19204 42.10325 18.50155
v 33.25576 41.49289 14.77155
v 20.64147 14.76759 3.906359
v -38.04663 30.63133 7.96037
v 28.34703 18.62631 3.102598
v 27.23926 18.79218 3.081286
v -32.84904 16.6925 3.328526
v 21.81717 76.39893 14.92621
v 4.986197 81.62084 16.31146
v 5.416806 79.78756 16.98991
v 34.46945 25.08572 3.982496
v 14.77343 29.34248 11.34324
v -25.96615 27.16522 5.302785
v -25.11405 26.09916 4.267086
v -31.89444 44.21923 16.56592
v -31.67852 44.48882 16.6187
v -18.80894 22.44058 3.134411
v 36.03603 24.66612 3.40818
v 36.9194 24.6515 3.610692
v 35.75245 25.03659 4.000647
v 36.41998 25.35851 5.347153
v 34.92091 25.5929 5.141206
v 32.1474 25.62893 4.573619
v 33.1075 25.89335 5.272182
v 33.36332 25.9724 5.676486
v 3.763029 -84.16461 -9.604298
v 2.277807 -84.24816 -9.347836
v 23.33794 28.40932 8.045344
v 23.21603 27.94397 7.379607
v -30.55323 22.99653 2.746932
v -11.77011 -17.89389 22.77841
v 37.7219 24.42859 3.142694
v 37.44905 24.61062 3.582744
v 37.51212 24.38991 2.942555
v 4.188727 80.30325 16.90965
v 34.67584 13.86596 2.928227
v 15.41763 83.31545 13.699
v 26.71296 77.26972 12.63896
v -23.35768 20.02779 2.134969
v -23.0756 20.79918 1.809162
v 22.63527 -39.38837 5.893034
v 15.92543 -20.0124 8.845988
v 17.58198 -19.72466 8.169604
v 0.693958 -14.54451 34.62003
v -22.35482 17.92514 2.71788
v -22.62586 17.12476 3.087651
v -38.29941 27.96117 5.759655
v -39.50691 27.71703 4.996415
v -39.32333 27.82128 4.861761
v -6.600223 76.27928 18.31324
v -30.34056 31.38549 9.837272
v 30.67892 43.70112 15.83383
v 29.15981 38.42846 15.61142
v 36.41399 28.73577 6.633974
v -21.92877 24.8257 4.529613
v -22.30907 24.8919 4.440941
v 30.09895 37.91566 14.95561
v 31.12592 40.23444 15.57325
v 31.8217 39.55997 15.03098
v 30.80618 38.30077 14.87517
v 33.16957 28.74454 7.802677
v 2.625928 -52.01933 11.64349
v 34.4931 27.76031 7.558689
v 8.930254 84.001 14.66493
v 9.508689 84.11432 14.57299
v 8.675252 84.19064 14.63948
v 7.571959 84.30656 14.74375
v 17.04446 78.12519 15.5804
v -45.74863 -63.75461 -43.09108
v -20.85854 28.90022 8.923184
v 15.43788 18.8217 3.405415
v 38.72389 23.29357 1.589504
v 38.55888 23.83563 2.093768
v 19.99092 16.09716 3.754696
v -43.95469 27.57169 2.226437
v -44.55136 27.24877 1.527056
v -43.60876 26.49228 2.240228
v -43.01545 26.47415 2.341048
v -43.02854 27.07842 2.473386
v -39.12641 26.79008 3.743982
v -40.05278 26.50156 3.345273
v -40.13607 27.16038 3.966057
v -36.65734 27.37892 4.784818
v -37.28617 27.3623 4.805083
v -37.71801 26.13599 3.472754
v 26.50871 40.21154 16.9621
v -38.8888 44.88592 13.02313
v 15.81479 76.65589 16.41916
v 16.36166 77.17772 16.10555
v -34.91089 43.80025 15.30503
v 40.75762 23.01712 -0.1877818
v 40.60888 22.74597 -0.5653238
v -25.50729 47.59339 18.4859
v -29.78771 46.80063 17.03984
v 27.59197 75.60487 12.84152
v 28.08053 76.47586 12.29436
v 37.62188 39.98694 12.53781
v 31.87322 29.2915 8.273843
v 32.58627 28.99943 7.99616
v 32.9129 29.15133 8.088068
v -30.59108 33.5136 11.38767
v 39.03422 15.39419 0.8175387
v -45.78429 25.3448 -0.8715682
v -44.7685 24.90867 -0.4918778
v -44.4562 24.42989 -0.6673193
v -45.04011 24.72426 -0.9927285
v -44.20554 24.78491 0.34616
v -44.6348 26.08871 0.7156897
v 25.97493 78.81236 12.46062
v -18.3947 25.85162 6.405855
v -18.29049 26.23821 6.810272
v -32.22234 33.2645 10.90558
v -33.6062 32.45007 10.18637
v -32.65264 32.98294 10.65208
v -30.15609 31.81214 10.19822
v -33.85069 31.68078 9.687736
v -32.0625 31.59076 9.820179
v -32.35145 32.18852 10.18268
v -34.32949 32.07299 9.842562
v -19.36429 27.74049 7.947528
v -19.40047 83.49003 13.92418
v 31.87127 43.92405 15.25282
v 19.4304 81.12104 13.69625
v 20.30134 81.65284 13.22772
v 18.62074 82.27975 13.43093
v 33.23931 40.73586 14.74107
v -19.08316 80.66422 15.32738
v -13.24677 84.26974 14.76645
v -34.7693 14.3812 3.277893
v -34.40995 15.01567 3.325259
v -34.99945 14.83898 3.232528
v 27.59979 15.28566 4.244428
v 17.82271 75.25472 16.32453
v -2.274505 -47.09717 12.08508
v 21.29611 48.00086 19.00916
v 22.26668 47.9978 18.69136
v 22.22982 24.44817 3.769039
v 23.35341 24.56484 4.126637
v -25.80366 32.83864 11.83193
v -6.948381 -18.64847 21.7189
v -6.575018 -18.78206 22.1294
v -24.93976 26.71059 5.374175
v 17.83658 79.2645 14.98474
v 17.778 78.66032 15.2194
v 44.95756 23.16805 -2.771724
v -35.06776 32.49021 9.950602
v -45.35041 25.3901 -0.562608
v -45.23619 25.89791 -0.08901245
v -44.85798 25.93764 0.3648907
v -44.69077 25.337 0.01667697
v -44.53436 26.17985 1.042234
v -44.55897 26.88023 1.433838
v -44.28298 26.51466 1.686768
v -44.76061 27.58472 1.676414
v -45.73027 26.70742 0.2635306
v -45.07047 26.46849 0.5758141
v -45.38016 26.83349 0.6811822
v -44.92333 26.76458 1.03187
v -45.61872 27.13916 0.7628646
v -44.85156 27.15389 1.239117
v -46.64572 26.25523 -0.9037373
v -46.24429 26.46887 -0.4014683
v -46.27596 27.17082 0.2636001
v 8.207327 84.02289 14.76672
v 7.081852 84.12324 14.88945
v 5.319008 84.3611 15.0061
v 1.055373 -51.01388 12.25288
v 28.11712 40.97749 16.83092
v -14.19692 83.90994 14.80546
v -14.14246 83.45866 15.03307
v -2.148818 -82.77482 -5.071031
v -46.31041 22.74844 -2.662316
v 10.40031 82.11053 15.42055
v 9.981818 82.66594 15.21463
v 9.465474 82.6182 15.28106
v 8.64477 83.00936 15.18976
v -28.69715 41.06682 17.16115
v -25.50419 46.00074 18.63105
v -36.66954 43.8614 14.57266
v -35.05281 46.13047 14.76947
v 19.2937 72.52957 16.51453
v 15.7655 20.24781 2.749852
v 15.37972 20.78697 3.059947
v -34.03461 44.11496 15.61476
v -33.84812 43.74218 15.71424
v -33.7469 43.0103 15.88596
v -33.07067 43.49606 16.12053
v -62.65672 56.77993 -18.4426
v -0.9521688 -46.08507 11.92127
v 25.75122 29.62196 9.318012
v 25.09715 29.92782 9.593973
v 25.95163 28.86586 8.259198
v 25.79792 29.27164 8.736283
v 25.47782 28.97682 8.437745
v 25.12526 29.06307 8.46256
v 23.83011 28.4487 8.268594
v 24.38333 28.72994 8.450869
v 25.22744 28.97198 8.37603
v -29.78055 82.16113 11.018
v -28.76432 81.90443 11.65281
v -23.36037 17.80047 3.291695
v -23.01558 18.30051 3.081672
v -21.98955 17.56764 2.873901
v -28.8893 18.90635 2.950521
v 20.22418 26.32376 6.126863
v 20.16472 26.0286 5.784091
v 20.12024 25.30984 5.242045
v 33.76005 29.58137 8.415428
v 34.45 29.54146 8.198086
v 29.11187 48.08622 15.78881
v 29.35554 47.63096 15.74932
v 30.35884 48.26398 15.13503
v -31.31874 45.21814 16.68157
v -31.54274 45.70973 16.53008
v -26.48741 46.56958 18.27573
v -26.0068 47.26277 18.3639
v -25.64567 46.28415 18.55595
v -26.25083 47.96037 18.18407
v -26.52879 48.85488 17.96818
v -25.64404 48.25019 18.36034
v -30.90295 44.5682 16.93069
v 27.57947 41.79983 17.22786
v 28.16897 41.76555 17.02089
v 27.85435 42.35865 17.04002
v 29.02514 43.04208 16.4981
v 28.53991 43.07331 16.72089
v 27.49964 42.45854 17.16452
v 27.63885 43.48207 17.05361
v 25.47985 40.5114 17.39087
v 24.98192 40.76285 17.6261
v -62.99048 56.06585 -19.27359
v 31.23886 30.03816 9.026305
v 30.90022 29.56837 8.579825
v 32.09328 29.5083 8.481718
v 8.880462 81.48672 15.86789
v 21.38044 77.93487 14.46461
v 20.42165 78.22639 14.63746
v 19.9894 77.85649 14.89844
v 20.04386 79.08672 14.40193
v 19.11094 77.28193 15.37359
v 19.51997 78.23544 14.91477
v 19.38659 79.01917 14.64253
v 18.62037 78.46484 15.07058
v 18.39323 79.57877 14.68353
v 18.30318 78.98338 14.95409
v 18.3525 77.41966 15.52783
v 17.69587 76.75518 15.91858
v 18.25874 75.96013 16.05101
v 37.37082 39.17003 12.4917
v 37.48917 42.33675 12.62317
v -35.61906 45.73023 14.57677
v -35.56026 46.38486 14.40722
v 17.48993 18.59985 3.106151
v 17.77743 20.41941 2.415939
v 23.37944 15.4087 4.155853
v 29.63004 44.1486 16.2234
v 18.46431 22.65329 1.743729
v 16.99338 21.41008 1.2068
v 17.24576 21.85405 1.146571
v 17.44634 22.14277 1.265212
v 17.61113 22.75961 2.397809
v 17.85889 22.39555 1.551673
v 16.01396 21.1612 2.246321
v 16.68986 21.31683 1.475865
v 16.78138 21.57703 1.42259
v 16.943 21.87386 1.543948
v 16.56075 21.70195 1.658347
v 16.82583 22.16607 1.895967
v 15.93265 21.47829 2.39898
v 16.11159 21.79182 2.357789
v 15.54673 21.12156 2.866827
v 15.70173 21.45958 2.998541
v 15.39193 21.52109 3.709114
v 15.96086 21.93267 3.463243
v 15.7913 22.07447 3.966124
v 16.53469 22.59538 4.062803
v -34.86853 44.74693 15.17939
v -35.16932 45.65541 14.8419
v 22.0866 77.84144 14.29574
v 23.37959 78.70793 13.52526
v 22.22502 79.36829 13.64754
v 20.75542 79.74046 13.92882
v 21.60576 79.09634 13.94796
v 22.35972 75.67818 14.98592
v 21.69282 75.78484 15.16747
v 22.82105 29.44417 9.344548
v 12.52622 -20.54914 13.52304
v -31.43016 33.17004 10.96522
v -28.99473 16.49968 3.556471
v -28.40321 16.09088 3.657244
v 27.65381 13.9759 4.28149
v 27.33991 14.47259 4.276696
v 18.86708 45.63551 19.8251
v 19.06057 46.15167 19.75942
v 19.55554 45.97923 19.60891
v -27.02075 46.29111 18.12274
v -26.52181 46.05555 18.32673
v -27.58783 45.76485 18.02839
v 19.6681 46.65997 19.60208
v 20.76477 46.7851 19.30469
v 21.37117 47.19882 19.08709
v 20.62089 47.2251 19.31423
v 27.90944 23.29119 3.588382
v 27.15634 22.93072 3.529833
v 26.80629 22.89132 3.524278
v 32.88792 43.0435 14.86794
v 33.76184 42.33462 14.56845
v 34.85631 27.57898 7.469079
v 34.93078 27.82875 7.446565
v 35.32609 27.54389 7.211547
v 35.8325 27.5471 6.748768
v 25.00811 28.54096 8.311376
v 24.3149 28.37444 8.628795
v 24.1148 28.38078 8.320417
v 12.16281 -21.01619 11.83884
v 12.59717 -20.6137 12.88485
v 11.86494 -21.05338 13.14349
v -6.31986 81.48365 16.67932
v -32.51924 46.4246 15.9134
v -32.29795 45.66648 16.21557
v -40.78976 46.52678 11.28641
v 39.16955 25.98025 3.886526
v -20.80529 82.72665 13.97991
v -20.7308 83.93715 13.38404
v -38.79526 45.1955 12.96184
v 44.4493 20.75551 -4.406157
v -28.47559 44.61711 17.87991
v -23.77787 46.13617 19.17188
v 41.23601 21.70505 -1.726281
v 41.42674 22.29269 -1.20428
v 40.98387 22.62168 -0.7489314
v 39.07774 23.43825 1.537557
v 39.63243 21.46342 -0.6294549
v 40.44471 22.48092 -0.7576966
v 39.7039 22.42054 -0.1145954
v 39.53066 22.90328 0.5186643
v 39.0779 22.90992 0.9519392
v 20.81817 45.08408 19.27264
v -32.78128 82.50014 9.249981
v -32.20687 82.03179 9.800139
v -31.92273 82.78474 9.547911
v -31.15783 83.00708 9.856075
v -30.84826 83.53419 9.760305
v -2.258707 -83.70013 -7.220244
v 36.11436 27.31417 6.542803
v 36.40762 27.41709 6.263731
v 37.28212 27.15394 5.596503
v 35.7296 27.90751 6.692578
v 36.36862 27.67692 6.247142
v 36.22465 28.34035 6.498806
v 35.62143 28.63828 6.788999
v 35.22916 29.34356 7.61469
v 33.96581 29.0381 7.876096
v 33.63833 28.83449 7.664806
v 33.96803 28.41059 7.554281
v 34.20689 28.67744 7.476463
v 34.58905 28.90491 7.467732
v 34.57517 28.13129 7.385981
v 34.80569 28.63829 7.267699
v 35.24052 28.23988 6.964499
v 10.51121 81.45222 15.69859
v 9.786847 80.97488 15.94107
v 10.69025 80.64487 15.93458
v 10.56514 81.13084 15.76216
v 12.43903 82.29951 14.90506
v 11.78713 82.12633 15.12639
v 11.18851 81.62535 15.47223
v 11.95902 80.62453 15.72697
v 15.44934 82.18551 14.23779
v 14.99935 82.56374 14.1854
v 13.08713 82.4176 14.71875
v 12.74173 82.00084 14.97136
v 11.80379 81.51714 15.37247
v 12.66935 79.8653 15.86048
v -61.84001 57.3721 -17.00089
v -35.81992 42.86301 14.98937
v -36.52162 42.65102 14.71533
v -42.18758 44.29708 11.40333
v -41.73082 44.76099 11.49403
v 8.083326 81.67426 15.88427
v 7.802144 82.34441 15.61337
v 7.561008 83.45684 15.13398
v 6.665835 82.57144 15.67757
v -24.92663 46.62318 18.72646
v 33.20361 40.05462 14.65339
v 32.41858 38.97955 14.59202
v 34.54437 41.98934 14.21529
v 33.91208 41.58606 14.50454
v 35.18113 40.75644 13.89142
v 34.86607 41.35461 14.05553
v 34.48477 40.73922 14.21855
v 33.81724 40.80075 14.48659
v 33.84254 40.30566 14.40292
v 36.32668 40.32946 13.226
v 34.77859 40.41015 14.0467
v 34.37311 39.49817 13.92345
v -42.52654 20.43906 -1.212344
v -41.77127 20.53716 -0.5801569
v -41.82905 19.2999 -0.4270824
v -40.99284 19.42361 0.05204527
v -40.84888 19.88503 0.06768557
v -41.1201 19.94568 -0.03070856
v -17.88882 81.71326 15.15031
v -26.40077 29.54609 8.091681
v -25.18054 29.27917 8.051816
v -1.03882 -50.54385 12.45493
v 2.875668 -51.73022 11.67735
v 39.49808 25.66888 3.585426
v 31.14706 14.59301 3.85346
v 28.26731 14.51453 4.288249
v 30.65806 14.41324 3.964937
v 30.47094 15.68229 3.777203
v 29.31575 14.94471 4.121102
v -5.815389 79.87392 17.32565
v 23.75046 81.22042 12.36419
v 23.11242 81.33209 12.56548
v 22.65784 80.77271 12.92297
v 21.00737 81.70367 13.01597
v 21.40196 80.62719 13.38072
v 22.25575 80.54183 13.15832
v 22.23222 80.05177 13.36729
v 23.172 80.10831 12.97818
v 14.2479 -18.82736 12.56552
v 11.97974 79.46447 16.16921
v 11.16249 79.19892 16.41906
v 6.810338 -22.91293 16.20418
v 31.90568 72.37329 11.60418
v 32.37116 72.73642 11.07186
v 21.07433 41.74351 18.99911
v 22.47295 42.96917 18.80642
v 21.87518 43.4747 19.00167
v 21.43363 43.41816 19.1189
v 21.164 43.92032 19.19223
v 21.10763 42.37264 19.05998
v -36.60955 23.75294 2.011806
v -36.58317 23.36908 1.952274
v -36.06432 22.23829 1.997802
v -36.707 22.55033 2.017601
v -36.80213 23.1511 1.992113
v -36.60054 22.89716 1.941099
v -37.38073 23.6959 1.948681
v -37.30399 22.86758 1.960472
v 0.795937 4.922081 26.07096
v -23.42405 47.32442 19.10872
v -22.96977 46.44129 19.31167
v 9.458911 -18.41046 21.87995
v 10.33621 -18.69113 20.87613
v 22.44518 24.90292 4.355227
v 23.03292 26.18486 5.783066
v 23.64469 27.75789 7.857529
v 23.70166 28.03712 7.723695
v 23.50711 27.79044 7.462871
v 23.79584 28.153 8.041389
v 23.36138 26.43605 6.10716
v 22.41553 27.10706 6.556302
v 21.80737 26.12986 5.753631
v 20.79526 26.30187 5.837666
v 21.41413 26.35852 5.839148
v 22.9441 27.0647 6.635826
v 22.96769 26.54189 6.184373
v 22.37495 26.688 6.265909
v 21.68023 26.66173 6.098046
v 22.31736 25.7206 5.275787
v 22.40448 26.3457 5.953071
v -45.98729 23.09012 -2.355743
v -45.27956 22.36695 -2.95208
v -44.9147 23.15837 -2.219765
v -45.28223 22.95305 -2.307361
v -44.25397 22.62622 -2.562415
v -35.75395 16.99137 2.728884
v 17.80188 -43.76121 2.45651
v 27.20457 19.43213 2.992398
v 9.662089 78.91952 16.75678
v 23.75512 80.26632 12.69659
v 23.37151 79.98497 12.94233
v 22.82248 79.67693 13.29673
v 19.67836 26.76325 6.82401
v 20.9332 26.62475 6.061526
v 21.91649 27.019 6.46152
v -23.67513 -44.26904 1.22278
v 2.013246 -51.90054 11.84908
v -0.9295107 -84.21985 -8.823429
v -0.4039514 -84.36423 -9.365489
v 0.8122203 -84.29857 -9.248942
v 21.14059 48.83161 18.97214
v 36.73366 28.91693 6.882872
v 28.0873 17.35291 3.51304
v 28.1387 16.58224 3.853714
v 29.05744 18.06459 3.223564
v -38.26386 43.83785 13.68361
v -20.80649 -43.9535 2.878577
v -20.3901 -43.84052 3.293915
v -32.71132 44.5486 16.19427
v -32.38615 44.83207 16.28938
v -32.00673 45.31719 16.39458
v -33.06171 45.53069 15.89063
v -27.1855 49.36741 17.66104
v -6.240341 73.52728 18.9558
v -28.10646 16.8689 3.384253
v -27.383 16.20879 3.66279
v 20.56975 75.45572 15.59268
v 21.53076 75.19636 15.3901
v 19.51573 75.69331 15.82321
v 18.58357 25.07928 5.191588
v -23.10145 -44.06199 1.44403
v -22.54573 -43.9668 1.706273
v 38.26384 28.06221 5.553075
v 37.63527 28.36163 6.094089
v -28.02074 50.39584 17.19395
v 26.95626 44.38105 17.34775
v 28.18143 44.02218 16.84943
v 29.19635 43.49989 16.39554
v 29.06883 45.32857 16.34284
v 15.61739 27.70035 9.140077
v -39.64856 47.57989 11.63967
v -40.32682 46.25172 11.75612
v 6.530519 83.83959 15.08168
v 4.847811 83.28384 15.59816
v 37.29391 41.66313 12.76555
v 39.51017 41.43504 11.48138
v 38.73013 41.77398 11.94492
v -36.54742 46.19938 13.94589
v -23.30813 30.45682 9.977928
v -22.61542 31.16481 10.89331
v -23.05651 30.94281 10.53591
v -23.68 31.4776 10.92535
v -24.31945 31.93442 11.28257
v -24.80349 31.14756 10.36139
v -25.39842 31.71888 10.7875
v -26.15129 32.40096 11.29041
v -27.84215 30.34417 8.927386
v -26.4362 30.35421 9.235435
v -25.26043 30.83326 9.987214
v -25.98151 30.92111 9.938931
v -26.79293 31.82069 10.65605
v 22.77025 76.28525 14.64101
v -29.20921 45.81271 17.53287
v -28.50978 45.56302 17.77306
v -29.1699 46.84971 17.27952
v -29.39575 46.17909 17.35893
v -28.70951 46.19722 17.59959
v 3.630408 84.12099 15.34599
v 3.498952 83.26005 15.79241
v -0.6296807 84.22672 15.5264
v -0.08971556 82.51591 16.29564
v 1.695021 84.10449 15.46275
v 0.7327159 81.56026 16.63891
v 2.323939 83.33721 15.77461
v 1.342532 82.42816 16.24608
v -28.89506 48.22369 17.09225
v -28.53099 48.82942 17.17868
v 26.13068 70.02552 14.62682
v 21.39346 26.95958 6.650949
v 22.91116 28.03776 7.479498
v -31.69347 44.27765 16.61607
v -35.63542 18.39503 2.259258
v 35.32749 42.57735 13.79136
v 36.51401 41.7987 13.16372
v 1.362514 -43.3418 13.06469
v 16.54719 25.52571 6.364709
v 17.10262 25.3699 5.897374
v 17.52178 25.3112 5.704883
v 18.20775 25.21919 5.467102
v 17.69228 25.35009 5.918282
v 18.47474 25.72447 5.802409
v 17.08075 -44.17689 2.236739
v 30.3537 36.9048 14.21251
v -21.39238 49.71088 19.55216
v 27.83258 44.92387 16.9398
v 28.05497 45.37844 16.77296
v -14.74082 80.3783 16.26149
v 38.00837 74.10527 6.65713
v 19.90584 30.07119 10.49588
v 18.36618 29.63061 10.34892
v 43.41675 37.14669 8.501969
v -21.98082 83.81647 13.16242
v 9.421751 80.64975 16.11299
v 8.11648 80.93845 16.18553
v 25.15834 78.2384 13.04559
v 24.88497 78.8643 12.91498
v 24.04387 78.25488 13.47214
v -41.06493 46.7678 10.98976
v -41.24884 45.89862 11.2833
v -25.60148 47.07056 18.51463
v -24.6285 47.66384 18.73214
v -24.65273 46.99384 18.78059
v 13.65099 -19.65355 11.42572
v 3.973757 61.4222 20.64967
v -41.13745 29.62889 5.867175
v 24.06892 46.52489 18.18963
v 23.20478 46.70281 18.45874
v 22.59224 46.09862 18.72495
v 23.22864 45.14725 18.58652
v 23.0867 44.26714 18.66358
v -42.25375 44.85647 11.1318
v -42.06397 45.22478 11.07589
v -31.24491 47.77623 16.19477
v -31.99903 46.79373 16.10343
v -25.86525 83.0621 12.20219
v 13.94918 74.65852 17.25812
v -18.78687 25.29588 5.470612
v -19.20606 25.16007 5.064873
v -20.0662 24.66991 4.358038
v -19.70429 24.59681 4.366045
v -20.07591 23.92581 3.68381
v 13.68543 -19.54297 12.78101
v 52.14909 40.1535 -0.9584106
v 15.47351 -44.1116 3.620527
v 29.03376 75.2344 12.27958
v 28.11219 75.59223 12.61424
v 19.62949 25.76459 5.650186
v 16.9767 26.05404 6.929831
v 17.41957 25.70169 6.41065
v 16.71281 26.55175 7.496274
v 16.36378 26.88549 8.009315
v 17.91121 26.52712 7.054503
v -39.13751 47.51237 12.02244
v -39.95447 46.80235 11.75986
v -29.2145 43.65265 17.68167
v 43.49411 38.14027 8.673834
v 18.27039 -43.28912 3.035127
v -5.292394 75.05775 18.67651
v 15.74011 80.99051 14.71205
v 15.03739 81.62232 14.5984
v 13.29689 81.21671 15.17691
v 17.0721 78.69811 15.37649
v 16.88306 79.25304 15.2229
v 16.30487 80.02122 15.03481
v 16.38769 78.72334 15.53781
v 15.59814 77.98924 15.99689
v 15.34004 80.21084 15.16113
v 14.14248 80.66434 15.2002
v 15.10549 77.42278 16.3352
v 14.75827 79.31532 15.63104
v 29.79177 40.58808 16.08601
v 27.2663 40.66337 16.95909
v 29.93516 39.19538 15.66717
v 28.6288 39.68202 16.13153
v 26.94131 39.73952 16.65722
v 27.52255 39.30377 16.36813
v -26.04366 24.37867 3.208329
v 22.61188 76.96024 14.44256
v 23.20303 77.61629 14.02723
v 23.55786 77.05352 14.08094
v 23.78461 76.31229 14.2472
v 24.24183 76.02296 14.123
v 23.47112 75.98421 14.47068
v 25.5893 77.77115 12.96798
v 24.5688 77.6655 13.4808
v 24.09812 77.07486 13.84732
v 26.02835 77.13898 12.96487
v 25.14028 75.92526 13.76027
v 24.66617 76.6494 13.73053
v 24.68245 75.47791 14.06868
v -32.98434 -75.04578 -34.05752
v -20.87131 -44.03143 2.786482
v 3.342158 81.73753 16.45858
v 2.242115 81.20418 16.71993
v -23.92432 25.81054 4.410886
v -5.211187 -20.78299 23.81305
v -5.529853 -20.83896 22.96626
v -5.336864 -20.48866 23.9352
v 10.85329 -18.22684 21.67263
v 2.156787 -43.46786 12.66975
v -40.11195 45.46766 12.2243
v -41.03224 45.58549 11.54483
v -41.3255 45.26432 11.50868
v -39.86253 43.95843 12.81309
v -40.39678 44.31774 12.46438
v -40.75602 44.68268 12.14347
v -41.21533 44.695 11.84863
v -41.2618 44.20718 11.99635
v -41.03638 43.70366 12.22872
v 22.66532 48.18279 18.53807
v -2.196057 -22.06235 24.27895
v -28.15978 15.6692 3.773592
v -29.61142 15.63344 3.751288
v -29.13083 15.78384 3.755257
v -47.68969 43.06321 7.464742
v -41.49327 41.21477 12.04146
v -41.20826 42.42904 12.26952
v -40.2065 42.53666 12.82409
v -40.43847 41.67527 12.63255
v 28.33307 75.05259 12.69291
v -0.4314023 78.4858 17.86849
v -5.895461 -51.64628 11.76098
v 9.165415 -43.9922 8.620024
v -14.52505 84.45557 14.4705
v -15.398 83.52235 14.7863
v -15.42374 84.25387 14.41034
v -16.39615 84.12072 14.28776
v -17.90566 83.84874 14.13839
v -18.62521 83.58394 14.07852
v -17.5652 82.55206 14.83775
v -17.63361 83.33514 14.44863
v 40.34106 25.51056 2.927103
v 40.81137 25.51096 2.632138
v -34.25984 46.41739 15.11476
v -34.61441 45.89751 15.08711
v -33.5925 44.88738 15.75891
v -34.62901 46.85003 14.79537
v -33.91935 45.79628 15.44753
v -33.65336 46.32152 15.43625
v 16.82329 76.55439 16.19838
v 15.78172 76.24973 16.56522
v 16.44441 75.76816 16.51397
v 15.87978 75.01846 16.78852
v 21.69306 -40.472 5.657104
v -35.41957 43.41072 15.15254
v -37.93988 43.32135 13.96684
v -37.12125 43.05946 14.45528
v -36.04414 43.92601 14.87278
v -35.82584 43.54386 15.01194
v -35.25439 44.20697 15.13947
v -34.21859 45.22348 15.41698
v -36.87917 44.27199 14.36884
v -35.72338 44.85577 14.75089
v -28.65878 47.06438 17.41308
v -27.55662 46.62743 17.87041
v -27.79939 47.13321 17.68659
v -28.60318 47.75891 17.30025
v -27.30593 47.75969 17.78768
v -27.56456 48.17396 17.64588
v -27.13347 48.7028 17.75125
v -38.73377 45.30095 13.00538
v -37.4248 44.25792 14.07013
v -37.96 44.44258 13.68298
v 13.89248 -43.33654 6.536818
v 12.62614 -44.23054 5.777596
v -3.47057 -47.87914 12.47754
v -1.969334 -48.50052 12.56776
v 0.08168051 -47.06426 12.15314
v -1.262518 -46.3789 12.00882
v -1.501488 -46.72642 12.11812
v -2.187876 -47.72394 12.23941
v 0.1180986 -46.48412 12.08087
v -1.747369 -47.48409 12.40248
v -1.139382 -49.25112 12.63928
v 0.6485587 -50.26688 12.52972
v 1.420112 -50.2027 12.52331
v -33.1343 42.92414 16.13254
v 24.43878 73.89578 14.62213
v 25.32207 72.91183 14.6046
v -3.486402 -13.57268 35.08447
v -4.554673 -14.16628 34.7504
v 7.778844 -44.2053 9.390182
v 24.6715 46.79313 17.93474
v 24.1416 45.84458 18.22586
v 25.52436 45.09307 17.7998
v 25.85001 44.50284 17.73428
v 25.28488 45.59679 17.83677
v 26.65136 45.17879 17.43013
v 13.07052 79.29111 16.00442
v 11.91352 78.18372 16.64462
v 39.90498 44.67244 10.45567
v -43.46136 27.55264 2.571906
v -43.80786 27.21157 2.243605
v -18.38921 81.49781 15.13081
v -18.77111 81.71789 14.93629
v -18.39438 82.66143 14.58871
v -18.81353 82.69023 14.45441
v -18.97197 82.39848 14.55613
v -19.84617 82.07452 14.4933
v -19.51405 81.58205 14.79514
v 27.02328 75.87962 12.97315
v 26.65361 75.04165 13.43682
v 26.03608 75.80117 13.43652
v -45.88668 -63.34173 -47.65071
v 10.12104 -20.09847 17.48439
v 17.76126 -20.23321 8.100845
v 42.02456 20.46632 -2.628152
v 42.42783 20.65706 -2.794225
v 42.97976 20.72275 -3.016986
v 42.99857 21.3416 -2.510559
v 42.12576 21.42563 -2.247223
v 42.47843 21.75102 -1.916977
v 42.0563 21.69783 -1.972342
v 41.76414 22.13647 -1.376198
v 42.03625 22.37021 -0.8030509
v 42.48494 21.0226 -2.604321
v 41.95933 21.01447 -2.415686
v 41.654 21.48382 -2.11782
v 41.51503 21.64683 -1.745836
v 30.68723 79.53961 9.716781
v 22.63311 17.81071 3.509957
v -48.26826 24.04537 -3.947412
v 24.57237 11.76373 3.888147
v -56.84625 63.40555 -9.182164
v -56.40308 63.30814 -8.396711
v -56.58665 63.76878 -8.773778
v -39.35734 44.53915 12.90971
v -38.88012 44.06688 13.28849
v -39.22023 43.24339 13.34602
v -37.40203 42.44588 14.31159
v -38.43576 43.28086 13.69767
v -38.2179 42.62646 13.8909
v -39.24667 42.40789 13.35659
v -38.57434 41.64348 13.61352
v 32.62016 71.47646 11.17265
v -1.833953 75.98429 18.56299
v -4.013659 75.98083 18.51361
v -1.77712 78.06976 18.06478
v -4.214349 77.70603 18.10718
v -2.162255 79.13007 17.71281
v -4.767128 79.65667 17.45322
v -4.385127 83.5779 15.85737
v -4.926267 84.3138 15.48207
v -3.285267 80.43974 17.17739
v -0.7851168 83.21029 16.03252
v -3.111008 84.16978 15.61769
v -1.470447 80.98483 16.96708
v -1.686889 82.00556 16.58968
v -1.989135 83.77182 15.80147
v -5.271765 83.44529 15.87101
v -6.510784 84.36542 15.37054
v -5.062842 81.26491 16.83803
v -4.018909 81.45739 16.77855
v -6.433444 82.73314 16.16558
v 7.279639 80.94102 16.30208
v -23.0066 16.37698 3.553749
v -27.53826 48.65074 17.59968
v -26.75686 49.09906 17.86389
v -0.3982387 -82.64234 -4.800824
v 25.55146 75.30092 13.79208
v 5.465602 70.81326 19.23018
v 48.86385 -56.87391 -44.02947
v -42.65365 44.68922 10.92934
v 0.08012418 -45.16966 11.73539
v -0.5907865 -45.61785 11.89201
v -0.07883003 -45.39655 11.76437
v -0.2878136 -45.60508 11.82475
v -0.1980644 80.77732 17.00473
v 18.60803 17.70881 3.336034
v 17.02432 17.53598 3.577665
v 30.11078 45.43252 15.84689
v 30.07977 44.46383 15.97913
v 28.51719 38.76259 15.92658
v 27.6982 38.35457 15.96032
v 26.7446 13.65803 4.251382
v 9.574327 -21.41631 15.87052
v 15.15508 25.31555 7.106809
v -0.3326369 61.18986 20.85303
v -3.118102 60.84285 20.88514
v -2.654751 59.65867 21.0388
v -32.25004 16.0488 3.584558
v -30.90251 16.15412 3.485936
v -31.69597 16.94293 3.402675
v -32.52164 17.61335 3.005578
v -2.287244 7.557733 25.17418
v -19.34806 21.63416 1.912705
v -19.99313 22.17161 1.493298
v -19.97953 22.00093 1.353564
v 10.12523 75.97876 17.61731
v 13.71628 74.78822 17.26955
v 14.05062 76.46217 16.82018
v 12.84069 76.20591 17.09925
v -21.00091 -44.16288 2.698014
v -21.90828 -44.18914 1.765101
v -42.93765 -66.30873 -46.00529
v -33.67075 15.65774 3.440173
v -60.27634 60.34865 -14.40722
v -60.04723 61.03949 -14.03773
v 16.32411 17.35117 3.692216
v 9.656502 -20.44729 17.04367
v 27.51483 77.17018 12.33478
v 27.85416 77.02264 12.20613
v 31.92484 79.38527 9.117365
v 32.8895 77.28697 9.398594
v 32.40245 78.5853 9.128435
v 27.95792 77.49301 11.98518
v 28.44036 77.36497 11.79737
v 28.67709 76.86681 11.84942
v 29.24287 77.13911 11.48182
v 27.18372 78.99948 11.89204
v 26.53287 78.51053 12.33385
v 27.1333 77.84822 12.31019
v 27.86528 78.77005 11.64437
v 27.93066 78.16188 11.81136
v 28.48683 77.97751 11.61723
v 29.81293 78.84914 10.57269
v 29.54125 78.52791 10.83661
v 28.5731 78.74744 11.30817
v 29.20142 77.42927 11.42971
v 30.15189 76.91993 11.12115
v 31.51962 78.85933 9.533978
v 31.16647 78.14713 10.05965
v 30.79646 78.74769 10.04361
v 30.46055 78.49481 10.37957
v 30.77806 78.14591 10.34116
v 30.44921 77.74557 10.68969
v 30.17396 77.2327 11.00366
v 32.19581 75.83762 10.2762
v 32.25392 76.39826 10.04179
v 32.02147 77.79481 9.670942
v 31.76528 76.95528 10.13151
v 30.95954 77.45953 10.44517
v 31.41159 77.29153 10.21915
v -14.69794 -43.82453 8.461195
v -14.77508 -44.14877 8.571444
v -15.12663 -43.78516 8.147429
v -31.44478 43.81717 16.7043
v -0.0149141 59.88012 20.98878
v 38.6212 74.1978 6.084015
v -37.61431 -71.39056 -39.66729
v -38.70274 -70.39061 -40.95856
v 4.965178 -20.18471 17.98147
v -7.261615 79.49957 17.38182
v -7.485462 81.64968 16.54741
v -12.2499 84.29354 14.92675
v -13.56922 83.76437 14.98931
v -13.91355 83.74772 14.94106
v -13.23542 83.46329 15.18467
v -13.68522 83.39547 15.14188
v -11.65606 82.6145 15.7342
v -7.437342 84.12472 15.43416
v -12.06545 84.58686 14.81425
v -12.70459 83.72418 15.15486
v -8.748848 84.20293 15.30649
v -10.75399 84.37153 15.05249
v -11.39917 84.5963 14.88613
v -8.762054 83.72033 15.53192
v -9.576274 83.86092 15.42338
v -9.97034 84.33984 15.15624
v -10.72358 83.8343 15.28676
v -11.17638 83.85153 15.24686
v -8.287478 83.28108 15.76998
v -9.563671 83.26466 15.6705
v -10.74405 82.88429 15.70143
v -8.484993 80.78741 16.81739
v -9.038491 82.52353 16.03608
v -11.11829 81.31171 16.34234
v -26.33938 50.00251 17.92931
v 25.50655 46.8586 17.54972
v 27.04527 48.91695 16.58459
v 25.76936 48.85523 17.17141
v 25.63715 48.33561 17.29155
v 26.0619 47.66818 17.1913
v 28.53873 47.99245 16.04492
v 28.73465 48.9001 15.83961
v 26.29459 48.43077 16.97817
v 26.56167 47.0324 17.07389
v 28.52946 47.28816 16.178
v 27.24972 47.73744 16.64921
v 26.68644 45.75571 17.30198
v 28.50513 45.78699 16.50745
v 28.88725 46.10394 16.27534
v -20.7841 74.8 16.62976
v 19.1044 -42.69826 4.275446
v 20.18075 -41.8359 5.092221
v -18.27667 79.72448 15.92074
v -15.75362 80.00924 16.25279
v -15.29948 81.27374 15.80573
v -16.42392 80.79996 15.82737
v -18.48292 80.41676 15.57592
v -17.18913 80.55282 15.78007
v -17.50182 81.18007 15.43958
v -16.85454 82.84354 14.84321
v -17.23216 81.94186 15.17211
v -12.61733 81.89832 15.92434
v -13.49381 83.16652 15.27081
v -14.4519 83.05063 15.19682
v -15.46 82.32914 15.33329
v -12.37259 80.92115 16.36663
v -14.13621 81.132 16.05214
v 26.62884 49.50771 16.69743
v 34.87391 70.65329 9.879076
v -5.581269 -20.16245 25.00934
v -43.94749 27.76191 2.337385
v -43.25426 28.11272 3.008136
v 18.14267 59.33593 18.55684
v -53.7626 42.38998 0.4820358
v 24.08865 28.93116 8.555751
v -33.19299 40.44246 15.57791
v 17.49229 74.3084 16.59057
v 16.21056 74.53647 16.82585
v 14.51336 74.05963 17.26903
v 15.98449 72.23853 17.31801
v 16.09206 73.05499 17.15665
v 15.01267 73.01976 17.38767
v 15.77608 73.61975 17.10616
v 11.42975 74.51427 17.74016
v 13.9015 73.48677 17.50857
v 13.01762 74.32169 17.48546
v -20.84866 29.222 9.291035
v -20.18988 28.58752 8.739717
v -22.04149 75.24937 16.24889
v 17.22182 45.39715 20.21189
v 18.12669 45.86883 20.01485
v -30.10353 43.8917 17.27947
v -30.54122 43.24903 17.11186
v -31.21946 44.10291 16.7905
v -31.21236 42.83853 16.78225
v -30.51735 42.7155 17.04925
v -30.66302 41.98701 16.74133
v -28.07445 42.95406 17.98844
v -28.75166 43.90651 17.8363
v -29.06848 43.17037 17.73352
v -28.54156 42.62934 17.80778
v -29.54915 42.86892 17.4826
v -29.24362 41.79618 17.12606
v -28.96531 42.15513 17.44255
v -27.99768 41.7443 17.74245
v -27.56756 41.58003 17.76731
v -40.10802 45.01078 12.39394
v -39.22886 44.93898 12.82905
v -39.45348 45.21252 12.66816
v -38.78754 45.42396 12.98726
v -31.31993 24.24572 2.843813
v -30.20748 24.05724 3.179306
v 14.12763 70.21109 18.00999
v 24.26142 49.07378 17.79278
v 25.13866 49.10793 17.40119
v 36.06966 73.34705 8.363514
v 30.72053 76.85786 10.82682
v 29.94287 76.56091 11.34113
v 30.45064 76.30721 11.16981
v 9.869566 -83.50874 -11.60017
v 37.82833 15.63667 1.465429
v 37.26439 15.15969 1.824628
v 39.05909 72.89596 6.060976
v 38.4113 73.83569 6.389876
v 37.14068 73.40009 7.555268
v 37.83367 73.13513 7.075457
v 14.49767 -19.97064 9.687853
v 20.23229 47.93105 19.35704
v 19.22871 48.80029 19.59692
v 41.62562 43.66374 9.561124
v 41.59713 44.93836 9.10625
v 0.2333082 -83.18297 -5.965974
v -1.344936 -83.18235 -5.960015
v -0.5810447 -83.89709 -7.818624
v 2.294825 69.47593 19.69602
v 20.06368 19.29733 2.229009
v 19.6494 18.97347 2.369535
v 19.48994 19.80823 1.936894
v 16.15518 28.39565 9.693284
v 16.23399 27.46083 8.703426
v 17.68328 28.38876 9.279603
v 18.63973 27.56647 8.027939
v 25.76858 24.90297 4.467886
v 32.84589 29.83754 8.748535
v 14.35657 72.37485 17.63837
v 14.0875 71.02619 17.92422
v -24.95639 -44.04896 1.751349
v 1.003889 -15.88795 33.01458
v 1.455729 -15.27604 33.31587
v -21.50685 83.4099 13.47257
v -22.02992 82.38861 13.84086
v -20.90464 82.07935 14.2582
v -34.47889 43.38917 15.4995
v -34.1216 42.59276 15.67678
v -33.38022 41.85999 15.87614
v -32.63309 42.54888 16.30505
v -31.78101 42.47449 16.54077
v -32.7859 41.30168 16.00429
v -42.15781 45.65047 10.80745
v -41.57533 46.54024 10.73639
v -41.8093 47.03823 10.34096
v -31.68645 82.36522 9.919609
v -32.14061 81.38113 10.18413
v 32.10562 48.01728 14.24601
v 27.45574 17.33523 3.552383
v 27.76494 17.98128 3.283117
v 26.73971 18.03542 3.339673
v 25.78375 18.3647 3.325553
v 27.78208 74.93562 12.98983
v 4.530542 41.00418 21.54626
v 3.744049 41.19002 21.64666
v 53.29771 38.84781 -2.809173
v 53.22097 37.86837 -2.545129
v 5.821958 -23.30312 16.75493
v 24.43059 19.19385 3.104562
v -25.70053 49.32582 18.20549
v -25.09813 49.66262 18.3795
v -21.71248 20.87934 1.291964
v -22.42292 -44.03295 1.429719
v 19.98172 15.49615 3.889812
v 18.79051 15.50508 3.869108
v 18.4323 16.14603 3.736391
v 18.2984 17.05964 3.614576
v 16.87686 16.79818 3.719598
v 17.74719 15.98593 3.818828
v -48.26241 45.91041 5.488963
v 38.29564 39.0388 12.00155
v 43.33318 35.2695 7.849557
v 33.09103 30.86323 9.498333
v 31.93918 14.07771 3.709072
v 14.65792 25.15128 7.202264
v -28.221 40.81295 17.25743
v 1.180581 -45.08343 11.57348
v -28.58938 80.96279 12.19606
v 54.50267 38.35044 -5.138365
v 33.71796 78.37841 8.461467
v 33.61991 77.84817 8.734587
v 32.82236 77.79168 9.235035
v 33.2013 76.41273 9.48178
v 34.15643 76.82307 8.665241
v 37.51596 45.45685 11.78333
v -46.93867 25.60562 -1.613424
v 35.04271 74.53091 8.779961
v 2.38881 -44.90054 11.44635
v 1.645275 -44.76643 11.54807
v 2.015441 -43.95273 12.08727
v 1.005193 -44.19319 12.13187
v -26.70614 19.46581 2.631928
v -26.00761 19.40599 2.568962
v 37.04457 23.74846 2.419479
v 26.55438 68.54327 14.56634
v 18.70556 -44.01901 1.726324
v -0.9846172 -23.78626 20.45386
v 8.388663 -20.67495 16.64335
v 30.93777 45.09674 15.51376
v 36.11756 -69.68857 -43.14382
v 3.707633 -51.99916 11.32158
v 3.139801 -52.73848 11.04542
v -33.42872 81.73425 9.277579
v -33.84019 82.01369 8.888084
v 38.20659 20.98742 0.7018795
v 38.8288 21.21347 0.3060915
v 38.48861 21.70171 0.7700233
v 38.87189 21.93537 0.5149556
v 39.08652 22.63277 0.7328064
v -36.11653 25.5302 2.641253
v -36.30616 25.69748 2.836239
v -36.36565 24.87007 2.316578
v -36.12653 25.3728 2.54776
v -36.64549 25.41055 2.488327
v -36.64003 26.16392 3.535449
v -37.0568 25.39065 2.445389
v -38.46608 25.55664 2.615435
v -21.44452 44.18391 19.69046
v 6.128563 -83.53497 -8.506964
v 26.36478 19.11719 3.079194
v 8.923294 -22.26508 15.07907
v -36.78024 20.02536 1.830223
v -36.95187 20.78355 1.862602
v -10.13967 -44.19676 10.69791
v 30.20587 46.0974 15.66124
v -0.5438064 -80.46809 -1.492748
v 16.56749 45.23836 20.35174
v 3.431636 78.98686 17.48588
v 2.867367 80.26552 17.07881
v 2.633756 78.54383 17.6935
v 1.344287 80.04028 17.23496
v 0.1075605 79.84177 17.36736
v -34.35713 47.24697 14.85767
v -33.4394 47.09039 15.32639
v -62.1806 56.48997 -17.52968
v 25.13915 74.3372 14.22687
v -24.91265 48.90752 18.5194
v -24.80728 48.19268 18.62961
v 43.75373 25.34213 0.02991254
v 43.85678 24.52922 -0.4039816
v 44.07142 25.19226 -0.2624818
v 43.16405 24.06137 -0.06433456
v 42.82849 24.52945 0.3796851
v 43.42737 24.902 0.04811033
v 43.2146 25.12547 0.2679583
v 42.85535 25.22041 0.6494276
v 41.28275 24.99223 2.237419
v 41.73034 24.65994 1.801767
v 41.45203 24.39242 1.995209
v 41.67283 24.04722 1.488488
v 41.88725 24.44172 1.558435
v 42.53233 23.97693 0.5821511
v 42.50481 24.68724 0.792262
v 41.67812 25.62062 1.897383
v 41.5437 25.13781 1.966171
v 42.02817 24.79567 1.456623
v 42.47186 25.60781 1.282145
v 40.72147 26.06517 2.860847
v 41.28338 26.5155 2.670664
v 42.11255 25.94047 1.823151
v -28.19837 82.92594 11.39736
v -28.38391 81.79654 11.90107
v 18.60288 38.33708 18.55883
v 42.74345 18.35074 -2.788971
v -13.83706 -18.26236 20.49249
v -14.40196 -18.30336 20.6979
v -10.48817 -82.82314 -6.458127
v -19.07796 44.68576 20.14265
v -34.3499 81.27176 8.915225
v -35.85251 81.66665 7.825314
v 12.36312 -43.55005 7.147207
v 38.43075 44.83859 11.37034
v 38.01109 44.42389 11.80017
v 37.94563 43.49469 12.09324
v 38.39695 42.5781 12.00495
v 40.3007 43.88224 10.40698
v 39.74249 44.01924 10.68994
v 39.09515 44.63413 10.93218
v 38.40869 43.04533 11.88617
v 39.48657 42.71667 11.24403
v 39.91331 42.17646 11.06896
v -31.1793 41.66264 16.53935
v -32.00676 40.92128 16.14719
v 36.56994 -69.31503 -44.03683
v -34.16976 40.79558 15.30792
v -34.75571 42.63342 15.41191
v -35.97189 41.94049 14.94323
v -5.767274 -84.41781 -9.629064
v 25.45165 53.66891 16.65376
v 27.18474 25.46339 4.587399
v 28.31066 25.58903 4.377007
v 25.37718 25.31731 4.74181
v 26.67644 25.33731 4.594687
v 27.86547 24.92803 4.082747
v 39.96527 38.17124 10.88777
v 36.89581 77.494 6.50315
v 18.9378 -43.00824 3.410423
v 18.68859 -43.71565 2.256234
v 9.634816 -21.32053 15.75227
v -22.30845 80.33418 14.67401
v -22.24431 81.50052 14.18999
v 24.9102 18.29439 3.289514
v 25.06595 18.7851 3.230344
v 25.47532 19.16097 3.172505
v 23.23235 18.24921 3.335383
v 23.81088 18.1332 3.357798
v 23.97612 18.64794 3.22125
v 23.72758 19.34232 3.071778
v 23.00249 19.15605 2.972622
v 23.16368 19.65696 2.942887
v 21.17382 23.79507 2.960834
v 19.76618 23.43912 2.486477
v 20.4783 23.66522 2.675328
v 22.12837 23.67807 3.532022
v 20.39669 24.43102 3.71442
v 19.80264 24.2407 3.805848
v 19.90945 24.45471 4.218211
v 19.21914 24.10606 3.998034
v 18.04749 23.74355 4.239707
v 20.54488 18.92857 2.719349
v 21.85954 18.28748 3.18665
v 22.59975 18.64532 3.079591
v 19.71678 18.49144 2.632909
v 20.30445 19.01607 2.415929
v 26.88313 23.15423 3.608397
v 27.65387 24.37256 3.948802
v 20.1843 23.24316 2.365
v 20.04002 22.96395 2.215852
v 19.23146 22.96926 2.045335
v 22.82939 21.88234 3.154965
v 19.85449 21.94378 1.929824
v 19.70013 21.54029 1.771824
v 19.72219 21.13718 1.75123
v 20.0912 20.71959 1.935957
v 20.39296 19.90929 2.363575
v 20.63269 20.51044 2.273675
v 21.93712 20.02707 2.605059
v 22.45528 21.05763 2.852936
v 20.18613 21.35209 1.993773
v 21.03248 20.95724 2.340571
v 21.63045 21.73265 2.721158
v 20.82144 23.21693 2.657568
v 21.51918 23.46991 3.061557
v 21.9282 22.78474 3.226562
v 20.3728 22.25743 2.200278
v 26.57986 22.90215 3.570392
v 26.14881 24.60759 4.32867
v 26.88723 24.80966 4.248538
v 23.73227 24.058 4.054239
v 26.60242 23.40536 3.697593
v 26.68229 24.04614 3.96557
v 26.05701 23.41657 3.783257
v 25.32129 24.09808 4.151167
v 24.97671 22.83069 3.630772
v 23.04583 23.67844 3.794944
v 22.79269 22.67866 3.323243
v 22.37379 23.31111 3.485801
v 25.47371 21.92713 3.363004
v 23.76515 22.19501 3.360799
v 24.02542 20.846 3.151148
v 23.47112 21.06863 3.036367
v 23.82667 20.10803 3.044183
v 24.98423 19.94656 3.052828
v 26.49732 22.60528 3.488051
v 26.02128 20.32909 3.006238
v 25.18599 21.3142 3.145689
v 27.13964 20.13693 3.00226
v 27.04366 22.38707 3.419097
v 26.36693 21.76646 3.281299
v 28.78306 21.75753 3.156853
v 27.75239 21.85327 3.168875
v 27.90053 21.26777 3.107266
v 29.00425 19.92508 2.985382
v 28.62979 20.52646 3.055426
v 29.51879 20.2634 2.971278
v 29.62754 25.424 4.051115
v 27.88398 25.22249 4.247428
v 28.12178 24.7436 3.965306
v 29.29797 24.7903 3.907645
v 28.77675 24.70516 3.917797
v 28.7164 25.24792 4.089631
v 36.25784 15.58667 2.223855
v 32.68009 25.18959 3.913853
v 31.58354 25.07165 3.755918
v 30.78556 25.58059 4.213555
v 29.94811 25.22486 3.898559
v 30.88042 24.99806 3.756442
v 30.15248 24.49065 3.722222
v 38.22979 23.40405 1.885641
v 37.50973 23.19049 2.060384
v 30.18161 20.9447 2.961183
v 30.14375 21.58348 3.030038
v 38.62202 17.04313 0.6560277
v 36.72523 16.54883 1.711254
v 38.2118 16.53503 1.034143
v 38.00811 18.38574 0.5042078
v 30.20024 19.68444 2.895562
v 31.14569 16.28565 3.51435
v 31.45578 15.49987 3.674824
v 36.69033 23.25308 2.49561
v 30.89787 22.90161 3.215116
v 31.64195 22.12668 3.110604
v 33.78781 23.99991 3.191355
v 32.25652 24.7529 3.610782
v 31.25972 24.42555 3.52525
v 31.82777 23.47075 3.216584
v 31.3893 23.82937 3.318037
v 35.34182 23.21905 2.866503
v 35.1945 23.94919 3.072987
v 32.8494 23.87892 3.226407
v 33.21178 22.44608 2.915226
v 34.24371 21.57435 2.685207
v 33.73772 20.86819 2.765262
v 32.02953 21.46848 2.879323
v 31.55313 20.76055 2.819143
v 31.05122 18.76029 2.865284
v 31.71597 19.75878 2.794867
v 31.69568 18.27116 2.879204
v 30.85829 17.11776 3.264046
v 37.14956 19.3098 0.9248219
v 38.66573 22.14089 0.8196917
v 38.34808 22.929 1.478325
v 37.55101 22.54091 1.746008
v 37.39885 20.40831 1.055261
v 37.88532 21.5839 1.195682
v 36.60624 20.95522 1.806572
v 36.71423 22.79478 2.370454
v 35.92285 23.22756 2.787206
v 35.16724 21.66852 2.572904
v 36.1644 21.88518 2.34055
v 35.63051 21.03481 2.360786
v 34.63057 20.57751 2.566104
v 33.40368 19.72796 2.776011
v 34.972 19.62249 2.383373
v 34.39295 19.66823 2.615926
v 37.69309 17.56212 0.8566512
v 36.21963 17.98183 1.443503
v 36.57273 18.69254 1.211252
v 35.81113 20.28047 2.053341
v 35.36861 16.94043 2.106463
v 34.05096 17.50636 2.484948
v 34.38004 18.0711 2.336454
v 34.02665 18.77158 2.596542
v 33.30052 18.75388 2.737176
v 33.36412 18.22085 2.68389
v 32.61412 18.10552 2.796332
v 34.13733 16.96491 2.532798
v 33.29375 17.67894 2.673213
v 32.75747 17.24661 2.836709
v 32.29747 17.51121 2.908514
v 31.88248 16.9442 3.147786
v 34.80492 14.71753 2.948207
v 34.81128 15.58755 2.750524
v 33.83896 15.2788 3.165419
v 32.72274 16.77395 3.007829
v 33.12317 16.03604 3.175198
v 32.21764 15.93412 3.390817
v 32.0286 15.17096 3.615961
v 32.42761 15.27418 3.507684
v 34.14221 13.48327 3.046676
v 34.17685 13.88259 3.09919
v 34.43505 14.30396 3.056039
v 33.70843 14.31034 3.289414
v 33.88179 14.72196 3.257727
v 33.04946 15.25499 3.382089
v 33.1579 14.62008 3.440945
v 31.97665 14.47724 3.684835
v 32.47568 14.81907 3.544185
v 32.31366 13.23893 3.544417
v 33.00999 13.82125 3.436812
v 33.54663 13.62586 3.261934
v 37.13657 -68.81047 -44.25029
v 37.39444 42.81461 12.61064
v 37.15574 43.86999 12.4994
v 36.96739 44.69286 12.39376
v -35.09506 41.12144 15.07973
v 20.13982 73.98903 16.03373
v 18.64328 75.19545 16.16537
v 19.31493 74.28581 16.18832
v 18.75691 73.924 16.38664
v 18.46655 73.45342 16.54436
v 29.66809 37.33029 14.70474
v 7.623097 -20.48278 16.95478
v 6.095607 -20.73303 17.25871
v 2.832248 -83.90019 -8.315972
v 17.14814 -43.77591 2.775388
v 17.65746 -43.27204 3.431809
v 17.81548 -43.14037 4.178543
v -27.43751 -44.94013 0.8257442
v -35.82432 40.48273 14.58678
v -37.04116 41.08675 14.28452
v -19.0749 -43.63879 4.386489
v -19.58052 -43.72543 3.966715
v 20.83459 43.31887 19.23621
v 20.46539 44.56382 19.35622
v 20.07233 45.2425 19.42919
v 19.92337 44.68145 19.506
v 19.49735 45.28585 19.60369
v 29.75108 -74.61237 -35.1171
v 33.30967 73.69022 10.24014
v -38.3692 45.34095 13.24664
v -38.10039 45.0891 13.40785
v -37.93438 45.33213 13.54053
v -37.69777 44.89897 13.72659
v -37.07624 44.72518 14.12185
v -36.33218 45.84918 14.18361
v -36.8704 45.29486 14.08001
v -39.23216 46.45351 12.36035
v -39.49933 45.71051 12.48748
v -39.0153 45.56318 12.82687
v -38.57649 45.79735 12.98849
v -38.24821 45.58083 13.30538
v -37.66264 45.48689 13.57655
v -37.79843 45.96963 13.3722
v -38.5295 46.33091 12.8435
v -37.66667 46.55107 13.25483
v 39.60172 -66.55713 -46.76689
v 39.19761 16.36547 0.4917284
v 39.28389 15.95619 0.3467394
v 3.627549 -58.38118 5.556916
v -24.31449 45.85505 19.03456
v -24.51062 46.2722 18.91221
v -24.73818 45.6179 18.92645
v -25.34253 45.30615 18.79537
v -26.10958 44.94039 18.62947
v 4.825756 54.2922 21.47544
v 7.344819 56.16831 21.06598
v -11.49856 -20.25413 17.4013
v -25.90661 -45.60478 0.6614339
v 29.24504 36.32169 14.1958
v 16.27183 -44.51566 2.700058
v 16.04906 -44.40058 2.887836
v 2.235097 -21.51738 20.52217
v 58.43635 -40.15065 -49.90031
v -34.67135 79.88303 9.333875
v 5.258299 52.10381 21.66
v 6.452054 49.82426 21.75056
v 7.570919 51.19971 21.58796
v -55.22643 63.18002 -6.614768
v -35.31301 47.18354 14.30616
v -4.419733 74.66354 18.79547
v 55.2663 39.62951 -7.344617
v 55.01318 39.82265 -6.839968
v 20.51535 48.59251 19.21274
v 20.84146 49.16073 19.04589
v 44.67548 25.0316 -0.804361
v -4.046738 -83.57065 -6.929528
v -2.678767 -83.34957 -6.357859
v -42.03408 -67.30687 -43.73844
v 36.27014 -68.80321 -31.31345
v 2.962449 -44.69928 11.28809
v -15.39754 -20.82896 14.09171
v -30.72255 82.25008 10.51578
v -27.26422 15.87554 3.763583
v -35.14435 17.99267 2.46411
v 7.686958 -20.9346 16.71329
v 20.66998 -42.22723 4.259714
v -21.80717 49.12324 19.47295
v -21.90592 47.02059 19.5416
v 39.32918 43.93917 10.97267
v 40.05719 43.27613 10.72287
v -29.99009 32.71092 10.84036
v -29.55975 32.30618 10.6595
v -25.47527 41.9299 18.38347
v -26.38658 41.65247 18.11153
v 0.3753972 -21.14304 25.65003
v 0.9561112 -20.88167 25.29108
v 1.800138 -20.06318 26.0638
v -24.05762 78.44471 14.92075
v -23.89917 77.98524 15.07248
v -33.31998 33.89485 11.16727
v -14.0354 -21.69431 13.80466
v 15.33283 43.15485 20.45725
v 15.31958 42.62873 20.39413
v 25.28583 52.14076 16.96768
v 26.19659 50.28618 16.80079
v 21.86755 74.48441 15.42211
v 20.98218 74.88283 15.59671
v 20.93168 74.22493 15.73409
v 20.58745 73.63648 15.96916
v -58.30994 63.84068 -11.57848
v 42.36008 26.14724 1.763656
v 43.32681 25.58396 0.5617325
v -11.93095 -19.70885 17.8075
v -13.37457 -18.79664 19.10159
v -14.29072 -18.71265 19.67772
v -44.43836 -65.12916 -39.46117
v -51.2503 -57.2495 -50.44161
v 16.42939 -44.05865 2.754452
v 16.9188 -43.65554 3.26387
v 16.11327 -43.66263 4.026942
v -28.33724 79.47694 13.00775
v -41.82194 27.99001 4.11377
v -41.45845 28.12015 4.5688
v -41.51306 27.79954 4.49718
v 6.174535 -20.89739 17.16719
v 5.504474 -20.09834 17.96654
v 5.270257 -20.51129 17.84122
v 4.948532 -20.41793 18.04812
v -27.30519 44.63363 18.20806
v -27.90893 44.70319 18.03251
v -27.47616 43.81207 18.18503
v -27.19637 42.57577 18.19502
v -26.1862 44.14965 18.52886
v -25.87621 43.60418 18.53498
v -26.47909 43.01142 18.37484
v -24.8306 42.31428 18.60361
v 13.20836 -19.97845 13.58573
v 13.69495 -19.46012 13.74046
v -46.98448 46.53616 6.340306
v 33.39621 43.15671 14.6487
v 30.83742 30.56972 9.537293
v 32.04246 30.59289 9.452137
v -34.54509 80.79505 9.018536
v -36.54003 80.7234 7.806491
v -36.96874 80.61132 7.597074
v 22.62816 42.05996 18.76441
v 22.01424 41.77451 18.73482
v 21.79254 42.75745 18.95864
v 8.719646 -83.74403 -11.39277
v -14.65959 79.07061 16.78121
v 3.252158 70.55195 19.46687
v 4.130096 68.13049 19.74696
v -58.1698 64.47633 -11.49883
v 4.803061 -83.80098 -8.741049
v -58.06388 61.16185 -10.68837
v -17.54778 79.67737 16.07184
v -6.044951 65.43974 20.19683
v -2.295758 -84.13921 -8.568875
v 52.29102 39.45073 -0.9880682
v 21.84636 40.76507 18.53546
v 20.52492 41.24374 19.04011
v 23.36133 16.0463 4.022378
v -15.99676 -43.58274 7.371585
v -15.38019 -43.52687 7.872066
v -14.99753 -43.66125 8.194551
v -14.48386 -43.59161 8.559624
v 16.81485 29.53415 10.77518
v 3.529235 -43.62949 11.9896
v 36.68699 74.91727 7.441529
v -31.20794 25.3749 3.369592
v -22.76922 79.91228 14.72559
v -23.03535 80.81279 14.23589
v -23.05429 81.65661 13.8612
v -23.19602 82.18015 13.5815
v -24.07271 81.83836 13.46661
v 26.18754 17.58046 3.565143
v 25.48125 17.68492 3.550501
v 24.25196 17.61679 3.641741
v 24.65149 17.89553 3.45187
v 24.4283 15.8127 4.153875
v -32.54515 47.45355 15.667
v 27.3401 74.19063 13.39575
v 25.96437 74.66518 13.81051
v 16.14899 43.37107 20.31763
v 16.38865 44.44296 20.33878
v 33.55003 73.09447 10.22
v 33.48861 72.3968 10.43351
v 32.45341 72.14835 11.14842
v 33.48557 71.7728 10.59248
v 34.53746 71.2922 10.0002
v 34.62148 71.967 9.794186
v 32.60336 37.40117 13.68287
v 30.818 37.43922 14.36224
v 13.30152 -20.08843 11.04021
v 12.83721 -20.67268 10.97924
v -33.02872 14.67829 3.517709
v -16.15038 77.36505 16.96902
v -16.096 76.75033 17.12449
v -23.67183 31.92992 11.41817
v 13.38697 70.5711 18.12461
v -42.58299 28.26671 3.525506
v -42.30981 27.96398 3.608989
v -42.07534 28.52218 4.034011
v -41.70011 28.33162 4.233129
v -41.33896 28.34788 4.582742
v -41.49843 28.66686 4.585538
v -41.27552 28.5493 4.850151
v -41.34643 28.93129 5.366526
v -41.70208 29.3515 5.335551
v -54.29683 42.80165 -0.6363243
v 22.37138 -38.04275 6.593376
v 1.40315 -20.48425 25.38826
v 18.26816 -17.31351 8.302601
v -7.721408 -83.91006 -8.391469
v -8.42099 -83.19563 -6.614798
v -2.190569 62.43492 20.7191
v -0.6127366 62.60896 20.6967
v 24.96382 50.12439 17.36677
v 25.69182 50.77958 16.97548
v 1.695684 -20.13657 25.46792
v 1.536228 -20.28188 24.86838
v 1.797635 -19.81317 24.52566
v -24.99981 78.36443 14.6687
v 5.020656 -44.32901 10.71916
v 3.19459 -44.39665 11.36634
v 6.502328 -44.27859 10.05641
v 7.272406 -44.02401 9.694551
v 7.338429 -43.36671 10.29821
v 3.284162 -45.40101 11.41648
v 2.35412 -45.13727 11.49137
v 2.893505 -45.03418 11.35069
v 2.695992 -45.43367 11.52558
v 0.9663035 -45.38216 11.68988
v -0.07083533 -46.0659 11.92905
v 1.511934 -46.58592 11.97339
v -30.73018 47.5435 16.47344
v -30.35415 46.98783 16.74152
v -29.93476 47.55639 16.79429
v -29.2542 47.34014 17.11122
v -29.65128 48.88374 16.64542
v -29.10946 48.70146 16.91394
v 19.29863 -40.83961 6.673248
v 34.66447 47.28213 13.04994
v -28.83995 49.50901 16.93936
v -28.22533 49.75394 17.18212
v -28.73828 50.11984 16.91722
v -0.4422365 -23.44505 20.65261
v 38.13295 14.94576 1.435386
v 35.83592 -69.37575 -32.22642
v -39.25247 48.42023 11.59053
v -39.23338 49.26249 11.32603
v -38.85143 49.09319 11.64681
v 23.25656 41.49895 18.55447
v 22.86315 40.89312 18.44802
v 35.26618 -70.08884 -33.59626
v -33.89756 80.35641 9.658273
v 33.8716 30.20731 8.901726
v 14.65441 42.06976 20.44936
v -56.23898 39.45875 -3.004343
v -55.93352 40.06025 -2.526479
v -56.15366 40.93774 -3.358346
v -56.10122 40.36901 -2.994561
v 10.0413 -20.78765 16.72475
v 9.514639 -20.82674 16.58982
v -8.895715 -84.5484 -11.17611
v -6.578188 -84.59393 -10.56827
v 35.47237 -70.29408 -41.90725
v 20.86409 49.91706 18.98196
v -23.10916 15.20598 3.556903
v -24.05217 16.27155 3.642701
v -24.60605 16.59564 3.668993
v -25.76476 15.94067 3.678144
v -26.78415 15.52909 3.750481
v -56.31849 41.65042 -4.052146
v 50.37454 -54.74252 -52.58818
v 33.82119 38.16046 13.63231
v -2.703977 -23.26903 21.40462
v 41.44437 -64.84966 -46.81927
v 40.58208 -65.6751 -46.95361
v -21.34618 19.90435 1.806273
v -22.25736 18.96358 2.811676
v 11.95265 -20.65616 15.07548
v 11.04149 -21.15754 14.94396
v 1.106397 -20.84042 24.819
v 0.2123287 -21.70327 23.90714
v 9.122868 -21.42873 16.02792
v 8.693081 -21.92701 15.71931
v 8.867842 -21.22985 16.25526
v 6.560514 -21.51554 16.94609
v 6.315835 -22.34653 16.66701
v 5.219266 -22.0379 17.47708
v 6.512912 -21.93079 16.91281
v 5.344701 -21.84884 17.54251
v 5.787566 -21.21712 17.42195
v 4.584804 -21.46102 18.14186
v 4.917141 -21.12594 17.896
v 5.454603 -20.85153 17.67669
v 1.195942 -21.12099 23.33524
v 0.8916709 -21.30024 23.74395
v 0.2651288 -21.98484 22.84943
v 3.175297 -21.69169 19.2495
v 3.538711 -21.28095 19.11362
v 4.232279 -21.51823 18.36825
v 1.609258 -20.04727 23.90044
v 1.43753 -20.7864 23.32389
v 4.582579 -20.73542 18.46184
v 4.399737 -20.38275 18.69512
v 4.709232 -20.29556 18.30196
v 4.589915 -20.04438 18.53371
v 1.715181 -20.17445 23.18452
v 1.560888 -20.61158 22.93784
v 3.780472 -20.87765 18.9678
v 3.52012 -19.98861 20.03702
v 4.194519 -20.06525 18.99861
v 3.939407 -19.70928 19.46583
v 3.939434 -19.27666 19.99739
v 3.601518 -19.26359 20.45089
v 2.97015 -19.7151 20.98688
v 2.449104 -19.32364 21.77793
v 2.115301 -19.86632 22.27533
v 2.953679 -20.85525 19.89105
v 2.194017 -20.25788 21.88259
v 2.023633 -20.6299 21.7812
v 1.829089 -20.42124 22.42165
v 2.001775 -21.15345 21.18173
v 1.633605 -21.17113 21.93871
v 0.7249414 -21.82085 22.5156
v 1.504371 -21.81618 21.34532
v 1.145259 -21.79202 22.01188
v 0.4566902 -22.89545 20.7682
v 1.075905 -22.36959 21.06629
v 0.008772595 -24.34231 19.64965
v -0.7535213 7.031384 25.40845
v 4.963601 -22.7384 17.5149
v 4.696952 -21.99423 17.8652
v 4.082098 -21.94765 18.40563
v 0.8933024 -23.415 19.92645
v 1.104505 -24.62685 19.05286
v 4.653154 -23.65666 17.48584
v 4.222285 -22.82168 18.00265
v 2.699705 -23.24793 18.87523
v 2.515939 -23.95635 18.76366
v 3.510607 -24.16686 18.12543
v 1.6356 -27.7705 18.01414
v 1.992657 -24.5171 18.77479
v 3.500125 -24.9713 17.93153
v 1.02038 -26.26788 18.50684
v -47.19447 45.09706 6.899449
v -47.26725 44.19342 7.324348
v -9.073283 -83.72587 -8.191755
v -9.278213 -83.35273 -7.235309
v -21.19624 47.35888 19.70858
v -19.54172 46.72229 20.15367
v 34.18784 12.7599 2.87419
v -36.59409 22.01094 2.02542
v -37.19841 22.12816 1.969116
v -36.66798 22.29144 2.080267
v -33.36918 17.99562 2.78633
v -32.45287 18.72325 2.566467
v -31.15953 22.49575 2.569817
v -31.4299 22.94895 2.605633
v -31.78191 23.24996 2.589495
v -32.76499 23.43277 2.424222
v -36.83764 21.52415 1.931281
v -37.53057 21.56154 1.792434
v -37.8731 20.83437 1.587354
v -33.63346 18.4891 2.548818
v -32.14711 20.21402 2.302201
v -31.33524 19.54919 2.477103
v -32.59605 22.92862 2.411257
v -33.4744 22.70379 2.310726
v -35.08541 22.78547 2.132309
v -34.94827 22.10992 2.132634
v -31.16643 20.33239 2.445043
v -31.52553 21.49784 2.431132
v -31.79272 21.82071 2.429914
v -32.17344 22.3305 2.424103
v -32.8152 20.11953 2.236998
v -32.55468 21.04822 2.234964
v -33.57886 21.88674 2.148623
v -33.75837 21.2036 2.064099
v -34.9537 21.16517 2.017969
v -33.89551 19.54492 2.251091
v -36.36899 20.36659 1.926973
v -35.35204 19.79565 2.057834
v -36.44562 18.72979 2.002661
v -36.76478 19.54223 1.806974
v -36.86855 17.26191 2.342974
v -38.48871 16.19479 1.976772
v -37.82577 18.57575 1.635713
v -38.95615 16.69897 1.77021
v 39.15691 34.97437 9.86237
v -18.95417 27.93483 8.375879
v -18.32207 27.22988 7.870118
v -18.95986 27.16161 7.476089
v 39.43047 38.78851 11.34037
v 40.74651 44.18001 10.03972
v 16.92006 59.04073 18.91665
v -37.4872 79.98592 7.603604
v -2.821523 -48.9207 12.5884
v -58.51555 62.07347 -11.51496
v -24.18009 78.81211 14.79106
v -23.58519 79.28774 14.76298
v -23.67265 80.35881 14.25783
v -23.60384 81.09834 13.93647
v -24.32777 80.7524 13.87555
v -24.20122 81.31599 13.66948
v -23.30397 77.04249 15.47431
v -21.05696 75.93177 16.33378
v -19.15011 79.04504 15.98006
v -21.82984 80.92857 14.56012
v -21.03146 80.71275 14.84937
v -22.97881 78.12285 15.29608
v -20.22088 80.28398 15.24786
v -22.29657 78.98967 15.21766
v -20.40668 78.25134 15.91574
v -21.21192 76.84691 16.07137
v 22.63284 27.76376 7.06415
v 22.35399 28.62193 8.239853
v 18.72221 29.25941 9.874936
v 18.65767 28.17564 8.837042
v 19.8833 27.81596 8.025662
v 19.72708 29.12128 9.622626
v 20.80747 28.6437 8.807263
v 20.93457 30.29424 10.55552
v 21.20041 29.8928 10.11453
v 22.47391 30.18245 10.12403
v 23.63058 30.70088 10.49928
v 24.1477 29.40128 9.145375
v 27.9742 30.78279 10.10191
v 23.76857 30.27275 10.0852
v 24.66546 30.26123 9.96549
v 25.78285 30.07973 9.726525
v 25.85892 30.5447 10.11975
v 26.14892 30.22517 10.03249
v 26.59553 30.42759 10.17073
v 26.36793 30.73996 10.21609
v 27.34607 31.00162 10.30167
v 28.09073 31.48231 10.55061
v 27.89483 32.73511 11.4159
v 26.57175 32.99953 11.91664
v 25.76226 31.12241 10.55972
v 24.69436 31.27806 10.85526
v 26.56201 31.661 10.88662
v 25.1446 32.76462 12.04965
v 35.25058 71.42529 9.470571
v 35.21514 70.54002 9.650083
v -63.19695 55.64483 -19.66509
v -20.17822 18.34159 2.614351
v -34.78197 13.2704 2.981466
v 5.593327 66.57567 19.85509
v 8.170419 79.84504 16.60064
v 6.574846 80.35892 16.6145
v 8.008742 78.95695 16.93849
v 7.949801 76.58807 17.7692
v 9.790891 77.84309 17.09251
v 7.750086 74.78822 18.21507
v 9.116572 74.40194 18.1389
v 8.164576 73.94761 18.35898
v 6.285726 71.99974 18.95708
v 6.939181 73.61377 18.59013
v 12.49924 70.35721 18.29798
v 12.25336 69.84069 18.39557
v 8.887116 73.15429 18.41427
v 10.04979 74.09518 18.05931
v 12.6734 72.03853 18.01614
v 10.77835 70.00964 18.63329
v 11.26157 72.57124 18.15822
v 9.146698 71.11459 18.71829
v 8.755361 69.68002 19.00883
v 6.470723 69.37399 19.34012
v 8.812048 68.46301 19.1659
v 8.057064 66.73022 19.52915
v -20.59102 47.52022 19.85347
v -20.6985 46.64508 19.87239
v -21.73854 46.33126 19.60377
v -20.75573 43.72163 19.77226
v -20.93436 46.04088 19.82993
v -20.14989 45.69982 19.99871
v 28.51167 37.94732 15.51971
v 27.2972 36.3695 14.84628
v 26.81855 35.24853 13.99993
v 28.57747 34.36976 12.7373
v 0.5592955 63.96928 20.54003
v 29.69365 69.73714 13.00876
v 24.49347 49.69407 17.6002
v -43.54334 19.6176 -1.621098
v -2.162227 -23.55381 20.97385
v -0.6835099 -22.81657 22.01695
v 8.603616 -63.40859 2.971813
v -47.06519 25.01782 -2.163078
v -47.1467 25.54188 -1.973501
v -47.02684 26.1964 -1.326682
v -59.83509 61.40231 -13.71794
v -59.5881 61.8298 -13.35956
v -37.37797 80.48416 7.415804
v -2.408405 -84.40337 -9.467633
v -7.125167 -83.25636 -6.490448
v -4.179096 -82.66345 -4.902479
v -5.587349 -83.70657 -7.429503
v -6.127275 -82.81499 -5.371995
v 49.41725 -56.04391 -43.13337
v -58.32469 60.67552 -11.06154
v -58.83251 63.37689 -12.3161
v -58.98462 62.78785 -12.41678
v -59.31439 62.2404 -12.91268
v -46.9893 -62.1278 -48.43884
v -0.4822752 -22.05199 23.64017
v -1.200063 -21.65397 25.34134
v -1.607009 -51.22852 12.18788
v -2.598069 -51.24828 12.1126
v 55.62114 -46.35266 -47.42675
v 16.81408 70.95706 17.31854
v 14.9718 70.94431 17.73141
v 15.70974 70.0004 17.6877
v 43.6028 17.43594 -3.488075
v 44.62584 73.56801 0.5730312
v 44.17984 73.75298 1.005116
v 43.10847 73.33456 2.337704
v 43.55056 73.01407 1.955863
v 43.41907 74.16592 1.734856
v -26.73675 25.8825 4.172666
v -1.58172 -82.27726 -3.841563
v 34.60672 77.8549 8.062573
v 34.12644 77.8307 8.397912
v 33.84464 77.44714 8.707182
v 36.06817 76.44141 7.427716
v 35.31098 78.30038 7.386778
v 35.25582 77.45574 7.727909
v 35.06342 76.92755 8.014101
v 28.38021 73.94656 12.94953
v 20.56666 -43.19779 2.841139
v 38.09844 74.89666 6.308899
v 27.42301 49.62432 16.3268
v 22.48596 -46.8549 0.5530713
v 40.2024 39.48235 11.00593
v -26.88864 31.05762 9.930362
v -29.23943 31.54958 10.09
v -28.18373 31.72552 10.40067
v -27.5062 32.50845 11.17025
v 33.61367 75.59684 9.464698
v 33.31923 74.50256 10.02165
v 34.1222 72.82113 9.899078
v 36.45761 75.64597 7.379201
v 34.40011 76.27696 8.680824
v 35.65838 75.35676 8.06803
v 36.22808 74.23025 7.984571
v 34.43644 74.18514 9.342604
v 34.06155 73.56785 9.760348
v 35.07183 73.22519 9.135137
v 35.01348 72.45864 9.385302
v 35.70736 71.63699 9.078726
v 47.90711 -57.69936 -52.70806
v 45.32055 -60.75635 -50.7222
v 46.38842 -59.59576 -51.0288
v -23.14301 -43.82074 2.010357
v 43.79157 18.10059 -3.755345
v 36.52245 14.85368 2.225656
v 36.12459 14.42476 2.443
v 35.8658 14.38434 2.582353
v 35.53054 14.31573 2.712441
v 35.81048 14.11363 2.576424
v 35.2734 13.94131 2.748847
v -21.84452 -43.97318 1.722068
v -21.66379 -43.99253 1.833184
v -21.48731 -43.92251 1.988056
v -21.08462 -44.00105 2.569127
v -22.11116 -43.97224 1.691461
v -21.3244 -43.92324 2.328573
v 39.383 -66.8534 -44.85453
v 40.03515 -66.30135 -43.48801
v 38.1106 -67.97633 -44.21027
v 38.78454 -67.4361 -42.83739
v -55.69772 41.02191 -2.365577
v -55.24777 41.86102 -1.894789
v -55.68452 41.55179 -2.640933
v -9.445984 81.33714 16.49454
v -11.56953 79.82041 16.90866
v 34.01456 43.27555 14.36766
v 36.58992 42.84502 13.08534
v -37.65246 16.51817 2.181029
v -25.86041 23.54013 2.949199
v -27.27206 27.11131 5.121554
v -27.26625 26.80474 4.769743
v -30.64168 27.00821 4.853392
v -32.40511 26.6532 4.397007
v -32.46172 25.95617 3.517547
v -31.08046 25.83331 3.683956
v -26.47337 26.73544 4.761002
v -25.80184 26.25659 4.331529
v -26.53058 24.88806 3.517769
v -25.85295 24.99579 3.409781
v -26.09752 25.56099 3.893423
v -25.3761 25.62939 3.8618
v -28.7357 27.05074 5.095973
v -30.49701 26.78811 4.569847
v -26.6712 25.22799 3.654218
v -27.18881 25.80038 4.131804
v -27.82614 26.17634 4.369987
v -28.95352 26.50323 4.605545
v -28.88819 26.09403 4.256125
v -30.02977 26.39014 4.349911
v -30.63293 25.70013 3.650235
v -28.49091 25.86728 4.098564
v -28.66364 25.09488 3.654022
v -30.0972 25.90696 4.007579
v -30.4699 24.51952 3.270585
v -30.06341 24.44113 3.289475
v -26.57623 24.45838 3.363179
v -27.65222 25.24418 3.772617
v -27.60404 24.89145 3.639916
v -29.94951 25.11437 3.540704
v -29.19711 23.92888 3.266675
v -27.75841 24.30864 3.37703
v -20.43684 22.18143 1.136264
v -28.06556 19.226 2.833178
v -29.00495 19.82348 2.899702
v -28.53696 19.57898 2.885284
v -26.41359 23.51087 3.23108
v -26.56019 23.96843 3.233703
v -26.96619 23.07983 3.136952
v -27.62391 23.22804 3.208483
v -30.01901 19.97345 2.716978
v -27.47583 22.77336 3.185209
v -27.74506 22.29851 3.018604
v -28.35033 22.86892 3.110796
v -29.63629 22.44866 2.755244
v -28.92511 21.86897 2.864073
v -27.98591 21.62694 3.035958
v -28.73554 21.1242 2.995362
v -26.60805 22.39272 3.084737
v -27.10071 22.0023 3.175845
v -27.3989 21.12562 2.93291
v -26.56249 19.76847 2.563706
v -25.83838 19.51627 2.165453
v -24.92589 19.82317 1.839436
v -20.92575 22.42562 1.196072
v -20.80676 22.78275 1.733346
v -20.45308 22.38847 1.409391
v -21.68924 24.01574 3.417376
v -22.64026 24.24691 3.108947
v -22.49267 24.93753 4.203473
v -24.72614 21.23774 2.243708
v -24.62602 20.19724 1.734253
v -24.5443 22.42095 2.275094
v -26.07471 21.44723 2.803037
v -24.34596 24.49342 2.717854
v -23.84083 23.7337 2.23707
v -25.04914 24.6904 3.012705
v -23.8395 24.26158 2.486065
v -21.53993 22.76592 1.354551
v -21.33651 23.32049 2.42427
v -22.47148 23.85229 2.494674
v -21.81471 23.22387 1.91252
v -22.44102 23.21695 1.663669
v -23.77699 21.21713 1.905883
v -21.60817 22.60607 1.207212
v -23.18471 21.79711 1.761985
v -22.65113 21.45707 1.64652
v -21.79022 21.47895 1.107532
v -20.34371 21.84533 1.112739
v -21.50613 21.99096 0.9655321
v -20.98388 21.66648 0.8825932
v -20.98565 21.46792 0.9189155
v -35.55378 48.47196 13.80468
v -35.07672 48.02942 14.19103
v -34.255 48.27921 14.58384
v 31.95003 44.80659 15.05089
v 32.62617 43.72105 14.92725
v 33.12716 43.64954 14.68327
v -36.43552 -72.28365 -35.23794
v 37.42651 -68.59324 -42.86628
v 36.55356 -69.35873 -42.25243
v 14.62032 -44.43649 4.182706
v -30.15062 51.76895 16.03947
v 11.44332 -17.93356 21.72646
v 11.35774 -18.40633 20.97585
v 10.8663 -18.83034 20.34637
v 18.81627 59.16399 18.37853
v 28.88109 -75.17483 -34.12009
v -47.63234 25.91063 -2.128037
v 5.730833 -56.49744 6.679194
v -28.11345 81.53685 12.14315
v -27.8479 80.99416 12.49902
v -25.06786 80.45938 13.77028
v -24.73981 81.7258 13.31534
v -25.4031 81.70295 13.11018
v -25.91505 81.95271 12.7703
v -26.11504 81.08179 13.12437
v -26.69217 81.31801 12.78644
v -25.28298 81.06976 13.42096
v -26.18732 80.35341 13.42818
v -19.14616 21.9159 2.431065
v -19.14481 22.27197 2.709398
v 11.15462 -83.34898 -13.05639
v 41.05912 43.36258 10.08711
v 40.96888 42.28708 10.38341
v 41.10635 40.31902 10.52364
v 25.2325 39.96134 17.28429
v -44.67923 44.8082 9.259411
v -43.26077 46.12854 9.727624
v -43.2072 46.73874 9.472383
v 52.96881 39.82465 -2.336888
v -49.76909 45.95853 3.697192
v 7.910009 65.14641 19.78147
v 8.710205 64.85757 19.70184
v 32.09175 66.84386 11.92353
v -57.56453 64.61678 -10.59287
v -57.14336 63.95924 -9.750279
v -56.13712 66.04387 -8.488809
v -56.95097 65.69768 -9.734601
v -56.45982 64.85877 -8.672035
v -41.41156 80.26917 4.164941
v 57.86092 -40.71524 -45.54858
v 9.117402 -20.59044 16.71419
v 8.535751 -20.90814 16.61514
v 7.404879 -19.71354 17.80001
v 9.363985 -19.58311 18.12033
v 9.209876 -20.4799 16.84414
v 8.428652 -20.3356 16.8765
v 10.15697 -19.74047 18.18162
v 6.611134 -82.37769 -5.760571
v -55.64423 40.63866 -2.080895
v 23.95692 73.87242 14.8319
v 24.18779 73.25948 14.91503
v 19.31165 44.70058 19.66855
v 19.12538 45.4794 19.73311
v 18.69661 45.14194 19.86323
v 18.14454 45.3096 20.01169
v 17.35169 44.44597 20.1358
v 16.93352 43.65891 20.19147
v 19.81374 43.52964 19.459
v 20.21852 44.05871 19.41638
v 19.01291 44.17247 19.74975
v 18.37912 44.34446 19.94385
v 18.46207 43.73492 19.87073
v 28.32057 13.77495 4.248799
v -13.68549 80.12363 16.49635
v -0.9764747 -82.04352 -3.488746
v 4.428614 -44.68901 10.95028
v 3.685112 -45.76162 11.51388
v -11.492 -84.29028 -12.01765
v -10.19746 -84.45741 -11.59612
v -10.80873 -84.07589 -10.42852
v -11.70046 -83.62405 -9.332592
v -36.41637 16.23943 2.656438
v -36.77498 15.64146 2.701506
v -54.62173 43.78547 -1.867559
v 37.42022 77.15141 6.207494
v 37.69709 75.97177 6.337528
v 37.33255 76.68176 6.398752
v 38.22314 75.71888 6.01649
v 38.55899 76.42135 5.534569
v 39.50568 75.90604 4.799675
v 39.14439 76.50815 4.930045
v 38.86283 76.01495 5.362902
v 38.85601 74.71326 5.752872
v 39.24695 75.07967 5.353296
v 39.37443 74.48499 5.401725
v 25.45954 38.77579 16.83016
v 27.53901 37.93039 15.76426
v 24.51657 40.32054 17.65745
v 23.82156 41.50313 18.18345
v 26.35048 37.97692 16.14752
v 26.39876 38.69966 16.49827
v 25.01344 37.8093 16.4428
v 24.58723 39.77922 17.45488
v 24.55757 38.61351 17.01639
v 23.58811 40.03555 17.84175
v -46.07051 22.37775 -2.961571
v -45.64555 22.00285 -3.304931
v -46.67779 22.10076 -3.691109
v 30.12175 75.91638 11.46599
v 29.84933 75.28822 11.8522
v 28.83919 74.6006 12.57325
v 32.4841 73.3647 10.84791
v 33.31764 74.15511 10.12147
v 32.67163 75.79544 9.999092
v 32.20444 75.11353 10.51603
v 31.57621 74.02861 11.20825
v 32.45802 73.9576 10.71983
v 31.57513 74.99126 10.91311
v 31.16739 75.83781 10.9229
v 30.55994 75.49822 11.37794
v 30.75833 74.83367 11.47483
v 29.94687 74.57588 12.00916
v 29.5339 74.02751 12.37669
v 30.84827 72.14243 12.09662
v 31.5717 72.99352 11.50923
v 30.67959 73.54671 11.86214
v -61.79122 57.90992 -16.93845
v -14.8917 -20.30542 16.10586
v -13.36523 -21.34269 15.48574
v 44.51321 -61.6333 -49.88951
v -19.95596 21.77101 1.387467
v -20.62562 21.4183 1.058931
v -20.0987 21.40576 1.490491
v -21.42414 20.44417 1.457356
v -21.18624 19.39749 2.700624
v 41.87996 40.17581 10.0137
v -26.19601 -44.39425 1.479651
v -26.11366 -43.26084 2.38083
v 24.7529 72.74466 14.83193
v 23.54121 70.85224 15.49525
v 24.54901 71.32149 15.07477
v 23.81193 72.12846 15.19723
v 23.63447 69.68661 15.6013
v 23.00748 74.076 15.16938
v 23.12657 73.17712 15.28228
v 19.64297 73.53579 16.26752
v 19.44497 73.27378 16.36234
v 21.45916 73.55815 15.72312
v 20.71032 73.2108 16.01526
v 19.96349 72.71312 16.31369
v 20.5714 72.31258 16.21162
v 22.8255 72.30154 15.5023
v 21.77703 72.84515 15.75708
v 21.91516 68.93887 16.275
v 21.64739 70.22274 16.17982
v 22.74617 70.05211 15.85889
v 21.47126 71.55979 16.07467
v 22.45356 70.96124 15.84998
v -1.209679 64.44301 20.49528
v 38.71494 72.70576 6.420762
v 38.22739 73.10916 6.764356
v 18.63383 50.21928 19.62962
v 19.83948 49.37817 19.36024
v 33.35914 -71.85896 -35.49516
v -12.41945 -21.25148 16.38732
v -43.1501 20.02247 -1.54108
v 27.73152 68.89365 14.02749
v 27.83444 67.79919 14.06598
v 26.19698 73.64568 14.01367
v 25.86563 72.10367 14.49113
v 26.12323 71.75716 14.42095
v 25.42867 70.90918 14.80338
v 26.8877 69.43232 14.35531
v 27.55174 72.75594 13.70711
v 26.85647 72.70135 14.00414
v 27.23247 71.79614 13.96378
v 30.20539 70.82255 12.67961
v 29.56844 72.12062 12.87548
v 26.64806 70.95413 14.29161
v 29.65309 71.18517 12.93905
v 28.11853 71.58016 13.60088
v 27.83119 70.43191 13.86271
v 28.83574 70.37706 13.39553
v 29.91192 67.88219 13.08429
v 30.51906 68.58588 12.70053
v 28.93026 68.29215 13.52882
v 31.47525 65.83955 12.32568
v 30.00966 66.8738 13.0915
v 34.294 70.60809 10.27286
v 33.98304 71.26724 10.3601
v 8.775074 -43.12068 10.10166
v 8.99373 -43.32917 9.64063
v 10.29887 -43.40321 8.703499
v 53.66798 38.88027 -3.508912
v 30.58761 65.06441 12.8388
v 0.3454247 66.64737 20.19073
v 2.470729 67.01261 20.0607
v 1.741203 -80.96204 -2.145863
v 0.3489365 -81.49803 -2.738601
v -11.11021 -24.38203 15.22701
v -55.29991 41.23037 -1.707313
v -55.32127 40.65145 -1.51712
v -53.47335 41.30194 1.33903
v -53.94843 41.96818 0.3483776
v -54.43735 42.40743 -0.6150125
v -54.60164 41.94145 -0.7154002
v -53.59497 40.37354 1.292525
v -53.77884 40.81032 0.9193967
v -54.13905 41.60165 0.1313951
v -54.91724 41.57097 -1.163911
v -54.47007 41.16076 -0.2865974
v -54.58451 40.74188 -0.3116146
v 41.7345 -64.71802 -43.01596
v 27.12358 33.92215 12.69661
v 63.69604 -14.12163 -44.72406
v -38.0703 79.8349 7.255577
v 1.377226 77.74411 18.06169
v 15.88923 45.96133 20.49767
v -45.17251 -64.204 -45.38881
v -43.00026 -66.48648 -42.2599
v -43.42508 -65.92242 -44.88811
v -43.98064 -65.52803 -42.80652
v -18.43676 45.18956 20.2635
v -18.02253 45.71595 20.35126
v -17.4732 44.8294 20.44814
v -6.911691 -50.13858 12.30107
v 26.71804 14.80019 4.298391
v 27.15013 15.54857 4.220284
v 27.00707 17.42631 3.559836
v 26.69671 15.84556 4.16303
v 25.79773 17.13056 3.778741
v 25.54776 15.71578 4.185432
v 26.23248 14.19394 4.308698
v 25.78312 15.23426 4.256654
v 24.60946 15.19468 4.258489
v 23.73066 13.5758 4.04606
v -39.17226 -69.97473 -38.83419
v -48.03868 42.58685 7.192618
v 47.38955 -58.42552 -51.30043
v -24.24251 76.70126 15.28049
v -24.32444 77.55044 15.05615
v -24.67517 77.76137 14.90893
v -25.34768 77.96923 14.64858
v -48.59166 -60.23998 -50.24578
v -35.88806 -72.17741 -29.77445
v 11.77309 53.40663 20.86973
v 46.04585 -60.05021 -49.79536
v 46.83999 -59.17411 -49.84176
v 47.77354 -58.14994 -48.80465
v -39.51105 -69.64671 -36.56333
v -0.2568951 75.53594 18.64731
v 7.964347 -83.81095 -10.84797
v 18.95018 57.17684 18.66657
v 12.15374 -83.02933 -13.34978
v 4.181128 -83.37797 -7.165437
v 1.919776 -19.81785 28.11337
v 43.27949 36.23617 8.288675
v -6.64027 -40.80904 15.92141
v -6.449089 -39.71119 16.51125
v 2.89267 72.05634 19.24475
v 2.394872 76.7663 18.32412
v 4.135053 78.09866 17.74309
v 5.124601 74.90338 18.4831
v 6.456062 75.51364 18.2088
v 2.677254 74.55461 18.74016
v 47.56087 -58.50185 -45.33295
v 30.04139 35.32679 13.17346
v 29.95034 34.12935 12.15425
v -28.73013 -55.81648 -3.264914
v -23.75065 45.64706 19.21544
v -23.84988 45.19516 19.20504
v -24.3486 45.2639 19.06731
v 13.26737 -19.61769 15.69362
v 42.72381 73.67372 2.605724
v 43.01978 73.89775 2.257397
v 42.70263 74.14765 2.494362
v 42.73307 74.64771 2.263554
v -51.3991 44.87572 2.251663
v 44.42863 72.61307 1.049458
v -13.17157 -21.92355 14.79527
v 50.24864 42.22614 1.109275
v 5.296371 -43.13002 11.79515
v -0.2002342 -25.84745 18.90312
v 17.69755 33.62249 15.33437
v -38.00206 75.57845 8.817847
v -38.25181 76.84719 8.183511
v -39.09861 75.62451 7.866205
v 33.77848 12.05801 2.863041
v 33.39645 12.86869 3.180703
v 37.28566 14.6876 1.86954
v 24.4314 -77.07876 -22.49237
v -42.30931 73.80312 5.791341
v -28.48499 14.81312 3.7728
v -12.15032 -21.00497 16.70928
v 31.9469 35.91352 13.01325
v -3.428266 -14.30263 34.97044
v -39.29223 25.30214 2.343657
v -39.15546 25.02303 2.071796
v -43.91275 22.70123 -2.355199
v -44.41148 22.90545 -2.421801
v -44.03115 22.47753 -2.57496
v -39.81765 24.66938 1.745393
v -39.81886 24.97318 1.906847
v -41.60498 24.85792 1.282421
v -40.967 24.96853 1.61991
v -41.51535 24.22187 0.9029714
v -41.30999 20.52117 -0.1733639
v -40.80086 20.91932 0.1789985
v -41.00362 20.35324 0.002193202
v -37.15353 25.12634 2.291523
v -38.4162 24.90198 2.12291
v -37.90275 23.90399 1.913667
v -38.77021 24.2253 1.8592
v -39.38928 24.56079 1.836749
v -42.25322 23.53443 0.0111242
v -42.17201 23.15828 -0.3273017
v -42.52228 23.22781 -0.5176619
v -42.56324 22.9678 -0.8306831
v -43.20802 22.99666 -1.657672
v -43.42368 22.85529 -2.012595
v -38.25684 23.3326 1.768871
v -39.04467 23.65606 1.671461
v -40.11366 23.36265 1.18091
v -39.71817 23.9974 1.550743
v -40.47095 24.10053 1.20805
v -40.85107 24.15236 1.040108
v -41.64857 23.88157 0.5519326
v -41.20983 23.68161 0.6018255
v -41.65745 23.43564 0.1516483
v -41.05772 21.47092 0.08497681
v -40.60667 21.73383 0.4714721
v -41.19514 23.31047 0.4284521
v -41.66016 21.37418 -0.4719072
v -41.44931 21.94276 -0.1896564
v -42.22896 21.80818 -1.020782
v -42.47552 22.74586 -0.8848731
v -43.36826 22.67494 -2.034999
v -43.05048 22.87737 -1.589606
v -43.58574 22.40472 -2.264405
v -43.34717 20.72145 -1.809826
v -42.42913 20.76982 -1.218304
v -42.11884 21.01927 -0.9522003
v -42.93157 21.70742 -1.731454
v -42.63771 21.80772 -1.433413
v -42.67322 22.06912 -1.435069
v -43.41714 22.22604 -2.175854
v -43.70085 21.79216 -2.376725
v -44.24938 22.28904 -2.761353
v -44.72932 22.32129 -2.935673
v -44.48108 21.97638 -2.869319
v -45.0149 22.01298 -3.115031
v 30.38262 54.69063 14.00459
v -42.6694 43.85934 11.22384
v -42.99579 44.68679 10.65271
v -42.72839 44.24751 11.05529
v -43.62126 44.71136 10.12947
v -43.86151 45.10024 9.752486
v -43.81618 44.19701 10.15655
v -44.56581 44.13925 9.62609
v -45.35121 43.13879 9.353546
v -43.13761 43.88032 10.79695
v -42.44241 43.07907 11.51132
v -44.0259 42.93704 10.28878
v -44.3868 42.68208 10.08254
v 42.52433 72.65495 2.971817
v -30.45585 49.40085 16.23456
v -29.26042 49.90806 16.69282
v -28.98752 50.92903 16.70298
v -29.71246 50.84282 16.37287
v -49.79277 -44.21716 -16.9691
v 15.66489 -44.6146 3.236734
v 15.51025 -44.7184 3.401859
v 19.85361 41.49558 19.21776
v 20.49788 42.01767 19.12549
v 20.0893 42.95798 19.35463
v 19.45072 43.15117 19.51384
v 19.22263 43.50531 19.60345
v 18.79595 42.30862 19.63068
v 18.56692 42.74612 19.77635
v -0.2487295 -42.98238 14.06955
v -36.22324 -72.52982 -37.9535
v -14.04539 -18.01952 21.41846
v -38.0404 79.51611 7.411165
v -29.44017 81.18722 11.67095
v -29.7599 79.84626 12.15203
v 2.805426 -46.154 11.73169
v 1.913947 -45.8743 11.96131
v -33.39189 38.99001 14.72746
v 37.75645 -68.35298 -41.35266
v 35.6422 -70.18349 -40.34937
v 0.4745275 -47.29138 12.36064
v -0.4636193 -48.17448 12.52836
v 1.656779 -47.93679 12.42932
v 1.708721 -50.71838 12.33585
v 2.439679 -51.37457 11.97797
v 3.277499 -50.81275 11.98287
v 3.207601 -51.33925 11.73559
v -2.603485 -22.50465 22.77901
v -41.99452 28.88599 4.469561
v -1.64965 -81.30528 -2.492123
v 13.04482 -81.70017 -9.55012
v -31.75963 34.04997 11.61839
v -11.29279 -49.18461 11.26074
v -56.05535 42.02452 -3.643875
v 26.42861 -31.19461 5.609704
v -18.06484 27.77737 8.567681
v 27.20453 13.07638 4.152064
v 4.27847 -78.14371 0.1600625
v 15.05439 28.35719 10.0457
v 54.09721 38.56806 -4.322124
v -34.05011 13.1262 2.919257
v -53.10712 40.61034 1.957995
v -52.83781 41.48915 2.196563
v -54.89092 67.54279 -7.038622
v -5.863872 -19.88181 25.49783
v -5.827286 -20.0474 26.41737
v -5.369758 -20.42732 25.35953
v 64.80494 -6.561141 -43.30693
v -5.099709 -20.81996 24.39046
v -41.80514 74.67157 5.964108
v -10.91189 -19.88493 17.54793
v 15.43308 44.27965 20.48822
v 14.93818 46.00668 20.68303
v 13.8792 45.85238 20.89373
v 54.42022 -48.74546 -48.66653
v 30.9169 47.69511 14.97119
v 29.73803 47.23273 15.6531
v 5.924398 -83.048 -6.936502
v 5.77581 -82.34092 -5.325699
v 24.42863 -77.88374 -28.15639
v -3.196627 -80.35619 -1.415486
v -1.174788 -78.92816 0.004383377
v -2.024862 -80.29056 -1.314711
v -2.075105 -78.46405 0.3852211
v 1.575949 -78.38747 0.3835937
v 7.467678 -83.43938 -9.106257
v 42.75311 26.5686 1.948194
v 1.786325 -83.79704 -7.777297
v 0.3980817 -82.53225 -4.611133
v 4.884605 -82.79453 -5.973768
v 1.103612 -82.73027 -5.008674
v 2.611935 -83.24886 -6.450397
v 3.518232 -82.64096 -5.244139
v 24.24817 51.54848 17.50638
v 24.8927 53.04181 17.01252
v 6.485347 -44.40355 10.093
v -45.6503 47.19574 7.214289
v 58.16426 -40.72435 -49.03477
v 12.89665 -82.29673 -11.17746
v -4.9716 -21.06411 23.91136
v -7.151855 -20.97257 19.88138
v -3.355546 -22.81171 21.98472
v -4.77945 -21.3514 23.46244
v -8.545936 -19.33286 18.18434
v -8.278337 -18.99035 18.40677
v -8.180655 -19.22707 18.66487
v -8.25348 -20.32386 18.76656
v -7.739077 -20.37015 19.52172
v -7.607388 -18.69562 20.89611
v -7.917154 -18.49187 20.21545
v -7.825283 -18.80951 19.62984
v -8.045868 -18.76572 19.2275
v -7.938304 -19.88987 19.44303
v -5.112945 -21.60793 22.11686
v -4.016097 -21.9413 23.2999
v -5.962905 -19.79306 23.41677
v -5.992941 -19.41273 22.73302
v -7.725246 -18.88625 20.40554
v -7.527168 -20.17243 20.12911
v -6.399147 -18.54103 22.17896
v -7.25291 -19.40196 20.86357
v -6.724526 -19.19989 21.91715
v -5.740279 -20.36591 23.53788
v -5.770646 -20.24497 22.84166
v -6.073153 -19.5057 22.49254
v -6.166329 -20.44665 21.78914
v -5.155496 -21.28315 22.66903
v -5.532166 -21.09175 22.2733
v -5.402663 -21.24866 22.45894
v -5.772985 -20.64364 22.4562
v -5.805009 -20.86473 22.12529
v -6.647942 -20.59923 20.85354
v -5.917445 -21.03677 21.67009
v -6.485231 -20.88872 20.92179
v 9.500463 -22.14925 14.65435
v 43.50803 -62.71918 -48.9302
v 44.02888 -62.29504 -47.44017
v 42.48014 -63.72339 -48.60495
v 5.518042 -25.06322 16.65032
v -5.271859 -67.99667 4.529267
v -25.7082 40.8659 18.06289
v -61.48567 58.29309 -16.37019
v -61.44537 57.33911 -16.21569
v -39.73905 -69.30707 -34.13814
v 44.38234 24.5249 -1.005827
v 40.98365 -65.27775 -38.10482
v -41.88313 40.36557 11.66268
v -41.16555 39.53326 11.77131
v -53.75292 42.75988 0.2978164
v 31.27918 33.80845 11.57283
v 29.17122 33.02765 11.44054
v 30.31603 31.63386 10.32284
v 31.07338 31.36139 10.08037
v -24.39139 14.85211 3.616669
v -26.06857 14.66869 3.682673
v 38.99765 27.81191 5.029575
v 39.0878 27.30501 4.688184
v 38.79266 27.01225 4.525164
v 39.09653 26.42526 4.266768
v 39.39347 27.03445 4.218451
v 39.57212 26.16629 3.722648
v 40.58221 26.67285 3.301168
v 13.59597 -80.72699 -8.070126
v 16.52156 32.22589 14.13857
v 16.87137 -45.12493 2.518584
v 16.40843 -44.96966 2.761215
v 16.25841 -44.7193 2.76422
v 15.61219 16.68731 3.987294
v -52.46218 42.24577 2.503596
v -13.15411 -21.09208 16.13684
v -13.11108 -20.44423 17.06116
v 24.73927 54.41203 16.88763
v 18.62849 -77.05414 -8.86465
v -46.67902 38.97374 8.221131
v -54.694 68.15472 -6.914384
v 18.62623 -44.91374 1.39867
v 39.12656 36.79166 10.76533
v 38.85746 38.25887 11.48879
v 37.77807 37.8728 11.82834
v 17.55998 73.11274 16.82251
v 20.03333 71.22488 16.51692
v 19.1415 71.09197 16.76811
v 19.75543 69.87125 16.74624
v 17.90065 71.64432 16.98431
v 18.46922 69.49803 17.14321
v -43.18446 40.52977 10.889
v -34.56137 -73.87543 -35.1356
v -37.76316 -71.2067 -37.34983
v -36.90385 -71.95419 -39.01626
v -0.6690777 -43.62256 13.12852
v -1.620503 -43.36999 13.66787
v 28.35116 -39.034 3.057669
v -28.3692 52.03549 16.83217
v 19.46447 -41.49949 5.891106
v 57.56625 -42.36044 -52.30238
v 56.54288 -44.54408 -53.44
v 57.07198 -43.49855 -52.82525
v -34.60045 -73.49297 -31.53352
v -33.9459 -74.24912 -33.58667
v 40.68687 -65.16589 -34.59209
v 21.48236 49.37073 18.81598
v 22.21048 49.39751 18.57747
v 21.67594 48.69399 18.81143
v -51.40027 -57.38096 -46.31557
v -39.71925 48.08416 11.3925
v -40.21391 47.93877 11.11373
v 7.218134 -23.2935 15.7311
v -17.64595 -82.26211 -11.4481
v -52.39019 -55.85698 -50.27461
v 47.06912 -59.09774 -44.32157
v -45.0931 -64.44817 -42.32883
v 23.96925 38.25346 17.03811
v 22.44023 39.70945 17.99937
v 20.77964 39.35064 18.39947
v -9.149449 -84.11171 -9.572021
v -10.07368 -83.48527 -7.920342
v -10.8986 -83.57426 -8.647302
v -14.12208 -20.22072 17.15371
v -13.59432 -19.89087 17.53527
v -14.66529 -19.63377 18.0222
v -14.18973 -19.34315 18.47973
v 50.46754 -54.57661 -43.28781
v -41.41696 73.75085 6.579466
v 4.080244 64.71285 20.26375
v 6.661682 65.53798 19.88676
v 5.519345 63.92551 20.22338
v 38.62014 71.67575 6.7023
v -19.21091 46.07507 20.1911
v -18.68989 46.61456 20.30008
v 9.106529 -44.25035 8.614802
v 1.336522 8.920226 23.9634
v -34.05182 49.25566 14.4881
v -33.99444 47.40907 14.9941
v -33.18853 48.09727 15.1656
v 46.09107 -60.16844 -45.5123
v 44.55993 -61.80919 -45.37741
v 45.65467 -60.5673 -47.96183
v 45.20104 -61.09099 -47.03258
v 11.2171 -83.04311 -11.4432
v 11.57941 -82.34856 -9.572842
v 31.45387 -73.45074 -37.10058
v -33.73361 14.44035 3.418909
v -34.24477 13.73822 3.230667
v 35.07944 -70.64434 -42.69371
v 34.10046 -71.43468 -41.33382
v 34.32384 -71.25216 -40.61871
v -52.01333 43.18121 2.583578
v 34.40185 43.50654 14.15994
v 36.04471 43.8839 13.16092
v 36.33672 45.75484 12.39217
v 35.87198 45.7871 12.65651
v 35.02809 46.00313 13.13312
v 33.68727 44.14276 14.33973
v 34.57143 44.97849 13.6419
v 33.89972 46.13507 13.74136
v -42.21992 78.64017 4.146499
v -49.25567 -59.5241 -49.89919
v -48.51885 42.03066 6.869183
v -47.95399 -61.30417 -46.15034
v -46.41946 -62.97004 -45.502
v 15.35434 -81.95861 -15.24994
v 21.81232 49.91816 18.66528
v 22.86889 50.67641 18.19406
v 15.21725 29.13289 10.87632
v 25.92192 53.07013 16.52619
v 3.064151 -57.28548 6.206929
v -36.84452 81.86528 7.054273
v -36.46497 81.92783 7.311615
v -37.44504 76.44034 8.855485
v 32.30033 -72.84084 -39.16039
v 33.27487 -72.10487 -38.68109
v 34.63932 -70.92546 -37.3595
v 32.97705 -72.2965 -37.58615
v 34.09248 -71.32594 -36.36652
v 32.26239 45.94345 14.67959
v 32.91589 44.41 14.62968
v 32.804 45.16108 14.53823
v 33.48519 45.75793 14.05449
v 31.27319 46.22097 15.14547
v -20.14189 49.42134 19.8771
v -21.10848 49.12806 19.64184
v -22.22896 47.92352 19.40005
v -20.89853 48.33768 19.72982
v -20.00567 48.67268 19.94944
v -19.16701 47.17662 20.22661
v 63.15255 -8.682437 -35.90848
v 25.80385 66.38114 15.07829
v 0.9336687 -20.71284 26.326
v 1.533185 -20.25869 26.42056
v 2.576215 -19.42604 26.09685
v 2.873012 -19.32736 26.77374
v 57.73758 -41.87838 -49.56194
v -16.92355 -83.20903 -15.4209
v -17.58031 -83.05792 -16.4726
v 9.128057 54.14649 21.11871
v 6.317737 53.37355 21.47503
v 8.724079 53.35603 21.25436
v 8.617812 52.46746 21.36795
v 11.34999 52.17637 21.0471
v -29.01051 15.21352 3.774253
v 30.50779 -74.14082 -37.23995
v 29.96667 -74.3957 -34.07946
v 31.30277 -73.24599 -32.44599
v 30.52257 -74.06286 -35.94629
v 32.73377 -72.20094 -33.46532
v 58.27041 -40.63403 -53.09336
v 58.95987 -38.84108 -52.5919
v 25.88671 54.44144 16.35418
v 42.70414 -62.04022 -31.82141
v 57.80062 53.5936 -13.52388
v 51.43856 -53.09642 -54.01435
v 51.81644 -52.75882 -51.57603
v -5.623729 -81.99409 -3.675936
v 54.71515 -48.24259 -50.45311
v 53.99667 -49.43621 -49.71839
v 56.35143 -44.92848 -47.98153
v 55.7477 -46.28323 -50.23486
v 55.04445 -47.66657 -49.87459
v 55.6908 -46.25056 -53.60609
v 56.42457 -44.95628 -50.6302
v 55.83583 -46.03038 -52.39856
v 55.24792 -47.18726 -51.77983
v 54.85546 -47.78758 -53.40102
v 55.25082 -47.0316 -54.13656
v 52.62804 -51.46324 -53.40274
v 53.24339 -50.33485 -54.82113
v 53.87439 -49.45668 -53.7988
v 54.40565 -48.6697 -52.66243
v 53.22369 -50.64824 -52.22168
v 53.98326 -49.43884 -51.64109
v 35.09566 38.32294 13.23612
v 3.155034 50.99428 21.84846
v 0.1092915 48.6909 22.036
v -57.31806 63.45107 -9.964425
v -58.38161 62.39275 -11.34755
v 28.14629 -38.07214 3.503713
v 27.42495 -35.58315 4.553877
v 26.28725 -36.29635 5.067025
v 27.17613 -36.98561 4.397509
v 25.62514 -38.24006 4.886343
v 26.84271 -38.0803 4.297681
v -30.86578 80.97867 11.10422
v 53.06295 -50.89383 -45.80768
v -7.200253 -21.32916 19.53914
v -7.708213 -21.41955 19.00987
v -7.807072 -21.11911 19.01805
v -8.225879 -20.79995 18.81077
v -50.42717 -58.19565 -50.12642
v -51.20465 -57.51637 -48.07697
v -50.06226 -58.74475 -48.91118
v 10.4732 -20.3843 16.91389
v 11.05337 -20.63116 16.84396
v -16.94415 -82.71087 -12.04339
v -49.04559 45.62174 4.816419
v 41.36626 20.3411 -2.186055
v 41.51527 21.06753 -2.208813
v 40.7037 21.12564 -1.592555
v 40.84795 20.63618 -1.848109
v 40.38931 20.87289 -1.459684
v 40.19242 20.64299 -1.291805
v -1.252372 -69.02542 4.573804
v 25.07643 -46.64842 0.0131998
v 45.08952 24.31118 -1.917254
v 44.37513 23.76911 -1.757281
v -36.11621 80.53858 8.163241
v -36.659 80.0001 8.061357
v -37.17167 79.76812 7.877942
v -37.57867 79.26579 7.827375
v -38.65346 78.61195 7.297357
v -36.94209 77.16417 8.975422
v -37.68882 77.93741 8.21083
v -36.12783 78.97197 8.850984
v 30.77409 -65.30399 -14.78341
v -18.01731 44.146 20.30981
v -27.23515 15.22654 3.790455
v 30.62188 32.46194 10.78622
v 32.52678 31.50744 9.940284
v 33.1503 32.24235 10.23608
v 32.18266 34.48981 11.86794
v 34.08756 36.53259 12.6811
v 36.43827 37.53113 12.25931
v 37.69964 36.12201 11.09238
v 35.3097 36.53986 12.28827
v 33.67733 34.85525 11.77345
v 32.44073 33.52587 11.10514
v 33.40677 33.14978 10.64545
v 35.49078 34.83459 11.23139
v 37.14169 34.99541 10.77201
v 34.68031 33.90205 10.8023
v 35.86526 33.03115 9.893044
v 14.3333 -18.54453 13.55429
v 49.42328 41.25341 2.725544
v -18.79193 -43.69043 4.714685
v -19.06828 -43.68451 4.355911
v -48.69497 23.74051 -4.522955
v 6.04915 -65.1675 3.613585
v 42.17146 38.25142 9.610901
v 36.11499 13.95606 2.409948
v 35.86194 13.82084 2.49396
v 59.02582 -37.73172 -46.94204
v -44.4985 46.15149 8.770206
v -43.89483 47.49445 8.58052
v -27.674 -47.71092 -0.08325177
v -6.75501 -81.51437 -3.121793
v 24.14479 -54.27574 -2.312517
v -38.64665 77.52621 7.695878
v -39.02081 78.15113 7.199159
v -18.88012 67.27848 18.08068
v -58.70539 61.77237 -11.82884
v -58.78295 61.3063 -11.98138
v -58.73469 60.66565 -11.79938
v -59.30788 61.40797 -12.88764
v -59.94806 60.74073 -13.84943
v -59.58866 60.90012 -13.29643
v -59.06678 59.76252 -12.17675
v -59.72087 60.07735 -13.36142
v -59.88832 59.39709 -13.53156
v -41.36352 -68.07291 -38.93785
v 17.24513 68.71847 17.53568
v 36.22003 -69.69832 -39.35009
v 36.36489 -69.56342 -40.76794
v -48.35686 39.50969 6.907379
v -47.28999 39.56992 7.892213
v -47.87992 39.44061 7.306073
v -45.89995 -63.62564 -38.66542
v 52.30699 -52.1984 -49.68274
v 53.15004 -50.82997 -50.77938
v 49.22025 -54.94873 -37.13413
v 49.25443 -56.1083 -52.68871
v 50.12003 -55.17059 -50.93048
v 19.71643 -43.77676 1.935521
v 19.13871 53.71914 19.11497
v 19.8872 50.87358 19.2132
v 21.25202 50.36374 18.81301
v 19.92226 51.92202 19.08531
v 21.98767 51.39495 18.43494
v 23.29242 52.0949 17.81261
v 20.6092 56.52144 18.24338
v 20.47507 55.36882 18.4567
v 20.83264 53.99981 18.52897
v 21.42631 52.14482 18.54262
v 22.4696 52.80285 18.06584
v 22.67835 53.52009 17.9054
v 24.12318 53.6067 17.27929
v 22.10093 55.1413 17.90166
v 23.37841 54.68578 17.46122
v 23.60896 56.07095 17.15038
v -11.42337 -82.0611 -5.2512
v 41.80851 42.24821 9.819613
v 41.06421 41.59661 10.45402
v 42.91058 42.29583 9.019896
v 41.43697 40.94164 10.32529
v 41.83944 39.50058 10.00229
v 43.02314 40.12492 9.21909
v 43.37255 40.75959 8.927849
v 44.33019 40.06795 8.170762
v 44.35765 39.20055 8.122729
v 45.15059 39.71235 7.516893
v -43.05636 78.11835 3.628129
v -23.12373 48.62395 19.11612
v -11.49959 -12.55775 29.97968
v -10.40731 -12.21663 31.32708
v -31.91011 80.27877 10.8496
v 39.28928 29.3306 6.407358
v -18.66028 22.15651 3.183257
v -18.68262 21.82411 2.853788
v -18.91336 21.53831 2.330386
v -20.31075 20.29535 1.864784
v -19.37679 21.43658 1.984952
v 14.66608 -82.07996 -13.92596
v -56.70163 41.46193 -4.734392
v -18.45222 -43.6481 5.030786
v 53.98919 -46.26989 -36.91341
v -9.546015 -82.6022 -5.587765
v -8.144892 -82.16715 -4.327212
v -50.37725 -58.70753 -44.2959
v -24.30078 41.5141 18.54396
v -24.03753 41.0304 18.49751
v 61.32133 -27.2714 -43.77283
v -48.43303 42.8633 6.785744
v -48.10265 43.03566 7.061964
v -47.61649 43.47507 7.369707
v -47.91307 44.12566 6.778697
v -48.42245 43.58701 6.56457
v -48.0371 44.77628 6.292349
v -49.09968 44.42757 5.448265
v -49.64521 45.22204 4.336269
v -50.38569 44.87657 3.630824
v -51.10914 44.13522 3.176003
v -50.13244 44.25858 4.336227
v -51.44946 42.9118 3.520102
v -49.19907 43.15565 5.896609
v -50.97041 42.62735 4.223231
v -24.74966 44.99855 18.95475
v -25.19191 44.7308 18.82407
v -25.07878 43.48598 18.68558
v 55.37284 37.73571 -7.092541
v 55.33757 39.19693 -7.44416
v 55.07219 39.38206 -6.860448
v 55.02374 38.56265 -6.468981
v 54.719 38.68315 -5.803366
v 21.8828 2.89029 5.396517
v 54.58142 39.48792 -5.793951
v -27.39869 -46.30893 0.3335306
v 1.261096 49.9048 21.97676
v -40.63057 40.46148 12.37647
v 46.77558 43.60521 4.828416
v 46.12189 44.69671 5.116325
v 25.26581 -48.26358 -0.7134983
v 25.55388 51.65415 16.91961
v 26.37067 50.83803 16.65945
v 27.20688 50.73271 16.27206
v 48.69057 -55.9668 -37.742
v -16.49214 -43.82104 7.081942
v 43.20241 42.93478 8.507243
v -50.36576 -58.60854 -46.44684
v -49.30829 -59.68081 -47.73893
v 25.27656 14.54927 4.327705
v 25.45834 13.05135 4.120415
v 23.62258 14.91429 4.144403
v 20.97753 15.5139 3.941556
v 22.15413 13.00883 3.978815
v 22.29461 12.00319 3.907628
v 21.70251 14.38594 3.959849
v 13.62809 -82.46953 -13.4409
v 4.704295 -81.79397 -3.962559
v 28.49923 50.30522 15.71306
v 29.46011 49.98233 15.29262
v 30.2749 48.93723 15.0448
v 14.39176 25.48631 7.538237
v 15.67455 25.79687 7.26638
v 14.75639 25.68608 7.531116
v 15.671 26.17649 7.599313
v 44.3247 26.76508 1.144573
v -31.66241 79.23836 11.43868
v 13.94947 25.11645 7.391196
v 13.27413 25.17666 7.705245
v 56.33711 -43.19281 -41.51872
v -4.790332 -51.83149 11.74408
v -5.23096 -51.90647 11.54627
v -37.21878 -71.64769 -36.19057
v 27.7791 -73.68602 -20.80356
v 28.06624 -75.74519 -33.58692
v 27.31068 -76.16784 -31.51699
v 26.39899 -76.78086 -31.1816
v 28.61323 -75.29568 -32.42544
v 29.48082 -74.54816 -31.44144
v 19.15663 55.7862 18.82019
v 9.780011 -25.34965 13.00541
v 28.82697 55.51046 14.7204
v 28.82423 54.00051 14.97979
v 18.20885 -80.45538 -16.20367
v 19.20706 -79.44723 -14.76899
v 17.45631 -81.03594 -16.955
v 19.02358 -80.21145 -17.8007
v -14.49739 -43.33283 8.602064
v -13.5584 -43.61953 9.189023
v 52.8602 -21.15114 -13.54263
v 8.833563 -80.85508 -4.342399
v 7.298822 -81.30569 -4.079008
v 7.925424 -81.9107 -5.548074
v 12.76863 -81.0971 -7.815735
v 25.86665 -74.36804 -17.79599
v 57.08557 -43.33846 -48.78311
v 56.09253 -45.24334 -46.39627
v 41.51669 -64.85406 -40.03564
v 38.38685 -67.78718 -41.68127
v 39.49374 -66.8082 -41.70855
v 40.82747 -65.548 -42.11465
v 40.4066 -65.94727 -40.87807
v 39.74026 -66.53175 -39.32604
v -39.1312 32.77777 9.051956
v 48.74553 -56.80637 -51.73687
v 48.4375 -57.45582 -46.11392
v 46.59937 -59.55453 -47.97219
v 50.42181 -54.8893 -47.41613
v 48.51706 -57.2285 -50.01205
v 50.10942 -55.22371 -49.52624
v 49.18015 -56.53516 -47.76549
v 32.55961 11.06638 2.817615
v 32.50461 12.12079 3.080871
v 51.19265 40.5051 0.5362101
v 61.53117 -28.74903 -47.94204
v 41.98019 -63.07372 -32.20876
v -3.584265 -46.46911 11.94826
v -4.243687 -46.09285 11.78168
v 24.25975 -47.82517 -0.2232414
v 22.84764 -47.14323 0.4145547
v 55.27063 -45.9089 -42.28162
v 19.68884 42.10798 19.31679
v 27.03965 -40.70895 3.064503
v 26.28339 -42.26381 2.455491
v 27.34001 -39.04464 3.657669
v 22.11189 -41.38725 4.654255
v 24.27578 -39.74268 4.91811
v 23.17621 -39.95322 5.306822
v 22.88506 -40.67204 4.952152
v 25.76572 -40.26764 3.931952
v 23.97048 -40.95134 4.300867
v 22.93086 -41.70545 4.094341
v 24.30346 -42.07007 3.372043
v 22.50086 -42.96774 2.817533
v 23.73404 -42.84489 2.785208
v -25.78136 50.58454 18.08014
v 3.903301 -56.06146 7.176458
v 3.175206 -27.27926 17.67051
v 0.3579382 -15.93972 34.23124
v -1.058042 -15.00105 34.87906
v -3.240203 -14.95344 34.85312
v -2.363708 -14.4741 35.04883
v -18.65345 -43.59661 4.826369
v -17.12162 -43.62646 6.435252
v -15.11561 -43.43047 8.124498
v -18.61045 -43.5766 5.02261
v -18.03505 -43.59146 5.507522
v -17.17773 -43.51656 6.344311
v -16.61621 -43.47577 6.845518
v -17.59059 -43.41825 5.992918
v -17.04895 -43.26295 6.547451
v -26.03761 12.82236 3.51387
v -54.42545 68.56075 -6.608398
v -54.0703 68.89986 -6.198571
v -53.60191 68.6039 -5.523901
v 14.10458 -18.72031 15.73005
v 14.19436 -18.76206 14.54802
v -10.98021 -20.89323 17.11789
v -11.15019 -21.20803 16.96919
v 14.41802 -19.9687 9.621284
v 14.46666 -19.61963 9.637872
v 14.18067 -19.40675 10.15103
v 13.72882 -19.60408 10.87001
v 13.61761 -19.98939 10.51728
v 14.04606 -20.16292 9.835796
v -17.50335 78.75526 16.3549
v -19.61756 77.12312 16.37057
v 35.30873 -70.40199 -38.45355
v 37.19836 -68.79007 -37.68852
v 37.95096 -68.14896 -39.35208
v 39.1448 -66.87586 -36.47914
v 39.59781 -66.14332 -34.27174
v 39.39651 45.04589 10.67805
v 40.26176 44.85062 10.16006
v -39.55455 41.4082 13.08267
v -38.96659 41.04932 13.31386
v 17.609 42.4747 19.94789
v 17.91202 42.75922 19.94686
v 16.71926 42.8787 20.17462
v 15.60985 41.47191 20.11493
v -26.02444 77.58612 14.51518
v -25.28409 79.25559 14.2611
v -26.0533 78.73182 14.17188
v 26.44064 53.46448 16.22239
v 26.39349 52.31147 16.41965
v 26.85872 51.18731 16.37814
v -50.34153 46.50877 2.626129
v -17.51997 21.80079 3.895556
v 16.40243 -60.84988 -0.01621732
v 45.27262 -61.13541 -41.94183
v 45.54695 -23.06182 -4.388103
v 47.61404 -58.1402 -40.75734
v 22.63507 31.50784 11.31788
v 27.57839 51.94008 15.9344
v 60.81044 -32.65273 -50.54537
v -37.93403 80.34952 7.101264
v -37.43256 81.38317 6.892135
v -38.38459 81.25803 6.230145
v 18.20741 -80.15026 -14.59195
v -62.28913 56.19991 -17.72331
v -62.67491 56.38419 -18.54574
v 53.0232 -51.14434 -48.03527
v 53.84517 -49.67976 -47.71587
v 53.02708 -51.05828 -49.65997
v 51.08347 -53.94715 -49.54692
v 51.52975 -53.26368 -50.64433
v 52.1845 -52.39134 -46.59237
v 21.62715 67.57897 16.47312
v 8.922696 -24.08628 13.41576
v 8.805523 -24.72598 13.63401
v 17.97242 -19.03084 8.014928
v 17.92026 -19.85334 8.014098
v 19.01471 -19.41285 7.736773
v 18.69629 -19.91358 7.827026
v -46.72202 44.55043 7.656048
v -43.15969 41.66035 11.0263
v -43.7902 42.06223 10.59881
v -44.21046 41.13322 10.30246
v -44.55157 42.12182 10.03762
v -47.33255 43.14075 7.783646
v -46.14393 43.00129 8.807944
v -46.26856 43.93459 8.351781
v -46.98112 42.83386 8.177935
v -45.80849 42.59133 9.15528
v -46.52852 42.49635 8.57021
v -47.37239 42.59758 7.872883
v -47.66983 42.33644 7.583725
v -47.45618 41.34412 7.860134
v -46.57641 39.49562 8.465441
v -45.18641 41.96861 9.612095
v -46.29877 41.82209 8.759244
v -46.99384 40.47625 8.238422
v -46.00174 41.0854 9.070584
v -45.84888 40.10833 9.107231
v 0.2933382 74.17519 18.94322
v 36.44172 -69.37837 -36.91152
v 38.27576 -67.60966 -35.53103
v 35.46727 -70.12058 -35.24345
v 34.23397 -71.09282 -34.77885
v 58.73458 -39.1527 -49.13219
v -20.49734 29.30544 9.476533
v -18.55002 28.48282 9.154447
v -19.56775 28.39175 8.67991
v 47.5316 -56.8226 -35.27197
v 47.576 -57.21982 -36.52747
v -57.02607 41.12744 -5.238631
v 23.16263 -78.45886 -25.03586
v 24.17845 -77.57881 -24.16139
v 25.07977 -77.09088 -25.36931
v -36.18387 77.83676 9.264981
v -49.01536 39.05295 6.324008
v 42.95754 44.55751 8.130603
v 7.770572 -17.41213 25.50934
v -17.49846 74.92612 17.29098
v -8.411239 -44.54509 11.11156
v -9.325247 -44.4146 10.94614
v 44.92797 39.112 7.656022
v 45.74332 37.09319 6.681344
v 44.54507 38.17895 7.893089
v 14.62217 53.53247 20.32544
v 13.17655 54.96296 20.4298
v -2.826714 -72.06342 3.806496
v -3.583041 -71.55356 3.948546
v -40.04139 80.18403 5.404454
v -40.72587 80.30097 4.71016
v -38.533 79.82532 6.865931
v -38.93651 80.54898 6.180775
v -39.18513 79.80292 6.317081
v -40.64877 79.38444 5.252687
v -61.93719 56.56805 -17.10255
v -1.750956 -12.10979 35.24642
v -19.32349 24.32549 4.352627
v -18.69142 24.33727 4.658657
v -18.67379 23.69203 4.342839
v -5.603031 -21.42178 21.71196
v -6.044106 -21.26562 21.26708
v -6.890918 -22.04189 19.40499
v 21.27466 69.07307 16.46155
v 29.02635 50.94282 15.36808
v -21.68271 -44.87028 2.527489
v -21.8814 -44.42609 1.96999
v 49.99665 -55.47138 -45.48938
v -39.11205 76.48561 7.599049
v -0.3975276 -12.65351 35.16079
v 0.1525826 -13.90951 34.91202
v -41.37315 75.79824 6.011664
v -55.86238 67.19439 -8.413315
v -55.41576 67.18418 -7.712278
v 40.03397 27.06466 3.963124
v 39.72816 27.61403 4.541067
v 40.86219 27.11695 3.44389
v 10.76522 -21.76104 13.07582
v 11.36004 -21.71121 11.89398
v 10.77981 -21.96248 12.53451
v 13.39011 -43.57594 6.226688
v 6.431808 -79.92085 -2.071042
v 36.5048 13.76397 2.188276
v 46.42701 -59.76396 -42.07519
v 47.8381 -58.12419 -43.00505
v 48.65735 -56.99961 -42.3336
v 49.14131 -56.20761 -41.41824
v 49.98936 -54.93804 -41.29352
v 3.964822 53.15395 21.64159
v -0.2480122 51.54752 21.8782
v 2.23677 53.31815 21.69102
v 0.3834936 54.52015 21.59537
v 31.22464 -69.83624 -20.79779
v 18.02683 14.70195 3.910238
v -33.53202 49.83475 14.65139
v 34.13749 31.26073 9.671243
v 35.17384 31.25971 9.389132
v 34.03293 30.80186 9.211306
v 34.57644 30.59784 8.991199
v 35.27248 30.87501 8.963868
v -44.1986 -65.26002 -36.62429
v 42.18185 45.97822 8.251869
v 26.82746 52.81885 16.15227
v 26.51841 54.13529 16.09497
v 27.86351 53.55247 15.55929
v 14.74007 -81.0458 -10.09272
v -38.03582 15.67348 2.206066
v 8.52066 -24.08175 13.92712
v 9.93216 -79.04362 -2.935556
v 54.02744 -42.22601 -31.33475
v 43.07486 -63.31141 -46.55102
v -26.04626 -39.80971 5.893609
v -52.00839 41.91422 3.22962
v -3.886154 -81.30525 -2.564983
v 48.97608 41.79006 3.041296
v -34.56054 48.86699 14.27524
v -34.88737 49.48402 13.95541
v -34.00806 50.04103 14.35027
v -35.11992 51.03079 13.51431
v 53.90557 37.75378 -3.793772
v 2.89029 -42.62099 13.69949
v -53.26137 39.26412 1.819766
v -21.39423 -43.8954 2.444236
v 31.81174 -69.74466 -21.75069
v 48.20997 -56.21604 -36.3074
v 4.647998 -53.27722 10.00111
v -7.632535 -81.11533 -2.710003
v 54.04455 -49.11501 -45.44822
v 53.22175 -50.42059 -44.45439
v 51.10168 -53.85007 -44.93109
v 52.71271 -51.11188 -43.63764
v 51.94959 -52.6104 -45.01636
v 52.96952 -50.20853 -41.7351
v 54.85069 -47.82664 -46.78549
v 55.45249 -46.24759 -44.82127
v 54.64341 -47.86979 -44.99875
v 55.09866 -46.52408 -43.08003
v 54.1418 -48.3536 -42.88721
v 54.34706 -47.33042 -40.85669
v 55.12629 -45.67406 -40.73909
v 54.62743 -46.09895 -39.29999
v 53.01113 -49.43064 -39.58567
v 53.5761 -48.74976 -40.62407
v 53.76311 -47.37575 -38.11563
v 52.78249 -49.34734 -38.18606
v -57.39209 40.20187 -5.780486
v 58.57713 -39.39788 -47.81581
v 58.06475 -39.99286 -45.03209
v 58.11402 -40.42576 -46.99245
v 2.806936 -75.51154 2.185177
v 49.49539 -55.38735 -39.93619
v 50.11943 -54.57861 -40.45607
v 12.73454 65.57468 18.95765
v 10.89667 65.36954 19.27907
v 12.45616 69.40607 18.40997
v 11.36391 66.83546 18.98104
v -14.43056 44.89038 20.9801
v -12.65412 -81.65803 -5.261111
v -11.49425 -82.7857 -6.845153
v 6.639523 42.14031 21.50512
v -42.62549 -66.89552 -39.74352
v -42.85055 -66.63667 -37.83361
v -40.7202 -68.63409 -37.8952
v -40.58358 -68.69859 -35.92733
v 18.42416 68.2457 17.31844
v -24.12193 59.8596 17.41879
v 38.32502 29.11978 6.560387
v 37.06752 34.04493 10.17593
v 42.28115 36.11562 8.844398
v 41.43624 36.98236 9.628921
v 40.10711 36.8153 10.24459
v 36.01966 31.32684 9.113379
v 36.05767 29.92107 8.012818
v 36.83509 29.56726 7.468172
v 36.55864 30.32003 8.128826
v 36.60798 31.03343 8.530008
v 41.1022 35.75885 9.321615
v 40.12699 34.1669 9.028929
v 41.34813 34.69578 8.71711
v 38.80049 33.75286 9.336615
v 38.46411 29.72686 7.061086
v 40.65024 31.55347 7.25302
v 37.45045 32.984 9.386049
v 40.94072 33.07498 8.070894
v 39.44345 32.83214 8.533944
v 39.15958 30.61487 7.312396
v 38.40447 31.69775 8.334253
v 13.98969 -81.15853 -9.325735
v 16.0922 -80.16565 -10.1144
v -36.95637 75.69701 9.479326
v -43.12199 -66.1663 -34.65714
v 30.96142 -70.68295 -21.72235
v -52.89774 -55.57685 -44.46614
v -52.30449 -56.31494 -43.4745
v -52.35404 -56.19526 -46.96492
v 30.8956 -68.78052 -18.63818
v -41.07923 17.80839 0.4476411
v 48.3972 43.4119 3.029945
v 49.20577 42.78854 2.211153
v 49.40889 43.50076 1.63533
v 49.00309 43.30942 2.229431
v 48.71973 44.20592 2.174247
v 40.56042 -65.74184 -45.12161
v -38.3078 31.17911 8.261266
v -37.47081 30.77682 8.314886
v -38.73964 32.30456 8.915868
v -38.41547 32.77881 9.273495
v -38.22181 32.08403 8.951341
v -37.55035 31.73202 8.99316
v -37.91832 32.50397 9.262513
v -37.04486 32.25641 9.392188
v 20.88567 67.80917 16.67988
v 19.83134 68.47403 16.91157
v 19.62837 67.25468 17.09068
v 20.50736 67.02494 16.86121
v 21.53054 65.63193 16.67953
v 40.31244 28.31429 4.931737
v 25.12882 65.26914 15.4386
v 11.68125 -58.1504 3.694652
v -8.575546 -81.20284 -3.035009
v -7.784925 -80.31107 -1.832337
v -8.788805 -80.36725 -2.125222
v 52.18585 -49.76931 -36.67751
v 46.96475 -57.82814 -35.84063
v 5.783226 -24.03892 16.63089
v 6.407631 -24.58107 16.0228
v 5.970314 -25.04405 16.30862
v -63.7746 -33.21566 -50.03184
v 43.86422 16.42382 -3.575865
v 42.9119 16.04173 -2.631198
v -3.303577 -23.74068 20.46661
v 61.18127 -21.90067 -37.78288
v -38.07759 47.5123 12.70817
v -36.9874 47.50824 13.30224
v -36.37328 48.48064 13.33403
v 16.29289 -40.00821 9.447724
v 19.09351 5.335062 5.765549
v 41.69657 20.1949 -2.411869
v 41.25684 19.61395 -1.924822
v 42.32816 19.47101 -2.592017
v 15.00739 -43.63127 4.956947
v 16.37585 -41.90366 7.440389
v 15.7288 -42.90139 6.210149
v 17.69472 -42.63586 5.310115
v 47.18603 43.11714 4.614936
v 47.90179 42.17456 4.194321
v 47.02869 44.95782 3.950297
v 48.1466 42.96587 3.516374
v 1.267277 -64.82675 4.731544
v 1.404091 58.69778 21.11494
v -1.202467 59.14788 21.07516
v 34.86263 -68.87288 -26.87442
v -32.60462 39.54382 15.32673
v 15.07842 21.71683 4.277893
v 14.95904 22.04423 4.614466
v 14.91545 22.52551 5.023338
v 20.60634 64.35757 17.11808
v 59.98676 -33.6706 -44.79488
v -18.61922 23.08654 4.00636
v -18.15197 22.36308 3.735131
v -18.92941 22.74772 3.513242
v 59.44737 -35.42912 -44.46811
v 60.83975 -30.07677 -44.66065
v -2.6544 -46.26899 12.04992
v -2.934355 -45.5433 11.94529
v 43.68185 72.63728 1.898461
v 42.89229 72.3166 2.71136
v 43.38856 72.17549 2.229676
v 42.63229 71.87685 3.043223
v 19.32047 39.91942 19.00812
v 18.72456 40.87856 19.33171
v -62.15312 -38.41253 -53.56487
v -62.53695 -37.27642 -53.93684
v -5.941989 77.91469 18.04799
v -16.60049 -19.74101 16.0351
v -31.70772 -75.90066 -31.85799
v 26.80964 67.60298 14.53076
v 25.21112 67.39872 15.22617
v 25.39244 68.7685 15.03191
v 23.37851 68.77187 15.76137
v 61.60942 -28.14203 -47.40326
v 21.10905 -40.08406 6.206105
v 21.38171 -38.57431 6.91641
v -39.91707 76.87981 6.898104
v -39.5366 78.53938 6.553104
v -40.71198 78.08245 5.725599
v 23.05676 67.98275 15.94376
v 23.72331 66.52392 15.85873
v 23.30009 64.71019 16.1666
v -38.53271 -70.52964 -37.34029
v -38.40794 -70.54794 -35.30856
v -53.40976 -53.96061 -39.31557
v 0.6928576 72.38024 19.29677
v 0.6204823 69.01399 19.85004
v -0.8216473 71.40577 19.49628
v 61.20714 -28.77873 -45.12827
v 44.44946 20.32849 -4.635688
v 43.93559 20.15165 -4.42282
v 43.94708 19.57387 -4.429052
v 43.97728 19.83835 -4.49486
v 44.34887 19.75592 -4.669195
v -2.576015 -54.59534 8.662436
v 15.20049 -81.31442 -11.88133
v 16.00649 -81.27917 -13.49381
v -24.37476 -36.61253 8.177995
v 15.72578 59.10921 19.18044
v 25.46152 -77.3241 -30.06796
v 27.19608 -76.15386 -30.63219
v 24.09023 -78.04248 -27.26043
v 25.3667 -51.32553 -1.900962
v -11.95627 -5.591102 24.76307
v -60.60691 59.19881 -14.81538
v -61.2428 58.7192 -15.94544
v -61.05547 58.24586 -15.53444
v -18.89741 -82.51682 -16.70926
v -19.50578 -82.34737 -17.99113
v -1.936935 -45.39146 11.91298
v -1.070693 -45.30198 11.92137
v -0.5031698 -44.95964 11.98454
v -1.757651 -44.05045 12.76771
v -2.537398 -42.88983 14.29365
v -3.702989 -42.77689 14.30736
v -2.928672 -43.29398 13.77376
v -4.378177 -42.98139 13.79447
v -19.55037 75.23213 16.81504
v 64.12489 -12.3083 -45.39658
v 63.97717 -13.51765 -45.90544
v 46.11973 42.22186 6.117753
v -32.73228 80.1395 10.45456
v -33.46762 79.78815 10.17004
v -5.736305 -21.85989 20.96909
v 1.088778 38.54637 21.41086
v 30.80129 -48.90209 -3.457881
v -46.93676 23.46787 -2.529612
v -46.76461 24.08984 -2.392411
v -46.76184 24.82964 -2.022388
v -47.15275 24.61024 -2.441818
v 61.55145 -27.40821 -45.60172
v 20.49953 31.23187 11.48413
v 20.60117 -21.70547 7.404366
v 42.69709 -61.53923 -30.66049
v 64.95994 -7.02774 -44.80508
v 13.66965 -22.59943 10.00883
v 2.881961 -76.38644 1.696917
v 2.014573 -55.79783 7.442546
v 24.95904 -75.82841 -19.4868
v -36.37881 32.87634 9.878927
v -20.43154 -43.71882 3.523252
v -19.9789 -43.59777 4.129789
v 2.16748 63.77441 20.50225
v 1.669208 60.78726 20.84338
v 5.970988 60.56552 20.60899
v 3.342788 59.40124 20.95859
v 8.858406 -41.86905 12.07075
v 6.801782 -80.80643 -3.209673
v 23.51289 -38.96783 5.63281
v 24.26213 -38.44088 5.501538
v 24.87928 -37.21472 5.582067
v 57.42015 53.78015 -12.84124
v 28.19961 -43.14662 1.108316
v 1.437384 -79.61681 -0.6856068
v -15.69798 -83.56239 -14.6357
v 8.21411 -42.73226 10.90022
v 7.816782 -41.39322 13.42832
v 33.81324 -60.93311 -14.51299
v 3.302975 57.8073 21.12127
v -44.63945 28.83253 3.462035
v -43.47337 28.34352 3.124668
v -42.56923 28.68134 3.82796
v 1.09372 12.211 22.40185
v 55.2452 58.66722 -9.591848
v 7.442267 -83.01118 -7.792889
v 8.459708 -83.09689 -8.801203
v -6.690973 -80.63349 -1.996533
v 29.80481 -74.10077 -29.62982
v 28.47698 -75.16868 -29.83328
v -2.632223 -77.61568 1.020136
v 55.7463 -37.78736 -31.63929
v 1.232799 -72.63733 3.614061
v 61.08242 -31.60176 -50.58437
v 61.54967 -29.11088 -48.8898
v 61.95026 -27.65874 -50.22549
v 10.80023 -44.30585 7.280242
v 10.98403 -44.59608 7.093537
v 10.31444 -44.46862 7.539003
v -18.06366 20.18619 3.205523
v 20.29687 -79.07214 -16.58115
v -21.75317 -43.58489 2.892524
v -20.91082 -43.67964 3.309382
v 60.77059 -27.61308 -40.89128
v 46.18352 26.44814 -0.3820385
v 45.71359 22.54229 -3.900811
v -31.40764 -75.43903 -26.07775
v -1.069608 -51.71562 11.89272
v -3.797544 -52.35175 11.4769
v -2.745265 -53.90075 9.575341
v -3.34082 -52.42548 11.27646
v 54.696 -45.19541 -37.79091
v 33.73182 -41.82334 -1.858675
v -20.48845 -44.01787 3.134597
v -20.5123 -43.95815 3.10785
v 62.51432 -12.18135 -35.8004
v 37.99726 72.18312 7.137277
v 44.44715 -61.89395 -40.73563
v -19.46599 47.82897 20.13574
v -18.59454 48.19272 20.31216
v 60.43717 -34.03092 -50.62115
v -24.31755 -43.19103 2.931906
v 9.592443 -44.81955 8.280019
v -59.63451 39.55119 -11.43555
v 33.50533 -40.62962 -1.216632
v 35.74295 -68.99416 -29.86105
v 36.74688 -68.35829 -31.19716
v 36.67869 -68.78228 -33.11998
v 37.63897 -67.94271 -33.53946
v -47.93701 40.44801 7.374532
v -48.14885 41.79988 7.264353
v 14.3481 -44.17636 4.523656
v 13.59542 -44.23702 5.022358
v 13.17238 -44.26833 5.318794
v 13.93236 -43.76734 5.435386
v 13.22512 -44.14067 5.376693
v 56.7528 -35.78529 -32.772
v 12.94331 32.34309 15.99166
v 37.89036 -67.43709 -31.93658
v -53.00301 39.84732 2.195929
v -18.49073 -81.68844 -11.01176
v 14.58641 -21.5379 9.562119
v 14.26536 -20.97521 9.710753
v 43.76417 41.91608 8.416491
v 45.0443 42.07272 7.245394
v 45.4579 43.19452 6.348235
v 43.08321 45.59335 7.649551
v 44.0215 43.54175 7.610529
v 45.0069 42.88817 6.918376
v 44.34233 44.71291 6.800188
v 44.94737 44.19603 6.441334
v 45.65601 44.23526 5.793748
v -35.82434 76.70213 9.922271
v 19.20516 33.8834 15.09541
v -30.55162 52.96783 15.67329
v -8.813921 -82.22156 -4.563596
v 19.15247 -80.39651 -19.50191
v 20.77277 -78.90243 -17.41775
v 21.65233 -78.55942 -19.00562
v 21.50401 -79.21069 -22.12313
v -5.762999 -41.52106 15.47706
v 1.264721 57.35414 21.27736
v -0.3624138 58.00528 21.22524
v 14.3738 -18.38037 15.27263
v 14.71696 -17.53912 15.11835
v 14.75376 -17.67326 13.95392
v 2.340862 -58.9403 5.354583
v -56.44446 42.27932 -4.578519
v 46.30343 -59.83195 -40.92371
v 16.86945 33.38437 15.37282
v 19.22128 30.51349 11.08274
v 20.4797 36.395 16.83177
v 18.20192 33.07119 14.55244
v 17.65253 31.73038 13.03976
v 19.52383 31.4458 12.00518
v 19.32066 32.47384 13.33244
v 21.15677 33.31699 13.70104
v 21.94288 32.3608 12.36831
v 23.67292 32.59199 12.19838
v 22.9926 33.58723 13.39698
v 24.95872 34.47062 13.8384
v 21.45638 34.52682 14.99242
v 25.05982 36.09831 15.29061
v 21.5796 35.86358 15.99782
v 23.86445 36.26818 15.75114
v 22.99791 37.06767 16.55326
v 22.24228 38.24144 17.49081
v -5.535833 -45.90747 11.67494
v 17.46362 54.05314 19.55711
v -10.93266 -43.99299 10.42056
v -0.6762565 -42.44318 14.72661
v 20.00134 57.44844 18.3032
v 19.95275 58.81947 18.07319
v 20.79574 57.67556 17.98427
v 21.80307 58.97187 17.38033
v 21.01571 58.66261 17.73646
v -5.756373 -42.30946 14.43902
v -6.392459 -42.41473 14.09753
v 55.13416 40.21658 -7.274846
v 55.4558 40.44155 -8.080312
v 55.35532 39.74782 -7.612126
v -25.5164 -45.71609 0.5280522
v -3.591031 -55.92324 7.297555
v 25.85168 -49.18197 -1.277908
v 28.04251 -40.07555 2.821659
v -3.061347 -5.279077 32.72284
v 30.84418 -73.40116 -30.68595
v 10.78071 -59.14375 3.534067
v 7.816161 -42.07293 12.3301
v 30.03216 -69.40872 -17.97804
v 30.4808 -70.52991 -20.4683
v 19.60255 47.61835 19.57351
v 18.35732 48.62172 19.84634
v 17.16986 46.44256 20.2327
v 18.29548 46.98957 19.93797
v 16.89198 49.15336 20.18913
v 16.17878 46.70145 20.4386
v 17.09681 47.85517 20.19838
v 15.20968 48.05543 20.62829
v 44.75602 36.48982 7.366718
v 45.45319 35.27104 6.39933
v -10.61853 80.37088 16.78197
v -60.8076 -41.52527 -54.34716
v 25.6436 -75.52918 -20.57965
v 24.18612 -76.92881 -20.94959
v 35.14859 -68.01122 -25.51573
v -1.732382 -59.78871 5.288553
v -53.05996 57.9962 -3.025766
v -57.55264 60.12661 -9.699335
v 47.83395 -52.68057 -28.61029
v 30.6439 50.71539 14.53117
v 32.02873 46.65415 14.63788
v 32.623 46.29876 14.40245
v 33.56844 47.00454 13.72904
v 32.33459 47.1529 14.3211
v 30.89255 50.13586 14.49088
v 31.40608 49.15272 14.39238
v 20.24605 -44.02979 1.609556
v 19.68205 -44.2654 1.253525
v 19.50851 -44.63557 1.049226
v 18.93695 -44.44103 1.298413
v 19.86324 -44.55482 1.025428
v -26.3662 -30.71048 7.494664
v -56.44615 40.02151 -3.575564
v -56.71945 40.32486 -4.238599
v -56.75782 39.9422 -4.259179
v 61.87513 -14.45601 -34.51761
v 62.42159 -11.57598 -34.7576
v 11.46115 -18.89309 19.90295
v 10.43946 -19.26431 19.23135
v 10.9531 -19.56437 18.49334
v -42.30485 18.62296 -0.4378893
v -42.98915 19.20642 -1.106772
v -43.72198 18.77515 -1.426867
v -31.43509 54.00214 15.09326
v 41.22114 74.87933 3.556485
v 40.19526 75.86228 4.185023
v 39.75248 74.0166 5.192461
v 39.98611 74.58221 4.823334
v 40.34554 73.31803 4.828888
v 42.28872 74.4998 2.737958
v 41.61888 74.99583 3.181121
v 40.34756 74.87885 4.376451
v 40.97323 74.2784 3.970153
v 42.38355 73.29021 2.960926
v 41.87226 74.07568 3.1974
v 41.53276 74.03952 3.516876
v -29.76084 49.86744 16.47109
v -30.62277 50.50547 16.00715
v -22.0895 -44.26473 1.624312
v -22.41716 -44.39222 1.40994
v -22.51842 -44.29678 1.345877
v -32.95146 49.39009 15.0144
v -32.07128 48.77591 15.58827
v -31.11699 49.8176 15.87624
v -31.5981 49.50706 15.69615
v 36.32728 -68.47221 -29.97976
v 45.62721 41.0424 7.007845
v 45.07482 40.33996 7.538836
v 47.72779 41.23627 4.714553
v 46.80853 40.90577 5.779902
v 47.80921 40.18501 4.955166
v 46.32218 40.36637 6.427864
v 45.8987 39.94637 6.89867
v 46.14493 38.79792 6.677981
v -54.92394 68.42864 -7.326416
v 30.91227 11.59064 3.371085
v 31.4418 12.58589 3.576197
v 31.39828 13.64426 3.805402
v 29.54576 14.56128 4.129766
v -31.9038 -75.57742 -30.34908
v -33.25842 -74.53149 -30.74996
v -33.39272 -74.29254 -29.34003
v 12.64919 67.72572 18.62647
v 13.8687 68.762 18.26416
v 28.19439 -41.54853 2.012873
v 2.018742 -82.24527 -3.928762
v 4.927945 -81.13578 -2.955325
v 21.29143 -79.16414 -20.94237
v 22.33049 -78.75404 -22.84106
v 23.25456 -78.07024 -22.89662
v 38.20458 -66.1468 -28.8964
v -30.15246 -76.84795 -29.43115
v 32.37174 49.54662 13.7899
v 32.62988 51.07514 13.30832
v -49.57726 38.74721 5.76645
v -4.784348 -21.01212 24.96828
v -3.547146 -21.7407 24.43264
v -52.01692 41.05676 3.300718
v 3.035242 56.019 21.35993
v -41.90665 75.13097 5.749996
v -27.01257 79.22207 13.62219
v -27.66219 80.50085 12.80783
v 60.09912 -35.18044 -50.98071
v -1.564569 -67.48991 4.753741
v -30.53149 -76.37441 -27.85019
v 43.44635 -62.98207 -45.36979
v 42.15326 -64.26779 -44.92154
v 43.55844 -62.874 -43.96022
v 30.35911 12.40584 3.590371
v -16.43115 -43.36476 7.049031
v -48.60934 24.54591 -3.886021
v -48.27568 24.49041 -3.657315
v -47.65125 24.50049 -3.066207
v -47.52255 25.40706 -2.359961
v 10.246 -82.76432 -9.389812
v 8.480691 -82.55584 -7.392344
v 10.14456 -82.39793 -8.26823
v -5.063133 -72.08057 3.72098
v 20.62491 59.71502 17.69336
v -25.85508 -78.83179 -19.60594
v -22.08231 49.62762 19.373
v -21.41346 50.41086 19.49084
v 40.45719 -65.57862 -35.95852
v 41.33673 -64.53657 -34.80612
v 8.886027 -16.7785 25.67934
v 22.75948 -78.15839 -21.41835
v 54.20801 62.44244 -8.503448
v 15.23792 69.29325 17.90251
v 16.1087 68.253 17.857
v 14.5775 68.65532 18.14237
v 15.13599 68.6851 18.01975
v -56.48024 -49.79996 -53.68448
v -55.56357 -51.40867 -51.89344
v -56.18491 -50.65258 -50.39027
v 12.04907 -42.47142 9.284467
v -7.964945 -22.60839 18.20246
v 6.171762 -63.42849 3.706556
v 30.9837 -67.69755 -17.43332
v 32.1005 -67.19967 -18.54109
v 32.65873 -65.9361 -17.9251
v 11.21319 -77.16026 -2.183845
v 21.48771 -43.46198 2.221762
v 20.89044 -43.74554 2.077137
v 20.39062 -44.427 1.158503
v 24.38816 -46.01807 0.4624066
v 23.61905 -44.4966 1.441755
v 22.42671 -43.97919 1.899096
v 23.00163 -46.53415 0.5016183
v 22.80601 -44.69915 1.338242
v 21.69343 -44.40644 1.444672
v 21.59225 -46.70359 0.7427056
v 21.89647 -46.31499 0.7217805
v 22.10178 -45.25916 1.045355
v 21.36765 -45.26882 0.9978342
v 21.01103 -44.74004 1.10955
v 20.95756 -45.64653 0.9000057
v 20.6262 -45.92395 0.9528221
v 19.89913 -44.90391 0.9812519
v 20.25447 -44.835 0.9420206
v 19.34853 -45.22677 1.147457
v 18.46458 -45.45809 1.663803
v -30.85821 70.46365 13.72101
v -21.02278 44.89998 19.8022
v -21.72521 45.27453 19.64391
v -22.75574 46.02527 19.37727
v -22.58242 45.3735 19.42749
v -23.24072 45.31081 19.28879
v -23.16592 44.44298 19.31343
v -23.90816 44.61485 19.15554
v -24.4408 44.2612 19.01508
v -23.05771 43.57522 19.29176
v -24.11396 43.19794 18.93925
v 58.5527 -39.90727 -51.3508
v 59.29974 -37.87551 -51.61984
v 59.7532 -36.43615 -51.80791
v 59.09802 -38.23368 -50.08877
v 59.61536 -36.5956 -49.56599
v -50.38926 42.30749 5.029887
v -12.48968 -43.2246 9.892002
v 33.60847 -71.50446 -33.61345
v 34.68039 -70.49681 -32.83346
v -35.78625 -72.71285 -33.75035
v 19.71356 65.83519 17.21633
v 48.50261 69.83818 -2.675882
v 33.32118 71.28127 10.77713
v 31.66625 71.54748 11.8282
v 32.21124 70.87252 11.56225
v 31.02069 70.47946 12.29026
v 31.50907 -41.90264 -0.2119949
v -9.11028 -21.58025 17.89856
v -8.652359 -20.78805 18.3365
v -8.88566 -19.82838 17.9349
v -9.213229 -19.76945 17.5723
v -9.784116 -20.0507 17.38809
v -9.756192 -20.97031 17.426
v -10.22637 -20.56234 17.33892
v -8.497493 -22.16796 18.03721
v -9.220724 -20.95824 17.8072
v -9.57547 -21.46395 17.54717
v 63.84125 -14.91441 -46.7266
v -23.5283 -43.27 3.023357
v -21.89448 -43.80272 2.282342
v -22.54418 -43.21241 3.51404
v -22.06539 -42.67062 4.935015
v -23.29856 -42.66938 4.295649
v -23.39174 -42.11692 5.200742
v -24.42836 -43.76543 2.149747
v -25.13153 -42.87947 3.118862
v -24.35651 -42.4684 4.059414
v -25.85648 -40.47855 5.511674
v -29.44975 52.08614 16.34247
v -29.25637 52.82439 16.31905
v 28.12088 -34.55279 4.33403
v 21.81509 12.66109 3.933764
v 21.28785 12.99059 3.888787
v 20.83339 12.2126 3.888397
v -4.812516 -81.06257 -2.300174
v 37.62809 71.39085 7.586516
v 37.20571 72.62888 7.689045
v 51.04367 39.09484 1.121278
v -56.50827 62.54058 -8.352762
v -55.99934 63.07969 -7.707131
v -18.04812 -42.817 7.353268
v 16.65958 -20.61661 8.511131
v 15.3296 -21.25912 9.10591
v 15.53985 -20.53573 8.960045
v 14.6451 -20.85393 9.568549
v -12.30443 -83.99415 -11.3517
v 27.32677 -46.12405 -0.3526378
v 26.83803 -47.22469 -0.7785891
v -0.3339394 8.307259 24.76793
v 52.98805 38.44535 -2.156898
v 53.0659 39.64147 -2.483282
v 52.57364 38.41536 -1.326715
v -45.72552 -58.92354 -25.06899
v -48.04329 25.42469 -2.780278
v -49.02366 26.17964 -2.546529
v -48.4417 26.06343 -2.361111
v 59.16548 -35.57628 -42.82665
v -61.59976 56.72511 -16.49931
v -61.97067 56.03407 -17.12821
v 29.77196 -66.22482 -14.28
v 6.636721 58.46223 20.79963
v 13.68987 51.67001 20.68514
v 16.12357 51.24988 20.1997
v 17.86266 51.86286 19.72849
v 15.58522 53.08941 20.16938
v 18.18125 57.50536 18.83937
v 16.16707 58.35087 19.20508
v 17.82833 56.25828 19.13395
v 14.06119 55.90148 20.10249
v 15.8878 56.86343 19.52853
v 14.61775 56.92505 19.82182
v 16.62273 67.41583 17.84596
v 15.48477 67.35756 18.11123
v 14.66685 67.29896 18.30334
v 13.47931 66.37595 18.69946
v 16.91346 65.35566 18.05733
v 14.26283 65.3888 18.66667
v 15.7104 64.9725 18.39194
v 13.04721 56.83923 20.15486
v 13.36482 61.96725 19.26917
v 13.06223 64.0906 19.08575
v 11.98597 58.23961 20.12984
v 10.30876 53.92789 21.0041
v 11.65586 56.12206 20.51966
v 9.252142 55.48266 20.95171
v 10.52767 55.0803 20.83362
v 9.838621 56.7771 20.69626
v 8.341339 57.57502 20.76175
v 8.506092 62.18359 20.07293
v 7.493309 63.36601 20.05247
v 5.634781 62.17824 20.41617
v 7.988311 60.44992 20.39388
v 9.440619 59.80079 20.29093
v 10.13917 58.20441 20.41437
v 11.0906 63.83265 19.45406
v 9.078951 63.50546 19.82386
v 10.22684 60.69888 20.04443
v 12.13711 62.58562 19.42955
v 9.91328 62.25526 19.85378
v 12.46904 61.13332 19.58613
v 12.64574 58.97641 19.88835
v 18.14124 66.09138 17.65495
v 13.70529 59.67958 19.57627
v 13.75099 58.42876 19.74103
v 14.91174 58.40436 19.48271
v 14.90158 59.53332 19.31932
v 15.212 63.54594 18.67033
v 16.24776 60.06952 18.90351
v 16.40935 64.08767 18.32292
v 15.34408 61.52076 18.92095
v 18.23773 64.38644 17.80898
v 18.83997 62.92889 17.82337
v 17.51948 62.9692 18.20664
v 17.3162 61.2944 18.47011
v 18.64258 61.01016 18.13173
v 19.46025 60.45501 17.95716
v -9.107388 -44.29974 10.95361
v -9.282139 -43.79126 11.06606
v -8.934539 -44.2405 11.00741
v 12.62477 -22.65515 10.5509
v 57.06707 -43.03862 -46.77756
v 16.71999 -79.04997 -9.001191
v 45.58229 -50.87235 -21.90936
v 17.49062 -79.26572 -10.51556
v 17.12144 -80.02148 -11.61132
v 17.81447 -80.01058 -12.95199
v -35.75601 76.1422 10.18505
v -12.86009 -18.01493 21.99986
v 11.05699 -78.77631 -3.404996
v 31.78793 -61.54642 -12.745
v 60.27446 -34.13943 -48.18641
v 60.56294 -33.23232 -48.90128
v 61.20118 -29.43682 -46.24947
v 60.68031 -32.34704 -47.90183
v 61.31211 -30.34682 -49.64615
v 60.97693 -31.34552 -48.40373
v 61.16182 -30.12004 -47.20964
v 60.40705 -33.14865 -47.15723
v 60.84471 -31.03882 -46.13813
v 60.48703 -31.96087 -45.08511
v -26.64282 34.02668 12.84737
v 21.41512 -78.07629 -16.32732
v -34.92057 13.85259 3.121909
v -35.20029 14.42271 3.186376
v 17.12922 30.38342 11.56003
v 16.29294 31.19991 12.93957
v 14.85989 31.3769 13.8588
v 13.63814 29.21788 11.81698
v 15.55701 30.26477 12.07914
v 13.9839 30.04642 12.63317
v 30.26107 -64.16431 -13.1644
v 24.46165 -44.66013 1.23253
v 30.28541 -31.96619 3.548875
v 50.68413 -53.80568 -40.9748
v 51.01378 -53.65832 -42.70468
v 51.89973 -52.23112 -42.57028
v 51.5505 -50.79994 -36.47163
v 51.59204 -52.39146 -41.09315
v 49.52437 -54.99958 -38.72975
v 52.45829 -50.66908 -40.24536
v 51.7119 -51.60739 -39.1097
v 52.18529 -50.47887 -38.28891
v 50.55879 -53.4798 -38.97198
v 50.04332 -53.86598 -37.65117
v 50.8233 -51.98931 -36.22878
v 49.78682 -53.77123 -36.28484
v 16.37955 14.62331 4.017832
v 16.42653 16.29786 3.879858
v 56.13727 57.78547 -10.95645
v 56.23602 58.42033 -11.19513
v 55.78946 59.31441 -10.58287
v 55.14647 61.50602 -9.903311
v 54.74646 62.39915 -9.41782
v 54.27705 61.6987 -8.458212
v -16.55406 75.46049 17.33064
v -16.42816 73.8811 17.67178
v -32.97545 -74.4827 -28.373
v -43.76138 39.62205 10.33916
v -44.9686 39.45522 9.520974
v 48.7729 -55.2427 -36.03831
v 20.07021 -79.00533 -15.60153
v 59.31689 -37.18508 -48.3633
v 59.88799 -35.34503 -47.80578
v 59.91895 -34.40085 -45.67759
v 58.97131 -37.12554 -44.62453
v 59.33797 -36.57005 -46.36791
v 59.66507 -35.48561 -46.19567
v 30.39707 52.25208 14.42197
v -63.75332 54.19839 -20.82076
v 38.47972 70.86372 6.996806
v 29.99207 -72.77072 -24.47995
v -1.791888 -76.95337 1.487538
v -0.5952426 -77.65518 1.030914
v -0.2584314 -76.72942 1.67933
v 36.6995 65.02818 9.046615
v 36.578 66.44389 9.028293
v -3.086285 73.18529 19.15259
v -4.746069 71.60268 19.38427
v -2.424142 71.77635 19.44156
v -3.910865 71.09202 19.52106
v -5.181785 -48.78339 12.5555
v -4.270392 -48.53454 12.58995
v -0.8571886 -75.02554 2.645462
v 1.024375 -75.94796 2.102492
v 3.418147 -72.69479 3.290978
v 4.846526 -73.79964 2.538383
v 3.578626 -74.30363 2.621923
v 2.144844 -74.40865 2.809608
v 1.069117 -73.63109 3.260615
v -1.131204 -72.08948 3.844707
v -9.379306 79.08443 17.37139
v -9.744921 76.09129 18.07827
v -9.089501 77.4976 17.80846
v 13.82664 49.61189 20.82612
v 12.31315 50.3026 21.04786
v 15.56646 49.49677 20.47212
v 12.40609 48.7051 21.13228
v 13.70847 46.67314 20.93224
v 15.25233 47.19391 20.63056
v -22.64629 44.84765 19.41433
v -23.7953 41.92301 18.80981
v -22.12975 42.76456 19.40516
v -20.93992 38.76608 18.38367
v -22.18276 41.27816 19.10846
v 50.17499 -32.38131 -15.29986
v 11.93977 -18.83281 19.73491
v 12.36811 -18.68624 19.53037
v 11.65051 -19.2926 18.84752
v 11.97759 -19.40258 18.41024
v 15.91448 -44.91443 3.154216
v -15.1968 75.43098 17.56019
v -38.20613 74.28047 8.894372
v 21.34364 -58.00919 -2.026995
v -46.79556 26.51645 -0.8196655
v -0.5709529 -58.57381 5.619663
v 1.160517 -57.37329 6.154031
v -1.424428 -55.47879 7.806356
v -1.242942 -56.96223 6.495258
v -2.592014 -58.80041 5.605134
v 61.8909 -27.56336 -49.03516
v -7.101909 -40.52052 15.96934
v 14.6202 43.60468 20.59884
v 14.09163 44.53714 20.7763
v -22.60745 74.40624 16.28185
v 13.21854 -42.66491 8.295418
v 64.83009 -8.363285 -45.56828
v 12.54556 -9.24412 17.49185
v -23.12512 56.631 18.25954
v -23.4562 55.39511 18.33946
v -24.17925 56.53515 17.90558
v -16.32555 -83.12788 -12.90558
v -7.774703 -44.58989 11.22418
v 37.91623 -65.38406 -26.5177
v 57.4039 -41.97364 -45.822
v 56.29554 -44.20614 -44.15461
v 57.59383 -40.99464 -44.21033
v 40.1148 15.86415 -0.271957
v -46.73732 -62.78846 -41.56147
v 61.78661 -25.65564 -44.79089
v 61.92335 -25.89314 -46.07289
v 7.859092 -54.67349 7.766798
v 9.337379 -55.13845 6.786258
v 20.51929 12.98391 3.885549
v 19.77865 14.03676 3.902724
v 19.09484 14.45018 3.918774
v 7.38503 -14.12619 29.89708
v 48.32241 -56.92594 -39.32405
v 14.41354 -18.16468 15.93896
v 31.53308 10.62177 2.986025
v -58.8011 -46.21641 -52.23188
v -60.24996 -43.15529 -53.11376
v -60.15632 -43.23874 -47.58209
v -59.77074 -44.29686 -49.44611
v -60.75037 -41.80685 -47.40789
v -60.55574 -42.48737 -49.79372
v -61.32598 -40.52685 -48.38915
v -61.42798 -40.44541 -50.35007
v -60.90311 -41.67028 -52.17984
v -61.48871 -40.10252 -53.40599
v -62.02785 -38.83801 -51.28158
v 3.863286 -30.61978 17.20757
v 4.496852 -31.91074 17.05048
v 3.414973 -32.1736 17.32509
v 2.528824 -30.84353 17.47414
v -4.493344 -5.885014 32.77234
v -3.7943 -8.154605 34.15345
v 23.74698 -50.55041 -0.7685066
v 50.16639 -52.58154 -35.02257
v 24.58294 -77.64581 -26.61191
v 25.48135 -77.17522 -28.16106
v 25.78671 -76.67001 -26.135
v 27.05521 -76.0753 -28.71492
v -55.50633 66.27466 -7.643573
v -0.4291648 56.411 21.41045
v 31.70393 -68.72346 -19.96333
v 60.35682 -25.90416 -37.38968
v -1.977695 51.57069 21.87399
v 58.81253 -36.12289 -41.66762
v -23.8138 -80.03287 -18.35083
v -40.67586 48.51376 10.57856
v -19.42751 -43.58756 4.430856
v -18.7502 -43.18537 5.651749
v -17.81244 -43.21462 6.160152
v -17.58042 -42.99865 6.681504
v -19.55844 -43.29995 4.853208
v -20.92629 -43.0064 4.776689
v 13.53433 25.59636 7.931695
v 14.0709 25.81252 7.853495
v 14.87704 25.89763 7.656624
v 15.25654 26.5662 8.143585
v -34.50314 39.75064 14.77858
v 10.94284 -9.800019 22.58647
v 36.03783 -64.75172 -21.84659
v -1.652552 10.85181 23.63968
v -2.839887 9.984469 23.89369
v 11.48591 38.81936 20.20593
v 23.72481 -37.62579 6.052487
v 36.40812 12.43631 1.656417
v 36.16258 13.24804 1.907383
v 34.87328 13.33835 2.789146
v 34.96425 12.9106 2.316695
v 55.35864 60.04469 -10.00173
v 55.73777 -44.09239 -40.37357
v 8.890487 -82.03555 -6.211192
v 9.323503 -81.33702 -5.324985
v 11.49981 -81.34984 -7.039904
v 12.73671 -80.42002 -6.609824
v 10.32007 -79.89015 -4.09424
v 10.86967 -80.70157 -5.511412
v 11.88097 -80.6881 -6.271566
v 20.65045 7.973005 4.271965
v 19.21173 8.165861 4.609682
v -32.05676 -75.0825 -27.38316
v 32.505 9.232712 2.496679
v 33.62794 9.08267 2.185947
v -53.0163 65.80837 -4.098829
v -53.06823 67.53501 -4.582407
v 21.86202 57.20153 17.63946
v 0.08331661 12.64118 22.58317
v -28.1687 -47.80671 -0.2971227
v 66.03111 -0.0881895 -42.71346
v 36.2165 71.57797 8.698281
v -16.07036 -19.79877 16.53923
v 31.08273 -30.73899 3.431058
v -18.45546 21.35237 2.852742
v -18.6657 21.12598 2.437348
v -19.82693 19.1733 2.8591
v -18.56396 19.67867 3.034362
v -18.00979 21.67309 3.414593
v -17.7144 20.77555 3.445908
v -17.59134 20.06542 3.52687
v -31.84635 69.46603 13.33517
v 58.58263 -38.8246 -46.05059
v 58.79279 -37.96809 -45.51683
v 11.39528 -20.56155 16.80439
v 11.30253 -20.69488 15.93697
v 13.21408 -19.42408 16.69879
v -54.46953 61.4458 -5.263365
v -2.268824 -60.76747 5.099282
v 57.15839 -42.03374 -43.86125
v 57.5662 -40.47404 -42.63744
v 2.576697 40.36596 21.61344
v 12.18893 -77.3866 -3.010574
v -10.03876 -44.45646 10.81542
v -11.03589 -44.15826 10.42266
v -11.47373 -44.74763 10.41886
v -2.81306 -42.38242 15.01643
v 35.78445 -61.56685 -17.71688
v -6.240037 -67.76688 4.421656
v -45.9087 28.51026 2.447098
v -45.26319 27.9524 1.818914
v 32.73093 -59.96391 -12.49108
v 14.20585 -21.63622 9.711267
v 13.74011 -20.95487 9.968645
v 13.88413 -21.66549 9.816602
v 13.43542 -21.45355 10.059
v 1.348785 -42.22839 14.81564
v 0.9469407 -42.90325 13.94555
v 3.203467 -43.11129 12.80997
v -34.5337 33.05552 10.39943
v -34.4772 33.50362 10.66893
v -33.80263 33.60657 10.8701
v -35.30602 33.55279 10.48694
v -32.92752 34.30015 11.54896
v 13.07965 -45.07715 5.646498
v 12.37609 -44.87684 6.141422
v 13.14801 -44.67986 5.411433
v 0.6851941 -71.28962 4.042909
v -0.5523776 -70.12819 4.36118
v -0.5224399 -71.01122 4.157652
v 63.63026 -12.96663 -43.01756
v 30.42548 -68.25351 -17.22178
v 30.54878 -66.73191 -15.77125
v 49.33922 68.7259 -3.32694
v 49.88202 69.58121 -4.297172
v 48.8358 70.6122 -3.308562
v 49.46978 70.26385 -3.98491
v 38.21286 -66.68909 -30.43784
v -22.29381 -21.68748 7.990754
v 53.70416 39.44836 -3.685006
v 53.7275 40.0347 -4.021732
v 54.05598 39.28025 -4.444633
v 54.23189 39.87001 -5.083108
v 63.0801 -20.48519 -47.63792
v 42.45145 -62.77782 -33.01574
v 41.72662 -63.71811 -33.28814
v -26.99389 -78.6437 -24.44293
v 4.825955 -72.42289 3.032223
v -4.232958 -45.27683 11.75533
v -4.283641 -45.52844 11.76994
v -6.783797 -44.75589 11.49028
v -2.709831 -44.40175 12.43186
v -3.659557 -45.13713 11.89138
v -5.043481 -44.85606 11.78509
v -4.211103 -43.76986 12.7064
v -5.867032 -43.04316 13.15862
v -7.319243 -44.27423 11.5282
v -6.711391 -43.645 12.18582
v -7.84728 -43.24755 12.16932
v -7.009871 -42.88053 13.03837
v 14.21542 -79.59736 -6.931294
v 14.11109 23.99329 6.389987
v 14.21443 24.59963 6.880993
v 13.51056 24.17565 6.699316
v 57.4724 -20.77203 -23.04372
v 42.64186 -63.81027 -41.0177
v 43.53349 -62.91283 -41.72557
v 33.88789 48.64849 13.12337
v 8.818397 -13.08412 28.46397
v 55.71751 -44.75912 -41.84739
v 57.12452 -41.31913 -41.92327
v 18.34179 -79.08023 -11.57415
v 15.31928 -44.761 3.619501
v 15.33712 -45.08036 3.743334
v 13.85108 -44.59859 4.802695
v 13.88025 -44.92955 4.927497
v 16.02279 -45.76963 3.573971
v 14.52705 -44.86243 4.316055
v -7.804081 -42.08015 14.11591
v 31.72943 69.7906 11.95121
v 31.13812 69.35459 12.28948
v 31.12922 67.95615 12.43363
v 31.82582 67.91771 12.01266
v 32.95082 70.38284 11.14515
v 32.61913 69.97489 11.40904
v 32.4852 68.87661 11.56736
v 33.72751 69.9921 10.72291
v 33.09406 69.73958 11.12243
v 33.4553 69.0749 10.96877
v 33.22176 68.05244 11.18427
v 28.87724 -71.17133 -18.36085
v 29.03135 -71.84618 -19.76016
v 28.59369 -72.6121 -20.33577
v 26.3978 -76.00884 -25.07542
v 26.5495 -76.23502 -27.10448
v 29.89072 -72.53207 -23.36441
v 29.44971 -72.13905 -21.30328
v 29.33072 -73.83932 -26.26668
v 28.71008 -73.71684 -23.84329
v 27.74322 -75.23194 -26.708
v 27.8868 -74.89211 -25.60498
v 28.51043 -74.13197 -24.72818
v 29.12946 -72.9125 -22.40204
v 27.84756 -74.18816 -22.79381
v 27.3201 -75.08255 -24.27427
v 56.78382 -39.77112 -37.6494
v 2.14667 -18.40984 31.21782
v 0.4975564 -18.98835 31.37414
v 0.6316662 -17.1128 33.44845
v -1.028396 -19.80411 30.84494
v 0.6990507 -20.04516 29.11983
v 8.746399 -80.19441 -3.477144
v 41.58279 -58.082 -22.9087
v -33.01402 69.8894 12.66966
v -6.277169 -45.16259 11.62547
v -6.509668 -45.75121 11.60263
v 14.82144 -17.60839 11.2178
v 42.21743 -64.10743 -38.82832
v -31.29375 52.54691 15.35738
v 60.46021 -10.81968 -25.41298
v -12.0811 -83.14134 -8.10245
v -61.23444 56.97235 -15.79163
v -17.23301 20.26423 3.734252
v -16.86756 19.10803 4.070773
v -16.67266 19.57784 4.13843
v -37.64996 -71.02746 -32.84545
v 14.73295 -16.86731 16.29965
v 15.07156 -15.88693 14.82471
v -4.431079 -79.50582 -0.6180505
v -2.910732 -78.71972 0.1337688
v -4.435758 -77.54823 1.049881
v 28.84196 -66.24456 -13.19089
v -31.56823 39.813 15.69711
v -29.74454 41.48408 16.98784
v -29.75279 40.57563 16.56005
v -31.02542 40.81176 16.34196
v -10.62261 -42.45105 12.10542
v -11.36053 -43.26588 10.54354
v -30.68241 34.24972 11.98941
v -30.90815 34.89487 12.4786
v 1.057772 -51.88469 11.72786
v -0.4618949 -53.79754 9.718175
v 0.507794 -54.7258 8.462695
v 17.40226 39.33987 19.2409
v -50.94802 46.16484 2.015438
v -57.38444 39.47971 -5.543805
v -56.93221 39.23329 -4.45617
v 43.24664 -63.04246 -38.88441
v -65.03806 -28.38443 -52.49524
v -39.51473 49.07382 11.19234
v -49.00534 41.53258 6.476163
v -49.25771 42.28317 6.166321
v -49.66706 41.97317 5.838554
v 17.80665 -78.30531 -9.391646
v -21.17417 42.63531 19.53408
v -20.76029 39.82827 18.90289
v -41.85929 48.77052 9.630538
v 6.075321 -66.67187 3.555592
v 46.89951 -58.24673 -36.84011
v 47.1714 -58.28533 -38.34646
v 46.00562 -59.83134 -38.36751
v 45.23579 -61.03855 -40.01247
v -14.57491 -83.82767 -13.70105
v -15.52352 -83.15387 -11.70719
v -16.45652 -82.4424 -10.39022
v -15.18785 -82.95213 -10.5131
v -12.99534 -83.27955 -9.253233
v -14.25981 -83.54173 -11.61502
v -12.93387 -84.13207 -12.7476
v -15.24843 -82.50656 -9.150147
v -13.41397 -83.60526 -10.84242
v -14.0323 -82.64981 -8.252864
v 9.173321 -42.36604 11.03239
v 9.921518 -42.8522 9.94517
v -44.0252 49.9935 7.424451
v 42.51455 -58.03598 -24.53868
v -32.49701 78.96264 11.10323
v 53.19762 -48.42604 -37.95471
v -39.75128 74.85399 7.616868
v -40.51994 75.56965 6.799607
v -41.28392 75.42445 6.207082
v -40.83638 74.58398 6.790797
v 47.04732 -27.96786 -8.163902
v -56.01606 65.00523 -8.014089
v -56.21202 64.51144 -8.22712
v -56.05797 63.57332 -7.909917
v -56.32604 64.06821 -8.375463
v -55.33369 65.13219 -7.102838
v -55.71422 64.24248 -7.487766
v -54.81108 63.66819 -6.108072
v -10.39199 -24.6033 15.84515
v -12.0684 -23.88332 14.41607
v 41.86111 17.98628 -1.887791
v 42.7261 17.11585 -2.526427
v 41.21217 17.81391 -1.380137
v 41.53772 17.3462 -1.538595
v 40.89655 17.15005 -0.9504773
v 41.19844 16.19914 -1.109583
v 40.5301 16.67041 -0.5835529
v 32.12786 61.94584 12.17558
v 62.74004 -22.31794 -48.09142
v -28.80233 13.42783 3.541556
v -20.76832 17.79034 3.280648
v 30.26526 63.94074 13.09716
v -54.34792 -53.32399 -42.9696
v 43.88732 34.4059 7.070577
v 62.12377 -26.29688 -48.52732
v 61.9128 -26.54109 -47.07222
v 63.41054 -14.61878 -43.4207
v 50.68338 41.91631 0.6226063
v 49.84295 41.91353 1.832743
v 20.30981 61.30138 17.58069
v 35.39846 -41.05502 -2.867572
v 65.2198 -3.351967 -41.95007
v 65.22856 -5.713861 -44.87097
v 64.99383 -5.648468 -43.3549
v 65.24325 -4.152487 -43.21466
v 64.82233 -4.810197 -41.18207
v 64.45915 -5.744627 -40.02802
v 64.51357 -6.633738 -41.39825
v -26.85798 14.99336 3.769673
v -27.43297 11.71041 3.405777
v 45.47554 22.15144 -4.0814
v 45.14627 21.65303 -3.915029
v 14.63734 32.51545 15.36417
v 14.03303 33.49339 16.60896
v 55.15497 37.10405 -6.358004
v -63.70248 -33.68703 -52.39867
v 17.55366 -41.65081 6.968445
v 21.10905 -37.37832 7.491059
v 20.4698 -39.56479 6.907794
v 19.67501 -39.48232 7.421695
v 19.953 -38.29367 7.854452
v 17.54682 -39.97957 8.548913
v 18.07894 -38.31527 9.016314
v 18.62248 -38.77223 8.456817
v 18.92765 -37.57933 8.761794
v -7.646381 74.43069 18.64719
v -8.271288 76.62256 18.09006
v -11.44839 75.18523 18.10398
v -9.300524 74.81196 18.41796
v -10.08907 73.47042 18.59361
v -10.39948 72.27007 18.7788
v 23.4481 -77.27416 -19.71523
v 22.41361 -78.08611 -19.61773
v 22.32313 -77.79778 -18.21027
v -0.06702221 -60.73022 5.001791
v 3.401995 -41.6769 14.86339
v 4.790103 -41.735 14.33339
v 4.455792 -43.15712 12.19057
v 6.609789 -42.45178 12.30055
v 59.65662 -34.37807 -43.84922
v 41.48167 -64.74057 -36.74295
v -27.80425 -78.0588 -24.61072
v 50.0002 43.44237 0.837096
v 50.80823 42.64656 -0.01329892
v -1.68597 -24.2803 20.10191
v -2.942094 -24.56023 19.78998
v -0.2287103 -24.96154 19.3251
v -1.008965 -25.20233 19.31714
v -1.918079 -24.93816 19.55721
v 5.996269 -77.40292 0.213483
v 4.051079 -77.22492 0.9213958
v 5.251986 -74.95956 1.916557
v 5.191334 -75.90747 1.439449
v 6.401983 -76.05955 0.9595438
v 7.914531 -75.2326 0.811355
v -1.499683 -35.06158 17.1147
v -3.966714 -34.43236 17.22665
v 33.06789 -71.44839 -30.062
v 33.67787 -71.15075 -31.37862
v 19.05191 -79.25695 -13.65598
v 17.69445 -36.93487 9.706612
v -53.51057 57.56337 -3.514056
v -53.5129 55.79362 -3.34793
v 64.38998 -8.10311 -42.48963
v 63.92673 -8.073593 -39.65319
v 41.52708 -59.6482 -24.81652
v -8.277898 -40.12798 15.94633
v -24.69092 32.49533 11.83434
v -23.77959 32.55809 12.08434
v 13.85039 47.58171 20.91762
v 12.69837 46.19469 21.10657
v -19.622 44.07949 20.02349
v -25.79499 -37.61388 7.058524
v -25.15186 -39.62925 6.5274
v -24.88706 -37.81848 7.538994
v -24.6237 -38.85987 7.229903
v -20.26277 -42.97538 5.825026
v -21.01283 -40.87103 8.451511
v -21.57938 -42.58144 5.659847
v -22.28999 -41.55616 6.766751
v -23.99276 -41.23009 5.9587
v 24.99702 -31.52863 6.244873
v 36.3536 -67.89753 -28.31008
v 36.61182 -67.9257 -29.1147
v 37.04245 -67.71983 -29.86448
v 37.40331 -66.66245 -27.96825
v 35.89977 -67.70152 -26.63754
v 36.52177 -66.70767 -26.0167
v 37.05261 -65.54807 -24.94138
v 36.13043 -66.07046 -24.02319
v 64.67998 -8.036537 -44.17947
v 64.09427 -10.02888 -42.73363
v -34.2063 -73.66243 -29.82154
v 12.53259 -10.69426 19.98256
v -14.73079 -9.488492 22.50746
v 18.79709 41.75995 19.50998
v 17.40584 41.65349 19.77931
v 16.57467 41.88341 20.00527
v 16.83805 40.21692 19.59145
v -54.05186 -53.98801 -46.5493
v 36.98234 49.44822 10.90895
v 41.30689 -59.2476 -23.90182
v 62.38339 -24.27685 -47.52925
v 62.5453 -21.77386 -45.19105
v 62.75748 -21.72577 -47.02406
v 63.6043 -15.7592 -45.8835
v 62.91124 -20.40497 -46.14133
v 63.57121 -16.666 -46.72511
v 63.2603 -18.46505 -46.60255
v 63.20714 -17.62209 -45.12458
v 62.82533 -19.51849 -44.6294
v 61.16534 -23.67634 -39.18035
v 61.48955 -22.31434 -39.61013
v 61.9468 -24.1268 -44.0332
v 62.54096 -19.79766 -43.07944
v 61.9021 -20.94121 -40.60028
v 62.19014 -21.35375 -42.66845
v 61.97337 -23.06571 -43.08623
v 61.15133 -24.52591 -39.84736
v 61.62607 -23.08463 -40.9883
v 61.47621 -24.80599 -41.84374
v 20.83099 -48.15352 1.064969
v 20.06986 -46.22771 1.150523
v 37.95288 -64.7108 -25.36309
v -2.005409 -73.06106 3.486135
v -0.397611 -73.18307 3.48071
v -2.257601 -74.50045 2.856423
v -2.433686 -75.74895 2.221314
v -3.251622 -73.51941 3.263361
v -5.034415 -73.40351 3.21945
v -5.166916 -74.21628 2.86869
v 34.60384 -70.36788 -31.62755
v 30.24433 -73.46165 -28.074
v 31.3702 -72.64252 -28.80932
v 33.27581 -70.58722 -27.29921
v 34.86586 -69.44793 -28.51003
v 30.8035 -71.74035 -23.64594
v 30.98916 -72.54619 -26.91131
v 32.50602 -71.09068 -26.50119
v 31.53636 -70.93521 -23.49865
v 30.85662 -72.21322 -25.2503
v 32.6117 -70.04987 -24.03324
v 32.69633 -70.50073 -25.30723
v 33.79195 -69.82112 -26.46168
v 34.36166 -68.88223 -25.54012
v 33.40004 -68.65869 -22.974
v 33.35369 -69.50206 -24.58692
v 33.96608 -68.75478 -24.36164
v 34.61473 -67.984 -24.26327
v 35.08435 -66.94071 -23.43155
v 7.721473 -64.79334 3.090847
v 7.265578 -66.53706 3.180418
v 10.24845 -64.70683 2.106955
v 9.834784 -62.3229 2.711689
v 9.230082 -64.83788 2.529648
v -24.27358 -80.17915 -21.76364
v -26.42212 -78.97321 -23.83894
v 30.26187 -47.59341 -2.392279
v -54.46278 62.9325 -5.451091
v 46.22629 -58.04624 -33.64956
v -2.803741 -36.3272 16.92481
v -22.91021 -67.93134 -3.847603
v -11.76741 78.39227 17.30053
v -13.26423 79.26437 16.88011
v 4.81183 -34.52547 17.07094
v -20.31556 -81.789 -16.32496
v 9.019771 -44.51258 8.60539
v 8.732487 -44.73191 8.870809
v 7.877161 -44.30875 9.331329
v 7.432974 -44.58706 9.655148
v 8.967732 -45.04202 8.863074
v 8.277527 -45.52675 9.613684
v 6.851336 -44.7369 10.02397
v 59.63936 -22.7478 -31.74003
v -10.38553 -80.30414 -2.537027
v -11.50625 -80.72409 -3.443974
v 5.02974 -55.57885 7.57329
v 25.84879 -56.04385 -4.267859
v -3.270602 70.00849 19.72509
v 41.33606 -56.72754 -20.91107
v 10.74734 -40.77046 12.4669
v -29.77645 -31.90394 5.86571
v 26.65231 -43.96346 1.16126
v 29.30094 -46.82889 -1.536141
v 28.88815 -45.78662 -0.7665517
v 30.85386 -44.27653 -0.946031
v 29.85274 -42.1397 0.7636377
v 27.90998 -44.56726 0.3475764
v 30.51401 -43.14102 -0.1564925
v -40.68774 76.21992 6.491521
v -41.25365 76.98573 5.70762
v -41.02331 78.5808 5.260315
v -41.40261 77.63501 5.316708
v -41.6454 77.96864 4.962956
v -41.9046 78.28252 4.628975
v -42.49818 78.13749 4.136597
v -42.79821 77.51482 4.108005
v -42.11755 76.97497 4.949233
v -42.0797 77.4827 4.78166
v 17.36657 -68.49921 -3.067456
v -18.89066 49.20858 20.20255
v -19.82742 50.20127 19.93477
v 28.01623 -37.11495 3.853206
v 28.52102 -35.73691 3.884808
v -4.461224 -54.94899 8.259051
v 23.96929 56.71366 16.88478
v 24.35202 56.34018 16.77698
v 24.45452 55.55801 16.85498
v -64.94908 -16.03416 -35.56012
v -65.3769 -16.38607 -38.21349
v 49.59059 -51.86157 -31.87305
v 4.153362 -50.64153 11.79832
v 3.941721 -51.48548 11.49125
v 3.414156 47.71264 21.98215
v 50.49945 -51.22404 -33.55364
v -34.01851 78.20551 10.51467
v -34.88384 78.5491 9.849788
v -35.25136 77.74702 9.93686
v -34.79256 77.27045 10.37213
v -34.72696 76.13808 10.79537
v -29.56343 -53.70548 -2.881203
v 10.19525 -21.87932 14.03003
v -63.08257 -35.81721 -53.16074
v -62.58263 -37.29662 -52.46766
v -63.24113 -35.22594 -51.31539
v -48.24401 38.66261 6.843164
v -23.03414 -80.67178 -19.70803
v -22.19088 -81.18055 -19.82162
v 29.7071 -67.80231 -15.63464
v 38.60555 45.96178 10.92319
v 39.36937 45.75283 10.50743
v 40.67372 45.81274 9.496264
v 4.110857 -79.73518 -1.20541
v 15.49973 40.4797 19.89481
v 14.18967 41.34722 20.40203
v 51.32806 39.83583 0.5493098
v 58.11757 -39.27394 -43.58488
v 58.54265 -37.63284 -42.75889
v -26.14666 -42.5935 3.179371
v -25.18021 -42.34122 3.868707
v -26.60446 -40.52703 5.091127
v -5.331574 -20.44642 26.06073
v -4.372412 -21.33587 24.64213
v -61.73122 -27.83185 -31.30466
v -21.74484 -80.98339 -16.02892
v -27.04573 -43.28639 2.153059
v -55.92867 -51.1452 -45.69798
v -29.26103 -34.65852 5.907233
v 12.76933 -58.46751 3.016176
v -1.361775 -71.29394 4.087234
v -4.550325 -71.06274 4.05212
v -3.076539 -70.87119 4.171572
v -2.118443 -68.81774 4.61434
v -3.808311 -70.01305 4.348113
v 40.74796 72.90996 4.581259
v 13.24303 -9.717536 16.11031
v 10.7384 -62.32207 2.375525
v 50.10637 40.66611 2.01508
v 49.31158 40.60465 3.174464
v 55.39466 -44.65087 -39.82977
v 41.19696 -64.02684 -32.33093
v 41.20221 -63.55602 -31.072
v -43.24179 47.55082 9.067226
v -42.28948 46.76809 10.13208
v -42.43922 47.56504 9.677928
v -41.35314 47.52016 10.45446
v -38.57221 -69.2933 -27.82407
v -18.17238 66.01181 18.38079
v -2.44877 -61.86629 4.992713
v -47.34002 77.26953 -0.3137956
v -47.70814 77.30148 -0.7983021
v -48.52386 76.63979 -1.449008
v -37.88803 -70.45064 -30.17151
v -7.059664 -18.96381 28.71568
v 61.34589 -26.25393 -42.50902
v -27.2013 70.06787 15.36632
v -0.4676857 9.683228 24.14631
v 0.4102349 10.27417 23.64883
v -44.75695 47.27162 7.99323
v 7.279798 -55.66756 7.045466
v 8.502798 -57.85885 4.976295
v 10.88495 -55.3031 5.912013
v 50.68947 64.79816 -4.067906
v 42.14735 73.16589 3.189537
v 41.34634 72.78437 4.035067
v -24.34038 75.64438 15.51729
v -25.23851 76.85042 14.95026
v -26.43401 76.26134 14.71655
v 37.46209 12.66853 1.187403
v -65.95801 -21.07344 -46.8656
v -6.545449 -51.84698 11.49156
v -6.130921 -52.35458 11.10177
v 6.3773 -78.73918 -0.9401386
v 7.676339 -79.63071 -2.301625
v 19.30975 3.920071 6.242835
v 20.31462 4.113101 5.645057
v -58.72481 37.63839 -8.43875
v 9.826684 -18.2795 22.26468
v 11.52089 -17.09308 22.6931
v 10.67865 -17.62673 22.87763
v 10.28635 -7.333354 20.89875
v 12.00496 -20.09106 17.5498
v 12.61295 -18.8971 18.79888
v 14.03784 -18.5849 16.25716
v 13.44041 -18.56056 18.14522
v 13.67849 -17.16421 19.63125
v -52.86127 -55.1015 -40.43355
v -54.9579 62.36678 -6.053776
v 5.809589 -57.19992 6.047689
v -10.80519 -21.63956 16.93631
v -11.54447 -21.50613 16.6679
v -11.90665 -21.86453 16.04704
v 41.85786 -29.8888 -3.36341
v -28.71701 -77.71455 -27.41649
v -27.92043 -78.13706 -25.80348
v -50.23494 26.50766 -2.873403
v -57.08966 42.99054 -6.351359
v -6.045585 -49.20922 12.51628
v -17.70405 43.78436 20.32685
v -18.57277 43.74789 20.17804
v -18.51106 43.13916 20.1111
v -19.73595 42.12688 19.78446
v 30.98282 62.90083 12.77553
v 33.14552 -66.83537 -19.82837
v 32.49625 -67.77981 -19.96449
v 44.76451 45.65835 6.012887
v 43.95454 47.06165 6.166462
v 1.352324 3.886038 26.35049
v -0.3608688 3.427694 27.1713
v -21.15994 40.94052 19.21555
v 25.85788 -0.3328724 4.920074
v 25.14804 -76.59753 -23.02549
v 26.80458 -75.16521 -22.92638
v 26.88015 -74.6825 -21.21118
v 17.571 -21.32283 8.237967
v 31.55471 3.035363 2.658118
v 56.91279 -41.10076 -40.2897
v 56.15125 -38.30592 -33.47602
v 55.97671 -40.06859 -34.86683
v 58.2233 -34.25911 -36.4921
v 56.53028 -38.61777 -35.05477
v 58.36254 -32.5618 -35.26317
v 57.07827 -34.46879 -32.59864
v 57.50753 -33.64016 -33.24993
v 58.01969 -33.88982 -35.34227
v 57.38124 -35.39588 -34.53798
v 56.80639 -37.2227 -34.39774
v 57.07 -36.41372 -34.47433
v 57.55969 -36.23758 -36.1013
v 57.13362 -38.65799 -37.47581
v 56.86781 -37.65265 -35.04903
v 57.65333 -36.68113 -36.95329
v 58.3479 -35.28849 -38.14268
v 57.67332 -38.06929 -38.8778
v 58.33896 -36.24273 -39.37612
v 58.25285 -37.5647 -40.90845
v 58.04553 -38.77312 -41.93037
v 57.39148 -39.49752 -39.83904
v 57.37223 -40.13202 -40.91978
v -60.15993 -43.05738 -46.24189
v -1.078679 44.94931 22.09179
v -51.13668 72.69832 -3.287825
v 24.2568 -21.08766 6.714522
v -25.38949 75.75755 15.1583
v -25.94663 74.76907 15.16882
v -26.43502 73.57175 15.2102
v 41.87179 -62.39149 -30.25974
v 39.38462 -66.2 -33.14966
v 40.1875 -65.3717 -33.00522
v 39.1879 -66.07592 -31.80569
v 40.07686 -64.99323 -31.46555
v 39.19695 -64.32335 -27.41132
v 40.63592 -64.06745 -30.68912
v 40.33516 -63.28791 -28.20147
v 39.70079 -64.65297 -29.42579
v 31.35815 -66.7093 -16.86379
v 32.81516 -68.21848 -21.14933
v 34.2375 -67.6805 -23.00673
v 35.62739 -65.77323 -22.61831
v 33.50586 -67.12597 -20.83822
v 34.42333 -66.84428 -22.09468
v 30.57752 -63.0979 -12.6652
v 32.90641 -60.67323 -13.26773
v 29.98192 -65.1391 -13.64571
v 34.24292 -62.65319 -16.72176
v 31.18608 -63.84221 -13.96831
v 33.33046 -61.92926 -14.85929
v 32.70522 -61.89266 -14.03729
v 31.69085 -62.89194 -13.73288
v 32.39791 -63.66031 -15.30939
v 32.05392 -65.11305 -16.24834
v 34.86669 -60.86716 -15.80628
v 35.42243 -62.56122 -18.26469
v 36.92633 -63.88559 -22.22856
v 36.18892 -63.70741 -20.77644
v 33.19633 -64.79636 -17.52458
v 34.04295 -65.31398 -19.36821
v 34.34436 -63.50548 -17.75822
v 34.93326 -64.13438 -19.3674
v 34.97211 -65.4211 -21.00387
v 36.08514 -62.58688 -19.30851
v 41.29931 -60.475 -25.51767
v 40.58029 -58.41127 -21.56678
v 39.82571 -59.66267 -21.77701
v 40.82456 -59.00489 -22.71562
v 39.9015 -61.35991 -24.09908
v 40.61916 -60.60923 -24.4061
v 40.47254 -60.11711 -23.50515
v 39.63341 -60.91676 -23.0315
v 39.40881 -60.42715 -22.01761
v 39.43582 -63.61683 -26.67969
v 40.03241 -62.63072 -26.30383
v 41.31441 -61.06974 -26.45716
v 40.8628 -61.71278 -26.5493
v 40.60538 -61.26309 -25.30396
v 39.80382 -62.23263 -25.20358
v 38.51514 -63.82105 -25.07685
v 38.84023 -62.75615 -24.12323
v 37.76212 -62.69805 -22.09159
v 37.68755 -64.03294 -23.82338
v 38.67601 -62.27216 -23.1012
v 37.60944 -61.79599 -20.67842
v 36.83878 -62.32053 -20.10933
v 38.49718 -60.54836 -20.65401
v -27.65278 51.46458 17.21882
v -26.09933 51.96289 17.80447
v -24.90259 52.40778 18.18871
v -63.49316 -32.07789 -43.92824
v -31.35464 14.79847 3.69636
v -32.13784 15.13697 3.558766
v -30.53166 14.12186 3.65682
v -30.53589 12.738 3.344196
v -31.78662 13.9402 3.539573
v -32.88368 13.34044 3.174874
v -28.90011 10.70753 3.277706
v -32.17979 11.44141 2.951822
v -30.56986 7.544039 3.086344
v -30.1991 9.227713 3.132824
v -30.7827 10.51273 3.072046
v -32.11318 9.758639 2.813467
v -6.023432 59.7813 20.89062
v -0.9902542 -62.68195 4.957705
v 60.98962 -28.98088 -43.82782
v 60.7612 -29.21103 -42.62586
v 60.96201 -27.84426 -42.2569
v 60.19193 -33.2784 -45.60027
v 60.12286 -32.48231 -43.44727
v 59.13428 -32.92767 -38.94699
v 58.90736 -35.10118 -40.55043
v 59.29382 -34.60456 -41.99321
v 59.22388 -34.04457 -40.61053
v 59.58525 -32.70731 -40.69595
v 59.87169 -32.66158 -42.19742
v 60.33968 -30.99228 -42.54635
v 60.28656 -29.99107 -41.10471
v 60.04313 -31.25115 -41.30365
v 58.95218 -32.36754 -37.52718
v 59.61674 -31.71835 -39.64708
v 59.61177 -30.72465 -38.55367
v -27.34296 -37.33331 6.331812
v -25.85321 -35.90289 7.458127
v -26.02327 -34.55976 7.574501
v -52.82661 36.10398 1.712495
v -47.08517 77.61499 -0.1429561
v -47.21386 76.55499 0.07213043
v -46.50926 76.88556 0.7376123
v -8.01038 66.70281 19.89527
v -28.68685 32.64934 11.09262
v -53.67527 -54.04134 -41.25821
v -22.62846 50.79012 19.12034
v -47.87717 -61.37346 -37.7533
v 4.390032 -38.23526 16.73824
v 2.502367 -37.93248 17.04163
v 5.161712 -36.6823 16.79422
v 6.151052 -37.40057 16.39201
v -30.38133 53.73919 15.64423
v -47.68509 45.98648 5.994662
v 42.89633 -63.29835 -37.23014
v 44.72321 -61.34954 -38.12975
v 8.880197 -15.68443 26.99653
v -35.00714 -40.68118 0.7824301
v 63.65448 -4.363543 -34.30745
v -11.2668 66.62376 19.52342
v 27.72909 -71.52135 -16.78619
v 42.20636 -59.56064 -25.99734
v 42.42761 -60.08352 -27.24544
v 43.16006 -44.65256 -12.83721
v 4.555216 -71.43143 3.388226
v 1.942266 -14.45695 33.71632
v 4.198354 45.48788 21.92724
v -53.57755 -54.30167 -50.78613
v -53.91108 67.63007 -5.721024
v -54.10232 68.32951 -6.113117
v -54.55052 67.26052 -6.532455
v -54.80875 66.60095 -6.748348
v -54.66121 64.43156 -6.012746
v -53.69267 67.18893 -5.320563
v -54.32357 66.76231 -6.107576
v -54.77679 64.97331 -6.305344
v -53.96331 65.0787 -5.193292
v 59.39574 -27.27501 -34.54565
v 14.43978 -45.61105 4.827363
v 13.4843 -45.58893 5.581824
v 12.98502 -45.50288 5.916658
v 13.45228 -46.1893 5.891596
v 35.77291 -59.10859 -15.22165
v -21.83406 15.83784 3.536272
v -0.04162259 -0.7879077 29.56053
v 59.01867 51.16141 -15.8932
v -47.92638 -61.50413 -42.49353
v -48.89813 -60.34562 -45.21948
v 63.34578 -12.8434 -41.09444
v -50.7718 73.39146 -2.953359
v -53.38781 69.33772 -5.394417
v -51.62962 72.99899 -4.079159
v -54.29557 69.67118 -6.746216
v -53.65623 70.06463 -5.966954
v -52.80779 69.91647 -4.725575
v -52.87693 71.31594 -5.262113
v -52.41164 72.41819 -4.997957
v -50.69885 74.89083 -3.467461
v -49.35941 75.4586 -1.964769
v -49.91605 74.24066 -2.153315
v 28.44081 -48.20654 -1.894756
v 27.03536 -48.10526 -1.262177
v -9.637796 -25.60592 16.38689
v 3.376504 -34.71555 17.29304
v -4.936842 -78.29325 0.448055
v 28.44184 -30.77036 4.663675
v 27.96489 -33.7111 4.533569
v 28.48952 -32.01863 4.500721
v 63.0639 -14.53001 -41.14503
v 62.7902 -14.99792 -39.88269
v -25.69078 -29.21207 7.703227
v -30.02169 39.26471 16.05156
v -62.9002 -33.07037 -41.72732
v -56.18695 38.84384 -2.805947
v 41.03364 28.97813 5.206086
v -23.60245 73.63821 16.11587
v -24.6627 74.09247 15.73167
v -24.78826 72.66264 15.90042
v 64.23192 -10.95909 -44.88752
v 63.90664 -12.4137 -44.19952
v 63.69217 -11.71367 -42.15162
v 63.30763 -11.38426 -39.53238
v 63.78934 -9.646031 -40.48172
v 62.82768 -10.91846 -36.23106
v 63.38665 -9.832311 -38.50916
v 63.2578 -9.28231 -37.13845
v -19.06647 18.27099 3.417394
v 12.71951 -42.93287 7.97093
v 11.27868 -42.91665 8.865059
v 15.3011 -41.6618 8.588358
v 11.0189 -42.24682 10.31046
v 10.6228 -41.82483 11.26208
v 14.70917 -39.18233 11.05237
v 12.75826 -41.12317 10.80622
v 13.73161 -38.29318 12.01801
v 13.41191 -36.15764 12.69192
v 9.309035 -40.50206 13.4889
v 5.246244 41.4209 21.55167
v 5.671936 42.22854 21.60716
v 8.193324 -56.84753 5.781703
v 10.03035 -57.42682 4.778635
v -12.50105 -82.39595 -6.57509
v -13.82783 -81.60489 -5.874219
v 62.5973 -16.55879 -40.18836
v -63.62038 -31.22693 -43.34475
v -36.28675 -72.06879 -31.73183
v 6.415976 -25.53528 15.88374
v 4.333092 -26.00621 17.27546
v 6.764977 -26.80291 15.63253
v 5.083313 -26.29382 16.7953
v -43.67903 49.2025 7.997484
v -42.71879 48.19865 9.212865
v -42.72631 49.79296 8.570601
v -39.11725 -69.12759 -29.09565
v 47.50256 37.4123 5.098282
v 49.10545 39.98856 3.568583
v 47.66985 39.78773 5.165816
v 49.49326 39.04116 3.187321
v 47.34858 38.78228 5.405551
v -5.263013 -12.38508 34.72547
v 41.76468 71.69598 3.894299
v -10.18247 59.81486 20.55321
v -32.15248 -74.48928 -24.54164
v 15.8481 17.03124 3.830387
v 14.82775 17.98966 3.935286
v 15.60198 17.81414 3.698244
v 13.40871 18.20042 4.623137
v -27.62848 -35.3632 6.649981
v -28.10099 -33.35679 6.632966
v -27.68207 -39.94228 4.996133
v -26.49784 -39.67775 5.716771
v -26.39208 -38.59598 6.324992
v -25.42292 59.16183 17.06274
v 15.7003 -79.40684 -8.265553
v -55.48399 39.51253 -1.596345
v -54.98916 40.12722 -0.8415675
v -54.75732 36.94003 -0.6074522
v -55.03293 38.70651 -0.7941
v -54.0854 39.50141 0.7069888
v -54.61485 38.51635 -0.1362576
v -53.68151 36.39983 0.7608477
v -53.82306 37.52233 0.8394548
v 30.78236 -33.95694 2.859284
v 29.33826 -33.42821 3.788661
v 32.5677 -32.63082 2.155276
v 32.82 -33.93464 1.618475
v 29.34337 -36.72198 3.125186
v 30.46524 -35.5673 2.668043
v 32.98158 -34.88123 1.212571
v -62.35198 -37.76368 -50.06923
v 28.23748 -5.445122 5.488804
v 7.88862 -78.47352 -1.330281
v 7.989065 -76.33395 0.1749147
v 46.13501 -59.18088 -36.49731
v 46.40622 -58.31971 -35.08156
v 28.89257 -68.15204 -14.83224
v -30.62053 38.58702 15.56277
v -14.53521 46.16032 21.03131
v -43.50695 73.21846 4.830949
v -41.61203 79.03098 4.548817
v -42.03479 80.09026 3.677853
v -42.72567 79.95233 3.078902
v -43.06269 79.07741 3.146983
v -43.49405 78.19922 3.170017
v -45.03964 78.63055 1.452979
v -44.62693 77.73267 2.267483
v -48.38424 40.82344 6.975818
v -49.28868 41.17958 6.224069
v -49.19888 40.44592 6.235951
v -50.25091 41.73685 5.241488
v -6.321959 -77.96336 0.592546
v -51.39418 -57.17818 -40.27095
v 14.97701 -46.08778 4.585672
v 14.06305 -46.89514 5.650235
v -32.24354 55.04948 14.47277
v -19.70892 -43.79287 3.786167
v 9.422344 -16.83552 25.18207
v -59.84665 -43.53394 -45.04548
v -13.30219 -22.9528 13.42291
v -4.208861 -76.41504 1.797956
v -3.87749 -74.97333 2.583892
v -7.556005 -76.04834 1.687631
v -6.547726 -74.82734 2.449429
v -8.244317 -74.92515 2.143845
v 1.816449 -53.67881 9.746561
v 5.381042 -53.78871 9.406193
v 4.271383 -54.4586 8.818001
v 6.060947 -55.09153 7.865587
v 13.39649 -20.75126 10.18492
v 13.10802 -20.74405 10.50738
v 12.23872 -21.41676 10.9438
v 11.92099 -21.39465 11.40101
v 9.112493 -34.16823 15.20417
v 42.14508 -63.90909 -35.94611
v 44.66066 -60.91465 -35.87405
v 42.42479 -63.17006 -34.23251
v -44.88136 -64.44136 -35.41413
v -45.62936 -63.42683 -34.53903
v -47.19828 -62.10401 -37.30113
v -46.36348 -63.07512 -37.36868
v -46.71346 -62.31759 -35.38411
v -47.16229 -61.35262 -33.8471
v -48.34995 -60.07624 -34.84318
v 28.24046 0.07947004 4.050659
v 52.86493 40.47174 -2.480939
v -43.5776 74.15665 4.504208
v -47.85765 75.32805 -0.2135669
v -48.21503 76.09567 -0.9208667
v 5.870603 -44.65889 10.43061
v 4.400891 -45.10399 11.07602
v 27.55836 57.238 15.14655
v -18.09111 68.9399 18.0575
v -26.82411 -77.69552 -17.96343
v 34.98788 11.70649 2.101698
v 36.11755 11.39616 1.590955
v 34.82629 10.06123 1.842044
v 34.96381 8.187057 1.690513
v 29.19128 6.196699 3.074615
v -44.60078 -64.06791 -32.44543
v 56.28525 -21.98145 -20.78982
v -19.374 -42.86744 6.556757
v -17.59078 -42.65671 7.169579
v 64.63705 29.31457 -30.0106
v -25.12853 70.71148 16.01497
v 43.49911 -62.33288 -35.79139
v 46.34703 -55.9931 -29.85822
v 44.51096 -60.70478 -34.49755
v 43.74207 -61.1459 -32.93027
v 45.41348 -59.9254 -35.88073
v 43.02979 -59.28524 -27.325
v 43.38465 -61.1767 -31.88246
v 45.42914 -58.98756 -33.10772
v 44.53495 -59.57715 -31.71731
v 44.74406 -59.81234 -32.88694
v 48.79383 -54.23186 -33.74907
v 46.29221 -53.93103 -26.81236
v 46.90111 -57.0992 -33.73141
v 48.03801 -55.53326 -33.96246
v 43.66604 -57.56175 -26.18112
v 45.14183 -57.44028 -29.33192
v 42.07116 -61.34759 -28.65305
v 43.28591 -60.3098 -29.74365
v 43.90059 -58.69894 -28.37191
v 44.18101 -59.17031 -29.92993
v 45.00396 -58.45155 -30.7593
v 45.88273 -57.33173 -31.07386
v 45.13519 -56.07302 -27.18608
v 46.89943 -54.7243 -29.27195
v 46.23143 -55.09605 -28.20704
v 49.19586 -54.13094 -34.89933
v 46.83006 -56.31734 -31.78541
v 48.26005 -54.01271 -31.70297
v 49.43126 -52.91904 -33.32281
v -57.86676 60.17302 -10.19417
v -58.27215 59.86237 -10.82752
v 14.28324 39.33478 19.87849
v 19.16007 35.22848 16.45756
v 19.50972 37.32402 17.82721
v 17.58096 37.12453 18.12447
v 17.63755 35.89985 17.40713
v 14.89378 34.48642 17.17518
v 15.56563 33.20562 15.73029
v 16.52347 34.2523 16.43792
v 15.99597 35.79027 17.72206
v 14.86931 38.10468 19.31966
v 16.04427 37.16382 18.55724
v 12.42423 37.53077 19.61428
v -57.77767 -47.84337 -52.43242
v -56.89552 -49.37928 -51.84632
v 14.67642 -71.3042 -1.766762
v 66.45078 1.550896 -42.89415
v -43.65101 -62.63858 -26.25266
v -44.09826 -63.57796 -29.32574
v 6.421158 -13.39255 31.27784
v 7.60577 -12.67099 30.05716
v -32.18802 38.85844 15.10589
v 10.89826 37.94183 20.00958
v 9.951268 38.66196 20.44923
v -25.00183 60.6693 17.00447
v 9.220421 -76.02957 -0.2233924
v 7.779495 -76.93277 -0.1102963
v 10.76805 -44.78996 7.342054
v 10.11336 -44.64151 7.740667
v 14.18117 -18.88875 11.05463
v 14.17578 -18.9904 10.67531
v 2.472275 -19.62072 27.27665
v 2.238483 -19.70729 27.72587
v 3.26805 -19.09876 27.82507
v -38.45296 48.0782 12.28217
v -37.84537 48.78461 12.40141
v -5.361861 73.77363 18.95449
v 52.10899 40.75243 -1.170744
v 51.96861 41.54249 -1.359176
v 18.28259 6.828965 5.570679
v 45.23579 -39.14819 -12.06456
v 46.23185 -38.57917 -13.1319
v -5.21872 -40.96864 16.00897
v -4.280053 -42.23722 14.99503
v -18.23202 -82.56159 -14.62207
v -17.332 -82.7652 -13.20674
v -19.06663 -81.77596 -12.42986
v 16.81053 -56.9632 1.510607
v -39.59693 40.24527 12.8154
v 12.87506 -10.1169 18.01659
v 3.545751 -47.5426 12.04165
v 3.239661 -45.96534 11.72355
v 20.38415 6.794745 4.645715
v 18.79016 7.695431 4.921865
v 19.09813 6.483338 5.267976
v -65.01139 -28.15352 -50.82786
v -9.620605 -56.01421 7.034703
v 19.04842 -23.59604 8.039029
v 15.08573 -37.5118 11.32709
v 15.86079 -38.41999 10.49384
v 17.0872 -38.68643 9.565983
v 17.02657 -37.96039 9.849094
v 14.83504 -35.58673 11.75479
v 15.26828 -34.60367 11.47831
v 16.74517 -34.31629 10.56837
v 17.63189 -34.76017 10.02256
v 16.80608 -35.84729 10.46509
v 18.42081 -35.72789 9.471511
v -30.8625 -38.79334 4.063007
v 0.08516327 -68.53916 4.594373
v 59.87885 -26.43025 -35.78554
v 59.8635 -25.40927 -34.88972
v 60.29935 -24.84579 -36.2653
v 60.74744 -24.27457 -37.76143
v 60.29827 -23.64454 -35.2828
v 60.66849 -21.60629 -35.17624
v 26.10809 -74.73573 -19.21438
v 28.1378 -72.76049 -19.58649
v -25.9825 -79.10133 -22.52468
v -25.53833 -79.22408 -20.7473
v -26.69016 -47.69843 0.1748724
v -27.8941 -48.88704 -0.4250766
v -51.26581 41.83095 4.142451
v 61.48406 -17.76171 -35.66596
v 12.43051 27.94158 11.00623
v -16.3859 50.61336 20.68201
v -19.75259 16.48473 3.670244
v -21.0402 16.54703 3.537691
v -52.27832 65.66681 -3.10964
v 12.4389 -45.45013 6.353449
v 11.64806 -45.11133 6.898734
v 9.866899 -45.01564 8.166797
v -21.60987 -44.39428 2.259441
v 17.30378 13.33912 4.004889
v 17.76198 12.65397 4.072627
v 25.6222 64.7488 15.2748
v 27.69042 62.7022 14.47787
v -50.80883 -58.21262 -42.8583
v 24.36161 -71.77674 -11.72889
v 24.59399 -72.89896 -13.19066
v 26.68562 -71.68375 -15.17396
v 7.559429 -62.15588 3.511241
v 9.966818 -60.28878 3.315702
v 9.322409 -58.26257 4.502251
v 7.404199 -57.91857 5.216848
v 4.627485 -45.42052 11.2006
v 4.176901 -48.04614 12.05196
v 6.644196 -45.33726 10.42
v 5.069372 -52.26284 10.86522
v 6.834538 -50.6283 10.9742
v 4.957293 -49.70897 11.80058
v 6.982474 -49.72492 11.0511
v 6.919584 -48.2368 11.0881
v 8.421241 -45.70657 9.818908
v 6.285117 -45.94211 10.88943
v 8.480503 -49.70492 10.33556
v 8.696342 -48.60944 10.36012
v 10.06248 -46.56969 9.135497
v 11.71854 -47.18047 8.211267
v 11.21822 -46.22537 7.791834
v 11.4523 -48.56793 8.569956
v 13.04444 -47.01798 6.577724
v 13.7712 -47.31008 6.612772
v 1.726208 -58.31844 5.657126
v 0.5217918 -59.76944 5.137675
v 2.160722 -61.11913 4.751791
v 2.015773 -59.81023 5.062488
v 1.382056 -60.25315 4.958754
v 0.8967847 -60.80924 4.90965
v 1.112151 -70.05305 4.278186
v 2.215126 -71.90418 3.739588
v 3.291343 -70.52483 3.883871
v 23.75001 -73.25706 -12.23358
v 19.39732 -76.12263 -8.887544
v 23.70016 -74.10335 -13.13437
v 25.31625 -70.96904 -12.39103
v 25.08189 -69.7711 -11.20821
v 25.23583 -73.10258 -14.46309
v 23.83363 -74.72497 -14.20225
v 23.64181 -76.68346 -18.00426
v 25.05185 -74.15234 -15.66445
v 25.07257 -74.82533 -17.00405
v 21.89104 -77.29745 -15.04731
v 22.96458 -76.65984 -16.09501
v 24.10116 -75.56485 -16.30901
v 10.77872 -80.06519 -4.631723
v 12.92897 -79.30255 -5.364268
v 26.45848 -73.12413 -16.73066
v 27.02785 -73.20431 -18.07458
v 6.642437 -54.56439 8.243645
v 6.802922 -52.84115 9.756117
v 8.859732 -52.65776 8.966807
v 23.9463 -70.67255 -10.38669
v 25.26041 -62.85735 -7.478944
v 22.65777 -76.26437 -14.52674
v 22.68532 -74.64256 -12.02539
v 16.9054 -51.43596 3.869155
v 21.76614 -67.61491 -6.545633
v 20.44644 -47.20424 1.458902
v 24.65335 -50.21317 -1.139317
v 22.9907 -48.84126 0.02704271
v 24.43944 -49.20678 -0.7367362
v 23.654 -48.18587 -0.124269
v 22.41289 -47.52889 0.509946
v 21.24573 -49.00869 0.985193
v 22.73928 -51.43578 -0.4281622
v 11.57902 -56.24584 4.879384
v 14.82808 -54.72547 3.915532
v 0.2401786 -62.04453 4.883451
v 23.18268 -61.84559 -5.254709
v 25.42523 -61.4365 -6.856439
v 25.02218 -58.1259 -4.804683
v 22.58775 -59.77876 -3.791433
v 23.1663 -60.21793 -4.453183
v 24.51146 -60.11484 -5.444368
v 26.24297 -57.59538 -5.394147
v 13.59186 -79.51121 -6.202136
v 10.05599 -76.93777 -1.291987
v 10.82103 -75.81373 -1.020715
v 14.94199 -46.71905 5.54495
v -0.6338336 -67.00829 4.77844
v 27.28434 -57.81028 -6.266231
v 26.13564 -58.96278 -6.068379
v 11.56182 -49.95646 8.45082
v 10.45705 -48.9179 9.199737
v 10.09774 -49.63443 9.405874
v 10.28632 -53.7899 7.439431
v 10.54499 -56.05287 5.529291
v 12.52726 -54.93386 5.238479
v 10.34967 -54.77503 6.593814
v 11.32545 -54.4882 6.278705
v 10.76565 -51.89809 8.308842
v 13.29959 -54.01369 5.339163
v 12.98075 -49.6988 7.351515
v 12.22457 -52.13135 7.280961
v 12.83562 -52.94525 6.40176
v 13.83221 -52.94311 5.684873
v 14.54331 -51.54319 5.761973
v 15.69979 -51.65902 4.789385
v 16.4589 -52.67312 3.789813
v 15.32203 -48.15216 5.454142
v 14.67317 -50.13771 5.972516
v 15.85428 -47.69094 4.991743
v 15.94938 -47.48925 4.219349
v 16.77388 -49.12149 4.284099
v 19.75365 -46.63091 1.357827
v 19.19336 -45.94186 1.43825
v 17.8127 -45.96715 2.277805
v 17.00801 -46.42873 3.010068
v 16.66923 -47.1744 3.498307
v 16.28575 -48.47338 4.105406
v 19.12468 -47.01331 1.749526
v 17.87855 -48.17978 2.828942
v 19.18215 -47.82576 2.357
v 18.02072 -47.77201 3.140535
v 17.99407 -48.89745 3.255569
v 19.96743 -48.11518 1.823156
v 18.79878 -49.31602 2.624845
v 29.19501 -69.51019 -16.72238
v 28.54526 -69.73084 -15.96751
v 25.8731 -71.88908 -14.09532
v 25.93508 -73.01087 -15.5873
v 26.70201 -70.0403 -13.50459
v 9.128751 -72.31039 1.428348
v 18.42897 -76.12794 -7.732385
v 26.35299 -68.82042 -12.07029
v 27.74255 -69.05585 -14.10033
v 27.29164 -67.9397 -12.57877
v 28.29453 -67.55132 -13.5375
v 31.18863 -57.95425 -9.456916
v 14.08643 -77.76437 -4.818637
v 21.81139 -75.37975 -11.53137
v 20.33308 -78.24774 -13.77949
v 21.07867 -76.98611 -12.62745
v 18.9363 -77.76028 -10.27126
v 20.68151 -76.33434 -10.95438
v 23.57935 -72.08073 -10.90451
v 22.28298 -73.50651 -10.33214
v 22.89351 -72.94947 -10.68171
v 15.05669 -70.23942 -1.745785
v 15.99098 -68.37843 -1.959742
v 3.17621 -59.24329 5.192746
v 7.670701 -60.28123 4.024275
v 6.395446 -59.61555 4.585016
v 5.235329 -58.44621 5.328397
v 5.343856 -60.63347 4.397802
v 3.112854 -60.31953 4.836954
v 1.417584 -61.7634 4.780373
v 0.7131771 -62.91575 4.801762
v 1.938017 -63.65401 4.648602
v 2.874569 -62.86425 4.49978
v 4.148114 -60.27821 4.710122
v 2.686514 -61.86647 4.613078
v 5.628078 -62.37859 3.989912
v 11.70107 -63.52862 1.685918
v 7.007123 -74.76994 1.404241
v 8.542403 -73.6345 1.247545
v 6.568008 -73.40321 2.161271
v 7.652191 -72.95048 1.890126
v 3.841138 -64.27151 4.290872
v 5.465317 -66.22622 3.766441
v 1.079637 -66.32588 4.693471
v 2.975114 -66.51796 4.392661
v 3.753958 -67.20014 4.176875
v 2.928858 -69.49938 4.142911
v 6.244397 -72.67596 2.531917
v 4.667097 -68.11024 3.88594
v 5.98158 -68.12812 3.475096
v 4.733684 -69.53743 3.698807
v 5.335377 -70.70662 3.327914
v 6.646285 -71.47398 2.734114
v 6.885769 -69.5024 2.997451
v 7.222248 -67.6685 3.082485
v 8.969847 -74.54788 0.6591319
v 31.61825 -59.57763 -11.03103
v 30.52064 -59.60823 -10.07674
v 19.3809 -49.17838 2.224947
v 22.31259 -61.0178 -4.176099
v 29.24045 -64.99393 -12.69134
v 27.81913 -66.15084 -11.90684
v 14.74188 -74.88837 -3.321142
v 13.7003 -74.8327 -2.502878
v 12.84001 -76.03129 -2.527814
v 12.37777 -78.43627 -4.055494
v 15.64158 -77.16291 -5.714355
v 15.21629 -78.58228 -6.648471
v 16.7031 -78.42223 -8.111937
v 20.63137 -72.37572 -7.550653
v 18.10678 -66.79016 -3.094465
v 21.97135 -54.69751 -1.02729
v 17.60247 -77.02616 -7.616795
v 12.8519 -68.32117 0.2032076
v 20.43565 -75.27715 -9.448692
v 21.19451 -74.1883 -9.464272
v 21.41172 -73.12053 -8.918021
v 23.98846 -51.84159 -1.288914
v 23.14664 -53.54132 -1.35821
v 22.56809 -52.40869 -0.5849733
v 18.65904 -51.14494 2.533257
v 18.37584 -52.72577 2.254137
v 21.02543 -50.60715 0.8935051
v 21.41015 -52.57431 0.1387984
v 20.2424 -52.12193 1.062137
v 18.41635 -53.95549 1.722631
v 19.74288 -54.72961 0.4957936
v 20.28744 -53.75036 0.4769259
v 22.7127 -72.05788 -9.798332
v 10.19742 -74.72323 -0.0660321
v 12.74591 -75.1302 -1.944889
v 11.39948 -74.01609 -0.4864944
v 13.1005 -69.74164 -0.2629079
v 13.38593 -71.54621 -0.9352306
v 10.88688 -73.11139 0.199616
v 12.84919 -72.89045 -1.030193
v 11.93483 -71.75214 -0.02850662
v 8.545483 -66.85587 2.621373
v 7.38843 -68.44017 2.952717
v 9.876755 -66.44547 2.080911
v 9.14755 -67.45936 2.287065
v 10.82051 -71.59065 0.7375823
v 8.373588 -70.42207 2.245076
v 11.28973 -69.61752 0.8613753
v 10.23908 -68.33576 1.656692
v 11.12128 -65.51987 1.612663
v 11.60279 -67.80838 1.011372
v 13.71417 -55.68379 4.090506
v 14.56406 -56.36347 3.209935
v 15.0578 -53.88119 4.221092
v 16.38551 -54.04319 3.170875
v 15.93884 -55.3042 2.876802
v 24.07143 -62.99382 -6.524774
v 11.09131 -60.37631 2.897305
v 20.5793 -71.14673 -6.861581
v 17.74922 -74.53637 -5.829286
v 17.48472 -55.28729 1.848783
v 24.94576 -56.36057 -3.809883
v 23.58749 -58.11902 -3.755197
v 23.93913 -56.32909 -3.110023
v 23.3243 -54.81989 -1.998708
v 21.43893 -70.99012 -7.67138
v 16.52584 -59.72048 0.389084
v 13.82858 -68.66315 -0.4826851
v 20.03913 -60.80119 -2.396235
v 21.34068 -60.54143 -3.229217
v 12.14034 -64.62061 1.270335
v 11.54811 -66.16894 1.289548
v 17.04979 -67.72591 -2.575248
v 16.46713 -66.30206 -1.769545
v 14.90584 -68.55374 -1.20887
v 13.1263 -65.75795 0.5191554
v 12.96309 -67.25656 0.3328361
v 14.77149 -66.79453 -0.7125083
v 14.64695 -65.70425 -0.366664
v 13.4226 -64.21177 0.6726504
v 15.16664 -59.50718 1.304919
v 20.17211 -59.46352 -1.905708
v 22.31092 -57.27986 -2.407841
v 20.93246 -55.16669 -0.5282238
v 20.26369 -57.07106 -0.8720419
v 21.36884 -56.07356 -1.182384
v 18.40488 -55.92714 0.8987454
v 18.86895 -57.41773 -0.06846744
v 19.82185 -56.17678 -0.1752498
v 19.45538 -58.55201 -0.9749785
v 17.92608 -58.32198 0.1358981
v 13.12626 -57.54572 3.345683
v 16.41589 -58.58577 0.9764584
v 14.08492 -58.41148 2.381064
v 15.90269 -62.88562 -0.4009943
v 14.16351 -59.13331 2.013648
v 13.07631 -59.42515 2.429743
v 12.569 -61.60341 1.810893
v 12.36669 -60.42584 2.349518
v 14.02233 -60.54194 1.505154
v 14.95968 -60.28804 1.096057
v 14.97823 -61.49168 0.5967522
v 14.03675 -62.69027 0.7149864
v 14.70195 -75.79961 -3.846399
v 17.17931 -76.18649 -6.41196
v 16.02594 -75.73302 -4.952223
v 19.05994 -74.80872 -7.372643
v 16.59325 -64.07743 -1.214193
v 17.41294 -73.10498 -4.743725
v 14.65631 -72.32648 -2.126766
v 12.96675 -73.8891 -1.506993
v 14.40398 -73.46094 -2.377533
v 15.96436 -74.46807 -4.160842
v 16.45876 -73.06137 -3.867683
v 16.57946 -69.53442 -2.738562
v 16.19421 -71.45413 -3.002382
v 20.24657 -74.27757 -8.326795
v 19.63771 -72.61713 -6.63692
v 18.59827 -72.40324 -5.52617
v 17.6652 -70.0017 -3.74352
v 21.20932 -68.66576 -6.45332
v 18.7094 -70.90695 -4.969653
v 19.93345 -70.40927 -5.905834
v 18.74169 -68.41284 -4.156221
v 20.8534 -67.5957 -5.710021
v 16.43595 -62.47774 -0.6010071
v 20.16103 -62.06617 -3.063532
v 18.26794 -61.31316 -1.401064
v 19.83982 -63.14092 -3.258312
v 19.1644 -66.78682 -3.930143
v 17.07819 -64.69232 -1.724821
v 17.70071 -65.11257 -2.271145
v 18.81794 -65.00555 -3.112489
v 18.02773 -63.45034 -2.006481
v 21.77165 -62.00302 -4.234937
v 20.93979 -62.50226 -3.8349
v 21.42588 -63.92643 -4.761086
v 20.08814 -64.85792 -4.067262
v 22.48284 -62.99673 -5.226635
v 24.01762 -62.00794 -5.995901
v 21.45966 -65.89542 -5.621143
v 23.22906 -64.58272 -6.581006
v 22.75224 -63.69362 -5.744803
v 22.71156 -66.32469 -6.93822
v 22.42664 -69.69593 -8.083497
v 24.62749 -68.64992 -9.979665
v 22.90279 -68.1474 -7.855093
v 23.35603 -69.33925 -8.905172
v 24.09387 -67.69892 -8.863358
v 24.49513 -64.25264 -7.533857
v 24.00446 -65.52631 -7.724319
v 24.84243 -65.65222 -8.552599
v 26.53079 -67.27419 -11.2533
v 30.46132 -61.71702 -11.50882
v 29.56046 -63.39175 -11.80631
v 26.44802 -63.17392 -8.678572
v 25.50388 -67.05363 -9.972897
v 25.99664 -65.14486 -9.375221
v 26.92693 -64.42153 -9.860807
v 28.6634 -64.2851 -11.52279
v 26.05643 -61.78822 -7.565691
v 27.408 -60.19061 -7.781638
v 27.73966 -62.70173 -9.564929
v 27.2989 -61.63893 -8.516267
v 28.72993 -62.53163 -10.41786
v 29.9906 -58.96531 -9.13814
v 28.01513 -60.47997 -8.456987
v 29.02102 -60.86365 -9.574732
v -14.35841 -21.9011 12.80301
v -14.04388 -22.7588 12.47799
v 16.5202 12.71169 4.235156
v 46.81892 22.75484 -4.568393
v 60.74904 -23.03461 -36.74281
v 63.06467 -17.02339 -43.62123
v 62.85664 -16.62018 -41.81293
v 62.17724 -19.62403 -40.82267
v 62.50839 -17.8568 -40.91957
v 61.48176 -20.32175 -37.85424
v 61.96368 -18.39481 -38.52377
v 61.82005 -20.11433 -39.24959
v 61.41585 -19.37747 -36.65955
v 61.04858 -20.53239 -35.96333
v 60.84066 -19.59849 -34.21392
v 60.4093 -20.45353 -33.05257
v 60.52495 -19.28794 -32.53401
v 36.36813 -24.38047 2.35079
v -13.42988 77.98622 17.21387
v -13.7943 76.90063 17.45171
v 0.4521417 -20.81354 26.79623
v 33.76635 -47.2837 -4.462574
v 33.31425 -43.87626 -2.438761
v 34.54346 -42.64233 -2.818636
v 35.89975 -42.52882 -3.882297
v 35.02215 -46.59998 -5.06035
v 35.27319 -44.30322 -4.150214
v 35.27251 0.4204661 2.017911
v -28.25834 74.93157 14.30056
v -30.4753 74.49339 13.44695
v 0.9502288 2.962298 27.02069
v 0.6394496 1.99767 27.64958
v 34.44899 -19.41681 4.163697
v -29.1384 -49.25037 -1.105762
v -29.52869 -48.25276 -0.9461456
v 11.0572 -28.88604 13.24721
v 7.001231 -41.78938 13.2648
v 62.93229 -13.80714 -39.60426
v 62.80931 -12.28067 -37.52785
v -6.574584 -38.38185 16.97846
v -4.878954 -39.02697 16.84165
v -17.54778 56.80334 19.78843
v -15.22696 -56.75921 4.800088
v -15.91859 -54.48376 6.103627
v -31.23043 -44.61845 0.355012
v -31.04476 -46.24625 -0.5994993
v 11.52155 47.46442 21.27497
v 12.98332 39.17384 20.05766
v 12.74164 40.0811 20.39239
v 14.10828 40.1546 20.10894
v 14.16402 42.67746 20.61724
v 13.12259 40.92026 20.51847
v 4.378719 41.75836 21.66682
v 3.789943 49.81597 21.87959
v 11.99366 44.78503 21.14019
v 9.56541 48.98676 21.51226
v 5.852868 44.19137 21.77501
v 5.599253 46.0854 21.88092
v 5.743367 42.77749 21.66188
v 6.976478 43.20636 21.59046
v 10.06695 47.44693 21.46349
v 11.27594 49.34172 21.2714
v 6.324962 47.8086 21.84319
v 10.52978 45.9537 21.37538
v 7.672579 48.18527 21.71985
v 8.162797 46.39896 21.65733
v 7.849154 44.89432 21.63216
v 10.04884 44.79722 21.39882
v 8.297015 42.62361 21.39086
v 13.57461 44.18566 20.86278
v 12.53939 42.64868 20.88165
v 10.55659 43.17317 21.2089
v 9.509283 41.1739 21.08081
v 11.388 40.97981 20.7955
v 10.56989 40.01622 20.71241
v -14.0897 -36.29228 14.7359
v 37.04702 -60.95253 -18.87382
v 35.45251 46.82489 12.69681
v -38.40326 15.38991 2.121931
v -38.82957 15.39311 1.944831
v -27.56426 75.96898 14.38063
v -26.71145 78.33022 14.08669
v -29.45992 -76.25372 -21.64584
v -28.72694 -76.60297 -20.3945
v -45.83416 -59.89237 -26.78336
v -25.07503 11.9087 3.577656
v 14.61827 -18.05138 12.63797
v 24.3575 11.08889 3.814502
v 17.3488 11.49878 4.319143
v 61.90411 -16.29515 -36.31884
v -43.81535 38.50238 9.989687
v 51.64576 43.31539 -1.779588
v -6.458734 -69.51797 4.19466
v 36.55334 46.242 12.12692
v 36.47691 47.38006 11.81134
v 37.62446 46.44311 11.39683
v 37.75367 47.24539 11.04611
v -19.39816 -82.03787 -14.66644
v 21.98237 8.416354 4.006592
v 21.65679 11.88088 3.917307
v 22.01008 11.18395 3.939156
v 21.41213 9.372849 3.984842
v 20.6015 10.40009 3.992026
v 20.05047 12.13039 3.904688
v 19.2283 12.60907 3.929137
v 19.57866 9.426965 4.259261
v 19.79866 11.2805 3.969741
v 18.39618 10.37571 4.311287
v 5.81059 -5.16262 28.64111
v 51.94849 -49.32048 -34.92226
v -43.14842 -60.15743 -21.65423
v -42.1897 -60.69016 -20.69592
v -35.15321 -69.84933 -20.54093
v -35.3163 -70.54063 -22.10772
v 56.59452 -39.35542 -36.25285
v -5.789762 40.80443 21.59299
v -7.104599 40.29273 21.37088
v -64.05289 -32.39128 -53.12673
v -64.45339 -30.73468 -52.30795
v 40.16566 72.3687 5.234004
v 39.61039 72.61876 5.648947
v 39.18128 71.95897 6.170575
v 59.05907 -27.19099 -33.20979
v 58.75507 -28.77876 -33.38005
v 60.61953 -27.24731 -39.79374
v 60.38324 -28.18871 -39.54754
v 60.95778 -25.91969 -40.21415
v 60.08375 -28.43136 -38.4581
v 59.97214 -29.95944 -39.47358
v 59.83929 -27.52847 -36.54699
v 59.34454 -30.09194 -36.84992
v 59.38186 -28.79541 -35.76538
v 2.52241 38.71477 21.33945
v -11.43659 76.69878 17.75909
v -12.03915 73.91362 18.2845
v -12.7815 75.49956 17.86886
v 5.719972 32.37709 18.8302
v -37.27167 40.31816 13.98227
v -38.69444 40.355 13.29849
v -52.68013 59.57725 -2.742634
v 17.99824 9.111465 4.786227
v 16.69306 9.515488 5.22102
v 16.52092 8.626813 5.769877
v 17.88991 8.099078 5.220342
v 25.4299 10.96472 3.756564
v 39.16743 49.52296 9.385711
v 37.40307 48.24869 10.9516
v 38.54844 47.20889 10.52435
v 27.5068 -20.27996 6.285506
v -50.09199 -53.7491 -27.34436
v -47.56553 26.46238 -1.330053
v -47.28267 27.20684 -0.1780453
v -28.58596 -45.6916 0.2922076
v 40.20995 49.6172 8.551184
v 39.4875 48.39335 9.458285
v 39.68548 47.34626 9.635651
v 41.56652 47.15971 8.303216
v 40.92197 48.89571 8.201303
v 41.54166 50.00114 7.342066
v 51.73997 -41.69333 -25.19931
v 15.64124 -22.15191 9.092364
v 16.07652 -22.56996 9.024243
v 39.25345 14.8293 0.3532572
v 38.63052 14.90294 1.142885
v 37.96582 14.10828 1.091442
v 27.82205 66.54868 14.1592
v 27.36884 64.59835 14.52826
v -50.81438 -56.91058 -35.77393
v -51.55037 -55.7971 -35.79945
v -3.112723 13.40124 22.12185
v -0.9751765 13.92093 22.0381
v -1.905999 15.13503 21.41294
v -66.49335 -1.408522 -30.56985
v 3.733329 40.31243 21.51022
v 7.710251 41.22378 21.26029
v 3.004696 36.39494 20.77604
v 8.412153 37.8144 20.41889
v 9.671286 39.21356 20.64501
v 8.102736 39.33325 20.81494
v 8.115748 40.59552 21.11368
v 6.609242 39.56862 21.0835
v 6.47489 41.10281 21.38655
v 6.257907 40.51031 21.31327
v 5.161734 40.4077 21.38432
v 5.806297 37.92364 20.79788
v 4.196093 38.54581 21.13331
v 4.695411 36.21281 20.49141
v -40.42639 17.08365 0.9363239
v -43.80144 20.17986 -1.986502
v -44.20995 21.40155 -2.538026
v -44.80182 21.74066 -3.004905
v 62.01376 -17.26581 -37.76008
v -2.740341 -30.18781 17.53246
v -13.36712 -17.74508 22.85897
v -12.62944 -17.85711 22.94779
v 62.36098 -15.2905 -37.81704
v 62.31125 -14.17366 -36.50095
v 61.26799 -16.05479 -33.02131
v 61.3522 -17.28014 -34.55627
v 61.58701 -16.25208 -34.72124
v 61.74036 -13.53542 -33.06575
v 60.6284 -15.12057 -29.37649
v 61.23613 -14.47838 -31.53126
v 61.84084 -11.64094 -31.9396
v 61.7001 -10.83281 -30.47459
v -9.353086 -61.10202 4.281957
v 6.952525 38.33338 20.74259
v 36.20908 67.17479 9.252701
v 30.63531 -45.81955 -1.671191
v 34.11438 -45.44257 -3.764209
v 32.03478 -45.71124 -2.439204
v 32.33211 -47.58451 -3.589513
v 33.13491 -48.65819 -4.7375
v 32.26582 -48.5184 -4.066848
v 25.89566 -5.138552 6.137468
v -9.447458 66.72974 19.7336
v -8.432495 73.26798 18.82706
v -7.236165 72.12154 19.12298
v -6.037422 70.26823 19.53319
v -8.444882 70.90302 19.2215
v -8.194763 68.52681 19.61323
v -9.708047 68.98232 19.37155
v -9.609614 71.42932 19.02309
v -11.15929 68.23435 19.31618
v -11.35355 70.42665 18.97116
v -14.25278 69.211 18.74898
v -12.82015 72.19156 18.50263
v -13.08206 70.73366 18.70679
v -14.63025 74.34432 17.853
v -15.38799 70.20315 18.42512
v -15.15147 72.96169 18.02254
v -17.18712 72.39586 17.80186
v -21.39587 73.8903 16.67383
v -21.85244 73.37514 16.63496
v 43.76655 -29.53339 -5.088372
v 11.77075 -26.94325 12.33935
v 12.97673 -29.29316 12.18951
v 11.7177 -28.05103 12.6526
v -66.92873 -17.36592 -50.54722
v -6.352649 -73.2992 3.129101
v -7.801982 -73.42163 2.874789
v 57.49238 -22.22098 -24.1738
v 56.89682 -22.72663 -22.83213
v -7.722068 -45.17059 11.23246
v -9.205104 -45.26921 11.05962
v -10.43137 -46.73594 11.08029
v 8.7409 -23.01997 14.59191
v 7.97606 -24.32371 14.56984
v 7.258002 -24.03693 15.42124
v 7.099336 -25.07108 15.29245
v 9.132365 -24.94899 13.42517
v 8.131207 -24.73278 14.23221
v 8.18574 -25.21367 14.22535
v 7.210985 -25.36718 15.17163
v 7.105122 -25.8497 15.30591
v 65.75456 -1.760975 -43.20436
v 65.0115 -0.6470968 -37.85983
v 64.94129 -2.238515 -38.98303
v 65.08093 -2.583455 -40.13753
v 65.44795 0.02100049 -39.48018
v 65.55513 -1.437735 -41.35279
v 65.92282 0.5591852 -41.25554
v -54.74686 -52.86633 -49.30135
v 32.51027 -56.49613 -9.502592
v -15.41447 -21.14489 12.76112
v -14.6566 -21.90264 12.34092
v -53.79775 43.3949 -0.2707523
v -52.75603 43.26352 1.450883
v 37.02507 60.25859 9.106674
v 21.53615 61.46831 17.17046
v -39.8914 -68.519 -29.81737
v -4.771497 -23.88487 19.70386
v 57.87888 -28.68334 -30.27201
v -11.25315 -17.69287 24.6066
v -10.7481 -17.41922 26.30465
v -3.370397 7.234279 25.11106
v -56.17479 -50.90596 -48.28627
v -16.97399 -78.2834 -4.167919
v 52.46988 -48.53643 -35.34908
v 53.2284 -46.64098 -34.74604
v 53.03632 -47.33752 -35.18164
v 6.356277 -40.19463 15.23753
v 8.739062 -34.90884 15.4065
v 7.471447 -35.87111 15.94901
v 8.051932 -37.73275 15.4591
v 9.853816 -37.32709 14.66132
v -21.35424 -81.50809 -18.62859
v -20.80609 -81.69283 -17.58084
v -50.33399 -58.62785 -40.45466
v 23.9374 -52.95135 -1.656892
v -25.22689 51.48658 18.17943
v -23.72806 49.73863 18.85141
v -24.24302 52.49557 18.42525
v -24.67416 50.69199 18.44323
v -23.9429 51.23212 18.6544
v 59.87311 -19.98865 -30.4569
v -56.18721 -50.51724 -44.17447
v -4.388107 -47.99152 12.5679
v -3.243773 -47.66089 12.15784
v -3.933385 -47.0113 11.99404
v -4.893249 -46.43028 11.85446
v 27.33762 -32.03328 5.091269
v 26.63858 -33.96652 5.244127
v 26.02451 -32.49731 5.704074
v 22.99348 -37.80444 6.353168
v 23.95142 -36.04673 6.316781
v 25.33497 -35.42644 5.7191
v 25.06301 -33.86378 6.072606
v 22.85439 -35.09583 7.046739
v 20.41518 -36.45832 8.146293
v 21.58644 -35.94975 7.578981
v 20.5782 -35.22538 8.265461
v 19.21552 -36.66153 8.844194
v 18.47169 -34.15459 9.538589
v 22.03921 -33.95698 7.590089
v 20.12623 -33.31097 8.637692
v 10.06135 -22.65463 12.80208
v 9.766653 -23.30714 12.72072
v 9.570423 -23.26436 13.06464
v 9.316563 -24.04533 13.07558
v 5.765865 -34.01834 16.74052
v 7.039103 -34.11954 16.20712
v 6.857011 -32.5619 16.17815
v 7.005221 -31.8569 16.043
v 7.592925 -33.19621 15.86529
v 21.06496 -25.92196 7.596926
v 4.484304 -27.55769 17.07155
v 3.743054 -28.44034 17.32728
v 6.383556 -26.05731 15.89649
v 9.642514 -33.30714 14.82669
v 12.23496 -23.63334 10.9712
v 12.17923 -22.33377 10.75174
v 12.91435 -21.61231 10.31674
v 11.81995 -21.88847 11.10792
v 10.79212 -23.20643 11.82265
v 11.51525 -22.34109 11.21276
v 11.34951 -21.95014 11.48106
v 10.92489 -22.42002 11.70791
v 10.67121 -22.37854 12.13885
v 10.11754 -23.11221 12.36883
v 14.77754 -21.96441 9.49458
v 14.34345 -22.04549 9.699976
v 14.57694 -23.95907 9.995746
v 15.03799 -22.607 9.441448
v 17.68577 -29.05551 9.579145
v 27.62182 -25.14105 5.659367
v 25.30495 -25.74002 6.203773
v 24.10831 -27.11683 6.58096
v 14.57218 -32.28187 11.76335
v 11.1527 -27.17477 12.77086
v 10.34323 -23.39863 12.15846
v 9.738201 -23.97427 12.71137
v 11.31759 -24.0737 11.64229
v 11.29277 -25.67484 12.18792
v 11.95965 -24.86448 11.55146
v 13.39036 -25.23669 10.92721
v 13.06112 -26.7041 11.53194
v 18.8186 -25.13221 8.37183
v 25.91618 -30.01288 5.866543
v 27.03932 -27.49578 5.566718
v 25.71239 -28.44866 5.993819
v 25.96216 -26.92953 5.953426
v 22.47776 -31.86997 7.440151
v 24.26201 -28.41817 6.568597
v 18.83123 -29.5694 9.069238
v 18.14349 -30.77653 9.584159
v 18.75971 -32.58801 9.384119
v 20.13806 -31.98078 8.618272
v 19.68488 -30.54576 8.753352
v 20.41659 -30.59703 8.392251
v 9.549184 -26.01442 13.39824
v 8.929052 -25.8965 13.76606
v 8.419653 -25.68448 14.10395
v 7.737236 -26.53424 14.86193
v 4.528933 -29.71437 16.99248
v 5.113254 -30.51667 16.77561
v 6.095463 -31.81231 16.46642
v 9.874838 -35.62228 14.79963
v 12.12831 -38.11129 13.11927
v 11.08431 -36.02015 14.04973
v 10.73281 -34.05486 14.2915
v 13.6297 -33.50977 12.45044
v 12.74412 -34.59322 13.09687
v 4.773347 -28.75641 16.88679
v 8.953954 -31.89664 15.0182
v 7.657523 -31.6819 15.68333
v 5.709176 -27.87526 16.38909
v 6.5509 -29.52718 16.03864
v 9.996974 -26.54188 13.27855
v 8.075001 -27.14874 14.72241
v 6.994152 -30.85794 15.92624
v 7.666559 -30.60753 15.52664
v 8.129878 -28.84276 15.01326
v 10.17152 -28.58167 13.71007
v 9.904251 -29.22521 14.00279
v 8.938205 -30.4206 14.77472
v 10.45999 -30.10336 13.84478
v 11.52063 -32.32515 13.59517
v 11.91491 -31.28261 13.18414
v 13.05021 -30.64446 12.42556
v 14.5113 -30.90248 11.6169
v 15.76477 -33.58791 11.17179
v 17.45435 -32.8843 10.12471
v 15.93038 -31.57743 10.89152
v 16.51115 -32.68478 10.66149
v 16.32077 -29.0923 10.2937
v 15.05078 -29.33883 11.03643
v 15.77853 -30.09926 10.75455
v 13.48147 -28.14065 11.63734
v 14.43638 -27.78808 11.04169
v 16.7477 -23.89479 9.002251
v 14.21557 -24.97331 10.43093
v 14.42185 -26.39414 10.71949
v 17.67242 -23.44755 8.549954
v 15.70556 -23.83981 9.46443
v 15.50658 -25.18216 9.841603
v 16.6834 -25.68986 9.401199
v 15.55283 -27.56521 10.39208
v 17.48514 -27.77004 9.451676
v 18.14496 -26.56257 8.920389
v 19.06337 -28.51123 8.808332
v 19.53598 -27.32424 8.408927
v 20.75027 -27.35612 7.872693
v 20.89143 -29.03278 8.047012
v 22.32286 -28.70564 7.371937
v 22.80069 -26.18548 6.995971
v 19.41971 -20.23256 7.615601
v 19.77289 -22.73156 7.720029
v 22.10422 -23.62901 7.066803
v 24.09716 -23.52878 6.599228
v 55.38431 -31.93287 -25.68652
v 3.556499 -29.58778 17.32668
v 2.526323 -28.68585 17.67042
v -65.22984 -26.92015 -50.42052
v -65.94799 -23.58362 -51.51455
v -50.52094 72.59094 -2.434085
v 44.95654 46.71568 5.360665
v 23.6674 10.79118 3.859458
v 24.97496 10.40371 3.711088
v 24.45168 9.998626 3.755682
v 23.16456 9.879235 3.84885
v -30.16755 36.57902 14.21608
v 3.665867 -36.44482 17.1557
v 40.17017 -26.40307 -0.6906559
v 34.78777 51.93163 11.7917
v 62.54677 -3.253231 -28.47938
v -27.02036 36.13061 14.89191
v 50.3379 -33.49404 -16.3449
v -42.5259 74.50404 5.390313
v -43.30366 76.81553 3.895531
v -61.22145 -40.30302 -46.0041
v -51.23566 -52.12793 -27.8662
v 35.22014 -39.27879 -2.020036
v -15.48621 -43.05426 8.088873
v -16.02106 -42.6192 8.297179
v 64.20052 23.54836 -28.77792
v 13.82662 28.02175 10.23852
v 13.65286 26.37091 8.630953
v 14.87137 27.0927 8.77546
v 56.96293 54.92039 -12.11127
v -53.15887 67.98852 -4.819408
v 6.222013 -16.72691 28.79416
v 25.26723 -53.90242 -2.85933
v 26.90035 -52.54855 -3.236537
v 27.51649 -50.02022 -2.407205
v 28.25288 -51.37363 -3.396448
v 29.66209 -49.44904 -3.135007
v 29.59518 -51.53171 -4.216708
v 30.73486 -50.33478 -4.195062
v -18.95837 -17.28528 12.82223
v 2.316479 -41.5569 15.27601
v 4.58718 -39.72122 16.10883
v -0.01133514 -35.89343 17.10037
v 2.721303 -40.37922 16.06519
v 1.77225 -41.0144 15.85014
v 29.60686 65.5192 13.33388
v 28.56214 66.11634 13.85096
v 26.41434 55.48808 15.96747
v 28.28471 53.82581 15.29931
v 28.06197 56.00368 15.0553
v 28.66643 63.24538 13.96702
v 29.28512 62.08706 13.75401
v 22.02608 64.43791 16.62833
v 20.8422 62.87675 17.24222
v 24.11551 63.94451 15.93506
v 22.88213 62.69991 16.53821
v 22.69778 60.83121 16.82601
v 24.81259 63.10702 15.71728
v 23.84726 61.18712 16.32961
v 25.66664 55.92103 16.25269
v 27.3609 55.95197 15.42616
v 23.72045 58.78765 16.67071
v 23.82816 57.28895 16.82729
v 24.95399 56.99685 16.3789
v 24.84418 57.85405 16.29248
v 26.53182 56.94472 15.68379
v 25.16736 60.08492 15.89324
v 25.95979 58.76119 15.69576
v 26.53629 62.91241 14.99639
v 26.25515 61.20875 15.28439
v 26.91736 60.13713 15.0757
v 28.80195 60.09005 14.14623
v 28.0237 60.96065 14.47074
v 39.94069 -48.92936 -11.54837
v -22.92482 -30.12387 9.167853
v -24.67666 -31.28606 8.373501
v -28.89596 -50.33802 -1.289029
v 27.84966 -8.774158 6.210333
v -15.45121 18.19954 4.983716
v 10.3372 36.85464 19.72997
v 6.976078 36.13591 20.12696
v 6.916384 36.69178 20.31195
v -2.443454 -63.0484 4.951686
v 0.2650425 -64.16015 4.861441
v -2.216953 -66.21638 4.842865
v -1.97928 -64.17385 4.938296
v -5.459939 55.62584 21.44189
v 40.49468 51.53422 7.808608
v 54.72984 36.74265 -5.348724
v 54.25354 37.77999 -4.446461
v 53.6147 37.04099 -3.09898
v -40.55593 -67.69565 -29.25655
v -16.6514 -19.20055 17.49945
v 57.80825 -17.30483 -21.55316
v 57.85125 -15.58089 -20.59711
v -38.63588 49.59302 11.63574
v -38.78788 50.75361 11.2307
v 2.28503 8.333904 23.66216
v -51.45089 -56.31683 -36.96758
v -51.87475 -56.25425 -38.95825
v -48.02746 -61.3951 -39.81238
v -48.63578 -60.40521 -37.6569
v -49.58139 -59.66485 -42.76238
v -49.48017 -59.61721 -39.51543
v -50.5812 -57.96715 -38.51599
v -50.01719 -58.13372 -36.10598
v -49.30612 -59.26201 -36.58065
v -48.16056 -60.64442 -35.96318
v -48.31026 -59.58502 -33.24286
v 50.45214 44.70708 -0.5633049
v 62.63871 -10.23806 -34.64392
v 62.23186 -11.00535 -33.26828
v 55.46374 -39.25914 -32.3065
v -33.89775 9.547068 2.450039
v -35.03022 11.91339 2.460754
v -42.66594 39.31358 10.91917
v -37.33921 39.24732 13.47442
v -38.48464 39.50446 13.10531
v -39.30888 38.90954 12.52428
v -58.63332 -42.69083 -36.4051
v -36.66254 75.22749 9.810975
v -37.50134 75.3569 9.214293
v -40.65411 73.42024 7.270294
v -38.8201 74.63075 8.383347
v -39.88853 74.02038 7.751018
v -35.1836 75.51225 10.65971
v -36.23077 71.18098 10.71134
v -35.51036 72.11701 11.01901
v -34.49354 74.62981 11.27037
v -34.40196 72.73714 11.59929
v -35.27115 74.5462 10.80738
v -35.90012 74.53305 10.40001
v -36.53828 73.92893 10.11011
v -37.38562 74.12478 9.51589
v -37.2949 72.38912 9.84679
v -36.70328 72.80679 10.16683
v -38.78324 73.25203 8.666082
v -39.91028 72.3856 7.970563
v 29.64878 1.604115 3.287996
v 28.28794 1.656765 3.639866
v 48.13531 71.09167 -2.641214
v 48.66848 71.04485 -3.240694
v 48.95346 71.18478 -3.642143
v 48.4598 71.37668 -3.063043
v 47.78475 70.38869 -1.978202
v 47.83349 71.67849 -2.41386
v 47.85019 71.92348 -2.469236
v 46.572 70.58282 -0.6467353
v 47.44321 71.26139 -1.829705
v 47.39893 71.75794 -1.91658
v 47.13044 72.37192 -1.759972
v 46.6975 72.45412 -1.30529
v 46.85846 71.84509 -1.311764
v 44.69523 72.31973 0.845106
v 46.37712 72.13928 -0.872304
v 45.04454 71.73866 0.6531503
v 55.58429 -30.54787 -25.2021
v -52.80465 56.76996 -2.605498
v -32.68479 -50.2222 -3.086113
v -9.455209 -21.96798 17.54128
v -9.911433 -21.77451 17.27439
v -10.19812 -22.21197 16.94607
v -10.34638 -22.63862 16.34328
v -10.02889 -23.63643 16.43283
v -4.277563 -21.10106 25.69977
v -3.260731 -21.0775 27.03617
v -6.639342 -19.45236 27.44246
v -5.248166 -20.4375 26.65638
v -4.923119 -20.46838 27.21059
v -3.860891 -67.58939 4.690341
v -3.280555 -64.72005 4.881824
v -4.702273 -66.33264 4.70637
v -4.563457 -65.09784 4.771904
v -6.16714 -54.47384 8.715594
v -4.774601 -53.66739 9.812078
v -8.03836 -54.15301 9.076048
v -7.065032 -53.41367 9.983126
v -7.977548 -51.51863 11.49768
v -52.92816 64.90235 -3.791015
v 23.3495 -1.950721 6.243329
v -52.66507 45.26412 0.1268297
v -51.78833 44.25489 2.108955
v -52.36618 45.73639 0.244437
v -52.05023 45.77167 0.6855824
v 0.2707476 47.37936 22.06119
v -2.03529 49.02015 22.04242
v 8.244278 -14.30092 28.82303
v -29.03971 65.89034 14.86526
v 32.98774 3.356624 2.287915
v -14.66753 -11.06273 24.45328
v 29.58483 -26.89539 4.804656
v 22.0294 -7.069289 7.67649
v 32.53262 55.28145 12.64723
v -32.24891 49.87789 15.29356
v -31.58769 50.48447 15.54257
v -31.04227 51.31844 15.68663
v -44.71128 20.76406 -2.868065
v -45.3024 21.69354 -3.346705
v -45.86066 21.71209 -3.602322
v 42.01897 16.53184 -1.838946
v 42.24895 14.8501 -1.90879
v 14.90824 36.29288 18.38663
v 12.79239 35.62512 18.56982
v 45.03599 48.84951 4.541547
v -59.57143 -44.38947 -46.47381
v -20.28607 41.23777 19.45249
v -22.81701 -27.35099 8.777118
v -33.90318 51.26632 14.20408
v -32.90168 50.34689 14.88345
v -32.5327 51.04068 14.96824
v -32.12048 51.68843 15.07542
v -32.30254 52.99435 14.75067
v -32.66852 53.8601 14.42498
v -33.32553 55.52739 13.82146
v -67.09834 -4.512489 -36.36019
v -52.25102 67.49799 -3.465005
v -46.6877 -61.16901 -31.5904
v -45.93607 -62.49022 -32.58152
v -45.55484 -61.24851 -28.47457
v -46.85645 -60.23133 -30.0013
v 28.62226 -56.71422 -6.609756
v 28.17203 -58.28144 -7.238321
v 28.97527 -58.4034 -7.938606
v 30.85691 -56.93737 -8.414085
v 27.56419 -54.40157 -4.569273
v 29.80389 -52.91888 -5.131119
v 27.02782 -56.34157 -5.248214
v 28.847 -55.08675 -5.783344
v 30.21815 -55.54936 -7.019667
v 29.73266 -56.43417 -7.227096
v 30.9583 -55.80365 -7.735751
v 30.0512 -54.09997 -5.991015
v 30.62556 -54.58553 -6.688738
v -28.55068 72.70036 14.49847
v -28.88658 73.86279 14.21988
v 39.39124 50.70252 8.878816
v 7.953126 -16.12647 27.59724
v 5.153408 -18.0011 27.61839
v 15.03227 -16.85073 13.94167
v 15.2937 -15.21402 12.29629
v -29.08549 37.60026 15.36358
v -29.04546 33.57954 11.83204
v -28.66014 35.52107 13.83738
v -27.23454 33.19789 11.85403
v -26.99858 35.13462 13.94533
v 55.49059 -40.46654 -33.67041
v -45.04417 -60.70073 -26.24818
v -6.551239 67.64249 19.87049
v -33.25056 -73.80798 -25.84235
v -29.80601 34.87165 12.77102
v -36.10259 38.86331 13.72198
v -35.82487 37.00371 12.65505
v -39.29897 33.92598 9.57033
v -38.1695 33.25457 9.576163
v -37.2497 33.20887 9.80624
v -36.73641 34.11408 10.45294
v -37.22433 35.00768 10.86323
v -31.58165 36.67732 13.84303
v -31.90379 34.84784 12.14109
v -35.61718 35.42658 11.63888
v -33.17402 36.64617 13.26937
v -34.91616 37.63802 13.378
v -37.01613 38.06612 12.93127
v -37.63722 36.36651 11.60095
v 50.37724 67.93832 -4.480163
v -14.72542 -22.29704 11.96273
v -5.182154 -80.27078 -1.434449
v -6.144261 -78.75983 -0.06474835
v -6.854718 -79.28888 -0.6297664
v -7.002175 -77.34844 0.9519392
v -50.1874 68.48994 -1.12837
v -29.31477 -75.48194 -18.29597
v 42.36103 47.43823 7.489495
v 43.95009 49.09456 5.509018
v -11.51366 -4.629567 24.71114
v -24.99002 -35.17731 8.084741
v -24.93553 -36.50927 7.871103
v 34.12988 -59.36768 -13.49282
v 28.95811 12.41633 3.800709
v 26.93367 12.5616 3.990126
v 28.01057 11.79818 3.774072
v 45.37715 -54.57957 -25.6815
v -2.7465 22.52663 18.58598
v -3.337768 20.36294 18.90355
v -55.57676 62.29921 -6.974996
v -10.98226 -43.86759 10.40313
v -12.89877 -43.4701 9.535937
v -12.02 -43.79227 9.932882
v -12.80931 -43.64005 9.56379
v -12.33703 -43.66124 9.790526
v -12.67106 -43.7694 9.643272
v -5.952505 -46.65521 12.07653
v -6.919934 -46.24455 11.69678
v -9.371422 -45.84238 11.20228
v -8.044974 -47.20663 11.62596
v -7.756305 -47.95304 12.142
v -7.352424 -46.38557 11.82783
v -8.865266 -46.72912 11.71756
v -9.402678 -50.15623 11.69353
v -9.831697 -47.91629 11.69952
v -10.09269 -46.23621 11.24519
v -12.28364 -44.03029 9.905406
v -13.36716 -44.29902 9.42137
v -14.09125 -43.9173 8.952985
v -14.48165 -45.07751 9.16192
v -14.83456 -44.53738 8.710654
v -15.40359 -44.79412 8.423651
v -12.25351 -45.3656 10.02157
v -13.95948 -46.13969 9.363471
v 48.04241 -49.19637 -24.80462
v 35.92029 48.32346 11.93087
v 51.51477 -44.75474 -27.63013
v 52.12887 -45.19755 -29.56341
v 51.06759 -50.73249 -34.50267
v 51.9637 -47.14071 -31.57111
v 52.32434 -47.83747 -33.71338
v 52.88493 -46.32354 -33.12659
v 51.07043 -50.01999 -33.2439
v 49.1502 -52.06916 -30.98321
v 50.17873 -50.46986 -31.35715
v 49.53883 -50.52214 -29.77388
v 51.53412 -48.47581 -32.18108
v 49.21294 -49.78779 -28.0287
v 48.76704 -51.26382 -28.90122
v 50.55419 -48.71671 -29.89131
v 50.03031 -48.53156 -28.39939
v 50.86631 -47.32775 -28.91625
v 51.12157 -46.41832 -28.45378
v 49.15868 -46.06382 -23.8703
v 48.43413 -47.81058 -24.14348
v 48.96497 -48.99825 -26.54772
v 49.73765 -48.27198 -27.39436
v 50.23008 -46.43976 -26.49013
v 51.14898 -44.05898 -26.13115
v 49.70762 -46.38897 -25.30395
v 56.56559 -40.74884 -38.12986
v -64.02183 -29.9565 -44.21685
v -41.30023 71.70845 6.946593
v -42.20642 72.80453 6.071324
v -42.6435 72.98355 5.673089
v -9.950521 -24.5048 16.28497
v -9.053759 -21.9303 17.87987
v -9.21718 -22.56874 17.23058
v -9.579165 -23.4464 16.77753
v -9.365926 -24.27826 16.81583
v -8.843728 -23.15723 17.36416
v -10.40986 -25.49707 15.75886
v 53.59398 -33.52851 -22.69056
v -57.69695 -42.54266 -32.75818
v -15.11758 -80.28819 -4.944034
v -15.99841 -79.57947 -4.736403
v -18.28488 76.76842 16.71227
v -18.77962 73.19244 17.36363
v -19.66662 73.80992 17.06763
v -18.62544 71.0288 17.73015
v -13.47183 46.58802 21.20897
v -24.88423 -45.14378 0.7388803
v -23.91315 -44.70152 0.8846344
v -24.35626 -45.11605 0.7602581
v -26.36738 -46.37875 0.2969477
v -26.741 -46.31691 0.3411146
v -27.42348 -46.92061 0.1350364
v -27.02297 -47.26688 0.1227947
v -26.15178 -46.4104 0.3444349
v -26.48888 -46.63787 0.2656009
v -26.40302 -47.83719 0.2721196
v -25.39194 -45.96264 0.5518253
v -25.51718 -46.8451 0.6510711
v -26.16268 -47.04118 0.3861268
v -23.75351 -45.08336 0.9925224
v -24.38981 -45.49987 0.8813516
v -25.36206 -47.39604 0.7803828
v -20.8833 -80.09383 -10.31423
v -3.860145 -59.56825 5.307736
v 50.08447 64.96678 -3.353746
v 50.73004 66.96288 -4.702539
v 49.97151 67.5658 -3.833008
v 49.42776 65.62204 -2.734644
v 49.7888 66.62652 -3.375471
v 49.50091 67.80665 -3.279141
v 48.94788 66.48563 -2.342411
v 48.81946 67.93321 -2.525355
v -29.66022 -50.65699 -1.776716
v -28.09009 -54.30976 -2.184013
v -28.71532 -52.80363 -1.996594
v -53.3332 38.8541 1.638168
v -53.60261 38.13609 1.154739
v -51.99772 36.27126 2.641592
v 50.71912 -31.75379 -15.85263
v 29.4813 52.997 14.81451
v 32.14149 54.58185 13.00284
v -43.82404 74.85149 4.048095
v -43.03984 76.03371 4.44944
v -44.20704 76.11574 3.305263
v -45.73099 76.98101 1.552702
v -46.51228 75.87115 1.10972
v -45.27034 75.87917 2.398814
v -62.89566 -34.32675 -43.83849
v 30.67326 -40.96522 0.7871799
v 29.10724 -38.65856 2.703357
v 29.13173 -40.01662 2.185132
v 30.59621 -39.7233 1.313633
v 34.43437 1.677189 2.047625
v -57.14466 42.30552 -6.057134
v -15.07827 -48.95783 9.288678
v -7.927243 -68.2705 4.067835
v 40.79589 71.96465 4.734
v 39.9815 71.80404 5.525462
v -8.719394 -42.24522 13.47472
v -9.982831 -41.37994 14.15296
v 4.569344 34.53068 19.97799
v -38.02 49.69352 12.02364
v -36.34952 49.41004 13.11662
v -37.03273 53.22375 11.89652
v -37.68501 51.1796 11.85777
v -3.988545 -20.19595 29.36446
v -4.179562 62.47866 20.6627
v -22.90493 52.14411 18.92655
v -23.60162 52.62291 18.64707
v -23.75677 53.96814 18.41187
v -23.19986 54.93804 18.49264
v -26.08149 53.40048 17.62274
v -24.89094 54.75039 17.90849
v 2.412191 -26.51913 18.06291
v -0.0408525 -27.07376 18.3993
v 1.223905 -28.7649 17.83309
v -0.3439093 -28.7591 17.87223
v 1.526131 -30.91361 17.52073
v 1.576997 -34.87949 17.35504
v 3.865485 -33.46376 17.25008
v 2.60429 -32.70592 17.38595
v -52.17673 46.71628 0.02604885
v 30.08516 -29.2408 4.228989
v 28.51867 -29.0193 4.879753
v 30.8179 -28.58421 4.019016
v 30.81396 -26.12459 4.473097
v -0.6225221 4.895667 26.42806
v -1.318632 4.685658 26.59322
v -35.99795 -53.44438 -6.839773
v -27.33509 -77.62386 -19.57686
v -26.74297 -78.66261 -23.29465
v -29.29741 -77.13018 -25.87917
v -30.34369 -76.31252 -26.02934
v -26.84026 -78.43315 -22.11348
v -27.5208 -78.08951 -23.49119
v -27.85981 -77.61214 -21.93978
v -17.74019 -43.60501 5.825043
v -17.90128 -43.72798 5.692171
v -18.23736 -43.68589 5.283969
v 42.02991 27.98524 3.787442
v -68.24322 -8.24454 -49.05351
v 41.67622 53.58558 6.457728
v 55.98638 -42.37316 -38.30731
v 54.79099 -44.23443 -36.48367
v 55.50265 -43.66936 -38.49879
v 55.68471 -42.28448 -36.91797
v 53.21466 -43.78194 -30.75744
v 53.77075 -43.9909 -32.6387
v 54.21037 -44.95036 -35.52134
v 55.01768 -42.98759 -35.49157
v 54.87447 -42.39583 -34.16023
v 55.78335 -41.25252 -35.79276
v 54.91899 -38.78207 -30.22596
v 54.35212 -40.86776 -30.77952
v 53.38692 -42.35553 -29.6783
v 52.74132 -43.58222 -29.29954
v 52.56672 -40.26307 -25.7496
v 54.29385 -35.93457 -26.12257
v 52.83686 -40.91287 -26.94028
v 52.33209 -42.60132 -27.35801
v 53.82404 -40.36524 -28.87387
v 54.74604 -35.68391 -27.05122
v 53.80806 -38.1717 -26.80278
v 53.52812 -39.39641 -27.21491
v 54.46599 -37.98295 -28.26958
v 55.07396 -36.266 -28.42161
v 54.86634 -37.63223 -28.99638
v 12.11918 -9.453212 19.05764
v 11.59866 -8.491992 18.8866
v 34.17875 -17.01348 4.484303
v 57.50987 -25.66332 -26.81011
v -49.67067 40.6096 5.816886
v -50.55122 40.9713 4.924889
v 27.82978 58.87361 14.80923
v -31.73574 -23.55039 5.564149
v -24.35525 -78.29432 -12.80298
v -28.43785 78.86206 13.23058
v -29.5511 77.74312 13.12494
v -28.30811 77.58311 13.67919
v -29.55026 79.19549 12.55644
v -30.53255 79.692 11.83228
v -30.73591 77.47286 12.64323
v -29.30584 75.86037 13.68135
v 40.79548 -27.88556 -1.678766
v 49.16881 -31.48703 -13.11221
v -2.450762 -36.97552 16.9497
v 0.5655791 -41.95658 15.22731
v -0.3980821 -37.398 16.97277
v -0.4901366 -41.11678 15.76298
v -4.252134 -41.82919 15.45494
v -1.70645 -42.01524 15.29061
v -3.161144 -40.32468 16.16348
v -2.502712 -38.75563 16.5673
v -4.75676 -37.40586 17.1429
v -29.95239 -54.86543 -3.640163
v -31.18084 -54.10082 -4.046996
v 63.61071 -6.837709 -36.50789
v -2.798627 24.55695 18.44254
v -0.7381161 25.58201 18.53327
v -49.25665 -58.56611 -34.10241
v -50.29564 -55.81958 -31.30789
v -49.26585 -57.48827 -31.54737
v -48.27799 -56.9887 -27.87925
v -46.62402 -56.84045 -24.05435
v -46.81026 -57.86662 -25.83418
v -47.26586 -58.519 -27.88339
v -48.11337 -58.58303 -30.2915
v -47.50495 -59.97853 -31.38068
v -57.28727 -49.06327 -48.37804
v -22.84273 72.25751 16.50712
v 39.97501 -10.34053 1.664494
v 63.56369 -8.025867 -37.48964
v 64.04432 -5.62 -37.75205
v 64.39885 -3.169848 -37.07488
v 63.65477 -5.470928 -35.49519
v 64.05859 -3.612474 -35.74849
v 10.01752 -16.77631 24.71962
v 9.856302 -17.75485 23.41615
v 10.96937 -16.74951 23.7642
v 11.29446 -14.28189 24.67703
v 11.11852 -15.94758 24.30424
v 11.88777 -16.35348 22.94617
v 57.07624 56.2068 -12.39501
v 56.73786 57.07539 -11.88421
v 56.00077 56.79419 -10.60939
v -66.58716 -4.948453 -33.84791
v 35.96502 -37.46225 -1.82852
v 34.228 -38.81206 -1.071548
v 34.94768 -12.12479 4.225442
v -6.442329 53.20699 21.66541
v -63.00359 -30.27865 -38.73986
v -63.28965 -28.80029 -38.48681
v -65.48711 -25.7514 -50.83776
v -65.08836 -26.38771 -47.11459
v -0.6661172 -3.785465 31.71452
v -0.0241994 -5.320625 32.64564
v 55.42752 -37.15723 -30.15723
v -55.3598 -51.87087 -44.01335
v -54.72287 -52.17414 -40.45104
v -54.387 -52.33911 -39.04832
v -55.80138 -50.4757 -40.85309
v -55.45595 -50.33098 -38.51172
v -57.17871 -46.81835 -38.08293
v -18.25051 47.23435 20.39284
v -17.88754 46.64401 20.42836
v -17.43093 47.08705 20.53444
v -16.10959 46.38474 20.7739
v -17.39887 46.30726 20.5022
v -16.71304 45.33907 20.60793
v -16.83596 44.54363 20.54435
v -15.91039 44.30077 20.67558
v -15.19555 42.62612 20.60931
v 35.88073 -56.12299 -12.57172
v 35.18232 -55.55791 -11.33441
v 33.75446 -58.06477 -11.96026
v 35.37792 -54.32675 -10.51802
v 33.09068 -57.27007 -10.64507
v 34.03695 -54.59268 -9.40178
v -20.02726 71.76158 17.30411
v -21.34365 72.16148 16.92533
v 60.26086 -10.03043 -24.28028
v 60.67731 -8.268915 -24.66068
v 61.04873 -9.666306 -26.72507
v 61.80524 -5.941529 -27.20592
v -42.0282 -67.16203 -34.19973
v -41.0047 -68.00623 -33.13492
v -41.56291 -67.10497 -31.13467
v -39.52924 -69.21594 -31.7431
v -43.49015 -65.65513 -33.76104
v -43.37654 -65.20722 -31.38534
v -42.03684 -65.95419 -28.97108
v -42.34962 -66.27859 -31.16422
v -52.30232 -54.27127 -34.91953
v -51.64709 -53.91348 -31.93429
v -52.80285 -54.37044 -37.41598
v -52.03904 -55.29095 -36.54644
v -53.5867 -53.09364 -37.22433
v -53.92073 -50.5962 -33.10961
v -54.20676 -51.27415 -35.43971
v 25.72952 10.18899 3.67391
v 24.34388 8.703785 3.741674
v 35.30409 -57.60785 -13.24352
v 36.18129 -57.72715 -14.44164
v -25.28141 -78.07792 -14.3006
v -43.06659 -64.14005 -27.71125
v 9.226886 27.29461 13.42852
v 54.9944 -33.09233 -25.61174
v -3.141324 -20.78645 28.35246
v 36.23302 -59.84496 -16.58381
v 35.93487 -60.74828 -17.08635
v 37.17928 -59.78952 -17.8006
v -25.31462 -77.28286 -12.76699
v -26.5567 -76.30998 -13.50854
v 47.22271 -52.92516 -27.50254
v 48.44883 -50.92635 -27.66076
v -29.81941 -40.20323 3.86182
v -66.32957 -20.15804 -48.94647
v 6.084194 -1.516537 25.04282
v 36.03666 -34.21327 -0.5672346
v 54.31241 26.80086 -9.200446
v -6.680074 -23.714 18.66609
v -46.68181 -55.8889 -22.96018
v -47.7611 -56.20108 -25.53405
v -37.33665 -59.71262 -12.87666
v -6.672912 -55.38743 7.810041
v 60.47972 -18.30824 -31.52114
v 61.0355 -17.84817 -33.59446
v -35.04736 -68.64954 -18.55906
v -33.95246 -69.47679 -17.66504
v -21.09652 -44.30066 2.708591
v 61.27503 -11.0478 -28.69473
v 61.03165 -13.02258 -29.32092
v 61.4739 -12.01217 -30.40531
v 23.84404 2.063701 4.900304
v -45.3868 21.44749 -3.366981
v -46.26297 21.58435 -3.961186
v -46.40463 21.13951 -4.220141
v -46.85833 21.68138 -4.454962
v -47.3241 21.4852 -4.963295
v -47.33233 20.56324 -4.855638
v 44.88953 26.28169 0.2594122
v 21.8295 -20.15424 7.163418
v -1.522957 -2.060357 30.59784
v 1.821965 -19.285 29.90405
v 3.413057 -18.44855 29.67236
v 4.565315 -17.90492 29.09833
v 2.628697 -16.59758 32.86771
v 5.16238 -15.67824 31.35379
v 15.66947 -19.53938 8.981339
v 15.60934 -18.94024 9.018246
v 55.25118 36.10619 -6.521961
v 54.73446 35.29833 -5.351215
v 1.786318 0.3326671 28.11393
v 38.78398 -10.83465 2.320858
v -60.64909 -40.64175 -42.48829
v 25.4151 3.712546 3.957662
v 45.2882 -53.52728 -24.25973
v 48.46554 -50.16623 -26.82562
v 47.31989 -51.64734 -26.12034
v 46.296 -52.52979 -25.0768
v 46.6658 -50.75552 -23.73241
v 44.22076 -56.27686 -25.53503
v 44.113 -55.43919 -24.2667
v 42.57821 -56.80411 -23.11913
v 43.34088 -56.72605 -24.41607
v 44.70787 -53.95576 -23.62746
v 44.88176 -52.78425 -22.60122
v 41.60188 -54.95209 -19.40245
v 42.48839 -55.41467 -21.3244
v 43.78153 -54.77841 -22.91006
v 42.60572 -53.36536 -19.33971
v 43.69386 -53.31878 -21.10933
v 44.89983 -50.51479 -20.30876
v 44.13114 -50.89328 -19.42507
v 44.69417 -51.943 -21.37873
v 45.4268 -52.33228 -23.1381
v -5.971639 -19.81436 27.86676
v -6.530853 -18.6826 30.21791
v -5.307732 -19.88372 28.92726
v -17.11017 -19.85858 13.9572
v -53.03028 23.65703 -8.071935
v 43.18645 27.84479 2.973835
v 43.85112 27.42025 2.156138
v 44.54008 27.81008 2.109004
v 41.2244 30.46561 6.226641
v 42.5483 29.96474 5.159471
v 43.63885 30.53207 4.951758
v 43.47631 28.57924 3.502306
v 44.93516 28.5855 2.559109
v 21.95541 0.9567903 5.991215
v 24.05573 0.1422689 5.432993
v -21.47141 55.18531 19.00333
v -21.95825 56.58542 18.64782
v -58.59018 42.45245 -9.664085
v -58.91686 -26.70211 -22.37703
v -15.60678 -19.6925 17.14884
v -14.79322 -20.18867 16.99394
v -15.07315 -19.67256 17.86469
v -32.37574 77.17905 11.81307
v -33.63977 74.80359 11.70182
v -32.18656 74.40893 12.57151
v -30.9642 75.26734 13.04872
v -29.70556 72.26002 14.088
v -31.75259 73.58983 12.93533
v -31.72214 72.00941 13.15128
v -33.0553 73.18188 12.29247
v -32.46158 71.00327 12.85341
v -33.36491 71.64642 12.30459
v 11.67894 -15.25022 23.84593
v 12.65734 -14.92874 22.35643
v 12.0783 -17.82608 21.164
v 12.71503 -18.09144 20.12223
v 12.99178 -11.3873 19.74863
v 12.346 -13.13027 22.64762
v 12.22569 -13.85413 23.10779
v 13.08609 -14.23568 21.57875
v 13.70042 -13.56653 19.88151
v 13.10329 -13.11045 21.14286
v 13.2946 -16.6505 20.73644
v 14.07857 -17.72444 17.51217
v -60.61436 29.70911 -14.91711
v 20.15977 5.342037 5.234132
v 21.66171 4.860559 4.790395
v 30.15077 3.369602 2.954932
v 21.12146 5.807334 4.694476
v 22.5804 5.231709 4.375369
v 25.00613 1.103497 4.785238
v 25.60702 2.138447 4.258916
v 27.20807 5.16094 3.412826
v 28.52189 3.896626 3.248573
v 27.23026 1.040805 4.095868
v 27.17489 1.956149 3.870656
v 23.0384 3.733622 4.650927
v 24.14602 6.017998 3.871827
v 25.248 6.365213 3.686112
v 27.11532 10.64823 3.630772
v 27.43214 8.569696 3.443424
v 26.39806 7.888958 3.53939
v 29.51277 9.329365 3.143547
v 29.27476 10.93134 3.483477
v 28.29421 7.645633 3.261404
v 31.16056 9.112008 2.807624
v 30.18561 7.448113 2.921457
v 30.32282 5.512197 2.839568
v 32.90022 5.04929 2.272494
v -48.76134 22.70538 -5.38353
v 37.67868 69.70686 7.940512
v -66.69387 -12.81419 -42.84503
v 48.2748 68.34946 -2.01844
v 48.34987 69.13385 -2.285534
v -27.7888 -42.17802 3.130407
v 53.51327 25.44589 -9.014851
v -28.66588 -31.78988 6.430553
v -15.23552 30.12269 13.34504
v -47.28331 37.97136 7.420638
v -32.08359 -45.26352 -0.3058704
v -33.19201 -45.53886 -0.8329909
v -32.35075 -46.81211 -1.290423
v 14.06353 -16.33959 18.91742
v 14.41298 -16.23071 17.97773
v 13.50421 -11.48376 18.44198
v 13.29707 -12.59932 19.9026
v 13.71829 -12.62895 18.80986
v 14.3559 -14.16324 18.32964
v -17.62752 48.34073 20.51476
v 14.06366 -12.01254 17.4663
v -0.2292338 -34.55969 17.22131
v 0.6513285 -33.84916 17.31983
v 44.553 -49.05879 -18.43877
v -25.70498 34.14645 13.30196
v -27.61652 -31.95337 6.93329
v -25.93013 -33.11853 7.731401
v -24.02839 -32.8278 8.754455
v -24.47898 -34.27144 8.451424
v -1.215172 -26.06677 18.90984
v 53.33399 35.61869 -2.618453
v 52.77262 36.0306 -1.625259
v 52.52393 37.28813 -1.26093
v 52.80475 34.24565 -2.179025
v 31.10451 55.05555 13.53609
v 54.51945 -33.22778 -24.5954
v 54.92953 -31.99652 -24.62723
v 54.18848 -32.65384 -23.39849
v 54.62469 -34.4154 -25.76015
v 65.41128 2.239358 -37.11301
v 65.44062 1.0292 -38.46528
v -21.52048 -24.60813 8.80722
v -19.98433 -24.51119 9.472764
v 18.56772 -18.78061 7.876472
v 19.25667 -18.06266 7.762036
v 19.70888 -18.6839 7.596633
v 18.59794 -19.1234 7.790926
v 19.73495 -19.34787 7.532363
v 21.20853 -19.03928 7.289831
v 26.27682 -1.636482 5.161071
v 26.73726 -0.9270214 4.812082
v 27.20462 -2.170737 5.015166
v 28.26675 -1.921283 4.611359
v 27.56637 -3.394115 5.2171
v 29.99314 -4.151522 4.650959
v 30.51591 -7.17521 5.15313
v 14.32378 16.53116 4.376833
v 14.33334 17.0069 4.325286
v 14.48254 17.45191 4.191864
v 13.98015 18.18572 4.284644
v 13.70913 17.45889 4.541322
v 12.54307 17.87567 5.236917
v 49.28698 -40.67616 -19.58665
v 45.65923 21.85499 -4.478018
v 45.0681 21.05366 -4.486607
v 44.99121 20.56768 -4.913215
v -2.824159 56.51498 21.39449
v -1.772111 55.31465 21.54831
v -3.259983 54.50177 21.61243
v -2.649535 53.1937 21.74745
v -4.765841 54.13887 21.62852
v 40.04774 -12.34342 1.668157
v 53.48279 -37.88754 -25.81351
v 6.671214 -11.87143 31.24388
v 48.24797 36.66247 4.267173
v 46.77426 35.85627 5.481119
v 50.45984 38.96701 1.959761
v 1.812811 10.77815 22.75711
v 17.91384 -17.3331 8.406951
v 18.35546 -16.80365 8.214673
v 17.78034 -16.70255 8.426308
v 18.31838 -18.04074 8.113358
v 18.17278 -18.52132 7.958378
v 17.96758 -17.88241 8.239705
v 17.01877 -19.5423 8.340829
v 17.50595 -18.07915 8.313809
v 17.37298 -17.3078 8.518333
v 14.64367 -18.34333 10.25233
v 15.01821 -18.64396 9.623459
v 16.08959 -18.63243 8.817371
v 15.95181 -16.09524 9.273368
v -15.8002 -21.13877 11.99045
v -16.14389 -20.98544 11.62284
v -15.41461 -22.75744 11.27176
v -15.67027 -21.4419 11.57348
v -15.28969 -22.30694 11.4263
v -16.32221 -21.14515 11.1762
v -16.44111 -22.4503 10.63988
v 19.50465 -17.49761 7.757907
v 20.83778 -18.01915 7.404509
v 23.18927 -17.17376 7.217424
v 13.30491 11.60352 6.641274
v 43.99547 72.13174 1.604269
v 43.53949 71.76974 2.144317
v -14.68042 -80.99174 -5.525909
v -14.82497 -82.05184 -7.31469
v -15.9569 -80.65064 -5.964743
v -19.51793 -80.85361 -9.872431
v -17.54762 -81.94263 -10.35473
v -16.51074 -81.77239 -8.597408
v -17.01041 -80.3935 -6.472928
v 56.09906 -36.18574 -31.14549
v 56.44956 -34.83396 -30.97142
v -19.09055 64.25927 18.38337
v -53.48429 -50.05531 -30.84274
v -60.202 -42.28046 -43.70869
v -10.64709 -40.71526 14.56123
v 37.31434 -37.23148 -2.761955
v 36.68199 -38.4629 -2.801851
v -13.23537 -23.55761 13.17381
v -13.85835 -23.39093 12.57088
v -46.76452 18.85073 -4.040795
v -45.66837 20.02815 -3.385046
v -16.62328 43.21933 20.42339
v 50.7672 -30.56665 -15.14809
v 52.29544 -28.74899 -16.76357
v 11.75847 -7.790033 17.42975
v 30.44445 61.338 13.17676
v 29.733 60.19363 13.65664
v 30.00569 59.05741 13.61123
v -64.5873 -13.40894 -31.22871
v -30.5288 -25.00717 5.777415
v -29.12397 -25.39091 6.154252
v 25.55608 -22.75212 6.368269
v 25.75246 -24.36522 6.179908
v 29.92406 -24.07928 5.132619
v -32.17447 -12.12481 6.039577
v 46.05202 -29.15837 -7.493636
v 38.44213 -55.48809 -15.21985
v 37.69056 -54.52047 -13.32996
v 36.8853 -56.01397 -13.69405
v -6.891829 -41.64089 15.02586
v -7.594128 -41.75471 14.66299
v -8.754708 -41.6174 14.40346
v -9.556595 -40.12036 15.53498
v -7.908694 -38.48326 16.77577
v -7.693706 -36.77753 17.14647
v -9.637143 -38.2293 16.36639
v -11.10143 -36.32337 16.1706
v -12.21194 -34.58647 15.77018
v -11.95926 -39.27686 14.96751
v -11.64281 -38.21199 15.57797
v -17.48705 -17.52122 19.34142
v -22.0904 -73.96638 -5.500962
v 2.3257 4.334935 25.53624
v -19.3972 37.85533 18.49144
v 7.231191 29.99281 16.97729
v -26.3204 -77.70268 -16.3797
v -57.26278 62.55405 -9.662634
v -57.67332 63.34691 -10.50641
v -58.04316 62.03763 -10.77606
v -57.79646 61.34618 -10.29414
v 66.5174 3.745402 -40.92173
v 67.29825 7.425751 -41.46081
v -29.66636 -76.54229 -24.07455
v -31.01316 -75.3485 -23.79693
v -28.56069 -77.37212 -23.78305
v 51.62379 55.72827 -3.948794
v 48.24727 -30.03478 -10.88269
v -21.24669 -22.81281 8.554487
v -64.27378 -31.05046 -49.54222
v -63.48983 -32.87693 -45.60235
v -64.40172 -30.14199 -48.01514
v -63.77502 -32.63786 -47.80206
v -30.45103 -51.93031 -2.687174
v -1.549979 -27.76354 18.19776
v 66.50504 17.64202 -35.48396
v -23.36999 -20.57282 7.542371
v -22.5201 -23.31828 8.168451
v -11.4746 -41.85623 12.59871
v -12.88468 -41.81393 11.91351
v -15.13799 -36.11321 14.12266
v -16.1716 -35.03203 13.60343
v -12.35902 -41.14911 13.20813
v -11.5002 -40.82565 14.03998
v -12.98314 -39.58289 14.3312
v -13.38487 -37.78133 14.86559
v -13.92834 -39.33062 13.95443
v -12.16456 -42.45645 11.18587
v -13.1718 -41.48567 12.30176
v -14.35244 -40.77198 12.6321
v -13.32305 -42.1712 11.10783
v -14.93414 -42.35918 9.379498
v -14.50408 -41.50546 11.54762
v -14.20751 -41.82729 11.19424
v -23.86725 -38.57602 7.890586
v -22.87307 -40.53983 7.394441
v -23.11914 -21.78843 7.741365
v -20.01887 -22.48001 8.976734
v -19.56796 -41.71133 8.45232
v -15.34653 -39.73669 12.92665
v -16.39122 -42.67471 8.431317
v -15.19671 -42.10794 10.06552
v -17.80067 -42.09315 8.854692
v -16.34605 -42.07919 9.593139
v -17.32689 -41.26356 10.38861
v -16.27802 -41.18235 11.07743
v -19.31604 -40.95693 9.569679
v -18.45812 -39.71227 11.03377
v -20.28235 -39.4268 10.02856
v -12.86197 -24.23837 13.47084
v -22.79426 -38.34335 8.775754
v -21.87796 -39.18506 9.051608
v -22.0053 -29.17041 9.477372
v -20.99271 -30.85125 10.26804
v -14.29664 -23.27265 12.18943
v -14.79319 -23.49754 11.79425
v -17.00172 -30.21523 12.40791
v -19.67291 -36.91852 11.23065
v -19.75136 -35.69357 11.26831
v -17.42576 -37.68832 12.54303
v -17.30279 -35.50412 12.88672
v -2.861443 -25.52517 19.15453
v -0.911934 -33.60267 17.09409
v 0.2005091 -32.01921 17.31392
v -21.66025 -28.1693 9.486614
v -21.18851 -37.51127 10.0863
v -20.56915 -36.05201 10.70236
v -18.89652 -20.51821 9.347095
v -17.99985 -21.41623 9.747973
v -18.28791 -22.12783 9.616693
v -19.03118 -21.36291 9.227737
v -18.78673 -21.8883 9.523416
v -17.86122 -22.47955 9.92706
v -18.16308 -22.72886 9.784358
v -19.23513 -22.83851 9.348722
v -19.72626 -23.38124 9.305516
v -18.60525 -23.55865 9.816483
v -4.668396 -35.94242 17.08481
v -1.881846 -33.87605 17.05271
v -2.840485 -32.10154 17.1804
v -3.489733 -33.25591 17.12868
v -5.656315 -32.20443 17.41726
v -9.691564 -34.92707 16.83291
v -9.750216 -33.84462 16.81496
v -22.56643 -31.71954 9.506873
v -23.90507 -37.51603 8.25429
v -22.36486 -37.57711 9.26475
v -21.94091 -35.94743 9.81505
v -24.07725 -35.96254 8.471631
v -23.36786 -35.99276 8.906365
v -23.06318 -34.77871 9.243423
v -21.19295 -34.20029 10.38557
v -10.26259 -26.05658 15.88947
v -11.57258 -24.7122 14.73212
v -11.67902 -25.20337 14.58731
v -12.36161 -35.87418 15.6491
v -11.35034 -34.02613 16.15162
v -2.279916 -28.62828 17.9304
v -18.36007 -25.84863 10.57489
v -1.535911 -27.04864 18.47084
v -4.011079 -26.79988 18.55507
v -5.650311 -24.75539 18.84258
v -7.448839 -35.08809 17.31252
v -20.76611 -33.02256 10.6031
v -10.17536 -26.46875 15.98561
v -11.92737 -25.59465 14.44954
v -9.640654 -32.10711 16.72385
v -17.8677 -31.04354 12.04971
v -9.012359 -25.31959 16.88239
v -7.790132 -24.55334 17.81223
v -5.177637 -25.82531 18.65658
v -7.963629 -29.06126 17.26491
v -5.115062 -30.53333 17.61425
v -4.842043 -27.51698 18.23112
v -7.259639 -25.51268 17.89654
v -8.203293 -25.75597 17.35997
v -8.912412 -26.6198 16.85899
v -4.683298 -29.10853 17.86399
v -16.80747 -23.82744 10.72219
v -6.909727 -27.94598 17.68506
v -7.87967 -27.19735 17.39828
v -8.308125 -30.37674 17.13079
v -7.72743 -33.04821 17.28333
v -10.34935 -30.85813 16.32242
v -9.406186 -27.93124 16.59354
v -18.06342 -29.29745 11.61686
v -16.45648 -27.15905 12.01261
v -15.84954 -25.03856 11.65436
v -17.48762 -26.5407 11.24391
v -19.30486 -30.58928 11.16895
v -19.69959 -32.13766 11.15025
v -19.79557 -34.45873 11.2526
v -18.80906 -35.88616 11.87225
v -16.19234 -31.1911 13.05914
v -18.20185 -32.48771 12.05948
v -15.63291 -33.9138 13.76838
v -13.50153 -24.67982 12.97127
v -11.80407 -32.92747 15.81202
v -13.27082 -33.04586 15.02934
v -11.95478 -31.54233 15.56822
v -14.43476 -25.63405 12.70419
v -10.6704 -27.35208 15.73485
v -9.892975 -29.4102 16.42195
v -14.49846 -27.06178 13.13229
v -12.82853 -26.52338 14.04368
v -11.67352 -29.74568 15.46034
v -15.18866 -31.89325 13.75758
v -14.13479 -32.3464 14.4418
v -12.99723 -28.85164 14.48856
v -13.99537 -31.28811 14.35124
v -14.23348 -29.47381 13.88386
v -15.74175 -28.26207 12.71849
v -20.61587 -29.0856 10.21462
v -18.56999 -28.53352 11.16883
v -19.8096 -26.16848 9.967414
v -21.64492 -26.16473 9.098993
v -26.03063 -24.45644 7.070423
v -24.335 -30.0833 8.440849
v -24.95608 -23.40344 7.333127
v -24.71706 -25.24451 7.601825
v -23.27949 -24.59648 8.076347
v -23.39878 -28.69231 8.737478
v -23.85023 -26.4968 8.164151
v -25.49829 -26.61292 7.486641
v -26.39864 -25.62137 7.033111
v -27.91662 -25.88269 6.54404
v -27.6458 -27.408 6.717959
v -26.86656 -29.63596 7.191619
v -29.27183 -29.45663 6.129923
v -5.951693 -7.921183 33.32664
v 2.614408 3.16099 25.92753
v -60.07195 57.94213 -13.78266
v -60.69194 58.12095 -14.86537
v -60.45752 56.53974 -14.40869
v -60.65199 57.065 -14.76354
v 48.41875 66.47001 -1.768834
v -16.90071 58.21523 19.70059
v -30.8706 -55.26565 -4.427814
v 58.0745 -23.08612 -26.48697
v -60.30031 -29.36896 -27.97855
v -4.218751 -57.0466 6.391892
v -67.55579 -6.012259 -40.92828
v -42.62986 -63.79754 -25.96456
v -14.93611 -62.33793 2.300452
v -14.09843 -61.62256 2.794592
v 34.62753 -33.34468 0.6940156
v -32.344 68.2849 13.14669
v 36.52531 50.74525 10.9557
v 37.69205 -60.65168 -19.52263
v 37.90428 -59.61042 -18.70754
v 39.70824 -59.1003 -20.93048
v 37.92776 -56.96546 -15.97257
v 36.91693 -58.28222 -15.9229
v 37.2772 -58.73351 -16.87252
v 38.77744 -57.7098 -17.9648
v 39.7846 -58.34219 -20.16945
v 39.04896 -58.7436 -19.48416
v 39.00416 -56.24239 -16.75709
v 40.57844 -56.93674 -19.86562
v -17.68977 -12.37056 19.21049
v -37.96527 37.48845 12.20969
v -13.52575 -80.66253 -4.369776
v 14.91781 -14.21336 16.63615
v 54.61893 63.29416 -9.395409
v 51.71673 65.85139 -5.702077
v 54.08072 63.40255 -8.507327
v 51.5565 67.46795 -5.981837
v 52.57996 66.51294 -7.202126
v 53.48604 63.2849 -7.566995
v 53.35574 64.55015 -7.702136
v 52.80405 63.75533 -6.786691
v 53.72487 65.28455 -8.490004
v 52.61481 64.54676 -6.725242
v 52.51411 65.68638 -6.840773
v 51.79644 64.8837 -5.598498
v 51.30337 63.83179 -4.719615
v 52.46865 62.46354 -6.045641
v 52.30254 63.85682 -6.122025
v -56.4562 -24.98286 -16.14325
v -56.25459 62.21606 -7.917215
v -56.93343 62.76804 -9.149357
v -56.93287 61.90101 -8.956567
v -57.51912 62.22718 -10.00878
v -57.17711 60.72948 -9.213034
v 14.0124 12.33445 5.613853
v 47.05438 14.88094 -6.384868
v 42.24792 68.6657 4.183811
v -26.77685 41.16914 17.86597
v -26.92519 40.52707 17.53669
v -26.9981 39.65744 17.08967
v -28.5781 40.0906 16.75211
v -27.90133 38.30307 16.13945
v -26.1476 39.3039 17.23792
v 8.301735 36.32669 19.92714
v 6.672448 35.00528 19.76614
v 7.913626 31.00346 17.28393
v 12.8479 34.39445 17.78737
v 11.04064 35.07158 18.75422
v 6.020589 33.91478 19.45285
v 8.001048 34.57461 19.27133
v 7.130259 32.22173 18.33139
v 9.133214 33.96181 18.66116
v 8.414815 32.16035 17.81042
v -17.29299 -19.30112 15.84874
v 58.33478 -25.11473 -28.98054
v 60.1251 -21.39851 -32.66287
v 59.86682 -24.31422 -34.02518
v 58.89172 -26.5035 -32.02545
v 59.29964 -25.92077 -33.07886
v 58.52061 -26.68389 -30.87258
v 59.39828 -24.38412 -32.21174
v 58.3226 -23.89202 -27.93943
v 58.90131 -24.88715 -30.82395
v 59.22219 -23.14818 -30.53559
v 58.71576 -21.93968 -27.75883
v 59.30146 -22.06437 -29.99236
v 59.33096 -20.15657 -28.43193
v 37.3628 -48.61364 -8.390528
v -49.64461 -53.49983 -25.95017
v 36.26011 69.16556 9.06074
v 35.79251 69.70627 9.349566
v 35.72313 70.59506 9.343794
v 34.68937 69.96756 10.11472
v 35.20414 68.70461 9.870087
v 34.41399 69.39657 10.36764
v 35.3264 67.80662 9.847692
v 34.28972 67.96169 10.53222
v 33.75615 67.35998 10.90363
v 35.72375 65.03187 9.694114
v 35.42966 65.72356 9.848938
v 34.8533 66.93855 10.20913
v 15.32931 14.17553 4.303944
v 14.31547 14.52788 4.641679
v 14.72172 15.6486 4.311378
v 42.58941 53.32402 5.75843
v -11.48508 -16.8274 26.72406
v 12.38339 -11.64228 21.38148
v 11.87272 -10.82886 21.60643
v -42.23425 15.08306 -0.02908085
v 40.43501 4.596136 -0.3907295
v 12.21151 33.35859 17.20231
v 10.83259 32.52957 17.06315
v 10.00986 30.5188 15.78056
v 13.14537 31.39122 14.8268
v 11.50756 32.17276 16.47788
v 12.23581 31.68606 15.67585
v 12.48514 29.3204 12.76093
v 12.2688 30.31612 14.12991
v 12.1351 30.79195 14.74221
v 10.61524 26.48384 11.05257
v 11.66548 27.79723 11.47032
v 10.6865 28.24284 12.96224
v 9.137218 29.22166 15.23962
v -45.6911 -57.62849 -23.20151
v -44.89799 -58.26463 -22.45685
v 61.57276 -9.126988 -28.48838
v 62.42821 -9.03115 -32.35064
v 63.28206 -6.865528 -34.72933
v 63.31097 -3.86956 -32.21175
v 62.91238 -7.889215 -33.71793
v 63.14731 -5.444757 -32.76299
v 62.30109 -8.258426 -30.91726
v 62.83593 -4.736199 -30.63245
v 62.06297 -7.728654 -29.51005
v 62.19728 -6.234396 -28.89563
v 62.55379 -6.480742 -30.63513
v 48.675 -32.80955 -13.17959
v -57.20673 -45.79841 -36.10769
v -54.85381 -49.06441 -33.45472
v -54.88417 -51.03227 -37.61401
v -56.32175 -49.00164 -39.1862
v -55.81338 -48.69117 -36.31417
v -55.82886 -47.44907 -33.91787
v 39.69177 -52.98365 -14.58753
v -22.82545 53.81361 18.76941
v -21.35124 51.31635 19.43132
v 33.12941 1.39975 2.442593
v 20.80117 -16.77343 7.51482
v 23.26273 -15.83877 7.35569
v -16.57047 70.70279 18.14585
v -17.25191 68.09647 18.33277
v -22.38773 54.22092 18.8674
v 42.55101 -26.08869 -2.542028
v 43.06423 -26.48398 -3.163857
v 44.38832 -25.56995 -4.077514
v 43.19933 -24.55479 -2.581949
v -58.29604 -46.55975 -43.93814
v -59.32458 -44.53049 -44.42734
v -58.55788 -46.75789 -49.34845
v -58.95395 -45.77153 -46.89688
v -57.31057 -48.80949 -45.60491
v -21.07696 60.73295 18.27441
v 14.84595 -15.71806 16.81927
v 32.97558 -19.41333 4.769099
v -32.80252 66.43005 13.00244
v 64.69707 24.20752 -30.10162
v -20.7669 64.80798 17.89875
v -53.26783 -52.03645 -33.54472
v 12.37595 -8.415017 16.65536
v -44.75844 -59.61045 -24.01208
v 15.44377 12.56483 4.659356
v 14.8629 12.18911 5.0919
v 16.69778 10.87437 4.687527
v 41.68751 15.05627 -1.419618
v 40.88289 15.49961 -0.8345346
v 40.87744 14.7316 -0.8005569
v 40.11132 15.06761 -0.2632419
v -32.69137 -31.3329 4.438808
v -31.53511 -30.99242 5.030013
v -0.4031768 31.6487 19.79462
v -0.7815942 30.82335 19.57438
v 44.58718 -47.51813 -17.14648
v 46.84594 24.97585 -2.404664
v 45.49313 23.392 -3.026013
v 33.95305 49.99587 12.73619
v 34.85283 49.37443 12.30719
v -57.31656 -48.55328 -44.24458
v -56.4952 -49.63473 -42.40827
v 40.22304 -55.41691 -17.71112
v 40.84592 -53.8634 -17.08536
v 41.53818 -53.73996 -18.02979
v 41.38515 -47.22957 -12.2581
v 42.58741 -52.11395 -18.09415
v 41.16988 -52.74429 -16.47949
v 40.81776 -51.06212 -14.45717
v 43.29448 -48.63962 -16.07165
v 43.84986 -48.93362 -17.20706
v 41.18962 -51.33191 -15.21437
v 42.28417 -50.51031 -16.12709
v 42.76634 -50.68814 -17.05722
v 40.9048 -48.39636 -12.46472
v 41.46878 -49.75588 -14.29079
v 42.76252 -45.99432 -13.21051
v 42.20752 -48.1232 -14.09517
v 43.51415 -47.10049 -15.19916
v 43.64228 -45.73159 -14.31891
v 43.29448 14.59072 -2.826388
v -30.59516 -72.01337 -14.99412
v 19.99953 0.2857975 7.045572
v -58.61557 35.60103 -8.36251
v 39.64034 -54.25582 -15.69619
v 37.48972 -53.17767 -11.9221
v 38.43436 -53.9776 -13.80173
v 40.5615 -50.38652 -13.54566
v 39.54256 -51.31367 -12.95357
v 39.14078 -50.31762 -11.60344
v -25.23064 -65.35984 -4.952721
v -7.4255 -0.08522384 26.6471
v 10.9162 -8.077827 20.11751
v 53.60318 34.16391 -3.460258
v -15.91698 41.62859 20.36451
v 52.71468 58.23142 -5.733119
v 55.69142 -28.98598 -24.31664
v 28.00901 -7.215387 5.910588
v -67.92421 -9.318508 -47.77163
v -67.7466 -11.30115 -49.03798
v -67.13112 -12.64715 -45.76316
v -67.5029 -12.72275 -48.99804
v -67.09851 -16.06873 -50.25422
v -65.7155 -15.15169 -39.01995
v -66.30662 -14.40849 -42.01049
v -66.22416 -16.41364 -43.50883
v -66.72639 -19.08921 -51.34525
v -66.53694 -18.60482 -48.51052
v -66.69234 -14.61115 -44.70293
v -67.26019 -14.37981 -49.03661
v -66.74423 -16.61266 -47.64489
v -66.71837 -15.60969 -46.08835
v -66.39928 -16.99877 -45.36221
v -66.18302 -19.31171 -46.40156
v 47.79056 67.12415 -1.225479
v 47.19503 68.54488 -0.8366225
v -33.30537 -72.69066 -22.07207
v -17.29058 64.0705 18.81438
v -20.48827 56.62155 19.05869
v -18.49421 57.25791 19.49794
v -16.99592 48.77236 20.64621
v -15.50565 47.29548 20.90856
v -15.21025 50.1214 20.93623
v -13.92784 48.53424 21.18059
v -6.238853 56.23108 21.34093
v -8.753794 59.84838 20.70441
v -4.529161 58.98207 21.07685
v -7.112192 55.00297 21.43834
v -9.634638 54.61992 21.32407
v -1.473778 69.11159 19.8779
v -5.112826 68.12404 19.89076
v -2.545338 67.29787 20.10904
v -3.557928 63.97854 20.51896
v -3.916718 65.60535 20.29242
v -4.715004 60.95226 20.81257
v -6.146242 62.63882 20.541
v -5.622156 64.22979 20.38301
v -7.210037 60.02301 20.78679
v -7.722993 65.46333 20.0773
v -6.804157 64.01228 20.32011
v -9.37435 62.16985 20.33122
v -6.551878 61.58976 20.64007
v -11.7005 62.74524 19.9803
v -8.410801 64.03884 20.18808
v -18.69444 62.4437 18.70174
v -20.54505 50.8924 19.70677
v -22.49398 57.95374 18.26096
v -9.546765 65.36879 19.894
v -12.87183 68.06246 19.11197
v -16.34985 69.01991 18.39118
v -15.31954 64.41802 19.18053
v -15.64447 67.76974 18.68161
v -17.33081 66.7818 18.48232
v -14.21055 67.62212 18.94046
v -15.21523 66.39157 18.9386
v -13.94452 65.53016 19.26306
v -12.3726 64.27002 19.67051
v -13.03835 61.44713 19.95483
v -18.36064 54.66865 19.89261
v -8.284277 52.3699 21.63614
v -8.090364 53.83702 21.50227
v -20.17199 62.56413 18.31427
v -22.62683 60.73735 17.80125
v -22.41365 59.36478 18.06478
v -20.48442 58.30136 18.81411
v -19.80326 60.42979 18.66172
v -18.81696 58.60553 19.20955
v -17.95795 60.44436 19.11379
v -17.03827 61.78187 19.14679
v -16.06215 62.94246 19.20513
v -16.17134 60.3615 19.52062
v -14.26181 62.62327 19.59433
v -15.26674 58.99654 19.93523
v -10.23673 61.30058 20.35498
v -12.55898 59.23346 20.33121
v -21.74392 52.06037 19.26335
v -20.86274 51.54054 19.55494
v -20.6398 52.00352 19.5826
v -20.00359 51.08632 19.8414
v -19.51961 51.22993 19.96145
v -19.92494 55.08187 19.45773
v -20.88648 53.43894 19.38661
v -17.00415 53.67649 20.32433
v -12.14353 49.04549 21.44296
v -18.43953 49.67542 20.2885
v -18.64439 52.03166 20.11305
v -17.7662 51.00184 20.38516
v -7.63623 57.31789 21.13055
v -8.872225 57.37339 21.02545
v -8.83412 55.84958 21.24238
v -11.03576 55.51713 21.06442
v -10.21376 56.95021 20.95968
v -14.53434 57.38799 20.31193
v -14.71391 51.27007 20.99186
v -14.83998 52.91776 20.83224
v -11.99654 57.58147 20.66759
v -14.78667 55.80967 20.50965
v -12.99944 55.41615 20.83836
v -14.27042 54.0275 20.80951
v -12.40972 53.88931 21.10961
v -10.92864 53.64764 21.3074
v -12.72005 52.29554 21.21187
v -13.11055 50.71529 21.29409
v -10.52546 48.69319 21.6486
v -30.81628 69.00473 13.87478
v -30.20975 67.20833 14.25457
v -28.41335 70.78011 14.79594
v -29.92488 69.34656 14.26786
v 55.27548 50.11342 -9.016677
v 27.10412 -10.2471 6.576577
v -65.97125 -16.73462 -42.09516
v -66.09283 -18.07903 -44.24595
v 57.44534 -31.84938 -31.51046
v 55.27436 -33.93373 -26.97942
v 58.67556 -31.57634 -35.62091
v 58.93613 -29.79438 -34.94661
v 57.92151 -32.11279 -33.20155
v 58.41329 -30.6533 -33.77354
v 57.99083 -29.9052 -31.65343
v 58.46871 -28.23212 -31.86035
v 57.45806 -28.56501 -28.87617
v 55.7147 -35.71792 -29.67856
v 56.13094 -34.38384 -29.68303
v 56.8256 -33.57566 -31.02415
v 56.95919 -32.71985 -30.7316
v 57.26553 -30.89034 -30.15064
v 55.52326 -34.78194 -28.38225
v 56.89265 -30.81999 -28.92084
v 56.46659 -32.7034 -29.20475
v 55.87655 -32.48924 -27.43357
v 56.73633 -30.17521 -27.98919
v 56.1992 -30.61528 -26.84805
v 56.49327 -24.48207 -23.01867
v 57.39336 -24.50301 -25.56556
v 56.60832 -27.1335 -25.3261
v 58.00923 -26.45487 -28.95693
v 56.70256 -28.1843 -26.35691
v 57.17426 -23.71741 -24.30741
v -32.60109 -38.85987 3.060847
v -32.07621 -37.2266 3.90223
v -12.4081 47.70931 21.39235
v 42.1195 70.00004 3.971926
v 59.66363 -18.9403 -28.69176
v -40.84646 72.3232 7.267942
v 0.4910081 29.18779 19.02846
v -44.57982 74.16663 3.577025
v 31.63042 -40.22831 0.3821682
v 33.01353 -39.70103 -0.4682232
v 32.59815 -37.31133 0.7118678
v 30.41968 -38.76463 1.800374
v 32.37445 -38.69287 0.3953605
v 31.25952 -37.20113 1.72697
v 33.76788 -37.86663 -0.35251
v 33.77489 -35.97178 0.304705
v -19.16197 -16.62843 12.54167
v -12.20399 -3.928116 22.37454
v -7.505738 -67.00638 4.241266
v -5.697535 -66.62237 4.578455
v 60.03887 48.04734 -18.30247
v 40.57784 -25.5926 -0.7295692
v -17.92091 32.21601 14.23283
v -22.4663 31.66904 11.47036
v -22 30.90415 10.81011
v -18.26642 30.67175 11.997
v -19.84196 31.2415 11.94393
v -19.64795 32.01532 13.02244
v -21.54038 32.70182 13.03953
v -20.80385 31.34726 11.67035
v -22.40442 33.70512 14.01112
v 55.33311 -27.33932 -22.22147
v -44.31693 -58.03495 -21.14842
v -44.4981 -60.5002 -24.75615
v -43.06853 -61.3221 -23.04314
v -43.66446 -58.48436 -20.54634
v -43.78642 -59.83852 -22.39467
v -42.15563 -62.6535 -23.16474
v -42.32006 -61.27638 -21.63159
v -41.57848 -62.4379 -21.80993
v -27.04574 -1.260388 5.805892
v 39.39941 70.80003 6.228227
v -11.22924 -11.42735 30.37872
v -22.27823 6.492422 5.337718
v -24.82836 5.156378 4.681993
v 15.2935 -15.03087 11.57388
v -39.28749 -65.15757 -21.41056
v -37.8317 -70.11263 -28.20906
v -33.3441 -73.44379 -24.64017
v -34.57573 -72.81347 -26.68099
v -34.45906 -71.97409 -23.36003
v -35.834 -71.62656 -26.50538
v -35.71969 -70.88327 -23.89107
v -37.55008 -69.67919 -25.83859
v -28.25077 -30.373 6.608941
v 42.56784 -44.10841 -11.6532
v -54.11016 45.51783 -2.170352
v -53.5416 44.87779 -0.8883942
v -53.37397 45.58471 -1.077707
v -5.905116 -4.589313 31.23106
v -60.26435 -40.44566 -39.73812
v -55.56092 36.32661 -1.994082
v 42.8752 67.42563 3.84339
v 54.12067 -29.49304 -20.94652
v 53.28445 -25.37055 -16.49527
v 53.06586 -26.87693 -17.03957
v 55.6159 -23.78014 -20.40765
v 54.96121 -30.83855 -23.89287
v 54.26131 -30.84182 -22.24427
v 54.00522 -25.44083 -18.01067
v 56.19331 -23.53495 -21.65753
v 56.33599 -25.73666 -23.57104
v 55.48097 -28.19618 -23.21173
v 54.90541 -29.60914 -22.87175
v 55.66454 -25.38987 -21.66288
v 54.98465 -25.57849 -20.2105
v 54.44208 -28.31682 -20.86048
v 54.57978 -27.18091 -20.35874
v 53.955 -26.70703 -18.74678
v 52.7235 -29.08889 -17.81864
v 53.55136 -28.78595 -19.21919
v 52.77391 -30.45599 -18.79857
v 51.35664 -30.83227 -16.38889
v -54.21611 -48.36544 -30.32529
v 3.55026 3.709541 24.86979
v -2.976491 -0.0399817 29.14304
v -24.07922 70.42834 16.39127
v -25.51972 69.55107 16.01425
v -23.95393 68.92062 16.5694
v -2.806727 15.93351 20.87389
v 16.52008 6.611604 6.830073
v -22.20415 -50.48903 3.214804
v -64.13082 -25.68457 -39.73162
v -38.55487 69.96953 9.253656
v -37.65163 70.95394 9.766684
v -38.20313 71.92244 9.283766
v -39.45519 70.35596 8.538834
v -7.905113 32.45556 19.00124
v -3.688156 14.97277 21.13258
v -30.54998 -30.41132 5.53768
v -30.67454 -28.68786 5.535035
v 18.46213 -2.958702 8.644874
v -13.19908 -66.76617 2.388605
v -19.30415 -57.40294 2.312349
v -52.19324 65.2532 -2.933937
v -49.33294 24.11152 -4.852664
v 25.11728 -1.625551 5.554255
v 22.52018 -0.8845822 6.284399
v 25.77393 -2.738965 5.616846
v 23.23801 -3.803308 6.737486
v 24.64333 -5.288465 6.565703
v 22.85892 -6.055569 7.272592
v -44.43914 19.64666 -2.308245
v -59.8777 34.25518 -11.71533
v -5.778836 41.74374 21.70202
v -27.58599 54.08076 16.9058
v -8.7022 -53.34476 9.912148
v -9.7134 -51.41886 11.21019
v -22.18227 -44.44186 1.639295
v -22.48296 -44.78598 1.646083
v -22.77742 -44.46373 1.218455
v -23.5328 -45.39937 1.272765
v -24.05378 -45.89665 1.173103
v -39.48554 15.61679 1.624751
v -39.10978 15.60154 1.873101
v -39.5512 17.15549 1.379636
v -21.85126 14.64669 3.600472
v -22.44751 14.44823 3.573605
v -55.18752 -47.15638 -31.36728
v -14.49551 -17.91482 21.82327
v 17.48337 5.272511 6.787591
v -18.72777 40.77893 19.66586
v -19.36024 40.13897 19.35418
v -17.13159 42.06142 20.19227
v -18.05644 41.6314 19.93774
v -29.62503 54.68171 15.8576
v -69.06319 3.411091 -39.19967
v -3.862859 -62.28259 4.911924
v -9.20709 -66.44179 3.8421
v -6.852316 -65.50423 4.435548
v -7.152622 -64.33073 4.396479
v -9.586836 -64.13989 3.817823
v -8.234007 -64.44987 4.156189
v -8.02319 -62.36679 4.383583
v -5.945486 -63.19309 4.654077
v -5.701351 -61.40604 4.841102
v -7.404017 -54.60566 8.566897
v -8.253281 -55.54699 7.610642
v -7.586672 -60.39018 4.778882
v -5.883871 -59.74964 5.129559
v -5.238308 -58.48735 5.667427
v -6.525232 -56.7429 6.551788
v -1.080838 12.12691 22.9707
v -9.533918 52.35339 21.55432
v -65.56288 -17.47243 -40.25952
v -64.86533 -17.10627 -36.08284
v -64.79924 -19.13563 -37.40081
v -7.170612 -14.46042 33.51935
v -8.896766 -13.82332 32.4073
v -11.00656 46.48219 21.56343
v -10.28241 44.91096 21.54382
v -11.86029 45.26088 21.39606
v -13.6916 43.86935 20.99561
v -12.08581 43.38749 21.18877
v -11.07044 42.54636 21.22606
v -12.54537 41.94503 20.91005
v -19.44469 -43.80092 4.04316
v -19.36629 -43.88467 4.181016
v -19.72204 -43.88727 3.817782
v -20.6256 -44.19008 3.108578
v -20.8816 -45.61499 3.81678
v -21.22976 -46.278 3.815271
v -19.8637 -44.56424 4.162008
v -20.31981 -46.36311 4.788617
v -52.28814 61.56264 -2.551461
v -19.5694 66.95042 17.94407
v -20.1521 70.24434 17.46901
v -22.28216 68.03033 17.14488
v -22.18773 70.69189 16.89347
v -22.77779 69.36341 16.89188
v -21.0697 66.54447 17.61859
v -30.31012 -22.97143 5.970713
v -27.57974 -24.71411 6.602807
v -28.38562 -22.79417 6.416355
v -26.53176 -21.67711 6.828455
v -31.88733 -21.32773 5.770689
v -66.82971 -13.36093 -44.23624
v -35.7322 -39.55663 0.7033782
v -38.40908 -58.77353 -13.26938
v -46.83973 -53.20102 -20.11656
v -32.62303 -68.13573 -14.21752
v -4.505512 7.270066 24.68571
v -21.39443 30.06302 10.06557
v -20.6165 29.79055 10.00233
v -19.836 29.56391 9.993537
v -49.89015 -50.65815 -23.06022
v -51.78764 71.75182 -3.988986
v -52.13956 71.25381 -4.301859
v -52.61728 69.2961 -4.318422
v -52.26628 68.29394 -3.677614
v -51.413 68.70644 -2.681833
v -50.61804 67.72813 -1.46725
v -51.24678 70.68367 -2.960326
v -50.12568 71.97401 -1.839516
v -58.23018 -26.62651 -20.71984
v -40.14069 35.53596 10.18793
v 1.259195 39.79112 21.62256
v 2.17192 40.93884 21.733
v 1.041881 41.50053 21.85064
v -4.437341 51.57989 21.87434
v -5.28051 49.90551 21.95557
v 3.459802 44.28183 21.93273
v 1.167299 45.9298 22.06972
v 2.597547 42.8449 21.89018
v -1.115766 43.704 22.05845
v -8.694922 46.75135 21.80652
v -3.663464 49.36904 22.01422
v -4.667321 47.96799 22.01588
v -7.462193 48.98461 21.89165
v -8.862986 49.40077 21.79648
v -2.910285 47.84082 22.06549
v -5.654909 46.29815 22.00862
v -1.223325 46.74212 22.0903
v -3.938111 46.73297 22.06402
v -1.588005 39.94284 21.69663
v -2.342128 41.58108 21.86903
v -3.619179 42.35037 21.90843
v -2.792404 45.76132 22.0785
v -3.771701 43.51557 21.9786
v -4.934172 44.71384 22.0023
v -6.221166 47.84423 21.96123
v -6.99376 45.40166 21.92148
v -7.271149 43.45591 21.77194
v -7.524448 41.68892 21.51788
v -9.891257 43.88434 21.52854
v -47.15285 75.13785 0.6761256
v 3.02346 -3.427361 29.9416
v 6.243252 -3.469789 26.49358
v 3.330535 -2.368708 28.87972
v 4.681549 -2.090766 27.36992
v 2.671691 -1.357525 28.64563
v -1.827439 31.61192 19.80553
v -3.535532 30.47252 19.35884
v -9.868528 -53.66726 9.412091
v -1.354946 21.68034 18.84657
v -9.78816 -12.95169 31.82572
v -1.903343 -18.47118 32.71375
v -1.484124 -16.34591 34.41626
v -2.862518 -19.10114 31.98221
v -5.258659 -15.70263 34.03488
v -4.533988 -18.76808 31.78568
v -5.00085 -19.29828 30.45361
v -5.952738 -16.22441 33.4114
v -6.661942 -17.47573 31.9359
v -7.729189 -14.97685 32.89789
v -10.50053 -13.12097 31.0501
v -11.61975 -13.28884 29.65619
v -7.75035 -16.55451 31.80545
v -9.430162 -14.75256 31.44448
v -8.965278 -16.58169 30.36146
v -9.564087 -17.40267 28.11051
v -63.47634 -27.31021 -37.95671
v -65.41845 -13.18981 -35.50977
v -66.32092 -12.38057 -39.98915
v -65.35069 -14.4783 -36.3099
v 11.32159 -9.624492 21.33564
v 9.376539 -7.396532 23.92896
v 10.31507 -8.894399 23.17197
v 10.59111 -8.426079 21.58245
v -23.48055 6.472483 4.765936
v -47.7039 27.68426 0.2522089
v -47.5103 28.38153 1.127561
v -40.54431 49.47156 10.3745
v -39.67563 50.17641 10.76952
v -0.603385 37.13911 21.22075
v -38.17505 -66.06709 -20.6204
v -19.27422 -15.84774 13.27049
v -18.96819 -16.55583 15.40616
v -46.19842 38.15227 8.292924
v -47.28398 38.51678 7.563251
v -7.345124 -71.43436 3.620431
v -6.068513 -71.74455 3.719864
v -22.39062 65.88857 17.32108
v -23.81537 66.49451 16.81665
v -17.95925 -18.88989 15.03952
v -17.87835 -18.10463 17.4713
v -18.68727 -17.69743 14.96912
v -18.33263 -17.31707 17.46802
v -27.55172 -52.94923 -1.294764
v 0.01498165 38.66621 21.4738
v -1.859462 38.3281 21.4268
v -21.66152 62.45656 17.88166
v -23.67098 61.91917 17.32748
v 16.54511 -5.548759 10.07064
v -59.95436 -31.00263 -28.23193
v -21.96299 -79.24658 -10.40876
v 7.056426 -3.11616 24.7618
v -28.09853 -43.79923 1.483827
v -20.3965 -81.21105 -13.1148
v -23.51531 -79.98244 -16.77922
v -25.33795 -78.30447 -15.46292
v -25.13116 -78.79162 -16.64988
v -21.85288 -80.14088 -12.03489
v -24.34631 -78.96648 -14.86443
v -22.91119 -80.06198 -15.01285
v -21.60319 -80.63378 -13.70201
v -23.02145 -79.47813 -13.14249
v -17.63986 -11.16338 17.4343
v -57.85093 42.66732 -7.935787
v -23.4255 -46.69762 1.896199
v -24.42751 -46.69533 1.222722
v -13.89628 -79.13544 -2.922378
v -13.33872 -77.64112 -1.292197
v -69.53518 5.146661 -40.0196
v -23.60608 4.649864 5.431088
v -58.21423 -46.03895 -41.48845
v -58.76765 -44.72288 -41.09184
v -56.53497 -42.93128 -29.81927
v -56.43548 -46.42223 -34.29313
v -56.98013 -45.49395 -34.7155
v -59.42966 -43.62744 -42.34295
v -59.00203 -43.65182 -39.88666
v -59.70858 -42.30873 -40.78308
v -57.59214 -44.33591 -35.07124
v -58.05329 -44.97124 -38.05638
v -56.69202 -44.57771 -32.37967
v 0.8418261 14.21194 21.43854
v 2.022047 15.13046 20.31233
v -1.948975 -3.97849 31.92923
v -63.00769 -35.39519 -47.81541
v -62.83401 -36.35561 -50.19901
v -63.28432 -34.24907 -47.11808
v -61.9561 -38.87973 -49.05278
v -61.82987 -38.80001 -46.6733
v -62.47118 -37.02468 -47.57106
v -62.85364 -35.35568 -45.82867
v -62.2715 -36.28146 -43.49191
v -61.17657 -39.26055 -42.56462
v -61.83965 -36.98796 -42.11156
v 4.201086 32.65022 19.35015
v -67.51986 -11.12489 -47.0996
v -16.50922 -10.27231 19.20592
v -19.45867 33.84094 15.42606
v -23.99592 33.78792 13.45201
v -24.52981 33.10505 12.48311
v -22.67545 32.55 12.41265
v -25.21846 39.24087 17.57068
v -26.83208 37.70038 16.13247
v -22.74144 34.68067 15.00832
v -24.77826 34.91606 14.50231
v -23.16789 36.35497 16.40626
v -21.72548 40.40321 18.89749
v -23.82587 40.50104 18.35292
v -22.4223 39.55714 18.39036
v -20.96937 33.53785 14.43044
v -24.25306 38.17295 17.24007
v -22.75698 38.26924 17.73028
v -21.70417 36.7093 17.09334
v -68.19654 -6.279705 -45.79135
v -68.0798 -7.360117 -46.48176
v -17.16553 -12.68014 20.79297
v -18.25189 -16.4782 18.42593
v -18.41287 -12.98926 17.61528
v -10.41877 -11.03328 31.26248
v -51.0761 40.72602 4.401185
v -51.79825 38.94045 3.518284
v -67.66401 31.22067 -30.98822
v -56.63295 61.18824 -8.375916
v -39.36993 -68.2237 -27.17241
v -18.46472 29.30713 10.21296
v -13.4015 -9.825264 26.27073
v -50.16936 39.01567 5.24683
v -66.33749 -21.47008 -51.6824
v -64.6597 -28.56579 -47.2438
v -64.45746 -28.26714 -44.92657
v -65.4229 -19.84058 -41.74577
v -65.58261 -20.74922 -43.51525
v -65.39725 -24.60567 -46.96174
v -66.01124 -22.34473 -49.3662
v -65.697 -23.81503 -48.49249
v -63.63243 -28.54276 -40.0183
v -63.6024 -29.40875 -40.81837
v -63.94278 -28.56502 -41.78096
v -64.75379 -26.46456 -44.44897
v -64.04759 -27.55172 -41.2683
v -64.47455 -25.96194 -41.89318
v -65.68353 -22.36651 -46.34935
v -64.92571 -24.75956 -43.46549
v -65.22375 -24.06721 -44.79271
v -64.46885 -24.3695 -40.30897
v -64.96365 -22.42121 -41.38321
v -65.29946 -18.92981 -40.05742
v -64.74381 -21.1288 -38.91214
v -64.18462 -21.34531 -36.15115
v -43.26894 52.08811 7.498715
v -42.87646 -59.03281 -19.85242
v -17.55401 25.78223 6.661813
v -5.722517 -70.14651 4.172708
v -39.17804 33.14245 9.218903
v -41.22193 -65.82655 -26.52797
v -65.80087 32.18382 -26.2092
v -28.78866 -36.18253 5.877986
v -27.07808 -38.92915 5.789574
v -29.12977 -37.46769 5.405868
v -49.38966 -55.17335 -27.80213
v -48.63578 -57.69439 -30.06125
v -50.09588 -55.34606 -29.86028
v -50.20576 -56.61255 -32.69006
v -51.16561 -52.83844 -28.73643
v -52.24575 -52.38685 -31.00393
v -52.60371 -50.44404 -28.93731
v -49.55351 74.4195 -1.796964
v -13.9157 -58.66221 4.046263
v -8.636048 -57.73716 5.782952
v -13.56131 -56.58555 5.608718
v -11.22726 -56.78249 6.092684
v -9.365627 -59.32986 4.855747
v -12.2504 -59.2775 4.256373
v -11.52127 -58.21176 5.017986
v -10.60906 -59.2738 4.641095
v -68.35764 5.097933 -34.65752
v -53.64345 51.34994 -2.943201
v -46.36312 -52.40845 -18.45201
v -5.010384 33.05757 19.87411
v -26.27352 54.95863 17.33812
v -24.41603 58.07113 17.5729
v -26.35865 56.72953 17.03555
v -27.06174 58.02464 16.54498
v -8.11024 40.61176 21.30725
v -25.48812 62.2813 16.65493
v -22.68032 63.56919 17.48035
v -24.1339 63.93074 16.96611
v -15.6526 -44.46145 8.114466
v -16.69816 -44.07662 7.071161
v -19.3736 -44.97931 5.039798
v -17.42134 -43.84422 6.287651
v -18.6462 -43.89632 5.016973
v -18.74632 -45.73032 6.039776
v -17.46635 -45.17327 7.072791
v -15.66695 -45.76625 8.501668
v -18.7772 -47.00576 6.10217
v -15.3563 -55.35218 5.747026
v -61.09547 -28.49051 -29.75008
v -28.12114 0.4906349 4.914829
v -52.10389 55.74059 -1.644076
v -9.684565 -9.769259 31.64044
v -9.427664 -11.09844 32.2379
v -40.86371 32.12392 7.995479
v -49.05413 47.80972 3.492521
v -55.17627 43.40809 -2.650134
v -55.19395 42.56961 -2.175754
v -9.556922 -54.8723 8.18164
v -12.39941 -53.37775 8.871407
v -10.93301 -54.48787 8.352985
v -42.56047 -35.02919 -3.0252
v -30.20533 -36.45152 5.106625
v -29.95805 -37.5341 4.970301
v -64.43613 -18.71607 -35.22901
v -14.89177 -18.5406 20.23865
v -15.15539 -17.9542 21.39935
v -16.02533 -19.22717 18.13193
v -16.14585 -18.6648 19.28627
v -15.43711 -18.45845 20.1938
v -15.61814 -17.738 21.51194
v -17.49399 -16.78007 20.11934
v -16.6136 -18.68657 18.76491
v -16.24477 -18.21781 20.03976
v -17.33433 -14.70384 20.99247
v -17.8202 -15.22454 19.98329
v -16.77426 -17.3528 20.69138
v -17.09506 -16.73201 20.85746
v -16.84884 -16.15439 21.58034
v -15.29641 -10.96076 22.8846
v -16.6522 -11.25585 20.25834
v -15.53113 -9.174655 19.97144
v -13.47197 -15.13833 26.50324
v -13.1721 -17.56398 23.59816
v -13.23987 -17.07389 24.57891
v -11.98458 -17.25352 25.35628
v -12.34981 -16.72582 26.00451
v -13.14058 -15.96018 26.17744
v -14.80112 -12.55257 25.04385
v -14.57095 -17.51353 22.74087
v -10.411 -16.9507 27.82757
v -11.11725 -15.13531 29.24675
v -16.38238 -12.55078 22.13486
v -12.11048 -15.90363 27.33658
v -12.83861 -13.68906 27.9848
v -16.272 -13.80036 22.86169
v -16.92763 -14.06476 21.73038
v -14.04499 -17.18112 23.66373
v -14.53474 -16.72592 23.87225
v -13.65801 -16.62616 24.94239
v -15.3432 -11.66702 23.44176
v -15.66497 -13.5895 23.85572
v -15.93458 -15.8155 23.07339
v -16.16133 -17.51831 21.27009
v -15.21472 -17.15646 22.72586
v -16.5087 -15.06511 22.48214
v -15.12977 -16.39337 23.63477
v -14.13276 -16.10405 25.05412
v -15.07269 -14.33096 24.77249
v -14.13866 -14.99217 25.83253
v -14.45781 -14.24452 25.6561
v -14.2112 -12.98774 26.1246
v -13.7917 -14.05396 26.6301
v -14.11063 -10.36812 25.16418
v -33.75796 7.433567 2.456506
v -15.8895 31.82097 14.95881
v -37.01773 -48.09222 -4.388932
v -29.04991 -47.68935 -0.6112609
v -29.97324 -44.90616 0.3925247
v -30.2144 -47.16183 -0.7724987
v -30.92838 -49.12766 -1.818864
v -31.68509 -48.10069 -1.659485
v -29.60027 -75.57271 -19.36992
v -30.2383 -75.65021 -22.06107
v -31.02517 -74.82487 -21.59868
v -44.08562 -52.96301 -15.38821
v -17.08858 -21.01483 10.4132
v -38.93969 14.3026 1.720424
v -33.45741 -25.20358 4.84381
v -17.86622 37.9393 18.89046
v -35.11047 -66.13799 -15.87913
v -48.14554 46.30874 5.361086
v -14.16648 -11.02237 25.5364
v -13.8197 -11.21769 26.37282
v -12.59349 -12.7627 28.56954
v -13.28197 -12.34943 27.59108
v -69.69094 24.09103 -36.57891
v -41.46652 -41.93489 -5.082402
v -24.20893 -52.9489 0.9680728
v -67.76799 -7.30704 -43.96445
v -65.91081 -7.518466 -32.72881
v -66.52311 -6.453439 -35.03709
v -67.10683 -6.162522 -38.18906
v -67.41798 -9.712067 -44.29589
v -67.19851 -11.07315 -44.31267
v -65.84464 -8.638904 -33.437
v -67.30113 -7.464561 -41.07005
v -67.52563 -8.770233 -43.89932
v -66.90419 -11.14832 -42.39231
v -67.06461 -9.504766 -41.58195
v -66.74989 -8.976959 -39.01506
v -66.18822 -11.6026 -38.32358
v -65.40106 -10.41938 -32.64298
v -66.0611 -10.15962 -36.11061
v -65.87131 -11.6285 -36.56482
v -7.815877 33.86612 19.567
v -63.08541 37.27024 -19.73881
v -35.99535 52.04009 12.73789
v -33.83884 53.20573 13.85672
v -35.23671 53.51832 12.95125
v -34.0423 55.72666 13.365
v -23.96603 -21.69896 7.476683
v -25.35208 -20.48243 7.082435
v -33.43709 -70.42084 -18.01085
v -43.56635 -54.66531 -16.19311
v -63.22969 55.23138 -19.74562
v -63.6818 54.78579 -20.59516
v -63.7188 53.82438 -20.78449
v -63.31858 54.39474 -19.92299
v -62.62922 55.43496 -18.52108
v -62.96485 55.42041 -19.23684
v -63.00682 54.81384 -19.29276
v -62.92411 53.26648 -19.13528
v -34.87325 -67.21996 -16.58459
v -35.60865 -66.68152 -17.14057
v -36.20869 -66.58852 -17.93923
v -46.52097 73.61437 1.831865
v -40.71036 -59.19025 -16.64842
v -21.93558 -45.55904 2.733034
v -22.46472 -45.5157 2.188356
v -23.13893 -45.61137 1.668129
v -22.00387 -46.47789 3.112023
v -28.22294 -49.96984 -0.8494551
v -27.38452 -49.11926 -0.2148383
v -28.01139 -51.77742 -1.198122
v -25.36118 -50.74379 0.7267898
v -25.97681 -49.19255 0.5461426
v -26.47238 -48.88699 0.3041202
v -27.00154 -50.6403 -0.2911987
v -24.62023 -51.18914 1.14517
v -45.48956 -47.24067 -12.64129
v -59.80772 50.17806 -13.00151
v -64.23847 -20.07319 -35.4032
v -36.91592 -54.27791 -8.167057
v -37.76728 -54.32749 -8.948737
v -37.98799 -55.64949 -10.14892
v -35.56422 -56.6931 -8.741035
v -35.13251 -54.34583 -6.799888
v -34.62623 -55.5666 -7.209253
v -36.48762 -55.49145 -8.669735
v -35.37083 -55.77178 -7.951958
v -32.76756 -56.42455 -6.375896
v -31.3154 -56.25684 -5.256657
v -33.3695 -54.86142 -5.87316
v -32.34037 -55.13231 -5.312994
v -35.05249 -52.89844 -5.866135
v -32.87936 -53.84174 -4.989182
v -32.07844 -52.25137 -3.714868
v -41.84797 0.3605982 0.6435075
v -39.08161 -62.91682 -18.27904
v -51.47206 -46.81009 -22.25895
v -30.39929 -75.2421 -21.04352
v -32.89319 -73.47992 -23.20861
v -32.16761 -73.49635 -21.01314
v -34.14074 -70.38415 -19.35195
v -34.01626 -71.13338 -20.37546
v -33.85619 -71.82584 -21.42493
v -32.83872 -72.48113 -20.28953
v -32.49389 -72.43819 -19.37808
v -31.40257 -73.18135 -18.34875
v -36.64272 59.67263 11.22075
v -12.57638 -49.20157 10.62514
v -3.600717 11.91749 22.74509
v -12.99802 28.63305 13.5933
v -10.37275 -55.26707 7.668731
v -12.89919 -55.65671 6.600011
v -12.3761 -54.44941 7.959016
v -14.3482 -53.6158 7.696229
v -3.05844 32.60852 19.99813
v -64.70349 -2.911527 -24.8862
v -67.44608 -2.889318 -36.63492
v -33.29097 -47.26872 -1.890195
v -33.27055 -49.09803 -2.78522
v -32.62059 -48.61265 -2.273751
v -34.88275 -47.34742 -2.706141
v -36.09721 -69.50481 -21.93472
v -53.52471 -46.5901 -26.37179
v -12.65755 -60.82652 3.538464
v -50.49104 37.71587 4.598378
v -51.31337 39.33387 4.033674
v -63.80922 -21.20276 -34.2981
v -19.35542 -79.6507 -7.711424
v -18.62722 -80.77957 -8.657056
v -17.91999 -80.35007 -7.2302
v -17.38629 -79.51609 -5.708076
v -18.21026 -77.79878 -4.676838
v -19.30655 -77.95369 -5.758292
v -54.82135 45.47799 -3.302388
v -33.34174 2.749985 2.790916
v -19.89289 35.96905 17.17439
v -18.24918 34.15455 16.19368
v -53.9189 64.22843 -4.941516
v -53.84949 59.3187 -4.136395
v -53.43138 61.56589 -3.948096
v -51.53969 64.30972 -2.041578
v -53.34243 63.29895 -4.038312
v -52.40654 62.88209 -2.873383
v -51.61466 63.06662 -1.977019
v -59.81689 38.48426 -11.69355
v -28.74271 7.787307 3.351415
v -27.80542 8.958743 3.445467
v -52.53188 -46.34317 -23.98589
v -33.61337 -36.11069 3.226575
v -31.75946 -35.58074 4.436137
v -22.35573 3.632519 6.488624
v -2.743187 6.289098 25.70511
v -3.233317 4.455337 26.51448
v -3.43316 1.25509 28.23953
v -41.89286 -23.59682 1.065715
v -45.07031 29.30571 3.740729
v -3.019829 -1.666336 30.22519
v -4.252402 -1.263164 29.62473
v -4.201966 -3.456591 31.17978
v -5.609758 -2.908199 30.13236
v -34.84316 -58.15882 -9.162501
v -45.02781 -53.20518 -17.08543
v -37.67358 13.00464 1.885765
v -1.111744 35.37247 20.81791
v -0.6256129 32.76734 20.11441
v -1.569691 34.06184 20.46679
v -3.227638 36.8398 21.06108
v -59.25626 58.81261 -12.36833
v -56.91394 38.77635 -4.308628
v -57.84457 38.99226 -6.534842
v -59.53346 -19.72314 -19.4849
v -52.30083 63.99077 -2.888328
v -30.95068 -74.25767 -19.64
v -29.95484 -74.30877 -17.17104
v -28.51061 -75.94742 -17.32517
v -28.82133 -75.10262 -16.2054
v -29.34862 -72.71435 -13.71918
v -27.53742 -76.5322 -16.14509
v -26.93677 -76.64219 -14.91194
v -30.38905 -73.18291 -16.18217
v -27.90666 -75.38839 -14.75032
v -28.2713 -74.47758 -14.03538
v -24.15145 -77.04435 -10.38248
v -26.71609 -75.50125 -12.5741
v -25.23647 -76.21638 -11.01953
v -26.17948 -75.02299 -11.10214
v -24.81931 -72.25057 -7.349856
v -24.75253 -75.64521 -9.689164
v -25.50221 -72.8432 -8.451296
v -26.92237 -73.17191 -10.48886
v -25.97199 -71.41669 -8.156714
v -28.42548 -72.505 -12.04956
v -42.06385 52.04176 8.479819
v -19.3289 30.45104 11.19151
v -17.46634 31.10344 13.00585
v -17.18845 29.6288 11.24468
v -55.63201 -43.63332 -28.17794
v -66.32803 -0.1764966 -29.25977
v -33.84596 -66.39441 -14.32815
v -34.17284 -67.21645 -15.54454
v -34.28948 -68.51908 -17.08722
v -48.35228 21.83553 -5.657607
v -49.22948 21.47497 -6.412717
v -53.17368 19.67644 -10.06126
v -18.31074 23.29772 4.207785
v -28.0794 -38.56783 5.479123
v -28.49428 -40.11955 4.506644
v -29.36402 -39.03125 4.686582
v -30.02176 -42.13393 2.595171
v -30.00285 -43.5967 1.400016
v -27.63738 -40.83935 4.386261
v -31.6737 -42.04625 1.988036
v -31.25351 -40.54171 3.058867
v -34.19518 -39.55546 1.792314
v -32.79517 -40.33455 2.329789
v -34.58204 -41.57535 0.650131
v -32.09165 -43.40011 0.9301629
v -33.37635 -41.53839 1.418957
v -34.30407 -42.64504 0.2772336
v -62.88683 -23.03044 -31.85713
v -63.46831 -22.62339 -33.97081
v -64.14632 -22.91681 -37.28446
v -63.47477 -24.00274 -35.14401
v -63.70956 -25.48927 -37.4265
v -61.87845 -29.308 -33.08055
v -62.37427 -30.09151 -35.71761
v -62.88137 -27.82709 -35.81097
v -62.27851 -28.12382 -33.60477
v -63.16254 -25.91301 -35.38655
v -62.54928 -26.50244 -33.30613
v -62.08438 -26.13534 -31.29934
v -18.2751 -18.54753 14.08257
v -18.92157 -18.14181 10.80318
v -18.23532 -19.48641 10.21165
v -17.225 -20.19572 11.30079
v -16.99296 -20.11672 12.58843
v -17.62534 -19.40279 13.43062
v -18.27192 -18.68525 12.49294
v -18.55331 -18.19168 13.0196
v -18.47228 -18.66588 11.24132
v -18.24667 -18.81362 11.68685
v -18.09551 -18.97082 12.18495
v -18.83892 -17.64717 12.12702
v -18.72529 -18.09747 11.38922
v -18.63642 -18.12455 11.82612
v -19.33529 -15.99826 11.60336
v -65.47377 23.84425 -25.41455
v -68.83295 0.09964425 -41.35358
v -68.57315 -5.115304 -46.93858
v -69.26906 -0.9151135 -46.13358
v -68.96857 -0.9388049 -43.51331
v -68.55025 -3.776202 -44.73945
v -67.94348 -5.962045 -43.4052
v -67.12633 -6.834654 -39.0982
v -68.07405 -4.015625 -41.63125
v -66.05437 -2.791108 -29.60028
v -45.02772 38.71581 9.274076
v -45.308 38.25425 8.913841
v -45.89713 38.94511 8.80619
v -47.61996 -54.52117 -23.06462
v -15.15162 -7.495196 18.43231
v -42.88909 -57.44916 -18.06295
v -44.21731 72.81609 4.262514
v -7.676402 -77.43974 0.7751898
v -9.031874 -75.93535 1.446679
v -8.898502 -77.87804 0.1998235
v -9.746922 -76.07381 1.190858
v -59.88148 56.64861 -13.39716
v -64.11341 -14.32696 -29.89615
v -37.68402 -47.12014 -4.361182
v -36.28417 -44.97216 -2.241245
v -43.82938 -33.64797 -3.542253
v -32.05259 -71.57705 -17.07242
v -57.51908 -22.04585 -16.62506
v -64.30143 53.01637 -22.08364
v -36.39412 14.67174 2.860833
v -37.87962 14.94997 2.320161
v -41.35759 -59.62434 -18.09495
v -36.32969 9.878736 1.830458
v -35.11287 9.228719 2.146597
v -36.70534 8.480828 1.698242
v -23.94599 -19.24642 7.416103
v -35.81889 -41.25154 -0.04552469
v -40.20581 4.569837 0.705403
v -10.24165 -62.9074 3.803853
v -11.08549 -61.14953 3.8985
v -39.60762 -58.86708 -14.82849
v -38.62636 -60.05132 -14.71344
v -30.27714 -16.30017 6.509939
v -54.96069 -45.86913 -29.08589
v -53.35735 -48.90776 -28.7613
v -19.20849 -15.35688 10.24694
v -34.44476 -25.61589 4.411144
v -33.78516 -56.84132 -7.390132
v -62.12054 -24.50867 -30.19948
v -8.129885 -13.3364 33.15904
v -6.888671 -12.13739 34.06147
v -6.504414 -13.39339 34.14657
v -7.736392 -11.24499 33.50343
v -6.843646 -10.21589 33.79023
v -6.582674 -7.47425 32.78167
v -12.41788 -6.92754 25.26403
v -12.37191 -11.97843 28.90134
v -10.60381 -4.869036 26.67265
v -12.95489 -9.992584 27.25824
v -6.587235 -2.272657 29.00668
v -8.462789 -1.408345 26.53378
v -6.379443 -1.154307 28.33927
v -12.88664 -8.605194 26.18144
v -12.39803 -10.04832 28.31995
v -9.355123 -7.381323 30.57906
v -7.324023 -5.226186 30.78757
v -12.11324 -8.875063 27.97025
v -10.78665 -9.068216 30.10873
v -8.449203 -9.186134 32.44989
v -9.629267 -6.601297 29.67097
v -12.0157 -7.614807 26.99878
v -11.25579 -7.197762 27.96028
v -10.48207 -6.004326 27.99934
v -9.606451 -4.865198 28.16456
v -7.667992 -3.916477 29.42528
v -16.9333 20.72369 3.976891
v -44.27106 29.24248 4.038349
v -44.16345 29.89853 4.734284
v -63.53981 -20.79968 -32.82793
v -64.4285 -17.58119 -34.26036
v -63.72928 -18.82591 -32.00724
v -39.43349 -42.20777 -3.351016
v -28.45517 2.098979 4.319091
v -12.08037 -72.95272 1.831242
v -10.0754 -72.69008 2.59481
v -68.39764 -3.086716 -42.67736
v -67.86817 -3.334203 -39.60154
v -31.72047 -51.11635 -3.002398
v -34.51578 -50.53124 -4.17022
v -33.53068 -52.52538 -4.6868
v -12.70886 35.32899 18.98226
v -18.23077 39.41608 19.34561
v -16.82733 39.78115 19.75875
v -4.801363 35.27079 20.54595
v -3.526132 35.32525 20.68479
v -4.570203 39.98156 21.55609
v -4.452235 37.43988 21.07701
v -5.956994 37.91469 21.02675
v -7.25137 38.47257 20.99055
v -11.09616 34.11126 18.8362
v -10.74285 34.855 19.28355
v -11.16568 36.68082 19.88523
v -9.989143 33.31407 18.79676
v -6.404321 35.73484 20.43294
v -7.57895 36.01343 20.3299
v -8.705976 35.33389 19.90743
v -9.128963 37.10707 20.35284
v -8.182673 39.0189 20.96861
v -9.497642 41.40599 21.26896
v -10.8871 41.32666 21.08371
v -11.96392 40.2614 20.67753
v -10.29201 39.28856 20.74754
v -13.54949 41.65279 20.69198
v -11.78847 38.72863 20.34579
v -14.7713 40.01273 20.20805
v -16.75311 36.766 18.58282
v -17.89074 36.34 18.03654
v -17.33421 35.25522 17.47683
v -13.32809 39.78722 20.36261
v -16.49178 38.18545 19.30754
v -14.92237 37.78889 19.4944
v -13.41566 36.37315 19.22716
v -15.23769 35.12842 18.0842
v -16.58293 33.25535 16.11999
v -13.87416 34.22403 18.00546
v -15.05571 32.04657 15.69437
v -13.748 -78.36113 -2.102017
v -12.3081 -79.96374 -2.94855
v -32.19474 8.186073 2.770632
v -34.23042 70.31158 11.97661
v -35.45369 70.77496 11.22333
v -38.01564 61.11581 10.1911
v -31.67258 55.61905 14.69891
v -25.00482 68.00436 16.29038
v -25.8237 66.56963 16.12819
v -26.40391 68.41147 15.76587
v -28.06643 68.98674 15.10229
v -28.36192 67.24188 15.06333
v -32.9706 64.46921 13.03225
v -29.83027 65.81576 14.54143
v -31.83403 66.17646 13.55326
v -30.97509 65.35796 14.03022
v -31.37488 63.57115 13.92286
v -27.67495 56.10489 16.56397
v -27.15277 59.01067 16.35115
v -28.88545 56.35099 16.00062
v -29.50526 58.03537 15.43991
v -30.55585 56.5706 15.11612
v -25.45546 64.1463 16.48886
v -29.18562 59.34789 15.41017
v -25.71746 65.68435 16.24682
v -27.83747 65.24412 15.43054
v -26.85661 63.29015 16.01452
v -26.676 60.51669 16.37321
v -36.83154 61.74037 10.93095
v -28.26196 61.00535 15.64194
v -29.31465 63.68835 14.91608
v -28.31544 62.38355 15.47354
v -29.27059 61.558 15.11793
v -30.39113 62.50209 14.51571
v -31.32607 61.38496 14.16245
v -31.94351 60.44023 13.92972
v -32.38606 59.32873 13.80855
v -30.88931 59.7956 14.52506
v -33.97731 59.54636 12.87732
v -32.17732 57.49557 14.15176
v -35.73542 57.91526 11.97551
v -35.44504 60.50027 11.90359
v -32.86123 60.7879 13.38972
v -34.30185 61.41166 12.47373
v -34.30915 62.92365 12.33357
v -35.38704 62.26577 11.77702
v -36.93499 69.68637 10.36632
v -35.07855 68.90614 11.59085
v -34.10237 67.38087 12.23938
v -33.71294 68.8656 12.35845
v -36.5906 67.7861 10.69599
v -34.18389 66.2965 12.24141
v -35.80372 64.94408 11.3727
v -54.0379 -47.39743 -28.57241
v -52.16686 -47.56459 -24.42266
v -52.30537 -49.76315 -27.28305
v -53.09634 -48.03534 -27.03259
v -51.12462 -50.99229 -26.12166
v -51.97543 -49.03059 -25.63307
v -44.22951 -51.70855 -14.46414
v -43.18444 -53.50083 -14.56628
v -52.52779 -45.21264 -22.86271
v -20.80719 -21.17219 8.420253
v -40.30322 -67.07841 -26.94925
v -39.06641 -67.94946 -25.70663
v -38.74666 -67.63513 -24.29999
v -39.18642 -66.04857 -22.53982
v -41.41793 -64.02366 -23.72842
v -37.51491 -69.0476 -24.29657
v -40.46114 -65.92101 -24.8898
v -37.48291 -67.44344 -21.31967
v -35.94216 -68.45902 -19.92338
v -37.12535 -66.50588 -19.38746
v -19.55883 -15.9869 10.94071
v -19.41237 -16.87366 10.79516
v -59.20275 57.23644 -12.19698
v -58.88929 56.04921 -11.36847
v -46.69694 -54.80486 -21.63298
v -44.77235 -56.74326 -20.43841
v -45.8503 -54.95288 -20.28779
v -69.55703 7.39743 -38.49931
v -15.89925 -8.173145 17.43567
v -69.34216 0.4128926 -44.09787
v -69.63529 1.990273 -44.2922
v -39.37008 -61.36502 -17.02555
v -54.5041 57.44773 -4.76511
v -53.79763 58.46082 -3.966115
v -55.17174 58.71587 -5.817433
v -23.15126 -78.47031 -10.93659
v -20.35585 -78.90971 -7.820982
v -23.29608 -76.85379 -8.97916
v -22.01029 -78.27277 -8.991557
v -45.65534 -53.7448 -18.6326
v -44.52958 -54.32808 -17.37456
v -44.75126 -55.50523 -18.92909
v -43.7625 -55.72548 -17.5856
v -42.67311 -56.39309 -16.62654
v -39.49102 51.86401 10.46374
v -40.44379 50.77753 10.04267
v -59.8583 -29.24229 -26.6234
v -61.34553 -26.95856 -29.41388
v -60.16862 -27.36914 -26.1334
v -35.94741 13.88371 2.900279
v -35.40499 13.55237 2.757028
v -36.66078 13.43872 2.339928
v -62.61831 -17.33609 -26.36881
v -32.65852 -44.30458 0.1415284
v -11.96772 -51.78653 10.2092
v -13.05125 -50.54806 10.30027
v -16.48435 -50.13526 8.089038
v -14.85317 -51.34818 8.890583
v -54.13179 -37.5203 -19.63321
v -15.22238 -79.17401 -3.76385
v -16.30809 -77.68249 -3.151954
v -15.33305 -77.32272 -2.225227
v -41.28671 -61.42061 -20.05203
v -40.57569 -61.34008 -18.82732
v -40.21281 -63.40988 -20.68983
v -36.85181 -65.44524 -17.68056
v -38.24367 -64.09248 -18.30855
v -36.02244 -65.01167 -16.03333
v -38.00274 -63.21679 -16.99511
v -38.92021 -60.70253 -15.74478
v -37.01414 -61.04973 -13.64242
v -37.68491 -60.9671 -14.39066
v -35.96462 -62.14717 -13.3704
v -37.4471 -62.39138 -15.39952
v -36.59083 -63.28111 -15.13379
v -32.80233 -66.67479 -13.23085
v -33.10409 -65.66216 -12.81727
v -35.55933 -63.56497 -14.10962
v -58.59549 -18.21941 -16.79548
v -60.91835 -38.34997 -39.31016
v -60.34059 -38.42075 -36.86902
v -60.8052 -37.17965 -37.13956
v -13.96469 -76.62945 -0.8843281
v -32.86042 -69.32981 -15.73999
v -10.20941 -2.368311 24.88336
v -25.91612 0.7576187 5.690675
v -68.62852 25.08922 -33.2613
v -69.45269 25.36994 -35.9075
v -69.13961 23.36168 -34.6603
v -68.94807 24.43131 -34.15215
v -27.12204 1.881507 4.894119
v -27.09675 3.800329 4.290358
v -61.20052 56.23521 -15.77883
v -27.34308 -59.81091 -4.229321
v -27.31541 -61.12572 -4.822264
v -49.80973 37.78212 5.28786
v -13.72038 -8.934527 24.56868
v -12.22519 -5.218518 23.7024
v -14.0797 -67.35553 1.953764
v -64.36599 -12.86163 -29.78932
v -54.71859 59.47995 -5.295494
v -54.95026 61.08815 -5.885038
v -55.77423 61.29449 -6.995848
v -25.7257 -60.45403 -3.282805
v -54.03669 -45.53627 -26.38913
v -54.6096 -43.44071 -25.57327
v -53.46494 -44.51852 -24.0842
v -55.34366 -42.93562 -26.73999
v -55.89876 -39.93302 -25.24273
v -55.39606 -41.47309 -25.49084
v -54.43807 -42.5733 -24.35281
v -54.23544 -41.74203 -23.15525
v -17.55371 -47.4275 7.266225
v -16.76207 -48.87647 8.01195
v -20.04933 -47.01083 5.012744
v -18.51576 -53.38531 5.097011
v -15.2701 -53.12599 7.497328
v -19.01562 -48.87607 6.131731
v -18.51655 -52.06279 5.771389
v -20.2062 -49.75663 5.052138
v -24.22127 -71.74887 -6.456681
v -22.14347 -72.49922 -4.823402
v -23.77356 -73.33322 -6.832911
v -10.00452 -74.44185 1.945792
v -9.003332 -74.08646 2.357171
v -29.00691 -61.0994 -6.178506
v -28.7454 -63.04118 -6.947414
v -29.60357 -70.75948 -12.26246
v -31.82875 -69.59032 -14.40111
v -30.98938 -69.60228 -13.22183
v -29.71959 -69.51006 -11.44122
v -21.08893 -48.98569 4.386741
v -23.71109 -65.63277 -3.784268
v -12.39558 -65.62558 2.82631
v -12.49551 -63.1352 3.055735
v -12.84546 -62.20926 3.116708
v -11.88674 -64.27811 3.104287
v -14.22328 -65.20168 2.108572
v -12.48342 -68.84007 2.515584
v -22.83371 -75.36101 -7.15358
v -21.73334 -77.63572 -7.921484
v -21.5122 -76.50453 -6.617862
v -20.38432 -77.44379 -6.311697
v -20.27481 -75.00222 -4.394809
v -20.8778 -75.68576 -5.420817
v -17.70914 -68.29386 -0.1347512
v -27.97002 -62.85264 -6.186673
v -17.50743 -70.47279 -0.4933359
v -7.612494 -69.84509 3.929843
v -34.67841 -64.63799 -13.94122
v -27.06299 -71.04644 -9.199072
v -27.74916 -69.63805 -9.16609
v -31.62986 -67.01821 -12.03766
v -32.46581 -64.44956 -11.26764
v -26.31594 -66.52062 -6.337698
v -24.25247 -66.71797 -4.589727
v -31.04301 -67.70908 -11.80831
v -26.96416 -68.98013 -8.00267
v -22.19058 -69.86718 -3.835751
v -31.83534 -65.5043 -11.28239
v -30.74547 -63.74246 -9.120817
v -31.65126 -62.75478 -9.404181
v -29.40635 -68.24948 -10.28358
v -30.37183 -65.45972 -9.741976
v -28.68993 -69.98522 -10.4791
v -29.40054 -63.58302 -7.833778
v -29.03497 -65.1516 -8.249488
v -29.40364 -66.99281 -9.570262
v -27.99271 -67.65375 -8.421011
v -27.74281 -65.86876 -7.398411
v -25.4277 -70.56271 -7.173055
v -25.98754 -68.81248 -6.967699
v -25.23897 -67.39407 -5.699913
v -23.94675 -68.40916 -4.890721
v -24.53594 -69.89668 -5.990343
v -23.27647 -70.00189 -4.824179
v -22.83357 -71.01742 -4.810875
v -20.06395 -70.55424 -2.327398
v -20.92415 -71.6039 -3.397573
v -18.92043 -71.95051 -1.895379
v -19.26301 -69.58841 -1.458889
v -24.82083 -54.25318 0.09698257
v -23.08153 -47.46192 2.384295
v -24.05091 -48.86001 1.905472
v -25.17683 -49.26797 1.070788
v -21.9267 -47.07968 3.393547
v -11.1328 -66.64448 3.220081
v -21.25101 -68.91579 -2.809007
v -26.88511 -64.23886 -5.911612
v -26.75512 -62.86541 -5.208241
v -26.03468 -62.2748 -4.373153
v -25.0171 -64.31758 -4.392161
v -24.41134 -62.36141 -3.176616
v -23.28418 -63.66185 -2.821165
v -23.1039 -62.13712 -2.138571
v -16.93133 -56.94858 3.853415
v -16.9036 -58.20781 3.16237
v -21.10678 -62.35965 -0.881045
v -18.89212 -63.20385 0.1568655
v -20.84327 -60.5802 -0.06167486
v -19.9638 -61.99096 -0.04963724
v -19.08306 -54.44913 4.075042
v -21.62166 -67.12212 -2.603368
v -12.85839 -75.76763 0.2141669
v -9.640599 -71.87756 2.975027
v -21.93742 -63.37145 -1.757589
v -22.55684 -65.97791 -3.008853
v -21.52817 -64.65952 -1.888973
v -19.83814 -65.63349 -1.035159
v -18.71313 -67.73528 -0.6888733
v -19.70906 -66.74557 -1.19468
v -16.77532 -76.60201 -2.672176
v -19.01893 -75.65837 -3.747074
v -19.76348 -74.10446 -3.474026
v -18.40394 -73.12932 -1.959172
v -16.24767 -75.38351 -1.52419
v -8.266679 -70.82724 3.582818
v -10.06737 -69.11359 3.404981
v -11.44731 -68.25798 2.994152
v -9.047903 -79.30308 -1.097177
v -10.68099 -79.12421 -1.427469
v -18.37255 -66.45025 -0.2661433
v -10.77764 -78.07545 -0.5208768
v -11.91275 -77.20168 -0.2866256
v -15.71552 -63.58305 1.694289
v -11.02887 -76.21648 0.7061004
v -10.84042 -75.2716 1.295703
v -11.37549 -73.75725 1.786456
v -18.14537 -69.31776 -0.6265472
v -16.42706 -74.01629 -0.9059423
v -15.14664 -75.07068 -0.6484784
v -13.89922 -73.9455 0.5973807
v -15.23371 -73.33724 0.08293238
v -11.33768 -71.25605 2.565426
v -12.02911 -70.51254 2.436052
v -13.08595 -69.54867 2.138443
v -13.04382 -71.49036 1.819406
v -14.60068 -68.93216 1.516838
v -14.25158 -71.1859 1.265376
v -16.92661 -71.81523 -0.4747981
v -15.27355 -71.89694 0.5295933
v -15.68071 -69.84918 0.7723476
v -16.47026 -68.43357 0.5764086
v -16.89389 -66.8494 0.559394
v -15.53396 -65.90791 1.406752
v -16.74288 -64.59918 0.9759619
v -19.1447 -64.48434 -0.335532
v -17.4651 -65.35487 0.4461614
v -17.69015 -62.52563 1.015981
v -23.81249 -55.0483 0.4910653
v -16.94076 -54.12138 5.723124
v -23.67812 -56.84813 -0.2165817
v -20.75325 -51.72532 4.100372
v -20.38456 -55.34675 2.700988
v -23.57886 -50.70069 2.036164
v -23.03926 -52.94796 1.811294
v -20.03355 -53.02652 4.115606
v -21.66372 -53.25121 2.760769
v -16.91396 -55.45883 4.812513
v -20.45256 -54.32189 3.159201
v -18.94813 -55.67255 3.466596
v -21.20641 -56.37637 1.64164
v -15.3533 -57.88287 4.007107
v -14.51539 -60.22004 3.105378
v -15.48564 -61.04181 2.448825
v -15.90257 -62.45717 1.87326
v -16.48921 -59.45189 2.687081
v -18.6084 -58.947 1.913962
v -17.79394 -61.07679 1.416788
v -18.8476 -61.72401 0.6800697
v -19.56093 -59.83316 1.01306
v -20.50486 -58.61061 1.0049
v -21.97223 -59.24454 -0.1978437
v -24.49277 -61.22694 -2.741781
v -22.88911 -61.15038 -1.580504
v -22.40601 -60.13092 -0.8575858
v -23.56045 -59.34992 -1.273517
v -26.4568 -50.9117 -0.02628019
v -27.24131 -52.23042 -0.884833
v -25.60737 -52.78251 0.01894706
v -24.47435 -59.59193 -2.010756
v -25.47541 -55.75054 -0.9547931
v -24.79177 -57.53403 -1.306992
v -26.30493 -53.88932 -0.8002687
v -28.35719 -55.02269 -2.656375
v -26.04773 -57.02511 -1.939451
v -26.74509 -58.95688 -3.38098
v -26.8283 -56.35888 -2.186086
v -27.55293 -58.43935 -3.734782
v -28.96485 -56.98698 -3.992155
v -28.45901 -59.60481 -4.976002
v -29.49149 -58.55984 -5.192994
v -67.87421 4.899337 -32.82214
v -62.35199 55.51406 -17.92269
v -62.29525 54.91701 -17.88712
v -61.64546 52.91978 -16.56567
v -61.8429 55.58813 -16.93101
v -61.53925 55.06443 -16.36553
v -69.47457 15.5395 -35.48857
v -55.79654 60.07555 -6.833807
v -56.37226 60.13247 -7.649788
v -57.09923 59.2019 -8.715887
v -57.65089 -31.40797 -22.60911
v -41.62429 -1.778888 1.0585
v -45.03544 -26.86987 -2.174048
v -24.82317 13.6799 3.563121
v -52.53405 38.44275 2.612956
v -52.86406 37.52206 1.995374
v -33.30675 4.790268 2.635076
v -59.04871 37.79489 -9.402356
v -58.87376 38.32398 -8.949026
v -58.33665 38.95761 -7.725299
v -18.69186 -13.50325 16.94571
v -19.09647 -15.14834 15.8342
v -70.28487 7.476536 -42.08567
v -69.7375 3.634083 -42.77285
v -69.91473 5.121971 -42.11033
v -34.75567 2.959411 2.418809
v -37.6715 63.4231 10.23997
v -37.67433 65.57845 10.10302
v -39.84952 16.23886 1.338907
v -41.75424 16.40834 0.3400906
v -52.43379 58.36101 -2.345244
v -58.46768 37.13321 -7.751405
v -68.48839 6.4157 -34.54011
v -18.3023 -11.85952 16.16454
v -34.86462 -49.05217 -3.57644
v -36.00671 -49.30128 -4.367616
v -35.30705 -50.84128 -4.820817
v -36.00967 -52.287 -6.148737
v -37.18425 -52.23879 -6.959274
v -36.58836 -50.61636 -5.542244
v -38.47305 -53.07054 -8.657425
v -39.35258 -51.91106 -8.644245
v -38.20975 -50.44972 -6.662996
v -40.02987 -49.43719 -7.659468
v -33.49037 -59.37714 -8.841167
v -38.70206 -57.2052 -12.19688
v -69.45592 27.13109 -36.07948
v -68.9258 26.33753 -34.3516
v -68.88847 28.42664 -34.39375
v -68.46815 27.33412 -33.02676
v -27.49697 5.987434 3.668171
v -49.50938 73.04191 -1.360398
v -35.17113 54.17004 12.90062
v -52.05614 58.20856 -1.897268
v -51.39043 56.36172 -0.8967534
v -52.14138 57.2613 -1.889329
v -46.87915 57.73387 3.466392
v -43.41508 71.59177 5.174522
v -44.23123 70.34928 4.629305
v -61.26658 51.82351 -15.78175
v -60.00394 52.26433 -13.30567
v -59.86861 55.46896 -13.05509
v -60.73875 54.86792 -14.78971
v -60.83556 53.15934 -14.83043
v -59.44414 54.23267 -12.26413
v -59.16123 52.57894 -11.78667
v -51.3419 66.92602 -2.186065
v -51.12995 65.68129 -1.761667
v -47.43548 48.60165 4.869279
v -46.93408 47.29515 5.990453
v -59.27119 49.27465 -11.93365
v -34.87402 55.61311 12.87553
v -36.58641 56.65025 11.63226
v -36.48035 54.86496 11.9741
v -38.12051 53.9239 11.01555
v -38.95148 55.47296 10.18946
v -38.08158 56.47795 10.63968
v -57.74438 58.8122 -9.809993
v -58.31865 59.00891 -10.79324
v -50.19092 47.90415 2.086678
v -48.83595 48.68616 3.34082
v -49.03657 49.47175 2.852122
v -53.22721 49.08494 -2.010545
v -52.49547 48.8642 -1.000977
v -52.58404 47.36687 -0.7217949
v -51.45824 47.5776 0.6223328
v -51.18046 47.09564 1.188856
v -51.90312 47.98648 -0.03414679
v -50.90197 48.52016 0.9946947
v -50.28266 48.64948 1.707844
v -51.35673 49.12077 0.3182642
v -56.21928 58.88565 -7.327042
v -48.64473 63.26546 1.200763
v -48.55737 74.84781 -0.8000721
v -58.46326 47.60952 -10.39647
v -58.72229 50.73698 -10.9249
v -50.30218 66.59277 -0.9830685
v -50.05083 64.61395 -0.3991673
v -50.79337 60.56302 -0.7368577
v -52.00905 59.9517 -2.02117
v -41.3177 56.80531 8.267233
v -57.89372 57.49942 -9.806393
v -58.3093 54.10691 -10.31912
v -45.64995 60.91119 4.231962
v -52.81887 46.29476 -0.6733109
v -53.47789 48.36628 -2.180412
v -54.00179 57.08256 -4.081946
v -41.65839 52.9295 8.612068
v -40.3628 54.18399 9.383638
v -51.17004 52.76193 -0.1059893
v -49.08961 65.45856 0.4786238
v -49.89943 70.71583 -1.271761
v -48.16581 69.92789 0.8901858
v -46.68621 48.82384 5.496472
v -45.72975 48.60032 6.474149
v -44.72493 48.9083 7.23016
v -47.27798 73.64474 1.015145
v -48.76461 71.97365 -0.2555363
v -49.36033 63.87735 0.3946952
v -41.24527 69.40483 7.248919
v -41.46242 54.32975 8.519876
v -40.30534 55.89593 9.120039
v -42.31104 55.54615 7.659719
v -41.95368 58.15361 7.573284
v -38.16768 68.83666 9.597605
v -39.40463 68.78012 8.705873
v -44.68607 61.15614 5.040074
v -42.935 57.02843 6.939413
v -42.91699 60.1519 6.618144
v -40.66105 59.08867 8.46793
v -38.96685 58.59678 9.758293
v -37.8654 57.90778 10.60595
v -39.76128 61.12264 8.951692
v -41.57768 60.23405 7.636134
v -42.69023 61.84242 6.652269
v -39.0355 67.20727 9.081088
v -39.25381 62.66929 9.18645
v -41.97013 63.50603 7.070498
v -39.18584 64.69734 9.090387
v -40.80678 66.78836 7.786807
v -40.64793 64.92565 8.020606
v -44.14444 63.18872 5.334565
v -48.2149 73.04852 0.145059
v -40.7508 70.69282 7.509512
v -42.38171 72.28036 6.00322
v -42.11836 70.99126 6.372904
v -43.12062 70.20844 5.618737
v -44.84211 71.2137 3.965941
v -45.74783 72.99257 2.772317
v -45.42345 70.30283 3.535715
v -42.5435 67.99717 6.318033
v -44.3581 66.00648 4.958448
v -43.03548 65.79251 6.086154
v -47.08858 72.08094 1.603747
v -47.04502 70.34679 1.940032
v -44.00025 69.10408 5.013645
v -45.90835 66.0265 3.52523
v -44.25725 67.62263 4.923635
v -45.96342 69.42061 3.135807
v -46.14406 67.87717 3.120383
v -47.26919 69.02524 1.862724
v -48.27346 68.34836 0.9341726
v -48.89137 67.37011 0.3894905
v -50.81514 58.81707 -0.5719258
v -47.52721 66.95774 1.886835
v -45.4182 62.97089 4.254588
v -47.95742 62.49317 1.945261
v -47.03258 60.63027 3.004283
v -46.71938 63.55004 3.052121
v -45.81744 59.72156 4.211812
v -46.89826 59.22144 3.268528
v -45.94041 58.21615 4.275933
v -46.141 56.27202 4.320937
v -43.95101 58.11665 5.977703
v -44.8646 58.70414 5.15207
v -43.94416 56.18224 6.231215
v -45.16553 56.05953 5.215139
v -44.96967 54.12024 5.670332
v -43.02517 54.56797 7.216488
v -44.55692 51.73842 6.473411
v -43.22099 53.22316 7.291606
v -50.80792 63.27877 -1.09637
v -51.34951 62.03099 -1.556534
v -49.66584 63.13742 0.1576659
v -50.10228 61.91708 -0.1545315
v -49.95008 58.54013 0.3706489
v -49.94091 60.10532 0.2249334
v -48.3819 59.60927 1.85575
v -48.56303 61.0463 1.517899
v -48.10344 58.12016 2.297718
v -50.73985 57.54408 -0.3231153
v -50.9043 55.28194 -0.2188212
v -49.12811 57.32671 1.36129
v -48.01552 55.27311 2.736206
v -47.5308 49.93811 4.248096
v -46.12961 49.51032 5.715564
v -45.62546 51.03872 5.722215
v -45.47742 52.21925 5.585305
v -46.13242 53.92859 4.682505
v -46.95922 51.08268 4.500669
v -50.07993 52.87216 1.079662
v -46.54286 52.75457 4.541785
v -47.7812 52.64381 3.377885
v -48.33477 54.28196 2.560689
v -48.80587 51.87995 2.542677
v -52.99677 50.61356 -1.965908
v -49.7294 50.77286 1.820768
v -52.35326 51.82201 -1.367253
v -51.30038 50.71066 0.09238794
v -51.70105 54.60047 -1.015666
v -54.74364 56.28768 -4.997803
v -53.44761 52.80834 -2.864591
v -53.17445 54.15776 -2.699198
v -54.31845 53.99503 -4.189764
v -55.17965 54.74981 -5.489204
v -54.47345 47.72388 -3.496421
v -54.03197 46.52129 -2.502042
v -53.38617 47.31732 -1.812491
v -53.87632 49.83023 -3.019663
v -54.76607 52.4207 -4.653012
v -55.64817 53.69574 -6.079294
v -55.89348 47.9141 -5.783565
v -55.08353 49.29966 -4.732364
v -54.7515 50.87215 -4.447664
v -55.44787 55.89146 -5.961838
v -55.88654 57.51991 -6.738654
v -57.07829 57.98185 -8.572212
v -56.69627 42.9572 -5.534781
v -56.55008 56.60297 -7.671004
v -57.44661 55.61388 -8.979634
v -56.33443 53.66105 -7.107982
v -57.25817 53.52858 -8.54215
v -56.4149 49.03499 -6.826811
v -55.78629 51.21857 -6.02885
v -56.73334 51.56806 -7.594798
v -56.27026 50.07076 -6.720181
v -57.48766 52.27579 -8.886108
v -58.12654 51.08188 -9.908789
v -55.2522 46.14585 -4.285094
v -55.53363 45.04149 -4.33074
v -57.53854 48.72409 -8.751009
v -57.08109 50.08968 -8.042347
v -57.39616 46.54129 -8.223087
v -56.43762 45.01618 -6.001601
v -57.34238 44.56983 -7.618343
v -58.48271 43.19348 -9.610057
v -57.92906 44.21467 -8.714519
v -56.57826 -37.11374 -24.42374
v -33.402 -21.66848 5.313515
v -62.14833 -35.2961 -40.90643
v -62.53922 -33.06501 -39.72145
v -62.06 -34.42299 -39.13839
v -57.40904 -36.07481 -25.54923
v -58.2225 -40.78647 -32.22922
v -62.00766 -32.78302 -36.88455
v -60.96735 -35.95798 -36.24174
v -61.09364 -34.27549 -34.82434
v -61.63341 -35.4294 -38.38822
v -59.88255 -39.64746 -36.76934
v -59.55548 -40.62408 -36.85359
v -58.70254 -28.50751 -23.10041
v -60.43044 -36.03958 -34.23442
v -59.86312 -37.83496 -34.20807
v -58.56792 -36.66079 -29.02529
v -57.71156 -37.00861 -27.06061
v -57.06643 -38.82428 -27.04015
v -57.1284 -43.1659 -31.78513
v -57.30454 -41.93181 -30.87015
v -56.64328 -41.14061 -28.21251
v -57.81639 -39.60137 -29.71917
v -61.09711 -30.90877 -31.67242
v -62.0873 -31.35671 -35.70345
v -60.81309 -32.65519 -32.23947
v -61.55686 -29.11363 -31.75006
v -60.13727 -34.43695 -31.66808
v -59.57445 -28.72965 -25.47431
v -58.8592 -40.65354 -34.26022
v -58.71027 -37.67908 -30.38014
v -59.9579 -35.90773 -32.46627
v -60.94869 -29.94786 -30.38634
v -59.32499 -33.75089 -28.64818
v -59.40113 -35.73429 -30.60713
v -58.74381 -34.89495 -27.98457
v -59.00794 -28.94394 -24.16625
v -59.88999 -32.44352 -29.18517
v -58.06467 -32.15813 -24.12978
v -59.09288 -30.46421 -25.4863
v -59.57336 -30.56205 -26.83259
v -58.25209 -33.61208 -25.71707
v -57.18346 -34.48585 -23.82806
v -55.8296 -34.23553 -20.68853
v -56.3828 -35.40099 -22.68625
v -56.10438 -38.11441 -24.16109
v -54.93985 -39.79688 -23.01753
v -54.45094 -39.24243 -21.57789
v -55.58438 -36.8022 -22.03971
v -54.92858 -36.41447 -20.40532
v -57.02372 -33.65697 -22.83311
v -55.14175 -33.38209 -18.69975
v -54.61242 -35.28042 -18.98138
v -25.6259 -16.39752 7.188252
v -28.17877 -20.01148 6.584694
v -6.608635 1.61902 26.28634
v -5.194088 0.648245 27.89975
v -49.47345 -30.33187 -8.139455
v -16.08134 17.63162 4.659565
v -16.79163 18.23186 4.215089
v -17.27269 19.06881 3.873201
v -17.85592 19.14067 3.583331
v -17.83376 18.35797 3.801744
v -19.62754 17.594 3.476653
v -50.7901 -49.35276 -23.46711
v -48.10401 -14.73193 -2.300194
v -40.09929 3.230509 0.8621134
v -68.10039 24.87753 -31.70017
v -49.43304 36.71159 5.258065
v -51.66125 36.87646 3.2706
v -48.80361 34.20331 4.6832
v -56.88977 -32.83886 -21.92414
v -19.80282 9.760194 5.149421
v -32.15203 2.184644 3.184804
v -31.98509 5.670357 2.855212
v -30.87435 6.069298 3.05442
v -33.81842 -29.01271 4.176051
v -30.05567 -20.55183 6.220204
v -28.81774 -17.50597 6.67627
v -31.46141 -19.87592 6.011407
v -31.13201 -18.57442 6.181322
v -32.45858 -18.497 5.897328
v -31.97109 -17.36905 6.061281
v -48.37524 -25.92596 -5.098893
v -40.65231 -58.02049 -15.41564
v -21.42647 8.89337 4.678109
v -60.42088 32.15084 -13.63824
v -58.87574 10.60112 -14.56261
v -57.97882 33.94299 -7.163383
v -60.64164 -24.86089 -25.66285
v -59.88496 -25.76896 -24.18598
v -48.63787 -13.17328 -2.618034
v -62.59293 -18.94373 -27.50921
v -63.06904 -21.28391 -31.20329
v -62.46989 -22.5318 -29.88944
v -61.49757 -24.23593 -27.82681
v -43.4068 16.46805 -0.732695
v -41.90285 17.8163 0.01186781
v -43.08466 17.88366 -0.7033241
v -50.05799 -44.94356 -17.98245
v -41.78753 -56.85861 -15.78975
v -39.68368 -57.33038 -13.49578
v -41.00907 -55.54396 -13.50361
v -50.55043 -50.84759 -24.63375
v -49.26514 -53.27979 -24.845
v -49.08541 -52.70382 -23.76227
v -49.85915 -11.76093 -3.570009
v -39.73382 14.49852 1.391044
v -66.25813 46.30959 -27.08167
v -27.02486 5.546902 3.855553
v -26.48004 4.804644 4.205174
v -27.85411 6.31827 3.573771
v -29.06574 6.2981 3.363252
v -28.94959 3.785045 3.716659
v -27.28064 4.700299 3.974074
v -28.05406 4.752761 3.750359
v -28.48766 5.417545 3.532972
v -28.31837 4.286157 3.784928
v -29.8433 5.609827 3.265092
v -31.07139 4.670851 3.092767
v -29.57988 -0.1140965 4.583558
v -30.04571 2.055185 3.809319
v -31.8394 0.300543 3.750554
v -66.41051 -3.0765 -31.36531
v -66.75732 -3.137886 -33.17707
v -67.05698 -3.674232 -35.29992
v -68.85841 2.154124 -39.29227
v -69.33547 2.151538 -42.0036
v -68.73492 1.075019 -39.74145
v -67.9071 -1.832818 -38.16121
v -68.23804 -0.2755905 -38.41151
v -67.18784 -2.266528 -34.68826
v -67.92335 1.066135 -35.4607
v -67.3522 0.191643 -33.37005
v -66.90713 -0.09137465 -31.54585
v -30.18489 -60.86678 -6.996588
v -29.72081 -59.47721 -5.875955
v -31.55537 -58.42826 -6.681777
v -30.83941 -59.85865 -6.978816
v -26.2718 10.38011 3.545735
v -59.27913 -17.52236 -17.7668
v -53.51228 -40.66547 -20.86837
v -52.24423 -43.70575 -20.91969
v -51.10067 -45.20842 -20.06898
v -52.7421 -41.02452 -19.70496
v -53.34951 -42.37529 -21.93137
v -52.44949 -42.3549 -20.2038
v -58.05296 -10.65144 -13.03069
v -29.95799 -2.781605 5.179946
v -58.05793 6.618258 -12.64084
v -45.07471 -51.81554 -15.84283
v -63.09316 15.37458 -20.91149
v -4.4653 15.95916 20.24453
v -19.31384 -14.31662 12.35587
v -19.25624 -14.1616 13.28564
v -19.12588 -13.37148 13.07946
v -32.23513 -59.97611 -8.195164
v -30.82429 -61.98953 -8.204834
v -32.2582 -61.40722 -9.103265
v -34.15675 -62.36113 -11.5586
v -33.31207 -63.35002 -11.40184
v -35.89478 -58.05666 -10.03381
v -33.05441 -61.93529 -10.19488
v -36.25866 -60.42491 -12.29067
v -34.73587 -60.06992 -10.47684
v -36.38807 -59.0057 -11.28327
v -37.03928 -57.0264 -10.33913
v -42.14409 -54.55534 -14.08979
v -40.91545 -51.36758 -9.895115
v -41.0088 -54.29505 -12.35927
v -69.95163 7.364573 -40.28156
v -36.5138 10.8514 1.881755
v -30.52264 -33.12509 5.41417
v -9.213462 -3.08345 27.0167
v -9.716696 -0.590891 24.10727
v -8.333179 0.6421778 25.10871
v -49.79903 -46.44347 -18.83346
v -50.67051 -47.99768 -21.83925
v -50.11373 -49.32533 -22.08096
v -33.46664 -30.70786 4.137155
v -19.78133 15.98916 3.724844
v -21.12889 15.06687 3.642573
v -20.2001 14.16736 3.800877
v -34.72691 -45.28268 -1.433657
v -34.33312 -44.43741 -0.7222137
v -35.57919 -42.85163 -0.6407726
v -37.69805 -16.14056 4.199751
v -47.85273 -51.52123 -20.16129
v -48.66537 -52.05222 -22.2127
v -59.14431 34.53659 -9.797466
v -58.74861 36.555 -8.568634
v -59.63374 37.6491 -11.049
v -59.32093 36.79288 -10.14561
v -7.183224 31.22982 18.75648
v -40.87108 5.437416 0.3720896
v -39.46878 5.599274 0.8905951
v -38.25151 7.937421 1.206104
v -19.33632 -13.97239 11.84448
v -22.45233 8.092718 4.574726
v -36.68632 -17.73628 4.571059
v -43.62248 -31.29638 -2.452191
v -45.57968 -30.97761 -4.107127
v -44.47939 -34.54526 -4.490354
v -52.98009 21.89678 -9.165793
v -4.499181 11.12551 22.79168
v -64.97335 -13.30377 -33.18586
v -65.41087 -12.01157 -34.353
v -43.16747 29.23435 4.514825
v -42.90926 29.88151 5.354964
v -42.1131 29.71207 5.585829
v -42.0008 30.21615 6.153493
v -21.25026 7.106619 5.658787
v -23.86699 6.920485 4.4493
v -27.42336 7.972471 3.52732
v -26.86547 6.52223 3.739157
v -24.25455 7.82803 4.098095
v -22.83679 8.89875 4.223805
v -24.54155 8.774194 3.883451
v -42.13064 2.410895 0.2412992
v -63.329 7.966447 -20.6822
v -43.94016 -51.11904 -13.51621
v -26.44124 -13.72122 7.275288
v -57.42988 37.47742 -5.380607
v -57.29443 36.48603 -5.241082
v -18.91117 -12.6817 13.81627
v -18.8791 -13.00069 15.09802
v -18.5783 -11.59912 13.72384
v -18.18549 -10.90061 14.48985
v -18.93586 -12.38858 12.82715
v -19.61942 -14.8345 11.05665
v -19.07549 -11.93553 11.84844
v -18.70174 -11.25905 12.51977
v -19.39832 -11.8811 11.25834
v -20.05716 -11.88013 10.44648
v -20.07794 -13.05698 10.31976
v -20.07549 -14.03034 9.695356
v -68.81461 5.473608 -36.42328
v -21.96747 5.098857 6.140626
v -17.51665 25.19627 6.109989
v -17.93142 25.14646 5.805468
v -18.70117 24.77877 4.95473
v -18.2122 24.43728 4.957128
v -17.21621 23.3557 4.790076
v -44.04741 37.79619 9.559325
v -44.40009 37.23223 9.115447
v -44.57915 36.23862 8.505105
v -45.68054 37.36014 8.315338
v -35.1426 -13.71097 5.192128
v -35.69748 -15.83189 5.010068
v -37.58105 -58.00246 -11.66133
v -39.55014 -55.4265 -11.63776
v -21.02708 1.185441 8.17862
v -31.57102 -29.73344 5.114923
v -68.123 28.63633 -32.16217
v -68.22936 25.92868 -32.17721
v -25.03601 2.576677 5.489167
v -23.2859 0.9351532 6.859902
v -28.28483 -1.759919 5.481791
v -30.10925 -4.800022 5.60575
v -26.72506 -2.935401 6.340266
v -26.40793 -5.182716 6.941397
v -25.05448 -3.513548 7.16497
v -23.34487 -1.553654 7.535272
v -23.32302 -4.742012 8.162357
v -22.04815 -5.18461 8.882068
v -62.31104 -21.14951 -28.23877
v -62.16721 -18.48574 -25.73842
v -63.14713 -16.75592 -27.80491
v -63.8067 53.10967 -21.01819
v -38.784 -34.89916 -0.07945262
v -58.26563 -28.13873 -21.754
v -57.61003 -30.19481 -21.67866
v -56.5726 -32.09307 -20.72199
v -55.99202 -31.33435 -19.02567
v -56.88331 -30.21071 -20.09868
v -57.23729 -28.39187 -19.65037
v -56.1479 -29.63811 -18.22531
v -64.56367 -14.8938 -32.5087
v -64.14358 -15.69938 -31.219
v -4.0785 3.422644 26.79688
v -4.005977 5.969756 25.50212
v -5.70271 5.831228 24.70497
v -5.086192 3.302423 26.38156
v -40.1391 -37.18331 -1.913695
v -20.12466 7.003128 6.468399
v -57.34005 -27.18982 -19.13931
v -65.97272 -5.312296 -31.10576
v -39.03341 -53.72671 -9.691339
v -38.86488 -43.70528 -3.570869
v -36.637 -46.4697 -3.252821
v -38.0044 -43.79677 -2.904566
v -34.45551 -38.12726 2.127469
v -64.98072 20.65752 -24.35749
v -10.00574 30.3103 17.16685
v -63.01765 41.48397 -19.73164
v -61.93111 9.422223 -18.52578
v -40.31195 -8.185269 2.553144
v -16.59517 21.7681 4.424123
v -16.301 20.42278 4.388606
v -15.07707 22.24321 5.69462
v -42.77517 -46.92471 -9.003992
v -46.48737 -40.83507 -9.871115
v -33.32224 -18.39881 5.670515
v -41.45796 3.825388 0.3086084
v -42.22899 37.34122 10.27173
v -39.30522 35.16029 10.25978
v -39.33566 36.277 10.97958
v -40.26533 38.11305 11.57922
v -41.11573 34.52413 9.257059
v -41.45732 35.60586 9.737465
v -41.92628 -21.75904 1.380782
v -41.23152 -22.62953 1.685522
v -43.04189 -22.83817 0.4356321
v -44.10691 -15.49607 0.7112453
v -68.49849 22.9739 -32.62593
v -15.87094 16.2973 5.034242
v -17.73724 17.5353 3.957876
v -35.45758 -18.45209 4.983181
v -34.10709 -20.53096 5.227931
v -55.00558 -23.40365 -12.86753
v -56.01623 -21.87415 -13.88424
v -55.96046 -19.90743 -12.9419
v -61.15794 -20.29282 -23.8923
v -59.70752 -18.25257 -19.05711
v -60.79089 -22.91481 -24.67517
v -57.08792 -19.81752 -14.7629
v -56.88614 -22.08875 -15.47331
v -58.07536 -19.50901 -16.43484
v -57.30979 -23.70551 -17.09546
v -56.31583 -23.66523 -15.20781
v -58.63115 -22.34086 -19.00063
v -57.76307 -25.25845 -18.83007
v -58.47841 -24.3956 -19.85442
v -59.10285 -24.705 -21.49653
v -59.97435 -20.95107 -21.23864
v -60.19318 -22.5799 -22.85872
v -60.38684 -19.4803 -21.34775
v -61.06385 -17.97852 -22.15859
v -55.08817 -28.90513 -15.87193
v -64.50874 -16.32266 -33.4937
v -63.86053 -17.48304 -31.39423
v -63.54777 -15.72206 -28.61428
v -63.31649 -17.96567 -29.51562
v -30.76933 -34.63781 5.131592
v -25.95472 -18.93879 7.022111
v -59.83696 41.51354 -12.30498
v -58.31973 39.8078 -8.035192
v -57.772 41.3413 -7.180523
v -59.27096 39.71859 -10.46819
v -58.83768 40.21041 -9.526135
v -58.55576 41.37716 -9.253661
v -59.00187 43.62755 -10.86023
v -59.19961 41.75532 -10.84464
v -47.57961 37.48806 7.070503
v -48.65103 38.13762 6.436709
v -47.48743 35.98778 6.532343
v -68.39891 2.249973 -36.83858
v -69.0932 4.729215 -38.19896
v -40.10892 -17.17507 2.993249
v -45.35133 13.93223 -2.281486
v -45.6252 18.16335 -2.733266
v -46.35718 17.5155 -3.343483
v -59.61247 42.96401 -12.0855
v -61.97624 15.42715 -19.29297
v -65.00159 -12.10375 -32.17812
v -45.4823 -34.05672 -5.255492
v -45.64206 -32.18135 -4.641612
v -42.79286 3.776933 -0.2363789
v -47.72807 -44.01553 -13.56501
v -31.88533 -33.26339 4.685964
v -31.62805 -32.14295 4.911219
v -19.42483 -19.14506 9.261466
v -19.2565 -16.65512 9.960254
v -20.77028 -17.83516 8.785887
v -22.05784 -19.75204 7.912209
v -22.93955 -18.03471 7.735409
v -19.66674 -15.79125 9.824124
v -20.93096 -16.27771 8.950628
v -34.83079 5.690697 2.250173
v -36.06563 6.981077 1.883131
v -37.38558 6.783499 1.500014
v -38.48615 5.410537 1.228814
v -36.96655 4.1105 1.74622
v -38.51698 4.236878 1.268075
v -39.53819 1.348172 1.296643
v -23.1096 -15.44115 8.227423
v -22.31812 -13.49499 8.943632
v -25.2206 -10.86874 7.708474
v -16.8498 24.68725 6.021885
v -16.49646 23.93071 5.642057
v -13.95703 22.41552 6.73098
v -67.05569 21.20214 -28.76312
v -48.58661 -45.33277 -15.87893
v -38.02824 10.3789 1.339101
v -39.20747 11.89853 1.081759
v -44.75309 3.347785 -1.054901
v -39.73078 -11.8284 3.190686
v -21.68225 -2.328176 8.684062
v -44.70426 17.63371 -1.86085
v -44.02523 18.17995 -1.395809
v -43.06387 -51.84739 -12.89333
v -39.38424 -4.392642 2.346946
v -36.51191 2.129703 2.06613
v -38.0577 2.580416 1.572389
v -37.83714 0.9696276 1.887299
v -39.48421 -7.958948 2.903081
v -37.39391 -6.894483 3.57799
v -35.26949 -2.39939 3.35818
v -37.44951 -3.446587 2.861404
v -34.23492 0.9493184 2.871276
v -33.86144 -0.4001032 3.297879
v -36.41024 -0.6719161 2.594077
v -39.5293 -1.409059 1.765224
v -36.28857 -4.738139 3.547897
v -42.7579 -33.1235 -2.448704
v -40.4276 -34.65988 -1.185394
v -40.73058 -32.92509 -0.8132966
v -42.09949 -50.99776 -10.99005
v -43.90427 -50.08739 -12.65966
v -41.99772 -52.21342 -11.8247
v -41.06011 -48.78144 -8.274109
v -42.44096 -49.41846 -10.25768
v -49.04947 -50.10001 -20.84419
v -49.86275 -47.84732 -20.17261
v -47.63089 -50.27396 -18.56599
v -48.65914 -48.42882 -18.58328
v -47.77522 -46.76729 -15.71813
v -47.13454 -45.26673 -13.58214
v -46.64241 -47.42234 -14.44146
v -47.35248 -49.2784 -17.14118
v -45.96872 -51.42756 -16.87068
v -45.10395 -50.49215 -14.67627
v -46.13277 -49.94528 -15.77684
v -45.18539 -48.63163 -13.26388
v -43.16671 -50.41205 -11.92945
v -43.96853 -48.58688 -11.57919
v -35.02929 -7.05314 4.474605
v -53.30384 -38.2782 -18.66233
v -53.48367 -39.64497 -20.02805
v -60.47934 41.18744 -13.78405
v -63.16042 9.479615 -20.52313
v -32.53903 -29.83711 4.669262
v -15.65127 -6.649426 16.35833
v -21.15623 14.00696 3.715418
v -22.30323 13.69026 3.63992
v -42.99915 34.29507 8.283754
v -40.5525 33.03842 8.650872
v -44.55811 -43.15084 -8.870728
v -49.11843 3.783199 -3.647043
v -49.56527 2.653912 -3.739296
v -51.18253 -37.48127 -14.45354
v -29.20306 -6.405575 6.212058
v -8.572152 4.244677 22.57432
v -7.293794 2.493499 25.09712
v -6.551852 4.848643 24.50554
v -70.45434 10.22935 -41.15419
v -35.9058 -27.78045 3.422918
v -33.16877 -26.22562 4.800177
v -49.32778 22.56383 -5.904331
v -48.96357 23.35841 -5.035467
v -49.62613 23.14082 -5.713343
v -50.32631 24.70023 -4.991402
v -37.04904 -42.86619 -1.693859
v -40.98321 -10.42868 2.483691
v -70.0205 9.295434 -39.4484
v -39.15851 8.826788 0.8831027
v -38.59014 -5.697654 2.886423
v -40.73923 -3.176043 1.613839
v -35.77182 -21.52119 4.528476
v -34.17387 -24.13579 4.734129
v -34.45933 -22.11502 4.909089
v -37.0867 -21.81389 3.956107
v -35.57922 -23.30018 4.338482
v -37.72985 -24.65087 3.183346
v -67.95263 3.0457 -34.14384
v -67.23674 2.106878 -31.66842
v -66.5685 1.769331 -29.3779
v -67.15289 3.840407 -30.57944
v -8.981085 1.247274 23.84965
v -43.74511 15.32634 -1.055217
v -3.71405 18.25426 19.51105
v -53.25209 -37.01614 -17.635
v -53.71911 -35.00786 -17.15745
v -48.55746 4.772652 -3.486753
v -32.72111 -34.92616 3.999891
v -32.75585 -32.89711 4.24997
v -37.2135 -38.74288 -0.1270525
v -33.94255 -34.46401 3.340369
v -35.53629 -32.92413 2.654379
v -35.38728 -37.07733 1.772115
v -34.8288 -35.25528 2.612084
v -38.26997 -37.23988 -0.4388316
v -37.10494 -36.87465 0.5935981
v -39.33073 -32.46396 0.3077964
v -36.75936 -34.05457 1.632211
v -36.82051 -35.48979 1.197034
v -35.62988 -31.22754 2.893402
v -37.35553 -31.86017 1.770401
v -38.25045 -31.16132 1.409644
v -64.78688 6.70298 -23.60017
v -43.7767 -44.93399 -8.96427
v -36.94247 -40.3532 -0.5331501
v -44.70641 -41.38911 -8.074608
v -44.65838 -47.04698 -11.39693
v -43.92908 -47.42239 -10.72745
v -45.01514 -45.12282 -10.63449
v -46.07092 -45.69929 -12.35572
v -45.79119 -44.17345 -11.00849
v -45.3126 -42.78723 -9.549497
v -47.8495 -40.71383 -11.54595
v -46.58461 -44.03446 -11.96646
v -46.41256 -42.34263 -10.62222
v -42.87535 -44.66054 -7.834971
v -40.98659 -47.58316 -7.501633
v -41.02213 -44.9025 -6.063316
v -42.15347 -45.72512 -7.649941
v -37.96346 -48.96183 -5.57775
v -39.10386 -47.32687 -5.586739
v -40.30182 -46.76022 -6.352886
v -38.40104 -45.71599 -4.158228
v -42.37313 -43.38084 -6.644008
v -40.53859 -43.32176 -4.843896
v -47.63816 -39.38688 -10.46947
v -46.59751 -39.24639 -9.073495
v -45.58524 -40.23085 -8.440235
v -44.44227 -40.41542 -7.285758
v -43.3097 -42.44978 -7.127777
v -44.27354 -39.58597 -6.678455
v -37.12636 -41.86301 -1.315277
v -47.11712 -34.3668 -7.178955
v -42.45394 -40.52532 -5.336131
v -39.39778 -40.60585 -2.644312
v -38.71367 -38.56693 -1.274455
v -41.62796 -36.04046 -2.674076
v -40.05646 -39.14901 -2.603987
v -38.81979 -39.75033 -1.790694
v -39.41772 -36.68967 -1.140344
v -40.38943 -40.29037 -3.369238
v -41.22011 -37.93841 -3.117615
v -42.735 -36.86837 -3.944976
v -41.85022 -39.28886 -4.229415
v -43.78547 -36.05547 -4.519016
v -43.31137 -39.15002 -5.522409
v -43.91035 -37.77766 -5.442454
v -45.20424 -36.21994 -5.984007
v -45.32147 -38.36031 -7.141721
v -46.62154 -33.19871 -6.087383
v -47.2466 -31.55883 -6.037216
v -47.39953 -35.89505 -8.264286
v -48.64898 -36.35118 -10.04354
v -49.35668 -34.30553 -9.927138
v -48.78206 -31.59921 -7.849757
v -68.97027 7.635853 -35.87531
v -69.49352 9.753061 -37.04111
v -70.10934 11.22441 -38.96775
v -24.68604 -13.37411 7.7193
v -23.98277 -12.07531 7.973982
v -26.3153 -11.73107 7.441377
v -28.01988 -12.58152 7.055527
v -30.40797 -14.54715 6.523856
v -27.76394 -14.67022 7.016393
v -30.06757 -13.5336 6.619405
v -30.12424 -11.45381 6.528567
v -30.7262 -9.891117 6.258919
v -31.80688 -13.09716 6.191564
v -31.66418 -15.28563 6.223418
v -33.19411 -13.78504 5.822373
v -33.68879 -16.43843 5.64054
v -54.4966 -32.09231 -16.67054
v -54.81616 -30.6418 -16.38943
v -53.584 -32.47709 -15.28811
v -18.31524 4.620189 9.113312
v -41.86314 31.03922 6.831488
v -41.6953 32.35547 7.755262
v -62.44241 -16.29405 -25.01483
v -4.673105 31.00267 19.31162
v -36.85381 -20.68761 4.216375
v -32.04423 -2.34557 4.365271
v -50.80161 -43.83998 -18.38733
v -50.48077 -42.72873 -16.99913
v -51.66505 -41.79846 -18.34185
v -51.74156 -38.16539 -15.84243
v -52.26997 -40.06298 -18.10832
v -51.59358 -40.37994 -17.15767
v -49.453 -42.75663 -15.31784
v -48.61544 -43.66799 -14.65134
v -48.27649 -42.28339 -13.14085
v -50.39085 -41.35352 -15.83347
v -49.21247 -39.98144 -13.06853
v -50.98108 -39.45705 -15.46566
v -50.60831 -38.63903 -14.29982
v -50.07787 -40.35273 -14.63359
v -48.74023 -39.01122 -11.75695
v -47.22103 -37.3692 -8.812789
v -48.30301 -38.2755 -10.68474
v -57.25675 -14.57875 -12.95834
v -56.51092 -17.09793 -12.686
v -55.73228 -17.70385 -11.70068
v -56.05367 -14.97937 -11.24445
v -56.20709 -16.14568 -11.85215
v -40.91967 14.16194 0.6203908
v -70.05419 21.84261 -37.61929
v -64.14981 25.72813 -22.68092
v -48.70786 27.88472 -0.09481199
v -15.72105 10.66274 8.365778
v -64.77644 -11.18425 -30.2781
v -63.81544 -13.36091 -27.85153
v -59.47811 44.85198 -12.08924
v -3.720271 8.664136 24.309
v -4.523786 9.880958 23.4058
v -62.13187 51.43637 -17.57426
v -16.81643 16.71472 4.404694
v -18.03536 15.81073 4.098617
v -18.4769 13.27329 4.349932
v -19.24186 14.70538 3.896949
v -21.9394 9.255692 4.370106
v -23.21312 11.93142 3.716718
v -24.95864 10.98801 3.652695
v -23.48838 12.57518 3.631746
v -23.37679 10.24796 3.892176
v -21.93376 10.63958 4.054842
v -20.51669 10.11501 4.610934
v -21.27028 13.33115 3.75372
v -10.60655 31.21819 17.42898
v -9.744518 31.35846 17.86202
v -10.73752 32.42773 18.06683
v -66.26917 27.79736 -27.23223
v -56.44857 6.181084 -10.64203
v -64.82536 -4.789963 -26.03361
v -67.26688 28.53432 -29.75078
v -68.07227 30.79925 -32.3508
v -68.65723 30.37772 -33.8998
v -68.83578 33.02057 -34.44704
v -67.99402 32.806 -32.0961
v -68.49654 33.96338 -33.38953
v -68.34212 35.20063 -33.13144
v -67.41326 39.61536 -30.3505
v -67.9435 40.06111 -31.75092
v -68.08092 37.32986 -32.27177
v -66.96061 35.93608 -29.2382
v -67.49194 32.94932 -30.59981
v -67.38335 34.88214 -30.35709
v -66.34982 34.0069 -27.64319
v -6.655878 6.425322 23.61003
v -6.676556 8.434176 22.60956
v -4.994855 8.452794 23.87526
v -5.867555 11.00921 22.03506
v -63.60036 38.68006 -20.94191
v -63.17868 39.71101 -20.00718
v -63.04469 24.49842 -20.67588
v -59.50654 36.35185 -10.65211
v -62.89776 38.24527 -19.27691
v -62.24229 37.11763 -17.59314
v -61.3013 36.38563 -15.30182
v -60.63396 36.57712 -13.58821
v -60.22535 37.82384 -12.64771
v -61.23025 38.46702 -15.26134
v -62.34878 38.99447 -18.00559
v -62.2194 40.16005 -17.80441
v -61.01197 40.16934 -14.93723
v -62.95716 49.37341 -19.3176
v -60.39626 42.88959 -13.7972
v -63.27963 48.18597 -20.11558
v -62.21247 47.9342 -17.90739
v -61.99214 49.41104 -17.37429
v -59.13366 46.70268 -11.58167
v -60.74335 48.96154 -14.78395
v -60.11522 46.7595 -13.55812
v -62.02485 41.67998 -17.39775
v -61.1381 42.14317 -15.43307
v -60.41127 44.2965 -14.00922
v -62.0161 44.74957 -17.54367
v -61.50153 46.47118 -16.38937
v -62.87379 42.86288 -19.41227
v -64.98388 48.2895 -23.90646
v -63.24919 51.08136 -19.95677
v -65.00185 50.83881 -23.75091
v -65.81601 47.24351 -25.88087
v -63.88951 50.21051 -21.36386
v -64.16534 47.71284 -22.09875
v -62.76399 46.28416 -19.14224
v -64.49449 42.51621 -23.15424
v -63.38847 44.39383 -20.5787
v -64.71576 46.19017 -23.45058
v -18.61822 8.410691 6.864851
v -34.44398 -15.24222 5.442257
v -14.2638 -7.435958 20.80443
v -13.03024 -6.713695 23.42501
v -12.79052 -3.983234 20.99459
v -37.00111 -14.92355 4.516463
v -43.63612 4.268375 -0.6768076
v -50.1919 -35.21687 -11.58861
v -52.90411 -34.55703 -15.42416
v -52.09404 -36.50877 -15.31946
v -50.32383 -37.11511 -12.88941
v -51.83802 -34.22955 -13.46891
v -53.55687 17.81302 -10.50369
v -40.52612 -6.239191 2.195386
v -10.31318 26.13935 14.16324
v -43.39717 -8.973611 1.057201
v -66.34565 22.09288 -27.19068
v -68.19785 20.20374 -31.59709
v -67.81229 22.57801 -30.70379
v -67.05341 26.84745 -29.12402
v -67.83167 26.754 -31.17464
v -67.60717 25.32569 -30.46757
v -66.823 24.79632 -28.45296
v -66.53016 31.45028 -27.9491
v -66.94054 31.27306 -29.03885
v -66.0065 25.26012 -26.56164
v -65.39783 27.23366 -25.19216
v -65.63599 45.23822 -25.64267
v -63.76053 37.03716 -21.28491
v -65.51667 43.73404 -25.46364
v -66.70027 44.5115 -28.25726
v -63.73377 40.92554 -21.41391
v -65.90607 29.10139 -26.37567
v -67.31084 40.9054 -29.89735
v -66.86667 42.81982 -28.81966
v -66.47356 40.28803 -27.9924
v -66.5853 37.75753 -28.3026
v -65.07544 42.20268 -24.53961
v -64.28844 39.75811 -22.6371
v -66.01008 41.76859 -26.75319
v -65.11634 38.90077 -24.58112
v -65.99706 37.9739 -26.75023
v -64.893 37.00628 -23.99861
v -65.74372 34.3405 -26.10884
v -64.85989 34.4611 -23.92565
v -64.73065 30.49515 -23.6807
v -64.13924 34.55007 -22.18396
v -65.03455 33.0143 -24.33601
v -65.29028 -5.319512 -28.02221
v -42.37032 -9.76697 1.68828
v -35.50114 -25.82727 3.976116
v -42.80434 30.75442 6.138733
v -63.69478 -1.822083 -21.84838
v -63.64068 -4.306944 -22.36929
v -65.42728 -3.439841 -27.53351
v -64.79047 -1.468722 -24.68076
v -63.50535 0.2272021 -21.09168
v -64.41241 -0.2341759 -23.35003
v -64.80144 1.587101 -24.03904
v -65.29927 -2.244387 -26.58766
v -65.58122 -0.4906454 -26.83322
v -47.50965 17.60496 -4.505088
v -52.19732 8.788654 -7.186809
v -40.05842 -21.40424 2.565634
v -65.1358 -8.455327 -29.70391
v -65.09426 -6.959938 -28.34222
v -64.39024 -8.854974 -26.8756
v -64.50935 -7.413018 -26.36024
v -62.92813 -7.257305 -21.5315
v -63.65715 -6.801702 -23.3091
v -64.23517 -6.355361 -24.80817
v -63.80619 -10.50494 -25.80667
v -39.54059 -22.75458 2.610685
v -62.21273 34.0183 -17.55447
v -42.93749 -15.15316 1.483677
v -37.17453 -23.2492 3.690671
v -38.01832 -19.21506 3.858223
v -43.19846 -20.89573 0.6687633
v -41.71309 -16.46066 2.161881
v -42.23812 -17.1484 1.809266
v -39.25393 -18.28326 3.337199
v -38.84578 -20.54455 3.330443
v -40.22835 -19.49337 2.715184
v -40.86171 -20.3716 2.262795
v -41.96386 -19.07348 1.764259
v -43.40302 -17.56145 1.038018
v -43.49348 -19.2735 0.7388873
v -62.79807 35.87201 -18.96205
v -61.9199 35.70737 -16.75467
v -63.32565 35.04005 -20.23068
v -62.82469 33.63786 -19.0509
v -61.70761 32.07296 -16.57357
v -56.98935 -26.14387 -17.78876
v -56.3246 -28.15343 -17.66746
v -49.39777 -29.27869 -7.579757
v -45.50813 -29.14309 -3.35207
v -46.09739 -27.22826 -3.223711
v -46.96983 -27.47014 -4.155719
v -46.48558 -28.64745 -4.110452
v -47.48236 -29.00285 -5.242833
v -48.41238 -28.92773 -6.242415
v -47.82804 -27.93072 -5.205544
v -49.63459 -27.68267 -7.19421
v -48.8103 -27.18746 -6.015959
v -49.71579 -32.29118 -9.353062
v -50.67332 -33.58983 -11.35871
v -35.79352 -29.20597 3.206198
v -54.04378 -29.40636 -14.3178
v -53.41431 -30.9762 -14.12767
v -52.82414 -32.75893 -14.18239
v -50.94684 -31.36738 -10.56684
v -51.71242 -32.10698 -12.07688
v -52.56551 -30.39015 -12.4509
v -50.85429 -29.91786 -9.755928
v -51.09764 -26.80572 -8.662783
v -52.10491 -25.5137 -9.488022
v -52.25892 -27.35741 -10.49633
v -50.71529 -28.40541 -8.888864
v -52.04967 -28.9047 -10.94436
v -53.02245 -27.28105 -11.58206
v -56.02198 -26.08108 -15.95369
v -55.49195 -27.50709 -15.7999
v -54.37229 -28.13222 -14.15678
v -54.83009 -26.29697 -13.9506
v -53.80181 -26.79389 -12.55471
v -54.97115 -24.87247 -13.48685
v -53.1128 -25.42906 -10.90626
v -50.47449 -20.00461 -5.537734
v -52.07034 -21.36098 -7.874216
v -36.68694 -27.01226 3.212115
v -43.35803 -29.50086 -1.626327
v -42.36777 -31.19835 -1.429191
v -38.66499 -27.80987 2.004758
v -39.76116 -25.30474 1.988733
v -38.34251 -30.25843 1.593964
v -41.66403 -26.75906 0.4465555
v -41.53212 -30.83894 -0.6856862
v -40.63818 -28.77566 0.5656787
v -40.96601 -30.06219 -0.03056537
v -39.21179 -26.48075 2.01043
v -40.63719 -26.07428 1.284094
v -41.4614 -25.31112 0.9365249
v -43.99315 -27.61195 -1.533061
v -42.27421 -28.91277 -0.59422
v -42.74969 -27.18889 -0.4348361
v -43.2397 -25.65088 -0.3710911
v -47.7991 -25.10727 -4.213892
v -46.62804 -24.65992 -2.926832
v -44.16365 -23.94587 -0.6339688
v -44.8167 -25.16549 -1.476622
v -45.85769 -23.41813 -1.899627
v -52.3476 -22.85704 -8.766158
v -49.75761 -25.6468 -6.545091
v -51.10469 -24.20541 -7.657974
v -49.85426 -23.88986 -6.015809
v -50.19621 -21.94837 -5.773758
v -48.92243 -22.70063 -4.637442
v -47.88319 -23.77345 -3.870024
v -49.4657 -21.2338 -4.776673
v -48.04256 -21.56237 -3.413144
v -46.22783 -21.91795 -1.836894
v -56.8692 4.984943 -10.86602
v -43.60439 2.974501 -0.4639086
v -44.39299 1.527438 -0.5946793
v -44.53204 0.3204113 -0.4590596
v -70.56801 13.19457 -40.4061
v -57.04328 26.72635 -10.42429
v -42.8813 -1.924182 0.5488771
v -63.33498 -11.66574 -24.96179
v -64.26603 -10.25589 -27.3132
v -63.4732 -13.1125 -26.41929
v -70.24513 18.11265 -38.19231
v -41.50677 -8.968321 2.083692
v -42.51341 -7.543222 1.407641
v -55.66334 6.276471 -9.796652
v -59.53936 -11.70844 -15.87754
v -48.17965 -11.30618 -2.112168
v -46.50482 36.43864 7.390797
v -43.35456 36.35114 9.237592
v -44.55147 34.96228 7.866415
v -48.92521 34.8816 4.901997
v -45.8032 34.74253 6.988611
v -42.48604 31.35815 6.748714
v -43.87074 33.31496 7.271423
v -44.33031 30.3389 5.005426
v -44.44057 31.53646 5.876698
v -46.18922 33.75011 6.226187
v -45.95873 31.1503 4.725757
v -48.23166 32.36722 4.024589
v -45.96355 28.90618 2.741283
v -45.40988 30.38464 4.429689
v -48.85275 28.68492 0.6328259
v -46.76725 29.09637 2.438798
v -48.21402 29.17277 1.488789
v -48.77587 31.1745 2.79714
v -55.90076 -18.8972 -12.42777
v -55.14924 -19.91238 -11.67187
v -52.07231 7.590331 -6.802113
v -57.12565 -16.90878 -13.60989
v -51.32983 24.38827 -5.953195
v -52.55519 25.12543 -6.29408
v -51.48866 25.68016 -4.761972
v -49.99613 25.64269 -3.767896
v -54.09216 26.1166 -6.966313
v -68.10965 6.716915 -32.92031
v -57.4838 34.33273 -6.026964
v -56.18852 35.61481 -3.267463
v -55.57061 34.44549 -2.726153
v -56.63815 34.48079 -4.422257
v -54.97159 -21.6235 -12.07496
v -53.28833 -23.53483 -10.36784
v -53.82941 -21.61346 -10.35213
v -62.86785 -11.55557 -23.37865
v -60.30734 -17.52525 -20.01622
v -62.82613 -14.84509 -25.30341
v -63.03601 -13.18119 -24.91535
v -62.34568 -14.11535 -23.28598
v -58.29552 -15.39508 -15.03647
v -59.95437 -13.04332 -17.16248
v -58.79135 -14.97237 -15.75362
v -61.05637 -16.304 -21.13723
v -59.93724 -15.22414 -18.04711
v -60.92397 -13.90756 -19.54702
v -61.14003 -12.1824 -19.22237
v -61.22972 -9.857015 -18.50462
v -62.26147 -12.54301 -22.21164
v -63.51519 -8.950179 -23.89016
v -63.15381 -10.28942 -23.48857
v -62.29375 -10.9735 -21.4929
v -60.46235 -11.25802 -17.45586
v -62.35667 -4.738351 -19.40751
v -60.87112 -4.994926 -16.46856
v -60.86828 -6.242778 -16.73519
v -62.16249 -6.594223 -19.46206
v -62.00191 -9.175844 -19.94341
v -61.16914 -7.371729 -17.59584
v -60.08596 -8.217919 -15.76336
v -59.6217 -7.075492 -14.69201
v -59.2495 -10.21248 -14.84663
v -57.87568 -9.35523 -12.44901
v -58.8751 -9.429235 -14.01755
v -58.46616 -11.44111 -13.90892
v -58.58562 -6.936507 -12.99412
v -55.74389 4.908702 -9.583423
v -56.68654 2.109267 -10.1858
v -62.83756 -1.809925 -19.91113
v -58.60954 -12.87498 -14.63675
v -55.66449 -13.16568 -10.20574
v -65.23851 8.078692 -24.51229
v -70.14761 12.98999 -38.69963
v -69.79247 16.82395 -36.54972
v -70.41628 16.74052 -38.92494
v -70.48102 15.34193 -39.45188
v -55.67014 32.05687 -4.163653
v -69.32028 17.72835 -34.9679
v -70.02357 19.29324 -37.31807
v -69.84779 22.49137 -36.96409
v -69.16659 22.02745 -34.6459
v -69.61176 20.24392 -35.93431
v -68.95876 19.18781 -33.74318
v -68.30045 18.4981 -31.813
v -62.7188 10.46195 -19.88436
v -62.08477 11.61197 -19.03932
v -63.0865 13.0694 -20.73158
v -63.61057 11.29943 -21.46293
v -65.14709 16.17426 -24.49986
v -63.45223 17.47913 -21.58059
v -64.25079 15.08919 -22.78132
v -64.42246 11.59679 -22.91316
v -65.19217 13.93674 -24.50503
v -64.30884 24.30641 -23.03948
v -64.52524 22.51548 -23.48336
v -66.63935 13.08107 -27.61206
v -65.37512 12.00867 -24.80393
v -63.55525 20.81551 -21.79364
v -65.06309 18.0647 -24.43851
v -65.98342 18.92744 -26.30381
v -67.44388 19.15176 -29.59635
v -66.7605 16.92502 -27.86637
v -66.04819 15.98321 -26.31661
v -66.82861 14.94303 -28.04344
v -67.88666 17.15544 -30.64974
v -68.196 16.34437 -31.48222
v -67.92953 14.22611 -30.85688
v -68.90269 17.03516 -33.57603
v -68.75571 13.88272 -33.26262
v -69.75092 12.25606 -37.19477
v -69.64506 13.6983 -36.52662
v -69.33544 11.99526 -35.70435
v -68.69979 10.01897 -33.89998
v -68.32796 13.51879 -32.00206
v -68.39028 11.78377 -32.43769
v -67.40056 13.94604 -29.44236
v -65.8982 10.25664 -25.92571
v -66.49368 11.69681 -27.30416
v -62.53558 -0.01846115 -19.07693
v -60.42626 4.554471 -15.55386
v -61.08285 0.7044432 -16.30507
v -68.06655 10.21124 -31.73418
v -67.64471 8.883405 -30.69947
v -67.7215 12.29578 -30.41614
v -67.3735 10.61263 -29.64284
v -66.61672 10.36174 -27.66089
v -65.4828 6.493093 -25.14016
v -66.73781 9.083217 -28.07244
v -66.92399 7.863835 -28.74512
v -66.14493 7.609288 -26.68694
v -67.20612 5.981734 -30.00265
v -66.65803 5.415499 -28.44638
v -66.15286 3.295262 -27.45429
v -65.79365 1.426059 -26.86841
v -65.85635 4.370295 -26.3807
v -64.35488 2.754012 -22.80216
v -64.86593 9.519594 -23.72579
v -63.03394 2.511114 -19.95108
v -64.26167 7.844128 -22.49406
v -64.62082 5.107183 -23.26614
v -63.71738 4.84727 -21.31948
v -60.74206 8.675049 -16.65409
v -62.42868 8.108915 -19.14666
v -62.73797 5.536841 -19.48053
v -61.76479 4.422894 -17.66177
v -62.0151 -1.448935 -18.14343
v -61.66662 -3.305763 -17.68628
v -61.28681 -1.649675 -16.7613
v -60.40125 -0.9515595 -15.20897
v -59.62862 -0.2993254 -13.98388
v -61.87018 1.822039 -17.71082
v -59.26698 6.880231 -14.2432
v -60.64255 6.953409 -16.21978
v -59.64412 1.761975 -14.09004
v -59.25895 3.186102 -13.64824
v -58.59262 4.51009 -12.93046
v -57.62572 4.077734 -11.6102
v -48.10071 -1.590942 -2.181321
v -47.40316 0.2266022 -1.943063
v -55.65491 33.34086 -3.393158
v -42.63312 5.38874 -0.3688392
v -53.17049 8.751801 -8.032217
v -48.02378 20.76282 -5.570702
v -49.11807 22.04443 -6.099275
v -50.54264 22.84621 -6.585393
v -49.40023 16.21066 -6.078129
v -48.5827 19.16196 -5.87835
v -49.51131 20.59506 -6.806313
v -50.68543 21.84856 -7.280022
v -51.35674 22.82737 -7.248787
v -51.72477 21.05278 -8.436275
v -50.58619 20.66421 -7.650339
v -50.16807 18.13358 -7.271711
v -49.68158 19.57749 -7.001834
v -51.97466 19.81073 -8.946464
v -61.14262 24.09548 -17.62661
v -51.42155 27.05181 -3.244222
v -55.69905 27.81342 -7.581841
v -49.47987 26.03116 -3.019159
v -49.48534 26.8584 -1.892221
v -48.39638 26.96062 -1.122146
v -48.75119 27.39745 -0.7023151
v -51.17801 31.27227 0.7761851
v -49.85666 33.78237 3.588629
v -51.39437 35.35815 2.972394
v -49.87669 30.53112 1.412492
v -51.06869 32.40488 1.668442
v -52.59899 35.34448 1.646811
v -53.31857 34.78597 0.5166836
v -52.05061 34.00017 1.579452
v -52.66253 32.42508 0.02469791
v -54.41096 33.95968 -1.26455
v -54.53588 32.25785 -2.40718
v -53.59541 31.48003 -1.700258
v -52.69395 29.90395 -1.871915
v -49.6996 27.7538 -0.9788256
v -51.70649 29.68369 -0.975019
v -61.42254 34.60985 -15.60242
v -61.28701 32.95303 -15.4318
v -60.74253 34.20336 -13.94743
v -52.92088 28.54457 -3.357918
v -55.3643 26.74431 -8.045449
v -53.20134 27.22358 -4.880341
v -55.01506 29.67801 -4.998597
v -56.61278 29.46579 -7.604183
v -56.25842 30.17294 -6.48788
v -56.32046 31.37198 -5.681025
v -57.12744 32.54362 -6.308297
v -57.70895 31.67734 -7.947814
v -56.2522 27.19729 -8.908455
v -57.40263 28.72002 -9.488817
v -59.69479 32.44566 -11.81116
v -58.56251 28.77426 -11.46432
v -58.38581 30.46469 -10.01901
v -59.34445 30.10135 -12.10519
v -59.99234 30.82036 -13.14761
v -55.85293 25.31294 -9.884392
v -55.09969 25.09549 -9.102595
v -61.55302 29.64802 -16.85517
v -63.24709 23.02318 -21.14825
v -62.52603 32.44339 -18.46525
v -63.47279 32.84499 -20.626
v -64.12106 32.19096 -22.17681
v -63.48117 27.93968 -21.11677
v -63.07167 26.6454 -20.48637
v -64.57369 27.72272 -23.36722
v -62.93169 30.39714 -19.62842
v -62.32422 25.16526 -19.31432
v -62.22404 27.94184 -18.57872
v -61.0636 26.89988 -16.76107
v -58.93701 25.15847 -14.10716
v -59.39546 29.09961 -12.74897
v -59.58725 28.04384 -13.70078
v -58.3393 27.27098 -12.07623
v -60.34368 26.69221 -15.58826
v -59.41083 23.66063 -15.31335
v -57.05799 25.21391 -11.52686
v -57.06658 22.9606 -12.74723
v -54.65337 22.70328 -10.27008
v -55.76955 23.37993 -11.0703
v -54.99639 21.84846 -11.04554
v -57.72063 9.759727 -12.99459
v -56.99257 7.90486 -11.68799
v -60.35003 10.80637 -16.49285
v -58.89263 8.452394 -14.10543
v -58.67276 20.69913 -15.19168
v -54.54955 17.22255 -11.38834
v -56.85045 15.72813 -13.44469
v -61.04168 22.5961 -17.79111
v -57.97588 21.65004 -14.21888
v -62.13199 18.61579 -19.61632
v -61.91814 16.64764 -19.27489
v -62.17799 21.61304 -19.54489
v -61.02664 15.39796 -18.04659
v -56.38959 21.28946 -12.65132
v -55.69163 16.94927 -12.47203
v -57.09991 19.68006 -13.75944
v -57.53413 17.90239 -14.32635
v -58.69197 18.17622 -15.50358
v -59.8397 16.41956 -16.68927
v -60.43582 18.96619 -17.40891
v -60.98157 17.39791 -18.09043
v -56.37195 10.34414 -11.64922
v -60.77294 13.26257 -17.46967
v -58.51477 14.86293 -15.02154
v -59.27561 13.74746 -15.69882
v -58.4535 12.18807 -14.43779
v -57.95242 13.81864 -14.23084
v -57.60323 11.5369 -13.30999
v -56.03359 13.36193 -12.12701
v -55.16689 10.7919 -10.53864
v -56.02383 11.76906 -11.67528
v -54.00829 11.87608 -9.680373
v -53.02254 12.96445 -9.013947
v -51.48178 18.66155 -8.552832
v -52.81652 16.49699 -9.634505
v -54.11752 14.24741 -10.42537
v -50.88845 16.53705 -7.63816
v -51.9541 15.08607 -8.43845
v -50.7278 15.31515 -7.235799
v -43.54913 5.965536 -0.8535275
v -44.04047 7.495684 -1.251453
v -40.84915 7.554731 0.2194165
v -49.90924 14.22645 -6.207361
v -48.90482 15.15219 -5.414654
v -52.24531 10.23695 -7.573381
v -45.94733 13.09764 -2.712601
v -47.08849 7.851413 -3.096174
v -47.70699 2.20577 -2.443344
v -48.07155 6.257487 -3.45946
v -46.86535 15.72945 -3.613151
v -52.18877 11.76423 -7.896861
v -47.95597 13.96103 -4.406801
v -51.01525 12.30614 -6.917427
v -49.69765 11.52655 -5.60861
v -45.7696 4.050005 -1.691384
v -44.76408 4.577485 -1.26049
v -45.06518 6.169694 -1.645415
v -50.97479 9.672493 -6.345945
v -40.56422 12.49874 0.5488926
v -40.43275 10.34871 0.4072368
v -41.32746 9.1136 0.005025466
v -42.58923 11.45743 -0.5665169
v -41.75359 7.905651 -0.1698795
v -45.09814 9.772686 -2.022577
v -42.99761 13.18652 -0.7255316
v -44.57242 15.31168 -1.721182
v -44.35065 12.40266 -1.620078
v -43.0822 9.517529 -0.8518844
v -45.5328 8.497796 -2.19647
v -45.07859 11.56337 -2.101397
v -46.57288 11.99504 -3.155686
v -48.57652 12.63113 -4.815363
v -47.67487 10.7768 -3.870488
v -49.31322 6.760161 -4.423455
v -48.27043 8.411118 -4.003821
v -49.43437 9.474447 -5.041687
v -50.01975 8.128978 -5.248619
v -51.79892 -14.74168 -5.841556
v -58.85614 -5.373908 -13.19416
v -44.87595 -10.494 0.2524621
v -58.57833 -1.033491 -12.44458
v -60.36482 -2.531804 -15.23232
v -59.64398 -3.434033 -14.15737
v -58.82106 -3.103773 -12.88167
v -57.63065 -3.563998 -11.28569
v -58.18177 0.8473153 -11.93159
v -57.03492 -1.303733 -10.451
v -54.36573 -2.808046 -7.369292
v -55.3679 -3.048839 -8.469786
v -58.50816 -8.4293 -13.20267
v -53.71376 -7.548028 -6.999266
v -56.19522 -4.237991 -9.50151
v -57.12486 -7.060126 -10.98063
v -56.03204 -7.000614 -9.551922
v -52.4784 2.67914 -6.019586
v -55.36772 9.011356 -10.22736
v -50.08659 4.462757 -4.486544
v -52.62067 4.960474 -6.59177
v -51.24815 3.795826 -5.222486
v -51.06599 6.372124 -5.655749
v -53.9357 9.872651 -9.06232
v -53.95569 6.894865 -8.274622
v -44.83772 -1.418243 -0.3771982
v -48.4801 -7.656374 -2.293728
v -50.20214 -6.982532 -3.683907
v -46.30297 0.7786894 -1.403854
v -54.26785 -5.225289 -7.39909
v -44.69921 -4.306474 -0.03931248
v -41.98176 -5.48972 1.43184
v -42.60887 -4.804994 1.042637
v -47.6459 -9.448565 -1.685401
v -45.72594 -8.072261 -0.3925648
v -48.51428 -3.753276 -2.388042
v -44.32444 -7.031984 0.3860992
v -47.02089 -7.439359 -1.264557
v -47.766 -5.757582 -1.815343
v -45.07677 -5.675242 -0.1514284
v -47.41947 -3.153571 -1.669767
v -44.69256 -3.017568 -0.1561254
v -46.9869 -1.583408 -1.509604
v -46.08273 -6.382444 -0.7108997
v -46.16749 -3.744444 -0.9008448
v -55.39247 -1.098695 -8.465574
v -53.30124 -1.650007 -6.306426
v -54.99587 4.643455 -8.741279
v -55.75169 3.198555 -9.265881
v -48.79345 0.5663158 -2.862775
v -49.34711 -5.902404 -2.961812
v -54.98365 0.9077553 -8.161001
v -52.42237 1.464339 -5.764878
v -50.5704 -0.4451852 -4.043135
v -53.92802 3.514029 -7.47747
v -53.61473 0.8825992 -6.759814
v -50.84803 1.815093 -4.515399
v -52.58991 -0.1848302 -5.704803
v -49.69115 -2.555345 -3.265668
v -53.41297 -2.929071 -6.422245
v -53.03259 -4.747847 -6.103329
v -52.51352 -1.947603 -5.576433
v -50.37627 -5.227527 -3.754454
v -50.83718 -2.566741 -4.141739
v -51.67538 -4.597512 -4.841592
v -51.19025 -6.196336 -4.490555
v -50.90307 -11.93875 -4.553133
v -49.48647 -10.20227 -3.133179
v -51.38694 -8.14612 -4.753811
v -52.47705 -6.086845 -5.642064
v -52.4459 -8.387075 -5.753664
v -51.5744 -10.36819 -5.047654
v -53.46383 -9.342214 -6.892606
v -56.12847 -8.728282 -9.922714
v -57.10445 -8.723929 -11.21673
v -54.78117 -10.37832 -8.511896
v -53.38494 -11.16114 -7.018725
v -56.87453 -11.08734 -11.4155
v -53.85734 -12.78977 -7.839564
v -52.86855 -13.48325 -6.823033
v -54.06536 -14.9502 -8.578295
v -55.26736 -17.10532 -10.81679
v -54.64545 -16.17141 -9.659966
v -55.0661 -18.68333 -11.08028
v -53.04921 -20.41622 -8.85229
v -54.23596 -18.45855 -9.780931
v -53.00462 -17.65069 -7.92364
v -51.61339 -19.63756 -6.749757
v -52.52396 -15.66695 -6.84224
v -52.15619 -17.91192 -6.939774
v -49.11975 -13.04969 -3.013759
v -51.5184 -16.42966 -5.860103
v -52.28236 -11.60633 -5.887864
v -50.18399 -13.27531 -4.001964
v -51.10888 -13.95689 -4.99362
v -49.15954 -19.5905 -4.056369
v -45.39599 -19.13074 -0.6538833
v -44.35327 -18.36253 0.2602389
v -45.08944 -20.76911 -0.669118
v -47.29262 -20.11893 -2.413151
v -46.06794 -17.28987 -0.9236712
v -49.43155 -14.60514 -3.463045
v -50.50035 -17.68634 -5.023217
v -49.04357 -16.61042 -3.35745
v -48.43629 -15.86996 -2.720154
v -47.19923 -16.01738 -1.689146
v -47.41481 -17.7904 -2.110039
v -45.34261 -14.61509 -0.1292796
v -46.79541 -12.61756 -1.114953
v -46.60046 -15.05632 -1.098246
v -45.66401 -12.75124 -0.2765526
v -38.64715 -10.3207 3.557385
v -39.45584 -13.12391 3.378392
v -42.00557 -11.42364 2.004555
v -43.53595 -13.63156 1.133592
v -41.34086 -12.94127 2.443598
v -41.47929 -14.85814 2.357714
v -40.15923 -14.41928 3.071125
v -39.06428 -15.58487 3.590575
v -37.60427 -11.53507 4.115122
v -37.87888 -13.02488 4.107371
v -4.310658 19.08617 18.93139
v -11.37809 -2.390958 22.71472
v -10.91905 -0.2575609 21.84367
v -13.46584 24.32046 8.406234
v -20.95821 3.608449 7.364656
v -36.67912 -13.47663 4.617221
v -16.91442 -9.505945 16.64895
v -9.927217 1.713643 22.11793
v -7.244267 12.93864 19.56861
v -6.373846 13.41046 20.25155
v -4.842655 14.45241 20.85592
v -14.43113 -5.580961 18.19669
v -13.79636 -6.567515 20.93398
v -13.51447 -3.709093 19.05646
v -18.92754 6.701155 7.544604
v -16.91771 5.670067 10.06754
v -17.443 6.836114 8.892
v -15.25118 7.244781 11.15837
v -17.45019 8.781671 7.749669
v -17.78057 2.724426 10.49799
v -16.9118 0.1037348 12.4602
v -15.92772 2.562111 12.78072
v -19.81514 4.607623 7.815842
v -19.70244 2.45845 8.74808
v -21.80014 -0.6593415 8.210505
v -6.9282 22.75498 16.4443
v -7.958577 6.229475 22.33521
v -8.202445 7.485952 21.38714
v -9.132279 6.074459 20.8168
v -32.18332 -10.6942 5.923368
v -33.85205 -10.07594 5.337089
v -16.06647 6.082608 10.82351
v -16.19721 4.218629 11.63339
v -14.71836 4.481313 13.43695
v -14.70462 6.301008 12.44568
v -9.740805 22.81622 13.08727
v -9.497519 24.37381 14.0961
v -10.14384 12.70211 15.00613
v -18.66856 14.27066 4.078505
v -21.04807 12.10603 3.942644
v -19.41958 11.57502 4.519092
v -17.7857 10.60995 6.265811
v -17.11884 14.14323 4.749363
v -18.86797 11.30723 4.934255
v -16.66958 13.42494 5.420878
v -17.92219 12.46622 4.961479
v -14.85191 29.10402 12.35331
v -4.717545 18.22425 19.05777
v -17.23315 -9.441683 15.54496
v -17.41784 -9.176639 14.4869
v -16.66619 -7.509529 14.74194
v -17.83078 -9.520248 13.62427
v -17.66389 -1.406807 11.99567
v -32.88138 -6.321857 5.045285
v -33.65201 -2.148137 3.808141
v -32.34685 -4.440474 4.806689
v -34.53093 -4.51274 4.097482
v -27.91939 -10.29201 7.04476
v -35.97649 -11.97456 4.783225
v -34.35473 -11.63826 5.328386
v -35.64888 -9.793557 4.69428
v -36.1468 -8.226015 4.293883
v -37.39699 -9.973208 4.059331
v -33.37136 -8.001842 5.168945
v -32.06807 -8.467844 5.664913
v -30.64996 -6.366525 5.747447
v -30.34297 -8.532037 6.209816
v -20.23109 -2.221456 9.721136
v -18.80437 -2.355796 11.00516
v -28.08362 -8.024926 6.794956
v -27.72813 -6.607001 6.722404
v -25.85268 -8.702259 7.520506
v -26.24675 -10.35446 7.460767
v -24.41987 -9.49128 7.951301
v -16.48586 -4.65743 14.07972
v -18.06871 -8.89696 12.62506
v -18.70748 -9.487755 11.71446
v -19.36774 -10.48561 11.01778
v -22.83873 -11.33758 8.536508
v -20.31093 -10.64093 10.06596
v -22.83745 -8.938933 8.532683
v -21.42546 -11.23042 9.428262
v -24.42365 -7.10746 7.915368
v -20.91491 -8.45026 9.660222
v -19.39107 -7.65116 10.84562
v -20.56606 -4.042857 9.751488
v -19.21045 -5.583182 10.93286
v -21.13302 -6.69892 9.475766
v -18.12606 -7.476171 12.22413
v -17.27573 -7.064028 13.35283
v -18.03949 -5.738351 12.12624
v -18.02707 -4.057215 12.0563
v -17.18062 -3.23353 12.92875
v -19.05474 0.243165 10.09503
v -14.10181 3.734031 14.69026
v -15.8689 0.6742631 13.60178
v -15.68404 -0.6726757 14.26653
v -14.48987 1.388614 15.17919
v -15.56993 -5.445848 15.78838
v -15.78955 -2.205051 14.5297
v -15.16933 -3.422589 15.79009
v -13.7402 -2.963516 18.15593
v -12.94048 -0.247945 18.20946
v -14.52158 -1.157008 16.07242
v -9.823022 4.675359 20.54584
v -16.84136 28.01906 9.427423
v -16.73191 27.13289 8.526673
v -12.19295 -0.9988583 20.03683
v -11.95772 0.6756653 19.44851
v -10.90816 2.787566 19.90349
v -7.585964 10.88561 20.38394
v -15.84164 26.52341 8.383801
v -17.71664 26.42842 7.234643
v -16.9795 25.98995 7.122174
v -15.73921 24.85155 6.808755
v -14.98794 25.99408 8.407995
v -14.49486 23.91514 7.073632
v -16.11268 29.01577 11.15869
v -13.11446 25.79521 10.22131
v -12.24756 2.171302 18.10344
v -16.12094 14.52804 5.371173
v -9.263307 13.46666 16.09435
v -15.6416 8.248764 10.0309
v -7.657154 9.573524 21.02149
v -10.92452 12.33141 13.82672
v -8.677678 11.459 18.52621
v -9.2103 12.39219 16.9883
v -17.10465 12.04889 5.882767
v -13.69984 28.13768 12.26795
v -14.09764 26.78522 10.18944
v -12.73248 3.895892 16.54293
v -9.436928 8.537541 19.07905
v -15.71845 9.612346 9.080547
v -10.16811 10.6968 16.47515
v -6.68605 18.09993 17.46577
v -6.046765 16.06324 19.08876
v -12.61409 26.40674 11.53178
v -10.65876 24.6899 12.72325
v -11.94065 26.68947 12.69852
v -13.37444 6.451795 14.25432
v -13.97348 8.177463 12.24024
v -11.00541 4.647204 18.73589
v -10.80639 6.340106 18.14165
v -12.16483 6.098812 16.18828
v -11.20844 8.161754 16.43971
v -11.42057 10.22676 14.63324
v -12.3684 8.244009 14.57162
v -16.61127 10.76853 7.27067
v -11.88101 11.72048 12.66517
v -15.99448 19.36047 4.576143
v -13.63743 13.12671 9.137599
v -15.74575 12.46154 7.02252
v -14.84238 12.28837 8.219573
v -6.787373 14.66985 19.11204
v -13.15855 10.13636 11.9801
v -7.267674 15.5574 18.03304
v -8.26864 15.3335 16.64883
v -8.254653 13.31359 17.97474
v -9.105515 15.83063 14.89845
v -8.689137 16.39344 15.36959
v -7.99604 21.00253 15.2921
v -13.92465 10.89582 10.37458
v -12.68823 12.05218 11.23619
v -9.377542 17.58739 13.56814
v -14.7962 20.3044 5.49516
v -11.40874 24.2372 11.22053
v -12.00928 22.02163 8.978558
v -13.84814 14.38139 8.047701
v -10.35588 14.48806 13.28597
v -14.13779 16.04221 6.769207
v -11.98342 13.87675 10.92156
v -12.80289 18.19722 7.656135
v -13.058 21.9185 7.541542
v -11.42392 16.79078 10.15923
v -10.13672 16.63856 12.44864
v -11.50223 19.6769 9.333604
v -11.25845 22.35466 10.31541
v -10.49241 19.20281 11.1276
v -10.25047 21.94435 11.96364
v -9.629554 19.96351 12.70725
v -8.438724 19.53173 14.76795
v -7.793508 17.87803 16.16721
v -6.696087 21.10172 16.72888
v -7.234311 18.93031 16.56589
v -5.267432 19.2587 18.31543
v -4.174182 20.88095 18.47027
v -5.597389 20.89007 17.65051
v -3.488169 29.16874 18.99993
v -7.262282 29.38831 17.94756
v -5.940467 29.75829 18.57331
v -12.33817 32.9608 17.81339
v -14.18269 31.02577 15.19826
v -13.90026 32.46095 16.65655
v -12.85741 29.55654 14.64924
v -12.91209 30.6492 15.7022
v -10.84059 29.4201 16.06818
v -11.41482 30.74199 16.69807
v -11.03972 27.54475 14.4672
v -9.533932 27.94511 15.98257
v -9.0067 30.11795 17.51373
v -9.026967 28.93859 16.90213
v -3.712733 22.37605 18.3625
v -5.059511 23.05418 17.70226
v -8.889675 23.30312 14.43689
v -7.995081 23.30072 15.49551
v -8.730312 26.02586 15.66874
v -7.076655 26.56257 16.98856
v -7.062049 25.09986 16.64984
v -5.99748 25.6345 17.38409
v -5.982641 22.8164 17.16883
v -6.385904 27.79004 17.76439
v -5.132611 26.4176 17.95092
v -5.00598 24.65761 17.73217
v -4.053667 26.44392 18.30239
v -3.047518 25.66902 18.44214
v -4.569945 27.94637 18.45196
v -2.6488 29.98296 19.32668
v -1.843354 29.40621 19.23517
v -2.152659 27.14721 18.72139
v 1.657424 37.36349 21.15064
v 0.5353872 35.06417 20.67223
v 19.60236 1.910586 6.801216
v 19.29669 -0.949532 7.755641
v 21.00959 -1.940144 7.173881
v 19.36091 -2.299907 8.03284
v 14.75739 -12.67369 15.05158
v 16.16881 -14.35405 9.34849
v 2.741814 13.89852 20.42317
v 14.95789 -17.07312 11.61008
v 6.528505 -4.301736 26.83228
v 7.283089 26.78396 14.81645
v 9.602673 -6.870456 22.53605
v 21.52347 -6.050759 7.732155
v 21.07668 -3.745772 7.524789
v 19.25922 -3.751266 8.362382
v 18.76909 -6.759468 8.898785
v 18.40027 -5.770359 9.032104
v 17.35652 -5.44169 9.582499
v 16.17099 -4.061433 10.31282
v 17.92433 -4.365647 9.175017
v 17.71696 -2.372851 8.990924
v 15.89795 -1.317603 10.09813
v 9.908749 -13.68907 26.77132
v 10.41845 -15.28339 25.45161
v 10.76188 -12.89332 25.45045
v 11.54044 -13.07759 24.10854
v 4.03447 1.994427 25.30395
v 10.25359 -9.399233 24.09905
v 11.70677 -12.29594 23.3963
v -0.07141978 27.01252 18.6262
v 1.650238 2.012947 27.16818
v 14.69464 10.21921 6.231147
v 16.49461 -0.7532833 9.46473
v 18.71001 0.4838617 7.676567
v 11.14698 18.19116 6.285522
v 1.262245 16.30168 20.15195
v 0.5018486 15.61947 20.8478
v 2.644137 15.7779 19.48324
v 17.76031 2.823157 7.523093
v 14.78291 -17.81875 10.62225
v 15.15427 -16.78945 10.41282
v 15.04714 -17.69036 9.991271
v 15.54561 -16.83388 9.423573
v 15.30273 -15.53068 10.88365
v 15.28605 -16.67908 10.069
v 15.44233 -15.66775 9.80441
v 12.99194 -8.835392 15.40176
v 13.77835 -10.55931 15.78301
v 13.86549 -11.20854 16.70835
v 14.27421 -11.12802 14.54903
v 2.680788 -0.05457259 27.73579
v 10.93315 -11.9696 24.7709
v 11.61812 -11.22031 22.60057
v 10.9139 -11.2096 24.31724
v 10.63966 -10.29061 24.05726
v 9.694709 -10.38556 26.3799
v 0.4341989 -8.116355 34.05449
v 7.464183 -11.06381 30.21628
v 1.214936 -12.48058 34.76798
v -1.475704 -6.770264 33.68721
v -3.145022 -7.28015 33.88074
v -1.458178 -8.29133 34.38192
v -4.633692 -9.920345 34.56187
v -1.883818 -9.642004 34.85752
v -2.902823 -11.52165 35.16078
v -0.2755387 -9.262893 34.6219
v -0.3454079 -10.44442 34.91314
v 1.497679 -9.523477 34.28454
v 3.60776 -14.27903 33.3925
v 5.096205 -13.99969 32.34782
v 2.482371 -11.65048 34.30238
v 5.696139 -12.80483 32.16139
v 4.433048 -10.05414 32.91915
v 3.623206 -7.764771 32.52082
v 1.895991 -7.728618 33.39895
v 3.09901 -9.228642 33.51835
v 0.8886433 -3.938786 31.44562
v 2.136012 -6.447128 32.58104
v 6.498386 -6.442799 28.89142
v 3.229333 -5.52635 31.36764
v 4.878762 -3.90231 28.64277
v 4.096964 -4.791135 30.16376
v 5.188268 -6.525533 30.44102
v 6.255111 -9.684649 31.21027
v 7.953533 -7.636698 27.58596
v 6.971676 -7.50922 29.0799
v 6.800584 -8.412507 29.9577
v 8.838581 -12.65755 28.49217
v 9.799892 -11.95895 26.86484
v 7.655475 -9.680325 29.51652
v 8.537628 -10.99124 28.70764
v 9.078398 -10.42773 27.57269
v 10.16293 -11.37152 26.00182
v 8.36007 -9.341547 28.211
v 9.646119 -8.892211 25.12808
v 4.975085 -0.880598 26.089
v 3.256292 1.835053 26.1238
v 3.565713 0.5221206 26.64656
v 4.317614 0.592289 25.81461
v 13.14295 24.47122 7.148947
v 13.68703 -9.616563 14.1877
v 14.5521 -11.32986 13.066
v 16.71506 -11.82641 9.480561
v 16.97374 -10.47888 9.559616
v 16.14994 -12.98424 9.570625
v -2.024589 17.25307 20.35028
v -1.174504 16.47768 20.72672
v 2.332212 17.86793 18.73655
v -0.9877564 20.26458 19.19086
v -1.514685 18.47765 19.844
v 0.2022851 17.71592 19.92597
v 2.422081 18.79994 18.31286
v 14.74471 -11.73617 12.43752
v 15.08602 -13.7999 14.6419
v 15.31115 -14.72215 10.95464
v 15.39553 -15.38225 10.43656
v 15.64047 -14.60838 10.02525
v 15.20527 -14.17349 12.83859
v 15.07853 -13.07894 11.6875
v 15.16432 -13.19294 11.16237
v 15.61543 -13.42603 10.19606
v 15.3401 -12.27467 10.56334
v 16.5211 1.344085 8.844177
v 16.23727 3.123748 8.467179
v 14.96916 4.718277 8.92705
v 2.639548 34.23545 20.21683
v 1.925996 30.4819 19.13754
v 6.423147 30.86654 17.81292
v 2.251321 31.84129 19.49748
v 5.303543 29.67214 17.70975
v 4.276769 30.26766 18.39664
v 2.608515 28.29927 18.24945
v 0.8290778 27.16356 18.47804
v 6.125095 19.72212 13.49528
v 14.08129 21.31383 4.980665
v 14.53477 21.60393 4.6925
v 9.497525 28.46771 14.27965
v 8.336464 7.225706 16.16572
v 7.277021 -1.993392 23.34706
v 7.930218 -2.676247 22.65617
v 7.372128 -6.691191 27.76997
v 8.942336 -8.671043 26.61554
v 8.32196 -6.525766 25.71492
v 7.325942 -5.459772 26.62926
v 9.006246 -6.140379 23.42636
v 8.061895 -4.695275 24.33536
v 7.966609 -3.646257 23.39844
v 9.923947 -6.021572 20.45672
v 5.396728 1.890472 23.62764
v 3.009357 23.52545 17.13194
v 13.6146 15.60052 4.79458
v 13.37232 17.03442 4.779322
v 14.29872 -10.34155 12.76993
v -1.587125 23.69383 18.57479
v 1.888968 24.51154 17.77271
v -0.2972994 23.91424 18.45757
v 1.8924 25.39419 17.84443
v 0.6482639 26.1283 18.34979
v 13.32144 14.45939 5.28783
v 2.846368 12.31644 21.18126
v 4.364586 3.134249 24.30454
v 3.467324 7.189656 23.22763
v 2.438213 7.112255 24.14212
v 3.069753 5.453834 24.45135
v 4.760036 4.089058 23.31615
v 4.689972 6.396449 22.27265
v 5.987049 4.941588 21.1475
v 11.88597 -6.61193 15.95965
v 11.3922 -6.737437 17.26832
v 10.88576 -7.042443 18.81571
v 10.24705 -6.35358 19.86667
v 10.43629 -5.633299 18.68677
v 11.61417 2.330045 13.7675
v 2.215329 16.66445 19.39593
v 3.842104 28.85181 17.95997
v 3.414639 26.86728 17.47919
v 2.840771 24.68804 17.33554
v 12.6569 16.06198 5.384551
v 11.6475 17.01498 6.018584
v 6.212166 -0.4803919 23.9748
v 6.002099 3.866707 21.63312
v 6.053081 0.7601299 23.36338
v 6.923211 0.1671736 22.33466
v 8.185026 -1.461988 21.10577
v 7.477357 0.6303257 21.04859
v 6.080545 2.690673 22.15706
v 6.718402 1.606986 21.77719
v 7.649601 3.03017 19.40141
v 4.146173 14.34631 18.66547
v 13.33611 6.665609 9.607421
v 12.44673 -6.581493 14.79179
v 12.71261 -7.661502 14.84723
v 13.61565 -9.088772 13.77243
v 7.671735 28.85588 15.92715
v 6.650585 29.45253 16.96208
v 7.400571 27.33262 15.10807
v 5.349927 28.07035 16.92145
v 4.18867 24.97049 16.53075
v 5.65493 26.86002 16.12105
v 5.276928 24.81172 15.63864
v 15.2744 1.416064 9.872592
v 15.65215 -2.4544 10.55987
v 12.98962 19.11854 4.891948
v 14.47959 -4.201394 11.79857
v 11.17494 -5.100269 16.73869
v 11.99667 -4.806741 15.04328
v 6.845522 4.596541 19.94583
v 6.832437 7.908272 18.3334
v 1.189899 23.06849 18.07262
v 0.5380285 21.84835 18.45561
v 1.429561 19.79406 18.60822
v 0.4149559 19.47694 19.13361
v 3.445764 18.54366 17.48554
v 3.456029 19.64874 17.17622
v 2.116827 21.76974 17.75354
v 2.619127 20.77283 17.61215
v 3.56144 21.38516 16.73591
v 10.68642 -3.585444 17.06643
v 9.072148 -3.330565 20.59557
v 9.381021 -5.778492 21.89137
v 9.808778 -4.791072 19.71963
v 9.454029 -3.135605 19.54405
v 10.25148 -4.141128 18.21381
v 6.129766 10.62854 17.91175
v 6.299736 24.69284 14.58476
v 6.271741 26.12701 15.32754
v 8.833291 24.45487 11.15618
v 3.92982 23.05822 16.40863
v 4.536556 21.61956 15.72476
v 4.892192 20.26644 15.37534
v 8.352128 26.19922 13.28139
v 4.891681 23.08547 15.53802
v 5.40521 21.51082 14.65348
v 5.742819 23.27318 14.62747
v 7.457076 24.3844 13.02037
v 6.282642 21.71078 13.41255
v 14.21961 22.03894 5.195807
v 14.93782 23.62163 5.582513
v 13.4713 23.69241 6.285573
v 8.500087 9.203762 14.56907
v 3.13598 17.52379 18.19189
v 3.569383 12.41555 20.43139
v 6.245714 6.746045 19.88891
v 3.17309 10.15525 22.09021
v 4.824327 7.971608 21.3484
v 5.733119 9.763366 19.12834
v 4.8575 9.452238 20.59535
v 4.528498 11.82458 19.68906
v 3.965121 11.27921 20.67576
v 9.86789 -2.298379 18.15609
v 14.92551 -1.448515 11.02742
v 14.51507 1.230423 10.689
v 7.733409 8.703912 16.30921
v 7.229584 5.920679 18.69941
v 14.98179 5.936696 8.366886
v 15.23663 6.743727 7.777643
v 15.26934 8.642736 6.707871
v 14.35967 9.00127 7.288272
v 5.427722 16.53435 15.54843
v 4.857957 14.72179 17.4107
v 12.0642 18.81821 5.494984
v 13.07984 21.76554 5.377764
v 12.27652 24.88861 8.003045
v 12.08135 26.73838 9.92069
v 13.20895 22.9862 5.965239
v 12.48594 23.42863 6.736175
v 10.93547 25.5486 9.695512
v 10.11694 24.14708 9.254038
v 11.85159 22.1894 6.504347
v 11.37705 24.03389 7.990046
v 14.48585 8.009322 7.751657
v 7.500401 12.7856 13.81421
v 4.738064 13.66843 18.24492
v 5.475656 12.50784 17.82983
v 6.616517 13.19928 15.24021
v 13.03738 9.062794 8.606613
v 4.202266 18.03 16.79664
v 3.95572 16.63992 17.65555
v 5.68203 17.45741 14.71096
v 6.014232 14.06977 15.75283
v 6.153019 16.53416 14.14808
v 6.571393 14.4298 14.46871
v 5.864806 18.24412 14.15596
v 6.765957 16.00241 13.24196
v 8.646945 22.48394 10.09776
v 6.770969 11.41745 16.19777
v 9.000937 10.27294 12.97511
v 7.816217 11.2149 14.39425
v 8.412984 11.97217 12.70175
v 7.908045 20.46702 10.46243
v 6.81343 21.19909 12.44806
v 6.88068 18.15136 12.30969
v 7.86014 15.54264 11.45773
v 11.90547 10.89429 8.688851
v 13.15311 13.18479 5.899409
v 10.62496 21.67872 7.30568
v 10.61622 19.74027 6.792849
v 11.76225 20.42019 5.911282
v 9.767386 22.32884 8.474129
v 7.392957 19.25748 11.26585
v 9.527208 20.08165 8.120575
v 10.01344 17.91918 7.489394
v 8.380169 18.15525 9.729399
v 9.801912 16.09609 8.282207
v 8.646955 16.5745 9.743283
v 12.00321 14.18545 6.556011
v 11.53336 15.70302 6.454044
v 10.86247 15.65933 7.143831
v 12.12307 11.87534 7.778119
v 10.4867 14.16473 8.302865
v 10.34205 12.41363 9.553654
v 9.546691 14.42563 9.427227
v 8.764081 12.92089 11.43706
v 9.427739 11.54989 11.36188
v 11.00656 10.39587 10.00939
v 9.217724 8.972011 13.58733
v 9.697504 10.05058 12.03174
v 11.20992 8.736874 10.83884
v 9.878978 8.524549 12.86209
v 8.345364 4.793975 17.43328
v 14.58615 3.24003 9.847596
v 13.31904 1.990975 11.73331
v 13.53564 4.522565 10.41754
v 10.11204 -0.953257 17.13486
v 9.695706 0.3890759 17.26937
v 8.133829 2.041677 19.08038
v 8.539181 0.472519 19.22913
v 9.34742 -0.6820542 18.3864
v 8.724164 1.40011 18.41754
v 11.47789 6.527583 11.89626
v 11.74041 4.96683 12.37198
v 9.632058 7.266023 14.10028
v 8.636437 2.663702 17.94599
v 12.28941 3.315971 12.4526
v 10.66564 5.858349 13.4089
v 9.457587 5.253256 15.49489
v 9.3564 3.762644 16.36214
v 10.75613 3.449277 14.4869
v 10.3209 2.205228 15.60184
v 13.79376 -0.1580908 11.90116
v 13.97794 -2.539144 12.21238
v 12.39495 0.3074744 13.45248
v 12.35167 -1.443572 13.94374
v 11.52839 -0.06273944 14.68122
v 11.71582 -2.468967 15.03961
v 12.91955 -5.659767 13.71809
v 14.42305 -3.082775 11.78602
v 12.60988 -4.24397 14.00467
v 14.20708 -6.508242 12.05832
v 14.21431 -5.169843 12.07312
v 13.50978 -8.135483 13.31997
v 15.92568 -6.527647 10.476
v 13.27315 -6.698003 13.34169
v 15.09988 -6.025585 11.18633
v 13.69571 -7.437253 12.74481
v 14.41221 -8.788334 11.79873
v 14.63423 -10.25953 11.69389
v 14.81564 -9.117184 11.27724
v 14.61987 -10.95938 12.09645
v 15.30758 -13.64017 10.74261
v 14.94528 -11.54895 11.35716
v 14.84688 -10.35816 11.28103
v 15.17687 -11.01772 10.82096
v 15.93912 -10.75261 10.10195
v 17.35886 -6.365393 9.592054
v 16.00763 -7.805489 10.32965
v 36.42757 -54.59779 -11.93207
v 30.21266 -30.09297 3.986292
v 32.56747 -29.25965 3.036201
v 44.58554 19.25658 -4.854815
v 44.66622 17.85708 -4.591772
v 44.90889 16.50426 -4.589491
v 55.25223 -23.50289 -19.38035
v 53.58978 -23.87654 -16.25265
v 54.46749 -23.72559 -17.90378
v 49.58678 -32.19967 -14.2434
v 57.87444 -22.15798 -25.214
v 58.78313 -20.30926 -26.59818
v 58.76015 -18.08085 -24.80961
v 32.6504 -49.51694 -4.90312
v 30.97252 -52.81815 -5.809688
v 33.18417 -49.94956 -5.529698
v 33.69216 -51.98009 -7.197182
v 32.12801 -53.90432 -7.339937
v 32.66813 -54.94809 -8.486631
v 33.82315 -53.24041 -8.203207
v 36.3613 -50.27443 -8.43118
v 35.23175 -52.27666 -8.769999
v 35.80623 -51.09444 -8.46136
v 35.66816 -52.90289 -9.699642
v 36.71623 -53.0619 -10.93045
v 38.06208 -51.5941 -11.29037
v 45.19051 -40.63952 -12.99308
v 44.07767 -40.35175 -11.24679
v 39.22375 1.059069 0.5847013
v 53.00559 26.20931 -7.698428
v 30.79928 -0.2144104 3.373956
v 32.1132 0.8506379 2.777614
v 31.26773 -0.9056925 3.424775
v 34.8044 -49.11242 -6.26791
v 35.49176 -49.93754 -7.414873
v 37.46435 -47.60021 -7.878216
v 38.51936 -45.79203 -7.86865
v 39.39993 -44.68718 -8.246491
v 42.70996 71.07682 3.156065
v 31.82112 52.18376 13.57497
v 32.56758 53.50859 12.9212
v 33.62234 53.60928 12.24442
v 35.51032 52.70583 11.16498
v 35.32162 54.92819 10.8986
v 41.78258 -25.22601 -1.570277
v 50.37095 -42.45974 -23.06465
v 40.943 70.53175 4.919164
v 56.33504 56.04927 -11.08739
v 55.70799 56.25839 -10.04825
v 55.88567 57.40208 -10.4677
v 55.23137 56.6385 -9.253258
v 45.16663 -49.32701 -19.6948
v 45.99654 -48.80933 -20.6451
v 40.41461 -8.933773 1.343789
v 43.24507 11.28911 -2.612718
v 56.24034 55.58196 -10.89588
v 56.4024 54.17584 -11.14495
v 55.58608 55.21103 -9.790363
v 55.12391 53.94539 -8.954669
v 37.80745 1.694366 1.019584
v 42.98457 69.05627 3.385405
v 55.69987 36.93926 -7.74746
v 32.79969 -31.02223 2.456155
v 17.54861 -13.91348 8.871862
v 17.5105 -16.35352 8.555614
v 19.4045 -16.66501 7.847624
v 31.24773 61.55239 12.68792
v 31.11087 60.13363 12.87782
v 60.40038 -17.04581 -30.08204
v 38.71779 70.09454 6.950761
v 54.41808 53.31773 -7.731644
v 54.55273 58.2234 -8.487454
v 55.27209 58.01596 -9.527543
v 54.85117 58.9922 -9.039369
v 42.29699 33.99987 7.869929
v 41.69416 33.15219 7.723524
v 23.83066 -18.53152 7.015237
v 26.02077 -17.02543 6.85201
v 24.99388 -19.77767 6.738193
v 47.07332 -49.61528 -23.39495
v 52.67582 -34.46346 -21.45453
v 53.04999 -32.17516 -20.6053
v 53.7075 -32.31339 -22.04548
v 53.84542 -30.58786 -21.10254
v 29.04438 57.54915 14.31877
v 29.40383 55.96812 14.33866
v 30.02033 56.40022 13.94363
v 31.01353 55.82595 13.5041
v 55.32172 41.54896 -8.08889
v 46.37216 -49.50272 -21.99347
v 33.7425 66.30715 10.97925
v 32.64796 67.33928 11.57098
v 37.47406 63.80873 8.52794
v 17.75297 -12.74257 8.964092
v 62.1801 -4.632418 -27.83363
v 62.6853 -4.127976 -29.60113
v 62.68483 -1.455054 -28.04012
v 63.02816 -1.329254 -29.21513
v 59.1426 -18.89882 -26.69873
v 52.55232 -24.87403 -14.94403
v 32.69622 -27.23309 3.469934
v 34.48816 -26.76183 2.749149
v 36.62644 -45.64837 -5.973321
v 36.54198 -47.32478 -6.810728
v 48.49291 -46.9229 -23.39583
v 46.72795 -47.48273 -20.69994
v 47.36885 -45.68459 -20.23341
v 49.02579 -45.27148 -22.86022
v 47.49884 -47.57403 -22.16594
v 47.73655 -43.63709 -19.17915
v 50.35892 -41.17073 -22.00178
v 48.6786 -42.62823 -20.02594
v 48.06946 -44.41808 -20.38738
v 53.31768 -30.34291 -19.80782
v 52.23248 -33.56289 -19.87703
v 52.02188 -32.36812 -18.6517
v 51.19447 -33.37143 -17.78897
v 51.25552 -32.17902 -17.07609
v 50.26945 -34.85219 -17.11339
v 51.44061 -34.19022 -18.81004
v 51.86647 -35.15211 -20.31363
v 49.67768 -44.81652 -23.72936
v 50.15144 -45.20109 -25.06645
v 50.50321 -43.72081 -24.42853
v 48.80157 -44.25564 -21.56587
v 53.65319 -36.54678 -25.13996
v 53.97916 -34.60807 -24.41155
v 53.55237 -34.31218 -23.1761
v 53.25327 -36.03729 -23.84967
v 51.94642 -36.44757 -21.42674
v 52.62219 -39.40049 -25.08514
v 53.04885 -37.52406 -24.5602
v 51.47038 -40.37767 -23.50965
v 51.32491 -39.11739 -22.2093
v 52.47381 -37.3533 -23.18487
v 51.0945 -36.84993 -20.0406
v 50.86898 -35.40353 -18.59067
v 49.80917 -38.82785 -19.14726
v 50.05811 -39.33957 -19.97888
v 49.04372 -39.43558 -18.22513
v 50.20815 -37.10661 -18.6138
v 49.58316 -36.57398 -17.14466
v 49.05813 -37.95825 -17.20996
v 47.83474 -36.84997 -14.42636
v 49.25488 -33.46527 -14.52921
v 47.6805 -35.42777 -13.27982
v 48.7366 -36.94651 -15.99883
v 49.34555 -35.14063 -15.74327
v 44.15323 -39.19601 -10.63595
v 43.38237 -38.37458 -9.176436
v 43.20241 -39.5307 -9.60735
v 35.07512 -34.58213 -0.0582257
v 44.48837 -44.20945 -14.41417
v 37.42043 -50.3219 -9.582755
v 37.94908 -50.14783 -10.03807
v 38.5042 -44.64748 -7.246919
v 43.89345 -31.15706 -5.963396
v 43.40887 -32.92377 -6.317648
v 44.6839 -31.92795 -7.241074
v 45.34927 -32.07262 -8.144377
v 45.95282 -32.25607 -9.002625
v 45.82752 -30.93886 -8.148315
v 46.56864 -29.85923 -8.502515
v 47.06907 -31.07449 -9.849299
v 37.22489 -44.09822 -5.734827
v 41.37197 -45.63538 -11.13889
v 42.94207 -31.24095 -5.01122
v 44.70816 -45.72738 -15.88933
v 49.17742 -29.54349 -11.99023
v 45.65217 -47.88851 -19.18751
v 45.3717 -43.85477 -15.49898
v 45.34512 -37.80095 -11.3555
v 46.40217 -45.52547 -18.47436
v 47.29409 -44.53318 -19.12952
v 48.71349 -40.38129 -18.3734
v 43.93842 -43.46158 -13.12005
v 45.49562 -42.105 -14.45471
v 48.22464 -41.72501 -18.54877
v 45.50181 -45.72277 -17.1598
v 46.72729 -44.27077 -17.98346
v 44.54444 -42.74244 -13.48112
v 46.59414 -43.35677 -17.05364
v 46.43234 -42.3136 -16.03697
v 47.48967 -41.81751 -17.37926
v 48.05943 -38.14553 -15.70318
v 47.67196 -39.80146 -16.19445
v 46.27381 -40.79565 -14.71549
v 47.44991 -37.82418 -14.47131
v 46.19855 -37.67202 -12.50521
v 46.54465 -36.47758 -12.26005
v 45.6332 -36.29223 -10.85261
v 47.64939 -31.8955 -11.10386
v 47.54776 -33.76892 -12.04
v 47.36817 -32.78382 -11.19281
v 46.46724 -32.88636 -10.03128
v 46.31552 -34.71877 -10.88179
v 44.15532 -36.76897 -9.218408
v 45.26391 -36.75449 -10.62044
v 45.10907 -35.16897 -9.523983
v 42.59826 -38.06512 -8.084477
v 43.23119 -36.68451 -8.080008
v 40.41438 -47.33748 -11.08091
v 39.1334 -48.18261 -10.0864
v 38.65364 -46.37791 -8.377849
v 38.6825 -47.13662 -8.879722
v 39.65894 -46.39002 -9.552544
v 42.33059 -45.35021 -12.1778
v 40.55635 -43.69994 -8.974872
v 40.0404 -40.02801 -6.438342
v 43.2444 -42.38871 -11.43867
v 36.98763 -41.9388 -4.551956
v 41.6935 -43.77966 -10.34046
v 42.86659 -41.97902 -10.66602
v 43.36998 -40.56891 -10.41521
v 41.37132 -42.8672 -9.412351
v 42.2106 -41.12766 -9.380042
v 41.6312 -39.35087 -7.727046
v 39.31599 -41.4713 -6.479865
v 38.49892 -43.03785 -6.437957
v 39.42413 -42.97739 -7.323031
v 40.0946 -41.821 -7.414557
v 37.79775 -42.07818 -5.308955
v 37.83723 -38.09624 -3.558802
v 38.85196 -39.09543 -4.892977
v 37.51781 -39.81561 -4.049938
v 38.61513 -40.6901 -5.413542
v 39.19785 -37.07354 -4.242075
v 39.38001 -35.63601 -3.719018
v 39.40883 -38.14367 -4.954346
v 40.27927 -38.17989 -5.752535
v 41.05453 -38.85293 -6.838151
v 41.56094 -37.19619 -6.521532
v 40.87824 -35.42771 -4.970867
v 41.18462 -36.35297 -5.699071
v 42.43758 -35.54604 -6.6094
v 41.82847 -34.99408 -5.680132
v 43.74323 -33.9985 -7.256137
v 42.13882 -28.39889 -3.018929
v 41.97145 -33.64157 -5.155632
v 38.40276 -36.40998 -3.263982
v 40.59312 -30.20534 -2.38544
v 36.59827 -35.54473 -1.526827
v 37.63628 -35.68959 -2.347749
v 38.92283 -34.75653 -2.969199
v 40.29119 -34.65918 -4.053054
v 38.54681 -33.25518 -1.989446
v 41.30805 -31.63924 -3.602356
v 37.20671 -33.22485 -0.9976548
v 36.06653 -31.8218 0.3365104
v 39.72472 -31.80241 -2.323839
v 38.14647 -31.70725 -1.077585
v 40.14262 -28.90238 -1.521239
v 37.41446 -30.48104 -0.07811648
v 40.70468 -26.91376 -1.258647
v 39.08644 -29.47757 -0.9272547
v 39.84654 -27.41099 -0.7853054
v 38.55907 -28.55764 -0.2349508
v 39.51389 -25.95719 -0.07090802
v 48.72498 20.94279 -7.330262
v 32.2667 59.5671 12.26549
v 30.35846 58.046 13.54604
v 55.73166 35.70781 -7.767443
v 53.48838 40.52588 -3.802454
v 54.19983 40.55759 -5.301761
v 59.57145 49.29994 -17.27501
v 59.24188 50.29012 -16.43016
v 58.81641 50.15126 -15.62421
v 49.78606 61.79025 -2.425047
v 31.54576 64.24287 12.34443
v 33.09726 65.41618 11.42012
v 34.67786 65.28921 10.39652
v 33.57747 63.81924 11.16229
v 35.54078 63.78147 9.864825
v 31.79427 57.50241 12.78414
v 33.09398 56.63847 12.12427
v 32.65392 60.76576 11.94479
v 32.78104 63.15751 11.70988
v 33.88931 60.56054 11.18181
v 35.15973 59.41752 10.43736
v 36.48675 63.02162 9.249446
v 34.71586 62.17136 10.54418
v 33.43443 58.39211 11.68081
v 41.223 67.72886 5.263815
v 41.1403 66.64513 5.505974
v 40.55306 66.43114 6.001317
v 48.69348 38.48335 4.018976
v 49.43482 37.41345 3.112711
v 48.84587 36.41518 3.585332
v 49.1965 35.28283 2.831338
v 49.08664 34.30199 2.584408
v 38.02444 -8.320424 2.492542
v 65.45679 4.339491 -35.85638
v 65.09976 3.173326 -35.12662
v 65.30212 5.564605 -34.40964
v 65.88123 5.313836 -37.10412
v 65.5998 6.966345 -34.91285
v 56.73006 -16.84823 -18.70704
v 60.75495 -12.46171 -27.7531
v 59.76235 -17.02449 -27.45984
v 59.31582 -16.14167 -25.20624
v 58.98864 -13.85466 -22.68111
v 58.22953 -19.60493 -24.31199
v 58.10675 -18.31159 -23.05819
v 58.4308 -16.73895 -22.94111
v 58.57999 -15.43821 -22.45513
v 60.49088 -13.70231 -27.59051
v 59.94243 -14.49945 -26.16164
v 59.4682 -14.85929 -24.84192
v 60.12259 -15.52698 -27.62871
v 60.39887 -12.24815 -26.18895
v 59.83692 -13.61526 -25.16376
v 60.01901 -12.04448 -24.75204
v 59.63162 -12.55919 -23.83725
v 59.91025 -11.1079 -23.79344
v 19.79012 -5.919384 8.386545
v 19.89587 -8.563997 8.477108
v 17.45976 -7.542595 9.478839
v 29.86341 -1.54864 3.999939
v 47.49152 -28.99654 -9.286301
v 53.2873 21.4945 -11.28712
v 54.01768 20.88231 -12.34101
v 38.09614 -27.18873 0.5407783
v 55.12951 55.73605 -9.019876
v 55.05407 57.03476 -9.032907
v 54.45118 57.45575 -8.20943
v 54.92879 54.51184 -8.631056
v 54.72419 56.10089 -8.430838
v 34.64734 -1.243244 2.523519
v 67.11041 9.475389 -39.35506
v 66.81338 7.296644 -39.37009
v 41.38285 55.49674 6.420875
v 64.9866 0.8586719 -36.20602
v 46.31605 25.56101 -1.449719
v 45.00404 27.1908 1.186327
v 47.04665 31.96323 3.409142
v 44.375 33.10989 6.091185
v 43.14782 32.52455 6.565561
v 46.24302 34.41747 5.258542
v 47.44513 34.8721 4.506564
v 46.61946 33.42492 4.507867
v 45.46223 32.08582 4.740095
v 33.74986 -32.17907 1.599061
v 58.43966 -14.15069 -21.35904
v 40.86084 -20.35327 0.3958525
v 64.71451 1.616583 -34.41582
v 50.18325 63.42346 -3.155614
v 49.45316 44.3436 1.191147
v 49.7043 45.21968 0.3359351
v 30.1396 -18.55874 5.817756
v 28.34957 -21.09948 5.991728
v 29.69444 -25.03544 5.051933
v 32.04111 -24.44584 4.35456
v 33.23328 -25.15272 3.703554
v 27.1874 -20.23109 6.345424
v 27.57402 -23.09862 5.90537
v 28.97056 -23.0293 5.556321
v 30.39932 -21.06741 5.453079
v 31.80913 -22.44816 4.782676
v 33.26226 -22.32566 4.255682
v 34.80078 -23.85794 3.24887
v 36.43707 -21.37191 2.931252
v 37.43 -20.72737 2.486096
v 66.13884 11.15703 -35.21492
v 52.14446 42.93209 -2.458939
v 39.24167 2.839018 0.3315306
v 31.55441 -19.79118 5.257639
v 63.31258 0.6939235 -29.27928
v 60.09167 46.72484 -18.46828
v 59.48626 48.54858 -17.12398
v 58.97905 46.62668 -16.14961
v 59.47429 47.02448 -17.16236
v 34.66392 -31.23582 1.355261
v 34.37628 -29.55755 2.044034
v 35.84201 -30.4931 0.9070249
v 45.63447 -18.48573 -3.169506
v 53.98758 50.0247 -6.929428
v 50.67954 62.74569 -3.681463
v 61.20079 -7.562347 -26.08931
v 61.60391 -7.720794 -27.60674
v 61.63265 -4.350224 -25.78762
v 53.59998 58.63563 -7.071097
v 54.1147 59.08529 -7.933815
v 38.83992 14.17539 0.5553941
v 38.55291 13.30887 0.6582816
v 66.8353 5.256408 -41.04969
v 65.83967 2.117483 -39.43604
v 65.93158 4.292129 -37.93803
v 66.56721 5.297776 -39.71278
v 42.04448 13.90479 -1.729237
v 33.8177 7.142908 2.064576
v 57.02528 52.71061 -12.196
v 51.92495 25.50023 -6.820865
v 34.08089 55.95195 11.59143
v 33.80989 54.69593 11.94447
v 47.87965 44.62064 3.05572
v 54.19687 33.09533 -4.976382
v 51.62709 38.70023 0.2797388
v 50.28489 38.22114 2.16564
v 35.93083 -0.3309252 1.955399
v 44.328 14.66691 -3.770115
v 39.74044 14.23893 -0.01666832
v 32.22817 -3.233515 3.720391
v 42.22338 62.42082 4.927978
v 66.35107 19.78352 -34.82555
v 66.02831 22.98213 -33.90155
v 66.31529 21.84534 -34.83152
v 65.83086 20.52119 -33.16143
v 33.05011 -9.64284 4.724828
v 28.89124 -19.11565 6.115843
v 27.92954 -16.76784 6.514642
v 49.14799 52.51024 -0.477625
v 45.67167 30.39408 3.506839
v 43.9485 29.19407 3.760934
v 53.71208 59.52835 -7.40468
v 54.43963 60.38719 -8.563058
v 53.86269 60.75375 -7.752029
v 53.67026 61.1731 -7.441818
v 52.30688 35.46568 -1.03322
v 52.14235 37.07595 -0.6536072
v 52.19654 37.78502 -0.7142365
v 50.30687 29.80684 -1.270944
v 48.12273 30.96384 1.826854
v 52.08033 38.42828 -0.4426267
v 51.38633 37.4781 0.5066547
v 50.63246 36.97921 1.523712
v 51.49678 36.31183 0.2477861
v 48.4127 33.74435 3.024597
v 48.33983 32.81474 2.678949
v 54.13264 35.66261 -4.10759
v 51.60487 34.80086 -0.2826658
v 50.66351 34.4417 0.8406197
v 49.37451 33.0732 1.742159
v 50.42215 33.16216 0.6532494
v 51.69435 32.60366 -1.20525
v 51.83592 33.99916 -0.8494869
v 50.75663 31.23681 -0.769809
v 52.30694 32.7483 -2.027574
v 36.15894 -8.443732 3.325869
v 19.37824 -12.79097 8.361204
v 18.94985 -14.66541 8.302522
v 66.49122 15.08035 -35.73592
v 49.71289 53.60209 -1.328853
v 25.90545 -6.773883 6.438151
v 43.26964 -28.67226 -4.214169
v 43.57581 -27.1697 -3.913774
v 44.67415 -29.15858 -5.887174
v 46.36456 45.63707 4.382661
v 49.30039 55.61579 -1.138748
v 54.12848 57.98037 -7.791496
v 53.37022 57.48671 -6.564988
v 53.17212 58.73883 -6.447197
v 63.91429 -1.472057 -33.12356
v 64.31451 -1.770334 -35.32473
v 63.68948 0.7009562 -30.73295
v 63.23443 -2.706977 -30.887
v 63.79538 -0.5282307 -31.83383
v 64.4201 0.3332451 -34.1151
v 64.17681 0.7399775 -32.79412
v 64.66556 2.535376 -33.64952
v 64.39477 3.165234 -32.17387
v 32.06409 -18.17809 5.216763
v 30.06689 -16.47692 5.978974
v 32.77697 -16.48582 5.074746
v 30.86612 -12.72073 5.72938
v 32.84824 -15.06298 5.079698
v 34.32838 57.13239 11.24909
v 35.83028 58.64302 10.07599
v 35.51523 57.06786 10.47909
v 37.55095 57.91467 8.96837
v 36.33591 56.21038 10.04286
v 36.51784 53.35938 10.35546
v 35.43174 -22.30369 3.259863
v 18.39773 -11.40574 8.754827
v 18.71269 -8.990629 8.841353
v 39.14143 -9.580907 2.065279
v 23.70595 -7.930453 7.241964
v 21.55304 -11.82344 7.919011
v 23.22394 -10.08187 7.537467
v 20.89734 -9.668535 8.161417
v 23.57828 -14.77243 7.408412
v 20.44909 -12.46454 8.048828
v 21.02178 -14.98058 7.696938
v 22.07282 -13.29508 7.7207
v 22.89146 -11.6869 7.659963
v 23.90579 -13.27185 7.412652
v 24.8721 -8.673346 7.014686
v 26.15513 -14.40651 6.957516
v 25.11084 -12.20027 7.194873
v 28.59294 -14.82309 6.420203
v 27.86192 -11.49584 6.480637
v 27.55706 -13.29404 6.652686
v 29.47568 -11.77039 6.06801
v 36.5195 -9.515221 3.291974
v 29.35762 -9.363402 5.848885
v 31.63251 -8.608924 5.040423
v 32.02877 -11.64627 5.266249
v 34.32625 -11.05916 4.389471
v 36.1158 -12.18554 3.701857
v 37.04535 -10.90838 3.174649
v 34.86681 -10.174 4.104692
v 37.31289 -7.711553 2.738863
v 38.04514 -6.348932 2.227236
v 39.38205 -7.429288 1.719476
v 40.89877 -11.63146 1.154995
v 37.21796 53.65727 9.822956
v 38.15179 50.81358 9.745771
v 38.38615 55.87011 8.662174
v 40.90761 52.72205 7.230139
v 40.12657 54.22081 7.603001
v 38.94978 54.82769 8.375738
v 39.07983 52.19027 8.754889
v 49.66775 -30.28158 -13.20212
v 51.01359 -28.92245 -14.5949
v 49.49437 -27.85544 -11.57108
v 50.66626 -27.50924 -13.24357
v 52.04445 -27.3417 -15.46179
v 50.2093 -26.36205 -11.92306
v 51.18956 -26.11292 -13.31529
v 50.47592 -25.00077 -11.60338
v 51.4496 -23.78325 -12.56119
v 36.51245 0.5435879 1.638626
v 34.97553 2.764364 1.784227
v 67.38265 8.996402 -40.87211
v 42.51688 12.70232 -2.072122
v 67.18478 10.83575 -39.09339
v 67.51707 11.27355 -40.19651
v 57.04169 -14.53485 -18.22772
v 57.49358 -15.23242 -19.55001
v 53.97409 56.81703 -7.386533
v 52.87986 56.27019 -5.675097
v 54.10461 54.81862 -7.403103
v 53.37753 55.20727 -6.291286
v 52.21444 55.02876 -4.655893
v 52.83674 51.58735 -5.232464
v 53.01088 53.9674 -5.685183
v 37.37727 -0.8650078 1.574174
v 42.46768 50.71353 6.405615
v 42.90004 49.39138 6.374602
v 33.4346 -12.28822 4.812166
v 46.21185 23.16341 -3.765366
v 45.69852 26.84161 0.3648613
v 46.13364 27.10758 0.3541486
v 47.02026 30.2955 2.317144
v 46.5085 29.26101 1.996564
v 45.43143 27.65396 1.378802
v 49.23167 30.2505 0.248779
v 48.25229 29.64668 0.7767769
v 48.63624 28.55522 -0.4983957
v 47.43798 26.24623 -1.484756
v 47.3204 27.07857 -0.5778693
v 50.74073 15.09294 -10.09943
v 41.24171 61.61465 5.807953
v 59.29167 -11.64253 -22.2725
v 41.23841 -10.52406 0.9272087
v 32.42719 -7.641635 4.609964
v 35.09967 -8.614513 3.801863
v 34.80754 -20.21084 3.898567
v 40.26078 67.72638 6.085207
v 40.04646 70.45622 5.735267
v 39.20182 69.28644 6.799902
v 36.57612 68.49423 8.914302
v 37.83546 68.35412 7.966467
v 38.93316 67.04171 7.210688
v 39.10661 68.06658 6.980957
v 38.16174 66.87721 7.852623
v 37.60839 65.75391 8.346558
v 39.69458 13.12174 -0.1079891
v 66.61945 16.44642 -35.96788
v 41.09734 6.126029 -0.8833888
v 57.12563 0.1170772 -14.89493
v 35.40075 -3.582884 2.751741
v 33.77344 -2.614947 3.089296
v 35.60946 -6.477945 3.250015
v 33.48288 -6.047052 3.933362
v 36.54081 -2.382409 2.144094
v 36.83321 -5.287918 2.56523
v 38.56927 -5.10026 1.819477
v 37.95319 -1.703054 1.51611
v 37.85942 -3.799214 1.919508
v 33.26738 -27.77999 3.08376
v 36.3396 -28.88845 1.105417
v 58.85488 39.55212 -15.92445
v 64.78455 26.12522 -30.29032
v 64.93687 28.32103 -30.8376
v 64.81764 27.89032 -30.52971
v 48.7763 56.74623 -0.6415448
v 47.47539 24.17093 -3.658317
v 52.78605 59.14573 -5.945008
v 53.15795 60.12966 -6.668663
v 53.25861 61.75919 -6.887608
v 52.26602 61.60652 -5.589934
v 52.02088 58.82999 -4.824026
v 52.11342 56.90755 -4.728551
v 50.6316 55.52824 -2.676959
v 52.42303 60.35628 -5.622039
v 51.23727 61.48857 -4.151612
v 50.18418 60.90857 -2.804654
v 49.92155 57.2722 -1.997926
v 51.38529 58.06022 -3.885364
v 50.86206 59.81477 -3.478232
v 49.77743 60.16445 -2.221793
v 48.61925 60.1715 -0.9127725
v 58.93756 49.22485 -15.97616
v 51.739 24.27156 -7.634971
v 50.07777 24.2472 -5.836096
v 52.16217 53.73627 -4.442872
v 48.1856 -7.933295 -4.299881
v 39.86936 66.18386 6.548658
v 39.15311 65.29926 7.219791
v 38.92525 64.40136 7.446129
v 40.0802 64.50396 6.522385
v 39.06643 62.8611 7.423464
v 66.90123 15.43459 -37.20324
v 66.42686 7.999096 -37.53759
v 67.34888 12.53048 -39.01121
v 67.19829 13.59023 -38.12667
v 66.29932 13.24014 -35.31896
v 66.82594 9.942583 -38.08083
v 66.70445 10.77399 -37.17432
v 66.74646 11.83715 -36.95507
v 42.70021 -21.49197 -1.294227
v 41.86949 -20.4249 -0.3763403
v 41.91275 -22.49656 -0.9019969
v 57.20173 -17.30239 -20.00231
v 56.48492 -18.23037 -18.94745
v 41.76717 -0.01853988 -0.2807212
v 44.05061 -1.102864 -1.344622
v 48.04393 23.09322 -5.177655
v 48.88178 23.20678 -5.716225
v 49.22765 24.39999 -4.902291
v 48.45115 23.97394 -4.650215
v 47.86021 25.36903 -2.759454
v 48.59127 27.09492 -1.679171
v 50.18973 25.9823 -4.327317
v 58.5469 47.33175 -15.19075
v 58.06509 45.62135 -14.21162
v 54.83213 41.21103 -6.940186
v 55.11007 42.24928 -7.86706
v 41.0105 3.745901 -0.5689431
v 33.666 -18.41277 4.591753
v 35.16383 -17.98425 3.994632
v 36.5731 -19.48845 3.140567
v 53.50425 47.74577 -5.933044
v 49.70341 4.50195 -6.494308
v 51.91459 -24.38378 -13.6152
v 53.70691 -22.66662 -15.81915
v 52.77812 -22.54428 -14.08638
v 53.80647 -20.45517 -14.83037
v 55.84722 -21.48997 -19.46625
v 56.91777 -20.68024 -21.4627
v 56.56118 -20.45405 -20.47201
v 57.3097 -19.5489 -21.72411
v 53.73598 -21.43943 -15.21801
v 54.48934 -20.00643 -15.8644
v 54.49345 -21.8235 -16.81989
v 55.36505 -21.98634 -18.67261
v 55.06906 -20.39937 -17.18546
v 56.20707 -19.63091 -19.17878
v 57.0582 -18.75654 -20.60853
v 56.16017 -15.99437 -17.12242
v 55.58007 -19.36636 -17.64452
v 54.84564 -19.02088 -16.03109
v 52.25509 20.30897 -10.77427
v 63.75193 22.04602 -27.67574
v 50.56893 8.283202 -8.250093
v 37.33824 -22.01321 2.31775
v 37.08303 10.25441 1.018995
v 36.14569 9.576326 1.321948
v 36.70173 8.2975 1.078262
v 38.06386 61.58835 8.233971
v 39.26142 60.57643 7.443467
v 40.0454 60.46665 6.857461
v 39.31473 58.03904 7.679203
v 39.90338 56.24855 7.486552
v 41.83265 56.88869 5.839621
v 40.23084 58.79207 6.85624
v 43.06363 58.34999 4.646968
v 41.68341 60.58484 5.524566
v 43.07749 61.48661 4.284695
v 41.17577 58.89851 6.108994
v 35.64085 -25.38351 2.503711
v 37.00185 -26.58659 1.409649
v 47.07092 -12.70694 -3.602606
v 49.64771 -13.10448 -6.302919
v 47.85083 14.66897 -7.115252
v 44.93875 19.89923 -4.94205
v 45.19128 19.1834 -5.161415
v 51.62249 43.82016 -1.999929
v 49.06863 3.448587 -5.715175
v 43.91096 52.74774 4.711444
v 44.25679 71.61473 1.469879
v 43.78238 69.3437 2.532015
v 43.78081 67.94659 2.95017
v 49.17278 62.18694 -1.739413
v 49.76726 63.7905 -2.731688
v 48.58707 63.38013 -1.269047
v 48.79209 64.25531 -1.713189
v 47.15162 64.48257 0.07900625
v 47.08288 62.71224 0.4360843
v 45.87204 71.20429 -0.08125287
v 46.9585 69.73969 -0.8383763
v 45.89069 70.0179 0.2187708
v 44.63708 70.17232 1.480269
v 45.03998 68.68241 1.430108
v 47.44519 65.63425 -0.4703012
v 46.61348 67.36725 0.07830311
v 46.48368 65.2562 0.707296
v 45.86934 66.34567 1.160606
v 45.55953 67.57764 1.152355
v 44.27861 66.58558 2.679617
v 43.86807 64.6774 3.275822
v 41.28045 64.55482 5.535798
v 40.41846 62.32443 6.381341
v 41.75158 65.76336 5.040862
v 42.61135 65.23697 4.330515
v 42.30356 64.09624 4.690619
v 43.25704 63.50593 3.908546
v 43.99832 61.60567 3.472291
v 44.86322 64.26408 2.418907
v 50.12793 58.73845 -2.41602
v 47.87458 60.34486 -0.1347892
v 45.84985 64.33521 1.472556
v 44.70602 62.67599 2.719903
v 48.43007 62.16152 -0.9520707
v 47.11704 61.50676 0.5057349
v 45.08669 60.70576 2.597827
v 45.47741 47.23543 4.60396
v 48.48986 58.5635 -0.6006117
v 47.52851 59.33459 0.3436785
v 46.56548 59.98934 1.259367
v 47.36344 45.5326 3.277608
v 46.27139 57.91314 1.761796
v 48.23457 52.50737 0.5348741
v 44.87438 51.02927 4.151616
v 43.12024 51.46265 5.661348
v 43.83921 50.0718 5.334962
v 44.70413 52.16027 4.120966
v 45.64546 51.5517 3.329296
v 42.78573 55.4964 5.255013
v 44.02278 54.43872 4.323713
v 44.06345 58.85503 3.738493
v 43.48262 56.90892 4.462798
v 47.53904 57.32133 0.5533795
v 44.71349 56.61049 3.398567
v 45.2915 55.12097 3.050447
v 47.96159 54.53878 0.5154698
v 45.75983 54.25929 2.753974
v 47.69367 52.88119 1.054243
v 46.33823 52.4124 2.473622
v 48.828 50.19706 0.208222
v 48.09314 49.78094 1.123327
v 46.22648 50.93547 2.856078
v 47.08479 50.35143 2.096799
v 45.55402 49.93006 3.727328
v 48.19749 45.53551 2.230256
v 48.69316 45.93229 1.403393
v 47.3667 49.04865 2.061584
v 46.58142 47.50692 3.313845
v 47.67793 46.65218 2.36639
v 47.68417 47.76583 2.011036
v 48.42577 47.6331 1.178233
v 49.51541 45.92279 0.3138225
v 49.40278 47.4948 0.01506329
v 50.36299 49.82578 -1.631104
v 50.67661 47.89996 -1.718013
v 49.47835 51.27714 -0.7155053
v 50.70597 45.22551 -1.185266
v 50.1974 52.25134 -1.738695
v 51.97544 52.46891 -4.067896
v 51.12659 53.70963 -3.088167
v 51.97068 50.4268 -3.923712
v 51.20598 51.19638 -2.943979
v 51.41371 49.36914 -2.997405
v 53.29406 49.93983 -5.820128
v 53.12866 50.80036 -5.617712
v 52.3449 49.16526 -4.2932
v 52.79892 42.16818 -3.261453
v 53.5699 41.81579 -4.556833
v 54.47194 41.35543 -6.224547
v 53.64607 42.49903 -5.030125
v 52.80501 43.12816 -3.746087
v 52.72706 47.6877 -4.710127
v 51.58029 46.77998 -2.840949
v 52.14431 46.24357 -3.568429
v 52.13249 44.43331 -3.087192
v 53.16008 43.93797 -4.655352
v 53.21552 45.54473 -5.201319
v 55.04249 52.23036 -8.701829
v 55.99966 53.9598 -10.46047
v 58.49319 50.35668 -14.9835
v 56.36933 52.29819 -11.06676
v 55.04949 50.92255 -8.67356
v 54.35074 42.9271 -6.566123
v 54.29109 48.33232 -7.311073
v 56.94456 44.54211 -11.88792
v 55.11592 48.49715 -8.651922
v 58.48387 48.66392 -15.07701
v 58.21533 49.77819 -14.46754
v 58.57463 51.32921 -15.04142
v 58.28962 52.18287 -14.48155
v 57.61963 53.14822 -13.18246
v 57.93353 50.86311 -13.85685
v 57.47643 51.99698 -13.01035
v 56.32595 50.59291 -10.85377
v 57.29859 49.86688 -12.69745
v 57.34498 45.48866 -12.72041
v 57.02579 48.6846 -12.16477
v 57.60263 46.77194 -13.24794
v 56.64563 47.37553 -11.43754
v 56.60527 45.92817 -11.32909
v 55.8028 47.9736 -9.856936
v 54.87829 47.16315 -8.200549
v 55.39396 44.90907 -8.959119
v 54.18249 44.55687 -6.656694
v 55.68923 42.9678 -9.233249
v 55.68299 46.40615 -9.615542
v 55.04918 43.68034 -8.076361
v 56.08396 43.89967 -10.17556
v 37.04471 2.875188 1.142182
v 39.29867 3.965184 0.1912139
v 36.68348 3.483998 1.208265
v 38.05652 5.162749 0.5849128
v 35.73514 7.023181 1.394969
v 35.75568 5.361902 1.422902
v 37.73571 6.518344 0.6701175
v 39.15912 5.988442 0.06275804
v 41.10255 12.98731 -1.066218
v 40.51553 7.569827 -0.7041817
v 38.87251 12.15393 0.3191723
v 37.92643 11.49249 0.7840567
v 38.07946 8.511929 0.4805708
v 39.10818 8.574358 -0.01717655
v 41.23691 10.30107 -1.187694
v 40.53028 11.6309 -0.7702534
v 39.79396 9.640522 -0.3747822
v 40.62366 9.029862 -0.8080165
v 59.41964 -5.976404 -20.17377
v 42.21056 -23.46095 -1.396659
v 56.25386 25.9448 -12.87153
v 43.46648 -19.89521 -1.541242
v 43.37547 -18.35336 -1.159869
v 58.24918 -5.878996 -17.54785
v 58.71924 -12.97676 -21.44233
v 58.07107 -13.52167 -20.05708
v 58.54274 -11.93826 -20.46742
v 59.69426 -9.987698 -22.53006
v 63.02895 24.31084 -25.96378
v 33.53828 -13.32255 4.807883
v 34.81575 -13.12565 4.320152
v 34.8298 -14.25655 4.309142
v 39.47703 -2.952623 1.129074
v 44.79247 -26.83266 -5.018444
v 45.91614 -27.78321 -6.664063
v 57.8009 -12.521 -18.93565
v 52.20536 6.607448 -9.457652
v 62.92719 36.01925 -25.58043
v 45.43437 13.32243 -4.565633
v 47.07714 13.7214 -6.196147
v 44.66634 12.04929 -3.805905
v 55.27761 -17.32142 -16.00553
v 39.29643 -0.6087171 0.8455456
v 54.99958 33.73144 -6.361413
v 59.09795 -8.789485 -20.37949
v 58.2598 -10.91542 -19.261
v 59.05417 -10.45235 -21.02974
v 59.6357 -9.181962 -21.96437
v 53.09354 -10.94363 -10.19611
v 64.4845 27.29328 -29.55756
v 66.02273 9.835655 -35.24775
v 65.57203 9.150832 -33.83241
v 65.95403 8.55169 -35.54269
v 56.19534 37.02029 -9.101604
v 50.38828 28.03973 -2.712182
v 58.30743 -7.388122 -18.07322
v 58.6899 -6.703 -18.7385
v 64.09888 4.923275 -30.33298
v 52.25387 31.13274 -2.846163
v 53.1544 32.61752 -3.359414
v 52.32141 30.00344 -3.696348
v 53.62439 30.51746 -5.339673
v 52.0491 28.36303 -4.526104
v 52.14695 26.97879 -5.860568
v 43.8702 -23.29392 -2.816408
v 44.38903 -20.4504 -2.493535
v 43.68188 -22.11109 -2.304521
v 45.69357 -21.13508 -3.941492
v 58.49847 14.79711 -18.24845
v 59.07458 42.1309 -16.46884
v 38.31963 -12.17686 2.633437
v 37.4803 -12.84094 3.064212
v 59.0351 45.2669 -16.32211
v 60.49698 45.25785 -19.46406
v 48.66055 22.36167 -6.250847
v 46.16131 21.84958 -4.807949
v 47.47857 20.82484 -6.505338
v 40.80543 -0.01022101 0.1497616
v 42.64722 -0.6616895 -0.6457514
v 42.97663 2.311843 -1.320877
v 41.03223 1.704643 -0.2620176
v 64.77185 4.936145 -32.75409
v 65.4556 8.067221 -33.8493
v 65.94159 24.01154 -33.68295
v 65.27103 25.59441 -31.67255
v 36.49049 -13.70733 3.548602
v 47.84983 -13.26383 -4.418215
v 48.31552 -11.91448 -4.708959
v 47.50566 -10.26335 -3.834005
v 48.62715 -9.53642 -4.833298
v 49.63533 -11.21926 -5.98558
v 49.63554 -9.494524 -5.856884
v 50.8452 -11.5681 -7.450342
v 43.16298 0.8226493 -1.142663
v 48.95521 6.741025 -6.374853
v 61.02637 -1.79613 -23.06173
v 62.22982 -1.580525 -26.5044
v 39.36691 -24.8351 0.3493517
v 46.77871 -22.37405 -5.475359
v 63.80671 33.01553 -27.85674
v 46.16064 -0.06760048 -2.85905
v 45.14801 0.276424 -2.214441
v 45.26765 -1.84989 -2.053432
v 54.59098 19.6791 -13.36504
v 49.03912 -8.555916 -5.157851
v 47.37769 -7.657159 -3.590287
v 47.49508 12.14321 -6.300349
v 52.56884 23.30187 -9.390856
v 50.58992 20.06056 -9.3417
v 62.00669 34.27205 -23.40135
v 64.17904 24.68093 -28.72358
v 52.54905 -15.03529 -10.51858
v 53.3502 -14.59408 -11.55765
v 49.51191 -26.65643 -10.99847
v 48.79158 -26.62981 -9.925382
v 51.39575 -21.97281 -11.55849
v 45.6216 -24.5649 -4.994277
v 46.17955 -26.14864 -6.259036
v 46.87143 -23.45767 -5.996408
v 46.69992 -24.68454 -6.290346
v 48.25168 -21.31786 -6.877195
v 48.16504 -26.16595 -8.832788
v 48.02847 -22.90246 -7.211509
v 48.13375 -24.53172 -8.008628
v 49.2491 -24.30562 -9.498693
v 50.1735 -23.45341 -10.42371
v 51.17921 -20.74406 -10.6306
v 57.08901 -5.923943 -15.36548
v 54.05191 -16.29581 -13.35343
v 57.77618 -5.016787 -16.46669
v 57.83948 -10.4877 -18.13779
v 57.45239 -7.441319 -16.37103
v 58.13071 -9.125959 -18.22484
v 57.44936 -9.031762 -16.80672
v 49.12936 -22.39013 -8.447923
v 55.20913 -14.71475 -14.67385
v 54.22771 -18.25747 -14.51537
v 54.9271 -16.86376 -15.12165
v 53.33699 -18.75182 -13.23751
v 53.03992 -15.94073 -11.57993
v 53.3481 -16.96408 -12.46699
v 52.40197 -20.39037 -12.39537
v 52.4544 -19.17861 -11.93219
v 48.92123 -19.03585 -6.914277
v 49.58839 -18.15114 -7.473736
v 49.43755 -19.74854 -7.808595
v 50.22203 -21.84786 -9.754861
v 50.2086 -18.07489 -8.253484
v 50.2621 -19.31235 -8.757317
v 51.42728 -18.74772 -10.19983
v 48.10737 -16.96228 -5.335058
v 55.87978 -14.03895 -15.64316
v 56.49681 -11.87194 -15.94979
v 56.55796 -14.00215 -16.94551
v 55.18256 -10.05027 -13.08319
v 54.37068 -11.61485 -12.22808
v 55.3688 -12.93572 -14.30409
v 55.16404 -11.7998 -13.54874
v 53.50253 -12.12244 -11.04306
v 54.29011 -13.85465 -12.7836
v 52.5204 -12.47158 -9.732383
v 52.42465 -13.78386 -9.95934
v 51.69391 -12.92973 -8.743952
v 52.46315 -17.19909 -11.14886
v 51.32658 -16.66591 -9.285233
v 51.33077 -14.03208 -8.526698
v 49.08376 -15.4909 -6.128864
v 49.59145 -16.47407 -6.974713
v 50.04066 -15.56031 -7.27989
v 48.31367 -14.61389 -5.08722
v 47.43551 -14.71057 -4.208904
v 45.53039 -20.22151 -3.521407
v 47.1739 -20.18885 -5.233147
v 47.59694 -18.79685 -5.272959
v 48.9477 -17.81928 -6.569566
v 46.63628 -16.03901 -3.640978
v 46.99073 -17.54948 -4.301408
v 41.72539 -9.407466 0.6058776
v 58.67661 43.906 -15.5608
v 59.73294 44.02745 -17.86985
v 60.82005 44.33053 -20.25668
v 60.38372 41.93013 -19.43927
v 61.74459 35.24683 -22.85471
v 60.24164 36.57113 -19.14433
v 61.46996 42.50466 -21.80362
v 59.21127 38.12364 -16.74691
v 59.76242 39.93372 -18.06763
v 60.33596 39.56247 -19.45811
v 60.94751 41.34353 -20.77327
v 61.68667 41.33896 -22.47238
v 62.27986 39.03229 -23.86996
v 61.14764 38.91766 -21.32559
v 60.22327 38.44378 -19.24999
v 60.84597 37.4454 -20.72338
v 62.50994 37.35669 -24.52506
v 61.48134 37.52277 -22.12678
v 46.18836 1.557297 -3.131211
v 46.39971 11.23077 -5.161315
v 42.47965 4.258184 -1.398675
v 43.80263 3.951921 -2.115595
v 41.88792 4.881649 -1.17396
v 44.48612 3.267383 -2.376585
v 45.70773 3.523373 -3.200887
v 48.02893 3.82654 -4.946087
v 48.70071 5.283302 -5.825247
v 43.99461 10.06188 -3.091839
v 45.05105 8.874159 -3.69919
v 44.06535 8.704494 -2.960678
v 43.10958 9.633056 -2.417903
v 43.53167 5.757356 -2.246919
v 42.95099 8.135633 -2.146856
v 45.39771 6.064518 -3.506895
v 47.78875 6.615903 -5.374089
v 46.88564 5.932324 -4.543299
v 46.13068 8.119382 -4.383296
v 47.77962 8.039197 -5.676287
v 63.61197 25.5608 -27.33563
v 63.25396 28.34869 -26.4763
v 63.70802 27.19609 -27.55786
v 64.08503 29.18974 -28.61963
v 60.36037 1.747923 -20.86931
v 61.12711 0.6425923 -22.8209
v 60.36423 0.1282395 -21.09279
v 60.68246 20.22729 -21.44911
v 49.82494 5.96627 -6.95004
v 62.10557 -3.299245 -26.7899
v 61.67408 -2.370311 -25.07623
v 38.22965 -22.56773 1.675971
v 38.16699 -24.66474 1.200428
v 39.24166 -22.96331 0.9234915
v 56.34232 36.13128 -9.373553
v 56.28406 34.31117 -9.263076
v 54.56537 31.11635 -6.647814
v 48.17618 -3.409223 -4.163946
v 47.06757 -2.356167 -3.291182
v 54.63214 13.38702 -13.66552
v 40.03632 -23.53939 0.2603389
v 40.97684 -24.04527 -0.576748
v 64.62841 7.540005 -31.17354
v 58.94239 20.73264 -18.62633
v 58.9169 -3.833429 -18.48432
v 55.68575 34.2529 -7.729289
v 54.94813 32.52173 -6.699236
v 56.47422 33.06364 -9.881754
v 50.73697 -7.947259 -6.865984
v 51.42455 -9.838542 -7.86956
v 52.22634 -10.64727 -8.979416
v 52.06887 -7.852237 -8.376201
v 52.62936 3.673706 -9.205133
v 50.72147 7.086635 -8.078718
v 51.05726 5.28349 -7.94123
v 51.40145 3.468377 -7.898792
v 61.48515 36.26802 -22.20942
v 60.94208 36.34516 -20.87295
v 60.55106 34.98977 -19.96591
v 63.07198 26.41059 -26.09959
v 57.29834 -0.9298963 -15.18492
v 50.06463 -1.443546 -5.95614
v 37.44437 -23.4923 1.952172
v 56.93482 1.447672 -14.63397
v 57.69136 1.32959 -15.8524
v 54.67207 -1.920329 -11.21804
v 56.82358 -8.483653 -15.47345
v 49.93341 -6.936966 -5.92638
v 40.35516 -21.95825 0.4023072
v 39.42223 -20.76476 1.265043
v 38.03263 -19.89563 2.267377
v 40.11094 -19.34628 1.060819
v 39.2582 -14.15057 2.08604
v 60.888 -0.6178607 -22.46982
v 60.05062 -1.392866 -20.60012
v 54.3013 29.60439 -7.166159
v 41.04093 -7.702018 0.9089178
v 64.98418 6.611039 -32.78091
v 64.13917 7.142029 -29.67307
v 60.64593 -6.60283 -23.67677
v 61.30793 -5.669938 -25.36353
v 58.95895 -7.423487 -19.59791
v 60.0096 -7.770367 -22.32799
v 59.90921 -6.305868 -21.47355
v 61.01448 -5.240335 -24.2073
v 54.98205 25.94168 -10.8754
v 58.39406 1.913992 -17.0829
v 65.02445 9.119744 -32.05101
v 35.90174 -18.15615 3.619232
v 36.68094 -15.40165 3.431968
v 35.92578 -16.54774 3.750139
v 37.77804 -18.41511 2.621181
v 38.2085 -15.11801 2.647127
v 39.0096 -18.72153 1.834648
v 39.27705 -16.35048 1.960749
v 40.28386 -17.75001 1.180535
v 41.3434 -17.90522 0.4377882
v 40.67415 -13.44017 1.2666
v 45.37808 -17.20821 -2.655997
v 44.44275 -17.8316 -1.944235
v 42.03048 -19.05697 -0.2350463
v 41.41052 -12.76598 0.8124887
v 41.22554 -14.64514 0.8743466
v 40.39957 -15.45611 1.348976
v 42.06694 -15.85688 0.1708513
v 42.11116 -13.62397 0.3359337
v 43.57481 -16.10719 -0.9652222
v 42.9376 -14.49829 -0.300803
v 44.35883 -15.15395 -1.465471
v 45.51941 -15.8316 -2.552435
v 46.59748 -13.93109 -3.305492
v 43.89531 -13.32495 -0.9335421
v 40.65197 -5.890757 0.9330596
v 47.27737 -11.54098 -3.6814
v 42.30596 -1.919104 -0.3092607
v 41.08947 -3.949685 0.502766
v 43.75211 -2.007927 -1.081313
v 41.33029 -1.50918 0.1243695
v 43.3856 -3.410704 -0.7589147
v 42.98503 -10.90385 -0.193583
v 43.99043 -11.53359 -0.9283671
v 42.68615 -12.33945 -0.01272424
v 46.69252 -9.096925 -3.038343
v 45.30887 -11.19041 -1.934904
v 44.52038 -12.25316 -1.361973
v 45.75346 -12.99528 -2.431062
v 45.89411 -10.6686 -2.388477
v 43.81939 -5.724685 -0.9177212
v 42.39375 -7.077354 0.05014069
v 43.59203 -8.387786 -0.6667056
v 43.78345 -9.918125 -0.7517858
v 45.09689 -8.927638 -1.727489
v 45.4781 -7.571049 -2.046824
v 45.31503 -4.010549 -1.935985
v 44.61043 -5.445707 -1.438583
v 57.57515 38.07735 -12.77824
v 46.75528 -4.003997 -3.026385
v 45.77663 -5.81411 -2.277419
v 47.2299 -5.572346 -3.428963
v 48.47769 -6.719035 -4.531543
v 48.48345 -5.449424 -4.47433
v 47.61298 -4.570765 -3.703671
v 61.1953 -3.346944 -23.99375
v 56.40092 -0.02909631 -13.70679
v 55.62455 1.787225 -12.68354
v 55.52169 -0.2145011 -12.41488
v 62.06952 -0.3345024 -25.56949
v 62.57651 0.06603268 -26.99104
v 52.43058 -6.199915 -8.617778
v 49.61542 22.23665 -7.169898
v 51.14535 21.28965 -9.218659
v 49.27944 20.14518 -8.174164
v 50.79196 17.83135 -10.17439
v 49.6235 18.62422 -8.957395
v 47.19334 18.80232 -6.929259
v 44.96507 18.76953 -4.967515
v 45.63848 17.6678 -5.466707
v 47.43648 20.03348 -6.833428
v 45.74223 20.54898 -5.308035
v 45.78997 19.47416 -5.654685
v 45.95126 18.34777 -5.877901
v 48.06684 18.22119 -7.752762
v 47.1066 17.68194 -6.929047
v 46.59859 16.01207 -6.164284
v 49.10223 16.98508 -8.716983
v 48.7668 15.57755 -8.226667
v 53.9354 15.07746 -13.16188
v 52.42898 18.32517 -11.57904
v 51.84975 15.57732 -11.21161
v 53.47607 14.54069 -12.64144
v 52.79094 15.64068 -12.11457
v 57.95762 40.02023 -13.87217
v 58.024 42.55803 -14.13294
v 56.26271 42.37815 -10.37057
v 55.90826 40.70521 -9.279922
v 56.61644 37.66639 -10.2348
v 55.69257 38.86672 -8.219817
v 56.11413 37.76666 -8.990893
v 56.1368 39.69579 -9.591708
v 56.72547 40.53802 -11.17555
v 57.8074 41.16236 -13.63765
v 56.9167 39.48493 -11.4198
v 57.21272 38.89415 -11.97269
v 56.25027 -10.35566 -14.94473
v 56.11476 -6.818178 -13.87206
v 54.6171 -7.107472 -11.5977
v 56.0661 -8.691913 -14.20848
v 55.56544 -6.305691 -12.88143
v 54.15582 -10.01949 -11.47762
v 55.33773 -8.229283 -12.87229
v 53.52003 -9.17262 -10.43135
v 54.61551 -8.403316 -11.80383
v 52.96828 -8.530304 -9.583934
v 53.64342 -6.744977 -10.21615
v 62.2946 21.13867 -24.46578
v 62.83129 21.27702 -25.59118
v 65.31833 24.43183 -31.83721
v 65.29779 23.25294 -31.75256
v 65.32198 22.08907 -31.75603
v 64.78321 21.61993 -30.22434
v 63.59203 19.82565 -27.27001
v 64.00906 1.812951 -31.39612
v 60.21938 -4.864003 -21.86796
v 60.42067 -2.959053 -21.8057
v 59.00647 -5.476264 -19.09514
v 59.47301 -4.688816 -19.96285
v 59.48475 -2.864802 -19.55002
v 58.12149 -3.358755 -16.82673
v 58.57744 -0.8035503 -17.50702
v 59.20969 -1.296627 -18.75652
v 55.75245 32.69747 -8.393521
v 60.26809 5.236815 -20.59972
v 55.77742 -5.24959 -13.06448
v 57.1374 -3.511864 -15.07797
v 57.75639 -2.433588 -16.08284
v 56.14806 -2.318634 -13.36788
v 56.17879 -3.399795 -13.47293
v 55.21785 -4.197653 -12.0976
v 54.23597 -5.581201 -10.84277
v 47.33858 0.374355 -3.793099
v 49.57745 12.98473 -8.496073
v 62.75832 1.177471 -27.16875
v 63.8205 2.879743 -30.23078
v 63.50843 3.657585 -28.80105
v 61.84822 1.080715 -24.60348
v 63.3391 2.062593 -28.81894
v 59.19363 0.5483931 -18.58084
v 55.24461 3.852977 -12.43569
v 50.17948 -5.575521 -6.100952
v 51.54709 -4.758135 -7.506926
v 49.37289 -4.168922 -5.269376
v 54.13255 -4.190974 -10.58822
v 54.01305 -2.731879 -10.33974
v 53.32172 -5.281589 -9.630083
v 52.69131 -3.6511 -8.761289
v 50.62761 -3.473858 -6.489042
v 50.40876 2.82064 -6.789821
v 47.65778 2.241536 -4.309937
v 48.1091 -1.452914 -4.178773
v 49.01409 -0.4275122 -5.067832
v 49.72164 2.294499 -6.044109
v 49.19284 1.281562 -5.383682
v 49.83849 -0.2546878 -5.809742
v 51.67743 -2.052189 -7.603748
v 51.40138 0.4500371 -7.416258
v 53.36465 -0.6289055 -9.590036
v 52.03619 1.570846 -8.231719
v 52.73575 0.6884344 -8.92474
v 53.47018 1.630155 -9.884135
v 54.75146 2.116867 -11.53631
v 53.85091 3.455853 -10.60374
v 57.57008 3.165293 -15.7601
v 53.88926 24.72047 -10.09002
v 54.32052 23.74162 -11.29561
v 58.10473 26.32694 -15.88651
v 58.1607 25.1115 -16.36618
v 56.47872 24.99 -13.70578
v 55.20053 23.78533 -12.46491
v 55.27515 21.73013 -13.45883
v 55.70784 20.92545 -14.26176
v 56.23666 22.37255 -14.43458
v 57.4288 23.93893 -15.58928
v 56.40445 23.47222 -14.25051
v 55.51475 10.07224 -14.04877
v 55.25662 5.65783 -12.76397
v 53.19907 4.995709 -10.12782
v 53.58863 6.49377 -10.91702
v 54.50186 5.202594 -11.73851
v 54.71412 7.204857 -12.40552
v 57.62942 36.42105 -12.80227
v 56.97301 36.34541 -11.00011
v 52.71618 8.453375 -10.46628
v 53.37334 28.41023 -6.46651
v 54.10979 28.05602 -7.925803
v 64.67587 15.60777 -30.01892
v 62.7336 19.53194 -25.36247
v 62.31721 17.92491 -24.54847
v 61.52303 20.94913 -22.9288
v 61.36326 23.23576 -22.57624
v 60.80033 22.01729 -21.57982
v 61.38546 19.29647 -22.70633
v 59.92302 35.37498 -18.47239
v 57.1168 34.50649 -11.34878
v 56.22977 31.22685 -10.02565
v 59.2575 36.12429 -16.83401
v 58.39939 37.62785 -14.72426
v 58.11142 35.75125 -13.94747
v 58.89562 30.37041 -16.42044
v 55.1158 28.52493 -9.267116
v 55.28897 30.31506 -8.545729
v 58.23496 30.18346 -14.93376
v 56.49696 27.49158 -12.46218
v 57.2834 27.01304 -14.14857
v 57.66445 28.74391 -14.17509
v 56.10883 28.25657 -11.29412
v 57.59722 30.15004 -13.47141
v 56.96547 30.70003 -11.84973
v 57.02095 32.35794 -11.44756
v 57.92877 33.02724 -13.54827
v 57.77179 34.44395 -13.03626
v 58.56762 34.55451 -15.0963
v 58.62557 32.99758 -15.33845
v 58.89806 32.13301 -16.13916
v 59.68444 33.75097 -17.92024
v 60.4691 33.00592 -19.85384
v 59.38958 29.67582 -17.64072
v 59.84424 31.19741 -18.49058
v 61.18276 29.41042 -21.69731
v 63.98617 31.43452 -28.23457
v 62.88321 34.02073 -25.57608
v 63.02009 32.28711 -25.93717
v 62.05679 32.35257 -23.63379
v 62.72 30.45798 -25.20489
v 62.23539 29.46925 -24.08158
v 62.2372 23.06437 -24.32405
v 58.36288 28.30879 -15.7193
v 58.94719 27.48141 -17.22546
v 62.35614 25.16656 -24.49347
v 62.51462 27.31523 -24.78589
v 61.95361 27.78848 -23.53201
v 61.43289 30.93031 -22.21865
v 60.39728 30.56345 -19.83653
v 61.21902 32.11097 -21.72049
v 60.42867 27.94205 -20.19795
v 59.54809 27.68846 -18.40489
v 61.07027 27.08625 -21.66683
v 59.80835 25.99662 -19.21688
v 61.4138 25.55214 -22.49157
v 59.95576 24.65422 -19.71437
v 59.01226 23.34433 -18.29449
v 57.46993 21.67518 -16.3034
v 60.10806 22.58161 -20.29021
v 59.71468 19.74447 -19.87794
v 57.86338 17.05698 -17.43451
v 58.92232 17.53788 -18.81381
v 58.7732 18.88798 -18.516
v 57.81969 20.26082 -17.05847
v 56.69662 19.87906 -15.64576
v 59.93716 2.63053 -19.96622
v 59.38181 2.250878 -18.90066
v 59.53868 4.637496 -19.20703
v 58.61289 6.982185 -17.80639
v 58.66767 4.038492 -17.6765
v 61.93048 3.258188 -24.38397
v 62.57019 3.986696 -25.91172
v 48.60036 12.49203 -7.417889
v 47.91623 10.05415 -6.254993
v 60.3549 18.69152 -20.96906
v 59.65595 18.0294 -19.86289
v 65.24144 19.53847 -31.38059
v 61.99417 19.33809 -23.89508
v 66.17519 20.49203 -34.20522
v 55.43231 7.38163 -13.3508
v 61.0345 2.359416 -22.35136
v 65.41349 10.2134 -33.00928
v 65.35498 11.52004 -32.52243
v 64.44363 10.47789 -29.93899
v 64.5529 9.223568 -30.54179
v 65.39384 13.38561 -32.35523
v 66.05016 15.33785 -34.14519
v 55.4425 14.41602 -14.65759
v 63.68159 11.22071 -27.78714
v 64.38924 12.23084 -29.52498
v 63.90982 14.44651 -28.15182
v 63.67097 12.83293 -27.63717
v 64.51689 13.75719 -29.73934
v 53.33304 9.826294 -11.49357
v 53.74897 7.870271 -11.44218
v 49.26799 9.539495 -7.344594
v 51.69234 8.439268 -9.388671
v 52.30642 10.14289 -10.47156
v 50.84151 9.520409 -8.849021
v 50.70379 12.9278 -9.620249
v 50.15326 11.59464 -8.729553
v 52.01374 11.37649 -10.50508
v 52.18404 12.90521 -11.0745
v 53.13908 13.55124 -12.15963
v 53.05741 11.67202 -11.67394
v 55.48519 12.66503 -14.4639
v 54.07859 9.601574 -12.26971
v 54.11938 11.58836 -12.75393
v 66.39201 18.7961 -34.94884
v 65.52931 15.39477 -32.4894
v 65.71474 18.37237 -32.80491
v 60.4091 17.09893 -21.07097
v 59.58208 16.36785 -19.81886
v 65.12897 17.37567 -31.17141
v 61.41443 16.92175 -22.86785
v 64.49238 17.21852 -29.45804
v 64.24318 18.9747 -28.82695
v 63.44705 15.21685 -27.02453
v 64.15704 15.9871 -28.70097
v 63.77021 17.14127 -27.67521
v 62.94048 16.35347 -25.85445
v 63.21736 17.93776 -26.34911
v 62.1086 16.11015 -24.17041
v 61.8513 14.67174 -23.68688
v 61.27118 15.3834 -22.61638
v 62.59928 14.05411 -25.2142
v 53.67215 16.55648 -12.95088
v 54.83899 16.74704 -14.0614
v 53.40295 18.61837 -12.44159
v 60.65565 2.689918 -21.45979
v 56.36169 2.510188 -13.80863
v 56.78777 3.539341 -14.56893
v 56.04234 4.896091 -13.69641
v 56.24398 5.689682 -14.10697
v 57.43742 4.557064 -15.67496
v 56.88535 7.308934 -15.27821
v 55.65931 8.514756 -13.87537
v 57.03854 8.68262 -15.71927
v 57.77089 6.549822 -16.45077
v 62.78314 11.69926 -25.68954
v 59.35366 7.808141 -19.05418
v 59.63216 6.329863 -19.44898
v 55.12816 19.23934 -14.0184
v 56.5872 17.89543 -15.8326
v 57.62217 14.29189 -17.12319
v 56.43775 15.93349 -15.77998
v 56.52572 14.37666 -15.82753
v 58.7488 9.542696 -18.25669
v 56.56742 12.86792 -15.75521
v 57.33763 10.11243 -16.35536
v 60.68378 11.45979 -21.50776
v 58.07786 10.76924 -17.44938
v 58.34581 12.39123 -17.9652
v 59.57179 14.04125 -19.76245
v 60.69641 13.03261 -21.58686
v 59.04208 11.62654 -18.91326
v 59.8649 11.6437 -20.14206
v 60.8635 9.94128 -21.80591
v 59.85831 9.68227 -20.02965
v 60.30817 3.400287 -20.71302
v 61.70962 4.413444 -23.69226
v 61.86634 12.52806 -23.71803
v 60.95863 4.046406 -22.04435
v 62.267 5.518552 -24.88053
v 60.04996 6.983918 -20.19424
v 60.91758 7.733538 -21.85012
v 62.67678 10.13165 -25.52155
v 61.69466 10.54801 -23.42635
v 61.99707 8.809505 -24.05872
v 62.6874 8.49212 -25.66183
v 63.89234 9.824317 -28.46493
v 64.01812 8.574985 -29.12143
v 63.32791 7.697964 -27.36544
v 63.61411 6.158365 -28.41023
v 62.78486 2.73291 -26.81022
v 63.19947 4.481752 -27.6342
v 62.8959 5.419421 -26.56474

# 25998 faces
f 12974 13199 13198
f 13199 13095 13198
f 13200 13187 13199
f 13187 13095 13199
f 13197 13196 13200
f 13199 13197 13200
f 13187 13200 13193
f 13200 13196 13193
f 13196 13195 13194
f 13193 13192 13187
f 13189 13187 13192
f 13191 13192 13190
f 13193 13190 13192
f 12962 13187 13189
f 13188 12962 13189
f 12962 13184 13187
f 13186 13184 12962
f 13174 13191 13185
f 13094 13184 13104
f 13183 13186 12962
f 13165 12962 13188
f 13182 13188 13189
f 13188 13182 13164
f 13179 13182 13180
f 13174 13180 13182
f 13181 13174 13182
f 13180 13178 13179
f 13177 13179 13178
f 13178 13180 13174
f 13179 13177 13176
f 13136 13177 13148
f 13177 12623 13176
f 13168 13176 12623
f 13175 13179 13176
f 13182 13179 13171
f 13171 13179 13175
f 13172 13173 13176
f 13173 13175 13176
f 13175 13173 13171
f 13170 13172 13168
f 13172 13176 13168
f 13129 13172 13111
f 13170 13111 13172
f 13169 13170 13168
f 13151 13169 13167
f 13084 13167 13169
f 13168 12623 13169
f 13084 13169 12623
f 13166 13151 13167
f 13088 13166 13167
f 13164 13165 13188
f 12623 13177 13136
f 13163 13191 13190
f 13173 13161 13171
f 13162 13171 13161
f 13173 13160 13161
f 13173 13014 13160
f 13162 13161 13159
f 13160 13159 13161
f 13162 13159 13157
f 13160 13157 13159
f 13103 13157 13160
f 13158 13162 13157
f 13158 13157 13155
f 13156 13155 13157
f 12814 13155 13154
f 13156 13154 13155
f 13184 13186 13153
f 13183 13153 13186
f 13171 13164 13182
f 13152 13151 13166
f 13150 13151 13152
f 13152 13166 12658
f 13150 12917 13151
f 13115 13163 13112
f 13112 13163 13190
f 13115 13149 13163
f 13191 13163 13185
f 13185 13163 13149
f 13178 13148 13177
f 13185 13148 13178
f 13146 13148 13147
f 13148 13185 13147
f 13144 13146 13147
f 13144 13147 13149
f 13146 13144 13027
f 13145 13027 13144
f 13143 13145 13144
f 13144 13141 13143
f 13142 13143 13141
f 13149 13141 13144
f 13139 13143 13142
f 13114 13142 13141
f 13140 13143 13139
f 13025 13139 13142
f 13138 13146 13027
f 13140 13139 13137
f 13025 13137 13139
f 13135 13148 13138
f 13146 13138 13148
f 13135 13136 13148
f 13134 13137 13133
f 13137 13025 13133
f 7861 13134 13110
f 13134 13133 13110
f 12140 12143 13134
f 12140 13134 13132
f 13130 13014 13131
f 13117 13130 13131
f 12790 13131 13129
f 13014 13129 13131
f 13117 13131 13128
f 12790 13127 13131
f 13128 13131 13126
f 13127 13126 13131
f 13126 13125 13128
f 13124 13125 13126
f 13121 13125 13122
f 13122 13125 13124
f 13124 13126 13123
f 13119 13122 13124
f 13122 13120 13121
f 13118 13130 13117
f 13118 13117 13022
f 13128 13121 13117
f 13196 13190 13193
f 13142 13114 13025
f 13116 13025 13114
f 13115 13116 13114
f 13149 13114 13141
f 13113 13116 13115
f 13149 13115 13114
f 13112 13107 13113
f 13169 13111 13170
f 13133 13109 13110
f 13109 12353 13110
f 12099 12353 13109
f 13107 13106 13109
f 13107 13109 13113
f 13108 13105 13106
f 13108 13106 13107
f 13108 12838 13105
f 13128 13125 13121
f 13184 13153 13104
f 13103 13160 13019
f 13100 13134 12143
f 13102 12143 12140
f 13101 13031 13138
f 13031 13135 13138
f 13151 12917 13111
f 13149 13147 13185
f 13100 13140 13137
f 13173 13172 13014
f 13136 13135 13099
f 13099 13135 13098
f 13031 13098 13135
f 13123 13126 12287
f 12661 13097 13119
f 13096 12661 13119
f 12971 13096 13124
f 13096 13119 13124
f 13015 13157 13103
f 13187 13184 13095
[truncated: 451,496 more chars]
