# Supplementary material for: Simulation of facial growth based on longitudinal data: Age progression and age regression between 7 and 17 years of age using 3D surface data
Source: PLoS One. 2019 Feb 22;14(2):e0212618. doi: 10.1371/journal.pone.0212618 (PMC6386244; doi:10.1371/journal.pone.0212618)
Supplement: S1 File — (ZIP) [file pone.0212618.s001.zip › M/14.obj]

# Generated in Morphome3cs 


# 13200 vetices
v 16.08047 23.14196 4.52863
v -44.49134 25.83248 1.969017
v -44.53437 25.44637 1.429696
v 32.75275 28.34105 8.239672
v -41.628 28.42512 5.139366
v -41.53807 29.14202 5.554049
v -41.77159 28.77033 5.059153
v -41.26385 28.70686 5.537197
v 4.834241 18.86898 16.08312
v 41.58277 24.04451 1.669311
v 37.83551 26.33422 5.950212
v 31.27033 27.69664 7.498788
v 33.13681 27.26499 7.468772
v -44.35404 24.89015 0.6629586
v -43.56398 24.53412 0.7141349
v -24.34304 20.521 1.512084
v -25.25556 19.4541 2.83098
v -26.14708 17.14171 3.413609
v -27.75549 18.76955 3.118491
v -20.96835 23.79698 2.847632
v -45.31487 24.32346 -1.324981
v -45.00524 24.29066 -0.9576547
v -44.89848 23.8444 -1.819217
v 16.61387 25.53138 6.076775
v 17.14789 23.46845 4.169597
v 19.54292 21.77562 1.621696
v 18.88254 23.13628 1.721935
v 18.50658 22.80915 1.378017
v 22.73425 23.98212 3.777671
v 41.11392 18.95076 -1.191696
v -39.34555 30.21817 7.221471
v -42.96772 25.18596 1.0755
v -42.79518 25.56066 1.358277
v -41.97408 28.17871 4.928807
v -31.00282 18.33587 3.215412
v 25.87159 28.06625 8.23399
v 32.90131 26.66937 6.123765
v 24.85662 28.3853 9.078511
v 43.91991 21.33903 -2.758655
v 26.24305 29.8383 9.878206
v 44.15434 20.66503 -3.802238
v 34.28514 27.60579 7.831537
v 26.79001 29.3854 8.652361
v 26.55433 29.07564 8.485379
v 41.95775 24.6773 2.557221
v 41.86175 24.57044 2.26057
v 43.91184 21.07587 -3.087612
v 35.93486 27.27083 7.450419
v 25.93254 28.92852 8.633183
v 42.5969 23.25639 0.1582316
v 28.45602 27.99253 7.739461
v 24.76623 27.22974 6.999564
v 38.7811 24.88313 3.480356
v -44.7734 -65.88557 -47.08164
v -28.52588 31.09398 9.531493
v -24.62651 28.89523 7.226225
v -31.14923 29.71633 8.289624
v -36.5499 29.66125 7.632972
v -22.44507 26.67807 5.568558
v -31.98862 29.19105 7.884007
v -30.06977 29.30123 8.20577
v -22.56667 29.38482 8.773522
v -27.02807 28.19023 6.409339
v -23.94985 26.76028 4.898695
v -23.27514 26.66104 4.970638
v -36.69883 30.11097 7.812935
v 5.685997 -18.53226 22.03565
v 9.070441 -19.09616 21.4963
v 5.122004 -20.62153 18.47277
v -39.61123 21.2979 1.070586
v 39.798 21.2393 -0.3804082
v -6.729044 -19.87569 25.31356
v -10.83551 -19.76095 18.41352
v -7.533243 -18.92257 24.21331
v -6.230365 -19.73795 23.70213
v -8.416312 -19.04406 19.455
v 40.97705 25.05775 2.781152
v -27.44131 29.29683 7.142832
v 21.53869 77.54854 15.02392
v -27.69033 30.09282 8.243399
v 17.61849 -45.85792 2.295733
v 22.85471 16.4265 3.984259
v 3.952353 -45.64845 11.42437
v 38.64737 23.95986 2.044205
v 16.7585 20.12346 2.649241
v -44.06775 23.64116 -1.466431
v -37.26671 24.3646 2.162961
v 21.12673 25.95842 5.598468
v 16.54836 -45.44298 2.890027
v 24.89825 48.43237 18.43641
v 12.62597 -20.96158 14.52701
v 22.1022 24.19062 3.440371
v -28.60096 31.54343 10.04096
v -33.47961 26.68544 3.815928
v -37.11085 24.36848 2.173692
v -44.37935 23.50714 -2.037023
v 9.725308 -19.42575 20.49707
v 38.90215 15.85125 1.1583
v -36.47785 33.27957 10.20986
v -21.74338 29.61806 9.276972
v -29.01829 28.37997 6.016653
v 26.08792 28.9196 8.448412
v -27.61231 28.16935 6.101338
v -27.7868 27.88291 5.639377
v 45.5376 22.41167 -3.440391
v 6.328772 -85.50753 -9.761269
v -22.06843 25.67059 5.012074
v -37.07231 29.90878 7.626748
v -8.847281 -18.58811 21.25627
v -41.13456 48.04785 11.52381
v -27.45329 28.16938 6.432899
v -27.15532 28.03507 5.952476
v -26.73749 27.84831 5.926546
v 15.87164 20.07071 3.185009
v 15.45061 20.74992 3.282966
v -37.43509 82.66615 6.941235
v -37.33892 30.44963 8.049439
v -37.44165 30.76704 8.207233
v -21.00164 50.9662 20.24689
v 26.70648 29.53274 8.78895
v -21.24515 26.11165 5.296358
v 9.928311 83.06562 15.45838
v -32.43128 24.25024 2.685197
v -32.96621 24.40673 2.572996
v 21.35029 24.89877 3.593125
v -39.18103 28.49043 6.155691
v 25.73401 44.09343 18.39537
v 11.14133 84.40709 14.58
v 8.291254 -18.45525 24.71988
v 6.342407 -18.61238 25.00039
v 39.35729 16.26477 0.7839134
v -36.05557 16.29904 2.984035
v -27.17188 47.0907 18.74296
v 26.29306 27.398 7.176847
v 27.409 27.579 7.117249
v 35.19438 27.7774 7.924668
v 8.085973 -18.67944 23.44989
v -34.30293 28.90022 7.0322
v -33.6697 28.92124 7.457907
v -34.20778 29.38739 7.908238
v -35.90243 29.61191 7.654637
v -34.94956 28.98473 7.424577
v -32.82985 31.54691 9.878948
v -32.3155 31.47993 9.960002
v -32.1598 31.74167 9.92553
v -31.77192 31.55963 9.944622
v -30.94004 31.37553 9.571502
v -33.21062 30.8988 8.87362
v -32.26597 31.10179 9.064775
v -31.00126 30.00033 8.183901
v -32.32751 30.69718 8.5261
v -31.79832 30.3725 8.161185
v -32.48652 30.33331 8.268159
v -35.88325 24.41126 2.336557
v 29.10825 81.25487 10.51883
v 28.93851 81.34377 10.53184
v 42.04314 23.54358 0.9866481
v 41.50412 23.57412 0.912641
v 41.53171 23.7992 1.5185
v 26.08134 26.99456 6.345138
v 38.50729 25.30089 4.388185
v 18.43407 83.2303 13.46727
v 21.877 24.641 3.516644
v 20.49238 75.99206 15.77279
v 17.85438 21.62821 1.196397
v 20.81407 77.8154 15.12301
v -36.05404 28.83128 7.133859
v -36.65768 28.83965 7.191249
v 31.9166 -74.60223 -35.2069
v 46.32051 -61.49891 -44.24382
v 17.52759 21.9034 0.8053192
v 20.55845 25.24157 4.902515
v 12.51797 -45.20885 6.213932
v 12.4239 -45.48764 6.378571
v 40.01327 17.23946 0.1924424
v 17.36246 21.90058 0.748474
v 17.40895 21.97772 0.7091309
v 18.14167 22.24394 0.998414
v 5.333098 -85.58121 -9.512777
v -45.185 23.74354 -1.895404
v -41.77926 -69.09364 -41.73787
v -37.21597 29.36162 7.357835
v 17.06539 23.08268 3.897877
v -35.23841 16.1239 3.144662
v -35.71897 15.5829 3.131236
v -29.20813 28.57886 6.53354
v -28.2217 28.21775 6.14679
v 43.20436 23.73798 0.1008511
v 24.08042 81.85574 12.37412
v -35.01407 17.75508 2.866224
v 28.54567 81.51101 10.70468
v 28.08765 81.66498 10.85087
v 27.59384 82.20584 10.75755
v -21.85781 25.10441 4.301223
v 13.21676 -20.7674 11.73099
v -29.0544 49.03012 17.74456
v -19.52194 85.47594 13.48042
v 29.07655 29.90102 9.428248
v 29.05364 30.99077 10.24428
v 31.10746 29.89168 9.037479
v 30.04062 30.55377 9.719917
v 30.73279 30.50563 9.585736
v 29.70532 30.88789 10.10109
v 4.916058 -18.98567 27.57687
v 4.916198 -18.94455 26.76875
v 30.32032 81.10406 9.938178
v 29.87723 81.35481 10.09679
v 29.48703 81.55347 10.19546
v 29.8564 81.02792 10.27371
v 15.80733 22.86426 4.643331
v -24.46754 84.58813 12.48748
v -24.58347 84.17055 12.68453
v -24.78705 83.76602 12.8555
v -25.7079 83.63228 12.64108
v 33.59053 28.09216 8.143874
v -37.98893 28.79579 7.013502
v -39.60653 29.43655 6.587438
v -38.66149 28.88274 6.717822
v -23.24166 28.7071 7.566491
v -23.46781 29.48678 8.535603
v 24.02549 28.02402 8.993581
v -21.16699 25.02878 4.250257
v -38.14859 28.60889 6.669758
v -38.97001 45.16138 13.88256
v 11.71135 85.42961 13.88313
v -24.41438 20.34726 1.613223
v 2.921189 -19.40538 24.87094
v 45.72163 22.50916 -3.553637
v -25.27814 17.55451 3.620756
v -31.73641 47.74697 16.84321
v -20.57447 28.3371 8.012312
v -34.57053 31.68874 9.571726
v -28.68876 30.37501 8.530552
v -21.50669 28.60521 8.098769
v 8.932276 -18.87719 22.67743
v -30.90904 84.87666 9.655725
v -42.1048 26.84571 2.978628
v 14.49996 -19.21595 12.16285
v 17.45597 21.50961 1.367338
v 17.4287 21.84989 0.8969927
v -33.64103 32.22012 10.0811
v -39.34251 45.76973 13.47718
v -36.55555 30.3944 8.034289
v -36.51847 30.82016 8.419826
v -36.80452 31.5015 8.955055
v -37.50814 31.06859 8.49542
v -20.98266 27.39565 7.109245
v -21.26912 27.23438 6.602454
v -21.97169 28.1139 7.299577
v -22.34071 26.80561 5.368845
v -22.09738 27.41512 6.354027
v -9.523338 -19.65589 18.17813
v -29.44719 31.48896 9.886302
v -28.68895 30.85851 9.158926
v -29.76142 30.75822 8.930072
v -30.57824 30.95735 9.122406
v -30.19988 30.49117 8.582081
v -30.0386 30.10103 8.19669
v -30.89952 30.30322 8.285808
v 31.64002 26.44259 5.375067
v 29.54187 26.86223 5.940513
v 29.53029 26.45042 5.031263
v 30.40171 26.44466 4.766146
v -36.73014 28.70421 7.070655
v -46.29692 24.89816 -1.499259
v 41.15528 76.70922 3.741403
v 39.18021 46.30222 11.40822
v -31.48992 46.86402 17.16014
v 24.0796 49.05059 18.70013
v -40.20542 28.4236 5.499522
v -44.98549 26.09356 1.500369
v -24.5415 26.61852 5.42017
v -25.20541 27.16637 5.67737
v -32.70718 26.04736 3.356692
v 12.90822 -21.09683 11.55858
v 44.15638 20.6024 -4.362294
v 44.28446 20.36637 -4.422956
v 30.97924 38.96318 15.61398
v -8.907359 -19.34779 18.60166
v 30.87836 42.9469 16.48544
v 31.0151 43.53821 16.43305
v 8.728312 -18.77064 23.11561
v 16.38799 -45.16175 2.903836
v 16.72374 -45.6465 2.795424
v -47.28111 26.16505 -1.326944
v -28.52388 28.28805 5.982314
v -26.93341 27.77639 5.454092
v -9.148048 -19.73624 18.03329
v 13.24625 -20.72172 13.37926
v 13.4548 -20.54023 12.55404
v 33.27901 80.15257 8.498662
v 9.143709 -18.83691 22.94908
v -23.4725 27.61628 5.920578
v -37.3668 83.02515 6.807929
v 2.514788 -22.49003 20.46378
v 23.99345 27.65859 8.317589
v -42.38016 26.99325 3.241564
v -42.49788 27.03846 3.232999
v -20.75684 23.08304 1.793189
v -37.92261 28.90984 7.115547
v 33.82956 26.9747 6.929121
v 44.42737 21.16953 -4.029615
v -9.010108 -19.79805 18.20356
v 15.84776 22.66188 4.409716
v 16.38426 23.0356 4.367465
v 30.01602 77.78219 11.34169
v 29.78815 77.25313 11.66531
v -39.64263 28.18072 4.900221
v 15.88923 -45.24718 3.44789
v 11.41932 83.66678 14.91614
v -37.64064 82.68221 6.830711
v -37.22587 83.16927 6.834672
v -37.26698 82.6769 7.047639
v 22.71967 24.50913 3.786495
v 40.16283 19.3699 -0.6611585
v 30.69919 80.33792 9.980114
v 30.09114 80.64712 10.2967
v 39.14413 28.00036 5.336574
v 9.863547 85.21806 14.3724
v 9.845126 84.7048 14.63302
v -29.41644 30.19621 8.34791
v 33.26394 44.13471 15.37724
v 36.2504 27.63282 7.274123
v 15.57021 -45.39705 3.733212
v 14.82295 -45.51452 4.376833
v 24.18451 27.38591 7.636178
v 23.70916 27.41553 7.915217
v 25.52247 42.1727 18.42094
v -43.9556 46.15126 10.45432
v 18.80384 81.49562 14.16323
v -43.31198 45.99277 11.01941
v -31.77852 28.55912 6.757719
v -19.83739 26.3975 6.010369
v -29.09967 29.09793 7.896397
v -29.31545 28.68329 7.295933
v 56.53818 40.43492 -8.631183
v -63.85303 57.56866 -19.44956
v -47.35036 28.36755 1.363152
v 24.15732 26.94129 6.506329
v -43.34375 25.72458 1.381268
v -42.96604 26.06741 1.998967
v -42.60717 26.66205 2.740749
v -42.82026 26.08504 1.923268
v 12.9889 -44.90002 6.004755
v -26.2008 28.95427 6.818917
v -19.98471 26.13808 5.557934
v -21.71761 29.33989 9.014366
v -21.9908 30.02808 9.675426
v -22.40982 29.73153 9.195001
v 12.8227 -45.37089 6.015005
v -40.44247 30.05192 6.680691
v 20.9939 25.26593 4.872551
v 21.03042 24.83157 3.58842
v -30.95574 45.89099 17.58112
v 14.25692 -19.39575 15.5
v 35.43832 30.62639 9.309558
v -34.45255 30.0745 8.315061
v -34.07028 31.2837 9.282461
v -29.29843 27.98633 5.728349
v -44.76842 26.52507 2.171067
v -44.25086 25.94265 2.293628
v -37.59089 31.66382 8.960497
v -24.25418 27.83426 5.940086
v -7.859916 -19.39186 27.46024
v -24.71648 25.93185 3.891209
v -41.96161 27.49703 4.068574
v 29.72034 80.61694 10.46776
v 28.94852 81.02023 10.68596
v 23.81854 27.77599 7.902777
v 21.48818 77.18493 15.16029
v 23.7857 82.04495 12.40797
v 16.37076 26.28016 7.259816
v 34.51975 27.96202 8.115622
v 20.69561 -81.30579 -20.40398
v 23.79109 27.18135 6.904344
v 23.63704 27.51529 7.562338
v -6.357981 -19.40026 23.72004
v -6.426634 -18.93047 22.88561
v 39.31937 19.5173 -0.0912533
v 24.75601 26.20921 5.644967
v 24.84397 27.00559 6.507004
v -42.01782 27.22733 3.605203
v -41.65821 26.3948 2.752732
v -48.16478 22.39591 -4.883611
v -27.72949 19.41994 2.860498
v 26.32194 29.55079 9.184882
v -24.28588 27.06077 5.172285
v -23.96902 27.21789 5.197923
v 24.38659 51.40454 18.20992
v -42.88023 27.21194 2.915209
v 17.84261 -44.84335 2.319024
v 18.06524 -45.12119 2.029125
v 18.21125 -45.53556 1.866133
v 19.23864 22.63839 1.932275
v -36.29737 28.81042 6.860767
v 26.3578 81.98775 11.36208
v 12.03249 -45.01871 6.65971
v -41.50102 28.18445 5.220037
v -22.65959 25.54308 4.938419
v -7.139342 -19.80068 27.85155
v -7.010956 -19.83661 27.35851
v -22.74241 25.88528 5.152545
v -9.871722 -18.4852 24.28937
v 41.81719 23.90321 1.386508
v -9.276866 -19.24842 18.90624
v -9.061212 -19.40144 18.45564
v -8.810871 -19.26423 18.78859
v 18.01366 22.41473 0.9244019
v 18.05903 22.51421 0.9830539
v 17.37923 22.00845 0.7765815
v 17.62613 22.14844 0.7898221
v 17.72242 22.36989 0.8728737
v -25.45085 28.51826 6.313103
v -20.08848 28.22393 7.970642
v -37.45435 24.35036 2.107912
v 12.17983 -44.96755 6.614026
v 11.68905 -44.81596 7.301286
v 19.03233 18.8124 3.117249
v 34.80308 79.61971 7.817211
v 43.35526 20.67926 -2.967716
v -20.09131 85.37738 13.37009
v -40.09953 32.69072 8.836173
v 39.97095 74.60799 5.429906
v 30.63629 31.56395 10.46737
v -21.19916 -44.73356 3.017237
v -21.04062 -44.6529 3.3153
v -27.25216 -46.68586 0.6543404
v 36.38855 24.43941 3.051735
v 37.06036 24.84199 3.163385
v 37.15664 24.629 2.957013
v -30.09292 29.70264 8.263437
v 28.24726 81.10296 11.04364
v 24.11956 27.95655 8.595478
v -26.87174 18.17427 3.427561
v -27.72766 17.09661 3.381547
v -40.70974 30.71227 7.174568
v -24.09212 26.32073 5.195261
v -23.92108 26.47317 5.447737
v -22.95199 25.58941 4.891009
v 44.21509 24.47942 -0.5964544
v -38.67496 30.29903 7.605067
v -38.01851 30.716 8.09824
v -37.77276 30.87019 8.293706
v -19.22791 26.72339 6.631797
v 17.20094 20.91054 1.967705
v 36.41812 29.50436 7.389555
v 35.67154 29.20531 7.39958
v -20.53123 26.14852 5.468937
v -19.98402 25.65608 5.019487
v 43.75138 19.97658 -3.2591
v 14.04688 -45.23685 5.007404
v 13.65221 -45.27366 5.304517
v -24.4113 25.12368 3.041311
v -19.06183 27.01051 7.014661
v -20.47338 27.21266 6.738016
v 36.1633 31.00898 9.034638
v 5.071291 -20.1335 19.39922
v 4.644632 -20.11586 19.65397
v -22.02399 24.84014 4.141352
v 23.98512 28.75674 8.27796
v 24.18876 28.9897 8.514643
v -36.26617 32.28293 9.640371
v 22.15193 26.27995 5.673715
v 21.96526 25.93826 5.205236
v -31.78769 19.11941 2.734888
v -30.26409 19.10039 2.955589
v -39.88971 31.17377 7.847364
v 26.60332 26.36732 5.492313
v 25.68163 26.22572 5.416194
v 26.15591 26.02136 5.120718
v 40.56519 41.02626 11.61966
v 26.68419 30.55473 10.48198
v 27.4349 30.86123 10.39341
v -29.57173 29.88045 7.97686
v -30.14526 29.83375 8.04053
v -43.77409 26.51334 2.378706
v -37.40075 28.72526 7.06046
v 26.98608 81.4336 11.4094
v 27.56874 81.31403 11.2339
v 3.822213 -19.14205 21.46494
v 37.00337 26.73409 6.804415
v 37.99642 26.53477 6.00248
v 6.454888 -18.4248 26.85881
v -33.78328 25.15511 2.791177
v 43.77267 21.4501 -2.968566
v -28.44 18.09693 3.455115
v -28.42781 18.8889 3.07313
v -27.11935 28.43861 6.653731
v -33.77762 24.23405 2.468348
v -34.8932 24.8322 2.535446
v 3.818105 -19.49919 27.59776
v -8.130563 -19.03245 19.9576
v 19.70057 21.7864 1.654102
v 19.63546 -45.72483 1.175691
v 30.5039 25.98826 4.339635
v 29.52892 26.05118 4.586358
v -48.55476 23.75857 -4.359477
v 41.81445 19.1298 -1.783295
v -7.385265 -18.65608 22.54562
v -26.87154 29.08048 6.909315
v -34.32152 16.7219 3.302981
v -27.20269 48.23874 18.56515
v 18.55437 23.92272 3.573198
v 9.343796 -17.93167 25.25264
v 4.381791 -19.59711 20.51472
v 4.397237 -19.89741 19.91891
v -25.60455 27.68612 5.698002
v -24.79871 30.78874 9.867427
v 9.096732 -18.61768 23.85657
v -20.29553 23.39957 2.766387
v -45.42321 23.55989 -2.60432
v -45.32688 23.62214 -2.39109
v -44.97573 23.49004 -2.465616
v -35.23625 24.55398 2.453765
v -32.38817 34.19715 11.69652
v -47.82607 22.17082 -4.932091
v -42.54338 27.92498 3.821802
v -31.61086 32.19307 10.30823
v -25.26135 27.56395 5.346292
v -24.77901 27.53766 5.306999
v -23.16543 -45.18404 1.263277
v -25.48561 27.72173 5.492751
v -25.13699 27.7219 5.441867
v -27.72943 28.46495 6.934305
v 16.57069 21.01024 2.271911
v -26.5414 28.14577 6.18419
v 39.26589 24.61371 2.706772
v 14.95675 20.65895 3.40219
v 20.14894 17.86615 3.495383
v -3.537075 -46.40989 12.26587
v 19.84932 21.24708 1.733542
v 38.9431 24.69555 2.927291
v 3.747504 -45.84981 11.50479
v 40.43676 25.46528 3.272672
v 40.66885 17.65998 -0.431162
v 40.56983 16.57332 0.0001054018
v -24.78123 20.24771 1.610413
v -34.67001 26.80064 4.005576
v -29.55384 29.41549 8.104345
v -29.32687 29.47736 7.633213
v -29.61947 29.46378 7.938164
v -28.56314 28.83841 7.396387
v -28.75232 29.12224 7.333135
v -34.74499 33.39324 10.76575
v -35.2718 28.37135 5.849526
v 41.55564 24.4252 2.200189
v 39.10191 20.1193 0.07980042
v 38.67141 20.77394 0.5327034
v -36.88438 24.57436 2.23358
v -35.93537 26.65197 3.750955
v -33.57666 26.35962 3.414556
v -33.60054 25.95462 3.162024
v -34.28845 26.67492 3.768201
v -35.97885 25.00496 2.470005
v -35.79944 25.44155 2.60776
v -34.58406 26.00657 3.161412
v -34.34276 26.26162 3.312617
v -35.00258 25.94412 3.066521
v -35.63307 25.61889 2.727268
v -35.63414 25.89768 2.883467
v -35.6292 26.07111 3.010538
v 26.40472 30.32088 10.16776
v 20.1582 20.57376 1.991546
v -26.24977 29.30843 7.443182
v 21.68265 16.71313 3.814955
v 22.83094 17.05707 3.716766
v 23.67757 18.02901 3.680838
v 40.64715 21.24438 -1.182889
v 40.90138 23.59826 0.6163412
v 40.23888 24.43653 2.445848
v 39.66598 18.02366 0.1042243
v -36.24972 15.07414 3.039414
v 42.19917 23.36991 0.5505513
v -39.02612 19.87451 1.288808
v -39.10734 17.91306 1.688437
v 43.39101 22.10459 -1.879679
v -41.80441 25.80173 1.923617
v 4.490899 -19.15105 27.94248
v 5.32312 -18.78383 27.68349
v 1.404338 6.471719 25.86694
v -25.01431 28.0317 5.768011
v -36.41538 15.78977 2.946478
v 1.812283 -20.26632 24.15372
v 36.66155 24.85908 3.235363
v -42.72937 25.12729 1.061164
v -41.32235 31.25167 7.428547
v 21.16704 17.67572 3.604384
v -20.10025 -44.57498 3.958349
v 27.96762 26.18487 5.232779
v 26.88019 26.04509 5.148087
v 18.98148 22.8142 2.070018
v 18.29888 -45.86867 1.90648
v 23.5486 27.74607 7.414525
v 15.19077 18.72438 3.781659
v 19.44096 -45.54086 1.220999
v 17.50616 22.13216 0.9244156
v 42.77502 24.0875 0.8049141
v 2.308417 -19.69403 23.56164
v 14.69544 19.20586 3.869705
v 14.4737 20.30127 3.9966
v -21.63332 -44.82857 2.420765
v 35.83425 25.13301 3.642642
v -26.7624 16.76748 3.618316
v 40.22829 23.63267 0.9664431
v 40.21807 24.21165 1.874399
v 42.13451 22.19786 -2.172182
v 42.38375 22.12192 -2.558725
v 38.78229 24.17659 2.132888
v 37.98999 24.65252 2.869765
v -34.69011 33.77118 10.95887
v 22.01287 25.11011 4.022779
v -32.83711 23.72171 2.52707
v -19.23809 26.26933 6.167535
v -19.47444 26.08689 5.698707
v 33.78916 23.68502 3.158926
v 41.90033 24.38276 1.918196
v 41.67802 24.1091 1.604514
v 42.30706 24.12829 1.196301
v -21.58218 -44.93254 2.576027
v -21.97861 -44.99865 2.123858
v -21.78494 -44.83451 2.192411
v 12.17767 -45.14026 6.518269
v 11.63524 -45.32681 7.012671
v 26.38732 23.09114 3.775374
v -31.2682 25.18839 3.351272
v 3.034269 -19.09944 22.05538
v -29.79457 18.49723 3.252926
v -29.03094 18.7719 3.108382
v -48.84591 22.60762 -5.601161
v -21.03624 50.21141 20.28265
v 40.18063 30.44539 6.990691
v -9.240752 -18.67373 27.02903
v 19.69363 22.73283 1.673289
v 3.919393 -19.49569 20.93124
v 1.928836 -20.07727 23.49188
v -33.23882 34.18633 11.49225
v 42.2985 21.93123 -2.407512
v 44.6573 19.16847 -4.310609
v -8.985784 -18.70484 28.48194
v -8.179941 -19.15546 28.44344
v 41.24233 19.76674 -1.549883
v -37.35965 24.72763 2.19868
v 40.35784 20.29704 -0.9404581
v -25.33825 25.75484 3.605023
v 2.648958 -19.06197 22.38551
v 2.140354 -19.58299 23.1473
v 2.689269 -19.11476 22.56505
v -36.87103 21.75767 2.008135
v 19.83102 22.23411 1.752212
v -38.09465 19.52492 1.634891
v 20.09341 23.11172 2.144804
v 19.95922 22.78883 1.984221
v 42.15401 23.07854 -0.4617499
v 3.524788 -19.39342 21.35716
v -39.17367 18.58639 1.452352
v -7.881492 -18.90021 21.15847
v 41.05697 20.54551 -1.603108
v -44.75743 -29.82068 -2.803548
v 2.852262 -19.32088 22.0932
v -6.872113 -18.933 22.34349
v -47.73415 -30.32587 -5.838572
v 37.71476 19.12228 0.8402544
v -38.6997 23.32098 1.897198
v -38.86968 22.45157 1.655123
v -39.71366 23.2319 1.451375
v -40.8034 21.66476 0.3830623
v -40.28128 21.96293 0.8138295
v -39.80429 22.85405 1.52996
v -40.31804 22.60471 1.147639
v 35.53098 -37.55381 -1.217772
v 40.60506 -52.74011 -14.56985
v 39.02229 -53.81044 -13.33221
v -22.85734 -58.29609 0.5796732
v 48.35471 -9.007095 -4.234661
v 25.0687 43.41457 18.52282
v 24.76106 44.04387 18.73801
v -42.98803 24.31864 0.4123222
v -42.75505 24.58685 0.7716822
v -44.95264 27.46101 1.88307
v 30.83309 42.06297 16.556
v 29.87063 43.37349 16.86548
v 29.15807 42.77327 17.2278
v 20.29458 47.19666 20.10545
v 40.68762 23.37806 0.177256
v 14.39072 83.78851 14.19686
v 23.26407 27.91327 7.124626
v 20.91271 26.27066 5.827909
v -23.9545 19.39444 2.84358
v -30.26374 45.5218 17.89083
v 24.36933 81.18383 12.54892
v 16.85399 82.30745 14.31147
v 24.67538 45.64163 18.7695
v 25.17151 45.60276 18.59055
v -20.50429 85.06432 13.41739
v 24.41637 76.90695 14.16407
v 23.89506 76.51649 14.53302
v 16.44843 19.12925 3.278615
v -31.59242 16.7049 3.369992
v -29.8902 16.90465 3.50419
v 20.85871 -43.66924 3.517522
v 14.7716 76.27051 16.97696
v 17.86429 30.20389 11.07299
v -46.83028 24.11565 -2.092478
v -46.36026 23.77571 -2.112615
v -46.19695 23.9586 -2.001122
v 22.42982 76.28574 15.16109
v 22.9441 76.33845 15.00841
v 24.68 75.66117 14.42788
v 41.719 24.79474 2.390997
v 41.44301 25.63791 2.776623
v 19.71664 25.07139 5.068599
v 19.11625 23.63225 2.512758
v 19.95934 24.13846 3.123461
v 20.58603 24.48245 3.258737
v 25.18054 25.31003 4.662852
v 24.49733 25.33246 4.707528
v 25.30699 24.99785 4.492811
v 23.92166 20.83054 3.13917
v 27.96746 25.18934 4.2492
v 29.27287 19.8618 3.070071
v 37.50339 24.76232 3.071722
v 34.00391 25.31988 3.818529
v 35.20961 24.78138 3.443866
v -22.91644 31.05828 10.59524
v -1.508602 -47.07294 12.3448
v -26.87773 19.1841 2.936548
v -25.07026 18.52234 3.279447
v -36.75379 23.45628 2.029464
v 39.11098 41.30577 12.54299
v 39.7063 40.0757 12.11312
v 23.61517 29.20904 8.778418
v 28.54104 33.73317 12.36908
v 35.61629 14.49711 2.846128
v -26.24686 27.30437 4.938551
v -30.87452 22.25295 2.655291
v -24.84705 26.55975 4.621627
v -25.06835 25.43859 3.245875
v -24.12976 25.61032 3.701202
v -24.04214 24.90787 2.924719
v -25.12545 24.0097 2.519952
v 32.18441 43.76548 15.93014
v 37.42538 78.0966 6.468394
v 37.70306 77.5729 6.376244
v 37.98577 75.24923 6.964843
v 37.73929 75.79275 6.988379
v -48.24588 -62.11497 -49.94411
v -43.6121 23.44712 -1.163195
v -43.6874 24.14953 0.007878366
v -43.53428 23.79565 -0.5597652
v 16.4386 -45.03279 2.996927
v -11.98767 -18.89191 20.06056
v -46.50365 46.9253 7.905771
v -45.98036 45.09566 9.331729
v -5.316781 -21.44229 23.8388
v 44.58825 23.00766 -2.245561
v 44.71417 24.12862 -1.40605
v 30.08534 32.16484 10.88266
v -36.90351 82.7311 7.290047
v -20.29931 47.24588 20.64933
v 41.01955 -66.86636 -39.93311
v -40.73093 19.48696 0.4948281
v -40.68734 20.80815 0.3214161
v -39.90558 17.96726 1.282523
v -41.35947 18.90951 0.2884107
v -21.44619 24.4483 3.695251
v -19.35644 23.88023 4.089744
v -31.29805 16.11561 3.610789
v -8.682601 -20.71264 18.85305
v 16.55882 26.53059 7.344866
v -4.952694 -43.26141 14.93677
v -33.62496 33.90638 11.19901
v -34.27976 33.54812 10.9038
v -35.06973 33.04425 10.41353
v 17.49852 23.20826 3.257945
v 17.53766 23.87775 3.988492
v 14.93284 24.95069 6.498228
v 61.42861 -29.07233 -41.92522
v 10.38129 -73.56126 1.0883
v 15.83131 -57.77361 2.699128
v 27.01619 -61.04057 -6.985834
v -26.76854 73.1004 15.41464
v 23.42137 11.59093 3.991939
v 24.23792 11.66043 3.964233
v -4.292197 -23.28857 21.86623
v -1.359199 9.650389 25.086
v 10.67433 -25.51654 12.71963
v -1.415126 -0.420083 30.28555
v 55.50502 38.48157 -5.32441
v -63.94037 -31.47484 -41.59043
v 14.39459 -20.89092 10.00498
v 14.29185 -20.83314 9.987696
v 15.44529 -20.66199 9.392739
v 14.53918 -20.84657 9.973186
v 1.609393 7.451047 25.31898
v -28.93273 -28.74795 6.382451
v -32.18622 -28.20914 4.992074
v -2.56375 2.431412 28.54522
v -1.01884 2.264966 28.64777
v -0.4790514 0.5527519 29.58953
v 0.7117659 -1.663836 30.71364
v 1.879356 -2.968786 31.10663
v -17.28638 -20.61384 12.21492
v -40.89725 -61.62577 -18.13271
v -57.35755 38.03051 -3.375338
v -37.12632 64.5164 10.99273
v -50.16209 70.00702 -0.4877521
v -26.45495 5.594998 4.244285
v -55.43105 20.87591 -11.44738
v -18.72471 -11.12847 13.90809
v 14.86524 -18.44179 11.97731
v -0.2348802 -7.090604 34.59574
v -1.632044 -5.524287 33.7975
v 3.035119 9.443855 23.40883
v 4.446462 28.10657 17.68848
v 14.72688 21.50184 4.640366
v 15.06102 21.39726 4.213499
v 15.52915 21.62136 3.444786
v 14.05968 19.46969 4.304909
v 14.13904 20.5587 4.308028
v 13.7293 20.15747 4.556591
v 45.48756 -34.34789 -9.23588
v 43.6899 31.24977 5.768543
v 52.72017 -22.49238 -13.43431
v 55.23459 47.04068 -7.529382
v 55.9622 27.2159 -10.58258
v 58.44668 44.58149 -13.45237
v 56.20351 41.80272 -8.246842
v 63.59148 23.24314 -25.87081
v -41.64013 27.55618 4.212775
v -41.28762 27.54145 3.991234
v -30.39338 84.21079 10.32634
v 17.17525 29.40073 10.38473
v 23.72993 44.00967 19.15829
v 24.40132 44.89211 18.901
v 24.15916 45.34481 18.99485
v 24.59417 45.98391 18.79603
v 46.05056 74.33528 -0.3170781
v -3.76987 -53.0899 12.18591
v -30.73473 27.85572 5.526883
v -30.08959 28.13003 5.808126
v -25.73279 84.60119 12.06417
v -27.67896 84.08571 11.64011
v 29.51077 42.40676 17.08748
v -25.58115 19.87816 1.981569
v -24.34816 18.91628 3.056377
v 16.72205 -45.1221 2.698891
v 16.45248 -45.16902 2.898144
v 25.50347 48.89058 18.10769
v 39.63862 25.92472 4.098881
v 39.49207 26.24419 4.518253
v 39.60898 26.69851 4.85405
v 39.63279 26.71952 4.688535
v 38.89811 27.80908 5.09837
v 38.99683 26.62807 4.925209
v 14.98738 84.7964 13.48408
v -21.09818 29.02184 8.796169
v -41.20577 31.85354 7.81625
v -41.61731 31.4426 7.388933
v -41.97149 31.98591 7.577611
v -41.54381 30.9694 7.008484
v -41.19404 30.41602 6.654904
v -41.13314 29.3476 5.953405
v -42.10375 31.1028 6.906538
v -45.11494 28.6297 2.635086
v 25.10405 81.79843 11.98069
v 25.97276 82.1722 11.42155
v 25.35971 82.15012 11.70941
v 27.53724 78.09491 12.41596
v -47.9594 23.38284 -3.264642
v -47.53109 23.28718 -2.820393
v -47.29715 23.03668 -2.979614
v 24.50742 82.12344 12.06679
v 24.67263 81.67136 12.19132
v 25.85924 81.3971 11.88747
v 35.42508 25.72293 4.474905
v -30.6031 16.42019 3.631879
v -28.4651 29.77998 7.744305
v -29.20185 29.71791 7.728077
v -27.28782 29.49147 7.475343
v 38.34523 28.6952 5.899835
v 37.17001 27.11036 6.431362
v 38.45221 28.17424 5.553386
v 37.95263 28.15221 5.855208
v 28.86982 26.05778 4.608172
v -34.40562 23.92723 2.463428
v -35.0648 24.1405 2.437864
v -35.19891 23.84776 2.363129
v -36.79619 24.07421 2.081676
v -36.43838 23.98858 2.146665
v 45.17835 23.64137 -2.256572
v 45.75011 23.08542 -3.437453
v 45.51458 22.99926 -3.100834
v 24.77644 82.76794 11.67686
v -48.45948 24.28974 -3.78324
v -44.21571 24.97221 1.095845
v -44.47739 25.16142 1.087596
v -44.18548 25.04897 1.299463
v 37.70242 41.30589 13.29364
v -44.62999 27.12299 2.027641
v 16.33092 84.40553 13.39527
v 9.791264 84.33021 14.86749
v 31.91091 44.60204 15.95557
v -22.74396 84.60412 13.11392
v -1.884501 -14.19377 36.27522
v -40.69633 28.03589 4.907212
v -2.831502 -48.08954 12.4754
v 21.77474 26.24811 5.719996
v 21.90094 25.95941 5.350996
v 21.42976 25.66962 5.282441
v 21.84609 25.89753 5.407289
v 21.4225 25.45843 4.712854
v -47.46549 25.6248 -1.685917
v -22.63978 29.97251 9.421169
v -40.90323 25.8593 2.338659
v 22.99708 44.69294 19.38713
v 22.28265 15.77062 4.080925
v 21.0703 47.30548 19.92244
v 30.96743 44.07747 16.42193
v 33.43822 28.89651 8.166574
v 32.62801 29.27118 8.299297
v 31.95272 29.44745 8.483493
v -32.39897 25.3708 3.161764
v 20.79093 47.03444 19.98604
v 22.26869 48.27757 19.42767
v 21.57071 47.58897 19.73585
v 21.69726 47.46786 19.67833
v 21.18789 47.17631 19.83388
v 21.91541 47.20635 19.62281
v 22.48075 47.4218 19.43269
v 22.19752 46.18068 19.58549
v 21.35233 46.71315 19.80757
v 9.397602 -18.75079 23.28636
v 27.74751 14.98564 4.339614
v -27.99075 29.25798 7.082823
v -25.50701 27.88697 5.641626
v -25.76606 27.97407 5.755733
v -25.68982 28.21902 5.92324
v -26.0752 27.99317 5.861821
v -26.34761 28.27215 6.150345
v -25.94541 28.22552 5.939082
v -26.34397 28.66714 6.424836
v -27.00404 28.73725 6.59289
v -28.10815 28.85896 7.064009
v -28.76559 29.25311 7.298518
v -28.37018 29.22862 7.0874
v -1.579701 -43.89995 14.4784
v 17.39921 25.01241 5.468032
v 16.49519 24.68274 5.222174
v 18.5923 24.75764 4.962767
v 17.73337 24.50739 4.886121
v -7.784929 79.24758 17.77612
v -4.392776 -50.37176 13.0311
v -31.18043 24.11985 2.938645
v -31.48806 24.51575 2.983928
v -33.05812 43.86842 16.82236
v 31.1586 14.11343 3.993885
v 12.46944 -44.6791 6.851521
v -23.02887 30.35287 9.761383
v -24.44065 29.47473 8.166202
v 25.80174 45.32122 18.39706
v 25.15181 45.29524 18.58523
v 27.25923 44.42119 17.90649
v 26.37952 44.37623 18.26369
v 26.1235 43.67324 18.24858
v 26.73416 44.0232 18.09916
v 26.6239 43.25989 18.03552
v 27.2576 43.47937 17.899
v -20.17614 46.06306 20.64514
v -19.51785 45.95869 20.74866
v 20.40338 46.64444 20.05003
v -12.81058 86.46133 14.20904
v 18.05383 25.43648 5.50012
v 17.40591 25.50962 5.717391
v 31.98599 14.40463 3.869738
v -0.352472 -52.18787 12.58589
v 17.43203 21.46903 1.55747
v -6.086075 -20.6339 24.93541
v 16.5289 83.89664 13.60741
v -29.36299 17.42922 3.304186
v -2.535136 -50.93947 12.95666
v 23.00836 47.70247 19.19885
v 12.0533 83.92746 14.64974
v 13.45507 84.69386 13.93757
v 10.32689 85.4602 14.16612
v 10.9413 85.18344 14.18605
v 31.03211 40.29591 16.2095
v 32.32829 42.35032 15.96198
v -37.61917 28.85121 7.155452
v -38.61568 29.49113 7.072965
v -37.76873 29.98329 7.537311
v -39.39183 31.26458 8.090615
v -38.50513 30.91643 8.136682
v 29.92704 49.34695 15.99951
v 11.6009 -45.12761 7.059568
v 11.75411 -45.56332 6.975171
v 6.644754 82.99077 15.90185
v -12.57871 -18.50223 22.30716
v 25.86403 48.43623 17.99662
v 25.71055 48.0219 18.11704
v 16.66161 29.83425 11.10749
v 14.35426 76.41827 17.02727
v 14.96035 77.17239 16.73368
v -22.6721 -44.95216 1.581428
v 16.06053 25.8303 6.803489
v 15.52968 25.36889 6.661319
v 15.76252 25.12345 6.082111
v -43.95145 25.07986 1.2608
v -44.32974 25.38611 1.743038
v -44.04653 25.63885 2.059448
v -43.58417 25.37993 1.377738
v 26.62674 79.40648 12.39113
v -23.81923 21.32785 1.463942
v -24.50542 20.54971 1.529845
v -23.76059 -45.44286 1.055189
v -23.33043 -45.12151 1.226093
v -23.78018 -45.32269 1.019105
v -18.91254 85.65694 13.53696
v 32.13446 38.68956 14.9634
v 27.37623 42.70997 17.8307
v 26.50994 41.77129 18.07401
v 36.31491 15.0976 2.571864
v 37.51844 16.1012 1.700631
v -47.38969 26.43964 -1.21588
v -23.64854 -45.1586 1.218235
v -20.64144 82.5063 14.68111
v 20.63445 46.44456 19.97453
v -25.86095 -45.48759 1.241143
v -24.06719 17.30396 3.609345
v -20.28372 84.09085 13.98699
v 23.64308 42.80548 19.1009
v 33.87435 42.1981 15.24386
v 20.94532 15.02581 3.986224
v -38.68275 31.141 8.194889
v 28.78683 18.94608 3.196066
v 27.65215 19.1259 3.177769
v -33.36117 16.99688 3.383575
v 22.14377 77.70584 14.78491
v 5.080339 83.03008 16.09854
v 5.516117 81.17324 16.82962
v 35.02512 25.51066 4.14832
v 15.03059 29.79141 11.70132
v -26.37039 27.61658 5.415416
v -25.49883 26.54324 4.342466
v -32.48223 45.0043 17.02894
v -32.26516 45.28003 17.0825
v -19.07801 22.84054 3.13902
v 36.61492 25.09208 3.547826
v 37.51611 25.0749 3.753787
v 36.3325 25.46103 4.162951
v 37.02657 25.77401 5.552753
v 35.4966 26.01228 5.346443
v 32.66276 26.0519 4.768311
v 33.64805 26.31332 5.488411
v 33.91266 26.3896 5.905406
v 3.874631 -85.78957 -9.649178
v 2.366532 -85.87062 -9.389877
v 23.70234 28.83886 8.343932
v 23.57878 28.38917 7.675295
v -31.02947 23.41767 2.80198
v -11.99171 -18.4195 23.4193
v 38.32729 24.85245 3.266742
v 38.05476 25.03321 3.722976
v 38.11173 24.8153 3.06073
v 4.27108 81.69801 16.74181
v 35.18791 14.15569 2.926571
v 15.65821 84.71756 13.37883
v 27.09407 78.58514 12.44283
v -23.72945 20.40043 2.202018
v -23.44903 21.15906 1.864326
v 23.01489 -40.12938 6.077452
v 16.11305 -20.38976 9.023726
v 17.76616 -20.08662 8.299986
v 0.7911021 -14.92294 35.73404
v -22.70183 18.25868 2.714465
v -22.98108 17.44291 3.093806
v -38.91245 28.44013 5.909677
v -40.13345 28.19626 5.122961
v -39.94605 28.3033 4.98472
v -6.694225 77.63596 18.26887
v -30.85032 31.88445 10.1255
v 31.23756 44.44109 16.29374
v 29.73175 39.01341 16.1891
v 37.04205 29.17601 6.908546
v -22.25907 25.24778 4.596063
v -22.6459 25.31558 4.50642
v 30.68265 38.49441 15.51311
v 31.72891 40.90176 16.10492
v 32.43106 40.20187 15.56754
v 31.40057 38.89687 15.42367
v 33.73764 29.17335 8.119876
v 2.659901 -53.1293 12.07055
v 35.08686 28.18048 7.859641
v 9.080391 85.42845 14.35359
v 9.6672 85.54185 14.25677
v 8.821922 85.62115 14.3243
v 7.703124 85.74133 14.43071
v 17.31023 79.46016 15.41064
v -46.1534 -64.73891 -44.00605
v -21.22247 29.38635 9.16432
v 15.65907 19.15175 3.481522
v 39.32563 23.71432 1.652234
v 39.16531 24.25927 2.177458
v 20.29496 16.3936 3.84387
v -44.63316 28.05954 2.276383
v -45.22989 27.72558 1.543755
v -44.28166 26.95768 2.291067
v -43.67987 26.93929 2.394954
v -43.69397 27.55557 2.530312
v -39.73922 27.25885 3.837929
v -40.67771 26.96583 3.427949
v -40.76577 27.6343 4.064167
v -37.23794 27.85313 4.90941
v -37.87681 27.83615 4.929624
v -38.30786 26.59556 3.561918
v 27.03867 40.82893 17.56953
v -39.58211 45.69792 13.3599
v 16.06471 77.97535 16.29785
v 16.61884 78.50243 15.96668
v -35.54484 44.57547 15.72236
v 41.37002 23.43656 -0.1857917
v 41.21377 23.16451 -0.5762142
v -25.99179 48.42693 18.99586
v -30.34852 47.61721 17.49827
v 27.98315 76.9006 12.68498
v 28.47714 77.78194 12.11099
v 38.32456 40.64366 12.96244
v 32.41709 29.72286 8.610363
v 33.1433 29.42954 8.321616
v 33.47858 29.58288 8.417181
v -31.13304 33.99962 11.74015
v 39.59293 15.71174 0.7718141
v -46.46682 25.80111 -0.9058346
v -45.43896 25.35413 -0.5145091
v -45.12062 24.86647 -0.6945264
v -45.71045 25.16865 -1.029614
v -44.87406 25.22333 0.3467208
v -45.31277 26.55253 0.7259348
v 26.34821 80.14679 12.22871
v -18.70136 26.36704 6.548855
v -18.59549 26.75408 6.970318
v -32.78655 33.77285 11.24974
v -34.18309 32.96934 10.49644
v -33.22078 33.49443 10.9836
v -30.66497 32.31539 10.50656
v -34.4253 32.2039 9.979654
v -32.60904 32.10234 10.11853
v -32.90974 32.69897 10.49151
v -34.91411 32.59884 10.13839
v -19.69092 28.2356 8.147104
v -19.71418 84.96841 13.65808
v 32.44533 44.66697 15.68865
v 19.7249 82.48849 13.42719
v 20.60654 83.02567 12.93981
v 18.90444 83.66291 13.13123
v 33.86762 41.43165 15.23411
v -19.39388 82.1042 15.16027
v -13.44008 85.74748 14.50298
v -35.28823 14.65136 3.252867
v -34.92918 15.29709 3.312458
v -35.52445 15.11559 3.214189
v 28.02308 15.57366 4.314945
v 18.09949 76.55123 16.22705
v -2.322592 -48.09143 12.47605
v 21.69318 48.82248 19.54331
v 22.68545 48.82444 19.22096
v 22.5596 24.87668 3.93382
v 23.70386 24.98658 4.306689
v -26.27348 33.29861 12.17617
v -7.087483 -19.14957 22.2958
v -6.709951 -19.28977 22.71233
v -25.32667 27.15383 5.484067
v 18.1123 80.61224 14.7795
v 18.05326 80.0006 15.03163
v 45.6072 23.5829 -2.851372
v -35.66549 33.019 10.25177
v -46.02909 25.84579 -0.5877216
v -45.91718 26.36168 -0.1008407
v -45.53669 26.39998 0.3655895
v -45.36415 25.78866 0.008089841
v -45.21315 26.64393 1.061143
v -45.24119 27.35707 1.463009
v -44.96252 26.9827 1.722724
v -45.44809 28.07498 1.711857
v -46.42204 27.18599 0.2610695
v -45.75424 26.94077 0.5820495
v -46.06971 27.31269 0.6900847
v -45.6083 27.2408 1.05028
v -46.31283 27.62419 0.7739317
v -45.52879 27.63156 1.248873
v -47.34198 26.73037 -0.9387637
v -46.93865 26.94582 -0.4223019
v -46.97501 27.66925 0.2662238
v 8.347293 85.45253 14.45855
v 7.206059 85.55707 14.58459
v 5.418598 85.80224 14.70393
v 1.055374 -51.97718 12.69179
v 28.67023 41.62889 17.42022
v -14.40844 85.38487 14.55162
v -14.35295 84.92761 14.79508
v -2.148915 -84.34422 -5.019439
v -46.98104 23.16191 -2.754585
v 10.5716 83.51212 15.16367
v 10.14707 84.07519 14.94207
v 9.623211 84.02808 15.01143
v 8.790767 84.42589 14.9112
v -29.26219 41.7469 17.73743
v -25.98728 46.80839 19.15716
v -37.32928 44.63984 14.96036
v -35.68315 46.94981 15.15544
v 19.57544 73.79017 16.45816
v 15.99751 20.64459 2.830883
v 15.60557 21.196 3.150366
v -34.65581 44.90478 16.04243
v -34.47274 44.51968 16.14739
v -34.37593 43.77013 16.33252
v -33.68494 44.27189 16.56831
v -63.64635 57.8511 -19.00155
v -0.9765211 -47.05288 12.29948
v 26.17847 30.0564 9.691167
v 25.50365 30.36348 9.969051
v 26.37126 29.29931 8.593392
v 26.21959 29.70658 9.08812
v 25.89045 29.41211 8.777899
v 25.53175 29.50088 8.803485
v 24.2112 28.88837 8.597453
v 24.7761 29.16791 8.788465
v 25.6349 29.40892 8.713799
v -30.2603 83.62846 10.69551
v -29.2314 83.36823 11.35378
v -23.74451 18.15732 3.363699
v -23.37957 18.66401 3.156672
v -22.33075 17.89414 2.873158
v -29.35177 19.23869 3.012862
v 20.53691 26.75025 6.339698
v 20.47185 26.45506 5.990554
v 20.4202 25.72971 5.437381
v 34.34934 30.01692 8.756998
v 35.05281 29.97867 8.531659
v 29.63522 48.91703 16.21412
v 29.88538 48.45475 16.17307
v 30.89683 49.09594 15.53602
v -31.90045 46.022 17.14669
v -32.12856 46.52182 16.98398
v -26.99211 47.38689 18.78103
v -26.49852 48.09382 18.87194
v -26.13351 47.09875 19.07642
v -26.74998 48.80893 18.67609
v -27.03096 49.71928 18.44218
v -26.13152 49.10122 18.85609
v -31.48354 45.35258 17.40806
v 28.12175 42.47202 17.81894
v 28.72005 42.44093 17.60468
v 28.37844 43.07169 17.568
v 29.55766 43.76888 16.9989
v 29.06742 43.79097 17.2269
v 28.01955 43.16454 17.69222
v 28.15252 44.21871 17.56974
v 25.99345 41.13316 18.00871
v 25.48704 41.39059 18.24784
v -63.98296 57.12306 -19.84551
v 31.77597 30.48347 9.386315
v 31.42537 30.00072 8.928125
v 32.64457 29.92292 8.813604
v 9.029622 82.88459 15.63582
v 21.70087 79.26085 14.28103
v 20.73034 79.55699 14.44986
v 20.29299 79.18305 14.72332
v 20.34738 80.42837 14.1909
v 19.40405 78.60273 15.21949
v 19.81769 79.56749 14.73164
v 19.68213 80.36108 14.43712
v 18.9066 79.80114 14.88473
v 18.6758 80.92921 14.46586
v 18.58502 80.32667 14.75453
v 18.63591 78.74344 15.37329
v 17.97105 78.0718 15.78565
v 18.54164 77.26585 15.93823
v 38.0696 39.79535 12.92653
v 38.16309 43.04478 12.99833
v -36.26278 46.53879 14.95593
v -36.20282 47.2087 14.77534
v 17.76309 18.945 3.203137
v 18.03869 20.81013 2.496665
v 23.7367 15.69092 4.240646
v 30.17112 44.90202 16.69683
v 18.72929 23.08611 1.820206
v 17.23722 21.83038 1.253894
v 17.49226 22.28184 1.195281
v 17.69553 22.57439 1.319765
v 17.86443 23.19693 2.488956
v 18.11456 22.82816 1.617983
v 16.24631 21.5775 2.317533
v 16.93003 21.73572 1.528795
v 17.02221 22.0008 1.4756
v 17.18588 22.30196 1.602643
v 16.79856 22.12842 1.717552
v 17.06714 22.59908 1.965464
v 16.16341 21.90094 2.475448
v 16.34418 22.21992 2.435219
v 15.77378 21.53734 2.953625
v 15.93064 21.88093 3.091241
v 15.61801 21.94309 3.821304
v 16.19385 22.36042 3.572711
v 16.02284 22.5045 4.089974
v 16.77671 23.0305 4.195663
v -35.49984 45.54268 15.58506
v -35.80479 46.47195 15.23122
v 22.41554 79.16576 14.11194
v 23.72323 80.04201 13.31055
v 22.55486 80.7112 13.41934
v 21.06729 81.08928 13.69569
v 21.92832 80.43642 13.73021
v 22.69291 76.97578 14.86146
v 22.0182 77.08425 15.04366
v 23.19239 29.87971 9.694165
v 12.76356 -20.97102 13.83642
v -31.98124 33.67208 11.306
v -29.45617 16.81117 3.57845
v -28.85664 16.39445 3.678596
v 28.07397 14.24445 4.334898
v 27.75692 14.74774 4.337739
v 19.22568 46.41308 20.42135
v 19.41904 46.93538 20.3418
v 19.92645 46.77006 20.19075
v -27.53483 47.10564 18.62307
v -27.02852 46.86744 18.83693
v -28.11464 46.56572 18.52952
v 20.03807 47.45113 20.17092
v 21.15637 47.57406 19.86352
v 21.77116 48.00114 19.63646
v 21.00858 48.02317 19.86672
v 28.33944 23.69191 3.743455
v 27.5731 23.32676 3.68132
v 27.21693 23.28672 3.675842
v 33.48184 43.77064 15.30014
v 34.37645 43.05878 15.01255
v 35.45681 27.99814 7.765176
v 35.53318 28.25094 7.743711
v 35.9341 27.96512 7.498231
v 36.44659 27.97247 7.019573
v 25.41078 28.97427 8.644603
v 24.70796 28.80698 8.970369
v 24.50142 28.81728 8.651384
v 12.37236 -21.43677 12.10684
v 12.82976 -21.036 13.18732
v 12.08615 -21.47659 13.44686
v -6.391232 82.91268 16.51848
v -33.11863 47.24113 16.34091
v -32.89615 46.47881 16.65557
v -41.50812 47.36518 11.56182
v 39.8134 26.41167 4.043536
v -21.14674 84.19703 13.73205
v -21.06896 85.42342 13.09404
v -39.484 45.99486 13.30436
v 45.06018 21.1427 -4.546039
v -29.01325 45.39853 18.39156
v -24.23373 46.93948 19.72184
v 41.83247 22.1122 -1.780677
v 42.03446 22.70453 -1.239398
v 41.59167 23.03782 -0.7671634
v 39.68502 23.8597 1.599087
v 40.22958 21.86343 -0.6316765
v 41.04391 22.89779 -0.7760331
v 40.29881 22.83703 -0.1131135
v 40.13183 23.32295 0.5435955
v 39.67686 23.32903 0.990953
v 21.22339 45.85347 19.85877
v -33.29961 83.97269 8.872134
v -32.71768 83.49735 9.445995
v -32.42955 84.26107 9.172368
v -31.65458 84.48647 9.484655
v -31.34068 85.02105 9.376175
v -2.247294 -85.29762 -7.218587
v 36.73171 27.7389 6.804515
v 37.02841 27.84535 6.51663
v 37.91288 27.58513 5.823633
v 36.34173 28.33722 6.964558
v 36.98906 28.1081 6.501647
v 36.8463 28.77684 6.766676
v 36.23384 29.07553 7.069524
v 35.84307 29.78304 7.927123
v 34.55326 29.47059 8.196738
v 34.21584 29.2658 7.977681
v 34.55119 28.83788 7.860452
v 34.7951 29.10871 7.781609
v 35.18619 29.33933 7.77358
v 35.16969 28.55713 7.683959
v 35.4051 29.07119 7.565032
v 35.84561 28.67082 7.248593
v 10.68409 82.84563 15.46143
v 9.948914 82.36409 15.71959
v 10.86536 82.0276 15.71866
v 10.73851 82.51987 15.53253
v 12.63909 83.69747 14.63119
v 11.97805 83.52408 14.86128
v 11.37098 83.0188 15.22557
v 12.15251 82.00353 15.50599
v 15.69099 83.57392 13.95256
v 15.23476 83.95792 13.89097
v 13.2963 83.81522 14.43833
v 12.94611 83.39433 14.70501
v 11.99493 82.90739 15.12522
v 12.87304 81.2328 15.65778
v -62.81856 58.45618 -17.53251
v -36.47458 43.61335 15.40144
v -37.18663 43.40005 15.11939
v -42.92773 45.0928 11.70014
v -42.46354 45.56753 11.78875
v 8.221085 83.0764 15.65032
v 7.936043 83.75522 15.35997
v 7.69178 84.88151 14.84725
v 6.783816 83.98796 15.42413
v -25.39603 47.44412 19.25678
v 33.83316 40.72149 15.16776
v 33.03752 39.60912 15.1185
v 35.17851 42.70468 14.65407
v 34.53995 42.29649 14.965
v 35.83215 41.43426 14.3453
v 35.50744 42.05208 14.50567
v 35.12847 41.42211 14.69115
v 34.44886 41.49171 14.97064
v 34.48459 40.98536 14.89629
v 37.00572 40.99989 13.66146
v 35.4325 41.0852 14.51606
v 35.03572 40.1455 14.41152
v -43.15702 20.79807 -1.262832
v -42.3972 20.89572 -0.6108288
v -42.46628 19.65364 -0.4531691
v -41.61055 19.75887 0.03083029
v -41.46591 20.22969 0.05098847
v -41.74027 20.29109 -0.04978921
v -18.17463 83.16573 14.9555
v -26.83044 30.02086 8.308278
v -25.59538 29.75829 8.264279
v -1.075105 -51.47579 12.89916
v 2.913229 -52.83183 12.10224
v 40.1315 26.08589 3.698559
v 31.61949 14.88317 3.893125
v 28.69881 14.79267 4.347143
v 31.12323 14.69864 4.006527
v 30.9368 15.98774 3.831182
v 29.76372 15.23339 4.177914
v -5.87931 81.28112 17.21586
v 24.09793 82.58503 12.07616
v 23.45242 82.6986 12.27772
v 22.99233 82.1325 12.65238
v 21.32138 83.07634 12.72433
v 21.72136 81.98629 13.11952
v 22.58554 81.89915 12.89629
v 22.56189 81.40308 13.11943
v 23.51249 81.45937 12.72311
v 14.52372 -19.23398 12.85378
v 12.17359 80.82908 15.98205
v 11.34441 80.56255 16.24355
v 6.924888 -23.40269 16.64403
v 32.35668 73.62254 11.5072
v 32.81999 73.99635 10.95013
v 21.50201 42.45973 19.63891
v 22.90629 43.69392 19.40476
v 22.29629 44.20699 19.59902
v 21.84451 44.15591 19.72167
v 21.57344 44.66695 19.78883
v 21.52698 43.09692 19.6857
v -37.17625 24.1802 2.062998
v -37.14949 23.7898 2.001086
v -36.62352 22.64045 2.043128
v -37.27622 22.95518 2.065484
v -37.3723 23.56673 2.041488
v -37.16746 23.30926 1.988237
v -37.95916 24.11972 1.998337
v -37.882 23.27607 2.008406
v 0.8710916 4.946548 26.86021
v -23.87319 48.15935 19.64724
v -23.41244 47.25536 19.86199
v 9.632287 -18.95243 22.4435
v 10.52716 -19.18367 21.44503
v 22.78033 25.33327 4.540748
v 23.38335 26.6202 6.020131
v 24.01894 28.19373 8.169074
v 24.07574 28.47716 8.032442
v 23.87571 28.23088 7.761471
v 24.17428 28.59118 8.361272
v 23.71915 26.87028 6.356452
v 22.75884 27.55404 6.819
v 22.13642 26.57383 5.984293
v 21.10713 26.75666 6.066201
v 21.73654 26.80855 6.071451
v 23.29722 27.50637 6.902956
v 23.31889 26.9797 6.435166
v 22.71613 27.13171 6.5175
v 22.00834 27.11204 6.341047
v 22.65329 26.15788 5.492409
v 22.74471 26.78664 6.193586
v -46.65703 23.50864 -2.437007
v -45.93357 22.77499 -3.05053
v -45.57163 23.57786 -2.293464
v -45.94289 23.36866 -2.38544
v -44.89867 23.0375 -2.645258
v -36.29631 17.29914 2.755389
v 18.07637 -44.59203 2.576646
v 27.60723 19.77686 3.080288
v 9.821935 80.28379 16.59652
v 24.10238 81.61893 12.43404
v 23.71428 81.33431 12.68941
v 23.1591 81.02305 13.0562
v 19.98311 27.2084 7.054583
v 21.24828 27.08152 6.299159
v 22.25057 27.46966 6.718562
v -24.07178 -45.13466 1.326495
v 2.037241 -53.01319 12.27911
v -0.8896056 -85.83627 -8.857576
v -0.3533539 -85.98676 -9.411426
v 0.8794149 -85.91985 -9.290985
v 21.53342 49.68066 19.48998
v 37.37722 29.32832 7.163008
v 28.52268 17.66994 3.61689
v 28.57665 16.86559 3.949325
v 29.50359 18.37737 3.323454
v -38.94889 44.62182 14.03961
v -21.18074 -44.78111 3.0322
v -20.762 -44.66085 3.458155
v -33.32013 45.34313 16.63853
v -32.98718 45.63334 16.74038
v -32.60157 46.12211 16.84515
v -33.66284 46.34476 16.32515
v -27.69871 50.243 18.11521
v -6.333719 74.84093 18.9404
v -28.55555 17.18687 3.405271
v -27.82273 16.51298 3.686479
v 20.88174 76.752 15.48306
v 21.86147 76.48183 15.28722
v 19.81476 76.99388 15.71246
v 18.85703 25.53923 5.380948
v -23.49108 -44.92221 1.553559
v -22.93013 -44.82063 1.823737
v 38.91805 28.46114 5.778933
v 38.28549 28.77094 6.343207
v -28.54625 51.3003 17.61574
v 27.45715 45.13426 17.86555
v 28.70481 44.77223 17.35116
v 29.7307 44.23906 16.88375
v 29.59327 46.09359 16.81201
v 15.86755 28.18477 9.437064
v -40.35216 48.43892 11.91242
v -41.03846 47.08175 12.04702
v 6.646864 85.27139 14.78842
v 4.940637 84.71346 15.33412
v 37.96991 42.37029 13.1526
v 40.22121 42.14764 11.82921
v 39.4242 42.47911 12.30515
v -37.20782 47.01989 14.30044
v -23.7159 30.93194 10.2543
v -23.02385 31.63212 11.20577
v -23.46694 31.41537 10.83757
v -24.10302 31.94527 11.23657
v -24.75799 32.39861 11.60835
v -25.2373 31.62206 10.65204
v -25.84826 32.19601 11.09694
v -26.61963 32.86903 11.61588
v -28.30107 30.82541 9.178517
v -26.87957 30.83812 9.487973
v -25.69697 31.31482 10.26754
v -26.42984 31.40495 10.21883
v -27.2611 32.3047 10.96073
v 23.1079 77.59005 14.49754
v -29.75726 46.61194 18.01997
v -29.05153 46.36234 18.26988
v -29.71699 47.66979 17.74342
v -29.94929 46.981 17.83147
v -29.252 47.00444 18.08281
v 3.706461 85.56355 15.06274
v 3.573066 84.69277 15.53872
v -0.6142947 85.67962 15.26011
v -0.06667894 83.94678 16.08387
v 1.743675 85.55097 15.18931
v 0.7671282 82.97755 16.45287
v 2.381326 84.77306 15.5228
v 1.385863 83.855 16.02916
v -29.43443 49.07273 17.54005
v -29.06219 49.69366 17.62196
v 26.50802 71.25349 14.60199
v 21.73326 27.38062 6.889746
v 23.26931 28.4857 7.777718
v -32.27954 45.06354 17.08095
v -36.1867 18.73114 2.29477
v 35.96482 43.29794 14.1951
v 37.17047 42.5061 13.564
v 1.37195 -44.23101 13.45061
v 16.79204 26.00801 6.577004
v 17.35448 25.84607 6.09872
v 17.77968 25.78309 5.903166
v 18.47598 25.68386 5.662715
v 17.97648 25.79587 6.096965
v 18.74811 26.19336 6.012094
v 17.34737 -45.01545 2.358812
v 30.93692 37.45792 14.75268
v -21.80062 50.59081 20.06531
v 28.34174 45.68173 17.43574
v 28.56499 46.14077 17.25772
v -14.96405 81.80715 16.12363
v 38.54739 75.37322 6.449157
v 20.23934 30.52064 10.87038
v 18.671 30.0813 10.70327
v 44.22364 37.75363 8.821461
v -22.34183 85.30294 12.86925
v 9.578408 82.0359 15.90256
v 8.254461 82.33159 15.97355
v 25.5225 79.56616 12.83488
v 25.24596 80.19974 12.68841
v 24.39536 79.58318 13.26709
v -41.78617 47.61434 11.2537
v -41.97384 46.7241 11.56632
v -26.08903 47.90112 19.03121
v -25.09575 48.50243 19.25434
v -25.12051 47.81837 19.31241
v 13.89118 -20.05587 11.68907
v 4.029968 62.48627 20.8233
v -41.81158 30.11451 6.037254
v 24.52664 47.32189 18.71421
v 23.64465 47.51008 18.9961
v 23.02004 46.88078 19.27651
v 23.67316 45.91291 19.1387
v 23.52842 45.01417 19.22981
v -42.99339 45.66352 11.41649
v -42.80131 46.03101 11.35812
v -31.82662 48.62214 16.61598
v -32.59216 47.61835 16.53018
v -26.29067 84.54127 11.89669
v 14.15829 75.94981 17.17878
v -19.10055 25.78197 5.568749
v -19.51559 25.63891 5.156324
v -20.38214 25.13814 4.426707
v -20.00824 25.06752 4.432467
v -20.39729 24.3805 3.722383
v 13.94212 -19.96237 13.08086
v 52.99597 40.86878 -1.000193
v 15.72007 -44.96129 3.773812
v 29.44148 76.52604 12.12335
v 28.50933 76.88799 12.45493
v 19.93082 26.18542 5.841721
v 17.23733 26.542 7.153209
v 17.69102 26.15665 6.597067
v 16.97133 27.03659 7.739632
v 16.61365 27.37958 8.270999
v 18.18871 27.00304 7.289139
v -39.83038 48.36769 12.30954
v -40.66169 47.64293 12.04591
v -29.76966 44.41028 18.18717
v 44.3025 38.77974 8.976997
v 18.54964 -44.11429 3.160504
v -5.362572 76.39103 18.64828
v 15.98642 82.36369 14.4621
v 15.27374 83.00494 14.3323
v 13.50921 82.59903 14.93111
v 17.338 80.04025 15.19046
v 17.14617 80.60256 15.02185
v 16.55964 81.38142 14.81291
v 16.6444 80.06731 15.35408
v 15.84441 79.32593 15.83795
v 15.58141 81.57555 14.93695
v 14.36677 82.03748 14.9664
v 15.34525 78.75372 16.19551
v 14.99189 80.67033 15.43527
v 30.36221 41.27769 16.63379
v 27.80729 41.29912 17.55885
v 30.51826 39.80964 16.23553
v 29.19108 40.29877 16.71403
v 27.47858 40.34534 17.2604
v 28.06948 39.90068 16.96608
v -26.44338 24.80882 3.255463
v 22.94732 78.27335 14.28079
v 23.54517 78.93723 13.84478
v 23.90411 78.36728 13.91158
v 24.13363 77.61683 14.09667
v 24.59576 77.32358 13.97631
v 23.81671 77.28485 14.33085
v 25.95792 79.0928 12.76568
v 24.92632 78.98638 13.28893
v 24.45032 78.38854 13.67365
v 26.40166 78.45273 12.77594
v 25.50396 77.22436 13.60969
v 25.02457 77.9575 13.56394
v 25.04106 76.77148 13.93233
v -33.30705 -76.40052 -34.72186
v -21.24622 -44.86007 2.938399
v 3.413513 83.15205 16.25365
v 2.297723 82.61419 16.53714
v -24.28896 26.24829 4.484385
v -5.318587 -21.25297 24.45632
v -5.651774 -21.38588 23.55027
v -5.439112 -20.96272 24.57496
v 11.07428 -18.73446 22.24885
v 2.183359 -44.37106 13.04066
v -40.82141 46.28098 12.53245
v -41.7528 46.41077 11.83428
v -42.05072 46.08299 11.80062
v -40.56645 44.74229 13.15247
v -41.10619 45.11109 12.78833
v -41.47215 45.48688 12.45578
v -41.93751 45.50053 12.15285
v -41.98567 45.00006 12.3069
v -41.75465 44.48651 12.55261
v 23.08871 49.01215 19.0608
v -2.184529 -22.64061 24.95424
v -28.60967 15.9648 3.794553
v -30.07931 15.92981 3.768249
v -29.59334 16.08232 3.775085
v -48.49494 43.83727 7.673313
v -42.23828 41.9428 12.39712
v -41.93859 43.1749 12.60477
v -40.92339 43.28975 13.17669
v -41.17089 42.41096 12.9958
v 28.73281 76.34202 12.54648
v -0.4149668 79.86616 17.78483
v -6.013556 -52.74763 12.18878
v 9.315078 -44.87959 8.89563
v -14.74288 85.93815 14.19607
v -15.63304 84.99445 14.54116
v -15.65908 85.7355 14.13925
v -16.6506 85.60238 14.0168
v -18.18992 85.32961 13.87015
v -18.9238 85.06241 13.81447
v -17.84383 84.01523 14.61623
v -17.91296 84.80879 14.19971
v 40.99252 25.94178 3.046085
v 41.46732 25.94312 2.740392
v -34.87883 47.23709 15.51306
v -35.23923 46.70919 15.48562
v -34.20332 45.68259 16.1875
v -35.25589 47.68333 15.17464
v -34.53338 46.60492 15.86267
v -34.26137 47.13931 15.84852
v 17.08696 77.87022 16.07499
v 16.03884 77.56125 16.45639
v 16.70307 77.07472 16.41357
v 16.1311 76.31876 16.69783
v 22.05301 -41.24546 5.833779
v -36.06126 44.17951 15.56376
v -38.62266 44.0858 14.33698
v -37.79128 43.80985 14.84538
v -36.69635 44.7048 15.26826
v -36.47372 44.31497 15.41645
v -35.89328 44.99221 15.54726
v -34.8344 46.02599 15.83225
v -37.54359 45.06377 14.74769
v -36.37291 45.65448 15.13903
v -29.19659 47.88979 17.88048
v -28.07932 47.45099 18.35893
v -28.32578 47.96776 18.16551
v -29.13773 48.59781 17.7608
v -27.82759 48.60597 18.26456
v -28.08743 49.02266 18.11495
v -27.64735 49.56304 18.21827
v -39.42165 46.10246 13.3486
v -38.10062 45.0516 14.43465
v -38.63917 45.23784 14.03604
v 14.11661 -44.1945 6.74584
v 12.83275 -45.10131 5.984366
v -3.54653 -48.73882 12.89211
v -2.023435 -49.37548 12.98068
v 0.07326362 -48.06152 12.54387
v -1.292541 -47.35486 12.39147
v -1.536093 -47.71229 12.50608
v -2.235041 -48.73734 12.63896
v 0.09366293 -47.27964 12.44784
v -1.793255 -48.31848 12.80953
v -1.183951 -50.14201 13.06657
v 0.6431684 -51.20871 12.96193
v 1.423651 -51.11775 12.95185
v -33.74842 43.67955 16.58806
v 24.79507 75.16988 14.52853
v 25.68601 74.16991 14.53687
v -3.54618 -13.92013 36.18225
v -4.647893 -14.53067 35.84559
v 7.904143 -45.10341 9.688116
v 25.13636 47.59317 18.44801
v 24.60113 46.62231 18.75641
v 25.99801 45.8572 18.32496
v 26.33366 45.2587 18.26504
v 25.75624 46.37046 18.35786
v 27.14024 45.93651 17.94144
v 13.28013 80.6504 15.81686
v 12.10648 79.5325 16.49486
v 40.58912 45.44036 10.72202
v -44.13432 28.03879 2.630966
v -44.484 27.69193 2.294164
v -18.68524 82.94814 14.94025
v -19.07454 83.17175 14.73576
v -18.68939 84.12737 14.35831
v -19.11678 84.15712 14.21975
v -19.27865 83.86172 14.33055
v -20.17029 83.53469 14.27312
v -19.83231 83.03507 14.5937
v 27.40785 77.17835 12.81206
v 27.03438 76.33036 13.30096
v 26.40973 77.09883 13.28391
v -46.27719 -64.30375 -48.66608
v 10.31157 -20.48397 17.96709
v 17.96246 -20.62356 8.193719
v 42.61594 20.85572 -2.719521
v 43.02428 21.04754 -2.889098
v 43.58216 21.11204 -3.118183
v 43.61 21.73785 -2.593094
v 42.72791 21.82647 -2.320237
v 43.09085 22.15337 -1.978901
v 42.6618 22.10173 -2.035367
v 42.37407 22.54536 -1.418286
v 42.65747 22.77857 -0.827629
v 43.08622 21.41728 -2.691106
v 42.5551 21.4111 -2.496475
v 42.25114 21.88737 -2.18584
v 42.11491 22.0519 -1.801896
v 31.11682 80.88141 9.432315
v 22.98251 18.14542 3.634237
v -48.93581 24.55493 -4.088809
v 24.93584 11.97397 3.94362
v -57.77322 64.60873 -9.601157
v -57.32454 64.51012 -8.796382
v -57.51117 64.97871 -9.188213
v -40.05701 45.33622 13.24575
v -39.5735 44.85967 13.63529
v -39.92088 44.01247 13.70405
v -38.08361 43.19398 14.71185
v -39.12654 44.04423 14.06123
v -38.90838 43.38232 14.27451
v -39.95046 43.15577 13.73013
v -39.2831 42.38092 14.00967
v 33.0728 72.72025 11.07718
v -1.845214 77.32667 18.51996
v -4.057663 77.32991 18.47354
v -1.780431 79.44699 18.00105
v -4.264223 79.07378 18.05184
v -2.170516 80.52184 17.6188
v -4.81465 81.05936 17.34902
v -4.425851 85.03019 15.62486
v -4.975597 85.77621 15.22486
v -3.309741 81.85011 17.04465
v -0.7719384 84.65119 15.80176
v -3.13227 85.62706 15.36277
v -1.467797 82.39906 16.81082
v -1.687006 83.43326 16.40257
v -1.993575 85.22202 15.55665
v -5.32638 84.89746 15.64372
v -6.585472 85.83143 15.11243
v -5.114265 82.68904 16.68347
v -4.054147 82.88216 16.61547
v -6.506492 84.17853 15.9642
v 7.405716 82.33636 16.09503
v -23.37752 16.68847 3.603027
v -28.06082 49.50517 18.06114
v -27.26439 49.96732 18.32895
v -0.3745525 -84.20766 -4.741585
v 25.91982 76.59241 13.65553
v 5.551255 72.06399 19.23189
v 49.4538 -57.79348 -44.80733
v -43.39859 45.49362 11.21284
v 0.07401367 -46.1123 12.10165
v -0.6087533 -46.57286 12.26552
v -0.08780239 -46.34549 12.13315
v -0.3005521 -46.5599 12.1966
v -0.1771551 82.18659 16.84876
v 18.88408 18.04256 3.439418
v 17.29017 17.86238 3.674538
v 30.64945 46.19963 16.29072
v 30.62763 45.22094 16.43853
v 29.07967 39.35157 16.51337
v 28.24817 38.92533 16.55512
v 27.1496 13.91974 4.303063
v 9.737022 -21.91648 16.27958
v 15.3819 25.80348 7.332221
v -0.3414653 62.24814 21.03053
v -3.166321 61.89433 21.06957
v -2.696592 60.68926 21.24953
v -32.75365 16.35322 3.610146
v -31.38629 16.46087 3.499245
v -32.19105 17.26175 3.461217
v -33.03176 17.93288 3.070725
v -2.389808 7.641051 25.94363
v -19.62398 22.03142 1.879922
v -20.27842 22.58031 1.45123
v -20.26435 22.40827 1.306936
v 10.27947 77.30418 17.52938
v 13.92579 76.08052 17.18811
v 14.27529 77.78336 16.71066
v 13.03244 77.52513 17.00141
v -21.37797 -44.99315 2.84867
v -22.28724 -45.03436 1.888948
v -43.28656 -67.35117 -46.96862
v -34.17828 15.97962 3.434382
v -61.24081 61.49066 -14.90913
v -61.01062 62.19451 -14.53866
v 16.57256 17.66432 3.785081
v 9.818916 -20.95547 17.47957
v 27.90517 78.48457 12.13698
v 28.24823 78.33519 12.00955
v 32.37103 80.72507 8.82984
v 33.34728 78.60134 9.160776
v 32.85429 79.91521 8.858354
v 28.35326 78.81115 11.77528
v 28.84127 78.68159 11.58778
v 29.08057 78.17747 11.65131
v 29.6532 78.45306 11.2731
v 27.57116 80.3362 11.6489
v 26.91249 79.84124 12.10697
v 27.51966 79.17094 12.09767
v 28.26048 80.10387 11.4029
v 28.32623 79.48828 11.58515
v 28.88888 79.30173 11.39264
v 30.23132 80.1834 10.3152
v 29.95605 79.85838 10.58946
v 28.97666 80.08094 11.06289
v 29.61155 78.7468 11.21435
v 30.57336 78.23135 10.91298
v 31.95962 80.19283 9.262596
v 31.60137 79.4725 9.810808
v 31.22709 80.08035 9.781484
v 30.88691 79.82481 10.12775
v 31.20823 79.4717 10.09656
v 30.87501 79.0668 10.4584
v 30.5959 78.54784 10.78725
v 32.64276 77.13498 10.07967
v 32.70193 77.70219 9.830262
v 32.46735 79.11549 9.424725
v 32.20707 78.26614 9.909145
v 31.3913 78.77689 10.21623
v 31.84895 78.60658 9.990672
v -15.009 -44.59569 8.756878
v -15.09089 -44.92268 8.872708
v -15.4455 -44.55362 8.435719
v -32.02876 44.59213 17.17766
v -0.01815802 60.91433 21.19333
v 39.17172 75.4668 5.866697
v -37.93348 -72.60016 -40.46878
v -39.02438 -71.56499 -41.79232
v 5.067289 -20.68124 18.45874
v -7.349206 80.90413 17.28453
v -7.57584 83.08289 16.38163
v -12.42442 85.76982 14.66634
v -13.76862 85.23627 14.74315
v -14.11958 85.22005 14.69422
v -13.42842 84.93066 14.95001
v -13.88686 84.86277 14.90786
v -11.81941 84.06764 15.53097
v -7.527165 85.58947 15.18464
v -12.2366 86.06659 14.54434
v -12.88751 85.19403 14.91339
v -8.860802 85.6712 15.05393
v -10.90117 85.84587 14.79213
v -11.55809 86.07483 14.61724
v -8.874095 85.18246 15.29588
v -9.702393 85.32652 15.18264
v -10.10353 85.8123 14.89846
v -10.87012 85.30158 15.04414
v -11.33107 85.31996 15.00339
v -8.391341 84.73671 15.54914
v -9.68949 84.72243 15.44914
v -10.89081 84.33922 15.49043
v -8.592378 82.21102 16.67913
v -9.155125 83.97071 15.83985
v -11.27188 82.74667 16.18311
v -26.83586 50.88953 18.38292
v 25.98299 47.659 18.05061
v 27.53932 49.76165 17.03515
v 26.23898 49.70631 17.64016
v 26.10821 49.17401 17.77185
v 26.54139 48.48894 17.67799
v 29.05733 48.82103 16.48241
v 29.24964 49.74071 16.26276
v 26.77625 49.26868 17.44855
v 27.04749 47.83627 17.56092
v 29.04671 48.09985 16.62537
v 27.74933 48.56163 17.1142
v 27.17148 46.526 17.80135
v 29.02172 46.5632 16.97718
v 29.40802 46.88875 16.73452
v -21.13017 76.16342 16.55202
v 19.41838 -43.53769 4.401463
v 20.51191 -42.65947 5.235899
v -18.58402 81.14233 15.79477
v -15.99747 81.43484 16.12347
v -15.53344 82.71573 15.63658
v -16.68082 82.23756 15.6699
v -18.78184 81.85246 15.42082
v -17.46175 81.98831 15.62704
v -17.78029 82.62458 15.26382
v -17.11878 84.30935 14.61518
v -17.5046 83.39626 14.97259
v -12.79869 83.34377 15.74265
v -13.69179 84.63044 15.04502
v -14.66844 84.51489 14.97241
v -15.69668 83.78561 15.12875
v -12.54952 82.35314 16.21782
v -14.34709 82.57001 15.89187
v 27.11105 50.36738 17.14437
v 35.36066 71.8814 9.781103
v -5.693435 -20.65832 25.6694
v -44.62669 28.25319 2.390171
v -43.92701 28.60846 3.078382
v 18.43065 60.3459 18.80094
v -54.63102 43.16597 0.5016731
v 24.47724 29.37254 8.89712
v -33.82915 41.14178 16.06301
v 17.75756 75.6019 16.50982
v 16.46455 75.83293 16.74265
v 14.73478 75.34422 17.19772
v 16.23151 73.50139 17.26647
v 16.34291 74.32703 17.09545
v 15.24195 74.2916 17.32993
v 16.02242 74.90195 17.03716
v 11.60089 75.81583 17.66881
v 14.11163 74.76557 17.4469
v 13.22016 75.61504 17.40966
v -21.21599 29.70243 9.545364
v -20.53942 29.07442 8.974165
v -22.40807 76.61813 16.16172
v 17.55457 46.17686 20.82046
v 18.47138 46.64947 20.61028
v -30.67413 44.65886 17.77
v -31.11633 44.01225 17.60635
v -31.80196 44.88144 17.26433
v -31.81019 43.59612 17.26894
v -31.09426 43.46449 17.5528
v -31.25573 42.72643 17.2478
v -28.61059 43.69902 18.52628
v -29.29666 44.67507 18.35285
v -29.62168 43.9239 18.25038
v -29.09295 43.37049 18.3406
v -30.11875 43.61746 17.99441
v -29.81277 42.53159 17.65138
v -29.53125 42.88708 17.96761
v -28.55049 42.44243 18.33551
v -28.10546 42.29489 18.32396
v -40.81355 45.81613 12.71249
v -39.92385 45.73401 13.16819
v -40.15061 46.0236 12.99486
v -39.47588 46.22844 13.32843
v -31.80663 24.68501 2.907918
v -30.67844 24.49006 3.247683
v 14.33193 71.44433 17.99589
v 24.70701 49.92332 18.27501
v 25.59743 49.96146 17.8723
v 36.57418 74.60728 8.192161
v 31.14903 78.16836 10.61613
v 30.36152 77.86806 11.14338
v 30.87552 77.61132 10.97547
v 10.08428 -85.15027 -11.67589
v 38.37926 15.95912 1.441033
v 37.80867 15.47412 1.80514
v 39.61838 74.14683 5.868374
v 38.95788 75.09975 6.183687
v 37.6639 74.6593 7.372568
v 38.36957 74.38992 6.891724
v 14.67688 -20.36186 9.88024
v 20.61036 48.74724 19.89553
v 19.58519 49.6406 20.12312
v 42.34164 44.4226 9.81177
v 42.29628 45.71876 9.320997
v 0.2728771 -84.76405 -5.933575
v -1.328143 -84.76342 -5.928953
v -0.5422112 -85.50165 -7.829794
v 2.33346 70.7064 19.72436
v 20.36147 19.6586 2.302995
v 19.94166 19.3294 2.444148
v 19.77712 20.18237 2.005252
v 16.42178 28.87141 10.01665
v 16.4925 27.94988 8.993832
v 17.97138 28.85694 9.599213
v 18.93197 28.02362 8.301678
v 26.16252 25.31829 4.66396
v 33.41611 30.27124 9.092224
v 14.57032 73.63701 17.59249
v 14.29308 72.26745 17.89771
v -25.3735 -44.92664 1.861199
v 1.083243 -16.30707 33.96613
v 1.552518 -15.67696 34.28716
v -21.86008 84.89034 13.19638
v -22.39435 83.85604 13.59647
v -21.24892 83.54115 14.03176
v -35.11298 44.1589 15.93007
v -34.75777 43.34263 16.12581
v -34.00607 42.58989 16.34303
v -33.23883 43.29846 16.77271
v -32.3889 43.2313 17.02393
v -33.40842 42.01768 16.48525
v -42.89355 46.46674 11.08029
v -42.30187 47.37811 10.99743
v -42.54093 47.89202 10.58339
v -32.1904 83.83553 9.562323
v -32.65081 82.83727 9.853045
v 32.67136 48.84785 14.62234
v 27.87153 17.65023 3.657109
v 28.19221 18.30092 3.38298
v 27.15011 18.35299 3.446175
v 26.18184 18.68499 3.429028
v 28.17561 76.22352 12.85012
v 4.607154 41.6901 22.19193
v 3.808167 41.87562 22.28746
v 54.16189 39.54677 -2.891294
v 54.09877 38.55257 -2.612908
v 5.931172 -23.7936 17.20941
v 24.80477 19.53461 3.211149
v -26.18801 50.20001 18.68219
v -25.57392 50.54766 18.85704
v -22.03299 21.27022 1.25009
v -22.80325 -44.88567 1.541251
v 20.2858 15.78165 3.977252
v 19.07658 15.79264 3.958038
v 18.7127 16.44635 3.827044
v 18.57066 17.38745 3.721843
v 17.13368 17.11544 3.814189
v 18.02009 16.28592 3.916977
v -49.07954 46.73999 5.619122
v 39.01337 39.65987 12.42773
v 44.14281 35.81457 8.166153
v 33.6705 31.32791 9.870742
v 32.41987 14.36263 3.736212
v 14.87776 25.63973 7.427084
v -28.77749 41.48763 17.83898
v 1.192725 -46.0236 11.93488
v -29.05537 82.41325 11.93117
v 55.38535 39.05628 -5.284062
v 34.18883 79.70544 8.188883
v 34.0888 79.16883 8.476754
v 33.27957 79.11208 8.984159
v 33.6627 77.71616 9.263237
v 34.632 78.1303 8.427337
v 38.16312 46.23765 12.09045
v -47.6326 26.07132 -1.66927
v 35.53055 75.8083 8.590534
v 2.420656 -45.83477 11.80251
v 1.665184 -45.69792 11.90599
v 2.040606 -44.86549 12.44966
v 1.013746 -45.11184 12.49789
v -27.12808 19.8232 2.699539
v -26.41145 19.76274 2.645178
v 37.62917 24.1724 2.516815
v 26.93337 69.74478 14.56358
v 18.9906 -44.84827 1.832318
v -0.9744242 -24.35788 21.03618
v 8.536838 -21.17294 17.07767
v 31.49164 45.85794 15.95073
v 36.57991 -70.87463 -43.87672
v 3.758808 -53.09841 11.74187
v 3.183491 -53.85759 11.46751
v -33.95581 83.19588 8.915344
v -34.37292 83.47959 8.510298
v 38.78205 21.38883 0.716221
v 39.41007 21.61716 0.3099231
v 39.0719 22.11027 0.7931608
v 39.45913 22.34651 0.532083
v 39.68216 23.04995 0.7626452
v -36.67692 25.98664 2.709728
v -36.87051 26.15528 2.90976
v -36.92894 25.31636 2.376691
v -36.68674 25.82707 2.613844
v -37.21347 25.86481 2.552849
v -37.21335 26.62495 3.627041
v -37.631 25.84393 2.508715
v -39.06303 26.009 2.682142
v -21.86494 44.96868 20.2917
v 6.268186 -85.14749 -8.520904
v 26.77011 19.46465 3.172575
v 9.039521 -22.78228 15.46482
v -37.34657 20.39684 1.837928
v -37.51575 21.16336 1.867694
v -10.34947 -45.02796 11.04198
v 30.74661 46.88083 16.09204
v -0.5220057 -81.97248 -1.360946
v 16.88689 46.01565 20.96852
v 3.502849 80.36676 17.36338
v 2.931411 81.66277 16.92214
v 2.693564 79.91956 17.58931
v 1.386787 81.43747 17.09384
v 0.1324622 81.23868 17.23949
v -34.97605 48.08627 15.23545
v -34.04466 47.924 15.72593
v -63.16213 57.55713 -18.06516
v 25.50307 75.61677 14.11754
v -25.3865 49.77398 19.01375
v -25.27825 49.04258 19.13949
v 44.44205 25.77629 0.06801903
v 44.53299 24.98524 -0.394943
v 44.77067 25.639 -0.231638
v 43.81968 24.4838 -0.05661041
v 43.48639 24.95692 0.4050971
v 44.09089 25.34341 0.06154152
v 43.88056 25.55999 0.2935616
v 43.51858 25.65718 0.6824461
v 41.93958 25.4198 2.327477
v 42.38776 25.08494 1.874229
v 42.10596 24.81401 2.072094
v 42.32274 24.46688 1.54635
v 42.5433 24.865 1.62117
v 43.18494 24.39744 0.6099057
v 43.16311 25.11565 0.8321558
v 42.34042 26.05956 1.978882
v 42.20231 25.568 2.048315
v 42.68704 25.22334 1.518838
v 43.14658 26.04446 1.351747
v 41.37896 26.48586 2.969948
v 41.95293 26.92936 2.785631
v 42.78691 26.37144 1.909253
v -28.65671 84.40405 11.07124
v -28.84625 83.2589 11.61149
v 18.99175 38.94989 19.25455
v 43.32018 18.69571 -2.90095
v -14.09007 -18.75568 21.10106
v -14.66665 -18.8015 21.31596
v -10.60159 -84.39834 -6.424887
v -19.45675 45.47007 20.75175
v -34.88955 82.7269 8.552431
v -36.41427 83.12891 7.428105
v 12.56488 -44.41733 7.376296
v 39.09454 45.60855 11.66826
v 38.67426 45.18628 12.11372
v 38.61596 44.22791 12.43017
v 39.07597 43.29226 12.35537
v 40.99951 44.63755 10.68167
v 40.43153 44.78284 10.96946
v 39.7639 45.40532 11.21947
v 39.0845 43.77288 12.22157
v 40.18279 43.4429 11.55992
v 40.62184 42.90084 11.38545
v -31.78438 42.38684 17.03507
v -32.62135 41.63826 16.65073
v 37.03807 -70.49165 -44.78634
v -34.81648 41.5086 15.77599
v -35.39681 43.38747 15.85552
v -36.63475 42.67291 15.37272
v -5.79135 -86.04262 -9.67965
v 25.8884 54.60432 17.02254
v 27.60412 25.88266 4.790176
v 28.74967 26.01097 4.573076
v 25.7648 25.73705 4.948339
v 27.08671 25.75559 4.797189
v 28.29535 25.34461 4.266082
v 40.71541 38.79524 11.29003
v 37.41681 78.80806 6.225637
v 19.22423 -43.82991 3.538474
v 18.97304 -44.54282 2.369561
v 9.73654 -21.79469 16.14908
v -22.6811 81.77364 14.496
v -22.61407 82.95609 13.97398
v 25.29199 18.61658 3.400599
v 25.44496 19.12792 3.335814
v 25.86482 19.50224 3.261028
v 23.58143 18.57857 3.467215
v 24.17448 18.45057 3.480994
v 24.33919 18.98721 3.340584
v 24.083 19.68543 3.185148
v 23.34477 19.50029 3.098192
v 23.50724 20.01026 3.063819
v 21.48396 24.22452 3.093302
v 20.05234 23.87408 2.595824
v 20.7762 24.09848 2.795213
v 22.45709 24.09658 3.684773
v 20.69541 24.87196 3.868434
v 20.0923 24.68246 3.958188
v 20.20205 24.89714 4.384392
v 19.50025 24.54914 4.151869
v 18.31636 24.16284 4.375877
v 20.84154 19.28264 2.843367
v 22.19239 18.63384 3.312314
v 22.93968 18.98166 3.209203
v 20.01154 18.83696 2.711208
v 20.60699 19.37054 2.493281
v 27.29523 23.55238 3.764775
v 28.0799 24.78346 4.124311
v 20.47727 23.67274 2.471913
v 20.33078 23.39037 2.316067
v 19.50871 23.40159 2.1364
v 23.18437 22.27724 3.299643
v 20.14353 22.35481 2.014525
v 19.98702 21.94578 1.848597
v 20.01013 21.53545 1.824724
v 20.38632 21.10774 2.01305
v 20.6893 20.27871 2.489123
v 20.91908 20.87484 2.408701
v 22.26091 20.38884 2.741304
v 22.80695 21.43796 2.975812
v 20.48182 21.75068 2.077598
v 21.33315 21.334 2.475753
v 21.95933 22.12267 2.860739
v 21.12591 23.64062 2.776025
v 21.83619 23.89139 3.196608
v 22.25417 23.1919 3.363471
v 20.67041 22.66977 2.297185
v 26.98677 23.29727 3.723771
v 26.54936 25.01937 4.518653
v 27.30031 25.22382 4.437124
v 24.09 24.47105 4.229989
v 27.0097 23.80605 3.859245
v 27.09142 24.45296 4.140334
v 26.45514 23.81697 3.948084
v 25.70717 24.50594 4.332275
v 25.35626 23.22551 3.786308
v 23.39132 24.09061 3.958639
v 23.1511 23.07523 3.479053
v 22.70725 23.72284 3.635661
v 25.86245 22.31229 3.483466
v 24.13113 22.59865 3.510158
v 24.39909 21.22876 3.259465
v 23.83536 21.45275 3.153609
v 24.19363 20.47942 3.153772
v 25.37079 20.32613 3.140098
v 26.90274 22.99714 3.636267
v 26.41783 20.70362 3.090741
v 25.5749 21.69321 3.24236
v 27.53993 20.51011 3.091592
v 27.45844 22.77695 3.56213
v 26.76075 22.14795 3.402405
v 29.22895 22.13675 3.275241
v 28.17259 22.23454 3.295255
v 28.32651 21.64765 3.221563
v 29.45147 20.27154 3.065638
v 29.07643 20.89497 3.150661
v 29.98119 20.63695 3.052015
v 30.08982 25.84729 4.233964
v 28.31473 25.64124 4.437723
v 28.55597 25.15898 4.143371
v 29.75368 25.20743 4.082019
v 29.22285 25.1208 4.092911
v 29.16177 25.66839 4.274085
v 36.79476 15.90754 2.221568
v 33.2007 25.61477 4.083364
v 32.08169 25.49581 3.922492
v 31.27129 26.00506 4.400015
v 30.41571 25.64755 4.074638
v 31.36507 25.42058 3.924209
v 30.62333 24.90705 3.886511
v 38.82723 23.82555 1.959816
v 38.09669 23.61051 2.139812
v 30.65411 21.3157 3.044821
v 30.62297 21.9601 3.127003
v 39.17655 17.34304 0.6338868
v 37.25255 16.8385 1.709427
v 38.76851 16.87248 1.007739
v 38.56038 18.71233 0.4921303
v 30.66953 20.03123 2.968917
v 31.62106 16.56373 3.590826
v 31.93525 15.80589 3.720926
v 37.26838 23.67221 2.591247
v 31.37951 23.30636 3.346814
v 32.14349 22.50741 3.242965
v 34.32267 24.42113 3.324596
v 32.76649 25.17599 3.768367
v 31.75013 24.84464 3.680078
v 32.32646 23.88355 3.351298
v 31.8807 24.24424 3.460687
v 35.90036 23.63615 2.977082
v 35.75373 24.37157 3.197839
v 33.36715 24.29753 3.362365
v 33.7322 22.85329 3.025536
v 34.77848 21.97548 2.775359
v 34.27147 21.24512 2.855433
v 32.53596 21.8411 2.982149
v 32.04821 21.13566 2.901214
v 31.52812 19.07627 2.94369
v 32.21323 20.11707 2.870965
v 32.17818 18.5736 2.959583
v 31.335 17.41496 3.351848
v 37.68291 19.66946 0.9197664
v 39.25397 22.55361 0.848317
v 38.94143 23.34775 1.535226
v 38.1333 22.95617 1.809189
v 37.93806 20.79551 1.06326
v 38.4636 21.99088 1.23156
v 37.16088 21.35649 1.847247
v 37.29015 23.21023 2.457422
v 36.49067 23.6451 2.893703
v 35.71663 22.07207 2.658001
v 36.72847 22.29218 2.418273
v 36.18367 21.43264 2.430842
v 35.16853 20.95602 2.635915
v 33.92413 20.10089 2.851938
v 35.4989 19.9953 2.42801
v 34.91698 20.03895 2.674639
v 38.24698 17.86542 0.8504684
v 36.75243 18.30202 1.453609
v 37.10672 19.03223 1.216088
v 36.34579 20.66299 2.089854
v 35.89413 17.22052 2.121824
v 34.55806 17.80641 2.531678
v 34.89953 18.38363 2.37079
v 34.53846 19.11157 2.648436
v 33.81419 19.09543 2.800411
v 33.87194 18.52389 2.743011
v 33.11296 18.40032 2.866046
v 34.64851 17.2473 2.571344
v 33.79799 17.97245 2.738637
v 33.25951 17.53684 2.904105
v 32.79698 17.80642 2.984475
v 32.37321 17.23575 3.225522
v 35.32366 15.02086 2.957432
v 35.33286 15.90609 2.765006
v 34.3487 15.58916 3.189295
v 33.21916 17.06061 3.069564
v 33.62596 16.35723 3.210591
v 32.70817 16.25054 3.432935
v 32.51488 15.47369 3.654658
v 32.91942 15.58007 3.543839
v 34.64575 13.76592 3.044301
v 34.68356 14.17136 3.103121
v 34.94732 14.59988 3.063636
v 34.21245 14.60438 3.304676
v 34.39016 15.02289 3.27706
v 33.54937 15.56251 3.413213
v 33.65685 14.91738 3.465313
v 32.45959 14.76864 3.716402
v 32.96643 15.11773 3.575259
v 32.79422 13.51244 3.555618
v 33.5027 14.10575 3.451121
v 34.04446 13.90899 3.2681
v 37.60839 -69.97408 -45.00348
v 38.06435 43.52884 12.97477
v 37.80902 44.61705 12.84031
v 37.6089 45.46566 12.7262
v -35.74854 41.83552 15.53483
v 20.43376 75.26198 15.95728
v 18.92763 76.48791 16.07084
v 19.60435 75.56676 16.1062
v 19.04122 75.20518 16.30974
v 18.74496 74.72915 16.47733
v 30.24301 37.889 15.26065
v 7.761849 -20.9798 17.4002
v 6.215589 -21.23042 17.71753
v 2.922871 -85.51052 -8.333453
v 17.41504 -44.61031 2.903752
v 17.92973 -44.10078 3.566516
v 18.11193 -43.9833 4.325763
v -27.84626 -45.78497 0.9063443
v -36.49522 41.19866 15.04491
v -37.72671 41.8047 14.72045
v -19.43693 -44.43666 4.579537
v -19.94676 -44.53175 4.148957
v 21.25043 44.06264 19.84498
v 20.86775 45.32765 19.95226
v 20.46133 46.02927 20.02357
v 20.31205 45.45361 20.11115
v 19.876 46.07369 20.20019
v 30.19188 -75.95911 -35.70115
v 33.77143 74.96044 10.08765
v -39.05315 46.14193 13.59932
v -38.78639 45.90561 13.75304
v -38.61386 46.13121 13.90554
v -38.37677 45.7065 14.08483
v -37.74561 45.52911 14.49184
v -36.98727 46.66076 14.54852
v -37.53796 46.09663 14.44521
v -39.92569 47.28426 12.67043
v -40.19667 46.52973 12.80559
v -39.70575 46.3717 13.16027
v -39.26287 46.61202 13.32306
v -38.9302 46.38685 13.65812
v -38.3423 46.29742 13.92832
v -38.47559 46.77843 13.71736
v -39.21429 47.15437 13.16797
v -38.34057 47.3751 13.58743
v 40.10382 -67.6696 -47.56792
v 39.76069 16.69895 0.4476175
v 39.79541 16.28305 0.2682808
v 3.667198 -59.49831 5.83075
v -24.77406 46.65584 19.58694
v -24.97569 47.08741 19.45227
v -25.20841 46.41667 19.47398
v -25.82432 46.09406 19.33992
v -26.60392 45.7159 19.16496
v 4.90264 55.21544 21.82947
v 7.461084 57.12612 21.3823
v -11.6893 -20.72016 17.8929
v -26.33919 -46.48246 0.7552535
v 29.80862 36.85077 14.74316
v 16.52895 -45.36567 2.83701
v 16.30328 -45.24993 3.027941
v 2.308841 -22.01017 21.10473
v 59.25726 -40.77673 -50.9012
v -35.21529 81.3175 9.008657
v 5.343355 52.99406 22.07582
v 6.560986 50.67425 22.23001
v 7.69712 52.07533 22.04034
v -56.13234 64.38049 -6.972826
v -35.95864 48.03074 14.66107
v -4.473463 75.98835 18.76948
v 56.13995 40.36529 -7.5553
v 55.8829 40.56414 -7.041923
v 20.89217 49.42915 19.73952
v 21.22351 50.01573 19.55888
v 45.38891 25.47841 -0.783448
v -4.062384 -85.16442 -6.920585
v -2.678587 -84.93603 -6.336367
v -42.38064 -68.38261 -44.64737
v 36.71671 -69.98019 -31.82455
v 3.0041 -45.62694 11.63875
v -15.68813 -21.25233 14.47272
v -31.21424 83.71873 10.17733
v -27.70228 16.17341 3.787503
v -35.68547 18.30517 2.509427
v 7.827826 -21.43355 17.15352
v 21.00183 -43.04396 4.389415
v -22.22456 49.99237 19.9939
v -22.32942 47.85265 20.09383
v 40.00839 44.69992 11.26573
v 40.75816 44.01818 11.01279
v -30.50794 33.20232 11.16611
v -30.06888 32.80311 10.98153
v -25.99158 42.64938 18.9687
v -26.91431 42.38093 18.68159
v 0.4606558 -21.70067 26.3404
v 1.038086 -21.41899 25.97911
v 1.911634 -20.60738 26.75242
v -24.46109 79.86102 14.78323
v -24.2982 79.39933 14.94164
v -33.90654 34.40489 11.52552
v -14.28842 -22.15119 14.17738
v 15.63037 43.89487 21.12188
v 15.61773 43.35552 21.06779
v 25.73172 53.0484 17.37878
v 26.6688 51.15213 17.23791
v 22.20083 75.76447 15.32853
v 21.29615 76.16428 15.50255
v 21.24505 75.49977 15.64996
v 20.89143 74.90471 15.89456
v -59.25675 65.04919 -12.05733
v 43.0473 26.57105 1.856768
v 44.01157 26.00961 0.6154855
v -12.13156 -20.17575 18.31647
v -13.65118 -19.22267 19.70339
v -14.54619 -19.20226 20.26222
v -44.84216 -66.1599 -40.28754
v -51.73788 -58.07023 -51.5455
v 16.68802 -44.89954 2.887332
v 17.18282 -44.49159 3.401258
v 16.36741 -44.50573 4.18178
v -28.80176 80.90611 12.7959
v -42.47905 28.47864 4.213718
v -42.11287 28.6092 4.681236
v -42.16781 28.28252 4.6078
v 6.296105 -21.3957 17.62395
v 5.614204 -20.59644 18.44232
v 5.377719 -21.01146 18.31499
v 5.050872 -20.91862 18.52707
v -27.82857 45.41376 18.7309
v -28.44044 45.4846 18.54774
v -28.00278 44.57923 18.72348
v -27.71721 43.31423 18.75065
v -26.6897 44.92152 19.07166
v -26.38463 44.3736 19.09353
v -26.99651 43.76368 18.9359
v -25.31966 43.03517 19.21878
v 13.45376 -20.40035 13.90441
v 13.94949 -19.88244 14.06864
v -47.78261 47.37341 6.483691
v 33.99776 43.88237 15.07227
v 31.36662 31.02882 9.917685
v 32.59461 31.05024 9.824306
v -35.0874 82.24319 8.667632
v -37.11201 82.17223 7.427446
v -37.5475 82.05901 7.215519
v 23.09103 42.72439 19.39968
v 22.46235 42.49623 19.36288
v 22.21924 43.48639 19.56887
v 8.915333 -85.38531 -11.46654
v -14.88212 80.48143 16.68575
v 3.306952 71.79777 19.48008
v 4.196708 69.33108 19.7927
v -59.11586 65.69616 -11.98434
v 4.924663 -85.41611 -8.763793
v -59.00209 62.32314 -11.11316
v -17.8284 81.10143 15.94588
v -6.132331 66.5941 20.28754
v -2.276721 -85.75252 -8.597734
v 53.14774 40.14483 -1.026295
v 22.29088 41.45219 19.18791
v 20.93253 41.93681 19.70255
v 23.71853 16.33918 4.111214
v -16.32813 -44.34843 7.639971
v -15.70105 -44.29253 8.151574
v -15.31279 -44.42924 8.482704
v -14.78879 -44.36179 8.855234
v 17.10531 29.98392 11.13329
v 3.57951 -44.53358 12.34589
v 37.20231 76.19718 7.227141
v -31.6938 25.82631 3.448826
v -23.15062 81.34626 14.55778
v -23.42006 82.25949 14.03525
v -23.43793 83.115 13.63245
v -23.58114 83.64583 13.33399
v -24.47296 83.30003 13.2227
v 26.58845 17.88973 3.674369
v 25.87116 17.99187 3.661865
v 24.62067 17.94025 3.759679
v 25.02423 18.20567 3.570757
v 24.80256 16.10228 4.240166
v -33.14489 48.28997 16.07357
v 27.72871 75.46934 13.27766
v 26.3374 75.94899 13.68791
v 16.45953 44.11306 20.97424
v 16.70399 45.20587 20.97282
v 34.01517 74.35685 10.07901
v 33.95305 73.65064 10.30942
v 32.9035 73.40086 11.03946
v 33.95034 73.01889 10.48313
v 35.01836 72.52968 9.891834
v 35.10319 73.21296 9.669783
v 33.23554 37.97675 14.20012
v 31.4101 38.01086 14.90156
v 13.52501 -20.49763 11.28946
v 13.0589 -21.08583 11.22238
v -33.5239 15.00024 3.485956
v -16.4173 78.74795 16.87777
v -16.36381 78.12503 17.03902
v -24.10261 32.38294 11.73897
v 13.58315 71.80547 18.10641
v -43.26325 28.74154 3.607314
v -42.97136 28.45434 3.695287
v -42.75264 28.99756 4.134907
v -42.35615 28.82655 4.336157
v -41.99161 28.84142 4.695509
v -42.15377 29.16667 4.69819
v -41.92908 29.04541 4.970328
v -42.00506 29.43211 5.501322
v -42.38312 29.84335 5.493546
v -55.1769 43.58579 -0.6472787
v 22.75359 -38.74437 6.790133
v 1.498967 -21.01073 26.07398
v 18.44344 -17.63104 8.444284
v -7.781079 -85.51814 -8.410481
v -8.501492 -84.78014 -6.59083
v -2.221848 63.5184 20.86853
v -0.6232824 63.69682 20.84423
v 25.41563 50.98981 17.82135
v 26.15418 51.6553 17.41019
v 1.795667 -20.66399 26.14073
v 1.627461 -20.79397 25.53453
v 1.885165 -20.31966 25.16613
v -25.42566 79.77906 14.5229
v 5.097489 -45.24168 11.05215
v 3.24008 -45.3168 11.71591
v 6.605106 -45.18404 10.3722
v 7.389059 -44.92052 9.998755
v 7.455937 -44.25232 10.60972
v 3.329764 -46.34684 11.77513
v 2.385035 -46.07796 11.8504
v 2.93349 -45.97087 11.70542
v 2.731926 -46.38184 11.88739
v 0.9744039 -46.33103 12.05624
v -0.08064868 -47.03439 12.3067
v 1.527085 -47.56816 12.3553
v -31.30377 48.37894 16.90724
v -30.92214 47.80863 17.1902
v -30.49573 48.38972 17.23736
v -29.80217 48.16931 17.5667
v -30.20709 49.75697 17.06805
v -29.65487 49.56951 17.34732
v 19.62952 -41.6455 6.867359
v 35.27253 48.09874 13.39307
v -29.37838 50.39365 17.36426
v -28.75457 50.63973 17.61262
v -29.27526 51.01998 17.3329
v -0.4126852 -23.9935 21.24352
v 38.6836 15.2564 1.402112
v 36.28152 -70.56622 -32.75462
v -39.94847 49.29913 11.85147
v -39.92673 50.15968 11.56908
v -39.54124 49.98569 11.90209
v 23.73311 42.14706 19.19293
v 23.33477 41.52353 19.09143
v 35.71072 -71.29613 -34.15024
v -34.43097 81.79777 9.332668
v 34.46618 30.65853 9.25077
v 14.94054 42.79055 21.13626
v -57.1576 40.20053 -3.054804
v -56.84502 40.81143 -2.564427
v -57.06339 41.71074 -3.421536
v -57.01328 41.13367 -3.046595
v 10.20834 -21.2967 17.15054
v 9.675837 -21.3315 17.016
v -8.958679 -86.18446 -11.25728
v -6.608965 -86.22749 -10.63901
v 35.92813 -71.49627 -42.61721
v 21.24709 50.77715 19.47493
v -23.47543 15.48432 3.59909
v -24.4351 16.59251 3.682787
v -25.00933 16.92656 3.716933
v -26.17972 16.23832 3.700784
v -27.2146 15.82094 3.771506
v -57.2278 42.43453 -4.136869
v 51.06078 -55.64902 -53.56269
v 34.4734 38.75637 14.13016
v -2.754697 -23.82892 22.02476
v 41.96309 -65.92407 -47.62208
v 41.0937 -66.76792 -47.75851
v -21.66464 20.27572 1.776133
v -22.62753 19.32329 2.875699
v 12.18967 -21.07844 15.43354
v 11.24472 -21.58585 15.29111
v 1.181206 -21.36651 25.49461
v 0.2727067 -22.25168 24.56291
v 9.281104 -21.92953 16.44414
v 8.84822 -22.42647 16.13211
v 9.022887 -21.73074 16.67834
v 6.689181 -22.0199 17.39769
v 6.425643 -22.81992 17.11535
v 5.301219 -22.51511 17.9258
v 6.642263 -22.43951 17.36467
v 5.457035 -22.3613 18.01121
v 5.904603 -21.72192 17.88604
v 4.683931 -21.97489 18.6242
v 5.020881 -21.6331 18.37222
v 5.565727 -21.35429 18.14674
v 1.258168 -21.64145 23.96843
v 0.9544092 -21.83078 24.38649
v 0.3157604 -22.52727 23.48633
v 3.252524 -22.15868 19.79506
v 3.611997 -21.73986 19.64453
v 4.291394 -21.96856 18.8821
v 1.647218 -20.5942 24.51822
v 1.511771 -21.28919 23.95213
v 4.679615 -21.24526 18.9507
v 4.49294 -20.89067 19.1893
v 4.80746 -20.79757 18.78691
v 4.685583 -20.54611 19.02401
v 1.755223 -20.7195 23.78346
v 1.597461 -21.16134 23.52855
v 3.852404 -21.33063 19.49579
v 3.596821 -20.50628 20.56241
v 4.283577 -20.57248 19.49988
v 4.023371 -20.21707 19.97825
v 4.022619 -19.78535 20.52286
v 3.678797 -19.77608 20.98735
v 3.036112 -20.23779 21.535
v 2.504924 -19.84593 22.34618
v 2.164124 -20.40063 22.85345
v 3.030596 -21.31912 20.44056
v 2.244548 -20.79506 22.44989
v 2.101913 -21.11738 22.36209
v 1.871766 -20.9646 23.0009
v 2.076932 -21.64001 21.77095
v 1.715404 -21.67601 22.52102
v 0.7814876 -22.35371 23.14243
v 1.578731 -22.32333 21.93701
v 1.215896 -22.30191 22.6169
v 0.5085129 -23.43047 21.35945
v 1.137084 -22.89367 21.66258
v 0.02871281 -24.90856 20.21439
v -0.7907143 7.107371 26.1977
v 5.060834 -23.21354 17.99254
v 4.774504 -22.46381 18.34553
v 4.148251 -22.4039 18.92502
v 0.9396014 -23.94809 20.50491
v 1.128827 -25.17376 19.60132
v 4.745934 -24.15796 17.96595
v 4.307035 -23.30658 18.50912
v 2.769709 -23.75344 19.41599
v 2.575805 -24.48445 19.29464
v 3.592863 -24.67413 18.64275
v 1.65315 -28.34405 18.50441
v 2.037333 -25.03817 19.32161
v 3.580223 -25.4995 18.43341
v 1.026348 -26.81606 19.02402
v -48.00312 45.92314 7.06765
v -48.07524 44.99227 7.516672
v -9.154464 -85.32893 -8.203235
v -9.367992 -84.94319 -7.22382
v -21.60397 48.1997 20.26159
v -19.91868 47.53694 20.72716
v 34.68634 13.03191 2.858353
v -37.16174 22.40641 2.070856
v -37.77512 22.52326 2.014247
v -37.23706 22.69136 2.12859
v -33.89035 18.3171 2.847571
v -32.96194 19.05428 2.632197
v -31.64522 22.91089 2.620458
v -31.91932 23.37071 2.660217
v -32.27631 23.67633 2.645991
v -33.27374 23.86231 2.479884
v -37.39416 21.91905 1.946444
v -38.10272 21.9617 1.80511
v -38.4637 21.21064 1.576203
v -34.15678 18.8186 2.605588
v -32.64603 20.56851 2.3447
v -31.82889 19.90281 2.529614
v -33.10274 23.3506 2.464365
v -33.99457 23.12114 2.362396
v -35.62977 23.20037 2.182437
v -35.49086 22.51372 2.179281
v -31.6565 20.70075 2.499483
v -32.01739 21.88931 2.479284
v -32.29189 22.22291 2.476497
v -32.67435 22.74354 2.473561
v -33.32552 20.47288 2.273201
v -33.06633 21.43948 2.267113
v -34.1102 22.28752 2.172977
v -34.29305 21.59867 2.074849
v -35.49877 21.56588 2.025957
v -34.42247 19.88957 2.284322
v -36.93496 20.74983 1.936976
v -35.90691 20.13632 2.069216
v -37.01003 19.06451 2.022089
v -37.33012 19.88116 1.815159
v -37.42372 17.56712 2.357853
v -39.06579 16.47853 1.956765
v -38.40257 18.90806 1.645008
v -39.5049 17.03942 1.74844
v 39.89526 35.49641 10.2627
v -19.28212 28.42679 8.595303
v -18.63135 27.73214 8.072379
v -19.27506 27.66495 7.660519
v 40.16625 39.41096 11.74231
v 41.44431 44.94354 10.30304
v 17.18485 60.05536 19.17073
v -38.07428 81.42493 7.235157
v -2.884791 -49.80523 13.00483
v -59.46171 63.25039 -11.96972
v -24.58657 80.23142 14.64749
v -23.98137 80.71352 14.60902
v -24.06886 81.79971 14.06711
v -23.99771 82.54944 13.72125
v -24.734 82.19917 13.66552
v -24.60449 82.77056 13.44206
v -23.68867 78.43845 15.36015
v -21.40793 77.31183 16.24285
v -19.46368 80.46262 15.86569
v -22.19298 82.37585 14.36654
v -21.38003 82.15608 14.66836
v -23.36231 79.53336 15.17128
v -20.55441 81.7204 15.08704
v -22.67054 80.41008 15.0831
v -20.7485 79.66106 15.8021
v -21.56458 78.23849 15.97193
v 22.98302 28.21375 7.346726
v 22.70877 29.07563 8.563342
v 19.02772 29.7146 10.2217
v 18.96142 28.6312 9.147559
v 20.20063 28.26686 8.306239
v 20.04436 29.5784 9.967759
v 21.14631 29.08647 9.126928
v 21.28717 30.73503 10.93471
v 21.54878 30.34427 10.48564
v 22.8426 30.63233 10.50277
v 24.02321 31.14845 10.89893
v 24.52979 29.84013 9.490507
v 28.44977 31.23475 10.50515
v 24.1642 30.70007 10.46498
v 25.07071 30.6951 10.34847
v 26.20283 30.52071 10.11279
v 26.28905 30.98127 10.51662
v 26.59265 30.6597 10.43351
v 27.04976 30.86234 10.57772
v 26.81366 31.17758 10.61955
v 27.81639 31.4401 10.7092
v 28.57685 31.94489 10.96831
v 28.38944 33.18156 11.85843
v 27.04996 33.42126 12.36604
v 26.19634 31.58036 10.97487
v 25.10919 31.72379 11.26904
v 27.01807 32.10535 11.30652
v 25.58942 33.1777 12.49477
v 35.74264 72.66256 9.352103
v 35.70745 71.7656 9.550873
v -64.19164 56.69384 -20.2422
v -20.48084 18.68204 2.601851
v -35.29057 13.5248 2.929051
v 5.675351 67.75061 19.92318
v 8.308746 81.2246 16.42056
v 6.690651 81.74883 16.42895
v 8.144363 80.32584 16.78494
v 8.084081 77.9271 17.68523
v 9.952363 79.19337 16.96203
v 7.873737 76.10544 18.15533
v 9.260291 75.71263 18.07888
v 8.289567 75.2512 18.31086
v 6.383555 73.2792 18.93991
v 7.044491 74.91128 18.55224
v 12.6835 71.59209 18.28495
v 12.4338 71.07133 18.39007
v 9.024087 74.43568 18.37384
v 10.20192 75.40054 17.99872
v 12.86448 73.29929 17.97971
v 10.92993 71.24763 18.62934
v 11.42906 73.84496 18.11628
v 9.284719 72.36924 18.70336
v 8.887463 70.90968 19.01642
v 6.568601 70.59565 19.36002
v 8.938267 69.66605 19.19163
v 8.174876 67.90443 19.58867
v -20.98939 48.36124 20.40801
v -21.09898 47.4715 20.44218
v -22.16414 47.14754 20.16552
v -21.16252 44.49156 20.3897
v -21.34028 46.85113 20.40498
v -20.54048 46.4989 20.58619
v 29.07286 38.51305 16.10146
v 27.84646 36.90261 15.42729
v 27.33365 35.72033 14.53469
v 29.11129 34.8073 13.22654
v 0.5692261 65.08776 20.65905
v 30.11387 70.95856 12.96958
v 24.94 50.55165 18.06787
v -44.1931 19.97967 -1.681049
v -2.18333 -24.12797 21.58309
v -0.655744 -23.36469 22.64514
v 8.746681 -64.60117 3.186255
v -47.71228 25.48209 -2.261792
v -47.80414 26.00565 -2.06115
v -47.72546 26.6726 -1.373656
v -60.79655 62.56433 -14.21565
v -60.54731 63.00003 -13.85402
v -37.96333 81.93051 7.032853
v -2.385589 -86.02686 -9.516676
v -7.187383 -84.84184 -6.466612
v -4.209278 -84.23045 -4.84621
v -5.621756 -85.30569 -7.430215
v -6.182197 -84.38686 -5.323967
v 50.01274 -56.94654 -43.88998
v -59.26498 61.82755 -11.48927
v -59.78538 64.57623 -12.80557
v -59.93841 63.97651 -12.901
v -60.27114 63.4186 -13.40165
v -47.39716 -63.05895 -49.47767
v -0.4440073 -22.61427 24.2892
v -1.154374 -22.23503 26.02655
v -1.655675 -52.2047 12.6357
v -2.666902 -52.21171 12.56708
v 56.36034 -47.10296 -48.32927
v 17.06466 72.2079 17.28513
v 15.19726 72.18703 17.70175
v 15.94208 71.22838 17.67219
v 44.17129 17.77211 -3.637921
v 45.30303 74.84859 0.296746
v 44.8471 75.03359 0.731635
v 43.75274 74.60386 2.09105
v 44.20483 74.28127 1.709915
v 44.0694 75.44817 1.4641
v -27.15026 26.32649 4.253727
v -1.586402 -83.82736 -3.754054
v 35.09049 79.17487 7.796392
v 34.60283 79.15073 8.136288
v 34.31633 78.7626 8.457249
v 36.57386 77.74189 7.182355
v 35.80633 79.62545 7.102917
v 35.74932 78.77011 7.465823
v 35.5532 78.23525 7.766126
v 28.78031 75.22253 12.82977
v 20.88637 -44.02939 2.958347
v 38.63916 76.17528 6.080626
v 27.91662 50.48423 16.76008
v 22.81705 -47.72711 0.6539387
v 40.952 40.1233 11.38327
v -27.34814 31.54383 10.21015
v -29.73571 32.05013 10.39176
v -28.66443 32.21573 10.70397
v -27.99088 32.98587 11.49586
v 34.08039 76.88981 9.262755
v 33.78135 75.78277 9.849863
v 34.59579 74.0789 9.759003
v 36.96929 76.93566 7.149277
v 34.87892 77.57716 8.45445
v 36.15647 76.64365 7.852603
v 36.73527 75.50169 7.790688
v 34.91489 75.45947 9.167949
v 34.53421 74.83514 9.603622
v 35.56005 74.48599 8.976605
v 35.50103 73.70984 9.245415
v 36.20667 72.87573 8.950555
v 48.55572 -58.65612 -53.66142
v 45.91515 -61.76113 -51.61531
v 47.00051 -60.58057 -51.93391
v -23.53716 -44.68142 2.131748
v 44.363 18.45254 -3.900018
v 37.05892 15.16237 2.214378
v 36.65528 14.72575 2.433071
v 36.39405 14.68409 2.576087
v 36.05501 14.61384 2.709317
v 36.33636 14.40907 2.566811
v 35.79254 14.23326 2.742477
v -22.21993 -44.81848 1.8427
v -22.03825 -44.83521 1.957556
v -21.86045 -44.76271 2.116283
v -21.4597 -44.83359 2.714466
v -22.48974 -44.82089 1.810281
v -21.69921 -44.76015 2.466095
v 39.87171 -67.96891 -45.61825
v 40.52075 -67.40126 -44.22546
v 38.58752 -69.11843 -44.96209
v 39.25852 -68.56268 -43.56275
v -56.60163 41.79051 -2.407595
v -56.14074 42.63541 -1.926906
v -56.58459 42.32641 -2.697213
v -9.569787 82.76952 16.33688
v -11.73195 81.23631 16.79766
v 34.62569 44.00541 14.7834
v 37.24463 43.5607 13.46506
v -38.22046 16.81156 2.169275
v -26.25793 23.96023 2.986286
v -27.69841 27.56526 5.234623
v -27.69081 27.25741 4.871892
v -31.12475 27.46969 4.972787
v -32.91515 27.1161 4.508567
v -32.9681 26.41584 3.60487
v -31.56531 26.28856 3.771569
v -26.88401 27.18594 4.858938
v -26.19895 26.70314 4.412605
v -26.93918 25.32351 3.577457
v -26.24874 25.43266 3.462443
v -26.49891 26.00192 3.962411
v -25.76432 26.0706 3.925867
v -29.18757 27.50678 5.214971
v -30.97609 27.24858 4.68046
v -27.08215 25.66727 3.719031
v -27.61018 26.24436 4.214017
v -28.25922 26.62465 4.462747
v -29.40692 26.95626 4.710802
v -29.33908 26.54426 4.350739
v -30.50015 26.84594 4.452371
v -31.11037 26.15316 3.735154
v -28.9345 26.31494 4.186566
v -29.10927 25.53595 3.729597
v -30.56746 26.35898 4.100461
v -30.94472 24.95858 3.34341
v -30.53182 24.87839 3.360896
v -26.98592 24.88917 3.418095
v -28.08086 25.68439 3.846379
v -28.03197 25.32777 3.709243
v -30.41606 25.55894 3.619357
v -29.65225 24.35768 3.332382
v -28.18901 24.73934 3.438863
v -20.72898 22.59328 1.085552
v -28.51652 19.57694 2.892601
v -29.47561 20.17907 2.947995
v -28.99233 19.93089 2.934952
v -26.83959 23.93977 3.318626
v -26.97026 24.39334 3.28402
v -27.38535 23.4935 3.184939
v -28.05424 23.64444 3.262572
v -30.50455 20.32736 2.777244
v -27.90481 23.18307 3.236569
v -28.17895 22.7032 3.06498
v -28.79325 23.28226 3.164943
v -30.10336 22.86228 2.816319
v -29.38516 22.27153 2.925529
v -28.44454 22.03455 3.101875
v -29.20134 21.53272 3.056494
v -27.03268 22.79708 3.154135
v -27.54182 22.40953 3.246785
v -27.84183 21.52391 2.99577
v -26.98273 20.13104 2.622912
v -26.24276 19.88317 2.164738
v -25.31182 20.19632 1.826546
v -21.22682 22.84056 1.150061
v -21.10714 23.19834 1.703521
v -20.74624 22.80103 1.367331
v -22.01125 24.43508 3.446038
v -22.97803 24.67246 3.133296
v -22.83163 25.36386 4.262274
v -25.11664 21.62777 2.295772
v -25.00503 20.5766 1.71839
v -24.9319 22.82285 2.329324
v -26.48652 21.84277 2.85891
v -24.71242 24.92733 2.740362
v -24.19775 24.1603 2.24114
v -25.42928 25.12535 3.048468
v -24.19619 24.69368 2.498302
v -21.85246 23.18463 1.317172
v -21.6488 23.73804 2.419181
v -22.80408 24.27736 2.498682
v -22.13385 23.64453 1.894224
v -22.77069 23.63997 1.641422
v -24.14981 21.59603 1.962198
v -21.92169 23.02371 1.165535
v -23.5512 22.19013 1.812051
v -23.00571 21.85151 1.699904
v -22.1097 21.88058 1.061795
v -20.63478 22.25231 1.060345
v -21.8182 22.40149 0.9149999
v -21.28651 22.07275 0.8262222
v -21.28898 21.87086 0.8632872
v -36.20338 49.3454 14.13721
v -35.72055 48.89703 14.53502
v -34.87991 49.14287 14.94553
v 32.52308 45.56126 15.47553
v 33.20913 44.45865 15.35402
v 33.72135 44.38295 15.10272
v -36.78145 -73.54014 -35.9389
v 37.89341 -69.74966 -43.59292
v 37.01423 -70.53516 -42.96806
v 14.85567 -45.29792 4.353032
v -30.709 52.70403 16.40223
v 11.6816 -18.42591 22.30267
v 11.57421 -18.89267 21.53963
v 11.05542 -19.30138 20.90931
v 19.11382 60.17177 18.62737
v 29.32192 -76.54377 -34.68467
v -48.3232 26.40318 -2.203759
v 5.810093 -57.63248 7.00056
v -28.57261 82.99555 11.86573
v -28.30427 82.44512 12.24265
v -25.48606 81.9024 13.56292
v -25.15085 83.18636 13.06926
v -25.82429 83.16353 12.85849
v -26.34327 83.4168 12.50347
v -26.54764 82.53385 12.88523
v -27.13248 82.77344 12.53248
v -25.70343 82.52141 13.191
v -26.62205 81.7952 13.21245
v -19.41977 22.31322 2.413984
v -19.41884 22.67242 2.701534
v 11.39889 -84.99696 -13.16256
v 41.76706 44.11017 10.36396
v 41.68172 43.00583 10.68374
v 41.85612 40.99273 10.87417
v 25.74358 40.56589 17.90636
v -45.45361 45.6213 9.502689
v -44.01708 46.96752 9.966879
v -43.96035 47.58644 9.697176
v 53.82046 40.53387 -2.414176
v -50.59376 46.79276 3.772325
v 8.021601 66.28584 19.87541
v 8.832262 65.99329 19.80022
v 32.54512 68.00983 11.91847
v -58.5027 65.8401 -11.0601
v -58.0751 65.17178 -10.18951
v -57.0589 67.2937 -8.928967
v -57.88308 66.94063 -10.19738
v -57.38474 66.08793 -9.098888
v -42.06775 81.71926 3.71523
v 58.63345 -41.35733 -46.40329
v 9.273638 -21.09224 17.14567
v 8.68637 -21.40953 17.04834
v 7.539323 -20.21382 18.26547
v 9.540489 -19.95985 18.63572
v 9.367002 -20.98294 17.27805
v 8.576436 -20.8334 17.31564
v 10.33605 -20.14658 18.68414
v 6.743023 -83.95428 -5.708154
v -56.54976 41.39649 -2.111124
v 24.308 75.14639 14.74249
v 24.54221 74.5277 14.83999
v 19.69131 45.47633 20.27867
v 19.49033 46.26427 20.33034
v 19.05562 45.91975 20.47022
v 18.49015 46.084 20.61975
v 17.68398 45.21571 20.76759
v 17.26289 44.41301 20.84107
v 20.21923 44.23981 20.08546
v 20.6222 44.81271 20.01947
v 19.38992 44.92754 20.37393
v 18.73764 45.11551 20.57045
v 18.82148 44.48436 20.51222
v 28.74989 14.04249 4.296409
v -13.88801 81.5471 16.36939
v -0.9702945 -83.58739 -3.396417
v 4.494699 -45.61264 11.29192
v 3.736457 -46.71621 11.87709
v -11.59405 -85.92563 -12.11439
v -10.27944 -86.0939 -11.68495
v -10.90631 -85.6981 -10.48879
v -11.81836 -85.23061 -9.365109
v -36.96717 16.53375 2.649015
v -37.3058 15.95754 2.671124
v -55.50035 44.59253 -1.920886
v 37.95012 78.46085 5.933438
v 38.23098 77.26521 6.088551
v 37.86039 77.98481 6.136196
v 38.76666 77.00898 5.768926
v 39.10926 77.72127 5.267312
v 40.07376 77.19951 4.532919
v 39.70574 77.80952 4.652972
v 39.41855 77.30935 5.101242
v 39.41114 75.98956 5.521551
v 39.80982 76.36151 5.110302
v 39.93971 75.75858 5.170785
v 25.97625 39.34657 17.45236
v 28.08562 38.48811 16.3573
v 25.01582 40.93417 18.28627
v 24.28953 42.22011 18.79518
v 26.87971 38.52871 16.75526
v 26.92965 39.27207 17.10975
v 25.52168 38.35209 17.06262
v 25.08884 40.37703 18.08461
v 25.05991 39.17787 17.6462
v 24.07295 40.64021 18.47923
v -46.73457 22.78577 -3.063068
v -46.30029 22.40581 -3.416381
v -47.34259 22.50819 -3.816603
v 30.54236 77.2159 11.28379
v 30.26671 76.58054 11.68907
v 29.24467 75.88469 12.43467
v 32.93438 74.63217 10.71038
v 33.77965 75.43108 9.958094
v 33.12506 77.09187 9.799873
v 32.65125 76.40232 10.33798
v 32.01448 75.30497 11.06206
v 32.90805 75.23236 10.56862
v 32.01351 76.27903 10.74274
v 31.60106 77.13608 10.73531
v 30.98588 76.79276 11.20364
v 31.18657 76.12026 11.31589
v 30.36529 75.8597 11.86317
v 29.9474 75.30478 12.24732
v 31.2777 73.39636 12.00155
v 32.01011 74.25755 11.38873
v 31.10666 74.81787 11.73516
v -62.77051 59.00391 -17.47374
v -15.1822 -20.69988 16.58429
v -13.61701 -21.80738 15.91204
v 45.09033 -62.6518 -50.76165
v -20.241 22.17456 1.341434
v -20.92284 21.81923 1.005616
v -20.38778 21.80278 1.447729
v -21.74106 20.82686 1.418113
v -21.53968 19.74743 2.756853
v 42.64355 40.8484 10.34538
v -26.62965 -45.27955 1.580914
v -26.53224 -44.0717 2.51621
v 25.11325 74.00473 14.76659
v 23.88413 72.08926 15.46055
v 24.90691 72.56788 15.02969
v 24.16437 73.38537 15.13894
v 23.97876 70.90587 15.58497
v 23.34688 75.35413 15.08244
v 23.47091 74.44698 15.20603
v 19.9336 74.80692 16.19689
v 19.73342 74.54546 16.29566
v 21.7759 74.83002 15.64685
v 21.02267 74.48039 15.94324
v 20.25474 73.97803 16.2527
v 20.86979 73.57419 16.1543
v 23.16531 73.56244 15.44004
v 22.09401 74.11355 15.69184
v 22.23429 70.13497 16.27026
v 21.96378 71.44627 16.15376
v 23.08067 71.27346 15.83511
v 21.78626 72.80476 16.02829
v 22.77978 72.19652 15.81354
v -1.225496 65.5713 20.60453
v 39.26763 73.95396 6.236517
v 38.77068 74.3633 6.577174
v 18.97235 51.08698 20.12861
v 20.20243 50.23141 19.87145
v 33.80223 -73.11558 -36.08544
v -12.62293 -21.71836 16.84675
v -43.80403 20.37894 -1.599266
v 28.12448 70.09687 14.01266
v 28.23368 68.98026 14.06926
v 26.57291 74.91719 13.91611
v 26.23658 73.35125 14.43157
v 26.49504 73.00158 14.36636
v 25.79811 72.14604 14.76284
v 27.27164 70.64983 14.33702
v 27.94632 74.01682 13.63042
v 27.24314 73.95782 13.93071
v 27.61758 73.04425 13.90662
v 30.62651 72.05399 12.62388
v 29.98195 73.36789 12.80641
v 27.02787 72.19077 14.25143
v 30.06921 72.42344 12.88231
v 28.51762 72.82317 13.54386
v 28.2292 71.66093 13.82129
v 29.24141 71.60541 13.35256
v 30.32882 69.05992 13.08006
v 30.94472 69.77878 12.67569
v 29.33872 69.48125 13.52188
v 31.9234 66.98821 12.34402
v 30.43353 68.02837 13.10524
v 34.77172 71.83714 10.18133
v 34.45544 72.5057 10.25717
v 8.916958 -43.99939 10.40279
v 9.13967 -44.2093 9.932806
v 10.46721 -44.27855 8.971723
v 54.53638 39.58456 -3.61179
v 31.02473 66.19179 12.8807
v 0.3542329 67.81651 20.26402
v 2.508983 68.18593 20.1304
v 1.800329 -82.48151 -2.023549
v 0.3829969 -83.02327 -2.62621
v -11.30706 -24.88329 15.65197
v -56.19819 41.99985 -1.732546
v -56.22361 41.40614 -1.532686
v -54.34258 42.05865 1.379881
v -54.82357 42.7345 0.3667396
v -55.32067 43.18556 -0.6223562
v -55.49096 42.71358 -0.7233983
v -54.47662 41.12086 1.344496
v -54.65947 41.56778 0.9563759
v -55.01922 42.37391 0.1480325
v -55.80951 42.33958 -1.17906
v -55.36106 41.92659 -0.2778607
v -55.48359 41.49951 -0.3043113
v 42.23114 -65.78085 -43.74493
v 27.63114 34.34986 13.18142
v 64.59795 -14.26799 -45.68486
v -38.66703 81.27245 6.882203
v 1.419016 79.11185 17.99009
v 16.19419 46.7648 21.10579
v -45.55869 -65.1931 -46.35093
v -43.36802 -67.5439 -43.14081
v -43.78607 -66.95741 -45.82946
v -44.35958 -66.55826 -43.70472
v -18.79569 45.9894 20.8689
v -18.37201 46.52864 20.94934
v -17.81227 45.61909 21.06265
v -7.059165 -51.03606 12.76529
v 27.12657 15.0784 4.366817
v 27.56693 15.8394 4.295332
v 27.41612 17.74833 3.665156
v 27.10674 16.14 4.242158
v 26.19026 17.44313 3.883311
v 25.93957 16.00561 4.267428
v 26.63179 14.46194 4.371129
v 26.17799 15.51698 4.333292
v 24.98597 15.47456 4.339107
v 24.08285 13.81923 4.100526
v -39.51492 -71.14409 -39.62316
v -48.8516 43.35074 7.389513
v 48.01866 -59.39054 -52.21803
v -24.64534 78.09261 15.16461
v -24.73194 78.96005 14.92752
v -25.09313 79.1739 14.77332
v -25.77769 79.38261 14.50663
v -49.02562 -61.12421 -51.33164
v -36.2873 -73.45837 -30.35431
v 11.97074 54.3204 21.28664
v 46.64299 -61.03934 -50.67174
v 47.44896 -60.14778 -50.72345
v 48.38816 -59.10253 -49.66988
v -39.87591 -70.8146 -37.30373
v -0.2413061 76.87631 18.60401
v 8.145203 -85.4482 -10.91117
v 19.26203 58.15659 18.97735
v 12.41604 -84.6744 -13.46047
v 4.284728 -84.97399 -7.153241
v 2.073761 -20.43274 28.83888
v 44.08926 36.80947 8.612191
v -6.765847 -41.58147 16.35373
v -6.560186 -40.4521 16.95697
v 2.945394 73.33306 19.23991
v 2.450523 78.11949 18.2747
v 4.215701 79.46587 17.64229
v 5.215256 76.22342 18.43397
v 6.568336 76.84213 18.14549
v 2.728657 75.88039 18.7042
v 48.14524 -59.45009 -46.12392
v 30.61959 35.82335 13.69338
v 30.50245 34.56411 12.6225
v -29.20158 -56.8521 -3.23634
v -24.2056 46.44331 19.77252
v -24.30594 45.98282 19.76948
v -24.81485 46.05054 19.63024
v 13.5418 -20.03014 16.06845
v 43.3594 74.94582 2.356034
v 43.66164 75.17437 1.998992
v 43.33743 75.42623 2.234261
v 43.36821 75.9333 1.990464
v -52.24318 45.69883 2.296059
v 45.10264 73.87979 0.79756
v -13.40989 -22.39284 15.20044
v 51.04672 42.97459 1.101892
v 5.37716 -44.02033 12.14124
v -0.2161532 -26.39032 19.44878
v 18.04192 33.99573 15.8583
v -38.62703 76.94279 8.551613
v -38.85228 78.23905 7.890043
v -39.71483 76.99874 7.588964
v 34.26714 12.31844 2.839295
v 33.88727 13.14003 3.175616
v 37.82794 14.99411 1.845827
v 24.87982 -78.56268 -22.80852
v -42.98738 75.15591 5.504566
v -28.94444 15.10647 3.774326
v -12.35027 -21.47242 17.17888
v 32.55906 36.46302 13.54289
v -3.496155 -14.67501 36.07964
v -39.90059 25.74924 2.4028
v -39.76043 25.46639 2.124339
v -44.5549 23.11292 -2.430848
v -45.05981 23.32142 -2.500261
v -44.67266 22.88601 -2.657957
v -40.43115 25.1057 1.789113
v -40.43301 25.4148 1.954538
v -42.24214 25.29652 1.311953
v -41.5967 25.40897 1.658899
v -42.14919 24.64928 0.9229678
v -41.93279 20.87822 -0.1923654
v -41.41972 21.28408 0.1724193
v -41.62324 20.70694 -0.01286128
v -37.72869 25.57548 2.350935
v -39.01027 25.34459 2.177425
v -38.48885 24.3301 1.962685
v -39.36897 24.6551 1.906703
v -39.99696 24.99557 1.883241
v -42.89184 23.95076 0.006064477
v -42.80712 23.56881 -0.3416849
v -43.16081 23.64031 -0.5377988
v -43.19994 23.37669 -0.8598332
v -43.84694 23.41056 -1.710952
v -44.06247 23.26836 -2.076681
v -38.84811 23.74718 1.813239
v -39.64709 24.07468 1.713557
v -40.72937 23.77437 1.2093
v -40.32971 24.42137 1.589535
v -41.09151 24.5263 1.237342
v -41.47614 24.57913 1.064625
v -42.28223 24.30342 0.5625026
v -41.83762 24.10001 0.6142785
v -42.28871 23.85032 0.1513685
v -41.67998 21.84657 0.07844157
v -41.22536 22.1142 0.47674
v -41.82177 23.72207 0.4360177
v -42.28653 21.74944 -0.4947521
v -42.07527 22.32863 -0.2021614
v -42.85909 22.19461 -1.057882
v -43.11055 23.15056 -0.915803
v -44.00596 23.08447 -2.100104
v -43.68777 23.28853 -1.64089
v -44.22405 22.80994 -2.337523
v -44.00413 21.08623 -1.873664
v -43.05895 21.13577 -1.266587
v -42.74718 21.38919 -0.9909219
v -43.56503 22.09529 -1.790525
v -43.26992 22.19611 -1.48293
v -43.30614 22.46291 -1.48368
v -44.05379 22.62713 -2.246643
v -44.33879 22.18535 -2.455952
v -44.89179 22.69476 -2.851092
v -45.37638 22.72858 -3.031877
v -45.12492 22.37625 -2.964321
v -45.66339 22.41505 -3.218746
v 30.8886 55.64293 14.28335
v -43.41357 44.63773 11.52552
v -43.75196 45.49121 10.92754
v -43.47633 45.04195 11.34426
v -44.38596 45.52322 10.39269
v -44.62819 45.91871 10.00557
v -44.58237 44.9977 10.42243
v -45.3374 44.9373 9.883307
v -46.13525 43.91057 9.608533
v -43.89316 44.66534 11.0805
v -43.18991 43.84688 11.81746
v -44.79217 43.70715 10.5644
v -45.15838 43.44225 10.35221
v 43.15635 73.91183 2.745111
v -31.0295 50.28757 16.63464
v -29.80823 50.80975 17.10388
v -29.52828 51.84793 17.10028
v -30.26857 51.76476 16.76163
v -50.21491 -44.88418 -17.38757
v 15.9143 -45.47139 3.387035
v 15.75767 -45.57871 3.556942
v 20.26208 42.19258 19.87426
v 20.9176 42.73895 19.76183
v 20.50517 43.70382 19.97788
v 19.8519 43.85227 20.14712
v 19.61808 44.21666 20.2332
v 19.16829 43.02016 20.29241
v 18.93797 43.4696 20.4326
v -0.2642373 -43.86097 14.45844
v -36.54172 -73.78282 -38.71304
v -14.30933 -18.52189 22.05615
v -38.63659 80.94877 7.047662
v -29.91659 82.64069 11.38609
v -30.24157 81.28029 11.90696
v 2.841916 -47.12148 12.10376
v 1.917004 -46.67146 12.3029
v -34.02391 39.62636 15.21031
v 38.21867 -69.50177 -42.05054
v 36.09402 -71.3825 -41.02981
v 0.4596487 -48.11473 12.74207
v -0.4965631 -49.0481 12.91787
v 1.658592 -48.78542 12.80863
v 1.726094 -51.80681 12.76402
v 2.469612 -52.47252 12.40537
v 3.320027 -51.89188 12.40455
v 3.249905 -52.42971 12.1577
v -2.652662 -23.08532 23.41823
v -42.67631 29.36982 4.595074
v -1.652816 -82.83003 -2.382523
v 13.29795 -83.30917 -9.5694
v -32.33106 34.55149 11.99819
v -11.53086 -50.03445 11.68489
v -56.95409 42.80457 -3.719999
v 26.77476 -31.76938 5.591731
v -18.37656 28.26923 8.795708
v 27.61364 13.33127 4.191659
v 4.368031 -79.60916 0.3223495
v 15.30642 28.826 10.36074
v 54.97216 39.26883 -4.442276
v -34.5414 13.41401 2.846263
v -53.97806 41.35651 2.024967
v -53.69895 42.24422 2.262558
v -55.79617 68.81862 -7.470624
v -5.979294 -20.38977 26.16856
v -5.957122 -20.57873 27.11257
v -5.487192 -20.93561 26.03314
v 65.69083 -6.591721 -44.27055
v -5.207036 -21.30418 25.04725
v -42.47244 76.03677 5.663929
v -11.09173 -20.34647 18.04303
v 15.73495 45.03674 21.12753
v 15.21719 46.81262 21.29564
v 14.13664 46.64793 21.50516
v 55.1472 -49.54133 -49.59768
v 31.46628 48.51589 15.3718
v 30.27168 48.0495 16.07528
v 6.052257 -84.6413 -6.914304
v 5.893126 -83.9115 -5.265296
v 24.86795 -79.36724 -28.59688
v -3.227571 -81.85903 -1.282724
v -1.166946 -80.39169 0.1636818
v -2.031456 -81.79023 -1.180308
v -2.086396 -79.91415 0.5511581
v 1.620475 -79.84646 0.5486767
v 7.630586 -85.05827 -9.130412
v 43.44945 26.98396 2.058346
v 1.858765 -85.4008 -7.784404
v 0.4323521 -84.09467 -4.546278
v 4.992063 -84.37441 -5.931528
v 1.150436 -84.29832 -4.952297
v 2.688736 -84.83549 -6.425088
v 3.601786 -84.21098 -5.188062
v 24.67906 52.44649 17.94083
v 25.32397 53.96367 17.40491
v 6.587546 -45.31212 10.41062
v -46.42984 48.05104 7.374473
v 58.97451 -41.36552 -50.00194
v 13.15747 -83.92252 -11.23577
v -5.085047 -21.54668 24.56454
v -7.282012 -21.47879 20.40561
v -3.43757 -23.35868 22.60896
v -4.897268 -21.8374 24.10922
v -8.685729 -19.79154 18.68619
v -8.414597 -19.44774 18.9145
v -8.31771 -19.69176 19.17684
v -8.394249 -20.80459 19.27506
v -7.876906 -20.86337 20.04428
v -7.752762 -19.18724 21.45863
v -8.062031 -18.97088 20.76625
v -7.963711 -19.28377 20.16464
v -8.184767 -19.23323 19.75466
v -8.078714 -20.37586 19.96768
v -5.218482 -22.08519 22.74364
v -4.133482 -22.47302 23.94498
v -6.09584 -20.32963 24.01843
v -6.12123 -19.93634 23.32215
v -7.868903 -19.37356 20.95665
v -7.666304 -20.67277 20.66491
v -6.530183 -19.04517 22.76399
v -7.392304 -19.90284 21.41838
v -6.861821 -19.71168 22.49313
v -5.870003 -20.91208 24.13789
v -5.896286 -20.78213 23.42697
v -6.201667 -20.02817 23.07601
v -6.292804 -20.97413 22.35201
v -5.267296 -21.75788 23.2962
v -5.655649 -21.55583 22.89659
v -5.518575 -21.79528 23.02962
v -5.896432 -21.18209 23.03084
v -5.926866 -21.40214 22.69179
v -6.776536 -21.11569 21.39793
v -6.038218 -21.57048 22.2265
v -6.611305 -21.31925 21.54128
v 9.637933 -22.66107 15.0137
v 44.06495 -63.75567 -49.7792
v 44.58065 -63.31896 -48.25962
v 43.02269 -64.779 -49.44522
v 5.633449 -25.59188 17.10832
v -5.352511 -69.26965 4.737083
v -26.21605 41.54849 18.67064
v -62.4616 59.39485 -16.89605
v -62.41816 58.42361 -16.72872
v -40.12796 -70.47476 -34.82637
v 45.0634 24.97164 -1.006324
v 41.45061 -66.34727 -38.74239
v -42.643 41.08037 12.02779
v -41.92145 40.23226 12.14927
v -54.62133 43.54684 0.3097957
v 31.85155 34.26292 12.02664
v 29.69065 33.47304 11.8831
v 30.8386 32.11684 10.73617
v 31.60616 31.82542 10.47354
v -24.77655 15.11653 3.643003
v -26.48584 14.94659 3.695397
v 39.66042 28.21682 5.238125
v 39.74386 27.7103 4.874718
v 39.44033 27.45012 4.712374
v 39.74488 26.85862 4.439878
v 40.04883 27.47453 4.394089
v 40.21391 26.57055 3.855191
v 41.24899 27.07621 3.430257
v 13.84995 -82.31327 -8.052258
v 16.84192 32.61157 14.60352
v 17.13638 -45.98519 2.656591
v 16.66756 -45.82918 2.903683
v 16.5155 -45.57397 2.904577
v 15.8582 17.00368 4.066121
v -53.31914 43.0253 2.570472
v -13.36917 -21.55622 16.59174
v -13.33011 -20.91364 17.54846
v 25.15925 55.3555 17.24226
v 18.99453 -78.55794 -8.857596
v -47.49778 39.67874 8.483984
v -55.59663 69.44075 -7.353545
v 18.91179 -45.75899 1.507653
v 39.8725 37.38058 11.19257
v 39.59398 38.88404 11.91298
v 38.49146 38.48504 12.26994
v 17.82193 74.38425 16.7639
v 20.31995 72.46927 16.47714
v 19.41931 72.32881 16.73199
v 20.03839 71.0994 16.72914
v 18.16745 72.89349 16.94274
v 18.74222 70.72114 17.13253
v -43.96283 41.25075 11.21588
v -34.88964 -75.18485 -35.82837
v -38.10295 -72.41975 -38.10128
v -37.22043 -73.18449 -39.80123
v -0.7007847 -44.49238 13.51716
v -1.671902 -44.26524 14.05241
v 28.78945 -39.72853 3.10652
v -28.89614 52.97227 17.21407
v 19.79158 -42.31546 6.060915
v 58.36869 -43.0582 -53.39423
v 57.33786 -45.28245 -54.53693
v 57.87061 -44.21739 -53.91864
v -34.96746 -74.80846 -32.14777
v -34.28386 -75.57914 -34.24374
v 41.14405 -66.23229 -35.16572
v 21.87678 50.22614 19.32054
v 22.61829 50.25548 19.07744
v 22.07854 49.53663 19.33009
v -51.89909 -58.2146 -47.33784
v -40.42327 48.95663 11.65226
v -40.92679 48.80748 11.36779
v 7.335486 -23.79885 16.16544
v -17.87052 -83.84934 -11.52576
v -52.90232 -56.65096 -51.3807
v 47.63866 -60.0536 -45.08945
v -45.49106 -65.45206 -43.22281
v 24.46197 38.80784 17.67174
v 22.90732 40.35723 18.64894
v 21.20062 39.99105 19.07694
v -9.224445 -85.7301 -9.615473
v -10.17202 -85.08173 -7.923024
v -11.00643 -85.17623 -8.665222
v -14.35968 -20.6927 17.64882
v -13.82396 -20.36208 18.04275
v -14.91721 -20.11298 18.55067
v -14.43575 -19.82355 19.02274
v 51.07854 -55.46062 -44.0528
v -42.08323 75.10903 6.309197
v 4.137096 65.84636 20.37194
v 6.760304 66.68629 19.97481
v 5.59872 65.04032 20.3437
v 39.17157 72.90936 6.540679
v -19.58067 46.88211 20.78051
v -19.05182 47.42812 20.88035
v 9.254866 -45.14326 8.892761
v 1.429265 9.039557 24.68927
v -34.67782 50.14629 14.8355
v -34.6066 48.25173 15.37744
v -33.79776 48.95151 15.54782
v 46.65541 -61.14689 -46.29944
v 45.10294 -62.81792 -46.15667
v 46.23172 -61.56023 -48.79744
v 45.76472 -62.09083 -47.84721
v 11.45212 -84.67938 -11.51186
v 11.80855 -83.96513 -9.596475
v 31.8954 -74.75385 -37.72238
v -34.24107 14.71457 3.399606
v -34.75203 14.00069 3.193645
v 35.53664 -71.85641 -43.4189
v 34.5509 -72.66978 -42.03415
v 34.77311 -72.48223 -41.30531
v -52.86753 43.97463 2.648439
v 35.01826 44.23874 14.5635
v 36.67381 44.63073 13.52423
v 36.97104 46.54092 12.72168
v 36.49927 46.57347 12.99577
v 35.64261 46.79102 13.48666
v 34.28997 44.89256 14.74311
v 35.18587 45.74253 14.01505
v 34.49618 46.92846 14.11203
v -42.89178 80.0675 3.72946
v -49.70345 -60.39345 -50.98184
v -49.33824 42.78379 7.055342
v -48.38583 -62.22169 -47.14653
v -46.82607 -63.92828 -46.47413
v 15.6808 -83.5896 -15.39911
v 22.20978 50.78241 19.1545
v 23.28152 51.55277 18.6583
v 15.47859 29.59061 11.22328
v 26.37075 54.00041 16.9059
v 3.087839 -58.40311 6.506756
v -37.42174 83.33156 6.634978
v -37.03627 83.39465 6.897207
v -38.03224 77.82464 8.585664
v 32.74373 -74.1207 -39.82102
v 33.71929 -73.36241 -39.33184
v 35.08405 -72.14925 -37.98447
v 33.42022 -73.56192 -38.21634
v 34.53609 -72.56383 -36.97304
v 32.83629 46.72307 15.08317
v 33.49918 45.16541 15.04331
v 33.3858 45.93412 14.94165
v 34.07829 46.54753 14.43391
v 31.82856 47.01319 15.5603
v -20.53146 50.30254 20.40426
v -21.51261 50.00009 20.16703
v -22.65623 48.77279 19.93475
v -21.3017 49.19655 20.2691
v -20.3933 49.5359 20.49003
v -19.53738 47.99594 20.79362
v 63.99038 -8.74314 -36.69053
v 26.17615 67.53186 15.11767
v 1.039828 -21.27625 27.02519
v 1.647378 -20.81654 27.11905
v 2.699458 -19.96284 26.77274
v 3.008872 -19.89262 27.45816
v 58.53299 -42.56648 -50.54374
v -17.11591 -84.83784 -15.5968
v -17.78188 -84.68771 -16.6748
v 9.278569 55.06805 21.50043
v 6.419222 54.28382 21.86143
v 8.868973 54.26629 21.65748
v 8.763383 53.36129 21.79535
v 11.54034 53.07283 21.49443
v -29.46973 15.50262 3.788424
v 30.94815 -75.46605 -37.86497
v 30.40892 -75.73875 -34.64312
v 31.74823 -74.55724 -32.97763
v 30.96341 -75.38916 -36.54626
v 33.17808 -73.4746 -34.01687
v 59.09068 -41.28556 -54.22588
v 59.79981 -39.43875 -53.71328
v 26.32513 55.38697 16.69881
v 43.15885 -63.04669 -32.37662
v 58.70761 54.56733 -13.9405
v 52.15395 -53.97958 -55.03614
v 52.51815 -53.62897 -52.54689
v -5.674678 -83.54136 -3.573897
v 55.45598 -49.03411 -51.4473
v 54.71976 -50.24526 -50.68331
v 57.11448 -45.65272 -48.89999
v 56.50491 -47.04584 -51.23457
v 55.78618 -48.44666 -50.86221
v 56.4731 -47.01826 -54.68999
v 57.19521 -45.69311 -51.6623
v 56.61091 -46.7907 -53.45851
v 56.00829 -47.96513 -52.81435
v 55.62233 -48.58043 -54.46462
v 56.03011 -47.81402 -55.22399
v 53.3579 -52.31744 -54.42758
v 53.99505 -51.17442 -55.88895
v 54.62814 -50.27865 -54.85351
v 55.15903 -49.47514 -53.70063
v 53.95383 -51.48533 -53.22898
v 54.7214 -50.25397 -52.64852
v 35.76994 38.93149 13.71567
v 3.208038 51.85814 22.28551
v 0.1034948 49.51358 22.52764
v -58.25104 64.65442 -10.40182
v -59.32675 63.57561 -11.80241
v 28.57384 -38.75126 3.549206
v 27.82138 -36.22301 4.584538
v 26.69284 -36.9469 5.149507
v 27.58988 -37.64889 4.459473
v 26.04147 -38.92934 5.011908
v 27.2692 -38.76236 4.386308
v -31.36021 82.42906 10.80688
v 53.73662 -51.72512 -46.6449
v -7.322064 -21.75573 20.11288
v -7.841708 -21.91732 19.51545
v -7.942305 -21.61341 19.52577
v -8.367081 -21.28738 19.31753
v -50.89822 -59.0364 -51.22002
v -51.69564 -58.34796 -49.13362
v -50.52819 -59.59959 -49.97825
v 10.66731 -20.7727 17.36663
v 11.23105 -21.14407 17.26522
v -17.15102 -84.31155 -12.13592
v -49.86023 46.45005 4.938866
v 41.95235 20.73082 -2.265482
v 42.10725 21.46648 -2.282665
v 41.29103 21.52734 -1.647312
v 41.43205 21.03152 -1.914696
v 40.97236 21.27235 -1.512463
v 40.77331 21.03978 -1.341726
v -1.275232 -70.31295 4.799006
v 25.44874 -47.51007 0.0762205
v 45.78799 24.75465 -1.939605
v 45.0297 24.19065 -1.803231
v -36.68157 81.98416 7.796296
v -37.23268 81.43815 7.702709
v -37.75355 81.20336 7.519949
v -38.16716 80.69394 7.478292
v -39.26013 80.03172 6.94908
v -37.52064 78.55907 8.694425
v -38.27926 79.34528 7.896576
v -36.69318 80.39381 8.531633
v 31.24564 -66.4979 -14.96912
v -18.37001 44.91388 20.93372
v -27.67151 15.51383 3.809332
v 31.16332 32.92204 11.2109
v 33.09986 31.99757 10.33249
v 33.74585 32.72971 10.64364
v 32.78439 34.95074 12.33408
v 34.74409 37.1198 13.19205
v 37.12815 38.13635 12.71591
v 38.41312 36.68102 11.53778
v 35.98639 37.12827 12.77497
v 34.30183 35.34173 12.24709
v 33.03801 33.99018 11.54048
v 34.01467 33.63 11.06933
v 36.15703 35.33982 11.67992
v 37.84266 35.50197 11.1979
v 35.31889 34.37603 11.22976
v 36.51904 33.5239 10.28833
v 14.61412 -18.94861 13.8768
v 50.2317 41.97251 2.778648
v -19.15336 -44.48311 4.917034
v -19.43035 -44.48243 4.548713
v -49.37045 24.24962 -4.670728
v 6.151748 -66.37608 3.834518
v 42.94906 38.87604 9.957112
v 36.64252 14.24963 2.393579
v 36.38605 14.11198 2.478534
v 59.83301 -38.33412 -47.86211
v -45.27204 46.99192 8.985572
v -44.65787 48.35272 8.766191
v -28.1404 -48.57053 0.006826345
v -6.818561 -83.0481 -3.009821
v 24.56774 -55.28455 -2.229875
v -39.25356 78.92927 7.378052
v -39.63401 79.56446 6.857852
v -19.18461 68.48384 18.12078
v -59.65311 62.9435 -12.28731
v -59.73019 62.46887 -12.4381
v -59.67984 61.81675 -12.24434
v -60.26212 62.57127 -13.3665
v -60.90926 61.89062 -14.34272
v -60.54532 62.05368 -13.77888
v -60.01416 60.89659 -12.62009
v -60.67738 61.21578 -13.83599
v -60.84541 60.52281 -14.00258
v -41.7309 -69.18525 -39.73757
v 17.50128 69.92513 17.54123
v 36.67092 -70.88378 -40.01139
v 36.81993 -70.7449 -41.45572
v -49.18565 40.22691 7.114139
v -48.11236 40.28222 8.134686
v -48.70831 40.15849 7.529064
v -46.32964 -64.62177 -39.48292
v 53.00147 -53.05353 -50.61753
v 53.86737 -51.66563 -51.75279
v 49.75748 -55.81609 -37.78988
v 49.92373 -57.03796 -53.65363
v 50.78871 -56.07915 -51.86426
v 20.01223 -44.60125 2.040428
v 19.46919 54.64629 19.52438
v 20.24356 51.74763 19.69199
v 21.63724 51.23027 19.29404
v 20.27539 52.81439 19.53897
v 22.37891 52.2838 18.88988
v 23.7028 53.006 18.24251
v 20.94885 57.48528 18.56887
v 20.82152 56.31466 18.81605
v 21.19104 54.93134 18.92459
v 21.80585 53.04404 18.98374
v 22.86327 53.71976 18.48482
v 23.07284 54.44868 18.30462
v 24.54164 54.53594 17.66163
v 22.47259 56.08836 18.26063
v 23.77535 55.6263 17.82225
v 24.00118 57.03554 17.46965
v -11.55995 -83.60486 -5.187682
v 42.54028 42.97141 10.09598
v 41.7958 42.31077 10.76226
v 43.65591 43.0255 9.267008
v 42.18713 41.63914 10.64673
v 42.61182 40.15448 10.35127
v 43.80472 40.8045 9.519748
v 44.14719 41.45353 9.203002
v 45.12432 40.74831 8.430484
v 45.1609 39.85363 8.387497
v 45.95943 40.39193 7.756968
v -43.74457 79.53977 3.211511
v -23.56741 49.48542 19.63383
v -11.74265 -12.87349 30.84617
v -10.62381 -12.52744 32.23533
v -32.41784 81.71874 10.5582
v 39.96864 29.76379 6.667101
v -18.92722 22.55188 3.188571
v -18.94926 22.21702 2.848227
v -19.18286 21.93093 2.308773
v -20.60827 20.67211 1.832695
v -19.654 21.83016 1.954281
v 14.97376 -83.71134 -14.04525
v -57.62269 42.24553 -4.842932
v -18.81081 -44.43549 5.24116
v 54.60009 -46.98744 -37.58698
v -9.649995 -84.16926 -5.536411
v -8.221208 -83.71338 -4.238463
v -50.86064 -59.57394 -45.26923
v -24.77918 42.21744 19.16154
v -24.51044 41.72301 19.11581
v 62.17498 -27.67051 -44.64347
v -49.25061 43.63524 6.968944
v -48.91452 43.81066 7.255708
v -48.42239 44.26368 7.570427
v -48.72602 44.93147 6.958658
v -49.24109 44.38462 6.737427
v -48.85409 45.59814 6.449481
v -49.91898 45.24195 5.593596
v -50.47236 46.03543 4.439909
v -51.21861 45.68967 3.719698
v -51.9506 44.94156 3.255886
v -50.96617 45.07257 4.440934
v -52.2948 43.70428 3.614776
v -50.01614 43.94072 6.055584
v -51.80822 43.40473 4.335645
v -25.22272 45.78122 19.51434
v -25.682 45.50795 19.3745
v -25.58412 44.25495 19.25565
v 56.26456 38.44203 -7.286524
v 56.21484 39.92673 -7.655593
v 55.94437 40.10897 -7.058649
v 55.90304 39.28259 -6.65272
v 55.5963 39.39906 -5.9707
v 22.19598 2.92892 5.522655
v 55.45086 40.22123 -5.963173
v -27.85378 -47.19215 0.4193072
v 1.277312 50.75203 22.43847
v -41.37633 41.17425 12.76554
v 47.53124 44.36503 4.92241
v 46.86601 45.46964 5.213916
v 25.66032 -49.14315 -0.6375709
v 26.00929 52.55117 17.33777
v 26.84376 51.71395 17.08383
v 27.69292 51.61248 16.68687
v 49.22731 -56.85183 -38.40071
v -16.83385 -44.58858 7.345699
v 43.9398 43.6778 8.723828
v -50.84324 -59.46663 -47.46521
v -49.76175 -60.55838 -48.7775
v 25.66229 14.82028 4.399289
v 25.84097 13.30188 4.166234
v 23.98289 15.20091 4.208894
v 21.29697 15.79859 4.028457
v 22.48043 13.23721 4.049624
v 22.62446 12.21793 3.990027
v 22.02237 14.64366 4.030529
v 13.91537 -84.10653 -13.55073
v 4.799092 -83.34468 -3.8719
v 29.00826 51.17742 16.11502
v 29.98256 50.85022 15.68475
v 30.81028 49.77948 15.44044
v 14.60546 26.01126 7.777616
v 15.90971 26.28805 7.501881
v 14.97904 26.20784 7.769875
v 15.92284 26.68542 7.843051
v 45.04668 27.18528 1.237789
v -32.16758 80.6629 11.18392
v 14.15439 25.64614 7.610888
v 13.46829 25.71423 7.923692
v 57.04003 -43.87359 -42.27694
v -4.884407 -52.94851 12.17253
v -5.345919 -52.92112 11.99921
v -37.56342 -72.87949 -36.91488
v 28.24531 -75.07721 -21.09407
v 28.50662 -77.13496 -34.14092
v 27.75332 -77.57977 -32.02905
v 26.83991 -78.21472 -31.68652
v 29.05656 -76.67474 -32.95619
v 29.92699 -75.90656 -31.95269
v 19.47829 56.74426 19.17245
v 9.959744 -25.85327 13.34542
v 29.3009 56.47681 15.00138
v 29.30918 54.93056 15.30192
v 18.58556 -82.05269 -16.37215
v 19.59377 -81.02117 -14.90316
v 17.82409 -82.64668 -17.14159
v 19.41684 -81.80058 -18.0062
v -14.80104 -44.10033 8.896142
v -13.8446 -44.3976 9.498467
v 53.40709 -21.39992 -14.00229
v 8.998743 -82.40572 -4.25891
v 7.445765 -82.85648 -3.989026
v 8.075968 -83.48303 -5.486271
v 13.01412 -82.68561 -7.795247
v 26.33349 -75.79998 -18.01507
v 57.86337 -44.04538 -49.73207
v 56.83429 -45.97289 -47.26834
v 41.99547 -65.91521 -40.70884
v 38.85334 -68.92146 -42.38502
v 39.96651 -67.91776 -42.41245
v 41.31141 -66.62803 -42.82626
v 40.88128 -67.03496 -41.56646
v 40.20432 -67.63244 -39.98568
v -39.80233 33.34133 9.338809
v 49.399 -57.74494 -52.67516
v 49.04126 -58.38832 -46.92677
v 47.18982 -60.52925 -48.81233
v 51.06745 -55.78232 -48.27553
v 49.15282 -58.16901 -50.90939
v 50.76669 -56.12879 -50.42853
v 49.80839 -57.45705 -48.61927
v 33.01509 11.28026 2.777608
v 32.95451 12.38754 3.038079
v 52.02505 41.21863 0.5346431
v 62.39585 -29.1766 -48.92801
v 42.43742 -64.10293 -32.76472
v -3.655778 -47.43791 12.33178
v -4.327159 -47.04531 12.15906
v 24.64197 -48.68897 -0.1290029
v 23.23263 -47.97109 0.53184
v 55.95782 -46.63905 -43.04603
v 20.09186 42.81628 19.96444
v 27.47621 -41.44732 3.156721
v 26.6977 -43.0402 2.551006
v 27.77823 -39.7456 3.737867
v 22.46582 -42.18494 4.798517
v 24.67641 -40.48061 5.074148
v 23.56376 -40.70043 5.476625
v 23.25768 -41.44938 5.109683
v 26.18779 -41.00639 4.057006
v 24.35461 -41.7345 4.44085
v 23.29445 -42.5127 4.222205
v 24.67298 -42.86533 3.494263
v 22.8399 -43.78688 2.92126
v 24.09024 -43.65059 2.889231
v -26.26698 51.486 18.5277
v 3.943619 -57.19372 7.507904
v 3.234869 -27.83802 18.1561
v 0.4538262 -16.40412 35.34091
v -1.025534 -15.40511 36.00771
v -3.299048 -15.34129 35.97794
v -2.384392 -14.85829 36.17139
v -19.01283 -44.38726 5.03077
v -17.46899 -44.39726 6.681276
v -15.43137 -44.19609 8.408814
v -18.97091 -44.36564 5.231678
v -18.39058 -44.37242 5.729666
v -17.52438 -44.28777 6.586987
v -16.95557 -44.24296 7.100171
v -17.94098 -44.19327 6.225639
v -17.39251 -44.03213 6.792462
v -26.44303 13.0429 3.539583
v -55.32431 69.8535 -7.047609
v -54.96384 70.19814 -6.634859
v -54.48801 69.89716 -5.941624
v 14.38542 -19.13269 16.11996
v 14.46786 -19.18011 14.90532
v -11.16045 -21.36117 17.59515
v -11.33342 -21.67831 17.44111
v 14.59644 -20.35856 9.812606
v 14.64415 -20.00328 9.829451
v 14.41078 -19.78785 10.38991
v 13.96497 -19.99777 11.11954
v 13.84471 -20.39473 10.7526
v 14.22332 -20.55855 10.03688
v -17.79655 80.1634 16.24094
v -19.95149 78.51288 16.27075
v 35.75576 -71.60873 -39.09869
v 37.6481 -69.95097 -38.31843
v 38.407 -69.29169 -40.01258
v 39.59784 -67.98596 -37.0866
v 40.0492 -67.2373 -34.8391
v 40.06699 45.82119 10.95115
v 40.94664 45.61768 10.41836
v -40.27085 42.13734 13.46931
v -39.68435 41.77367 13.7126
v 17.9552 43.19334 20.61625
v 18.26799 43.48746 20.6064
v 17.04245 43.60992 20.84099
v 15.91756 42.16995 20.80181
v -26.47053 78.9929 14.37142
v -25.70724 80.68169 14.09249
v -26.48811 80.15029 14.01057
v 26.89997 54.40087 16.5831
v 26.85954 53.22443 16.80974
v 27.33525 52.07277 16.78885
v -51.16478 47.35525 2.667828
v -17.75535 22.22432 3.912802
v 16.68553 -62.01013 0.1502258
v 45.7971 -62.12237 -42.68146
v 45.99181 -23.35126 -4.805768
v 48.16634 -59.07314 -41.46697
v 23.02246 31.94236 11.72651
v 28.06436 52.84369 16.31913
v 61.67378 -33.14672 -51.61297
v -38.52854 81.79463 6.713955
v -38.01905 82.84302 6.478864
v -38.98683 82.71735 5.804422
v 18.5778 -81.74112 -14.72252
v -63.27156 57.2615 -18.26062
v -63.66358 57.44809 -19.10368
v 53.71096 -51.98796 -48.94023
v 54.55584 -50.48372 -48.61457
v 53.73344 -51.89427 -50.60619
v 51.75671 -54.83099 -50.46128
v 52.21913 -54.13948 -51.58955
v 52.85825 -53.23205 -47.44762
v 21.93895 68.76291 16.49611
v 9.085337 -24.57847 13.77349
v 8.98012 -25.23647 13.99841
v 18.15656 -19.38791 8.13531
v 18.12109 -20.23836 8.099846
v 19.24238 -19.78876 7.773309
v 18.91713 -20.3026 7.874571
v -47.51812 45.36116 7.859061
v -43.93015 42.39786 11.34113
v -44.56295 42.8032 10.90049
v -44.99591 41.86696 10.60023
v -45.32964 42.8755 10.31184
v -48.13412 43.91962 7.999322
v -46.93779 43.77419 9.048388
v -47.0677 44.73452 8.570383
v -47.78518 43.60234 8.401265
v -46.59901 43.35041 9.409758
v -47.32863 43.26236 8.807387
v -48.17819 43.3645 8.088954
v -48.47954 43.10319 7.790775
v -48.26569 42.08275 8.07666
v -47.39222 40.20217 8.727021
v -45.97306 42.72462 9.879648
v -47.09712 42.57155 9.001957
v -47.80539 41.19939 8.472663
v -46.79957 41.81921 9.328083
v -46.65167 40.82825 9.378951
v 0.3147709 75.49547 18.91636
v 36.88854 -70.55706 -37.5273
v 38.72464 -68.74058 -36.12101
v 35.91178 -71.32413 -35.82836
v 34.67767 -72.32742 -35.3553
v 59.55384 -39.75973 -50.10831
v -20.86284 29.78195 9.736542
v -18.87723 28.96376 9.403386
v -19.90795 28.87459 8.90781
v 48.03379 -57.7177 -35.90035
v 48.09117 -58.12629 -37.16656
v -57.95208 41.90562 -5.354349
v 23.59988 -79.97404 -25.40763
v 24.62329 -79.07052 -24.51456
v 25.52744 -78.56152 -25.74997
v -36.75028 79.24126 8.978104
v -49.85403 39.75866 6.525057
v 43.66771 45.32581 8.314962
v 7.983062 -17.98064 26.16471
v -17.78095 76.28165 17.22521
v -8.581321 -45.40784 11.46551
v -9.5165 -45.26215 11.29643
v 45.73608 39.7728 7.905964
v 46.58436 37.71299 6.935826
v 45.36506 38.82295 8.16852
v 14.87226 54.45007 20.7467
v 13.39632 55.90234 20.80523
v -2.858394 -73.4002 4.015224
v -3.628143 -72.87974 4.155835
v -40.67242 81.63007 4.982452
v -41.36932 81.75008 4.270777
v -39.13752 81.26337 6.483662
v -39.54806 81.99859 5.768505
v -39.80093 81.24167 5.922767
v -41.29092 80.8196 4.843668
v -62.91516 57.63725 -17.62896
v -1.745525 -12.41739 36.3216
v -19.61898 24.79914 4.42227
v -18.99151 24.8186 4.726959
v -18.94355 24.10213 4.388098
v -5.723851 -21.88115 22.32817
v -6.158273 -21.70965 21.88196
v -7.002372 -22.49962 19.96448
v 21.58313 70.27283 16.4567
v 29.53736 51.82493 15.75078
v -22.0745 -45.70656 2.67904
v -22.26479 -45.26934 2.101766
v 50.62054 -56.36834 -46.30333
v -39.7277 77.87328 7.29891
v -0.3449873 -12.96983 36.25173
v 0.22716 -14.25309 36.02637
v -42.03099 77.17999 5.690515
v -56.78119 68.46386 -8.869404
v -56.32835 68.45381 -8.153008
v 40.7026 27.47262 4.130885
v 40.39802 28.01749 4.733883
v 41.542 27.51739 3.595247
v 10.94401 -22.22683 13.3757
v 11.53088 -22.15562 12.18239
v 10.96491 -22.43184 12.82137
v 13.60742 -44.4365 6.433452
v 6.553994 -81.43472 -1.939835
v 37.03432 14.05516 2.163252
v 46.97187 -60.7258 -42.79674
v 48.40314 -59.06276 -43.75975
v 49.23528 -57.91592 -43.07663
v 49.72063 -57.10954 -42.14447
v 50.57442 -55.82309 -42.01873
v 4.029053 54.05753 22.02262
v -0.2603917 52.42055 22.29618
v 2.271817 54.22588 22.06258
v 0.3842779 55.45121 21.93289
v 31.70098 -71.11605 -21.09943
v 18.30699 14.98061 4.003898
v -34.15304 50.73874 14.99736
v 34.75193 31.71491 10.06129
v 35.80919 31.71708 9.768709
v 34.63037 31.26522 9.569229
v 35.18127 31.06183 9.340555
v 35.89468 31.35628 9.312631
v -44.61801 -66.30486 -37.38674
v 42.87663 46.76469 8.429851
v 27.29668 53.74038 16.52465
v 26.97127 55.07848 16.43956
v 28.34056 54.47697 15.90334
v 15.0222 -82.65417 -10.12456
v -38.60376 15.95087 2.181504
v 8.679952 -24.57941 14.30141
v 10.1205 -80.55547 -2.81751
v 54.59518 -42.85731 -31.95994
v 43.60873 -64.35299 -47.35041
v -26.50889 -40.5813 6.119311
v -52.86042 42.6736 3.313926
v -3.926551 -82.83845 -2.451789
v 49.7767 42.52086 3.091073
v -35.19292 49.75116 14.62009
v -35.52654 50.38389 14.28437
v -34.63477 50.95042 14.68605
v -35.75628 51.95807 13.81152
v 54.79308 38.43739 -3.895752
v 2.927642 -43.50105 14.08547
v -54.15109 39.98126 1.899438
v -21.77101 -44.73288 2.584154
v 32.28062 -71.01486 -22.07071
v 48.72819 -57.10374 -36.95138
v 4.709177 -54.36575 10.38643
v -7.709041 -82.6349 -2.590031
v 54.73811 -49.90618 -46.28375
v 53.88747 -51.2374 -45.25755
v 51.74429 -54.71544 -45.73755
v 53.3607 -51.94138 -44.42186
v 52.60573 -53.45679 -45.82501
v 53.60777 -51.01419 -42.48075
v 55.56651 -48.61131 -47.66763
v 56.1671 -46.98883 -45.64297
v 55.34219 -48.6497 -45.82403
v 55.78621 -47.26963 -43.85883
v 54.81541 -49.12252 -43.65684
v 54.99874 -48.0857 -41.58882
v 55.7977 -46.39395 -41.46906
v 55.27433 -46.82362 -40.0045
v 53.62623 -50.20835 -40.28899
v 54.21203 -49.51835 -41.34917
v 54.37796 -48.1133 -38.80528
v 53.37947 -50.11908 -38.8709
v -58.32477 40.96291 -5.905095
v 59.38705 -40.00588 -48.74866
v 58.83709 -40.61958 -45.87905
v 58.90963 -41.06184 -47.89112
v 2.859862 -76.91589 2.381318
v 50.06795 -56.26669 -40.63392
v 50.69881 -55.45311 -41.16511
v 12.92355 66.71317 19.03209
v 11.05367 66.50938 19.36087
v 12.64111 70.62873 18.41137
v 11.52337 68.00807 19.03349
v -14.70632 45.67352 21.59307
v -12.80902 -83.19702 -5.192975
v -11.62189 -84.36147 -6.81848
v 6.754169 42.855 22.14908
v -43.00313 -67.97214 -40.56675
v -43.24399 -67.71315 -38.61576
v -41.08772 -69.76649 -38.66934
v -40.96552 -69.84039 -36.65774
v 18.6906 69.43798 17.33342
v -24.53224 60.93105 17.62464
v 38.98781 29.53843 6.826369
v 37.75344 34.53611 10.58263
v 43.07487 36.68844 9.193142
v 42.21609 37.58655 9.992026
v 40.87387 37.40161 10.63928
v 36.67139 31.78822 9.4829
v 36.67998 30.36203 8.330501
v 37.48324 30.01264 7.774146
v 37.19759 30.77977 8.449162
v 37.26257 31.5252 8.867371
v 41.8811 36.3173 9.695046
v 40.87786 34.68177 9.395101
v 42.12228 35.22311 9.070064
v 39.51308 34.24735 9.714229
v 39.13587 30.17331 7.340329
v 41.3874 32.05886 7.549317
v 38.13828 33.47899 9.764702
v 41.69547 33.57685 8.397233
v 40.16458 33.33093 8.879992
v 39.86301 31.10608 7.603366
v 39.10097 32.20599 8.666523
v 14.25002 -82.76351 -9.335433
v 16.40657 -81.75213 -10.14065
v -37.53646 77.06918 9.23959
v -43.54677 -67.24698 -35.3935
v 31.43185 -71.9785 -22.03697
v -53.432 -56.38179 -45.45971
v -52.82815 -57.1348 -44.43839
v -52.87136 -57.00402 -48.00567
v 31.37528 -70.0477 -18.89333
v -41.66992 18.1436 0.4179334
v 49.16824 44.17294 3.0709
v 49.99131 43.54605 2.22731
v 50.18942 44.2699 1.634649
v 49.78387 44.07659 2.241275
v 49.4926 44.99194 2.178792
v 41.05984 -66.83202 -45.89059
v -38.9531 31.70912 8.506965
v -38.09952 31.29005 8.561713
v -39.3983 32.86097 9.188179
v -39.07233 33.33743 9.564149
v -38.86678 32.63371 9.222148
v -38.18546 32.27993 9.261375
v -38.56351 33.05863 9.546169
v -37.67636 32.80268 9.673696
v 21.18674 68.99538 16.70042
v 20.1186 69.67631 16.92
v 19.91226 68.43589 17.1243
v 20.80343 68.19578 16.89856
v 21.84129 66.77153 16.74589
v 40.99501 28.71265 5.145909
v 25.49295 66.40442 15.50306
v 11.8919 -59.2976 3.955027
v -8.6664 -82.72065 -2.918881
v -7.872385 -81.80917 -1.697727
v -8.891111 -81.86321 -1.993627
v 52.75861 -50.54302 -37.34355
v 47.47002 -58.74308 -36.46912
v 5.902315 -24.53266 17.09163
v 6.544424 -25.09226 16.46144
v 6.095118 -25.57309 16.75513
v -64.5238 -33.63784 -51.1568
v 44.43487 16.72869 -3.739068
v 43.4568 16.34736 -2.782391
v -3.380704 -24.29437 21.05462
v 62.01933 -22.20463 -38.53839
v -38.75565 48.35966 13.01392
v -37.64837 48.36024 13.62747
v -37.02798 49.35171 13.65485
v 16.58544 -40.79741 9.722312
v 19.36601 5.416814 5.916796
v 42.28406 20.58156 -2.499259
v 41.84002 19.9933 -2.003679
v 42.9182 19.84456 -2.691548
v 15.24722 -44.48207 5.133308
v 16.64661 -42.7352 7.653513
v 15.99269 -43.75346 6.397756
v 17.98854 -43.47113 5.473143
v 47.94659 43.87413 4.70243
v 48.68557 42.91571 4.275452
v 47.77994 45.74585 4.007692
v 48.91606 43.71923 3.575084
v 1.278854 -66.0471 4.957463
v 1.420486 59.70872 21.34544
v -1.224562 60.17058 21.29596
v 35.30195 -70.07167 -27.30124
v -33.22894 40.19005 15.834
v 15.30097 22.14301 4.405927
v 15.18001 22.47703 4.752892
v 15.1359 22.96743 5.175183
v 20.90969 65.47856 17.2173
v 60.80317 -34.19345 -45.66533
v -18.88732 23.48986 4.039512
v -18.40399 22.80849 3.752691
v -19.20184 23.14918 3.530931
v 60.25286 -35.98043 -45.32087
v 61.67887 -30.5198 -45.53739
v -2.708921 -47.23718 12.43323
v -2.993157 -46.48824 12.32062
v 44.33941 73.90006 1.658521
v 43.53276 73.57065 2.487664
v 44.04013 73.43029 2.002032
v 43.26751 73.12344 2.831671
v 19.70654 40.57293 19.68831
v 19.10599 41.55873 20.01387
v -62.86489 -38.9116 -54.80198
v -63.25466 -37.75658 -55.18652
v -6.009315 79.29627 18.0002
v -16.90898 -20.16755 16.49534
v -32.03995 -77.29579 -32.46968
v 27.19523 68.78299 14.5408
v 25.5771 68.57721 15.24564
v 25.75719 69.97041 15.03128
v 23.71917 69.97326 15.75705
v 62.47192 -28.55452 -48.37331
v 21.46907 -40.84962 6.393486
v 21.75403 -39.29306 7.123371
v -40.54692 78.27518 6.574964
v -40.15874 79.95952 6.189172
v -41.3557 79.49792 5.352699
v 23.3904 69.17162 15.95202
v 24.07062 67.68127 15.89946
v 23.64744 65.83378 16.24921
v -38.88061 -71.72157 -38.0942
v -38.77254 -71.74887 -36.01767
v -53.93232 -54.73296 -40.16005
v 0.7178774 73.66809 19.2941
v 0.6401582 70.23493 19.89003
v -0.8213367 72.67433 19.50828
v 62.05509 -29.20808 -46.02496
v 45.05556 20.71008 -4.784706
v 44.53494 20.53237 -4.566981
v 44.54287 19.946 -4.577838
v 44.5746 20.21446 -4.643342
v 44.9495 20.12955 -4.823239
v -2.655451 -55.74912 9.041056
v 15.50526 -82.927 -11.95145
v 16.33462 -82.89429 -13.60082
v -24.81915 -37.28815 8.446128
v 15.96851 60.12693 19.43203
v 25.90148 -78.78098 -30.54942
v 27.64016 -77.56933 -31.12608
v 24.5295 -79.53496 -27.68144
v 25.79487 -52.26631 -1.827274
v -12.10887 -5.801749 25.42621
v -61.57301 60.31925 -15.31433
v -62.21644 59.82933 -16.46571
v -62.02523 59.34788 -16.04038
v -19.12587 -84.13492 -16.91855
v -19.74114 -83.96575 -18.23309
v -1.977672 -46.3363 12.28587
v -1.096545 -46.24703 12.2932
v -0.5194814 -45.89655 12.35455
v -1.796828 -44.96079 13.14756
v -2.608864 -43.74234 14.69598
v -3.796805 -43.61097 14.71161
v -3.006857 -44.18187 14.15995
v -4.481585 -43.85074 14.17847
v -19.87653 76.59743 16.73622
v 65.02481 -12.42639 -46.37976
v 64.87812 -13.6527 -46.8981
v 46.89427 42.95952 6.267397
v -33.25043 81.57741 10.15474
v -33.99533 81.22087 9.869064
v -5.852598 -22.32649 21.56908
v 1.101782 39.17649 22.06081
v 31.26553 -49.78971 -3.504436
v -47.61856 23.89513 -2.617147
v -47.41857 24.61032 -2.501557
v -47.40402 25.29882 -2.124616
v -47.79918 25.09122 -2.55019
v 62.41097 -27.80981 -46.5192
v 20.85165 31.65792 11.88269
v 20.85412 -22.13626 7.413941
v 43.14734 -62.53318 -31.19853
v 65.8494 -7.058349 -45.79647
v 13.86555 -23.02857 10.23021
v 2.939903 -77.80234 1.887719
v 2.010548 -56.92788 7.782018
v 25.41216 -77.28889 -19.73545
v -37.0052 33.4205 10.18555
v -20.80533 -44.53883 3.691809
v -20.35159 -44.40854 4.313579
v 2.197764 64.88652 20.62741
v 1.691647 61.83832 21.02889
v 6.05557 61.60842 20.80348
v 3.390294 60.4167 21.17488
v 9.007931 -42.72086 12.41364
v 6.933556 -82.34016 -3.097567
v 23.91139 -39.69223 5.804688
v 24.67118 -39.14529 5.659976
v 25.28392 -37.88824 5.716918
v 58.32145 54.75714 -13.24087
v 28.6443 -43.93011 1.154251
v 1.485975 -81.10503 -0.5388498
v -15.86846 -85.19549 -14.79216
v 8.349863 -43.62097 11.21918
v 7.947101 -42.22927 13.80912
v 34.27188 -62.01582 -14.73716
v 3.350467 58.80122 21.37541
v -45.33841 29.33995 3.545002
v -44.15055 28.84327 3.19795
v -43.23669 29.18498 3.919762
v 1.182029 12.41127 23.07712
v 56.11979 59.73406 -9.927289
v 7.597271 -84.61437 -7.786346
v 8.635707 -84.71143 -8.815388
v -6.766039 -82.14465 -1.868363
v 30.25511 -75.45245 -30.10471
v 28.92542 -76.5546 -30.31143
v -2.652794 -79.04955 1.193129
v 56.36071 -38.3445 -32.27275
v 1.249986 -73.98769 3.827283
v 61.95116 -32.06509 -51.65959
v 62.41799 -29.54984 -49.90776
v 62.8272 -28.05944 -51.30228
v 10.97758 -45.18988 7.525015
v 11.16417 -45.48465 7.33657
v 10.48365 -45.35805 7.792422
v -18.34669 20.53905 3.226177
v 20.70441 -80.63385 -16.75793
v -22.13666 -44.42652 3.039214
v -21.28856 -44.50748 3.470581
v 61.59581 -28.01854 -41.68836
v 46.96186 26.90596 -0.3371474
v 46.39563 22.97472 -3.985799
v -31.80228 -76.84852 -26.55785
v -1.10633 -52.7132 12.34725
v -3.870355 -53.48811 11.9043
v -2.826458 -55.05114 9.965569
v -3.424397 -53.44506 11.73322
v 55.32993 -45.89847 -38.48055
v 34.17072 -42.55794 -1.970829
v -20.86179 -44.83978 3.296431
v -20.88505 -44.78071 3.268286
v 63.3517 -12.30214 -36.56508
v 38.53653 73.42442 6.972122
v 44.95834 -62.89326 -41.42571
v -19.84207 48.66638 20.69252
v -18.95044 49.03984 20.86704
v 61.29485 -34.54921 -51.67797
v -24.73306 -44.03254 3.075393
v 9.748368 -45.72181 8.554568
v -60.57976 40.31704 -11.71337
v 33.93533 -41.34425 -1.329033
v 36.19153 -70.18305 -30.34423
v 37.18798 -69.50358 -31.70564
v 37.12424 -69.95201 -33.66511
v 38.08543 -69.08717 -34.09259
v -48.75882 41.17902 7.580677
v -48.96638 42.5504 7.459763
v 14.57959 -45.03536 4.69897
v 13.81637 -45.10163 5.210691
v 13.38719 -45.13611 5.514809
v 14.15766 -44.62539 5.626179
v 13.44066 -45.00626 5.572418
v 57.40228 -36.31309 -33.41474
v 13.21044 32.72952 16.52375
v 38.33773 -68.57214 -32.46005
v -53.88405 40.57922 2.275134
v -18.73607 -83.26016 -11.07852
v 14.7722 -21.95729 9.749734
v 14.44703 -21.38497 9.90585
v 44.52805 42.63871 8.643919
v 45.81438 42.8044 7.437278
v 46.21542 43.95166 6.485741
v 43.78931 46.37454 7.812496
v 44.7597 44.29246 7.793931
v 45.76455 43.63761 7.082334
v 45.07086 45.49379 6.943817
v 45.6874 44.96359 6.577701
v 46.40358 44.99799 5.910508
v -36.38595 78.0888 9.674229
v 19.57798 34.26432 15.61086
v -31.11028 53.92678 16.00175
v -8.894732 -83.76788 -4.480672
v 19.55079 -81.98714 -19.74693
v 21.18799 -80.45774 -17.61424
v 22.07934 -80.10085 -19.23949
v 21.93029 -80.76028 -22.42859
v -5.877966 -42.31401 15.89793
v 1.279534 58.33885 21.54201
v -0.3708683 59.00047 21.47247
v 14.6658 -18.79395 15.64865
v 15.01602 -17.9391 15.48896
v 15.04674 -18.07104 14.28895
v 2.357771 -60.06416 5.608537
v -57.35157 43.07069 -4.682602
v 46.8359 -60.7965 -41.63518
v 17.21056 33.75742 15.88946
v 19.54868 30.95185 11.46684
v 20.89195 36.87473 17.45298
v 18.5518 33.45074 15.04366
v 17.97965 32.13162 13.46892
v 19.8683 31.86302 12.41527
v 19.68052 32.86791 13.78104
v 21.55227 33.70745 14.17269
v 22.33304 32.76641 12.80668
v 24.0899 33.00262 12.63917
v 23.40795 33.97663 13.8787
v 25.43185 34.89896 14.36735
v 21.87248 34.93249 15.52686
v 25.56014 36.59954 15.8848
v 22.01896 36.37185 16.60614
v 24.34676 36.77371 16.35816
v 23.47022 37.59377 17.17927
v 22.70949 38.82676 18.13635
v -5.645169 -46.84306 12.04947
v 17.76121 54.98154 19.96114
v -11.16052 -44.80896 10.7578
v -0.711064 -43.26687 15.15738
v 20.32355 58.42612 18.60383
v 20.2718 59.82402 18.32957
v 21.13152 58.6604 18.27161
v 22.14795 59.99086 17.62431
v 21.3524 59.67026 17.99238
v -5.877279 -43.12406 14.84651
v -6.530438 -43.23788 14.49419
v 55.99886 40.96594 -7.48614
v 56.32598 41.19536 -8.316163
v 56.22805 40.48596 -7.830296
v -25.94351 -46.59056 0.621243
v -3.682089 -57.02931 7.653948
v 26.26236 -50.08164 -1.211618
v 28.48435 -40.79181 2.885965
v -3.111981 -5.462743 33.65423
v 31.29268 -74.72502 -31.18268
v 10.96926 -60.30053 3.780686
v 7.945663 -42.93331 12.67991
v 30.51374 -70.69714 -18.21297
v 30.95824 -71.83228 -20.75893
v 19.97133 48.42493 20.12249
v 18.69559 49.45519 20.38321
v 17.49753 47.24067 20.82209
v 18.64148 47.79485 20.50879
v 17.19925 50.00453 20.72032
v 16.48288 47.51126 21.03009
v 17.41549 48.68314 20.76074
v 15.4911 48.8883 21.18775
v 45.59084 37.07762 7.650528
v 46.29476 35.82502 6.663822
v -10.76338 81.7925 16.65451
v -61.49411 -42.06991 -55.5826
v 26.09983 -76.97536 -20.85437
v 24.63426 -78.41531 -21.23053
v 35.59181 -69.19568 -25.92261
v -1.781805 -60.90901 5.530067
v -53.92196 59.09328 -3.244036
v -58.48234 61.26978 -10.08874
v 48.29722 -53.4893 -29.17354
v 31.17904 51.59908 14.89081
v 32.5956 47.45228 15.03594
v 33.20219 47.08632 14.7916
v 34.15866 47.81355 14.09488
v 32.90505 47.96085 14.70332
v 31.43572 51.00774 14.85338
v 31.95751 50.00171 14.76444
v 20.54792 -44.85614 1.709257
v 19.97817 -45.09472 1.350145
v 19.80338 -45.47122 1.146084
v 19.22522 -45.27539 1.399711
v 20.16182 -45.38809 1.120039
v -26.74023 -31.31188 7.637628
v -57.36702 40.77729 -3.63538
v -57.6475 41.09115 -4.322039
v -57.68837 40.70046 -4.342291
v 62.69963 -14.61915 -35.24137
v 63.25179 -11.68908 -35.5025
v 11.66426 -19.34679 20.44578
v 10.62093 -19.69418 19.77591
v 11.1499 -19.97339 19.01148
v -42.93267 18.98679 -0.4654311
v -43.62954 19.56577 -1.147041
v -44.35067 19.16065 -1.480482
v -32.00137 54.97728 15.38342
v 41.82395 76.16223 3.294541
v 40.77703 77.15629 3.911488
v 40.3253 75.28403 4.967889
v 40.56358 75.85799 4.583265
v 40.93061 74.57655 4.612941
v 42.91437 75.78141 2.473775
v 42.23006 76.28174 2.912533
v 40.93232 76.15945 4.124796
v 41.57099 75.5521 3.725014
v 43.01197 74.55534 2.722358
v 42.48913 75.3496 2.94662
v 42.14238 75.31165 3.270687
v -30.31909 50.77055 16.87538
v -31.19628 51.41669 16.38878
v -22.47003 -45.11223 1.744673
v -22.80086 -45.24355 1.524893
v -22.90174 -45.14979 1.457743
v -33.5596 50.28416 15.37803
v -32.6635 49.64671 15.97778
v -31.69883 50.71368 16.26225
v -32.18509 50.39697 16.08092
v 36.76783 -69.63281 -30.46255
v 46.41978 41.74905 7.207884
v 45.87413 41.02734 7.766619
v 48.52608 41.94287 4.82722
v 47.60773 41.59593 5.945788
v 48.62354 40.86891 5.092604
v 47.13357 41.05305 6.618674
v 46.70764 40.62872 7.117774
v 46.97511 39.45632 6.903289
v -55.83007 69.71913 -7.778688
v 31.34846 11.83181 3.35836
v 31.90666 12.84737 3.581801
v 31.8697 13.92064 3.830769
v 29.9959 14.84481 4.180922
v -32.25531 -76.96986 -30.92797
v -33.62062 -75.88625 -31.34245
v -33.77287 -75.64644 -29.90163
v 12.83118 68.91949 18.65953
v 14.06925 69.96936 18.27547
v 28.64117 -42.29702 2.072799
v 2.082252 -83.8055 -3.845723
v 5.021531 -82.67124 -2.838788
v 21.71566 -80.71656 -21.22076
v 22.76378 -80.28723 -23.16322
v 23.69491 -79.58264 -23.22068
v 38.6487 -67.26041 -29.37807
v -30.4921 -78.28788 -29.98302
v 32.93822 50.40202 14.1371
v 33.19628 51.96323 13.62595
v -50.42867 39.45044 5.95583
v -4.900823 -21.51521 25.63834
v -3.641351 -22.29586 25.10574
v -52.87564 41.80039 3.397306
v 3.080268 56.97408 21.65941
v -42.57535 76.5036 5.436386
v -27.46009 80.64766 13.43425
v -28.11678 81.94482 12.57029
v 60.94659 -35.73819 -52.05005
v -1.591614 -68.75964 4.977546
v -30.89406 -77.80645 -28.36752
v 43.97594 -64.01385 -46.14632
v 42.66595 -65.32505 -45.68752
v 44.07958 -63.90002 -44.70948
v 30.79686 12.6677 3.579506
v -16.76735 -44.13052 7.307456
v -49.28708 25.04468 -4.011711
v -48.94558 24.98 -3.782357
v -48.3014 24.97851 -3.188245
v -48.19037 25.87792 -2.456847
v 10.45288 -84.38282 -9.412768
v 8.649072 -84.15259 -7.373072
v 10.34329 -84.00356 -8.264883
v -5.13986 -73.42096 3.922671
v 20.95031 60.74376 17.91993
v -26.21638 -80.36126 -19.90494
v -22.50442 50.50748 19.8832
v -21.82039 51.31244 19.98972
v 40.91492 -66.65588 -36.55689
v 41.79716 -65.58946 -35.38437
v 9.164508 -17.2999 26.38622
v 23.197 -79.6797 -21.7085
v 55.07177 63.57932 -8.831866
v 15.45907 70.50929 17.9033
v 16.34231 69.45181 17.87573
v 14.78774 69.85707 18.15515
v 15.35406 69.8887 18.03195
v -57.07749 -50.47864 -54.87266
v -56.14301 -52.11902 -53.0431
v -56.78019 -51.35435 -51.51332
v 12.24664 -43.32854 9.547944
v -8.097692 -23.10781 18.6853
v 6.272532 -64.61765 3.925294
v 31.4646 -68.9407 -17.66707
v 32.57574 -68.42327 -18.80316
v 33.12685 -67.13029 -18.18206
v 11.42389 -78.63293 -2.046029
v 21.80181 -44.27973 2.324211
v 21.19883 -44.56878 2.181346
v 20.69466 -45.25783 1.253021
v 24.74254 -46.87403 0.5303606
v 23.95842 -45.33179 1.521772
v 22.75345 -44.80362 1.994297
v 23.36668 -47.36749 0.6052027
v 23.13599 -45.53294 1.432322
v 22.01133 -45.23694 1.541071
v 21.91361 -47.5756 0.8486144
v 22.22028 -47.17849 0.8225385
v 22.42562 -46.10326 1.141404
v 21.68378 -46.11401 1.095129
v 21.32231 -45.5759 1.204642
v 21.27005 -46.49936 1.000327
v 20.93566 -46.78333 1.05792
v 20.19876 -45.74395 1.078484
v 20.5578 -45.67278 1.036814
v 19.6427 -46.07547 1.252771
v 18.74906 -46.31657 1.784082
v -31.35395 71.7602 13.62691
v -21.42998 45.68998 20.39256
v -22.14826 46.07242 20.21945
v -23.19444 46.83285 19.93682
v -23.01694 46.17206 19.99778
v -23.68794 46.10516 19.85493
v -23.6165 45.22627 19.89771
v -24.36649 45.39676 19.73118
v -24.91193 45.03584 19.59108
v -23.51106 44.34732 19.89363
v -24.59601 43.95567 19.53278
v 59.38433 -40.52313 -52.40988
v 60.14236 -38.4576 -52.70504
v 60.60101 -37.00272 -52.90811
v 59.92993 -38.82897 -51.10592
v 60.45311 -37.16735 -50.57578
v -51.22194 43.06969 5.168398
v -12.75065 -44.00782 10.21249
v 34.05274 -72.75546 -34.1678
v 35.12537 -71.71913 -33.37297
v -36.14076 -73.99072 -34.41687
v 20.00259 66.98691 17.28039
v 49.26748 71.09005 -2.942745
v 33.78381 72.52134 10.67983
v 32.10744 72.79154 11.74814
v 32.65963 72.1078 11.48628
v 31.44923 71.70276 12.2337
v 31.97105 -42.64875 -0.2524363
v -9.261826 -22.06394 18.38375
v -8.797556 -21.2681 18.8344
v -9.030401 -20.28999 18.42961
v -9.360934 -20.22497 18.0599
v -9.9416 -20.50828 17.87214
v -9.915311 -21.44022 17.9056
v -10.39302 -21.02703 17.82078
v -8.638908 -22.65998 18.52018
v -9.372605 -21.43286 18.29405
v -9.733037 -21.94162 18.02628
v 64.74188 -15.07925 -47.74251
v -23.94024 -44.12039 3.171103
v -22.27516 -44.64761 2.415294
v -22.94141 -44.06354 3.669769
v -22.46701 -43.50872 5.1228
v -23.70937 -43.52787 4.463003
v -23.80674 -42.9655 5.393426
v -24.8403 -44.63925 2.26907
v -25.54944 -43.72247 3.261929
v -24.78061 -43.31195 4.221193
v -26.31431 -41.27499 5.726752
v -29.99228 53.0218 16.70914
v -29.7933 53.77252 16.67045
v 28.50613 -35.17222 4.32186
v 22.13715 12.89348 4.014237
v 21.60065 13.22928 3.973883
v 21.14087 12.43818 3.982716
v -4.861584 -82.58912 -2.180984
v 38.16102 72.62156 7.441963
v 37.73026 73.87748 7.522861
v 51.89543 39.78412 1.155958
v -57.43013 63.72879 -8.740949
v -56.91539 64.27796 -8.088069
v -18.38201 -43.68193 7.607786
v 16.84708 -21.00855 8.654938
v 15.51758 -21.65958 9.290628
v 15.73299 -20.92952 9.145907
v 14.82847 -21.26062 9.755663
v -12.42365 -85.61958 -11.43142
v 27.74614 -46.97437 -0.3234099
v 27.2491 -48.09705 -0.7427287
v -0.3557902 8.418612 25.54362
v 53.85474 39.13562 -2.218264
v 53.9208 40.3485 -2.565348
v 53.44247 39.09851 -1.370737
v -46.14997 -59.85023 -25.60108
v -48.73251 25.91606 -2.876544
v -49.76381 26.71646 -2.608481
v -49.1581 26.58051 -2.427871
v 59.95238 -36.13037 -43.63968
v -62.57305 57.79801 -17.01325
v -62.94777 57.09343 -17.65036
v 30.24591 -67.44376 -14.44527
v 6.735561 59.46619 21.04799
v 13.92849 52.55833 21.15217
v 16.40719 52.13611 20.67686
v 18.17773 52.75856 20.19097
v 15.85319 54.00026 20.60318
v 18.4761 58.48782 19.14214
v 16.42206 59.35834 19.48153
v 18.12465 57.21825 19.47476
v 14.29288 56.86169 20.45131
v 16.14384 57.84052 19.85235
v 14.85442 57.89933 20.14169
v 16.86515 68.59312 17.87971
v 15.70592 68.53886 18.14872
v 14.87843 68.47845 18.33967
v 13.67487 67.53246 18.75725
v 17.1642 66.49062 18.13418
v 14.46919 66.52505 18.74666
v 15.93985 66.10259 18.48018
v 13.25696 57.81231 20.47368
v 13.56284 63.04024 19.43519
v 13.25241 65.20316 19.19522
v 12.17298 59.23595 20.40338
v 10.4774 54.8501 21.39911
v 11.84295 57.08102 20.85506
v 9.401769 56.43262 21.29349
v 10.69825 56.02393 21.19563
v 9.992996 57.74133 21.00776
v 8.469974 58.55257 21.04248
v 8.631223 63.2651 20.23117
v 7.600221 64.47532 20.18281
v 5.712652 63.25834 20.57523
v 8.104123 61.49291 20.59642
v 9.580096 60.82695 20.51344
v 10.29267 59.19897 20.68493
v 11.25109 64.94604 19.57047
v 9.208171 64.61047 19.95316
v 10.37963 61.74294 20.24512
v 12.31631 63.67201 19.57809
v 10.05684 63.33326 20.01255
v 12.65514 62.18461 19.77436
v 12.8425 59.98817 20.13925
v 18.40744 67.24102 17.71572
v 13.91366 60.70288 19.80833
v 13.96604 59.43151 20.00989
v 15.14697 59.40876 19.75365
v 15.13449 60.55484 19.55564
v 15.43896 64.65089 18.79401
v 16.49775 61.10086 19.12501
v 16.65281 65.19878 18.43061
v 15.57346 62.58264 19.09771
v 18.50938 65.51543 17.90767
v 19.12319 64.01835 17.96026
v 17.7813 64.06016 18.34378
v 17.58132 62.35532 18.6548
v 18.93254 62.06684 18.32335
v 19.76233 61.50094 18.16376
v -9.293033 -45.14711 11.30288
v -9.470955 -44.62447 11.41354
v -9.11603 -45.08868 11.35713
v 12.83004 -23.10262 10.79539
v 57.82994 -43.73912 -47.66583
v 17.04737 -80.60502 -8.997074
v 46.01347 -51.66 -22.37469
v 17.83482 -80.83031 -10.54632
v 17.4584 -81.60792 -11.67209
v 18.1706 -81.59802 -13.04404
v -36.32986 77.51015 9.947806
v -13.1025 -18.53383 22.63198
v 11.26467 -80.28467 -3.289525
v 32.24856 -62.66169 -12.91309
v 61.1156 -34.66501 -49.15407
v 61.41463 -33.73823 -49.89897
v 62.05501 -29.85634 -47.17928
v 61.53021 -32.83857 -48.86987
v 62.18044 -30.79516 -50.6956
v 61.8355 -31.81243 -49.4005
v 62.01813 -30.55824 -48.16589
v 61.24564 -33.6625 -48.09573
v 61.68665 -31.49951 -47.05374
v 61.31695 -32.44654 -45.96843
v -27.13993 34.48375 13.24081
v 21.83571 -79.61222 -16.49843
v -35.43641 14.11472 3.083357
v -35.72454 14.69209 3.159611
v 17.43053 30.81441 11.94166
v 16.59415 31.60929 13.36256
v 15.14328 31.77415 14.30358
v 13.87669 29.6693 12.18128
v 15.83443 30.69313 12.46875
v 14.23858 30.47747 13.03207
v 30.72942 -65.34021 -13.3192
v 24.81713 -45.49475 1.299948
v 30.63971 -32.54048 3.411319
v 51.27982 -54.66529 -41.69467
v 51.63189 -54.52042 -43.45944
v 52.53107 -53.06493 -43.32931
v 52.11424 -51.59013 -37.12901
v 52.20167 -53.2239 -41.82264
v 50.08148 -55.87193 -39.40741
v 53.07165 -51.47439 -40.96081
v 52.3012 -52.42216 -39.8045
v 52.77478 -51.27148 -38.96985
v 51.13181 -54.32528 -39.65202
v 50.59747 -54.71439 -38.31615
v 51.37552 -52.80165 -36.88266
v 50.32524 -54.61292 -36.9356
v 16.62259 14.89192 4.101845
v 16.68065 16.60647 3.966599
v 57.02354 58.83514 -11.32408
v 57.12447 59.4814 -11.57219
v 56.67247 60.39222 -10.94815
v 56.02258 62.62418 -10.26283
v 55.61766 63.53391 -9.770134
v 55.14128 62.82233 -8.780538
v -16.82637 76.82285 17.26056
v -16.69575 75.21851 17.62146
v -33.36238 -75.84853 -28.91154
v -44.54763 40.32073 10.65677
v -45.76645 40.15987 9.812161
v 49.2966 -56.10974 -36.68477
v 20.47213 -80.56709 -15.75522
v 60.14134 -37.7757 -49.32786
v 60.72058 -35.89673 -48.75252
v 60.73838 -34.93287 -46.56577
v 59.7673 -37.70179 -45.47536
v 60.15149 -37.14423 -47.27385
v 60.48446 -36.04052 -47.09289
v 30.91838 53.15584 14.75832
v -64.7532 55.21965 -21.41192
v 39.02925 72.08604 6.854164
v 30.45317 -74.10827 -24.8485
v -1.800982 -78.37607 1.669022
v -0.5821676 -79.09166 1.208638
v -0.2467265 -78.14775 1.866623
v 37.23525 66.15556 9.026119
v 37.10716 67.60685 8.985846
v -3.120775 74.4882 19.14091
v -4.80892 72.87891 19.39063
v -2.452411 73.05245 19.44766
v -3.962515 72.35737 19.53403
v -5.287317 -49.67333 12.97595
v -4.362988 -49.4192 13.00027
v -0.8573105 -76.4106 2.840238
v 1.053119 -77.35381 2.295563
v 3.478906 -74.0535 3.506374
v 4.931448 -75.17998 2.747995
v 3.64568 -75.69153 2.825471
v 2.184418 -75.79806 3.011077
v 1.09095 -75.00267 3.464147
v -1.145453 -73.4297 4.054723
v -9.503072 80.48677 17.28613
v -9.894516 77.45513 18.02123
v -9.225314 78.88554 17.73975
v 14.07401 50.46312 21.34756
v 12.52894 51.16534 21.54642
v 15.84837 50.35518 20.99483
v 12.62559 49.54324 21.66903
v 13.96127 47.47828 21.52418
v 15.53666 48.01323 21.21235
v -23.08242 45.63907 19.99258
v -24.26299 42.63835 19.4329
v -22.57555 43.50343 20.02904
v -21.37237 39.38953 19.02854
v -22.61611 41.98465 19.74201
v 50.634 -32.81389 -15.80543
v 12.1598 -19.28282 20.26495
v 12.59791 -19.12917 20.04729
v 11.85637 -19.71912 19.36028
v 12.19257 -19.82365 18.90679
v 16.16724 -45.77637 3.305264
v -15.4424 76.79057 17.49484
v -38.82652 75.63268 8.650829
v 21.72116 -59.10287 -1.919383
v -47.49517 26.99648 -0.8521833
v -0.6053785 -59.6707 5.887995
v 1.150736 -58.48197 6.449317
v -1.478342 -56.60691 8.178087
v -1.294091 -58.06417 6.806119
v -2.663124 -59.89945 5.864049
v 62.76701 -27.9618 -50.06644
v -7.236082 -41.29098 16.40123
v 14.89758 44.3518 21.25577
v 14.35582 45.29818 21.4143
v -22.98421 75.75996 16.20148
v 13.4323 -43.52284 8.537507
v 65.72781 -8.420506 -46.57701
v 12.80392 -9.433231 17.92882
v -23.53691 57.63579 18.57309
v -23.87883 56.37302 18.6897
v -24.60947 57.54229 18.21394
v -16.51582 -84.74251 -13.01955
v -7.9303 -45.46181 11.58026
v 38.35326 -66.49462 -26.95959
v 58.17087 -42.64504 -46.68243
v 57.02131 -44.91595 -44.96587
v 58.34956 -41.6394 -45.03395
v 40.62664 16.1889 -0.3719196
v -47.16493 -63.75414 -42.44889
v 62.64663 -26.02145 -45.69596
v 62.78839 -26.26345 -47.01253
v 7.992091 -55.82228 8.120149
v 9.508851 -56.28512 7.125086
v 20.82046 13.22332 3.976158
v 20.07141 14.29408 3.99631
v 19.37972 14.72173 4.014756
v 7.699119 -14.50512 30.76001
v 48.86762 -57.83482 -40.0076
v 14.71265 -18.57434 16.33476
v 31.97613 10.8308 2.971016
v -59.45438 -46.84285 -53.46416
v -60.92187 -43.75155 -54.36872
v -60.82913 -43.82837 -48.64236
v -60.43847 -44.89932 -50.56199
v -61.43175 -42.3777 -48.45732
v -61.23545 -43.07293 -50.92452
v -62.02314 -41.07158 -49.46485
v -62.13102 -40.98249 -51.49137
v -61.5942 -42.22455 -53.3736
v -62.18902 -40.62828 -54.63126
v -62.74523 -39.3428 -52.46051
v 3.917676 -31.22293 17.67453
v 4.565582 -32.53531 17.51237
v 3.445795 -32.81088 17.78781
v 2.554446 -31.4562 17.93831
v -4.574525 -6.086902 33.69321
v -3.857188 -8.392059 35.14272
v 24.1649 -51.47164 -0.654043
v 50.6991 -53.39807 -35.66064
v 25.026 -79.12824 -27.0192
v 25.92539 -78.63533 -28.60227
v 26.23597 -78.12348 -26.53301
v 27.50313 -77.49677 -29.16894
v -56.41943 67.52888 -8.068978
v -0.4420792 57.374 21.69904
v 32.18071 -69.97817 -20.24981
v 61.16272 -26.27858 -38.11993
v -2.018911 52.44686 22.29226
v 59.5795 -36.68319 -42.4515
v -24.14059 -81.59364 -18.61133
v -41.38846 49.38649 10.81305
v -19.79502 -44.38944 4.623531
v -19.1154 -43.97244 5.871655
v -18.16645 -43.99022 6.39437
v -17.93276 -43.76984 6.926228
v -19.92954 -44.10139 5.052887
v -21.31372 -43.82805 4.967523
v 13.73222 26.12534 8.169019
v 14.27987 26.33566 8.092644
v 15.09828 26.42117 7.903901
v 15.48941 27.0693 8.407443
v -35.15482 40.44426 15.26358
v 11.20315 -10.03015 23.15856
v 36.48059 -65.87949 -22.20204
v -1.737984 11.01788 24.37957
v -2.968273 10.12243 24.62756
v 11.69289 39.44239 20.92181
v 24.12491 -38.30551 6.221831
v 36.9028 12.69726 1.556539
v 36.64962 13.53841 1.822367
v 35.38381 13.62036 2.777093
v 35.44407 13.19866 2.240354
v 56.23625 61.13634 -10.35542
v 56.41644 -44.78836 -41.10328
v 9.06934 -83.62423 -6.175447
v 9.496541 -82.90549 -5.263101
v 11.71373 -82.93698 -7.007177
v 12.98114 -81.98453 -6.560057
v 10.51186 -81.42165 -3.996786
v 11.07039 -82.26228 -5.440838
v 12.10304 -82.25604 -6.21686
v 20.94519 8.103255 4.401328
v 19.48137 8.301778 4.747138
v -32.44454 -76.47388 -27.89587
v 32.96495 9.382257 2.473524
v 34.10808 9.223651 2.147579
v -53.89265 67.05428 -4.441906
v -53.94573 68.81023 -4.963368
v 22.21803 58.18447 17.93576
v 0.1066404 12.86455 23.29252
v -28.62726 -48.67015 -0.2175444
v 66.91077 -0.02017369 -43.66609
v 36.72436 72.81453 8.565823
v -16.37166 -20.20841 17.01824
v 31.43328 -31.27579 3.255568
v -18.71864 21.7383 2.845846
v -18.93171 21.51163 2.417733
v -20.16763 19.50201 2.9182
v -18.87267 20.0232 3.070219
v -18.25677 22.08229 3.417751
v -17.96679 21.14887 3.455515
v -17.85677 20.41128 3.545636
v -32.35308 70.74373 13.2467
v 59.37629 -39.43342 -46.93338
v 59.58694 -38.57066 -46.39323
v 11.57624 -21.07391 17.222
v 11.53038 -21.10493 16.33373
v 13.48233 -19.83718 17.11205
v -55.3578 62.61684 -5.565117
v -2.326541 -61.90338 5.325467
v 57.9018 -42.70435 -44.67164
v 58.30749 -41.10405 -43.42612
v 2.618949 41.03431 22.25792
v 12.41788 -78.86672 -2.889248
v -10.24733 -45.29548 11.16406
v -11.267 -44.97648 10.76149
v -11.71828 -45.57243 10.76326
v -2.897854 -43.19318 15.44635
v 36.22841 -62.63924 -18.00543
v -6.337498 -69.03169 4.622658
v -46.621 29.01521 2.503609
v -45.95996 28.44927 1.858168
v 33.19386 -61.03226 -12.66655
v 14.38989 -22.0582 9.907207
v 13.91889 -21.36618 10.17662
v 14.06642 -22.08826 10.01904
v 13.61449 -21.87416 10.27306
v 1.350442 -43.06453 15.23853
v 0.9501399 -43.78613 14.33718
v 3.24734 -44.00682 13.18035
v -35.12999 33.58859 10.72416
v -35.0788 34.03066 11.0053
v -34.39722 34.1259 11.21398
v -35.92273 34.0826 10.81778
v -33.50967 34.80077 11.92481
v 13.29237 -45.96363 5.857553
v 12.57818 -45.76345 6.362833
v 13.36219 -45.55664 5.613506
v 0.69547 -72.61944 4.262537
v -0.5656818 -71.43479 4.582044
v -0.53337 -72.33123 4.376281
v 64.5275 -13.09926 -43.93708
v 30.90597 -69.51313 -17.44353
v 31.02501 -67.95827 -15.97049
v 50.12204 69.96535 -3.590709
v 50.67354 70.83316 -4.593759
v 49.60591 71.87522 -3.599813
v 50.25261 71.52405 -4.284685
v 38.65736 -67.80545 -30.9411
v -22.57412 -22.16104 8.071172
v 54.56475 40.16988 -3.797275
v 54.58018 40.77035 -4.151108
v 54.92432 40.00752 -4.583602
v 55.09312 40.60585 -5.240347
v 63.96955 -20.74497 -48.66514
v 42.91262 -63.79749 -33.58178
v 42.18262 -64.75836 -33.84912
v -27.33598 -80.16139 -24.86577
v 4.912609 -73.77599 3.250773
v -4.315454 -46.20491 12.12539
v -4.36742 -46.4637 12.14239
v -6.918086 -45.6445 11.85236
v -2.765163 -45.31629 12.80791
v -3.731346 -46.06555 12.26272
v -5.141826 -45.7654 12.1528
v -4.294696 -44.65771 13.08409
v -5.997016 -43.90973 13.53326
v -7.464808 -45.1438 11.88752
v -6.84449 -44.50602 12.5532
v -8.004847 -44.08671 12.53409
v -7.160625 -43.73767 13.41086
v 14.48713 -81.15067 -6.878682
v 14.32104 24.46643 6.582806
v 14.42689 25.08218 7.091391
v 13.69662 24.70374 6.870218
v 58.13131 -21.03668 -23.57088
v 43.13544 -64.84964 -41.70989
v 44.04017 -63.93465 -42.4322
v 34.47926 49.49232 13.46109
v 9.128568 -13.41579 29.26043
v 56.41181 -45.46569 -42.60622
v 57.84874 -41.96689 -42.69211
v 18.70518 -80.64558 -11.63568
v 15.56415 -45.62402 3.779886
v 15.58224 -45.95068 3.909417
v 14.07563 -45.46866 4.989444
v 14.105 -45.80714 5.120014
v 16.2771 -46.65154 3.741919
v 14.7611 -45.73352 4.49368
v -7.965239 -42.89864 14.51302
v 32.16681 71.00318 11.89863
v 31.57007 70.55789 12.2469
v 31.56623 69.13412 12.41411
v 32.27296 69.09453 11.98987
v 33.4089 71.61186 11.07037
v 33.07543 71.19684 11.34169
v 32.93843 70.07965 11.52197
v 34.19734 71.21431 10.64947
v 33.55943 70.95793 11.05434
v 33.92552 70.28443 10.91219
v 33.68479 69.24479 11.15014
v 29.36075 -72.50811 -18.60135
v 29.50793 -73.19405 -20.02961
v 29.06849 -73.97543 -20.61639
v 26.85132 -77.44643 -25.45117
v 26.99945 -77.66961 -27.52407
v 30.34592 -73.86746 -23.70668
v 29.91996 -73.48045 -21.61063
v 29.7879 -75.20046 -26.67183
v 29.1711 -75.08845 -24.19596
v 28.19708 -76.63593 -27.12044
v 28.34324 -76.29105 -25.99414
v 28.96957 -75.51164 -25.09952
v 29.58868 -74.26591 -22.72468
v 28.30875 -75.5808 -23.12203
v 27.77784 -76.49481 -24.6339
v 57.46262 -40.38125 -38.35071
v 2.342813 -19.03493 32.17291
v 0.6260036 -19.6388 32.35388
v 0.7421515 -17.62508 34.54286
v -0.9623595 -20.49305 31.75734
v 0.844283 -20.70991 29.89046
v 8.910848 -81.72479 -3.372415
v 42.00494 -59.03023 -23.34279
v -33.53704 71.17742 12.55926
v -6.401396 -46.06871 11.99328
v -6.639711 -46.67188 11.97511
v 15.10515 -17.98047 11.47376
v 42.69648 -65.15042 -39.47992
v -31.86745 53.50229 15.68454
v 61.22682 -10.9306 -25.97744
v -12.2118 -84.7309 -8.10462
v -62.20321 58.05066 -16.29129
v -17.47778 20.62568 3.748902
v -17.11648 19.43604 4.104737
v -16.91251 19.9067 4.164749
v -38.03139 -72.25475 -33.49826
v 15.04506 -17.25389 16.70287
v 15.39717 -16.23135 15.18364
v -4.481486 -80.98674 -0.4678315
v -2.93515 -80.17809 0.294927
v -4.490353 -78.97972 1.227148
v 29.31082 -67.4719 -13.32859
v -32.17819 40.46328 16.22101
v -30.32786 42.17339 17.5539
v -30.33539 41.24279 17.11623
v -31.62575 41.52338 16.85896
v -10.82802 -43.28545 12.46052
v -11.59651 -44.06285 10.87746
v -31.23764 34.7289 12.37066
v -31.48359 35.37703 12.87901
v 1.057318 -52.86837 12.18821
v -0.4963468 -54.92998 10.10512
v 0.4810337 -55.86979 8.830493
v 17.76521 39.96161 19.94312
v -51.78065 47.00095 2.04137
v -58.32325 40.23403 -5.666755
v -57.86899 39.96842 -4.54829
v 43.73533 -64.06239 -39.53832
v -65.80644 -28.71726 -53.70421
v -40.2103 49.96708 11.43475
v -49.83041 42.27609 6.650829
v -50.08205 43.04121 6.337221
v -50.49599 42.72591 6.001935
v 18.15733 -79.8424 -9.397141
v -21.58501 43.37809 20.16977
v -21.17863 40.48307 19.56009
v -42.58492 49.64934 9.833811
v 6.178159 -67.90457 3.775191
v 47.41142 -59.17265 -37.48247
v 47.69794 -59.21495 -39.00962
v 46.51897 -60.78894 -39.02765
v 45.75412 -62.01768 -40.70684
v -14.72682 -85.46191 -13.83514
v -15.70246 -84.76278 -11.79198
v -16.66055 -84.02813 -10.44186
v -15.36527 -84.5501 -10.56876
v -13.13654 -84.87807 -9.281281
v -14.41417 -85.15874 -11.69861
v -13.05855 -85.76791 -12.86
v -15.43343 -84.08711 -9.172149
v -13.55562 -85.21948 -10.90829
v -14.19778 -84.22886 -8.254694
v 9.324176 -43.24159 11.34522
v 10.08269 -43.72437 10.23695
v -44.77108 50.89957 7.542861
v 42.94165 -58.9732 -25.00534
v -33.0126 80.38294 10.84404
v 53.80227 -49.17938 -38.63808
v -40.38013 76.21745 7.349239
v -41.16203 76.94592 6.499913
v -41.94046 76.80017 5.897461
v -41.48549 75.9455 6.509945
v 47.47421 -28.3266 -8.614983
v -56.93529 66.23735 -8.428422
v -57.13317 65.73481 -8.639203
v -56.9754 64.78031 -8.302236
v -57.24783 65.28368 -8.784887
v -56.24347 66.36693 -7.499329
v -56.62815 65.46151 -7.879895
v -55.71198 64.87743 -6.461823
v -10.58361 -25.11077 16.28379
v -12.27845 -24.38251 14.80594
v 42.43917 18.32861 -1.977886
v 43.27219 17.45803 -2.656151
v 41.78951 18.14364 -1.452241
v 42.08305 17.67978 -1.63691
v 41.44401 17.47961 -1.031285
v 41.72306 16.52446 -1.223245
v 41.06633 17.00376 -0.6739206
v 32.60164 63.01831 12.26333
v 63.63132 -22.60273 -49.12381
v -29.25515 13.70064 3.534132
v -21.10957 18.14095 3.352322
v 30.6999 65.04379 13.16452
v -54.8979 -54.09244 -43.90054
v 44.70118 34.93495 7.363059
v 62.99986 -26.67138 -49.54358
v 62.78131 -26.92267 -48.04245
v 64.30701 -14.78245 -44.34527
v 51.49018 42.6609 0.60427
v 50.64297 42.65489 1.843428
v 20.62052 62.36293 17.7592
v 35.81448 -41.76471 -3.04094
v 66.09354 -3.330703 -42.87751
v 66.1165 -5.744832 -45.86888
v 65.87959 -5.681704 -44.32289
v 66.12609 -4.145881 -44.17378
v 65.69764 -4.803847 -42.08953
v 65.33081 -5.753842 -40.9044
v 65.39732 -6.671015 -42.30683
v -27.29195 15.28305 3.782918
v -27.86307 11.91335 3.432383
v 46.1142 22.55414 -4.2044
v 45.77803 22.04896 -4.036528
v 14.93029 32.89743 15.88158
v 14.32419 33.87973 17.18498
v 56.05345 37.78578 -6.523305
v -64.44163 -34.12659 -53.60324
v 17.84856 -42.47756 7.166404
v 21.47657 -38.05828 7.70962
v 20.82902 -40.31718 7.116106
v 20.02588 -40.23775 7.646907
v 20.31096 -39.0041 8.089086
v 17.86342 -40.76378 8.80083
v 18.4164 -39.02818 9.285799
v 18.96054 -39.49368 8.717066
v 19.26013 -38.27509 9.022081
v -7.754804 75.7598 18.61948
v -8.398614 77.99023 18.03461
v -11.62323 76.53599 18.05177
v -9.441167 76.15164 18.37653
v -10.2403 74.79097 18.56433
v -10.55701 73.57207 18.76463
v 23.89143 -78.77604 -19.96702
v 22.84829 -79.61204 -19.86628
v 22.75604 -79.32056 -18.42608
v -0.08730803 -61.86248 5.231831
v 3.448555 -42.5082 15.28761
v 4.863264 -42.57798 14.74161
v 4.52155 -44.04346 12.55313
v 6.714187 -43.33846 12.64863
v 60.46157 -34.91128 -44.69445
v 41.95603 -65.78517 -37.37144
v -28.15902 -79.55817 -25.04091
v 50.78622 44.20886 0.8196217
v 51.60858 43.40263 -0.05623417
v -1.697905 -24.87805 20.66615
v -2.997826 -25.1514 20.35415
v -0.224581 -25.51482 19.89115
v -1.020852 -25.76568 19.87965
v -1.935773 -25.513 20.13237
v 6.10638 -78.85861 0.3870772
v 4.132382 -78.66927 1.097954
v 5.349259 -76.36503 2.115342
v 5.285111 -77.32262 1.634793
v 6.516995 -77.48795 1.149031
v 8.051667 -76.65072 0.9987745
v -1.547579 -35.76141 17.54783
v -4.048676 -35.10739 17.66573
v 33.51727 -72.71214 -30.54756
v 34.12481 -72.39911 -31.89005
v 19.43166 -80.82703 -13.76383
v 18.01624 -37.6073 9.988115
v -54.37598 58.65519 -3.739798
v -54.37274 56.84729 -3.554588
v 65.27623 -8.154911 -43.42081
v 64.79883 -8.1288 -40.52231
v 41.95905 -60.62171 -25.27853
v -8.433615 -40.8982 16.37844
v -25.14475 32.94944 12.182
v -24.21721 33.01184 12.44094
v 14.10353 48.4011 21.48856
v 12.93053 46.99004 21.70417
v -20.00854 44.85516 20.64091
v -26.25445 -38.31272 7.300482
v -25.61101 -40.39815 6.77565
v -25.34232 -38.52757 7.80243
v -25.08764 -39.60173 7.492501
v -20.64382 -43.84273 6.044806
v -21.39879 -41.68996 8.745211
v -21.97059 -43.44178 5.862737
v -22.69216 -42.40584 6.998033
v -24.42809 -42.06481 6.175633
v 25.34454 -32.10899 6.284457
v 36.78791 -69.05814 -28.76093
v 37.05539 -69.07703 -29.58746
v 37.48866 -68.85925 -30.34906
v 37.84641 -67.7943 -28.42892
v 36.33787 -68.86999 -27.06556
v 36.96268 -67.85347 -26.43823
v 37.49541 -66.67245 -25.35423
v 36.57471 -67.21859 -24.41237
v 65.5724 -8.082494 -45.14829
v 64.98244 -10.10809 -43.65566
v -34.5892 -74.99252 -30.39668
v 12.81282 -10.91733 20.48935
v -15.00667 -9.729543 23.13561
v 19.17282 42.4595 20.18044
v 17.751 42.34438 20.4535
v 16.89963 42.58204 20.6843
v 17.1744 40.89325 20.29673
v -54.60632 -54.75772 -47.59015
v 37.61172 50.30552 11.16472
v 41.73512 -60.21614 -24.34749
v 63.26354 -24.60834 -48.52945
v 63.42645 -22.06514 -46.12894
v 63.64727 -22.01055 -48.02341
v 64.50266 -15.95781 -46.87671
v 63.79858 -20.66322 -47.11806
v 64.4679 -16.86004 -47.74087
v 64.15449 -18.68957 -47.60762
v 64.10091 -17.83804 -46.0844
v 63.71415 -19.76834 -45.5595
v 62.00515 -24.0074 -39.95739
v 62.33873 -22.62225 -40.40406
v 62.81254 -24.45879 -44.92477
v 63.42173 -20.05523 -43.96647
v 62.7677 -21.22436 -41.41937
v 63.06395 -21.63913 -43.53697
v 62.83931 -23.38135 -43.95799
v 61.99361 -24.87329 -40.63596
v 62.48161 -23.40625 -41.80833
v 62.32697 -25.15516 -42.67402
v 21.14655 -49.05808 1.193721
v 20.37375 -47.09553 1.264165
v 38.39033 -65.81309 -25.78571
v -2.024963 -74.41091 3.693473
v -0.396562 -74.53658 3.688944
v -2.283286 -75.87739 3.052263
v -2.453205 -77.14601 2.41364
v -3.292435 -74.87773 3.463508
v -5.111871 -74.76355 3.422287
v -5.242243 -75.58914 3.07069
v 35.0501 -71.5909 -32.14405
v 30.69817 -74.80048 -28.51762
v 31.82251 -73.951 -29.26889
v 33.73032 -71.83871 -27.73035
v 35.31697 -70.65746 -28.96653
v 31.26321 -73.05098 -23.99681
v 31.44554 -73.86205 -27.33199
v 32.96277 -72.36251 -26.91539
v 31.99889 -72.22162 -23.84938
v 31.31641 -73.52833 -25.63648
v 33.0664 -71.30509 -24.39559
v 33.14153 -71.75755 -25.68695
v 34.2339 -71.04601 -26.87478
v 34.80336 -70.09473 -25.94177
v 33.85752 -69.88696 -23.32635
v 33.80792 -70.73521 -24.96804
v 34.41586 -69.97257 -24.7404
v 35.06264 -69.17873 -24.64543
v 35.5322 -68.11565 -23.80098
v 7.854744 -65.99406 3.306992
v 7.393723 -67.76502 3.396573
v 10.41983 -65.90943 2.312665
v 9.999413 -63.50171 2.931729
v 9.38904 -66.03706 2.740612
v -24.58617 -81.74597 -22.11094
v -26.75936 -80.5024 -24.24492
v 30.72402 -48.45815 -2.421674
v -55.35759 64.13381 -5.778332
v 46.70895 -58.96526 -34.24944
v -2.874493 -37.08907 17.34254
v -23.22531 -69.16013 -3.822515
v -11.95066 79.79254 17.21468
v -13.45913 80.67541 16.78181
v 4.876669 -35.1946 17.52534
v -20.57673 -83.38834 -16.52658
v 9.166344 -45.41106 8.885796
v 8.873533 -45.63707 9.15964
v 8.00402 -45.20866 9.62863
v 7.551391 -45.49572 9.962828
v 9.112103 -45.95341 9.15384
v 8.408306 -46.45415 9.926609
v 6.95913 -45.65208 10.34209
v 60.39806 -23.06357 -32.37983
v -10.51339 -81.79949 -2.41047
v -11.64507 -82.22825 -3.330079
v 5.092338 -56.72002 7.916751
v 26.286 -57.08694 -4.236601
v -3.310548 71.25283 19.75271
v 41.75788 -57.6525 -21.31258
v 10.94568 -41.5733 12.81868
v -30.13778 -32.53627 5.926744
v 27.0685 -44.7675 1.21909
v 29.75171 -47.68164 -1.542429
v 29.33866 -46.62412 -0.7594991
v 31.32688 -45.06692 -0.966907
v 30.3179 -42.89306 0.7736268
v 28.34642 -45.38487 0.3771649
v 30.98596 -43.91655 -0.1697577
v -41.33233 77.60669 6.17258
v -41.90818 78.38558 5.356479
v -41.67261 80.00454 4.867601
v -42.0595 79.04516 4.944248
v -42.30668 79.38444 4.576373
v -42.57065 79.7037 4.229346
v -43.17563 79.55785 3.729785
v -43.48183 78.92643 3.713175
v -42.78851 78.37666 4.582484
v -42.74955 78.89208 4.401219
v 17.6727 -69.77465 -2.968179
v -19.25222 50.08059 20.74019
v -20.20501 51.09578 20.45024
v 28.43325 -37.77752 3.889582
v 28.91921 -36.37692 3.879447
v -4.567517 -56.0921 8.645378
v 24.36298 57.68752 17.18241
v 24.7557 57.31004 17.08154
v 24.86117 56.52148 17.1816
v -65.782 -16.22433 -36.34176
v -66.21888 -16.57661 -39.0561
v 50.08908 -52.65522 -32.47829
v 4.209711 -51.70968 12.2142
v 3.995826 -52.57233 11.90971
v 3.471316 48.51934 22.50626
v 51.02139 -52.01596 -34.18473
v -34.5539 79.61441 10.25342
v -35.43101 79.9636 9.564157
v -35.804 79.14944 9.669038
v -35.33887 78.66522 10.12488
v -35.27325 77.51531 10.58135
v -30.04285 -54.68868 -2.84584
v 10.35559 -22.36111 14.36089
v -63.80982 -36.27766 -54.40305
v -63.30262 -37.78249 -53.69015
v -63.97337 -35.68917 -52.48364
v -49.08484 39.36893 7.057851
v -23.33542 -82.25143 -20.0004
v -22.47345 -82.7736 -20.11459
v 30.18658 -69.05563 -15.82408
v 39.26428 46.75079 11.1975
v 40.03542 46.53852 10.77065
v 41.35668 46.60089 9.720064
v 4.199906 -81.23571 -1.064497
v 15.81376 41.16766 20.60463
v 14.46672 42.03435 21.09852
v 52.16945 40.53163 0.5573899
v 58.87656 -39.89521 -44.40205
v 59.30842 -38.22149 -43.56071
v -26.57428 -43.42071 3.328432
v -25.60476 -43.17653 4.027973
v -27.06435 -41.3168 5.292603
v -5.459013 -20.96755 26.7501
v -4.498501 -21.84259 25.31258
v -62.42948 -28.21029 -32.00141
v -22.03929 -82.56194 -16.22563
v -27.4705 -44.08331 2.28814
v -56.51384 -51.87231 -46.69742
v -29.68254 -35.3124 6.03771
v 12.99838 -59.61456 3.263704
v -1.379683 -72.61783 4.302133
v -4.617939 -72.38091 4.256883
v -3.114686 -72.18414 4.382565
v -2.148586 -70.10205 4.836214
v -3.859246 -71.31412 4.558804
v 41.34163 74.16367 4.37005
v 13.51462 -9.909542 16.50017
v 10.91594 -63.50685 2.589583
v 50.93285 41.37471 2.05282
v 50.13299 41.30434 3.24507
v 56.06168 -45.35453 -40.55202
v 41.65011 -65.07826 -32.88247
v 41.6485 -64.60101 -31.60552
v -43.99015 48.4128 9.269366
v -43.03297 47.61369 10.36987
v -43.17466 48.42697 9.900601
v -42.07587 48.38142 10.69786
v -39.0148 -70.49496 -28.35712
v -18.46591 67.19476 18.45093
v -2.512849 -63.02838 5.213272
v -48.11172 78.68849 -0.7886784
v -48.48677 78.72173 -1.283359
v -49.31842 78.05183 -1.933061
v -38.3001 -71.67344 -30.76685
v -7.26698 -19.56965 29.47597
v 62.19395 -26.63239 -43.3492
v -27.63957 71.34618 15.31059
v -0.4983556 9.833091 24.90986
v 0.4676926 10.43692 24.3841
v -45.52557 48.12255 8.175699
v 7.39578 -56.81284 7.379922
v 8.638404 -58.99784 5.26073
v 11.09563 -56.44531 6.236086
v 51.50027 65.98064 -4.301539
v 42.77071 74.42818 2.955945
v 41.95273 74.03811 3.819175
v -24.74095 77.01868 15.41517
v -25.66188 78.24896 14.82368
v -26.87917 77.64776 14.59061
v 37.95068 12.93085 1.086876
v -66.77535 -21.31427 -47.92611
v -6.677282 -52.94503 11.91623
v -6.251541 -53.47068 11.5228
v 6.494371 -80.22697 -0.7883838
v 7.823471 -81.14513 -2.176932
v 19.58118 3.971221 6.38712
v 20.60399 4.171603 5.783935
v -59.67316 38.36409 -8.613033
v 10.03212 -18.80432 22.85839
v 11.7884 -17.59237 23.28913
v 10.92542 -18.14403 23.48197
v 10.50223 -7.526285 21.42708
v 12.19397 -20.61023 17.98233
v 12.84795 -19.33148 19.29252
v 14.32853 -18.99741 16.65435
v 13.7235 -18.98168 18.59844
v 13.99596 -17.56936 20.12825
v -53.38287 -55.89485 -41.30457
v -55.85134 63.55882 -6.379679
v 5.887369 -58.32963 6.350567
v -10.98254 -22.11369 17.40338
v -11.73391 -21.97712 17.13102
v -12.09958 -22.33228 16.49129
v 42.24387 -30.31773 -3.75077
v -29.05788 -79.19244 -27.91664
v -28.26526 -79.63469 -26.26256
v -50.99604 27.03072 -2.929461
v -57.99683 43.80068 -6.513807
v -6.159337 -50.09681 12.94144
v -18.04835 44.54072 20.95856
v -18.93812 44.5104 20.80699
v -18.87745 43.88906 20.75352
v -20.1248 42.8515 20.43398
v 31.43325 63.9889 12.85392
v 33.61544 -68.03688 -20.12239
v 32.96609 -69.00771 -20.25697
v 45.48717 46.44867 6.128615
v 44.66828 47.88138 6.283727
v 1.446397 3.890882 27.12744
v -0.3681253 3.42865 27.98736
v -21.57761 41.61712 19.85654
v 26.22555 -0.3556372 4.989184
v 25.59966 -78.06412 -23.35447
v 27.26293 -76.58767 -23.25564
v 27.33349 -76.10096 -21.51777
v 17.77814 -21.74724 8.33491
v 32.03003 3.088302 2.707018
v 57.61414 -41.74419 -41.02979
v 56.78276 -38.87921 -34.12658
v 56.6141 -40.67552 -35.53273
v 58.94054 -34.7764 -37.18682
v 57.18362 -39.20293 -35.72729
v 59.08025 -33.04764 -35.94034
v 57.74063 -34.97571 -33.24071
v 58.1874 -34.1381 -33.89876
v 58.72663 -34.39796 -36.01897
v 58.06142 -35.92524 -35.20541
v 57.46213 -37.77681 -35.06052
v 57.73645 -36.95884 -35.13979
v 58.2496 -36.78455 -36.78572
v 57.82078 -39.25156 -38.17599
v 57.5299 -38.21763 -35.7224
v 58.35075 -37.23685 -37.65
v 59.07667 -35.82712 -38.86258
v 58.38564 -38.65659 -39.60096
v 59.07538 -36.79919 -40.1123
v 58.99545 -38.14675 -41.66867
v 58.78997 -39.3788 -42.7096
v 58.10361 -40.1094 -40.57358
v 58.09359 -40.75805 -41.67299
v -60.82944 -43.64194 -47.25756
v -1.10531 45.70708 22.66462
v -51.98141 74.05466 -3.731988
v 24.58441 -21.47028 6.620883
v -25.81815 77.1352 15.04611
v -26.38195 76.13548 15.0648
v -26.87346 74.91872 15.1156
v 42.31591 -63.41092 -30.78689
v 39.83483 -67.29779 -33.69635
v 40.64212 -66.4455 -33.55816
v 39.63375 -67.17018 -32.33282
v 40.52586 -66.06535 -31.9959
v 39.63741 -65.39924 -27.88032
v 41.0806 -65.12614 -31.2123
v 40.77576 -64.33559 -28.68923
v 40.14415 -65.72685 -29.92155
v 31.83642 -67.92945 -17.09032
v 33.27938 -69.44935 -21.46529
v 34.69082 -68.87966 -23.36393
v 36.07245 -66.92479 -22.98394
v 33.97038 -68.32928 -21.15323
v 34.88048 -68.02835 -22.43968
v 31.04334 -64.2471 -12.81473
v 33.36613 -61.75554 -13.45696
v 30.45272 -66.33525 -13.80486
v 34.69767 -63.76272 -16.98052
v 31.65174 -65.00677 -14.14519
v 33.78674 -63.03737 -15.07803
v 33.16473 -63.0047 -14.23413
v 32.15495 -64.03084 -13.91141
v 32.86372 -64.80853 -15.52284
v 32.52489 -66.29214 -16.47199
v 35.31955 -61.93596 -16.06366
v 35.8672 -63.6605 -18.56082
v 37.37154 -64.98683 -22.60436
v 36.6333 -64.81493 -21.11865
v 33.65928 -65.96287 -17.78395
v 34.50396 -66.48012 -19.66336
v 34.80048 -64.63423 -18.03617
v 35.38553 -65.26608 -19.67553
v 35.42696 -66.57484 -21.33622
v 36.528 -63.67522 -19.62867
v 41.73247 -61.46851 -25.98461
v 41.00719 -59.36709 -21.96956
v 40.25035 -60.65732 -22.17594
v 41.25116 -59.97421 -23.13938
v 40.33057 -62.38432 -24.5292
v 41.04851 -61.61263 -24.85158
v 40.90178 -61.10867 -23.93652
v 40.06237 -61.93677 -23.44595
v 39.83998 -61.43776 -22.416
v 39.87416 -64.68015 -27.1402
v 40.46782 -63.67377 -26.76719
v 41.74878 -62.07285 -26.93207
v 41.301 -62.72992 -27.02493
v 41.03928 -62.27401 -25.76133
v 40.23631 -63.2703 -25.64791
v 38.95317 -64.90313 -25.50265
v 39.2751 -63.81674 -24.54124
v 38.20062 -63.77063 -22.47107
v 38.13046 -65.12807 -24.22696
v 39.11341 -63.32582 -23.50655
v 38.04868 -62.84946 -21.03591
v 37.27919 -63.39777 -20.45111
v 38.93167 -61.56863 -21.02418
v -28.16905 52.39022 17.62298
v -26.58771 52.89817 18.21862
v -25.36686 53.34632 18.60623
v -64.23517 -32.49853 -44.89395
v -31.83866 15.08145 3.696099
v -32.63186 15.42538 3.557416
v -30.99956 14.42077 3.638751
v -30.99924 12.98476 3.312668
v -32.26499 14.24269 3.504076
v -33.3721 13.62222 3.113383
v -29.34415 10.89333 3.301689
v -32.65062 11.63841 2.905706
v -31.04619 7.674106 3.119415
v -30.66612 9.384889 3.158893
v -31.251 10.69105 3.067407
v -32.59811 9.924644 2.804937
v -6.120256 60.81557 21.10378
v -1.025134 -63.85553 5.180108
v 61.82915 -29.41598 -44.69218
v 61.59305 -29.64139 -43.46119
v 61.80093 -28.25563 -43.08578
v 61.01802 -33.79573 -46.49465
v 60.93672 -32.97378 -44.28436
v 59.89717 -33.4259 -39.68521
v 59.66975 -35.63938 -41.31261
v 60.07719 -35.13909 -42.78964
v 59.99487 -34.5649 -41.37593
v 60.36656 -33.20377 -41.46821
v 60.67143 -33.15607 -43.00438
v 61.15502 -31.45599 -43.36953
v 61.09595 -30.43789 -41.8978
v 60.84346 -31.72114 -42.09714
v 59.70161 -32.85585 -38.24253
v 60.3938 -32.19487 -40.40298
v 60.38445 -31.1849 -39.29346
v -27.80265 -38.02713 6.53864
v -26.29486 -36.56465 7.689826
v -26.45487 -35.20194 7.788016
v -53.73741 36.76394 1.831002
v -47.85176 79.03857 -0.6213364
v -47.9837 77.96286 -0.3814363
v -47.26534 78.29678 0.2902994
v -8.130439 67.88106 19.96545
v -29.18852 33.13435 11.4229
v -54.21177 -54.81416 -42.1468
v -23.05689 51.69714 19.60227
v -48.34032 -62.31206 -38.56264
v 4.443124 -38.94064 17.17916
v 2.476061 -38.58169 17.48651
v 5.218961 -37.37733 17.23092
v 6.253387 -38.07817 16.83291
v -30.93356 54.7109 15.95651
v -48.49284 46.82199 6.137719
v 43.37579 -64.32203 -37.85577
v 45.22435 -62.33391 -38.77325
v 9.20448 -16.12877 27.7642
v -35.47639 -41.40942 0.807567
v 64.48383 -4.348522 -35.0751
v -11.43909 67.80531 19.58961
v 28.21219 -72.87806 -16.9831
v 42.63597 -60.53118 -26.476
v 42.86251 -61.06217 -27.74289
v 43.58919 -45.36432 -13.19589
v 4.637371 -72.76746 3.607785
v 2.059237 -14.83347 34.71372
v 4.268608 46.25971 22.50087
v -54.11466 -55.06548 -51.90704
v -54.80165 68.90733 -6.126945
v -54.99616 69.61842 -6.538335
v -55.45046 68.53168 -6.949514
v -55.71205 67.86098 -7.15969
v -55.56094 65.65427 -6.375315
v -54.57977 68.45872 -5.71106
v -55.21987 68.02509 -6.507868
v -55.67854 66.20546 -6.682322
v -54.85353 66.31258 -5.547979
v 60.1544 -27.67138 -35.22004
v 14.67213 -46.50077 5.023191
v 13.70256 -46.48461 5.79553
v 13.19577 -46.39974 6.137849
v 13.66934 -47.09877 6.117949
v 36.22515 -60.12864 -15.481
v -22.18567 16.13496 3.589384
v -0.02289147 -0.8793301 30.42367
v 59.94313 52.09309 -16.36019
v -48.37021 -62.43691 -43.40997
v -49.35031 -61.24416 -46.20208
v 64.23072 -12.97407 -41.9684
v -51.6099 74.75803 -3.40333
v -54.27071 70.64288 -5.821638
v -52.48262 74.36069 -4.544616
v -55.19265 70.98201 -7.206742
v -54.54337 71.38166 -6.418199
v -53.6815 71.2306 -5.148916
v -53.75142 72.6525 -5.720855
v -53.27803 73.7717 -5.47125
v -51.53455 76.28033 -3.956135
v -50.17046 76.85442 -2.435327
v -50.73827 75.6189 -2.603747
v 28.87633 -49.0907 -1.887805
v 27.45672 -48.98895 -1.227827
v -9.819457 -26.13603 16.84179
v 3.397671 -35.40068 17.74399
v -4.994337 -79.74258 0.6182474
v 28.78848 -31.32815 4.56732
v 28.34016 -34.31597 4.512283
v 28.84258 -32.5999 4.429938
v 63.94724 -14.69238 -42.00526
v 63.66619 -15.16561 -40.71325
v -26.04743 -29.79282 7.835491
v -30.62453 39.91726 16.59364
v -63.62323 -33.51479 -42.64419
v -57.1144 39.56962 -2.849152
v 41.74628 29.42473 5.428973
v -23.99397 74.98218 16.04187
v -25.06989 75.44261 15.64637
v -25.19759 73.99099 15.82921
v 65.12999 -11.06491 -45.86769
v 64.8064 -12.53771 -45.15667
v 64.58127 -11.82195 -43.05553
v 64.18359 -11.48841 -40.37629
v 64.66607 -9.723176 -41.35459
v 63.67027 -11.02135 -37.00974
v 64.25229 -9.913818 -39.34229
v 64.10832 -9.35436 -37.94379
v -19.39661 18.60106 3.48568
v 12.92504 -43.80375 8.210993
v 11.45354 -43.78659 9.133394
v 15.55225 -42.49542 8.831874
v 11.20305 -43.1034 10.59701
v 10.8123 -42.66068 11.57998
v 14.98015 -39.9395 11.3783
v 12.98942 -41.93586 11.10408
v 13.99773 -39.01215 12.37223
v 13.6643 -36.82772 13.05661
v 9.478874 -41.30937 13.86451
v 5.33672 42.11446 22.19577
v 5.767729 42.93883 22.24245
v 8.329371 -57.98859 6.087132
v 10.20638 -58.56635 5.065093
v -12.64767 -83.96154 -6.539208
v -14.00321 -83.14907 -5.817921
v 63.47462 -16.75834 -41.01957
v -64.36601 -31.63577 -44.2963
v -36.66744 -73.33579 -32.35593
v 6.548532 -26.07018 16.31566
v 4.428485 -26.54613 17.75232
v 6.904423 -27.33544 16.0561
v 5.192436 -26.83202 17.25715
v -44.42713 50.09309 8.143948
v -43.45437 49.06828 9.414235
v -43.459 50.69237 8.725459
v -39.5518 -70.31531 -29.67197
v 48.36503 38.0451 5.290369
v 49.93565 40.6781 3.658676
v 48.48762 40.46441 5.323508
v 50.34302 39.72056 3.283135
v 48.19098 39.45621 5.582336
v -5.375095 -12.70633 35.77468
v 42.38109 72.93592 3.696722
v -10.34898 60.86021 20.77476
v -32.57435 -75.8752 -24.98939
v 16.09644 17.34185 3.914575
v 15.04109 18.30335 3.99657
v 15.83599 18.13193 3.7786
v 13.5618 18.51008 4.667046
v -28.06473 -36.01817 6.836297
v -28.50935 -33.9902 6.778229
v -28.14835 -40.70971 5.186338
v -26.96511 -40.439 5.937059
v -26.85708 -39.32327 6.55249
v -25.86083 60.22654 17.27744
v 16.01045 -80.96605 -8.24301
v -56.40235 40.25654 -1.609019
v -55.89917 40.8704 -0.8402603
v -55.68254 37.63184 -0.5756853
v -55.9472 39.42004 -0.774913
v -54.97983 40.22771 0.7551295
v -55.52724 39.22726 -0.1046557
v -54.6038 37.06836 0.846994
v -54.73421 38.22377 0.9048546
v 31.15589 -34.55939 2.740779
v 29.70511 -34.02781 3.711361
v 32.92691 -33.20061 1.96494
v 33.18365 -34.51942 1.441537
v 29.75159 -37.3757 3.10952
v 30.85619 -36.20174 2.591559
v 33.35326 -35.49377 1.039684
v -63.07318 -38.26574 -51.20328
v 28.62647 -5.572141 5.467029
v 8.040889 -79.96055 -1.186054
v 8.135356 -77.77485 0.3480425
v 46.63568 -60.12303 -37.12807
v 46.90148 -59.24396 -35.69908
v 29.37166 -69.41763 -14.99855
v -31.21332 39.20803 16.08872
v -14.81121 46.97068 21.62384
v -44.2171 74.56415 4.528076
v -42.27221 80.46284 4.132209
v -42.70269 81.53902 3.22185
v -43.40671 81.40057 2.613591
v -43.75048 80.51331 2.700844
v -44.19065 79.62292 2.7426
v -45.76593 80.06451 0.9833881
v -45.34584 79.1521 1.831954
v -49.20533 41.55751 7.165839
v -50.11874 41.91938 6.39769
v -50.0308 41.17844 6.415903
v -51.08562 42.48658 5.385021
v -6.4039 -79.40436 0.7670787
v -51.89283 -58.02147 -41.13612
v 15.21681 -46.98442 4.780085
v 14.28876 -47.81566 5.877345
v -32.81324 56.04742 14.72233
v -20.07582 -44.60172 3.96428
v 9.700632 -17.3637 25.87014
v -60.50459 -44.13044 -46.03464
v -13.5559 -23.40285 13.7956
v -4.263808 -77.82335 1.985026
v -3.927423 -76.35692 2.781617
v -7.66339 -77.452 1.878782
v -6.640449 -76.21166 2.649981
v -8.354427 -76.31566 2.338196
v 1.825085 -54.78226 10.14379
v 5.458747 -54.88342 9.790456
v 4.325289 -55.59742 9.18241
v 6.151674 -56.23977 8.216381
v 13.57274 -21.16083 10.40265
v 13.32826 -21.16693 10.73449
v 12.4502 -21.85594 11.18136
v 12.09326 -21.82853 11.66931
v 9.281161 -34.81195 15.62504
v 42.61943 -64.94397 -36.55557
v 45.14599 -61.89109 -36.49057
v 42.8914 -64.19316 -34.80988
v -45.32433 -65.46545 -36.1687
v -46.07467 -64.42459 -35.26445
v -47.65473 -63.06073 -38.09184
v -46.80806 -64.06316 -38.16063
v -47.16722 -63.28386 -36.13292
v -47.61413 -62.29727 -34.55729
v -48.80545 -60.98762 -35.57239
v 28.65308 0.06947734 4.106594
v 53.70613 41.20234 -2.569625
v -44.27964 75.51827 4.183746
v -48.64072 76.7187 -0.6485441
v -49.00417 77.49883 -1.384456
v 5.961503 -45.57637 10.7587
v 4.465627 -46.03853 11.42371
v 27.99774 58.22442 15.40001
v -18.38051 70.18233 18.06915
v -27.21779 -79.19276 -18.22481
v 35.45965 11.95494 2.025105
v 36.61094 11.61693 1.493202
v 35.3116 10.25136 1.776093
v 35.46661 8.315008 1.660385
v 29.62761 6.308655 3.13918
v -45.0468 -65.08967 -33.11856
v 56.90714 -22.25779 -21.30111
v -19.74085 -43.73247 6.797259
v -17.94429 -43.42524 7.422332
v 65.55103 29.86766 -30.76185
v -25.54014 72.00046 15.96716
v 43.97718 -63.33858 -36.39952
v 46.80487 -56.86856 -30.42255
v 44.98737 -61.67819 -35.09577
v 44.20579 -62.13084 -33.50589
v 45.90513 -60.88113 -36.5032
v 43.46658 -60.24278 -27.82841
v 43.84267 -62.16261 -32.44389
v 45.90205 -59.92806 -33.69252
v 44.99685 -60.52928 -32.28163
v 45.21211 -60.76901 -33.46482
v 49.29383 -55.07158 -34.37093
v 46.73588 -54.76982 -27.34873
v 47.38653 -57.99782 -34.3369
v 48.53135 -56.40521 -34.58014
v 44.09802 -58.48397 -26.6808
v 45.58758 -58.35198 -29.87834
v 42.51019 -62.34689 -29.15747
v 43.73585 -61.2822 -30.27894
v 44.34252 -59.63729 -28.89603
v 44.63382 -60.11572 -30.47274
v 45.4608 -59.38315 -31.31979
v 46.34636 -58.23582 -31.64399
v 45.57328 -56.9549 -27.70626
v 47.3592 -55.56992 -29.83606
v 46.67946 -55.95092 -28.74966
v 49.71317 -54.9736 -35.53479
v 47.30209 -57.20145 -32.36966
v 48.7412 -54.84539 -32.29998
v 49.94052 -53.73221 -33.94337
v -58.80047 61.31662 -10.59562
v -59.21004 60.99966 -11.24026
v 14.55843 39.96755 20.60067
v 19.55111 35.70202 17.07769
v 19.91301 37.85279 18.48672
v 17.92886 37.68375 18.82152
v 18.0116 36.36825 18.04279
v 15.19514 34.9081 17.79686
v 15.88148 33.5783 16.26056
v 16.85656 34.65869 17.03091
v 16.33277 36.26027 18.37527
v 15.166 38.68703 20.03683
v 16.37257 37.71318 19.25755
v 12.6709 38.10733 20.34001
v -58.40505 -48.49355 -53.60266
v -57.50448 -50.056 -53.00052
v 14.93629 -72.64051 -1.635097
v 67.34274 1.645926 -43.85041
v -44.09 -63.6529 -26.78654
v -44.53935 -64.60012 -29.92573
v 6.698682 -13.74182 32.18461
v 7.889809 -12.98338 30.89936
v -32.80405 39.48833 15.60889
v 11.11048 38.54186 20.71814
v 10.14152 39.28455 21.15146
v -25.4222 61.75656 17.17787
v 9.389503 -77.46818 -0.0593552
v 7.923922 -78.38563 0.0571962
v 10.94422 -45.68435 7.592835
v 10.27882 -45.53603 8.00059
v 14.43423 -19.27455 11.30728
v 14.42171 -19.37116 10.91928
v 2.613053 -20.20362 27.98331
v 2.386001 -20.30918 28.44775
v 3.429888 -19.70258 28.53126
v -39.13579 48.94203 12.56894
v -38.51969 49.66504 12.6871
v -5.434894 75.09122 18.93774
v 52.94453 41.48785 -1.22398
v 52.79108 42.29082 -1.425673
v 18.54052 6.939226 5.724282
v 45.64801 -39.74171 -12.48138
v 46.65341 -39.14307 -13.57255
v -5.313814 -41.73256 16.4505
v -4.378033 -43.04525 15.41833
v -18.45552 -84.17201 -14.77886
v -17.54217 -84.37325 -13.32808
v -19.3182 -83.35726 -12.53243
v 17.12947 -58.07345 1.720065
v -40.33134 40.95846 13.21962
v 13.14748 -10.31845 18.472
v 3.583619 -48.37128 12.40429
v 3.269306 -46.76321 12.04817
v 20.67467 6.903115 4.781209
v 19.05587 7.823773 5.063029
v 19.36963 6.587042 5.41473
v -65.78458 -28.48108 -51.98152
v -9.803582 -57.15029 7.388035
v 19.28642 -24.06536 8.126272
v 15.36772 -38.22324 11.65701
v 16.16247 -39.1406 10.81076
v 17.40812 -39.41532 9.859701
v 17.34374 -38.66309 10.14823
v 15.11782 -36.24395 12.0881
v 15.55031 -35.24152 11.80095
v 17.04612 -34.94022 10.85722
v 17.94411 -35.39588 10.29757
v 17.11741 -36.51013 10.75756
v 18.74608 -36.38199 9.732715
v -31.32725 -39.50232 4.18954
v 0.06866458 -69.82262 4.822069
v 60.66153 -26.81303 -36.48415
v 60.64204 -25.77443 -35.5771
v 61.09934 -25.20259 -36.97886
v 61.57025 -24.61768 -38.5075
v 61.09465 -23.97668 -35.98009
v 61.47725 -21.90274 -35.88147
v 26.56416 -76.17302 -19.46581
v 28.61843 -74.13059 -19.85077
v -26.32297 -80.63695 -22.89687
v -25.88441 -80.76452 -21.07373
v -27.14781 -48.57043 0.2734802
v -28.3713 -49.76366 -0.33683
v -52.10323 42.58686 4.258624
v 62.31602 -17.98821 -36.39809
v 12.63552 28.42836 11.32175
v -16.69026 51.51356 21.19201
v -20.07412 16.79675 3.743539
v -21.37409 16.86212 3.59886
v -53.14843 66.90617 -3.415508
v 12.64114 -46.34953 6.584761
v 11.83802 -46.0085 7.140436
v 10.02712 -45.92095 8.439916
v -21.99261 -45.23325 2.399282
v 17.55551 13.57646 4.097081
v 18.02211 12.87684 4.171188
v 25.99524 65.87631 15.34678
v 28.10252 63.78528 14.58524
v -51.30508 -59.07375 -43.80416
v 24.81504 -73.14275 -11.8028
v 25.05471 -74.29668 -13.29438
v 27.16803 -73.04343 -15.32887
v 7.686344 -63.32259 3.734868
v 10.13017 -61.46215 3.549881
v 9.477903 -59.40767 4.772224
v 7.51963 -59.05309 5.49933
v 4.662314 -46.22561 11.52709
v 4.221415 -48.87867 12.4287
v 6.746699 -46.26873 10.75204
v 5.142208 -53.35383 11.27832
v 6.94908 -51.57892 11.41226
v 5.023232 -50.58671 12.22845
v 7.100662 -50.60139 11.468
v 7.013137 -49.04041 11.46094
v 8.558397 -46.46239 10.11161
v 6.356194 -46.71442 11.21222
v 8.652314 -50.57265 10.74481
v 8.858696 -49.41749 10.74283
v 10.22129 -47.30527 9.436759
v 11.93656 -47.92986 8.517873
v 11.39876 -47.15078 8.064663
v 11.68834 -49.36406 8.916405
v 13.25395 -47.94823 6.828123
v 14.04641 -48.05793 6.899305
v 1.73825 -59.43383 5.923985
v 0.5101439 -60.89834 5.376541
v 2.181481 -62.25994 4.982069
v 2.029103 -60.94085 5.305051
v 1.390096 -61.37903 5.196212
v 0.8993909 -61.94508 5.1394
v 1.124696 -71.36286 4.500324
v 2.249767 -73.24632 3.957952
v 3.348193 -71.8394 4.104827
v 24.20073 -74.66363 -12.31453
v 19.77764 -77.59766 -8.878527
v 24.1557 -75.52925 -13.23061
v 25.77934 -72.314 -12.48046
v 25.53316 -71.08384 -11.2778
v 25.70387 -74.50831 -14.59792
v 24.294 -76.16969 -14.32951
v 24.07179 -78.1823 -18.22316
v 25.51516 -75.58627 -15.8296
v 25.5297 -76.27692 -17.20331
v 22.31642 -78.81319 -15.19753
v 23.40256 -78.15866 -16.27907
v 24.55276 -77.03454 -16.49845
v 10.97845 -81.60615 -4.544744
v 13.17379 -80.83595 -5.287371
v 26.93493 -74.52592 -16.92208
v 27.50573 -74.59985 -18.29905
v 6.743789 -55.71225 8.603454
v 6.904822 -53.92402 10.15074
v 9.036935 -53.74197 9.348068
v 24.3822 -72.00821 -10.4302
v 25.68025 -64.0225 -7.497445
v 23.09591 -77.75769 -14.66174
v 23.12481 -76.089 -12.09758
v 17.29646 -52.40943 4.141819
v 22.14379 -68.87314 -6.529734
v 20.83871 -48.00546 1.626422
v 25.07116 -51.12634 -1.043922
v 23.39826 -49.70736 0.1580521
v 24.84714 -50.09444 -0.6375473
v 24.05068 -49.04498 -0.0126116
v 22.80713 -48.35753 0.6387243
v 21.65193 -49.86248 1.161666
v 23.1565 -52.38021 -0.2910686
v 11.80214 -57.38437 5.179325
v 15.14486 -55.82787 4.193754
v 0.2247813 -63.20155 5.105231
v 23.5759 -62.9975 -5.229732
v 25.84942 -62.57778 -6.86878
v 25.44495 -59.20958 -4.778665
v 22.97615 -60.90165 -3.7327
v 23.56304 -61.34567 -4.411146
v 24.92191 -61.23823 -5.424016
v 26.68074 -58.66712 -5.389814
v 13.85078 -81.05541 -6.13891
v 10.2434 -78.40195 -1.142869
v 11.02161 -77.25125 -0.8683877
v 15.24071 -47.46247 5.802749
v -0.6538588 -68.27419 5.004107
v 27.73585 -58.88069 -6.285604
v 26.57191 -60.05566 -6.07104
v 11.82418 -50.84168 8.821732
v 10.68208 -49.72125 9.562107
v 10.32362 -50.48946 9.790532
v 10.50199 -54.90516 7.797192
v 10.74203 -57.19353 5.843875
v 12.7914 -56.06219 5.552288
v 10.55758 -55.91813 6.929399
v 11.56591 -55.61399 6.615107
v 11.02153 -52.89407 8.688457
v 13.59702 -55.1233 5.655915
v 13.28284 -50.55574 7.694376
v 12.50777 -53.13768 7.637409
v 13.1285 -54.0061 6.745184
v 14.15866 -53.99861 6.006741
v 14.89345 -52.50915 6.090847
v 16.07312 -52.64339 5.089849
v 16.83867 -53.70068 4.061367
v 15.65032 -48.92522 5.725375
v 15.0078 -51.04001 6.296586
v 16.18015 -48.45859 5.251493
v 16.2026 -48.40901 4.418507
v 17.1495 -49.95185 4.549911
v 20.05463 -47.50878 1.480545
v 19.48691 -46.80736 1.557086
v 18.08998 -46.84122 2.41725
v 17.27549 -47.31826 3.171015
v 16.93246 -48.08229 3.677711
v 16.5437 -49.41065 4.311679
v 19.41887 -47.9025 1.885656
v 18.15822 -49.10095 3.001971
v 19.57262 -48.6282 2.56031
v 18.39057 -48.56242 3.368729
v 18.38431 -49.72015 3.497427
v 20.36652 -48.93279 2.015735
v 19.20459 -50.15836 2.849342
v 29.68381 -70.8037 -16.92903
v 29.02941 -71.03621 -16.14977
v 26.34703 -73.25803 -14.22256
v 26.41165 -74.4108 -15.74971
v 27.17416 -71.35944 -13.62704
v 9.292804 -73.66555 1.624024
v 18.78988 -77.59953 -7.69745
v 26.81395 -70.10891 -12.16508
v 28.21728 -70.34882 -14.24445
v 27.75659 -69.20663 -12.68793
v 28.76828 -68.80584 -13.67609
v 31.65576 -59.007 -9.568217
v 14.35605 -79.26532 -4.728869
v 22.24025 -76.84631 -11.59246
v 20.73232 -79.79288 -13.89004
v 21.49329 -78.49977 -12.71293
v 19.30945 -79.28662 -10.29252
v 21.09393 -77.82601 -10.99486
v 24.02022 -73.4535 -10.95705
v 22.70909 -74.91601 -10.3654
v 23.32818 -74.34192 -10.72436
v 15.32235 -71.54575 -1.615047
v 16.27254 -69.64777 -1.840313
v 3.208006 -60.37258 5.441968
v 7.784726 -61.45024 4.26784
v 6.490588 -60.77414 4.832973
v 5.3082 -59.57638 5.595565
v 5.423352 -61.78745 4.631528
v 3.149327 -61.45348 5.073871
v 1.428472 -62.9086 5.004569
v 0.7060445 -64.08461 5.020927
v 1.963961 -64.85344 4.865631
v 2.92235 -64.03252 4.720668
v 4.205231 -61.41728 4.947264
v 2.721525 -63.02555 4.833293
v 5.718769 -63.5461 4.214797
v 11.89604 -64.72016 1.884965
v 7.128632 -76.17555 1.600806
v 8.693695 -75.01244 1.44346
v 6.681081 -74.78103 2.36957
v 7.78732 -74.31715 2.096951
v 3.908455 -65.47684 4.512517
v 5.554276 -67.45036 3.990932
v 1.088374 -67.56956 4.919982
v 3.02177 -67.75601 4.619626
v 3.808498 -68.44669 4.404587
v 2.97914 -70.79879 4.362979
v 6.350011 -74.03726 2.746877
v 4.741518 -69.37866 4.110403
v 6.083343 -69.39605 3.695486
v 4.811571 -70.83806 3.923054
v 5.423644 -72.03427 3.549099
v 6.759703 -72.81362 2.950435
v 7.003131 -70.7991 3.213957
v 7.350244 -68.92284 3.296306
v 9.128147 -75.95004 0.8424202
v 32.08346 -60.65404 -11.16709
v 30.98833 -60.69292 -10.18607
v 19.79559 -50.0254 2.431885
v 22.69387 -62.16129 -4.121232
v 29.70944 -66.18879 -12.82706
v 28.27805 -67.37683 -12.0135
v 15.01197 -76.31132 -3.207733
v 13.95041 -76.25182 -2.377276
v 13.07747 -77.48013 -2.402522
v 12.61 -79.9418 -3.951778
v 15.94121 -78.65858 -5.640093
v 15.51371 -80.11021 -6.588383
v 17.03062 -79.95695 -8.084227
v 21.02161 -73.74918 -7.526831
v 18.41387 -68.02837 -3.000877
v 22.37579 -55.72342 -0.9015962
v 17.94937 -78.52568 -7.583368
v 13.07609 -69.58902 0.3759645
v 20.8377 -76.73411 -9.454078
v 21.60478 -75.6153 -9.474353
v 21.81915 -74.5151 -8.918104
v 24.40791 -52.79623 -1.185199
v 23.56322 -54.53667 -1.248436
v 22.9845 -53.38066 -0.448599
v 19.07462 -52.09256 2.768291
v 18.77246 -53.73627 2.482922
v 21.44499 -51.52995 1.074226
v 21.82146 -53.55338 0.302211
v 20.65191 -53.09495 1.256463
v 18.79462 -54.99636 1.941131
v 20.12442 -55.77592 0.6711999
v 20.6809 -54.77106 0.6534221
v 23.13959 -73.42348 -9.822623
v 10.3857 -76.13295 0.1019045
v 12.97918 -76.55272 -1.81026
v 11.60471 -75.41299 -0.326383
v 13.3308 -71.03996 -0.09827935
v 13.62104 -72.88489 -0.7832837
v 11.08283 -74.48421 0.372499
v 13.0799 -74.26222 -0.8809862
v 12.15081 -73.09103 0.1415905
v 8.695469 -68.0925 2.831958
v 7.514533 -69.70971 3.16881
v 10.04663 -67.67178 2.285494
v 9.305886 -68.70587 2.495424
v 11.01275 -72.92962 0.9205592
v 8.517294 -71.73493 2.453933
v 11.49053 -70.90784 1.04969
v 10.4198 -69.59621 1.854757
v 11.3127 -66.73309 1.807938
v 11.80272 -69.06133 1.199787
v 13.99638 -56.80491 4.37489
v 14.85152 -57.48024 3.473235
v 15.3978 -54.96174 4.510257
v 16.74072 -55.10947 3.431575
v 16.26558 -56.4028 3.124854
v 24.47457 -64.16319 -6.52169
v 11.27888 -61.55157 3.125889
v 20.95469 -72.48712 -6.830072
v 18.08652 -75.95856 -5.762609
v 17.83616 -56.36439 2.069453
v 25.3742 -57.4135 -3.766221
v 23.99565 -59.20762 -3.696741
v 24.35279 -57.38269 -3.041948
v 23.73647 -55.84202 -1.902189
v 21.83163 -72.32547 -7.660196
v 16.81848 -60.87123 0.5620933
v 14.06882 -69.93392 -0.3233633
v 20.37933 -61.95041 -2.294755
v 21.70819 -61.6809 -3.15304
v 12.34263 -65.82513 1.461493
v 11.74618 -67.3885 1.479224
v 17.34601 -68.98135 -2.466475
v 16.74737 -67.53491 -1.648208
v 15.16692 -69.82265 -1.069205
v 13.34702 -66.98075 0.6963732
v 13.18858 -68.49793 0.5058089
v 15.02185 -68.02934 -0.5578049
v 14.89442 -66.9286 -0.2110864
v 13.64305 -65.4118 0.852515
v 15.43424 -60.65902 1.502933
v 20.52349 -60.59136 -1.793893
v 22.70468 -58.35931 -2.314862
v 21.32038 -56.21479 -0.383162
v 20.63401 -58.15552 -0.7337848
v 21.75621 -57.13646 -1.055107
v 18.75961 -57.0047 1.089911
v 19.21514 -58.51937 0.09623392
v 20.191 -57.24671 -0.01606585
v 19.80341 -59.66777 -0.8348023
v 18.24851 -59.44083 0.3053815
v 13.37074 -58.68317 3.605793
v 16.71457 -59.71835 1.169148
v 14.34517 -59.55502 2.611787
v 16.16771 -64.06875 -0.2477278
v 14.41656 -60.28114 2.232402
v 13.30538 -60.57932 2.656442
v 12.77993 -62.78158 2.018957
v 12.57617 -61.59809 2.570031
v 14.26465 -61.70827 1.705462
v 15.22085 -61.44822 1.286262
v 15.23237 -62.66474 0.7788148
v 14.27678 -63.86896 0.8979447
v 14.97579 -77.24853 -3.741202
v 17.51625 -77.65257 -6.349912
v 16.331 -77.18314 -4.862193
v 19.4272 -76.24666 -7.335783
v 16.87196 -65.2726 -1.082061
v 17.73589 -74.49223 -4.663193
v 14.9182 -73.68782 -2.000923
v 13.1994 -75.28332 -1.363181
v 14.66219 -74.84949 -2.252548
v 16.2624 -75.88264 -4.063079
v 16.76018 -74.44372 -3.769647
v 16.87568 -70.82316 -2.631286
v 16.4862 -72.79218 -2.894485
v 20.63572 -75.70222 -8.310448
v 20.00601 -73.99389 -6.590735
v 18.94404 -73.77556 -5.459847
v 17.98191 -71.30014 -3.65159
v 21.58416 -69.94308 -6.429183
v 19.04872 -72.23771 -4.898371
v 20.29247 -71.73186 -5.859272
v 19.06923 -69.68795 -4.079827
v 21.21416 -68.85442 -5.674067
v 16.71393 -63.65689 -0.4523439
v 20.50297 -63.23427 -2.975741
v 18.58519 -62.47631 -1.275282
v 20.17725 -64.32487 -3.171986
v 19.49229 -68.02683 -3.858631
v 17.36786 -65.89604 -1.605403
v 18.00225 -66.32686 -2.166498
v 19.13615 -66.21274 -3.022487
v 18.3356 -64.63773 -1.894705
v 22.14208 -63.16402 -4.179459
v 21.29424 -63.67327 -3.764579
v 21.78732 -65.12119 -4.713824
v 20.42898 -66.06384 -3.999673
v 22.86212 -64.16817 -5.193606
v 24.4169 -63.16113 -5.985044
v 21.82546 -67.11919 -5.588174
v 23.6219 -65.78181 -6.573038
v 23.13371 -64.88062 -5.722027
v 23.09752 -67.55566 -6.935265
v 22.82901 -71.00041 -8.086498
v 25.06301 -69.93224 -10.02705
v 23.29821 -69.41774 -7.860071
v 23.77191 -70.64092 -8.927022
v 24.51017 -68.95973 -8.8929
v 24.90381 -65.44719 -7.549971
v 24.40975 -66.74207 -7.740008
v 25.2609 -66.87021 -8.587205
v 26.97987 -68.52634 -11.3363
v 30.92443 -62.84368 -11.64153
v 30.02399 -64.55308 -11.93053
v 26.88535 -64.34479 -8.724921
v 25.93956 -68.30243 -10.03172
v 26.4284 -66.354 -9.428977
v 27.37079 -65.6146 -9.930979
v 29.122 -65.46899 -11.6329
v 26.48863 -62.93498 -7.593484
v 27.85863 -61.30114 -7.822665
v 28.1893 -63.86298 -9.636702
v 27.74386 -62.78001 -8.56686
v 29.18936 -63.68406 -10.51334
v 30.45642 -60.04304 -9.226973
v 28.4688 -61.5942 -8.512477
v 29.48079 -61.98298 -9.659539
v -14.62271 -22.36222 13.14423
v -14.3099 -23.21592 12.81105
v 16.74717 12.9276 4.34027
v 47.55349 23.19077 -4.652997
v 61.56976 -23.35436 -37.47147
v 63.9512 -17.22925 -44.53793
v 63.74214 -16.81611 -42.68404
v 63.04771 -19.88448 -41.65273
v 63.38346 -18.07549 -41.75855
v 62.32805 -20.59328 -38.61996
v 62.82096 -18.62847 -39.30869
v 62.6787 -20.38264 -40.04502
v 62.25599 -19.63023 -37.40493
v 61.87453 -20.80938 -36.68583
v 61.64725 -19.86058 -34.90802
v 61.1979 -20.72998 -33.72257
v 61.31186 -19.54371 -33.1987
v 36.74307 -24.75601 2.049458
v -13.62918 79.38443 17.12803
v -14.01788 78.28107 17.37213
v 0.5655453 -21.39772 27.50752
v 34.23323 -48.11992 -4.569705
v 33.77487 -44.65416 -2.527081
v 34.97972 -43.39571 -2.953637
v 36.3325 -43.27337 -4.066885
v 35.49143 -47.41503 -5.202928
v 35.72168 -45.07335 -4.301926
v 35.80164 0.4267209 2.008314
v -28.72061 76.29599 14.17667
v -30.97374 75.85525 13.30154
v 1.031064 2.954496 27.81513
v 0.6884046 1.968715 28.47032
v 34.8408 -19.72117 3.907335
v -29.60748 -50.13939 -1.0417
v -29.99075 -49.12398 -0.8912194
v 11.25672 -29.41549 13.60313
v 7.119177 -42.63557 13.64315
v 63.80703 -13.95883 -40.43842
v 63.66442 -12.40021 -38.32427
v -6.669101 -39.05798 17.42695
v -4.939162 -39.7198 17.29242
v -17.85571 57.8071 20.12549
v -15.5242 -57.8919 5.088021
v -16.26588 -55.59884 6.423147
v -31.72079 -45.41249 0.4180337
v -31.52276 -47.08361 -0.567035
v 11.72632 48.28456 21.838
v 13.22875 39.79969 20.77744
v 12.98677 40.74125 21.10479
v 14.37584 40.81572 20.82461
v 14.43312 43.4133 21.2971
v 13.37274 41.58969 21.2211
v 4.452357 42.46082 22.30433
v 3.8548 50.66482 22.34998
v 12.21399 45.55339 21.76681
v 9.732274 49.82804 22.03114
v 5.953052 44.94416 22.37993
v 5.694075 46.86874 22.44687
v 5.841932 43.50177 22.29011
v 7.098896 43.94203 22.21783
v 10.24313 48.26175 22.02061
v 11.47377 50.18876 21.78818
v 6.430665 48.62355 22.37406
v 10.7168 46.74052 21.96443
v 7.80477 49.01141 22.24681
v 8.306118 47.19302 22.22755
v 7.985462 45.66037 22.23074
v 10.22982 45.55998 22.01162
v 8.443445 43.34856 22.03847
v 13.82871 44.94024 21.50523
v 12.77577 43.37959 21.55172
v 10.745 43.90897 21.85796
v 9.679188 41.86125 21.75834
v 11.59955 41.65648 21.48836
v 10.76004 40.66713 21.41152
v -14.349 -37.003 15.14369
v 37.49004 -61.99491 -19.19535
v 36.06773 47.63169 13.03057
v -38.94026 15.72197 2.057127
v -39.3609 15.71827 1.877536
v -28.02051 77.3513 14.24973
v -27.16725 79.74729 13.9278
v -29.87203 -77.70572 -22.01145
v -29.13774 -78.06806 -20.72568
v -46.26285 -60.83244 -27.34642
v -25.4765 12.11791 3.636193
v 14.90497 -18.4457 12.92747
v 24.71231 11.28112 3.883132
v 17.59628 11.69178 4.437148
v 62.74556 -16.49284 -37.07381
v -44.60805 39.19691 10.31589
v 52.4515 44.0867 -1.869814
v -6.556828 -70.81741 4.397926
v 37.19022 47.03772 12.44466
v 37.10297 48.20108 12.10939
v 38.26967 47.24141 11.68729
v 38.40038 48.06187 11.31988
v -19.64689 -83.63625 -14.82533
v 22.29918 8.560035 4.122255
v 21.97345 12.09457 4.006405
v 22.33437 11.38631 4.032195
v 21.72339 9.536702 4.099511
v 20.89761 10.5823 4.104503
v 20.34684 12.3557 4.003477
v 19.52149 12.84383 4.029602
v 19.85908 9.590633 4.387218
v 20.08846 11.48371 4.076441
v 18.65646 10.54908 4.43973
v 5.960744 -5.348362 29.39991
v 52.4999 -50.07787 -35.57396
v -43.5792 -61.13536 -22.09849
v -42.62136 -61.6913 -21.10763
v -35.63604 -71.10121 -20.89131
v -35.7926 -71.80631 -22.49383
v 57.25913 -39.95314 -36.93681
v -5.906292 41.4812 22.23295
v -7.245296 40.95781 22.01912
v -64.80314 -32.78155 -54.36341
v -65.21111 -31.10909 -53.51893
v 40.74757 73.61333 5.041029
v 40.18079 73.86609 5.456355
v 39.74351 73.19659 5.996893
v 59.80299 -27.58426 -33.86481
v 59.48617 -29.19783 -34.0356
v 61.43941 -27.64613 -40.57256
v 61.19147 -28.60231 -40.31722
v 61.79194 -26.29415 -41.00554
v 60.87964 -28.84847 -39.20175
v 60.76215 -30.40588 -40.23336
v 60.62299 -27.93054 -37.25806
v 60.1039 -30.53875 -37.55863
v 60.14079 -29.21835 -36.45704
v 2.564267 39.34806 21.99133
v -11.61312 78.07399 17.69152
v -12.22481 75.24399 18.24486
v -12.97509 76.85573 17.81052
v 5.816203 32.86419 19.43283
v -37.9676 41.02251 14.42796
v -39.41748 41.07484 13.71468
v -53.5453 60.70914 -2.969615
v 18.24724 9.260582 4.926678
v 16.92037 9.666533 5.362808
v 16.74622 8.763511 5.923441
v 18.14068 8.232711 5.367303
v 25.79894 11.15298 3.811022
v 39.82061 50.3882 9.597453
v 38.04324 49.08666 11.21403
v 39.20599 48.02814 10.78159
v 27.86499 -20.63321 6.142158
v -50.52174 -54.54261 -27.94903
v -48.27278 26.94384 -1.377175
v -48.01046 27.73365 -0.1773252
v -29.00626 -46.54295 0.3520203
v 40.87737 50.48241 8.737823
v 40.14656 49.23526 9.67732
v 40.352 48.16365 9.862478
v 42.25129 47.97058 8.491182
v 41.59989 49.74911 8.375022
v 42.22808 50.87814 7.483725
v 52.24206 -42.29783 -25.76553
v 15.83566 -22.58019 9.256252
v 16.28092 -23.01544 9.171288
v 39.75094 15.14024 0.2525457
v 39.18444 15.21267 1.100856
v 38.45832 14.4093 0.9929996
v 28.2279 67.70229 14.1847
v 27.76734 65.71906 14.59631
v -51.29069 -57.74286 -36.53892
v -52.03238 -56.60845 -36.56606
v -3.248278 13.61688 22.80083
v -1.018627 14.16934 22.71982
v -1.986623 15.4002 22.06778
v -67.37673 -1.369594 -31.21603
v 3.795328 40.98074 22.15874
v 7.845694 41.91207 21.92556
v 3.059358 36.97161 21.42537
v 8.558848 38.41654 21.1134
v 9.845693 39.85163 21.34192
v 8.243497 39.97738 21.49634
v 8.259044 41.2649 21.7872
v 6.729286 40.21846 21.75267
v 6.5883 41.7893 22.04491
v 6.368097 41.17995 21.9759
v 5.251313 41.07735 22.03914
v 5.905767 38.53511 21.46871
v 4.268827 39.17194 21.79126
v 4.771347 36.7831 21.15075
v -41.00223 17.40253 0.8971089
v -44.45204 20.54583 -2.054522
v -44.85213 21.78737 -2.625573
v -45.448 22.13646 -3.106073
v 62.86726 -17.47877 -38.5335
v -2.805852 -30.79115 18.00497
v -13.62443 -18.27671 23.5176
v -12.86742 -18.38931 23.60447
v 63.22218 -15.46865 -38.60277
v 63.15989 -14.3314 -37.26799
v 62.07232 -16.24827 -33.70769
v 62.17365 -17.49878 -35.26839
v 62.41164 -16.4503 -35.44193
v 62.54895 -13.68445 -33.76532
v 61.39779 -15.30006 -29.99796
v 62.02797 -14.64371 -32.19738
v 62.64463 -11.75584 -32.6229
v 62.49459 -10.93572 -31.13527
v -9.524469 -62.24044 4.510361
v 7.075748 38.95267 21.42024
v 36.725 68.3498 9.206875
v 31.10098 -46.64545 -1.697438
v 34.57463 -46.24356 -3.877789
v 32.50982 -46.52955 -2.497157
v 32.80307 -48.43424 -3.659367
v 33.60459 -49.52593 -4.835097
v 32.7364 -49.39142 -4.143708
v 26.24647 -5.261151 6.138962
v -9.587922 67.91272 19.80193
v -8.556677 74.5796 18.8079
v -7.338488 73.41178 19.11973
v -6.121322 71.51852 19.55431
v -8.569231 72.16846 19.22905
v -8.316306 69.74365 19.65658
v -9.853405 70.21423 19.40294
v -9.751877 72.70532 19.02159
v -11.32766 69.45196 19.35746
v -11.52443 71.69058 18.97994
v -14.47548 70.44909 18.76558
v -13.01609 73.49034 18.48289
v -13.2806 72.00652 18.70749
v -14.86306 75.68612 17.80061
v -15.63315 71.46476 18.42703
v -15.3925 74.28159 17.98627
v -17.46539 73.7047 17.76821
v -21.75144 75.23502 16.60498
v -22.21339 74.70993 16.57087
v 44.1671 -29.9345 -5.503546
v 11.96066 -27.44588 12.65967
v 13.20178 -29.82697 12.51561
v 11.91945 -28.5735 12.98525
v -67.74508 -17.52683 -51.69553
v -6.444157 -74.65646 3.334331
v -7.910513 -74.78402 3.075701
v 58.14943 -22.51303 -24.71819
v 57.53311 -23.02217 -23.36456
v -7.877605 -46.05911 11.59356
v -9.396023 -46.14037 11.41949
v -10.65715 -47.62496 11.45514
v 8.881696 -23.54594 14.9672
v 8.13754 -24.8399 14.96481
v 7.395869 -24.5456 15.84306
v 7.244971 -25.59334 15.71244
v 9.305177 -25.45187 13.78201
v 8.288486 -25.24288 14.61815
v 8.353883 -25.73435 14.60939
v 7.359201 -25.89644 15.58676
v 7.247983 -26.37835 15.72443
v 66.62801 -1.722334 -44.1662
v 65.86437 -0.5767662 -38.70885
v 65.79596 -2.200851 -39.8583
v 65.94128 -2.552644 -41.03456
v 66.3119 0.09810998 -40.36032
v 66.41949 -1.39631 -42.27791
v 66.7956 0.641252 -42.18167
v -55.31192 -53.6085 -50.39811
v 32.9738 -57.51233 -9.635077
v -15.70332 -21.59216 13.09855
v -14.93337 -22.35384 12.66548
v -54.6658 44.19102 -0.2751087
v -53.61521 44.06124 1.491086
v 37.58889 61.30588 9.169635
v 21.86456 62.53148 17.34451
v -40.32482 -69.67975 -30.41345
v -4.882651 -24.44049 20.26263
v 58.56553 -29.09382 -30.88652
v -11.47705 -18.23847 25.27147
v -10.99595 -17.96164 27.02578
v -3.498119 7.300818 25.8608
v -56.77235 -51.62957 -49.38016
v -17.20804 -79.74104 -4.069324
v 53.03669 -49.28022 -36.00511
v 53.80575 -47.35635 -35.40016
v 53.61497 -48.0627 -35.83699
v 6.463224 -40.98096 15.66317
v 8.903928 -35.56762 15.827
v 7.594909 -36.56943 16.37625
v 8.199791 -38.42022 15.88861
v 10.04255 -37.99843 15.0744
v -21.62596 -83.10739 -18.88982
v -21.0716 -83.29395 -17.81475
v -50.8285 -59.49516 -41.33113
v 24.359 -53.93366 -1.560832
v -25.70003 52.40453 18.61535
v -24.18124 50.62297 19.34503
v -24.69545 53.43414 18.84774
v -25.14139 51.59696 18.90474
v -24.39486 52.14999 19.11202
v 60.63125 -20.25427 -31.08388
v -56.76814 -51.23214 -45.12857
v -4.48327 -48.84144 12.9943
v -3.309929 -48.66786 12.55578
v -4.012004 -47.99424 12.38339
v -4.990266 -47.38796 12.2366
v 27.69048 -32.61981 5.059823
v 27.01759 -34.57819 5.273958
v 26.38318 -33.09135 5.725772
v 23.38344 -38.49927 6.538848
v 24.34021 -36.69535 6.462929
v 25.7323 -36.05999 5.81921
v 25.43886 -34.47432 6.151363
v 23.22904 -35.72945 7.210438
v 20.76661 -37.12539 8.374667
v 21.95802 -36.60491 7.778155
v 20.92849 -35.86135 8.483995
v 19.5517 -37.33534 9.09509
v 18.79231 -34.7732 9.789135
v 22.39862 -34.56824 7.759806
v 20.45666 -33.90993 8.846502
v 10.23641 -23.16726 13.10205
v 9.956238 -23.80015 13.04388
v 9.751019 -23.77952 13.39331
v 9.4977 -24.54158 13.4195
v 5.853388 -34.67585 17.19176
v 7.155377 -34.77299 16.65393
v 6.980794 -33.18702 16.62514
v 7.138411 -32.46572 16.48608
v 7.73065 -33.83222 16.30597
v 21.33674 -26.42768 7.661576
v 4.574025 -28.11254 17.54303
v 3.811554 -29.00742 17.80176
v 6.514825 -26.59038 16.33002
v 9.825057 -33.93561 15.24073
v 12.43043 -24.08833 11.23548
v 12.38545 -22.78395 11.00652
v 13.12865 -22.04434 10.54579
v 12.02958 -22.34525 11.35909
v 10.99235 -23.68091 12.11984
v 11.68809 -22.7859 11.48152
v 11.52021 -22.39171 11.75848
v 11.09496 -22.87069 11.99692
v 10.86452 -22.86882 12.41848
v 10.31309 -23.60097 12.68296
v 14.96134 -22.37802 9.70068
v 14.53249 -22.46512 9.910789
v 14.77729 -24.42199 10.19958
v 15.22888 -23.04203 9.628313
v 17.95742 -29.58859 9.78354
v 27.96294 -25.5917 5.512565
v 25.62013 -26.22677 6.127935
v 24.40956 -27.63783 6.569113
v 14.83349 -32.87455 12.08425
v 11.34057 -27.6827 13.1053
v 10.5423 -23.88235 12.46673
v 9.926211 -24.46788 13.04102
v 11.50952 -24.54319 11.93265
v 11.47935 -26.15938 12.49458
v 12.1459 -25.33842 11.8342
v 13.58697 -25.71554 11.17894
v 13.26589 -27.20412 11.818
v 19.06936 -25.62151 8.48894
v 26.24787 -30.56972 5.842705
v 27.36522 -28.00694 5.458631
v 26.03282 -28.98791 5.948704
v 26.27758 -27.44025 5.87339
v 22.81754 -32.44882 7.567833
v 24.57335 -28.95611 6.573322
v 19.11649 -30.10902 9.256413
v 18.43172 -31.33807 9.805707
v 19.0669 -33.18 9.613921
v 20.45742 -32.55726 8.806004
v 19.98923 -31.10447 8.933214
v 20.73138 -31.154 8.551585
v 9.723135 -26.51925 13.75631
v 9.100428 -26.40915 14.13491
v 8.589658 -26.2046 14.47946
v 7.892589 -27.06339 15.26414
v 4.609301 -30.29994 17.45712
v 5.206885 -31.1139 17.23361
v 6.209014 -32.42442 16.91773
v 10.04933 -36.323 15.20503
v 12.36166 -38.82276 13.49682
v 11.27698 -36.71883 14.44396
v 10.93721 -34.69298 14.6902
v 13.88307 -34.12237 12.80006
v 12.98353 -35.24062 13.46933
v 4.858735 -29.32217 17.35372
v 9.127306 -32.50392 15.44106
v 7.806716 -32.28064 16.11851
v 5.829493 -28.4248 16.83675
v 6.678279 -30.09761 16.47938
v 10.17406 -27.04644 13.63174
v 8.234869 -27.67258 15.11816
v 7.128771 -31.4462 16.3655
v 7.81323 -31.19148 15.95853
v 8.288688 -29.38706 15.42522
v 10.35731 -29.11155 14.08132
v 10.08877 -29.77007 14.38588
v 9.112056 -30.98997 15.18391
v 10.65197 -30.66223 14.22885
v 11.73988 -32.92138 13.975
v 12.13551 -31.86075 13.55043
v 13.28787 -31.2104 12.76458
v 14.7637 -31.46848 11.92513
v 16.05252 -34.20275 11.47467
v 17.74989 -33.48232 10.38817
v 16.20107 -32.15155 11.17505
v 16.79777 -33.2774 10.94193
v 16.58005 -29.62672 10.53542
v 15.2996 -29.87475 11.31247
v 16.04084 -30.64753 11.02278
v 13.70237 -28.66183 11.93592
v 14.66493 -28.30224 11.31071
v 16.96753 -24.36301 9.150986
v 14.41892 -25.44896 10.65728
v 14.63708 -26.88859 10.96543
v 17.89952 -23.91317 8.66992
v 15.91275 -24.30383 9.638755
v 15.72243 -25.66153 10.03973
v 16.91601 -26.17707 9.57921
v 15.78688 -28.07968 10.63165
v 17.7448 -28.28708 9.64272
v 18.40281 -27.06432 9.075692
v 19.34217 -29.03848 8.972167
v 19.8127 -27.83689 8.541701
v 21.03555 -27.87413 7.971293
v 21.19464 -29.57048 8.170641
v 22.62964 -29.24367 7.449092
v 23.0945 -26.69632 7.00603
v 19.6554 -20.63219 7.638047
v 20.01679 -23.18854 7.771806
v 22.37427 -24.09382 7.058733
v 24.40187 -23.97728 6.527879
v 55.97486 -32.37899 -26.25901
v 3.613452 -30.17487 17.79948
v 2.555852 -29.26651 18.15075
v -66.00896 -27.24195 -51.56813
v -66.73602 -23.84659 -52.70364
v -51.35499 73.94461 -2.859409
v 45.68142 47.52516 5.453758
v 24.01701 10.9831 3.941058
v 25.34089 10.58805 3.783156
v 24.81381 10.17929 3.839756
v 23.51078 10.06156 3.944304
v -30.75577 37.12025 14.71271
v 3.684828 -37.15179 17.58685
v 40.55986 -26.78417 -1.057343
v 35.3739 52.83563 12.0522
v 63.35898 -3.232057 -29.13243
v -27.55859 36.65384 15.40946
v 50.79563 -33.94061 -16.84764
v -43.20722 75.86839 5.081459
v -43.9976 78.21768 3.510426
v -61.90876 -40.84848 -47.01594
v -51.67167 -52.88587 -28.4882
v 35.62442 -39.95537 -2.207537
v -15.80708 -43.81619 8.368607
v -16.35136 -43.37809 8.577175
v 65.09755 24.01372 -29.49364
v 14.05239 28.5042 10.55058
v 13.86465 26.88557 8.893353
v 15.10318 27.58838 9.056802
v 57.85824 55.91772 -12.49661
v -54.03782 69.27135 -5.212728
v 6.514184 -17.25415 29.60958
v 25.69989 -54.90068 -2.799377
v 27.34319 -53.51876 -3.205141
v 27.94884 -50.93858 -2.380103
v 28.69969 -52.32116 -3.392041
v 30.11539 -50.3512 -3.156067
v 30.05028 -52.47624 -4.244893
v 31.19944 -51.25006 -4.244977
v -19.36527 -17.67425 13.16391
v 2.342099 -42.37051 15.71008
v 4.658825 -40.48288 16.5533
v -0.04729734 -36.63892 17.51136
v 2.742089 -41.14484 16.50909
v 1.767646 -41.78466 16.30529
v 30.02759 66.65694 13.37523
v 28.97385 67.26077 13.88581
v 26.85424 56.45145 16.27869
v 28.76579 54.75219 15.63038
v 28.52009 56.97546 15.33506
v 29.08898 64.33895 14.05436
v 29.71525 63.15263 13.86662
v 22.35029 65.55809 16.71852
v 21.15603 63.95958 17.37944
v 24.46844 65.0565 16.03727
v 23.22588 63.78262 16.67419
v 23.04574 61.88358 17.01466
v 25.18054 64.20078 15.8361
v 24.21236 62.24699 16.50229
v 26.09377 56.8899 16.5597
v 27.80741 56.92248 15.7162
v 24.09476 59.80337 16.91182
v 24.21514 58.27901 17.10824
v 25.36257 57.98355 16.65831
v 25.24352 58.8551 16.5494
v 26.96051 57.92405 15.95369
v 25.55775 61.12588 16.08758
v 26.36738 59.77456 15.91938
v 26.92888 63.99797 15.10546
v 26.65367 62.26555 15.43988
v 27.33005 61.17278 15.25317
v 29.23815 61.13259 14.3066
v 28.44906 62.01605 14.61709
v 40.38626 -49.74488 -11.82882
v -23.28983 -30.70215 9.381412
v -25.06156 -31.88212 8.571331
v -29.37106 -51.25284 -1.22212
v 28.22242 -8.95788 6.14862
v -15.65972 18.51103 5.045663
v 10.52723 37.42435 20.44214
v 7.10469 36.69523 20.80256
v 7.042746 37.26656 20.98834
v -2.498538 -64.21761 5.172316
v 0.2549294 -65.37178 5.085608
v -2.261408 -67.45879 5.066337
v -2.022859 -65.38358 5.158301
v -5.556392 56.5844 21.75914
v 41.15799 52.43934 7.964019
v 55.63336 37.40714 -5.485508
v 55.13776 38.46183 -4.562061
v 54.50821 37.71625 -3.168136
v -40.99706 -68.83424 -29.8369
v -16.96287 -19.62739 18.01278
v 58.49401 -17.51923 -22.05686
v 58.54668 -15.77042 -21.08258
v -39.32235 50.49179 11.88606
v -39.46942 51.67426 11.45761
v 2.415433 8.432958 24.35798
v -51.94006 -57.13483 -37.75999
v -52.37389 -57.07498 -39.79008
v -48.48488 -62.33485 -40.67027
v -49.10799 -61.31429 -38.46529
v -50.05435 -60.5563 -43.69693
v -49.96059 -60.51001 -40.36749
v -51.06977 -58.82085 -39.34441
v -50.48962 -58.99259 -36.87646
v -49.77805 -60.14667 -37.35827
v -48.61925 -61.56717 -36.71794
v -48.76165 -60.48858 -33.947
v 51.24412 45.50795 -0.6233485
v 63.46775 -10.32527 -35.3931
v 63.04789 -11.10802 -33.98453
v 56.07222 -39.84219 -32.94837
v -34.39972 9.698169 2.418121
v -35.52742 12.14787 2.371599
v -43.43916 40.01347 11.26256
v -38.04839 39.9297 13.92977
v -39.20582 40.19395 13.53522
v -40.04587 39.57751 12.94654
v -59.21761 -43.28177 -37.20292
v -37.24917 76.58038 9.578548
v -38.11255 76.71361 8.961233
v -41.31347 74.77173 7.011919
v -39.45481 75.99277 8.122413
v -40.53375 75.37626 7.492882
v -35.74506 76.88064 10.44083
v -36.81341 72.49522 10.55048
v -36.0858 73.44052 10.84861
v -35.04105 75.99227 11.07721
v -34.9507 74.06776 11.43294
v -35.83676 75.90445 10.60173
v -36.48166 75.88842 10.18507
v -37.12748 75.27459 9.900861
v -37.98913 75.46974 9.291707
v -37.89281 73.72001 9.654892
v -37.29563 74.14166 9.973792
v -39.41061 74.59754 8.433436
v -40.54973 73.72321 7.743596
v 30.0878 1.625231 3.347938
v 28.70761 1.676612 3.711248
v 48.8907 72.35838 -2.927208
v 49.43461 72.31291 -3.537346
v 49.72494 72.45554 -3.94893
v 49.22131 72.64832 -3.361409
v 48.53433 71.64496 -2.240307
v 48.58187 72.95151 -2.705004
v 48.59857 73.19973 -2.765278
v 47.29599 71.83559 -0.8884899
v 48.18427 72.52734 -2.103351
v 48.13825 73.03004 -2.200042
v 47.86323 73.65058 -2.051006
v 47.42102 73.73165 -1.590126
v 47.58635 73.11565 -1.586175
v 45.3755 73.58412 0.5955986
v 47.09428 73.41106 -1.144601
v 45.73338 72.99746 0.4114535
v 56.18177 -30.9703 -25.76637
v -53.661 57.84312 -2.808009
v -33.16489 -51.12597 -3.083201
v -9.61132 -22.45165 18.01699
v -10.07406 -22.25272 17.74618
v -10.36488 -22.69158 17.40794
v -10.51254 -23.11508 16.78732
v -10.19763 -24.15523 16.88321
v -4.415189 -21.62912 26.38414
v -3.302805 -21.67321 27.75257
v -6.810493 -20.01318 28.16317
v -5.389855 -20.97652 27.34752
v -5.065682 -21.03408 27.90945
v -3.921796 -68.85191 4.903527
v -3.346562 -65.94437 5.098733
v -4.78186 -67.57938 4.917953
v -4.64305 -66.32391 4.982875
v -6.289075 -55.63047 9.10784
v -4.884687 -54.81321 10.19049
v -8.198608 -55.31011 9.467914
v -7.203667 -54.53859 10.39108
v -8.143266 -52.52535 11.95412
v -53.80825 66.13123 -4.109571
v 23.66614 -2.013705 6.301473
v -53.51754 46.09922 0.109311
v -52.64013 45.06623 2.153725
v -53.21325 46.57946 0.2220876
v -52.89566 46.61252 0.6724745
v 0.2713192 48.17826 22.58546
v -2.078465 49.8488 22.5257
v 8.567739 -14.68349 29.64562
v -29.50683 67.09336 14.86352
v 33.48493 3.41406 2.325908
v -14.94767 -11.33665 25.14259
v 29.93568 -27.3653 4.622181
v 22.30929 -7.225858 7.698744
v 33.06236 56.24603 12.8791
v -32.84598 50.78023 15.66016
v -32.17374 51.3968 15.91005
v -31.61714 52.24618 16.04606
v -45.36584 21.15488 -2.953313
v -45.95171 22.09064 -3.459663
v -46.51475 22.11122 -3.724495
v 42.54972 16.85693 -1.970818
v 42.78432 15.12931 -2.062947
v 15.20749 36.81155 19.08672
v 13.04589 36.12511 19.2675
v 45.76167 49.7079 4.609746
v -60.22913 -45.001 -47.49955
v -20.69003 41.92713 20.09785
v -23.15271 -27.89933 8.944702
v -34.52412 52.19566 14.52024
v -33.50903 51.26517 15.23287
v -33.13155 51.9697 15.31028
v -32.71037 52.62699 15.40953
v -32.88663 53.95902 15.05075
v -33.25441 54.84052 14.69742
v -33.90687 56.53227 14.04087
v -67.96783 -4.511861 -37.15023
v -53.11567 68.77177 -3.822354
v -47.13392 -62.11735 -32.2491
v -46.38313 -63.47035 -33.25974
v -45.99045 -62.21248 -29.06387
v -47.29695 -61.1642 -30.63296
v 29.08248 -57.75818 -6.646559
v 28.62953 -59.36047 -7.279683
v 29.43811 -59.4794 -7.998048
v 31.3247 -57.97266 -8.506629
v 28.01645 -55.40911 -4.565359
v 30.26535 -53.88891 -5.171324
v 27.47647 -57.38528 -5.246095
v 29.30789 -56.09916 -5.811244
v 30.68087 -56.56353 -7.085422
v 30.19405 -57.46935 -7.289791
v 31.42727 -56.81806 -7.824738
v 30.51158 -55.09139 -6.043466
v 31.08775 -55.58033 -6.756415
v -29.01765 74.03268 14.39648
v -29.35936 75.21394 14.10026
v 40.04573 51.58786 9.070479
v 8.264158 -16.61477 28.37823
v 5.332647 -18.61798 28.31283
v 15.34157 -17.23314 14.27456
v 15.62766 -15.50847 12.56799
v -29.66272 38.18534 15.89341
v -29.56698 34.05065 12.19401
v -29.21403 36.00577 14.30435
v -27.72616 33.65832 12.20161
v -27.51448 35.58571 14.39658
v 56.10639 -41.0736 -34.32328
v -45.47285 -61.6637 -26.79444
v -6.646522 68.84081 19.92819
v -33.67056 -75.16492 -26.32474
v -30.35964 35.34508 13.18151
v -36.79036 39.52887 14.19762
v -36.49236 37.58922 13.10274
v -39.98749 34.49272 9.882934
v -38.82903 33.80868 9.880892
v -37.88914 33.75791 10.11565
v -37.3821 34.65294 10.79094
v -37.89105 35.56686 11.23264
v -32.18705 37.23781 14.33053
v -32.48267 35.34034 12.5348
v -36.27169 35.96466 12.03157
v -33.80536 37.20677 13.74058
v -35.57421 38.23789 13.84234
v -37.72319 38.70019 13.38663
v -38.33275 36.94017 12.0061
v 51.17975 69.16816 -4.759045
v -15.00271 -22.74979 12.27942
v -5.23695 -81.77235 -1.297979
v -6.221235 -80.22309 0.09362979
v -6.939473 -80.7631 -0.4771783
v -7.096286 -78.77452 1.135474
v -51.01731 69.77689 -1.45582
v -29.7502 -76.91591 -18.57877
v 43.05511 48.26112 7.645617
v 44.66159 49.95754 5.605084
v -11.65334 -4.830303 25.36829
v -25.42141 -35.83516 8.327177
v -25.38027 -37.18249 8.127671
v 34.58392 -60.41439 -13.69806
v 29.3884 12.6775 3.808032
v 27.33558 12.80926 4.019756
v 28.42517 12.02932 3.789862
v 45.81464 -55.42958 -26.19643
v -2.815349 22.87593 19.07423
v -3.429024 20.67936 19.41947
v -56.48604 63.48373 -7.329098
v -11.2108 -44.68028 10.73896
v -13.16956 -44.25254 9.851206
v -12.27234 -44.59006 10.25897
v -13.07897 -44.42603 9.881152
v -12.59606 -44.45293 10.11264
v -12.93833 -44.55904 9.963431
v -6.082293 -47.43931 12.44765
v -7.060149 -47.1752 12.07578
v -9.568309 -46.72656 11.57029
v -8.212566 -48.1496 12.0132
v -7.911498 -48.77051 12.54266
v -7.500678 -47.14999 12.17342
v -9.040011 -47.48306 12.07915
v -9.615225 -51.05235 12.14489
v -10.0307 -48.72334 12.08936
v -10.28303 -46.96927 11.57757
v -12.54365 -44.82935 10.23325
v -13.65376 -45.08895 9.742081
v -14.39112 -44.69436 9.260272
v -14.79959 -45.8649 9.485004
v -15.15528 -45.31479 9.018768
v -15.73809 -45.56918 8.727982
v -12.46924 -46.06421 10.31355
v -14.23145 -46.8657 9.664795
v 48.49556 -49.93755 -25.33598
v 36.53267 49.16245 12.23058
v 52.01814 -45.41704 -28.21594
v 52.64756 -45.87166 -30.16534
v 51.6054 -51.51723 -35.1437
v 52.49325 -47.84864 -32.19535
v 52.87651 -48.56446 -34.34875
v 53.44018 -47.02813 -33.7632
v 51.59605 -50.78871 -33.87423
v 49.63696 -52.86888 -31.57673
v 50.6778 -51.2371 -31.96121
v 50.02497 -51.28941 -30.36674
v 52.05793 -49.20989 -32.80395
v 49.68599 -50.54207 -28.59626
v 49.23831 -52.0466 -29.47705
v 51.05243 -49.4493 -30.48583
v 50.51708 -49.25762 -28.97785
v 51.36578 -48.03678 -29.5057
v 51.62185 -47.11091 -29.04049
v 49.61922 -46.75413 -24.40659
v 48.89126 -48.52793 -24.67068
v 49.43438 -49.73547 -27.10627
v 50.21775 -48.99516 -27.96609
v 50.71432 -47.13438 -27.06168
v 51.64238 -44.71213 -26.70473
v 50.18426 -47.0787 -25.85858
v 57.23887 -41.37785 -38.8367
v -64.78248 -30.34443 -45.19169
v -41.96471 73.03567 6.711402
v -42.88238 74.1435 5.811238
v -43.34167 74.32018 5.390204
v -10.13476 -25.01506 16.73496
v -9.204615 -22.41796 18.3625
v -9.36714 -23.0545 17.69457
v -9.733948 -23.96759 17.23654
v -9.533528 -24.79052 17.28481
v -8.993257 -23.67024 17.83182
v -10.60282 -26.02015 16.19347
v 54.1338 -33.98787 -23.24572
v -58.24352 -43.13023 -33.49129
v -15.31118 -81.80142 -4.861269
v -16.21217 -81.07312 -4.647393
v -18.59819 78.15247 16.62055
v -19.08706 74.52271 17.31326
v -19.99035 75.15195 17.00656
v -18.92711 72.3115 17.70958
v -13.72679 47.4034 21.78991
v -25.29985 -46.01641 0.8343034
v -24.31343 -45.56787 0.9832426
v -24.76505 -45.98444 0.8582015
v -26.8094 -47.25549 0.387125
v -27.18774 -47.19626 0.4301458
v -27.88258 -47.80099 0.2216043
v -27.48013 -48.14316 0.2143006
v -26.5919 -47.2855 0.4371553
v -26.93467 -47.51398 0.3570367
v -26.85945 -48.70646 0.3759355
v -25.82023 -46.83475 0.6487593
v -25.95711 -47.71261 0.7590868
v -26.60968 -47.91268 0.486258
v -24.15688 -45.94614 1.098708
v -24.80437 -46.36622 0.9863944
v -25.80695 -48.25884 0.8979439
v -21.18487 -81.66515 -10.35158
v -3.955422 -60.68121 5.554384
v 50.88509 66.15205 -3.571948
v 51.53961 68.17863 -4.974858
v 50.76741 68.79005 -4.092496
v 50.21631 66.81706 -2.945809
v 50.58261 67.83698 -3.613027
v 50.28809 69.03374 -3.529402
v 49.72672 67.69282 -2.555336
v 49.5937 69.16057 -2.761365
v -30.13663 -51.57541 -1.725433
v -28.56903 -55.31137 -2.12505
v -29.19672 -53.77151 -1.940492
v -54.22897 39.56373 1.71068
v -54.50513 38.85303 1.225421
v -52.89548 36.93258 2.7792
v 51.18763 -32.16985 -16.36129
v 29.98244 53.91234 15.15011
v 32.67098 55.53664 13.25791
v -44.53004 76.22462 3.704773
v -43.7294 77.42317 4.091275
v -44.91917 77.50944 2.922527
v -46.47199 78.3918 1.119283
v -47.26931 77.26694 0.6896386
v -46.0034 77.27196 2.003464
v -63.61984 -34.78536 -44.79872
v 31.13162 -41.69459 0.7732196
v 29.53993 -39.34464 2.722281
v 29.57953 -40.7272 2.214427
v 31.0422 -40.42871 1.289919
v 34.95454 1.702664 2.061555
v -58.05821 43.10728 -6.204431
v -15.42944 -49.77999 9.664207
v -8.04999 -69.54729 4.259091
v 41.39125 73.20496 4.542038
v 40.56006 73.0403 5.346622
v -8.897106 -43.07245 13.85909
v -10.17719 -42.18897 14.55917
v 4.64509 35.05765 20.61639
v -38.69783 50.59071 12.28928
v -37.00639 50.30158 13.42119
v -37.68641 54.19596 12.1063
v -38.35445 52.11277 12.10001
v -4.102772 -20.87975 30.20031
v -4.241688 63.56709 20.81125
v -23.33215 53.0777 19.37404
v -24.04077 53.56377 19.07338
v -24.19192 54.93102 18.80083
v -23.62135 55.90727 18.85825
v -26.56036 54.36328 18.00086
v -25.34348 55.72948 18.26434
v 2.458161 -27.07116 18.56167
v -0.05641602 -27.63068 18.90833
v 1.234979 -29.34554 18.31235
v -0.3684018 -29.34049 18.35206
v 1.537808 -31.5272 17.98343
v 1.564005 -35.54858 17.78936
v 3.905291 -34.11526 17.70628
v 2.61901 -33.34842 17.83546
v -53.0168 47.57936 -0.01915668
v 30.43274 -29.76342 4.05657
v 28.85256 -29.55044 4.751671
v 31.17149 -29.08315 3.822174
v 31.17249 -26.56813 4.262321
v -0.6478377 4.924771 27.234
v -1.364236 4.706384 27.40214
v -36.47063 -54.38725 -6.924401
v -27.72653 -79.11947 -19.88119
v -27.09111 -80.18387 -23.68866
v -29.66371 -78.59534 -26.34567
v -30.72408 -77.75072 -26.5038
v -27.20074 -79.94981 -22.47892
v -27.88137 -79.59326 -23.89322
v -28.24092 -79.10484 -22.30528
v -18.09356 -44.38206 6.055465
v -18.25751 -44.50692 5.920424
v -18.59517 -44.46981 5.501326
v 42.73249 28.39109 3.962517
v -69.11258 -8.27306 -50.17067
v 42.34921 54.52822 6.55714
v 56.64714 -43.03218 -39.01371
v 55.41187 -44.91712 -37.16059
v 56.15865 -44.34865 -39.20045
v 56.32495 -42.93573 -37.60367
v 53.76299 -44.4325 -31.37734
v 54.33875 -44.65102 -33.27688
v 54.81046 -45.64034 -36.18731
v 55.6341 -43.64125 -36.16002
v 55.47692 -43.03593 -34.81466
v 56.42144 -41.88066 -36.46546
v 55.50351 -39.34945 -30.84742
v 54.92255 -41.47432 -31.40049
v 53.93201 -42.98203 -30.29082
v 53.27212 -44.22428 -29.90332
v 53.08358 -40.84281 -26.32273
v 54.85217 -36.44252 -26.70407
v 53.36164 -41.51025 -27.53172
v 52.84854 -43.22811 -27.94989
v 54.37831 -40.95789 -29.4833
v 55.32103 -36.19115 -27.64189
v 54.35463 -38.71813 -27.39025
v 54.06837 -39.96399 -27.8061
v 55.03273 -38.5303 -28.86877
v 55.66169 -36.78781 -29.02397
v 55.44739 -38.17234 -29.60448
v 12.37779 -9.656419 19.53941
v 11.8395 -8.683071 19.36028
v 34.58047 -17.29709 4.252208
v 58.18242 -26.01749 -27.38702
v -50.5076 41.34386 5.987976
v -51.39527 41.72001 5.062298
v 28.26311 59.89335 15.0128
v -32.07603 -24.00336 5.396726
v -24.745 -79.80097 -12.91942
v -28.90426 80.28221 13.0373
v -30.05423 79.15026 12.93995
v -28.77654 78.98785 13.51336
v -30.02999 80.62009 12.33597
v -31.02371 81.12354 11.58055
v -31.24771 78.88366 12.45207
v -29.79709 77.24271 13.52875
v 41.18489 -28.29195 -2.056479
v 49.60913 -31.90782 -13.60449
v -2.502988 -37.67539 17.378
v 0.5502073 -42.77048 15.66398
v -0.4608596 -38.05043 17.40777
v -0.5384496 -41.849 16.22913
v -4.340645 -42.61824 15.88597
v -1.76839 -42.80524 15.74061
v -3.23071 -41.01525 16.6253
v -2.549673 -39.36251 17.04148
v -4.815465 -38.04908 17.58247
v -30.4326 -55.86993 -3.624575
v -31.66135 -55.08519 -4.046704
v 64.45351 -6.862261 -37.30888
v -2.861137 24.94761 18.91708
v -0.7577546 26.0029 19.00159
v -49.71471 -59.44106 -34.82473
v -50.74611 -56.6393 -31.98404
v -49.7116 -58.3473 -32.22005
v -48.70681 -57.85256 -28.48509
v -47.04129 -57.72052 -24.57522
v -47.2319 -58.76183 -26.38827
v -47.69533 -59.4187 -28.47918
v -48.55234 -59.47165 -30.9368
v -47.94928 -60.89935 -32.03753
v -57.90772 -49.74989 -49.46663
v -23.21607 73.57829 16.45186
v 40.4932 -10.5095 1.442878
v 64.4169 -8.078995 -38.30691
v 64.89316 -5.626959 -38.58768
v 65.24187 -3.138974 -37.90119
v 64.48766 -5.475212 -36.28223
v 64.89516 -3.588278 -36.5467
v 10.30266 -17.29202 25.39213
v 10.08434 -18.29413 24.03206
v 11.25653 -17.24943 24.40731
v 11.64225 -14.62012 25.35037
v 11.45186 -16.38262 24.97393
v 12.20847 -16.78477 23.553
v 57.97457 57.22719 -12.79348
v 57.63213 58.11165 -12.27315
v 56.88399 57.82595 -10.96312
v -67.45483 -4.95934 -34.57577
v 36.35342 -38.09692 -2.057347
v 34.6302 -39.49226 -1.228793
v 35.39151 -12.34334 4.031794
v -6.562457 54.11919 22.05503
v -63.73759 -30.68801 -39.59531
v -64.03874 -29.18863 -39.33622
v -66.27087 -26.04834 -51.997
v -65.87294 -26.71047 -48.17717
v -0.6503859 -3.935851 32.62772
v 0.01972479 -5.498701 33.58373
v 56.02791 -37.69771 -30.77435
v -55.93064 -52.60868 -44.96927
v -55.26691 -52.9199 -41.32349
v -54.91814 -53.0809 -39.88602
v -56.36581 -51.18694 -41.72842
v -55.99977 -51.03995 -39.33815
v -57.74467 -47.4722 -38.90887
v -18.60091 48.06326 20.96353
v -18.23183 47.46591 21.00971
v -17.76694 47.91576 21.11188
v -16.41648 47.19885 21.36723
v -17.73555 47.12743 21.09167
v -17.03359 46.13626 21.21711
v -17.15947 45.32347 21.16719
v -16.21456 45.07375 21.30463
v -15.48621 43.36584 21.26227
v 36.33013 -57.10045 -12.79362
v 35.63704 -56.53057 -11.53058
v 34.21607 -59.09237 -12.14259
v 35.83548 -55.27571 -10.70913
v 33.55018 -58.29095 -10.7983
v 34.50348 -55.55736 -9.562244
v -20.35471 73.06591 17.26887
v -21.69653 73.47446 16.87725
v 61.02922 -10.13398 -24.82358
v 61.4589 -8.339875 -25.21549
v 61.8277 -9.758409 -27.31738
v 62.60497 -5.965971 -27.81778
v -42.44073 -68.26775 -34.89868
v -41.41581 -69.14051 -33.80637
v -41.99988 -68.21329 -31.77103
v -39.93941 -70.39223 -32.37847
v -43.92532 -66.72115 -34.47068
v -43.81767 -66.26454 -32.02607
v -42.48485 -67.03521 -29.55026
v -42.7892 -67.36623 -31.79788
v -52.78389 -55.05424 -35.67491
v -52.10674 -54.70121 -32.63327
v -53.30555 -55.15049 -38.21496
v -52.52878 -56.09106 -37.32577
v -54.09505 -53.85114 -38.02296
v -54.40681 -51.31391 -33.83668
v -54.71045 -52.0014 -36.21049
v 26.10463 10.37153 3.737242
v 24.70877 8.859429 3.83664
v 35.75883 -58.61135 -13.46474
v 36.62947 -58.72293 -14.6912
v -25.67903 -79.58663 -14.46404
v -43.50812 -65.18546 -28.26719
v 9.344408 27.7923 13.7881
v 55.57492 -33.55323 -26.18441
v -3.185253 -21.44567 29.12584
v 36.67912 -60.87916 -16.86929
v 36.38033 -61.80453 -17.37224
v 37.61768 -60.81665 -18.11331
v -25.72422 -78.75451 -12.88669
v -26.97474 -77.76193 -13.64728
v 47.67612 -53.73765 -28.05165
v 48.91196 -51.7019 -28.22092
v -30.28319 -40.94918 4.011385
v -67.14246 -20.38717 -50.06398
v 6.212505 -1.632826 25.69737
v 36.41513 -34.77284 -0.8290528
v 55.23643 27.25794 -9.371171
v -6.809571 -24.24294 19.17993
v -47.09761 -56.75338 -23.46389
v -48.18071 -57.05575 -26.09277
v -37.80473 -60.75146 -13.08896
v -6.800971 -56.51823 8.200073
v 61.25943 -18.54658 -32.1722
v 61.84328 -18.07549 -34.28121
v -35.53565 -69.87447 -18.86555
v -34.44039 -70.73038 -17.94186
v -21.47644 -45.13155 2.860679
v 62.05699 -11.15714 -29.31773
v 61.80914 -13.16634 -29.94807
v 62.26483 -12.13616 -31.05923
v 24.1903 2.086026 5.009077
v -46.03637 21.83967 -3.482179
v -46.91859 21.9834 -4.095694
v -47.05839 21.53144 -4.365147
v -47.51747 22.08582 -4.604917
v -47.98415 21.88919 -5.130211
v -47.9866 20.95544 -5.024786
v 45.62321 26.71477 0.3237263
v 22.11543 -20.53456 7.122449
v -1.546795 -2.180079 31.47767
v 1.994097 -19.95512 30.70529
v 3.642972 -19.07816 30.49611
v 4.802963 -18.51181 29.89483
v 2.841707 -17.08151 33.912
v 5.45339 -16.12856 32.30793
v 15.85326 -19.91476 9.142837
v 15.79071 -19.30421 9.182221
v 56.16088 36.76638 -6.690384
v 55.65247 35.94859 -5.475382
v 1.882487 0.2618611 28.91582
v 39.28133 -11.0168 2.104136
v -61.30915 -41.19793 -43.41174
v 25.78616 3.768129 4.061375
v 45.72941 -54.35498 -24.75271
v 48.92922 -50.92584 -27.38347
v 47.76805 -52.43852 -26.64977
v 46.73901 -53.33792 -25.58709
v 47.10592 -51.53785 -24.24007
v 44.65009 -57.16871 -26.02997
v 44.54213 -56.31142 -24.74555
v 43.00335 -57.71484 -23.57053
v 43.76914 -57.63025 -24.89351
v 45.13338 -54.80143 -24.10094
v 45.31062 -53.60759 -23.06223
v 42.02505 -55.84299 -19.78931
v 42.91482 -56.2999 -21.74806
v 44.20967 -55.64254 -23.36685
v 43.03085 -54.22251 -19.73965
v 44.12513 -54.1611 -21.54977
v 45.3317 -51.30036 -20.75277
v 44.56071 -51.68864 -19.84365
v 45.1261 -52.75491 -21.8335
v 45.85764 -53.14386 -23.61333
v -6.150552 -20.39213 28.58751
v -6.767697 -19.27838 31.11965
v -5.485168 -20.52278 29.73199
v -17.43875 -20.29686 14.34522
v -53.80735 24.14535 -8.267119
v 43.92167 28.2846 3.126014
v 44.60094 27.87117 2.277917
v 45.30276 28.25975 2.228191
v 41.96582 30.96537 6.484612
v 43.30526 30.4583 5.382442
v 44.42256 31.02799 5.174141
v 44.22521 29.04121 3.668457
v 45.7161 29.0588 2.693347
v 22.26346 0.9518619 6.097463
v 24.39618 0.125198 5.519021
v -21.85844 56.16934 19.37603
v -22.34728 57.59201 18.97336
v -59.50658 43.26702 -9.911276
v -59.49854 -27.05417 -22.92537
v -15.9074 -20.08648 17.66677
v -15.04162 -20.6606 17.48595
v -15.33119 -20.15145 18.38912
v -32.89077 78.57217 11.60808
v -34.17737 76.17383 11.51638
v -32.70776 75.77211 12.407
v -31.46763 76.64432 12.8889
v -30.18706 73.58862 13.98077
v -32.2657 74.93789 12.7877
v -32.23222 73.33282 13.02694
v -33.58422 74.52383 12.13483
v -32.9796 72.31247 12.73555
v -33.89889 72.97068 12.166
v 12.01517 -15.63284 24.49355
v 12.99701 -15.27706 22.93883
v 12.31838 -18.3058 21.71382
v 12.96263 -18.54052 20.64536
v 13.28524 -11.61626 20.25163
v 12.67606 -13.40575 23.2401
v 12.57008 -14.15706 23.71822
v 13.42106 -14.56441 22.13777
v 14.0567 -13.83083 20.39542
v 13.44114 -13.36738 21.68716
v 13.62262 -17.05333 21.27158
v 14.37668 -18.13722 17.94142
v -61.56187 30.27171 -15.23588
v 20.44707 5.425046 5.378647
v 21.97701 4.935845 4.921849
v 30.60313 3.425614 3.01806
v 21.42337 5.899353 4.828662
v 22.91257 5.315326 4.498484
v 25.36567 1.111756 4.877484
v 25.98246 2.161428 4.35459
v 27.61289 5.246653 3.498335
v 28.9471 3.958084 3.325628
v 27.62905 1.047624 4.17035
v 27.57402 1.98122 3.95329
v 23.37253 3.787078 4.772202
v 24.49917 6.114806 3.979098
v 25.62012 6.474967 3.782933
v 27.50792 10.82575 3.659571
v 27.83608 8.722772 3.507279
v 26.78658 8.029935 3.622086
v 29.93661 9.486148 3.165126
v 29.70204 11.14419 3.496881
v 28.71611 7.782408 3.326418
v 31.60861 9.249022 2.804323
v 30.63516 7.578334 2.965634
v 30.78121 5.610415 2.897589
v 33.39438 5.136559 2.30924
v -49.43596 23.19145 -5.563097
v 38.22075 70.92282 7.831903
v -67.55524 -12.93618 -43.8043
v 49.03779 69.58082 -2.250136
v 49.113 70.37595 -2.53401
v -28.23095 -42.97703 3.282609
v 54.41497 25.87619 -9.171791
v -29.03585 -32.41881 6.527247
v -15.54554 30.53227 13.74037
v -48.1181 38.65447 7.669307
v -32.57359 -46.07388 -0.2609893
v -33.67852 -46.35172 -0.7975975
v -32.83088 -47.65749 -1.267077
v 14.38258 -16.71634 19.39324
v 14.72425 -16.60652 18.4264
v 13.80345 -11.7068 18.91125
v 13.62694 -12.83995 20.41496
v 14.04601 -12.87039 19.29289
v 14.71318 -14.44521 18.79194
v -17.96387 49.19522 21.07168
v 14.3775 -12.24249 17.89934
v -0.2559673 -35.24216 17.64983
v 0.6511779 -34.52649 17.75456
v 44.98349 -49.8288 -18.85241
v -26.19163 34.59436 13.71246
v -28.00363 -32.57537 7.067523
v -26.34131 -33.7407 7.927986
v -24.43056 -33.4431 8.991079
v -24.89488 -34.90437 8.697391
v -1.249274 -26.61385 19.4582
v 54.25352 36.25579 -2.664317
v 53.68712 36.66748 -1.644255
v 53.4113 37.96881 -1.29077
v 53.73484 34.84347 -2.191328
v 31.61745 56.01408 13.79472
v 55.08249 -33.69036 -25.15713
v 55.50756 -32.43744 -25.19408
v 54.74562 -33.10612 -23.95859
v 55.19092 -34.89861 -26.33752
v 66.27046 2.3557 -37.9565
v 66.3013 1.122854 -39.33155
v -21.82692 -25.12125 8.954886
v -20.27916 -25.01616 9.653384
v 18.75375 -19.13013 7.977541
v 19.4556 -18.3937 7.846056
v 19.95001 -19.04147 7.611886
v 18.80806 -19.48875 7.856747
v 19.97805 -19.7186 7.54011
v 21.4852 -19.39423 7.260232
v 26.6498 -1.687294 5.208255
v 27.11925 -0.964815 4.867887
v 27.58895 -2.23186 5.048278
v 28.66899 -1.976566 4.640116
v 27.952 -3.48053 5.229871
v 30.41565 -4.247692 4.632282
v 30.93024 -7.332419 5.084111
v 14.51503 16.83246 4.443776
v 14.53777 17.32096 4.38357
v 14.6878 17.75753 4.251023
v 14.1538 18.50034 4.334062
v 13.87306 17.77062 4.597531
v 12.65781 18.17263 5.29489
v 49.74261 -41.26684 -20.08773
v 46.33271 22.3029 -4.583405
v 45.68953 21.44288 -4.62731
v 45.60455 20.95136 -5.06839
v -2.874271 57.48621 21.68294
v -1.805408 56.26027 21.86672
v -3.320343 55.43685 21.95508
v -2.699752 54.10424 22.12497
v -4.852884 55.06768 21.98472
v 40.54526 -12.5346 1.414006
v 54.01989 -38.42675 -26.38763
v 6.920253 -12.17209 32.12032
v 49.1218 37.27814 4.443325
v 47.63898 36.43294 5.709014
v 51.31132 39.65003 2.017404
v 1.928577 10.93761 23.43061
v 18.08303 -17.64961 8.566422
v 18.53853 -17.10994 8.343911
v 17.96129 -17.0054 8.575225
v 18.49342 -18.37424 8.244468
v 18.36112 -18.86818 8.070487
v 18.14729 -18.21415 8.370375
v 17.2107 -19.90721 8.481013
v 17.68489 -18.41964 8.456294
v 17.56209 -17.63491 8.656223
v 14.88301 -18.70368 10.50365
v 15.23431 -19.00876 9.847288
v 16.27294 -18.98836 8.971845
v 16.12907 -16.40728 9.448088
v -16.09858 -21.5828 12.30264
v -16.44819 -21.41667 11.92735
v -15.70211 -23.22583 11.55188
v -15.96272 -21.88484 11.87148
v -15.57747 -22.76402 11.71684
v -16.62309 -21.57586 11.46627
v -16.72671 -22.89842 10.90718
v 19.71406 -17.81986 7.827908
v 21.11413 -18.35486 7.382723
v 23.51607 -17.47841 7.156245
v 13.45498 11.76885 6.788984
v 44.66052 73.38946 1.368776
v 44.19491 73.01986 1.922671
v -14.87728 -82.52159 -5.459598
v -15.00487 -83.62312 -7.289819
v -16.16501 -82.18102 -5.902825
v -19.79739 -82.43788 -9.909262
v -17.77526 -83.5167 -10.40504
v -16.7248 -83.33311 -8.604405
v -17.24541 -81.92107 -6.421183
v 56.72278 -36.71477 -31.77178
v 57.08335 -35.34249 -31.59598
v -19.40228 65.40546 18.49232
v -53.95433 -50.76633 -31.53001
v -60.8579 -42.85857 -44.66199
v -10.85508 -41.51484 14.97174
v 37.70301 -37.84866 -3.030089
v 37.07999 -39.11003 -3.040535
v -13.48489 -24.02105 13.5208
v -14.12175 -23.87014 12.89428
v -47.38618 19.20475 -4.206219
v -46.31089 20.4177 -3.502215
v -16.94477 43.96699 21.06822
v 51.23568 -30.96505 -15.65591
v 52.79727 -29.114 -17.28065
v 11.98818 -7.964889 17.86635
v 30.89838 62.40018 13.29002
v 30.18086 61.23073 13.80523
v 30.46671 60.07603 13.78668
v -65.40348 -13.56375 -31.9026
v -30.8481 -25.51086 5.655137
v -29.4354 -25.92246 6.081703
v 25.89295 -23.16486 6.253148
v 26.07838 -24.81863 6.075258
v 30.29286 -24.48104 4.934885
v -32.55867 -12.38204 5.894184
v 46.46785 -29.53482 -7.936027
v 38.88012 -56.42057 -15.51236
v 38.13511 -55.44493 -13.58953
v 37.33234 -56.97327 -13.94638
v -7.031201 -42.44663 15.44073
v -7.749116 -42.56335 15.07629
v -8.927992 -42.43614 14.80416
v -9.740107 -40.89517 15.96229
v -8.038877 -39.16064 17.2326
v -7.81246 -37.44121 17.58261
v -9.812902 -38.93342 16.80631
v -11.2973 -37.03168 16.59856
v -12.44064 -35.26879 16.2009
v -12.19875 -40.01707 15.39151
v -11.87807 -38.91216 16.00654
v -17.83904 -17.9366 19.89975
v -22.40983 -75.31679 -5.458279
v 2.442673 4.340258 26.28337
v -19.81269 38.44835 19.14682
v 7.35943 30.44349 17.4819
v -26.71476 -79.19782 -16.59877
v -58.19364 63.74158 -10.08128
v -58.6107 64.54786 -10.9547
v -58.98307 63.21474 -11.21352
v -58.73169 62.51123 -10.71206
v 67.40842 3.881393 -41.84311
v 68.21711 7.621163 -42.39515
v -30.05754 -77.99586 -24.49995
v -31.42775 -76.76521 -24.22192
v -28.93663 -78.85273 -24.19654
v 52.44095 56.74465 -4.120522
v 48.67397 -30.42172 -11.3527
v -21.53467 -23.30067 8.678899
v -65.03262 -31.44457 -50.65728
v -64.23508 -33.30726 -46.61388
v -65.1693 -30.52001 -49.09161
v -64.52608 -33.05699 -48.87149
v -30.93148 -52.87345 -2.656111
v -1.59981 -28.32897 18.70069
v 67.38531 18.00456 -36.32961
v -23.66125 -21.01691 7.569066
v -22.8186 -23.82123 8.267813
v -11.69348 -42.68302 12.96724
v -13.12687 -42.6449 12.26675
v -15.41818 -36.82082 14.5159
v -16.47539 -35.70443 13.99131
v -12.59258 -41.96368 13.59435
v -11.72498 -41.62077 14.44696
v -13.23936 -40.32411 14.75307
v -13.63738 -38.50188 15.27498
v -14.20897 -40.06256 14.3697
v -12.39534 -43.29136 11.51507
v -13.42031 -42.31121 12.66806
v -14.62944 -41.57466 13.00477
v -13.56966 -43.00513 11.43968
v -15.24526 -43.11627 9.68177
v -14.77685 -42.32922 11.89385
v -14.46888 -42.66141 11.52775
v -24.3196 -39.31532 8.169147
v -23.299 -41.35776 7.655362
v -23.40761 -22.26563 7.79657
v -20.29624 -22.95625 9.128709
v -19.93639 -42.5352 8.742532
v -15.65147 -40.4943 13.31037
v -16.67761 -43.51597 8.710519
v -15.46744 -42.94484 10.37105
v -18.12829 -42.92727 9.158774
v -16.64226 -42.91734 9.895458
v -17.65149 -42.07977 10.71161
v -16.58277 -41.99569 11.4149
v -19.67505 -41.77639 9.877722
v -18.80039 -40.4944 11.385
v -20.66118 -40.21084 10.36088
v -13.1044 -24.73637 13.82162
v -23.23406 -39.06543 9.092909
v -22.30015 -39.94417 9.369648
v -22.35656 -29.73474 9.696156
v -21.3513 -31.43562 10.53681
v -14.56984 -23.7501 12.49885
v -15.07014 -23.97888 12.09575
v -17.30715 -30.79339 12.74297
v -20.04285 -37.61161 11.58749
v -20.12158 -36.36191 11.61616
v -17.74572 -38.42107 12.92069
v -17.62952 -36.17657 13.26228
v -2.9107 -26.09681 19.70538
v -0.9491507 -34.27135 17.5307
v 0.1840006 -32.65321 17.7682
v -21.99741 -28.72543 9.695973
v -21.59669 -38.22016 10.41999
v -20.9552 -36.71659 11.03965
v -19.15601 -20.92599 9.56491
v -18.25533 -21.83642 9.981077
v -18.55154 -22.56262 9.842733
v -19.29763 -21.78674 9.439202
v -19.0398 -22.30867 9.755183
v -18.13112 -22.90734 10.16962
v -18.42995 -23.1753 10.01539
v -19.50605 -23.29463 9.542674
v -20.01206 -23.86705 9.475567
v -18.88456 -24.04139 10.01446
v -4.753156 -36.68016 17.50706
v -1.939523 -34.55315 17.48796
v -2.911846 -32.73533 17.6386
v -3.57345 -33.92015 17.57366
v -5.779502 -32.84821 17.87731
v -9.853111 -35.61522 17.27889
v -9.919365 -34.48818 17.26709
v -22.94498 -32.31732 9.754538
v -24.35274 -38.21831 8.534953
v -22.79027 -38.28804 9.577237
v -22.35084 -36.60842 10.12522
v -24.51582 -36.62157 8.740701
v -23.7962 -36.65835 9.189922
v -23.47495 -35.42337 9.522138
v -21.57939 -34.83432 10.69327
v -10.45677 -26.5886 16.32586
v -11.7816 -25.21929 15.13682
v -11.89773 -25.71967 14.98229
v -12.58802 -36.58175 16.07299
v -11.56726 -34.68411 16.58887
v -2.333704 -29.21002 18.42048
v -18.65295 -26.36755 10.81421
v -1.580611 -27.61011 18.98896
v -4.08088 -27.36612 19.07241
v -5.766521 -25.30968 19.36417
v -7.57328 -35.77863 17.75813
v -21.13988 -33.64027 10.90609
v -10.36996 -27.00626 16.42375
v -12.15286 -26.12111 14.83588
v -9.816875 -32.7517 17.18006
v -18.19094 -31.63216 12.37984
v -9.185048 -25.85066 17.35181
v -7.937823 -25.07963 18.31411
v -5.275287 -26.37777 19.18295
v -8.109845 -29.65377 17.73848
v -5.219593 -31.14914 18.08623
v -4.928365 -28.09021 18.73106
v -7.399906 -26.04946 18.39813
v -8.362049 -26.29249 17.8441
v -9.084358 -27.16404 17.32545
v -4.772899 -29.70338 18.34734
v -17.08213 -24.30801 10.97218
v -7.035345 -28.52163 18.16973
v -8.032372 -27.75482 17.87584
v -8.458916 -30.98933 17.59968
v -7.85079 -33.69991 17.73598
v -10.54255 -31.46945 16.77571
v -9.584836 -28.49416 17.04928
v -18.37897 -29.86066 11.92028
v -16.73707 -27.69631 12.31496
v -16.11708 -25.54021 11.93664
v -17.77634 -27.0698 11.51409
v -19.64439 -31.16354 11.46783
v -20.05482 -32.74169 11.46221
v -20.16319 -35.10031 11.5867
v -19.16582 -36.56585 12.22997
v -16.49306 -31.78774 13.41965
v -18.5351 -33.09901 12.40401
v -15.92725 -34.55987 14.16018
v -13.75677 -25.17621 13.3059
v -12.02636 -33.5742 16.24981
v -13.52224 -33.68433 15.44864
v -12.18381 -32.16128 16.00246
v -14.69207 -26.14617 13.02479
v -10.87203 -27.90207 16.16403
v -10.07783 -30.004 16.87479
v -14.75848 -27.59905 13.4728
v -13.06691 -27.05581 14.41636
v -11.89812 -30.33458 15.88587
v -15.47566 -32.50257 14.14206
v -14.40419 -32.96909 14.84377
v -13.24234 -29.41981 14.88205
v -14.26319 -31.89629 14.75023
v -14.49827 -30.04644 14.25998
v -16.02343 -28.81473 13.05085
v -20.95091 -29.64981 10.46569
v -18.8824 -29.09015 11.45161
v -20.11407 -26.69995 10.18214
v -21.96297 -26.6984 9.27203
v -26.33305 -24.98302 7.083412
v -24.70705 -30.66619 8.622706
v -25.26124 -23.90917 7.360399
v -25.03487 -25.77988 7.675847
v -23.58951 -25.12037 8.178751
v -23.75061 -29.25745 8.916552
v -24.17794 -27.04541 8.291754
v -25.81959 -27.17162 7.569936
v -26.71074 -26.16844 7.058013
v -28.22002 -26.43649 6.523338
v -27.96107 -27.98691 6.746535
v -27.221 -30.23176 7.297511
v -29.6003 -30.06321 6.148263
v -6.070134 -8.164643 34.2616
v 2.732839 3.145601 26.66833
v -61.02726 59.0408 -14.24466
v -61.65628 59.22155 -15.35447
v -61.41401 57.61176 -14.87193
v -61.61269 58.14631 -15.24006
v 49.18764 67.6757 -1.96948
v -17.19156 59.24602 19.99078
v -31.34953 -56.27372 -4.433418
v 58.75687 -23.39911 -27.05911
v -60.93721 -29.7673 -28.61865
v -4.323652 -58.13745 6.700828
v -68.42742 -6.029976 -41.83407
v -43.07047 -64.84201 -26.47971
v -15.18184 -63.51692 2.47531
v -14.33476 -62.79489 2.991587
v 34.99624 -33.90087 0.4568234
v -32.85812 69.54055 13.07367
v 37.14138 51.62478 11.20521
v 38.13141 -61.68666 -19.86408
v 38.33924 -60.62502 -19.04105
v 40.13391 -60.08379 -21.31388
v 38.36653 -57.92825 -16.27196
v 37.356 -59.28436 -16.20484
v 37.71568 -59.73783 -17.17197
v 39.21093 -58.67783 -18.30011
v 40.21452 -59.30873 -20.54379
v 39.47996 -59.72891 -19.84101
v 39.43795 -57.18218 -17.08089
v 41.0053 -57.87376 -20.24895
v -18.0612 -12.6143 19.75474
v -38.68492 38.10872 12.63624
v -13.69537 -82.17861 -4.27859
v 15.27048 -14.48612 17.05069
v 55.48899 64.44469 -9.753238
v 52.54342 67.04971 -5.986482
v 54.94325 64.55634 -8.842605
v 52.37936 68.69081 -6.290408
v 53.41969 67.72011 -7.530557
v 54.33989 64.438 -7.876735
v 54.20791 65.72479 -8.025367
v 53.64757 64.91752 -7.079762
v 54.58255 66.4703 -8.839745
v 53.45546 65.72248 -7.023339
v 53.35317 66.88082 -7.152088
v 52.62468 66.06641 -5.870949
v 52.12413 64.99764 -4.960345
v 53.30687 63.60394 -6.309402
v 53.13846 65.02155 -6.398762
v -56.95237 -25.29572 -16.60382
v -57.17266 63.39866 -8.29128
v -57.86065 63.95982 -9.558974
v -57.8587 63.07725 -9.350431
v -58.45261 63.40849 -10.43114
v -58.10341 61.88414 -9.598419
v 14.16995 12.51667 5.738303
v 47.7137 15.16399 -6.57199
v 42.87998 69.86597 4.045201
v -27.30632 41.87805 18.44382
v -27.45689 41.1976 18.12905
v -27.52972 40.30653 17.6695
v -29.1398 40.74707 17.31877
v -28.45023 38.90075 16.68917
v -26.66202 39.94688 17.82308
v 8.44908 36.88797 20.62223
v 6.791161 35.52839 20.42657
v 8.063069 31.44395 17.82445
v 13.12022 34.82648 18.43288
v 11.25415 35.54707 19.43785
v 6.115577 34.41923 20.09
v 8.141507 35.08085 19.93753
v 7.258444 32.68911 18.93297
v 9.292442 34.43896 19.32176
v 8.578908 32.59727 18.39814
v -17.62165 -19.73545 16.30227
v 59.03725 -25.46427 -29.57842
v 60.90522 -21.6909 -33.32486
v 60.64426 -24.6583 -34.70055
v 59.62408 -26.88457 -32.66369
v 60.0522 -26.29498 -33.73418
v 59.23385 -27.06487 -31.49619
v 60.15236 -24.73028 -32.85467
v 59.02139 -24.22189 -28.52759
v 59.63191 -25.23745 -31.44503
v 59.96367 -23.46975 -31.15571
v 59.42384 -22.2378 -28.34787
v 60.04194 -22.36699 -30.60655
v 60.06245 -20.42244 -29.02949
v 37.82109 -49.44622 -8.600894
v -50.06987 -54.29107 -26.53041
v 36.7725 70.37473 8.976092
v 36.28594 70.93236 9.266726
v 36.21616 71.83564 9.248307
v 35.17405 71.18702 10.03308
v 35.69115 69.90315 9.811609
v 34.89475 70.59978 10.30098
v 35.82533 68.9855 9.79843
v 34.77086 69.15464 10.48915
v 34.2276 68.53134 10.87895
v 36.23811 66.15765 9.684829
v 35.93465 66.86293 9.832088
v 35.34981 68.10406 10.17618
v 15.53537 14.41527 4.391504
v 14.4836 14.76784 4.728209
v 14.91968 15.92938 4.384212
v 43.27911 54.26415 5.84084
v -11.78604 -17.32619 27.51441
v 12.68761 -11.87608 21.9226
v 12.15271 -11.06257 22.1553
v -42.76868 15.40115 -0.167047
v 41.0337 4.671741 -0.4502116
v 12.46547 33.7645 17.80653
v 11.05398 32.93706 17.64146
v 10.19876 30.94162 16.2676
v 13.40897 31.7832 15.30389
v 11.74398 32.5718 17.02865
v 12.48357 32.0808 16.18698
v 12.70543 29.76346 13.14252
v 12.50405 30.73414 14.56667
v 12.3717 31.1978 15.20705
v 10.74817 27.00316 11.34079
v 11.84692 28.28564 11.79096
v 10.85545 28.71884 13.32883
v 9.29252 29.67312 15.68174
v -46.10625 -58.53339 -23.69795
v -45.31887 -59.18874 -22.93365
v 62.3628 -9.204178 -29.11656
v 63.24054 -9.098483 -33.05688
v 64.11096 -6.89286 -35.49679
v 64.12995 -3.848302 -32.94065
v 63.73293 -7.932272 -34.45833
v 63.96774 -5.448087 -33.49556
v 63.10881 -8.317359 -31.59521
v 63.64849 -4.731292 -31.32483
v 62.86414 -7.782335 -30.1622
v 63.00047 -6.259335 -29.54116
v 63.36396 -6.505977 -31.31672
v 49.10713 -33.25212 -13.66198
v -57.76207 -46.43713 -36.89957
v -55.35537 -49.75733 -34.19185
v -55.41306 -51.75286 -38.4246
v -56.88275 -49.68955 -40.0295
v -56.34811 -49.37549 -37.10411
v -56.34463 -48.1143 -34.66685
v 40.13493 -53.85744 -14.89191
v -23.24493 54.77587 19.17081
v -21.75414 52.24049 19.91216
v 33.62958 1.418824 2.469011
v 21.0833 -17.07778 7.491377
v 23.58847 -16.11757 7.299122
v -16.83637 71.97659 18.13619
v -17.52751 69.32168 18.36067
v -22.79691 55.18678 19.26189
v 42.95844 -26.44092 -2.942911
v 43.47653 -26.83867 -3.574003
v 44.81467 -25.89894 -4.496685
v 43.62241 -24.88005 -2.987435
v -58.91588 -47.20277 -44.89338
v -59.96734 -45.14534 -45.39475
v -59.2059 -47.4007 -50.46377
v -59.60318 -46.40049 -47.93499
v -57.92324 -49.49018 -46.60118
v -21.43489 61.81652 18.47169
v 15.18231 -16.07477 17.23779
v 33.35827 -19.73068 4.53624
v -33.32617 67.65209 12.95787
v 65.59426 24.67204 -30.86079
v -21.10691 65.96795 17.98639
v -53.75061 -52.77988 -34.27582
v 12.61995 -8.592029 17.06531
v -45.18492 -60.55901 -24.51497
v 15.64413 12.76884 4.769989
v 15.04434 12.37675 5.212505
v 16.92718 11.04777 4.817428
v 42.2112 15.34972 -1.564768
v 41.40023 15.81396 -0.9602317
v 41.38739 15.02147 -0.9367771
v 40.61592 15.37587 -0.3794752
v -33.01827 -31.95098 4.384899
v -31.87476 -31.60907 5.003735
v -0.4135568 32.15802 20.37832
v -0.7998284 31.32116 20.14148
v 45.02274 -48.25828 -17.55137
v 47.62721 25.43201 -2.41642
v 46.17627 23.82008 -3.093579
v 34.53881 50.8647 13.04808
v 35.45495 50.22875 12.61055
v -57.92345 -49.23074 -45.20437
v -57.07477 -50.33372 -43.31794
v 40.65532 -56.32606 -18.06068
v 41.27792 -54.7431 -17.43795
v 41.96837 -54.60875 -18.39978
v 41.82772 -47.99771 -12.57056
v 43.01653 -52.94336 -18.47354
v 41.60268 -53.60091 -16.82389
v 41.25372 -51.90382 -14.77344
v 43.72798 -49.41821 -16.44754
v 44.28459 -49.71197 -17.60402
v 41.62465 -52.1683 -15.54338
v 42.72445 -51.31981 -16.48911
v 43.20548 -51.49406 -17.43388
v 41.35093 -49.18715 -12.77404
v 41.90873 -50.56445 -14.62062
v 43.19783 -46.73134 -13.56362
v 42.64671 -48.89388 -14.43611
v 43.94981 -47.84301 -15.57008
v 44.07538 -46.45707 -14.6921
v 43.85867 14.86256 -2.989669
v -31.06574 -73.33457 -15.18848
v 20.26232 0.2628148 7.152447
v -59.5679 36.26558 -8.530573
v 40.07701 -55.14795 -16.01002
v 37.93777 -54.08463 -12.1576
v 38.88073 -54.88192 -14.0773
v 41.0028 -51.21484 -13.8496
v 39.98911 -52.16487 -13.23884
v 39.59373 -51.15502 -11.87023
v -25.58313 -66.54708 -4.960833
v -7.544284 -0.2043271 27.36052
v 11.1475 -8.272202 20.6263
v 54.53871 34.76118 -3.512878
v -16.23401 42.34192 21.03254
v 53.5541 59.29324 -5.961478
v 56.28907 -29.3837 -24.87078
v 28.38745 -7.374275 5.866693
v -68.78714 -9.372251 -48.8603
v -68.59576 -11.38383 -50.16191
v -67.98716 -12.75774 -46.80025
v -68.34606 -12.81997 -50.11972
v -67.92369 -16.20304 -51.39923
v -66.56487 -15.3201 -39.88784
v -67.16188 -14.55978 -42.94838
v -67.06921 -16.59095 -44.48466
v -67.53194 -19.29573 -52.52399
v -67.35624 -18.80448 -49.6142
v -67.54624 -14.75688 -45.71399
v -68.09653 -14.50673 -50.1539
v -67.57595 -16.76846 -48.72067
v -67.56071 -15.76985 -47.13792
v -67.23742 -17.17639 -46.39001
v -67.00437 -19.52876 -47.45022
v 48.54616 68.33701 -1.42411
v 47.93599 69.77436 -1.048751
v -33.76823 -74.03056 -22.4672
v -17.56959 65.20772 18.93266
v -20.85186 57.62796 19.39001
v -18.81841 58.26956 19.8173
v -17.31865 49.63461 21.19708
v -15.79933 48.12536 21.48364
v -15.49273 51.0129 21.45392
v -14.18788 49.38777 21.7305
v -6.344516 57.20017 21.64556
v -8.89748 60.88451 20.92144
v -4.601684 59.99906 21.30513
v -7.237052 55.951 21.7832
v -9.804941 55.56601 21.69703
v -1.492416 70.33427 19.91578
v -5.185506 69.32565 19.94241
v -2.582471 68.48342 20.17047
v -3.609364 65.10345 20.63798
v -3.973521 66.75809 20.38224
v -4.7902 62.00922 20.99545
v -6.241511 63.73493 20.68885
v -5.704337 65.35602 20.49658
v -7.326006 61.06359 20.99701
v -7.840036 66.62091 20.16751
v -6.907394 65.13776 20.43772
v -9.521487 63.25785 20.49309
v -6.654674 62.6638 20.81206
v -11.88588 63.85008 20.1322
v -8.538116 65.16444 20.30745
v -19.00492 63.55236 18.85926
v -20.93406 51.804 20.20236
v -22.88761 58.98903 18.53682
v -9.691901 66.52617 19.98722
v -13.06996 69.28104 19.14927
v -16.60886 70.26183 18.40785
v -15.564 65.56207 19.2895
v -15.89182 68.9845 18.71885
v -17.61063 67.97826 18.53692
v -14.43199 68.82905 18.98356
v -15.45434 67.58214 19.00437
v -14.1641 66.69729 19.34833
v -12.56579 65.40781 19.78537
v -13.2481 62.52603 20.14046
v -18.69292 55.64154 20.29613
v -8.435071 53.27483 22.06343
v -8.234679 54.7708 21.88626
v -20.50769 63.67658 18.46441
v -23.00849 61.82219 17.99109
v -22.7998 60.42104 18.29799
v -20.83921 59.33467 19.08931
v -20.13893 61.50773 18.87195
v -19.14082 59.64486 19.48118
v -18.26024 61.51517 19.33004
v -17.3194 62.8745 19.32482
v -16.31947 64.06094 19.35098
v -16.43967 61.43028 19.74147
v -14.49157 63.72992 19.75064
v -15.52345 60.03552 20.19833
v -10.40072 62.36992 20.53857
v -12.76771 60.27345 20.57773
v -22.15203 52.9958 19.72283
v -21.25576 52.46776 20.03393
v -21.02634 52.93395 20.05153
v -20.38185 51.99557 20.33722
v -19.88683 52.13922 20.4582
v -20.28456 56.0597 19.84299
v -21.27299 54.39385 19.81756
v -17.31419 54.6292 20.75659
v -12.37004 49.90326 21.97429
v -18.78992 50.55792 20.82035
v -18.99184 52.96051 20.59261
v -18.09835 51.91104 20.89237
v -7.766435 58.30907 21.41246
v -9.022027 58.36484 21.31052
v -8.989411 56.80902 21.57479
v -11.22766 56.48415 21.41743
v -10.38708 57.93864 21.2649
v -14.78418 58.39644 20.62216
v -14.98584 52.17681 21.48294
v -15.10961 53.85249 21.28038
v -12.20236 58.58445 20.96103
v -15.0464 56.79055 20.87142
v -13.22792 56.38742 21.20287
v -14.52593 54.98036 21.22371
v -12.63151 54.8293 21.5186
v -11.1232 54.58268 21.71383
v -12.94991 53.21719 21.66914
v -13.35406 51.61002 21.79368
v -10.71869 49.54134 22.18033
v -31.31133 70.27086 13.8013
v -30.69211 68.43154 14.21606
v -28.87503 72.07567 14.71949
v -30.40236 70.61865 14.19896
v 56.14509 51.02277 -9.298051
v 27.46202 -10.45472 6.506937
v -66.81486 -16.92071 -43.0321
v -66.92703 -18.27704 -45.24281
v 58.11936 -32.31588 -32.13739
v 55.86275 -34.41326 -27.56494
v 59.40673 -32.04656 -36.30726
v 59.67778 -30.23359 -35.62461
v 58.61668 -32.58878 -33.8511
v 59.13113 -31.10337 -34.43307
v 58.68693 -30.3379 -32.28205
v 59.18532 -28.63982 -32.49926
v 58.12692 -28.97034 -29.47373
v 56.32374 -36.23782 -30.29236
v 56.75145 -34.88015 -30.29611
v 57.47636 -34.06149 -31.65003
v 57.61525 -33.19448 -31.35373
v 57.93107 -31.33704 -30.76201
v 56.12003 -35.28384 -28.98072
v 57.54095 -31.26127 -29.52026
v 57.10032 -33.17049 -29.81195
v 56.48577 -32.94707 -28.02324
v 57.37532 -30.60233 -28.57818
v 56.82019 -31.04256 -27.42937
v 57.1159 -24.80149 -23.55723
v 58.05619 -24.83568 -26.13005
v 57.24128 -27.50063 -25.89309
v 58.69748 -26.8248 -29.55551
v 57.34026 -28.57418 -26.93198
v 57.82085 -24.03547 -24.85731
v -33.05945 -39.56885 3.142118
v -32.51245 -37.91269 3.982745
v -12.638 48.54572 21.9523
v 42.74612 71.21791 3.806413
v 60.40613 -19.18703 -29.29489
v -41.50454 73.65908 7.028044
v 0.4954967 29.67058 19.55657
v -45.30128 75.53105 3.237971
v 32.0727 -40.94442 0.3299698
v 33.43657 -40.40346 -0.5742387
v 32.99844 -37.96577 0.5899548
v 30.85034 -39.45565 1.772743
v 32.79367 -39.37424 0.3002652
v 31.6656 -37.85844 1.649242
v 34.16905 -38.52504 -0.5067546
v 34.15397 -36.59488 0.1247803
v -19.58176 -16.98863 12.87724
v -12.36378 -4.095967 22.97539
v -7.624985 -68.25414 4.43497
v -5.789004 -67.86612 4.78484
v 60.97697 48.92598 -18.817
v 40.97148 -25.95674 -1.100785
v -18.29412 32.60557 14.67342
v -22.87736 32.12525 11.79755
v -22.39977 31.37483 11.12177
v -18.61276 31.10369 12.3454
v -20.2233 31.67659 12.28406
v -20.03893 32.43169 13.40878
v -21.95871 33.12625 13.42226
v -21.19195 31.79264 12.00141
v -22.85004 34.12235 14.43876
v 55.92011 -27.69778 -22.76416
v -44.73584 -58.96455 -21.59183
v -44.92543 -61.46767 -25.26633
v -43.49841 -62.32481 -23.50804
v -44.08664 -59.42685 -20.96973
v -44.21307 -60.80304 -22.86076
v -42.59487 -63.68781 -23.62633
v -42.75309 -62.28572 -22.06579
v -42.01841 -63.47429 -22.24192
v -27.43747 -1.319333 5.846332
v 39.96713 72.02131 6.076659
v -11.43807 -11.72841 31.23808
v -22.65934 6.611412 5.478263
v -25.23899 5.244983 4.792243
v 15.60695 -15.32008 11.83372
v -39.74874 -66.27071 -21.81515
v -38.26545 -71.33604 -28.76134
v -33.77917 -74.79517 -25.09542
v -34.9996 -74.13284 -27.18753
v -34.91825 -73.28498 -23.78276
v -36.27146 -72.90806 -27.01268
v -36.19128 -72.14484 -24.32544
v -38.00746 -70.89845 -26.32275
v -28.60285 -30.98365 6.686543
v 43.0007 -44.8166 -12.00199
v -54.97194 46.35924 -2.256539
v -54.40115 45.70698 -0.9311579
v -54.22893 46.43005 -1.135216
v -6.011675 -4.783917 32.08224
v -60.90128 -40.99775 -40.60263
v -56.49395 36.99715 -1.992666
v 43.52409 68.61288 3.721868
v 54.67089 -29.8806 -21.48438
v 53.816 -25.68101 -16.99994
v 53.59153 -27.20909 -17.55503
v 56.21536 -24.07885 -20.9232
v 55.54027 -31.25501 -24.44974
v 54.81458 -31.25502 -22.79155
v 54.55442 -25.75605 -18.5217
v 56.80962 -23.83745 -22.18395
v 56.95261 -26.08137 -24.11398
v 56.07261 -28.57567 -23.76192
v 55.48222 -30.0012 -23.42405
v 56.26471 -25.72037 -22.1984
v 55.55901 -25.90187 -20.73542
v 55.00113 -28.68933 -21.39878
v 55.14045 -27.53471 -20.89458
v 54.49781 -27.0427 -19.26369
v 53.23405 -29.46442 -18.33945
v 54.08531 -29.15886 -19.74792
v 53.2889 -30.85384 -19.33235
v 51.83585 -31.2314 -16.90082
v -54.6937 -49.04835 -31.00365
v 3.683263 3.697961 25.57181
v -3.055311 -0.1260212 29.97485
v -24.47324 71.70958 16.35448
v -25.93541 70.81425 15.97982
v -24.34453 70.1735 16.55303
v -2.914528 16.20872 21.5003
v 16.751 6.711078 6.993788
v -22.69964 -51.39262 3.434005
v -64.91309 -26.01883 -40.61015
v -39.17173 71.26295 9.08356
v -38.25277 72.26755 9.592678
v -38.81443 73.25302 9.085729
v -40.08829 71.65694 8.350476
v -8.073752 32.95045 19.6115
v -3.824178 15.21941 21.76796
v -30.88231 -31.03381 5.532196
v -30.99099 -29.27411 5.480673
v 18.67644 -3.05016 8.748907
v -13.39946 -68.00327 2.538112
v -19.67115 -58.52491 2.515164
v -53.06045 66.48526 -3.229827
v -50.02426 24.6058 -5.005113
v 25.46555 -1.677953 5.608999
v 22.82983 -0.9256341 6.361388
v 26.13016 -2.816322 5.651449
v 23.54637 -3.900362 6.774923
v 24.96891 -5.414089 6.57626
v 23.15213 -6.195669 7.291682
v -45.0737 20.02971 -2.379663
v -60.83657 34.90187 -11.96987
v -5.893973 42.44447 22.33413
v -28.08828 55.05607 17.24641
v -8.895996 -54.45294 10.33243
v -9.934664 -52.40883 11.66409
v -22.56601 -45.28967 1.761607
v -22.8743 -45.63559 1.771125
v -23.16438 -45.31919 1.32781
v -23.93984 -46.2576 1.390515
v -24.4715 -46.75692 1.291341
v -40.02243 15.94583 1.555623
v -39.69112 15.87239 1.842059
v -40.11581 17.48982 1.359616
v -22.19941 14.90315 3.657757
v -22.8064 14.70179 3.626583
v -55.67917 -47.81806 -32.06805
v -14.76565 -18.43021 22.47479
v 17.72909 5.347126 6.943512
v -19.1005 41.45702 20.3299
v -19.75995 40.80244 20.01279
v -17.46625 42.78913 20.85581
v -18.40771 42.346 20.60446
v -30.15751 55.66799 16.15332
v -69.97435 3.545541 -40.03871
v -3.945726 -63.44336 5.129511
v -9.354827 -67.67522 4.024405
v -6.970188 -66.7325 4.63281
v -7.282863 -65.53376 4.594417
v -9.755325 -65.33702 4.003841
v -8.379163 -65.65001 4.347296
v -8.173125 -63.52248 4.591774
v -6.059745 -64.36993 4.859817
v -5.820304 -62.55117 5.062949
v -7.544396 -55.75903 8.961712
v -8.41001 -56.69558 7.977769
v -7.741258 -61.51833 5.017927
v -6.015285 -60.86881 5.376436
v -5.361063 -59.57554 5.946548
v -6.658614 -57.85613 6.881715
v -1.14193 12.33198 23.69381
v -9.708144 53.26194 21.98877
v -66.4022 -17.67642 -41.15657
v -65.69543 -17.31421 -36.87834
v -65.62268 -19.37549 -38.22707
v -7.370457 -14.82645 34.5591
v -9.119224 -14.1671 33.38893
v -11.21367 47.28978 22.14077
v -10.47728 45.68196 22.14501
v -12.08603 46.04433 21.9951
v -13.95621 44.6259 21.62389
v -12.31716 44.13101 21.81818
v -11.28235 43.27035 21.8635
v -12.78705 42.66182 21.56661
v -19.81046 -44.60495 4.228487
v -19.73319 -44.68674 4.370866
v -20.09045 -44.69585 3.99766
v -21.00236 -45.0133 3.271173
v -21.28488 -46.4297 4.011543
v -21.6447 -47.09272 4.015739
v -20.24498 -45.37012 4.357295
v -20.73297 -47.16128 5.016881
v -53.15107 62.72962 -2.796785
v -19.88759 68.1527 17.98787
v -20.47748 71.51709 17.45409
v -22.64667 69.26049 17.15488
v -22.55052 71.97635 16.86287
v -23.15203 70.61898 16.87602
v -21.41214 67.74193 17.66578
v -30.65974 -23.42444 5.825351
v -27.89062 -25.24009 6.566947
v -28.7102 -23.26231 6.323427
v -26.85142 -22.13464 6.772697
v -32.23347 -21.72923 5.582095
v -67.68855 -13.48725 -45.23262
v -36.17994 -40.26566 0.7019053
v -38.87047 -59.78704 -13.50289
v -47.25503 -54.02074 -20.55904
v -33.10052 -69.35947 -14.41382
v -4.661035 7.328309 25.40817
v -21.77478 30.53843 10.34693
v -20.98601 30.2639 10.28239
v -20.19497 30.03158 10.27137
v -50.31214 -51.40493 -23.58645
v -52.64368 73.09418 -4.4305
v -53.00172 72.58871 -4.740632
v -53.48795 70.6 -4.722967
v -53.13113 69.58099 -4.052597
v -52.26373 69.99915 -3.043826
v -51.45561 69.0032 -1.788318
v -52.0941 72.00828 -3.362301
v -50.95294 73.31725 -2.242388
v -58.78284 -26.97115 -21.2386
v -40.86297 36.11056 10.54066
v 1.275965 40.44546 22.26811
v 2.207011 41.61804 22.37185
v 1.054981 42.19129 22.47912
v -4.520627 52.46028 22.29913
v -5.380209 50.75905 22.42592
v 3.517297 45.02971 22.52669
v 1.184168 46.70422 22.62605
v 2.639876 43.56488 22.50738
v -1.142307 44.43655 22.65485
v -8.857565 47.5573 22.36792
v -3.732417 50.20982 22.49196
v -4.753407 48.78853 22.53148
v -7.602597 49.82914 22.39765
v -9.026937 50.25409 22.30307
v -2.96826 48.65335 22.57874
v -5.762072 47.08848 22.56549
v -1.251122 47.53423 22.62891
v -4.014305 47.52677 22.60527
v -1.623254 40.60183 22.33896
v -2.390578 42.27388 22.49412
v -3.692678 43.05975 22.52695
v -2.849387 46.53607 22.6397
v -3.847677 44.25239 22.58313
v -5.030668 45.47183 22.58755
v -6.338878 48.66383 22.48639
v -7.125937 46.17633 22.50019
v -7.411433 44.19257 22.3869
v -7.669632 42.39385 22.15736
v -10.07816 44.63276 22.14417
v -47.9228 76.52393 0.2621359
v 3.1401 -3.575673 30.76892
v 6.382294 -3.621752 27.18586
v 3.451993 -2.501389 29.67576
v 4.810637 -2.219531 28.10531
v 2.781585 -1.467803 29.4464
v -1.867686 32.12385 20.39508
v -3.614941 30.96637 19.92416
v -10.07594 -54.80299 9.799347
v -1.392039 22.01596 19.35229
v -10.00917 -13.27105 32.76471
v -1.893343 -19.07823 33.78436
v -1.466555 -16.81713 35.54549
v -2.899518 -19.72617 33.03406
v -5.392346 -16.13065 35.134
v -4.674304 -19.37148 32.82399
v -5.177039 -19.93759 31.37854
v -6.12414 -16.67059 34.49076
v -6.890641 -17.99428 32.95185
v -7.951447 -15.3642 33.92252
v -10.74125 -13.44232 31.96633
v -11.88399 -13.62302 30.52528
v -8.003403 -17.01962 32.80661
v -9.687639 -15.13059 32.4058
v -9.255678 -17.05167 31.30574
v -9.837954 -17.9385 28.92433
v -64.23605 -27.67533 -38.78992
v -66.26242 -13.33322 -36.28758
v -67.17903 -12.50337 -40.88115
v -66.19536 -14.6434 -37.10987
v 11.58096 -9.845214 21.87439
v 9.58182 -7.602969 24.54092
v 10.55453 -9.116889 23.76428
v 10.82664 -8.633816 22.12684
v -23.87559 6.591264 4.886994
v -48.44366 28.21761 0.2750109
v -48.2508 28.91475 1.178497
v -41.25012 50.36155 10.58919
v -40.37049 51.08559 10.98396
v -0.620168 37.73876 21.8703
v -38.64133 -67.21142 -20.99412
v -19.70564 -16.17664 13.62764
v -19.37672 -16.92173 15.84172
v -47.02135 38.83974 8.567133
v -48.11816 39.21309 7.805238
v -7.455577 -72.76177 3.81936
v -6.156702 -73.0784 3.921415
v -22.75635 67.07337 17.37515
v -24.2055 67.6958 16.84617
v -18.30828 -19.32496 15.46491
v -18.22742 -18.52528 17.97702
v -19.08398 -18.09852 15.38643
v -18.70122 -17.72455 17.96879
v -28.02992 -53.92543 -1.21451
v 0.01201699 39.29991 22.12289
v -1.90219 38.95394 22.07802
v -22.02269 63.57074 18.02593
v -24.06715 63.02164 17.47485
v 16.71881 -5.665083 10.2074
v -60.5756 -31.42651 -28.87974
v -22.29615 -80.78601 -10.44612
v 7.192881 -3.259027 25.39838
v -28.54292 -44.57325 1.593296
v -20.67495 -82.78252 -13.2358
v -23.84525 -81.53831 -16.99912
v -25.71678 -79.81313 -15.65494
v -25.49776 -80.31622 -16.87144
v -22.1799 -81.72224 -12.12834
v -24.70638 -80.49017 -15.03799
v -23.23755 -81.61388 -15.18638
v -21.9064 -82.19412 -13.83961
v -23.36072 -81.00758 -13.26869
v -17.99124 -11.39141 17.92137
v -58.76445 43.47804 -8.13881
v -23.8518 -47.544 2.044011
v -24.85875 -47.55351 1.348899
v -14.07891 -80.60211 -2.80351
v -13.51639 -79.07702 -1.151969
v -70.45517 5.303947 -40.86624
v -23.99652 4.727738 5.55882
v -58.81868 -46.67697 -42.3814
v -59.38063 -45.34174 -41.981
v -57.04535 -43.52808 -30.5008
v -56.9656 -47.06995 -35.05251
v -57.52323 -46.12709 -35.48151
v -60.06303 -44.22783 -43.2577
v -59.61403 -44.25529 -40.75185
v -60.33965 -42.88923 -41.66781
v -58.14793 -44.95255 -35.84411
v -58.63537 -45.59636 -38.88485
v -57.21615 -45.19915 -33.10741
v 0.9159228 14.4542 22.07366
v 2.107603 15.37695 20.88864
v -1.9745 -4.137471 32.84541
v -63.73792 -35.86647 -48.87664
v -63.56715 -36.82871 -51.33427
v -64.02018 -34.70059 -48.16495
v -62.66901 -39.38882 -50.15697
v -62.53557 -39.31314 -47.70563
v -63.19411 -37.51343 -48.62663
v -63.58075 -35.82519 -46.8409
v -62.97942 -36.76779 -44.43927
v -61.85048 -39.79148 -43.48717
v -62.53209 -37.4899 -43.03086
v 4.275259 33.15497 19.94761
v -68.37765 -11.20921 -48.17771
v -16.83159 -10.49818 19.73894
v -19.86649 34.25269 15.93675
v -24.46411 34.21883 13.8578
v -24.98471 33.54685 12.84706
v -23.10356 32.98908 12.77589
v -25.73245 39.8479 18.16482
v -27.36941 38.29218 16.70162
v -23.20074 35.10178 15.48745
v -25.27188 35.35471 14.97289
v -23.65479 36.87301 16.98333
v -22.16063 41.07304 19.54153
v -24.29396 41.18151 18.96817
v -22.88522 40.19159 19.02211
v -21.40264 33.93927 14.87257
v -24.74347 38.77414 17.84018
v -23.23079 38.86546 18.34589
v -22.15586 37.26144 17.71114
v -69.06953 -6.29322 -46.8302
v -68.95178 -7.381367 -47.54026
v -17.53335 -12.93901 21.38866
v -18.61778 -16.86964 18.96142
v -18.80185 -13.23415 18.11838
v -10.6091 -11.32674 32.14383
v -51.92395 41.46697 4.527875
v -52.65024 39.64901 3.62647
v -68.60373 31.84199 -31.69232
v -57.55373 62.35186 -8.74744
v -39.81826 -69.39201 -27.69121
v -18.79979 29.77193 10.49764
v -13.62996 -10.10317 26.99564
v -51.02774 39.7221 5.410743
v -67.13696 -21.6979 -52.87403
v -65.43526 -28.92241 -48.30561
v -65.23222 -28.62824 -45.92626
v -66.25345 -20.07656 -42.67933
v -66.40565 -20.99858 -44.48783
v -66.19125 -24.90478 -48.01992
v -66.81801 -22.59568 -50.48818
v -66.4937 -24.09503 -49.5922
v -64.38975 -28.92368 -40.90227
v -64.35423 -29.80188 -41.71814
v -64.70422 -28.93876 -42.70113
v -65.53649 -26.79727 -45.43671
v -64.81735 -27.9092 -42.18044
v -65.25699 -26.29592 -42.81803
v -66.49254 -22.63233 -47.39615
v -65.7213 -25.06808 -44.4336
v -66.02337 -24.36125 -45.793
v -65.25914 -24.68006 -41.20112
v -65.77188 -22.70112 -42.30207
v -66.13054 -19.15906 -40.94432
v -65.55728 -21.3942 -39.77512
v -64.98698 -21.62242 -36.9514
v -43.99826 53.04055 7.592012
v -43.30374 -59.99684 -20.25826
v -17.83217 26.30096 6.811908
v -5.811125 -71.44944 4.379783
v -39.8552 33.70409 9.513297
v -41.66922 -66.9241 -27.04354
v -66.7515 32.81529 -26.80818
v -29.23962 -36.85131 6.039279
v -27.54681 -39.66226 6.004133
v -29.59123 -38.161 5.570014
v -49.82077 -55.99635 -28.41606
v -49.07364 -58.56468 -30.70643
v -50.53675 -56.16292 -30.50979
v -50.65995 -57.44527 -33.39002
v -51.60501 -53.61037 -29.37442
v -52.7023 -53.14265 -31.68829
v -53.05412 -51.16618 -29.58644
v -50.36896 75.7998 -2.244115
v -14.17182 -59.80658 4.30252
v -8.800032 -58.86874 6.082061
v -13.82522 -57.72559 5.914727
v -11.44283 -57.91896 6.415169
v -9.542445 -60.45982 5.112385
v -12.46595 -60.43118 4.503446
v -11.73313 -59.34384 5.302091
v -10.79925 -60.41408 4.896364
v -69.27578 5.252059 -35.39293
v -54.48996 52.31417 -3.107843
v -46.78296 -53.21964 -18.86028
v -5.120698 33.58579 20.48944
v -26.74787 55.94143 17.67299
v -24.84124 59.11099 17.83302
v -26.82395 57.74682 17.31687
v -27.53108 59.06938 16.77818
v -8.269574 41.28728 21.95722
v -25.91158 63.3945 16.77692
v -23.05527 64.70706 17.58777
v -24.53143 65.07929 17.05285
v -15.9885 -45.23251 8.408586
v -17.04632 -44.84525 7.337085
v -19.7609 -45.77247 5.262368
v -17.77523 -44.61737 6.532041
v -19.01038 -44.68541 5.229216
v -19.14027 -46.51035 6.295633
v -17.83998 -45.94479 7.349181
v -16.01508 -46.54687 8.817288
v -19.17292 -47.74936 6.355296
v -15.67879 -56.47815 6.06051
v -61.76833 -28.87785 -30.42112
v -28.54819 0.4689767 4.959601
v -52.9457 56.79143 -1.812815
v -9.854912 -10.05486 32.51223
v -9.608929 -11.39974 33.15287
v -41.55365 32.68785 8.246904
v -49.86164 48.68109 3.533648
v -56.06092 44.20898 -2.716462
v -56.08663 43.3538 -2.220571
v -9.747318 -56.01849 8.564001
v -12.66749 -54.48288 9.25908
v -11.1596 -55.62941 8.730223
v -42.89754 -35.60852 -3.258091
v -30.64443 -37.12887 5.234936
v -30.4119 -38.22845 5.113493
v -65.25423 -18.95427 -36.00443
v -15.16178 -19.03721 20.84447
v -15.4374 -18.45751 22.04486
v -16.32573 -19.64256 18.68695
v -16.44005 -19.10622 19.8806
v -15.71266 -18.9238 20.82399
v -15.91375 -18.23092 22.16418
v -17.85068 -17.18515 20.70245
v -16.91908 -19.12915 19.32835
v -16.53699 -18.67912 20.65146
v -17.70048 -15.04079 21.59913
v -18.19838 -15.56477 20.5619
v -17.11028 -17.78955 21.30543
v -17.45008 -17.1418 21.46722
v -17.21187 -16.54058 22.21506
v -15.59444 -11.22106 23.52951
v -16.98219 -11.50062 20.82592
v -15.82958 -9.394084 20.52719
v -13.79969 -15.52742 27.29842
v -13.43011 -18.10447 24.27415
v -13.53638 -17.58729 25.29745
v -12.24588 -17.78856 26.06696
v -12.66617 -17.20679 26.78437
v -13.47028 -16.39609 26.96821
v -15.10745 -12.84639 25.75992
v -14.86738 -18.02426 23.41952
v -10.70718 -17.44708 28.66919
v -11.41728 -15.51827 30.13521
v -16.72431 -12.81726 22.76614
v -12.43248 -16.32923 28.16558
v -13.13147 -14.02784 28.80962
v -16.62248 -14.11262 23.52487
v -17.28243 -14.3846 22.35537
v -14.35049 -17.68387 24.36626
v -14.85844 -17.20352 24.59064
v -13.98423 -17.09758 25.69047
v -15.64851 -11.93998 24.10631
v -16.00343 -13.90135 24.55197
v -16.28975 -16.21481 23.76457
v -16.47397 -17.98709 21.90827
v -15.52936 -17.64223 23.41083
v -16.86698 -15.42286 23.14019
v -15.46746 -16.84241 24.34915
v -14.46827 -16.54058 25.81199
v -15.40993 -14.677 25.50732
v -14.47088 -15.37289 26.60229
v -14.78621 -14.59475 26.4137
v -14.51452 -13.30107 26.876
v -14.10699 -14.40111 27.41365
v -14.36784 -10.64572 25.86588
v -34.27196 7.559971 2.456819
v -16.22984 32.20501 15.43224
v -37.49734 -48.9318 -4.449196
v -29.50643 -48.55672 -0.5512519
v -30.4583 -45.70529 0.4559902
v -30.67124 -48.02847 -0.7307313
v -31.40271 -50.01233 -1.786304
v -32.1606 -48.96891 -1.634237
v -30.03206 -77.00867 -19.68687
v -30.65913 -77.08256 -22.44064
v -31.46276 -76.23289 -21.9709
v -44.51523 -53.81532 -15.71143
v -17.33202 -21.42691 10.67356
v -39.46199 14.65278 1.616621
v -33.78397 -25.67694 4.657881
v -18.25131 38.52028 19.56159
v -35.58875 -67.31252 -16.12712
v -48.95748 47.14733 5.482889
v -14.43339 -11.30518 26.25065
v -14.079 -11.50878 27.11407
v -12.85796 -13.08552 29.39838
v -13.55337 -12.65913 28.38241
v -70.60777 24.55661 -37.36391
v -41.87777 -42.64083 -5.240219
v -24.69396 -53.96487 1.116544
v -68.63934 -7.337819 -44.95539
v -66.76531 -7.573408 -33.43497
v -67.38571 -6.486808 -35.7953
v -67.97388 -6.187069 -39.02852
v -68.28463 -9.774146 -45.29148
v -68.06137 -11.1643 -45.31292
v -66.69476 -8.711968 -34.16228
v -68.16905 -7.504509 -41.9817
v -68.39649 -8.82102 -44.88757
v -67.77158 -11.24682 -43.33855
v -67.93216 -9.57166 -42.50526
v -67.61423 -9.044415 -39.87593
v -67.04584 -11.71414 -39.17111
v -66.24041 -10.52131 -33.35201
v -66.91507 -10.25204 -36.9027
v -66.72356 -11.74526 -37.37272
v -7.977215 34.38675 20.20625
v -64.04147 37.98838 -20.20754
v -36.63976 52.98873 12.99535
v -34.44714 54.17424 14.12752
v -35.86478 54.49643 13.18936
v -34.63418 56.74025 13.5659
v -24.25584 -22.17566 7.501888
v -25.65385 -20.91849 7.049739
v -33.92469 -71.69885 -18.29247
v -43.99651 -55.54931 -16.53041
v -64.22382 56.2728 -20.32109
v -64.68215 55.8179 -21.18587
v -64.71716 54.83896 -21.37195
v -64.31205 55.42074 -20.49554
v -63.61451 56.48169 -19.07037
v -63.95522 56.46597 -19.80243
v -63.9964 55.84827 -19.85448
v -63.9086 54.27293 -19.68097
v -35.35414 -68.41896 -16.84341
v -36.08823 -67.86278 -17.41498
v -36.68724 -67.7622 -18.23957
v -47.28036 74.9752 1.469586
v -41.15467 -60.18193 -16.97127
v -22.34038 -46.39307 2.896241
v -22.86975 -46.35873 2.335209
v -23.54769 -46.46311 1.799959
v -22.42343 -47.30442 3.294147
v -28.70844 -50.87477 -0.7709005
v -27.87601 -50.00044 -0.1173129
v -28.49303 -52.72581 -1.11985
v -25.87354 -51.67421 0.866511
v -26.48345 -50.06802 0.6772547
v -26.97934 -49.75686 0.419396
v -27.50361 -51.56381 -0.1907846
v -25.12995 -52.13721 1.300044
v -45.92262 -47.99323 -12.93807
v -60.74007 51.12988 -13.38607
v -65.04675 -20.33217 -36.18526
v -37.39033 -55.22953 -8.286376
v -38.23782 -55.27335 -9.090353
v -38.45678 -56.61382 -10.31186
v -36.03253 -57.69598 -8.85474
v -35.60745 -55.31112 -6.876325
v -35.10199 -56.55663 -7.289348
v -36.96313 -56.46478 -8.793265
v -35.84549 -56.76049 -8.051305
v -33.24489 -57.44301 -6.431953
v -31.7903 -57.28101 -5.280788
v -33.85004 -55.84703 -5.921424
v -32.81717 -56.13028 -5.343992
v -35.53061 -53.83984 -5.929698
v -33.36102 -54.81092 -5.01833
v -32.55812 -53.19179 -3.714003
v -42.4229 0.3469429 0.5227417
v -39.53396 -63.99596 -18.61657
v -51.90468 -47.48789 -22.78234
v -30.83259 -76.66473 -21.39905
v -33.33915 -74.83949 -23.62856
v -32.6317 -74.85828 -21.3768
v -34.62766 -71.65494 -19.6694
v -34.50022 -72.42057 -20.71476
v -34.33297 -73.13232 -21.79557
v -33.31077 -73.81348 -20.62416
v -32.971 -73.76855 -19.68755
v -31.87625 -74.53498 -18.63257
v -37.25231 60.76653 11.28326
v -12.85077 -50.04655 11.03609
v -3.749695 12.1013 23.43414
v -13.25677 29.06724 13.98586
v -10.58004 -56.40565 8.04219
v -13.16136 -56.79123 6.938766
v -12.63478 -55.57387 8.332125
v -14.66081 -54.71713 8.056985
v -3.125734 33.13229 20.60319
v -65.56577 -2.91028 -25.40103
v -68.32123 -2.861438 -37.42601
v -33.7736 -48.11989 -1.881184
v -33.74757 -49.97762 -2.783062
v -33.09752 -49.48499 -2.261282
v -35.36349 -48.18937 -2.717791
v -36.57563 -70.7392 -22.32207
v -53.98032 -47.25406 -26.9823
v -12.87833 -61.9875 3.759675
v -51.36641 38.40974 4.765718
v -52.18192 40.05711 4.161276
v -64.60136 -21.48012 -35.05121
v -19.63153 -81.17709 -7.679527
v -18.88914 -82.34702 -8.655703
v -18.17193 -81.88423 -7.193017
v -17.63189 -81.01718 -5.639262
v -18.46859 -79.24998 -4.59086
v -19.58589 -79.41692 -5.691808
v -55.68839 46.32416 -3.41623
v -33.84969 2.778071 2.795294
v -20.31881 36.49237 17.80131
v -18.63817 34.57504 16.75013
v -54.80796 65.44744 -5.277981
v -54.72746 60.44796 -4.393714
v -54.30772 62.73461 -4.22458
v -52.39992 65.53234 -2.312222
v -54.22224 64.50114 -4.342023
v -53.27388 64.07819 -3.142184
v -52.47299 64.26599 -2.231479
v -60.76994 39.22645 -11.97113
v -29.1965 7.922237 3.402704
v -28.24529 9.114151 3.50244
v -52.97527 -47.00944 -24.54825
v -34.01371 -36.78055 3.247978
v -32.17227 -36.24612 4.50477
v -22.7202 3.676609 6.637337
v -2.858557 6.343575 26.47426
v -3.350699 4.463055 27.29343
v -3.527336 1.190413 29.04499
v -42.1878 -23.97275 0.7535057
v -45.79748 29.84208 3.861475
v -3.088706 -1.784893 31.08308
v -4.348482 -1.383485 30.44816
v -4.29172 -3.619266 32.0494
v -5.714467 -3.075197 30.9511
v -35.31676 -59.19387 -9.284589
v -45.45475 -54.04698 -17.45576
v -38.17667 13.2909 1.763162
v -1.137309 35.93948 21.46096
v -0.6412065 33.2926 20.71868
v -1.60588 34.6071 21.09376
v -3.296036 37.43359 21.71294
v -60.20368 59.92892 -12.80577
v -57.85091 39.50389 -4.392726
v -58.78848 39.74155 -6.682508
v -60.15378 -19.97465 -19.96006
v -53.16804 65.21021 -3.168977
v -31.40652 -75.64736 -19.95958
v -30.41046 -75.70171 -17.42009
v -28.94501 -77.3913 -17.58491
v -29.27129 -76.5176 -16.43295
v -29.80663 -74.05032 -13.86933
v -27.95895 -77.99476 -16.3633
v -27.35763 -78.10358 -15.09655
v -30.85753 -74.53837 -16.40029
v -28.34424 -76.81057 -14.92828
v -28.72007 -75.86766 -14.18821
v -24.54025 -78.49675 -10.42027
v -27.1404 -76.91714 -12.68082
v -25.64178 -77.64313 -11.07873
v -26.5931 -76.41525 -11.16912
v -25.18178 -73.55665 -7.352234
v -25.14181 -77.05141 -9.715836
v -25.88493 -74.16579 -8.468766
v -27.34128 -74.51208 -10.55192
v -26.35271 -72.70681 -8.184272
v -28.86789 -73.83142 -12.16081
v -42.78153 52.99245 8.602028
v -19.68715 30.90308 11.50797
v -17.81543 31.51188 13.38817
v -17.50607 30.07978 11.56533
v -56.12356 -44.24495 -28.82844
v -67.21734 -0.1193824 -29.86963
v -34.32076 -67.58112 -14.5379
v -34.6526 -68.41823 -15.77938
v -34.77481 -69.74902 -17.35146
v -49.01328 22.27419 -5.853836
v -49.90942 21.8918 -6.623196
v -53.95627 20.05149 -10.29166
v -18.59263 23.76795 4.254555
v -28.54286 -39.28904 5.67028
v -28.96306 -40.88026 4.680573
v -29.83161 -39.75615 4.848961
v -30.49425 -42.90555 2.719923
v -30.48013 -44.36723 1.500589
v -28.09582 -41.61914 4.570254
v -32.15284 -42.81387 2.084246
v -31.72477 -41.2836 3.173103
v -34.65461 -40.27098 1.836621
v -33.27072 -41.0631 2.41169
v -35.06254 -42.3194 0.6866977
v -32.57708 -44.18485 1.005404
v -33.85975 -42.28988 1.48478
v -34.7919 -43.41069 0.3183216
v -63.64051 -23.33982 -32.55736
v -64.24743 -22.92579 -34.72264
v -64.94342 -23.21495 -38.11095
v -64.25137 -24.32449 -35.91788
v -64.4814 -25.82481 -38.24572
v -62.57761 -29.70495 -33.81226
v -63.08954 -30.49937 -36.50402
v -63.62057 -28.20296 -36.60004
v -62.99817 -28.50758 -34.34786
v -63.91789 -26.26137 -36.16729
v -63.28065 -26.8623 -34.04171
v -62.79923 -26.48907 -31.99398
v -18.65556 -18.9701 14.46567
v -19.24354 -18.50234 11.14277
v -18.4847 -19.8784 10.46528
v -17.5449 -20.60516 11.61104
v -17.32325 -20.55372 12.92129
v -17.98459 -19.83635 13.78951
v -18.64621 -19.10303 12.82265
v -18.94048 -18.60208 13.368
v -18.82252 -19.05478 11.56858
v -18.6095 -19.21704 12.00888
v -18.46162 -19.38589 12.51116
v -19.23489 -18.03351 12.45195
v -19.09358 -18.4826 11.71698
v -19.01575 -18.51958 12.14888
v -19.7331 -16.3351 11.9297
v -66.41116 24.31385 -25.96844
v -69.72688 0.1796886 -42.25201
v -69.44609 -5.117501 -47.99731
v -70.16208 -0.8544987 -47.15434
v -69.85838 -0.8853507 -44.47483
v -69.43 -3.755816 -45.73941
v -68.81672 -5.981119 -44.37735
v -67.99385 -6.868289 -39.95562
v -68.95244 -4.001738 -42.55296
v -66.92978 -2.776063 -30.22332
v -45.82879 39.41215 9.574746
v -46.11582 38.94246 9.208097
v -46.70441 39.64455 9.090689
v -48.0354 -55.35248 -23.57579
v -15.43159 -7.691065 18.93496
v -43.31989 -58.38266 -18.4356
v -44.93336 74.15826 3.962906
v -7.781239 -78.86797 0.9558434
v -9.152459 -77.3419 1.6339
v -9.018524 -79.32195 0.3718022
v -9.876647 -77.48675 1.370416
v -60.83055 57.72375 -13.83743
v -64.91369 -14.49795 -30.54043
v -38.15812 -47.93924 -4.427957
v -36.76479 -45.75959 -2.25563
v -44.1566 -34.18663 -3.809736
v -32.53658 -72.88482 -17.3198
v -58.05947 -22.32158 -17.08076
v -65.30688 54.01474 -22.69388
v -36.93451 14.94046 2.831157
v -38.40073 15.29555 2.25473
v -41.79624 -60.61658 -18.44833
v -36.85058 10.0443 1.755366
v -35.62743 9.380226 2.105643
v -37.23943 8.613109 1.651249
v -24.23589 -19.65269 7.422462
v -36.2855 -41.98346 -0.03964642
v -40.79235 4.632205 0.6407781
v -10.41928 -64.07328 3.998955
v -11.28461 -62.29824 4.122335
v -40.05625 -59.86973 -15.10079
v -39.07956 -61.08186 -14.97226
v -30.64991 -16.60752 6.366207
v -55.443 -46.5148 -29.75124
v -53.81867 -49.6028 -29.41243
v -19.44331 -15.68264 10.50611
v -34.76849 -26.08418 4.21278
v -34.26027 -57.85886 -7.470362
v -62.83987 -24.83949 -30.8684
v -8.32536 -13.66224 34.15902
v -7.044735 -12.44663 35.06917
v -6.663165 -13.72123 35.18809
v -7.904894 -11.54448 34.46381
v -6.988058 -10.50103 34.7555
v -6.704145 -7.717482 33.68954
v -12.59296 -7.161596 25.9496
v -12.61418 -12.28431 29.72714
v -10.73035 -5.085769 27.37507
v -13.16959 -10.27246 28.01424
v -6.69846 -2.435798 29.78143
v -8.580104 -1.559946 27.23541
v -6.491821 -1.290764 29.09876
v -13.08513 -8.865179 26.89688
v -12.59783 -10.33146 29.10299
v -9.489987 -7.63699 31.39861
v -7.438469 -5.441439 31.61303
v -12.29052 -9.149597 28.73509
v -10.95196 -9.348406 30.92559
v -8.598835 -9.458628 33.34792
v -9.757928 -6.849257 30.45976
v -12.17873 -7.867492 27.72763
v -11.40247 -7.452351 28.70696
v -10.61139 -6.242284 28.73907
v -9.725698 -5.086018 28.90788
v -7.781176 -4.111016 30.20315
v -17.15565 21.10051 3.989908
v -44.98246 29.75818 4.163714
v -44.88186 30.42412 4.882626
v -64.32097 -21.07235 -33.55063
v -65.24672 -17.80154 -35.01181
v -64.52152 -19.06908 -32.70554
v -39.86304 -42.94013 -3.449738
v -28.90049 2.113631 4.373157
v -12.24636 -74.30067 2.003366
v -10.21512 -74.03757 2.781141
v -69.27976 -3.055508 -43.62324
v -68.74876 -3.311747 -40.47288
v -32.20091 -52.03663 -2.988241
v -34.99099 -51.4299 -4.20008
v -34.00854 -53.4649 -4.715833
v -12.97094 35.85527 19.66198
v -18.6065 40.05307 20.02122
v -17.16388 40.42903 20.44532
v -4.903732 35.83304 21.19
v -3.604373 35.89186 21.3269
v -4.661395 40.63964 22.19747
v -4.544441 38.04591 21.73099
v -6.07926 38.53106 21.68335
v -7.398713 39.09927 21.65214
v -11.31979 34.6075 19.48778
v -10.96115 35.38089 19.94883
v -11.38776 37.25653 20.56842
v -10.1953 33.80126 19.42748
v -6.541283 36.2985 21.08398
v -7.73362 36.58078 20.98951
v -8.881947 35.88559 20.56683
v -9.311508 37.6983 21.02348
v -8.342998 39.65577 21.62962
v -9.68317 42.10492 21.9169
v -11.09688 42.02129 21.74033
v -12.19629 40.92628 21.34879
v -10.49327 39.93382 21.4153
v -13.81072 42.3691 21.3587
v -12.02136 39.36221 21.0274
v -15.05759 40.6722 20.89838
v -17.10947 37.32494 19.26516
v -18.27955 36.87246 18.69584
v -17.69778 35.716 18.10266
v -13.58278 40.44083 21.04702
v -16.83026 38.78836 20
v -15.22059 38.38537 20.19698
v -13.69033 36.93282 19.9185
v -15.56515 35.61006 18.73822
v -16.94376 33.66556 16.67644
v -14.1582 34.68261 18.64864
v -15.37726 32.44227 16.21534
v -13.93021 -79.81174 -1.971848
v -12.46339 -81.4522 -2.829095
v -32.68869 8.328704 2.78327
v -34.77587 71.60786 11.84599
v -36.02241 72.0797 11.0738
v -38.64074 62.23679 10.19967
v -32.23146 56.62321 14.94104
v -25.41114 69.23875 16.28215
v -26.23707 67.77582 16.14222
v -26.83129 69.65993 15.74181
v -28.51854 70.24699 15.05566
v -28.8179 68.46807 15.04297
v -33.49828 65.6451 13.0273
v -30.30872 67.01787 14.53496
v -32.34436 67.38767 13.5217
v -31.47443 66.55229 14.02366
v -31.88278 64.73112 13.9524
v -28.16644 57.1177 16.8482
v -27.61779 60.07462 16.55196
v -29.39618 57.36801 16.26023
v -30.01414 59.08366 15.64254
v -31.09199 57.599 15.34815
v -25.87393 65.30727 16.56393
v -29.68001 60.42577 15.57927
v -26.13292 66.87301 16.28201
v -28.28804 66.42711 15.454
v -27.30067 64.43382 16.09804
v -27.12868 61.60614 16.533
v -37.43049 62.86694 10.94275
v -28.73426 62.11103 15.77319
v -29.79306 64.83706 14.96619
v -28.78264 63.51043 15.56834
v -29.7554 62.67675 15.22322
v -30.88512 63.63458 14.58538
v -31.84071 62.49266 14.25033
v -32.47186 61.53772 14.03599
v -32.92973 60.40348 13.94042
v -31.41164 60.88164 14.66076
v -34.54572 60.63548 12.97854
v -32.73251 58.54192 14.3336
v -36.33869 58.97524 12.09219
v -36.0304 61.6021 11.96124
v -33.40578 61.89579 13.47273
v -34.86256 62.53327 12.52258
v -34.86486 64.07612 12.34426
v -35.96184 63.4118 11.79233
v -37.52425 70.97661 10.22279
v -35.63708 70.17588 11.47626
v -34.64457 68.62173 12.16255
v -34.25047 70.1321 12.25766
v -37.17679 69.04188 10.58637
v -34.72756 67.51449 12.18512
v -36.37774 66.13512 11.32677
v -54.50556 -48.06566 -29.22413
v -52.60508 -48.24806 -24.99036
v -52.75085 -50.47682 -27.89813
v -53.5501 -48.72117 -27.65223
v -51.55901 -51.7345 -26.71453
v -52.41479 -49.73735 -26.2223
v -44.65952 -52.54118 -14.77272
v -43.62127 -54.36922 -14.86856
v -52.97048 -45.86375 -23.4037
v -21.06925 -21.6053 8.565507
v -40.7541 -68.20805 -27.46827
v -39.52038 -69.11614 -26.18906
v -39.20759 -68.80099 -24.75495
v -39.64739 -67.18002 -22.96243
v -41.86173 -65.09431 -24.19249
v -37.98096 -70.25225 -24.74354
v -40.91122 -67.03175 -25.36928
v -37.95638 -68.62115 -21.70193
v -36.42608 -69.67432 -20.2682
v -37.59973 -67.67079 -19.72759
v -19.92226 -16.32003 11.2779
v -19.75947 -17.21997 11.14046
v -60.14506 58.32367 -12.61423
v -59.82249 57.11326 -11.75274
v -47.11018 -55.64962 -22.10769
v -45.19322 -57.64121 -20.87003
v -46.26476 -55.81063 -20.72989
v -70.49098 7.585586 -39.31525
v -16.19714 -8.372965 17.91154
v -70.2415 0.4921623 -45.06107
v -70.54231 2.096118 -45.24343
v -39.82164 -62.41266 -17.34265
v -55.38425 58.54052 -5.019996
v -54.67258 59.57108 -4.212211
v -56.06398 59.83425 -6.103093
v -23.51444 -79.98557 -10.98785
v -20.65863 -80.41383 -7.789108
v -23.65781 -78.29852 -8.97783
v -22.34425 -79.76751 -8.983538
v -46.0751 -54.58403 -19.03757
v -44.95535 -55.19359 -17.7484
v -45.16882 -56.38935 -19.32992
v -44.18778 -56.62545 -17.95165
v -43.10883 -57.31458 -16.96378
v -40.17746 52.80832 10.65107
v -41.14675 51.70328 10.22956
v -60.47892 -29.63537 -27.23404
v -62.02885 -27.32429 -30.07252
v -60.8028 -27.73528 -26.73533
v -36.4756 14.14244 2.856867
v -35.90593 13.8664 2.681129
v -37.16319 13.75451 2.24591
v -63.35949 -17.55703 -26.94174
v -33.14844 -45.09999 0.1964127
v -12.22722 -52.79819 10.6368
v -13.34517 -51.47585 10.72194
v -16.87433 -51.01023 8.45471
v -15.20257 -52.32355 9.280055
v -54.59445 -38.0509 -20.13914
v -15.4242 -80.65014 -3.659768
v -16.52776 -79.12313 -3.039446
v -15.53966 -78.75592 -2.103767
v -41.72741 -62.44192 -20.4449
v -41.01881 -62.37013 -19.19117
v -40.66172 -64.48173 -21.08699
v -37.32629 -66.59019 -17.98441
v -38.70412 -65.20217 -18.64005
v -36.49899 -66.1601 -16.29606
v -38.46394 -64.31036 -17.29713
v -39.37226 -61.74179 -16.0304
v -37.48145 -62.11572 -13.86866
v -38.14787 -62.02361 -14.63514
v -36.4351 -63.24102 -13.58391
v -37.91101 -63.47755 -15.66367
v -37.06109 -64.3933 -15.3854
v -33.27301 -67.86772 -13.41191
v -33.57287 -66.83905 -12.99314
v -36.03036 -64.68778 -14.32718
v -59.19284 -18.44551 -17.22672
v -61.57339 -38.87363 -40.16912
v -60.97268 -38.94552 -37.6799
v -61.45381 -37.68674 -37.9528
v -14.14961 -78.04414 -0.7400572
v -33.34375 -70.58221 -15.97127
v -10.33382 -2.533053 25.53772
v -26.30991 0.7395183 5.76691
v -69.5555 25.57775 -33.99781
v -70.36963 25.85956 -36.68775
v -70.0658 23.81512 -35.4193
v -69.87278 24.90824 -34.90068
v -27.54494 1.892311 4.964084
v -27.52919 3.85358 4.371427
v -62.16651 57.30003 -16.27158
v -27.7706 -60.92654 -4.223293
v -27.72706 -62.25789 -4.831952
v -50.67369 38.47321 5.475828
v -13.95627 -9.190551 25.2469
v -12.38648 -5.413042 24.33796
v -14.28764 -68.60181 2.094708
v -65.17759 -13.00899 -30.43351
v -55.6067 60.61399 -5.576686
v -55.84715 62.24813 -6.199404
v -56.67914 62.46238 -7.33323
v -26.1233 -61.58498 -3.256089
v -54.49786 -46.18187 -27.00324
v -55.07964 -44.05271 -26.17275
v -53.91851 -45.15342 -24.65052
v -55.82884 -43.53768 -27.36749
v -56.39677 -40.48711 -25.84382
v -55.88195 -42.05309 -26.09606
v -54.90698 -43.17671 -24.9316
v -54.69827 -42.33445 -23.70656
v -17.92756 -48.18871 7.558905
v -17.15092 -49.67433 8.345555
v -20.47122 -47.75758 5.241195
v -18.94123 -54.44555 5.38906
v -15.62201 -54.19942 7.851027
v -19.44502 -49.6982 6.423249
v -18.95746 -53.05686 6.076278
v -20.67141 -50.62211 5.323102
v -24.56404 -73.05065 -6.448632
v -22.45642 -73.81059 -4.781579
v -24.12172 -74.66058 -6.805349
v -10.13926 -75.82121 2.134814
v -9.125717 -75.45807 2.551286
v -29.43886 -62.21677 -6.220038
v -29.16143 -64.18557 -7.00421
v -30.05534 -72.04344 -12.38663
v -32.30698 -70.85215 -14.59531
v -31.45527 -70.86531 -13.37939
v -30.16324 -70.7653 -11.5564
v -21.55895 -49.80627 4.627291
v -24.04171 -66.83028 -3.771351
v -12.59022 -66.8425 2.989694
v -12.70716 -64.32365 3.2369
v -13.06837 -63.38086 3.311694
v -12.08264 -65.47954 3.281022
v -14.44331 -66.4146 2.258772
v -12.66408 -70.11581 2.670415
v -23.17766 -76.75334 -7.119395
v -22.07021 -79.09476 -7.893889
v -21.83364 -77.92811 -6.569518
v -20.6834 -78.89597 -6.252245
v -20.5671 -76.37645 -4.320704
v -21.18682 -77.07866 -5.359941
v -17.95085 -69.54402 -0.02771712
v -28.37434 -63.99927 -6.22765
v -17.74828 -71.76005 -0.3845294
v -7.725832 -71.14587 4.130936
v -35.1498 -65.7879 -14.15083
v -27.46273 -72.33814 -9.253087
v -28.15635 -70.89154 -9.229962
v -32.0845 -68.22464 -12.18374
v -32.92603 -65.60159 -11.41212
v -26.68684 -67.71967 -6.369733
v -24.58576 -67.92407 -4.587698
v -31.4941 -68.92613 -11.94534
v -27.34765 -70.21887 -8.045236
v -22.4939 -71.13065 -3.802152
v -32.28967 -66.68127 -11.42197
v -31.18284 -64.88834 -9.218943
v -32.0999 -63.88475 -9.512189
v -29.83601 -69.47723 -10.38285
v -30.80362 -66.63549 -9.844102
v -29.11833 -71.25103 -10.56881
v -29.82362 -64.72922 -7.907767
v -29.44742 -66.32856 -8.326802
v -29.82516 -68.19725 -9.662615
v -28.38887 -68.87054 -8.482547
v -28.1305 -67.05675 -7.451718
v -25.79185 -71.837 -7.189268
v -26.35275 -70.04939 -6.994113
v -25.58827 -68.60922 -5.714738
v -24.27697 -69.6426 -4.884036
v -24.87532 -71.15695 -5.987641
v -23.59158 -71.26675 -4.802386
v -23.14826 -72.30135 -4.781998
v -20.33804 -71.83905 -2.259897
v -21.21684 -72.90169 -3.343378
v -19.18199 -73.26061 -1.806237
v -19.52508 -70.85604 -1.377446
v -25.28943 -55.28801 0.2185255
v -23.51653 -48.29784 2.553619
v -24.54684 -49.70177 2.076012
v -25.68952 -50.14314 1.217854
v -22.37517 -47.82967 3.595904
v -11.30589 -67.8833 3.384304
v -21.54532 -70.16875 -2.764889
v -27.26719 -65.40841 -5.944539
v -27.14472 -64.01566 -5.231436
v -26.42002 -63.42493 -4.377152
v -25.37223 -65.49171 -4.394581
v -24.77549 -63.51797 -3.153734
v -23.62155 -64.839 -2.791183
v -23.45488 -63.29763 -2.088704
v -17.26429 -58.07983 4.110409
v -17.21876 -59.34518 3.395952
v -21.43332 -63.53342 -0.8019177
v -19.18176 -64.38921 0.2629693
v -21.1862 -61.73339 0.05250807
v -20.28148 -63.16195 0.05709542
v -19.50219 -55.53404 4.335355
v -21.92035 -68.342 -2.559435
v -13.02905 -77.16968 0.3711446
v -9.771066 -73.20743 3.165342
v -22.26124 -64.54864 -1.702202
v -22.87333 -67.18074 -2.978644
v -21.84077 -65.85 -1.835925
v -20.1195 -66.84222 -0.9620131
v -18.97287 -68.97231 -0.6009733
v -19.98432 -67.97021 -1.123209
v -17.00353 -78.01402 -2.557183
v -19.28251 -77.04939 -3.653505
v -20.04421 -75.45237 -3.392989
v -18.65599 -74.4688 -1.862805
v -16.46764 -76.76833 -1.398917
v -8.390628 -72.14497 3.778591
v -10.21521 -70.39897 3.583682
v -11.61846 -69.52431 3.156363
v -9.161707 -80.77628 -0.9455333
v -10.81375 -80.59445 -1.284569
v -18.63276 -67.67154 -0.1718195
v -10.91698 -79.52098 -0.3617834
v -12.06909 -78.62659 -0.1294559
v -15.96557 -64.77583 1.842414
v -11.17327 -77.62816 0.8788005
v -10.98587 -76.6673 1.47296
v -11.53396 -75.11977 1.964583
v -18.39261 -70.58857 -0.5281063
v -16.64675 -75.37929 -0.7821341
v -15.35216 -76.45393 -0.5103368
v -14.08621 -75.30287 0.7519912
v -15.44034 -74.68581 0.2177524
v -11.49618 -72.57214 2.738564
v -12.20005 -71.81282 2.599859
v -13.26638 -70.83215 2.29173
v -13.22131 -72.80669 1.977512
v -14.80289 -70.19855 1.654075
v -14.44525 -72.49206 1.408956
v -17.15538 -73.12965 -0.3545936
v -15.48067 -73.21212 0.6652984
v -15.89511 -71.1314 0.8987281
v -16.70198 -69.69231 0.694746
v -17.13429 -68.08456 0.6721173
v -15.76365 -67.12932 1.538157
v -16.99629 -65.80515 1.096758
v -19.42998 -65.67976 -0.2446644
v -17.72113 -66.56685 0.554774
v -17.97164 -63.71081 1.151213
v -24.26407 -56.10049 0.6285964
v -17.31341 -55.21596 6.040218
v -24.10122 -57.9343 -0.09963544
v -21.2375 -52.69765 4.358597
v -20.80601 -56.43561 2.916148
v -24.09429 -51.61806 2.219226
v -23.5218 -53.97435 1.990035
v -20.48987 -54.07089 4.370573
v -22.12878 -54.29517 2.972736
v -17.26999 -56.58088 5.099093
v -20.89591 -55.38544 3.38808
v -19.3395 -56.77652 3.713535
v -21.61878 -57.4728 1.818605
v -15.64331 -59.02241 4.268384
v -14.76347 -61.38542 3.321073
v -15.75077 -62.21473 2.639142
v -16.1612 -63.64018 2.035207
v -16.78576 -60.59853 2.900598
v -18.94817 -60.08858 2.099258
v -18.09183 -62.24386 1.575894
v -19.15804 -62.89548 0.8092124
v -19.89782 -60.9808 1.163392
v -20.87153 -59.74454 1.158938
v -22.35038 -60.37917 -0.08832036
v -24.86923 -62.37289 -2.70629
v -23.24912 -62.30202 -1.515734
v -22.77754 -61.27076 -0.7704592
v -23.95339 -60.47852 -1.197578
v -26.96663 -51.84965 0.08300544
v -27.72782 -53.19369 -0.7963115
v -26.09583 -53.77425 0.1365721
v -24.86769 -60.71706 -1.950579
v -25.92669 -56.80095 -0.8626195
v -25.21376 -58.62487 -1.22262
v -26.77787 -54.89964 -0.7066602
v -28.83058 -56.0414 -2.609426
v -26.49012 -58.10094 -1.873835
v -27.17324 -60.0611 -3.353467
v -27.2817 -57.42141 -2.128012
v -27.9964 -59.52779 -3.71786
v -29.4265 -58.04552 -3.983027
v -28.90022 -60.71005 -4.989036
v -29.94724 -59.63888 -5.211243
v -68.7889 5.047657 -33.51361
v -63.33334 56.56295 -18.4588
v -63.27397 55.95512 -18.4175
v -62.60942 53.92255 -17.04884
v -62.81672 56.63961 -17.44479
v -62.50708 56.10698 -16.86163
v -70.41251 15.87188 -36.24424
v -56.69791 61.21994 -7.154367
v -57.2812 61.27826 -7.985343
v -58.0131 60.32795 -9.06855
v -58.19262 -31.83184 -23.16603
v -42.17533 -1.831127 0.913348
v -45.33939 -27.27695 -2.505613
v -25.21346 13.92022 3.591854
v -53.42436 39.14278 2.722934
v -53.7655 38.22383 2.098732
v -33.81871 4.860138 2.643517
v -60.00026 38.5231 -9.604325
v -59.81995 39.05972 -9.13761
v -59.27922 39.70486 -7.896458
v -19.09144 -13.7642 17.4235
v -19.51548 -15.46095 16.28192
v -71.21754 7.653181 -42.97782
v -70.65204 3.773439 -43.68908
v -70.83762 5.275573 -43.01144
v -35.28328 2.990719 2.407974
v -38.28405 64.59779 10.20208
v -38.28357 66.7886 10.02371
v -40.40178 16.5621 1.280558
v -42.30316 16.75154 0.2582633
v -53.28905 59.46608 -2.551608
v -59.41388 37.83912 -7.898178
v -69.41398 6.590111 -35.27452
v -18.67638 -12.08542 16.61698
v -35.34087 -49.92242 -3.601397
v -36.48519 -50.17415 -4.418987
v -35.78456 -51.7379 -4.868377
v -36.48968 -53.20915 -6.227484
v -37.66006 -53.15132 -7.062484
v -37.06816 -51.50377 -5.616216
v -38.94078 -53.98564 -8.797688
v -39.82177 -52.79832 -8.795836
v -38.68428 -51.32258 -6.773166
v -40.49617 -50.28275 -7.805502
v -33.95835 -60.44205 -8.949227
v -39.1638 -58.18702 -12.40614
v -70.37043 27.65486 -36.86539
v -69.85052 26.84868 -35.11451
v -69.81236 28.96487 -35.16182
v -69.39509 27.86157 -33.7666
v -27.93641 6.0871 3.742072
v -50.32495 74.40074 -1.773484
v -35.79202 55.15943 13.12442
v -52.90736 59.31078 -2.094287
v -52.22144 57.42386 -1.0523
v -52.98856 58.34605 -2.078392
v -47.65332 58.8138 3.393828
v -44.12611 72.91722 4.908275
v -44.95107 71.65318 4.376519
v -62.22104 52.80526 -16.23072
v -60.94386 53.25726 -13.70493
v -60.81458 56.51446 -13.47374
v -61.69478 55.90843 -15.2467
v -61.78978 54.16081 -15.2725
v -60.38091 55.25961 -12.66044
v -60.08866 53.57551 -12.16083
v -52.19173 68.18885 -2.508096
v -51.98661 66.91946 -2.04152
v -48.22266 49.48386 4.932274
v -47.72496 48.14793 6.112636
v -60.19133 50.21059 -12.28801
v -35.48001 56.62545 13.06716
v -37.21241 57.68235 11.7675
v -37.11618 55.85912 12.15492
v -38.78202 54.90851 11.18769
v -39.61502 56.48839 10.30754
v -38.72604 57.50872 10.75191
v -58.67356 59.93083 -10.18683
v -59.25508 60.13041 -11.19556
v -51.00734 48.78605 2.084817
v -49.63412 49.576 3.363976
v -49.83536 50.38365 2.850048
v -54.06869 50.00026 -2.134009
v -53.32994 49.76906 -1.094579
v -53.42472 48.24129 -0.7918204
v -52.286 48.45635 0.5855053
v -52.00714 47.96387 1.17264
v -52.73469 48.87445 -0.09298091
v -51.72036 49.41623 0.9562318
v -51.09697 49.54866 1.685398
v -52.17817 50.02602 0.25717
v -57.12539 60.00642 -7.647985
v -49.45842 64.45779 1.00741
v -49.35404 76.23265 -1.236612
v -59.36634 48.50845 -10.70051
v -59.63143 51.70034 -11.2624
v -51.14197 67.84883 -1.264701
v -50.88589 65.83437 -0.6393391
v -51.63323 61.70792 -0.929776
v -52.8632 61.08873 -2.23513
v -42.00813 57.84996 8.312183
v -58.81656 58.59366 -10.16845
v -59.22575 55.13133 -10.67052
v -46.40434 62.0461 4.13343
v -53.66611 47.1534 -0.7305214
v -54.32121 49.26628 -2.299308
v -54.87203 58.1647 -4.317615
v -42.36701 53.8982 8.725094
v -41.04984 55.1748 9.50039
v -51.99064 53.75017 -0.2121611
v -49.91026 66.69199 0.2412177
v -50.72333 72.03855 -1.641004
v -48.95899 71.23394 0.5771679
v -47.46136 49.7104 5.575279
v -46.49886 49.48067 6.587301
v -45.48299 49.7916 7.362888
v -48.05168 75.00796 0.6364844
v -49.56726 73.31406 -0.6278826
v -50.18611 65.08208 0.1786791
v -41.90378 70.68975 7.061981
v -42.16307 55.32836 8.608307
v -40.98611 56.92279 9.198724
v -43.01754 56.57071 7.707427
v -42.651 59.22849 7.578936
v -38.77913 70.1115 9.450318
v -40.04182 70.0535 8.546074
v -45.42614 62.29642 4.950568
v -43.64933 58.08281 6.949951
v -43.62343 61.26869 6.572272
v -41.33345 60.18286 8.479482
v -39.61623 59.67346 9.805868
v -38.49956 58.96816 10.68702
v -40.4171 62.25106 8.937305
v -42.26283 61.3517 7.610345
v -43.38983 62.99167 6.581952
v -39.66416 68.44643 8.956695
v -39.89466 63.82718 9.145291
v -42.65569 64.68314 6.981041
v -39.82607 65.89774 9.011995
v -41.4691 68.02722 7.647336
v -41.30453 66.12837 7.924498
v -44.86934 64.367 5.218366
v -49.00668 74.40464 -0.2391216
v -41.40562 71.99893 7.301813
v -43.07608 73.60817 5.737255
v -42.8029 72.30552 6.136535
v -43.82081 71.51428 5.3843
v -45.57015 72.53527 3.689862
v -46.49309 74.34161 2.440056
v -46.16184 71.60829 3.270334
v -43.23314 69.25868 6.13656
v -45.08741 67.24507 4.787649
v -43.73568 67.01434 5.941741
v -47.86013 73.419 1.265682
v -47.81781 71.65319 1.64733
v -44.72257 70.39069 4.784805
v -46.66656 67.26501 3.335746
v -44.986 68.88602 4.724561
v -46.71811 70.7115 2.880292
v -46.90689 69.14344 2.895363
v -48.04697 70.31561 1.594947
v -49.0835 69.62775 0.653785
v -49.71087 68.63618 0.1183423
v -51.64832 59.93105 -0.7433363
v -48.31723 68.21088 1.654938
v -46.16787 64.14308 4.122975
v -48.75514 63.67051 1.780408
v -47.81079 61.76746 2.883722
v -47.49799 64.74271 2.888993
v -46.57495 60.83548 4.128905
v -47.67314 60.32944 3.173717
v -46.70235 59.30357 4.210196
v -46.90287 57.31891 4.281126
v -44.67919 59.1955 5.949529
v -45.60639 59.79989 5.09701
v -44.67344 57.22236 6.234051
v -45.91407 57.09969 5.195392
v -45.71547 55.122 5.683873
v -43.7437 55.56786 7.267474
v -45.30301 52.68808 6.542355
v -43.94603 54.19969 7.361858
v -51.65284 64.47742 -1.3328
v -52.20005 63.20963 -1.787965
v -50.49344 64.33405 -0.04847088
v -50.93468 63.08939 -0.3544488
v -50.77266 59.64515 0.2225688
v -50.76952 61.2395 0.05814861
v -49.18462 60.72972 1.724056
v -49.36808 62.19643 1.364314
v -48.89586 59.2087 2.196295
v -51.56879 58.63013 -0.4770012
v -51.72943 56.32291 -0.3517397
v -49.93802 58.40596 1.246253
v -48.80032 56.30377 2.673133
v -48.31215 50.85278 4.278019
v -46.89536 50.41361 5.790242
v -46.38219 51.97536 5.778724
v -46.23282 53.17685 5.623717
v -46.89305 54.92649 4.676359
v -47.7339 52.02263 4.522223
v -50.89113 53.8564 1.00057
v -47.30651 53.73034 4.549517
v -48.56453 53.6186 3.3557
v -49.12466 55.29477 2.50388
v -49.60106 52.84114 2.50843
v -53.83389 51.55917 -2.100901
v -50.53174 51.71119 1.78124
v -53.18784 52.79209 -1.499027
v -52.11926 51.65445 0.007570124
v -52.53371 55.62746 -1.158487
v -55.62202 57.35648 -5.246212
v -54.29639 53.79947 -3.035833
v -54.02574 55.1795 -2.879159
v -55.18212 55.01501 -4.402003
v -56.05545 55.78632 -5.738419
v -55.32959 48.61378 -3.641565
v -54.88828 47.3862 -2.611801
v -54.23375 48.19346 -1.91235
v -54.72027 50.76051 -3.172816
v -55.62736 53.4079 -4.861895
v -56.52559 54.71209 -6.335231
v -56.75972 48.81124 -5.990572
v -55.94099 50.22329 -4.920504
v -55.60802 51.82944 -4.643985
v -56.33366 56.95342 -6.227866
v -56.78178 58.61396 -7.034754
v -57.99028 59.08434 -8.911172
v -57.60108 43.76401 -5.675621
v -57.45368 57.68137 -7.977697
v -58.35648 56.66904 -9.313649
v -57.22122 54.67826 -7.383306
v -58.15576 54.54574 -8.844709
v -57.28362 49.95463 -7.061392
v -56.65253 52.18431 -6.261505
v -57.61818 52.54308 -7.870581
v -57.13923 51.01401 -6.962486
v -58.38446 53.26708 -9.19242
v -59.0291 52.04921 -10.22886
v -56.11872 47.00859 -4.433779
v -56.40874 45.88166 -4.466989
v -58.42805 49.64332 -9.029162
v -57.96303 51.03535 -8.313807
v -58.28128 47.41655 -8.469889
v -57.3217 45.86207 -6.180184
v -58.23672 45.41255 -7.836131
v -59.39401 44.01524 -9.864106
v -58.82938 45.04879 -8.956793
v -57.09277 -37.63083 -25.01492
v -33.74713 -22.06847 5.101983
v -62.84506 -35.7732 -41.80038
v -63.25264 -33.51212 -40.59591
v -62.75414 -34.88743 -39.99388
v -57.94335 -36.5733 -26.15651
v -58.78021 -41.34991 -32.95403
v -62.6999 -33.22837 -37.6977
v -61.61991 -36.44924 -37.04179
v -61.75154 -34.74386 -35.59604
v -62.3121 -35.91082 -39.23017
v -60.49997 -40.1911 -37.58084
v -60.16415 -41.18232 -37.66563
v -59.27683 -28.88621 -23.65925
v -61.06096 -36.53081 -34.99732
v -60.47278 -38.35069 -34.97202
v -59.13758 -37.16542 -29.69811
v -58.25436 -37.52103 -27.69519
v -57.59094 -39.36159 -27.67121
v -57.6589 -43.76541 -32.50397
v -57.83752 -42.51249 -31.57326
v -57.15343 -41.71197 -28.8649
v -58.36183 -40.14693 -30.40132
v -61.76221 -31.33063 -32.38238
v -62.78654 -31.78193 -36.48938
v -61.45982 -33.10079 -32.95836
v -62.24515 -29.50971 -32.45893
v -60.75939 -34.90857 -32.38575
v -60.18509 -29.11573 -26.06968
v -59.43878 -41.21402 -35.0246
v -59.28319 -38.19654 -31.07277
v -60.57185 -36.3975 -33.19491
v -61.61249 -30.35649 -31.07228
v -59.92444 -34.21407 -29.30537
v -59.99776 -36.22555 -31.30233
v -59.32236 -35.37327 -28.63531
v -59.59497 -29.32872 -24.74143
v -60.51019 -32.88699 -29.85191
v -58.61982 -32.58931 -24.70795
v -59.68549 -30.87493 -26.0868
v -60.18124 -30.97883 -27.45606
v -58.81443 -34.07161 -26.3269
v -57.71334 -34.95533 -24.40826
v -56.31984 -34.70612 -21.21789
v -56.88731 -35.88871 -23.24354
v -56.60831 -38.6456 -24.74673
v -55.41712 -40.36036 -23.57725
v -54.9195 -39.79892 -22.11258
v -56.07198 -37.31055 -22.58384
v -55.4033 -36.92593 -20.92487
v -57.54595 -34.11571 -23.39491
v -55.60965 -33.83996 -19.19117
v -55.07459 -35.7695 -19.47839
v -25.96595 -16.70846 7.128049
v -28.53067 -20.39826 6.470245
v -6.73174 1.543417 27.00656
v -5.313169 0.5536692 28.66427
v -49.82088 -30.76462 -8.503071
v -16.31398 17.94265 4.715872
v -17.049 18.55588 4.25885
v -17.54564 19.39714 3.906519
v -18.14656 19.47132 3.626822
v -18.13424 18.67833 3.85264
v -19.95294 17.92914 3.55199
v -51.21906 -50.07321 -24.00879
v -48.51683 -14.93734 -2.624645
v -40.68124 3.26523 0.7932699
v -69.02744 25.36318 -32.40149
v -50.30154 37.37697 5.458041
v -52.50311 37.54438 3.372643
v -49.64235 34.79734 4.868556
v -57.40736 -33.28207 -22.46956
v -20.1499 9.941943 5.289845
v -32.64616 2.199657 3.199056
v -32.48008 5.761692 2.877051
v -31.35732 6.169618 3.087462
v -34.13606 -29.57584 4.035788
v -30.40816 -20.9375 6.067135
v -29.18345 -17.83553 6.55119
v -31.8154 -20.23773 5.830128
v -31.49161 -18.9167 6.010403
v -32.81757 -18.82992 5.70257
v -32.33221 -17.68847 5.881615
v -48.70838 -26.28784 -5.456062
v -41.09673 -58.99237 -15.71072
v -21.79285 9.060272 4.80718
v -61.37319 32.75333 -13.93267
v -59.71135 10.82144 -14.85893
v -58.93036 34.56504 -7.298149
v -61.2931 -25.19099 -26.2493
v -60.50406 -26.11107 -24.75194
v -49.07771 -13.35972 -2.931666
v -63.33236 -19.18735 -28.11181
v -63.83179 -21.56751 -31.88966
v -63.2067 -22.83426 -30.54861
v -62.18834 -24.5602 -28.44683
v -43.9617 16.81322 -0.8437396
v -42.50817 18.16396 -0.0308315
v -43.68873 18.24056 -0.7623752
v -50.48507 -45.62142 -18.41904
v -42.2276 -57.79834 -16.10164
v -40.1415 -58.30292 -13.74297
v -41.45933 -56.47719 -13.7651
v -50.97578 -51.59278 -25.19267
v -49.68367 -54.07195 -25.39783
v -49.50373 -53.49142 -24.2965
v -50.33612 -11.92629 -3.875483
v -40.24951 14.84519 1.286142
v -67.26985 47.18307 -27.75548
v -27.46067 5.639441 3.935782
v -26.90911 4.881067 4.294529
v -28.2961 6.422556 3.642334
v -29.52642 6.403194 3.415169
v -29.40725 3.836365 3.777554
v -27.719 4.774822 4.05281
v -28.50171 4.825215 3.820357
v -28.94063 5.504409 3.595759
v -28.7688 4.348983 3.852909
v -30.31198 5.699115 3.311177
v -31.55547 4.737765 3.127923
v -30.01971 -0.1507488 4.60441
v -30.50994 2.067698 3.84847
v -32.3161 0.2728299 3.749511
v -67.28412 -3.062078 -32.0305
v -67.63246 -3.122614 -33.88823
v -67.92974 -3.661346 -36.05842
v -69.75965 2.267234 -40.13495
v -70.24223 2.257643 -42.91703
v -69.6274 1.16786 -40.59922
v -68.78774 -1.787649 -38.99111
v -69.12505 -0.2023529 -39.23911
v -68.0689 -2.232882 -35.43542
v -68.82152 1.154917 -36.22302
v -68.24457 0.263229 -34.07927
v -67.79848 -0.03048474 -32.21663
v -30.62711 -61.97695 -7.055421
v -30.17323 -60.57212 -5.912231
v -32.02388 -59.49128 -6.733888
v -31.29539 -60.95085 -7.036097
v -26.69081 10.56512 3.607267
v -59.90384 -17.74048 -18.20475
v -53.96697 -41.24879 -21.38768
v -52.68389 -44.33855 -21.42476
v -51.53379 -45.87016 -20.54271
v -53.18689 -41.61774 -20.20142
v -53.80653 -42.98193 -22.4669
v -52.89368 -42.96469 -20.70352
v -58.69904 -10.78751 -13.37047
v -30.38106 -2.877676 5.164078
v -58.86331 6.7614 -12.90802
v -45.50272 -52.63457 -16.18929
v -64.01353 15.69568 -21.33673
v -4.614261 16.21545 20.83453
v -19.72227 -14.59779 12.69534
v -19.67321 -14.43638 13.65249
v -19.52834 -13.62643 13.44033
v -32.70028 -61.0596 -8.287678
v -31.26911 -63.11045 -8.29038
v -32.71621 -62.51252 -9.20728
v -34.62615 -63.47068 -11.724
v -33.77623 -64.48257 -11.55505
v -36.36554 -59.08296 -10.17893
v -33.52061 -63.04514 -10.32595
v -36.72848 -61.48552 -12.48162
v -35.2064 -61.1383 -10.62037
v -36.85836 -60.04284 -11.45497
v -37.50877 -58.02379 -10.49751
v -42.58607 -55.45468 -14.37218
v -41.37757 -52.2324 -10.08835
v -41.46127 -55.20871 -12.59803
v -70.88502 7.550927 -41.13249
v -37.02958 11.0407 1.782574
v -30.89472 -33.77055 5.475953
v -9.328224 -3.268197 27.72585
v -9.847086 -0.715949 24.74152
v -8.461287 0.5399373 25.77933
v -50.22804 -47.13762 -19.27734
v -51.09489 -48.70338 -22.35001
v -50.5359 -50.05455 -22.58919
v -33.78159 -31.3084 4.046973
v -20.10171 16.28889 3.796102
v -21.46079 15.34348 3.706251
v -20.53 14.42018 3.879435
v -35.21373 -46.08258 -1.41919
v -34.82098 -45.22817 -0.6907645
v -36.05956 -43.61428 -0.6275807
v -38.05579 -16.43178 3.938409
v -48.27137 -52.3032 -20.61403
v -49.08288 -52.83291 -22.71136
v -60.09779 35.1828 -9.999239
v -59.70145 37.2421 -8.74269
v -60.59448 38.37433 -11.30186
v -60.28223 37.49684 -10.36839
v -7.340892 31.71092 19.33495
v -41.46389 5.517594 0.3015383
v -40.04578 5.684982 0.8343328
v -38.80384 8.061447 1.146259
v -19.72476 -14.25522 12.18149
v -22.83069 8.239755 4.697305
v -37.02477 -18.05752 4.319653
v -43.93584 -31.7962 -2.737793
v -45.89835 -31.45794 -4.418285
v -44.81533 -35.0972 -4.765511
v -53.74681 22.32683 -9.404631
v -4.66256 11.27865 23.47585
v -65.80358 -13.45349 -33.90787
v -66.25423 -12.1372 -35.10154
v -43.86404 29.72582 4.647687
v -43.61327 30.39498 5.517681
v -42.79995 30.2101 5.752872
v -42.69455 30.73895 6.341277
v -21.6195 7.23924 5.809451
v -24.26473 7.045802 4.561056
v -27.85946 8.110157 3.591345
v -27.29493 6.632011 3.818357
v -24.65235 7.968262 4.197579
v -23.21447 9.058329 4.33282
v -24.93808 8.927109 3.972023
v -42.72432 2.429734 0.1412873
v -64.21269 8.148418 -21.10461
v -44.37386 -51.94359 -13.80257
v -26.79966 -13.98176 7.211329
v -58.37251 38.19532 -5.478185
v -58.24327 37.175 -5.333083
v -19.3079 -12.92676 14.19599
v -19.28003 -13.24758 15.51916
v -18.95361 -11.82484 14.10412
v -18.54718 -11.11349 14.894
v -19.31674 -12.63607 13.18424
v -19.98521 -15.13856 11.38567
v -19.42799 -12.18352 12.18724
v -19.0538 -11.4941 12.87661
v -19.7238 -12.1398 11.59485
v -20.30788 -12.15174 10.76142
v -20.35429 -13.34282 10.64041
v -20.30961 -14.33071 9.929685
v -69.73819 5.634613 -37.19812
v -22.33689 5.180624 6.294335
v -17.78479 25.70706 6.228252
v -18.22724 25.64629 5.904038
v -19.00109 25.25527 5.032846
v -18.503 24.9235 5.026794
v -17.47062 23.81952 4.837524
v -44.84103 38.47061 9.887269
v -45.2001 37.88717 9.431894
v -45.38157 36.86804 8.805138
v -46.50442 38.01945 8.59242
v -35.51625 -13.98052 4.985408
v -36.0582 -16.12662 4.778554
v -38.0481 -59.012 -11.85132
v -40.0084 -56.37083 -11.8444
v -21.34242 1.171172 8.341442
v -31.89301 -30.33974 5.058039
v -69.05534 29.18468 -32.89184
v -69.15695 26.42944 -32.8945
v -25.43316 2.600485 5.592759
v -23.63956 0.9198554 6.980495
v -28.6938 -1.831424 5.499014
v -30.51624 -4.93929 5.565169
v -27.09675 -3.033786 6.372622
v -26.76172 -5.320396 6.960406
v -25.39995 -3.618763 7.220939
v -23.67717 -1.619009 7.635731
v -23.63728 -4.862717 8.244577
v -22.33607 -5.310891 8.998882
v -63.03973 -21.43298 -28.86196
v -62.88883 -18.72282 -26.30416
v -63.91087 -16.96815 -28.40991
v -64.80463 54.11106 -21.60542
v -39.12231 -35.51853 -0.2262199
v -58.82084 -28.51251 -22.29446
v -58.1505 -30.59841 -22.21954
v -57.08047 -32.52496 -21.24978
v -56.47743 -31.75658 -19.52876
v -57.39881 -30.6141 -20.62033
v -57.75661 -28.76427 -20.16088
v -56.63539 -30.03144 -18.71895
v -65.38219 -15.07061 -33.21561
v -64.949 -15.89329 -31.89549
v -4.204463 3.400966 27.56306
v -4.143282 6.002623 26.24803
v -5.84931 5.854141 25.41255
v -5.212225 3.269999 27.12208
v -40.50034 -37.83287 -2.066909
v -20.47512 7.125795 6.641025
v -57.86056 -27.54177 -19.63871
v -66.83364 -5.334156 -31.76595
v -39.49879 -54.64922 -9.858032
v -39.31807 -44.45844 -3.648679
v -37.12318 -47.28391 -3.292653
v -38.46935 -44.55743 -2.959978
v -34.88627 -38.82239 2.151912
v -65.91353 21.07343 -24.87445
v -10.20707 30.75928 17.70362
v -63.97611 42.28142 -20.22145
v -62.80414 9.627236 -18.89874
v -40.77244 -8.367168 2.340679
v -16.80559 22.1823 4.451586
v -16.50365 20.79118 4.417372
v -15.25871 22.66088 5.75887
v -43.21661 -47.70231 -9.212996
v -46.88263 -41.47946 -10.16771
v -33.67815 -18.73745 5.462018
v -42.0537 3.872903 0.2276847
v -43.00993 37.98563 10.63135
v -40.01093 35.7267 10.60593
v -40.05752 36.86621 11.36546
v -41.01272 38.7624 11.97693
v -41.83623 35.10001 9.571576
v -42.19443 36.1863 10.07805
v -42.23442 -22.0985 1.066109
v -41.53192 -22.99037 1.378059
v -43.34405 -23.18753 0.111678
v -44.48333 -15.72998 0.3956564
v -69.42764 23.42584 -33.33789
v -16.09766 16.57748 5.120095
v -18.03823 17.8479 4.014269
v -35.80473 -18.79129 4.745729
v -34.45401 -20.90026 5.003638
v -55.46611 -23.69636 -13.28763
v -56.5153 -22.14217 -14.31126
v -56.46732 -20.14921 -13.3472
v -61.83362 -20.55566 -24.43125
v -60.34109 -18.48157 -19.5166
v -61.44956 -23.21673 -25.23763
v -57.62933 -20.06019 -15.18739
v -57.40939 -22.36406 -15.91942
v -58.64729 -19.75036 -16.87043
v -57.83848 -23.99966 -17.56124
v -56.81433 -23.9593 -15.6568
v -59.20554 -22.62138 -19.48041
v -58.30272 -25.57833 -19.32159
v -59.04413 -24.70671 -20.35665
v -59.69143 -25.02089 -22.02088
v -60.60325 -21.22005 -21.73905
v -60.8274 -22.87257 -23.39328
v -61.03537 -19.72703 -21.84238
v -61.74416 -18.21053 -22.66178
v -55.54198 -29.28773 -16.33658
v -65.32854 -16.52104 -34.2228
v -64.65611 -17.70522 -32.07857
v -64.32793 -15.91674 -29.23275
v -64.08901 -18.19549 -30.15683
v -31.17351 -35.29993 5.214493
v -26.28407 -19.32051 6.958576
v -60.77071 42.30878 -12.61882
v -59.25571 40.56289 -8.223747
v -58.69919 42.13393 -7.358401
v -60.21244 40.48558 -10.71866
v -59.76927 40.97927 -9.754255
v -59.48219 42.17235 -9.486738
v -59.91195 44.45611 -11.1432
v -60.12316 42.55564 -11.11679
v -48.42037 38.15844 7.311692
v -49.50227 38.82841 6.650936
v -48.3221 36.6108 6.776986
v -69.3034 2.359355 -37.62542
v -70.01376 4.878768 -39.00933
v -40.44882 -17.46249 2.70724
v -45.9437 14.17836 -2.463315
v -46.21561 18.5151 -2.873137
v -46.96425 17.84292 -3.512143
v -60.53504 43.78444 -12.39883
v -62.8848 15.7478 -19.67676
v -65.8315 -12.23422 -32.87547
v -45.82389 -34.58759 -5.552494
v -45.9692 -32.67731 -4.946631
v -43.3997 3.819633 -0.3329808
v -48.14735 -44.69449 -13.90981
v -32.25279 -33.91053 4.702148
v -31.97911 -32.7751 4.910248
v -19.68107 -19.53113 9.476828
v -19.49819 -17.00152 10.20659
v -21.03099 -18.20327 8.979398
v -22.30816 -20.14939 8.028998
v -23.19239 -18.38817 7.806966
v -19.90706 -16.12319 10.06444
v -21.18412 -16.61867 9.150663
v -35.36031 5.780507 2.243254
v -36.6041 7.097174 1.859074
v -37.93966 6.893703 1.462708
v -39.05605 5.493886 1.183685
v -37.51754 4.16446 1.715547
v -39.08452 4.294748 1.221319
v -40.10309 1.344652 1.215877
v -23.35248 -15.7323 8.325366
v -22.5732 -13.79062 9.134217
v -25.55971 -11.07506 7.69993
v -17.09915 25.1974 6.131673
v -16.7278 24.42575 5.722859
v -14.11043 22.84215 6.825612
v -67.98769 21.6267 -29.38633
v -49.0074 -46.02468 -16.26457
v -38.55456 10.55362 1.232099
v -39.73411 12.11959 0.9394267
v -45.36743 3.38488 -1.176468
v -40.1363 -12.05785 2.94382
v -21.97797 -2.40755 8.820225
v -45.2927 17.98608 -1.988467
v -44.63116 18.54935 -1.47933
v -43.50446 -52.69413 -13.1598
v -39.88972 -4.514521 2.196542
v -37.05205 2.14278 2.029331
v -38.61582 2.602551 1.522011
v -38.38575 0.9593635 1.822266
v -39.94377 -8.141806 2.700654
v -37.85317 -7.069602 3.414722
v -35.75927 -2.489632 3.280192
v -37.94845 -3.553887 2.744015
v -34.7443 0.9359223 2.847432
v -34.35635 -0.4420789 3.261722
v -36.92898 -0.7178174 2.523643
v -40.06797 -1.46056 1.648034
v -36.76094 -4.874101 3.426595
v -43.08175 -33.66579 -2.703002
v -40.76361 -35.25504 -1.379771
v -41.05094 -33.48014 -1.029498
v -42.55278 -51.84637 -11.21453
v -44.34409 -50.89668 -12.93251
v -42.44897 -53.08032 -12.06094
v -41.5158 -49.60486 -8.442823
v -42.89228 -50.23733 -10.4763
v -49.46902 -50.84663 -21.31713
v -50.28791 -48.55701 -20.63623
v -48.05109 -51.04056 -18.98887
v -49.08759 -49.15496 -19.01657
v -48.19749 -47.48731 -16.08821
v -47.55445 -45.97716 -13.91509
v -47.06746 -48.16275 -14.77624
v -47.77585 -50.03078 -17.52987
v -46.39336 -52.23214 -17.2452
v -45.5364 -51.29172 -15.00482
v -46.5585 -50.72692 -16.13171
v -45.61902 -49.40664 -13.56137
v -43.61227 -51.2364 -12.18408
v -44.41105 -49.37733 -11.8396
v -35.47484 -7.237863 4.338311
v -53.74958 -38.82867 -19.1501
v -53.93659 -40.20879 -20.52997
v -61.4153 41.97951 -14.12905
v -64.04956 9.689581 -20.9393
v -32.85535 -30.43597 4.584665
v -15.92683 -6.825908 16.7987
v -21.49887 14.2566 3.789142
v -22.66351 13.93651 3.706873
v -43.75337 34.87553 8.563967
v -41.24771 33.60365 8.925096
v -44.96893 -43.85234 -9.118268
v -49.77268 3.833773 -3.810394
v -50.21692 2.686957 -3.911771
v -51.58954 -38.02423 -14.86128
v -29.58966 -6.571164 6.171447
v -8.739675 4.227744 23.19629
v -7.42887 2.436625 25.78524
v -6.696084 4.850073 25.20008
v -71.39484 10.45174 -42.01033
v -36.21339 -28.2964 3.223591
v -33.48854 -26.72981 4.633909
v -50.01776 23.04363 -6.096683
v -49.64931 23.86129 -5.200494
v -50.32128 23.62966 -5.894743
v -51.06873 25.22242 -5.134056
v -37.51364 -43.62205 -1.717857
v -41.41443 -10.63622 2.23775
v -70.95927 9.510586 -40.27709
v -39.7117 8.962733 0.7975936
v -39.07263 -5.849604 2.726279
v -41.26995 -3.267308 1.463416
v -36.09963 -21.89631 4.285788
v -34.50794 -24.57897 4.525188
v -34.7926 -22.51394 4.6854
v -37.40221 -22.18559 3.695175
v -35.89997 -23.71213 4.106009
v -38.03346 -25.07866 2.926714
v -68.8596 3.163646 -34.86676
v -68.14 2.205811 -32.34061
v -67.47025 1.858721 -29.9931
v -68.06413 3.967212 -31.21906
v -9.1189 1.161865 24.48582
v -44.29497 15.63316 -1.208966
v -3.829577 18.5488 20.06087
v -53.69193 -37.53865 -18.10431
v -54.16115 -35.49592 -17.62772
v -49.21265 4.84167 -3.642105
v -33.11676 -35.5838 4.02202
v -33.10505 -33.54319 4.228561
v -37.62481 -39.43721 -0.1758496
v -34.30928 -35.1189 3.320153
v -35.86976 -33.54746 2.55329
v -35.79101 -37.75749 1.752863
v -35.20211 -35.91009 2.580749
v -38.6473 -37.90712 -0.5412166
v -37.48415 -37.54502 0.5218081
v -39.64572 -33.03694 0.1123756
v -37.10407 -34.68263 1.520813
v -37.18125 -36.1389 1.110395
v -35.9547 -31.81629 2.751368
v -37.67671 -32.44512 1.604228
v -38.56128 -31.72285 1.216001
v -65.68275 6.868924 -24.08262
v -44.20014 -45.67701 -9.195105
v -37.38638 -41.06379 -0.5599763
v -45.10136 -42.05719 -8.323399
v -45.09064 -47.80393 -11.66228
v -44.36848 -48.19145 -10.97442
v -45.43902 -45.85486 -10.90659
v -46.49773 -46.42585 -12.66266
v -46.21025 -44.8787 -11.29924
v -45.72037 -43.47484 -9.816565
v -48.25301 -41.34155 -11.87669
v -47.00063 -44.73246 -12.27718
v -46.82183 -43.01199 -10.92226
v -43.30241 -45.40013 -8.038601
v -41.44302 -48.38509 -7.659284
v -41.45976 -45.66407 -6.211515
v -42.58939 -46.48993 -7.834196
v -38.44118 -49.80979 -5.666827
v -39.57367 -48.14124 -5.692387
v -40.76051 -47.55518 -6.486315
v -38.8672 -46.50592 -4.230418
v -42.7936 -44.10452 -6.832276
v -40.96806 -44.05561 -4.970022
v -48.03083 -39.99703 -10.79367
v -46.98085 -39.86045 -9.372038
v -45.97538 -40.8699 -8.71611
v -44.8331 -41.06767 -7.530932
v -43.71793 -43.14836 -7.341205
v -44.65683 -40.22821 -6.923339
v -37.58224 -42.59986 -1.343447
v -47.46058 -34.89826 -7.493518
v -42.84417 -41.20139 -5.52628
v -39.80753 -41.30952 -2.74578
v -39.10378 -39.24808 -1.370751
v -41.97309 -36.64925 -2.876779
v -40.44441 -39.82145 -2.734333
v -39.22533 -40.44477 -1.878247
v -39.77419 -37.34082 -1.279171
v -40.79385 -40.98108 -3.507044
v -41.58731 -38.58567 -3.292717
v -43.08641 -37.4795 -4.166574
v -42.22924 -39.95643 -4.410343
v -44.1334 -36.64071 -4.769877
v -43.68835 -39.79364 -5.744564
v -44.27085 -38.39439 -5.686142
v -45.56025 -36.79067 -6.263185
v -45.69118 -38.97158 -7.411226
v -46.96136 -33.70552 -6.399903
v -47.57573 -32.0351 -6.360755
v -47.76032 -36.44303 -8.578343
v -49.01803 -36.90305 -10.38369
v -49.72047 -34.81032 -10.28535
v -49.12376 -32.05956 -8.201958
v -69.90072 7.82949 -36.63629
v -70.43059 9.978937 -37.82919
v -71.04725 11.48554 -39.77845
v -24.98954 -13.62752 7.729828
v -24.28104 -12.30494 8.012718
v -26.66438 -11.95669 7.402094
v -28.38763 -12.82624 6.976518
v -30.78449 -14.83019 6.389853
v -28.12487 -14.94542 6.925031
v -30.44397 -13.80086 6.498563
v -30.50592 -11.69299 6.4241
v -31.11287 -10.11524 6.159284
v -32.18444 -13.36557 6.045144
v -32.03442 -15.57919 6.062744
v -33.56609 -14.06044 5.647097
v -34.05048 -16.74653 5.437153
v -54.9457 -32.53026 -17.14372
v -55.2681 -31.05442 -16.86112
v -54.0105 -32.92458 -15.74
v -18.6106 4.669819 9.337623
v -42.55866 31.57567 7.037727
v -42.40042 32.91874 7.998276
v -63.18113 -16.5011 -25.561
v -4.772748 31.4981 19.89096
v -37.17558 -21.04477 3.959498
v -32.49508 -2.435667 4.329549
v -51.22931 -44.49374 -18.83697
v -50.90566 -43.36272 -17.42665
v -52.09769 -42.41073 -18.80627
v -52.16038 -38.72073 -16.28003
v -52.7062 -40.64347 -18.57655
v -52.02071 -40.97159 -17.60357
v -49.87334 -43.40094 -15.71001
v -49.0355 -44.33175 -15.02084
v -48.68694 -42.93454 -13.4908
v -50.80974 -41.97394 -16.24673
v -49.61399 -40.58944 -13.43299
v -51.39558 -40.04006 -15.88552
v -51.01259 -39.21218 -14.69794
v -50.48603 -40.96143 -15.02436
v -49.13133 -39.60699 -12.10528
v -47.59483 -37.94802 -9.124872
v -48.68648 -38.86063 -11.0195
v -57.84245 -14.75692 -13.32653
v -57.05422 -17.30296 -13.07053
v -56.2466 -17.91414 -12.0808
v -56.60327 -15.16152 -11.60373
v -56.75182 -16.34422 -12.22832
v -41.44228 14.47986 0.4824956
v -70.97138 22.26556 -38.41656
v -65.09397 26.23094 -23.17469
v -49.46581 28.42879 -0.07791936
v -15.99859 10.83941 8.586782
v -65.59933 -11.30465 -30.93262
v -64.60774 -13.51806 -28.44801
v -60.39243 45.70522 -12.41287
v -3.865945 8.761159 25.03817
v -4.68834 10.00216 24.1044
v -63.09967 52.41094 -18.07003
v -17.07924 17.01093 4.466426
v -18.33232 16.09705 4.171218
v -18.78239 13.5063 4.453579
v -19.55706 14.97795 3.97999
v -22.30836 9.426027 4.487996
v -23.58718 12.14393 3.795508
v -25.35884 11.18254 3.722672
v -23.8645 12.79965 3.698001
v -23.75547 10.42693 3.984182
v -22.29291 10.83029 4.159048
v -20.86596 10.30364 4.738382
v -21.61591 13.56979 3.834865
v -10.81495 31.66147 17.99574
v -9.942634 31.81732 18.43149
v -10.95549 32.88397 18.66979
v -67.20421 28.33817 -27.83405
v -57.22113 6.306365 -10.87931
v -65.67834 -4.815154 -26.57821
v -68.20125 29.08068 -30.42208
v -68.99586 31.40036 -33.07586
v -69.58189 30.97136 -34.65342
v -69.78019 33.65946 -35.21337
v -68.93198 33.44166 -32.81803
v -69.44632 34.61855 -34.13747
v -69.28657 35.84611 -33.87909
v -68.3977 40.36936 -31.05743
v -68.93398 40.82205 -32.48665
v -69.05274 38.04343 -33.00745
v -67.92046 36.6336 -29.90125
v -68.43713 33.58884 -31.30052
v -68.33901 35.5469 -31.04943
v -67.30701 34.66351 -28.28047
v -6.816247 6.463147 24.28871
v -6.855899 8.517183 23.2697
v -5.157119 8.537922 24.57484
v -6.048557 11.1552 22.68666
v -64.55938 39.42543 -21.44306
v -64.13815 40.47518 -20.4978
v -63.98427 24.97574 -21.11298
v -60.47144 37.04984 -10.89132
v -63.85573 38.9819 -19.74261
v -63.19682 37.83514 -18.00932
v -62.25938 37.0932 -15.66096
v -61.59015 37.27678 -13.90805
v -61.18001 38.55609 -12.94349
v -62.18274 39.20764 -15.6283
v -63.30054 39.74374 -18.43735
v -63.17108 40.93213 -18.24145
v -61.95677 40.94483 -15.30266
v -63.93298 50.30873 -19.83981
v -61.32432 43.70745 -14.14962
v -64.2573 49.09915 -20.64886
v -63.17155 48.84179 -18.38062
v -62.95274 50.34645 -17.84429
v -60.04406 47.58513 -11.90804
v -61.68622 49.8949 -15.19672
v -61.04135 47.6473 -13.92674
v -62.97012 42.48049 -17.83191
v -62.07663 42.95149 -15.82127
v -61.33734 45.1385 -14.37471
v -62.96781 45.60749 -18.00403
v -62.44859 47.35551 -16.82854
v -63.83097 43.68447 -19.90128
v -65.98688 49.20112 -24.52472
v -64.23339 52.04725 -20.50531
v -66.01237 51.79611 -24.38209
v -66.82652 48.13455 -26.53493
v -64.88158 51.15919 -21.93828
v -65.15494 48.61584 -22.674
v -63.72726 47.16149 -19.63998
v -65.46963 43.32952 -23.72035
v -64.35707 45.24398 -21.1033
v -65.70832 47.06477 -24.04707
v -18.94394 8.557582 7.052907
v -34.80931 -15.53159 5.233656
v -14.52236 -7.640794 21.3779
v -13.23205 -6.930371 24.0652
v -12.97328 -4.140225 21.55767
v -37.36779 -15.20522 4.272037
v -44.25074 4.322075 -0.7793487
v -50.57044 -35.73155 -11.9666
v -53.32462 -35.04527 -15.86973
v -52.50871 -37.03181 -15.75131
v -50.71846 -37.66692 -13.27675
v -52.23691 -34.71429 -13.88578
v -54.33799 18.17021 -10.73379
v -41.01908 -6.392586 2.008162
v -10.47594 26.59975 14.53365
v -43.86459 -9.149628 0.8122891
v -67.2769 22.53463 -27.78202
v -69.13217 20.61247 -32.27637
v -68.74287 23.02088 -31.36949
v -67.98468 27.36406 -29.77218
v -68.75795 27.27225 -31.87085
v -68.5354 25.81859 -31.14587
v -67.75266 25.27911 -29.07736
v -67.47569 32.06745 -28.58828
v -67.88327 31.88904 -29.70001
v -66.94389 25.75304 -27.14856
v -66.33958 27.76466 -25.74998
v -66.63655 46.09403 -26.28087
v -64.7216 37.75296 -21.7893
v -66.50932 44.56342 -26.09068
v -67.70842 45.35231 -28.94525
v -64.69952 41.71363 -21.93917
v -66.84543 29.66173 -26.96295
v -68.30376 41.68193 -30.60054
v -67.86713 43.63063 -29.51057
v -67.45571 41.05522 -28.65595
v -67.55148 38.48037 -28.96328
v -66.05569 43.00571 -25.14049
v -65.25591 40.52268 -23.18103
v -66.9975 42.56245 -27.39792
v -66.08762 39.65253 -25.16598
v -66.97052 38.69995 -27.38594
v -65.86037 37.71901 -24.5697
v -66.70432 35.01041 -26.70755
v -65.81865 35.12999 -24.47882
v -65.68027 31.08259 -24.20978
v -65.09741 35.21887 -22.69873
v -65.98911 33.65582 -24.89026
v -66.14684 -5.348757 -28.61048
v -42.81765 -9.956456 1.439867
v -35.81174 -26.29273 3.764329
v -43.51117 31.29077 6.329748
v -64.54122 -1.806354 -22.29721
v -64.47788 -4.334236 -22.83245
v -66.29659 -3.440646 -28.10924
v -65.66026 -1.442668 -25.18877
v -64.35973 0.2741406 -21.52944
v -65.27859 -0.1884345 -23.83033
v -65.6815 1.663841 -24.53202
v -66.17188 -2.226436 -27.14145
v -66.46402 -0.444433 -27.38984
v -48.14161 17.92816 -4.686519
v -52.90922 8.942303 -7.3886
v -40.36419 -21.75435 2.270264
v -65.97791 -8.532619 -30.34225
v -65.94064 -7.015853 -28.94168
v -65.21751 -8.945631 -27.44535
v -65.34569 -7.482691 -26.91785
v -63.73279 -7.334789 -21.98459
v -64.48022 -6.866793 -23.79546
v -65.07122 -6.409521 -25.32225
v -64.61186 -10.62311 -26.3553
v -39.84234 -23.13811 2.322363
v -63.16997 34.6682 -17.95913
v -43.31013 -15.39377 1.179934
v -37.48771 -23.65491 3.430806
v -38.3448 -19.5393 3.588744
v -43.5126 -21.20778 0.34487
v -42.06419 -16.72681 1.859923
v -42.58069 -17.41892 1.500254
v -39.58844 -18.58901 3.053894
v -39.16016 -20.88441 3.048687
v -40.547 -19.80906 2.41959
v -41.17822 -20.69751 1.956831
v -42.29224 -19.3794 1.446629
v -43.74519 -17.82733 0.7155843
v -43.82484 -19.56728 0.4102266
v -63.75605 36.56762 -19.40872
v -62.87618 36.39134 -17.14428
v -64.28455 35.71741 -20.70232
v -63.78321 34.28456 -19.49078
v -62.66579 32.68044 -16.94771
v -57.50013 -26.47919 -18.27114
v -56.81524 -28.52057 -18.15415
v -49.74378 -29.68876 -7.945373
v -45.81866 -29.5897 -3.677361
v -46.40893 -27.62733 -3.55853
v -47.28637 -27.86499 -4.496486
v -46.79847 -29.07482 -4.444175
v -47.80471 -29.42679 -5.584796
v -48.743 -29.33974 -6.595432
v -48.15236 -28.33102 -5.553186
v -49.97921 -28.06723 -7.5584
v -49.14701 -27.56603 -6.372629
v -50.07232 -32.75629 -9.718316
v -51.04752 -34.07388 -11.74181
v -36.10271 -29.74769 3.029904
v -54.47264 -29.79904 -14.76344
v -53.83054 -31.39449 -14.56472
v -53.23268 -33.2155 -14.61557
v -51.31517 -31.80869 -10.95539
v -52.09541 -32.55543 -12.4761
v -52.95826 -30.80596 -12.86467
v -51.21629 -30.33371 -10.1382
v -51.4611 -27.1703 -9.043627
v -52.48653 -25.84731 -9.877812
v -52.64228 -27.72506 -10.89294
v -51.07363 -28.79727 -9.264605
v -52.43028 -29.29233 -11.343
v -53.4243 -27.64491 -11.99592
v -56.50158 -26.41443 -16.41472
v -55.95697 -27.86508 -16.26355
v -54.80448 -28.50284 -14.5983
v -55.27662 -26.63531 -14.39068
v -54.22057 -27.14233 -12.97703
v -55.42746 -25.18854 -13.9198
v -53.52104 -25.75528 -11.3132
v -50.8585 -20.26405 -5.898138
v -52.47009 -21.63083 -8.248954
v -36.99793 -27.49467 2.988195
v -43.65952 -29.9741 -1.920574
v -42.67674 -31.71006 -1.694046
v -38.96553 -28.28661 1.760124
v -40.05775 -25.73327 1.709013
v -38.65173 -30.79667 1.383497
v -41.95571 -27.19377 0.1563995
v -41.83874 -31.34815 -0.9391047
v -40.93912 -29.25527 0.3002293
v -41.27313 -30.56947 -0.289045
v -39.51503 -26.9274 1.744707
v -40.93437 -26.49813 0.9985149
v -41.75293 -25.71903 0.6404455
v -44.28876 -28.04068 -1.845341
v -42.57005 -29.3874 -0.8786021
v -43.04563 -27.62281 -0.7391538
v -43.53579 -26.04649 -0.6871838
v -48.12583 -25.45774 -4.565637
v -46.94192 -25.01302 -3.270829
v -44.4686 -24.30643 -0.9648841
v -45.12485 -25.5352 -1.813778
v -46.17473 -23.76164 -2.244595
v -52.74727 -23.14773 -9.151155
v -50.10445 -25.99543 -6.907606
v -51.47241 -24.5216 -8.031054
v -50.20591 -24.20848 -6.378229
v -50.56237 -22.2381 -6.13817
v -49.26934 -23.01028 -4.994952
v -48.21947 -24.09941 -4.228786
v -49.82574 -21.5165 -5.134259
v -48.38857 -21.85839 -3.767392
v -46.55103 -22.2342 -2.181517
v -57.64265 5.0892 -11.10649
v -44.21317 3.004217 -0.5756487
v -44.99459 1.533922 -0.7295715
v -45.12193 0.3094127 -0.6087553
v -71.5098 13.47926 -41.24102
v -57.92077 27.21985 -10.6283
v -43.44175 -1.977653 0.3911663
v -64.12251 -11.80431 -25.49488
v -65.08296 -10.36664 -27.89213
v -64.25872 -13.27019 -26.98586
v -71.17219 18.47591 -38.99437
v -41.96119 -9.150535 1.852723
v -42.9938 -7.702877 1.190297
v -56.42252 6.400184 -10.02247
v -60.21751 -11.85769 -16.25699
v -48.64425 -11.47608 -2.406495
v -47.3312 37.07624 7.652524
v -44.14063 36.97187 9.56153
v -45.33828 35.55478 8.142655
v -49.77628 35.49401 5.099735
v -46.60448 35.33967 7.241245
v -43.19711 31.91613 6.959312
v -44.6255 33.8959 7.517086
v -45.05453 30.87423 5.162202
v -45.18392 32.10778 6.068093
v -46.98596 34.33952 6.453313
v -46.71844 31.718 4.884131
v -49.03728 32.94327 4.178803
v -46.69876 29.43872 2.832304
v -46.14832 30.93044 4.575006
v -49.61986 29.22827 0.6708541
v -47.50804 29.62864 2.524225
v -48.97557 29.71683 1.550471
v -49.57507 31.74508 2.912342
v -56.41157 -19.12454 -12.82161
v -55.63171 -20.1521 -12.0653
v -52.7803 7.721067 -6.998043
v -57.68731 -17.11341 -14.0005
v -52.08973 24.91115 -6.109881
v -53.33661 25.63062 -6.435876
v -52.25903 26.19495 -4.867581
v -50.75815 26.18862 -3.861708
v -54.90859 26.62009 -7.105473
v -69.03442 6.89514 -33.61474
v -58.43677 34.96991 -6.135612
v -57.13263 36.27728 -3.297336
v -56.50301 35.06836 -2.733145
v -57.58257 35.11298 -4.478291
v -55.43917 -21.88847 -12.48158
v -53.70392 -23.82677 -10.76362
v -54.26926 -21.87694 -10.74733
v -63.64671 -11.69428 -23.87781
v -60.96515 -17.74571 -20.48196
v -63.58535 -15.02999 -25.84992
v -63.80988 -13.3427 -25.45232
v -63.09244 -14.29094 -23.79088
v -58.90475 -15.58649 -15.43161
v -60.63495 -13.20723 -17.56747
v -59.42075 -15.15794 -16.15189
v -61.74851 -16.50942 -21.61697
v -60.60062 -15.41532 -18.47269
v -61.62716 -14.08175 -19.98801
v -61.8628 -12.33504 -19.64935
v -61.97345 -9.977167 -18.90958
v -63.01603 -12.69781 -22.69168
v -64.32254 -9.048698 -24.39148
v -63.94771 -10.40934 -23.98723
v -63.06164 -11.10754 -21.95364
v -61.17129 -11.39994 -17.85304
v -63.16357 -4.77595 -19.81194
v -61.63943 -5.047619 -16.82618
v -61.6265 -6.312773 -17.09981
v -62.95436 -6.663531 -19.87394
v -62.77295 -9.286224 -20.36934
v -61.9278 -7.456661 -17.9749
v -60.81097 -8.316066 -16.12353
v -60.34309 -7.15919 -15.03303
v -59.93274 -10.34062 -15.20497
v -58.53146 -9.47578 -12.77522
v -59.55761 -9.54877 -14.36202
v -59.117 -11.58417 -14.26511
v -59.2836 -7.021617 -13.31114
v -56.49625 5.008607 -9.80627
v -57.43642 2.159027 -10.42406
v -63.66909 -1.7993 -20.32354
v -59.24984 -13.03621 -15.01004
v -56.22374 -13.33231 -10.54647
v -66.14295 8.271526 -25.01474
v -71.08442 13.2739 -39.50374
v -70.7254 17.16955 -37.32655
v -71.3476 17.08435 -39.73968
v -71.4172 15.66108 -40.27548
v -56.582 32.6286 -4.207673
v -70.25817 18.08732 -35.71758
v -70.95379 19.67579 -38.11279
v -70.76749 22.92746 -37.75456
v -70.09261 22.4577 -35.3947
v -70.54109 20.64352 -36.70424
v -69.89406 19.57345 -34.46905
v -69.23707 18.87487 -32.49628
v -63.61018 10.68937 -20.28766
v -62.97542 11.85934 -19.4192
v -63.99595 13.34495 -21.14949
v -64.51418 11.54397 -21.89923
v -66.07552 16.51206 -25.00896
v -64.37611 17.83843 -22.01887
v -65.17432 15.40405 -23.25011
v -65.33505 11.85032 -23.3825
v -66.11665 14.23315 -25.01142
v -65.24756 24.78422 -23.53228
v -65.45881 22.96265 -23.98185
v -67.57158 13.36569 -28.18734
v -66.29521 12.26907 -25.3147
v -64.48487 21.23107 -22.24774
v -65.99453 18.43403 -24.95587
v -66.91615 19.31497 -26.8576
v -68.37891 19.54292 -30.22965
v -67.69585 17.27618 -28.4545
v -66.98125 16.3173 -26.87149
v -67.76158 15.2613 -28.63061
v -68.82346 17.51166 -31.30179
v -69.13515 16.68699 -32.15713
v -68.86913 14.53431 -31.51176
v -69.83942 17.38962 -34.29132
v -69.69492 14.18556 -33.96644
v -70.68843 12.53137 -37.97902
v -70.58494 13.99631 -37.3004
v -70.275 12.26849 -36.46149
v -69.63358 10.25513 -34.61349
v -69.26698 13.81671 -32.68297
v -69.32439 12.04957 -33.12336
v -68.33745 14.24737 -30.06525
v -66.81607 10.48856 -26.45937
v -67.42258 11.95394 -27.8734
v -63.36944 0.02027844 -19.46996
v -61.25755 4.664965 -15.87771
v -61.89734 0.7483621 -16.64501
v -68.99716 10.44821 -32.4012
v -68.57296 9.096268 -31.34325
v -68.65578 12.56639 -31.05757
v -68.30391 10.85628 -30.26682
v -67.5433 10.5973 -28.23355
v -66.38558 6.657892 -25.65614
v -67.66166 9.297823 -28.65329
v -67.84557 8.056535 -29.33874
v -67.05824 7.793908 -27.23828
v -68.125 6.145429 -30.62838
v -67.5713 5.56543 -29.03504
v -67.05342 3.407366 -28.02272
v -66.68652 1.506307 -27.42571
v -66.75829 4.499472 -26.92464
v -65.23131 2.84821 -23.27019
v -65.77212 9.736251 -24.21112
v -63.88693 2.595791 -20.35901
v -65.15491 8.028764 -22.95488
v -65.51171 5.24216 -23.74721
v -64.59322 4.975652 -21.7539
v -61.5974 8.862385 -16.99286
v -63.30231 8.291766 -19.53715
v -63.60376 5.674184 -19.88105
v -62.60823 4.536252 -18.02279
v -62.83274 -1.436346 -18.52271
v -62.46635 -3.326885 -18.06132
v -62.0902 -1.644124 -17.11508
v -61.19192 -0.9372529 -15.53343
v -60.41165 -0.278679 -14.2832
v -62.70329 1.890358 -18.07473
v -60.09182 7.031444 -14.53925
v -61.48754 7.109177 -16.55526
v -60.44495 1.818321 -14.38752
v -60.06179 3.268443 -13.93456
v -59.39442 4.612354 -13.20446
v -58.40849 4.167103 -11.86319
v -48.70009 -1.621662 -2.371617
v -48.01203 0.2166183 -2.11411
v -56.58124 33.94218 -3.418938
v -43.24024 5.467447 -0.4587799
v -53.89329 8.909723 -8.24252
v -48.68515 21.15626 -5.761237
v -49.79867 22.49317 -6.307947
v -51.25236 23.32467 -6.789246
v -50.08522 16.50952 -6.267388
v -49.25838 19.52323 -6.071047
v -50.20744 20.9871 -7.012632
v -51.39429 22.2871 -7.506987
v -52.08721 23.30807 -7.463121
v -52.458 21.44751 -8.672003
v -51.29781 21.04726 -7.872894
v -50.88277 18.47556 -7.469406
v -50.39032 19.95176 -7.199265
v -52.72785 20.18747 -9.165353
v -62.07206 24.5586 -17.98249
v -52.20609 27.58041 -3.309024
v -56.56121 28.32596 -7.721343
v -50.23011 26.57031 -3.091633
v -50.24577 27.39318 -1.928057
v -49.14188 27.49195 -1.1455
v -49.50566 27.93721 -0.7057331
v -52.01147 31.83642 0.8459617
v -50.70539 34.37335 3.741506
v -52.22443 35.99685 3.064391
v -50.68341 31.09496 1.488479
v -51.91768 32.98075 1.768952
v -53.50587 35.97513 1.761143
v -54.23286 35.40285 0.596546
v -52.93464 34.59586 1.688216
v -53.53786 32.99863 0.087389
v -55.33235 34.56866 -1.234307
v -55.4348 32.82904 -2.406729
v -54.471 32.04371 -1.684068
v -53.53034 30.45239 -1.874899
v -50.46389 28.2881 -0.9862269
v -52.52442 30.23755 -0.9584882
v -62.38084 35.28063 -15.95994
v -62.25032 33.58171 -15.78196
v -61.70284 34.85733 -14.26506
v -53.74384 29.07959 -3.405179
v -56.20974 27.24143 -8.200261
v -54.01232 27.74776 -4.968722
v -55.88631 30.21626 -5.068498
v -57.51063 30.00276 -7.744174
v -57.15846 30.71795 -6.59888
v -57.23317 31.93091 -5.768542
v -58.06351 33.13245 -6.420631
v -58.64122 32.25135 -8.095208
v -57.11908 27.69651 -9.08217
v -58.30233 29.24281 -9.67404
v -60.64487 33.04912 -12.06694
v -59.48161 29.30485 -11.69702
v -59.31309 31.02397 -10.22297
v -60.28069 30.66143 -12.35803
v -60.93813 31.39894 -13.43182
v -56.69985 25.78894 -10.08446
v -55.92879 25.57183 -9.291956
v -62.50804 30.21391 -17.2234
v -64.1823 23.47593 -21.59289
v -63.48657 33.06467 -18.88996
v -64.42754 33.48191 -21.09566
v -65.07517 32.81807 -22.6822
v -64.43114 28.48025 -21.58314
v -64.01647 27.16276 -20.92708
v -65.52007 28.26228 -23.8806
v -63.89052 30.98567 -20.06934
v -63.26437 25.65177 -19.72052
v -63.17114 28.47787 -18.98045
v -62.00388 27.41092 -17.11284
v -59.84117 25.62767 -14.38872
v -60.32796 29.64149 -13.01555
v -60.51619 28.56606 -13.98365
v -59.24656 27.77464 -12.32023
v -61.27632 27.19509 -15.91039
v -60.31871 24.10657 -15.61397
v -57.92787 25.67929 -11.75847
v -57.93256 23.38658 -13.00074
v -55.46109 23.1424 -10.50231
v -56.60495 23.81918 -11.30537
v -55.81174 22.26078 -11.29253
v -58.53241 9.960011 -13.26798
v -57.78332 8.066949 -11.94061
v -61.21226 11.03583 -16.82346
v -59.71836 8.632028 -14.39742
v -59.56174 21.09781 -15.47655
v -55.34571 17.57241 -11.63288
v -57.67999 16.05184 -13.71989
v -61.96598 23.03562 -18.14573
v -58.85667 22.05814 -14.48835
v -63.05334 18.99259 -20.00736
v -62.82764 16.99076 -19.65429
v -63.10863 22.03864 -19.94367
v -61.9255 15.71688 -18.40017
v -57.23787 21.68675 -12.90313
v -56.50924 17.2959 -12.73058
v -57.95718 20.07026 -14.01903
v -58.38744 18.26605 -14.60106
v -59.56981 18.54314 -15.79932
v -60.72591 16.75504 -17.00989
v -61.34252 19.34457 -17.7445
v -61.88836 17.75152 -18.4432
v -57.1631 10.55011 -11.90454
v -61.65567 13.53985 -17.81416
v -59.36908 15.16801 -15.32012
v -60.13857 14.03279 -16.01097
v -59.29052 12.44029 -14.72956
v -58.78811 14.10186 -14.51917
v -58.42279 11.77256 -13.58904
v -56.83206 13.62982 -12.38921
v -55.93832 11.00122 -10.78198
v -56.81559 11.9994 -11.9331
v -54.76023 12.10085 -9.916341
v -53.75988 13.21007 -9.241056
v -52.22904 19.02322 -8.763307
v -53.57709 16.82128 -9.860069
v -54.88462 14.52743 -10.66692
v -51.605 16.85351 -7.83934
v -52.68323 15.37664 -8.654016
v -51.43211 15.60479 -7.437235
v -44.16251 6.054963 -0.9537513
v -44.65662 7.610448 -1.362914
v -41.43211 7.671754 0.1364758
v -50.59155 14.49122 -6.402727
v -49.57144 15.42989 -5.601653
v -52.95974 10.42115 -7.783652
v -46.55611 13.32685 -2.887323
v -47.73523 7.979688 -3.242029
v -48.33704 2.228273 -2.6038
v -48.72685 6.356798 -3.610313
v -47.48437 16.01546 -3.797493
v -52.90294 11.97876 -8.113242
v -48.5992 14.21503 -4.59061
v -51.70901 12.5298 -7.123359
v -50.37291 11.72974 -5.800274
v -46.39499 4.10126 -1.820943
v -45.38681 4.637398 -1.375364
v -45.69251 6.260719 -1.763436
v -51.668 9.843403 -6.53794
v -41.09339 12.73397 0.3927539
v -40.98606 10.52403 0.2801677
v -41.90291 9.254304 -0.1059467
v -43.15695 11.65883 -0.7168616
v -42.34319 8.029574 -0.2650199
v -45.71378 9.93111 -2.1659
v -43.5498 13.42962 -0.8948156
v -45.14152 15.60407 -1.893435
v -44.93565 12.61852 -1.785677
v -43.67445 9.670093 -0.9786482
v -46.16031 8.633656 -2.329792
v -45.68005 11.76243 -2.261655
v -47.19447 12.20535 -3.327883
v -49.22871 12.85967 -5.001302
v -48.31843 10.95881 -4.040398
v -49.98286 6.868303 -4.585073
v -48.92958 8.550919 -4.162373
v -50.10593 9.636373 -5.218924
v -50.6995 8.265197 -5.423536
v -52.26387 -14.92973 -6.17904
v -59.57756 -5.437188 -13.50664
v -45.3243 -10.67742 -0.01761353
v -59.33696 -1.02814 -12.72539
v -61.14275 -2.54557 -15.56289
v -60.39997 -3.465464 -14.47131
v -59.5661 -3.133632 -13.17872
v -58.3484 -3.606658 -11.56348
v -58.94994 0.8810465 -12.19935
v -57.76445 -1.309266 -10.7088
v -55.03503 -2.845328 -7.600667
v -56.05309 -3.087914 -8.713037
v -59.19132 -8.536957 -13.53159
v -54.31487 -7.655156 -7.271137
v -56.8793 -4.293367 -9.763923
v -57.79327 -7.152256 -11.27949
v -56.68256 -7.094727 -9.836576
v -53.16529 2.720294 -6.213636
v -56.13441 9.185802 -10.46354
v -50.7559 4.526932 -4.654482
v -53.32295 5.04408 -6.783679
v -51.92876 3.853015 -5.405228
v -51.7576 6.476855 -5.835491
v -54.67627 10.05604 -9.289024
v -54.68894 7.020095 -8.484895
v -45.41106 -1.454927 -0.5447279
v -49.00886 -7.786004 -2.546725
v -50.76159 -7.100185 -3.935186
v -46.90716 0.774152 -1.563012
v -54.91171 -5.300051 -7.651184
v -45.24077 -4.398732 -0.2306388
v -42.48871 -5.619392 1.246149
v -43.13214 -4.920077 0.8596988
v -48.13576 -9.609619 -1.957134
v -46.21965 -8.224659 -0.6352221
v -49.0977 -3.8177 -2.59495
v -44.82854 -7.174118 0.1628416
v -47.53559 -7.575529 -1.505752
v -48.31712 -5.85815 -2.040757
v -45.60466 -5.790781 -0.3600546
v -48.00159 -3.215429 -1.868036
v -45.25037 -3.083546 -0.336686
v -47.57631 -1.613777 -1.693934
v -46.60691 -6.502607 -0.9331872
v -46.72962 -3.822905 -1.09685
v -56.09382 -1.103745 -8.697618
v -53.96191 -1.668562 -6.524195
v -55.73516 4.734965 -8.955167
v -56.49672 3.264299 -9.489581
v -49.42031 0.5641025 -3.042598
v -49.90857 -6.001184 -3.193671
v -55.69365 0.933443 -8.382668
v -53.09893 1.487913 -5.964154
v -51.20594 -0.4554847 -4.241456
v -54.64225 3.577808 -7.680949
v -54.30191 0.904942 -6.967843
v -51.50343 1.838256 -4.700768
v -53.25231 -0.1837866 -5.909297
v -50.2981 -2.596004 -3.469825
v -54.06484 -2.972527 -6.648954
v -53.66109 -4.816927 -6.341674
v -53.16041 -1.974699 -5.790302
v -50.96125 -5.31104 -3.985178
v -51.45683 -2.604548 -4.352314
v -52.28911 -4.668819 -5.07437
v -51.77514 -6.294911 -4.735974
v -51.39319 -12.10994 -4.864597
v -49.98354 -10.36083 -3.420111
v -51.94252 -8.26977 -5.021391
v -53.07929 -6.175709 -5.890045
v -53.01391 -8.510146 -6.029368
v -52.09838 -10.51655 -5.344443
v -54.03487 -9.475789 -7.183082
v -56.7542 -8.841805 -10.22303
v -57.75203 -8.839235 -11.5317
v -55.35767 -10.51729 -8.818904
v -53.92489 -11.31437 -7.327664
v -57.48754 -11.23214 -11.74946
v -54.38137 -12.95537 -8.165069
v -53.36605 -13.662 -7.153077
v -54.56841 -15.13822 -8.927896
v -55.77372 -17.31308 -11.1899
v -55.14784 -16.36853 -10.02164
v -55.55796 -18.91007 -11.46585
v -53.47949 -20.66679 -9.234169
v -54.70804 -18.67979 -10.15594
v -53.45667 -17.86753 -8.28766
v -52.02009 -19.88335 -7.116024
v -52.98639 -15.85769 -7.184255
v -52.58725 -18.13387 -7.296297
v -49.56314 -13.2332 -3.324517
v -51.95732 -16.63769 -6.207971
v -52.79976 -11.76536 -6.198313
v -50.64604 -13.45759 -4.326135
v -51.57619 -14.13941 -5.32439
v -49.53172 -19.8513 -4.41024
v -45.74029 -19.40214 -0.9910296
v -44.69604 -18.64042 -0.06921208
v -45.41464 -21.07643 -1.007335
v -47.64291 -20.39554 -2.761082
v -46.43546 -17.53911 -1.256731
v -49.85964 -14.80457 -3.791576
v -50.90973 -17.90931 -5.373977
v -49.44538 -16.83014 -3.699397
v -48.83811 -16.08652 -3.055448
v -47.58961 -16.24597 -2.021603
v -47.7865 -18.03156 -2.448703
v -45.73501 -14.83625 -0.4410459
v -47.2239 -12.81441 -1.416214
v -46.99336 -15.27394 -1.418898
v -46.08611 -12.95336 -0.5745053
v -39.06771 -10.54207 3.336872
v -39.84215 -13.37206 3.124536
v -42.42738 -11.63529 1.74114
v -43.93283 -13.85758 0.8380004
v -41.73614 -13.17303 2.173079
v -41.85183 -15.10538 2.066836
v -40.53146 -14.67401 2.798538
v -39.42393 -15.862 3.321322
v -38.00957 -11.77249 3.895099
v -38.26945 -13.277 3.86784
v -4.424315 19.38471 19.45161
v -11.51985 -2.537685 23.31672
v -11.06281 -0.3599245 22.42062
v -13.63126 24.81548 8.590913
v -21.29644 3.649216 7.53517
v -37.05964 -13.73746 4.38993
v -17.23658 -9.709475 17.10767
v -10.08119 1.642195 22.7055
v -7.437623 13.1279 20.12922
v -6.561183 13.6124 20.84309
v -5.006391 14.67987 21.47296
v -14.67542 -5.745156 18.68631
v -14.03525 -6.764633 21.50808
v -13.72125 -3.846872 19.56097
v -19.25486 6.806333 7.743901
v -17.19859 5.734153 10.31965
v -17.74204 6.935136 9.12466
v -15.50629 7.334177 11.44757
v -17.75871 8.929781 7.957417
v -18.04767 2.727404 10.74212
v -17.15076 0.0559582 12.75172
v -16.16174 2.551666 13.08863
v -20.14183 4.665562 8.005626
v -20.00316 2.465224 8.942213
v -22.11305 -0.7056322 8.348599
v -7.021836 23.11724 16.84684
v -8.136997 6.260885 22.96228
v -8.394233 7.546214 21.9914
v -9.317006 6.103225 21.38936
v -32.57386 -10.93357 5.789982
v -34.25348 -10.30861 5.185594
v -16.33107 6.149258 11.09956
v -16.44901 4.244654 11.91773
v -14.94257 4.502985 13.77238
v -14.94191 6.361063 12.76179
v -9.822711 23.22708 13.39361
v -9.609018 24.80816 14.43683
v -10.30536 12.87828 15.39927
v -18.9737 14.52083 4.167409
v -21.39311 12.32446 4.041639
v -19.74947 11.78403 4.639164
v -18.0993 10.80534 6.430793
v -17.39256 14.38521 4.847815
v -19.19283 11.51334 5.063733
v -16.93793 13.65308 5.544525
v -18.22434 12.68613 5.083238
v -15.14094 29.53293 12.70784
v -4.84414 18.51005 19.58539
v -17.56247 -9.640498 15.97625
v -17.74685 -9.375899 14.88932
v -16.95897 -7.694863 15.1469
v -18.16574 -9.722961 14.00757
v -17.90784 -1.475616 12.27072
v -33.30843 -6.489953 4.946849
v -34.12539 -2.231482 3.753003
v -32.78559 -4.572402 4.738305
v -34.99324 -4.650783 4.001602
v -28.28146 -10.50498 6.992861
v -36.3773 -12.22074 4.577777
v -34.74609 -11.88291 5.151864
v -36.06498 -10.01512 4.5179
v -36.58204 -8.420218 4.129702
v -37.81643 -10.19166 3.858725
v -33.79321 -8.202522 5.04244
v -32.47122 -8.673722 5.554163
v -31.05511 -6.534958 5.681509
v -30.73332 -8.736366 6.129149
v -20.50075 -2.296522 9.905931
v -19.05683 -2.436818 11.24145
v -28.44976 -8.21021 6.757634
v -28.09361 -6.773529 6.707166
v -26.19843 -8.887255 7.516654
v -26.59492 -10.56221 7.439138
v -24.74302 -9.676612 7.971786
v -16.73928 -4.795266 14.4467
v -18.37697 -9.099941 12.98604
v -19.00604 -9.706302 12.05145
v -19.65585 -10.72597 11.33681
v -23.08981 -11.58319 8.670103
v -20.55233 -10.88556 10.33325
v -23.12004 -9.111084 8.610837
v -21.66385 -11.48127 9.641848
v -24.74844 -7.265381 7.957234
v -21.15841 -8.634424 9.849663
v -19.6343 -7.841226 11.10727
v -20.83375 -4.145066 9.920831
v -19.45627 -5.722562 11.1721
v -21.3951 -6.846415 9.627976
v -18.39662 -7.666234 12.56461
v -17.56089 -7.242368 13.71766
v -18.28946 -5.89234 12.43161
v -18.26958 -4.173074 12.34562
v -17.42118 -3.34028 13.24742
v -19.32533 0.204769 10.30861
v -14.31256 3.738017 15.05723
v -16.09512 0.6310858 13.93101
v -15.90885 -0.7405299 14.61933
v -14.70022 1.350601 15.5562
v -15.82882 -5.599011 16.20815
v -16.01888 -2.300293 14.89623
v -15.40452 -3.542271 16.20101
v -13.94925 -3.084566 18.63364
v -13.12673 -0.3249266 18.68117
v -14.73455 -1.239173 16.48208
v -9.999938 4.674205 21.101
v -17.1293 28.49637 9.676981
v -17.01439 27.62323 8.747474
v -12.36115 -1.103591 20.56244
v -12.12832 0.6028525 19.95578
v -11.07969 2.750141 20.42978
v -7.782716 11.02972 20.97384
v -16.09781 27.02512 8.599727
v -18.00392 26.9395 7.408218
v -17.24652 26.50343 7.287671
v -15.96697 25.35812 6.950197
v -15.21259 26.49654 8.622055
v -14.67873 24.40627 7.206479
v -16.40494 29.46642 11.47659
v -13.31128 26.28878 10.4809
v -12.42824 2.13273 18.57429
v -16.36283 14.77073 5.483916
v -9.421826 13.65804 16.52349
v -15.91249 8.366879 10.29553
v -7.853441 9.688001 21.62679
v -11.0902 12.50161 14.18505
v -8.872581 11.61525 19.04391
v -9.386112 12.56381 17.45139
v -17.3949 12.2595 6.031907
v -13.95645 28.58385 12.61232
v -14.33119 27.26939 10.46336
v -12.92692 3.894349 16.96885
v -9.635167 8.624694 19.60843
v -15.99624 9.764391 9.322425
v -10.35307 10.83245 16.91789
v -6.816115 18.37431 17.92594
v -6.201042 16.31345 19.6329
v -12.81803 26.88499 11.8315
v -10.78821 25.15068 13.03308
v -12.13962 27.15332 13.03546
v -13.58498 6.503396 14.61939
v -14.20667 8.276381 12.5577
v -11.18698 4.651721 19.23533
v -10.99801 6.380957 18.62735
v -12.36025 6.140196 16.60944
v -11.40067 8.244572 16.879
v -11.60505 10.35157 15.01771
v -12.56708 8.33262 14.95172
v -16.90287 10.95561 7.463317
v -12.06449 11.88233 12.99191
v -16.20878 19.69214 4.614552
v -13.85784 13.32979 9.364266
v -16.0155 12.67439 7.195494
v -15.09546 12.48752 8.427406
v -6.965971 14.89082 19.65054
v -13.37675 10.27337 12.29069
v -7.429112 15.7911 18.53036
v -8.416095 15.56046 17.09238
v -8.434602 13.50377 18.47195
v -9.226483 16.06533 15.28029
v -8.807 16.63786 15.76333
v -8.077292 21.33895 15.65811
v -14.16102 11.0599 10.64324
v -12.88987 12.22645 11.52456
v -9.465815 17.85478 13.89912
v -14.96644 20.66632 5.562466
v -11.53383 24.70471 11.48831
v -12.10354 22.43505 9.161379
v -14.05933 14.60608 8.236164
v -10.49127 14.69495 13.6228
v -14.33215 16.29938 6.907306
v -12.15645 14.08056 11.19205
v -12.94268 18.48873 7.802725
v -13.18084 22.32875 7.669989
v -11.5491 17.04152 10.38788
v -10.23944 16.88861 12.75101
v -11.59338 20.00513 9.526043
v -11.34394 22.77554 10.54121
v -10.56957 19.51448 11.3796
v -10.32336 22.33694 12.23798
v -9.695109 20.28905 13.00647
v -8.521373 19.83634 15.12558
v -7.906923 18.14878 16.58022
v -6.79475 21.42573 17.14519
v -7.343747 19.21777 16.98514
v -5.38626 19.55535 18.80975
v -4.272727 21.20255 18.96021
v -5.700085 21.20564 18.10619
v -3.564225 29.64543 19.53636
v -7.413214 29.85575 18.46648
v -6.069901 30.2313 19.112
v -12.59842 33.40987 18.42627
v -14.49128 31.41914 15.67903
v -14.19709 32.87627 17.22505
v -13.12571 29.96593 15.08467
v -13.18601 31.05398 16.21153
v -11.06495 29.85464 16.56251
v -11.65375 31.16551 17.23824
v -11.24378 27.99414 14.87132
v -9.721231 28.39372 16.43851
v -9.193493 30.57551 18.04756
v -9.202466 29.39392 17.39815
v -3.795051 22.72056 18.84061
v -5.14742 23.41455 18.14993
v -8.979809 23.70632 14.78025
v -8.089032 23.6881 15.86461
v -8.873816 26.47136 16.07197
v -7.203732 27.01555 17.43384
v -7.172343 25.51949 17.06522
v -6.100657 26.06158 17.82599
v -6.077986 23.17743 17.5954
v -6.512577 28.25004 18.24635
v -5.232363 26.85769 18.4177
v -5.098073 25.05429 18.17782
v -4.135253 26.8884 18.78139
v -3.108999 26.09583 18.92201
v -4.664466 28.40902 18.95307
v -2.709237 30.46959 19.87934
v -1.879976 29.88815 19.77625
v -2.201201 27.60275 19.21699
v 1.684354 37.96609 21.79788
v 0.5456654 35.62267 21.30958
v 19.86792 1.919123 6.92923
v 19.53971 -1.001855 7.859337
v 21.28148 -2.009166 7.252046
v 19.59627 -2.378242 8.126778
v 15.08484 -12.89468 15.40839
v 16.34562 -14.63248 9.528687
v 2.847141 14.12406 20.99733
v 15.25631 -17.43652 11.86978
v 6.672821 -4.47183 27.53147
v 7.346928 27.27227 15.18842
v 9.801861 -7.066389 23.10858
v 21.78971 -6.186447 7.769197
v 21.34336 -3.843949 7.585793
v 19.48622 -3.849965 8.448437
v 18.98921 -6.893257 8.971816
v 18.6124 -5.894174 9.11918
v 17.54858 -5.559155 9.694788
v 16.33614 -4.164669 10.46142
v 18.12363 -4.472769 9.281227
v 17.91611 -2.454219 9.109282
v 16.06144 -1.38831 10.25942
v 10.2407 -14.0291 27.51418
v 10.75114 -15.69032 26.16015
v 11.08453 -13.19527 26.13203
v 11.8708 -13.36557 24.74446
v 4.166237 1.953709 26.00092
v 10.5016 -9.63582 24.72003
v 12.02198 -12.56244 24.00228
v -0.08038262 27.46267 19.1095
v 1.751568 1.980555 27.95234
v 14.88081 10.37356 6.382155
v 16.67288 -0.8112427 9.614294
v 18.94715 0.4564271 7.797118
v 11.20006 18.50231 6.367541
v 1.327464 16.5727 20.72295
v 0.5465398 15.8903 21.46814
v 2.721067 16.02995 20.01976
v 17.99308 2.840436 7.667606
v 15.04757 -18.18072 10.87163
v 15.41531 -17.11595 10.65478
v 15.27266 -18.02766 10.25038
v 15.72177 -17.16245 9.604093
v 15.59317 -15.83137 11.12894
v 15.52444 -16.99598 10.31553
v 15.61667 -15.9791 9.999858
v 13.2415 -9.015331 15.77555
v 14.06592 -10.75679 16.16393
v 14.16258 -11.42169 17.11814
v 14.56499 -11.3305 14.89644
v 2.79266 -0.1340421 28.51425
v 11.23621 -12.24914 25.42005
v 11.90768 -11.46882 23.17826
v 11.20123 -11.47557 24.94656
v 10.90698 -10.54199 24.67746
v 9.956118 -10.65137 27.07397
v 0.5025347 -8.342851 35.04268
v 7.708714 -11.34349 31.03834
v 1.333149 -12.79686 35.82992
v -1.479484 -6.977978 34.6644
v -3.195392 -7.50215 34.85918
v -1.450118 -8.522307 35.38604
v -4.722564 -10.19923 35.5723
v -1.897196 -9.908865 35.89078
v -2.938263 -11.82149 36.2193
v -0.22112 -9.517026 35.64057
v -0.2911608 -10.72246 35.95349
v 1.60782 -9.771087 35.28387
v 3.829252 -14.66422 34.41063
v 5.353893 -14.37055 33.31305
v 2.627693 -11.95219 35.32471
v 5.950132 -13.12455 33.09191
v 4.620076 -10.31085 33.84136
v 3.77457 -7.984638 33.4225
v 2.004823 -7.94408 34.35022
v 3.249986 -9.468381 34.47129
v 0.9595567 -4.094371 32.34199
v 2.252166 -6.645489 33.49874
v 6.661398 -6.65157 29.65176
v 3.356727 -5.712419 32.23589
v 5.015514 -4.063215 29.41239
v 4.23317 -4.967483 30.98541
v 5.343909 -6.732103 31.26321
v 6.460746 -9.939631 32.05789
v 8.140559 -7.859044 28.29963
v 7.150221 -7.734673 29.84664
v 6.990371 -8.651407 30.75382
v 9.139224 -12.97428 29.28142
v 10.09582 -12.24958 27.58637
v 7.872361 -9.938043 30.30461
v 8.792834 -11.26657 29.48259
v 9.331768 -10.69359 28.3057
v 10.44865 -11.64977 26.68977
v 8.579688 -9.592478 28.95511
v 9.88106 -9.127179 25.77619
v 5.104388 -0.9857674 26.78685
v 3.381049 1.791044 26.85442
v 3.690326 0.4518578 27.38209
v 4.447077 0.5206305 26.51509
v 13.31523 25.00735 7.335332
v 13.94427 -9.805674 14.52569
v 14.83215 -11.53828 13.3733
v 16.89737 -12.05652 9.667473
v 17.14561 -10.69198 9.724559
v 16.32686 -13.23861 9.761475
v -2.101351 17.54754 20.95167
v -1.228663 16.76248 21.35337
v 2.377617 18.14445 19.23336
v -1.017242 20.59087 19.72479
v -1.56715 18.78387 20.41675
v 0.2275751 18.01421 20.4918
v 2.46207 19.10169 18.77756
v 15.0203 -11.94847 12.72886
v 15.4324 -14.04282 14.98231
v 15.59509 -15.00605 11.20495
v 15.65409 -15.67927 10.6854
v 15.86205 -14.88975 10.26912
v 15.53792 -14.43052 13.1288
v 15.36218 -13.31777 11.95349
v 15.43226 -13.43859 11.412
v 15.83103 -13.68543 10.43367
v 15.55701 -12.51331 10.80249
v 16.7115 1.323152 8.999431
v 16.43327 3.138441 8.631047
v 15.14705 4.759151 9.114032
v 2.685589 34.77542 20.84442
v 1.959344 30.97157 19.68524
v 6.542187 31.31677 18.35583
v 2.291778 32.34504 20.07689
v 5.38596 30.13574 18.21383
v 4.344539 30.74828 18.9301
v 2.64255 28.77526 18.73085
v 0.8342811 27.61571 18.95272
v 6.052649 20.03576 13.79534
v 14.29205 21.73521 5.123591
v 14.75069 22.02978 4.829767
v 9.64723 28.93416 14.67822
v 8.434511 7.286987 16.55789
v 7.406701 -2.113149 23.94458
v 8.062655 -2.805834 23.23292
v 7.538714 -6.901507 28.49131
v 9.159546 -8.906677 27.30673
v 8.496949 -6.725723 26.3775
v 7.482731 -5.650784 27.31588
v 9.18504 -6.325878 24.02348
v 8.213482 -4.863545 24.9593
v 8.108277 -3.794138 23.99387
v 10.1125 -6.1931 20.97324
v 5.532051 1.842627 24.25909
v 3.001344 23.90201 17.52045
v 13.76528 15.86215 4.868999
v 13.51289 17.33979 4.843746
v 14.55141 -10.53958 13.07269
v -1.627713 24.06682 19.05154
v 1.888409 24.90798 18.18906
v -0.3140527 24.2956 18.91717
v 1.898136 25.82145 18.2701
v 0.64473 26.56409 18.81011
v 13.45886 14.68707 5.383787
v 2.971896 12.49874 21.78821
v 4.498555 3.114431 24.97674
v 3.613428 7.260303 23.89112
v 2.572111 7.183705 24.84768
v 3.203115 5.487771 25.15842
v 4.900258 4.088951 23.95562
v 4.836705 6.442987 22.88918
v 6.120418 4.959539 21.71573
v 12.0865 -6.771375 16.34479
v 11.59935 -6.903117 17.69628
v 11.09844 -7.218858 19.28472
v 10.44381 -6.528586 20.36861
v 10.61671 -5.793515 19.14992
v 11.72716 2.308212 14.05968
v 2.283285 16.92888 19.92035
v 3.890609 29.33075 18.45341
v 3.441056 27.32537 17.91406
v 2.842223 25.09608 17.73516
v 12.77256 16.33458 5.468686
v 11.72739 17.29784 6.100223
v 6.341276 -0.5758224 24.59996
v 6.139295 3.860807 22.20552
v 6.179068 0.6908176 23.97642
v 7.049147 0.08546697 22.90935
v 8.311721 -1.56406 21.63479
v 7.601238 0.5595649 21.58114
v 6.21571 2.656785 22.74091
v 6.844169 1.554583 22.34202
v 7.772142 3.005999 19.88912
v 4.242092 14.55691 19.15495
v 13.48806 6.735845 9.818871
v 12.63954 -6.736599 15.14163
v 12.93081 -7.825812 15.20367
v 13.85695 -9.270844 14.09645
v 7.787429 29.31684 16.37873
v 6.758891 29.91416 17.45326
v 7.48087 27.81651 15.50064
v 5.418798 28.53968 17.36541
v 4.192299 25.39941 16.90073
v 5.706204 27.33113 16.51935
v 5.270905 25.25871 15.9893
v 15.4399 1.388735 10.05111
v 15.81142 -2.537501 10.72812
v 13.10267 19.44211 4.934211
v 14.62815 -4.308449 12.01693
v 11.34143 -5.240268 17.13746
v 12.15874 -4.935595 15.38721
v 6.974915 4.605339 20.46169
v 6.950034 7.986434 18.80881
v 1.192097 23.42687 18.50332
v 0.5430302 22.19182 18.91953
v 1.459981 20.11045 19.08331
v 0.4307102 19.79867 19.65363
v 3.472091 18.83597 17.91561
v 3.464414 19.94809 17.58658
v 2.125555 22.10598 18.17469
v 2.630816 21.09296 18.02889
v 3.549069 21.7226 17.11326
v 10.83406 -3.702354 17.46849
v 9.212969 -3.459058 21.10925
v 9.558554 -5.951392 22.44452
v 9.974 -4.936095 20.21073
v 9.592758 -3.256417 20.0275
v 10.40595 -4.267617 18.65561
v 6.231066 10.76547 18.37834
v 6.288161 25.15406 14.90841
v 6.306139 26.60686 15.6994
v 8.858692 24.97301 11.40164
v 3.905308 23.43703 16.77366
v 4.499637 21.96628 16.07148
v 4.849267 20.58388 15.71907
v 8.419142 26.70819 13.61092
v 4.855317 23.47986 15.87868
v 5.343581 21.86763 14.9724
v 5.69682 23.69012 14.94493
v 7.446187 24.86649 13.30823
v 6.205804 22.09305 13.69511
v 14.43135 22.47447 5.347805
v 15.17202 24.09869 5.695339
v 13.65261 24.21122 6.420031
v 8.573665 9.301371 14.91359
v 3.181891 17.78913 18.65678
v 3.69495 12.59821 21.00041
v 6.377855 6.801653 20.41863
v 3.310315 10.29084 22.72489
v 4.966688 8.053329 21.93863
v 5.856697 9.886431 19.63914
v 4.99598 9.565515 21.16427
v 4.653067 11.98651 20.22045
v 4.101431 11.4357 21.24745
v 10.00249 -2.400926 18.59605
v 15.07413 -1.523413 11.21701
v 14.66183 1.19842 10.88795
v 7.820784 8.795985 16.71235
v 7.351973 5.958831 19.17913
v 15.16745 6.003572 8.55259
v 15.43719 6.837444 7.951967
v 15.47708 8.774911 6.870519
v 14.54536 9.13516 7.459112
v 5.425638 16.78988 15.92165
v 4.919021 14.9298 17.84777
v 12.14639 19.14883 5.556152
v 13.21571 22.21564 5.441326
v 12.44538 25.42072 8.198056
v 12.26454 27.2532 10.19198
v 13.36772 23.47578 6.068742
v 12.61955 23.95193 6.87818
v 11.05618 26.08183 9.929663
v 10.17735 24.67633 9.443169
v 11.943 22.64902 6.592427
v 11.50197 24.56645 8.152271
v 14.67344 8.126313 7.927844
v 7.523517 12.9499 14.13641
v 4.828355 13.86528 18.71855
v 5.562479 12.67904 18.29454
v 6.645449 13.37482 15.61271
v 13.19847 9.191548 8.794476
v 4.217494 18.30771 17.19901
v 4.004057 16.88686 18.09656
v 5.653486 17.72602 15.05488
v 6.041909 14.26419 16.13904
v 6.128639 16.78643 14.47573
v 6.571855 14.62716 14.81075
v 5.817119 18.52367 14.48153
v 6.737601 16.24058 13.5412
v 8.610213 22.9388 10.28845
v 6.838096 11.56548 16.59803
v 9.063881 10.391 13.27563
v 7.864622 11.35 14.7378
v 8.451385 12.12252 12.99047
v 7.834384 20.82005 10.66628
v 6.72918 21.56989 12.70814
v 6.817475 18.43258 12.57875
v 7.843663 15.77177 11.69938
v 12.03394 11.04658 8.877826
v 13.28524 13.37454 6.019551
v 10.66283 22.11567 7.40219
v 10.64948 20.07372 6.86964
v 11.83611 20.78734 5.970706
v 9.774716 22.79029 8.608635
v 7.322349 19.56896 11.49322
v 9.512705 20.43206 8.22836
v 10.02852 18.20497 7.597116
v 8.338225 18.43248 9.911094
v 9.823336 16.33518 8.429688
v 8.629735 16.82141 9.930754
v 12.09851 14.38542 6.680066
v 11.6115 15.95346 6.562112
v 10.91458 15.89948 7.272615
v 12.24712 12.04534 7.944778
v 10.54148 14.35952 8.465105
v 10.40719 12.57754 9.759936
v 9.581049 14.63433 9.616499
v 8.793794 13.08764 11.6877
v 9.483586 11.69694 11.61778
v 11.10463 10.53107 10.23537
v 9.292747 9.065228 13.9018
v 9.772231 10.16528 12.30778
v 11.31769 8.838555 11.08665
v 9.963029 8.613764 13.1532
v 8.455864 4.8073 17.86025
v 14.74733 3.246093 10.04055
v 13.4478 1.966089 11.96446
v 13.67956 4.545575 10.63481
v 10.23611 -1.029208 17.54098
v 9.812727 0.3280274 17.67548
v 8.251845 2.001103 19.55439
v 8.659223 0.4052555 19.70372
v 9.469376 -0.7604023 18.83191
v 8.840731 1.351839 18.86533
v 11.58987 6.582706 12.15942
v 11.8534 4.991208 12.64224
v 9.720629 7.329275 14.42516
v 8.750257 2.63494 18.38228
v 12.40558 3.311688 12.71442
v 10.76627 5.893488 13.70894
v 9.552769 5.280568 15.85617
v 9.461609 3.757654 16.7473
v 10.86141 3.442869 14.80845
v 10.42951 2.176834 15.95669
v 13.92866 -0.2126323 12.1245
v 14.12022 -2.625982 12.44379
v 12.51822 0.2558641 13.72572
v 12.48156 -1.521491 14.23386
v 11.64984 -0.1219604 14.99835
v 11.85388 -2.562942 15.3714
v 13.08798 -5.797995 14.02308
v 14.57152 -3.173117 11.99938
v 12.76374 -4.360331 14.31036
v 14.37427 -6.65506 12.30194
v 14.36729 -5.294022 12.3063
v 13.72437 -8.304055 13.62675
v 16.0827 -6.667944 10.64187
v 13.45889 -6.84888 13.64116
v 15.25454 -6.161335 11.38215
v 13.88793 -7.600718 13.02704
v 14.6068 -8.970938 12.05737
v 14.85829 -10.46254 11.95973
v 15.00335 -9.307806 11.52119
v 14.87085 -11.17072 12.37626
v 15.56242 -13.89731 10.98572
v 15.18639 -11.77003 11.61725
v 15.05913 -10.56677 11.53358
v 15.38358 -11.23702 11.06853
v 16.12547 -10.96894 10.31269
v 17.54947 -6.48929 9.698884
v 16.17002 -7.969484 10.5007
v 36.878 -55.53653 -12.1499
v 30.56392 -30.62864 3.823221
v 32.92202 -29.75172 2.810247
v 45.18482 19.62222 -5.017647
v 45.26013 18.20059 -4.758732
v 45.51134 16.80699 -4.767739
v 55.84124 -23.79371 -19.88975
v 54.14084 -24.15982 -16.75053
v 55.03429 -24.01645 -18.40404
v 50.03386 -32.62958 -14.74038
v 58.5462 -22.44966 -25.77399
v 59.4893 -20.57525 -27.17081
v 59.46354 -18.3087 -25.35858
v 33.1195 -50.4069 -4.991864
v 31.4398 -53.77739 -5.877704
v 33.65441 -50.84861 -5.637031
v 34.16206 -52.90758 -7.323809
v 32.59687 -54.87386 -7.441646
v 33.13253 -55.93414 -8.608796
v 34.2853 -54.18595 -8.34005
v 36.82278 -51.15061 -8.620842
v 35.69697 -53.1876 -8.940097
v 36.2739 -51.98621 -8.641014
v 36.12511 -53.82164 -9.88473
v 37.17142 -53.97609 -11.14828
v 38.5138 -52.46639 -11.53397
v 45.61001 -41.26074 -13.40434
v 44.49123 -40.97807 -11.63656
v 39.80816 1.075495 0.5317761
v 53.90367 26.64914 -7.823832
v 31.25305 -0.2297201 3.403903
v 32.59742 0.8604903 2.807238
v 31.72516 -0.9345078 3.440464
v 35.27531 -49.98072 -6.411413
v 35.9582 -50.8122 -7.577388
v 37.9217 -48.41591 -8.090301
v 38.96571 -46.57455 -8.112972
v 39.84014 -45.44031 -8.522996
v 43.34796 72.31272 2.960562
v 32.36845 53.09039 13.88678
v 33.11236 54.44025 13.19279
v 34.18376 54.54206 12.49426
v 36.10059 53.62688 11.39876
v 35.89253 55.87964 11.0952
v 42.1926 -25.57115 -1.959606
v 50.84735 -43.07786 -23.60103
v 41.54316 71.75214 4.755801
v 57.22233 57.06726 -11.45054
v 56.58657 57.28055 -10.38448
v 56.76797 58.44507 -10.82047
v 56.10392 57.66808 -9.569758
v 45.59683 -50.09491 -20.1326
v 46.43003 -49.56179 -21.10585
v 40.95067 -9.083581 1.143262
v 43.83582 11.4938 -2.763741
v 57.12576 56.59146 -11.25184
v 57.28866 55.15969 -11.50144
v 56.46184 56.21391 -10.11494
v 55.99234 54.9249 -9.250919
v 38.37559 1.722231 0.9898998
v 43.63223 70.26609 3.229365
v 56.6052 37.62202 -7.95261
v 33.15877 -31.554 2.239663
v 17.73574 -14.17683 9.028268
v 17.69889 -16.66188 8.695969
v 19.61599 -16.969 7.920648
v 31.71259 62.61816 12.78906
v 31.58198 61.17734 13.0127
v 61.16631 -17.25949 -30.70951
v 39.27296 71.30594 6.821642
v 55.27724 54.28555 -7.991309
v 55.41703 59.28282 -8.790803
v 56.14644 59.07086 -9.858006
v 55.72046 60.06547 -9.361609
v 43.08418 34.51562 8.194318
v 42.46259 33.6544 8.038934
v 24.15616 -18.85052 6.935581
v 26.37654 -17.3239 6.74879
v 25.3385 -20.12747 6.633841
v 47.51577 -50.37082 -23.90045
v 53.1914 -34.92825 -22
v 53.57089 -32.60381 -21.14175
v 54.24737 -32.75183 -22.59579
v 54.38551 -30.99454 -21.64205
v 29.50381 58.54138 14.54587
v 29.88317 56.94404 14.59893
v 30.50275 57.37899 14.18539
v 31.51573 56.79001 13.74733
v 56.18288 42.31527 -8.326056
v 46.80737 -50.26473 -22.47297
v 34.21914 67.45664 10.97238
v 33.10583 68.51191 11.55513
v 38.03507 64.9181 8.516445
v 17.93596 -12.98884 9.114021
v 62.98465 -4.631563 -28.46702
v 63.497 -4.114083 -30.27137
v 63.50156 -1.400783 -28.68633
v 63.84696 -1.269772 -29.88833
v 59.86014 -19.14114 -27.27395
v 53.07568 -25.16606 -15.43856
v 33.05861 -27.67859 3.226426
v 34.85707 -27.18775 2.474287
v 37.07905 -46.43789 -6.161814
v 37.00192 -48.1433 -6.996437
v 48.94748 -47.6301 -23.9213
v 47.1653 -48.20532 -21.17311
v 47.81024 -46.37044 -20.70907
v 49.48333 -45.94284 -23.38383
v 47.94457 -48.29374 -22.66613
v 48.1819 -44.28443 -19.65249
v 50.83074 -41.77028 -22.53363
v 49.1319 -43.25843 -20.52306
v 48.52061 -45.07302 -20.87597
v 53.84475 -30.74409 -20.34294
v 52.73525 -34.0103 -20.40808
v 52.52295 -32.79813 -19.18548
v 51.67514 -33.81737 -18.31689
v 51.73114 -32.60151 -17.58999
v 50.7267 -35.33092 -17.62503
v 51.92749 -34.65436 -19.34019
v 52.35894 -35.63596 -20.84424
v 50.14545 -45.4765 -24.26806
v 50.63228 -45.87358 -25.62835
v 50.98129 -44.3639 -24.981
v 49.26119 -44.90569 -22.07305
v 54.19211 -37.06432 -25.7095
v 54.52771 -35.08794 -24.97478
v 54.092 -34.78256 -23.73794
v 53.78336 -36.54173 -24.41199
v 52.44305 -36.95807 -21.96681
v 53.14235 -39.96127 -25.65206
v 53.57636 -38.05636 -25.12561
v 51.96328 -40.95798 -24.06271
v 51.81476 -39.67609 -22.754
v 52.98879 -37.88351 -23.7443
v 51.5785 -37.36437 -20.57059
v 51.34448 -35.88822 -19.11747
v 50.2648 -39.38715 -19.64876
v 50.52119 -39.90555 -20.4924
v 49.49395 -40.01045 -18.71736
v 50.67181 -37.63053 -19.12761
v 50.03251 -37.08615 -17.64495
v 49.50181 -38.50843 -17.70139
v 48.26297 -37.37818 -14.89243
v 49.69886 -33.92175 -15.02702
v 48.10507 -35.93051 -13.74634
v 49.17465 -37.47341 -16.48323
v 49.78548 -35.62633 -16.2342
v 44.56824 -39.79789 -11.03863
v 43.79108 -38.96973 -9.571523
v 43.61325 -40.14648 -9.983446
v 35.44947 -35.15881 -0.2933587
v 44.91531 -44.90031 -14.80319
v 37.88079 -51.18636 -9.802836
v 38.40479 -51.0004 -10.26762
v 38.94223 -45.40622 -7.494026
v 44.28533 -31.5986 -6.38175
v 43.79801 -33.40299 -6.723726
v 45.08102 -32.36892 -7.670455
v 45.75273 -32.51262 -8.586084
v 46.35649 -32.70049 -9.448861
v 46.23285 -31.35216 -8.588208
v 46.98451 -30.24963 -8.950002
v 47.48713 -31.48461 -10.31594
v 37.66135 -44.85434 -5.943243
v 41.80622 -46.38709 -11.44876
v 43.33458 -31.68741 -5.416161
v 45.14129 -46.44847 -16.29763
v 49.61791 -29.9199 -12.47347
v 46.08671 -48.62462 -19.63004
v 45.80107 -44.52838 -15.91319
v 45.75955 -38.36697 -11.78402
v 46.8383 -46.21748 -18.92042
v 47.73669 -45.20072 -19.59723
v 49.16226 -40.97028 -18.85989
v 44.36532 -44.13864 -13.49228
v 45.9162 -42.75325 -14.86906
v 48.67001 -42.3409 -19.02534
v 45.93747 -46.42891 -17.58309
v 47.16387 -44.93959 -18.43397
v 44.96924 -43.40717 -13.87005
v 47.03079 -44.01656 -17.50474
v 46.86692 -42.95099 -16.48141
v 47.93414 -42.43214 -17.8431
v 48.49886 -38.69785 -16.18313
v 48.11451 -40.38519 -16.66714
v 46.70331 -41.40849 -15.15735
v 47.87893 -38.37172 -14.9317
v 46.62041 -38.21345 -12.94252
v 46.96617 -37.00779 -12.71079
v 46.04357 -36.82518 -11.29316
v 48.06743 -32.32013 -11.57141
v 47.96525 -34.24614 -12.50755
v 47.78331 -33.23995 -11.66164
v 46.877 -33.34293 -10.48834
v 46.73174 -35.21006 -11.33801
v 44.55883 -37.32623 -9.632877
v 45.67188 -37.30258 -11.05118
v 45.51157 -35.67791 -9.955069
v 42.99919 -38.65767 -8.459129
v 43.62519 -37.24192 -8.472819
v 40.86293 -48.11053 -11.36848
v 39.58627 -48.99143 -10.34603
v 39.10383 -47.16386 -8.622027
v 39.13548 -47.93047 -9.123117
v 40.11226 -47.16456 -9.829659
v 42.76128 -46.08297 -12.51206
v 40.99392 -44.41658 -9.28325
v 40.45389 -40.68226 -6.751452
v 43.66788 -43.06176 -11.80502
v 37.41445 -42.6607 -4.773427
v 42.12409 -44.49242 -10.667
v 43.28833 -42.64946 -11.02689
v 43.78779 -41.20633 -10.79657
v 41.79841 -43.56707 -9.735054
v 42.62996 -41.79139 -9.735313
v 42.0392 -39.98559 -8.083168
v 39.73539 -42.15429 -6.763828
v 38.92606 -43.7607 -6.688788
v 39.85078 -43.69655 -7.604143
v 40.52048 -42.50217 -7.719384
v 38.22122 -42.79663 -5.549687
v 38.23194 -38.72624 -3.833538
v 39.25593 -39.74043 -5.187827
v 37.9245 -40.48819 -4.303226
v 39.02948 -41.37318 -5.688629
v 39.59355 -37.67024 -4.559402
v 39.77602 -36.19461 -4.049684
v 39.81083 -38.7618 -5.270092
v 40.68415 -38.79341 -6.08502
v 41.45503 -39.47623 -7.177716
v 41.95929 -37.77022 -6.879704
v 41.26846 -35.97359 -5.326519
v 41.58181 -36.91567 -6.060844
v 42.82919 -36.08405 -6.992239
v 42.22205 -35.52142 -6.056324
v 44.13187 -34.49131 -7.664178
v 42.53051 -28.80668 -3.416649
v 42.36042 -34.15087 -5.540672
v 38.79067 -36.99975 -3.565463
v 40.97712 -30.65158 -2.755547
v 36.98395 -36.12786 -1.794982
v 38.02089 -36.26315 -2.633423
v 39.31014 -35.30273 -3.292077
v 40.67924 -35.20188 -4.405381
v 38.92561 -33.77732 -2.309563
v 41.69035 -32.10667 -3.980693
v 37.58806 -33.75957 -1.295044
v 36.43888 -32.3333 0.05655057
v 40.10701 -32.28617 -2.67601
v 38.52371 -32.20094 -1.399129
v 40.52978 -29.33165 -1.891642
v 37.78804 -30.95629 -0.3927418
v 41.09813 -27.30123 -1.636158
v 39.46725 -29.92526 -1.279109
v 40.23497 -27.80893 -1.149628
v 38.93726 -28.98851 -0.5774526
v 39.90524 -26.33746 -0.4297701
v 49.4916 21.34926 -7.475737
v 32.76195 60.60019 12.40213
v 30.83409 59.04386 13.74158
v 56.64781 36.36612 -7.966703
v 54.33294 41.26168 -3.930189
v 55.05373 41.30225 -5.462601
v 60.50318 50.19989 -17.76894
v 60.16928 51.20694 -16.90702
v 59.73711 51.06567 -16.08005
v 50.58334 62.92169 -2.590654
v 32.00295 65.35883 12.39072
v 33.56977 66.54604 11.43365
v 35.16958 66.42005 10.39796
v 34.06021 64.92406 11.19786
v 36.05317 64.89155 9.88551
v 32.29389 58.49567 12.97702
v 33.61753 57.61746 12.31752
v 33.14464 61.81462 12.05241
v 33.25836 64.24767 11.76505
v 34.39817 61.6077 11.281
v 35.69471 60.44874 10.54416
v 37.02436 64.11618 9.269081
v 35.23034 63.24751 10.59867
v 33.95364 59.40572 11.83069
v 41.83467 68.91168 5.155348
v 41.76249 67.80652 5.410889
v 41.16067 67.58893 5.920957
v 49.55275 39.14856 4.150245
v 50.31292 38.06107 3.2391
v 49.72531 37.02967 3.747873
v 50.09131 35.87253 2.983161
v 49.97934 34.85962 2.733767
v 38.53408 -8.474594 2.325547
v 66.31655 4.499276 -36.67703
v 65.95225 3.316575 -35.92999
v 66.16201 5.738999 -35.20918
v 66.74998 5.487521 -37.95275
v 66.46496 7.164603 -35.72859
v 57.39534 -17.05495 -19.17849
v 61.52502 -12.59802 -28.35628
v 60.5004 -17.23651 -28.04587
v 60.04059 -16.33984 -25.76068
v 59.71932 -14.01827 -23.19341
v 58.91397 -19.85428 -24.85394
v 58.79459 -18.54102 -23.58198
v 59.13285 -16.94712 -23.46188
v 59.29288 -15.62406 -22.96694
v 61.25293 -13.86003 -28.18825
v 60.68981 -14.67054 -26.73132
v 60.20195 -15.03661 -25.39021
v 60.87349 -15.71468 -28.21956
v 61.16165 -12.38304 -26.76157
v 60.58551 -13.77235 -25.71891
v 60.77616 -12.17757 -25.30205
v 60.3799 -12.70103 -24.37033
v 60.66708 -11.22799 -24.32803
v 20.03076 -6.04928 8.446774
v 20.1443 -8.725362 8.516365
v 17.64889 -7.685554 9.577127
v 30.29308 -1.59677 4.022768
v 47.91983 -29.36831 -9.747603
v 54.15687 21.88603 -11.4886
v 54.89637 21.27046 -12.56597
v 38.47523 -27.59388 0.2065327
v 55.99974 56.74891 -9.325889
v 55.92448 58.0718 -9.345275
v 55.31345 58.50103 -8.50139
v 55.7952 55.50193 -8.920933
v 55.58918 57.12074 -8.722409
v 35.1584 -1.273487 2.501045
v 68.02582 9.708049 -40.25303
v 67.71568 7.49402 -40.26614
v 42.04556 56.47172 6.497293
v 65.83401 0.9546909 -37.02653
v 47.09461 26.02309 -1.438652
v 45.76875 27.64777 1.278267
v 47.89504 32.46928 3.590753
v 45.18703 33.61826 6.354756
v 43.93578 33.03263 6.843598
v 47.09397 34.96312 5.492522
v 48.30961 35.43573 4.718927
v 47.47049 33.94653 4.721921
v 46.28618 32.59265 4.963678
v 34.11443 -32.72182 1.373394
v 59.15717 -14.31956 -21.85182
v 41.29249 -20.63101 0.04232623
v 65.5546 1.726379 -35.2031
v 50.98651 64.5834 -3.353662
v 50.22979 45.12956 1.176968
v 50.48288 46.01829 0.3024611
v 30.51558 -18.87469 5.637841
v 28.71 -21.46241 5.830472
v 30.05614 -25.46625 4.859333
v 32.40823 -24.85026 4.121708
v 33.60632 -25.55933 3.446554
v 27.54861 -20.58142 6.207423
v 27.9282 -23.50027 5.751533
v 29.33396 -23.41901 5.378462
v 30.77094 -21.4237 5.254317
v 32.17908 -22.81572 4.558287
v 33.63667 -22.68391 4.005978
v 35.18811 -24.23649 2.965502
v 36.83054 -21.70599 2.63539
v 37.83325 -21.04437 2.175891
v 67.01633 11.41899 -36.04887
v 52.95436 43.70598 -2.563006
v 39.82741 2.883847 0.2892323
v 31.93209 -20.11888 5.049894
v 64.14189 0.7859365 -29.96022
v 61.0297 47.58131 -18.98174
v 60.41642 49.43594 -17.61103
v 59.90124 47.48182 -16.60423
v 60.40367 47.88632 -17.64421
v 35.03304 -31.75397 1.099269
v 34.74064 -30.03832 1.780265
v 36.2115 -30.98691 0.6214498
v 46.12312 -18.71299 -3.556558
v 54.82633 50.93629 -7.156649
v 51.49084 63.89358 -3.88654
v 61.98993 -7.617544 -26.67328
v 62.39699 -7.776299 -28.2215
v 62.43457 -4.351011 -26.37615
v 54.45171 59.70397 -7.338138
v 54.97377 60.16126 -8.226689
v 39.33829 14.47749 0.4431207
v 39.05362 13.58835 0.5432975
v 67.73722 5.417115 -41.97448
v 66.70718 2.232921 -40.32383
v 66.80013 4.450349 -38.79758
v 67.45947 5.461778 -40.61337
v 42.58337 14.16892 -1.884452
v 34.3142 7.260086 2.0721
v 57.91965 53.66838 -12.57412
v 52.79804 25.92494 -6.923262
v 34.62865 56.92205 11.78723
v 34.36277 55.64594 12.17245
v 48.63565 45.40915 3.089866
v 55.13892 33.66521 -5.06791
v 52.48825 39.3768 0.2893735
v 51.14901 38.89866 2.241285
v 36.46988 -0.3401906 1.929482
v 44.9193 14.93253 -3.940137
v 40.24454 14.53341 -0.1392508
v 32.68927 -3.310859 3.695535
v 42.87771 63.52634 4.886281
v 67.23441 20.16703 -35.67717
v 66.9154 23.41554 -34.74191
v 67.19678 22.27694 -35.68039
v 66.71374 20.93545 -33.97626
v 33.48666 -9.839104 4.593494
v 29.26369 -19.44009 5.952871
v 28.29589 -17.06562 6.380629
v 49.92551 53.45313 -0.5482475
v 46.48877 30.88826 3.682634
v 44.72254 29.68231 3.936085
v 54.56592 60.61309 -7.685698
v 55.30471 61.48671 -8.88019
v 54.71994 61.86093 -8.049601
v 54.52548 62.28847 -7.733707
v 53.22108 36.07891 -1.020891
v 53.03841 37.74852 -0.6588037
v 53.07646 38.4706 -0.7350277
v 51.18935 30.29491 -1.232483
v 48.98211 31.45388 1.955515
v 52.94975 39.10804 -0.4601494
v 52.27151 38.15802 0.5361782
v 51.52518 37.62694 1.592829
v 52.40049 36.95259 0.2931757
v 49.29177 34.28112 3.192764
v 49.21506 33.33334 2.835548
v 55.05643 36.3182 -4.203777
v 52.52233 35.38884 -0.2423564
v 51.57367 35.01858 0.9255991
v 50.26867 33.6012 1.863513
v 51.32978 33.70313 0.7351617
v 52.6113 33.13696 -1.172637
v 52.75685 34.57774 -0.8152319
v 51.65173 31.73992 -0.716906
v 53.2341 33.29219 -2.021384
v 36.64942 -8.603529 3.172451
v 19.59419 -13.03022 8.432266
v 19.1497 -14.92907 8.402156
v 67.36777 15.40305 -36.57566
v 50.49961 54.57689 -1.42681
v 26.25249 -6.923159 6.419371
v 43.6723 -29.06858 -4.628394
v 43.98634 -27.5357 -4.332213
v 45.08238 -29.54989 -6.317667
v 47.10752 46.4315 4.449121
v 50.08591 56.62897 -1.239774
v 54.9868 59.03577 -8.074694
v 54.21807 58.53372 -6.812109
v 54.01814 59.80968 -6.697843
v 64.74078 -1.416262 -33.87772
v 65.15316 -1.714713 -36.12033
v 64.51862 0.7955485 -31.4435
v 64.05322 -2.672178 -31.59115
v 64.62243 -0.4525963 -32.56516
v 65.25655 0.421688 -34.89468
v 65.01138 0.8363381 -33.54475
v 65.50974 2.667704 -34.4235
v 65.24039 3.304219 -32.92373
v 32.4501 -18.48495 5.007279
v 30.44786 -16.77166 5.81089
v 33.17597 -16.76782 4.865421
v 31.26494 -12.95781 5.5843
v 33.25336 -15.32967 4.881853
v 34.86612 58.1291 11.41322
v 36.38015 59.6626 10.18858
v 36.07299 58.06309 10.62787
v 38.13713 58.92316 9.070084
v 36.91609 57.18958 10.19469
v 37.1194 54.29139 10.55925
v 35.81951 -22.65432 2.974507
v 18.59369 -11.62139 8.856047
v 18.93852 -9.152 8.898909
v 39.65488 -9.745811 1.86582
v 24.01812 -8.100665 7.2352
v 21.84138 -12.03518 7.910563
v 23.52891 -10.27676 7.51807
v 21.16674 -9.850829 8.176241
v 23.9038 -15.03506 7.353802
v 20.72343 -12.68058 8.051009
v 21.31256 -15.2431 7.677041
v 22.37753 -13.5296 7.691961
v 23.1975 -11.90664 7.633445
v 24.23259 -13.5106 7.361081
v 25.19802 -8.855432 6.988122
v 26.50609 -14.66998 6.866917
v 25.44703 -12.43054 7.13441
v 28.96664 -15.08942 6.287016
v 28.23146 -11.71918 6.388581
v 27.92207 -13.54405 6.550368
v 29.86283 -11.99905 5.951381
v 37.00365 -9.691845 3.116791
v 29.74966 -9.556267 5.760954
v 32.05945 -8.789918 4.937672
v 32.44633 -11.86876 5.117142
v 34.76746 -11.26361 4.219861
v 36.5701 -12.39552 3.494764
v 37.5213 -11.10322 2.974689
v 35.32133 -10.3674 3.940355
v 37.82261 -7.855639 2.587641
v 38.57243 -6.468932 2.094137
v 39.91999 -7.562854 1.552897
v 41.41124 -11.80935 0.905867
v 37.82853 54.59856 10.00683
v 38.79418 51.70104 9.958802
v 38.99977 56.84421 8.78701
v 41.57375 53.64783 7.357112
v 40.77522 55.17101 7.725936
v 39.57865 55.78459 8.51099
v 39.72559 53.10438 8.930636
v 50.11823 -30.67609 -13.70119
v 51.48842 -29.28946 -15.10177
v 49.94543 -28.20352 -12.05432
v 51.13849 -27.84452 -13.73846
v 52.54121 -27.68015 -15.96499
v 50.68062 -26.67798 -12.406
v 51.67213 -26.42895 -13.8023
v 50.95893 -25.29918 -12.08015
v 51.95554 -24.05537 -13.03373
v 37.06044 0.5483341 1.617528
v 35.50542 2.808693 1.798136
v 68.3063 9.218579 -41.79739
v 43.08012 12.93716 -2.227633
v 68.10574 11.09071 -39.9881
v 68.44907 11.53356 -41.11213
v 57.7313 -14.70938 -18.68555
v 58.18552 -15.41456 -20.02568
v 54.82949 57.85081 -7.652838
v 53.73442 57.28539 -5.895559
v 54.96029 55.81462 -7.660365
v 54.23123 56.21127 -6.518352
v 53.04599 56.02074 -4.847376
v 53.66703 52.52707 -5.428136
v 53.84692 54.95282 -5.895182
v 37.92817 -0.8819739 1.524894
v 43.16042 51.60344 6.520724
v 43.60006 50.26067 6.493441
v 33.8564 -12.51367 4.638986
v 46.92691 23.59808 -3.838514
v 46.47105 27.30473 0.4327179
v 46.91088 27.562 0.4212234
v 47.85559 30.78197 2.457692
v 47.32652 29.73981 2.120913
v 46.20704 28.11502 1.477231
v 50.1054 30.73927 0.3328266
v 49.10026 30.12842 0.8764604
v 49.47951 29.02116 -0.4402833
v 48.23575 26.69365 -1.46542
v 48.12735 27.53879 -0.5332836
v 51.49394 15.3952 -10.33339
v 41.87669 62.6952 5.798793
v 60.03831 -11.77304 -22.78264
v 41.76487 -10.69305 0.6930174
v 32.86853 -7.805107 4.512495
v 35.56673 -8.784539 3.660302
v 35.19878 -20.52701 3.628754
v 40.85195 68.90628 5.987357
v 40.62785 71.67334 5.58363
v 39.77146 70.49913 6.681702
v 37.09643 69.688 8.839691
v 38.37984 69.54543 7.87992
v 39.51167 68.21539 7.132357
v 39.67805 69.25354 6.886231
v 38.72023 68.0444 7.787411
v 38.16134 66.89607 8.303833
v 40.20782 13.38653 -0.2421715
v 67.497 16.78367 -36.80889
v 41.69698 6.226838 -0.959534
v 57.90946 0.1613178 -15.26758
v 35.9114 -3.661838 2.689034
v 34.26183 -2.678194 3.059315
v 36.10408 -6.607083 3.139266
v 33.95062 -6.181156 3.849904
v 37.07416 -2.431268 2.082596
v 37.35456 -5.400396 2.461457
v 39.11695 -5.19595 1.697806
v 38.50866 -1.735523 1.447333
v 38.40587 -3.876422 1.824412
v 33.63343 -28.2342 2.829916
v 36.70646 -29.34186 0.8044184
v 59.76699 40.28848 -16.34996
v 65.68327 26.63273 -31.04383
v 65.84341 28.86453 -31.59942
v 65.72417 28.42724 -31.28565
v 49.56336 57.7724 -0.7411861
v 48.25674 24.61637 -3.708536
v 53.62706 60.22477 -6.184347
v 54.0046 61.22641 -6.933358
v 54.10857 62.88601 -7.168572
v 53.10105 62.73196 -5.835505
v 52.8512 59.9041 -5.031159
v 52.94503 57.94867 -4.918707
v 51.43556 56.54016 -2.821364
v 53.25965 61.45848 -5.86007
v 52.05727 62.61348 -4.358647
v 50.98778 62.0237 -2.972681
v 50.72056 58.31686 -2.132559
v 52.20647 59.12039 -4.062442
v 51.67593 60.90889 -3.655732
v 50.58938 61.25604 -2.375503
v 49.41296 61.25394 -1.045166
v 59.85968 50.12358 -16.43702
v 52.60058 24.68518 -7.75738
v 50.90616 24.66639 -5.917206
v 52.98919 54.71351 -4.627386
v 48.81625 -8.042773 -4.563371
v 40.46391 67.34284 6.482645
v 39.73613 66.44144 7.174149
v 39.50112 65.52708 7.419163
v 40.68332 65.64178 6.47616
v 39.65406 63.95779 7.42063
v 67.77397 15.75823 -38.04936
v 67.31877 8.210979 -38.40112
v 68.27898 12.81247 -39.90648
v 68.1273 13.8903 -39.00684
v 67.17929 13.53428 -36.15221
v 67.73399 10.18486 -38.95599
v 67.61085 11.03073 -38.03369
v 67.6572 12.11104 -37.81147
v 43.1401 -21.77699 -1.674926
v 42.31319 -20.701 -0.7443654
v 42.34178 -22.80522 -1.285282
v 57.87283 -17.51472 -20.48759
v 57.13669 -18.45322 -19.42617
v 42.37895 -0.01827581 -0.3842803
v 44.68066 -1.115844 -1.489687
v 48.8191 23.52218 -5.265387
v 49.68091 23.63316 -5.806707
v 50.04563 24.83105 -4.965445
v 49.25148 24.41043 -4.715286
v 48.66209 25.81645 -2.771684
v 49.42079 27.55098 -1.660704
v 51.03143 26.41632 -4.371825
v 59.46313 48.19841 -15.62377
v 58.97468 46.45864 -14.61249
v 55.69025 41.97127 -7.149709
v 55.96498 43.02308 -8.101214
v 41.61892 3.806005 -0.6372944
v 34.06224 -18.70933 4.354276
v 35.56761 -18.27163 3.7388
v 36.97374 -19.78968 2.851032
v 54.3322 48.60662 -6.13163
v 50.41367 4.588314 -6.701967
v 52.42839 -24.66627 -14.10361
v 54.26554 -22.93477 -16.3055
v 53.31981 -22.80588 -14.56302
v 54.3831 -20.69877 -15.29998
v 56.46202 -21.75386 -19.96488
v 57.56345 -20.93933 -21.97624
v 57.2002 -20.70857 -20.97356
v 57.97128 -19.79354 -22.23594
v 54.30551 -21.68591 -15.69471
v 55.08488 -20.248 -16.3357
v 55.07571 -22.07834 -17.306
v 55.96568 -22.2516 -19.16846
v 55.67377 -20.64439 -17.66111
v 56.84428 -19.87176 -19.66783
v 57.71549 -18.99213 -21.10269
v 56.82135 -16.1885 -17.57356
v 56.20295 -19.60079 -18.11779
v 55.45867 -19.24843 -16.49569
v 53.0986 20.68819 -10.96836
v 64.64716 22.48328 -28.37177
v 51.29076 8.442788 -8.48649
v 37.72985 -22.34376 2.007388
v 37.59223 10.45144 0.9312498
v 36.65045 9.738284 1.243653
v 37.22219 8.433394 1.027935
v 38.64118 62.66231 8.261168
v 39.86429 61.6326 7.477875
v 40.66634 61.53082 6.879964
v 39.93425 59.05727 7.751331
v 40.53799 57.236 7.581957
v 42.4987 57.89687 5.888589
v 40.8604 59.83109 6.903679
v 43.74734 59.38712 4.657328
v 42.33106 61.65644 5.525309
v 43.75132 62.57312 4.247308
v 41.81998 59.93884 6.142392
v 36.01833 -25.77412 2.211178
v 37.38491 -26.98861 1.090111
v 47.6334 -12.87708 -3.924654
v 50.23866 -13.26816 -6.651927
v 48.52651 14.95087 -7.312122
v 45.571 20.29438 -5.079384
v 45.81612 19.56544 -5.310199
v 52.42552 44.60366 -2.09495
v 49.76742 3.514677 -5.910067
v 44.62013 53.67859 4.771399
v 44.92838 72.86706 1.241906
v 44.44736 70.5625 2.359403
v 44.45947 69.16099 2.798537
v 49.95988 63.32545 -1.891819
v 50.5634 64.95663 -2.923034
v 49.37321 64.52276 -1.431033
v 49.57086 65.42822 -1.88582
v 47.89937 65.65475 -0.05836513
v 47.83709 63.83818 0.3179574
v 46.57984 72.46111 -0.3246682
v 47.69226 70.98363 -1.069357
v 46.60108 71.25938 0.0005867009
v 45.31958 71.40781 1.27842
v 45.73441 69.90085 1.25321
v 48.19679 66.82475 -0.6334085
v 47.34476 68.57799 -0.09935774
v 47.21639 66.44147 0.5698444
v 46.59549 67.53973 1.007262
v 46.2678 68.78484 0.9893875
v 44.97041 67.77853 2.545984
v 44.55332 65.82925 3.172668
v 41.914 65.69514 5.471193
v 41.03845 63.41611 6.365872
v 42.38617 66.92062 4.956298
v 43.26475 66.3884 4.238653
v 42.95482 65.22755 4.623272
v 43.92721 64.64104 3.835959
v 44.69251 62.70521 3.419539
v 45.567 65.40971 2.316136
v 50.93618 59.80603 -2.567854
v 48.64328 61.43325 -0.2393963
v 46.57077 65.49466 1.359969
v 45.41052 63.80132 2.644172
v 49.2117 63.28519 -1.095085
v 47.87463 62.6115 0.4009522
v 45.80236 61.79565 2.543916
v 46.20908 48.06135 4.672593
v 49.27482 59.62046 -0.7091205
v 48.29051 60.40642 0.2594033
v 47.31293 61.07039 1.188569
v 48.11577 46.3317 3.311062
v 47.01609 58.95358 1.716411
v 48.99965 53.45298 0.4901055
v 45.59727 51.93293 4.203523
v 43.82014 52.37054 5.75186
v 44.55083 50.9562 5.422265
v 45.42239 53.0843 4.168093
v 46.37685 52.46764 3.355363
v 43.46783 56.47959 5.310431
v 44.72965 55.40551 4.363586
v 44.76156 59.90266 3.725898
v 44.17371 57.92138 4.486124
v 48.30646 58.35485 0.482447
v 45.42676 57.617 3.400306
v 46.01525 56.10592 3.055776
v 48.73166 55.52137 0.45793
v 46.49242 55.22687 2.75508
v 48.45802 53.82765 1.01496
v 47.08014 53.34705 2.473069
v 49.60386 51.09481 0.1574113
v 48.85646 50.67044 1.098702
v 46.96414 51.83945 2.873929
v 47.83346 51.24711 2.097011
v 46.28563 50.81178 3.769821
v 48.95945 46.33826 2.239651
v 49.45916 46.7437 1.394138
v 48.12053 49.9206 2.064469
v 47.32338 48.34012 3.352512
v 48.43306 47.4675 2.376961
v 48.44355 48.60688 2.012955
v 49.19247 48.47322 1.158205
v 50.29129 46.73728 0.2773654
v 50.18239 48.33955 -0.03072225
v 51.15478 50.72013 -1.727476
v 51.4716 48.75924 -1.811001
v 50.25689 52.19348 -0.7874391
v 51.49957 46.03288 -1.259798
v 50.99258 53.19027 -1.848367
v 52.79644 53.42029 -4.237863
v 51.94096 54.67981 -3.237919
v 52.78302 51.33931 -4.083052
v 52.0134 52.12186 -3.080017
v 52.21733 50.2585 -3.130346
v 54.12314 50.8493 -6.022276
v 53.95857 51.72583 -5.818591
v 53.15723 50.05316 -4.456677
v 53.61896 42.93163 -3.382811
v 54.40455 42.58017 -4.706434
v 55.32455 42.1154 -6.415127
v 54.47802 43.2767 -5.193703
v 53.62301 43.90411 -3.880347
v 53.54382 48.54755 -4.878574
v 52.38789 47.6205 -2.960606
v 52.96082 47.07601 -3.708837
v 52.94322 45.22783 -3.209824
v 53.98374 44.73588 -4.81818
v 54.03918 46.36518 -5.379035
v 55.90914 53.17815 -8.983698
v 56.87994 54.93965 -10.79768
v 59.40898 51.27446 -15.42387
v 57.25375 53.24811 -11.41315
v 55.91603 51.84632 -8.94895
v 55.1937 43.71517 -6.770213
v 55.13441 49.20829 -7.545411
v 57.82543 45.36574 -12.22145
v 55.97601 49.37587 -8.924598
v 59.3991 49.55295 -15.51262
v 59.12674 50.68591 -14.89224
v 59.4922 52.26369 -15.48744
v 59.20316 53.132 -14.91686
v 58.52354 54.11407 -13.58831
v 58.84097 51.78922 -14.27045
v 58.37724 52.94245 -13.40678
v 57.20971 51.51238 -11.18726
v 58.19627 50.77505 -13.07662
v 58.23677 46.32905 -13.0747
v 57.91978 49.57191 -12.52488
v 58.50562 47.62775 -13.62841
v 57.53501 48.24012 -11.77288
v 57.48875 46.7694 -11.65964
v 56.67617 48.84473 -10.15628
v 55.73031 48.01455 -8.457603
v 56.25112 45.724 -9.225539
v 55.01822 45.36211 -6.86313
v 56.54988 43.755 -9.497833
v 56.54994 47.24809 -9.907697
v 55.89885 44.47837 -8.316212
v 56.94945 44.70345 -10.46549
v 37.60318 2.922156 1.130181
v 39.88583 4.028928 0.1508181
v 37.23574 3.542913 1.203833
v 38.62095 5.251577 0.5604393
v 36.25717 7.143703 1.380983
v 36.29066 5.45392 1.42764
v 38.28939 6.627796 0.6372882
v 39.73527 6.088912 0.01735893
v 41.63594 13.23819 -1.21167
v 41.09639 7.697339 -0.7860705
v 39.38745 12.39843 0.2033036
v 38.43271 11.71971 0.6842453
v 38.61762 8.656228 0.4090017
v 39.66099 8.719601 -0.09990235
v 41.80283 10.48162 -1.315211
v 41.07176 11.84094 -0.9077916
v 40.3466 9.807259 -0.4835423
v 41.19378 9.184859 -0.9133987
v 60.19851 -6.019564 -20.64886
v 42.63441 -23.77886 -1.784897
v 57.19332 26.41312 -13.14109
v 43.91976 -20.15853 -1.919469
v 43.8437 -18.5883 -1.518838
v 59.01591 -5.92881 -17.97776
v 59.44812 -13.12778 -21.93679
v 58.78481 -13.68201 -20.53481
v 59.27615 -12.07568 -20.9466
v 60.45441 -10.09098 -23.04388
v 63.9327 24.79984 -26.61002
v 33.95971 -13.55958 4.617616
v 35.2508 -13.35704 4.115498
v 35.25372 -14.50007 4.091671
v 40.05008 -3.010115 1.025707
v 45.21587 -27.18294 -5.447756
v 46.33674 -28.14061 -7.10397
v 58.51907 -12.66889 -19.39649
v 52.95232 6.746141 -9.712749
v 63.87418 36.68649 -26.23528
v 46.05427 13.57125 -4.740143
v 47.73188 13.98049 -6.385824
v 45.27429 12.27778 -3.969196
v 55.9106 -17.52817 -16.4583
v 39.87567 -0.6200981 0.7726999
v 55.93759 34.34512 -6.503569
v 59.85926 -8.879567 -20.85873
v 58.99528 -11.03829 -19.72395
v 59.80374 -10.56652 -21.51873
v 60.40021 -9.276132 -22.46997
v 53.7521 -11.07894 -10.5521
v 65.3884 27.82273 -30.29089
v 66.8968 10.07551 -36.07915
v 66.44224 9.378558 -34.6346
v 66.82368 8.766001 -36.3767
v 57.10589 37.70707 -9.349317
v 51.25396 28.50056 -2.71564
v 59.06762 -7.460911 -18.51496
v 59.45709 -6.761823 -19.1894
v 64.94604 5.085709 -31.0496
v 53.17224 31.64274 -2.854526
v 54.09298 33.16452 -3.395655
v 53.23642 30.49542 -3.725813
v 54.55518 31.02755 -5.419152
v 52.94565 28.83252 -4.577598
v 53.03733 27.42355 -5.942618
v 44.30848 -23.59171 -3.223321
v 44.85069 -20.71414 -2.889543
v 44.12548 -22.40142 -2.700858
v 46.15622 -21.39593 -4.351991
v 59.37945 15.11222 -18.66344
v 59.99495 42.91044 -16.91531
v 38.80095 -12.37763 2.40071
v 37.94755 -13.05175 2.829124
v 59.95758 46.09931 -16.77581
v 61.43913 46.08919 -19.99678
v 49.44549 22.78627 -6.364381
v 46.84928 22.27157 -4.916713
v 48.20515 21.23179 -6.651243
v 41.405 -0.01018507 0.06019774
v 43.26662 -0.6708368 -0.7673628
v 43.60728 2.346533 -1.426456
v 41.63904 1.730125 -0.3383246
v 65.62265 5.103657 -33.51927
v 66.3233 8.280917 -34.64761
v 66.83348 24.46409 -34.52148
v 66.16673 26.07137 -32.46996
v 36.93552 -13.93321 3.315938
v 48.41534 -13.43732 -4.754399
v 48.90297 -12.07236 -5.031413
v 48.10229 -10.41012 -4.123888
v 49.24689 -9.666039 -5.122932
v 50.24874 -11.36657 -6.306369
v 50.26464 -9.623821 -6.15574
v 51.46553 -11.71604 -7.786178
v 43.79157 0.834882 -1.258321
v 49.65303 6.864176 -6.579414
v 61.83584 -1.75993 -23.60069
v 63.04367 -1.534436 -27.11411
v 39.76506 -25.19727 -0.009070281
v 47.23864 -22.64308 -5.90127
v 64.73671 33.61885 -28.56191
v 46.81843 -0.06344759 -3.02461
v 45.79443 0.2846808 -2.362136
v 45.90641 -1.872321 -2.219062
v 55.47174 20.05707 -13.61687
v 49.67528 -8.67297 -5.441761
v 48.0007 -7.763376 -3.841583
v 48.1593 12.37126 -6.499886
v 53.43552 23.70814 -9.552042
v 51.3947 20.44499 -9.515574
v 62.93592 34.92355 -23.99467
v 65.07565 25.1716 -29.43859
v 53.15163 -15.21325 -10.91497
v 53.97153 -14.76832 -11.95774
v 49.96777 -26.97913 -11.47234
v 49.23965 -26.95598 -10.39316
v 51.91478 -22.22728 -12.01907
v 46.05512 -24.88118 -5.419902
v 46.60865 -26.48022 -6.694204
v 47.31978 -23.74331 -6.427341
v 47.13937 -24.99641 -6.727378
v 48.73428 -21.56786 -7.305867
v 48.60617 -26.48855 -9.28866
v 48.49551 -23.17247 -7.650537
v 48.58662 -24.831 -8.456775
v 49.72219 -24.58826 -9.957458
v 50.65938 -23.72896 -10.88262
v 51.70282 -20.9811 -11.07552
v 57.84296 -5.979273 -15.75817
v 54.6687 -16.48985 -13.77991
v 58.54207 -5.055857 -16.87685
v 58.57096 -10.60791 -18.58354
v 58.20155 -7.520339 -16.78455
v 58.87589 -9.225388 -18.67168
v 58.18651 -9.132082 -17.22776
v 49.6167 -22.65453 -8.896114
v 55.86339 -14.88955 -15.09809
v 54.82916 -18.47074 -14.96702
v 55.55423 -17.06443 -15.56618
v 53.91606 -18.96837 -13.68261
v 53.64215 -16.12854 -11.9956
v 53.94604 -17.16293 -12.89523
v 52.95139 -20.62498 -12.85102
v 53.01579 -19.39791 -12.37662
v 49.43519 -19.25667 -7.328148
v 50.11858 -18.36151 -7.881351
v 49.95179 -19.97744 -8.234277
v 50.72377 -22.10485 -10.20082
v 50.74767 -18.28406 -8.666908
v 50.79209 -19.53388 -9.18593
v 51.97763 -18.96169 -10.6274
v 48.63684 -17.16207 -5.72217
v 56.55243 -14.20635 -16.0726
v 57.19849 -12.01209 -16.3709
v 57.24337 -14.17011 -17.38588
v 55.87923 -10.17404 -13.46117
v 55.04171 -11.75765 -12.61024
v 56.03905 -13.09194 -14.71079
v 55.84433 -11.94047 -13.94363
v 54.1566 -12.27137 -11.42076
v 54.93849 -14.0194 -13.18598
v 53.15426 -12.62837 -10.09983
v 53.04028 -13.95258 -10.33797
v 52.31147 -13.09181 -9.109956
v 53.04071 -17.39917 -11.5673
v 51.89703 -16.8578 -9.690125
v 51.93032 -14.20381 -8.903109
v 49.6377 -15.68553 -6.50371
v 50.14151 -16.66574 -7.364582
v 50.60546 -15.74988 -7.660598
v 48.86847 -14.80151 -5.445073
v 47.9845 -14.89876 -4.562984
v 45.99836 -20.46956 -3.919037
v 47.6562 -20.43158 -5.643682
v 48.09537 -19.01729 -5.672136
v 49.47663 -18.02425 -6.971703
v 47.1565 -16.2367 -4.003581
v 47.50156 -17.76886 -4.691729
v 42.26785 -9.556767 0.3849589
v 59.5938 44.71534 -15.98997
v 60.66365 44.83896 -18.35826
v 61.76517 45.14564 -20.80573
v 61.31905 42.70527 -19.9602
v 62.67305 35.90363 -23.44393
v 61.16728 37.26173 -19.64223
v 62.42004 43.28724 -22.38472
v 60.12863 38.83963 -17.18621
v 60.68612 40.67528 -18.54857
v 61.2647 40.29689 -19.97303
v 61.88814 42.10748 -21.32556
v 62.63628 42.10088 -23.06623
v 63.23008 39.75293 -24.49137
v 62.0836 39.63933 -21.88515
v 61.14714 39.15884 -19.75714
v 61.77306 38.14206 -21.26497
v 63.45685 38.04787 -25.15809
v 62.41624 38.21951 -22.7028
v 46.8495 1.585637 -3.289652
v 47.04526 11.44035 -5.34461
v 43.10449 4.3245 -1.490559
v 44.44242 4.014402 -2.229203
v 42.50262 4.959979 -1.257116
v 45.13452 3.319862 -2.503685
v 46.36756 3.580044 -3.346592
v 48.71774 3.895995 -5.127027
v 49.39736 5.377991 -6.018791
v 44.6036 10.24665 -3.238082
v 45.68581 9.030926 -3.852718
v 44.68586 8.859193 -3.099001
v 43.70994 9.805485 -2.552428
v 44.16254 5.853777 -2.358439
v 43.55783 8.275971 -2.267385
v 46.05317 6.166463 -3.652739
v 48.4709 6.732388 -5.559165
v 47.55895 6.03615 -4.712478
v 46.78671 8.262235 -4.549953
v 48.4596 8.181654 -5.869373
v 64.51705 26.0669 -28.01959
v 64.16924 28.89579 -27.14793
v 64.61552 27.72574 -28.25103
v 64.99772 29.7463 -29.3402
v 61.17461 1.83707 -21.36764
v 61.94382 0.7193145 -23.35723
v 61.17308 0.1901495 -21.59531
v 61.59529 20.63972 -21.97408
v 50.53908 6.077613 -7.164773
v 62.91217 -3.279837 -27.40139
v 62.48443 -2.337656 -25.65703
v 38.62969 -22.89907 1.344313
v 38.55066 -25.0347 0.8658699
v 39.64531 -23.29541 0.5770916
v 57.2606 36.80935 -9.62614
v 57.21451 34.9549 -9.492399
v 55.507 31.64505 -6.77296
v 48.84371 -3.453015 -4.377203
v 47.72563 -2.383886 -3.484167
v 55.45286 13.66643 -13.97257
v 40.44157 -23.87576 -0.1018641
v 41.38501 -24.38135 -0.9517856
v 65.48647 7.745908 -31.90776
v 59.86673 21.15127 -19.05704
v 59.7 -3.846667 -18.93068
v 56.61487 34.89542 -7.921187
v 55.89038 33.09127 -6.838657
v 57.41677 33.67706 -10.12434
v 51.39756 -8.050783 -7.161998
v 52.07159 -9.964623 -8.193187
v 52.8772 -10.78135 -9.324166
v 52.74617 -7.952079 -8.686682
v 53.37775 3.76213 -9.464665
v 51.44697 7.226046 -8.310633
v 51.78549 5.390203 -8.171504
v 52.13191 3.546661 -8.131701
v 62.41495 36.94298 -22.78496
v 61.87051 37.02332 -21.41372
v 61.47946 35.65694 -20.48433
v 63.9852 26.92774 -26.76125
v 58.08033 -0.9045068 -15.56753
v 50.76311 -1.453087 -6.184371
v 37.82945 -23.84928 1.632691
v 57.72498 1.513539 -15.00136
v 58.48825 1.398482 -16.24608
v 55.42381 -1.922531 -11.53064
v 57.5568 -8.578987 -15.875
v 50.59673 -7.027056 -6.198699
v 40.77014 -22.26637 0.04420731
v 39.84081 -21.06522 0.9243559
v 38.44557 -20.19219 1.952762
v 40.54837 -19.61505 0.7222056
v 39.73021 -14.36361 1.811791
v 61.6997 -0.5650393 -22.99952
v 60.85004 -1.358264 -21.0911
v 55.24042 30.10873 -7.295417
v 41.59524 -7.832102 0.7222314
v 65.8414 6.798591 -33.55506
v 64.99487 7.340408 -30.3777
v 61.43034 -6.645226 -24.21717
v 62.10275 -5.695061 -25.93883
v 59.72644 -7.492938 -20.06286
v 60.78407 -7.837595 -22.84106
v 60.69043 -6.35058 -21.97001
v 61.81073 -5.262506 -24.7619
v 55.90983 26.39273 -11.0914
v 59.19609 1.995587 -17.50217
v 65.89137 9.351453 -32.81096
v 36.30639 -18.43954 3.351709
v 37.11184 -15.65164 3.177388
v 36.3467 -16.81273 3.49347
v 38.20042 -18.68915 2.318041
v 38.6566 -15.35185 2.375561
v 39.43963 -18.99361 1.515283
v 39.73038 -16.59237 1.660831
v 40.73273 -18.00362 0.8548854
v 41.80577 -18.15451 0.09619862
v 41.16438 -13.64145 0.9929987
v 45.87645 -17.4265 -3.025136
v 44.92813 -18.05568 -2.311691
v 42.4852 -19.31035 -0.589416
v 41.91492 -12.95612 0.5405038
v 41.71227 -14.85388 0.5756896
v 40.87397 -15.67833 1.046525
v 42.55105 -16.0759 -0.1530134
v 42.61517 -13.81834 0.04170168
v 44.06894 -16.32138 -1.305388
v 43.44577 -14.69869 -0.6175387
v 44.86915 -15.3553 -1.799961
v 46.03271 -16.03401 -2.90554
v 47.14273 -14.11381 -3.639229
v 44.42364 -13.50657 -1.239555
v 41.21707 -5.993854 0.7781815
v 47.85653 -11.69631 -3.988293
v 42.9135 -1.950902 -0.4363476
v 41.67251 -4.017234 0.3714215
v 44.37671 -2.034969 -1.231733
v 41.92855 -1.536272 0.0132683
v 43.99834 -3.463837 -0.9149545
v 43.52328 -11.06731 -0.4495772
v 44.53421 -11.70556 -1.205045
v 43.21128 -12.51733 -0.2910763
v 47.28997 -9.227593 -3.303191
v 45.8737 -11.34736 -2.219779
v 45.06389 -12.4277 -1.655961
v 46.3009 -13.16983 -2.745994
v 46.47105 -10.81711 -2.669757
v 44.42028 -5.813694 -1.105219
v 42.96795 -7.195658 -0.140038
v 44.16685 -8.514917 -0.8901544
v 44.34409 -10.06514 -1.003571
v 45.6814 -9.063951 -1.973847
v 46.08096 -7.684132 -2.275697
v 45.94538 -4.067719 -2.120597
v 45.22403 -5.528398 -1.631311
v 58.48598 38.79594 -13.12035
v 47.40498 -4.058582 -3.22804
v 46.40172 -5.899105 -2.487086
v 47.87141 -5.649009 -3.649562
v 49.12381 -6.808949 -4.782987
v 49.14081 -5.519346 -4.711306
v 48.26812 -4.631573 -3.919778
v 62.00111 -3.33737 -24.5473
v 57.17988 0.009777603 -14.05986
v 56.40155 1.852793 -13.01044
v 56.28981 -0.1818239 -12.74221
v 62.88639 -0.2683476 -26.16462
v 63.39967 0.14424 -27.61973
v 53.12871 -6.27408 -8.917915
v 50.4145 22.64777 -7.297767
v 51.97371 21.67929 -9.383663
v 50.05008 20.53609 -8.336295
v 51.57895 18.18661 -10.37974
v 50.39023 18.99059 -9.143571
v 47.89531 19.17708 -7.096542
v 45.57697 19.13897 -5.118305
v 46.26662 17.99969 -5.642219
v 48.15819 20.43148 -6.988968
v 46.40666 20.95911 -5.44347
v 46.44379 19.86159 -5.806959
v 46.60055 18.70242 -6.043368
v 48.7869 18.58256 -7.930899
v 47.79377 18.02892 -7.111282
v 47.25296 16.31116 -6.348006
v 49.83965 17.32493 -8.917271
v 49.47704 15.88332 -8.433912
v 54.75775 15.38809 -13.44827
v 53.25463 18.69195 -11.79993
v 52.63187 15.89491 -11.45984
v 54.28376 14.83943 -12.92246
v 53.59386 15.96241 -12.37579
v 58.86224 40.76144 -14.2455
v 58.92336 43.3421 -14.5168
v 57.13449 43.15364 -10.6595
v 56.78231 41.46544 -9.542084
v 57.5223 38.37568 -10.50643
v 56.5764 39.59747 -8.449159
v 57.01552 38.47755 -9.237481
v 57.0203 40.4411 -9.855515
v 57.61129 41.29248 -11.47929
v 58.70374 41.92535 -14.00342
v 57.81172 40.22876 -11.72931
v 58.11348 39.62999 -12.29095
v 56.95984 -10.47821 -15.34672
v 56.85177 -6.890687 -14.24381
v 55.33334 -7.188456 -11.94149
v 56.78847 -8.792299 -14.59395
v 56.30019 -6.374338 -13.2395
v 54.83915 -10.14293 -11.84395
v 56.05141 -8.325877 -13.23901
v 54.202 -9.285572 -10.77654
v 55.3205 -8.503598 -12.16133
v 53.65106 -8.633641 -9.914872
v 54.34859 -6.824416 -10.53843
v 63.19476 21.56674 -25.07344
v 63.7323 21.70854 -26.23265
v 66.20925 24.89505 -32.63414
v 66.18473 23.70639 -32.54121
v 66.20834 22.51852 -32.5481
v 65.66782 22.04953 -30.97708
v 64.48328 20.23301 -27.94918
v 64.8463 1.928287 -32.12501
v 61.01036 -4.883593 -22.37493
v 61.22041 -2.946929 -22.31355
v 59.78447 -5.514975 -19.55326
v 60.2584 -4.712606 -20.43668
v 60.27693 -2.856704 -20.01734
v 58.89857 -3.366082 -17.23982
v 59.37043 -0.7683812 -17.93833
v 60.00406 -1.262569 -19.21021
v 56.69609 33.29066 -8.592444
v 61.09928 5.385277 -21.09546
v 56.52232 -5.300422 -13.42
v 57.90688 -3.528841 -15.46237
v 58.53566 -2.428686 -16.48528
v 56.91388 -2.321521 -13.71889
v 56.93876 -3.41938 -13.83021
v 55.96365 -4.233417 -12.43552
v 54.96051 -5.641468 -11.16873
v 48.00882 0.3865103 -3.97092
v 50.28727 13.2359 -8.724706
v 63.5868 1.271847 -27.80354
v 64.65904 3.01172 -30.94086
v 64.35056 3.799213 -29.48338
v 62.67188 1.168298 -25.18211
v 64.1738 2.177953 -29.49553
v 59.99525 0.6104379 -19.031
v 56.02835 3.952834 -12.75201
v 50.85396 -5.64581 -6.361392
v 52.24441 -4.813129 -7.77816
v 50.04846 -4.219081 -5.504922
v 54.86519 -4.230269 -10.90013
v 54.75179 -2.747456 -10.64159
v 54.03793 -5.339897 -9.935627
v 53.41012 -3.686075 -9.042253
v 51.32154 -3.510737 -6.73834
v 51.12506 2.881685 -7.008429
v 48.33915 2.282051 -4.486412
v 48.78399 -1.464751 -4.377567
v 49.70333 -0.4225989 -5.273109
v 50.42691 2.343683 -6.251169
v 49.88855 1.315789 -5.586347
v 50.53973 -0.2440268 -6.027155
v 52.3911 -2.064307 -7.858665
v 52.12329 0.4754357 -7.65448
v 54.10834 -0.6157554 -9.868529
v 52.76916 1.616219 -8.475375
v 53.47517 0.7230802 -9.183039
v 54.22455 1.685259 -10.15955
v 55.52401 2.185332 -11.84161
v 54.61289 3.546395 -10.88461
v 58.37395 3.265041 -16.14763
v 54.79136 25.14641 -10.27122
v 55.22403 24.15877 -11.50402
v 59.05334 26.82532 -16.25187
v 59.10605 25.58715 -16.73661
v 57.41414 25.4439 -13.99183
v 56.11808 24.21192 -12.70434
v 56.18095 22.13534 -13.71457
v 56.61452 21.32335 -14.54118
v 57.15906 22.79172 -14.72516
v 58.36697 24.39147 -15.92614
v 57.33564 23.90863 -14.5448
v 56.32622 10.28668 -14.378
v 56.04614 5.792447 -13.08054
v 53.95704 5.107705 -10.39684
v 54.35613 6.636189 -11.19718
v 55.28112 5.326214 -12.03699
v 55.50101 7.365229 -12.71026
v 58.55091 37.11045 -13.13718
v 57.88692 37.02838 -11.28551
v 53.47459 8.626424 -10.73466
v 54.28925 28.88361 -6.567401
v 55.03947 28.53216 -8.06927
v 65.55888 15.93675 -30.76034
v 63.62769 19.93551 -25.99047
v 63.20856 18.30562 -25.1551
v 62.43096 21.37464 -23.49587
v 62.28001 23.70543 -23.13653
v 61.71568 22.46447 -22.10545
v 62.2868 19.69773 -23.26096
v 60.8486 36.04734 -18.9508
v 58.04668 35.15396 -11.63888
v 57.18117 31.79359 -10.26062
v 60.18359 36.80991 -17.28054
v 59.31479 38.33751 -15.11823
v 59.04008 36.43489 -14.3114
v 59.83873 30.95173 -16.82763
v 56.05436 29.01974 -9.453588
v 56.23133 30.8447 -8.722694
v 59.18192 30.7579 -15.29848
v 57.44357 27.98075 -12.7302
v 58.23442 27.51296 -14.46784
v 58.61535 29.28125 -14.5086
v 57.05505 28.75885 -11.53572
v 58.54671 30.71294 -13.79417
v 57.91378 31.27148 -12.13233
v 57.96164 32.94997 -11.72938
v 58.86731 33.64938 -13.88898
v 58.70211 35.09295 -13.36487
v 59.50135 35.2077 -15.48768
v 59.56396 33.62425 -15.72408
v 59.83687 32.74088 -16.54504
v 60.61574 34.39887 -18.38141
v 61.39933 33.64026 -20.36206
v 60.33043 30.24238 -18.07376
v 60.78123 31.80295 -18.95814
v 62.10996 29.97912 -22.2477
v 64.91238 32.01482 -28.95124
v 63.81673 34.66631 -26.22517
v 63.94452 32.89006 -26.59248
v 62.98203 32.96215 -24.24031
v 63.64217 31.03559 -25.85281
v 63.15382 30.0323 -24.69444
v 63.14346 23.53439 -24.92641
v 59.31314 28.84011 -16.09639
v 59.89467 28.00608 -17.63956
v 63.26886 25.6639 -25.10683
v 63.43202 27.84825 -25.41176
v 62.87169 28.33126 -24.12493
v 62.35807 31.5204 -22.78824
v 61.3307 31.14915 -20.33962
v 62.14494 32.72888 -22.27343
v 61.36403 28.48273 -20.70292
v 60.49108 28.22031 -18.85347
v 61.99868 27.61265 -22.21181
v 60.74731 26.50113 -19.68521
v 62.33534 26.05681 -23.05519
v 60.88988 25.13705 -20.19416
v 59.95027 23.80419 -18.72338
v 58.39754 22.09503 -16.65051
v 61.0347 23.03186 -20.78175
v 60.6285 20.15079 -20.34535
v 58.75901 17.41115 -17.81857
v 59.82634 17.90215 -19.24518
v 59.68491 19.27736 -18.93864
v 58.74122 20.66551 -17.42875
v 57.60629 20.2712 -15.96577
v 60.75235 2.728898 -20.44545
v 60.19345 2.342711 -19.35898
v 60.36159 4.772256 -19.669
v 59.44189 7.153458 -18.23181
v 59.48145 4.157741 -18.10627
v 62.76237 3.383002 -24.96004
v 63.40824 4.126491 -26.5256
v 49.28832 12.72987 -7.632238
v 48.59141 10.23849 -6.459835
v 61.26135 19.08012 -21.47282
v 60.56368 18.4062 -20.333
v 66.12202 19.94482 -32.15297
v 62.89277 19.7401 -24.48475
v 67.05811 20.90758 -35.03667
v 56.23116 7.548563 -13.67225
v 61.85807 2.463675 -22.88291
v 66.28442 10.46278 -33.79403
v 66.2313 11.79404 -33.29929
v 65.31187 10.72542 -30.66024
v 65.41642 9.458831 -31.26903
v 66.27445 13.68169 -33.13823
v 66.93092 15.66452 -34.96761
v 56.28484 14.71873 -14.9775
v 64.55419 11.48347 -28.46316
v 65.26679 12.50602 -30.24245
v 64.78704 14.77073 -28.83338
v 64.54581 13.12276 -28.30647
v 65.39848 14.05683 -30.46858
v 54.10858 10.02656 -11.77467
v 54.52367 8.03707 -11.72851
v 49.9673 9.716639 -7.565868
v 52.4338 8.606793 -9.639622
v 53.06194 10.34547 -10.73649
v 51.56739 9.701557 -9.090574
v 51.43773 13.18227 -9.865014
v 50.8737 11.81433 -8.967239
v 52.76949 11.60147 -10.76692
v 52.9511 13.16593 -11.33925
v 53.93091 13.82854 -12.4378
v 53.83792 11.90752 -11.9535
v 56.31577 12.93042 -14.79258
v 54.86587 9.801435 -12.56381
v 54.91833 11.82707 -13.05146
v 67.27428 19.16936 -35.79905
v 66.41008 15.72398 -33.28596
v 66.60002 18.74231 -33.61998
v 61.30894 17.46107 -21.57857
v 60.47941 16.71539 -20.28465
v 66.00925 17.74529 -31.93241
v 62.30986 17.2852 -23.4252
v 65.37136 17.59824 -30.17601
v 65.12779 19.37414 -29.54008
v 64.32935 15.5505 -27.68637
v 65.03792 16.33348 -29.40068
v 64.65308 17.51379 -28.3553
v 63.82463 16.71411 -26.48664
v 64.10512 18.32077 -26.99823
v 62.9967 16.46449 -24.75945
v 62.73566 14.98919 -24.26172
v 62.15791 15.71917 -23.16179
v 63.47739 14.36377 -25.82285
v 54.50427 16.89442 -13.21666
v 55.69659 17.08887 -14.34832
v 54.25148 18.98546 -12.67876
v 61.47691 2.796535 -21.97307
v 57.14972 2.590749 -14.15624
v 57.58678 3.641318 -14.93117
v 56.83943 5.01977 -14.03338
v 57.04543 5.828217 -14.44988
v 58.24649 4.678671 -16.05866
v 57.70434 7.478765 -15.64663
v 56.46362 8.705838 -14.20658
v 57.86467 8.879874 -16.09087
v 58.59209 6.709676 -16.84878
v 63.65072 11.96733 -26.31305
v 60.19306 7.998976 -19.50959
v 60.46535 6.493422 -19.91742
v 56.01392 19.61735 -14.28849
v 57.48102 18.259 -16.16109
v 58.49416 14.59513 -17.50809
v 57.31102 16.2633 -16.11528
v 57.3862 14.68002 -16.17424
v 59.59589 9.759626 -18.6902
v 57.41494 13.1419 -16.1085
v 58.17541 10.33548 -16.73842
v 61.55489 11.72175 -22.02405
v 58.92801 11.0082 -17.85819
v 59.2102 12.65955 -18.38187
v 60.45647 14.34614 -20.22723
v 61.57678 13.32486 -22.10581
v 59.90465 11.88345 -19.35669
v 60.73328 11.90312 -20.61897
v 61.72665 10.17516 -22.32813
v 60.71281 9.905959 -20.50622
v 61.13111 3.516635 -21.21087
v 62.54526 4.555493 -24.2555
v 62.73894 12.81353 -24.29163
v 61.78723 4.180252 -22.57167
v 63.11239 5.681997 -25.47241
v 60.88925 7.160388 -20.67857
v 61.76722 7.92749 -22.37346
v 63.53954 10.37857 -26.13499
v 62.5625 10.79559 -23.99335
v 62.85554 9.029274 -24.63819
v 63.54422 8.710635 -26.27602
v 64.76015 10.06252 -29.15351
v 64.87979 8.798161 -29.82038
v 64.18758 7.904757 -28.02427
v 64.46736 6.339921 -29.08982
v 63.6201 2.855284 -27.43963
v 64.04362 4.636574 -28.28731
v 63.74469 5.58432 -27.19822

# 25998 faces
f 12974 13199 13198
f 13199 13095 13198
f 13200 13187 13199
f 13187 13095 13199
f 13197 13196 13200
f 13199 13197 13200
f 13187 13200 13193
f 13200 13196 13193
f 13196 13195 13194
f 13193 13192 13187
f 13189 13187 13192
f 13191 13192 13190
f 13193 13190 13192
f 12962 13187 13189
f 13188 12962 13189
f 12962 13184 13187
f 13186 13184 12962
f 13174 13191 13185
f 13094 13184 13104
f 13183 13186 12962
f 13165 12962 13188
f 13182 13188 13189
f 13188 13182 13164
f 13179 13182 13180
f 13174 13180 13182
f 13181 13174 13182
f 13180 13178 13179
f 13177 13179 13178
f 13178 13180 13174
f 13179 13177 13176
f 13136 13177 13148
f 13177 12623 13176
f 13168 13176 12623
f 13175 13179 13176
f 13182 13179 13171
f 13171 13179 13175
f 13172 13173 13176
f 13173 13175 13176
f 13175 13173 13171
f 13170 13172 13168
f 13172 13176 13168
f 13129 13172 13111
f 13170 13111 13172
f 13169 13170 13168
f 13151 13169 13167
f 13084 13167 13169
f 13168 12623 13169
f 13084 13169 12623
f 13166 13151 13167
f 13088 13166 13167
f 13164 13165 13188
f 12623 13177 13136
f 13163 13191 13190
f 13173 13161 13171
f 13162 13171 13161
f 13173 13160 13161
f 13173 13014 13160
f 13162 13161 13159
f 13160 13159 13161
f 13162 13159 13157
f 13160 13157 13159
f 13103 13157 13160
f 13158 13162 13157
f 13158 13157 13155
f 13156 13155 13157
f 12814 13155 13154
f 13156 13154 13155
f 13184 13186 13153
f 13183 13153 13186
f 13171 13164 13182
f 13152 13151 13166
f 13150 13151 13152
f 13152 13166 12658
f 13150 12917 13151
f 13115 13163 13112
f 13112 13163 13190
f 13115 13149 13163
f 13191 13163 13185
f 13185 13163 13149
f 13178 13148 13177
f 13185 13148 13178
f 13146 13148 13147
f 13148 13185 13147
f 13144 13146 13147
f 13144 13147 13149
f 13146 13144 13027
f 13145 13027 13144
f 13143 13145 13144
f 13144 13141 13143
f 13142 13143 13141
f 13149 13141 13144
f 13139 13143 13142
f 13114 13142 13141
f 13140 13143 13139
f 13025 13139 13142
f 13138 13146 13027
f 13140 13139 13137
f 13025 13137 13139
f 13135 13148 13138
f 13146 13138 13148
f 13135 13136 13148
f 13134 13137 13133
f 13137 13025 13133
f 7861 13134 13110
f 13134 13133 13110
f 12140 12143 13134
f 12140 13134 13132
f 13130 13014 13131
f 13117 13130 13131
f 12790 13131 13129
f 13014 13129 13131
f 13117 13131 13128
f 12790 13127 13131
f 13128 13131 13126
f 13127 13126 13131
f 13126 13125 13128
f 13124 13125 13126
f 13121 13125 13122
f 13122 13125 13124
f 13124 13126 13123
f 13119 13122 13124
f 13122 13120 13121
f 13118 13130 13117
f 13118 13117 13022
f 13128 13121 13117
f 13196 13190 13193
f 13142 13114 13025
f 13116 13025 13114
f 13115 13116 13114
f 13149 13114 13141
f 13113 13116 13115
f 13149 13115 13114
f 13112 13107 13113
f 13169 13111 13170
f 13133 13109 13110
f 13109 12353 13110
f 12099 12353 13109
f 13107 13106 13109
f 13107 13109 13113
f 13108 13105 13106
f 13108 13106 13107
f 13108 12838 13105
f 13128 13125 13121
f 13184 13153 13104
f 13103 13160 13019
f 13100 13134 12143
f 13102 12143 12140
f 13101 13031 13138
f 13031 13135 13138
f 13151 12917 13111
f 13149 13147 13185
f 13100 13140 13137
f 13173 13172 13014
f 13136 13135 13099
f 13099 13135 13098
f 13031 13098 13135
f 13123 13126 12287
f 12661 13097 13119
f 13096 12661 13119
f 12971 13096 13124
f 13096 13119 13124
f 13015 13157 13103
f 13187 13184 13095
[truncated: 451,496 more chars]
