# Supplementary material for: Simulation of facial growth based on longitudinal data: Age progression and age regression between 7 and 17 years of age using 3D surface data
Source: PLoS One. 2019 Feb 22;14(2):e0212618. doi: 10.1371/journal.pone.0212618 (PMC6386244; doi:10.1371/journal.pone.0212618)
Supplement: S1 File — (ZIP) [file pone.0212618.s001.zip › M/15.obj]

# Generated in Morphome3cs 


# 13200 vetices
v 16.26151 23.47454 4.558676
v -45.02499 26.2121 1.974726
v -45.06828 25.82046 1.426828
v 33.21465 28.69607 8.469661
v -42.13316 28.83296 5.197664
v -42.07696 29.56396 5.656416
v -42.27813 29.18312 5.115375
v -41.78867 29.13296 5.613191
v 4.911949 19.20259 16.37618
v 42.12586 24.41293 1.698264
v 38.36583 26.70271 6.106495
v 31.6995 28.04173 7.706789
v 33.5994 27.61635 7.672878
v -44.88574 25.25596 0.6478943
v -44.08781 24.89423 0.7008461
v -24.64728 20.80556 1.404312
v -25.5705 19.72022 2.760826
v -26.48904 17.40206 3.329194
v -28.09556 19.04582 3.073797
v -21.21169 24.10605 2.775943
v -45.85407 24.68091 -1.375117
v -45.54201 24.64783 -1.000864
v -45.43289 24.19491 -1.877672
v 16.80683 25.897 6.170778
v 17.34159 23.79216 4.204677
v 19.76359 22.04426 1.60973
v 19.09148 23.42347 1.717808
v 18.70948 23.09341 1.359402
v 23.00903 24.26697 3.864236
v 41.63861 19.24873 -1.23085
v -39.85974 30.6387 7.345691
v -43.48437 25.55366 1.067109
v -43.30955 25.93307 1.353738
v -42.48244 28.58466 4.983014
v -31.39294 18.61426 3.201588
v 26.22254 28.39668 8.463749
v 33.34877 27.0156 6.292931
v 25.20302 28.71861 9.33217
v 44.45137 21.67144 -2.840568
v 26.62122 30.17926 10.16552
v 44.67947 20.98549 -3.907109
v 34.77148 27.96343 8.046643
v 27.15921 29.72505 8.90168
v 26.91808 29.41295 8.728376
v 42.5151 25.05103 2.610054
v 42.41476 24.94276 2.306178
v 44.44007 21.40422 -3.177133
v 36.44714 27.63387 7.653108
v 26.28922 29.26418 8.87934
v 43.13855 23.61658 0.1471164
v 28.84033 28.32825 7.955855
v 25.08932 27.55134 7.192174
v 39.30283 25.25149 3.563951
v -45.24387 -66.62074 -47.67682
v -28.90698 31.48531 9.684344
v -24.93225 29.25103 7.343151
v -31.55996 30.0866 8.433815
v -37.03474 30.05639 7.766541
v -22.71664 27.01468 5.591092
v -32.40571 29.55942 8.01502
v -30.46538 29.66497 8.342722
v -22.86428 29.76853 8.895628
v -27.37106 28.5411 6.478135
v -24.24195 27.09666 4.907838
v -23.55732 26.99663 4.978856
v -37.16848 30.51116 7.944921
v 5.802031 -18.84737 22.45093
v 9.240306 -19.39326 21.92741
v 5.215552 -20.95654 18.84408
v -40.0825 21.61852 1.036701
v 40.32763 21.53457 -0.3455167
v -6.871568 -20.3008 25.87191
v -10.95451 -20.05499 18.83823
v -7.675678 -19.31314 24.75591
v -6.34843 -20.13182 24.22785
v -8.514856 -19.34355 19.90289
v 41.52326 25.43071 2.84491
v -27.7951 29.65819 7.239862
v 21.75603 78.33928 14.86743
v -28.05608 30.46116 8.380233
v 17.84088 -46.43192 2.27039
v 23.1349 16.65668 3.988005
v 3.999244 -46.32698 11.67932
v 39.15396 24.32331 2.088046
v 16.94755 20.39977 2.616862
v -44.59473 23.98859 -1.517473
v -37.72298 24.70762 2.168489
v 21.38467 26.28023 5.728417
v 16.76324 -46.01084 2.883167
v 25.29361 49.13713 18.92465
v 12.82428 -21.27486 14.73337
v 22.36506 24.4781 3.515992
v -28.98507 31.93054 10.20662
v -33.89369 27.03955 3.84368
v -37.56538 24.71106 2.179024
v -44.90841 23.85271 -2.09883
v 9.914719 -19.70876 20.90579
v 39.3889 16.16409 1.105335
v -36.98642 33.7141 10.42539
v -22.03789 29.99072 9.423244
v -29.38638 28.73568 6.082857
v 26.44463 29.25517 8.689618
v -27.96184 28.52082 6.163544
v -28.1365 28.23222 5.688595
v 46.08766 22.74737 -3.528336
v 6.47958 -86.88409 -9.592562
v -22.3326 25.9976 5.012186
v -37.5441 30.30911 7.752431
v -9.015019 -18.92503 21.70528
v -41.73452 48.77454 11.73012
v -27.80228 28.52043 6.503758
v -27.49781 28.38486 6.00828
v -27.07402 28.19595 5.979248
v 16.05099 20.35667 3.156451
v 15.6233 21.04818 3.258415
v -37.89022 83.59394 6.51781
v -37.83673 30.87654 8.196061
v -37.93881 31.21483 8.361145
v -21.34409 51.73745 20.70865
v 27.07631 29.87302 9.043038
v -21.50634 26.48174 5.333025
v 10.04067 83.84977 15.19017
v -32.83387 24.57771 2.681119
v -33.37445 24.73718 2.570105
v 21.60113 25.19768 3.671071
v -39.66432 28.88755 6.23888
v 26.13868 44.72563 18.89079
v 11.26628 85.16964 14.27181
v 8.462035 -18.81042 25.20316
v 6.507176 -18.93834 25.50243
v 39.84832 16.5805 0.7276289
v -36.48531 16.55556 2.925085
v -27.60557 47.81273 19.19762
v 26.64011 27.72209 7.376957
v 27.77202 27.90683 7.317277
v 35.69784 28.13918 8.143245
v 8.248813 -19.00814 23.91418
v -34.74063 29.27637 7.141104
v -34.10299 29.29404 7.578029
v -34.65438 29.77019 8.022911
v -36.37289 29.99933 7.783845
v -35.39666 29.36401 7.544504
v -33.27831 31.93849 10.08638
v -32.75846 31.86858 10.1701
v -32.59526 32.15361 10.09371
v -32.20865 31.94723 10.15486
v -31.34921 31.77848 9.733465
v -33.65317 31.28735 9.044071
v -32.70559 31.51651 9.239911
v -31.41011 30.37322 8.326028
v -32.75673 31.08078 8.68432
v -32.21771 30.75163 8.305813
v -32.91469 30.71429 8.416624
v -36.32417 24.75046 2.341389
v 29.36181 81.9626 10.27559
v 29.19098 82.05091 10.28589
v 42.58548 23.90828 0.9959097
v 42.03859 23.93793 0.9218677
v 42.0725 24.16628 1.542263
v 26.4187 27.31258 6.52373
v 39.03345 25.66994 4.496989
v 18.62839 83.96989 13.17763
v 22.13596 24.93406 3.595649
v 20.694 76.79231 15.66291
v 18.04985 21.90349 1.156312
v 21.02799 78.606 14.96267
v -36.51078 29.21488 7.245251
v -37.12096 29.22631 7.303678
v 32.29312 -75.62624 -35.45666
v 46.78949 -62.24619 -44.6195
v 17.71658 22.18124 0.7558534
v 20.80398 25.55752 5.005294
v 12.70028 -45.79932 6.309144
v 12.60525 -46.08553 6.479967
v 40.51086 17.56144 0.133888
v 17.549 22.17917 0.6960371
v 17.59583 22.25653 0.6570084
v 18.33916 22.52238 0.9626108
v 5.468435 -86.95821 -9.33933
v -45.72218 24.09303 -1.955625
v -42.22439 -69.88718 -42.26988
v -37.70604 29.76719 7.482917
v 17.25752 23.40059 3.922479
v -35.65955 16.3784 3.080631
v -36.14103 15.83205 3.060977
v -29.58152 28.93628 6.615382
v -28.57976 28.57046 6.21278
v 43.75407 24.10045 0.09116548
v 24.30806 82.58469 12.11136
v -35.448 18.01681 2.832169
v 28.7962 82.21962 10.45492
v 28.33566 82.3745 10.59678
v 27.8392 82.91012 10.4899
v -22.14242 25.46001 4.288036
v 13.4327 -21.05579 11.87519
v -29.52174 49.77646 18.15195
v -19.78571 86.39542 13.13292
v 29.48843 30.25234 9.69859
v 29.46865 31.35526 10.51733
v 31.54767 30.24994 9.296782
v 30.47098 30.90977 9.986344
v 31.17207 30.86584 9.855016
v 30.1264 31.25414 10.37215
v 5.07147 -19.36744 28.1433
v 5.066291 -19.29454 27.31559
v 30.58161 81.80497 9.701388
v 30.13591 82.05631 9.853829
v 29.74332 82.25485 9.947022
v 30.11465 81.73412 10.03777
v 15.98577 23.19684 4.671235
v -24.80266 85.52636 12.12977
v -24.92071 85.11256 12.3392
v -25.12736 84.71187 12.52177
v -26.0585 84.58026 12.30512
v 34.0669 28.44914 8.370055
v -38.46465 29.18923 7.119618
v -40.12075 29.84347 6.694703
v -39.14253 29.28119 6.815552
v -23.52557 29.08328 7.662212
v -23.76538 29.86519 8.645764
v 24.35861 28.35685 9.240766
v -21.4232 25.38099 4.230271
v -38.62394 29.00152 6.766819
v -39.53192 45.84563 14.14592
v 11.84124 86.17564 13.54468
v -24.72047 20.63059 1.506858
v 2.995608 -19.75976 25.36257
v 46.27359 22.84494 -3.643054
v -25.59479 17.8088 3.526
v -32.2286 48.47996 17.21919
v -20.83508 28.724 8.113213
v -35.03807 32.12907 9.734676
v -29.07822 30.7474 8.66503
v -21.78292 28.9898 8.196425
v 9.088711 -19.22177 23.11791
v -31.30313 85.80923 9.236499
v -42.61132 27.23433 2.998359
v 14.72386 -19.47289 12.30523
v 17.64684 21.78755 1.325772
v 17.61678 22.12847 0.8479945
v -34.10465 32.64104 10.26731
v -39.90099 46.46335 13.74062
v -37.02587 30.79659 8.17358
v -37.01482 31.26742 8.5883
v -37.29895 31.93365 9.096549
v -38.00996 31.51536 8.647522
v -21.23783 27.74331 7.179032
v -21.52655 27.5791 6.656066
v -22.23911 28.49799 7.377519
v -22.60991 27.14337 5.386061
v -22.36686 27.75996 6.403005
v -9.623449 -19.94193 18.59727
v -29.84065 31.88277 10.04929
v -29.06912 31.2414 9.303268
v -30.1503 31.14817 9.078753
v -30.98205 31.36676 9.293963
v -30.58877 30.86313 8.721299
v -30.43562 30.47257 8.33774
v -31.30862 30.67868 8.432572
v 32.0602 26.77947 5.527441
v 29.93033 27.19088 6.109632
v 29.91289 26.77379 5.178605
v 30.79674 26.77238 4.906961
v -37.19333 29.08994 7.179644
v -46.8454 25.26339 -1.553722
v 41.53973 77.35941 3.625833
v 39.71292 46.95255 11.69583
v -31.97777 47.583 17.54033
v 24.45704 49.75183 19.18876
v -40.69653 28.82538 5.566476
v -45.52373 26.47676 1.497547
v -24.84451 26.95373 5.445024
v -25.519 27.50681 5.714409
v -33.11173 26.39277 3.371241
v 13.11961 -21.39149 11.71153
v 44.67706 20.91832 -4.477092
v 44.80603 20.68022 -4.540453
v 31.4767 39.48882 16.06779
v -9.003458 -19.63622 19.03068
v 31.33856 43.53932 16.90582
v 31.47355 44.15606 16.84014
v 8.883903 -19.11458 23.56862
v 16.60111 -45.72397 2.8966
v 16.94002 -46.21803 2.786721
v -47.83976 26.54694 -1.379236
v -28.8852 28.64204 6.045292
v -27.27055 28.12377 5.494423
v -9.242136 -20.02025 18.44869
v 13.45818 -21.01965 13.55386
v 13.66475 -20.82837 12.71199
v 33.56303 80.84007 8.29042
v 9.30485 -19.18137 23.3948
v -23.77378 27.93477 5.975084
v -37.82161 83.95104 6.375385
v 2.594362 -22.85022 20.91374
v 24.31815 27.98821 8.543847
v -42.89004 27.38469 3.265765
v -43.00903 27.43079 3.25699
v -20.99629 23.3854 1.690354
v -38.39835 29.30409 7.224515
v 34.29995 27.3275 7.118279
v 44.95529 21.49192 -4.135103
v -9.103927 -20.08526 18.62277
v 16.02614 22.98974 4.43072
v 16.56902 23.36287 4.395761
v 30.27101 78.52361 11.17171
v 30.04123 78.00237 11.50596
v -40.12561 28.57738 4.954808
v 16.10031 -45.81412 3.456505
v 11.54796 84.43713 14.62799
v -38.09841 83.60957 6.405209
v -37.67913 84.09486 6.399862
v -37.72 83.60524 6.62586
v 22.99328 24.79863 3.87748
v 40.6931 19.67313 -0.6522645
v 30.96194 81.04417 9.759401
v 30.35044 81.35612 10.06915
v 39.6935 28.35152 5.492201
v 9.973993 85.97683 14.04452
v 9.955644 85.46973 14.31922
v -29.80662 30.56729 8.492901
v 33.73295 44.76949 15.74536
v 36.76626 27.99755 7.475451
v 15.77947 -45.9687 3.751688
v 15.02711 -46.09299 4.416073
v 24.50494 27.71157 7.843678
v 24.02538 27.74348 8.128432
v 25.98077 42.72868 18.98424
v -44.56206 46.84145 10.62812
v 19.00314 82.2541 13.91712
v -43.90559 46.68666 11.19944
v -32.18543 28.92252 6.854034
v -20.08387 26.78405 6.041603
v -29.4802 29.45845 8.020077
v -29.69461 29.04096 7.400292
v 57.25043 40.95084 -8.728632
v -64.60445 58.19627 -19.83718
v -47.91492 28.78228 1.357255
v 24.46737 27.25988 6.683609
v -43.86395 26.10021 1.376796
v -43.48217 26.44731 2.004074
v -43.11929 27.04944 2.756988
v -43.33462 26.46478 1.926972
v 13.17727 -45.4814 6.088766
v -26.53493 29.31181 6.900935
v -20.22828 26.50097 5.572244
v -22.00457 29.72825 9.167736
v -22.2935 30.39457 9.832811
v -22.71403 30.10217 9.326589
v 13.0085 -45.96213 6.104606
v -40.98182 30.47907 6.797786
v 21.24593 25.57851 4.978942
v 21.27648 25.13193 3.662678
v -31.42998 46.596 17.98563
v 14.50008 -19.67421 15.71866
v 35.95816 31.00409 9.582713
v -34.90229 30.46125 8.464106
v -34.53074 31.71205 9.443324
v -29.66867 28.33912 5.786654
v -45.30471 26.91438 2.179015
v -44.7821 26.32364 2.304677
v -38.09972 32.09814 9.096983
v -24.55748 28.13561 6.004043
v -8.036029 -19.83858 28.06922
v -25.01754 26.26072 3.873289
v -42.46786 27.89411 4.106805
v 29.977 81.32822 10.23932
v 29.20078 81.7317 10.44705
v 24.13637 28.1056 8.118812
v 21.7053 77.97942 15.01253
v 24.01197 82.77332 12.14122
v 16.56825 26.66273 7.389783
v 35.01281 28.322 8.340294
v 21.08151 -82.60414 -20.43465
v 24.09895 27.50407 7.091269
v 23.94871 27.84293 7.767203
v -6.477805 -19.78897 24.24765
v -6.537773 -19.29576 23.39856
v 39.83464 19.82428 -0.07523768
v 25.06935 26.51772 5.800246
v 25.16418 27.32371 6.686908
v -42.52398 27.62095 3.635321
v -42.16008 26.77625 2.769552
v -48.72145 22.72782 -5.006596
v -28.05651 19.701 2.821182
v 26.69144 29.89055 9.450267
v -24.58389 27.40003 5.191594
v -24.26235 27.55866 5.217617
v 24.75571 52.13103 18.65932
v -43.39502 27.60724 2.933249
v 18.06617 -45.39794 2.282907
v 18.28939 -45.67993 1.987952
v 18.43628 -46.10178 1.824174
v 19.45459 22.91944 1.932087
v -36.75507 29.19552 6.964839
v 26.59626 82.70151 11.0966
v 12.20937 -45.61091 6.76677
v -42.00505 28.58872 5.280359
v -22.93295 25.86854 4.937754
v -7.299244 -20.25643 28.47186
v -7.165548 -20.29301 27.95769
v -23.01748 26.21397 5.159918
v -10.04761 -18.86311 24.80315
v 42.3606 24.27047 1.407677
v -9.380438 -19.54114 19.34283
v -9.157881 -19.68824 18.88137
v -8.907547 -19.55474 19.22189
v 18.20875 22.69536 0.8871542
v 18.25477 22.79594 0.948437
v 17.56588 22.28826 0.7258626
v 17.81593 22.42809 0.7432104
v 17.91338 22.65177 0.8310105
v -25.7712 28.87155 6.375765
v -20.34593 28.60192 8.062995
v -37.91267 24.6938 2.112906
v 12.3588 -45.55788 6.718338
v 11.86287 -45.41175 7.422318
v 19.27293 19.11647 3.096318
v 35.10238 80.30219 7.626348
v 43.87636 21.00574 -3.057513
v -20.36419 86.29938 13.02112
v -40.64844 33.16175 9.008785
v 40.34137 75.28909 5.343862
v 31.07319 31.93442 10.7464
v -21.50632 -45.2789 3.063603
v -21.34686 -45.19978 3.3689
v -27.60651 -47.26038 0.5942835
v 36.87098 24.79696 3.127789
v 37.55369 25.20328 3.243886
v 37.64972 24.99014 3.030776
v -30.4901 30.07026 8.40445
v 28.49573 81.81893 10.80205
v 24.44937 28.28805 8.831676
v -27.21262 18.42764 3.363346
v -28.0884 17.35769 3.301437
v -41.25555 31.19118 7.308511
v -24.38775 26.65313 5.210813
v -24.23896 26.82986 5.498231
v -23.22973 25.91516 4.890319
v 44.75954 24.86816 -0.6358392
v -39.18085 30.72558 7.7377
v -38.52289 31.15175 8.241037
v -38.27312 31.32747 8.447329
v -19.46223 27.12631 6.693755
v 17.3918 21.18785 1.931333
v 36.93673 29.87452 7.608494
v 36.17724 29.57182 7.616629
v -20.79272 26.51324 5.490391
v -20.22576 26.01218 5.027268
v 44.27423 20.29615 -3.359278
v 14.24471 -45.815 5.064316
v 13.84633 -45.85538 5.371434
v -24.70678 25.44514 2.997057
v -19.30519 27.40903 7.082054
v -20.72409 27.6065 6.80194
v 36.67443 31.41214 9.273717
v 5.163151 -20.47179 19.79092
v 4.730396 -20.45555 20.05407
v -22.28576 25.15897 4.11307
v 24.3103 29.09177 8.51186
v 24.51988 29.32573 8.75714
v -36.75948 32.72249 9.808281
v 22.42584 26.59775 5.816031
v 22.23344 26.25188 5.332801
v -32.1863 19.4213 2.727017
v -30.64915 19.40096 2.931314
v -40.41821 31.63083 7.978696
v 26.9433 26.67853 5.649299
v 26.00734 26.53364 5.569235
v 26.48722 26.32725 5.26715
v 41.13762 41.63424 11.91083
v 27.07854 30.89943 10.7923
v 27.83114 31.21872 10.6675
v -29.96062 30.24925 8.108626
v -30.54192 30.20313 8.17545
v -44.29924 26.90102 2.389645
v -37.87071 29.11472 7.168482
v 27.22774 82.15195 11.15767
v 27.81352 82.03097 10.98609
v 3.894548 -19.48208 21.91076
v 37.52805 27.10019 6.985918
v 38.52979 26.9041 6.161555
v 6.629897 -18.80613 27.39772
v -34.20015 25.49528 2.797934
v 44.30054 21.78168 -3.053259
v -28.80254 18.3475 3.411315
v -28.76894 19.16863 3.038457
v -27.46501 28.79178 6.731001
v -34.19523 24.56508 2.467049
v -35.32265 25.17267 2.541163
v 3.956562 -19.88238 28.1832
v -8.231049 -19.34122 20.41579
v 19.92362 22.05442 1.64456
v 19.86941 -46.29404 1.108557
v 30.89866 26.31319 4.468388
v 29.90936 26.37087 4.721905
v -49.11425 24.1182 -4.468849
v 42.32263 19.45425 -1.862822
v -7.506052 -19.01063 23.05558
v -27.21578 29.4395 6.996573
v -34.7369 16.98998 3.242573
v -27.64243 48.97517 19.01124
v 18.76481 24.23392 3.613541
v 9.553361 -18.30634 25.75494
v 4.463031 -19.93685 20.9356
v 4.479088 -20.23586 20.32646
v -25.92394 28.03158 5.739518
v -25.13139 31.16353 10.0255
v 9.276701 -18.96233 24.32768
v -20.52844 23.7054 2.687958
v -45.96119 23.90654 -2.678021
v -45.86441 23.96971 -2.460667
v -45.5097 23.83558 -2.536134
v -35.66986 24.89264 2.458807
v -32.86005 34.58902 11.98533
v -48.37922 22.5 -5.056234
v -43.06639 28.30632 3.859124
v -32.04505 32.59695 10.49428
v -25.57428 27.90816 5.376305
v -25.08474 27.88149 5.334079
v -23.48602 -45.71719 1.254279
v -25.80239 28.0675 5.528336
v -25.4485 28.06755 5.474811
v -28.08502 28.81872 7.02183
v 16.75394 21.29547 2.23695
v -26.87645 28.49596 6.244735
v 39.78732 24.9816 2.76939
v 15.12736 20.93312 3.396833
v 20.39076 18.13684 3.464679
v -3.588099 -47.06922 12.53759
v 20.07572 21.50962 1.721851
v 39.462 25.06313 2.996385
v 3.79101 -46.5326 11.76297
v 40.98034 25.83862 3.352628
v 41.17065 17.98218 -0.4979029
v 41.07104 16.88895 -0.06847535
v -25.0932 20.53071 1.505251
v -35.09799 27.16024 4.040743
v -29.94231 29.77953 8.237432
v -29.70945 29.84228 7.751552
v -30.00783 29.82865 8.066563
v -28.93306 29.19629 7.502019
v -29.12482 29.4832 7.438907
v -35.23583 33.83505 11.01583
v -35.7132 28.74829 5.927798
v 42.10379 24.7964 2.243984
v 39.61594 20.41245 0.1059217
v 39.16666 21.0684 0.5522557
v -37.33611 24.91852 2.239499
v -36.37665 27.0152 3.783262
v -33.991 26.71104 3.434064
v -34.01501 26.30214 3.176215
v -34.71155 27.03192 3.797419
v -36.4201 25.35085 2.478032
v -36.23822 25.79155 2.617946
v -35.00962 26.35804 3.178998
v -34.76564 26.61481 3.332554
v -35.43269 26.29648 3.083429
v -36.06995 25.97018 2.739283
v -36.07094 26.25194 2.898422
v -36.06597 26.42719 3.027881
v 26.79024 30.66401 10.46732
v 20.39109 20.83003 1.981475
v -26.57546 29.65742 7.557331
v 21.94621 16.94401 3.812418
v 23.11026 17.29015 3.722407
v 23.99011 18.3075 3.689886
v 41.14913 21.58585 -1.232586
v 41.42508 23.95999 0.6211151
v 40.77138 24.80588 2.498541
v 40.161 18.32239 0.07377651
v -36.67311 15.3182 2.962302
v 42.7393 23.73212 0.5490867
v -39.50073 20.18011 1.24319
v -39.57451 18.21583 1.627293
v 43.92378 22.44747 -1.93977
v -42.30795 26.17544 1.92779
v 4.6483 -19.53446 28.51206
v 5.478638 -19.1718 28.2403
v 1.501177 6.657794 26.49692
v -25.3255 28.38029 5.811187
v -36.84533 16.04123 2.880812
v 1.846093 -20.65212 24.66614
v 37.14943 25.21868 3.318603
v -43.2435 25.49376 1.052654
v -41.87645 31.73895 7.562506
v 21.44168 17.93823 3.568407
v -20.39762 -45.1324 4.033085
v 28.32727 26.499 5.383742
v 27.22272 26.35339 5.296141
v 19.19393 23.09975 2.071706
v 18.52541 -46.44186 1.867178
v 23.85758 28.07488 7.61711
v 15.3595 18.99219 3.776685
v 19.67314 -46.10627 1.155049
v 17.69482 22.41341 0.8792905
v 43.32586 24.45417 0.8132297
v 2.353007 -20.06302 24.06055
v 14.87193 19.45735 3.86189
v 14.63754 20.57365 3.966664
v -21.9431 -45.36806 2.45071
v 36.3125 25.48931 3.739323
v -27.11259 17.02517 3.537009
v 40.74635 23.99502 0.9804269
v 40.74474 24.57875 1.912711
v 42.64825 22.53865 -2.235137
v 42.89741 22.45978 -2.629645
v 39.29157 24.54102 2.180265
v 38.49459 25.0168 2.939675
v -35.18298 34.19265 11.21799
v 22.27582 25.40955 4.117874
v -33.24493 24.04523 2.520365
v -19.47095 26.65953 6.199572
v -19.71223 26.4562 5.710196
v 34.23261 24.02439 3.237103
v 42.45035 24.75351 1.954626
v 42.2218 24.4776 1.632404
v 42.85537 24.49614 1.214187
v -21.89231 -45.47792 2.610776
v -22.29116 -45.53929 2.145211
v -22.09539 -45.37088 2.215858
v 12.35615 -45.73311 6.622127
v 11.80692 -45.92993 7.132637
v 26.71967 23.37041 3.872145
v -31.65709 25.52139 3.356663
v 3.093348 -19.44362 22.51868
v -30.17368 18.76567 3.22784
v -29.39375 19.05063 3.079861
v -49.41402 22.94944 -5.728443
v -21.38033 50.97375 20.76104
v 40.74058 30.85024 7.190821
v -9.444493 -19.11728 27.62922
v 19.91491 23.01016 1.67312
v 3.993374 -19.83711 21.36418
v 1.965874 -20.45357 23.98976
v -33.71134 34.57452 11.76576
v 42.81208 22.26904 -2.476994
v 45.1827 19.4745 -4.434634
v -9.191426 -19.16116 29.1329
v -8.362045 -19.61884 29.08611
v 41.7464 20.09715 -1.619444
v -37.81638 25.07504 2.205092
v 40.85686 20.6345 -0.9931533
v -25.64791 26.08259 3.582297
v 2.701193 -19.40844 22.85816
v 2.182259 -19.94655 23.63797
v 2.742062 -19.46381 23.0414
v -37.31958 22.08201 1.946709
v 20.05557 22.50626 1.750496
v -38.55623 19.82585 1.593416
v 20.32183 23.39309 2.16267
v 20.18559 23.06696 1.994172
v 42.68392 23.43423 -0.4856434
v 3.592284 -19.73675 21.80186
v -39.66244 18.87692 1.416898
v -7.992702 -19.23082 21.64136
v 41.55952 20.88041 -1.667011
v -44.99575 -30.16573 -3.137177
v 2.908066 -19.66955 22.55782
v -6.983797 -19.28812 22.84704
v -47.97707 -30.63734 -6.186266
v 38.21251 19.42252 0.8573067
v -39.17342 23.65612 1.900864
v -39.34612 22.77706 1.653562
v -40.19851 23.56841 1.449626
v -41.27508 21.97805 0.3690773
v -40.7551 22.27538 0.791165
v -40.29074 23.18628 1.529432
v -40.81022 22.93498 1.141414
v 35.81101 -38.06188 -1.481261
v 40.90427 -53.42429 -14.89076
v 39.33232 -54.51273 -13.63046
v -23.18652 -59.13404 0.6467585
v 48.87567 -9.02335 -4.529722
v 25.47957 44.0359 19.02942
v 25.15694 44.67958 19.24959
v -43.50571 24.67476 0.3943799
v -43.27015 24.94625 0.7594298
v -45.48973 27.8624 1.884117
v 31.31808 42.64075 16.96888
v 30.33723 43.97201 17.29573
v 29.60854 43.36824 17.67899
v 20.62541 47.89017 20.6542
v 41.20432 23.73667 0.1717585
v 14.54996 84.54173 13.89902
v 23.56613 28.24315 7.320113
v 21.1862 26.54094 5.977337
v -24.24468 19.66944 2.772374
v -30.73971 46.2269 18.30257
v 24.59822 81.91923 12.30093
v 17.03765 83.06593 14.04866
v 25.07383 46.30005 19.2799
v 25.57111 46.26697 19.09673
v -20.78395 85.99024 13.075
v 24.64418 77.68974 14.01081
v 24.1211 77.30647 14.3907
v 16.67439 19.4017 3.26079
v -31.98693 16.96405 3.300505
v -30.27169 17.16494 3.433
v 21.11914 -44.1861 3.447046
v 14.92158 77.08817 16.86747
v 18.12875 30.54396 11.3404
v -47.38315 24.4708 -2.158363
v -46.90851 24.12636 -2.17847
v -46.7438 24.3115 -2.064602
v 22.66099 77.08086 15.04455
v 23.17064 77.13015 14.89387
v 24.90808 76.4544 14.30101
v 42.27147 25.16771 2.4418
v 41.99588 26.013 2.844198
v 19.97031 25.37246 5.180829
v 19.33084 23.92813 2.532958
v 20.18817 24.43703 3.170678
v 20.82431 24.78057 3.318368
v 25.49548 25.6067 4.792672
v 24.80206 25.62952 4.835731
v 25.62346 25.29132 4.617362
v 24.22924 21.14252 3.195083
v 28.32294 25.49307 4.373364
v 29.6386 20.14651 3.109649
v 38.00259 25.12525 3.148347
v 34.45385 25.66565 3.924774
v 35.67668 25.13338 3.534532
v -23.23868 31.41044 10.79004
v -1.53644 -47.75845 12.62655
v -27.20984 19.46392 2.877783
v -25.38296 18.77723 3.205247
v -37.20549 23.78777 2.029958
v 39.65356 41.91844 12.84039
v 40.28697 40.64507 12.43262
v 23.9456 29.52665 8.987546
v 28.97196 34.08513 12.74703
v 36.06611 14.79037 2.813654
v -26.57237 27.64684 4.960427
v -31.25109 22.55525 2.656202
v -25.1517 26.89444 4.625959
v -25.37357 25.76332 3.21155
v -24.42194 25.93598 3.67421
v -24.33217 25.22718 2.874659
v -25.43303 24.32231 2.461874
v 32.6503 44.39194 16.31372
v 37.75586 78.77094 6.315586
v 38.0373 78.2489 6.23323
v 38.32559 75.94646 6.863744
v 38.07507 76.48725 6.877307
v -48.75809 -62.80433 -50.58182
v -44.13525 23.79188 -1.20827
v -44.21223 24.50427 -0.01708271
v -44.0572 24.14517 -0.594205
v 16.65271 -45.5931 2.989691
v -12.14785 -19.21841 20.51475
v -47.14965 47.61472 8.045991
v -46.60554 45.77611 9.478823
v -5.412021 -21.83539 24.3475
v 45.12934 23.34886 -2.321048
v 45.27156 24.48643 -1.444636
v 30.52169 32.55919 11.19425
v -37.35212 83.6608 6.87159
v -20.6346 47.9604 21.16626
v 41.41483 -67.68819 -40.27065
v -41.22999 19.77485 0.4808921
v -41.1664 21.12139 0.2983404
v -40.37783 18.27273 1.220943
v -41.85969 19.19813 0.2517774
v -21.69808 24.76354 3.650901
v -19.57606 24.1926 4.046292
v -31.68864 16.36921 3.536843
v -8.77824 -21.0209 19.28498
v 16.7598 26.91358 7.481313
v -4.997502 -43.85435 15.21051
v -34.09811 34.30595 11.46259
v -34.76477 33.97455 11.15861
v -35.56054 33.47486 10.63144
v 17.69375 23.51867 3.273544
v 17.73527 24.20093 4.026983
v 15.10557 25.32978 6.582742
v 62.11393 -29.4086 -42.45423
v 10.5819 -74.79519 1.341811
v 16.05421 -58.65768 2.822376
v 27.37886 -61.9607 -7.035081
v -27.12957 74.0742 15.27495
v 23.70278 11.77692 3.972909
v 24.53142 11.85565 3.937842
v -4.349735 -23.6756 22.37559
v -1.36938 9.915081 25.74361
v 10.85584 -25.88283 12.91825
v -1.405105 -0.3607702 30.98084
v 56.21578 39.00032 -5.359179
v -64.60216 -31.82248 -42.16608
v 14.55365 -21.18245 10.08024
v 14.44978 -21.12324 10.06384
v 15.60438 -20.92282 9.487251
v 14.69897 -21.13753 10.04601
v 1.716354 7.660376 25.94303
v -29.19219 -29.20376 6.304677
v -32.43075 -28.64868 4.826573
v -2.599281 2.547758 29.22914
v -0.9891894 2.384023 29.33039
v -0.4426993 0.6311539 30.27359
v 0.7573496 -1.640248 31.3954
v 1.939835 -2.984337 31.78295
v -17.5627 -20.91814 12.41063
v -41.31291 -62.40843 -18.43695
v -58.11657 38.58361 -3.382229
v -37.61758 65.3928 10.93861
v -50.84026 70.87828 -0.7850554
v -26.80062 5.703701 4.241176
v -56.07323 21.1693 -11.62851
v -18.99469 -11.26489 14.14988
v 15.09827 -18.67866 12.11486
v -0.1786347 -7.192032 35.3505
v -1.602495 -5.599028 34.54164
v 3.187473 9.660292 23.94388
v 4.575595 28.47088 18.14651
v 14.89394 21.82612 4.647874
v 15.23089 21.71414 4.212606
v 15.70154 21.93116 3.431617
v 14.2395 19.70078 4.275298
v 14.29277 20.84587 4.27823
v 13.87471 20.44735 4.528739
v 45.75042 -34.69688 -9.703938
v 44.31108 31.68486 5.959656
v 53.17154 -22.62711 -13.89184
v 55.90283 47.58257 -7.588282
v 56.71437 27.55971 -10.72144
v 59.12746 45.06061 -13.62386
v 56.90375 42.32559 -8.337267
v 64.27546 23.50914 -26.29929
v -42.14305 27.95301 4.253589
v -41.78609 27.93687 4.027755
v -30.78355 85.1502 9.932992
v 17.42664 29.76367 10.6288
v 24.12286 44.64893 19.68025
v 24.79829 45.53709 19.41468
v 24.55034 46.00069 19.50508
v 24.99202 46.65246 19.30545
v 46.51077 74.9623 -0.3774726
v -3.836966 -53.88224 12.51816
v -31.12229 28.21089 5.585556
v -30.47042 28.48586 5.87221
v -26.08197 85.54063 11.69682
v -28.04747 85.02986 11.27432
v 29.97906 42.99427 17.52986
v -25.90683 20.15921 1.886301
v -24.64298 19.17589 2.980841
v 16.93733 -45.68266 2.684044
v 16.66623 -45.73141 2.890159
v 25.89931 49.59101 18.58205
v 40.17883 26.29762 4.204063
v 40.03423 26.61744 4.636484
v 40.15621 27.07301 4.984034
v 40.17872 27.09389 4.814758
v 39.43651 28.18221 5.245646
v 39.53541 27.0003 5.057662
v 15.15052 85.53282 13.15712
v -21.37158 29.4079 8.939145
v -41.75536 32.31217 7.960746
v -42.17072 31.91502 7.523532
v -42.53451 32.4615 7.722272
v -42.0974 31.43491 7.134812
v -41.74206 30.85584 6.777147
v -41.67723 29.77798 6.054466
v -42.66181 31.56931 7.028978
v -45.65482 29.04754 2.64779
v 25.33638 82.52205 11.71872
v 26.20928 82.88551 11.15137
v 25.59331 82.86771 11.43962
v 27.77847 78.84797 12.23457
v -48.52003 23.72818 -3.354631
v -48.08882 23.63174 -2.901704
v -47.8521 23.37793 -3.064009
v 24.73695 82.8463 11.79753
v 24.90283 82.39866 11.93193
v 26.0952 82.1221 11.63512
v 35.90312 26.07874 4.596127
v -30.98948 16.67636 3.559939
v -28.83747 30.14647 7.865284
v -29.58386 30.08484 7.850247
v -27.64178 29.85436 7.583169
v 38.88232 29.06847 6.074749
v 37.69371 27.47718 6.607135
v 38.98786 28.54659 5.715488
v 38.48314 28.52284 6.025166
v 29.23984 26.37359 4.744815
v -34.83084 24.25693 2.46409
v -35.49709 24.4743 2.441275
v -35.63302 24.17894 2.364986
v -37.24754 24.41258 2.084259
v -36.88591 24.32494 2.149218
v 45.73455 23.99199 -2.314907
v 46.30423 23.42574 -3.52112
v 46.06786 23.34099 -3.178951
v 25.00738 83.48138 11.3934
v -49.01129 24.67989 -3.892149
v -44.74635 25.33935 1.088144
v -45.01061 25.53137 1.079356
v -44.71594 25.41726 1.29513
v 38.22237 41.89658 13.60526
v -45.16383 27.5197 2.031635
v 16.50674 85.14051 13.07749
v 9.901504 85.10047 14.56487
v 32.37054 45.24902 16.34999
v -23.05711 85.54081 12.77102
v -1.839437 -14.42269 37.19129
v -41.19057 28.43526 4.961381
v -2.877623 -48.78818 12.76551
v 22.04324 26.56827 5.860339
v 22.16909 26.27442 5.48156
v 21.69056 25.98498 5.405334
v 22.11385 26.2127 5.538245
v 21.67986 25.76864 4.821011
v -48.02547 25.99949 -1.744516
v -22.94818 30.34175 9.560136
v -41.39715 26.23155 2.349499
v 23.36832 45.33764 19.9182
v 22.55438 15.99617 4.076298
v 21.43493 47.9884 20.48159
v 31.42593 44.70513 16.82336
v 33.91132 29.25595 8.399013
v 33.08746 29.62982 8.537013
v 32.40185 29.80512 8.726444
v -32.80043 25.70872 3.169846
v 21.15609 47.71035 20.55229
v 22.6306 48.98371 19.95229
v 21.93591 48.27877 20.28335
v 22.04519 48.16121 20.21742
v 21.53094 47.86958 20.37824
v 22.26945 47.90017 20.16258
v 22.8389 48.11131 19.96656
v 22.56654 46.84563 20.12416
v 21.69961 47.3995 20.35631
v 9.564624 -19.09401 23.73884
v 28.09509 15.22946 4.344359
v -28.35168 29.61954 7.17948
v -25.82476 28.2343 5.682186
v -26.08805 28.32232 5.80078
v -26.01157 28.56955 5.973914
v -26.4021 28.34174 5.910992
v -26.67983 28.62344 6.209877
v -26.27089 28.57621 5.991077
v -26.67776 29.02211 6.494163
v -27.34803 29.09323 6.669489
v -28.47004 29.21682 7.158474
v -29.13826 29.6154 7.40396
v -28.73625 29.59036 7.185221
v -1.598183 -44.54473 14.7501
v 17.63333 25.35654 5.51426
v 16.6825 25.0345 5.286133
v 18.83948 25.07807 5.035305
v 17.95837 24.83275 4.925836
v -7.896987 80.159 17.6508
v -4.47293 -51.21669 13.28748
v -31.56921 24.44297 2.931484
v -31.87983 24.84321 2.98107
v -33.58112 44.53636 17.21525
v 31.55042 14.3754 3.981509
v 12.65375 -45.26534 6.955123
v -23.3467 30.72436 9.917838
v -24.74946 29.85028 8.279469
v 26.20996 45.97577 18.8938
v 25.55219 45.94659 19.09322
v 27.67488 45.06691 18.38125
v 26.78952 45.0173 18.75625
v 26.53505 44.29317 18.73914
v 27.15076 44.65137 18.57853
v 27.04093 43.88254 18.52456
v 27.6775 44.10956 18.3761
v -20.51341 46.76202 21.1904
v -19.84181 46.66188 21.30395
v 20.74141 47.32808 20.60694
v -12.96636 87.33854 13.86961
v 18.26458 25.78194 5.593406
v 17.60825 25.86413 5.810035
v 32.39035 14.67506 3.858311
v -0.3461363 -52.98428 12.88248
v 17.62336 21.74801 1.519425
v -6.2147 -21.06396 25.48164
v 16.70723 84.63708 13.30286
v -29.74009 17.69385 3.232903
v -2.585745 -51.75294 13.23364
v 23.39058 48.40284 19.72234
v 12.18852 84.69131 14.35284
v 13.60382 85.44057 13.61665
v 10.44219 86.21368 13.83048
v 11.06335 85.93697 13.8564
v 31.52413 40.86406 16.66841
v 32.81013 42.95159 16.33549
v -38.09201 29.24311 7.265812
v -39.12101 29.91288 7.189493
v -38.2674 30.3813 7.662247
v -39.91323 31.7247 8.229326
v -39.01528 31.38163 8.281732
v 30.37404 50.04369 16.42218
v 11.77236 -45.72731 7.17926
v 11.9273 -46.17049 7.095043
v 6.720024 83.78905 15.64579
v -12.7459 -18.84805 22.79735
v 26.26025 49.12801 18.48215
v 26.12064 48.71722 18.59968
v 16.92033 30.18163 11.37286
v 14.5075 77.23383 16.91493
v 15.13061 77.98692 16.60972
v -22.98897 -45.48209 1.583083
v 16.25021 26.20942 6.914005
v 15.71121 25.74792 6.75905
v 15.94382 25.49363 6.164521
v -44.47926 25.44813 1.255771
v -44.86187 25.75943 1.745699
v -44.57556 26.01531 2.067009
v -44.10761 25.75156 1.374074
v 26.86507 80.15104 12.18216
v -24.11265 21.61792 1.357798
v -24.81209 20.83466 1.423586
v -24.08609 -45.98132 1.03685
v -23.65219 -45.65141 1.213953
v -24.10542 -45.85636 0.9988039
v -19.16639 86.57263 13.18817
v 32.63502 39.22195 15.38905
v 27.82073 43.31826 18.30197
v 26.97768 42.32332 18.62319
v 36.77497 15.39952 2.540125
v 37.95144 16.4122 1.621864
v -47.94967 26.8252 -1.266301
v -23.97316 -45.68865 1.202681
v -20.92587 83.45338 14.41853
v 20.97851 47.12486 20.5321
v -26.2049 -46.02505 1.203057
v -24.3749 17.55972 3.510289
v -20.56096 85.02454 13.67717
v 24.02708 43.41215 19.63316
v 34.35155 42.79407 15.60709
v 21.20387 15.2418 3.960103
v -39.19448 31.59306 8.33851
v 29.1532 19.23553 3.243852
v 27.99601 19.42693 3.228324
v -33.77927 17.25303 3.345156
v 22.3637 78.49255 14.62248
v 5.138641 83.8352 15.84919
v 5.578798 81.99407 16.63001
v 35.49414 25.86358 4.26125
v 15.27674 30.1171 11.97188
v -26.6995 27.96193 5.451773
v -25.81206 26.87817 4.342389
v -32.9798 45.69275 17.41367
v -32.7621 45.96955 17.47075
v -19.29258 23.1428 3.063354
v 37.10461 25.45216 3.640202
v 38.02145 25.43925 3.848439
v 36.82279 25.82086 4.273019
v 37.54026 26.13848 5.696018
v 35.98299 26.36969 5.489697
v 33.09643 26.39244 4.903414
v 34.10378 26.66164 5.639939
v 34.37633 26.7401 6.066566
v 3.987976 -87.16807 -9.474047
v 2.456876 -87.25052 -9.208634
v 24.02968 29.15433 8.566153
v 23.89118 28.7222 7.88947
v -31.41753 23.73419 2.787854
v -12.16262 -18.78664 23.94693
v 38.84039 25.21889 3.346425
v 38.56797 25.39958 3.815241
v 38.6198 25.18055 3.136044
v 4.320426 82.5189 16.53409
v 35.63073 14.4434 2.892064
v 15.8276 85.4517 13.05331
v 27.33364 79.33539 12.2508
v -24.0165 20.67143 2.151475
v -23.7389 21.42711 1.831375
v 23.26496 -40.67689 6.022655
v 16.26968 -20.64105 9.079542
v 17.92017 -20.33645 8.310363
v 0.886079 -15.17134 36.64954
v -22.98846 18.52475 2.611335
v -23.27464 17.703 2.994889
v -39.39186 28.83562 5.987414
v -40.62239 28.59515 5.181909
v -40.4325 28.70278 5.040722
v -6.785699 78.54933 18.15149
v -31.26682 32.28426 10.29987
v 31.69537 45.09439 16.69271
v 30.22801 39.52244 16.67357
v 37.56699 29.54662 7.113101
v -22.52536 25.5705 4.583063
v -22.91796 25.63873 4.492749
v 31.18102 39.00151 15.97073
v 32.20632 41.54226 16.52348
v 32.92636 40.78602 15.99423
v 31.89919 39.42661 15.86795
v 34.2155 29.53477 8.353298
v 2.686494 -53.94587 12.39625
v 35.58744 28.54276 8.079878
v 9.182082 86.1879 14.02117
v 9.77539 86.29801 13.92083
v 8.920812 86.3801 13.98782
v 7.789819 86.50442 14.09418
v 17.50147 80.24799 15.22141
v -46.63625 -65.46072 -44.60315
v -21.50541 29.76019 9.311961
v 15.84247 19.43005 3.477199
v 39.83793 24.07777 1.68368
v 39.68036 24.62499 2.225534
v 20.53954 16.62374 3.83032
v -45.16671 28.46872 2.282803
v -45.77995 28.08167 1.553931
v -44.81202 27.35198 2.299776
v -44.20341 27.33235 2.405042
v -44.21721 27.95679 2.541282
v -40.22079 27.64492 3.872423
v -41.16894 27.35172 3.455232
v -41.25859 28.02902 4.101956
v -37.69599 28.2347 4.966068
v -38.3416 28.22049 4.986499
v -38.77431 26.96791 3.592476
v 27.51582 41.35542 18.10931
v -40.15533 46.38485 13.61047
v 16.24719 78.78373 16.15213
v 16.80563 79.30328 15.80516
v -36.07779 45.2593 16.05818
v 41.89239 23.79436 -0.1996883
v 41.73037 23.51898 -0.5996736
v -26.40548 49.16566 19.45852
v -30.8233 48.34458 17.89545
v 28.22586 77.66521 12.53003
v 28.72297 78.53329 11.93774
v 38.86319 41.23138 13.28401
v 32.87569 30.08366 8.858535
v 33.61219 29.7906 8.561287
v 33.95443 29.94591 8.660451
v -31.58205 34.3684 12.01691
v 40.08509 16.02267 0.7098793
v -47.01769 26.17863 -0.9503489
v -45.97992 25.72568 -0.5512842
v -45.65842 25.23129 -0.7336943
v -46.25353 25.5374 -1.075435
v -45.41047 25.59373 0.3254319
v -45.85303 26.941 0.7088346
v 26.58585 80.88449 12.00393
v -18.93059 26.77964 6.606527
v -18.8227 27.1547 7.044055
v -33.25131 34.17187 11.51188
v -34.66327 33.38401 10.71291
v -33.68628 33.90128 11.23032
v -31.07351 32.71281 10.70879
v -34.8977 32.63111 10.15901
v -33.05426 32.51584 10.30451
v -33.3676 33.10424 10.70039
v -35.39968 33.02435 10.3292
v -19.9425 28.61434 8.259496
v -19.9815 85.89249 13.32427
v 32.91305 45.31223 16.07276
v 19.92871 83.23022 13.15361
v 20.81519 83.75686 12.652
v 19.10143 84.39481 12.82993
v 34.35593 42.05283 15.60753
v -19.65799 83.04996 14.91955
v -13.60495 86.63536 14.18391
v -35.70007 14.89105 3.16681
v -35.34254 15.54323 3.236243
v -35.94162 15.35996 3.136503
v 28.37646 15.82312 4.327309
v 18.28701 77.36139 16.11085
v -2.362323 -48.79288 12.76692
v 22.03383 49.53476 20.06594
v 23.04704 49.53175 19.73247
v 22.83088 25.17086 4.029651
v 23.99466 25.27989 4.419575
v -26.65688 33.63667 12.44792
v -7.201987 -19.50718 22.79844
v -6.824019 -19.65783 23.22159
v -25.64124 27.4942 5.516171
v 18.30825 81.38488 14.55877
v 18.24947 80.77989 14.82656
v 46.16462 23.92996 -2.921274
v -36.15936 33.45066 10.45914
v -46.57579 26.22401 -0.6265798
v -46.46307 26.74709 -0.1318442
v -46.07907 26.78622 0.3425758
v -45.90469 26.16639 -0.02014224
v -45.75271 27.03395 1.04966
v -45.78106 27.75692 1.45716
v -45.49989 27.37769 1.721952
v -45.99039 28.48474 1.709316
v -46.97369 27.58294 0.2355027
v -46.29895 27.33449 0.5619794
v -46.61797 27.71167 0.6715561
v -46.15186 27.63896 1.037763
v -46.86393 28.02753 0.7566723
v -46.08153 27.98336 1.249852
v -47.90194 27.12003 -0.984442
v -47.49504 27.33888 -0.4592432
v -47.55006 28.0594 0.2710651
v 8.441002 86.21538 14.12759
v 7.287371 86.32457 14.2546
v 5.480637 86.57607 14.37375
v 1.071391 -52.79834 12.95674
v 29.1476 42.20271 17.92889
v -14.58839 86.28174 14.23951
v -14.53172 85.82832 14.49805
v -2.129317 -85.72446 -4.776625
v -47.53365 23.50476 -2.834032
v 10.69104 84.28868 14.88209
v 10.2614 84.84687 14.64569
v 9.731621 84.80208 14.71692
v 8.889679 85.19861 14.60738
v -29.75411 42.30341 18.27534
v -26.40279 47.52759 19.62887
v -37.87707 45.32378 15.24363
v -36.2345 47.67872 15.45474
v 19.76922 74.60533 16.37027
v 16.17596 20.93394 2.800013
v 15.7788 21.49757 3.127683
v -35.18235 45.58987 16.39146
v -35.00209 45.19878 16.50579
v -34.90437 44.43834 16.70074
v -34.20325 44.94664 16.94586
v -64.39865 58.48449 -19.38541
v -0.9978504 -47.74109 12.58108
v 26.55368 30.39806 9.975019
v 25.85346 30.71329 10.2277
v 26.73389 29.63747 8.840941
v 26.58672 30.04674 9.35217
v 26.24881 29.75013 9.031532
v 25.88567 29.83889 9.058659
v 24.54346 29.22403 8.841406
v 25.11896 29.50434 9.04049
v 25.989 29.74654 8.9658
v -30.64957 84.57237 10.32082
v -29.61313 84.31627 10.99696
v -24.0456 18.41684 3.278325
v -23.65975 18.92974 3.078882
v -22.61224 18.15718 2.770287
v -29.71869 19.528 2.978845
v 20.80545 27.05165 6.494972
v 20.73816 26.74522 6.140394
v 20.68222 25.9973 5.567303
v 34.84426 30.38567 9.01211
v 35.55817 30.34886 8.781412
v 30.08171 49.61272 16.64391
v 30.33807 49.14418 16.60194
v 31.35537 49.78723 15.95088
v -32.39922 46.72522 17.53453
v -32.62808 47.24045 17.36284
v -27.42294 48.10714 19.23258
v -26.92246 48.82892 19.32747
v -26.55603 47.82487 19.54389
v -27.1839 49.55067 19.12215
v -27.46824 50.47579 18.87556
v -26.54757 49.85099 19.31064
v -31.97507 46.04037 17.80401
v 28.59011 43.06496 18.33571
v 29.19041 43.04042 18.10899
v 28.82262 43.6803 18.01036
v 30.00739 44.3834 17.43183
v 29.50731 44.40944 17.66581
v 28.45299 43.78001 18.14226
v 28.58057 44.85314 18.02792
v 26.46368 41.65965 18.56792
v 25.95239 41.92168 18.8154
v -64.73224 57.74411 -20.23545
v 32.23767 30.85709 9.657923
v 31.86982 30.36041 9.185482
v 33.1141 30.26143 9.070017
v 9.131693 83.67393 15.37421
v 21.91827 80.03182 14.08241
v 20.9429 80.32886 14.24698
v 20.50352 79.96086 14.53099
v 20.55719 81.19196 13.96759
v 19.61021 79.39088 15.04526
v 20.02549 80.34367 14.53188
v 19.8884 81.12896 14.21785
v 19.10873 80.57874 14.68204
v 18.87507 81.69517 14.23491
v 18.78448 81.09995 14.53941
v 18.83732 79.53339 15.19846
v 18.1685 78.87109 15.63036
v 18.74336 78.07082 15.80128
v 38.61569 40.36467 13.27761
v 38.66996 43.66574 13.29579
v -36.80661 47.26516 15.25695
v -36.7543 47.9353 15.07594
v 18.00999 19.2391 3.187395
v 18.24346 21.0842 2.479316
v 24.02908 15.91913 4.244409
v 30.62191 45.56351 17.12199
v 18.93653 23.37458 1.816123
v 17.42402 22.11259 1.210432
v 17.6814 22.56668 1.157164
v 17.88732 22.86174 1.289067
v 18.06173 23.49819 2.491168
v 18.31279 23.11716 1.600522
v 16.4241 21.87219 2.285197
v 17.11384 22.02112 1.48731
v 17.20651 22.28807 1.436191
v 17.37224 22.59226 1.570311
v 16.98041 22.42063 1.682194
v 17.25254 22.89632 1.942378
v 16.33993 22.20134 2.448509
v 16.52227 22.5223 2.411843
v 15.94771 21.84023 2.930745
v 16.10643 22.18784 3.075801
v 15.79239 22.25921 3.820346
v 16.37405 22.67482 3.574868
v 16.20257 22.82631 4.103753
v 16.96622 23.3528 4.223799
v -36.03032 46.23849 15.90415
v -36.34947 47.18769 15.53661
v 22.63625 79.93497 13.91388
v 23.94943 80.79504 13.08955
v 22.77569 81.46184 13.18467
v 21.28042 81.84193 13.45448
v 22.14628 81.19308 13.50312
v 22.91497 77.76761 14.71396
v 22.2376 77.87782 14.8963
v 23.51295 30.23466 9.928815
v 12.96658 -21.27662 14.01989
v -32.4413 34.06002 11.56491
v -29.83388 17.07046 3.506004
v -29.22847 16.64999 3.601187
v 28.42354 14.48548 4.330125
v 28.10378 14.99004 4.339298
v 19.5389 47.09377 20.98985
v 19.73463 47.62521 20.89961
v 20.25388 47.45792 20.74859
v -27.97722 47.82748 19.06785
v -27.46095 47.58888 19.29496
v -28.56361 47.28057 18.96575
v 20.3633 48.14653 20.7163
v 21.49549 48.27317 20.39941
v 22.11741 48.70264 20.16739
v 21.34647 48.72196 20.39785
v 28.70057 23.98681 3.845487
v 27.92264 23.61388 3.779159
v 27.56104 23.57132 3.773135
v 33.96106 44.39276 15.66365
v 34.85708 43.67067 15.37187
v 35.96323 28.3612 7.981648
v 36.04056 28.61488 7.961676
v 36.44638 28.32954 7.707873
v 36.96315 28.33824 7.217524
v 25.76041 29.30966 8.891468
v 25.05153 29.14211 9.224392
v 24.83828 29.15226 8.896626
v 12.57374 -21.7446 12.26593
v 13.02933 -21.3421 13.35815
v 12.27656 -21.78646 13.63147
v -6.45711 83.77937 16.30968
v -33.62434 47.97409 16.69979
v -33.39579 47.19192 17.02589
v -42.10403 48.0811 11.76412
v 40.35564 26.78546 4.151444
v -21.43731 85.13272 13.41297
v -21.35677 86.34805 12.73658
v -40.04226 46.69385 13.5587
v 45.59293 21.46159 -4.660835
v -29.48119 46.09012 18.8174
v -24.62597 47.65831 20.2064
v 42.34553 22.45501 -1.836588
v 42.55549 23.05386 -1.280949
v 42.1114 23.39108 -0.7961742
v 40.20175 24.22405 1.629772
v 40.78088 22.17537 -0.5814569
v 41.55631 23.24987 -0.8051753
v 40.80744 23.19174 -0.1280697
v 40.64455 23.68236 0.5464268
v 40.18766 23.6897 1.004181
v 21.58171 46.50193 20.40347
v -33.71298 84.9063 8.457308
v -33.12574 84.43587 9.050966
v -32.83574 85.19457 8.756928
v -32.05458 85.42044 9.070287
v -31.73831 85.95186 8.949131
v -2.228045 -86.67927 -7.003227
v 37.25124 28.10514 6.995131
v 37.55014 28.2126 6.700982
v 38.44273 27.95486 5.988034
v 36.85568 28.70321 7.164258
v 37.50981 28.47557 6.687894
v 37.36675 29.14544 6.964836
v 36.74636 29.44307 7.277596
v 36.35666 30.15341 8.1611
v 35.04653 29.83603 8.434572
v 34.7009 29.62883 8.208601
v 35.04155 29.20023 8.085622
v 35.28887 29.47266 8.00695
v 35.68677 29.7054 8.000525
v 35.66973 28.92045 7.902906
v 35.90777 29.43667 7.785036
v 36.35335 29.03615 7.457936
v 10.80519 83.62926 15.19786
v 10.06159 83.15485 15.46938
v 10.9887 82.81796 15.47533
v 10.86018 83.30566 15.27635
v 12.78072 84.46088 14.33914
v 12.11284 84.29307 14.57551
v 11.49956 83.7967 14.95504
v 12.29046 82.78846 15.26069
v 15.8625 84.32228 13.6575
v 15.40162 84.70425 13.58674
v 13.44464 84.57394 14.14191
v 13.09126 84.15962 14.42041
v 12.13036 83.68298 14.8557
v 13.0195 82.02193 15.43107
v -63.57083 59.10622 -17.9021
v -37.0205 44.2816 15.71965
v -37.7355 44.06348 15.42432
v -43.52082 45.76587 11.88809
v -43.04573 46.25939 11.98036
v 8.313935 83.86694 15.38576
v 8.025595 84.53941 15.07739
v 7.778481 85.65423 14.53428
v 6.860678 84.77514 15.13974
v -25.80221 48.17027 19.73684
v 34.33107 41.3365 15.56681
v 33.53861 40.18235 15.53242
v 35.66589 43.31425 15.00483
v 35.0198 42.90096 15.32191
v 36.3356 42.04459 14.68493
v 35.98904 42.65407 14.85982
v 35.61469 42.04197 15.04673
v 34.93917 42.11069 15.33315
v 34.98221 41.61679 15.2748
v 37.53192 41.60505 13.98946
v 35.93373 41.70807 14.87355
v 35.56031 40.75654 14.79607
v -43.67639 21.11033 -1.313798
v -42.91035 21.20844 -0.6492051
v -43.00065 19.98274 -0.4764849
v -42.11527 20.05746 -0.002825822
v -41.96984 20.53358 0.02037452
v -42.24704 20.596 -0.08139422
v -18.41747 84.09951 14.6908
v -27.17434 30.39861 8.455166
v -25.90838 30.12826 8.384162
v -1.083867 -52.28344 13.18259
v 2.943593 -53.64429 12.42534
v 40.66915 26.45436 3.761461
v 32.02053 15.15472 3.888117
v 29.0596 15.04197 4.350213
v 31.51701 14.96508 4.001673
v 31.33132 16.26188 3.839138
v 30.14061 15.49342 4.183512
v -5.939054 82.15653 17.05741
v 24.3258 83.30555 11.79753
v 23.67715 83.42149 11.99693
v 23.21475 82.86397 12.38421
v 21.53424 83.80384 12.4349
v 21.93735 82.72554 12.85597
v 22.80606 82.63554 12.63396
v 22.78249 82.14549 12.86863
v 23.73734 82.19553 12.4692
v 14.75777 -19.4885 13.00208
v 12.31264 81.62595 15.7681
v 11.4741 81.36579 16.03868
v 7.017276 -23.77285 16.95574
v 32.62958 74.37303 11.44071
v 33.09523 74.75645 10.86328
v 21.89723 43.07186 20.2065
v 23.28808 44.31734 19.93962
v 22.67239 44.84311 20.13857
v 22.21127 44.80197 20.26969
v 21.93439 45.31993 20.33743
v 21.9104 43.7273 20.2563
v -37.63168 24.52089 2.066406
v -37.60515 24.12606 2.002922
v -37.07464 22.96278 2.040871
v -37.73448 23.28253 2.067145
v -37.83086 23.90112 2.04438
v -37.62398 23.64025 1.989056
v -38.4234 24.46204 2.002514
v -38.34667 23.60857 2.011735
v 0.9499229 5.111598 27.51319
v -24.26475 48.88417 20.13321
v -23.80038 47.97569 20.35702
v 9.798063 -19.29709 22.87284
v 10.69933 -19.50345 21.85747
v 23.05771 25.63383 4.655079
v 23.67821 26.93647 6.180562
v 24.34278 28.52571 8.395745
v 24.39916 28.81014 8.257881
v 24.19317 28.56243 7.977532
v 24.50287 28.92517 8.596449
v 24.0215 27.18881 6.527995
v 23.05053 27.88285 7.001889
v 22.41214 26.89557 6.135967
v 21.36764 27.08735 6.21353
v 22.00669 27.13503 6.22414
v 23.59767 27.83284 7.090128
v 23.6158 27.30068 6.60745
v 23.00461 27.45673 6.689675
v 22.28468 27.44016 6.504464
v 22.9337 26.47104 5.63315
v 23.03115 27.10764 6.355685
v -47.20741 23.85585 -2.509541
v -46.4754 23.1122 -3.134361
v -46.1118 23.92524 -2.361618
v -46.48651 23.71372 -2.456034
v -45.43168 23.37734 -2.719352
v -36.73055 17.57838 2.690584
v 18.30345 -45.14368 2.540327
v 27.95236 20.05882 3.126515
v 9.933753 81.09594 16.40295
v 24.32994 82.34998 12.17605
v 23.94 82.07065 12.43792
v 23.3825 81.76659 12.81297
v 20.24847 27.53126 7.195895
v 21.51271 27.41458 6.455886
v 22.53376 27.8003 6.895501
v -24.40052 -45.66358 1.308481
v 2.054368 -53.82713 12.60841
v -0.8492531 -87.21703 -8.664454
v -0.3046724 -87.36714 -9.225781
v 0.9470314 -87.30038 -9.1058
v 21.86884 50.40436 19.98989
v 37.9071 29.67806 7.374609
v 28.88799 17.97353 3.665206
v 28.94998 17.15869 3.973695
v 29.87783 18.67612 3.37306
v -39.5102 45.30339 14.30275
v -21.48789 -45.32849 3.079472
v -21.06567 -45.21139 3.517394
v -33.83134 46.0419 17.00691
v -33.49336 46.34029 17.12079
v -33.10359 46.82832 17.22472
v -34.16514 47.06016 16.68467
v -28.15117 51.00019 18.53016
v -6.408555 75.759 18.8414
v -28.92493 17.44907 3.329917
v -28.18475 16.76913 3.607333
v 21.09615 77.55302 15.34823
v 22.08366 77.27367 15.17008
v 20.02398 77.79687 15.57688
v 19.07907 25.87659 5.480514
v -23.81525 -45.44754 1.545536
v -23.25011 -45.34716 1.827069
v 39.45617 28.79558 5.944863
v 38.83227 29.11507 6.532327
v -29.00607 52.07488 18.00196
v 27.87382 45.78812 18.33982
v 29.14533 45.43372 17.80711
v 30.17845 44.87016 17.31541
v 30.0313 46.76013 17.25168
v 16.08809 28.5645 9.637768
v -40.94803 49.16467 12.12973
v -41.62558 47.79219 12.25506
v 6.722102 86.0446 14.46807
v 4.997654 85.50203 15.03766
v 38.48937 42.99559 13.45556
v 40.76679 42.75555 12.10063
v 39.95247 43.09729 12.58101
v -37.76148 47.74593 14.59196
v -24.04262 31.29042 10.43132
v -23.35689 31.98356 11.43723
v -23.8017 31.7668 11.04895
v -24.44903 32.30077 11.46644
v -25.11459 32.75154 11.85408
v -25.58726 31.98295 10.84291
v -26.21029 32.5589 11.31637
v -26.99813 33.22528 11.8637
v -28.67484 31.21066 9.325307
v -27.2329 31.21986 9.636229
v -26.04552 31.68882 10.44614
v -26.79075 31.78215 10.39293
v -27.64138 32.67192 11.16521
v 23.33158 78.3736 14.33428
v -30.2334 47.33188 18.42019
v -29.51691 47.07201 18.68575
v -30.18556 48.40187 18.14801
v -30.41586 47.70745 18.23349
v -29.72107 47.7351 18.48664
v 3.750393 86.34947 14.74738
v 3.615658 85.48901 15.25003
v -0.6162894 86.48684 14.95667
v -0.06260106 84.76746 15.83182
v 1.766718 86.3464 14.88133
v 0.7798486 83.80222 16.22586
v 2.411113 85.57303 15.23531
v 1.405151 84.66882 15.77337
v -29.90493 49.81458 17.94654
v -29.5265 50.44256 18.02558
v 26.74614 72.05894 14.55192
v 22.02004 27.67877 7.074449
v 23.57841 28.82057 7.994283
v -32.77911 45.74908 17.47055
v -36.62852 19.0423 2.263881
v 36.46463 43.92718 14.52446
v 37.6795 43.12339 13.8826
v 1.387276 -44.90014 13.73034
v 16.99067 26.37952 6.690048
v 17.55824 26.20689 6.203453
v 17.98854 26.13743 6.006683
v 18.69388 26.02832 5.766488
v 18.23492 26.1311 6.175832
v 18.97215 26.54159 6.131738
v 17.56665 -45.5728 2.330263
v 31.43563 37.93731 15.19204
v -22.15413 51.35583 20.53241
v 28.76682 46.35402 17.89828
v 28.99379 46.81413 17.71653
v -15.15188 82.73519 15.92143
v 38.89529 76.06294 6.347101
v 20.52993 30.87918 11.14292
v 18.9361 30.43315 10.9599
v 44.87473 38.31375 9.102872
v -22.64826 86.23283 12.50772
v 9.686869 82.83142 15.66192
v 8.347723 83.12974 15.72919
v 25.75628 80.31579 12.62301
v 25.47882 80.94341 12.46278
v 24.62441 80.33846 13.05575
v -42.38751 48.33382 11.44976
v -42.56572 47.42988 11.76063
v -26.5104 48.6305 19.49394
v -25.5041 49.24173 19.73066
v -25.52692 48.53742 19.79133
v 14.1115 -20.32281 11.826
v 4.077977 63.29828 20.93061
v -42.35623 30.53208 6.155519
v 24.92544 48.01194 19.22188
v 24.02548 48.20872 19.51813
v 23.39169 47.55738 19.80476
v 24.05378 46.57838 19.65764
v 23.9045 45.66189 19.7512
v -43.59009 46.35428 11.59767
v -43.39608 46.737 11.53942
v -32.33152 49.36778 16.98259
v -33.09826 48.35152 16.88902
v -26.64563 85.48146 11.52697
v 14.30963 76.77381 17.06706
v -19.33473 26.14706 5.571764
v -19.74707 25.9893 5.157818
v -20.62398 25.48765 4.413859
v -20.23534 25.41781 4.421593
v -20.63684 24.72515 3.694595
v 14.16667 -20.24501 13.24555
v 53.65215 41.43597 -0.9625705
v 15.93106 -45.52465 3.787749
v 29.69195 77.28616 11.97882
v 28.7548 77.64989 12.30113
v 20.17939 26.46336 5.965832
v 17.46787 26.94164 7.27056
v 17.94957 26.50983 6.66702
v 17.21139 27.41808 7.864055
v 16.83739 27.7764 8.420493
v 18.42454 27.38664 7.422502
v -40.41822 49.0864 12.53871
v -41.24882 48.36564 12.25965
v -30.24044 45.09197 18.60788
v 44.93577 39.33462 9.255698
v 18.78424 -44.66133 3.125275
v -5.424808 77.29401 18.54193
v 16.16244 83.12512 14.19883
v 15.44235 83.76238 14.05324
v 13.66105 83.37024 14.66641
v 17.52884 80.8222 14.98635
v 17.33485 81.3796 14.80383
v 16.74231 82.15221 14.57541
v 16.82964 80.85218 15.15126
v 16.02355 80.12202 15.65693
v 15.75506 82.3484 14.69593
v 14.52793 82.81026 14.71459
v 15.52041 79.5581 16.03157
v 15.16107 81.4554 15.21925
v 30.8529 41.89604 17.06481
v 28.28438 41.85068 18.08499
v 31.01226 40.35521 16.70549
v 29.67806 40.83731 17.20975
v 27.96065 40.86142 17.7914
v 28.55664 40.41098 17.48594
v -26.76998 25.12955 3.226478
v 23.17031 79.04996 14.10196
v 23.77073 79.70425 13.64964
v 24.13087 79.13848 13.72817
v 24.36105 78.39492 13.92948
v 24.82453 78.10162 13.81379
v 24.04286 78.06792 14.17196
v 26.19291 79.84411 12.56283
v 25.15731 79.7456 13.09003
v 24.67907 79.15635 13.48823
v 26.63791 79.20802 12.58617
v 25.73588 77.99815 13.44717
v 25.25512 78.72628 13.38638
v 25.27091 77.55198 13.78014
v -33.73777 -77.38411 -35.09127
v -21.55397 -45.40887 2.983694
v 3.454186 83.964 16.01009
v 2.326457 83.43536 16.31394
v -24.58514 26.5799 4.481311
v -5.410469 -21.65111 24.9819
v -5.758979 -21.80112 24.06612
v -5.525176 -21.36823 25.10046
v 11.26132 -19.06353 22.67602
v 2.206882 -45.03909 13.31873
v -41.39427 46.98819 12.75152
v -42.33968 47.11852 12.03497
v -42.63294 46.7866 11.99884
v -41.13563 45.42216 13.38827
v -41.67579 45.79604 13.00742
v -42.04414 46.17979 12.66813
v -42.51595 46.18767 12.35378
v -42.56989 45.67178 12.51131
v -42.33841 45.15731 12.76662
v 23.45367 49.72018 19.56185
v -2.176863 -23.10797 25.51341
v -28.97862 16.21654 3.713975
v -30.46034 16.18148 3.690988
v -29.97097 16.33525 3.6984
v -49.1136 44.48637 7.793933
v -42.85223 42.5747 12.66083
v -42.53785 43.82187 12.84787
v -41.51124 43.9444 13.43349
v -41.77888 43.04742 13.26889
v 28.97916 77.10874 12.40472
v -0.4149219 80.72161 17.65599
v -6.113374 -53.53472 12.51731
v 9.452835 -45.50359 9.069041
v -14.92857 86.83151 13.86398
v -15.83283 85.90131 14.23459
v -15.85956 86.63552 13.80836
v -16.86739 86.50843 13.68399
v -18.43217 86.24538 13.53669
v -19.17826 85.98306 13.48372
v -18.08076 84.94096 14.32701
v -18.15081 85.72805 13.88472
v 41.54184 26.31679 3.12369
v 42.02028 26.3187 2.809784
v -35.40427 47.96775 15.8381
v -35.75921 47.43647 15.80414
v -34.71894 46.38683 16.52995
v -35.79466 48.42506 15.48677
v -35.05338 47.33329 16.19468
v -34.77909 47.86707 16.18567
v 17.27803 78.67503 15.9282
v 16.21676 78.37206 16.32765
v 16.89136 77.88789 16.28823
v 16.31268 77.13055 16.58041
v 22.29921 -41.79188 5.773744
v -36.60037 44.85347 15.88222
v -39.17512 44.76194 14.61238
v -38.34437 44.48204 15.12905
v -37.23892 45.38367 15.56267
v -37.01257 44.9887 15.72221
v -36.41917 45.67631 15.86552
v -35.3481 46.73509 16.16339
v -38.09027 45.75165 15.02541
v -36.91203 46.36826 15.43751
v -29.66029 48.62126 18.29216
v -28.52736 48.17808 18.78979
v -28.78261 48.70633 18.59161
v -29.60704 49.34301 18.1691
v -28.2826 49.3496 18.69581
v -28.54561 49.77013 18.53633
v -28.09858 50.31494 18.64232
v -39.97941 46.80346 13.6037
v -38.65508 45.73183 14.70309
v -39.19996 45.92314 14.30405
v 14.32369 -44.76721 6.826237
v 13.01873 -45.68683 6.071198
v -3.616056 -49.5563 13.1831
v -2.051127 -50.21667 13.24929
v 0.06382735 -48.77824 12.83795
v -1.318223 -48.04769 12.67644
v -1.565332 -48.41158 12.79535
v -2.274716 -49.45346 12.93794
v 0.1024337 -48.06171 12.74295
v -1.814795 -49.11377 13.11225
v -1.192011 -50.97742 13.33871
v 0.660467 -52.03264 13.22173
v 1.451806 -51.92456 13.21224
v -34.26719 44.33257 16.96752
v 25.02339 75.96719 14.41225
v 25.91124 74.96715 14.44803
v -3.552593 -14.14531 37.08608
v -4.679415 -14.77145 36.7561
v 8.017783 -45.74651 9.888672
v 25.54053 48.28538 18.94384
v 24.99965 47.29852 19.26336
v 26.40005 46.52539 18.81543
v 26.73763 45.92994 18.7571
v 26.15994 47.04227 18.84768
v 27.5426 46.60564 18.41584
v 13.43161 81.44371 15.60504
v 12.24567 80.34222 16.31591
v 41.12799 46.07966 10.98575
v -44.66257 28.44726 2.64316
v -45.01606 28.09612 2.301483
v -18.93689 83.88546 14.67857
v -19.33267 84.10869 14.46395
v -18.94053 85.05531 14.05918
v -19.37503 85.08607 13.916
v -19.53977 84.79369 14.03498
v -20.44625 84.47222 13.98116
v -20.10317 83.97527 14.31984
v 27.64779 77.94248 12.65013
v 27.27228 77.10625 13.15749
v 26.64526 77.86939 13.12355
v -46.76492 -65.01818 -49.28202
v 10.50219 -20.75657 18.29049
v 18.13038 -20.91115 8.159576
v 43.12959 21.18503 -2.802985
v 43.54219 21.37692 -2.974552
v 44.10574 21.44031 -3.207706
v 44.13919 22.0738 -2.668952
v 43.24774 22.1645 -2.389507
v 43.61881 22.49572 -2.040054
v 43.18353 22.44322 -2.097332
v 42.89784 22.89304 -1.465036
v 43.19046 23.13119 -0.8618831
v 43.60714 21.75041 -2.770439
v 43.07061 21.74541 -2.57177
v 42.76592 22.22645 -2.251558
v 42.6314 22.39441 -1.85912
v 31.38307 81.57622 9.200836
v 23.29994 18.43987 3.633269
v -49.49678 24.94537 -4.205163
v 25.24238 12.18029 3.919056
v -58.53185 65.37016 -9.915037
v -58.08088 65.27831 -9.098148
v -58.2696 65.74619 -9.500584
v -40.62518 46.02407 13.48683
v -40.13632 45.54259 13.88681
v -40.48702 44.67913 13.96055
v -38.64299 43.8567 15.01248
v -39.68446 44.71921 14.32842
v -39.47258 44.04657 14.55961
v -40.52948 43.81018 14.0057
v -39.87276 43.02015 14.31785
v 33.35101 73.48914 11.01472
v -1.868037 78.20937 18.41102
v -4.093081 78.22091 18.36698
v -1.794838 80.3123 17.89097
v -4.323671 79.95204 17.94046
v -2.188873 81.38175 17.47859
v -4.86212 81.9299 17.19706
v -4.46955 85.86671 15.34947
v -5.026107 86.60916 14.92564
v -3.340389 82.70575 16.86617
v -0.7753353 85.4696 15.5312
v -3.16162 86.45027 15.06746
v -1.478558 83.24033 16.61082
v -1.700015 84.26775 16.1726
v -2.010238 86.04214 15.27187
v -5.380471 85.74062 15.37244
v -6.655299 86.67411 14.81048
v -5.165101 83.54958 16.48205
v -4.093018 83.73446 16.40689
v -6.574174 85.03604 15.71607
v 7.489411 83.13815 15.85394
v -23.66571 16.92052 3.512158
v -28.52099 50.2546 18.47903
v -27.70692 50.72246 18.75434
v -0.3286572 -85.58443 -4.500077
v 26.15305 77.37074 13.50632
v 5.602636 72.92303 19.17093
v 49.98235 -58.49099 -45.21568
v -43.99097 46.17936 11.39809
v 0.0671113 -46.78787 12.37435
v -0.6247632 -47.25419 12.54344
v -0.09708966 -47.02468 12.40786
v -0.3127962 -47.24236 12.47365
v -0.1743589 83.02278 16.64987
v 19.12179 18.33425 3.417535
v 17.51049 18.14535 3.646394
v 31.09893 46.86944 16.71024
v 31.08019 45.88101 16.85485
v 29.57292 39.86046 17.01259
v 28.74081 39.40858 17.0687
v 27.48449 14.15238 4.292596
v 9.885581 -22.2642 16.56191
v 15.56589 26.19241 7.450948
v -0.343806 63.06287 21.14046
v -3.206556 62.7084 21.18632
v -2.729798 61.49455 21.39489
v -33.15746 16.62756 3.536987
v -31.77861 16.71768 3.428134
v -32.59528 17.52829 3.427144
v -33.44815 18.20157 3.063711
v -2.446285 7.85653 26.60496
v -19.84727 22.32534 1.769155
v -20.51068 22.87834 1.335335
v -20.4966 22.70481 1.186536
v 10.38509 78.14096 17.41063
v 14.07472 76.90012 17.07536
v 14.44009 78.60005 16.57406
v 13.16493 78.34235 16.87979
v -21.68716 -45.5451 2.891899
v -22.60194 -45.57224 1.902197
v -43.74252 -68.10736 -47.54675
v -34.58411 16.27251 3.347328
v -62.00143 62.18455 -15.2661
v -61.77357 62.89635 -14.8963
v 16.76583 17.92414 3.764799
v 9.968921 -21.3012 17.78841
v 28.14872 79.23168 11.94829
v 28.49332 79.08153 11.82421
v 32.64751 81.41322 8.606777
v 33.63047 79.3084 8.984688
v 33.13404 80.60908 8.653252
v 28.59935 79.55126 11.58007
v 29.08994 79.42013 11.39621
v 29.33007 78.92015 11.47066
v 29.90654 79.18905 11.08821
v 27.81511 81.06516 11.42185
v 27.15256 80.57931 11.88911
v 27.76212 79.91326 11.89462
v 28.5078 80.83102 11.18166
v 28.57313 80.22173 11.3765
v 29.13878 80.03394 11.18911
v 30.49062 80.89525 10.09644
v 30.21307 80.57604 10.37656
v 29.22804 80.80373 10.84363
v 29.86508 79.48023 11.02366
v 30.83277 78.96432 10.73561
v 32.23181 80.89014 9.048418
v 31.86986 80.18222 9.610578
v 31.49341 80.78562 9.567645
v 31.15053 80.53671 9.918648
v 31.47384 80.18558 9.895785
v 31.13768 79.78831 10.26508
v 30.85585 79.27706 10.6035
v 32.91768 77.86374 9.930081
v 32.97789 78.42384 9.66934
v 32.74268 79.82232 9.234456
v 32.47914 78.98512 9.735199
v 31.65731 79.49676 10.02965
v 32.11837 79.32439 9.808685
v -15.23748 -45.21334 8.947481
v -15.32203 -45.55246 9.068225
v -15.68133 -45.16894 8.619645
v -32.53608 45.27502 17.57863
v -0.0154583 61.71701 21.33405
v 39.52872 76.1485 5.76447
v -38.35713 -73.46411 -40.94237
v -39.45099 -72.40334 -42.28945
v 5.160239 -21.01677 18.83015
v -7.426683 81.79138 17.13666
v -7.656227 83.95606 16.16652
v -12.57362 86.65192 14.35205
v -13.93822 86.13113 14.43957
v -14.29477 86.117 14.38926
v -13.59241 85.82634 14.65805
v -14.05809 85.76156 14.61557
v -11.95817 84.96027 15.2727
v -7.60849 86.44072 14.88949
v -12.38323 86.94485 14.22143
v -13.04325 86.08444 14.616
v -8.95943 86.53069 14.75383
v -11.02805 86.71744 14.48095
v -11.69467 86.9487 14.29665
v -8.972462 86.04647 15.01145
v -9.811967 86.19516 14.89219
v -10.21911 86.67911 14.59113
v -10.99607 86.17755 14.75001
v -11.46366 86.19901 14.70747
v -8.483029 85.60142 15.27998
v -9.798427 85.59588 15.17738
v -11.01627 85.22343 15.2266
v -8.685475 83.09734 16.48936
v -9.256337 84.84682 15.59316
v -11.40185 83.64611 15.96848
v -27.26967 51.6512 18.80116
v 26.39516 48.35116 18.52968
v 27.96272 50.47081 17.48297
v 26.64142 50.41391 18.10167
v 26.50987 49.88113 18.24295
v 26.95023 49.18423 18.154
v 29.50045 49.51809 16.92175
v 29.68894 50.44025 16.68821
v 27.18969 49.97525 17.9127
v 27.46362 48.52234 18.03547
v 29.48871 48.78779 17.06885
v 28.18242 49.25831 17.57388
v 27.5792 47.20622 18.26975
v 29.45447 47.23954 17.42648
v 29.8456 47.56954 17.17454
v -21.4227 77.13889 16.39117
v 19.65484 -44.07093 4.372763
v 20.74984 -43.20313 5.180283
v -18.85375 82.0761 15.59702
v -16.203 82.3707 15.92691
v -15.73099 83.64037 15.40268
v -16.89808 83.17151 15.44433
v -19.03563 82.79786 15.19273
v -17.69264 82.92739 15.40392
v -18.01656 83.56039 15.01825
v -17.34338 85.22942 14.3214
v -17.73592 84.32529 14.70495
v -12.95186 84.24819 15.50308
v -13.85976 85.53004 14.76102
v -14.85207 85.42126 14.68743
v -15.89718 84.70308 14.86045
v -12.69841 83.26357 16.01063
v -14.5247 83.48946 15.66938
v 27.52314 51.07914 17.58737
v 35.66715 72.63598 9.734766
v -5.804945 -21.07878 26.22982
v -45.16027 28.66502 2.39825
v -44.4534 29.02439 3.097387
v 18.65128 61.1021 18.99858
v -55.2937 43.77808 0.4941241
v 24.81768 29.71018 9.153587
v -34.37409 41.7663 16.4633
v 17.94262 76.41681 16.40059
v 16.64722 76.64748 16.62836
v 14.89091 76.17082 17.09213
v 16.40578 74.32941 17.17743
v 16.52248 75.14941 16.99792
v 15.40556 75.11359 17.23515
v 16.19936 75.72662 16.93206
v 11.70856 76.65118 17.5619
v 14.25733 75.59682 17.34812
v 13.36928 76.44285 17.29868
v -21.507 30.07181 9.707423
v -20.81022 29.44592 9.120377
v -22.71897 77.59482 15.98879
v 17.85584 46.86187 21.40175
v 18.7748 47.3311 21.17689
v -31.15523 45.34836 18.18445
v -31.61056 44.6848 18.02735
v -32.29986 45.57171 17.66895
v -32.3357 44.26547 17.68937
v -31.6002 44.13184 17.99316
v -31.77758 43.34158 17.68413
v -29.07117 44.36469 18.99304
v -29.75962 45.35839 18.78125
v -30.09277 44.59985 18.68174
v -29.56719 44.02685 18.79801
v -30.60502 44.28987 18.43233
v -30.31446 43.14073 18.1098
v -30.01534 43.51527 18.42314
v -29.03205 43.0216 18.88961
v -28.55753 42.87996 18.82174
v -41.3801 46.51147 12.93801
v -40.48577 46.43008 13.41767
v -40.72104 46.71938 13.23277
v -40.03376 46.93248 13.58114
v -32.20166 25.0149 2.90595
v -31.06126 24.81526 3.24507
v 14.48102 72.27567 17.93099
v 25.09066 50.63492 18.74728
v 25.98991 50.67033 18.33946
v 36.89431 75.3245 8.098911
v 31.41259 78.89779 10.44165
v 30.61899 78.60639 10.97272
v 31.13645 78.34924 10.81169
v 10.29702 -86.52547 -11.53688
v 38.86177 16.27298 1.39486
v 38.28466 15.78314 1.761416
v 39.98427 74.83568 5.788661
v 39.31223 75.78756 6.087169
v 37.99962 75.36508 7.280601
v 38.7161 75.09074 6.805691
v 14.83497 -20.64435 9.949995
v 20.93929 49.45645 20.41574
v 19.89543 50.35434 20.62517
v 42.89257 45.03709 10.04171
v 42.85338 46.35366 9.551421
v 0.3295363 -86.14268 -5.707899
v -1.295522 -86.14407 -5.69917
v -0.4967596 -86.88287 -7.624695
v 2.356831 71.57439 19.67859
v 20.59961 19.90761 2.291642
v 20.17481 19.57792 2.42861
v 20.00514 20.43689 1.987763
v 16.65946 29.24151 10.24276
v 16.72206 28.34005 9.182983
v 18.21888 29.22834 9.814748
v 19.18833 28.37445 8.457726
v 26.49247 25.61679 4.796426
v 33.89824 30.63803 9.337816
v 14.71983 74.46458 17.50327
v 14.43459 73.09792 17.82103
v -25.71534 -45.45075 1.839108
v 1.147541 -16.60108 34.75173
v 1.634799 -15.94701 35.08571
v -22.16031 85.82229 12.85066
v -22.7038 84.79807 13.27943
v -21.54186 84.48233 13.73238
v -35.64874 44.82971 16.28417
v -35.29362 43.99701 16.49515
v -34.534 43.21394 16.7152
v -33.75914 43.9449 17.16613
v -32.91515 43.87626 17.44301
v -33.9377 42.65717 16.87616
v -43.48003 47.17255 11.26757
v -42.89813 48.09485 11.19121
v -43.14804 48.61444 10.77186
v -32.59443 84.77316 9.162584
v -33.05792 83.78075 9.478846
v 33.15229 49.53612 15.01241
v 28.22366 17.95648 3.708496
v 28.5555 18.60237 3.431739
v 27.4903 18.64881 3.50291
v 26.52948 18.97303 3.480741
v 28.41896 76.99478 12.71012
v 4.689485 42.29984 22.81763
v 3.879534 42.48598 22.90604
v 54.85062 40.09868 -2.891952
v 54.80916 39.09756 -2.599676
v 6.033245 -24.14802 17.54834
v 25.12755 19.82537 3.256626
v -26.61168 50.95731 19.12377
v -25.99356 51.31039 19.29971
v -22.29738 21.55832 1.129473
v -23.12101 -45.41223 1.540081
v 20.53022 16.00751 3.960365
v 19.30498 16.02104 3.934
v 18.9362 16.68106 3.803756
v 18.80657 17.66168 3.69074
v 17.33633 17.36359 3.785918
v 18.23776 16.52237 3.891104
v -49.73829 47.43326 5.708862
v 39.57529 40.23883 12.77234
v 44.79759 36.306 8.435626
v 34.15545 31.73111 10.13013
v 32.82946 14.63567 3.7214
v 15.05559 26.03235 7.542798
v -29.26266 42.04001 18.38285
v 1.200053 -46.70304 12.2047
v -29.43641 83.36832 11.60507
v 56.09265 39.59161 -5.313389
v 34.48166 80.39227 7.993965
v 34.38007 79.86304 8.292134
v 33.56259 79.81331 8.797421
v 33.94813 78.43019 9.105423
v 34.92804 78.83008 8.263985
v 38.69011 46.89722 12.39661
v -48.19431 26.45162 -1.727627
v 35.83634 76.52436 8.473646
v 2.444751 -46.51602 12.06814
v 1.67919 -46.37386 12.17307
v 2.061068 -45.53481 12.72055
v 1.020465 -45.77991 12.77113
v -27.44862 20.09357 2.651163
v -26.73225 20.03572 2.591563
v 38.12551 24.53404 2.57552
v 27.17888 70.54298 14.54041
v 19.22154 -45.40249 1.775441
v -0.9559892 -24.76855 21.51671
v 8.671974 -21.51338 17.39004
v 31.95038 46.51962 16.35782
v 36.95374 -71.7757 -44.19392
v 3.8024 -53.91512 12.05907
v 3.218347 -54.68357 11.78848
v -34.37419 84.133 8.516877
v -34.79546 84.4134 8.098909
v 39.27707 21.73962 0.7083744
v 39.9099 21.96803 0.2947038
v 39.57214 22.46502 0.7928603
v 39.96228 22.70156 0.5277323
v 40.1908 23.40882 0.7686887
v -37.12475 26.34583 2.72341
v -37.32061 26.51704 2.927352
v -37.38009 25.66897 2.385192
v -37.13475 26.18451 2.625891
v -37.66713 26.22463 2.564587
v -37.66817 26.99317 3.658286
v -38.08921 26.20504 2.520252
v -39.53693 26.37723 2.697846
v -22.2274 45.66134 20.83828
v 6.416369 -86.521 -8.339407
v 27.11708 19.75697 3.220714
v 9.131949 -23.18377 15.71827
v -37.79995 20.71113 1.788833
v -37.97277 21.47672 1.813835
v -10.49596 -45.64684 11.27528
v 31.20327 47.55901 16.51228
v -0.4710462 -83.32889 -1.078793
v 17.17079 46.69582 21.55732
v 3.543933 81.20251 17.19838
v 2.966721 82.49017 16.72389
v 2.726088 80.76183 17.44174
v 1.405846 82.27284 16.90989
v 0.1384233 82.08128 17.06774
v -35.50933 48.82302 15.55021
v -34.56345 48.66164 16.06349
v -63.91201 58.19608 -18.43545
v 25.73415 76.40657 13.98984
v -25.8032 50.52935 19.47111
v -25.68865 49.79021 19.60733
v 45.02231 26.1471 0.09260896
v 45.11253 25.38865 -0.4139082
v 45.35167 26.01226 -0.2205789
v 44.37699 24.84936 -0.06488737
v 44.04379 25.32598 0.4105394
v 44.64493 25.72287 0.05211172
v 44.44288 25.93155 0.3006261
v 44.06989 26.03069 0.7033054
v 42.49477 25.79441 2.38176
v 42.94444 25.45827 1.91449
v 42.66058 25.18677 2.115068
v 42.8749 24.83719 1.574457
v 43.09946 25.23713 1.653694
v 43.73971 24.76491 0.6157849
v 43.72023 25.48655 0.8484662
v 42.91129 26.44686 2.045974
v 42.75842 25.94268 2.097007
v 43.24439 25.59637 1.551805
v 43.70837 26.42272 1.409601
v 41.9296 26.84298 3.039477
v 42.5229 27.27464 2.877549
v 43.34812 26.73417 1.979855
v -29.03312 85.34511 10.68804
v -29.22517 84.20863 11.26197
v 19.3776 39.4546 19.9364
v 43.81601 18.98399 -3.012876
v -14.26953 -19.08181 21.59231
v -14.85454 -19.13213 21.81172
v -10.71863 -85.75309 -6.214107
v -19.78063 46.162 21.31561
v -35.3161 83.66345 8.15652
v -36.85769 84.05818 7.004509
v 12.75259 -45.00357 7.486864
v 39.62376 46.25604 11.95409
v 39.19655 45.8339 12.40488
v 39.13684 44.86127 12.7197
v 39.59432 43.92152 12.63015
v 41.54249 45.26256 10.93374
v 40.97762 45.41278 11.22621
v 40.29736 46.04705 11.49904
v 39.60833 44.40373 12.49714
v 40.7162 44.06453 11.81877
v 41.16649 43.52874 11.64448
v -32.311 43.00262 17.46355
v -33.14877 42.27315 17.08522
v 37.41573 -71.38418 -45.10845
v -35.36269 42.12896 16.14807
v -35.93662 44.04594 16.21485
v -37.1893 43.32592 15.70796
v -5.829167 -87.41371 -9.49768
v 26.24694 55.34504 17.38348
v 27.95583 26.1913 4.930054
v 29.11765 26.32566 4.708787
v 26.0896 26.03919 5.088609
v 27.43074 26.0611 4.936271
v 28.65571 25.65134 4.39148
v 41.31578 39.37404 11.63082
v 37.74716 79.47502 6.05994
v 19.46697 -44.37545 3.500236
v 19.20684 -45.09412 2.319477
v 9.867356 -22.12082 16.43777
v -22.99728 82.73099 14.24068
v -22.92791 83.90539 13.68307
v 25.62564 18.91118 3.445579
v 25.77166 19.422 3.384545
v 26.19932 19.7823 3.307596
v 23.88741 18.88375 3.498836
v 24.49323 18.73939 3.509429
v 24.65731 19.28505 3.388635
v 24.39481 19.97229 3.233124
v 23.64665 19.78216 3.148351
v 23.80844 20.30303 3.11735
v 21.73553 24.51353 3.155902
v 20.28064 24.16593 2.630015
v 21.01583 24.38881 2.843225
v 22.72688 24.38302 3.768016
v 20.93776 25.17682 3.946019
v 20.32628 24.99081 4.030138
v 20.43964 25.20947 4.468934
v 19.7265 24.86252 4.220918
v 18.53678 24.46933 4.426304
v 21.09363 19.57712 2.860295
v 22.48676 18.94162 3.323063
v 23.24344 19.27655 3.246219
v 20.24723 19.08234 2.696766
v 20.84968 19.61726 2.484976
v 27.64065 23.83948 3.866355
v 28.43724 25.08474 4.24304
v 20.71175 23.95901 2.506025
v 20.56292 23.67394 2.342707
v 19.72791 23.68969 2.150498
v 23.48221 22.56982 3.383612
v 20.37354 22.62786 2.022927
v 20.21476 22.21486 1.847783
v 20.23879 21.80038 1.819535
v 20.62188 21.36793 2.011258
v 20.93311 20.53662 2.525407
v 21.16504 21.13865 2.47634
v 22.54157 20.66538 2.797729
v 23.09883 21.73925 3.041653
v 20.7181 22.01662 2.084792
v 21.58971 21.60138 2.564132
v 22.23824 22.39069 2.960199
v 21.37162 23.92448 2.8231
v 22.09429 24.17613 3.261917
v 22.52079 23.46959 3.429844
v 20.90888 22.94444 2.320171
v 27.32764 23.58076 3.822053
v 26.88498 25.31622 4.646723
v 27.64654 25.525 4.565437
v 24.38729 24.75896 4.339665
v 27.35085 24.09356 3.964851
v 27.43426 24.74648 4.256989
v 26.78832 24.10221 4.055074
v 26.02983 24.79549 4.451177
v 25.67273 23.50213 3.881949
v 23.67702 24.37528 4.05498
v 23.46106 23.3436 3.577003
v 22.98131 24.0048 3.716649
v 26.18781 22.58995 3.534821
v 24.43204 22.88255 3.588549
v 24.71829 21.52886 3.303645
v 24.14849 21.75438 3.214025
v 24.51491 20.77287 3.199601
v 25.69555 20.6295 3.180038
v 27.24226 23.2779 3.729805
v 26.75446 20.99306 3.120448
v 25.90968 21.9869 3.28996
v 27.88239 20.79355 3.125737
v 27.80629 23.05953 3.652203
v 27.10215 22.42227 3.457297
v 29.61082 22.42825 3.334805
v 28.53152 22.51625 3.362515
v 28.69016 21.94151 3.28103
v 29.81616 20.53308 3.096848
v 29.44188 21.18543 3.185708
v 30.36293 20.93217 3.068721
v 30.47743 26.16842 4.360135
v 28.67582 25.95061 4.568597
v 28.92005 25.46571 4.264797
v 30.13625 25.52245 4.201137
v 29.59722 25.4316 4.212355
v 29.53513 25.98253 4.401048
v 37.26188 16.21826 2.191234
v 33.63897 25.95629 4.199374
v 32.5005 25.82877 4.036298
v 31.67906 26.33542 4.529037
v 30.80798 25.96947 4.195656
v 31.77226 25.748 4.03884
v 31.01921 25.22654 3.997898
v 39.33554 24.18902 2.000139
v 38.59643 23.972 2.183925
v 31.04011 21.6315 3.073528
v 31.02277 22.26987 3.167576
v 39.64466 17.65709 0.5901827
v 37.70107 17.1461 1.662956
v 39.25567 17.19361 0.9620473
v 39.05308 19.01203 0.5014449
v 31.06182 20.2993 2.991496
v 32.01672 16.84816 3.621187
v 32.34322 16.08684 3.723758
v 37.76027 24.03196 2.647822
v 31.78638 23.62397 3.431663
v 32.56764 22.82978 3.336161
v 34.77509 24.76648 3.411649
v 33.196 25.51263 3.875005
v 32.16298 25.17221 3.784368
v 32.74777 24.21175 3.439163
v 32.29512 24.57016 3.555095
v 36.37523 23.98986 3.045258
v 36.2277 24.72587 3.278072
v 33.80472 24.63555 3.451526
v 34.17435 23.18958 3.093065
v 35.23496 22.31688 2.825848
v 34.71238 21.5953 2.912972
v 32.96818 22.15471 3.048923
v 32.46076 21.44812 2.93948
v 31.9258 19.38332 2.985615
v 32.61829 20.42121 2.898905
v 32.57915 18.86842 3.001633
v 31.74044 17.7151 3.396453
v 38.18075 19.97559 0.9362031
v 39.75744 22.91054 0.8527297
v 39.44733 23.70908 1.561871
v 38.6305 23.31538 1.840057
v 38.44101 21.10047 1.067319
v 38.9596 22.34584 1.240522
v 37.64334 21.69795 1.869048
v 37.78124 23.56897 2.506664
v 36.97372 24.0019 2.958601
v 36.18631 22.42023 2.704462
v 37.21101 22.64613 2.459208
v 36.65795 21.78074 2.464777
v 35.63459 21.28859 2.673976
v 34.37472 20.40984 2.891741
v 35.95667 20.30814 2.444309
v 35.3651 20.34191 2.69698
v 38.73562 18.16216 0.8359234
v 37.24081 18.59775 1.466745
v 37.60206 19.33165 1.230183
v 36.81915 20.98944 2.094351
v 36.36071 17.51288 2.114805
v 35.01321 18.10265 2.556956
v 35.36398 18.67985 2.390332
v 34.98798 19.4073 2.682495
v 34.26228 19.40068 2.826313
v 34.31796 18.82695 2.771034
v 33.5358 18.692 2.90553
v 35.09293 17.52903 2.57766
v 34.23204 18.26122 2.76817
v 33.68628 17.81967 2.928237
v 33.21804 18.08949 3.016975
v 32.78767 17.5378 3.255858
v 35.7724 15.31783 2.933154
v 35.78372 16.21073 2.746732
v 34.78745 15.88571 3.176845
v 33.64401 17.34579 3.085298
v 34.05715 16.65504 3.208268
v 33.12708 16.54065 3.434754
v 32.92974 15.75659 3.651644
v 33.33985 15.86678 3.539581
v 35.07993 14.0469 3.007946
v 35.12057 14.4567 3.072503
v 35.38969 14.89087 3.036959
v 34.64609 14.89135 3.283273
v 34.82793 15.31485 3.259844
v 33.97804 15.85361 3.40563
v 34.08492 15.20377 3.451104
v 32.8713 15.04541 3.706068
v 33.38599 15.401 3.566018
v 33.20422 13.78014 3.526987
v 33.92493 14.38363 3.42716
v 34.47232 14.18819 3.238016
v 37.98977 -70.85626 -45.32969
v 38.57434 44.15788 13.2717
v 38.3241 45.25631 13.14896
v 38.12606 46.11911 13.0436
v -36.2789 42.46163 15.90057
v 20.63674 76.06807 15.853
v 19.11606 77.29575 15.95537
v 19.8012 76.3746 15.99844
v 19.2267 76.01389 16.20858
v 18.93418 75.54372 16.38136
v 30.74016 38.37082 15.71975
v 7.888193 -21.31786 17.72693
v 6.324389 -21.56944 18.06454
v 3.020856 -86.88878 -8.141828
v 17.63796 -45.16313 2.880576
v 18.16122 -44.64893 3.545209
v 18.35617 -44.51892 4.354075
v -28.18164 -46.371 0.8036345
v -37.04408 41.81044 15.42184
v -38.30769 42.43686 15.07069
v -19.72742 -45.00047 4.671078
v -20.24269 -45.09086 4.22854
v 21.61974 44.71309 20.40483
v 21.22322 45.98492 20.50499
v 20.81151 46.7006 20.58533
v 20.66317 46.11774 20.67731
v 20.21169 46.75433 20.76808
v 30.56343 -77.01595 -35.93855
v 34.05651 75.70282 9.983841
v -39.60904 46.84188 13.86509
v -39.35485 46.60807 14.02089
v -39.1678 46.8285 14.18527
v -38.93108 46.40875 14.35476
v -38.29449 46.23682 14.76833
v -37.53364 47.39548 14.83951
v -38.08597 46.82804 14.72513
v -40.49598 48.01069 12.90501
v -40.76544 47.24153 13.03464
v -40.26449 47.07982 13.40441
v -39.81581 47.33086 13.58017
v -39.48484 47.09136 13.92415
v -38.89488 47.01984 14.20296
v -39.02784 47.49112 13.99054
v -39.77977 47.87872 13.41828
v -38.89949 48.10398 13.85444
v 40.51192 -68.51244 -47.91356
v 40.25556 17.0174 0.3889246
v 40.23095 16.5899 0.1682202
v 3.714533 -60.4545 6.057271
v -25.16835 47.3854 20.07028
v -25.37408 47.81227 19.93464
v -25.61662 47.13226 19.95655
v -26.24273 46.80054 19.81825
v -27.02415 46.41375 19.62625
v 4.974471 55.97028 22.13261
v 7.561739 57.8928 21.63966
v -11.81704 -21.02183 18.30159
v -26.6865 -47.0511 0.7071903
v 30.30269 37.29755 15.19621
v 16.74327 -45.93166 2.828775
v 16.51631 -45.81457 3.02457
v 2.398149 -22.3823 21.54884
v 59.9746 -41.27938 -51.42817
v -35.64332 82.26066 8.648509
v 5.425919 53.73533 22.4452
v 6.662504 51.40482 22.67085
v 7.810714 52.81406 22.44478
v -56.88062 65.16455 -7.249595
v -36.51235 48.75856 14.96645
v -4.525695 76.89304 18.66444
v 56.85233 40.88406 -7.633265
v 56.58955 41.0898 -7.107144
v 21.21858 50.14351 20.24466
v 21.55376 50.73722 20.04988
v 45.97174 25.84487 -0.7856121
v -4.071284 -86.54475 -6.700115
v -2.666248 -86.31757 -6.109293
v -42.8286 -69.15757 -45.20359
v 37.10704 -70.90294 -32.10615
v 3.036778 -46.30484 11.89942
v -15.92458 -21.53537 14.75016
v -31.6107 84.66007 9.791275
v -28.06286 16.42662 3.706646
v -36.13375 18.57614 2.483527
v 7.955797 -21.77574 17.47441
v 21.24712 -43.57659 4.313583
v -22.58922 50.74835 20.46679
v -22.69973 48.57426 20.59072
v 40.5467 45.33078 11.53275
v 41.30262 44.64123 11.26408
v -30.93666 33.58248 11.40388
v -30.48437 33.19343 11.20712
v -26.44304 43.28191 19.48626
v -27.38175 42.97292 19.18708
v 0.5437784 -22.12993 26.9148
v 1.116655 -21.82509 26.54773
v 2.013894 -21.00405 27.33309
v -24.79865 80.8303 14.56816
v -24.63079 80.37095 14.73622
v -34.39087 34.79966 11.81186
v -14.48403 -22.48837 14.43564
v 15.90183 44.54468 21.76483
v 15.89459 43.98719 21.72252
v 26.10179 53.78555 17.78261
v 27.07131 51.86956 17.67214
v 22.42083 76.56435 15.21747
v 21.5085 76.95431 15.3917
v 21.45726 76.30247 15.54372
v 21.09526 75.71564 15.7933
v -60.02324 65.79089 -12.40885
v 43.61918 26.92998 1.939893
v 44.59207 26.38305 0.6552611
v -12.26732 -20.47813 18.73667
v -13.822 -19.539 20.14489
v -14.72472 -19.52486 20.73051
v -45.3129 -66.90933 -40.85037
v -52.29856 -58.72057 -52.21191
v 16.90392 -45.45685 2.874297
v 17.40647 -45.04486 3.388465
v 16.58752 -45.06349 4.192168
v -29.18184 81.87115 12.51808
v -42.99105 28.89 4.25316
v -42.62199 29.02116 4.729761
v -42.67738 28.69046 4.655306
v 6.40627 -21.73628 17.96838
v 5.714137 -20.93255 18.8094
v 5.475436 -21.35129 18.68117
v 5.144029 -21.25848 18.90009
v -28.27517 46.1091 19.1799
v -28.89282 46.17183 18.98576
v -28.46378 45.25759 19.18124
v -28.17161 43.97326 19.23709
v -27.12474 45.60124 19.54325
v -26.82194 45.04686 19.58955
v -27.44187 44.42408 19.43762
v -25.74604 43.65102 19.79557
v 13.67097 -20.69176 14.08831
v 14.17983 -20.16068 14.25774
v -48.44834 48.06991 6.588436
v 34.47852 44.50261 15.42967
v 31.81814 31.39375 10.17963
v 33.05717 31.43786 10.08734
v -35.51527 83.18194 8.283265
v -37.56235 83.10442 7.022049
v -38.00315 82.99049 6.808581
v 23.52745 43.2896 19.99982
v 22.86556 43.11229 19.92174
v 22.61093 44.114 20.11163
v 9.108905 -86.76148 -11.32202
v -15.06878 81.4174 16.52513
v 3.344393 72.66673 19.42215
v 4.240208 70.1851 19.76544
v -59.8833 66.44216 -12.34213
v 5.052986 -86.7921 -8.581625
v -59.75967 63.05606 -11.42402
v -18.06591 82.04787 15.74801
v -6.20652 67.45943 20.30262
v -2.257899 -87.13258 -8.399971
v 53.8123 40.7078 -0.997559
v 22.7206 42.03405 19.7543
v 21.34232 42.5367 20.29965
v 24.01128 16.57094 4.120312
v -16.5777 -44.95162 7.805743
v -15.94015 -44.89737 8.32754
v -15.54587 -45.04034 8.666525
v -15.01247 -44.9717 9.045629
v 17.36695 30.3317 11.40237
v 3.622344 -45.20221 12.61105
v 37.53022 76.89231 7.1071
v -32.08699 26.16647 3.460039
v -23.47377 82.3072 14.31193
v -23.74587 83.21468 13.75866
v -23.76278 84.06435 13.32972
v -23.90702 84.59151 13.01398
v -24.81043 84.2495 12.9064
v 26.93353 18.2038 3.714946
v 26.21159 18.28947 3.694491
v 24.94539 18.22062 3.777797
v 25.35895 18.49749 3.600188
v 25.11076 16.33649 4.25263
v -33.66259 49.03184 16.4199
v 27.9694 76.25054 13.1531
v 26.57197 76.73173 13.55228
v 16.74628 44.76645 21.6084
v 16.98973 45.88253 21.5793
v 34.30289 75.10251 9.986891
v 34.24027 74.40359 10.23057
v 33.17967 74.16556 10.9641
v 34.23793 73.77789 10.41624
v 35.31947 73.28269 9.834422
v 35.40468 73.95914 9.600243
v 33.75241 38.49545 14.64652
v 31.91007 38.51303 15.33727
v 13.74395 -20.77456 11.42526
v 13.27425 -21.38442 11.36847
v -33.93142 15.29393 3.372953
v -16.6498 79.69415 16.70952
v -16.59566 79.07644 16.87512
v -24.4609 32.71992 11.97951
v 13.72157 72.64203 18.03599
v -43.81457 29.10016 3.660832
v -43.4878 28.86653 3.725066
v -43.29647 29.3558 4.203213
v -42.86704 29.24203 4.377451
v -42.49942 29.25593 4.744
v -42.66354 29.58589 4.746461
v -42.43718 29.46229 5.024419
v -42.51628 29.85409 5.566896
v -42.93457 30.25861 5.604836
v -55.8537 44.20625 -0.6687579
v 23.00673 -39.28117 6.757936
v 1.580535 -21.40865 26.63696
v 18.60848 -17.84024 8.414759
v -7.850996 -86.88441 -8.215874
v -8.582262 -86.14632 -6.37332
v -2.244976 64.34823 20.94687
v -0.627723 64.5252 20.91973
v 25.79935 51.71066 18.27319
v 26.54313 52.37614 17.84284
v 1.886503 -21.05033 26.69718
v 1.712626 -21.1759 26.06614
v 1.973721 -20.6877 25.67604
v -25.79058 80.75713 14.29743
v 5.163192 -45.9093 11.29407
v 3.276618 -45.99084 11.97552
v 6.696296 -45.84061 10.59413
v 7.494081 -45.56549 10.20735
v 7.563288 -44.89237 10.82495
v 3.366451 -47.04091 12.04215
v 2.408335 -46.76411 12.11847
v 2.964725 -46.65569 11.96956
v 2.759822 -47.07561 12.15763
v 0.9784887 -47.01625 12.33013
v -0.0908618 -47.72849 12.58916
v 1.537238 -48.28281 12.64268
v -31.79517 49.12181 17.28506
v -31.40767 48.54144 17.5737
v -30.97888 49.1268 17.62677
v -30.27463 48.91018 17.96733
v -30.69607 50.5061 17.45521
v -30.13355 50.31701 17.74429
v 19.8373 -42.22246 6.843045
v 35.78026 48.77594 13.74581
v -29.84961 51.15108 17.75426
v -29.22084 51.40092 18.00634
v -29.74317 51.78794 17.71447
v -0.3725833 -24.3945 21.72087
v 39.16728 15.56416 1.348022
v 36.66891 -71.4981 -33.03503
v -40.54948 50.02982 12.06687
v -40.52843 50.90022 11.77913
v -40.13567 50.72753 12.1202
v 24.18135 42.69725 19.79049
v 23.78459 42.05288 19.6952
v 36.09363 -72.23841 -34.4301
v -34.8521 82.74191 8.969509
v 34.96665 31.055 9.498432
v 15.20518 43.41319 21.80567
v -57.88127 40.76873 -3.076776
v -57.5588 41.37907 -2.589884
v -57.78209 42.28435 -3.46443
v -57.72483 41.69741 -3.074418
v 10.36261 -21.64572 17.44782
v 9.823934 -21.67797 17.31568
v -9.052868 -87.53794 -11.10632
v -6.661534 -87.5926 -10.47198
v 36.2985 -72.41222 -42.92635
v 21.57471 51.50258 19.9499
v -23.7642 15.70407 3.517323
v -24.73619 16.83473 3.579534
v -25.32502 17.18626 3.614361
v -26.52276 16.49135 3.614632
v -27.5695 16.07107 3.685275
v -57.95246 43.00776 -4.189963
v 51.6581 -56.35418 -53.99569
v 35.01718 39.32087 14.55915
v -2.788192 -24.23413 22.54627
v 42.39053 -66.73983 -47.97775
v 41.51241 -67.59674 -48.10962
v -21.92673 20.55611 1.660162
v -22.89585 19.59821 2.805234
v 12.37419 -21.39296 15.68102
v 11.39865 -21.89549 15.54173
v 1.251115 -21.76675 26.04095
v 0.3291631 -22.67681 25.09988
v 9.42529 -22.27725 16.73507
v 8.988729 -22.77569 16.42079
v 9.164202 -22.07703 16.97714
v 6.805624 -22.36822 17.73436
v 6.518806 -23.17426 17.45229
v 5.382472 -22.86698 18.28891
v 6.759235 -22.79296 17.7013
v 5.558907 -22.71663 18.37082
v 6.010726 -22.06872 18.23936
v 4.774184 -22.32978 19.00195
v 5.115193 -21.98118 18.74231
v 5.666653 -21.69774 18.50804
v 1.329328 -22.02317 24.48157
v 1.023207 -22.22311 24.90671
v 0.3678147 -22.95016 23.99432
v 3.343721 -22.50706 20.22014
v 3.70379 -22.07907 20.06565
v 4.388372 -22.30701 19.27839
v 1.676957 -20.98965 25.0383
v 1.587629 -21.65999 24.45912
v 4.768056 -21.59393 19.3353
v 4.577963 -21.23643 19.58021
v 4.896976 -21.13798 19.16717
v 4.772853 -20.88522 19.41017
v 1.78795 -21.11072 24.28666
v 1.627372 -21.55827 24.02568
v 3.951519 -21.67206 19.91915
v 3.666613 -20.86026 20.98817
v 4.364871 -20.91654 19.89883
v 4.100007 -20.56049 20.38922
v 4.098496 -20.12772 20.94594
v 3.749033 -20.12264 21.42257
v 3.095466 -20.59737 21.98495
v 2.554159 -20.20671 22.817
v 2.206251 -20.77662 23.33564
v 3.141364 -21.66122 20.88472
v 2.288759 -21.17378 22.92225
v 2.196049 -21.47401 22.81968
v 1.908039 -21.3523 23.4862
v 2.16878 -22.01833 22.21974
v 1.796844 -22.05608 22.97474
v 0.8389137 -22.76503 23.64101
v 1.656163 -22.69931 22.39604
v 1.28578 -22.68843 23.08789
v 0.5649566 -23.82537 21.83563
v 1.203896 -23.28141 22.13096
v 0.06744132 -25.31182 20.65532
v -0.7742983 7.317491 26.87455
v 5.166591 -23.56073 18.35994
v 4.871961 -22.81659 18.71097
v 4.238417 -22.75697 19.31876
v 0.9930334 -24.33355 20.97222
v 1.178721 -25.5794 20.01196
v 4.848548 -24.52369 18.33407
v 4.411062 -23.68273 18.88808
v 2.851559 -24.13271 19.83369
v 2.657373 -24.86753 19.69492
v 3.683852 -25.04279 19.02868
v 1.678522 -28.78218 18.81668
v 2.092264 -25.42306 19.72753
v 3.670192 -25.89067 18.7986
v 1.054218 -27.23692 19.37892
v -48.65157 46.61108 7.184762
v -48.715 45.66872 7.634943
v -9.247636 -86.6895 -8.010475
v -9.46394 -86.30431 -7.018324
v -21.95917 48.93034 20.76092
v -20.24477 48.25493 21.24491
v 35.11623 13.30524 2.810133
v -37.61917 22.72748 2.070292
v -38.23938 22.84705 2.015428
v -37.69519 23.0157 2.130395
v -34.3152 18.60812 2.836315
v -33.37761 19.35544 2.627168
v -32.04096 23.2242 2.604145
v -32.31749 23.68873 2.648992
v -32.67803 23.998 2.638126
v -33.68622 24.18831 2.475174
v -37.84573 22.23745 1.896771
v -38.54173 22.28132 1.767456
v -38.9267 21.52388 1.523909
v -34.58117 19.1242 2.593549
v -33.05005 20.86351 2.329135
v -32.22367 20.21109 2.516301
v -33.51404 23.67124 2.456412
v -34.41607 23.44177 2.356231
v -36.06929 23.52606 2.180742
v -35.92948 22.83197 2.173995
v -32.04321 21.0079 2.495402
v -32.40297 22.20519 2.471195
v -32.685 22.53828 2.466177
v -33.0817 23.05749 2.460107
v -33.7443 20.76823 2.24668
v -33.47931 21.75179 2.238375
v -34.54021 22.59999 2.134406
v -34.73317 21.91301 2.025869
v -35.94039 21.87376 1.962061
v -34.85353 20.19103 2.254159
v -37.39335 21.06024 1.880986
v -36.35659 20.43229 2.025603
v -37.45541 19.36545 1.989915
v -37.78111 20.18336 1.772485
v -37.86139 17.84832 2.293086
v -39.52858 16.73845 1.904172
v -38.8768 19.19397 1.610843
v -39.94842 17.35319 1.638728
v 40.49998 35.96506 10.59728
v -19.54069 28.80104 8.735872
v -18.87408 28.11763 8.190592
v -19.52135 28.05428 7.754842
v 40.76152 39.98714 12.06912
v 41.99098 45.56677 10.55163
v 17.39174 60.81568 19.37134
v -38.536 82.35873 6.840705
v -2.935077 -50.64251 13.26755
v -60.22418 63.98192 -12.30125
v -24.9288 81.20104 14.42498
v -24.31597 81.67964 14.3763
v -24.40356 82.75906 13.79986
v -24.33055 83.50348 13.43123
v -25.07615 83.15659 13.38074
v -24.94433 83.72404 13.14101
v -24.01318 79.41338 15.16708
v -21.70083 78.2911 16.06599
v -19.72967 81.4189 15.67556
v -22.50147 83.32832 14.09679
v -21.67644 83.10783 14.4113
v -23.68616 80.50172 14.96783
v -20.838 82.67287 14.85017
v -22.9875 81.37524 14.86929
v -21.03986 80.62569 15.60514
v -21.86093 79.20869 15.78548
v 23.28328 28.54721 7.548925
v 23.01957 29.41709 8.804127
v 19.29506 30.07341 10.46395
v 19.22303 28.98858 9.336213
v 20.47379 28.61058 8.48094
v 20.31268 29.95049 10.20413
v 21.44214 29.43699 9.333321
v 21.59021 31.09268 11.21303
v 21.84721 30.71623 10.74709
v 23.15356 31.0055 10.76987
v 24.35909 31.51744 11.19289
v 24.87086 30.18251 9.733176
v 28.8624 31.59374 10.78254
v 24.5028 31.03541 10.72501
v 25.42542 31.04104 10.61199
v 26.56578 30.87467 10.38309
v 26.6597 31.32317 10.78919
v 26.98538 31.00452 10.7435
v 27.4511 31.20952 10.89266
v 27.20162 31.52384 10.90069
v 28.22733 31.79202 10.99498
v 28.99329 32.32572 11.27295
v 28.82347 33.52884 12.20387
v 27.46111 33.75224 12.73617
v 26.56703 31.95802 11.28559
v 25.46588 32.0893 11.58312
v 27.41427 32.46448 11.62141
v 25.97435 33.48906 12.84975
v 36.05323 73.40694 9.292529
v 36.01884 72.51729 9.5063
v -64.9398 57.30847 -20.63407
v -20.72834 18.95006 2.492459
v -35.69349 13.75352 2.81806
v 5.730787 68.58924 19.92099
v 8.40263 82.03339 16.20596
v 6.766268 82.55921 16.20696
v 8.236339 81.14352 16.59515
v 8.176061 78.76579 17.56233
v 10.06603 80.01455 16.79721
v 7.959701 76.95734 18.05131
v 9.356906 76.56294 17.97124
v 8.375038 76.10564 18.21517
v 6.455763 74.14052 18.8617
v 7.114685 75.77718 18.45807
v 12.81609 72.42937 18.21883
v 12.56293 71.90981 18.3316
v 9.120632 75.28358 18.28206
v 10.30656 76.24815 17.89355
v 12.99983 74.13102 17.89252
v 11.03562 72.09019 18.56921
v 11.54184 74.68493 18.02527
v 9.381665 73.22084 18.63116
v 8.97716 71.75797 18.9594
v 6.629604 71.45288 19.31054
v 9.028468 70.51488 19.15369
v 8.257986 68.73906 19.58815
v -21.33582 49.09347 20.90821
v -21.44717 48.18846 20.95214
v -22.53431 47.86334 20.67439
v -21.51277 45.1729 20.9596
v -21.69818 47.56708 20.92191
v -20.88375 47.20901 21.11686
v 29.56845 38.99621 16.59483
v 28.36438 37.32583 15.93037
v 27.81099 36.08043 14.9799
v 29.56706 35.1704 13.64694
v 0.57697 65.92509 20.70488
v 30.37567 71.75577 12.93279
v 25.32237 51.27124 18.53099
v -44.71928 20.30592 -1.732676
v -2.190989 -24.53593 22.08904
v -0.6367822 -23.78381 23.16435
v 8.881508 -65.66785 3.395575
v -48.25454 25.87045 -2.338959
v -48.33662 26.35981 -2.140324
v -48.28874 27.06092 -1.426855
v -61.56028 63.27143 -14.5721
v -61.31186 63.71313 -14.20947
v -38.42424 82.86158 6.625234
v -2.368622 -87.40538 -9.330584
v -7.246244 -86.21395 -6.243557
v -4.221209 -85.61062 -4.598444
v -5.655472 -86.6818 -7.217512
v -6.224846 -85.76316 -5.083474
v 50.52917 -57.63831 -44.30312
v -60.02168 62.55369 -11.80094
v -60.55268 65.3084 -13.16201
v -60.7047 64.70425 -13.25249
v -61.03653 64.1384 -13.75467
v -47.89859 -63.75869 -50.10669
v -0.4059624 -23.05499 24.82122
v -1.105335 -22.7062 26.6032
v -1.680557 -53.00911 12.93954
v -2.711149 -53.01456 12.86678
v 57.00707 -47.69401 -48.81583
v 17.24145 73.0355 17.21141
v 15.35199 73.01699 17.62784
v 16.10695 72.04932 17.61147
v 44.67289 18.05743 -3.781446
v 45.7514 75.47759 0.2265393
v 45.2886 75.66539 0.6573694
v 44.1799 75.25156 2.020591
v 44.63932 74.92732 1.645894
v 44.49892 76.0844 1.381238
v -27.4869 26.66124 4.258841
v -1.566445 -85.19685 -3.495208
v 35.39262 79.85995 7.615241
v 34.89954 79.84047 7.953809
v 34.60956 79.45904 8.28112
v 36.8931 78.42735 7.032564
v 36.11699 80.29845 6.915674
v 36.05877 79.45326 7.294572
v 35.85997 78.92554 7.603956
v 29.02608 75.9997 12.71105
v 21.15911 -44.54909 2.901481
v 38.9875 76.85562 5.964873
v 28.33734 51.19281 17.18936
v 23.08126 -48.34041 0.5643296
v 41.5355 40.69778 11.68768
v -27.71778 31.92777 10.3836
v -30.14097 32.44788 10.59038
v -29.05783 32.60122 10.90265
v -28.38695 33.35571 11.73325
v 34.36956 77.60892 9.122135
v 34.06681 76.51698 9.730365
v 34.89035 74.8215 9.672789
v 37.29375 77.62541 7.015261
v 35.17738 78.28073 8.302485
v 36.47024 77.34455 7.72163
v 37.05706 76.20832 7.681772
v 35.21314 76.18587 9.056731
v 34.8279 75.5713 9.503347
v 35.86657 75.21507 8.884158
v 35.80727 74.4471 9.16706
v 36.52342 73.61308 8.8873
v 49.11016 -59.39731 -54.07178
v 46.41554 -62.53293 -52.00108
v 47.51974 -61.33937 -52.32749
v -23.86373 -45.20377 2.134471
v 44.86518 18.74524 -4.03186
v 37.52673 15.46709 2.175827
v 37.11745 15.02518 2.394408
v 36.85354 14.98237 2.539943
v 36.51048 14.91016 2.675213
v 36.79378 14.7043 2.527537
v 36.24288 14.52454 2.704965
v -22.53325 -45.34834 1.853842
v -22.3503 -45.36778 1.973248
v -22.17118 -45.29525 2.136692
v -21.7688 -45.37758 2.752604
v -22.80552 -45.34923 1.817934
v -22.00964 -45.2973 2.495824
v 40.27134 -68.81416 -45.95868
v 40.92177 -68.23507 -44.56704
v 38.97537 -69.98408 -45.29398
v 39.64811 -69.41722 -43.8956
v -57.30436 42.35919 -2.439193
v -56.83742 43.23076 -1.955527
v -57.29252 42.91074 -2.737257
v -9.675973 83.65775 16.12685
v -11.86836 82.14963 16.62901
v 35.10939 44.62658 15.13473
v 37.74649 44.18762 13.77567
v -38.6758 17.07462 2.119505
v -26.58335 24.27361 2.94579
v -28.04519 27.91171 5.271626
v -28.03616 27.60118 4.898462
v -31.51476 27.82282 5.018556
v -33.32477 27.47196 4.549869
v -33.37593 26.76562 3.62608
v -31.95729 26.6326 3.789846
v -27.21825 27.52799 4.881122
v -26.52231 27.04015 4.418288
v -27.27251 25.64926 3.561254
v -26.57176 25.75853 3.439906
v -26.82597 26.33301 3.955655
v -26.08065 26.40154 3.914614
v -29.55415 27.85526 5.258097
v -31.36321 27.59945 4.718196
v -27.41721 25.99621 3.708395
v -27.95313 26.57903 4.220366
v -28.6113 26.96371 4.479929
v -29.77464 27.30043 4.740977
v -29.70502 26.88471 4.370844
v -30.88084 27.19186 4.481677
v -31.49692 26.49466 3.75004
v -29.29492 26.65257 4.199914
v -29.47178 25.86708 3.731042
v -30.94828 26.70073 4.120986
v -31.33011 25.28864 3.346052
v -30.9124 25.20674 3.361078
v -27.32042 25.21125 3.396607
v -28.42991 26.01494 3.844729
v -28.38064 25.65512 3.702798
v -30.7947 25.89316 3.62641
v -30.02296 24.67953 3.324237
v -28.54028 25.0619 3.424896
v -20.96809 22.89124 0.9627926
v -28.87155 19.87164 2.857774
v -29.85483 20.48001 2.903187
v -29.36071 20.22431 2.895429
v -27.16435 24.23496 3.371923
v -27.30538 24.71119 3.257071
v -27.72831 23.80437 3.153839
v -28.40597 23.95748 3.238551
v -30.89436 20.62155 2.750733
v -28.25573 23.49205 3.208372
v -28.53433 23.00871 3.031935
v -29.15526 23.59343 3.141902
v -30.46547 23.14739 2.837475
v -29.75368 22.5856 2.92753
v -28.80453 22.37033 3.098752
v -29.56637 21.86787 3.034858
v -27.35685 23.10215 3.169832
v -27.8828 22.72649 3.247919
v -28.19626 21.85587 2.968176
v -27.30964 20.40259 2.576737
v -26.57814 20.16491 2.077388
v -25.63231 20.47947 1.728842
v -21.47351 23.14066 1.032433
v -21.3519 23.50162 1.600613
v -20.98552 23.10082 1.252547
v -22.27165 24.74989 3.397284
v -23.25258 24.98928 3.081997
v -23.10581 25.68728 4.243036
v -25.42214 21.91792 2.280776
v -25.31958 20.86227 1.61943
v -25.23412 23.08667 2.3655
v -26.81097 22.17339 2.844487
v -25.01207 25.2473 2.689573
v -24.49025 24.47328 2.171848
v -25.73993 25.4477 3.010005
v -24.48798 25.0112 2.437747
v -22.10868 23.48782 1.20837
v -21.90244 24.04628 2.339155
v -23.07521 24.5905 2.428801
v -22.39451 23.95185 1.803068
v -23.04102 23.94748 1.54742
v -24.44698 21.87253 1.95275
v -22.17918 23.32557 1.052618
v -23.83647 22.44586 1.836091
v -23.28446 22.11224 1.703413
v -22.37324 22.17342 0.9408512
v -20.87315 22.54748 0.9346922
v -22.07528 22.69822 0.7922248
v -21.5357 22.36659 0.6969404
v -21.53881 22.16312 0.7337253
v -36.7663 50.08302 14.42876
v -36.28211 49.63144 14.83534
v -35.42514 49.87917 15.2583
v 33.00117 46.22207 15.86389
v 33.67967 45.10786 15.7226
v 34.19857 45.01736 15.46631
v -37.21656 -74.44965 -36.36375
v 38.27416 -70.62761 -43.91763
v 37.38957 -71.4298 -43.28555
v 15.06008 -45.87187 4.3897
v -31.19574 53.48881 16.72856
v 11.88126 -18.75177 22.72565
v 11.7574 -19.21772 21.95051
v 11.22348 -19.61214 21.3063
v 19.34258 60.92676 18.83187
v 29.69596 -77.6231 -34.90924
v -48.89291 26.78965 -2.265239
v 5.904083 -58.54221 7.226733
v -28.94961 83.94749 11.52654
v -28.67963 83.40094 11.92209
v -25.83683 82.8624 13.28144
v -25.49623 84.1375 12.75154
v -26.17684 84.11535 12.53648
v -26.70053 84.36634 12.16871
v -26.90806 83.48992 12.57618
v -27.49785 83.72756 12.21114
v -26.05564 83.47737 12.88892
v -26.98399 82.75612 12.92522
v -19.63978 22.60998 2.317585
v -19.63857 22.97248 2.614505
v 11.636 -86.37002 -13.04491
v 42.31333 44.72966 10.60128
v 42.22612 43.62957 10.92988
v 42.42024 41.58959 11.15568
v 26.21682 41.07232 18.47061
v -46.0777 46.31228 9.654578
v -44.63239 47.67694 10.1328
v -44.58037 48.30196 9.860075
v 54.4904 41.08996 -2.401636
v -51.27159 47.47789 3.829831
v 8.10111 67.11243 19.90848
v 8.921906 66.8144 19.83831
v 32.84259 68.78197 11.939
v -59.26759 66.59534 -11.40754
v -58.83662 65.93122 -10.5176
v -57.81911 68.0764 -9.266731
v -58.64754 67.70975 -10.54661
v -58.14529 66.86272 -9.422968
v -42.59234 82.62927 3.256287
v 59.29221 -41.86993 -46.90433
v 9.41694 -21.43496 17.45233
v 8.823805 -21.75378 17.35869
v 7.662627 -20.54873 18.61322
v 9.730361 -20.22082 18.98311
v 9.511397 -21.32566 17.58678
v 8.711586 -21.17143 17.63287
v 10.51376 -20.42043 19.02271
v 6.893984 -85.31403 -5.500584
v -57.24805 41.95946 -2.134225
v 24.53471 75.9465 14.62857
v 24.78637 75.33041 14.74096
v 20.02833 46.14948 20.85643
v 19.81205 46.94845 20.90015
v 19.36704 46.59859 21.04844
v 18.79146 46.76266 21.1982
v 17.99256 45.89866 21.36931
v 17.56744 45.08302 21.46149
v 20.60969 44.8454 20.6962
v 20.98155 45.47765 20.57973
v 19.72418 45.58862 20.96665
v 19.06427 45.80658 21.16261
v 19.14905 45.14847 21.12417
v 29.10821 14.28669 4.288724
v -14.05798 82.47069 16.18057
v -0.9376979 -84.95132 -3.13564
v 4.550167 -46.28982 11.54265
v 3.77902 -47.41955 12.14735
v -11.73833 -87.26302 -11.9883
v -10.39829 -87.43963 -11.54584
v -11.03443 -87.04359 -10.33626
v -11.96126 -86.57397 -9.201838
v -37.40734 16.79317 2.59412
v -37.71567 16.25183 2.555091
v -56.2067 45.21297 -1.95517
v 38.28756 79.12629 5.776035
v 38.57268 77.93954 5.953007
v 38.19668 78.65546 5.986638
v 39.11613 77.68102 5.639929
v 39.46305 78.38315 5.127457
v 40.44176 77.85544 4.404857
v 40.06781 78.46321 4.513185
v 39.77705 77.97145 4.969209
v 39.77101 76.66424 5.411583
v 40.17513 77.02946 4.995934
v 40.30778 76.43059 5.066644
v 26.45886 39.81725 18.01221
v 28.57852 38.95563 16.86989
v 25.48223 41.44828 18.86335
v 24.69084 42.82428 19.33215
v 27.36881 38.98243 17.29221
v 27.41678 39.74916 17.65135
v 26.00416 38.78899 17.62138
v 25.55984 40.8739 18.66085
v 25.53755 39.63756 18.21995
v 24.53465 41.14155 19.0708
v -47.28389 23.12363 -3.148566
v -46.8444 22.73853 -3.508575
v -47.8952 22.84228 -3.918018
v 30.80045 77.96043 11.12709
v 30.52252 77.33477 11.54533
v 29.49356 76.65295 12.30324
v 33.21076 75.38522 10.61137
v 34.06496 76.16891 9.845395
v 33.40453 77.81708 9.65255
v 32.9257 77.13935 10.20325
v 32.28257 76.05872 10.94773
v 33.18436 75.97992 10.45796
v 32.28212 77.02226 10.60863
v 31.8671 77.87392 10.58324
v 31.24686 77.5391 11.05699
v 31.44853 76.87246 11.18351
v 30.62121 76.62083 11.73444
v 30.20023 76.07434 12.12913
v 31.53951 74.17411 11.924
v 32.27797 75.02223 11.29562
v 31.36725 75.58369 11.62886
v -63.52489 59.65843 -17.84631
v -15.41127 -20.9587 16.93637
v -13.8097 -22.1333 16.22954
v 45.57373 -63.43191 -51.14064
v -20.47346 22.46921 1.220489
v -21.167 22.111 0.8774661
v -20.62371 22.09448 1.327865
v -22.00222 21.11142 1.297386
v -21.81799 20.00027 2.683278
v 43.22181 41.45368 10.61817
v -26.98106 -45.81263 1.540218
v -26.8775 -44.57742 2.472638
v 25.34268 74.8118 14.67618
v 24.10645 72.89605 15.39097
v 25.1426 73.37611 14.95371
v 24.39976 74.19442 15.05351
v 24.20641 71.71403 15.5316
v 23.57883 76.15459 14.97436
v 23.70487 75.25131 15.10637
v 20.12871 75.61446 16.09855
v 19.92721 75.35406 16.20073
v 21.98333 75.6368 15.54595
v 21.23894 75.28789 15.84219
v 20.45119 74.78877 16.16183
v 21.0696 74.38867 16.06337
v 23.39185 74.37041 15.35084
v 22.29821 74.92126 15.59969
v 22.4498 70.94259 16.2265
v 22.1767 72.25837 16.09091
v 23.30068 72.08391 15.7748
v 21.99578 73.61356 15.94602
v 22.9953 73.00197 15.73996
v -1.238498 66.41505 20.6392
v 39.6285 74.64847 6.159145
v 39.12331 75.0602 6.492487
v 19.26577 51.82158 20.60413
v 20.51684 50.95148 20.36015
v 34.17759 -74.0947 -36.3557
v -12.7598 -22.02488 17.22327
v -44.35587 20.704 -1.628435
v 28.37966 70.89265 13.98448
v 28.49925 69.76878 14.06197
v 26.80813 75.70914 13.80297
v 26.47453 74.15235 14.34918
v 26.73319 73.80177 14.28886
v 26.03888 72.94678 14.69297
v 27.51777 71.45054 14.29801
v 28.18726 74.80006 13.55018
v 27.4798 74.74509 13.84941
v 27.85969 73.83428 13.83696
v 30.88708 72.83854 12.57286
v 30.22708 74.14325 12.74242
v 27.26673 72.99316 14.18836
v 30.3212 73.20741 12.82696
v 28.76901 73.61436 13.47731
v 28.48326 72.46245 13.76357
v 29.4957 72.40008 13.30155
v 30.59878 69.843 13.07789
v 31.21232 70.5691 12.65955
v 29.59412 70.27182 13.51455
v 32.22121 67.76294 12.38378
v 30.71534 68.79545 13.1266
v 35.07053 72.59778 10.13568
v 34.74945 73.26408 10.19977
v 9.050299 -44.62729 10.60203
v 9.276269 -44.83424 10.12271
v 10.62543 -44.88752 9.132349
v 55.22503 40.14112 -3.616296
v 31.31906 66.96085 12.94053
v 0.3639369 68.67255 20.25973
v 2.535487 69.03665 20.12384
v 1.883895 -83.83371 -1.753021
v 0.4374003 -84.38229 -2.358546
v -11.44335 -25.25253 15.95075
v -56.89145 42.58016 -1.755837
v -56.92118 41.97265 -1.552976
v -55.00809 42.64642 1.392722
v -55.49235 43.32899 0.3563357
v -55.9949 43.79241 -0.6430137
v -56.17213 43.30949 -0.7474599
v -55.16891 41.7028 1.373019
v -55.34489 42.15889 0.9657789
v -55.69389 42.9646 0.1370339
v -56.49967 42.92896 -1.201402
v -56.04386 42.51818 -0.2826829
v -56.17421 42.08529 -0.3041062
v 42.64663 -66.58695 -44.09561
v 28.06726 34.68748 13.5886
v 65.35723 -14.41993 -46.28036
v -39.1368 82.20454 6.484225
v 1.438257 79.96545 17.87377
v 16.46287 47.46217 21.68471
v -46.03672 -65.91926 -46.95139
v -43.82491 -68.30835 -43.70087
v -44.24647 -67.7088 -46.40814
v -44.82516 -67.30653 -44.27967
v -19.11038 46.69103 21.43137
v -18.67671 47.23524 21.50915
v -18.1027 46.31166 21.63762
v -7.171791 -51.83121 13.03274
v 27.46569 15.31884 4.372765
v 27.91436 16.08727 4.310513
v 27.7678 18.05645 3.712175
v 27.448 16.38643 4.259827
v 26.52704 17.73778 3.909154
v 26.26382 16.2445 4.281924
v 26.96179 14.69537 4.368474
v 26.5047 15.75443 4.343046
v 25.29577 15.70603 4.345955
v 24.39648 14.0329 4.072067
v -39.9487 -71.98302 -40.11218
v -49.47961 43.97828 7.502402
v 48.55615 -60.13623 -52.61996
v -24.98404 79.06962 14.97149
v -25.07189 79.93073 14.72637
v -25.44534 80.14629 14.56346
v -26.14497 80.35981 14.28531
v -49.54995 -61.80429 -51.97882
v -36.75345 -74.41364 -30.7288
v 12.13959 55.07069 21.64905
v 47.14964 -61.79993 -51.05992
v 47.96886 -60.89806 -51.11721
v 48.91794 -59.83748 -50.06824
v -40.31718 -71.65831 -37.78086
v -0.2435385 77.76515 18.49494
v 8.325739 -86.82474 -10.75869
v 19.50877 58.90973 19.24426
v 12.67072 -86.0445 -13.35075
v 4.401816 -86.34717 -6.952734
v 2.227787 -20.87812 29.46685
v 44.74575 37.33032 8.89287
v -6.824945 -42.14125 16.63411
v -6.625759 -41.05775 17.23928
v 2.969256 74.21043 19.16924
v 2.480721 78.97655 18.18077
v 4.264357 80.30644 17.49872
v 5.262257 77.08382 18.33544
v 6.64546 77.68976 18.03765
v 2.753934 76.75864 18.60988
v 48.65218 -60.17825 -46.51402
v 31.12778 36.26278 14.14731
v 30.97319 34.90277 13.00773
v -29.58969 -57.63453 -3.271952
v -24.59261 47.16145 20.26491
v -24.69417 46.68686 20.26917
v -25.21378 46.75958 20.12198
v 13.77297 -20.32667 16.31038
v 43.77996 75.59375 2.278602
v 44.08604 75.81759 1.919252
v 43.75652 76.07005 2.149259
v 43.78649 76.57127 1.897112
v -52.91971 46.3572 2.322132
v 45.55083 74.51946 0.7417279
v -13.59165 -22.73246 15.48782
v 51.6748 43.55174 1.170373
v 5.449502 -44.67913 12.39426
v -0.2076255 -26.79642 19.83302
v 18.37578 34.19982 16.27757
v -39.13514 77.86582 8.236646
v -39.32338 79.1815 7.564826
v -40.19992 77.9398 7.278952
v 34.6874 12.58197 2.782929
v 34.30859 13.41049 3.134984
v 38.30265 15.29866 1.79796
v 25.29516 -79.78681 -22.90614
v -43.53113 76.08381 5.187816
v -29.30618 15.35587 3.67635
v -12.48434 -21.77796 17.56565
v 33.0983 36.95358 13.99672
v -3.502106 -14.94247 36.99474
v -40.38376 26.11706 2.414598
v -40.24226 25.8302 2.131837
v -45.08506 23.45354 -2.50036
v -45.59461 23.66499 -2.571646
v -45.20351 23.22381 -2.732111
v -40.92076 25.46692 1.792122
v -40.92218 25.77992 1.959671
v -42.75085 25.66434 1.307204
v -42.09843 25.77698 1.659554
v -42.65776 25.00839 0.9131148
v -42.44182 21.19025 -0.2235297
v -41.92389 21.60028 0.1485565
v -42.12918 21.01658 -0.04191683
v -38.18821 25.93384 2.360096
v -39.48413 25.70456 2.185431
v -38.95862 24.67641 1.96733
v -39.84786 25.00784 1.911491
v -40.4821 25.35425 1.887746
v -43.40861 24.30173 -0.01832856
v -43.32313 23.9146 -0.3717386
v -43.68011 23.98737 -0.571504
v -43.71949 23.72027 -0.8991387
v -44.37146 23.75465 -1.766191
v -44.58849 23.61063 -2.138902
v -39.32276 24.08767 1.816069
v -40.13 24.42116 1.71602
v -41.22437 24.11968 1.204849
v -40.8194 24.7738 1.590336
v -41.58906 24.88174 1.23262
v -41.97763 24.936 1.057091
v -42.79252 24.65816 0.5471967
v -42.34354 24.45137 0.6000888
v -42.79942 24.19909 0.1296754
v -42.18663 22.16983 0.05471427
v -41.72741 22.44007 0.4599023
v -42.32802 24.06859 0.4192619
v -42.79877 22.07221 -0.5285112
v -42.58536 22.65818 -0.2298461
v -43.37598 22.52322 -1.101152
v -43.62938 23.4912 -0.9560131
v -44.53152 23.42443 -2.162774
v -44.21095 23.631 -1.694697
v -44.75137 23.14666 -2.405107
v -44.58209 21.39526 -1.893529
v -43.57755 21.45191 -1.316316
v -43.2633 21.70807 -1.03462
v -44.08747 22.42315 -1.848045
v -43.79009 22.52501 -1.53428
v -43.82651 22.79505 -1.534724
v -44.57976 22.96155 -2.312504
v -44.86711 22.51466 -2.526848
v -45.4243 23.03032 -2.92948
v -45.91301 23.06481 -3.114444
v -45.65935 22.70815 -3.045799
v -46.20216 22.74763 -3.305962
v 31.29792 56.37286 14.57902
v -44.00594 45.31525 11.71813
v -44.35478 46.17301 11.10674
v -44.07251 45.71996 11.53007
v -44.99635 46.20393 10.56796
v -45.24268 46.60701 10.17419
v -45.19053 45.67567 10.60085
v -45.9486 45.6148 10.04835
v -46.75994 44.56368 9.76407
v -44.49559 45.34419 11.2675
v -43.78043 44.50355 12.02405
v -45.39931 44.36583 10.74899
v -45.77593 44.0851 10.52672
v 43.5764 74.56895 2.681819
v -31.53493 51.04208 16.99884
v -30.29003 51.57612 17.4805
v -29.99911 52.62981 17.46053
v -30.75286 52.54383 17.11337
v -50.55039 -45.37122 -17.79222
v 16.1254 -46.04241 3.396176
v 15.96807 -46.1529 3.571734
v 20.6488 42.80789 20.49438
v 21.3161 43.37455 20.35001
v 20.89196 44.35638 20.55421
v 20.24216 44.44865 20.76506
v 20.00213 44.82312 20.84942
v 19.51266 43.64434 20.92018
v 19.27691 44.10464 21.05713
v -0.2780194 -44.50418 14.73141
v -36.96438 -74.68022 -39.15607
v -14.49986 -18.85832 22.57104
v -39.1056 81.88254 6.658563
v -30.30369 83.59236 11.04465
v -30.63129 82.23993 11.60347
v 2.870834 -47.83173 12.38246
v 1.926467 -47.4667 12.608
v -34.55959 40.13806 15.63997
v 38.59945 -70.37534 -42.37357
v 36.46536 -72.29887 -41.33531
v 0.4778499 -48.90415 13.03212
v -0.4926218 -49.90126 13.15438
v 1.689899 -49.61507 13.05583
v 1.738408 -52.60253 13.09117
v 2.493135 -53.2798 12.73121
v 3.356374 -52.6921 12.72359
v 3.285311 -53.23674 12.47745
v -2.679848 -23.53034 23.94939
v -43.23926 29.75513 4.687232
v -1.627499 -84.19277 -2.110659
v 13.55725 -84.66654 -9.422327
v -32.8035 34.93282 12.30384
v -11.69296 -50.84933 11.96764
v -57.66996 43.3894 -3.767908
v 27.03846 -32.21684 5.436232
v -18.63013 28.63241 8.945824
v 27.95203 13.56228 4.171926
v 4.484925 -80.93092 0.6036956
v 15.53134 29.18356 10.58631
v 55.66911 39.818 -4.453255
v -34.94076 13.64692 2.703319
v -54.66028 41.94463 2.058945
v -54.35552 42.83665 2.292961
v -56.54784 69.62199 -7.813298
v -6.109588 -20.80995 26.73837
v -6.074046 -21.02476 27.71567
v -5.593282 -21.36723 26.60766
v 66.45306 -6.68822 -44.87373
v -5.289593 -21.7156 25.59547
v -43.00573 76.96588 5.334931
v -11.21186 -20.64314 18.45716
v 16.0121 45.71518 21.7458
v 15.4751 47.51035 21.87697
v 14.36818 47.34551 22.09245
v 55.80415 -50.14739 -50.07964
v 31.93163 49.20496 15.78058
v 30.72784 48.73768 16.49936
v 6.19509 -86.00987 -6.716184
v 6.031093 -85.27121 -5.05099
v 25.2565 -80.56532 -28.74009
v -3.230836 -83.22089 -0.9984372
v -1.131139 -81.72739 0.4696102
v -2.010194 -83.14753 -0.8958334
v -2.06688 -81.2387 0.8631263
v 1.69609 -81.17977 0.8451437
v 7.800152 -86.43105 -8.958447
v 44.02895 27.33979 2.148945
v 1.9404 -86.77969 -7.584128
v 0.4899688 -85.46872 -4.305185
v 5.117947 -85.74063 -5.7209
v 1.21917 -85.67229 -4.718204
v 2.781517 -86.20978 -6.21234
v 3.706505 -85.57784 -4.965396
v 25.04349 53.18444 18.36419
v 25.67914 54.70106 17.78703
v 6.678282 -45.97169 10.63417
v -47.08242 48.76155 7.499097
v 59.68237 -41.87364 -50.51937
v 13.41932 -85.28735 -11.10505
v -5.168211 -21.9597 25.10236
v -7.3759 -21.827 20.86566
v -3.488878 -23.78293 23.13133
v -4.979385 -22.25396 24.63861
v -8.779895 -20.08638 19.11617
v -8.507607 -19.74241 19.34979
v -8.412166 -19.99401 19.61739
v -8.490427 -21.12154 19.71563
v -7.974901 -21.19637 20.49994
v -7.866212 -19.52814 21.94656
v -8.170921 -19.29457 21.24142
v -8.064533 -19.59986 20.62638
v -8.283736 -19.5407 20.20828
v -8.178668 -20.70148 20.42333
v -5.30404 -22.47528 23.25094
v -4.210304 -22.91379 24.47751
v -6.215539 -20.73874 24.54786
v -6.233665 -20.32612 23.83951
v -7.977885 -19.70675 21.43432
v -7.769078 -21.01671 21.1331
v -6.641764 -19.41015 23.27449
v -7.500879 -20.25316 21.90267
v -6.976021 -20.08194 22.9973
v -5.987228 -21.33197 24.66705
v -6.0065 -21.18659 23.943
v -6.312761 -20.41469 23.58854
v -6.396927 -21.35939 22.84818
v -5.359617 -22.15419 23.80367
v -5.771099 -21.93425 23.40233
v -5.617523 -22.2055 23.53407
v -6.002129 -21.58431 23.53813
v -6.029009 -21.8003 23.19212
v -6.875958 -21.48176 21.87696
v -6.136463 -21.96089 22.71792
v -6.727762 -21.67027 22.05342
v 9.756074 -23.04735 15.24536
v 44.52871 -64.54692 -50.15028
v 45.04392 -64.10053 -48.63057
v 43.471 -65.58282 -49.8102
v 5.740384 -25.97291 17.43958
v -5.407947 -70.42021 5.039788
v -26.6598 42.12076 19.24099
v -63.21696 60.05706 -17.26374
v -63.16957 59.08012 -17.08739
v -40.5776 -71.32624 -35.28856
v 45.64402 25.35655 -1.025158
v 41.84723 -67.15972 -39.08124
v -43.26263 41.69733 12.2983
v -42.54396 40.84151 12.44901
v -55.28899 44.16637 0.2998357
v 32.34318 34.62076 12.39437
v 30.13833 33.82524 12.22959
v 31.28714 32.51988 11.04259
v 32.06764 32.19879 10.75595
v -25.0776 15.34022 3.552882
v -26.83071 15.18915 3.597137
v 40.21086 28.55691 5.395363
v 40.29372 28.06335 5.01365
v 39.98343 27.82449 4.846164
v 40.29 27.23318 4.561244
v 40.59798 27.85086 4.519088
v 40.76113 26.93752 3.944588
v 41.81091 27.42636 3.530169
v 14.11349 -83.65643 -7.894609
v 17.15462 32.84605 14.95486
v 17.35629 -46.56316 2.643872
v 16.88403 -46.40496 2.899065
v 16.73022 -46.14449 2.899453
v 16.03069 17.25635 4.062693
v -53.96672 43.63847 2.592261
v -13.51546 -21.86304 16.95955
v -13.47897 -21.22219 17.944
v 25.50141 56.09568 17.58482
v 19.34142 -79.84853 -8.746404
v -48.17732 40.26843 8.685474
v -56.34678 70.24783 -7.704443
v 19.14136 -46.32905 1.45405
v 40.48526 37.92789 11.56443
v 40.19128 39.45219 12.25678
v 39.06273 39.03606 12.63375
v 18.00534 75.2042 16.66922
v 20.51375 73.28245 16.40381
v 19.61606 73.14552 16.6592
v 20.23676 71.91525 16.67429
v 18.35404 73.71667 16.86068
v 18.9349 71.53822 17.07779
v -44.59375 41.86641 11.45802
v -35.31975 -76.13188 -36.22699
v -38.53419 -73.29184 -38.56036
v -37.64233 -74.06358 -40.2612
v -0.7171372 -45.16669 13.80092
v -1.69735 -44.92315 14.3369
v 29.10251 -40.25991 2.981003
v -29.35565 53.75949 17.55973
v 20.01122 -42.87561 6.02437
v 59.08875 -43.60253 -53.93516
v 58.048 -45.85925 -55.06298
v 58.58596 -44.77828 -54.4519
v -35.41988 -75.77802 -32.51855
v -34.72112 -76.54784 -34.62203
v 41.54117 -67.04611 -35.49747
v 22.21568 50.94895 19.80672
v 22.96853 50.98106 19.55685
v 22.42463 50.25878 19.83178
v -52.45251 -58.86084 -47.99799
v -41.0288 49.68593 11.8631
v -41.53376 49.53651 11.57512
v 7.436164 -24.16856 16.46128
v -18.13836 -85.15629 -11.43751
v -53.479 -57.28778 -52.054
v 48.13213 -60.78574 -45.47449
v -45.96721 -66.18488 -43.80875
v 24.93658 39.25459 18.25227
v 23.35787 40.96183 19.26095
v 21.61365 40.57608 19.731
v -9.32075 -87.08665 -9.442822
v -10.28276 -86.43728 -7.73086
v -11.13321 -86.52553 -8.487678
v -14.52284 -21.00557 18.04431
v -13.98093 -20.67161 18.4516
v -15.09111 -20.43039 18.97025
v -14.60551 -20.13977 19.45731
v 51.61539 -56.13622 -44.47752
v -42.61885 76.03571 6.001172
v 4.178823 66.68344 20.40933
v 6.828829 67.51908 19.99688
v 5.662775 65.86533 20.39724
v 39.53295 73.6128 6.478975
v -19.90229 47.59332 21.31626
v -19.36333 48.14429 21.41332
v 9.391285 -45.77262 9.068424
v 1.535324 9.27964 25.2968
v -35.22359 50.899 15.13901
v -35.13429 48.98127 15.70082
v -34.31677 49.68671 15.88109
v 47.13932 -61.89587 -46.67966
v 45.56325 -63.58729 -46.52731
v 46.72194 -62.32157 -49.17912
v 46.24294 -62.85586 -48.22432
v 11.68663 -86.05123 -11.376
v 12.04386 -85.32932 -9.442304
v 32.26282 -75.76666 -37.98349
v -34.64509 14.95497 3.312069
v -35.15459 14.23409 3.09286
v 35.90578 -72.77892 -43.72741
v 34.91629 -73.61363 -42.33193
v 35.13976 -73.42365 -41.60233
v -53.52234 44.60149 2.664893
v 35.51098 44.8669 14.90824
v 37.177 45.27494 13.84662
v 37.49356 47.2023 13.05441
v 37.0211 47.23114 13.33217
v 36.14975 47.45329 13.83707
v 34.77327 45.54112 15.10566
v 35.68967 46.39453 14.3631
v 34.99564 47.59364 14.47612
v -43.43044 80.98064 3.300239
v -50.23574 -61.06547 -51.63366
v -49.9761 43.4071 7.156085
v -48.89549 -62.91072 -47.77773
v -47.31756 -64.63798 -47.08799
v 15.99469 -84.9452 -15.33121
v 22.55204 51.50922 19.62475
v 23.62817 52.2815 19.1088
v 15.72239 29.92526 11.4823
v 26.7414 54.74142 17.27982
v 3.117012 -59.34373 6.749803
v -37.87772 84.25558 6.193723
v -37.48752 84.32016 6.459365
v -38.49176 78.77134 8.281445
v 33.10711 -75.10721 -40.09772
v 34.08626 -74.33186 -39.61382
v 35.45631 -73.09401 -38.27264
v 33.78908 -74.54144 -38.49177
v 34.90984 -73.52378 -37.25299
v 33.32265 47.38726 15.47477
v 33.97174 45.82056 15.42244
v 33.86341 46.60011 15.32703
v 34.56693 47.21636 14.80687
v 32.29592 47.69276 15.96518
v -20.86925 51.06435 20.88424
v -21.86217 50.75845 20.64694
v -23.03201 49.51006 20.422
v -21.65088 49.94076 20.76103
v -20.7283 50.28468 20.98385
v -19.85513 48.72003 21.31049
v 64.73172 -8.822919 -37.23131
v 26.43 68.31822 15.14004
v 1.142877 -21.70254 27.61377
v 1.758388 -21.23019 27.70968
v 2.808228 -20.33409 27.33665
v 3.13227 -20.28118 28.04922
v 59.23082 -43.11142 -51.05965
v -17.37772 -86.13518 -15.55851
v -18.05943 -85.97698 -16.65719
v 9.411386 55.81897 21.82636
v 6.512232 55.03489 22.19625
v 8.996886 55.01371 22.00678
v 8.893153 54.10583 22.17098
v 11.70577 53.81794 21.89204
v -29.84461 15.75051 3.704406
v 31.31293 -76.49663 -38.11934
v 30.78554 -76.79698 -34.87679
v 32.13412 -75.5956 -33.21479
v 31.33291 -76.42567 -36.79459
v 33.5604 -74.47617 -34.27254
v 59.81792 -41.82489 -54.78175
v 60.54009 -39.94358 -54.26938
v 26.68117 56.12815 17.03786
v 43.52531 -63.81962 -32.74751
v 59.36562 55.08717 -14.09234
v 52.77837 -54.66861 -55.48688
v 53.13588 -54.30581 -52.99446
v -5.708359 -84.91487 -3.302519
v 56.11967 -49.64736 -51.9336
v 55.36661 -50.87182 -51.15676
v 57.77763 -46.22494 -49.39275
v 57.18316 -47.64124 -51.73912
v 56.45248 -49.05001 -51.35236
v 57.17022 -47.61762 -55.20175
v 57.88904 -46.26344 -52.1783
v 57.30426 -47.38224 -53.96946
v 56.68842 -48.56939 -53.31351
v 56.30421 -49.19888 -54.96215
v 56.72253 -48.42561 -55.72998
v 54.00038 -52.98368 -54.89141
v 54.65609 -51.83113 -56.3665
v 55.29496 -50.92033 -55.33669
v 55.8292 -50.10231 -54.18835
v 54.60059 -52.1369 -53.69736
v 55.3786 -50.88753 -53.12667
v 36.33876 39.51248 14.11228
v 3.265645 52.58981 22.67991
v 0.1078534 50.22936 22.97543
v -59.01196 65.40882 -10.72704
v -60.08975 64.31073 -12.13483
v 28.88058 -39.26656 3.424097
v 28.1125 -36.72078 4.455393
v 26.9792 -37.44959 5.045504
v 27.88364 -38.16117 4.344625
v 26.32654 -39.4502 4.926495
v 27.56381 -39.28134 4.281167
v -31.75761 83.37936 10.4589
v 54.33586 -52.35916 -47.09916
v -7.421301 -22.08769 20.55388
v -7.932469 -22.25146 19.95736
v -8.034757 -21.94432 19.96891
v -8.463139 -21.61058 19.75778
v -51.44674 -59.6953 -51.8807
v -52.25022 -58.99759 -49.79585
v -51.06913 -60.26249 -50.63404
v 10.85542 -21.04509 17.68738
v 11.39657 -21.49434 17.55452
v -17.40541 -85.62095 -12.04963
v -50.5223 47.14568 5.008818
v 42.46099 21.06249 -2.341073
v 42.61879 21.80246 -2.353121
v 41.79757 21.86765 -1.704447
v 41.93742 21.36729 -1.980907
v 41.47565 21.612 -1.568632
v 41.27523 21.37917 -1.396302
v -1.270792 -71.50163 5.110438
v 25.73944 -48.17236 -0.05438457
v 46.37275 25.11901 -1.9688
v 45.58825 24.54687 -1.84924
v -37.12644 82.91892 7.401081
v -37.68353 82.37395 7.316141
v -38.21077 82.13909 7.134634
v -38.62938 81.63068 7.101653
v -39.73762 80.96648 6.574616
v -37.97314 79.50578 8.379486
v -38.74219 80.28648 7.552001
v -37.13631 81.33676 8.180114
v 31.65185 -67.49652 -15.09313
v -18.67555 45.59379 21.52151
v -28.03062 15.76151 3.721722
v 31.62183 33.3071 11.53702
v 33.58266 32.41387 10.61528
v 34.24772 33.14548 10.95047
v 33.3078 35.34018 12.72634
v 35.29351 37.64714 13.62929
v 37.70008 38.68026 13.09247
v 38.99754 37.19398 11.92099
v 36.57533 37.67198 13.17827
v 34.84098 35.77125 12.64588
v 33.55468 34.35881 11.87829
v 34.52966 34.02265 11.39706
v 36.71984 35.79192 12.04768
v 38.42218 35.95281 11.54263
v 35.85196 34.77549 11.57328
v 37.05515 33.93575 10.59673
v 14.85838 -19.18983 14.05773
v 50.84235 42.55781 2.869888
v -19.44119 -45.05434 5.017928
v -19.72084 -45.04755 4.64009
v -49.93155 24.6323 -4.79168
v 6.268765 -67.47417 4.096453
v 43.56244 39.42072 10.25767
v 37.10215 14.54408 2.349064
v 36.84214 14.40413 2.434294
v 60.52718 -38.82092 -48.38503
v -45.90837 47.69735 9.125956
v -45.29249 49.06731 8.91196
v -28.50607 -49.23953 -0.0789858
v -6.87287 -84.41691 -2.738702
v 24.88884 -56.1061 -2.246458
v -39.73059 79.86812 7.031025
v -40.11701 80.4994 6.490019
v -19.43889 69.39267 18.08759
v -60.41497 63.67019 -12.62047
v -60.49021 63.19104 -12.76924
v -60.43749 62.53616 -12.56684
v -61.02402 63.2859 -13.71154
v -61.67072 62.59216 -14.69514
v -61.30617 62.76124 -14.12505
v -60.76977 61.6062 -12.93982
v -61.43579 61.91713 -14.17567
v -61.60182 61.21782 -14.33888
v -42.1781 -69.98708 -40.25616
v 17.6835 70.74332 17.49639
v 37.04479 -71.79093 -40.31802
v 37.19388 -71.64601 -41.76766
v -49.86195 40.81775 7.277282
v -48.78434 40.87493 8.309761
v -49.38265 40.75186 7.703874
v -46.81407 -65.35003 -40.06008
v 53.6175 -53.71688 -51.06547
v 54.50486 -52.31459 -52.21593
v 50.19757 -56.48291 -38.22132
v 50.50162 -57.76007 -54.07586
v 51.37206 -56.78452 -52.28957
v 20.25303 -45.15416 1.974069
v 19.74177 55.39259 19.90047
v 20.55059 52.47856 20.15017
v 21.96641 51.9585 19.75919
v 20.57227 53.55273 19.96999
v 22.71022 53.01507 19.32823
v 24.05305 53.75103 18.66021
v 21.21774 58.23177 18.86004
v 21.10481 57.05828 19.14554
v 21.48786 55.68037 19.2933
v 22.12676 53.77968 19.40391
v 23.19417 54.46476 18.8853
v 23.39708 55.19373 18.68287
v 24.8868 55.27744 18.03008
v 22.77228 56.8316 18.59541
v 24.09651 56.36707 18.16273
v 24.31033 57.7784 17.76878
v -11.69231 -84.94376 -4.967676
v 43.10386 43.59317 10.32549
v 42.34474 42.92749 11.01505
v 44.21589 43.63636 9.481958
v 42.74451 42.23868 10.90792
v 43.20275 40.72535 10.6445
v 44.40794 41.39935 9.764492
v 44.73558 42.08599 9.436183
v 45.73301 41.33757 8.657674
v 45.78523 40.40937 8.629366
v 46.57711 40.98266 7.977164
v -44.29873 80.45026 2.784442
v -23.95707 50.23293 20.10823
v -11.92087 -13.08472 31.58758
v -10.76574 -12.7268 33.02114
v -32.82257 82.67007 10.21977
v 40.52024 30.16001 6.858618
v -19.13987 22.85184 3.112214
v -19.16232 22.51372 2.761121
v -19.39961 22.22456 2.206846
v -20.85144 20.9551 1.716514
v -19.87833 22.12247 1.844366
v 15.27334 -85.07136 -13.95693
v -58.35547 42.81493 -4.911266
v -19.09467 -45.01059 5.35045
v 55.09447 -47.53797 -38.05435
v -9.749989 -85.53046 -5.308781
v -8.279542 -85.07065 -3.972376
v -51.39707 -60.23294 -45.91625
v -25.19646 42.81812 19.74098
v -24.92294 42.31435 19.69584
v 62.89028 -27.99709 -45.19061
v -49.88439 44.27222 7.060287
v -49.53941 44.45097 7.362732
v -49.04961 44.92904 7.688296
v -49.36415 45.59797 7.067214
v -49.8801 45.04286 6.830406
v -49.49702 46.27144 6.553892
v -50.5618 45.90781 5.671333
v -51.12978 46.72633 4.493833
v -51.88186 46.35825 3.769262
v -52.60483 45.59345 3.2922
v -51.62173 45.72805 4.49278
v -52.93839 44.33929 3.645735
v -50.65161 44.5816 6.146327
v -52.44858 44.02496 4.385186
v -25.63662 46.4836 20.00095
v -26.10536 46.20223 19.85543
v -26.02588 44.91689 19.76353
v 56.99325 38.96297 -7.36534
v 56.93261 40.4492 -7.735995
v 56.6573 40.63478 -7.12954
v 56.62185 39.81401 -6.718768
v 56.30895 39.93584 -6.019254
v 22.46019 3.026675 5.534455
v 56.1538 40.75748 -6.005379
v -28.21268 -47.78282 0.3499908
v 1.299357 51.47762 22.8563
v -41.98817 41.78904 13.05136
v 48.12589 44.9664 5.058653
v 47.4532 46.08051 5.365802
v 25.96352 -49.83794 -0.7459856
v 26.38857 53.2831 17.75098
v 27.24096 52.4325 17.50524
v 28.10323 52.3275 17.09778
v 49.67136 -57.52792 -38.8254
v -17.09229 -45.19777 7.506751
v 44.49973 44.29487 8.925144
v -51.38323 -60.12576 -48.11784
v -50.29054 -61.22987 -49.42498
v 25.98002 15.05092 4.400409
v 26.15434 13.52235 4.143689
v 24.29364 15.44842 4.175371
v 21.55516 16.0239 4.018252
v 22.75523 13.42848 4.018991
v 22.89967 12.39825 3.969544
v 22.28341 14.86072 4.00036
v 14.19578 -85.47154 -13.44995
v 4.919094 -84.69883 -3.640424
v 29.43662 51.88678 16.51948
v 30.42797 51.5531 16.08475
v 31.26529 50.47818 15.85133
v 14.77295 26.42865 7.922726
v 16.10243 26.67693 7.634479
v 15.15496 26.61881 7.910918
v 16.1437 27.08661 7.971599
v 45.61552 27.52886 1.305508
v -32.57014 81.62068 10.87872
v 14.31721 26.06347 7.739113
v 13.63336 26.12643 8.05845
v 57.62567 -44.40549 -42.76098
v -4.967631 -53.73755 12.50303
v -5.430562 -53.72587 12.29892
v -37.99683 -73.76823 -37.35777
v 28.69147 -76.22459 -21.24016
v 28.88127 -78.2336 -34.35513
v 28.1366 -78.70594 -32.22324
v 27.2217 -79.35981 -31.87019
v 29.43866 -77.7701 -33.16805
v 30.31569 -76.98934 -32.16693
v 19.73752 57.4934 19.4855
v 10.12538 -26.23062 13.57144
v 29.67978 57.21046 15.29432
v 29.70419 55.65752 15.6386
v 18.94748 -83.38339 -16.34055
v 19.96991 -82.33961 -14.86719
v 18.17425 -83.98367 -17.11105
v 19.79032 -83.12038 -17.99989
v -15.02379 -44.70234 9.084727
v -14.05151 -45.00893 9.700889
v 53.86748 -21.53885 -14.44093
v 9.188478 -83.74541 -4.053999
v 7.606862 -84.20034 -3.779824
v 8.24577 -84.83627 -5.280699
v 13.26426 -84.02837 -7.636352
v 26.78139 -77.0005 -18.10307
v 58.54779 -44.60299 -50.2326
v 57.47187 -46.5456 -47.75839
v 42.3999 -66.71999 -41.05416
v 39.23809 -69.78301 -42.71301
v 40.35871 -68.75971 -42.74746
v 41.71517 -67.44695 -43.17043
v 41.27845 -67.86018 -41.90588
v 40.59412 -68.46916 -40.31788
v -40.36306 33.8208 9.548095
v 49.96246 -58.47264 -53.08969
v 49.56748 -59.10648 -47.32486
v 47.69521 -61.27842 -49.20008
v 51.63637 -56.47312 -48.69508
v 49.70239 -58.89668 -51.31672
v 51.34188 -56.83047 -50.85004
v 50.35693 -58.16946 -49.02681
v 33.40944 11.47986 2.695629
v 33.3488 12.63247 2.951018
v 52.66658 41.78918 0.5929435
v 63.13148 -29.51776 -49.49472
v 42.81169 -64.89904 -33.12741
v -3.710914 -48.11811 12.6128
v -4.389967 -47.71301 12.43296
v 24.94307 -49.36842 -0.2149267
v 23.53417 -48.61717 0.475046
v 56.53762 -47.20877 -43.51886
v 20.48651 43.4404 20.57807
v 27.7789 -41.99145 3.041698
v 26.98072 -43.59258 2.424967
v 28.07983 -40.27375 3.628366
v 22.70622 -42.73191 4.702552
v 24.94359 -41.02078 4.994646
v 23.82219 -41.23684 5.410934
v 23.50447 -42.00257 5.022651
v 26.47242 -41.54336 3.962856
v 24.60412 -42.29461 4.338622
v 23.54107 -43.04804 4.116792
v 24.92485 -43.40279 3.381099
v 23.09684 -44.31049 2.800592
v 24.35635 -44.17232 2.766543
v -26.69242 52.2571 18.9417
v 4.004696 -58.10497 7.748507
v 3.285465 -28.27235 18.48292
v 0.538379 -16.70173 36.27958
v -0.9670556 -15.66552 36.94255
v -3.301126 -15.61317 36.90585
v -2.363507 -15.12543 37.09589
v -19.29874 -44.95706 5.134036
v -17.73588 -44.99214 6.825578
v -15.66548 -44.79929 8.588894
v -19.2566 -44.93744 5.339064
v -18.66938 -44.95293 5.850642
v -17.79157 -44.87757 6.728209
v -17.21437 -44.83733 7.252948
v -18.21346 -44.77468 6.357021
v -17.65687 -44.61547 6.93568
v -26.77149 13.239 3.455658
v -56.07204 70.66509 -7.401579
v -55.70793 71.01485 -6.990125
v -55.22679 70.71906 -6.285439
v 14.62797 -19.4118 16.36252
v 14.70109 -19.45227 15.1163
v -11.27972 -21.66418 17.99528
v -11.45466 -21.98395 17.8361
v 14.75355 -20.6402 9.881631
v 14.80007 -20.27914 9.899023
v 14.62219 -20.04427 10.51711
v 14.18939 -20.26017 11.24883
v 14.06243 -20.6735 10.875
v 14.37969 -20.84434 10.11546
v -18.05167 81.10252 16.04988
v -20.23713 79.47509 16.08792
v 36.12754 -72.53595 -39.39599
v 38.02615 -70.8408 -38.62783
v 38.78724 -70.16306 -40.33226
v 39.98308 -68.83453 -37.40886
v 40.43782 -68.07638 -35.16052
v 40.60082 46.47178 11.22584
v 41.48994 46.25618 10.67804
v -40.86067 42.76749 13.76473
v -40.28414 42.40622 14.02226
v 18.27318 43.82571 21.25951
v 18.60023 44.13354 21.2354
v 17.34196 44.24691 21.48204
v 16.20544 42.77551 21.47276
v -26.8491 79.97328 14.15023
v -26.06146 81.64971 13.84748
v -26.85002 81.12067 13.77423
v 27.27601 55.14449 16.94448
v 27.24623 53.96024 17.2005
v 27.73537 52.79241 17.20034
v -51.85151 48.03249 2.708963
v -17.93322 22.55797 3.84146
v 16.91572 -62.9871 0.2516984
v 46.27315 -62.86309 -43.05535
v 46.33602 -23.5054 -5.253139
v 48.6468 -59.7837 -41.87399
v 23.35661 32.2697 12.02894
v 28.46927 53.56968 16.70802
v 62.41557 -33.55685 -52.18588
v -38.99699 82.7243 6.303294
v -38.48205 83.76781 6.044236
v -39.46317 83.63835 5.360605
v 18.93856 -83.07226 -14.67326
v -64.02055 57.8966 -18.63149
v -64.41393 58.07766 -19.48643
v 54.3373 -52.62703 -49.40171
v 55.18898 -51.11076 -49.08175
v 54.36245 -52.54239 -51.06448
v 52.34967 -55.51664 -50.89346
v 52.82641 -54.81984 -52.03033
v 53.45341 -53.88917 -47.89393
v 22.15141 69.57011 16.48237
v 9.230286 -24.93089 14.00681
v 9.14106 -25.60091 14.25399
v 18.30952 -19.62425 8.13699
v 18.29056 -20.51562 8.058756
v 19.4189 -20.05182 7.707109
v 19.09483 -20.57157 7.818402
v -48.15026 46.05119 7.98632
v -44.55215 43.03751 11.57756
v -45.18427 43.43529 11.11886
v -45.63205 42.49207 10.8077
v -45.95795 43.51178 10.49705
v -48.75665 44.57204 8.123565
v -47.5619 44.41801 9.193931
v -47.70341 45.41135 8.697563
v -48.41396 44.24584 8.524099
v -47.22203 43.98952 9.568909
v -47.96061 43.90885 8.953681
v -48.79844 44.00339 8.214374
v -49.11567 43.73497 7.910572
v -48.91721 42.69679 8.217407
v -48.05946 40.7977 8.921595
v -46.60368 43.35729 10.06261
v -47.74242 43.20839 9.166378
v -48.46317 41.80489 8.642741
v -47.44138 42.43283 9.506553
v -47.30878 41.43477 9.575425
v 0.312636 76.38793 18.82071
v 37.26524 -71.46408 -37.82864
v 39.10773 -69.60921 -36.43376
v 36.29042 -72.25767 -36.11573
v 35.05621 -73.28984 -35.63027
v 60.26113 -40.26486 -50.63422
v -21.15348 30.14221 9.904784
v -19.15004 29.30664 9.567969
v -20.16811 29.23514 9.049476
v 48.44223 -58.40294 -36.32541
v 48.51343 -58.82131 -37.58114
v -58.68567 42.46661 -5.42207
v 23.99591 -81.21092 -25.51258
v 25.03019 -80.29368 -24.62298
v 25.93389 -79.76307 -25.87775
v -37.19329 80.18886 8.656602
v -50.53759 40.33637 6.679917
v 44.22943 45.95697 8.524803
v 8.172862 -18.36894 26.68515
v -18.02485 77.24639 17.07481
v -8.699723 -46.0317 11.70918
v -9.649625 -45.88471 11.53583
v 46.37092 40.32371 8.123805
v 47.24656 38.26893 7.165686
v 46.01913 39.37538 8.40731
v 15.08409 55.19777 21.11684
v 13.57959 56.65996 21.12408
v -2.852144 -74.63971 4.335851
v -3.636435 -74.10497 4.471128
v -41.17348 82.54866 4.544902
v -41.88213 82.66347 3.819515
v -39.61418 82.19278 6.078588
v -40.03173 82.92155 5.337492
v -40.2877 82.16734 5.508123
v -41.80168 81.73902 4.418438
v -63.66459 58.28038 -17.99426
v -1.718113 -12.61499 37.1918
v -19.84275 25.15952 4.415419
v -19.21595 25.17639 4.718786
v -19.15702 24.41761 4.353129
v -5.828979 -22.255 22.8385
v -6.269049 -22.06307 22.38702
v -7.099936 -22.85312 20.39421
v 21.78983 71.08123 16.41232
v 29.96964 52.53612 16.14273
v -22.39205 -46.27993 2.717693
v -22.58074 -45.81836 2.121939
v 51.17104 -57.06004 -46.71471
v -40.21243 78.81213 6.968395
v -0.2692925 -13.1618 37.13554
v 0.3147001 -14.46619 36.93578
v -42.55514 78.10921 5.342722
v -57.54056 69.25265 -9.2229
v -57.08432 69.24923 -8.497926
v 41.25906 27.83524 4.263789
v 40.95018 28.36349 4.882418
v 42.10624 27.86011 3.716212
v 11.102 -22.58227 13.56175
v 11.68327 -22.47374 12.34604
v 11.14029 -22.78476 12.99684
v 13.80631 -45.01166 6.515321
v 6.703574 -82.77155 -1.694658
v 37.49669 14.34847 2.112058
v 47.44427 -61.45927 -43.17535
v 48.91443 -59.76547 -44.16158
v 49.73937 -58.61704 -43.49076
v 50.21476 -57.80067 -42.56398
v 51.07545 -56.49639 -42.44831
v 4.089738 54.80649 22.35518
v -0.2636933 53.15812 22.66679
v 2.30758 54.97934 22.38594
v 0.3902527 56.21328 22.21972
v 32.14125 -72.17072 -21.26766
v 18.51865 15.19414 3.989295
v -34.6921 51.49645 15.3019
v 35.2662 32.10174 10.35878
v 36.33884 32.10654 10.05918
v 35.12512 31.66096 9.821002
v 35.67835 31.46575 9.589824
v 36.4047 31.77781 9.563676
v -45.08912 -67.06618 -37.92943
v 43.44774 47.39176 8.654755
v 27.68503 54.47766 16.89961
v 27.34084 55.81889 16.78272
v 28.7341 55.20855 16.25613
v 15.31658 -84.00915 -10.01272
v -39.0578 16.20491 2.120878
v 8.822087 -24.93515 14.55167
v 10.32077 -81.88342 -2.601038
v 55.03014 -43.33136 -32.45031
v 44.05472 -65.14584 -47.71428
v -26.82391 -41.11889 6.131951
v -53.50838 43.26978 3.34511
v -3.936952 -84.21179 -2.173836
v 50.3808 43.1081 3.186321
v -35.74477 50.49905 14.92141
v -36.08429 51.13526 14.57089
v -35.18096 51.71243 14.97908
v -36.30713 52.72712 14.07154
v 55.5088 38.97144 -3.899223
v 2.957931 -44.14995 14.33978
v -54.86443 40.5572 1.960363
v -22.08254 -45.26997 2.615564
v 32.71195 -72.05714 -22.2526
v 49.1497 -57.78258 -37.37705
v 4.797069 -55.19502 10.67353
v -7.769248 -83.99211 -2.319932
v 55.33505 -50.52573 -46.75156
v 54.46984 -51.86283 -45.7129
v 52.31201 -55.38276 -46.17022
v 53.92677 -52.57478 -44.87119
v 53.17806 -54.11561 -46.26555
v 54.14849 -51.63258 -42.93324
v 56.19866 -49.20924 -48.15057
v 56.77584 -47.56984 -46.11695
v 55.94759 -49.24477 -46.29597
v 56.3718 -47.84666 -44.32936
v 55.38309 -49.724 -44.11564
v 55.54837 -48.66371 -42.0536
v 56.3544 -46.95488 -41.93849
v 55.80804 -47.38298 -40.47141
v 54.13454 -50.80885 -40.74072
v 54.7429 -50.11108 -41.80752
v 54.88371 -48.68462 -39.27027
v 53.86827 -50.71027 -39.32848
v -59.07079 41.51791 -5.970935
v 60.08093 -40.50915 -49.26814
v 59.49174 -41.12693 -46.38513
v 59.59381 -41.56956 -48.39776
v 2.947222 -78.21209 2.690563
v 50.54121 -56.9453 -41.06016
v 51.18837 -56.11718 -41.59661
v 13.06333 67.52612 19.05486
v 11.17198 67.32678 19.38745
v 12.77275 71.46041 18.36127
v 11.64216 68.83456 19.03034
v -14.94847 46.36322 22.17248
v -12.96599 -84.5309 -4.976528
v -11.75759 -85.70972 -6.61868
v 6.868451 43.48855 22.77543
v -43.45859 -68.75008 -41.10738
v -43.7032 -68.49339 -39.14758
v -41.53251 -70.58331 -39.17225
v -41.41389 -70.66837 -37.1447
v 18.88039 70.25466 17.29596
v -24.87919 61.78057 17.78032
v 39.53354 29.91129 7.022053
v 38.31927 34.97228 10.9142
v 43.71648 37.21403 9.501334
v 42.84933 38.15295 10.31671
v 41.50585 37.94564 10.98288
v 37.21297 32.18029 9.766724
v 37.18718 30.75476 8.56543
v 38.02386 30.38991 8.00554
v 37.71543 31.18974 8.685305
v 37.80133 31.96179 9.120401
v 42.5182 36.82607 10.02233
v 41.4931 35.13671 9.692266
v 42.74781 35.68663 9.364084
v 40.10004 34.67715 10.0209
v 39.69056 30.57515 7.5382
v 41.98687 32.50799 7.783569
v 38.7021 33.89967 10.05917
v 42.30683 34.02853 8.663344
v 40.75324 33.76471 9.156206
v 40.43705 31.53535 7.82583
v 39.66726 32.65486 8.921105
v 14.51609 -84.11517 -9.196269
v 16.73175 -83.08918 -10.03976
v -37.98972 78.02052 8.962155
v -44.02557 -68.02328 -35.91525
v 31.86628 -73.0463 -22.20886
v -54.002 -57.00796 -46.12619
v -53.38242 -57.76763 -45.09485
v -53.43937 -57.63927 -48.67352
v 31.81043 -71.09973 -19.0345
v -42.1404 18.44694 0.3419809
v 49.76994 44.76426 3.174615
v 50.60325 44.13855 2.322726
v 50.81189 44.85802 1.718411
v 50.39719 44.67573 2.335091
v 50.11069 45.58496 2.278078
v 41.47103 -67.65853 -46.23836
v -39.46918 32.161 8.654152
v -38.6051 31.74502 8.707587
v -39.93835 33.32848 9.368401
v -39.61566 33.808 9.773687
v -39.39414 33.09865 9.395774
v -38.70985 32.75008 9.425097
v -39.09309 33.52037 9.741408
v -38.19934 33.26236 9.86299
v 21.39208 69.80462 16.68229
v 20.32016 70.49284 16.88406
v 20.11739 69.24815 17.11139
v 21.01643 69.00456 16.89357
v 22.06149 67.56748 16.77194
v 41.54888 29.04509 5.301398
v 25.74829 67.19027 15.54409
v 12.06252 -60.22078 4.114923
v -8.740579 -84.07 -2.648335
v -7.941249 -83.15305 -1.418848
v -8.973128 -83.2002 -1.715933
v 53.22228 -51.13623 -37.79866
v 47.88434 -59.44264 -36.88378
v 6.01488 -24.90139 17.41879
v 6.666476 -25.45786 16.77347
v 6.210707 -25.95352 17.075
v -65.23816 -34.02023 -51.81512
v 44.9365 17.00861 -3.885818
v 43.94064 16.63076 -2.92858
v -3.423151 -24.68758 21.53571
v 62.72991 -22.45126 -39.06526
v -39.32075 49.08358 13.2684
v -38.21776 49.0891 13.89517
v -37.59425 50.08558 13.93175
v 16.77568 -41.42776 9.788257
v 19.61075 5.540909 5.957117
v 42.79479 20.91067 -2.58054
v 42.34825 20.32211 -2.08023
v 43.4344 20.16739 -2.782343
v 15.46033 -45.04586 5.17335
v 16.8345 -43.32531 7.678826
v 16.22432 -44.30906 6.449092
v 18.21986 -44.02111 5.477739
v 48.53982 44.47223 4.832904
v 49.28465 43.51172 4.396501
v 48.37844 46.34926 4.138989
v 49.51221 44.32029 3.687164
v 1.321135 -67.13641 5.252332
v 1.442654 60.5006 21.51401
v -1.239399 60.96886 21.45462
v 35.69019 -71.02708 -27.55057
v -33.76184 40.70965 16.29199
v 15.47312 22.46902 4.417619
v 15.35133 22.81107 4.774607
v 15.30754 23.3114 5.210874
v 21.13008 66.27036 17.27323
v 61.49638 -34.61661 -46.19458
v -19.09965 23.79928 3.991276
v -18.6068 23.1628 3.686938
v -19.41867 23.45447 3.467779
v 60.93785 -36.4144 -45.83473
v 62.38366 -30.88767 -46.0703
v -2.751699 -47.91933 12.71573
v -3.037698 -47.15271 12.59486
v 44.77682 74.54784 1.600568
v 43.95926 74.2275 2.43109
v 44.47437 74.08342 1.949329
v 43.69127 73.78585 2.780378
v 20.09277 41.12259 20.33485
v 19.46291 42.14312 20.67568
v -63.57674 -39.3777 -55.50235
v -63.96918 -38.21041 -55.88551
v -6.0711 80.1862 17.90247
v -17.16079 -20.45161 16.83585
v -32.48016 -78.31979 -32.8035
v 27.44946 69.57198 14.53709
v 25.82512 69.37471 15.24439
v 26.00268 70.7734 14.99938
v 23.9461 70.77851 15.72079
v 63.20611 -28.88613 -48.93899
v 21.71861 -41.39766 6.353436
v 22.00826 -39.84576 7.098626
v -41.04471 79.20957 6.224227
v -40.65033 80.88921 5.802022
v -41.86719 80.42275 4.959123
v 23.62026 69.98293 15.92734
v 24.31463 68.47179 15.91043
v 23.89108 66.61536 16.3001
v -39.31517 -72.57937 -38.5637
v -39.21325 -72.61924 -36.47033
v -54.45887 -55.3255 -40.77795
v 0.7292317 74.55823 19.21825
v 0.6496795 71.10938 19.85163
v -0.8283858 73.5689 19.44415
v 62.77254 -29.54611 -46.56877
v 45.58571 21.02417 -4.906332
v 45.05915 20.84645 -4.685894
v 45.06609 20.25578 -4.700907
v 45.09823 20.52572 -4.765694
v 45.47686 20.43908 -4.949305
v -2.704224 -56.68184 9.318063
v 15.80885 -84.27998 -11.84425
v 16.65655 -84.24493 -13.51815
v -25.1332 -37.82468 8.51569
v 16.1582 60.89217 19.62918
v 26.28509 -79.94931 -30.71685
v 28.02765 -78.70252 -31.31356
v 24.92078 -80.74422 -27.81418
v 26.11594 -53.03007 -1.889017
v -12.22301 -5.889929 25.95493
v -62.33017 61.00154 -15.66741
v -62.97303 60.49829 -16.83079
v -62.7796 60.017 -16.39616
v -19.43129 -85.4156 -16.91674
v -20.06085 -85.23635 -18.25526
v -2.009664 -47.0038 12.56033
v -1.117813 -46.91903 12.56856
v -0.5330982 -46.56674 12.62922
v -1.822823 -45.61236 13.42649
v -2.64121 -44.37288 14.96794
v -3.838685 -44.21707 14.98813
v -3.049272 -44.83401 14.44023
v -4.529624 -44.50455 14.45413
v -20.15634 77.57055 16.5744
v 65.77615 -12.57815 -46.97458
v 65.62363 -13.80487 -47.49801
v 47.47427 43.56027 6.417638
v -33.6614 82.52695 9.811484
v -34.41208 82.16969 9.527375
v -5.957119 -22.68342 22.05181
v 1.129839 39.7346 22.69196
v 31.60923 -50.48197 -3.686398
v -48.17788 24.24732 -2.693858
v -47.96179 25.00386 -2.586371
v -47.94902 25.68747 -2.193878
v -48.3393 25.47687 -2.636728
v 63.13623 -28.13496 -47.07222
v 21.15865 31.98055 12.18573
v 21.0458 -22.44457 7.318804
v 43.50871 -63.30157 -31.56818
v 66.60444 -7.153871 -46.39941
v 14.04494 -23.35354 10.33675
v 3.038252 -79.1124 2.19338
v 2.032068 -57.85732 8.044342
v 25.83904 -78.50471 -19.81603
v -37.52451 33.86094 10.40648
v -21.10987 -45.08754 3.75462
v -20.65237 -44.96303 4.392266
v 2.222073 65.7179 20.68089
v 1.714527 62.64874 21.14819
v 6.125655 62.40434 20.93278
v 3.431495 61.20451 21.33255
v 9.156507 -43.32372 12.62956
v 7.088067 -83.6803 -2.868251
v 24.17615 -40.23674 5.739107
v 24.95158 -39.67661 5.586075
v 25.56418 -38.40342 5.639468
v 58.97699 55.28421 -13.38044
v 28.9762 -44.50147 1.005409
v 1.565969 -82.44846 -0.2513342
v -16.10306 -86.50236 -14.73242
v 8.491464 -44.27825 11.45414
v 8.05615 -42.81893 14.0561
v 34.62288 -62.89687 -14.93622
v 3.394098 59.58474 21.57515
v -45.88332 29.76859 3.574485
v -44.67987 29.26284 3.219139
v -43.75681 29.60745 3.953066
v 1.29152 12.71658 23.65212
v 56.74878 60.29953 -9.993987
v 7.764091 -85.98229 -7.60103
v 8.819928 -86.08105 -8.642931
v -6.820598 -83.50163 -1.592983
v 30.65365 -76.53782 -30.31126
v 29.32093 -77.66771 -30.50568
v -2.638694 -80.36153 1.512405
v 56.8392 -38.76499 -32.76362
v 1.295108 -75.23917 4.142265
v 62.69046 -32.46761 -52.23988
v 63.15915 -29.89466 -50.47828
v 63.57906 -28.39262 -51.89055
v 11.14037 -45.79786 7.659972
v 11.3292 -46.09588 7.468394
v 10.63881 -45.9741 7.938272
v -18.55768 20.82182 3.158207
v 21.09596 -81.93826 -16.75305
v -22.4528 -44.95578 3.07458
v -21.59758 -45.0495 3.524048
v 62.28454 -28.34366 -42.21955
v 47.59134 27.30086 -0.3164841
v 46.97538 23.32538 -4.055504
v -32.28453 -77.92401 -26.83542
v -1.117522 -53.53164 12.65346
v -3.939573 -54.28598 12.23636
v -2.883515 -55.93979 10.28474
v -3.476758 -54.20177 12.08624
v 55.84659 -46.43961 -38.95243
v 34.50022 -43.14347 -2.165116
v -21.16657 -45.39437 3.352862
v -21.18982 -45.33263 3.323383
v 64.09263 -12.41828 -37.10155
v 38.88709 74.13108 6.901608
v 45.39703 -63.652 -41.79034
v -20.16429 49.40274 21.1998
v -19.25575 49.78101 21.37662
v 62.03716 -34.97157 -52.23885
v -25.09753 -44.54263 3.072257
v 9.892172 -46.35674 8.72383
v -61.34219 40.85278 -11.88762
v 34.26263 -41.91209 -1.521662
v 36.58716 -71.12202 -30.61505
v 37.59254 -70.38464 -31.99584
v 37.50955 -70.86205 -33.95643
v 38.47064 -69.97311 -34.39432
v -49.42558 41.78623 7.724764
v -49.60092 43.17515 7.575802
v 14.78252 -45.60675 4.742819
v 14.01225 -45.67895 5.272747
v 13.57879 -45.71721 5.587348
v 14.36004 -45.19642 5.688457
v 13.63329 -45.58519 5.644429
v 57.92366 -36.71286 -33.90303
v 13.50619 32.96137 16.98657
v 38.72739 -69.4544 -32.75939
v -54.58552 41.16111 2.318116
v -19.02103 -84.56242 -10.99267
v 14.93793 -22.26475 9.812853
v 14.60833 -21.68376 9.977377
v 45.09656 43.24246 8.841435
v 46.38607 43.40467 7.608578
v 46.7948 44.56427 6.638984
v 44.35754 47.00247 8.020526
v 45.32481 44.89753 7.981026
v 46.3353 44.24435 7.256017
v 45.64006 46.12197 7.127498
v 46.26615 45.57109 6.75118
v 46.98682 45.60322 6.070537
v -36.82454 79.04198 9.387865
v 19.95578 34.49531 16.01816
v -31.59597 54.72248 16.29681
v -8.958556 -85.11994 -4.227227
v 19.92371 -83.30154 -19.75961
v 21.58473 -81.75484 -17.62317
v 22.48316 -81.3822 -19.274
v 22.32376 -82.03528 -22.49073
v -5.936647 -42.88511 16.17573
v 1.299649 59.11969 21.74786
v -0.3746862 59.78872 21.66129
v 14.91631 -19.06233 15.87184
v 15.27615 -18.18505 15.69369
v 15.2832 -18.31508 14.47465
v 2.385045 -61.04345 5.833264
v -58.07802 43.64994 -4.748581
v 47.30871 -61.52311 -42.02395
v 17.54646 33.96416 16.30716
v 19.83814 31.28707 11.75229
v 21.31936 37.24361 18.03497
v 18.8869 33.6772 15.42082
v 18.28612 32.39965 13.79619
v 20.1788 32.16589 12.72659
v 20.01661 33.12958 14.12828
v 21.90336 33.95806 14.54011
v 22.67845 33.06347 13.15193
v 24.45698 33.31132 12.99087
v 23.78599 34.23049 14.25356
v 25.87196 35.18476 14.77415
v 22.26788 35.19677 15.95632
v 26.03797 36.99035 16.41304
v 22.45988 36.76126 17.16535
v 24.81653 37.16462 16.90701
v 23.93515 38.00541 17.75453
v 23.14184 39.35495 18.76476
v -5.724897 -47.50199 12.31779
v 18.00989 55.73284 20.32749
v -11.32044 -45.42466 10.98473
v -0.73152 -43.86943 15.45851
v 20.57729 59.17185 18.86305
v 20.52215 60.57493 18.54109
v 21.39277 59.40821 18.51981
v 22.41018 60.7472 17.83281
v 21.60845 60.42051 18.20929
v -5.935709 -43.71338 15.12475
v -6.604817 -43.84465 14.76049
v 56.70507 41.49396 -7.560392
v 57.03508 41.7203 -8.413656
v 56.9404 41.00708 -7.912692
v -26.28729 -47.16246 0.5756727
v -3.729645 -57.96995 7.926614
v 26.56592 -50.78923 -1.313636
v 28.79963 -41.32981 2.764648
v -3.114255 -5.540038 34.39399
v 31.68663 -75.78188 -31.40598
v 11.12389 -61.25478 3.944159
v 8.056786 -43.55745 12.91103
v 30.95689 -71.76909 -18.33662
v 31.40205 -72.91216 -20.91559
v 20.29098 49.13312 20.65151
v 18.99352 50.17378 20.89851
v 17.79176 47.93705 21.38442
v 18.94405 48.49527 21.05552
v 17.46969 50.72952 21.22605
v 16.75431 48.21463 21.59316
v 17.6994 49.39977 21.29778
v 15.7377 49.61126 21.72014
v 46.24999 37.61502 7.896869
v 46.96608 36.31984 6.894908
v -10.8858 82.69575 16.47173
v -62.19663 -42.574 -56.28411
v 26.52702 -78.17596 -20.95238
v 25.05337 -79.6473 -21.3127
v 35.97919 -70.14392 -26.17116
v -1.80838 -61.90068 5.800744
v -54.62946 59.86534 -3.403969
v -59.23451 62.00415 -10.37527
v 48.63932 -54.11135 -29.62182
v 31.62883 52.30634 15.26841
v 33.07854 48.12952 15.43043
v 33.69029 47.75538 15.17832
v 34.65351 48.48746 14.46443
v 33.38995 48.63744 15.09319
v 31.89368 51.71315 15.23546
v 32.42855 50.69807 15.15528
v 20.79159 -45.41336 1.633846
v 20.21507 -45.65334 1.276774
v 20.03816 -46.03569 1.074452
v 19.45615 -45.83609 1.336709
v 20.39939 -45.95163 1.043489
v -27.02748 -31.78371 7.64374
v -58.08818 41.3373 -3.666596
v -58.3745 41.65908 -4.371885
v -58.42327 41.27252 -4.388455
v 63.42414 -14.76077 -35.75586
v 63.98499 -11.79448 -36.03023
v 11.83471 -19.66159 20.82611
v 10.81301 -19.96844 20.16377
v 11.3639 -20.25214 19.35547
v -43.43073 19.32182 -0.527837
v -44.1525 19.89663 -1.191766
v -44.83567 19.48633 -1.571232
v -32.49524 55.7771 15.63714
v 42.21915 76.81099 3.190497
v 41.15525 77.80547 3.786803
v 40.69992 75.9563 4.872632
v 40.94077 76.52264 4.479621
v 41.31572 75.24863 4.530729
v 43.32642 76.42491 2.380989
v 42.63102 76.92612 2.808515
v 41.31442 76.81708 4.017363
v 41.96368 76.209 3.629759
v 43.42829 75.20853 2.648883
v 42.89584 75.99993 2.858395
v 42.54405 75.96534 3.181536
v -30.80989 51.53585 17.24482
v -31.699 52.18771 16.73144
v -22.78608 -45.65059 1.753418
v -23.1194 -45.78299 1.526235
v -23.22069 -45.68468 1.455735
v -34.08807 51.03746 15.69949
v -33.18351 50.38914 16.32149
v -32.20875 51.47224 16.60958
v -32.69916 51.1507 16.42452
v 37.16371 -70.5379 -30.74424
v 47.01206 42.34288 7.377711
v 46.48035 41.6268 7.957882
v 49.12905 42.51515 4.948438
v 48.20674 42.17631 6.100364
v 49.23696 41.44838 5.23266
v 47.74055 41.64671 6.792097
v 47.32336 41.22165 7.305813
v 47.6189 40.02434 7.107135
v -56.58246 70.52338 -8.138477
v 31.72154 12.05147 3.293108
v 32.30079 13.10277 3.545875
v 32.26999 14.18596 3.812662
v 30.3748 15.10389 4.181568
v -32.7077 -78.00143 -31.25163
v -34.07545 -76.88869 -31.6882
v -34.23906 -76.65784 -30.23696
v 12.96599 69.7494 18.63935
v 14.21093 70.79648 18.23648
v 28.96659 -42.851 1.940918
v 2.182934 -85.16888 -3.60093
v 5.142931 -84.01639 -2.59774
v 22.11072 -81.9985 -21.26971
v 23.16247 -81.54733 -23.24035
v 24.10081 -80.82701 -23.30836
v 39.02387 -68.13131 -29.68433
v -30.94042 -79.35854 -30.27422
v 33.41652 51.09637 14.5089
v 33.67119 52.66639 13.97116
v -51.1274 40.02661 6.09649
v -4.975904 -21.93879 26.20326
v -3.669574 -22.76093 25.68079
v -53.542 42.39925 3.446941
v 3.123651 57.74266 21.90593
v -43.10998 77.43127 5.095743
v -27.8301 81.61512 13.17504
v -28.4911 82.90414 12.26656
v 61.68053 -36.19226 -52.61774
v -1.593115 -69.90852 5.287472
v -31.35699 -78.88327 -28.64923
v 44.42113 -64.79906 -46.51033
v 43.09333 -66.12782 -46.0436
v 44.51977 -64.68012 -45.07225
v 31.16554 12.91466 3.533102
v -17.02286 -44.7232 7.46364
v -49.84628 25.43016 -4.116931
v -49.50552 25.36727 -3.888231
v -48.85903 25.36892 -3.286271
v -48.7364 26.24944 -2.541119
v 10.66633 -85.75047 -9.251657
v 8.830659 -85.51514 -7.186861
v 10.55237 -85.36619 -8.092202
v -5.185049 -74.66319 4.237833
v 21.19677 61.50084 18.10505
v -26.65856 -81.57054 -20.0253
v -22.87222 51.27193 20.34587
v -22.17357 52.08767 20.44076
v 41.30672 -67.47726 -36.88836
v 42.19444 -66.39204 -35.72087
v 9.426565 -17.62121 26.96418
v 23.60425 -80.93678 -21.778
v 55.68045 64.15662 -8.874607
v 15.6161 71.33504 17.85278
v 16.51052 70.27041 17.84321
v 14.94134 70.68109 18.11643
v 15.51213 70.71045 17.99238
v -57.72429 -51.06684 -55.56633
v -56.77179 -52.71832 -53.73301
v -57.4146 -51.94362 -52.20464
v 12.45011 -43.91738 9.682052
v -8.18295 -23.4395 19.10599
v 6.374721 -65.69177 4.166646
v 31.89386 -69.97579 -17.80399
v 32.99347 -69.43575 -18.9669
v 33.53083 -68.11744 -18.35494
v 11.64232 -79.93301 -1.824177
v 22.0591 -44.83249 2.241332
v 21.45061 -45.12463 2.104653
v 20.93742 -45.82073 1.17198
v 25.02419 -47.51483 0.4112838
v 24.23212 -45.88865 1.399185
v 23.02444 -45.32991 1.890081
v 23.65583 -48.00203 0.5244651
v 23.40163 -46.10758 1.332107
v 22.26718 -45.80395 1.451143
v 22.1702 -48.18496 0.7695848
v 22.4784 -47.78035 0.7363407
v 22.68462 -46.68586 1.048481
v 21.93601 -46.69495 1.008966
v 21.57084 -46.14613 1.119144
v 21.51898 -47.08652 0.9203044
v 21.18263 -47.37571 0.9848427
v 20.4371 -46.31428 1.004003
v 20.79886 -46.24232 0.9572865
v 19.87783 -46.65199 1.189959
v 18.97969 -46.89886 1.741829
v -31.7596 72.72984 13.47477
v -21.79269 46.39581 20.92868
v -22.51604 46.78701 20.74234
v -23.57997 47.53859 20.44087
v -23.39326 46.88472 20.51656
v -24.07003 46.81631 20.36501
v -24.01062 45.92702 20.41951
v -24.7607 46.09969 20.23763
v -25.31776 45.72554 20.09497
v -23.9076 45.02956 20.43237
v -25.02013 44.61832 20.06397
v 60.11246 -41.03127 -52.9449
v 60.88128 -38.94601 -53.25802
v 61.34078 -37.47414 -53.47123
v 60.65327 -39.32335 -51.64157
v 61.17595 -37.63963 -51.11829
v -51.85832 43.6864 5.237065
v -12.93583 -44.60696 10.42346
v 34.43494 -73.73655 -34.43222
v 35.51063 -72.6776 -33.64436
v -36.58172 -74.92171 -34.82147
v 20.21369 67.79304 17.29979
v 49.78129 71.71252 -2.959962
v 34.06986 73.2857 10.62167
v 32.3712 73.55743 11.69399
v 32.93877 72.87984 11.43575
v 31.70822 72.48692 12.1908
v 32.31839 -43.23646 -0.4208044
v -9.360858 -22.38016 18.80179
v -8.89441 -21.58238 19.26467
v -9.126571 -20.58653 18.85318
v -9.458133 -20.51536 18.47517
v -10.04509 -20.8005 18.28237
v -10.0193 -21.74354 18.31426
v -10.5027 -21.326 18.22827
v -8.730366 -22.98411 18.93915
v -9.472267 -21.74069 18.71194
v -9.835711 -22.25197 18.43635
v 65.48496 -15.23573 -48.34512
v -24.31238 -44.63894 3.190074
v -22.59086 -45.17712 2.437259
v -23.26713 -44.58355 3.708307
v -22.79146 -44.03109 5.193107
v -24.04448 -44.03726 4.507463
v -24.12333 -43.49134 5.425211
v -25.17895 -45.15817 2.260311
v -25.89897 -44.22513 3.238399
v -25.12699 -43.81216 4.230156
v -26.633 -41.81546 5.724966
v -30.46548 53.80943 17.03864
v -30.26281 54.56439 16.98621
v 28.79819 -35.6541 4.168069
v 22.40271 13.08461 3.989234
v 21.8502 13.42658 3.953464
v 21.38701 12.63171 3.975192
v -4.881822 -83.95644 -1.898944
v 38.50721 73.33841 7.383371
v 38.06791 74.58936 7.443971
v 52.54631 40.36087 1.233401
v -58.18541 64.49252 -9.032943
v -57.6689 65.05117 -8.377739
v -18.66933 -44.25235 7.737577
v 17.01059 -21.28626 8.668707
v 15.68396 -21.94407 9.352522
v 15.89219 -21.19559 9.220469
v 14.99132 -21.55732 9.819089
v -12.58217 -86.95477 -11.30061
v 28.07955 -47.6046 -0.4944859
v 27.55333 -48.77089 -0.8997435
v -0.3198135 8.651834 26.19852
v 54.54779 39.69341 -2.20448
v 54.5955 40.89614 -2.561396
v 54.13059 39.65401 -1.346724
v -46.55135 -60.54365 -26.05692
v -49.30072 26.30581 -2.957103
v -50.35728 27.13881 -2.671202
v -49.75162 27.00306 -2.48768
v 60.6146 -36.56707 -44.15314
v -63.32215 58.44743 -17.37162
v -63.69519 57.73222 -18.01241
v 30.66284 -68.46811 -14.54611
v 6.821471 60.24794 21.23655
v 14.13426 53.30069 21.57585
v 16.65213 52.88087 21.12265
v 18.44519 53.50405 20.62354
v 16.08041 54.74758 20.99268
v 18.7079 59.23798 19.39704
v 16.62378 60.12233 19.70444
v 18.36456 57.96865 19.77054
v 14.48191 57.61795 20.74487
v 16.35507 58.60138 20.12474
v 15.04803 58.65849 20.40444
v 17.04224 69.40785 17.86213
v 15.86762 69.35365 18.1354
v 15.03676 69.29852 18.32772
v 13.81706 68.34911 18.76374
v 17.34773 67.29606 18.16141
v 14.62315 67.33551 18.77509
v 16.10949 66.90421 18.51824
v 13.42785 58.57329 20.73568
v 13.71458 63.83171 19.54426
v 13.39647 66.00579 19.25577
v 12.32617 60.00167 20.61932
v 10.62603 55.60189 21.73908
v 12.00182 57.83768 21.13427
v 9.530651 57.19553 21.57802
v 10.84531 56.78378 21.50123
v 10.12218 58.5029 21.26045
v 8.577148 59.3185 21.26349
v 8.728157 64.07039 20.32693
v 7.681059 65.29337 20.24994
v 5.776871 64.07129 20.66722
v 8.195357 62.28371 20.73391
v 9.691902 61.60478 20.67373
v 10.41943 59.96818 20.89409
v 11.37493 65.75718 19.62948
v 9.309164 65.42071 20.02151
v 10.50239 62.53094 20.38224
v 12.45095 64.46902 19.66656
v 10.16808 64.13198 20.10979
v 12.79926 62.96505 19.90394
v 13.00301 60.75993 20.33215
v 18.59818 68.0451 17.72797
v 14.08111 61.47418 19.9835
v 14.1393 60.20224 20.22134
v 15.33592 60.18013 19.96947
v 15.31638 61.32224 19.73777
v 15.60967 65.44932 18.86763
v 16.68862 61.86917 19.29261
v 16.83123 65.993 18.49073
v 15.74956 63.36382 19.22125
v 18.70739 66.31782 17.9598
v 19.33302 64.80063 18.04978
v 17.97491 64.84525 18.43479
v 17.78239 63.13962 18.7835
v 19.14865 62.84402 18.46882
v 19.99222 62.26939 18.32595
v -9.422059 -45.76593 11.54146
v -9.600595 -45.23199 11.64917
v -9.241873 -45.7058 11.59609
v 13.03175 -23.43473 10.93034
v 58.48943 -44.2875 -48.16108
v 17.36465 -81.92668 -8.877461
v 46.31133 -52.27066 -22.79587
v 18.16875 -82.15672 -10.44938
v 17.7943 -82.9425 -11.57993
v 18.52198 -82.9308 -12.97292
v -36.78719 78.44849 9.667592
v -13.30538 -18.88741 23.14764
v 11.48323 -81.60262 -3.077315
v 32.60978 -63.58018 -13.06309
v 61.83622 -35.08688 -49.69035
v 62.14372 -34.15267 -50.44962
v 62.77654 -30.20909 -47.72603
v 62.25331 -33.24821 -49.41693
v 62.91483 -31.19547 -51.27523
v 62.56378 -32.21091 -49.96241
v 62.73922 -30.93264 -48.71499
v 61.96006 -34.08257 -48.63715
v 62.39803 -31.88327 -47.59154
v 62.01543 -32.84969 -46.50558
v -27.55712 34.77121 13.55178
v 22.24025 -80.89776 -16.50507
v -35.84531 14.34918 2.985899
v -36.14038 14.93221 3.074993
v 17.70564 31.12761 12.22905
v 16.88511 31.88361 13.68341
v 15.43335 32.02591 14.64901
v 14.1211 29.98275 12.45462
v 16.10879 30.98975 12.76123
v 14.49989 30.76589 13.33736
v 31.12894 -66.32359 -13.43608
v 25.09643 -46.05696 1.167777
v 30.91784 -32.99937 3.187796
v 51.78295 -55.3254 -42.12732
v 52.16548 -55.18574 -43.88927
v 53.06907 -53.71472 -43.76873
v 52.56937 -52.19749 -37.57627
v 52.71661 -53.86828 -42.26522
v 50.54179 -56.53859 -39.8326
v 53.58498 -52.08907 -41.40979
v 52.78829 -53.04443 -40.25158
v 53.25792 -51.87869 -39.42038
v 51.60332 -54.97496 -40.08757
v 51.05207 -55.36489 -38.74963
v 51.8214 -53.42351 -37.32967
v 50.76154 -55.25712 -37.37464
v 16.80632 15.08066 4.114797
v 16.87388 16.83979 3.954316
v 57.66072 59.38606 -11.41705
v 57.76042 60.03016 -11.66738
v 57.30292 60.94754 -11.03032
v 56.6414 63.18625 -10.32938
v 56.23039 64.10076 -9.827955
v 55.75337 63.40056 -8.822738
v -17.06266 77.78226 17.10837
v -16.92434 76.17999 17.48883
v -33.83474 -76.8753 -29.2329
v -45.19876 40.92787 10.90828
v -46.43715 40.76303 10.03502
v 49.72097 -56.77404 -37.11829
v 20.86083 -81.87437 -15.73788
v 60.85439 -38.25553 -49.85854
v 61.43591 -36.33142 -49.27995
v 61.4374 -35.35845 -47.09479
v 60.43906 -38.16201 -45.97903
v 60.84509 -37.61683 -47.80166
v 61.18726 -36.47365 -47.61544
v 31.35257 53.87023 15.1104
v -65.49693 55.81382 -21.80815
v 39.39016 72.79759 6.804817
v 30.87485 -75.20305 -25.02762
v -1.779606 -79.68953 1.991408
v -0.5404553 -80.40854 1.52785
v -0.2001798 -79.45819 2.186261
v 37.59602 66.89448 9.063004
v 37.45633 68.3524 8.999239
v -3.157081 75.39643 19.04818
v -4.866923 73.78712 19.31417
v -2.479905 73.94843 19.37377
v -4.008518 73.2601 19.46455
v -5.368649 -50.50755 13.22603
v -4.442627 -50.26275 13.24129
v -0.828014 -77.6961 3.163053
v 1.107235 -78.65557 2.61353
v 3.571397 -75.31189 3.81737
v 5.053184 -76.45451 3.052979
v 3.747282 -76.9689 3.132959
v 2.255421 -77.08299 3.321116
v 1.140998 -76.26752 3.780173
v -1.13603 -74.67084 4.378396
v -9.608345 81.39047 17.14699
v -10.02294 78.3829 17.89282
v -9.343394 79.80199 17.61528
v 14.2892 51.19171 21.83548
v 12.71983 51.89788 22.00806
v 16.09491 51.08765 21.48597
v 12.82514 50.26931 22.17726
v 14.18849 48.1803 22.09149
v 15.78913 48.72456 21.76716
v -23.46688 46.34697 20.51743
v -24.67035 43.25422 20.01722
v -22.9855 44.15244 20.59719
v -21.78626 39.89873 19.66511
v -22.9922 42.60098 20.33538
v 50.95707 -33.11022 -16.32041
v 12.3449 -19.58938 20.64053
v 12.79306 -19.43537 20.41228
v 12.03538 -20.01755 19.7204
v 12.37364 -20.12913 19.25032
v 16.38074 -46.35315 3.31276
v -15.6512 77.74362 17.35038
v -39.33224 76.57189 8.360291
v 22.01998 -59.9972 -1.881063
v -48.05695 27.3897 -0.8964003
v -0.6233241 -60.62687 6.152966
v 1.153639 -59.42744 6.707654
v -1.49834 -57.54525 8.459801
v -1.312746 -59.00393 7.081472
v -2.696788 -60.85797 6.129503
v 63.51259 -28.2912 -50.64918
v -7.305886 -41.86448 16.68071
v 15.1499 45.01565 21.89391
v 14.59224 45.97168 22.03265
v -23.30286 76.73795 16.0364
v 13.63682 -44.10275 8.654866
v 66.48656 -8.522943 -47.17691
v 13.01039 -9.531198 18.20094
v -23.8858 58.45773 18.83182
v -24.24052 57.18135 18.98737
v -24.97589 58.36634 18.46908
v -16.75928 -86.05281 -12.94009
v -8.038659 -46.08622 11.82663
v 38.71824 -67.37568 -27.24971
v 58.82746 -43.17619 -47.17504
v 57.63989 -45.46705 -45.44892
v 58.98742 -42.15488 -45.53021
v 41.08124 16.48349 -0.4948573
v -47.65744 -64.46451 -43.05027
v 63.37292 -26.32696 -46.26013
v 63.51828 -26.57527 -47.58009
v 8.121026 -56.69147 8.34364
v 9.657365 -57.1616 7.325127
v 21.06358 13.42176 3.963582
v 20.32191 14.50533 3.97877
v 19.62132 14.92713 3.994878
v 7.956182 -14.74421 31.47832
v 49.32588 -58.53135 -40.42621
v 14.97328 -18.83425 16.57341
v 32.3535 11.03232 2.907264
v -60.13487 -47.39272 -54.17707
v -61.63482 -44.24185 -55.08991
v -61.49454 -44.33249 -49.31625
v -61.10844 -45.41694 -51.25099
v -62.10117 -42.85753 -49.12618
v -61.92128 -43.56335 -51.62287
v -62.70626 -41.53998 -50.13885
v -62.82769 -41.45506 -52.18592
v -62.29382 -42.72446 -54.07586
v -62.89587 -41.11356 -55.33286
v -63.45573 -39.79995 -53.16125
v 3.964383 -31.72872 17.94894
v 4.610681 -33.06787 17.7729
v 3.476549 -33.35107 18.04068
v 2.588976 -31.96865 18.20414
v -4.59473 -6.184315 34.42734
v -3.863483 -8.524342 35.92422
v 24.48177 -52.22012 -0.68638
v 51.12311 -54.02196 -36.10882
v 25.42373 -80.33315 -27.15142
v 26.3197 -79.81564 -28.7554
v 26.64203 -79.30811 -26.67422
v 27.90063 -78.64398 -29.34182
v -57.17514 68.32069 -8.399858
v -0.4463116 58.14429 21.93048
v 32.61264 -71.01071 -20.41688
v 61.83865 -26.5767 -38.63185
v -2.046038 53.18721 22.66379
v 60.2205 -37.12433 -42.95589
v -24.54662 -82.83096 -18.68763
v -41.99411 50.11502 11.01594
v -20.08987 -44.9503 4.712878
v -19.40272 -44.53783 5.9872
v -18.44153 -44.566 6.52584
v -18.20412 -44.34496 7.066899
v -20.22611 -44.65677 5.147469
v -21.62571 -44.36502 5.047047
v 13.91248 26.53207 8.314102
v 14.45947 26.74228 8.239241
v 15.27698 26.83194 8.04975
v 15.68446 27.47256 8.57041
v -35.72461 41.05185 15.66901
v 11.41433 -10.14674 23.58084
v 36.84485 -66.7942 -22.45683
v -1.778432 11.30309 25.02576
v -3.04144 10.37848 25.2692
v 11.90172 39.98143 21.64475
v 24.39286 -38.82979 6.167472
v 37.32203 12.95365 1.442398
v 37.06694 13.79835 1.711008
v 35.82583 13.90337 2.73366
v 35.8535 13.45334 2.136266
v 56.86149 61.69777 -10.42593
v 56.97976 -45.32693 -41.5785
v 9.246253 -84.98246 -5.994603
v 9.686388 -84.25209 -5.069627
v 11.93534 -84.28554 -6.837371
v 13.23102 -83.32004 -6.392248
v 10.71586 -82.7532 -3.795332
v 11.28764 -83.60036 -5.255028
v 12.32885 -83.59709 -6.042559
v 21.20062 8.264505 4.42313
v 19.73077 8.472771 4.776439
v -32.92068 -77.52618 -28.19535
v 33.35123 9.576051 2.393204
v 34.50887 9.428495 2.056744
v -54.62347 67.87717 -4.726509
v -54.67801 69.63661 -5.280448
v 22.49567 58.9331 18.20436
v 0.1751129 13.1911 23.88295
v -28.99416 -49.32959 -0.3107759
v 67.64999 -0.07430559 -44.23842
v 37.04861 73.54654 8.503663
v -16.61009 -20.48402 17.37854
v 31.70788 -31.70162 3.001486
v -18.92883 22.03116 2.755433
v -19.14535 21.80204 2.315563
v -20.40571 19.75544 2.86836
v -19.09411 20.29194 3.009896
v -18.45159 22.39997 3.340753
v -18.16666 21.43833 3.376374
v -18.06097 20.66261 3.471791
v -32.76387 71.69494 13.10486
v 60.05654 -39.92896 -47.44972
v 60.26574 -39.05365 -46.90499
v 11.74516 -21.4233 17.50669
v 11.71681 -21.38215 16.61778
v 13.68224 -20.13184 17.40851
v -56.09368 63.41531 -5.801586
v -2.358129 -62.90036 5.596866
v 58.52958 -43.22514 -45.16058
v 58.92836 -41.60845 -43.92115
v 2.67221 41.6297 22.88389
v 12.65133 -80.16847 -2.683646
v -10.39294 -45.92157 11.40156
v -11.42942 -45.59734 10.98995
v -11.89094 -46.21259 10.99718
v -2.927404 -43.77666 15.73741
v 36.56856 -63.5087 -18.24732
v -6.407858 -70.17668 4.918545
v -47.17924 29.43975 2.516523
v -46.50861 28.86471 1.858501
v 33.54601 -61.90777 -12.84272
v 14.55397 -22.36726 9.978798
v 14.07743 -21.66516 10.26127
v 14.22873 -22.39754 10.09738
v 13.77358 -22.1806 10.36345
v 1.340863 -43.65696 15.51802
v 0.9505277 -44.43775 14.60161
v 3.286559 -44.67469 13.4578
v -35.62567 34.00653 10.96263
v -35.58077 34.43946 11.26288
v -34.8925 34.52683 11.48128
v -36.43689 34.4952 11.06948
v -33.99223 35.17094 12.22432
v 13.48372 -46.56469 5.944002
v 12.76152 -46.36646 6.464494
v 13.55369 -46.14712 5.691463
v 0.7314056 -73.84976 4.57498
v -0.5517504 -72.63708 4.899572
v -0.5183346 -73.5582 4.693817
v 65.29058 -13.25196 -44.52261
v 31.34247 -70.56207 -17.56856
v 31.44823 -68.98425 -16.08956
v 50.6511 70.58701 -3.598721
v 51.20629 71.43983 -4.618168
v 50.1214 72.48672 -3.629818
v 50.77758 72.13044 -4.314476
v 39.04047 -68.67561 -31.24962
v -22.79526 -22.50365 8.078648
v 55.24371 40.71523 -3.809799
v 55.26226 41.31008 -4.171218
v 55.61344 40.56646 -4.605074
v 55.78197 41.14003 -5.265299
v 64.70746 -20.99567 -49.26274
v 43.29488 -64.58382 -33.94773
v 42.56592 -65.55981 -34.19988
v -27.78136 -81.32172 -25.0612
v 5.046314 -75.01833 3.55909
v -4.375718 -46.85494 12.39176
v -4.429088 -47.11905 12.41104
v -7.011731 -46.27435 12.10544
v -2.803526 -45.96409 13.08155
v -3.783803 -46.71684 12.53126
v -5.211251 -46.40343 12.41437
v -4.349032 -45.28569 13.35369
v -6.075749 -44.58231 13.81359
v -7.564487 -45.76281 12.13617
v -6.931915 -45.11677 12.80767
v -8.107573 -44.68758 12.7834
v -7.262 -44.40967 13.68575
v 14.76202 -82.48145 -6.714805
v 14.48683 24.84595 6.660493
v 14.59667 25.47101 7.189147
v 13.85249 25.10364 6.959783
v 58.68789 -21.21804 -24.0188
v 43.55376 -65.63787 -42.0633
v 44.47106 -64.71028 -42.79194
v 34.97788 50.17894 13.82002
v 9.379254 -13.62199 29.90219
v 56.99268 -46.01737 -43.08432
v 58.45657 -42.47668 -43.18496
v 19.05663 -81.96611 -11.56122
v 15.77366 -46.20052 3.801165
v 15.79275 -46.53469 3.935573
v 14.27368 -46.05131 5.047587
v 14.30395 -46.39769 5.182978
v 16.49464 -47.24908 3.763482
v 14.96511 -46.31731 4.537522
v -8.061758 -43.493 14.7863
v 32.43916 71.78371 11.86308
v 31.84253 71.35006 12.21501
v 31.84273 69.91068 12.40797
v 32.56242 69.86935 11.98462
v 33.69178 72.38629 11.02813
v 33.35836 71.97784 11.30245
v 33.22881 70.86668 11.49756
v 34.48995 71.98468 10.6143
v 33.85273 71.73598 11.01571
v 34.22091 71.05873 10.88871
v 33.98706 70.02586 11.14209
v 29.81631 -73.62431 -18.71658
v 29.95729 -74.31267 -20.16578
v 29.51413 -75.10874 -20.75903
v 27.26487 -78.6231 -25.59127
v 27.40363 -78.83483 -27.68045
v 30.77298 -74.96193 -23.88531
v 30.36162 -74.59096 -21.77064
v 30.20212 -76.30859 -26.85334
v 29.59455 -76.21508 -24.35555
v 28.60673 -77.77811 -27.28696
v 28.7584 -77.43383 -26.15496
v 29.38934 -76.64175 -25.26222
v 30.02282 -75.38571 -22.89126
v 28.73495 -76.72915 -23.26407
v 28.19771 -77.65411 -24.77898
v 58.01637 -40.8548 -38.83669
v 2.547997 -19.47465 33.02198
v 0.7514026 -20.12989 33.22686
v 0.8372185 -17.93771 35.50751
v -0.8759804 -21.01372 32.56767
v 1.000734 -21.21619 30.58549
v 9.094551 -83.05883 -3.156313
v 42.31234 -59.78308 -23.70231
v -33.96692 72.13619 12.39568
v -6.489024 -46.70943 12.25281
v -6.732839 -47.3258 12.23943
v 15.32837 -18.21325 11.60613
v 43.10462 -65.94141 -39.8282
v -32.36734 54.29131 15.97767
v 61.91618 -11.0071 -26.41259
v -12.35996 -86.07416 -7.926143
v -62.95264 58.70798 -16.64155
v -17.65766 20.89694 3.678096
v -17.30004 19.69496 4.053797
v -17.0872 20.16315 4.107528
v -38.48062 -73.1539 -33.92136
v 15.31803 -17.48731 16.9433
v 15.67097 -16.44339 15.3779
v -4.502474 -82.33113 -0.171532
v -2.927194 -81.51078 0.6008102
v -4.511199 -80.29041 1.541944
v 29.73114 -68.50891 -13.40713
v -32.70261 40.98468 16.7003
v -30.83366 42.73782 18.07904
v -30.841 41.78244 17.63297
v -32.14502 42.14451 17.31601
v -10.97257 -43.94646 12.71791
v -11.76068 -44.66209 11.09957
v -31.70656 35.08732 12.68442
v -31.96981 35.70565 13.20882
v 1.081693 -53.65965 12.49647
v -0.4952171 -55.77819 10.45439
v 0.4815671 -56.79807 9.113434
v 18.10042 40.47982 20.63303
v -52.47375 47.67476 2.066396
v -59.06892 40.78911 -5.729375
v -58.60877 40.51051 -4.598273
v 44.15399 -64.83566 -39.8936
v -66.528 -29.04755 -54.36853
v -40.81631 50.70301 11.64348
v -50.47215 42.89413 6.754321
v -50.71373 43.66391 6.428926
v -51.134 43.34381 6.091064
v 18.49112 -81.15717 -9.287332
v -21.93987 44.03428 20.76509
v -21.56876 41.03444 20.20753
v -43.20802 50.3801 10.00645
v 6.307242 -69.03835 4.050784
v 47.83721 -59.88047 -37.89559
v 48.14322 -59.92749 -39.41883
v 46.95576 -61.51805 -39.42379
v 46.20985 -62.75527 -41.0887
v -14.93607 -86.77843 -13.75319
v -15.92647 -86.08012 -11.68909
v -16.90103 -85.34287 -10.32834
v -15.5797 -85.87137 -10.44648
v -13.30428 -86.21398 -9.125079
v -14.61212 -86.48293 -11.58474
v -13.23251 -87.09609 -12.75297
v -15.64625 -85.40997 -9.031233
v -13.73484 -86.55 -10.77746
v -14.3842 -85.56031 -8.091566
v 9.475188 -43.8658 11.55111
v 10.2366 -44.34046 10.42161
v -45.41899 51.62876 7.657355
v 43.25535 -59.71083 -25.38193
v -33.42108 81.33956 10.5378
v 54.29562 -49.75881 -39.09785
v -40.87674 77.15739 7.047832
v -41.6711 77.88044 6.170354
v -42.46333 77.73087 5.559669
v -42.00131 76.88003 6.197258
v 47.78871 -28.53883 -9.091089
v -57.69329 67.01915 -8.745891
v -57.89148 66.51183 -8.953072
v -57.73032 65.5547 -8.600656
v -58.00566 66.05671 -9.095387
v -56.99641 67.15797 -7.807462
v -57.38234 66.2439 -8.181058
v -56.458 65.66933 -6.738425
v -10.72477 -25.48647 16.59299
v -12.41548 -24.77484 15.07287
v 42.93897 18.64818 -2.073478
v 43.75937 17.77256 -2.781397
v 42.27983 18.4574 -1.526632
v 42.55663 17.99407 -1.744935
v 41.92067 17.7979 -1.129472
v 42.18278 16.82935 -1.343585
v 41.53296 17.31179 -0.7879088
v 32.94316 63.75737 12.37519
v 64.37299 -22.87937 -49.72561
v -29.61479 13.9348 3.433406
v -21.35431 18.41598 3.288187
v 31.00235 65.81247 13.24213
v -55.47098 -54.68949 -44.54418
v 45.35822 35.41324 7.609148
v 63.74323 -26.99011 -50.12206
v 63.51629 -27.23926 -48.61907
v 65.06613 -14.94086 -44.92663
v 52.12051 43.23841 0.6683816
v 51.26651 43.23822 1.918574
v 20.85612 63.13823 17.89655
v 36.12276 -42.33415 -3.280586
v 66.84193 -3.392091 -43.45331
v 66.86446 -5.856798 -46.47055
v 66.63565 -5.783761 -44.92698
v 66.87534 -4.221959 -44.75784
v 66.45124 -4.859416 -42.66743
v 66.0832 -5.817571 -41.46899
v 66.16048 -6.768582 -42.88866
v -27.64461 15.5255 3.685571
v -28.21132 12.10343 3.349565
v 46.6669 22.88628 -4.305004
v 46.32635 22.37839 -4.137268
v 15.22622 33.12262 16.31188
v 14.61317 34.08728 17.6861
v 56.77583 38.27934 -6.579082
v -65.15789 -34.54607 -54.2815
v 18.0456 -43.0563 7.173769
v 21.73461 -38.59454 7.705161
v 21.07185 -40.87169 7.098547
v 20.26563 -40.80336 7.643234
v 20.55601 -39.55591 8.098907
v 18.0779 -41.36965 8.833127
v 18.65715 -39.59853 9.341765
v 19.19198 -40.06209 8.758829
v 19.50756 -38.83667 9.058493
v -7.848091 76.68651 18.51159
v -8.506164 78.9096 17.91035
v -11.77022 77.47614 17.92344
v -9.556409 77.0827 18.26001
v -10.36432 75.72174 18.45551
v -10.68579 74.49757 18.66727
v 24.30921 -80.02457 -20.02951
v 23.25793 -80.87948 -19.91545
v 23.16755 -80.59024 -18.46171
v -0.08725069 -62.85891 5.502081
v 3.478128 -43.10782 15.55934
v 4.923388 -43.19247 14.99535
v 4.58739 -44.71899 12.83336
v 6.807714 -43.99712 12.89054
v 61.14188 -35.33585 -45.21765
v 42.38706 -66.56815 -37.71832
v -28.61456 -80.70549 -25.24991
v 51.41207 44.79082 0.894559
v 52.24331 43.98428 -0.0001549558
v -1.692824 -25.28269 21.13672
v -3.028979 -25.5685 20.79656
v -0.1956192 -25.92315 20.30785
v -1.011883 -26.16845 20.29872
v -1.938127 -25.92914 20.5638
v 6.245853 -80.17108 0.6665976
v 4.245764 -79.98736 1.387598
v 5.481486 -77.64974 2.414516
v 5.41207 -78.62121 1.930692
v 6.66874 -78.78443 1.432762
v 8.214622 -77.93348 1.271868
v -1.57434 -36.34277 17.80987
v -4.112241 -35.71363 17.91797
v 33.914 -73.71867 -30.79067
v 34.51575 -73.38651 -32.14542
v 19.80388 -82.1453 -13.71458
v 18.25695 -38.14853 10.06903
v -55.08585 59.42748 -3.912876
v -55.07835 57.59412 -3.707792
v 66.04114 -8.256282 -44.00955
v 65.5604 -8.217752 -41.09729
v 42.28067 -61.39259 -25.63667
v -8.520033 -41.46432 16.65219
v -25.51939 33.29592 12.45793
v -24.59375 33.327 12.71461
v 14.32967 49.11454 22.02974
v 13.13994 47.68855 22.27662
v -20.34409 45.53558 21.20857
v -26.57266 -38.83515 7.347784
v -25.92453 -40.94959 6.80337
v -25.65293 -39.05932 7.865502
v -25.40006 -40.15833 7.547183
v -20.94187 -44.37777 6.149093
v -21.66541 -42.25319 8.847346
v -22.27304 -43.96762 5.936496
v -22.96949 -42.9628 7.061924
v -24.7399 -42.59896 6.21054
v 25.60211 -32.56192 6.167882
v 37.1638 -69.97559 -29.02789
v 37.44588 -69.97939 -29.87075
v 37.88302 -69.74699 -30.6391
v 38.22289 -68.68314 -28.72023
v 36.71731 -69.80215 -27.3266
v 37.33749 -68.76829 -26.70563
v 37.86502 -67.57041 -25.63264
v 36.9463 -68.14459 -24.67222
v 66.32676 -8.179023 -45.73987
v 65.74575 -10.22034 -44.23698
v -35.05353 -75.98347 -30.74759
v 13.03131 -11.04323 20.82915
v -15.21364 -9.865408 23.62643
v 19.52304 43.08036 20.83057
v 18.06955 42.95272 21.11416
v 17.20266 43.18106 21.34341
v 17.48456 41.46432 20.99221
v -55.19792 -55.37104 -48.26754
v 38.13514 50.97923 11.46437
v 42.05067 -60.98874 -24.70115
v 64.00176 -24.90626 -49.12164
v 64.1608 -22.3238 -46.70518
v 64.38877 -22.26698 -48.61377
v 65.24879 -16.14937 -47.48219
v 64.53774 -20.90544 -47.70963
v 65.21463 -17.06589 -48.34431
v 64.89921 -18.91762 -48.19901
v 64.85232 -18.05478 -46.67518
v 64.45681 -19.99697 -46.1391
v 62.71134 -24.27836 -40.48844
v 63.05756 -22.87603 -40.94331
v 63.53834 -24.7439 -45.48746
v 64.16193 -20.28436 -44.53305
v 63.49659 -21.46409 -41.96734
v 63.79883 -21.8883 -44.09873
v 63.56718 -23.65379 -44.51956
v 62.69802 -25.15666 -41.16835
v 63.20388 -23.67331 -42.35258
v 63.04011 -25.44627 -43.22348
v 21.40202 -49.69838 1.142073
v 20.6176 -47.69405 1.203133
v 38.75258 -66.69321 -26.07687
v -2.014947 -75.65625 4.022248
v -0.366275 -75.78426 4.016015
v -2.281672 -77.14437 3.378864
v -2.43698 -78.44144 2.739364
v -3.303008 -76.13952 3.786095
v -5.155057 -76.01995 3.749949
v -5.283749 -76.85644 3.401691
v 35.43964 -72.55451 -32.40998
v 31.10454 -75.88174 -28.71997
v 32.22538 -75.0026 -29.48775
v 34.13803 -72.84528 -27.96346
v 35.71809 -71.62062 -29.22287
v 31.68661 -74.1208 -24.18594
v 31.85703 -74.92815 -27.5365
v 33.37482 -73.39079 -27.13552
v 32.42199 -73.27408 -24.04365
v 31.73479 -74.60039 -25.83053
v 33.48136 -72.32718 -24.5984
v 33.54451 -72.77538 -25.89325
v 34.63345 -72.02693 -27.114
v 35.1981 -71.06656 -26.17971
v 34.26873 -70.88835 -23.53745
v 34.22032 -71.73299 -25.18966
v 34.82009 -70.95598 -24.96539
v 35.45642 -70.14468 -24.8802
v 35.91757 -69.06783 -24.03806
v 7.986307 -67.08732 3.548459
v 7.531075 -68.89646 3.657682
v 10.59007 -66.99706 2.517447
v 10.14909 -64.53718 3.119664
v 9.541332 -67.13417 2.960597
v -24.99694 -82.95804 -22.23736
v -27.19908 -81.67484 -24.42545
v 31.07341 -49.12216 -2.601774
v -56.08422 64.93552 -6.029914
v 47.08989 -59.66744 -34.66156
v -2.915085 -37.57193 17.66606
v -23.56741 -70.20197 -3.720554
v -12.10555 80.71836 17.06552
v -13.62228 81.60208 16.62204
v 4.908602 -35.79531 17.76386
v -20.91111 -84.66215 -16.53398
v 9.300925 -46.04592 9.063923
v 9.003083 -46.28083 9.346779
v 8.119246 -45.85275 9.828076
v 7.658539 -46.15097 10.17345
v 9.245457 -46.60256 9.341176
v 8.529498 -47.12525 10.13709
v 7.055897 -46.31664 10.56443
v 61.04205 -23.30766 -32.8559
v -10.63603 -83.12737 -2.140335
v -11.77757 -83.55787 -3.074309
v 5.172031 -57.62239 8.158259
v 26.62249 -57.93822 -4.281331
v -3.346393 72.14653 19.69852
v 42.05821 -58.3835 -21.65927
v 11.1004 -42.16969 12.99893
v -30.4319 -33.03029 5.873832
v 27.37639 -45.32925 1.068327
v 30.09941 -48.32946 -1.717054
v 29.68658 -47.25062 -0.9348581
v 31.68498 -45.67645 -1.132374
v 30.66306 -43.46498 0.6263306
v 28.67944 -45.97292 0.212579
v 31.34288 -44.51582 -0.3332879
v -41.84378 78.53902 5.826061
v -42.42943 79.31184 4.982412
v -42.18964 80.92548 4.457164
v -42.58329 79.96795 4.551897
v -42.83484 80.30433 4.172185
v -43.10345 80.62096 3.814276
v -43.7194 80.47188 3.309764
v -44.03139 79.84106 3.304031
v -43.32559 79.29778 4.196064
v -43.28574 79.81145 4.00298
v 17.96607 -70.92527 -2.823171
v -19.56355 50.83827 21.23072
v -20.53206 51.86921 20.9149
v 28.73627 -38.28916 3.76002
v 29.21744 -36.8714 3.730399
v -4.638885 -57.01829 8.929532
v 24.67164 58.42985 17.46062
v 25.07325 58.05249 17.36991
v 25.18755 57.26529 17.49153
v -66.50993 -16.39863 -36.81873
v -66.95051 -16.75798 -39.56165
v 50.46629 -53.26384 -32.93772
v 4.259922 -52.50751 12.52607
v 4.04295 -53.38192 12.22447
v 3.530767 49.22457 22.99116
v 51.43048 -52.62489 -34.64864
v -34.97436 80.56905 9.950479
v -35.85995 80.91357 9.240911
v -36.23632 80.10143 9.363192
v -35.7663 79.62038 9.837229
v -35.70028 78.47427 10.32439
v -30.43481 -55.43429 -2.90362
v 10.50025 -22.72778 14.57143
v -64.52549 -36.7117 -55.10032
v -64.01474 -38.23183 -54.38996
v -64.6859 -36.11061 -53.16901
v -49.7755 39.94655 7.232881
v -23.7261 -83.48743 -20.08506
v -22.84774 -84.01603 -20.19058
v 30.62113 -70.10363 -15.92551
v 39.79877 47.40513 11.49002
v 40.5761 47.18613 11.04896
v 41.90581 47.24162 9.976488
v 4.316637 -82.57298 -0.7937085
v 16.10568 41.7618 21.30646
v 14.73407 42.64691 21.78263
v 52.81491 41.11443 0.6158006
v 59.5215 -40.3859 -44.90382
v 59.95074 -38.68758 -44.06337
v -26.90795 -43.91293 3.290521
v -25.94751 -43.67799 4.010669
v -27.38461 -41.84152 5.281211
v -5.564448 -21.40461 27.3499
v -4.563668 -22.27811 25.87344
v -63.02795 -28.50229 -32.48709
v -22.40273 -83.8278 -16.24479
v -27.81586 -44.58652 2.227394
v -57.12387 -52.45246 -47.36739
v -30.00395 -35.80773 6.02116
v 13.18526 -60.54147 3.412686
v -1.373164 -73.85132 4.619962
v -4.648259 -73.60228 4.569158
v -3.121386 -73.40746 4.691735
v -2.146427 -71.28011 5.146957
v -3.880385 -72.51097 4.868317
v 41.73389 74.83549 4.295777
v 13.72769 -10.01383 16.73015
v 11.08143 -64.54546 2.764503
v 51.56647 41.93884 2.132087
v 50.74682 41.87072 3.342153
v 56.61396 -45.89779 -41.02653
v 42.027 -65.89301 -33.2302
v 42.0147 -65.41122 -31.95374
v -44.61832 49.1285 9.427719
v -43.64253 48.3322 10.54731
v -43.78881 49.15026 10.07598
v -42.68392 49.10546 10.89438
v -39.491 -71.4073 -28.74833
v -18.71162 68.08784 18.44445
v -2.545883 -64.03885 5.492347
v -48.7464 79.57052 -1.245126
v -49.12813 79.59966 -1.745385
v -49.97495 78.92475 -2.388058
v -38.76385 -72.58306 -31.17291
v -7.43626 -20.04604 30.1613
v 62.90344 -26.9407 -43.89636
v -28.00465 72.3031 15.19602
v -0.4838803 10.09721 25.55975
v 0.5570109 10.71076 25.00654
v -46.16475 48.83605 8.310606
v 7.510975 -57.71027 7.594407
v 8.761013 -59.92974 5.451261
v 11.25702 -57.31703 6.418549
v 52.06224 66.6067 -4.286197
v 43.18375 75.08415 2.883168
v 42.3545 74.70475 3.74892
v -25.07489 78.00446 15.22896
v -26.01517 79.22708 14.62073
v -27.24944 78.63055 14.38397
v 38.3741 13.19399 0.9640967
v -67.50129 -21.55827 -48.53077
v -6.787933 -53.73668 12.24285
v -6.356848 -54.2687 11.84917
v 6.633615 -81.55392 -0.5269081
v 7.993347 -82.48039 -1.949162
v 19.8244 4.077094 6.421608
v 20.86027 4.280639 5.81248
v -60.44603 38.89226 -8.702982
v 10.2216 -19.13601 23.30911
v 11.99134 -17.93784 23.73335
v 11.13461 -18.4834 23.93918
v 10.68335 -7.595547 21.7999
v 12.37216 -20.9586 18.27921
v 13.04302 -19.63678 19.64368
v 14.5766 -19.27737 16.9063
v 13.91741 -19.28062 18.92878
v 14.2361 -17.84253 20.48153
v -53.91492 -56.50332 -41.92974
v -56.58434 64.34329 -6.632228
v 5.975709 -59.25752 6.566899
v -11.09906 -22.42225 17.79653
v -11.85969 -22.28463 17.51634
v -12.2282 -22.6389 16.85789
v 42.50859 -30.62907 -4.185463
v -29.50746 -80.3034 -28.16833
v -28.7158 -80.77123 -26.48606
v -51.60711 27.4611 -2.987533
v -58.73175 44.37776 -6.612404
v -6.24531 -50.92293 13.19721
v -18.35186 45.21225 21.55553
v -19.25969 45.18171 21.39488
v -19.19988 44.55537 21.35732
v -20.47099 43.47898 21.04195
v 31.7511 64.74429 12.94837
v 34.02557 -69.02506 -20.31156
v 33.38424 -70.01986 -20.44001
v 46.06931 47.06556 6.308132
v 45.25209 48.51812 6.485853
v 1.542617 4.026447 27.76275
v -0.3196343 3.565919 28.66636
v -21.94367 42.18055 20.47341
v 26.53067 -0.3108006 4.943109
v 26.0167 -79.27245 -23.46482
v 27.68658 -77.76054 -23.38534
v 27.77322 -77.26891 -21.66133
v 17.96157 -22.06108 8.302472
v 32.41863 3.187581 2.639105
v 58.20048 -42.24255 -41.51738
v 57.28595 -39.31702 -34.6187
v 57.12226 -41.13875 -36.02049
v 59.52738 -35.17701 -37.67851
v 57.70571 -39.64904 -36.21779
v 59.66617 -33.42329 -36.42966
v 58.27542 -35.35947 -33.72779
v 58.74023 -34.51982 -34.38333
v 59.30329 -34.79058 -36.50642
v 58.6128 -36.33081 -35.69385
v 57.99039 -38.2009 -35.54984
v 58.27545 -37.37544 -35.62885
v 58.81044 -37.20671 -37.27448
v 58.38044 -39.70878 -38.66272
v 58.06253 -38.64915 -36.21236
v 58.91676 -37.66747 -38.14076
v 59.67339 -36.24663 -39.36061
v 58.96907 -39.10964 -40.09182
v 59.68351 -37.23428 -40.60728
v 59.61211 -38.60484 -42.16975
v 59.41245 -39.85408 -43.20696
v 58.69011 -40.5865 -41.06223
v 58.69468 -41.246 -42.16188
v -61.48122 -44.13443 -47.90993
v -1.117231 46.38416 23.2056
v -52.68531 74.90859 -4.12757
v 24.84167 -21.73193 6.421322
v -26.17838 78.12095 14.85276
v -26.74505 77.12062 14.88025
v -27.23912 75.90145 14.94584
v 42.67076 -64.20174 -31.14525
v 40.22471 -68.14292 -34.01304
v 41.03227 -67.27007 -33.88973
v 40.02038 -68.01406 -32.65067
v 40.90383 -66.89438 -32.33279
v 39.99658 -66.24982 -28.19588
v 41.44769 -65.94535 -31.55458
v 41.13582 -65.15597 -29.02445
v 40.50841 -66.56671 -30.24563
v 32.25722 -68.94427 -17.23074
v 33.69276 -70.45909 -21.6559
v 35.09354 -69.85461 -23.58734
v 36.44967 -67.8576 -23.23504
v 34.37816 -69.31441 -21.35457
v 35.27802 -68.99363 -22.66519
v 31.42889 -65.20181 -12.9367
v 33.72256 -62.63877 -13.63513
v 30.86161 -67.33871 -13.91226
v 35.0568 -64.67635 -17.19021
v 32.03973 -65.97626 -14.28201
v 34.14321 -63.95052 -15.26596
v 33.53007 -63.92192 -14.40892
v 32.5323 -64.97646 -14.06118
v 33.24519 -65.75505 -15.68703
v 32.92694 -67.26875 -16.6275
v 35.66541 -62.80444 -16.29218
v 36.21943 -64.56013 -18.79779
v 37.72832 -65.87371 -22.87566
v 36.99007 -65.7148 -21.37242
v 34.04988 -66.92353 -17.96561
v 34.89202 -67.43858 -19.87086
v 35.17 -65.56172 -18.24656
v 35.75912 -66.18781 -19.90314
v 35.80687 -67.51658 -21.56459
v 36.87885 -64.56307 -19.87903
v 42.05996 -62.25577 -26.33911
v 41.3187 -60.12817 -22.30537
v 40.57251 -61.44614 -22.50528
v 41.5659 -60.74573 -23.48611
v 40.66162 -63.19807 -24.85974
v 41.37816 -62.40658 -25.19508
v 41.22844 -61.89517 -24.27833
v 40.39249 -62.74652 -23.77359
v 40.16339 -62.2445 -22.7369
v 40.22893 -65.5196 -27.45861
v 40.81471 -64.497 -27.09773
v 42.08831 -62.86288 -27.28658
v 41.64302 -63.53309 -27.37093
v 41.37615 -63.07382 -26.10571
v 40.57674 -64.09476 -25.97388
v 39.30742 -65.76522 -25.8024
v 39.62012 -64.66364 -24.85118
v 38.54651 -64.63368 -22.76113
v 38.49088 -66.00442 -24.51787
v 39.4524 -64.16752 -23.81418
v 38.38667 -63.69868 -21.31763
v 37.62306 -64.26863 -20.71441
v 39.2594 -62.38766 -21.32624
v -28.62226 53.17311 17.99055
v -27.01344 53.68777 18.59436
v -25.76929 54.13736 18.98206
v -64.91521 -32.86347 -45.50398
v -32.22849 15.32547 3.611103
v -33.02876 15.67271 3.477374
v -31.36864 14.67413 3.52808
v -31.37159 13.19995 3.19031
v -32.64508 14.49314 3.371188
v -33.76464 13.86196 2.976569
v -29.70402 11.07101 3.215782
v -33.03054 11.8273 2.775613
v -31.42937 7.808903 3.034271
v -31.03827 9.539679 3.066629
v -31.6279 10.87098 2.960961
v -32.98579 10.08586 2.692014
v -6.19968 61.62412 21.2488
v -1.025411 -64.88306 5.462858
v 62.53849 -29.75578 -45.23719
v 62.28936 -29.99142 -43.99616
v 62.50511 -28.58266 -43.6282
v 61.71866 -34.21614 -47.02979
v 61.62083 -33.36744 -44.80658
v 60.53068 -33.81608 -40.18895
v 60.30639 -36.06381 -41.81996
v 60.73552 -35.56014 -43.30458
v 60.63869 -34.97467 -41.88568
v 61.01804 -33.59584 -41.98473
v 61.34226 -33.54805 -43.52505
v 61.83549 -31.83401 -43.89886
v 61.7704 -30.7966 -42.42221
v 61.50994 -32.09682 -42.62197
v 60.31924 -33.23712 -38.73949
v 61.0395 -32.5705 -40.91594
v 61.02718 -31.54655 -39.80389
v -28.12875 -38.54387 6.551636
v -26.61242 -37.0898 7.735738
v -26.77277 -35.70188 7.830966
v -54.4956 37.28506 1.945323
v -48.48142 79.92182 -1.082557
v -48.61685 78.84819 -0.8207522
v -47.88515 79.18732 -0.1484564
v -8.226841 68.75542 19.95518
v -29.60043 33.51257 11.66434
v -54.76027 -55.41266 -42.77724
v -23.42708 52.47522 20.03814
v -48.83382 -63.00074 -39.15372
v 4.485619 -39.51728 17.45234
v 2.499169 -39.12881 17.77761
v 5.278393 -37.88534 17.50997
v 6.332437 -38.63277 17.09745
v -31.41166 55.50729 16.23479
v -49.14572 47.51947 6.244691
v 43.80007 -65.09225 -38.21537
v 45.65844 -63.08036 -39.13814
v 9.470321 -16.43413 28.38158
v -35.85843 -41.95963 0.7352951
v 65.22764 -4.368478 -35.60664
v -11.58216 68.6861 19.57353
v 28.6718 -74.01557 -17.05999
v 42.96071 -61.29368 -26.8443
v 43.19773 -61.8276 -28.11526
v 43.87215 -45.92777 -13.58328
v 4.752933 -73.99609 3.919443
v 2.162539 -15.07246 35.52976
v 4.340894 46.94644 23.04297
v -54.71028 -55.68895 -52.58728
v -55.54357 69.72346 -6.456957
v -55.74045 70.43376 -6.883459
v -56.19863 69.33855 -7.282462
v -56.46209 68.66278 -7.485061
v -56.30714 66.45164 -6.660757
v -55.31912 69.2767 -6.029885
v -55.96546 68.83369 -6.828535
v -56.42652 67.00313 -6.978812
v -55.59404 67.12133 -5.833148
v 60.78485 -27.97903 -35.70864
v 14.87757 -47.10442 5.084001
v 13.89893 -47.09529 5.880724
v 13.38661 -47.01254 6.234
v 13.86619 -47.7253 6.214486
v 36.55893 -60.95524 -15.72914
v -22.45467 16.36441 3.512087
v 0.01583053 -0.8377684 31.10908
v 60.61283 52.58282 -16.55999
v -48.87583 -63.12928 -44.02812
v -49.86996 -61.92183 -46.83902
v 64.9896 -13.11738 -42.54202
v -52.30751 75.61623 -3.80848
v -55.00706 71.46865 -6.176369
v -53.19353 75.20792 -4.952947
v -55.93909 71.79624 -7.580576
v -55.2827 72.20445 -6.790984
v -54.41065 72.06455 -5.507049
v -54.48072 73.48535 -6.109016
v -54.00039 74.60939 -5.877221
v -52.22936 77.13543 -4.39476
v -50.8427 77.72298 -2.871849
v -51.4212 76.48515 -3.018144
v 29.20352 -49.78058 -2.053124
v 27.77206 -49.67908 -1.375563
v -9.951082 -26.53371 17.15948
v 3.430043 -36.00327 17.97736
v -5.024474 -81.06107 0.9303332
v 29.05801 -31.76439 4.365663
v 28.62371 -34.78954 4.355846
v 29.11786 -33.05484 4.245461
v 64.69913 -14.84871 -42.56734
v 64.41521 -15.32288 -41.26842
v -26.32666 -30.24907 7.839825
v -31.16025 40.47729 17.08748
v -64.27798 -33.88693 -43.23851
v -57.84259 40.1314 -2.860981
v 42.33542 29.8357 5.600638
v -24.32349 75.96037 15.88645
v -25.40881 76.42113 15.47932
v -25.53814 74.96833 15.68485
v 65.89577 -11.20597 -46.46732
v 65.57004 -12.68713 -45.7522
v 65.34614 -11.94735 -43.63136
v 64.9407 -11.60525 -40.93791
v 65.42442 -9.826479 -41.92634
v 64.40954 -11.12836 -37.55345
v 65.00484 -10.01719 -39.90187
v 64.8553 -9.44505 -38.4949
v -19.63611 18.85608 3.427688
v 13.13429 -44.40478 8.347525
v 11.6521 -44.40736 9.300471
v 15.74023 -43.08426 8.889934
v 11.38194 -43.69871 10.76206
v 10.98845 -43.24539 11.76272
v 15.1691 -40.56113 11.4953
v 13.19298 -42.52333 11.22799
v 14.197 -39.58896 12.54354
v 13.84084 -37.41697 13.23172
v 9.617469 -41.90813 14.07358
v 5.431954 42.73379 22.82196
v 5.867963 43.57203 22.86044
v 8.455784 -58.89685 6.289217
v 10.35056 -59.47723 5.249955
v -12.80214 -85.30323 -6.341955
v -14.18304 -84.48174 -5.620348
v 64.21964 -16.9382 -41.57849
v -65.04304 -31.9862 -44.89403
v -37.12085 -74.26919 -32.75165
v 6.66729 -26.45978 16.62486
v 4.519009 -26.953 18.08639
v 7.024663 -27.74432 16.34302
v 5.28675 -27.23558 17.58307
v -45.0711 50.82169 8.275635
v -44.07638 49.79536 9.57911
v -44.09305 51.42963 8.869951
v -40.02237 -71.20461 -30.08803
v 49.04634 38.59221 5.479066
v 50.56422 41.26322 3.757236
v 49.11244 41.04713 5.476096
v 50.99062 40.30202 3.401069
v 48.84266 40.02752 5.758694
v -5.40773 -12.91168 36.6444
v 42.79209 73.60742 3.644385
v -10.48678 61.68095 20.919
v -33.07181 -76.94718 -25.26427
v 16.27839 17.60209 3.903325
v 15.20683 18.57701 3.987803
v 16.00434 18.39655 3.766836
v 13.72914 18.75425 4.641585
v -28.38542 -36.52299 6.851076
v -28.81909 -34.48482 6.774459
v -28.47397 -41.23555 5.168084
v -27.29008 -40.97222 5.941214
v -27.17568 -39.86315 6.573831
v -26.23121 61.07629 17.4446
v 16.31602 -82.2873 -8.099059
v -57.12192 40.81916 -1.612018
v -56.60564 41.43686 -0.8441232
v -56.45413 38.19374 -0.5356421
v -56.68385 39.99048 -0.7683877
v -55.68583 40.80979 0.7885191
v -56.26528 39.79653 -0.08234923
v -55.37117 37.60382 0.9421663
v -55.48831 38.78914 0.9667983
v 31.4421 -35.03759 2.535006
v 29.99546 -34.49892 3.522092
v 33.20129 -33.65439 1.706238
v 33.46277 -34.98937 1.195478
v 30.06117 -37.88263 2.954807
v 31.16269 -36.70311 2.407116
v 33.63715 -35.99053 0.8016872
v -63.77908 -38.71151 -51.89162
v 28.94014 -5.59972 5.330196
v 8.217 -81.27616 -0.9422083
v 8.299607 -79.07445 0.6088914
v 47.05209 -60.8431 -37.52867
v 47.30336 -59.95262 -36.11091
v 29.80819 -70.48326 -15.07696
v -31.72507 39.69952 16.57273
v -15.05099 47.68386 22.18108
v -44.80107 75.48339 4.194461
v -42.79984 81.37814 3.702096
v -43.23828 82.44607 2.75895
v -43.95482 82.30365 2.144637
v -44.30474 81.41856 2.249045
v -44.75302 80.53001 2.307631
v -46.35714 80.9584 0.5188423
v -45.92978 80.05327 1.394012
v -49.86185 42.17144 7.29535
v -50.76537 42.53555 6.503852
v -50.69351 41.78859 6.541855
v -51.73111 43.10175 5.457526
v -6.460007 -80.71824 1.084262
v -52.41344 -58.65572 -41.76151
v 15.42765 -47.5961 4.83469
v 14.49257 -48.45459 5.968974
v -33.30711 56.857 14.93933
v -20.373 -45.16034 4.03958
v 9.947047 -17.69697 26.41463
v -61.14034 -44.6229 -46.68424
v -13.73951 -23.75263 14.03792
v -4.286306 -79.1192 2.305463
v -3.947637 -77.62555 3.114711
v -7.745849 -78.73312 2.205518
v -6.703717 -77.48815 2.9839
v -8.436683 -77.59457 2.661065
v 1.875679 -55.62598 10.46538
v 5.554734 -55.71885 10.05816
v 4.412885 -56.47491 9.446536
v 6.256794 -57.1278 8.450697
v 13.7288 -21.45723 10.49732
v 13.55031 -21.46303 10.86082
v 12.66344 -22.18833 11.32691
v 12.24666 -22.13993 11.81331
v 9.39025 -35.39441 15.85311
v 43.03633 -65.72684 -36.91353
v 45.55023 -62.63898 -36.88048
v 43.28426 -64.97971 -35.16476
v -45.80327 -66.20876 -36.71832
v -46.54905 -65.15582 -35.80447
v -48.1442 -63.76314 -38.66959
v -47.2974 -64.78683 -38.73659
v -47.64458 -63.99708 -36.69102
v -48.07968 -62.99839 -35.10395
v -49.27175 -61.66421 -36.13443
v 28.99497 0.1289885 4.043717
v 54.37122 41.76741 -2.554012
v -44.84705 76.4371 3.840287
v -49.28692 77.60171 -1.067363
v -49.6559 78.37606 -1.824536
v 6.041246 -46.24631 10.99358
v 4.520172 -46.7253 11.67957
v 28.34322 58.96429 15.6511
v -18.62229 71.10356 18.0023
v -27.67789 -80.39819 -18.33934
v 35.86185 12.18306 1.92561
v 37.02991 11.84597 1.377678
v 35.71859 10.46962 1.681501
v 35.8815 8.495852 1.552281
v 29.98546 6.449416 3.086196
v -45.51226 -65.843 -33.6318
v 57.42776 -22.43171 -21.75148
v -20.03989 -44.27905 6.908463
v -18.2148 -43.99458 7.569028
v 66.2043 30.12732 -31.21055
v -25.88699 72.95944 15.85527
v 44.38367 -64.10737 -36.77335
v 47.15245 -57.53505 -30.85135
v 45.37934 -62.42466 -35.48266
v 44.58339 -62.88729 -33.89094
v 46.31343 -61.61138 -36.90018
v 43.79825 -60.99458 -28.2125
v 44.20908 -62.92035 -32.82029
v 46.27443 -60.6521 -34.09187
v 45.35877 -61.26738 -32.67353
v 45.58655 -61.50445 -33.85598
v 49.68866 -55.70889 -34.81063
v 47.05873 -55.41695 -27.78103
v 47.77179 -58.68219 -34.75602
v 48.92129 -57.07015 -35.01758
v 44.4173 -59.20331 -27.07675
v 45.92186 -59.05658 -30.28548
v 42.85499 -63.12698 -29.51452
v 44.08768 -62.03712 -30.65939
v 44.6768 -60.36904 -29.28505
v 44.98239 -60.85005 -30.86426
v 45.81271 -60.10204 -31.72432
v 46.70432 -58.92632 -32.05884
v 45.89647 -57.63581 -28.11226
v 47.70213 -56.22076 -30.27336
v 47.01049 -56.60535 -29.16868
v 50.12746 -55.61632 -35.98023
v 47.66972 -57.87877 -32.79175
v 49.11262 -55.48215 -32.74489
v 50.33625 -54.35733 -34.39111
v -59.55407 62.0469 -10.88976
v -59.96383 61.72198 -11.54092
v 14.84498 40.49417 21.31478
v 19.94409 36.00036 17.6081
v 20.31218 38.29426 19.14157
v 18.27731 38.15758 19.52215
v 18.4069 36.69951 18.64543
v 15.51066 35.14809 18.34774
v 16.19568 33.7813 16.69165
v 17.17305 34.90578 17.56709
v 16.67847 36.56771 18.99457
v 15.46209 39.19554 20.77185
v 16.72677 38.1802 19.96682
v 12.93301 38.59943 21.07994
v -59.06798 -49.0603 -54.29987
v -58.15327 -50.63634 -53.69502
v 15.20136 -73.84014 -1.440708
v 68.08758 1.606167 -44.42241
v -44.52587 -64.41616 -27.23013
v -44.98845 -65.36078 -30.40396
v 6.926404 -13.94704 32.92818
v 8.111301 -13.16213 31.59217
v -33.33087 39.9901 16.06443
v 11.32877 39.06002 21.4467
v 10.33568 39.8243 21.86259
v -25.78074 62.61026 17.30873
v 9.56843 -78.75783 0.1862717
v 8.089643 -79.68659 0.3194023
v 11.10615 -46.30316 7.733038
v 10.43083 -46.15877 8.1535
v 14.65439 -19.53202 11.4287
v 14.64082 -19.62493 11.04509
v 2.744132 -20.61759 28.59062
v 2.530268 -20.74085 29.07006
v 3.586951 -20.11415 29.13373
v -39.71127 49.66969 12.80696
v -39.09493 50.40047 12.93282
v -5.501543 76.00375 18.8378
v 53.60214 42.05907 -1.190177
v 53.44848 42.85867 -1.392154
v 18.7808 7.085455 5.764177
v 45.90918 -40.19662 -12.93077
v 46.92858 -39.56242 -14.04396
v -5.373396 -42.3158 16.74519
v -4.416533 -43.62235 15.7067
v -18.74313 -85.46525 -14.74128
v -17.80752 -85.67699 -13.26182
v -19.61863 -84.65314 -12.47211
v 17.37201 -58.96125 1.82134
v -40.94676 41.56618 13.53416
v 13.36014 -10.43474 18.75297
v 3.64472 -49.18929 12.67416
v 3.32803 -47.56117 12.344
v 20.92967 7.051857 4.804786
v 19.30409 7.985373 5.094075
v 19.61459 6.728298 5.453641
v -66.50787 -28.80487 -52.63422
v -9.949601 -58.04279 7.634007
v 19.47692 -24.41074 8.094461
v 15.54311 -38.84637 11.79083
v 16.37506 -39.71624 10.94435
v 17.61078 -40.03383 9.938657
v 17.56213 -39.25331 10.24306
v 15.3248 -36.7888 12.23739
v 15.7639 -35.76915 11.93898
v 17.27247 -35.44927 10.96092
v 18.18145 -35.91892 10.37978
v 17.34921 -37.05371 10.8569
v 18.98601 -36.90592 9.799433
v -31.67932 -40.02327 4.153468
v 0.09503509 -71.00174 5.128024
v 61.31361 -27.11381 -36.98093
v 61.29332 -26.05988 -36.07033
v 61.77372 -25.48283 -37.48475
v 62.26118 -24.89343 -39.02605
v 61.76523 -24.24331 -36.48145
v 62.16663 -22.13676 -36.38574
v 27.00483 -77.37044 -19.57422
v 29.07422 -75.26921 -19.98151
v -26.76068 -81.82418 -23.05586
v -26.31928 -81.97004 -21.20415
v -27.50372 -49.2123 0.2193142
v -28.73746 -50.44175 -0.4110316
v -52.74764 43.19903 4.313592
v 63.03811 -18.17433 -36.91573
v 12.85208 28.77287 11.55149
v -16.95185 52.28969 21.65121
v -20.30163 17.03875 3.691231
v -21.6226 17.10861 3.529379
v -53.86643 67.73988 -3.674886
v 12.82572 -46.96663 6.694516
v 12.01259 -46.62624 7.265951
v 10.17527 -46.55751 8.606048
v -22.307 -45.78564 2.428578
v 17.76839 13.7759 4.11743
v 18.23648 13.07243 4.185966
v 26.2577 66.6616 15.39884
v 28.39395 64.55089 14.68803
v -51.84475 -59.72691 -44.45064
v 25.24038 -74.31637 -11.78473
v 25.48878 -75.48886 -13.29119
v 27.62849 -74.1887 -15.37507
v 7.808345 -64.35991 3.945013
v 10.26577 -62.47953 3.71689
v 9.61311 -60.33771 4.95782
v 7.623196 -59.99038 5.696142
v 4.736167 -47.01292 11.84172
v 4.276705 -49.69679 12.69032
v 6.839252 -46.95084 10.98711
v 5.208006 -54.17443 11.5849
v 7.034661 -52.40773 11.67886
v 5.089276 -51.40478 12.49121
v 7.196006 -51.45061 11.73454
v 7.091892 -49.87228 11.74337
v 8.717186 -47.21349 10.39824
v 6.429328 -47.49108 11.51423
v 8.769211 -51.41829 11.01404
v 8.983353 -50.22626 11.00577
v 10.41115 -48.01604 9.705647
v 12.14164 -48.6764 8.76723
v 11.56763 -47.80355 8.220475
v 11.87413 -50.18773 9.159636
v 13.44693 -48.60028 6.949114
v 14.29125 -48.80257 7.122169
v 1.759543 -60.37372 6.167817
v 0.5133622 -61.89892 5.635188
v 2.218676 -63.26696 5.24085
v 2.053289 -61.94312 5.544903
v 1.407047 -62.37989 5.454012
v 0.9159355 -62.94288 5.404199
v 1.173623 -72.56363 4.810262
v 2.323387 -74.48907 4.267119
v 3.44712 -73.05074 4.411511
v 24.62285 -75.86584 -12.29
v 20.13666 -78.87122 -8.768639
v 24.58538 -76.74208 -13.21247
v 26.21871 -73.46416 -12.47966
v 25.9579 -72.21454 -11.26608
v 26.14611 -75.70521 -14.61324
v 24.72923 -77.39523 -14.33719
v 24.49226 -79.42693 -18.28516
v 25.95729 -76.8003 -15.86878
v 25.97165 -77.49545 -17.2681
v 22.73236 -80.08791 -15.21399
v 23.82042 -79.42151 -16.31963
v 24.98088 -78.27554 -16.54638
v 11.19131 -82.93941 -4.351411
v 13.418 -82.1664 -5.11073
v 27.38591 -75.70554 -16.98909
v 27.95901 -75.77116 -18.39003
v 6.848639 -56.58752 8.838789
v 6.999268 -54.74673 10.43428
v 9.177605 -54.59523 9.599181
v 24.79324 -73.16312 -10.39309
v 26.04116 -65.01508 -7.50956
v 23.51861 -79.01971 -14.67391
v 23.53769 -77.32189 -12.06252
v 17.56266 -53.23446 4.284769
v 22.50184 -69.97864 -6.463744
v 21.17144 -48.66491 1.651591
v 25.38636 -51.86368 -1.101592
v 23.71173 -50.40995 0.1304486
v 25.16565 -50.81068 -0.7060848
v 24.35982 -49.7276 -0.06977947
v 23.12101 -49.00922 0.6030594
v 21.95828 -50.58283 1.195974
v 23.4647 -53.15568 -0.2904744
v 11.97521 -58.27097 5.348125
v 15.35409 -56.6842 4.333038
v 0.2337306 -64.21992 5.380119
v 23.90694 -63.96846 -5.21901
v 26.20277 -63.54195 -6.890571
v 25.78354 -60.10379 -4.805325
v 23.2943 -61.83528 -3.717285
v 23.89277 -62.28421 -4.407647
v 25.26017 -62.17334 -5.43922
v 27.02667 -59.54523 -5.437814
v 14.10843 -82.38554 -5.965816
v 10.44322 -79.70615 -0.9128436
v 11.2301 -78.53308 -0.6389892
v 15.52927 -48.18882 5.995133
v -0.6429945 -69.41505 5.311469
v 28.08872 -59.76334 -6.35566
v 26.92145 -60.95655 -6.112194
v 12.00772 -51.68324 9.048245
v 10.85795 -50.56029 9.808446
v 10.47924 -51.29831 10.04224
v 10.66283 -55.77872 8.000818
v 10.89609 -58.07547 6.025284
v 12.97976 -56.92612 5.716049
v 10.71915 -56.78884 7.115571
v 11.72987 -56.4944 6.784884
v 11.2115 -53.70441 8.926439
v 13.7939 -55.99102 5.812657
v 13.49349 -51.41364 7.921829
v 12.71251 -53.9556 7.853975
v 13.32869 -54.86662 6.928725
v 14.34815 -54.89044 6.182215
v 15.11969 -53.35329 6.274282
v 16.32761 -53.48582 5.244046
v 17.08896 -54.56267 4.193202
v 15.93491 -49.68279 5.912676
v 15.24769 -51.89541 6.486077
v 16.46776 -49.2079 5.429297
v 16.42341 -49.04848 4.468465
v 17.44494 -50.75841 4.701386
v 20.2977 -48.1162 1.430227
v 19.72382 -47.39977 1.507579
v 18.31882 -47.43652 2.397579
v 17.50092 -47.92686 3.177518
v 17.15755 -48.70999 3.703707
v 16.76834 -50.07139 4.365181
v 19.65907 -48.51902 1.852436
v 18.39384 -49.7475 3.01236
v 19.90438 -49.35149 2.64518
v 18.71464 -49.29107 3.490622
v 18.70189 -50.4882 3.616794
v 20.69704 -49.6499 2.078544
v 19.52318 -50.92279 2.948932
v 30.13626 -71.88889 -17.03095
v 29.47984 -72.13608 -16.22827
v 26.79699 -74.41989 -14.24013
v 26.8655 -75.5985 -15.7958
v 27.61832 -72.48106 -13.65542
v 9.48505 -74.89706 1.887799
v 19.13431 -78.87013 -7.566182
v 27.24373 -71.21301 -12.18135
v 28.65877 -71.44177 -14.29732
v 28.18396 -70.28258 -12.71865
v 29.19959 -69.8665 -13.73919
v 32.00862 -59.86914 -9.713748
v 14.62501 -80.5761 -4.54808
v 22.64519 -78.09437 -11.5386
v 21.12261 -81.0919 -13.85811
v 21.88692 -79.77982 -12.66718
v 19.66858 -80.58499 -10.19759
v 21.47861 -79.09873 -10.92378
v 24.43173 -74.63894 -10.92012
v 23.11315 -76.13017 -10.30453
v 23.73888 -75.54214 -10.67636
v 15.58848 -72.72929 -1.425743
v 16.54707 -70.79856 -1.683752
v 3.248077 -61.35726 5.659666
v 7.899753 -62.46116 4.453169
v 6.586685 -61.75486 5.020509
v 5.386209 -60.53051 5.796985
v 5.501801 -62.80677 4.842362
v 3.191586 -62.47324 5.313696
v 1.456198 -63.9243 5.269695
v 0.7300841 -65.11282 5.299149
v 2.015547 -65.91876 5.144793
v 2.985063 -65.07002 4.986155
v 4.258084 -62.42976 5.169123
v 2.770367 -64.05729 5.087141
v 5.815053 -64.59203 4.449739
v 12.07739 -65.77741 2.059155
v 7.288123 -77.44878 1.887646
v 8.8627 -76.2765 1.717659
v 6.833085 -76.04666 2.662279
v 7.950786 -75.57207 2.382097
v 3.992032 -66.56432 4.78557
v 5.667788 -68.5705 4.272391
v 1.123485 -68.69669 5.222353
v 3.101043 -68.88079 4.917396
v 3.895942 -69.58235 4.70394
v 3.064427 -71.9874 4.668952
v 6.491377 -75.29098 3.044909
v 4.854987 -70.54388 4.404546
v 6.216713 -70.55717 3.98347
v 4.924701 -72.03281 4.226903
v 5.546747 -73.25692 3.852292
v 6.908865 -74.04366 3.244601
v 7.14984 -71.98708 3.502648
v 7.496904 -70.07096 3.568933
v 9.303341 -77.22342 1.10389
v 32.44075 -61.54156 -11.31861
v 31.35258 -61.58967 -10.31194
v 20.11613 -50.76789 2.513632
v 23.01114 -63.12143 -4.100545
v 30.11724 -67.19495 -12.91573
v 28.68382 -68.42039 -12.06106
v 15.28072 -77.568 -3.016577
v 14.20668 -77.51429 -2.180889
v 13.32014 -78.76272 -2.195405
v 12.8452 -81.25814 -3.755767
v 16.23835 -79.96204 -5.4758
v 15.80134 -81.42777 -6.42913
v 17.34357 -81.27258 -7.950675
v 21.39614 -74.95351 -7.431496
v 18.69802 -69.14447 -2.888765
v 22.67924 -56.56086 -0.8775761
v 18.28269 -79.81858 -7.450969
v 13.29977 -70.74898 0.5906919
v 21.21762 -77.99009 -9.369268
v 21.99222 -76.84567 -9.389918
v 22.20542 -75.72911 -8.833251
v 24.72098 -53.57094 -1.211819
v 23.87727 -55.34305 -1.252629
v 23.2939 -54.17459 -0.4447179
v 19.36369 -52.89616 2.871274
v 19.04831 -54.57085 2.578976
v 21.75699 -52.29826 1.115321
v 22.12566 -54.35299 0.3355501
v 20.94004 -53.90895 1.321426
v 19.06372 -55.82841 2.02479
v 20.40004 -56.61652 0.7330549
v 20.96098 -55.59252 0.7113783
v 23.54181 -74.60918 -9.763204
v 10.58734 -77.40768 0.3373007
v 13.21929 -77.82054 -1.602385
v 11.82383 -76.66756 -0.1018675
v 13.56758 -72.21855 0.1229861
v 13.86606 -74.09068 -0.5705128
v 11.29109 -75.71996 0.6159119
v 13.31288 -75.4977 -0.6667398
v 12.38281 -74.30032 0.3719603
v 8.854278 -69.22368 3.079804
v 7.667295 -70.87349 3.444087
v 10.21864 -68.79708 2.51208
v 9.476757 -69.85561 2.74068
v 11.21922 -74.14619 1.169079
v 8.686272 -72.94212 2.729446
v 11.71279 -72.08184 1.294302
v 10.61385 -70.75462 2.097021
v 11.50422 -67.83637 2.007603
v 12.00484 -70.21365 1.418353
v 14.19708 -57.67513 4.521353
v 15.06169 -58.35355 3.612255
v 15.60909 -55.83071 4.645723
v 16.97699 -55.9504 3.555526
v 16.49394 -57.25975 3.247638
v 24.82861 -65.16237 -6.520319
v 11.42961 -62.56757 3.283817
v 21.31639 -73.66489 -6.728248
v 18.41662 -77.20221 -5.617197
v 18.08302 -57.22021 2.170142
v 25.70805 -58.27359 -3.795662
v 24.32594 -60.1011 -3.697571
v 24.67824 -58.24327 -3.051363
v 24.04997 -56.67316 -1.901713
v 22.20808 -73.49868 -7.576914
v 17.05147 -61.81738 0.658916
v 14.30884 -71.09361 -0.1222915
v 20.66195 -62.91045 -2.23901
v 22.01219 -62.63345 -3.116866
v 12.53406 -66.91703 1.642516
v 11.94211 -68.49772 1.683224
v 17.62769 -70.11453 -2.325647
v 17.00995 -68.63459 -1.511166
v 15.41967 -70.97997 -0.8882728
v 13.55173 -68.0871 0.8849252
v 13.40269 -69.62636 0.7058551
v 15.26123 -69.14591 -0.3894543
v 15.1238 -68.0257 -0.05032392
v 13.83986 -66.48343 1.018459
v 15.65342 -61.60758 1.617691
v 20.80669 -61.51733 -1.738821
v 23.01463 -59.23958 -2.292134
v 21.61036 -57.06299 -0.3414842
v 20.91921 -59.03754 -0.6802442
v 22.05469 -57.99746 -1.019069
v 19.01677 -57.87136 1.174915
v 19.47926 -59.4096 0.1682047
v 20.46726 -58.11127 0.04610629
v 20.08041 -60.57605 -0.772533
v 18.50183 -60.35016 0.3889346
v 13.56053 -59.59404 3.75352
v 16.9494 -60.64022 1.269667
v 14.55061 -60.4754 2.746981
v 16.39833 -65.09461 -0.1304554
v 14.62357 -61.22174 2.362514
v 13.49028 -61.53297 2.798216
v 12.95506 -63.80714 2.17015
v 12.74773 -62.59847 2.711337
v 14.46788 -62.69011 1.831049
v 15.43629 -62.41957 1.399958
v 15.448 -63.66635 0.8967767
v 14.47851 -64.90252 1.040488
v 15.25004 -78.52089 -3.551621
v 17.84426 -78.93114 -6.201327
v 16.62996 -78.45703 -4.691062
v 19.77316 -77.50084 -7.210814
v 17.11688 -66.3211 -0.9661925
v 18.05065 -75.72192 -4.505672
v 15.18693 -74.9053 -1.810015
v 13.43826 -76.53503 -1.157512
v 14.92525 -76.09371 -2.064171
v 16.55069 -77.12897 -3.882113
v 17.05761 -75.66944 -3.599021
v 17.17149 -71.97754 -2.469867
v 16.77574 -73.99379 -2.722976
v 21.00769 -76.93521 -8.207011
v 20.36011 -75.20607 -6.466304
v 19.27801 -74.99437 -5.321069
v 18.2888 -72.45915 -3.499283
v 21.94033 -71.0726 -6.347904
v 19.37813 -73.42229 -4.760746
v 20.63851 -72.90041 -5.744566
v 19.38412 -70.82613 -3.954027
v 21.55279 -69.96519 -5.589114
v 16.95014 -64.67067 -0.3477176
v 20.79143 -64.22854 -2.919122
v 18.84364 -63.45043 -1.1974
v 20.46687 -65.34589 -3.105522
v 19.79533 -69.12791 -3.757325
v 17.6288 -66.95309 -1.492063
v 18.26904 -67.39826 -2.062386
v 19.42639 -67.27393 -2.935245
v 18.59756 -65.6683 -1.804729
v 22.45619 -64.14896 -4.145404
v 21.60183 -64.67387 -3.716448
v 22.10212 -66.15451 -4.658839
v 20.73837 -67.11748 -3.924415
v 23.18781 -65.16933 -5.163591
v 24.75994 -64.13428 -5.985143
v 22.16096 -68.18958 -5.521515
v 23.97392 -66.81898 -6.54617
v 23.47261 -65.89692 -5.692601
v 23.45811 -68.6287 -6.889804
v 23.20981 -72.14484 -8.025126
v 25.47094 -71.03998 -10.00437
v 23.67089 -70.53088 -7.809646
v 24.16426 -71.7754 -8.88296
v 24.89822 -70.05494 -8.861627
v 25.2701 -66.47253 -7.542928
v 24.7786 -67.79772 -7.720731
v 25.64437 -67.92128 -8.584131
v 27.39633 -69.58967 -11.35492
v 31.29915 -63.78023 -11.76348
v 30.41055 -65.52554 -12.02662
v 27.26424 -65.33949 -8.75549
v 26.34096 -69.37448 -10.03238
v 26.81554 -67.39409 -9.446335
v 27.76186 -66.63184 -9.968026
v 29.51849 -66.46579 -11.70418
v 26.85122 -63.90686 -7.627717
v 28.22455 -62.22716 -7.887643
v 28.57288 -64.84261 -9.696302
v 28.11329 -63.74342 -8.624321
v 29.57297 -64.65228 -10.59451
v 30.81895 -60.93254 -9.340055
v 28.8398 -62.52187 -8.586344
v 29.85591 -62.9189 -9.750758
v -14.84059 -22.70265 13.37605
v -14.52898 -23.55223 13.0462
v 16.95012 13.1304 4.362554
v 48.16864 23.55077 -4.732555
v 62.26181 -23.61328 -37.98489
v 64.70334 -17.43872 -45.11842
v 64.48987 -16.99854 -43.24609
v 63.78188 -20.11397 -42.20517
v 64.12398 -18.27132 -42.31161
v 63.04658 -20.82253 -39.14956
v 63.55398 -18.82823 -39.84314
v 63.40266 -20.61493 -40.59003
v 62.97385 -19.84354 -37.92931
v 62.57872 -21.0365 -37.20003
v 62.34324 -20.07285 -35.40548
v 61.87577 -20.94979 -34.21218
v 61.99593 -19.74484 -33.68695
v 37.02525 -25.00935 1.683017
v -13.78832 80.32147 16.97236
v -14.21243 79.21947 17.21261
v 0.6844198 -21.84809 28.12654
v 34.56918 -48.78065 -4.77074
v 34.11774 -45.2702 -2.713559
v 35.30214 -43.99569 -3.164032
v 36.6476 -43.86617 -4.31211
v 35.81975 -48.06066 -5.427747
v 36.04618 -45.68986 -4.529902
v 36.22849 0.4993593 1.892028
v -29.09285 77.27541 13.97689
v -31.37889 76.84125 13.08593
v 1.113584 3.07792 28.46939
v 0.7263609 2.078617 29.13932
v 35.13767 -19.91056 3.582237
v -29.97352 -50.81858 -1.131753
v -30.36409 -49.78003 -0.9986109
v 11.42714 -29.84824 13.80598
v 7.211087 -43.24682 13.88919
v 64.55951 -14.10937 -40.99661
v 64.41407 -12.51959 -38.86875
v -6.728351 -39.61222 17.72871
v -5.016906 -40.32425 17.61451
v -18.11509 58.62172 20.38591
v -15.74883 -58.76376 5.26822
v -16.50735 -56.42984 6.619125
v -32.14619 -45.97264 0.3072886
v -31.9346 -47.67794 -0.7007064
v 11.91243 48.99961 22.37606
v 13.46516 40.32862 21.50714
v 13.22374 41.31845 21.8161
v 14.64739 41.41107 21.53685
v 14.68282 44.04795 21.95634
v 13.61572 42.17157 21.91227
v 4.531947 43.08669 22.91973
v 3.92046 51.39484 22.7823
v 12.4206 46.23044 22.37084
v 9.884337 50.55621 22.51619
v 6.053179 45.61513 22.96155
v 5.788476 47.56252 22.98384
v 5.944767 44.1492 22.90012
v 7.218434 44.59756 22.82863
v 10.40707 48.97533 22.55286
v 11.6497 50.9189 22.27161
v 6.532405 49.33254 22.87174
v 10.89083 47.43509 22.53557
v 7.928942 49.72982 22.74244
v 8.440074 47.89155 22.77506
v 8.118698 46.34211 22.81096
v 10.39888 46.23708 22.60986
v 8.585477 43.98953 22.67077
v 14.05589 45.60715 22.12851
v 13.00829 44.02607 22.20375
v 10.92791 44.56154 22.49741
v 9.832954 42.46985 22.43122
v 11.8125 42.25679 22.17732
v 10.94438 41.23381 22.10923
v -14.51936 -37.53606 15.40697
v 37.82656 -62.83796 -19.46456
v 36.58121 48.30608 13.37002
v -39.36998 16.02604 1.916706
v -39.79174 16.0235 1.728592
v -28.39717 78.33433 14.03581
v -27.55577 80.73098 13.69235
v -30.36159 -78.8488 -22.2127
v -29.62222 -79.23111 -20.90072
v -46.67583 -61.53659 -27.82135
v -25.78977 12.30178 3.569465
v 15.13699 -18.68495 13.08133
v 25.01279 11.47324 3.858919
v 17.82256 11.89706 4.467164
v 63.47483 -16.66269 -37.60418
v -45.26926 39.77757 10.58069
v 53.1068 44.65042 -1.834808
v -6.627484 -71.98991 4.702137
v 37.71529 47.69642 12.7722
v 37.62259 48.87199 12.43768
v 38.80129 47.89397 11.99678
v 38.93693 48.71769 11.62575
v -19.95914 -84.92291 -14.79978
v 22.56916 8.726389 4.127226
v 22.23516 12.27939 3.997169
v 22.60266 11.57135 4.024555
v 21.98747 9.709685 4.108409
v 21.14604 10.76524 4.116896
v 20.59269 12.55089 4.004355
v 19.75873 13.04195 4.028199
v 20.10255 9.767602 4.413272
v 20.33419 11.67695 4.088734
v 18.89615 10.74213 4.470058
v 6.052592 -5.422906 29.98744
v 52.94006 -50.65753 -36.04402
v -43.98366 -61.87699 -22.48629
v -43.03179 -62.45756 -21.4671
v -36.15514 -72.10021 -21.14791
v -36.30701 -72.80672 -22.77655
v 57.79346 -40.41267 -37.42566
v -5.996951 42.08801 22.84282
v -7.365878 41.54742 22.63788
v -65.53009 -33.15416 -55.04472
v -65.9343 -31.47195 -54.19059
v 41.13198 74.2954 4.972966
v 40.55589 74.55148 5.382551
v 40.11324 73.89185 5.932096
v 60.42114 -27.88569 -34.34877
v 60.08624 -29.52117 -34.51899
v 62.12489 -27.96603 -41.10328
v 61.86369 -28.93136 -40.84147
v 62.48898 -26.59985 -41.5387
v 61.53964 -29.1799 -39.71576
v 61.42151 -30.75952 -40.74976
v 61.27349 -28.24781 -37.76028
v 60.73076 -30.88686 -38.0553
v 60.77034 -29.54963 -36.94851
v 2.619568 39.90801 22.63082
v -11.76473 79.01415 17.54957
v -12.37957 76.18925 18.12652
v -13.13395 77.79916 17.6757
v 5.94019 33.23204 20.04648
v -38.5649 41.63499 14.7873
v -40.02929 41.68636 14.04991
v -54.25839 61.4925 -3.145758
v 18.48073 9.436771 4.959628
v 17.14065 9.849053 5.397479
v 16.96235 8.934098 5.964518
v 18.37334 8.400565 5.403828
v 26.11348 11.33815 3.781677
v 40.36533 51.06065 9.870389
v 38.57555 49.75985 11.51733
v 39.75554 48.68216 11.07683
v 28.15098 -20.85835 5.892442
v -50.91517 -55.12943 -28.46291
v -48.84212 27.33571 -1.430145
v -48.6137 28.15998 -0.1856641
v -29.34269 -47.15318 0.2297406
v 41.4347 51.14823 8.991611
v 40.69778 49.89447 9.950696
v 40.90604 48.82093 10.13907
v 42.81573 48.61713 8.739064
v 42.16572 50.40989 8.620657
v 42.80092 51.54171 7.705443
v 52.60475 -42.74885 -26.26213
v 16.01008 -22.89574 9.294049
v 16.45669 -23.33458 9.202996
v 40.19446 15.43494 0.1312348
v 39.67214 15.51973 1.040431
v 38.89048 14.69136 0.8713107
v 28.49727 68.49235 14.20459
v 28.03996 66.49875 14.65882
v -51.764 -58.36842 -37.12692
v -52.50728 -57.21771 -37.15545
v -3.352483 13.94296 23.38547
v -1.013062 14.52521 23.31555
v -2.039265 15.76791 22.63612
v -68.12773 -1.37207 -31.57673
v 3.865119 41.57307 22.78861
v 7.981658 42.52181 22.57958
v 3.123539 37.47562 22.06586
v 8.705085 38.93572 21.81703
v 10.01869 40.40601 22.04094
v 8.377833 40.54047 22.18439
v 8.398046 41.85291 22.45392
v 6.852001 40.78947 22.41273
v 6.701429 42.39314 22.68694
v 6.484023 41.7728 22.6237
v 5.344396 41.6702 22.67899
v 6.009947 39.07339 22.13945
v 4.353588 39.72507 22.4422
v 4.855406 37.27293 21.80959
v -41.46881 17.70067 0.7902453
v -44.99754 20.88547 -2.096169
v -45.38478 22.11234 -2.701448
v -45.985 22.46568 -3.191363
v 63.60017 -17.66399 -39.0691
v -2.853921 -31.27295 18.27533
v -13.81741 -18.64445 24.05642
v -13.05159 -18.76411 24.14759
v 63.96507 -15.62852 -39.14301
v 63.9003 -14.47447 -37.80323
v 62.78074 -16.40563 -34.20543
v 62.89152 -17.67811 -35.77748
v 63.13531 -16.61325 -35.95608
v 63.26446 -13.81208 -34.26958
v 62.07594 -15.43889 -30.46648
v 62.72947 -14.77987 -32.68907
v 63.35743 -11.85581 -33.12144
v 63.20734 -11.02218 -31.621
v -9.648569 -63.24001 4.735072
v 7.198754 39.495 22.10214
v 37.05776 69.10189 9.211496
v 31.45277 -47.27817 -1.870001
v 34.91096 -46.87717 -4.081142
v 32.86332 -47.16385 -2.67645
v 33.15114 -49.09801 -3.85325
v 33.94754 -50.20531 -5.038055
v 33.08255 -50.07049 -4.338113
v 26.52975 -5.286922 6.029319
v -9.699756 68.79099 19.78921
v -8.659131 75.50559 18.70556
v -7.423585 74.33291 19.03499
v -6.193393 72.42298 19.49206
v -8.670972 73.08253 19.15568
v -8.413 70.63307 19.61851
v -9.972332 71.11481 19.35371
v -9.871152 73.62661 18.93628
v -11.46477 70.35571 19.31487
v -11.66792 72.60904 18.90562
v -14.66205 71.36225 18.69821
v -13.18164 74.42178 18.37952
v -13.4469 72.93132 18.62078
v -15.0596 76.63924 17.67171
v -15.83939 72.39056 18.34464
v -15.59523 75.22775 17.87232
v -17.7001 74.65266 17.65159
v -22.05011 76.20673 16.45432
v -22.51849 75.6786 16.42674
v 44.45132 -30.21101 -5.969134
v 12.13141 -27.84128 12.83728
v 13.38606 -30.26513 12.68459
v 12.08961 -28.98667 13.17038
v -68.45559 -17.72503 -52.29486
v -6.501513 -75.90536 3.665502
v -7.987969 -76.03027 3.402234
v 58.70419 -22.71375 -25.17531
v 58.06357 -23.21678 -23.82304
v -7.987394 -46.69748 11.84547
v -9.530414 -46.78511 11.66878
v -10.81836 -48.31642 11.71957
v 9.001519 -23.9153 15.22106
v 8.272391 -25.238 15.23365
v 7.503472 -24.92547 16.13213
v 7.378974 -25.96021 16.00734
v 9.466064 -25.81637 14.02796
v 8.429006 -25.60855 14.88034
v 8.509355 -26.10922 14.87937
v 7.492192 -26.27694 15.88011
v 7.37552 -26.76898 16.01527
v 67.36316 -1.797279 -44.74291
v 66.6086 -0.5861367 -39.25317
v 66.53642 -2.24107 -40.42314
v 66.68407 -2.606555 -41.60615
v 67.05759 0.08008621 -40.90714
v 67.15643 -1.451428 -42.85085
v 67.53535 0.6069523 -42.74498
v -55.92136 -54.21614 -51.08251
v 33.31186 -58.33831 -9.813947
v -15.94401 -21.91859 13.33281
v -15.16674 -22.69794 12.8861
v -55.35086 44.81452 -0.2893578
v -54.27868 44.68663 1.500874
v 38.00761 62.02229 9.289371
v 22.10838 63.30371 17.47795
v -40.79062 -70.54507 -30.85084
v -4.975633 -24.83174 20.7194
v 59.1244 -29.40361 -31.36387
v -11.65405 -18.63746 25.82732
v -11.22241 -18.35894 27.65327
v -3.584376 7.504096 26.50332
v -57.40798 -52.21836 -50.08082
v -17.46442 -81.02537 -3.848784
v 53.48674 -49.85249 -36.47215
v 54.26305 -47.90344 -35.87489
v 54.07509 -48.617 -36.30633
v 6.540369 -41.55608 15.92504
v 9.019293 -36.1438 16.05353
v 7.689553 -37.10915 16.62693
v 8.308186 -38.98383 16.1477
v 10.17473 -38.56121 15.31771
v -21.98371 -84.36274 -18.94028
v -21.41755 -84.5587 -17.84476
v -51.3481 -60.14714 -41.95379
v 24.67246 -54.72998 -1.57894
v -26.11275 53.18681 19.0148
v -24.58071 51.38519 19.79755
v -25.08905 54.22625 19.22693
v -25.55389 52.3713 19.32818
v -24.78736 52.93575 19.52787
v 61.28198 -20.45882 -31.55802
v -57.36123 -51.79845 -45.78081
v -4.568494 -49.65746 13.28405
v -3.363297 -49.37646 12.85151
v -4.073048 -48.68477 12.66949
v -5.06264 -48.06154 12.51357
v 27.96419 -33.07799 4.896779
v 27.29734 -35.05882 5.143976
v 26.65403 -33.55463 5.592641
v 23.6468 -39.03114 6.496339
v 24.61192 -37.20613 6.401694
v 26.01466 -36.55684 5.727488
v 25.7122 -34.9553 6.052513
v 23.49953 -36.22977 7.168623
v 21.01679 -37.66059 8.389945
v 22.2185 -37.12461 7.767894
v 21.18376 -36.36917 8.496397
v 19.80498 -37.87341 9.132711
v 19.03326 -35.27192 9.847457
v 22.65249 -35.05516 7.733463
v 20.70066 -34.39476 8.863153
v 10.39841 -23.53794 13.3002
v 10.13377 -24.15853 13.26162
v 9.91491 -24.14532 13.61687
v 9.663003 -24.90914 13.65583
v 5.921226 -35.26874 17.42755
v 7.217669 -35.36452 16.90169
v 7.053857 -33.73026 16.88879
v 7.222711 -32.99203 16.75
v 7.817122 -34.40004 16.55838
v 21.54593 -26.81072 7.591293
v 4.6443 -28.54785 17.85894
v 3.863277 -29.46218 18.10526
v 6.62875 -26.9856 16.63604
v 9.949704 -34.49439 15.47841
v 12.62418 -24.43509 11.38185
v 12.59667 -23.11625 11.15983
v 13.33728 -22.36382 10.68136
v 12.2446 -22.68262 11.52025
v 11.18686 -24.03613 12.31453
v 11.84167 -23.10703 11.62616
v 11.67186 -22.70901 11.91193
v 11.24609 -23.19452 12.16178
v 11.05059 -23.22685 12.61028
v 10.50132 -23.95571 12.89776
v 15.12615 -22.67602 9.780865
v 14.70579 -22.77531 9.995252
v 14.9484 -24.76801 10.27877
v 15.40437 -23.37123 9.684578
v 18.17155 -30.01355 9.82421
v 28.22985 -25.92528 5.265065
v 25.84479 -26.60445 5.946745
v 24.64317 -28.03056 6.431851
v 15.04056 -33.36168 12.23037
v 11.50934 -28.08363 13.3004
v 10.7339 -24.23492 12.67747
v 10.103 -24.83602 13.26839
v 11.69336 -24.8979 12.11162
v 11.65692 -26.53191 12.67366
v 12.3241 -25.69505 11.9945
v 13.76188 -26.07564 11.2997
v 13.44288 -27.59027 11.96065
v 19.26816 -25.98788 8.469113
v 26.50044 -31.00136 5.690528
v 27.61363 -28.40108 5.248838
v 26.27386 -29.40158 5.784805
v 26.51348 -27.8344 5.686078
v 23.06739 -32.9083 7.514323
v 24.8162 -29.36669 6.440141
v 19.33568 -30.54215 9.275805
v 18.65638 -31.79001 9.848658
v 19.30216 -33.65456 9.655158
v 20.6923 -33.01889 8.810148
v 20.2178 -31.55462 8.935102
v 20.96249 -31.59822 8.53631
v 9.884241 -26.90378 13.98921
v 9.25973 -26.79397 14.38152
v 8.747541 -26.58669 14.73608
v 8.02533 -27.46885 15.54003
v 4.664292 -30.78368 17.74148
v 5.267163 -31.61348 17.51052
v 6.281147 -32.95848 17.17924
v 10.173 -36.85791 15.44043
v 12.54313 -39.41172 13.69425
v 11.43274 -37.27153 14.66469
v 11.06437 -35.25532 14.91757
v 14.08462 -34.64117 12.97081
v 13.15514 -35.786 13.66316
v 4.919625 -29.78946 17.65189
v 9.249571 -33.02441 15.69343
v 7.911011 -32.80849 16.37996
v 5.922276 -28.8613 17.13445
v 6.77624 -30.56736 16.75894
v 10.33745 -27.44138 13.85466
v 8.372754 -28.08361 15.38309
v 7.226069 -31.96108 16.63685
v 7.923794 -31.68869 16.22686
v 8.419747 -29.83709 15.68874
v 10.51967 -29.53885 14.30386
v 10.24521 -30.21304 14.6178
v 9.244152 -31.47205 15.43896
v 10.81221 -31.12659 14.45164
v 11.90397 -33.43209 14.18901
v 12.31779 -32.3344 13.74674
v 13.47549 -31.67435 12.93838
v 14.96185 -31.92979 12.06905
v 16.27123 -34.70355 11.59568
v 17.97564 -33.96505 10.46618
v 16.41908 -32.6235 11.28189
v 17.02321 -33.76349 11.03736
v 16.78673 -30.05503 10.61311
v 15.50274 -30.30262 11.42413
v 16.25278 -31.08872 11.12167
v 13.88758 -29.07235 12.0822
v 14.85669 -28.70464 11.42754
v 17.1486 -24.70887 9.176488
v 14.59374 -25.80174 10.74909
v 14.82036 -27.27205 11.069
v 18.08627 -24.25166 8.666959
v 16.09139 -24.64851 9.688615
v 15.9043 -26.02488 10.10484
v 17.10799 -26.55031 9.617351
v 15.98008 -28.48172 10.71889
v 17.95069 -28.69337 9.679118
v 18.60719 -27.45224 9.084813
v 19.55848 -29.45646 8.97744
v 20.02904 -28.23432 8.523347
v 21.25502 -28.272 7.922344
v 21.42141 -29.99637 8.132168
v 22.85907 -29.66324 7.368255
v 23.32083 -27.08015 6.889701
v 19.83562 -20.90521 7.563132
v 20.2031 -23.52144 7.711461
v 22.58046 -24.44004 6.937258
v 24.63197 -24.31098 6.346844
v 56.4369 -32.6977 -26.75117
v 3.66942 -30.65491 18.08506
v 2.582577 -29.72205 18.44952
v -66.72768 -27.5541 -52.21315
v -67.45441 -24.12778 -53.35713
v -52.04945 74.80605 -3.245453
v 46.27523 48.14995 5.628716
v 24.30681 11.17527 3.920979
v 25.65007 10.7756 3.760628
v 25.11492 10.35936 3.818716
v 23.79343 10.24468 3.933868
v -31.25669 37.51635 15.14982
v 3.720855 -37.65974 17.86229
v 40.83735 -27.04603 -1.473332
v 35.85938 53.53857 12.35361
v 64.10567 -3.22131 -29.60412
v -28.05117 37.0529 15.89383
v 51.1184 -34.25196 -17.35885
v -43.75415 76.79364 4.745785
v -44.5571 79.13149 3.110788
v -62.57063 -41.30818 -47.66602
v -52.06812 -53.44302 -29.01267
v 35.92054 -40.50331 -2.452307
v -16.04579 -44.40773 8.543487
v -16.59701 -43.9587 8.750123
v 65.76995 24.26223 -29.94771
v 14.26612 28.85309 10.77042
v 14.04895 27.27948 9.065674
v 15.31089 27.97824 9.246425
v 58.50806 56.45399 -12.61952
v -54.77127 70.09738 -5.539644
v 6.774663 -17.59669 30.29052
v 26.02788 -55.71705 -2.841605
v 27.67426 -54.30241 -3.28865
v 28.27112 -51.67714 -2.507189
v 29.03035 -53.08039 -3.516743
v 30.4568 -51.0629 -3.326568
v 30.38801 -53.23225 -4.395177
v 31.54179 -51.97454 -4.420148
v -19.66686 -17.92751 13.39206
v 2.357917 -42.96594 15.99165
v 4.709312 -41.0577 16.82687
v -0.08338071 -37.17545 17.79834
v 2.764547 -41.72387 16.80586
v 1.763529 -42.35929 16.60529
v 30.31848 67.43575 13.42141
v 29.25555 68.03918 13.91576
v 27.20782 57.19082 16.5843
v 29.16112 55.48111 15.97442
v 28.88485 57.70912 15.62179
v 29.39127 65.10805 14.14277
v 30.02978 63.90662 13.98323
v 22.58746 66.34386 16.77225
v 21.38501 64.73344 17.47546
v 24.71871 65.839 16.10818
v 23.47998 64.55888 16.77289
v 23.30582 62.65062 17.16727
v 25.44474 64.97604 15.93076
v 24.48229 63.01682 16.64547
v 26.43405 57.62877 16.8548
v 28.16637 57.65812 16.0073
v 24.38385 60.55951 17.12677
v 24.51755 59.02912 17.36832
v 25.68282 58.7317 16.92469
v 25.55315 59.60796 16.79179
v 27.30118 58.66021 16.21608
v 25.8521 61.88327 16.26427
v 26.6793 60.52501 16.13402
v 27.209 64.76698 15.20505
v 26.94197 63.02442 15.58821
v 27.63772 61.92488 15.42519
v 29.56526 61.88221 14.47383
v 28.76018 62.76829 14.7646
v 40.68595 -50.39396 -12.14574
v -23.56449 -31.16552 9.452625
v -25.34941 -32.36081 8.616492
v -29.74448 -51.95279 -1.297243
v 28.51982 -9.035139 5.982145
v -15.82036 18.76288 5.027639
v 10.71826 37.9038 21.17966
v 7.234952 37.16143 21.49169
v 7.168544 37.75381 21.67992
v -2.526577 -65.24363 5.457336
v 0.2742946 -66.4483 5.378123
v -2.277126 -68.57481 5.37166
v -2.039617 -66.46842 5.450902
v -5.631281 57.3645 22.01808
v 41.70498 53.11654 8.196801
v 56.35638 37.90677 -5.529428
v 55.85063 38.98646 -4.586058
v 55.23277 38.24244 -3.166246
v -41.45915 -69.68732 -30.27703
v -17.21202 -19.91575 18.3974
v 59.08606 -17.6549 -22.48091
v 59.15197 -15.88837 -21.49051
v -39.91417 51.23877 12.10422
v -40.06193 52.42704 11.656
v 2.564695 8.639882 24.92202
v -52.43022 -57.74963 -38.35785
v -52.88632 -57.69336 -40.40265
v -48.99032 -63.02898 -41.27815
v -49.60316 -61.98934 -39.05746
v -50.57906 -61.2261 -44.33219
v -50.46645 -61.179 -40.97602
v -51.57097 -59.4636 -39.94979
v -50.96759 -59.63581 -37.46103
v -50.26208 -60.8081 -37.94391
v -49.09589 -62.25161 -37.28793
v -49.214 -61.16336 -34.50092
v 51.8999 46.08527 -0.5616609
v 64.20244 -10.41324 -35.92345
v 63.77338 -11.20465 -34.49854
v 56.54943 -40.28266 -33.44377
v -34.80322 9.855206 2.291077
v -35.92087 12.36299 2.229497
v -44.08237 40.61319 11.53038
v -38.65331 40.51122 14.30634
v -39.82695 40.79305 13.88836
v -40.6748 40.1701 13.29809
v -59.75179 -43.73915 -37.78542
v -37.72396 77.51878 9.295249
v -38.61158 77.64283 8.658641
v -41.8393 75.7066 6.714185
v -39.96766 76.92725 7.818533
v -41.04769 76.31633 7.198246
v -36.19107 77.83025 10.17543
v -37.28547 73.45824 10.33452
v -36.55993 74.39536 10.62188
v -35.47215 76.95575 10.83527
v -35.3883 75.02762 11.21043
v -36.28542 76.85826 10.34674
v -36.95085 76.83744 9.919797
v -37.60178 76.21867 9.637897
v -38.47997 76.40873 9.012423
v -38.37571 74.66907 9.411077
v -37.77133 75.08767 9.731094
v -39.92276 75.54063 8.156425
v -41.06773 74.66661 7.478852
v 30.45173 1.702104 3.293499
v 29.05579 1.754595 3.665358
v 49.39519 72.97361 -2.960714
v 49.94639 72.92252 -3.572568
v 50.23993 73.06013 -3.98804
v 49.72927 73.25785 -3.400039
v 49.03658 72.2713 -2.261819
v 49.08048 73.56557 -2.745528
v 49.09668 73.8119 -2.809143
v 47.78089 72.47351 -0.910323
v 48.67898 73.14977 -2.136464
v 48.63076 73.6485 -2.240385
v 48.3502 74.26669 -2.099891
v 47.90179 74.3514 -1.639939
v 48.07122 73.73935 -1.626827
v 45.82837 74.22386 0.5449636
v 47.57155 74.03681 -1.189638
v 46.193 73.63941 0.3706466
v 56.6554 -31.27076 -26.25222
v -54.36593 58.60508 -2.9543
v -33.5621 -51.80494 -3.196331
v -9.712461 -22.76737 18.42517
v -10.17974 -22.56365 18.14834
v -10.47296 -23.00409 17.80002
v -10.61964 -23.42508 17.16227
v -10.30317 -24.54273 17.21252
v -4.493459 -22.08006 26.98079
v -3.313021 -22.16665 28.37787
v -6.963728 -20.47669 28.79251
v -5.497021 -21.42987 27.9531
v -5.147001 -21.51726 28.53884
v -3.954781 -69.98945 5.210994
v -3.37826 -67.04029 5.391469
v -4.831975 -68.70103 5.214087
v -4.693885 -67.41752 5.272267
v -6.393378 -56.53217 9.403451
v -4.969273 -55.66206 10.52174
v -8.343427 -56.18141 9.757019
v -7.326682 -55.35823 10.71191
v -8.27031 -53.30227 12.26093
v -54.53603 66.95475 -4.376028
v 23.92887 -1.992851 6.251776
v -54.22663 46.74889 0.1101603
v -53.3125 45.71125 2.169324
v -53.92423 47.23501 0.2230746
v -53.60466 47.27091 0.6739478
v 0.2828175 48.87795 23.06962
v -2.10736 50.57122 22.96765
v 8.837086 -14.93721 30.31593
v -29.89749 68.01558 14.82308
v 33.88769 3.523997 2.248044
v -15.16244 -11.50591 25.69934
v 30.21669 -27.7176 4.353657
v 22.53514 -7.276121 7.621857
v 33.48627 56.96817 13.14087
v -33.3682 51.53838 15.98371
v -32.68758 52.16602 16.23675
v -32.12185 53.02362 16.3675
v -45.92332 21.48329 -3.007899
v -46.49233 22.41938 -3.552789
v -47.05974 22.44032 -3.823715
v 43.02051 17.15711 -2.102336
v 43.26092 15.39054 -2.218287
v 15.49926 37.22857 19.80257
v 13.29892 36.48119 19.96183
v 46.36124 50.35442 4.779008
v -60.87613 -45.50927 -48.16219
v -21.03896 42.51734 20.72179
v -23.41482 -28.3284 8.992964
v -35.06471 52.96955 14.79375
v -34.0354 52.03144 15.54133
v -33.65424 52.74428 15.61109
v -33.22598 53.40891 15.70403
v -33.39886 54.74771 15.31768
v -33.76265 55.63887 14.93547
v -34.41283 57.33942 14.22861
v -68.71546 -4.556334 -37.59009
v -53.8377 69.60846 -4.127887
v -47.58334 -62.82291 -32.77773
v -46.84457 -64.19631 -33.78774
v -46.41834 -62.93431 -29.54807
v -47.7293 -61.85868 -31.14901
v 29.43287 -58.61737 -6.745486
v 28.99095 -60.2465 -7.362062
v 29.80215 -60.36618 -8.095782
v 31.67354 -58.81708 -8.653035
v 28.35557 -56.23014 -4.661145
v 30.60818 -54.67077 -5.316141
v 27.81866 -58.23968 -5.314058
v 29.65343 -56.92493 -5.921195
v 31.02827 -57.39038 -7.221875
v 30.54399 -58.31614 -7.413392
v 31.77494 -57.63929 -7.973753
v 30.84998 -55.89622 -6.183859
v 31.42387 -56.39202 -6.902364
v -29.402 75.01147 14.23021
v -29.75175 76.20066 13.9084
v 40.58807 52.26558 9.329823
v 8.535724 -16.94353 29.01054
v 5.487863 -19.02584 28.88096
v 15.57226 -17.46515 14.46195
v 15.87839 -15.69538 12.71404
v -30.17793 38.65667 16.38323
v -29.99936 34.40527 12.47859
v -29.70937 36.35067 14.71412
v -28.12737 33.99584 12.47117
v -27.96139 35.86705 14.78498
v 56.59326 -41.53627 -34.81461
v -45.88842 -62.38786 -27.2531
v -6.722406 69.72266 19.90562
v -34.16348 -76.20516 -26.62827
v -30.83126 35.6685 13.52655
v -37.36875 40.10037 14.60271
v -37.07082 38.05437 13.48347
v -40.56436 34.95972 10.13041
v -39.37712 34.26989 10.11173
v -38.42086 34.20508 10.34763
v -37.93191 35.08588 11.06591
v -38.45947 35.99792 11.54109
v -32.72198 37.67805 14.76546
v -32.96187 35.67615 12.86131
v -36.8368 36.37535 12.36607
v -34.35539 37.67543 14.169
v -36.12903 38.75274 14.25523
v -38.32167 39.22562 13.77722
v -38.92781 37.40945 12.34897
v 51.72498 69.78017 -4.769301
v -15.24121 -23.08162 12.50403
v -5.261279 -83.12949 -1.010901
v -6.274776 -81.54955 0.3967382
v -6.997509 -82.08956 -0.1772682
v -7.161635 -80.07922 1.456744
v -51.70918 70.63884 -1.757559
v -30.24248 -78.07907 -18.7424
v 43.6349 48.90911 7.870797
v 45.24961 50.61043 5.7966
v -11.75697 -4.899657 25.89316
v -25.73252 -36.34427 8.394646
v -25.69248 -37.71439 8.190161
v 34.91748 -61.26978 -13.90184
v 29.75333 12.91204 3.763314
v 27.66672 13.03413 3.989792
v 28.77064 12.24756 3.741384
v 46.13288 -56.09002 -26.62601
v -2.874267 23.26673 19.54563
v -3.510535 21.0655 19.88835
v -57.23469 64.25861 -7.600006
v -11.37109 -45.29272 10.96446
v -13.36363 -44.85835 10.05847
v -12.45151 -45.20306 10.47608
v -13.27214 -45.03658 10.09052
v -12.78054 -45.063 10.32612
v -13.12947 -45.17321 10.17538
v -6.191943 -48.23711 12.74837
v -7.16098 -47.84169 12.34577
v -9.707539 -47.38798 11.82735
v -8.334449 -48.84155 12.29115
v -8.037271 -49.58368 12.83026
v -7.622573 -47.91664 12.48826
v -9.170106 -48.29385 12.39137
v -9.76969 -51.82429 12.44928
v -10.17274 -49.56618 12.3535
v -10.44712 -47.76648 11.893
v -12.72858 -45.45071 10.45202
v -13.85991 -45.72201 9.955043
v -14.60899 -45.31614 9.461011
v -15.02911 -46.52877 9.700278
v -15.38903 -45.95914 9.22042
v -15.98284 -46.22293 8.926154
v -12.70526 -46.78552 10.61657
v -14.50817 -47.64034 9.929411
v 48.81044 -50.50051 -25.79903
v 37.04515 49.83599 12.56043
v 52.39353 -45.91211 -28.70676
v 53.03657 -46.38048 -30.65527
v 52.0305 -52.12301 -35.60604
v 52.89128 -48.3924 -32.67635
v 53.30428 -49.12104 -34.81895
v 53.87241 -47.56417 -34.24307
v 52.00164 -51.37552 -34.34188
v 49.99986 -53.48458 -32.02968
v 51.05709 -51.81752 -32.425
v 50.3866 -51.87329 -30.83302
v 52.45741 -49.76936 -33.27976
v 50.02759 -51.11956 -29.06219
v 49.58707 -52.64693 -29.93842
v 51.42103 -50.00633 -30.96211
v 50.87074 -49.81001 -29.45452
v 51.72994 -48.57795 -29.99149
v 51.98428 -47.63696 -29.52685
v 49.94227 -47.27641 -24.88695
v 49.20852 -49.07535 -25.1404
v 49.76735 -50.30005 -27.58491
v 50.56144 -49.5502 -28.44453
v 51.05977 -47.65893 -27.54699
v 52.007 -45.2068 -27.20825
v 50.52115 -47.60225 -26.34343
v 57.79212 -41.86303 -39.32232
v -65.47257 -30.6847 -45.79739
v -42.49805 73.97526 6.447206
v -43.41821 75.0707 5.522645
v -43.91584 75.23112 5.065379
v -10.26539 -25.38262 17.05784
v -9.302732 -22.73776 18.77887
v -9.462625 -23.37154 18.09311
v -9.829525 -24.35031 17.57515
v -9.653429 -25.16401 17.6241
v -9.089362 -24.03007 18.20088
v -10.74842 -26.40852 16.49669
v 54.54541 -34.31174 -23.75607
v -58.72784 -43.57322 -34.05717
v -15.52282 -83.1208 -4.65115
v -16.44808 -82.38152 -4.436264
v -18.87446 79.11094 16.44663
v -19.35055 75.48779 17.18198
v -20.2668 76.12309 16.86405
v -19.18126 73.25587 17.6049
v -13.94396 48.12047 22.33266
v -25.63836 -46.57002 0.7972611
v -24.64359 -46.10859 0.9578929
v -25.09926 -46.53822 0.8278183
v -27.16017 -47.84898 0.3302777
v -27.54153 -47.78758 0.3692201
v -28.24207 -48.4123 0.1515926
v -27.83726 -48.76767 0.1515026
v -26.94129 -47.88089 0.3843495
v -27.28682 -48.11679 0.299779
v -27.21398 -49.35515 0.3287756
v -26.16368 -47.41634 0.6070739
v -26.30408 -48.32883 0.7246571
v -26.96086 -48.5325 0.4388739
v -24.48708 -46.50249 1.080659
v -25.14033 -46.93553 0.96131
v -26.1547 -48.89825 0.8727003
v -21.50961 -82.99002 -10.27419
v -4.009763 -61.68378 5.820263
v 51.43856 66.78616 -3.549793
v 52.09303 68.79155 -4.979752
v 51.30902 69.411 -4.093521
v 50.75827 67.45666 -2.92213
v 51.1255 68.46645 -3.602296
v 50.82273 69.66006 -3.527898
v 50.25883 68.33427 -2.535259
v 50.11866 69.79434 -2.756109
v -30.51249 -52.27878 -1.80734
v -28.94498 -56.07321 -2.152653
v -29.57873 -54.50289 -1.992212
v -54.95076 40.13383 1.773287
v -55.2451 39.42287 1.293924
v -53.64684 37.45437 2.90661
v 51.52752 -32.45144 -16.88352
v 30.39625 54.63641 15.49823
v 33.09851 56.25891 13.53926
v -45.10135 77.14022 3.342344
v -44.28444 78.34156 3.713931
v -45.49638 78.41954 2.527503
v -47.07712 79.28869 0.6876702
v -47.89022 78.16071 0.2738082
v -46.60096 78.17567 1.601786
v -64.28708 -35.17598 -45.41164
v 31.47048 -42.26134 0.6213232
v 29.86268 -39.874 2.581719
v 29.909 -41.26736 2.080669
v 31.37585 -40.97393 1.136918
v 35.37594 1.785817 1.965703
v -58.7926 43.6776 -6.294094
v -15.65856 -50.55468 9.921046
v -8.148402 -70.69249 4.547771
v 41.78651 73.88359 4.482028
v 40.94289 73.72878 5.286523
v -9.006718 -43.67548 14.13459
v -10.29506 -42.77591 14.83509
v 4.737254 35.48429 21.25761
v -39.28107 51.33833 12.51881
v -37.57624 51.04322 13.68314
v -38.25296 54.97701 12.28637
v -38.93452 52.87571 12.31189
v -4.153161 -21.42719 30.93985
v -4.290444 64.39802 20.88973
v -23.70328 53.86961 19.77257
v -24.42177 54.35495 19.45369
v -24.56924 55.73689 19.14288
v -23.98117 56.71063 19.17392
v -26.97806 55.16754 18.33939
v -25.73699 56.5409 18.57053
v 2.503747 -27.49091 18.90862
v -0.03734195 -28.04931 19.2466
v 1.266285 -29.7912 18.60811
v -0.3586895 -29.78481 18.65068
v 1.566039 -32.03861 18.24487
v 1.597839 -36.12885 18.03035
v 3.934396 -34.69696 17.95358
v 2.647001 -33.90823 18.07858
v -53.73141 48.24169 -0.02971384
v 30.70536 -30.17112 3.802901
v 29.11776 -29.96762 4.525099
v 31.44284 -29.46771 3.551428
v 31.44999 -26.90157 3.972553
v -0.6256102 5.099457 27.9089
v -1.351173 4.874293 28.08641
v -36.86674 -55.10383 -7.065911
v -28.19292 -80.309 -20.02386
v -27.53782 -81.3559 -23.86749
v -30.12941 -79.71017 -26.58961
v -31.19864 -78.84626 -26.76484
v -27.65316 -81.12919 -22.64511
v -28.33843 -80.75265 -24.0858
v -28.70884 -80.27099 -22.48476
v -18.36874 -44.96782 6.184562
v -18.53527 -45.09513 6.04718
v -18.87675 -45.0503 5.61749
v 43.3109 28.74068 4.097692
v -69.83378 -8.384923 -50.73008
v 42.89484 55.20626 6.738997
v 57.1904 -43.54263 -39.49751
v 55.91174 -45.44271 -37.63435
v 56.69659 -44.87503 -39.67654
v 56.84298 -43.43645 -38.08498
v 54.17963 -44.92233 -31.87415
v 54.77824 -45.15462 -33.76332
v 55.29012 -46.16978 -36.66385
v 56.12441 -44.14066 -36.64235
v 55.95002 -43.52277 -35.29897
v 56.93039 -42.36255 -36.94802
v 55.95388 -39.77481 -31.34811
v 55.35964 -41.93652 -31.89521
v 54.3435 -43.45359 -30.78841
v 53.6666 -44.71063 -30.39296
v 53.45856 -41.27607 -26.82411
v 55.27291 -36.81371 -27.20717
v 53.7481 -41.95702 -28.04242
v 53.23236 -43.70763 -28.45447
v 54.7961 -41.40643 -29.9883
v 55.76024 -36.56321 -28.14604
v 54.76387 -39.12011 -27.89336
v 54.46936 -40.38508 -28.30872
v 55.46395 -38.93433 -29.36991
v 56.11761 -37.172 -29.52816
v 55.89551 -38.5758 -30.10742
v 12.58863 -9.76594 19.85239
v 12.04526 -8.770347 19.66705
v 34.89427 -17.45318 3.940151
v 58.73781 -26.27329 -27.85651
v -51.17176 41.9517 6.101523
v -52.06317 42.33391 5.14688
v 28.59229 60.63697 15.21559
v -32.34438 -24.35318 5.173182
v -25.17652 -81.05485 -12.93318
v -29.28531 81.2505 12.77725
v -30.46562 80.12663 12.69014
v -29.15807 79.97171 13.28142
v -30.41848 81.58411 12.05456
v -31.41864 82.08208 11.27381
v -31.67569 79.8608 12.19181
v -30.19799 78.22627 13.30475
v 41.45909 -28.5724 -2.48378
v 49.92337 -32.19244 -14.11674
v -2.548674 -38.28159 17.70165
v 0.5366592 -43.37777 15.95582
v -0.4769063 -38.63458 17.71893
v -0.5656283 -42.44617 16.55883
v -4.383893 -43.19664 16.18583
v -1.794502 -43.39162 16.05608
v -3.272869 -41.6459 16.95045
v -2.575219 -39.90997 17.38651
v -4.884933 -38.56853 17.89122
v -30.82747 -56.63321 -3.682511
v -32.06059 -55.83492 -4.128352
v 65.19809 -6.912315 -37.85409
v -2.917601 25.3552 19.3926
v -0.7481011 26.42632 19.48545
v -50.17026 -60.09294 -35.39134
v -51.17987 -57.24805 -32.53059
v -50.14745 -58.98448 -32.76175
v -49.11121 -58.49688 -28.99485
v -47.42739 -58.37481 -25.02761
v -47.62909 -59.42905 -26.86193
v -48.11023 -60.08596 -28.97721
v -48.97699 -60.13479 -31.46091
v -48.38755 -61.58799 -32.56755
v -58.55123 -50.31627 -50.16003
v -23.53185 74.55086 16.32412
v 40.90952 -10.55494 1.140891
v 65.16695 -8.160985 -38.8605
v 65.64236 -5.677648 -39.14513
v 65.98481 -3.164652 -38.44587
v 65.2299 -5.515459 -36.8205
v 65.64008 -3.609591 -37.08415
v 10.53099 -17.64078 25.91016
v 10.28181 -18.64449 24.50196
v 11.48693 -17.58529 24.89179
v 11.92384 -14.84621 25.86599
v 11.7098 -16.67802 25.47724
v 12.45215 -17.06658 24.00178
v 58.62156 57.76221 -12.91667
v 58.27489 58.65265 -12.38452
v 57.52322 58.37965 -11.05329
v -68.20082 -5.00473 -34.98622
v 36.62955 -38.61383 -2.33854
v 34.93554 -40.03706 -1.449446
v 35.74413 -12.43028 3.745335
v -6.660406 54.88018 22.38745
v -64.38986 -31.02265 -40.1562
v -64.69865 -29.51526 -39.88656
v -66.99012 -26.34259 -52.64318
v -66.5852 -27.01386 -48.80437
v -0.613543 -3.967185 33.35011
v 0.06708053 -5.569916 34.31505
v 56.49519 -38.0987 -31.26854
v -56.51569 -53.192 -45.62236
v -55.81158 -53.49329 -41.95071
v -55.44389 -53.65082 -40.50122
v -56.92841 -51.74502 -42.35332
v -56.53183 -51.58767 -39.94704
v -58.27987 -47.97993 -39.51483
v -18.9021 48.79349 21.48978
v -18.5301 48.18814 21.55079
v -18.05445 48.64486 21.64832
v -16.68291 47.91675 21.92053
v -18.02441 47.84391 21.64452
v -17.31347 46.83459 21.78692
v -17.43982 46.0095 21.74923
v -16.48153 45.75421 21.89411
v -15.73473 44.01034 21.88604
v 36.6493 -57.88126 -13.03591
v 35.95882 -57.31049 -11.75931
v 34.55348 -59.92899 -12.34597
v 36.1543 -56.04317 -10.94996
v 33.88077 -59.12195 -10.9835
v 34.82962 -56.33367 -9.778191
v -20.6306 74.02222 17.15187
v -21.9954 74.44021 16.74946
v 61.72119 -10.19802 -25.244
v 62.16667 -8.383489 -25.63875
v 62.52975 -9.821266 -27.76181
v 63.33857 -5.98384 -28.2682
v -42.90098 -69.07554 -35.39452
v -41.87374 -69.97182 -34.27975
v -42.46444 -69.0392 -32.24396
v -40.39748 -71.25954 -32.81985
v -44.39675 -67.49873 -34.98388
v -44.28293 -67.04395 -32.51647
v -42.94037 -67.84701 -30.0013
v -43.25468 -68.17155 -32.2762
v -53.25329 -55.64084 -36.26073
v -52.54592 -55.28814 -33.19391
v -53.80274 -55.74114 -38.8191
v -53.0134 -56.69349 -37.92007
v -54.59223 -54.42603 -38.62715
v -54.86303 -51.85002 -34.41138
v -55.19359 -52.55065 -36.80295
v 26.42674 10.55514 3.710192
v 25.00745 9.02797 3.82198
v 36.07935 -59.42442 -13.69801
v 36.94812 -59.53025 -14.94301
v -26.11017 -80.83298 -14.50482
v -43.95597 -65.97153 -28.71406
v 9.517751 28.14559 14.08548
v 56.02276 -33.88681 -26.68285
v -3.187827 -21.98652 29.81125
v 37.01592 -61.71022 -17.12297
v 36.71832 -62.65784 -17.62032
v 37.9439 -61.6436 -18.38401
v -26.17308 -79.98211 -12.90552
v -27.4357 -78.96575 -13.68274
v 48.00885 -54.36287 -28.4987
v 49.24656 -52.29939 -28.67981
v -30.64068 -41.45841 3.977546
v -67.86396 -20.62404 -50.68313
v 6.312832 -1.619533 26.19195
v 36.6806 -35.22343 -1.140459
v 55.9796 27.60284 -9.486043
v -6.903933 -24.60277 19.60247
v -47.47779 -57.39623 -23.90814
v -48.57086 -57.6899 -26.57565
v -38.2314 -61.54863 -13.29529
v -6.907518 -57.39902 8.497553
v 61.93757 -18.73033 -32.65268
v 62.54963 -18.26035 -34.77705
v -36.05617 -70.85472 -19.0882
v -34.95964 -71.7436 -18.136
v -21.78709 -45.6883 2.904414
v 62.75835 -11.24208 -29.78474
v 62.50323 -13.27878 -30.41785
v 62.97083 -12.2388 -31.54016
v 24.47851 2.169749 4.998826
v -46.57753 22.16551 -3.5766
v -47.46602 22.31088 -4.203124
v -47.60572 21.8535 -4.479473
v -48.0688 22.41425 -4.72272
v -48.53773 22.21499 -5.25924
v -48.52858 21.26792 -5.158921
v 46.21693 27.07134 0.3642903
v 22.3273 -20.79203 6.975286
v -1.536644 -2.169401 32.1875
v 2.170903 -20.448 31.38363
v 3.856905 -19.5135 31.18828
v 5.011444 -18.92131 30.54458
v 3.054301 -17.3549 34.81193
v 5.699081 -16.41027 33.1062
v 16.01441 -20.18587 9.182301
v 15.94878 -19.56472 9.224908
v 56.88628 37.25477 -6.755022
v 56.39262 36.45313 -5.516744
v 1.971702 0.3189422 29.54466
v 39.67468 -11.07045 1.806393
v -61.93334 -41.65224 -44.03136
v 26.09908 3.870996 4.0454
v 46.04409 -54.99689 -25.17451
v 49.25819 -51.51723 -27.85074
v 48.09048 -53.04496 -27.09518
v 47.05352 -53.96685 -26.02318
v 47.41251 -52.13508 -24.68502
v 44.9628 -57.86053 -26.43313
v 44.84748 -56.9934 -25.14181
v 43.31588 -58.42572 -23.95001
v 44.08145 -58.33232 -25.27996
v 45.4326 -55.45908 -24.50786
v 45.60882 -54.24772 -23.47276
v 42.32063 -56.54333 -20.14186
v 43.21377 -56.99196 -22.12091
v 44.5115 -56.32017 -23.76171
v 43.32187 -54.89689 -20.11021
v 44.4236 -54.8249 -21.9514
v 45.62383 -51.91356 -21.16351
v 44.85754 -52.30708 -20.23845
v 45.42311 -53.38286 -22.24286
v 46.15473 -53.77561 -24.02978
v -6.284783 -20.87007 29.24316
v -6.936874 -19.73383 31.9497
v -5.600057 -21.04105 30.46444
v -17.69585 -20.58345 14.62908
v -54.43206 24.50991 -8.42238
v 44.51973 28.67081 3.245801
v 45.22178 28.27861 2.367207
v 45.91257 28.65102 2.314624
v 42.56075 31.39092 6.685374
v 43.91498 30.88947 5.559187
v 45.0508 31.46488 5.348629
v 44.82606 29.44602 3.793631
v 46.34167 29.47659 2.793747
v 22.5229 1.013007 6.092319
v 24.68109 0.1779537 5.490296
v -22.18653 56.98458 19.68923
v -22.67796 58.4132 19.23708
v -60.24742 43.83368 -10.06455
v -59.97501 -27.29836 -23.36059
v -16.13156 -20.34798 18.06159
v -15.21328 -20.97563 17.87436
v -15.50972 -20.46992 18.80261
v -33.298 79.53614 11.35255
v -34.60371 77.1481 11.27984
v -33.125 76.75397 12.18508
v -31.87944 77.63277 12.66029
v -30.58167 74.56828 13.80832
v -32.68162 75.92233 12.57515
v -32.64314 74.30453 12.84458
v -34.00457 75.50137 11.92323
v -33.3994 73.2864 12.55962
v -34.32619 73.94166 11.97343
v 12.26609 -15.90607 24.96661
v 13.26727 -15.50574 23.3581
v 12.52034 -18.62849 22.12275
v 13.16323 -18.84384 21.02433
v 13.51436 -11.75736 20.58189
v 12.93706 -13.57028 23.66857
v 12.84346 -14.34764 24.16879
v 13.66046 -14.78458 22.51913
v 14.32509 -13.99592 20.74072
v 13.70062 -13.52563 22.0622
v 13.86733 -17.32242 21.66319
v 14.63111 -18.39586 18.22778
v -62.30636 30.64813 -15.43123
v 20.70277 5.551281 5.410942
v 22.24796 5.049195 4.93984
v 30.97555 3.530964 2.963067
v 21.68764 6.032873 4.851256
v 23.1919 5.434769 4.50965
v 25.66711 1.179211 4.850237
v 26.29142 2.243169 4.334029
v 27.94677 5.377606 3.460587
v 29.29308 4.067116 3.284214
v 27.95325 1.112025 4.127811
v 27.90329 2.061445 3.919932
v 23.65929 3.894758 4.779531
v 24.79424 6.2509 3.968278
v 25.92587 6.610843 3.761949
v 27.83175 11.00921 3.617871
v 28.16739 8.898124 3.472617
v 27.11183 8.190361 3.589523
v 30.2974 9.676637 3.114463
v 30.05874 11.34096 3.439836
v 29.05968 7.943861 3.283969
v 31.98318 9.442062 2.738289
v 31.00342 7.741653 2.907253
v 31.15609 5.751272 2.838691
v 33.79806 5.271997 2.229553
v -49.99984 23.5632 -5.694916
v 38.54728 71.66354 7.809444
v -68.29831 -13.08077 -44.35004
v 49.55376 70.21782 -2.246788
v 49.62726 71.00634 -2.5408
v -28.57354 -43.47167 3.227416
v 55.14272 26.20495 -9.285793
v -29.32496 -32.91111 6.496845
v -15.83631 30.77697 14.05754
v -48.81504 39.22721 7.876904
v -32.99179 -46.642 -0.363539
v -34.08329 -46.93706 -0.8981465
v -33.24103 -48.26522 -1.388158
v 14.62367 -16.93535 19.71741
v 14.95887 -16.82588 18.72828
v 14.02791 -11.84769 19.20638
v 13.87744 -12.98501 20.755
v 14.29236 -13.01487 19.59932
v 14.99035 -14.61123 19.08046
v -18.25304 49.93624 21.58212
v 14.60148 -12.3917 18.16929
v -0.2501196 -35.84104 17.89258
v 0.684076 -35.11672 17.99691
v 45.27643 -50.42951 -19.25205
v -26.60937 34.86564 14.02888
v -28.30158 -33.06213 7.06149
v -26.647 -34.23263 7.96496
v -24.72806 -33.93298 9.06461
v -25.19721 -35.40641 8.773293
v -1.255815 -27.01455 19.84534
v 54.98973 36.75263 -2.650382
v 54.41515 37.16998 -1.599203
v 54.13194 38.52436 -1.25883
v 54.47762 35.31668 -2.150604
v 32.03051 56.74024 14.07503
v 55.51418 -34.02229 -25.65361
v 55.95599 -32.74983 -25.68772
v 55.1721 -33.42913 -24.46522
v 55.62318 -35.24578 -26.83699
v 67.01915 2.373508 -38.49271
v 67.05168 1.119407 -39.87406
v -22.06934 -25.51027 9.005583
v -20.51178 -25.40199 9.736873
v 18.91019 -19.35688 7.963517
v 19.61505 -18.60196 7.822106
v 20.13404 -19.2801 7.527362
v 18.98353 -19.7298 7.809
v 20.1597 -19.96556 7.452834
v 21.68337 -19.62842 7.128559
v 26.95244 -1.660585 5.140102
v 27.42871 -0.9273946 4.805545
v 27.90244 -2.213145 4.964886
v 28.99562 -1.954269 4.551788
v 28.2622 -3.475548 5.125494
v 30.75399 -4.252165 4.494925
v 31.25164 -7.377652 4.903725
v 14.67799 17.07226 4.458216
v 14.70454 17.56624 4.384344
v 14.8577 18.01233 4.243678
v 14.33439 18.75828 4.311785
v 14.0438 18.01826 4.586567
v 12.79893 18.42399 5.285336
v 50.05228 -41.71948 -20.58572
v 46.89635 22.60846 -4.67627
v 46.23111 21.76387 -4.741884
v 46.14082 21.26563 -5.193431
v -2.913496 58.26665 21.91488
v -1.828723 57.02922 22.13052
v -3.364673 56.20482 22.24671
v -2.737968 54.86356 22.45164
v -4.919606 55.83426 22.28593
v 40.94638 -12.59507 1.087266
v 54.41966 -38.82588 -26.88838
v 7.112006 -12.33663 32.83157
v 49.81721 37.81007 4.617463
v 48.33116 36.93783 5.912046
v 51.96615 40.23824 2.10279
v 2.075157 11.2021 23.98508
v 18.24666 -17.86179 8.539641
v 18.70137 -17.31263 8.320517
v 18.1229 -17.20198 8.554446
v 18.65934 -18.60173 8.21646
v 18.52021 -19.09357 8.064467
v 18.31323 -18.44226 8.335389
v 17.36929 -20.15366 8.498872
v 17.83957 -18.65377 8.445473
v 17.7246 -17.86117 8.673627
v 15.10205 -18.94137 10.62862
v 15.41565 -19.2458 9.957307
v 16.43225 -19.24201 9.005226
v 16.27968 -16.61514 9.503088
v -16.3538 -21.90431 12.51022
v -16.70858 -21.73149 12.12819
v -15.94602 -23.58431 11.73386
v -16.21333 -22.21819 12.0694
v -15.82434 -23.10578 11.9223
v -16.88121 -21.88599 11.66053
v -16.97149 -23.24266 11.07037
v 19.87954 -18.02628 7.788307
v 21.31698 -18.58224 7.261473
v 23.76575 -17.65895 6.987995
v 13.62846 11.96322 6.831992
v 45.10376 74.03708 1.318743
v 44.63247 73.67451 1.876323
v -15.07565 -83.84923 -5.25717
v -15.21722 -84.95837 -7.136025
v -16.39725 -83.50718 -5.72482
v -20.10077 -83.76926 -9.83635
v -18.03871 -84.82533 -10.30095
v -16.96286 -84.64911 -8.466564
v -17.49936 -83.24123 -6.252861
v 57.2126 -37.11083 -32.26353
v 57.58588 -35.72446 -32.08368
v -19.6634 66.28361 18.53173
v -54.3848 -51.29306 -32.0891
v -61.4857 -43.33553 -45.29635
v -10.98948 -42.08598 15.24552
v 37.97397 -38.34657 -3.345966
v 37.35857 -39.63311 -3.324867
v -13.67381 -24.37683 13.76253
v -14.33304 -24.23805 13.11861
v -47.88648 19.48324 -4.362409
v -46.83844 20.73625 -3.613256
v -17.21646 44.62387 21.68341
v 51.57859 -31.2189 -16.1709
v 53.18359 -29.34636 -17.79093
v 12.18688 -8.031836 18.13866
v 31.23112 63.1473 13.41912
v 30.51565 61.97706 13.96767
v 30.81352 60.80806 13.97597
v -66.11003 -13.70189 -32.31559
v -31.10202 -25.90714 5.475771
v -29.67857 -26.34137 5.947177
v 26.15125 -23.45053 6.033109
v 26.32343 -25.16155 5.862036
v 30.57759 -24.77018 4.648921
v -32.86649 -12.53273 5.666461
v 46.76486 -29.77134 -8.411383
v 39.1894 -57.16256 -15.80322
v 38.44633 -56.18262 -13.87174
v 37.64775 -57.73562 -14.20491
v -7.10538 -43.01373 15.72689
v -7.841835 -43.14315 15.35596
v -9.031597 -43.03052 15.0742
v -9.843372 -41.45706 16.24017
v -8.143317 -39.71675 17.51262
v -7.888155 -37.94289 17.88035
v -9.924168 -39.51138 17.07341
v -11.42063 -37.53133 16.88148
v -12.57219 -35.84893 16.47116
v -12.34795 -40.57576 15.66229
v -12.01398 -39.50574 16.2657
v -18.08986 -18.2144 20.33075
v -22.77278 -76.48294 -5.306036
v 2.561179 4.479248 26.87858
v -20.21583 38.89869 19.79496
v 7.541724 30.75189 17.97032
v -27.1665 -80.41663 -16.6855
v -58.95212 64.4932 -10.39208
v -59.37297 65.2966 -11.28617
v -59.7435 63.95278 -11.53434
v -59.48882 63.249 -11.01911
v 68.15754 3.881422 -42.40184
v 68.97447 7.64936 -42.95636
v -30.5379 -79.11819 -24.73086
v -31.92221 -77.86521 -24.47126
v -29.40594 -79.99512 -24.40749
v 53.04708 57.36885 -4.101439
v 48.98277 -30.65555 -11.84065
v -21.76591 -23.6553 8.716331
v -65.74877 -31.80722 -51.30657
v -64.9219 -33.68285 -47.24407
v -65.88059 -30.8647 -49.72963
v -65.22876 -33.43225 -49.51431
v -31.31366 -53.59675 -2.736859
v -1.614591 -28.75758 19.02758
v 68.04926 18.16177 -36.81478
v -23.88544 -21.33843 7.533527
v -23.05839 -24.19112 8.280052
v -11.85019 -43.28516 13.22947
v -13.31212 -43.24104 12.51427
v -15.60914 -37.36167 14.77421
v -16.67991 -36.26598 14.22169
v -12.75685 -42.54254 13.85713
v -11.8822 -42.18796 14.71482
v -13.42113 -40.8848 15.01335
v -13.80822 -39.06514 15.52994
v -14.38933 -40.64274 14.61874
v -12.57122 -43.93731 11.7634
v -13.61348 -42.89287 12.91624
v -14.83301 -42.14961 13.23215
v -13.76563 -43.61296 11.67105
v -15.47066 -43.69673 9.873741
v -14.99475 -42.89744 12.12262
v -14.6823 -43.23832 11.75545
v -24.63842 -39.86809 8.241147
v -23.6031 -41.91883 7.721648
v -23.63472 -22.61835 7.782915
v -20.51493 -23.29754 9.197493
v -20.18792 -43.09364 8.846856
v -15.85555 -41.07101 13.54583
v -16.93172 -44.10954 8.879767
v -15.69241 -43.5234 10.57099
v -18.42212 -43.45721 9.322522
v -16.90508 -43.47705 10.07462
v -17.89392 -42.65775 10.86961
v -16.82719 -42.55927 11.60472
v -19.91971 -42.36104 9.992591
v -19.05069 -41.08845 11.54414
v -20.92246 -40.80741 10.49304
v -13.29099 -25.12528 14.06506
v -23.52211 -39.62872 9.198464
v -22.57786 -40.52461 9.48316
v -22.62379 -30.18647 9.777881
v -21.61936 -31.90962 10.65331
v -14.79543 -24.11709 12.70839
v -15.29802 -24.3466 12.30346
v -17.53114 -31.26342 12.93279
v -20.29389 -38.18685 11.76711
v -20.37416 -36.9091 11.79374
v -17.96366 -38.99358 13.1425
v -17.85158 -36.74081 13.47932
v -2.933619 -26.51137 20.10852
v -0.9548338 -34.86288 17.77937
v 0.2062449 -33.18421 18.02254
v -22.25556 -29.16546 9.77651
v -21.87013 -38.78769 10.56995
v -21.21702 -37.26771 11.20235
v -19.36559 -21.21316 9.695206
v -18.46062 -22.13422 10.12986
v -18.76517 -22.86982 9.984788
v -19.51484 -22.08475 9.564455
v -19.24753 -22.61071 9.883027
v -18.3541 -23.21192 10.32419
v -18.64589 -23.49018 10.16279
v -19.7179 -23.61468 9.65364
v -20.23592 -24.22701 9.554648
v -19.10887 -24.39718 10.12071
v -4.812205 -37.22477 17.79495
v -1.971761 -35.16191 17.7355
v -2.951467 -33.27073 17.89884
v -3.630637 -34.50232 17.82604
v -5.876103 -33.39257 18.13144
v -9.920403 -36.16463 17.55428
v -9.992838 -35.08954 17.53131
v -23.22623 -32.80192 9.846015
v -24.67142 -38.75888 8.608306
v -23.08399 -38.8446 9.697063
v -22.6454 -37.1473 10.25464
v -24.82588 -37.14925 8.82039
v -24.10229 -37.1902 9.285554
v -23.77859 -35.93961 9.624298
v -21.85675 -35.34671 10.83287
v -10.59907 -26.99216 16.63054
v -11.93296 -25.60437 15.41891
v -12.06075 -26.1122 15.26148
v -12.73501 -37.08556 16.34132
v -11.67268 -35.27736 16.85586
v -2.368195 -29.65362 18.72458
v -18.87947 -26.76903 10.93921
v -1.595143 -28.0267 19.3401
v -4.131302 -27.79194 19.4208
v -5.85536 -25.70634 19.75864
v -7.647385 -36.30311 18.02651
v -21.41075 -34.14602 11.04677
v -10.50854 -27.42028 16.72657
v -12.32539 -26.51761 15.10695
v -9.90786 -33.29739 17.45308
v -18.42663 -32.11113 12.56178
v -9.30825 -26.24583 17.68026
v -8.050772 -25.45611 18.68233
v -5.343246 -26.79274 19.55084
v -8.203649 -30.12777 18.03142
v -5.29793 -31.6454 18.36225
v -4.98523 -28.5288 19.05903
v -7.496794 -26.45059 18.75618
v -8.474201 -26.69506 18.18052
v -9.200438 -27.58195 17.64118
v -4.83932 -30.16765 18.64623
v -17.30304 -24.66281 11.12874
v -7.121966 -28.96756 18.48236
v -8.131275 -28.18666 18.1938
v -8.545024 -31.49759 17.87707
v -7.926738 -34.27673 17.98614
v -10.6546 -31.98609 17.05861
v -9.702724 -28.93838 17.34527
v -18.60969 -30.31792 12.08498
v -16.9474 -28.11672 12.49376
v -16.32558 -25.92843 12.11025
v -17.99631 -27.48142 11.66564
v -19.89308 -31.63302 11.61634
v -20.31219 -33.23387 11.61782
v -20.41984 -35.63073 11.756
v -19.41153 -37.11651 12.4291
v -16.70413 -32.28152 13.63691
v -18.77499 -33.61116 12.59358
v -16.11958 -35.11879 14.39883
v -13.95772 -25.55187 13.53581
v -12.162 -34.13003 16.51492
v -13.67741 -34.23557 15.70604
v -12.32764 -32.68643 16.271
v -14.88996 -26.5387 13.23454
v -11.00989 -28.3365 16.45402
v -10.18992 -30.48578 17.16504
v -14.9534 -28.01952 13.68873
v -13.24563 -27.46152 14.67161
v -12.04919 -30.81486 16.16135
v -15.67437 -33.018 14.37702
v -14.57669 -33.5014 15.09382
v -13.41612 -29.88286 15.14115
v -14.44361 -32.4011 15.00257
v -14.68934 -30.51389 14.49848
v -16.23056 -29.25924 13.25586
v -21.20237 -30.10339 10.57808
v -19.11636 -29.53633 11.60147
v -20.35016 -27.10961 10.2831
v -22.21257 -27.10564 9.334679
v -26.57701 -25.39256 7.025836
v -24.98898 -31.12987 8.663424
v -25.50186 -24.29089 7.315945
v -25.28713 -26.18711 7.661431
v -23.83673 -25.5219 8.190955
v -24.02135 -29.70348 8.965697
v -24.43526 -27.46498 8.310969
v -26.07834 -27.60053 7.55408
v -26.962 -26.58469 7.005029
v -28.45813 -26.86756 6.434239
v -28.20873 -28.42668 6.691756
v -27.49753 -30.69569 7.282041
v -29.86472 -30.53376 6.07531
v -6.10453 -8.296006 35.01912
v 2.851006 3.259447 27.25473
v -61.77783 59.72272 -14.5734
v -62.40928 59.89553 -15.69996
v -62.15943 58.27729 -15.19979
v -62.36094 58.81305 -15.57659
v 49.71238 68.32323 -1.945799
v -17.43315 60.07077 20.2001
v -31.75152 -57.04098 -4.503624
v 59.32884 -23.62459 -27.52283
v -61.47544 -30.05965 -29.09352
v -4.378567 -59.08141 6.964258
v -69.17308 -6.100212 -42.32895
v -43.51307 -65.63287 -26.9036
v -15.3873 -64.49995 2.635916
v -14.52851 -63.77081 3.16061
v 35.25947 -34.3552 0.1658334
v -33.27765 70.4864 12.95027
v 37.65389 52.30278 11.49529
v 38.46409 -62.51763 -20.14569
v 38.66429 -61.43921 -19.32617
v 40.45249 -60.86949 -21.63556
v 38.67844 -58.69859 -16.55645
v 37.6787 -60.09219 -16.47496
v 38.03456 -60.55095 -17.44433
v 39.5222 -59.45108 -18.60693
v 40.52789 -60.08 -20.86481
v 39.795 -60.52023 -20.15188
v 39.7453 -57.92888 -17.38661
v 41.30995 -58.61919 -20.58539
v -18.33029 -12.78856 20.14789
v -39.30493 38.61509 12.99363
v -13.86409 -83.50379 -4.052908
v 15.53134 -14.65563 17.29994
v 56.09738 65.01089 -9.810773
v 53.11327 67.65428 -5.996099
v 55.54713 65.13274 -8.885834
v 52.94048 69.28707 -6.313201
v 53.99583 68.30495 -7.563338
v 54.93902 65.02526 -7.905042
v 54.80048 66.30869 -8.058003
v 54.23769 65.51279 -7.097146
v 55.17535 67.04351 -8.8862
v 54.04025 66.3173 -7.041816
v 53.93224 67.47218 -7.176133
v 53.1994 66.6741 -5.874956
v 52.69747 65.61705 -4.949196
v 53.89888 64.20861 -6.313861
v 53.72286 65.62433 -6.406783
v -57.34696 -25.49099 -17.01254
v -57.92559 64.16425 -8.573683
v -58.61831 64.71758 -9.864892
v -58.61411 63.83108 -9.643983
v -59.21129 64.1548 -10.74325
v -58.85597 62.62735 -9.883782
v 14.34714 12.7164 5.762775
v 48.28423 15.42289 -6.731108
v 43.30739 70.55802 4.038472
v -27.77445 42.47202 18.95967
v -27.92147 41.75077 18.6846
v -27.99429 40.83643 18.2129
v -29.62927 41.27814 17.84823
v -28.94566 39.39787 17.21336
v -27.11171 40.47511 18.37135
v 8.59819 37.35692 21.33611
v 6.919599 35.95115 21.10396
v 8.255934 31.73335 18.34177
v 13.40477 35.08865 19.04151
v 11.48897 35.86691 20.11262
v 6.220854 34.81195 20.74028
v 8.296282 35.46748 20.6142
v 7.406571 33.02135 19.53756
v 9.458463 34.79256 19.98429
v 8.77712 32.87795 18.97207
v -17.88175 -20.02944 16.63498
v 59.62489 -25.72442 -30.04469
v 61.57373 -21.91789 -33.81139
v 61.29553 -24.9316 -35.18892
v 60.23359 -27.17491 -33.14331
v 60.67897 -26.58399 -34.21614
v 59.82954 -27.35145 -31.97328
v 60.78592 -24.99703 -33.33283
v 59.60857 -24.46422 -28.99598
v 60.24641 -25.503 -31.91649
v 60.59234 -23.71446 -31.62651
v 60.02728 -22.45747 -28.81269
v 60.67554 -22.59872 -31.0763
v 60.68845 -20.62113 -29.49166
v 38.13968 -50.10843 -8.869673
v -50.45069 -54.87737 -27.03242
v 37.1004 71.13823 8.950344
v 36.59784 71.69412 9.24149
v 36.52252 72.58656 9.213438
v 35.47922 71.94862 9.998371
v 36.00306 70.66818 9.797506
v 35.19567 71.36111 10.27098
v 36.14425 69.74843 9.798356
v 35.08645 69.93227 10.48109
v 34.54016 69.29779 10.88439
v 36.59028 66.9045 9.723864
v 36.27792 67.61489 9.861979
v 35.67947 68.86874 10.18404
v 15.72988 14.62601 4.414955
v 14.68007 14.99579 4.735555
v 15.08831 16.15952 4.398182
v 43.83446 54.94038 6.014236
v -12.0465 -17.68525 28.20501
v 12.92815 -12.01607 22.29817
v 12.37776 -11.18553 22.54263
v -43.20394 15.67971 -0.3423292
v 41.51828 4.795261 -0.5888944
v 12.74487 34.00513 18.36244
v 11.30931 33.18123 18.18009
v 10.42816 31.20788 16.70559
v 13.68716 32.02248 15.69318
v 12.00705 32.80237 17.52239
v 12.75311 32.31072 16.61631
v 12.93979 30.0605 13.43791
v 12.75771 31.00581 14.91916
v 12.6338 31.45141 15.58531
v 10.92266 27.37964 11.56236
v 12.05012 28.63003 12.02892
v 11.05988 29.04966 13.62165
v 9.496491 29.96952 16.07615
v -46.4915 -59.20956 -24.13126
v -45.71026 -59.88124 -23.35667
v 63.07988 -9.265755 -29.58316
v 63.96584 -9.163566 -33.56302
v 64.85186 -6.939569 -36.03032
v 64.87326 -3.850539 -33.45285
v 64.4681 -7.986642 -34.98298
v 64.70298 -5.47513 -34.01511
v 63.83665 -8.372678 -32.08696
v 64.38636 -4.742731 -31.82336
v 63.59314 -7.828947 -30.63881
v 63.73436 -6.28627 -30.01197
v 64.09949 -6.537498 -31.8084
v 49.40858 -33.56095 -14.16521
v -58.27386 -46.92763 -37.49095
v -55.81757 -50.27951 -34.77145
v -55.92829 -52.30346 -39.02973
v -57.42608 -50.22638 -40.64089
v -56.85595 -49.89703 -37.69805
v -56.82008 -48.61553 -35.24993
v 40.44223 -54.5508 -15.2087
v -23.60511 55.58253 19.52005
v -22.10247 53.03021 20.34259
v 34.03883 1.498317 2.381773
v 21.30105 -17.26734 7.370873
v 23.84181 -16.27788 7.134236
v -17.05954 72.90913 18.04757
v -17.76097 70.23561 18.30981
v -23.14793 55.99282 19.60061
v 43.25961 -26.66155 -3.393602
v 43.78475 -27.06316 -4.035283
v 45.13881 -26.08718 -4.957292
v 43.94675 -25.06944 -3.440407
v -59.52643 -47.72769 -45.53732
v -60.59488 -45.64695 -46.03757
v -59.8721 -47.94934 -51.16198
v -60.24759 -46.92456 -48.60426
v -58.5407 -50.04377 -47.26641
v -21.73656 62.66718 18.60515
v 15.47157 -16.27981 17.48825
v 33.65959 -19.92233 4.225529
v -33.76031 68.56942 12.86943
v 66.25813 24.90759 -31.32893
v -21.38912 66.85394 18.01189
v -54.20725 -53.33411 -34.85348
v 12.82289 -8.668104 17.31438
v -45.59262 -61.26976 -24.94801
v 15.85213 12.98779 4.782273
v 15.24639 12.588 5.228603
v 17.14741 11.24526 4.841671
v 42.67232 15.62273 -1.709864
v 41.85878 16.11381 -1.090037
v 41.83781 15.29508 -1.078501
v 41.06258 15.6703 -0.5000175
v -33.28754 -32.43939 4.268178
v -32.15162 -32.09313 4.903698
v -0.4019397 32.57926 20.96139
v -0.7971998 31.73109 20.71158
v 45.31101 -48.84586 -17.957
v 48.26165 25.80912 -2.448586
v 46.76181 24.1718 -3.15965
v 35.03292 51.55647 13.38968
v 35.96117 50.9144 12.94603
v -58.52869 -49.77776 -45.85747
v -57.65666 -50.88854 -43.95228
v 40.9576 -57.04936 -18.39111
v 41.5789 -55.4375 -17.77741
v 42.26814 -55.29345 -18.75432
v 42.12879 -48.60955 -12.91731
v 43.31204 -53.59328 -18.83884
v 41.90022 -54.28003 -17.16424
v 41.546 -52.57666 -15.10437
v 44.02372 -50.03346 -16.8322
v 44.58295 -50.32507 -17.99779
v 41.92116 -52.83449 -15.88637
v 43.035 -51.95589 -16.85403
v 43.51118 -52.12338 -17.7995
v 41.65422 -49.81556 -13.11227
v 42.20655 -51.20632 -14.97093
v 43.4798 -47.31807 -13.93479
v 42.93969 -49.50221 -14.79477
v 44.24113 -48.43505 -15.96132
v 44.35698 -47.02832 -15.08192
v 44.34996 15.12214 -3.148256
v -31.57924 -74.42087 -15.29522
v 20.49363 0.3132553 7.157721
v -60.35037 36.74443 -8.611275
v 40.37606 -55.86223 -16.32284
v 38.24071 -54.80356 -12.42863
v 39.18903 -55.60335 -14.3704
v 41.30123 -51.87157 -14.17591
v 40.29005 -52.84244 -13.54892
v 39.90014 -51.81978 -12.17651
v -25.94951 -67.52386 -4.916532
v -7.636275 -0.1768228 27.9461
v 11.33761 -8.344638 20.98262
v 55.2844 35.21984 -3.507513
v -16.50764 42.97935 21.67858
v 54.16447 59.8981 -5.963966
v 56.76775 -29.66374 -25.35073
v 28.69262 -7.423617 5.710268
v -69.51259 -9.496334 -49.4265
v -69.31376 -11.5252 -50.7444
v -68.72229 -12.90493 -47.36989
v -69.0656 -12.96735 -50.70776
v -68.63529 -16.38677 -51.99578
v -67.30193 -15.48921 -40.4042
v -67.90287 -14.72003 -43.49201
v -67.80662 -16.77741 -45.0491
v -68.24236 -19.53329 -53.14671
v -68.07327 -19.02224 -50.22163
v -68.28407 -14.92125 -46.28648
v -68.81352 -14.66901 -50.74356
v -68.29536 -16.95354 -49.31068
v -68.28571 -15.94282 -47.72448
v -67.96627 -17.36932 -46.97231
v -67.7262 -19.75177 -48.04586
v 49.05965 68.98753 -1.404306
v 48.4363 70.4222 -1.043655
v -34.28466 -75.09129 -22.73905
v -17.80653 66.08051 18.97673
v -21.16078 58.4489 19.65901
v -19.09222 59.08809 20.06313
v -17.59669 50.37983 21.69934
v -16.05497 48.85331 22.0164
v -15.73555 51.7843 21.91908
v -14.40969 50.13097 22.23169
v -6.430892 57.98479 21.88827
v -9.014885 61.70092 21.06255
v -4.658179 60.80061 21.46967
v -7.341198 56.72679 22.06666
v -9.943074 56.34371 22.00024
v -1.507242 71.21641 19.87239
v -5.248961 70.20566 19.9148
v -2.613228 69.35269 20.1511
v -3.648301 65.95242 20.68244
v -4.017887 67.61762 20.39698
v -4.847037 62.82582 21.11218
v -6.318593 64.57067 20.76552
v -5.771958 66.20815 20.53888
v -7.424416 61.87817 21.13433
v -7.936448 67.48873 20.17971
v -6.992905 65.99263 20.48422
v -9.642799 64.09489 20.58218
v -6.740916 63.496 20.91163
v -12.03996 64.69566 20.20594
v -8.64337 66.0175 20.35523
v -19.2658 64.41109 18.94732
v -21.26913 52.58671 20.64635
v -23.22321 59.82086 18.75253
v -9.806288 67.39581 20.00199
v -13.23274 70.18623 19.10044
v -16.82826 71.18262 18.34558
v -15.77028 66.43243 19.3227
v -16.10108 69.89169 18.67325
v -17.84391 68.87707 18.5132
v -14.6164 69.72883 18.94312
v -15.6553 68.47291 18.98834
v -14.3451 67.57667 19.35541
v -12.72794 66.27285 19.82422
v -13.42047 63.36599 20.25037
v -18.97539 56.45065 20.63013
v -8.560462 54.03741 22.42951
v -8.354355 55.54711 22.20677
v -20.79117 64.54375 18.55122
v -23.33348 62.674 18.12549
v -23.12752 61.26184 18.47206
v -21.13723 60.16414 19.29916
v -20.4178 62.35283 19.01441
v -19.41483 60.47758 19.68037
v -18.51607 62.35777 19.47225
v -17.55741 63.72477 19.4294
v -16.53618 64.9226 19.42129
v -16.66437 62.2686 19.88313
v -14.6832 64.57991 19.83071
v -15.73924 60.85664 20.37757
v -10.53625 63.20134 20.64741
v -12.9408 61.09605 20.74498
v -22.50492 53.79378 20.13211
v -21.59438 53.25823 20.46119
v -21.35889 53.72843 20.46802
v -20.70904 52.77695 20.77976
v -20.20445 52.92203 20.89965
v -20.59316 56.8705 20.16167
v -21.60187 55.19601 20.19058
v -17.5754 55.42473 21.11769
v -12.56384 50.64589 22.45161
v -19.09105 51.32254 21.30382
v -19.29266 53.74886 21.01008
v -18.3832 52.69252 21.34308
v -7.87401 59.10197 21.62435
v -9.144648 59.16023 21.52401
v -9.114838 57.58769 21.83877
v -11.38834 57.27488 21.69234
v -10.53156 58.73502 21.4915
v -14.99626 59.20884 20.84721
v -15.2169 52.95122 21.91138
v -15.33834 54.64233 21.65402
v -12.37472 59.39076 21.17579
v -15.26681 57.58924 21.15063
v -13.41756 57.18299 21.48763
v -14.74505 55.77512 21.55845
v -12.81657 55.61218 21.8504
v -11.2855 55.36229 22.04922
v -13.14542 53.99532 22.05419
v -13.56177 52.37476 22.22825
v -10.88196 50.27937 22.65882
v -31.71629 71.21807 13.67402
v -31.09066 69.36126 14.1373
v -29.25343 73.03867 14.58687
v -30.7913 71.57056 14.0767
v 56.79868 51.57451 -9.383805
v 27.74652 -10.54581 6.336753
v -67.54916 -17.10754 -43.58223
v -67.65598 -18.47714 -45.8186
v 58.66417 -32.66656 -32.62
v 56.31859 -34.7613 -28.06068
v 60.00706 -32.40897 -36.79946
v 60.28652 -30.57301 -36.11747
v 59.18155 -32.95206 -34.33579
v 59.71817 -31.44825 -34.92082
v 59.2523 -30.66873 -32.76152
v 59.77396 -28.95009 -32.9845
v 58.67051 -29.26913 -29.95183
v 56.79985 -36.62602 -30.78585
v 57.23979 -35.25242 -30.78927
v 57.99796 -34.42675 -32.14083
v 58.14236 -33.55147 -31.84254
v 58.46556 -31.66844 -31.24259
v 56.58754 -35.65598 -29.47989
v 58.0593 -31.5871 -30.00543
v 57.60184 -33.51775 -30.30078
v 56.9626 -33.27813 -28.51481
v 57.88672 -30.91511 -29.06084
v 57.31101 -31.35354 -27.91275
v 57.62729 -25.02629 -24.02664
v 58.61024 -25.07283 -26.59983
v 57.75794 -27.76044 -26.36743
v 59.27197 -27.10037 -30.02785
v 57.85629 -28.85473 -27.41138
v 58.3625 -24.25677 -25.32417
v -33.42251 -40.09625 3.087422
v -32.8605 -38.42507 3.931426
v -12.8349 49.27717 22.46602
v 43.16746 71.90009 3.780234
v 61.04724 -19.36844 -29.75943
v -42.03246 74.58855 6.747443
v 0.5307429 30.07091 20.10068
v -45.88776 76.44324 2.881636
v 32.41127 -41.50673 0.1613939
v 33.76919 -40.96254 -0.7704863
v 33.30833 -38.48655 0.3904268
v 31.18093 -39.99349 1.614445
v 33.11799 -39.90941 0.1150934
v 31.98189 -38.37402 1.468567
v 34.4684 -39.06031 -0.7266351
v 34.43374 -37.09417 -0.1085346
v -19.88828 -17.22167 13.10308
v -12.49561 -4.142122 23.43647
v -7.722559 -69.37373 4.717848
v -5.849527 -68.98468 5.076754
v 61.65607 49.38035 -19.06627
v 41.26147 -26.19463 -1.525757
v -18.64975 32.8322 15.03209
v -23.22136 32.44868 12.04738
v -22.72088 31.72923 11.35101
v -18.92371 31.38426 12.60449
v -20.5484 31.96763 12.53818
v -20.39496 32.6974 13.70773
v -22.32787 33.38864 13.71456
v -21.52048 32.09273 12.24445
v -23.25222 34.36282 14.76111
v 56.38974 -27.94815 -23.2519
v -45.12067 -59.66535 -21.98904
v -45.33726 -62.1956 -25.7019
v -43.9152 -63.08675 -23.90614
v -44.47699 -60.13681 -21.35013
v -44.61732 -61.52818 -23.26908
v -43.02599 -64.47078 -24.01602
v -43.17078 -63.05313 -22.44008
v -42.44816 -64.26463 -22.60576
v -27.7562 -1.328773 5.783168
v 40.34308 72.72335 6.029875
v -11.57789 -11.91782 31.97697
v -22.96952 6.742308 5.508976
v -25.57356 5.351442 4.803077
v 15.85122 -15.50633 11.97038
v -40.21741 -67.13152 -22.14375
v -38.74141 -72.25797 -29.15221
v -34.281 -75.84149 -25.39005
v -35.48866 -75.13876 -27.51803
v -35.42541 -74.31496 -24.09069
v -36.76176 -73.8868 -27.36066
v -36.69687 -73.1367 -24.64318
v -38.49625 -71.83897 -26.68698
v -28.88183 -31.4564 6.648916
v 43.28711 -45.37379 -12.3826
v -55.69685 46.99168 -2.295911
v -55.1157 46.33765 -0.9518504
v -54.94748 47.07288 -1.161389
v -6.054432 -4.859354 32.77365
v -61.48958 -41.43828 -41.20216
v -57.26263 37.53495 -1.963384
v 43.96491 69.30862 3.73416
v 55.10181 -30.14407 -21.98856
v 54.2449 -25.86508 -17.48959
v 54.00515 -27.41715 -18.05058
v 56.70539 -24.27328 -21.38824
v 55.99369 -31.55268 -24.94302
v 55.24493 -31.54104 -23.29469
v 55.0009 -25.94708 -19.00831
v 57.32107 -24.03351 -22.64983
v 57.45891 -26.31727 -24.58427
v 56.54965 -28.84443 -24.2529
v 55.94028 -30.27322 -23.91922
v 56.75474 -25.94388 -22.67775
v 56.02575 -26.11874 -21.21653
v 55.44485 -28.93787 -21.89803
v 55.58986 -27.76355 -21.38463
v 54.93233 -27.25979 -19.75522
v 53.63036 -29.70615 -18.84983
v 54.49839 -29.39952 -20.24792
v 53.67714 -31.1239 -19.84909
v 52.19558 -31.49564 -17.42739
v -55.12022 -49.55603 -31.5564
v 3.807882 3.818212 26.12884
v -3.08307 -0.06633105 30.66656
v -24.80325 72.6652 16.24949
v -26.28566 71.76351 15.88597
v -24.6761 71.11648 16.47577
v -2.986053 16.5766 22.04341
v 16.97133 6.857089 7.051292
v -23.05643 -52.12665 3.520201
v -65.60365 -26.30725 -41.16198
v -39.68046 72.20732 8.868462
v -38.74458 73.22105 9.366812
v -39.31375 74.20522 8.838859
v -40.6059 72.59596 8.124112
v -8.22994 33.34056 20.21867
v -3.940458 15.56437 22.30854
v -31.15599 -31.51946 5.444535
v -31.24445 -29.73903 5.361173
v 18.87074 -3.050775 8.755063
v -13.57788 -69.09771 2.768135
v -19.95753 -59.38328 2.633782
v -53.77409 67.3205 -3.481913
v -50.58249 24.98547 -5.125372
v 25.75386 -1.652006 5.549858
v 23.09105 -0.8868771 6.330698
v 26.42259 -2.806991 5.571214
v 23.79627 -3.910185 6.706121
v 25.23406 -5.443952 6.476881
v 23.38808 -6.235268 7.207809
v -45.58528 20.36867 -2.45457
v -61.61172 35.34604 -12.12118
v -5.984637 43.07298 22.93528
v -28.52514 55.86005 17.5501
v -9.062046 -55.25747 10.64581
v -10.07457 -53.18922 11.96497
v -22.88348 -45.83433 1.77116
v -23.19552 -46.19196 1.780374
v -23.48556 -45.85793 1.321347
v -24.27024 -46.82952 1.384033
v -24.80701 -47.34541 1.280166
v -40.4537 16.2547 1.40599
v -40.15696 16.12597 1.782155
v -40.57362 17.80248 1.263187
v -22.46943 15.11446 3.592474
v -23.08297 14.90862 3.557688
v -56.12215 -48.30854 -32.63223
v -14.95792 -18.77288 23.00028
v 17.95538 5.471742 6.990197
v -19.42779 42.05843 20.99155
v -20.12322 41.38646 20.67711
v -17.75537 43.42231 21.49218
v -18.72062 42.96551 21.24862
v -30.61784 56.47515 16.41552
v -70.70655 3.5841 -40.45779
v -3.997688 -64.4522 5.409859
v -9.476583 -68.7772 4.293448
v -7.05722 -67.82796 4.909894
v -7.377474 -66.6097 4.859677
v -9.883593 -66.39834 4.243783
v -8.491924 -66.72016 4.605539
v -8.285464 -64.53077 4.836321
v -6.137769 -65.41422 5.125083
v -5.895155 -63.54608 5.327538
v -7.672262 -56.64726 9.254217
v -8.542677 -57.60201 8.233579
v -7.835231 -62.5139 5.259439
v -6.090643 -61.86415 5.634489
v -5.438331 -60.52027 6.198507
v -6.753108 -58.79821 7.136147
v -1.139783 12.65432 24.32627
v -9.851115 54.02907 22.36073
v -67.12826 -17.87221 -41.69034
v -66.41987 -17.50456 -37.36455
v -66.33931 -19.59063 -38.73669
v -7.472418 -15.07256 35.46804
v -9.260345 -14.397 34.24471
v -11.39102 48.0022 22.67824
v -10.64573 46.36417 22.70825
v -12.27911 46.73623 22.55799
v -14.18146 45.29099 22.2181
v -12.51221 44.78898 22.41905
v -11.46333 43.91393 22.47309
v -12.99227 43.28368 22.19501
v -20.10522 -45.16851 4.311472
v -20.02766 -45.25559 4.458167
v -20.3882 -45.2583 4.074397
v -21.3091 -45.57328 3.327303
v -21.60131 -47.05348 4.0936
v -21.96674 -47.74163 4.100214
v -20.54774 -45.96212 4.446485
v -21.04876 -47.83174 5.132241
v -53.86692 63.55132 -2.996845
v -20.15286 69.05841 17.96156
v -20.75339 72.45757 17.36028
v -22.95059 70.18761 17.0946
v -22.85771 72.92888 16.75662
v -23.46443 71.55573 16.79247
v -21.7001 68.64989 17.6444
v -30.93033 -23.77201 5.621934
v -28.12696 -25.64692 6.468659
v -28.96001 -23.62456 6.170737
v -27.09257 -22.48024 6.660983
v -32.51525 -22.01262 5.336503
v -68.42959 -13.63991 -45.79366
v -36.55023 -40.81028 0.6206425
v -39.28347 -60.56102 -13.73144
v -47.61597 -54.62759 -20.96317
v -33.60574 -70.34589 -14.53997
v -4.780468 7.519116 26.02484
v -22.07821 30.89733 10.53393
v -21.28189 30.61989 10.47325
v -20.48354 30.37792 10.46504
v -50.67834 -51.95003 -24.05641
v -53.35788 73.93964 -4.81556
v -53.72121 73.43015 -5.119336
v -54.21481 71.43568 -5.066588
v -53.85342 70.41891 -4.373534
v -52.97412 70.84777 -3.362864
v -52.15432 69.85923 -2.079772
v -52.8012 72.86053 -3.718794
v -51.64165 74.18263 -2.61242
v -59.23108 -27.2074 -21.66986
v -41.46957 36.57785 10.8369
v 1.306695 41.03152 22.89435
v 2.254051 42.22606 22.98777
v 1.078849 42.81419 23.08399
v -4.586047 53.2051 22.67472
v -5.459014 51.49592 22.8488
v 3.581226 45.69991 23.08992
v 1.208893 47.39329 23.14526
v 2.689055 44.21129 23.09476
v -1.152461 45.09788 23.21877
v -8.995922 48.27073 22.8862
v -3.784901 50.93614 22.92627
v -4.820389 49.50779 23.00465
v -7.716663 50.56266 22.85397
v -9.16205 50.99221 22.75617
v -3.011341 49.36718 23.05084
v -5.844299 47.78844 23.08129
v -1.265791 48.2313 23.12801
v -4.07375 48.2278 23.10694
v -1.642763 41.19501 22.959
v -2.420675 42.8974 23.09168
v -3.748747 43.69959 23.11485
v -2.889394 47.22175 23.16634
v -3.905106 44.91383 23.15648
v -5.103261 46.14754 23.13717
v -6.431734 49.38306 22.9677
v -7.234233 46.86499 23.03633
v -7.526463 44.84993 22.96329
v -7.78979 43.02109 22.76431
v -10.24038 45.29745 22.72109
v -48.55636 77.41422 -0.1443059
v 3.218636 -3.611628 31.41413
v 6.476171 -3.649731 27.71195
v 3.529737 -2.507087 30.29775
v 4.900433 -2.221989 28.66948
v 2.862617 -1.452171 30.06785
v -1.888839 32.55033 20.98307
v -3.685386 31.37781 20.48969
v -10.24769 -55.61538 10.0852
v -1.399091 22.40384 19.83181
v -10.15581 -13.47999 33.57655
v -1.859157 -19.48967 34.73467
v -1.431922 -17.1263 36.49281
v -2.906706 -20.14858 33.99181
v -5.437907 -16.41974 36.07426
v -4.736957 -19.78864 33.78297
v -5.282207 -20.42526 32.23905
v -6.185763 -16.94723 35.45678
v -7.027008 -18.35721 33.88876
v -8.078239 -15.62578 34.82655
v -10.91102 -13.66062 32.75631
v -12.08421 -13.85601 31.27436
v -8.178582 -17.3279 33.72099
v -9.880364 -15.3726 33.2575
v -9.483397 -17.38104 32.13985
v -10.08775 -18.33677 29.64872
v -64.90456 -27.98092 -39.32505
v -66.99657 -13.47463 -36.7504
v -67.92512 -12.63874 -41.39862
v -66.93045 -14.80191 -37.59084
v 11.79137 -9.955379 22.25622
v 9.735398 -7.687812 25.00204
v 10.74433 -9.217903 24.2084
v 11.0185 -8.722141 22.5162
v -24.19736 6.721463 4.905928
v -49.04694 28.65627 0.2777312
v -48.85115 29.3542 1.203866
v -41.85958 51.09669 10.7806
v -40.98043 51.83665 11.17176
v -0.6167937 38.27126 22.50572
v -39.12128 -68.10524 -21.29324
v -20.01759 -16.39034 13.87793
v -19.68778 -17.15259 16.14814
v -47.70003 39.41084 8.785832
v -48.80885 39.7911 7.997146
v -7.53935 -73.97403 4.132199
v -6.21034 -74.30904 4.239194
v -23.06342 67.97773 17.36813
v -24.53283 68.61271 16.81946
v -18.56771 -19.611 15.78204
v -18.49948 -18.79856 18.35465
v -19.38449 -18.34878 15.69128
v -18.97111 -17.99705 18.33705
v -28.40518 -54.66188 -1.244153
v 0.02488279 39.86253 22.75173
v -1.926383 39.51437 22.70842
v -22.32774 64.43994 18.11411
v -24.40599 63.87902 17.57526
v 16.88073 -5.690783 10.24354
v -61.10149 -31.74072 -29.36561
v -22.65667 -82.09009 -10.37239
v 7.297537 -3.278406 25.87327
v -28.92068 -45.069 1.512614
v -21.00513 -84.06827 -13.19923
v -24.24505 -82.78643 -17.05047
v -26.15035 -81.04784 -15.71457
v -25.92832 -81.54903 -16.94324
v -22.52699 -83.04812 -12.10597
v -25.1205 -81.7382 -15.07505
v -23.6234 -82.87493 -15.20591
v -22.26312 -83.47002 -13.82497
v -23.74576 -82.27299 -13.26467
v -18.2422 -11.5447 18.26527
v -59.50014 44.051 -8.259854
v -24.1874 -48.17468 2.063618
v -25.19949 -48.17281 1.340455
v -14.26688 -81.90374 -2.54939
v -13.69811 -80.36736 -0.8800071
v -71.17509 5.343391 -41.28864
v -24.31177 4.82339 5.579701
v -59.40238 -47.18694 -43.00548
v -59.96506 -45.83678 -42.59847
v -57.48732 -43.97288 -31.04779
v -57.45309 -47.55929 -35.63631
v -58.01936 -46.61187 -36.06554
v -60.66989 -44.7131 -43.88354
v -60.19017 -44.73454 -41.35932
v -60.93351 -43.35563 -42.27989
v -58.65522 -45.42514 -36.42508
v -59.17901 -46.08421 -39.48507
v -57.68451 -45.666 -33.67547
v 1.002858 14.79714 22.62325
v 2.21839 15.70747 21.37896
v -1.952275 -4.172197 33.5755
v -64.4342 -36.27473 -49.52383
v -64.27753 -37.25945 -52.01148
v -64.7119 -35.09374 -48.80676
v -63.36042 -39.84535 -50.83615
v -63.20738 -39.7569 -48.35823
v -63.88481 -37.94084 -49.28102
v -64.26052 -36.22645 -47.47287
v -63.63526 -37.17502 -45.0512
v -62.47901 -40.22892 -44.1016
v -63.17045 -37.90195 -43.6375
v 4.381741 33.55574 20.56114
v -69.10547 -11.34422 -48.75632
v -17.0717 -10.64415 20.12108
v -20.2404 34.47333 16.37246
v -24.86259 34.47872 14.17372
v -25.37857 33.84542 13.12666
v -23.47018 33.28519 13.05855
v -26.21225 40.3403 18.71151
v -27.83276 38.75325 17.2385
v -23.61555 35.33724 15.88203
v -25.72035 35.6343 15.38514
v -24.10555 37.23835 17.5176
v -22.55957 41.64925 20.15333
v -24.70226 41.76144 19.5451
v -23.31678 40.71301 19.63952
v -21.78661 34.16841 15.22867
v -25.1992 39.25006 18.40893
v -23.66854 39.32839 18.93977
v -22.56453 37.65593 18.29533
v -69.8018 -6.381565 -47.36773
v -69.68388 -7.476455 -48.08854
v -17.79729 -13.12691 21.83536
v -18.90147 -17.13292 19.36043
v -19.07452 -13.39829 18.47976
v -10.72888 -11.51137 32.89748
v -52.59494 42.06541 4.600996
v -53.3153 40.22195 3.687021
v -69.25004 32.19995 -32.05209
v -58.30549 63.10604 -9.025293
v -40.2923 -70.28532 -28.09103
v -19.07023 30.11457 10.70784
v -13.79509 -10.26442 27.59501
v -51.7275 40.29596 5.529025
v -67.84811 -21.9548 -53.51307
v -66.14699 -29.24804 -48.93798
v -65.93748 -28.9499 -46.53476
v -66.98384 -20.29646 -43.24016
v -67.13058 -21.2326 -45.06484
v -66.90825 -25.19087 -48.63485
v -67.54234 -22.85567 -51.11599
v -67.21265 -24.3761 -50.22116
v -65.06594 -29.2474 -41.4666
v -65.02549 -30.13511 -42.29017
v -65.38703 -29.26143 -43.28027
v -66.24393 -27.09673 -46.0345
v -65.50826 -28.22063 -42.75346
v -65.95649 -26.58798 -43.38963
v -67.21619 -22.88607 -47.99909
v -66.43067 -25.34743 -45.0242
v -66.73936 -24.63648 -46.39275
v -65.95415 -24.95655 -41.75463
v -66.48647 -22.95754 -42.86024
v -66.85385 -19.37196 -41.47882
v -66.26723 -21.62941 -40.30725
v -65.68527 -21.86081 -37.45745
v -44.63172 53.78687 7.683711
v -43.69764 -60.72451 -20.62014
v -18.04877 26.70899 6.875937
v -5.865956 -72.64132 4.690381
v -40.42348 34.18158 9.735954
v -42.13077 -67.7592 -27.45722
v -67.42329 33.19558 -27.16127
v -29.57265 -37.35384 6.03288
v -27.86877 -40.19941 6.004741
v -29.93073 -38.66946 5.555226
v -50.22311 -56.60733 -28.93417
v -49.49664 -59.20969 -31.23406
v -50.95628 -56.76623 -31.04558
v -51.10308 -58.06755 -33.94898
v -52.00953 -54.18108 -29.90979
v -53.12398 -53.7085 -32.24318
v -53.45962 -51.69622 -30.12497
v -51.04566 76.66924 -2.659058
v -14.37244 -60.70464 4.483311
v -8.921531 -59.78638 6.319651
v -14.03082 -58.60481 6.110979
v -11.6112 -58.81578 6.633268
v -9.670494 -61.42099 5.311932
v -12.61845 -61.40751 4.672337
v -11.90502 -60.23307 5.514581
v -10.95123 -61.35786 5.083169
v -70.02879 5.314933 -35.77728
v -55.19017 53.00727 -3.221634
v -47.14016 -53.82167 -19.24613
v -5.21623 34.02529 21.09337
v -27.1555 56.74962 17.96792
v -25.20258 59.94267 18.04157
v -27.22494 58.57621 17.55582
v -27.93431 59.90557 16.9695
v -8.400818 41.88315 22.57752
v -26.27119 64.26295 16.85662
v -23.36932 65.58316 17.64278
v -24.86608 65.96445 17.09572
v -16.23612 -45.87291 8.597359
v -17.30906 -45.46373 7.499655
v -20.06161 -46.39495 5.378004
v -18.04733 -45.21812 6.674178
v -19.29774 -45.2688 5.339297
v -19.43788 -47.17817 6.443705
v -18.11897 -46.60486 7.519402
v -16.26832 -47.237 9.026301
v -19.50315 -48.48802 6.542244
v -15.91123 -57.32562 6.251264
v -62.34217 -29.17005 -30.90406
v -28.89925 0.4870321 4.908341
v -53.64953 57.55031 -1.940907
v -9.941842 -10.21641 33.25261
v -9.708213 -11.5786 33.93754
v -42.12493 33.17541 8.423548
v -50.54594 49.37497 3.586049
v -56.76678 44.81857 -2.756594
v -56.7832 43.95734 -2.250961
v -9.904415 -56.88967 8.826429
v -12.85724 -55.31444 9.504535
v -11.34566 -56.47953 8.986452
v -43.15882 -36.05929 -3.51237
v -30.9798 -37.63644 5.209311
v -30.75367 -38.74146 5.090328
v -65.96511 -19.16206 -36.48594
v -15.35176 -19.36631 21.32674
v -15.6391 -18.79348 22.55836
v -16.55068 -19.9151 19.10649
v -16.65033 -19.39725 20.3413
v -15.92174 -19.23319 21.31046
v -16.12214 -18.55809 22.68029
v -18.09695 -17.46315 21.14584
v -17.1508 -19.42188 19.76382
v -16.75608 -18.98468 21.12193
v -17.95474 -15.25857 22.06159
v -18.47346 -15.78826 21.0037
v -17.35653 -18.07946 21.77963
v -17.69753 -17.41928 21.93521
v -17.4686 -16.80023 22.71005
v -15.82411 -11.38599 24.03677
v -17.22567 -11.65899 21.24224
v -16.05639 -9.523733 20.93864
v -14.03887 -15.8057 27.961
v -13.6377 -18.48566 24.8436
v -13.7575 -17.95127 25.88692
v -12.46284 -18.17153 26.68219
v -12.92647 -17.53708 27.46286
v -13.71285 -16.70871 27.63094
v -15.33751 -13.04281 26.3464
v -15.08152 -18.36758 23.96427
v -10.97995 -17.80373 29.40189
v -11.65726 -15.78463 30.89737
v -16.97264 -12.99877 23.25084
v -12.68378 -16.63699 28.8712
v -13.35199 -14.26737 29.51403
v -16.87557 -14.32884 24.04437
v -17.51428 -14.60351 22.8259
v -14.57316 -18.03144 24.93876
v -15.09329 -17.53264 25.17225
v -14.22962 -17.4204 26.3156
v -15.88011 -12.11439 24.63408
v -16.24898 -14.11695 25.10669
v -16.53507 -16.49083 24.30878
v -16.70455 -18.29237 22.411
v -15.7517 -17.96861 23.96231
v -17.11409 -15.66655 23.65904
v -15.70545 -17.15088 24.92162
v -14.70706 -16.83686 26.43562
v -15.64902 -14.92592 26.10155
v -14.70647 -15.64566 27.2348
v -15.02115 -14.85014 27.03897
v -14.74336 -13.51193 27.5086
v -14.33935 -14.64967 28.0768
v -14.56012 -10.80814 26.44003
v -34.68223 7.688784 2.343608
v -16.5497 32.41926 15.83399
v -37.8934 -49.56218 -4.589999
v -29.87182 -49.21276 -0.6626009
v -30.89132 -46.24988 0.3374551
v -31.0584 -48.66889 -0.8651211
v -31.79199 -50.68016 -1.892936
v -32.55702 -49.61719 -1.756239
v -30.52437 -78.15927 -19.8696
v -31.15542 -78.20882 -22.65939
v -31.9683 -77.34704 -22.19802
v -44.87884 -54.4506 -16.02607
v -17.52313 -21.71868 10.84966
v -39.89078 14.96705 1.457574
v -34.04876 -26.04357 4.425011
v -18.61867 38.97854 20.23922
v -36.08022 -68.24799 -16.31296
v -49.62077 47.85141 5.569561
v -14.63316 -11.47958 26.84262
v -14.26943 -11.69194 27.7357
v -13.05502 -13.30753 30.10574
v -13.75423 -12.86913 29.05455
v -71.2502 24.78047 -37.70132
v -42.21119 -43.17968 -5.434273
v -25.04658 -54.72949 1.149016
v -69.37828 -7.428391 -45.48349
v -67.50179 -7.645878 -33.84544
v -68.13126 -6.550792 -36.22478
v -68.71663 -6.252362 -39.49819
v -69.02005 -9.884357 -45.83454
v -68.79704 -11.29638 -45.8667
v -67.43071 -8.799459 -34.58534
v -68.91357 -7.58766 -42.48432
v -69.13503 -8.923491 -45.42254
v -68.51639 -11.37437 -43.8702
v -68.67757 -9.67904 -43.02319
v -68.35791 -9.140146 -40.36517
v -67.78809 -11.83861 -39.66446
v -66.9662 -10.62624 -33.773
v -67.65826 -10.35833 -37.36405
v -67.465 -11.87087 -37.84862
v -8.125349 34.80636 20.83801
v -64.74815 38.4339 -20.49966
v -37.20013 53.7638 13.22152
v -34.97939 54.96225 14.3622
v -36.41319 55.28831 13.39429
v -35.14368 57.5484 13.7385
v -24.47713 -22.52299 7.462157
v -25.86711 -21.24899 6.960798
v -34.4462 -72.73061 -18.48897
v -44.36698 -56.20919 -16.85716
v -64.97035 56.88364 -20.71133
v -65.42832 56.41839 -21.58297
v -65.45926 55.43052 -21.76558
v -65.05557 56.0237 -20.88267
v -64.36053 57.10423 -19.44689
v -64.70177 57.08246 -20.18784
v -64.74079 56.45963 -20.23668
v -64.64688 54.8732 -20.05192
v -35.85488 -69.37749 -17.02902
v -36.5879 -68.80116 -17.62026
v -37.18539 -68.69168 -18.46839
v -47.90402 75.87385 1.103212
v -41.55914 -60.93692 -17.26575
v -22.66318 -46.99488 2.94274
v -23.1951 -46.94965 2.363105
v -23.87703 -47.04898 1.808942
v -22.75096 -47.94803 3.356349
v -29.07849 -51.56116 -0.8363927
v -28.25101 -50.68067 -0.1779872
v -28.86491 -53.45255 -1.167603
v -26.25713 -52.38813 0.8631755
v -26.87104 -50.7703 0.6557298
v -27.37265 -50.43459 0.3729496
v -27.88476 -52.25586 -0.228862
v -25.49755 -52.87856 1.318809
v -46.27081 -48.55274 -13.24232
v -61.46217 51.74545 -13.65245
v -65.74864 -20.55653 -36.67728
v -37.79057 -55.95361 -8.445892
v -38.63555 -55.98817 -9.264612
v -38.85811 -57.34441 -10.50091
v -36.44026 -58.46376 -8.999681
v -36.0083 -56.0476 -7.006674
v -35.50969 -57.31124 -7.414132
v -37.36941 -57.20446 -8.951607
v -36.25538 -57.51524 -8.191382
v -33.65533 -58.2189 -6.527992
v -32.19549 -58.06376 -5.356328
v -34.25788 -56.59808 -6.030056
v -33.2181 -56.89264 -5.434764
v -35.93153 -54.55392 -6.060769
v -33.7658 -55.55035 -5.122517
v -32.95111 -53.91456 -3.811596
v -42.88721 0.3602751 0.3090939
v -39.97332 -64.83318 -18.90745
v -52.26236 -47.97931 -23.25455
v -31.33438 -77.79395 -21.60972
v -33.8485 -75.90443 -23.90326
v -33.15512 -75.94431 -21.61954
v -35.15161 -72.67379 -19.89524
v -35.02488 -73.45106 -20.954
v -34.85405 -74.17359 -22.0556
v -33.83538 -74.87858 -20.85005
v -33.49791 -74.8401 -19.89314
v -32.39783 -75.63069 -18.80625
v -37.77177 61.60268 11.32146
v -13.03933 -50.81625 11.36041
v -3.861535 12.39758 24.03468
v -13.51673 29.3428 14.3105
v -10.74691 -57.27368 8.290267
v -13.3658 -57.64947 7.154638
v -12.83851 -56.41047 8.570317
v -14.88293 -55.54061 8.272346
v -3.174727 33.56771 21.2039
v -66.29383 -2.919654 -25.69707
v -69.06944 -2.888613 -37.85966
v -34.17704 -48.74222 -2.002365
v -34.14304 -50.63416 -2.903492
v -33.4935 -50.13356 -2.38133
v -35.76493 -48.81335 -2.833687
v -37.08624 -71.71395 -22.61225
v -54.37584 -47.73822 -27.50229
v -13.05029 -62.95679 3.936229
v -52.09125 38.98307 4.90982
v -52.88526 40.64941 4.254008
v -65.28679 -21.71539 -35.53136
v -19.93378 -82.4819 -7.544588
v -19.1762 -83.674 -8.541305
v -18.44337 -83.19875 -7.045284
v -17.89663 -82.32343 -5.456469
v -18.75258 -80.52402 -4.392149
v -19.89078 -80.6913 -5.521121
v -56.41306 46.94909 -3.477017
v -34.26861 2.827413 2.709668
v -20.72416 36.86406 18.40946
v -18.99343 34.80281 17.25639
v -55.54692 66.25373 -5.548135
v -55.4447 61.23623 -4.597379
v -55.04376 63.54267 -4.456001
v -53.11206 66.36584 -2.543262
v -54.9536 65.31019 -4.589628
v -53.99472 64.90162 -3.361397
v -53.19115 65.09953 -2.446813
v -61.53954 39.75143 -12.14382
v -29.56263 8.062573 3.336417
v -28.59797 9.267684 3.432048
v -53.34795 -47.49366 -25.04705
v -34.34521 -37.29403 3.171245
v -32.49797 -36.75388 4.449469
v -23.01336 3.751006 6.675813
v -2.930856 6.531951 27.13098
v -3.41866 4.620659 27.95457
v -3.578016 1.280216 29.71733
v -42.41717 -24.24491 0.4186366
v -46.40319 30.33973 3.93787
v -3.104436 -1.765059 31.78151
v -4.390203 -1.364462 31.12527
v -4.321724 -3.662091 32.75306
v -5.757518 -3.11067 31.62233
v -35.73689 -59.99039 -9.425496
v -45.82121 -54.67244 -17.80971
v -38.59573 13.53071 1.5915
v -1.14482 36.43206 22.09197
v -0.6348811 33.73764 21.32219
v -1.621146 35.07203 21.71597
v -3.355006 37.95996 22.34368
v -60.95621 60.62976 -13.12029
v -58.59599 40.04835 -4.447484
v -59.55175 40.28916 -6.752429
v -60.66562 -20.13713 -20.32985
v -53.88285 66.04239 -3.404913
v -31.916 -76.76379 -20.15554
v -30.92003 -76.83718 -17.56799
v -29.43381 -78.56929 -17.72577
v -29.76833 -77.68098 -16.55068
v -30.30751 -75.15475 -13.92927
v -28.43045 -79.19691 -16.4671
v -27.82187 -79.31185 -15.16813
v -31.36986 -75.64919 -16.52211
v -28.83164 -77.98091 -14.99974
v -29.2099 -77.02096 -14.24318
v -24.97051 -79.7191 -10.36323
v -27.60161 -78.10188 -12.69295
v -26.07914 -78.85108 -11.04506
v -27.05055 -77.59233 -11.15703
v -25.59412 -74.6723 -7.264869
v -25.57096 -78.25103 -9.659186
v -26.3151 -75.2913 -8.39525
v -27.80782 -75.64538 -10.53065
v -26.78236 -73.8029 -8.123938
v -29.35841 -74.94046 -12.19724
v -43.4019 53.74651 8.718579
v -19.99393 31.21772 11.73632
v -18.12905 31.75939 13.68353
v -17.78517 30.38258 11.80473
v -56.54622 -44.6917 -29.36926
v -67.96841 -0.1025276 -30.2059
v -34.80934 -68.53223 -14.68852
v -35.1539 -69.37724 -15.94679
v -35.28866 -70.73742 -17.53511
v -49.58136 22.60558 -5.989834
v -50.47511 22.21647 -6.770179
v -54.57659 20.34064 -10.47409
v -18.80097 24.1468 4.235576
v -28.87995 -39.80667 5.665108
v -29.29934 -41.40184 4.651756
v -30.17818 -40.27407 4.82419
v -30.8796 -43.42753 2.64075
v -30.8857 -44.87104 1.41447
v -28.42422 -42.13669 4.538674
v -32.53232 -43.36011 2.012197
v -32.09338 -41.81148 3.12233
v -35.0307 -40.80757 1.769385
v -33.64723 -41.59738 2.352734
v -35.45324 -42.8787 0.6138752
v -32.97453 -44.73503 0.9190959
v -34.24712 -42.84412 1.419469
v -35.19258 -43.97969 0.236909
v -64.28989 -23.58842 -33.02101
v -64.92213 -23.1749 -35.20959
v -65.63888 -23.46838 -38.63422
v -64.92653 -24.59274 -36.41538
v -65.15768 -26.10932 -38.76996
v -63.1818 -30.01546 -34.31864
v -63.71453 -30.82653 -37.03447
v -64.2665 -28.50839 -37.11972
v -63.62019 -28.8111 -34.85134
v -64.57584 -26.54986 -36.67616
v -63.91139 -27.15336 -34.53554
v -63.41119 -26.76978 -32.47079
v -18.95642 -19.24353 14.73378
v -19.50889 -18.75155 11.34061
v -18.68004 -20.15458 10.62769
v -17.81933 -20.90227 11.80614
v -17.59266 -20.85077 13.14808
v -18.27194 -20.12531 14.03902
v -18.93678 -19.37278 13.04034
v -19.239 -18.86141 13.60025
v -19.10482 -19.32406 11.76297
v -18.89424 -19.48157 12.21131
v -18.75033 -19.65393 12.72472
v -19.5337 -18.28042 12.66426
v -19.38183 -18.73322 11.91799
v -19.30543 -18.77572 12.35525
v -20.03366 -16.55275 12.13078
v -67.0815 24.59854 -26.29095
v -70.44772 0.1747742 -42.70416
v -70.17262 -5.196357 -48.52765
v -70.88934 -0.8963296 -47.64691
v -70.57693 -0.9196846 -44.9566
v -70.15909 -3.808999 -46.24857
v -69.55436 -6.05756 -44.89016
v -68.73666 -6.943173 -40.43291
v -69.6909 -4.050573 -43.04041
v -67.67508 -2.791112 -30.57432
v -46.50205 39.99628 9.814653
v -46.79323 39.51504 9.443159
v -47.36885 40.23018 9.315364
v -48.40776 -55.9664 -24.03059
v -15.64414 -7.784643 19.29628
v -43.70783 -59.08451 -18.78021
v -45.51475 75.07446 3.639647
v -7.861286 -80.17564 1.273149
v -9.248993 -78.62214 1.956225
v -9.11359 -80.6333 0.685975
v -9.984613 -78.76834 1.68832
v -61.57501 58.39862 -14.15125
v -65.60436 -14.64487 -30.94324
v -38.54794 -48.56084 -4.565748
v -37.15516 -46.35699 -2.357831
v -44.41589 -34.58321 -4.100317
v -33.06407 -73.94519 -17.47993
v -58.50032 -22.49214 -17.46834
v -66.04688 54.58969 -23.09685
v -37.36351 15.1833 2.752634
v -38.8187 15.5972 2.106479
v -42.20076 -61.3746 -18.76765
v -37.26367 10.20482 1.601597
v -36.0393 9.536587 1.970025
v -37.66344 8.750481 1.505591
v -24.44823 -19.95898 7.361008
v -36.67064 -42.53918 -0.1233317
v -41.26078 4.696561 0.4758222
v -10.56097 -65.07909 4.226973
v -11.43357 -63.29033 4.324864
v -40.46172 -60.63446 -15.36002
v -39.49478 -61.87575 -15.21253
v -30.95034 -16.80462 6.147061
v -55.86418 -46.98777 -30.29674
v -54.22858 -50.11313 -29.95237
v -19.61912 -15.89661 10.6597
v -35.02602 -26.44869 3.972733
v -34.67427 -58.6395 -7.585308
v -63.45588 -25.09991 -31.32648
v -8.440646 -13.88203 35.02094
v -7.110336 -12.64278 35.92202
v -6.727062 -13.93088 36.07634
v -7.980868 -11.72795 35.28278
v -7.035158 -10.66908 35.5578
v -6.746022 -7.845963 34.42521
v -12.71918 -7.27276 26.49922
v -12.79172 -12.48762 30.43101
v -10.8111 -5.167843 27.94831
v -13.32424 -10.43964 28.64585
v -6.762368 -2.460277 30.41522
v -8.664056 -1.56654 27.80844
v -6.557912 -1.284917 29.7282
v -13.22542 -9.004193 27.4815
v -12.73578 -10.50318 29.76291
v -9.550707 -7.77441 32.07694
v -7.48494 -5.537097 32.28802
v -12.40726 -9.304323 29.37073
v -11.04393 -9.507217 31.61043
v -8.666066 -9.613093 34.09743
v -9.819448 -6.97373 31.10957
v -12.28615 -7.998578 28.32533
v -11.4902 -7.582689 29.32265
v -10.68186 -6.349153 29.34752
v -9.790751 -5.175385 29.51646
v -7.836913 -4.176185 30.84195
v -17.31745 21.38835 3.919643
v -45.56463 30.20755 4.242518
v -45.47549 30.88689 4.973669
v -64.99575 -21.29777 -34.01492
v -65.95761 -17.99585 -35.47651
v -65.20789 -19.27036 -33.14932
v -40.21939 -43.49574 -3.596006
v -29.26491 2.156078 4.339084
v -12.4019 -75.51148 2.297162
v -10.34258 -75.25921 3.085053
v -70.01244 -3.103989 -44.11174
v -69.49678 -3.347354 -40.94636
v -32.59394 -52.73703 -3.087256
v -35.38806 -52.10247 -4.325397
v -34.40499 -54.17829 -4.828535
v -13.2 36.2726 20.35026
v -18.92532 40.59496 20.71509
v -17.46751 40.98209 21.12712
v -4.989213 36.31961 21.81903
v -3.663821 36.38367 21.95544
v -4.732519 41.2291 22.81308
v -4.619416 38.58288 22.36237
v -6.180398 39.07467 22.31799
v -7.525271 39.64927 22.2909
v -11.50949 34.98369 20.14128
v -11.14465 35.80062 20.61574
v -11.57371 37.7438 21.24819
v -10.37955 34.16826 20.05776
v -6.657979 36.77771 21.72302
v -7.871532 37.06129 21.63715
v -9.033524 36.33902 21.21818
v -9.467269 38.2038 21.68073
v -8.478317 40.21507 22.27113
v -9.839364 42.72256 22.53649
v -11.27825 42.63123 22.3673
v -12.40053 41.50702 22.00388
v -10.66424 40.49226 22.06802
v -14.03829 42.99681 22.00013
v -12.21507 39.9035 21.70042
v -15.29863 41.23949 21.56632
v -17.42276 37.73678 19.95452
v -18.63742 37.24607 19.35484
v -18.04155 35.99784 18.70499
v -13.80098 41.00607 21.72003
v -17.11854 39.29536 20.71087
v -15.49067 38.87016 20.89549
v -13.92805 37.37642 20.61913
v -15.89711 35.9358 19.38322
v -17.29545 33.8969 17.17392
v -14.41868 34.97468 19.28336
v -15.69033 32.66347 16.67635
v -14.11531 -81.11156 -1.708473
v -12.6116 -82.77165 -2.568181
v -33.08289 8.470364 2.681238
v -35.21404 72.56433 11.66513
v -36.48326 73.03844 10.86733
v -39.17277 63.07904 10.18021
v -32.71677 57.43229 15.15378
v -25.75577 70.17611 16.22218
v -26.58841 68.69662 16.11254
v -27.1885 70.60187 15.66811
v -28.8912 71.1975 14.95717
v -29.1958 69.39961 14.9801
v -33.94231 66.53818 12.9879
v -30.70657 67.9407 14.48865
v -32.76646 68.30235 13.44719
v -31.89584 67.46136 13.97782
v -32.31406 65.61826 13.95253
v -28.59235 57.94598 17.09625
v -28.01611 60.92014 16.71411
v -29.83762 58.19252 16.48395
v -30.45156 59.91996 15.811
v -31.55443 58.42739 15.54699
v -26.22941 66.20013 16.5962
v -30.10415 61.27552 15.71147
v -26.48772 67.78388 16.27363
v -28.6661 67.33436 15.44287
v -27.6763 65.31899 16.14255
v -27.51134 62.46397 16.65577
v -37.93412 63.72099 10.92704
v -29.13665 62.97374 15.86906
v -30.19588 65.72236 14.97964
v -29.1759 64.38001 15.63
v -30.16841 63.54487 15.29359
v -31.30531 64.50612 14.62259
v -32.27663 63.34892 14.31033
v -32.9226 62.39236 14.1124
v -33.39513 61.2478 14.04182
v -31.85551 61.73427 14.76725
v -35.02922 61.47994 13.05204
v -33.20995 59.3674 14.48473
v -36.85707 59.80209 12.18411
v -36.52729 62.44492 11.99438
v -33.87086 62.756 13.52675
v -35.33463 63.39336 12.54694
v -35.33339 64.95287 12.32764
v -36.44627 64.28107 11.77966
v -38.00685 71.91949 10.02849
v -36.08907 71.11873 11.31301
v -35.08752 69.55318 12.03982
v -34.69176 71.07635 12.10577
v -37.65966 69.97187 10.43159
v -35.17459 68.43164 12.08655
v -36.85035 67.02893 11.24218
v -54.91595 -48.55944 -29.76104
v -52.98009 -48.74614 -25.491
v -53.14538 -51.00146 -28.42109
v -53.95024 -49.22144 -28.18079
v -51.9463 -52.27688 -27.22274
v -52.79583 -50.25628 -26.73335
v -45.01941 -53.16476 -15.08035
v -43.99253 -55.015 -15.16891
v -53.33574 -46.3315 -23.88718
v -21.26861 -21.90371 8.635736
v -41.224 -69.06908 -27.87635
v -39.99857 -70.01434 -26.56493
v -39.69086 -69.70451 -25.11173
v -40.12193 -68.05799 -23.29974
v -42.30142 -65.91265 -24.57663
v -38.47542 -71.19086 -25.08424
v -41.37331 -67.8811 -25.75606
v -38.45039 -69.54705 -21.99937
v -36.94137 -70.64046 -20.52566
v -38.09012 -68.58884 -19.99397
v -20.1897 -16.53916 11.49673
v -20.02184 -17.44882 11.35991
v -60.89066 59.01347 -12.91416
v -60.55128 57.79818 -12.03245
v -47.4789 -56.27916 -22.53582
v -45.57553 -58.30836 -21.26084
v -46.63545 -56.45178 -21.13325
v -71.22048 7.653469 -39.71679
v -16.4218 -8.482582 18.24142
v -70.9587 0.4680809 -45.52849
v -71.2633 2.091204 -45.68541
v -40.25013 -63.21744 -17.62074
v -56.10617 59.29938 -5.219834
v -55.38958 60.33832 -4.406277
v -56.79097 60.59899 -6.33006
v -23.91008 -81.26525 -10.92889
v -20.98454 -81.70921 -7.659428
v -24.05648 -79.53162 -8.88834
v -22.70696 -81.04729 -8.876979
v -46.43904 -55.20881 -19.41595
v -45.32416 -55.83633 -18.0995
v -45.53817 -57.05001 -19.70251
v -44.56288 -57.29918 -18.29555
v -43.48996 -58.00581 -17.28386
v -40.77337 53.5678 10.82015
v -41.75406 52.45012 10.39756
v -60.99818 -29.92043 -27.69864
v -62.61065 -27.60109 -30.53926
v -61.33437 -28.0032 -27.18766
v -36.89396 14.37711 2.76206
v -36.31448 14.13035 2.541631
v -37.56273 14.01807 2.09945
v -63.98998 -17.72536 -27.32122
v -33.54176 -45.67205 0.09887756
v -12.40313 -53.59645 10.93713
v -13.53046 -52.28692 11.01496
v -17.16181 -51.79361 8.669905
v -15.43224 -53.14609 9.521494
v -54.95729 -38.428 -20.59409
v -15.64088 -81.95277 -3.424914
v -16.76289 -80.40167 -2.799391
v -15.76342 -80.03259 -1.853619
v -42.14991 -63.22314 -20.78533
v -41.44247 -63.15881 -19.51007
v -41.10872 -65.31308 -21.41785
v -37.80595 -67.48906 -18.22711
v -39.16166 -66.0668 -18.91763
v -36.98019 -67.06629 -16.50679
v -38.91242 -65.16169 -17.55219
v -39.79628 -62.54236 -16.28778
v -37.91961 -62.94104 -14.07602
v -38.57996 -62.84046 -14.85919
v -36.88851 -64.09415 -13.77059
v -38.35711 -64.32538 -15.8953
v -37.52501 -65.26582 -15.59891
v -33.7672 -68.8311 -13.53884
v -34.05916 -67.78241 -13.12089
v -36.49663 -65.57626 -14.50634
v -59.6852 -18.58383 -17.5748
v -62.17099 -39.29147 -40.75917
v -61.54146 -39.35577 -38.25432
v -62.0364 -38.08654 -38.52197
v -14.3449 -79.31628 -0.4678641
v -33.86051 -71.59826 -16.12564
v -10.43149 -2.560152 26.06129
v -26.62982 0.7667471 5.741106
v -70.2049 25.83403 -34.36584
v -71.01174 26.09228 -37.03615
v -70.71881 24.04579 -35.78228
v -70.52161 25.15235 -35.2633
v -27.89135 1.936667 4.936195
v -27.88135 3.92662 4.360682
v -62.91235 57.95166 -16.6169
v -28.15404 -61.78357 -4.227968
v -28.11046 -63.14112 -4.837476
v -51.38707 39.04456 5.63079
v -14.12836 -9.328716 25.7949
v -12.51069 -5.489876 24.83699
v -14.47663 -69.70242 2.320085
v -65.87637 -13.14103 -30.82863
v -56.33383 61.39455 -5.804553
v -56.58567 63.03345 -6.441552
v -57.40672 63.25515 -7.587684
v -26.48535 -62.4537 -3.239628
v -54.89282 -46.65411 -27.52266
v -55.47288 -44.5016 -26.68314
v -54.29586 -45.61357 -25.15025
v -56.24087 -43.97147 -27.89106
v -56.80896 -40.88663 -26.35132
v -56.28601 -42.47561 -26.60982
v -55.29403 -43.61262 -25.43121
v -55.07621 -42.76017 -24.19256
v -18.22832 -48.97346 7.785959
v -17.43219 -50.47551 8.574328
v -20.83156 -48.49173 5.394856
v -19.25043 -55.23689 5.541487
v -15.8682 -55.0067 8.060583
v -19.76623 -50.50827 6.60117
v -19.26813 -53.82885 6.247208
v -21.01469 -51.3872 5.4633
v -24.95584 -74.15954 -6.341934
v -22.81267 -74.94485 -4.634619
v -24.51762 -75.80278 -6.685275
v -10.25488 -77.07736 2.451659
v -9.225803 -76.71188 2.870869
v -29.84818 -63.0927 -6.253649
v -29.57401 -65.09072 -7.029761
v -30.54667 -73.10563 -12.43289
v -32.81913 -71.88196 -14.71377
v -31.96163 -71.895 -13.46225
v -30.64684 -71.80541 -11.59579
v -21.9138 -50.58025 4.741556
v -24.38209 -67.8204 -3.702447
v -12.75237 -67.91431 3.219594
v -12.87371 -65.35094 3.437642
v -13.24172 -64.37727 3.503173
v -12.24521 -66.53216 3.501369
v -14.62936 -67.46371 2.45807
v -12.8403 -71.25688 2.925013
v -23.56084 -77.9516 -6.98747
v -22.43888 -80.35102 -7.769097
v -22.19201 -79.16212 -6.424178
v -21.01208 -80.1594 -6.087999
v -20.89327 -77.57761 -4.13368
v -21.53352 -78.29294 -5.194353
v -18.19815 -70.63537 0.1599305
v -28.77471 -64.90875 -6.24212
v -18.00863 -72.894 -0.169757
v -7.812619 -72.32508 4.432683
v -35.6249 -66.70571 -14.3139
v -27.91246 -73.42799 -9.222061
v -28.60782 -71.93917 -9.210476
v -32.57067 -69.20341 -12.27229
v -33.39862 -66.5261 -11.51326
v -27.08085 -68.70653 -6.331579
v -24.944 -68.92755 -4.520827
v -31.97885 -69.92333 -12.01997
v -27.7802 -71.25412 -8.008088
v -22.8304 -72.21002 -3.67339
v -32.76426 -67.63168 -11.50733
v -31.62949 -65.80511 -9.277599
v -32.54772 -64.77834 -9.589006
v -30.3048 -70.4945 -10.41429
v -31.25745 -67.58578 -9.891725
v -29.58964 -72.30699 -10.58167
v -30.24893 -65.64772 -7.940864
v -29.88455 -67.28716 -8.350131
v -30.28055 -69.18362 -9.686388
v -28.82491 -69.87593 -8.470628
v -28.54642 -68.02731 -7.440565
v -26.20803 -72.92154 -7.116535
v -26.76393 -71.08521 -6.934604
v -25.96902 -69.62001 -5.65456
v -24.64112 -70.67908 -4.791971
v -25.25931 -72.22253 -5.88976
v -23.94466 -72.34676 -4.683328
v -23.50573 -73.40385 -4.655438
v -20.63535 -72.95551 -2.090201
v -21.53735 -74.02454 -3.174885
v -19.46959 -74.40739 -1.606037
v -19.80718 -71.95946 -1.20259
v -25.64981 -56.05656 0.2398973
v -23.85331 -48.96689 2.594958
v -24.93657 -50.40868 2.11603
v -26.08259 -50.83775 1.218343
v -22.76784 -48.58427 3.6997
v -11.45621 -68.97869 3.635912
v -21.85641 -71.24614 -2.625967
v -27.6565 -66.35297 -5.929055
v -27.52736 -64.92577 -5.22296
v -26.78875 -64.33138 -4.360647
v -25.73116 -66.44302 -4.350997
v -25.12201 -64.43383 -3.114173
v -23.94275 -65.79256 -2.729137
v -23.77563 -64.21796 -2.031147
v -17.52021 -58.9442 4.267423
v -17.46489 -60.23261 3.545201
v -21.72413 -64.47517 -0.7163569
v -19.43998 -65.36095 0.3783601
v -21.47968 -62.64479 0.1416925
v -20.55752 -64.10183 0.1550541
v -19.80139 -56.34859 4.471204
v -22.22836 -69.37585 -2.444945
v -13.20316 -78.43256 0.654223
v -9.882923 -74.4118 3.470583
v -22.56431 -65.50396 -1.624009
v -23.19336 -68.18082 -2.887057
v -22.14218 -66.83352 -1.747295
v -20.39108 -67.86226 -0.8411412
v -19.23423 -70.04386 -0.4391071
v -20.2605 -69.0133 -0.9901842
v -17.25973 -79.26537 -2.312712
v -19.57624 -78.27174 -3.439967
v -20.35275 -76.63755 -3.193682
v -18.93442 -75.64109 -1.642474
v -16.71116 -78.00275 -1.143474
v -8.486811 -73.3484 4.081571
v -10.34519 -71.5518 3.858913
v -11.77239 -70.65167 3.4143
v -9.257915 -82.09948 -0.6478541
v -10.93469 -81.9164 -1.004419
v -18.88583 -68.71933 -0.01988781
v -11.0435 -80.82792 -0.0682616
v -12.21172 -79.91308 0.1552254
v -16.18 -65.77833 2.002728
v -11.29929 -78.90974 1.180594
v -11.1136 -77.93092 1.783485
v -11.68012 -76.35266 2.267016
v -18.65566 -71.69735 -0.3366492
v -16.88618 -76.5932 -0.5331357
v -15.57089 -77.68726 -0.2442631
v -14.27726 -76.52242 1.030622
v -15.66607 -75.88896 0.4752333
v -11.63906 -73.75667 3.02985
v -12.35603 -72.98232 2.882488
v -13.44823 -71.97392 2.555622
v -13.4005 -73.99091 2.249312
v -14.99997 -71.32603 1.893245
v -14.64077 -73.65683 1.670577
v -17.3993 -74.29366 -0.1137637
v -15.70527 -74.38425 0.917024
v -16.11399 -72.26566 1.133278
v -16.93042 -70.80138 0.9028696
v -17.36876 -69.15384 0.850859
v -15.97771 -68.18295 1.724556
v -17.22269 -66.82303 1.249393
v -19.69354 -66.67609 -0.1271936
v -17.95723 -67.59536 0.7054271
v -18.21172 -64.67721 1.2812
v -24.61082 -56.89046 0.6731256
v -17.58081 -56.03481 6.221155
v -24.44387 -58.75274 -0.05115724
v -21.5709 -53.4762 4.479981
v -21.122 -57.24701 3.029485
v -24.45565 -52.34847 2.267883
v -23.87334 -54.74278 2.047573
v -20.80994 -54.8555 4.489912
v -22.46499 -55.07729 3.057084
v -17.5353 -57.42605 5.262616
v -21.21405 -56.18202 3.501591
v -19.62476 -57.60602 3.853578
v -21.93504 -58.30093 1.912726
v -15.87045 -59.90779 4.445128
v -14.95627 -62.34752 3.476146
v -15.96529 -63.16443 2.790303
v -16.37718 -64.62257 2.184352
v -17.01965 -61.50727 3.047512
v -19.21581 -60.97276 2.230006
v -18.34115 -63.18161 1.702561
v -19.4182 -63.84106 0.9216633
v -20.17476 -61.88405 1.273556
v -21.17276 -60.6161 1.258532
v -22.66812 -61.25926 -0.02052233
v -25.2114 -63.26376 -2.67035
v -23.568 -63.20566 -1.45556
v -23.09916 -62.1509 -0.7068679
v -24.2806 -61.34595 -1.147423
v -27.352 -52.55499 0.05708015
v -28.10607 -53.92457 -0.8291496
v -26.45862 -54.53311 0.1421372
v -25.21717 -61.58137 -1.920081
v -26.28233 -57.59451 -0.8409568
v -25.5674 -59.44887 -1.189488
v -27.14404 -55.66928 -0.7155868
v -29.21404 -56.81524 -2.641575
v -26.86085 -58.91324 -1.86746
v -27.5466 -60.90723 -3.353751
v -27.65972 -58.22379 -2.137318
v -28.38212 -60.35403 -3.729092
v -29.8163 -58.84575 -4.020181
v -29.29668 -61.55386 -5.010925
v -30.34928 -60.46061 -5.254934
v -69.54255 5.11311 -33.87562
v -64.07926 57.19107 -18.82807
v -64.01695 56.57879 -18.78278
v -63.34317 54.54004 -17.38442
v -63.5617 57.27652 -17.80149
v -63.24902 56.7443 -17.20741
v -71.11154 16.03843 -36.60704
v -57.42071 61.98862 -7.402912
v -58.01024 62.03189 -8.251355
v -58.73833 61.08337 -9.327774
v -58.6331 -32.1273 -23.63148
v -42.61515 -1.836449 0.6815358
v -45.5739 -27.56823 -2.853456
v -25.52242 14.12929 3.507416
v -54.14683 39.71681 2.819915
v -54.5163 38.80035 2.196435
v -34.23486 4.94705 2.550861
v -60.77798 39.04987 -9.717286
v -60.59148 39.57993 -9.240744
v -60.04568 40.2519 -7.985395
v -19.38541 -13.93899 17.75806
v -19.82869 -15.64998 16.59139
v -71.93642 7.690158 -43.38312
v -71.36923 3.787912 -44.1166
v -71.55792 5.310668 -43.42574
v -35.71647 3.04196 2.301934
v -38.79844 65.47593 10.1307
v -38.79336 67.69067 9.902408
v -40.84569 16.8632 1.151607
v -42.74295 17.06385 0.1307315
v -54.00662 60.24316 -2.712749
v -60.18987 38.36052 -7.970765
v -70.16516 6.668211 -35.65879
v -18.94264 -12.24332 16.93359
v -35.73534 -50.57378 -3.727693
v -36.87612 -50.82744 -4.551734
v -36.17833 -52.41481 -4.99889
v -36.88878 -53.90683 -6.370985
v -38.05406 -53.83961 -7.220172
v -37.46294 -52.17091 -5.76056
v -39.32895 -54.67849 -8.977074
v -40.20745 -53.46618 -8.992235
v -39.07177 -51.97883 -6.938102
v -40.87812 -50.91945 -7.999347
v -34.38739 -61.26667 -9.065406
v -39.56617 -58.93372 -12.61792
v -71.00323 27.89993 -37.21049
v -70.49277 27.10225 -35.47781
v -70.45297 29.21818 -35.52361
v -70.03885 28.12581 -34.13536
v -28.29595 6.198944 3.716184
v -51.00244 75.27223 -2.159034
v -36.33107 55.95514 13.31654
v -53.62293 60.08859 -2.249741
v -52.91879 58.1979 -1.17047
v -53.7007 59.11404 -2.223102
v -48.30876 59.60957 3.326362
v -44.70482 73.83566 4.611393
v -45.54231 72.56711 4.094811
v -62.94887 53.41508 -16.53689
v -61.67174 53.89365 -13.98899
v -61.56182 57.1703 -13.78312
v -62.43424 56.55692 -15.56887
v -62.5263 54.78875 -15.58683
v -61.11683 55.91096 -12.95089
v -60.81404 54.22462 -12.43012
v -52.90111 69.03491 -2.792438
v -52.69223 67.76433 -2.288244
v -48.89918 50.19129 5.004283
v -48.392 48.85343 6.213724
v -60.90678 50.82868 -12.53447
v -36.00486 57.42673 13.22946
v -37.7546 58.48935 11.87626
v -37.66619 56.65226 12.30968
v -39.35312 55.69128 11.33904
v -40.18732 57.28207 10.40301
v -39.27972 58.31639 10.8458
v -59.42179 60.65403 -10.46304
v -60.00584 60.84654 -11.48822
v -51.70662 49.47474 2.101346
v -50.31885 50.27807 3.406105
v -50.5237 51.09134 2.870388
v -54.77206 50.66743 -2.208564
v -54.03222 50.43914 -1.144956
v -54.13654 48.90079 -0.8184516
v -52.99322 49.12934 0.5820336
v -52.71259 48.63684 1.183168
v -53.44296 49.54247 -0.1129296
v -52.42294 50.09845 0.9514548
v -51.79475 50.23957 1.69093
v -52.87793 50.70367 0.234854
v -57.85297 60.75916 -7.899655
v -50.134 65.30189 0.8241689
v -50.01316 77.11074 -1.651295
v -60.08193 49.11433 -10.90715
v -60.34147 52.33824 -11.50041
v -51.84113 68.71343 -1.517102
v -51.58329 66.68363 -0.8615813
v -52.33526 62.51455 -1.090217
v -53.57248 61.88608 -2.402706
v -42.58926 58.65403 8.342026
v -59.53957 59.32024 -10.42954
v -59.9461 55.8033 -10.92686
v -47.04205 62.87588 4.019616
v -54.38392 47.80892 -0.7480314
v -55.0262 49.92731 -2.369812
v -55.58814 58.92668 -4.503719
v -42.98063 54.66018 8.832763
v -41.645 55.9525 9.603304
v -52.68156 54.47809 -0.2890835
v -50.59271 67.55706 0.01661881
v -51.4094 72.90604 -1.983387
v -49.61629 72.1181 0.2679796
v -48.13225 50.41846 5.653095
v -47.1591 50.19265 6.689939
v -46.13359 50.51416 7.48347
v -48.68925 75.90009 0.2612663
v -50.23318 74.19312 -0.9844497
v -50.8749 65.9347 -0.02431053
v -42.43917 71.62009 6.843127
v -42.76822 56.1024 8.68646
v -41.56844 57.71626 9.265246
v -43.6262 57.34921 7.739
v -43.24326 60.04101 7.570677
v -39.2813 71.04932 9.261815
v -40.56717 70.98841 8.343369
v -46.04837 63.12811 4.841777
v -44.2569 58.88054 6.948157
v -44.22049 62.09978 6.509164
v -41.90279 61.00894 8.468962
v -40.17056 60.49926 9.831098
v -39.04063 59.78429 10.74848
v -40.96713 63.09759 8.896072
v -42.83872 62.18281 7.564188
v -43.97435 63.8428 6.48876
v -40.18069 69.36037 8.792713
v -40.42996 64.69174 9.074728
v -43.22512 65.54695 6.865735
v -40.35371 66.78822 8.898852
v -42.00959 68.93573 7.471222
v -41.84859 67.01322 7.787141
v -45.47418 65.22346 5.07751
v -49.66179 75.28893 -0.611508
v -41.93472 72.93343 7.061035
v -43.64727 74.52439 5.430799
v -43.3686 73.2237 5.856751
v -44.39376 72.42962 5.113455
v -46.16114 73.44106 3.390635
v -47.1031 75.24693 2.09517
v -46.76651 72.51247 2.985827
v -43.79227 70.16708 5.927025
v -45.68782 68.13071 4.591039
v -44.31301 67.9034 5.766782
v -48.49607 74.3138 0.9247738
v -48.45135 72.54323 1.357889
v -45.31354 71.29484 4.523487
v -47.29206 68.14138 3.129231
v -45.58048 69.78754 4.49898
v -47.33545 71.60751 2.608204
v -47.53186 70.03201 2.647444
v -48.6898 71.20025 1.324613
v -49.76005 70.50235 0.3713566
v -50.39592 69.50881 -0.1456378
v -52.34758 60.7264 -0.880771
v -48.96497 69.08833 1.415905
v -46.79547 64.98945 3.972457
v -49.42012 64.51607 1.617699
v -48.46377 62.58714 2.766559
v -48.1475 65.59165 2.715473
v -47.21632 61.65203 4.034256
v -48.32936 61.13858 3.079239
v -47.34967 60.109 4.140994
v -47.55373 58.09977 4.245281
v -45.2957 60.00159 5.911919
v -46.23635 60.61352 5.032701
v -45.29603 58.00859 6.231324
v -46.55373 57.88366 5.174191
v -46.35624 55.88617 5.700628
v -44.36409 56.33289 7.316803
v -45.95189 53.42747 6.616396
v -44.57328 54.96419 7.430377
v -52.36009 65.31693 -1.537874
v -52.91687 64.03857 -1.983396
v -51.1889 65.17122 -0.2412791
v -51.63372 63.91969 -0.5287575
v -51.46713 60.44056 0.1010118
v -51.46695 62.0483 -0.08478196
v -49.85904 61.54004 1.609757
v -50.04585 63.01741 1.219851
v -49.56388 60.01083 2.109577
v -52.26693 59.41108 -0.594801
v -52.41868 57.08395 -0.4498002
v -50.61875 59.19542 1.154458
v -49.46681 57.06966 2.630117
v -48.98743 51.56108 4.324123
v -47.55902 51.13031 5.868299
v -47.0329 52.70713 5.844164
v -46.87999 53.92022 5.669757
v -47.5419 55.69105 4.676814
v -48.39869 52.74734 4.554179
v -51.56657 54.5865 0.9504754
v -47.95979 54.4757 4.562378
v -49.23689 54.36225 3.346932
v -49.79461 56.04877 2.470677
v -50.27784 53.56137 2.501852
v -54.53125 52.24854 -2.191246
v -51.21679 52.41696 1.771515
v -53.88546 53.5069 -1.589009
v -52.80753 52.35735 -0.03935186
v -53.22986 56.37173 -1.265048
v -56.33598 58.09816 -5.432448
v -54.99851 54.51878 -3.155391
v -54.73074 55.90497 -3.007927
v -55.89063 55.73294 -4.559686
v -56.76948 56.50822 -5.922973
v -56.04107 49.25771 -3.729871
v -55.6061 48.02935 -2.670233
v -54.94752 48.84624 -1.965684
v -55.42015 51.43385 -3.273272
v -56.32872 54.1062 -5.008574
v -57.23436 55.41731 -6.523206
v -57.46983 49.44522 -6.123616
v -56.64709 50.88305 -5.048507
v -56.31034 52.50752 -4.780335
v -57.05098 57.68137 -6.427855
v -57.50513 59.36515 -7.263215
v -58.71412 59.82404 -9.15557
v -58.33376 44.3441 -5.760243
v -58.17753 58.41196 -8.210701
v -59.07157 57.37513 -9.558532
v -57.93175 55.37448 -7.588964
v -58.86263 55.23429 -9.059376
v -57.98835 50.59801 -7.222905
v -57.35011 52.86023 -6.430023
v -58.32758 53.21308 -8.069174
v -57.84398 51.66969 -7.133428
v -59.09728 53.93111 -9.414408
v -59.73999 52.69866 -10.45913
v -56.84159 47.63859 -4.522848
v -57.13496 46.49536 -4.545166
v -59.1411 50.27273 -9.224521
v -58.66573 51.6842 -8.502398
v -59.00147 48.02353 -8.633788
v -58.04982 46.47003 -6.288688
v -58.96847 46.00685 -7.973606
v -60.13109 44.58808 -10.0249
v -59.5612 45.635 -9.108412
v -57.51424 -38.00085 -25.51496
v -34.02488 -22.35897 4.838165
v -63.47835 -36.1651 -42.3917
v -63.89162 -33.87729 -41.1709
v -63.3765 -35.26474 -40.56612
v -58.38316 -36.93219 -26.65265
v -59.26714 -41.77573 -33.51003
v -63.31358 -33.58276 -38.24981
v -62.20288 -36.83457 -37.60207
v -62.33056 -35.10964 -36.1417
v -62.92032 -36.29669 -39.80523
v -61.05626 -40.61674 -38.16202
v -60.71619 -41.61918 -38.24984
v -59.74972 -29.15465 -24.10664
v -61.61445 -36.90878 -35.54625
v -61.00609 -38.74409 -35.52999
v -59.62164 -37.53864 -30.22543
v -58.70471 -37.89322 -28.20853
v -58.02808 -39.75007 -28.18567
v -58.12789 -44.2144 -33.06501
v -58.30348 -42.94824 -32.12595
v -57.58461 -42.13291 -29.39673
v -58.82582 -40.54583 -30.94056
v -62.33218 -31.65257 -32.88969
v -63.40058 -32.12077 -37.02695
v -62.02036 -33.44135 -33.47816
v -62.83799 -29.81498 -32.95861
v -61.29591 -35.26734 -32.91527
v -60.69491 -29.39328 -26.52745
v -59.95466 -41.6426 -35.59424
v -59.77554 -38.58307 -31.60716
v -61.10368 -36.76973 -33.73167
v -62.17986 -30.66451 -31.56807
v -60.43102 -34.55865 -29.80951
v -60.51104 -36.59006 -31.82865
v -59.81035 -35.72372 -29.14676
v -60.08072 -29.60571 -25.19561
v -61.03653 -33.21727 -30.35454
v -59.0755 -32.89462 -25.17778
v -60.17572 -31.1697 -26.55474
v -60.68861 -31.2832 -27.93341
v -59.28152 -34.39955 -26.81925
v -58.14383 -35.28874 -24.89149
v -56.71268 -35.03763 -21.68255
v -57.29321 -36.23213 -23.72073
v -57.02118 -39.0261 -25.24598
v -55.80414 -40.76311 -24.06747
v -55.29522 -40.19709 -22.58892
v -56.46149 -37.6708 -23.05512
v -55.78363 -37.28526 -21.391
v -57.96966 -34.4365 -23.86996
v -55.97806 -34.15591 -19.63771
v -55.44049 -36.1119 -19.92924
v -26.22992 -16.92185 6.997401
v -28.7958 -20.67806 6.294877
v -6.831654 1.612434 27.60417
v -5.390313 0.6117437 29.30151
v -50.08426 -31.06297 -8.873046
v -16.48822 18.20012 4.693732
v -17.2399 18.81342 4.218353
v -17.73977 19.65923 3.848032
v -18.35471 19.72814 3.564716
v -18.34835 18.92817 3.797136
v -20.19409 18.19906 3.492056
v -51.58751 -50.60117 -24.48829
v -48.84766 -15.03174 -2.970864
v -41.15182 3.313794 0.6225547
v -69.67622 25.62561 -32.76514
v -51.02746 37.9269 5.628101
v -53.15908 38.08629 3.428558
v -50.33732 35.27607 5.020726
v -57.82546 -33.58986 -22.93345
v -20.42967 10.12361 5.325212
v -33.05615 2.241251 3.125176
v -32.88054 5.868209 2.794285
v -31.74866 6.283538 3.012916
v -34.40074 -30.0276 3.843275
v -30.6943 -21.21157 5.848764
v -29.46999 -18.05455 6.352383
v -32.10608 -20.49381 5.586123
v -31.78186 -19.14722 5.77557
v -33.09963 -19.05568 5.447919
v -32.61982 -17.89707 5.637478
v -48.96696 -26.52546 -5.826372
v -41.49135 -59.73075 -15.98793
v -22.09082 9.225827 4.834844
v -62.13177 33.15281 -14.10821
v -60.35783 10.98283 -15.07426
v -59.70531 35.00817 -7.364592
v -61.83989 -25.43351 -26.68213
v -61.01933 -26.35099 -25.18597
v -49.43046 -13.44558 -3.267926
v -63.9619 -19.37775 -28.51328
v -64.48793 -21.79901 -32.34159
v -63.84266 -23.075 -30.99364
v -62.77601 -24.80889 -28.88262
v -44.40202 17.09649 -0.9974061
v -42.97839 18.46183 -0.1195217
v -44.15359 18.54063 -0.872877
v -50.83038 -46.12008 -18.84003
v -42.61336 -58.50657 -16.39723
v -40.54361 -59.04037 -13.99016
v -41.8467 -57.17753 -14.028
v -51.34872 -52.13656 -25.68368
v -50.05521 -54.65882 -25.88115
v -49.87124 -54.0733 -24.76987
v -50.72306 -11.99538 -4.201683
v -40.67748 15.16277 1.125595
v -67.98467 47.6692 -28.16169
v -27.81617 5.746505 3.921076
v -27.2569 4.973316 4.290535
v -28.65441 6.537218 3.607071
v -29.90114 6.522113 3.359239
v -29.78524 3.910675 3.748249
v -28.07595 4.866477 4.039377
v -28.86996 4.918611 3.79679
v -29.3121 5.607866 3.562128
v -29.14064 4.431902 3.828105
v -30.69488 5.802198 3.25556
v -31.9503 4.827398 3.066099
v -30.37879 -0.1425716 4.531915
v -30.89516 2.109807 3.79932
v -32.70628 0.2796481 3.659882
v -68.0295 -3.083189 -32.40429
v -68.38161 -3.14758 -34.28359
v -68.67928 -3.694989 -36.47759
v -70.49025 2.282973 -40.56197
v -70.96516 2.259838 -43.36487
v -70.36077 1.16995 -41.03428
v -69.53587 -1.806499 -39.44003
v -69.87289 -0.2050077 -39.67878
v -68.82083 -2.249269 -35.8463
v -69.5804 1.17249 -36.63188
v -69.00096 0.2752624 -34.45999
v -68.55672 -0.01792075 -32.58644
v -31.04785 -62.8457 -7.112592
v -30.58643 -61.40923 -5.958663
v -32.44036 -60.30672 -6.807714
v -31.71781 -61.79837 -7.101468
v -27.02369 10.73407 3.540491
v -60.41744 -17.87583 -18.54813
v -54.33214 -41.66649 -21.85487
v -53.03954 -44.79751 -21.88618
v -51.88845 -46.35253 -20.98159
v -53.54354 -42.04176 -20.6596
v -54.17751 -43.41547 -22.9486
v -53.2498 -43.40741 -21.16324
v -59.22563 -10.85228 -13.64063
v -30.72601 -2.915415 5.050893
v -59.48518 6.868134 -13.11583
v -45.86395 -53.24245 -16.5244
v -64.71265 15.91346 -21.59303
v -4.752129 16.55992 21.33546
v -20.02273 -14.77972 12.91975
v -19.97304 -14.61716 13.90167
v -19.81979 -13.78976 13.68445
v -33.13196 -61.90218 -8.381388
v -31.70077 -63.99362 -8.35483
v -33.15596 -63.37745 -9.298624
v -35.08205 -64.34309 -11.86345
v -34.24066 -65.3794 -11.67485
v -36.78233 -59.87174 -10.34204
v -33.97306 -63.91674 -10.43608
v -37.16382 -62.30624 -12.66448
v -35.64206 -61.96687 -10.76535
v -37.28264 -60.84337 -11.62964
v -37.92122 -58.78144 -10.67862
v -42.96347 -56.12834 -14.65441
v -41.75764 -52.88338 -10.31079
v -41.84171 -55.89352 -12.84856
v -71.60085 7.614909 -41.52583
v -37.43999 11.23382 1.620844
v -31.19344 -34.26977 5.425158
v -9.404473 -3.316327 28.30476
v -9.95928 -0.7071533 25.24638
v -8.569888 0.5799264 26.3267
v -50.58166 -47.64698 -19.69474
v -51.44987 -49.21888 -22.8123
v -50.89264 -50.58903 -23.05068
v -34.03837 -31.78731 3.90373
v -20.3366 16.53238 3.748957
v -21.7103 15.57263 3.652729
v -20.78266 14.624 3.844758
v -35.61119 -46.68218 -1.520921
v -35.22234 -45.81797 -0.78462
v -36.44849 -44.19042 -0.7152563
v -38.33363 -16.61562 3.629325
v -48.63221 -52.87674 -21.03287
v -49.44713 -53.40475 -23.15857
v -60.87479 35.63171 -10.11493
v -60.48516 37.72977 -8.84258
v -61.37196 38.88819 -11.45133
v -61.06175 37.98982 -10.48931
v -7.495885 32.08854 19.90797
v -41.93282 5.595863 0.131256
v -40.50591 5.772946 0.6762683
v -39.24012 8.186645 0.9881055
v -20.01934 -14.43534 12.39065
v -23.13626 8.393214 4.722598
v -37.2959 -18.26349 4.016874
v -44.18741 -32.16467 -3.048217
v -46.14093 -31.81495 -4.742747
v -45.07805 -35.51059 -5.063528
v -54.36613 22.6571 -9.575491
v -4.804468 11.549 24.06208
v -66.52496 -13.59117 -34.34359
v -66.98763 -12.26445 -35.54686
v -44.43915 30.14483 4.730719
v -44.19602 30.8622 5.623786
v -43.36274 30.64871 5.86851
v -43.26041 31.21011 6.455762
v -21.91537 7.380168 5.848023
v -24.58906 7.180567 4.575843
v -28.21096 8.255237 3.539185
v -27.64462 6.751779 3.79643
v -24.97463 8.112856 4.19897
v -23.52095 9.21612 4.341885
v -25.25961 9.081433 3.953734
v -43.20332 2.463538 -0.05404916
v -64.91263 8.275558 -21.35098
v -44.73243 -52.55848 -14.09334
v -27.08444 -14.13663 7.065686
v -59.13811 38.75177 -5.523639
v -59.01574 37.68291 -5.368576
v -19.58976 -13.0875 14.45569
v -19.56031 -13.41472 15.80946
v -19.22875 -11.9759 14.35371
v -18.814 -11.25706 15.16665
v -19.59932 -12.79296 13.41689
v -20.27129 -15.33018 11.57535
v -19.70973 -12.3325 12.38529
v -19.32487 -11.63034 13.09518
v -19.9936 -12.2931 11.78821
v -20.52815 -12.30081 10.92897
v -20.57386 -13.52372 10.84394
v -20.48439 -14.52045 10.05562
v -70.48663 5.698534 -37.59748
v -22.63554 5.282395 6.336576
v -17.98601 26.10839 6.263261
v -18.45527 26.03049 5.91194
v -19.23392 25.60621 5.027729
v -18.73162 25.27629 5.010842
v -17.68152 24.19202 4.812776
v -45.5107 39.02766 10.14924
v -45.87186 38.43271 9.684163
v -46.05817 37.39706 9.051277
v -47.18348 38.57874 8.821782
v -35.81617 -14.14379 4.710844
v -36.34618 -16.30964 4.488638
v -38.46206 -59.78298 -12.04838
v -40.40022 -57.08561 -12.06591
v -21.59295 1.202882 8.390512
v -32.15119 -30.8211 4.936858
v -69.70238 29.46828 -33.2617
v -69.80141 26.69622 -33.2597
v -25.75548 2.658406 5.594277
v -23.92328 0.949675 6.994056
v -29.0267 -1.846243 5.415531
v -30.85098 -5.009023 5.424991
v -27.39797 -3.072761 6.298021
v -27.04074 -5.38385 6.876719
v -25.672 -3.658999 7.168141
v -23.93992 -1.629813 7.631341
v -23.87919 -4.907808 8.218945
v -22.55045 -5.355175 9.011049
v -63.66351 -21.65232 -29.28429
v -63.49845 -18.89782 -26.68711
v -64.56403 -17.13542 -28.80528
v -65.54411 54.69516 -21.9975
v -39.40206 -36.01055 -0.3988776
v -59.27436 -28.76873 -22.73726
v -58.59155 -30.87611 -22.67463
v -57.4888 -32.82195 -21.70577
v -56.86292 -32.04604 -19.9782
v -57.81342 -30.89096 -21.07151
v -58.17369 -29.01432 -20.59828
v -57.01728 -30.29747 -19.15563
v -66.09354 -15.22699 -33.64715
v -65.64595 -16.05747 -32.31617
v -4.28563 3.526007 28.211
v -4.238345 6.175807 26.88561
v -5.979867 6.010368 26.00497
v -5.311286 3.386828 27.74375
v -40.79357 -38.34357 -2.24871
v -20.75616 7.260986 6.698036
v -58.27621 -27.77012 -20.06344
v -67.5728 -5.378453 -32.14273
v -39.88755 -55.34709 -10.05591
v -39.68542 -45.04095 -3.784266
v -37.51748 -47.89318 -3.41395
v -38.84753 -45.13853 -3.081283
v -35.24085 -39.35306 2.079133
v -66.59633 21.33517 -25.17823
v -10.40733 31.06945 18.22786
v -64.67964 42.77465 -20.5332
v -63.48627 9.77389 -19.12736
v -41.14127 -8.457482 2.055856
v -16.95957 22.51193 4.405285
v -16.64722 21.07945 4.366209
v -15.39057 22.99244 5.744326
v -43.5727 -48.28569 -9.445912
v -47.1832 -41.96098 -10.47953
v -33.96781 -18.96141 5.193105
v -42.53119 3.923768 0.04867518
v -43.66851 38.53036 10.92768
v -40.60585 36.18511 10.89605
v -40.6796 37.35158 11.69076
v -41.65727 39.30328 12.30396
v -42.44065 35.56401 9.825333
v -42.81514 36.65645 10.3653
v -42.4777 -22.33191 0.7225093
v -41.77454 -23.2429 1.038757
v -43.57764 -23.43354 -0.2347534
v -44.78281 -15.85684 0.03859207
v -70.085 23.6664 -33.70143
v -16.27546 16.80803 5.123572
v -18.25008 18.09499 3.971142
v -36.07824 -19.02218 4.455084
v -34.73333 -21.16029 4.727217
v -55.83464 -23.87129 -13.67942
v -56.91472 -22.30184 -14.68652
v -56.88003 -20.28514 -13.70682
v -62.39952 -20.74545 -24.81842
v -60.86387 -18.63187 -19.86931
v -61.99992 -23.43549 -25.65443
v -58.07431 -20.20228 -15.54925
v -57.83217 -22.52998 -16.30724
v -59.11902 -19.89469 -17.22969
v -58.26604 -24.18459 -17.96328
v -57.21294 -24.13816 -16.05479
v -59.67352 -22.80265 -19.86981
v -58.73647 -25.78555 -19.73715
v -59.50415 -24.90926 -20.7665
v -60.17562 -25.23366 -22.43924
v -61.1217 -21.40046 -22.11973
v -61.35553 -23.07709 -23.7948
v -61.57243 -19.8961 -22.21081
v -62.31241 -18.37036 -23.0238
v -55.89695 -29.5387 -16.75985
v -66.03979 -16.69897 -34.66954
v -65.34493 -17.89402 -32.51302
v -64.9963 -16.07642 -29.62739
v -64.75498 -18.38303 -30.56904
v -31.4917 -35.80262 5.169734
v -26.52784 -19.5976 6.829699
v -61.50842 42.84877 -12.81703
v -60.01567 41.11045 -8.330157
v -59.43738 42.71458 -7.463558
v -60.97559 41.02162 -10.87425
v -60.52219 41.53104 -9.88365
v -60.23164 42.72591 -9.62587
v -60.64024 45.02115 -11.32743
v -60.86475 43.10587 -11.29202
v -49.12775 38.72237 7.511304
v -50.20522 39.38957 6.821758
v -49.02189 37.11827 6.983637
v -70.0565 2.385933 -38.03799
v -70.74723 4.926578 -39.4122
v -40.71416 -17.63511 2.378621
v -46.40222 14.40524 -2.663131
v -46.69454 18.79175 -3.037641
v -47.44962 18.11565 -3.683727
v -61.26508 44.33831 -12.60316
v -63.57782 15.96684 -19.91536
v -66.55028 -12.35848 -33.29454
v -46.08611 -34.97728 -5.86717
v -46.2191 -33.0409 -5.265027
v -43.88434 3.863349 -0.5222528
v -48.47728 -45.19649 -14.26249
v -32.55242 -34.4117 4.624351
v -32.26472 -33.27057 4.825309
v -19.88601 -19.79986 9.60048
v -19.68324 -17.23547 10.35229
v -21.23885 -18.45156 9.076322
v -22.49686 -20.4178 8.089133
v -23.36642 -18.62867 7.831552
v -20.08982 -16.343 10.20131
v -21.38167 -16.84327 9.249528
v -35.78541 5.883634 2.12501
v -37.03307 7.217955 1.726399
v -38.38136 7.007319 1.319244
v -39.51358 5.58196 1.032508
v -37.9659 4.232174 1.581091
v -39.54619 4.365212 1.069204
v -40.56504 1.365578 1.039418
v -23.54894 -15.92413 8.318081
v -22.76589 -13.97013 9.214285
v -25.8285 -11.17496 7.595521
v -17.29657 25.61125 6.160842
v -16.90852 24.82193 5.717266
v -14.2289 23.17881 6.861035
v -68.65666 21.87516 -29.72877
v -49.34357 -46.53667 -16.64197
v -38.97463 10.74113 1.059739
v -40.1607 12.33324 0.758128
v -45.84863 3.423545 -1.385718
v -40.45526 -12.18263 2.631811
v -22.20746 -2.424961 8.849651
v -45.74772 18.26297 -2.145109
v -45.09208 18.83897 -1.610218
v -43.86853 -53.32547 -13.43208
v -40.29662 -4.566874 1.955482
v -37.49811 2.182909 1.89826
v -39.07365 2.643919 1.371859
v -38.83484 0.9768573 1.665395
v -40.31519 -8.235106 2.419693
v -38.22026 -7.157681 3.166667
v -36.15842 -2.523364 3.110125
v -38.35669 -3.599956 2.533775
v -35.16374 0.9514559 2.738509
v -34.76207 -0.4462465 3.135385
v -37.36004 -0.7192476 2.364636
v -40.50366 -1.470841 1.441598
v -37.14425 -4.941388 3.213469
v -43.33052 -34.08278 -2.976604
v -41.03253 -35.71513 -1.590822
v -41.30355 -33.91583 -1.259996
v -42.92398 -52.4826 -11.45408
v -44.70191 -51.5029 -13.21177
v -42.82482 -53.73025 -12.31048
v -41.8842 -50.23182 -8.647306
v -43.25965 -50.85197 -10.71699
v -49.82484 -51.39757 -21.75038
v -50.64076 -49.0751 -21.05733
v -48.40915 -51.60258 -19.38537
v -49.44981 -49.68665 -19.42503
v -48.53941 -48.01831 -16.45354
v -47.88663 -46.50135 -14.25141
v -47.41147 -48.71029 -15.1124
v -48.1307 -50.58553 -17.90845
v -46.74901 -52.82593 -17.60192
v -45.89531 -51.88921 -15.3348
v -46.90791 -51.30608 -16.47602
v -45.96843 -49.98362 -13.86657
v -43.97987 -51.85438 -12.45414
v -44.76778 -49.97096 -12.11207
v -35.83052 -7.33709 4.114066
v -54.10328 -39.21986 -19.60376
v -54.29834 -40.61177 -20.98649
v -62.14829 42.50896 -14.3489
v -64.74819 9.837078 -21.18439
v -33.10902 -30.91536 4.442514
v -16.14332 -6.898191 17.09409
v -21.76209 14.45844 3.74596
v -22.9424 14.13834 3.650622
v -44.37496 35.33899 8.788884
v -41.82828 34.0843 9.13451
v -45.29032 -44.38527 -9.388077
v -50.2733 3.875203 -4.039925
v -50.7104 2.727469 -4.14783
v -51.89931 -38.40751 -15.26256
v -29.89709 -6.650651 6.030218
v -8.895507 4.335417 23.68811
v -7.54651 2.519336 26.35045
v -6.829443 4.978838 25.77049
v -72.10336 10.5117 -42.37641
v -36.46925 -28.69905 2.988561
v -33.75152 -27.12413 4.414783
v -50.58708 23.40151 -6.248029
v -50.20811 24.24024 -5.32926
v -50.88261 24.00676 -6.042724
v -51.66622 25.63796 -5.248293
v -37.89297 -44.19896 -1.81837
v -41.75447 -10.74535 1.927426
v -71.67378 9.591196 -40.66444
v -40.14688 9.099373 0.6219821
v -39.45847 -5.921169 2.479666
v -41.69484 -3.296986 1.227123
v -36.36127 -22.17553 4.001018
v -34.77196 -24.92409 4.269812
v -35.06251 -22.79849 4.414255
v -37.64807 -22.46727 3.397808
v -36.16387 -24.02038 3.82937
v -38.28174 -25.40659 2.634781
v -69.61653 3.20831 -35.2486
v -68.89675 2.243191 -32.70362
v -68.22746 1.895537 -30.32858
v -68.81965 4.027683 -31.56183
v -9.244379 1.210731 24.99296
v -44.74072 15.89677 -1.394141
v -3.935983 18.91928 20.53774
v -54.0329 -37.90502 -18.54473
v -54.50537 -35.8363 -18.0612
v -49.71678 4.893932 -3.865582
v -33.44006 -36.08678 3.943826
v -33.39414 -34.04503 4.13038
v -37.9724 -39.97334 -0.2830275
v -34.61187 -35.63159 3.22581
v -36.15023 -34.03788 2.40179
v -36.1288 -38.28054 1.657021
v -35.51427 -36.42364 2.477585
v -38.96001 -38.42954 -0.6773287
v -37.80001 -38.07317 0.4011635
v -39.89937 -33.4942 -0.1016793
v -37.38876 -35.17844 1.367367
v -37.48337 -36.65219 0.9737891
v -36.22027 -32.28425 2.566966
v -37.94259 -32.90666 1.406847
v -38.8154 -32.16355 0.9994559
v -66.40525 6.980171 -24.35542
v -44.5375 -46.24098 -9.448949
v -37.75408 -41.61194 -0.6562576
v -45.40717 -42.56115 -8.591532
v -45.44028 -48.37056 -11.9399
v -44.72297 -48.76836 -11.23949
v -45.77621 -46.40387 -11.19284
v -46.83838 -46.96584 -12.97885
v -46.53965 -45.40725 -11.60728
v -46.03683 -43.99126 -10.10203
v -48.56255 -41.80038 -12.22356
v -47.32438 -45.25544 -12.59694
v -47.13634 -43.50696 -11.23702
v -43.64482 -45.96669 -8.27095
v -41.81212 -48.99483 -7.856668
v -41.81596 -46.24665 -6.399426
v -42.94469 -47.06949 -8.050129
v -38.83242 -50.44617 -5.821712
v -39.95327 -48.75754 -5.851472
v -41.13286 -48.15895 -6.664918
v -39.24707 -47.11252 -4.366552
v -43.12709 -44.6617 -7.052983
v -41.31975 -44.61744 -5.139964
v -48.32624 -40.44292 -11.12929
v -47.27197 -40.31892 -9.686765
v -46.27414 -41.34867 -9.010222
v -45.13738 -41.55943 -7.798954
v -44.04223 -43.67945 -7.585716
v -44.95081 -40.71655 -7.190423
v -37.95666 -43.1601 -1.44003
v -47.7233 -35.28213 -7.824646
v -43.15462 -41.72299 -5.746595
v -40.14787 -41.85097 -2.88853
v -39.42682 -39.7837 -1.505998
v -42.24425 -37.12135 -3.098893
v -40.76117 -40.34377 -2.897951
v -39.56375 -40.98659 -2.010393
v -40.06124 -37.85184 -1.442937
v -41.12325 -41.51777 -3.676446
v -41.88308 -39.08937 -3.495157
v -43.35839 -37.95148 -4.407072
v -42.52852 -40.4713 -4.615127
v -44.39769 -37.09142 -5.040899
v -43.98474 -40.28326 -5.989357
v -44.55046 -38.86592 -5.952375
v -45.8347 -37.22142 -6.564654
v -45.97306 -39.42657 -7.7026
v -47.22181 -34.07129 -6.728302
v -47.82624 -32.37943 -6.697497
v -48.02844 -36.84119 -8.90602
v -49.29431 -37.29687 -10.73786
v -49.99731 -35.16962 -10.65525
v -49.38545 -32.38437 -8.562808
v -70.64525 7.914607 -37.02358
v -71.16193 10.07368 -38.21608
v -71.75868 11.60458 -40.15126
v -25.2013 -13.78525 7.683437
v -24.48949 -12.43776 7.985348
v -26.94668 -12.08553 7.267931
v -28.6784 -12.96697 6.811382
v -31.08349 -15.006 6.176265
v -28.41399 -15.11038 6.752134
v -30.73584 -13.96107 6.296334
v -30.80712 -11.83016 6.234429
v -31.41949 -10.24684 5.969555
v -32.48888 -13.51927 5.815506
v -32.32674 -15.76545 5.828156
v -33.86283 -14.22569 5.398101
v -34.34264 -16.93872 5.169429
v -55.29343 -32.82589 -17.57642
v -55.61992 -31.33285 -17.29415
v -54.33956 -33.23081 -16.17037
v -18.85003 4.762102 9.44373
v -43.12107 32.0363 7.17064
v -42.98545 33.39708 8.173939
v -63.80436 -16.65697 -25.92414
v -4.864267 31.90824 20.46931
v -37.42149 -21.2998 3.661488
v -32.8654 -2.468797 4.201497
v -51.57604 -44.97076 -19.26874
v -51.23951 -43.82193 -17.83698
v -52.44122 -42.85529 -19.2456
v -52.48243 -39.11168 -16.7004
v -53.05215 -41.05548 -19.01981
v -52.35747 -41.39102 -18.0305
v -50.20319 -43.86571 -16.09523
v -49.36336 -44.81394 -15.38816
v -49.00496 -43.41461 -13.84936
v -51.13402 -42.42332 -16.65004
v -49.92055 -41.02802 -13.80242
v -51.71415 -40.455 -16.29395
v -51.32059 -39.6193 -15.09056
v -50.79685 -41.40171 -15.40825
v -49.43088 -40.03895 -12.4657
v -47.87624 -38.36888 -9.449088
v -48.97646 -39.28541 -11.36619
v -58.32085 -14.8489 -13.63311
v -57.49761 -17.41545 -13.40167
v -56.66814 -18.03115 -12.41713
v -57.05623 -15.2539 -11.91893
v -57.19949 -16.44872 -12.55921
v -41.86824 14.74835 0.3061953
v -71.61864 22.44639 -38.75743
v -65.78341 26.54945 -23.46933
v -50.08566 28.89735 -0.07806555
v -16.21904 11.02739 8.688766
v -66.31142 -11.41463 -31.32972
v -65.28621 -13.64833 -28.82267
v -61.11259 46.27733 -12.62507
v -3.97202 8.98363 25.66607
v -4.824462 10.23884 24.70533
v -63.82926 53.00755 -18.41076
v -17.27608 17.25443 4.44108
v -18.55466 16.33425 4.145225
v -19.02209 13.71058 4.468513
v -19.80001 15.21241 3.95505
v -22.60492 9.593309 4.503835
v -23.88173 12.32831 3.747886
v -25.67057 11.35728 3.668417
v -24.16129 12.99395 3.638661
v -24.05796 10.59948 3.961275
v -22.58057 11.01009 4.154637
v -21.14763 10.48936 4.763419
v -21.88683 13.77203 3.797679
v -11.01703 31.96109 18.55439
v -10.12678 32.13861 18.99657
v -11.1664 33.19918 19.27053
v -67.85782 28.65267 -28.16826
v -57.81463 6.401575 -11.08322
v -66.40452 -4.846416 -26.89638
v -68.84967 29.37547 -30.78353
v -69.63699 31.73666 -33.41506
v -70.2193 31.2967 -34.99442
v -70.42542 34.00233 -35.56559
v -69.58078 33.79506 -33.16411
v -70.09733 34.97417 -34.49158
v -69.92564 36.16768 -34.21926
v -69.07927 40.78416 -31.43659
v -69.6145 41.23207 -32.873
v -69.71979 38.43034 -33.37795
v -68.57918 37.02887 -30.2472
v -69.08608 33.94757 -31.66086
v -68.99065 35.91174 -31.40241
v -67.97337 35.04834 -28.64068
v -6.967951 6.624714 24.84343
v -7.029031 8.716144 23.80937
v -5.292714 8.755523 25.16895
v -6.224579 11.40925 23.22651
v -65.25888 39.8824 -21.7573
v -64.84475 40.94752 -20.80883
v -64.68215 25.28753 -21.38108
v -61.2535 37.5411 -11.03358
v -64.56547 39.44313 -20.03372
v -63.91528 38.29912 -18.27147
v -63.00908 37.56612 -15.89409
v -62.35189 37.75149 -14.10696
v -61.94781 39.0638 -13.13077
v -62.92451 39.69473 -15.86167
v -64.01426 40.21957 -18.71313
v -63.8888 41.42028 -18.52284
v -62.69182 41.45325 -15.5372
v -64.65783 50.87408 -20.1913
v -62.04764 44.24907 -14.37475
v -64.97875 49.64822 -21.00368
v -63.8862 49.40149 -18.68906
v -63.67572 50.9214 -18.15928
v -60.75947 48.17696 -12.12795
v -62.40584 50.49172 -15.47569
v -61.7605 48.22781 -14.1751
v -63.68368 42.99446 -18.11227
v -62.79915 43.47933 -16.07685
v -62.05814 45.69411 -14.6114
v -63.68065 46.14928 -18.30767
v -63.16412 47.91843 -17.1181
v -64.53527 44.19725 -20.216
v -66.71049 49.72472 -24.91854
v -64.9642 52.62286 -20.87388
v -66.74519 52.34126 -24.78872
v -67.5461 48.63609 -26.93844
v -65.61065 51.71698 -22.31783
v -65.87608 49.14711 -23.04775
v -64.44313 47.69634 -19.96868
v -66.17696 43.81775 -24.07387
v -65.06718 45.77011 -21.44089
v -66.42456 47.57393 -24.42556
v -19.20458 8.713407 7.12757
v -35.09951 -15.71394 4.963194
v -14.71807 -7.741377 21.81055
v -13.37868 -7.028634 24.56764
v -13.12277 -4.181651 21.98223
v -37.65683 -15.38227 3.968519
v -44.73515 4.373482 -0.9739163
v -50.85654 -36.09564 -12.34664
v -53.65159 -35.38469 -16.29856
v -52.82535 -37.39977 -16.16911
v -51.01627 -38.05808 -13.66188
v -52.53697 -35.0517 -14.2915
v -54.95605 18.4363 -10.92304
v -41.41886 -6.458695 1.737713
v -10.67832 26.96198 14.86069
v -44.24176 -9.230709 0.505262
v -67.94335 22.79851 -28.11724
v -69.80577 20.84044 -32.63178
v -69.40163 23.26956 -31.7236
v -68.6339 27.65276 -30.12492
v -69.40408 27.54667 -32.23357
v -69.18512 26.08927 -31.51075
v -68.40965 25.55534 -29.42607
v -68.12978 32.44187 -28.94431
v -68.53453 32.25787 -30.0578
v -67.60587 26.041 -27.48382
v -67.0064 28.08532 -26.07253
v -67.34867 46.58107 -26.67141
v -65.41497 38.19444 -22.10109
v -67.21594 45.03924 -26.4715
v -68.41489 45.81692 -29.34699
v -65.40374 42.19476 -22.27225
v -67.50509 29.99327 -27.29785
v -68.99251 42.10909 -30.98604
v -68.56554 44.07878 -29.90448
v -68.14467 41.48847 -29.0305
v -68.22907 38.89183 -29.32383
v -66.75715 43.47416 -25.5063
v -65.95294 40.98221 -23.5198
v -67.69489 43.01457 -27.7752
v -66.78175 40.0954 -25.52113
v -67.65418 39.11868 -27.75541
v -66.55074 38.14769 -24.91686
v -67.37821 35.41724 -27.05606
v -66.50199 35.54174 -24.80736
v -66.36154 31.44286 -24.51791
v -65.79035 35.63198 -23.01103
v -66.6657 34.04943 -25.21289
v -66.87783 -5.388269 -28.95232
v -43.17876 -10.04684 1.127565
v -36.0713 -26.65516 3.509649
v -44.08384 31.74699 6.449181
v -65.24661 -1.794355 -22.55974
v -65.17855 -4.358579 -23.10814
v -67.03563 -3.458638 -28.43918
v -66.39161 -1.434171 -25.47693
v -65.06355 0.3087806 -21.78696
v -66.00181 -0.1631074 -24.10399
v -66.41022 1.711802 -24.81053
v -66.91044 -2.230661 -27.45712
v -67.20674 -0.4270511 -27.70112
v -48.64355 18.19282 -4.857996
v -53.45219 9.055191 -7.608521
v -40.59752 -21.99504 1.94962
v -66.70304 -8.611942 -30.72041
v -66.66515 -7.077754 -29.29479
v -65.92467 -9.027524 -27.78881
v -66.05823 -7.547776 -27.25028
v -64.40639 -7.389155 -22.26544
v -65.17416 -6.920498 -24.09349
v -65.77762 -6.456729 -25.62907
v -65.29687 -10.71976 -26.69711
v -40.07956 -23.42702 2.003949
v -63.89689 35.09393 -18.21624
v -43.60065 -15.52178 0.8316483
v -37.72714 -23.9548 3.142029
v -38.60036 -19.75225 3.274143
v -43.75603 -21.40252 -0.001836659
v -42.33412 -16.87842 1.519712
v -42.84482 -17.57565 1.152314
v -39.85553 -18.78927 2.728055
v -39.41684 -21.13378 2.721705
v -40.80552 -20.01982 2.085989
v -41.42577 -20.90851 1.621845
v -42.53928 -19.58534 1.100239
v -44.0202 -17.98417 0.3521898
v -44.08588 -19.75699 0.04918799
v -64.46677 37.01029 -19.68741
v -63.60691 36.83693 -17.39278
v -64.98792 36.14212 -20.99641
v -64.49704 34.69502 -19.76607
v -63.40694 33.08177 -17.18809
v -57.9079 -26.69415 -18.69225
v -57.20044 -28.75909 -18.58434
v -50.00361 -29.97457 -8.315754
v -46.05986 -29.91929 -4.022706
v -46.64778 -27.91136 -3.911816
v -47.53228 -28.14003 -4.856895
v -47.03699 -29.38153 -4.793069
v -48.05102 -29.72425 -5.940909
v -48.99832 -29.62604 -6.962208
v -48.40042 -28.60852 -5.91358
v -50.23783 -28.32229 -7.927996
v -49.40596 -27.81844 -6.740633
v -50.34452 -33.07564 -10.09018
v -51.32713 -34.41227 -12.1204
v -36.35757 -30.17789 2.813861
v -54.80542 -30.05717 -15.18284
v -54.15219 -31.67644 -14.98657
v -53.5425 -33.52861 -15.03061
v -51.58994 -32.11402 -11.33671
v -52.38732 -32.8635 -12.87116
v -53.25619 -31.08508 -13.26506
v -51.49091 -30.61692 -10.51878
v -51.74049 -27.41032 -9.429199
v -52.78064 -26.0573 -10.26299
v -52.93102 -27.96908 -11.2824
v -51.34858 -29.06154 -9.647616
v -52.71717 -29.54705 -11.72968
v -53.72922 -27.88428 -12.40042
v -56.88033 -26.62521 -16.82652
v -56.31979 -28.10008 -16.68478
v -55.13981 -28.74256 -15.00876
v -55.62553 -26.85125 -14.79641
v -54.54834 -27.3644 -13.38488
v -55.78492 -25.3841 -14.31893
v -53.83936 -25.95006 -11.70754
v -51.16107 -20.40725 -6.267163
v -52.78889 -21.78338 -8.618237
v -37.24599 -27.87962 2.735219
v -43.89402 -30.33096 -2.234459
v -42.90765 -32.10673 -1.968014
v -39.20551 -28.66208 1.497082
v -40.29549 -26.0561 1.403608
v -38.91199 -31.21944 1.146338
v -42.17607 -27.52325 -0.1476886
v -42.07941 -31.76007 -1.212063
v -41.17753 -29.61975 0.02019299
v -41.50883 -30.96665 -0.5590287
v -39.75584 -27.26944 1.456253
v -41.16526 -26.81754 0.6972227
v -41.9794 -26.02604 0.3260506
v -44.51958 -28.35922 -2.177876
v -42.79552 -29.74076 -1.174472
v -43.27151 -27.94323 -1.054329
v -43.75883 -26.34071 -1.020096
v -48.37966 -25.68739 -4.934953
v -47.18825 -25.25315 -3.636157
v -44.70424 -24.55351 -1.316604
v -45.36769 -25.80263 -2.176092
v -46.4201 -23.99032 -2.61177
v -53.06346 -23.31742 -9.52917
v -50.3686 -26.22049 -7.277781
v -51.75311 -24.7169 -8.40121
v -50.47793 -24.40677 -6.752675
v -50.85103 -22.40899 -6.513257
v -49.53512 -23.2052 -5.366608
v -48.47654 -24.31421 -4.603622
v -50.11266 -21.68143 -5.510105
v -48.65674 -22.03467 -4.141919
v -46.80203 -22.43497 -2.548772
v -58.23711 5.175232 -11.30778
v -44.69623 3.036964 -0.7779904
v -45.46643 1.557297 -0.9520559
v -45.59017 0.3273482 -0.8465576
v -72.20697 13.59515 -41.59093
v -58.61932 27.57167 -10.75265
v -43.8935 -1.982759 0.1444948
v -64.79115 -11.91131 -25.83357
v -65.78 -10.4624 -28.24565
v -64.9291 -13.39512 -27.3453
v -71.83684 18.6332 -39.33852
v -42.33004 -9.238722 1.550405
v -43.38224 -7.773557 0.9010911
v -57.00238 6.496049 -10.22929
v -60.77391 -11.94474 -16.54129
v -49.01545 -11.55206 -2.730505
v -48.02328 37.60475 7.876682
v -44.80726 37.49645 9.834415
v -46.00009 36.04215 8.369723
v -50.4837 35.99109 5.26669
v -47.27122 35.82819 7.451247
v -43.77525 32.40348 7.107063
v -45.24374 34.36869 7.707802
v -45.64552 31.32712 5.258551
v -45.79083 32.58244 6.206221
v -47.64265 34.82082 6.629216
v -47.33794 32.18856 4.996233
v -49.69508 33.41583 4.297629
v -47.3127 29.91815 2.885504
v -46.74818 31.38621 4.667006
v -50.23829 29.6875 0.6850933
v -48.11744 30.09357 2.569063
v -49.5818 30.15556 1.582574
v -50.22409 32.21521 2.994458
v -56.82935 -19.24961 -13.17008
v -56.0213 -20.28555 -12.42112
v -53.32053 7.814665 -7.219625
v -58.14822 -17.22859 -14.33518
v -52.70536 25.31713 -6.246244
v -53.96456 26.03346 -6.547485
v -52.87271 26.61025 -4.965209
v -51.36588 26.61214 -3.937794
v -55.55933 27.01091 -7.204391
v -69.78503 6.984181 -33.97568
v -59.21991 35.42586 -6.199032
v -57.91135 36.76133 -3.294489
v -57.2696 35.52704 -2.72081
v -58.35287 35.57943 -4.493081
v -55.81422 -22.03962 -12.85514
v -54.03488 -23.99907 -11.14689
v -54.62376 -22.02684 -11.12227
v -64.3008 -11.79941 -24.19922
v -61.5086 -17.89101 -20.82936
v -64.2276 -15.17138 -26.20729
v -64.46286 -13.46743 -25.79847
v -63.71841 -14.42099 -24.12783
v -59.40574 -15.69458 -15.75197
v -61.19651 -13.30768 -17.8677
v -59.93822 -15.26453 -16.4645
v -62.32289 -16.64927 -21.95833
v -61.1495 -15.53526 -18.79313
v -62.21022 -14.19525 -20.30095
v -62.45982 -12.43445 -19.94628
v -62.59036 -10.05313 -19.18882
v -63.64711 -12.80884 -23.01125
v -65.00469 -9.125943 -24.70197
v -64.61579 -10.50132 -24.30214
v -63.70289 -11.20227 -22.25854
v -61.75482 -11.48674 -18.1358
v -63.83337 -4.800373 -20.06522
v -62.26903 -5.068181 -17.06697
v -62.25309 -6.346927 -17.34853
v -63.61042 -6.708299 -20.13855
v -63.41331 -9.357891 -20.65167
v -62.55316 -7.504581 -18.23116
v -61.40222 -8.368855 -16.38011
v -60.92885 -7.197353 -15.28048
v -60.49181 -10.40781 -15.47632
v -59.06886 -9.530488 -13.03857
v -60.11361 -9.606874 -14.62521
v -59.64917 -11.6615 -14.54819
v -59.84798 -7.05707 -13.55808
v -57.07422 5.089509 -10.01474
v -58.01482 2.214131 -10.62935
v -64.35732 -1.787352 -20.56953
v -59.77495 -13.12588 -15.30294
v -56.68301 -13.41148 -10.85004
v -66.86211 8.395882 -25.29583
v -71.79418 13.39576 -39.87141
v -71.409 17.33863 -37.68332
v -72.02139 17.22187 -40.08353
v -72.10333 15.78374 -40.62915
v -57.31428 33.04209 -4.218513
v -70.94332 18.26789 -36.08944
v -71.61718 19.86805 -38.46185
v -71.41761 23.11918 -38.09944
v -70.74833 22.6794 -35.75201
v -71.20358 20.8375 -37.06542
v -70.57225 19.77468 -34.83919
v -69.92198 19.08049 -32.85658
v -64.30489 10.84781 -20.52793
v -63.66533 12.02957 -19.65272
v -64.6958 13.53294 -21.40013
v -65.21751 11.71037 -22.15615
v -66.76814 16.72747 -25.30237
v -65.07261 18.07425 -22.28293
v -65.87423 15.61075 -23.52487
v -66.0425 12.01837 -23.65045
v -66.82312 14.42506 -25.29898
v -65.93102 25.08452 -23.82342
v -66.1391 23.24412 -24.27656
v -68.2888 13.54089 -28.499
v -67.00852 12.43935 -25.60106
v -65.17579 21.50385 -22.52214
v -66.68423 18.66901 -25.26141
v -67.5966 19.55318 -27.171
v -69.05645 19.77286 -30.5717
v -68.38603 17.49211 -28.77958
v -67.67734 16.5282 -27.18466
v -68.4665 15.45611 -28.95118
v -69.51286 17.71699 -31.64959
v -69.83292 16.88373 -32.51402
v -69.58121 14.71205 -31.85807
v -70.52824 17.58161 -34.65432
v -70.40948 14.35213 -34.3262
v -71.40585 12.66188 -38.35585
v -71.29573 14.14118 -37.66758
v -70.99911 12.40698 -36.8313
v -70.37204 10.37761 -34.97634
v -69.98205 13.98531 -33.03807
v -70.05029 12.19755 -33.47968
v -69.05221 14.42605 -30.40025
v -67.53844 10.6352 -26.75019
v -68.1463 12.1149 -28.18025
v -64.05051 0.05460319 -19.71003
v -61.91193 4.754099 -16.09217
v -62.55172 0.7902738 -16.86332
v -69.73094 10.57956 -32.75059
v -69.3134 9.214091 -31.68246
v -69.3782 12.72527 -31.39691
v -69.03535 11.00004 -30.59891
v -68.27294 10.74045 -28.54353
v -67.11246 6.764326 -25.94083
v -68.39662 9.42671 -28.96621
v -68.58633 8.171395 -29.65366
v -67.79297 7.910205 -27.53683
v -68.87795 6.234165 -30.95818
v -68.32039 5.650976 -29.3493
v -67.80103 3.469619 -28.33248
v -67.43301 1.545401 -27.73097
v -67.49887 4.576681 -27.2234
v -65.94804 2.910803 -23.53644
v -66.48573 9.879723 -24.48419
v -64.57789 2.65815 -20.60186
v -65.86551 8.155887 -23.21756
v -66.23608 5.334649 -24.02327
v -65.29896 5.068537 -22.00298
v -62.26518 8.999392 -17.21354
v -63.98975 8.422442 -19.77323
v -64.29471 5.77491 -20.12018
v -63.27966 4.623725 -18.24918
v -63.50071 -1.419961 -18.76055
v -63.12194 -3.332475 -18.30196
v -62.74248 -1.631535 -17.34675
v -61.82712 -0.9137223 -15.74985
v -61.03429 -0.2449641 -14.49395
v -63.37374 1.948055 -18.30359
v -60.7287 7.144467 -14.74519
v -62.15051 7.225975 -16.77555
v -61.07726 1.873371 -14.59669
v -60.69251 3.339992 -14.14048
v -60.01651 4.698483 -13.40695
v -59.01533 4.244464 -12.06678
v -49.16199 -1.610033 -2.63202
v -48.48046 0.2368628 -2.362683
v -57.33562 34.38494 -3.418309
v -43.72038 5.536815 -0.6416104
v -54.45116 9.021257 -8.461813
v -49.24173 21.47326 -5.905653
v -50.37075 22.82972 -6.457199
v -51.83025 23.69736 -6.955579
v -50.61135 16.75025 -6.458299
v -49.79597 19.80823 -6.241248
v -50.78502 21.30386 -7.173413
v -51.97634 22.62883 -7.67907
v -52.68192 23.67402 -7.63207
v -53.0563 21.76123 -8.850595
v -51.88202 21.35996 -8.03955
v -51.44136 18.74186 -7.651153
v -50.95776 20.2539 -7.366783
v -53.33311 20.49017 -9.341983
v -62.77701 24.86841 -18.20372
v -52.83533 28.01368 -3.365984
v -57.24828 28.705 -7.80673
v -50.83196 26.99015 -3.157251
v -50.85643 27.84128 -1.980152
v -49.73659 27.92567 -1.174295
v -50.10153 28.37843 -0.7206824
v -52.68878 32.29208 0.8994348
v -51.40306 34.8441 3.866954
v -52.87101 36.51634 3.112282
v -51.33895 31.55965 1.541583
v -52.6099 33.43863 1.848756
v -54.25751 36.46444 1.872142
v -54.98652 35.87407 0.6818007
v -53.6606 35.06303 1.78443
v -54.24884 33.44556 0.1407736
v -56.08507 35.01967 -1.190077
v -56.16017 33.25502 -2.388493
v -55.17622 32.48172 -1.658626
v -54.20134 30.88558 -1.875626
v -51.07983 28.73856 -1.003559
v -53.18317 30.6849 -0.9479861
v -63.12958 35.73502 -16.18673
v -63.0079 33.99619 -16.00445
v -62.47166 35.29653 -14.46532
v -54.40265 29.5003 -3.438108
v -56.88177 27.61237 -8.302155
v -54.6584 28.16208 -5.037571
v -56.58405 30.6206 -5.107116
v -58.22652 30.38801 -7.822039
v -57.87976 31.10758 -6.659929
v -57.96603 32.33579 -5.80459
v -58.82211 33.55191 -6.477921
v -59.39439 32.65256 -8.171095
v -57.81013 28.05926 -9.189615
v -59.02231 29.61226 -9.781285
v -61.41419 33.46275 -12.21879
v -60.21374 29.66804 -11.83161
v -60.05724 31.40852 -10.34023
v -61.02665 31.04313 -12.51063
v -61.69064 31.7858 -13.61016
v -57.37415 26.13844 -10.21655
v -56.58783 25.92959 -9.42171
v -63.24338 30.5905 -17.45423
v -64.87717 23.76909 -21.86542
v -64.20774 33.46823 -19.16054
v -65.12661 33.88688 -21.38245
v -65.76753 33.21135 -22.9868
v -65.12806 28.82611 -21.86514
v -64.71892 27.49833 -21.19935
v -66.20219 28.59509 -24.18487
v -64.60261 31.36448 -20.34587
v -63.96786 25.96978 -19.96991
v -63.88673 28.82673 -19.23202
v -62.72743 27.75097 -17.33238
v -60.54372 25.95098 -14.569
v -61.07067 30.01695 -13.17432
v -61.25187 28.91607 -14.1555
v -59.96381 28.11996 -12.46942
v -61.99765 27.53236 -16.10884
v -61.01402 24.41624 -15.80993
v -58.61665 26.01338 -11.90769
v -58.60863 23.69605 -13.17519
v -56.10802 23.46697 -10.66828
v -57.26957 24.14208 -11.46734
v -56.45953 22.57254 -11.46626
v -59.15759 10.10684 -13.47397
v -58.39188 8.189868 -12.14736
v -61.88164 11.20178 -17.03978
v -60.35609 8.767597 -14.60538
v -60.24116 21.38108 -15.67429
v -55.97606 17.82676 -11.82845
v -58.32536 16.28492 -13.92423
v -62.66571 23.33086 -18.36959
v -59.53426 22.34932 -14.67621
v -63.74549 19.24532 -20.24921
v -63.51855 17.22394 -19.8918
v -63.80696 22.3206 -20.1928
v -62.60962 15.93532 -18.62676
v -57.90074 21.98113 -13.0852
v -57.15125 17.54506 -12.92819
v -58.62331 20.35391 -14.21117
v -59.04709 18.52279 -14.79932
v -60.24323 18.79574 -16.00655
v -61.40173 16.98638 -17.2259
v -62.02912 19.60238 -17.96557
v -62.57467 17.9945 -18.67051
v -57.77533 10.69835 -12.11618
v -62.33398 13.73629 -18.03687
v -60.02629 15.3873 -15.53213
v -60.80307 14.23587 -16.22815
v -59.93726 12.61964 -14.94455
v -59.43541 14.30677 -14.72907
v -59.05376 11.94069 -13.79928
v -57.45538 13.82694 -12.59854
v -56.53413 11.15393 -10.99559
v -57.43157 12.17142 -12.14716
v -55.34554 12.26906 -10.13197
v -54.33729 13.39532 -9.453926
v -52.82159 19.30371 -8.94663
v -54.17891 17.06568 -10.05752
v -55.48668 14.73319 -10.87423
v -52.16075 17.09681 -8.032838
v -53.256 15.59489 -8.86144
v -51.97844 15.83008 -7.636868
v -44.64624 6.13436 -1.145859
v -45.13161 7.712004 -1.56083
v -41.88902 7.787896 -0.04284663
v -51.11412 14.70246 -6.608668
v -50.07994 15.65583 -5.800628
v -53.50736 10.55842 -8.004251
v -47.02089 13.53835 -3.092889
v -48.23002 8.083389 -3.454418
v -48.81961 2.263243 -2.839664
v -49.23057 6.430803 -3.825699
v -47.96654 16.26459 -3.989117
v -53.45996 12.14175 -8.332543
v -49.09156 14.42415 -4.796906
v -52.24591 12.70437 -7.337156
v -50.89019 11.89218 -6.017444
v -46.88248 4.144747 -2.035741
v -45.87171 4.691223 -1.577063
v -46.17906 6.338137 -1.963928
v -52.20216 9.9716 -6.759687
v -41.52413 12.9637 0.2084108
v -41.42727 10.70297 0.08507916
v -42.35357 9.397756 -0.2995627
v -43.59873 11.85721 -0.9196966
v -42.80219 8.147832 -0.4525713
v -46.18732 10.07708 -2.377704
v -43.99075 13.65749 -1.090728
v -45.59448 15.86185 -2.075652
v -45.39069 12.82573 -1.994158
v -44.12787 9.81636 -1.184163
v -46.64054 8.755366 -2.537219
v -46.14418 11.94846 -2.472185
v -47.66919 12.38957 -3.541189
v -49.72687 13.04751 -5.210248
v -48.81038 11.11537 -4.255509
v -50.50023 6.946853 -4.804712
v -49.43415 8.663095 -4.377414
v -50.61905 9.764882 -5.437701
v -51.22078 8.367669 -5.643496
v -52.64077 -15.01735 -6.518695
v -60.15863 -5.45865 -13.74294
v -45.68558 -10.76655 -0.3386267
v -59.93681 -1.002023 -12.93965
v -61.77106 -2.536652 -15.78907
v -61.00814 -3.469706 -14.69708
v -60.16069 -3.133453 -13.40239
v -58.91951 -3.611259 -11.78579
v -59.54885 0.9235213 -12.40736
v -58.33413 -1.285754 -10.92103
v -55.55435 -2.84343 -7.829096
v -56.5913 -3.083524 -8.939948
v -59.746 -8.583143 -13.78509
v -54.79913 -7.687312 -7.532431
v -57.42171 -4.302628 -9.9908
v -58.32864 -7.185555 -11.521
v -57.20246 -7.123434 -10.08582
v -53.6875 2.766292 -6.436615
v -56.72358 9.3116 -10.67807
v -51.26807 4.577485 -4.880955
v -53.85909 5.114114 -7.004166
v -52.44522 3.904478 -5.630272
v -52.28429 6.555047 -6.057764
v -55.24886 10.18832 -9.507642
v -55.24947 7.115252 -8.698454
v -45.86571 -1.447251 -0.7965507
v -49.42611 -7.825437 -2.839679
v -51.20892 -7.140714 -4.214032
v -47.37721 0.7929352 -1.80569
v -55.42143 -5.315698 -7.893556
v -45.67213 -4.423799 -0.4976556
v -42.89997 -5.672238 0.9802493
v -43.55624 -4.964591 0.5964822
v -48.53358 -9.67712 -2.267388
v -46.61835 -8.283278 -0.935375
v -49.55038 -3.824537 -2.860981
v -45.23033 -7.233265 -0.1256721
v -47.94677 -7.629563 -1.799967
v -48.75532 -5.884469 -2.319444
v -46.02473 -5.830905 -0.6382008
v -48.45341 -3.223104 -2.137589
v -45.69302 -3.090715 -0.5959859
v -48.03355 -1.603748 -1.954284
v -47.02882 -6.547154 -1.220277
v -47.17013 -3.837896 -1.362835
v -56.63834 -1.082348 -8.920848
v -54.47 -1.650217 -6.756998
v -56.30093 4.810534 -9.166315
v -57.064 3.326501 -9.697736
v -49.89729 0.5858314 -3.289819
v -50.35015 -6.026945 -3.467096
v -56.23749 0.9766465 -8.597315
v -53.60967 1.525236 -6.188997
v -51.69069 -0.4325499 -4.488397
v -55.18698 3.637416 -7.894702
v -54.82743 0.9443408 -7.190567
v -52.00162 1.873107 -4.93544
v -53.75435 -0.1571539 -6.140809
v -50.76398 -2.589118 -3.724848
v -54.57446 -2.97175 -6.889387
v -54.15974 -4.829651 -6.592789
v -53.65772 -1.96086 -6.029065
v -51.42011 -5.329671 -4.252937
v -51.93717 -2.595889 -4.605733
v -52.76847 -4.677809 -5.329452
v -52.23561 -6.321227 -5.000779
v -51.78914 -12.17954 -5.187187
v -50.38237 -10.42356 -3.731634
v -52.39005 -8.310117 -5.302315
v -53.55742 -6.197608 -6.14919
v -53.46837 -8.551196 -6.306919
v -52.51969 -10.57724 -5.646922
v -54.49498 -9.523758 -7.463062
v -57.26059 -8.881881 -10.48601
v -58.27635 -8.883798 -11.79065
v -55.8214 -10.57489 -9.098516
v -54.36224 -11.37544 -7.624559
v -57.98937 -11.3009 -12.03215
v -54.80693 -13.03107 -8.468351
v -53.77541 -13.74591 -7.473825
v -54.97973 -15.22725 -9.250994
v -56.19047 -17.42381 -11.52258
v -55.56096 -16.46787 -10.35292
v -55.96068 -19.02964 -11.81454
v -53.82745 -20.80338 -9.601007
v -55.09466 -18.79622 -10.50618
v -53.82802 -17.97632 -8.63872
v -52.34872 -20.01644 -7.485486
v -53.3668 -15.94535 -7.520694
v -52.93457 -18.24348 -7.646233
v -49.92057 -13.31692 -3.659361
v -52.31207 -16.73776 -6.555736
v -53.21881 -11.82845 -6.506823
v -51.01786 -13.53473 -4.663155
v -51.95644 -14.22158 -5.664869
v -49.82722 -19.99077 -4.781353
v -46.01835 -19.55569 -1.35905
v -44.97095 -18.80165 -0.4339097
v -45.66629 -21.26986 -1.370049
v -47.91883 -20.54782 -3.128079
v -46.72923 -17.68094 -1.622376
v -50.20486 -14.89963 -4.137479
v -51.2422 -18.01862 -5.736807
v -49.7709 -16.94151 -4.0618
v -49.16199 -16.19515 -3.410897
v -47.91173 -16.36601 -2.386076
v -48.08291 -18.16025 -2.811289
v -46.0553 -14.94671 -0.7962735
v -47.57457 -12.90493 -1.755806
v -47.30806 -15.38345 -1.768501
v -46.42434 -13.04411 -0.9126346
v -39.3991 -10.66273 3.045689
v -40.14661 -13.518 2.808386
v -42.75951 -11.74732 1.41908
v -44.24778 -13.97919 0.4945634
v -42.04896 -13.30111 1.84163
v -42.1436 -15.25378 1.727737
v -40.82802 -14.82431 2.468377
v -39.70264 -16.03491 3.000073
v -38.32768 -11.90718 3.607549
v -38.57833 -13.42477 3.563036
v -4.539907 19.74652 19.90275
v -11.63745 -2.557217 23.78378
v -11.18932 -0.3432815 22.86361
v -13.78384 25.20677 8.707954
v -21.5687 3.722836 7.593169
v -37.36048 -13.89262 4.095893
v -17.4753 -9.840672 17.42245
v -10.22039 1.694574 23.16076
v -7.632643 13.40117 20.56846
v -6.74618 13.90307 21.31331
v -5.166554 15.00495 21.98129
v -14.8738 -5.799478 19.0343
v -14.21615 -6.845421 21.94448
v -13.89373 -3.875233 19.92594
v -19.52001 6.933942 7.828894
v -17.43015 5.843521 10.45679
v -17.9846 7.068228 9.24056
v -15.72306 7.472568 11.6179
v -18.00733 9.089502 8.051151
v -18.25882 2.786183 10.87058
v -17.34103 0.07919411 12.92146
v -16.35159 2.609162 13.27543
v -20.40152 4.757009 8.083076
v -20.24357 2.518433 9.019683
v -22.35946 -0.698158 8.376734
v -7.152625 23.48784 17.2105
v -8.308378 6.410844 23.45949
v -8.580138 7.714814 22.46523
v -9.498302 6.241118 21.83031
v -32.88687 -11.07394 5.572943
v -34.57092 -10.43944 4.95357
v -16.55124 6.264185 11.25782
v -16.65725 4.328666 12.08154
v -15.13433 4.591773 13.98549
v -15.14398 6.479303 12.95776
v -9.956952 23.58538 13.63775
v -9.776526 25.18192 14.72567
v -10.47465 13.10935 15.67559
v -19.20436 14.72764 4.157251
v -21.66561 12.51551 4.031228
v -20.01575 11.97929 4.662933
v -18.35574 11.00339 6.481763
v -17.61251 14.60341 4.865481
v -19.45525 11.71107 5.09336
v -17.16379 13.86956 5.567384
v -18.47199 12.89457 5.108664
v -15.41312 29.81367 12.98907
v -4.965731 18.87141 20.03672
v -17.80829 -9.76611 16.26789
v -17.99655 -9.488103 15.15198
v -17.19138 -7.778554 15.40761
v -18.42557 -9.839748 14.24689
v -18.0978 -1.475735 12.42392
v -33.65359 -6.582193 4.756046
v -34.51149 -2.264704 3.608926
v -33.13428 -4.637677 4.577582
v -35.36874 -4.715837 3.811112
v -28.56439 -10.62097 6.845819
v -36.69764 -12.36105 4.30084
v -35.05175 -12.02605 4.905343
v -36.39091 -10.1432 4.264546
v -36.92918 -8.525331 3.880053
v -38.1484 -10.3144 3.585567
v -34.12721 -8.311971 4.831089
v -32.79716 -8.789867 5.354486
v -31.38377 -6.617357 5.519975
v -31.03779 -8.849619 5.956598
v -20.70925 -2.307924 9.97796
v -19.24959 -2.452578 11.36046
v -28.74607 -8.311674 6.619937
v -28.38342 -6.854218 6.589406
v -26.46792 -8.978913 7.415897
v -26.86937 -10.67285 7.321535
v -24.99068 -9.765344 7.898601
v -16.94575 -4.841453 14.68159
v -18.62675 -9.206866 13.20734
v -19.25723 -9.821971 12.24789
v -19.89824 -10.86241 11.52334
v -23.25386 -11.72842 8.730294
v -20.72331 -11.03538 10.50542
v -23.33457 -9.197495 8.59494
v -21.83791 -11.62321 9.738689
v -25.00318 -7.337885 7.890971
v -21.3242 -8.738687 9.94388
v -19.81432 -7.943985 11.26518
v -21.03291 -4.17745 9.981865
v -19.64073 -5.789412 11.30781
v -21.57863 -6.913072 9.683082
v -18.62926 -7.756455 12.77239
v -17.79965 -7.322901 13.94422
v -18.4965 -5.963767 12.61844
v -18.46107 -4.213959 12.509
v -17.60946 -3.368093 13.43888
v -19.53908 0.22452 10.40726
v -14.49304 3.817928 15.30191
v -16.27848 0.6599551 14.13429
v -16.08867 -0.7272131 14.84179
v -14.87374 1.393862 15.80786
v -16.04034 -5.649843 16.48816
v -16.20467 -2.311901 15.13053
v -15.59597 -3.568704 16.47767
v -14.12408 -3.102118 18.97239
v -13.29211 -0.3014688 19.01874
v -14.91194 -1.229457 16.75835
v -10.16976 4.783485 21.52241
v -17.36341 28.84288 9.848853
v -17.23416 27.98797 8.895835
v -12.50434 -1.095538 20.95087
v -12.27988 0.6358158 20.32738
v -11.23825 2.823312 20.82272
v -7.982836 11.26575 21.43348
v -16.30048 27.41018 8.745677
v -18.22834 27.33159 7.493608
v -17.46024 26.90257 7.364364
v -16.14338 25.76079 7.017859
v -15.39266 26.87948 8.766239
v -14.81028 24.80123 7.280137
v -16.66619 29.76676 11.71423
v -13.51216 26.66081 10.66873
v -12.59461 2.192455 18.91262
v -16.56671 14.98961 5.498336
v -9.595608 13.9084 16.83271
v -16.13761 8.521451 10.44523
v -8.047757 9.899402 22.10699
v -11.2595 12.72408 14.42783
v -9.074265 11.8452 19.43451
v -9.573345 12.80247 17.79066
v -17.63533 12.46654 6.070264
v -14.20471 28.88137 12.88368
v -14.54778 27.62076 10.66579
v -13.10535 3.979278 17.26939
v -9.832961 8.803528 20.00716
v -16.2202 9.936871 9.444121
v -10.54058 11.03776 17.23758
v -6.967991 18.70569 18.29215
v -6.363768 16.63172 20.0661
v -13.0293 27.23763 12.06303
v -10.95928 25.52404 13.27893
v -12.35826 27.4907 13.30994
v -13.77576 6.624219 14.86178
v -14.41224 8.425327 12.7544
v -11.36049 4.757544 19.60658
v -11.18202 6.51594 18.98754
v -12.54366 6.263946 16.90944
v -11.58773 8.405827 17.19256
v -11.78697 10.54121 15.28191
v -12.75553 8.487654 15.2109
v -17.13263 11.14451 7.543708
v -12.24119 12.09406 13.20382
v -16.36767 19.95693 4.574245
v -14.04052 13.54189 9.479303
v -16.22801 12.88322 7.255818
v -15.29739 12.68911 8.521049
v -7.148098 15.18911 20.07561
v -13.57293 10.45568 12.48443
v -7.601852 16.08787 18.91305
v -8.584645 15.84424 17.42179
v -8.622222 13.77014 18.84898
v -9.376705 16.34142 15.55204
v -8.955107 16.92343 16.05356
v -8.209667 21.67994 15.95761
v -14.36387 11.25236 10.79557
v -13.06964 12.43613 11.70086
v -9.589927 18.14694 14.13434
v -15.08781 20.96514 5.56051
v -11.68119 25.08096 11.69165
v -12.21335 22.78416 9.272345
v -14.2282 14.82561 8.315147
v -10.64196 14.94239 13.85054
v -14.48987 16.54022 6.949922
v -12.31617 14.30802 11.35261
v -13.07047 18.75394 7.860394
v -13.28581 22.66119 7.748458
v -11.66739 17.29898 10.5245
v -10.36567 17.16066 12.95643
v -11.69215 20.31098 9.640925
v -11.45561 23.13819 10.69583
v -10.66907 19.8207 11.54819
v -10.43378 22.689 12.44621
v -9.805019 20.60428 13.22432
v -8.649998 20.15842 15.3994
v -8.052361 18.462 16.89969
v -6.926781 21.78005 17.50618
v -7.485659 19.54843 17.32386
v -5.519729 19.90757 19.22731
v -4.371959 21.58112 19.40393
v -5.825383 21.56369 18.50587
v -3.633368 30.04265 20.07614
v -7.567758 30.21508 18.97736
v -6.199362 30.60735 19.64428
v -12.85276 33.71336 19.02485
v -14.7978 31.64741 16.09671
v -14.49554 33.11796 17.76083
v -13.40442 30.21618 15.45858
v -13.46221 31.3012 16.67976
v -11.30289 30.13892 17.0281
v -11.89933 31.42366 17.74798
v -11.47077 28.30728 15.23452
v -9.93619 28.72239 16.87439
v -9.379332 30.91018 18.57393
v -9.387218 29.72757 17.88279
v -3.881451 23.10648 19.28631
v -5.254384 23.7965 18.56849
v -9.12397 24.0662 15.07011
v -8.232179 24.05758 16.19039
v -9.057607 26.8346 16.4551
v -7.359432 27.40424 17.87447
v -7.319849 25.91151 17.46511
v -6.230006 26.46437 18.2634
v -6.202941 23.55611 17.98526
v -6.649931 28.64137 18.7278
v -5.345988 27.25681 18.88087
v -5.205171 25.45156 18.61545
v -4.220733 27.30272 19.2627
v -3.164059 26.51202 19.40933
v -4.758598 28.81029 19.45599
v -2.756043 30.87792 20.43773
v -1.897573 30.2899 20.32688
v -2.232603 28.01074 19.73048
v 1.726178 38.4968 22.43325
v 0.5763643 36.1026 21.93841
v 20.10189 1.999838 6.949975
v 19.75369 -0.9738675 7.862015
v 21.51288 -1.995018 7.225063
v 19.80417 -2.372436 8.123216
v 15.31855 -13.03275 15.60475
v 16.49321 -14.80556 9.58974
v 2.978775 14.4347 21.48142
v 15.48164 -17.67052 11.99834
v 6.766309 -4.520426 28.067
v 7.498086 27.6317 15.53045
v 9.958412 -7.136475 23.52843
v 22.00881 -6.221636 7.709427
v 21.56561 -3.853606 7.547588
v 19.68933 -3.858532 8.436128
v 19.17892 -6.932501 8.950517
v 18.80078 -5.921395 9.106623
v 17.72063 -5.578539 9.708904
v 16.49537 -4.177915 10.50704
v 18.29945 -4.485862 9.290377
v 18.10321 -2.445694 9.12744
v 16.22605 -1.371403 10.32061
v 10.50956 -14.24487 28.11057
v 11.01236 -15.98632 26.70338
v 11.34136 -13.38462 26.6623
v 12.13693 -13.54348 25.22342
v 4.280256 2.048914 26.55115
v 10.69337 -9.751313 25.18947
v 12.2723 -12.72201 24.45413
v -0.04901341 27.86822 19.61238
v 1.842468 2.080999 28.58452
v 15.0774 10.55967 6.426243
v 16.85369 -0.7855576 9.66217
v 19.16096 0.5004292 7.819766
v 11.30274 18.78162 6.38425
v 1.41826 16.91792 21.21429
v 0.6221197 16.24466 21.99609
v 2.837269 16.35915 20.47049
v 18.21051 2.924717 7.706845
v 15.27561 -18.42027 10.99109
v 15.6407 -17.32499 10.76956
v 15.47371 -18.25072 10.38229
v 15.87272 -17.38598 9.664387
v 15.82988 -16.02461 11.24973
v 15.73553 -17.20085 10.43807
v 15.76496 -16.18212 10.0749
v 13.45326 -9.100047 15.99618
v 14.28332 -10.87504 16.38472
v 14.37981 -11.5548 17.35803
v 14.7848 -11.45443 15.09531
v 2.873597 -0.07638297 29.1317
v 11.47919 -12.41209 25.91719
v 12.14057 -11.60514 23.60385
v 11.42855 -11.62411 25.42755
v 11.11667 -10.67536 25.15002
v 10.15236 -10.79542 27.62004
v 0.5766345 -8.462605 35.81383
v 7.893424 -11.49607 31.70294
v 1.439895 -12.97689 36.69534
v -1.45467 -7.080527 35.42758
v -3.199789 -7.618138 35.6266
v -1.421405 -8.652179 36.1783
v -4.74077 -10.36175 36.38855
v -1.87548 -10.0635 36.70978
v -2.928155 -12.00595 37.07466
v -0.1587452 -9.665086 36.44402
v -0.2160018 -10.8846 36.77895
v 1.7121 -9.913066 36.07163
v 4.018762 -14.88696 35.26036
v 5.566805 -14.59711 34.10712
v 2.742088 -12.12308 36.15082
v 6.150286 -13.31863 33.85616
v 4.762378 -10.44037 34.57345
v 3.872744 -8.102141 34.12733
v 2.102626 -8.059305 35.08361
v 3.366179 -9.589903 35.21879
v 1.00981 -4.12887 33.04342
v 2.34309 -6.747566 34.21221
v 6.763943 -6.749871 30.24238
v 3.440668 -5.795291 32.90907
v 5.101964 -4.112912 30.00834
v 4.317587 -5.03322 31.61928
v 5.442825 -6.838936 31.89833
v 6.599394 -10.06606 32.7333
v 8.264768 -7.965397 28.85869
v 7.265162 -7.847953 30.44587
v 7.114161 -8.771519 31.37873
v 9.378178 -13.1678 29.91823
v 10.32628 -12.41896 28.15757
v 8.026461 -10.07245 30.92985
v 8.983947 -11.41453 30.10389
v 9.521015 -10.84075 28.88617
v 10.66912 -11.81087 27.23182
v 8.733484 -9.721831 29.5456
v 10.05468 -9.243225 26.27587
v 5.204717 -0.9623297 27.32286
v 3.491578 1.885798 27.43033
v 3.790699 0.514379 27.95875
v 4.556284 0.5829408 27.06041
v 13.4665 25.41202 7.43936
v 14.16481 -9.908412 14.7154
v 15.05523 -11.66223 13.5451
v 17.04657 -12.17881 9.734965
v 17.30052 -10.78816 9.753469
v 16.47291 -13.38517 9.832875
v -2.150351 17.92846 21.47377
v -1.231903 17.13647 21.89832
v 2.464114 18.48928 19.66353
v -1.009645 20.9843 20.20913
v -1.584942 19.16896 20.92657
v 0.2814602 18.3858 20.98285
v 2.557214 19.4612 19.18453
v 15.24413 -12.07372 12.88716
v 15.67098 -14.18137 15.16755
v 15.83213 -15.18562 11.33299
v 15.87993 -15.86805 10.79961
v 16.06388 -15.06574 10.38555
v 15.78427 -14.59152 13.28544
v 15.59548 -13.4599 12.09007
v 15.66147 -13.58535 11.54309
v 16.04056 -13.83544 10.5383
v 15.77796 -12.64156 10.91184
v 16.90416 1.378187 9.057243
v 16.6272 3.221462 8.69347
v 15.3349 4.863468 9.194731
v 2.743749 35.22618 21.47037
v 2.027258 31.36576 20.2455
v 6.710915 31.62004 18.89536
v 2.357057 32.75367 20.66857
v 5.522242 30.4753 18.72779
v 4.452343 31.11703 19.47911
v 2.728107 29.16504 19.23077
v 0.8866788 28.01675 19.44976
v 6.09838 20.36518 14.01934
v 14.45509 22.06976 5.141438
v 14.91769 22.36225 4.846189
v 9.847178 29.24884 15.01735
v 8.564926 7.435652 16.83571
v 7.514464 -2.107456 24.386
v 8.174866 -2.806019 23.65617
v 7.645506 -6.993927 29.05524
v 9.314363 -9.026837 27.84262
v 8.61775 -6.805387 26.8854
v 7.588322 -5.721345 27.84685
v 9.319375 -6.385808 24.46536
v 8.325387 -4.905721 25.42397
v 8.219722 -3.812179 24.43461
v 10.27462 -6.239186 21.33689
v 5.655144 1.926255 24.73877
v 3.087425 24.28741 17.90404
v 13.94367 16.09693 4.872178
v 13.68231 17.58169 4.841201
v 14.76978 -10.6418 13.24311
v -1.636608 24.46748 19.53069
v 1.967463 25.30162 18.61098
v -0.2923352 24.69377 19.37858
v 1.975588 26.23424 18.71305
v 0.6886902 26.97966 19.29307
v 13.63136 14.90847 5.383859
v 3.124936 12.7738 22.27975
v 4.625628 3.223993 25.50178
v 3.766319 7.439767 24.41998
v 2.713816 7.371374 25.41968
v 3.336864 5.640572 25.72304
v 5.037091 4.212543 24.45458
v 4.988916 6.603174 23.36917
v 6.265157 5.090585 22.14158
v 12.27854 -6.817822 16.58689
v 11.78992 -6.951938 17.96465
v 11.28456 -7.271218 19.60321
v 10.61506 -6.576845 20.71586
v 10.78429 -5.824505 19.46536
v 11.86526 2.374702 14.24302
v 2.384099 17.27354 20.36726
v 3.993717 29.70662 18.96259
v 3.54266 27.71245 18.36753
v 2.925998 25.48437 18.13988
v 12.93462 16.58283 5.467505
v 11.84054 17.55915 6.113501
v 6.447386 -0.5395341 25.07267
v 6.279469 3.970736 22.63878
v 6.292767 0.7517101 24.44024
v 7.165686 0.1345624 23.33319
v 8.430606 -1.539945 22.01863
v 7.721565 0.6123044 21.96869
v 6.347492 2.745543 23.18141
v 6.970481 1.624519 22.76383
v 7.907887 3.093662 20.24302
v 4.3809 14.84257 19.55259
v 13.65993 6.867624 9.924634
v 12.83516 -6.780649 15.34924
v 13.13549 -7.885946 15.41141
v 14.07596 -9.359487 14.27697
v 7.97188 29.63352 16.80352
v 6.923439 30.23869 17.93857
v 7.643729 28.16805 15.86298
v 5.559663 28.8809 17.81195
v 4.296432 25.78584 17.27291
v 5.852922 27.69861 16.91936
v 5.374837 25.65694 16.3301
v 15.6163 1.440742 10.12839
v 15.9668 -2.53167 10.79124
v 13.23108 19.71169 4.911353
v 14.77431 -4.325341 12.12255
v 11.51161 -5.261572 17.39024
v 12.32869 -4.950737 15.5985
v 7.119066 4.723576 20.84551
v 7.095273 8.151405 19.15669
v 1.253468 23.82252 18.93085
v 0.5980204 22.57241 19.36308
v 1.537181 20.48932 19.51224
v 0.4773832 20.18704 20.12188
v 3.571592 19.19057 18.28423
v 3.55629 20.30563 17.94411
v 2.203071 22.48098 18.57301
v 2.719027 21.46498 18.40562
v 3.632878 22.08759 17.45614
v 10.98702 -3.702802 17.72962
v 9.342501 -3.461962 21.4737
v 9.70249 -5.994873 22.84326
v 10.12354 -4.956545 20.54885
v 9.731277 -3.254292 20.36366
v 10.55814 -4.274655 18.95092
v 6.372424 10.98169 18.72412
v 6.391253 25.54895 15.19996
v 6.446072 26.99342 16.05711
v 8.970312 25.38624 11.58765
v 3.98629 23.82644 17.12263
v 4.572238 22.32604 16.37429
v 4.916934 20.93065 15.99926
v 8.565015 27.09206 13.89707
v 4.934758 23.86463 16.1937
v 5.398985 22.22949 15.23671
v 5.773947 24.07702 15.22425
v 7.546566 25.26607 13.54232
v 6.250465 22.46256 13.91822
v 14.59559 22.81936 5.378042
v 15.37601 24.44651 5.687293
v 13.81666 24.59364 6.470268
v 8.6968 9.473781 15.1474
v 3.281499 18.12234 19.04957
v 3.846332 12.86778 21.4585
v 6.525062 6.957232 20.8187
v 3.461709 10.52916 23.23777
v 5.122155 8.238024 22.39831
v 6.003809 10.09354 20.02858
v 5.151346 9.770303 21.60454
v 4.803741 12.23692 20.64031
v 4.261379 11.67834 21.70353
v 10.14383 -2.386019 18.89027
v 15.2283 -1.509652 11.30138
v 14.82293 1.246685 10.98478
v 7.951057 8.966963 17.00146
v 7.495967 6.094676 19.52693
v 15.36089 6.12762 8.6263
v 15.64552 6.982598 8.016115
v 15.68559 8.948604 6.923504
v 14.74491 9.31216 7.519737
v 5.515615 17.10428 16.19846
v 5.041344 15.20661 18.1844
v 12.25476 19.42489 5.558633
v 13.35623 22.56614 5.431653
v 12.61808 25.83427 8.330996
v 12.46649 27.6264 10.38596
v 13.51275 23.88802 6.126058
v 12.7663 24.36277 6.953239
v 11.21444 26.48437 10.10231
v 10.29903 25.09436 9.576641
v 12.05537 23.02058 6.620068
v 11.64461 24.98881 8.260559
v 14.87343 8.289214 7.994732
v 7.621784 13.17556 14.35695
v 4.966744 14.13311 19.09016
v 5.696191 12.92065 18.6457
v 6.747408 13.61181 15.87821
v 13.38391 9.372951 8.870961
v 4.315046 18.64749 17.52785
v 4.114345 17.19874 18.45602
v 5.727582 18.04122 15.3121
v 6.143277 14.51903 16.42197
v 6.206431 17.09051 14.7154
v 6.655324 14.8773 15.05286
v 5.879161 18.84118 14.72614
v 6.808074 16.52762 13.75332
v 8.672274 23.32479 10.41338
v 6.959025 11.78057 16.89083
v 9.183411 10.57039 13.46854
v 7.974707 11.55352 14.97326
v 8.557851 12.33476 13.17676
v 7.860422 21.16332 10.80407
v 6.764181 21.92915 12.90341
v 6.865209 18.73852 12.76976
v 7.920487 16.04433 11.85234
v 12.1975 11.24319 8.957337
v 13.44849 13.57524 6.042486
v 10.74799 22.48726 7.452059
v 10.7446 20.36142 6.887577
v 11.92845 21.08927 5.97743
v 9.861625 23.16896 8.686323
v 7.355373 19.88016 11.65079
v 9.57459 20.74868 8.275892
v 10.11018 18.48044 7.631133
v 8.386979 18.71391 10.0214
v 9.918509 16.58227 8.49663
v 8.698083 17.0868 10.03946
v 12.23236 14.59229 6.708508
v 11.73102 16.20408 6.587871
v 11.0208 16.1486 7.323632
v 12.4064 12.24676 8.003711
v 10.65033 14.57922 8.533129
v 10.52799 12.77729 9.865187
v 9.684012 14.87824 9.713854
v 8.890317 13.30311 11.84038
v 9.60009 11.89537 11.7705
v 11.24249 10.71416 10.35432
v 9.417514 9.231152 14.10519
v 9.899235 10.34639 12.47424
v 11.46398 9.001493 11.22674
v 10.09512 8.774657 13.33744
v 8.592934 4.918235 18.16549
v 14.92587 3.325782 10.129
v 13.59862 2.024626 12.08885
v 13.84628 4.642586 10.74811
v 10.36971 -1.000191 17.81004
v 9.946059 0.3720113 17.95329
v 8.384196 2.073618 19.89341
v 8.788918 0.4534994 20.03434
v 9.600489 -0.7252715 19.1337
v 8.974334 1.412283 19.17794
v 11.73732 6.71029 12.3142
v 11.99922 5.093564 12.80128
v 9.847375 7.474122 14.64064
v 8.885626 2.715262 18.68945
v 12.54912 3.389042 12.86788
v 10.9025 6.010338 13.89653
v 9.684761 5.393941 16.1033
v 9.59332 3.850761 17.01284
v 10.99781 3.523345 15.01602
v 10.56265 2.245093 16.1925
v 14.07791 -0.1819305 12.24083
v 14.26925 -2.624418 12.55822
v 12.65985 0.2934238 13.88442
v 12.62345 -1.505534 14.40688
v 11.78835 -0.08592232 15.197
v 12.00289 -2.554889 15.57745
v 13.26775 -5.828885 14.20216
v 14.71959 -3.177072 12.09904
v 12.92918 -4.373909 14.4906
v 14.54513 -6.702504 12.43035
v 14.52002 -5.321599 12.42577
v 13.9345 -8.371446 13.80299
v 16.23346 -6.711109 10.70225
v 13.64945 -6.890141 13.81215
v 15.40649 -6.201431 11.46766
v 14.08816 -7.656704 13.17969
v 14.81078 -9.044625 12.19455
v 15.07956 -10.56456 12.09809
v 15.20008 -9.391297 11.65257
v 15.09282 -11.29224 12.52746
v 15.78943 -14.05933 11.10145
v 15.40515 -11.89387 11.75243
v 15.27981 -10.66726 11.65716
v 15.59097 -11.35132 11.19432
v 16.28279 -11.08645 10.42483
v 17.71382 -6.52292 9.709888
v 16.32657 -8.03319 10.5596
v 37.19212 -56.28791 -12.39892
v 30.83823 -31.04653 3.579085
v 33.18999 -30.14389 2.518938
v 45.71312 19.92673 -5.150402
v 45.78867 18.49621 -4.897047
v 46.03601 17.089 -4.919972
v 56.32329 -23.97505 -20.34587
v 54.5924 -24.32388 -17.22534
v 55.50323 -24.19646 -18.8711
v 50.3488 -32.91676 -15.24547
v 59.11291 -22.65676 -26.23195
v 60.09399 -20.7674 -27.62925
v 60.07244 -18.46568 -25.8032
v 33.4593 -51.10672 -5.19088
v 31.77971 -54.54758 -6.041955
v 33.99662 -51.55385 -5.844839
v 34.49772 -53.64777 -7.533657
v 32.93364 -55.65845 -7.622429
v 33.46492 -56.72815 -8.79371
v 34.61518 -54.94132 -8.547521
v 37.14476 -51.84001 -8.877112
v 36.0223 -53.91168 -9.178669
v 36.59504 -52.69422 -8.886594
v 36.44159 -54.55062 -10.1279
v 37.48057 -54.70271 -11.41006
v 38.82421 -53.16058 -11.81779
v 45.87128 -41.737 -13.84015
v 44.75642 -41.4552 -12.06165
v 40.2794 1.156259 0.3843772
v 54.62632 26.99162 -7.915004
v 31.62427 -0.1696085 3.321664
v 32.99068 0.9339898 2.724919
v 32.09961 -0.8848395 3.343991
v 35.60519 -50.66756 -6.639398
v 36.28415 -51.50408 -7.815042
v 38.24004 -49.06467 -8.363845
v 39.27106 -47.1941 -8.409898
v 40.13611 -46.04301 -8.844849
v 43.77514 72.98096 2.921321
v 32.82354 53.80239 14.22101
v 33.55654 55.15404 13.49313
v 34.64138 55.25042 12.77629
v 36.58133 54.33286 11.68127
v 36.35293 56.58483 11.33832
v 42.49336 -25.7866 -2.396691
v 51.18652 -43.54513 -24.0973
v 41.94456 72.44064 4.717345
v 57.86567 57.61539 -11.55163
v 57.22562 57.83932 -10.46671
v 57.40487 59.0008 -10.90614
v 56.73919 58.23543 -9.63676
v 45.88766 -50.68758 -20.54564
v 46.72044 -50.14219 -21.53454
v 41.38742 -9.107608 0.8602152
v 44.33438 11.71762 -2.929492
v 57.76976 57.14087 -11.35128
v 57.93701 55.70404 -11.6104
v 57.10276 56.7735 -10.19642
v 56.63362 55.48981 -9.322381
v 38.83424 1.810482 0.8596895
v 44.06967 70.94852 3.22011
v 57.33507 38.11901 -8.036162
v 33.42728 -31.97412 1.963487
v 17.8915 -14.33716 9.066098
v 17.85925 -16.86952 8.716661
v 19.78134 -17.16005 7.885355
v 32.04671 63.35999 12.91446
v 31.93579 61.92201 13.16924
v 61.83663 -17.42465 -31.17904
v 39.6396 72.02081 6.784256
v 55.91579 54.86034 -8.043325
v 56.04232 59.85912 -8.839664
v 56.77771 59.63666 -9.925418
v 56.34557 60.63671 -9.417962
v 43.7174 34.97853 8.464993
v 43.08222 34.09981 8.296068
v 24.4106 -19.0574 6.748688
v 26.65706 -17.50026 6.537487
v 25.6061 -20.35923 6.422148
v 47.81911 -50.95324 -24.34802
v 53.57334 -35.25831 -22.51638
v 53.96809 -32.90008 -21.65418
v 54.65829 -33.06402 -23.10557
v 54.80319 -31.27554 -22.14682
v 29.86239 59.27751 14.78249
v 30.26476 57.67659 14.8723
v 30.88727 58.10924 14.44286
v 31.91394 57.51244 14.01263
v 56.8741 42.83591 -8.407063
v 47.10563 -50.85437 -22.91598
v 34.53575 68.21561 11.00138
v 33.40152 69.28603 11.56565
v 38.42247 65.65312 8.568825
v 18.09594 -13.11213 9.115623
v 63.72373 -4.636268 -28.92746
v 64.24114 -4.11643 -30.75459
v 64.25314 -1.366175 -29.1509
v 64.59725 -1.235438 -30.36774
v 60.48007 -19.31522 -27.7281
v 53.49806 -25.32527 -15.91528
v 33.32817 -28.0129 2.91586
v 35.13817 -27.48807 2.12837
v 37.39726 -47.06329 -6.414043
v 37.32401 -48.79254 -7.248327
v 49.26838 -48.16199 -24.40342
v 47.45748 -48.77183 -21.6242
v 48.11052 -46.89643 -21.17514
v 49.80103 -46.45795 -23.86763
v 48.24993 -48.84192 -23.12595
v 48.48037 -44.77268 -20.11988
v 51.16219 -42.23124 -23.04027
v 49.44864 -43.73611 -21.01443
v 48.83458 -45.56963 -21.35593
v 54.24838 -31.02292 -20.85722
v 53.11378 -34.31399 -20.92847
v 52.90195 -33.0883 -19.71435
v 52.02465 -34.1291 -18.84714
v 52.07828 -32.88086 -18.10285
v 51.05082 -35.66432 -18.14725
v 52.27977 -34.97379 -19.86053
v 52.72087 -35.98301 -21.36775
v 50.47522 -45.97712 -24.75711
v 50.97626 -46.38226 -26.12593
v 51.32533 -44.84243 -25.47174
v 49.58052 -45.39901 -22.55276
v 54.59304 -37.44549 -26.21028
v 54.94563 -35.42678 -25.47858
v 54.49952 -35.11619 -24.24843
v 54.17688 -36.91145 -24.92076
v 52.80792 -37.32706 -22.48519
v 53.5187 -40.3768 -26.15237
v 53.96894 -38.44716 -25.63453
v 52.31894 -41.39605 -24.57225
v 52.16312 -40.08921 -23.26938
v 53.36499 -38.27175 -24.25807
v 51.92293 -37.73693 -21.09025
v 51.68214 -36.23163 -19.63877
v 50.58176 -39.79865 -20.15235
v 50.84461 -40.32333 -21.00099
v 49.79566 -40.44453 -19.21831
v 50.99575 -38.01345 -19.6462
v 50.33858 -37.45739 -18.15373
v 49.79886 -38.91009 -18.20011
v 48.54569 -37.75535 -15.37721
v 50.00418 -34.2436 -15.53663
v 48.3903 -36.29148 -14.22978
v 49.46935 -37.85957 -16.98467
v 50.0873 -35.96718 -16.73989
v 44.82972 -40.26384 -11.47112
v 44.05489 -39.42297 -10.00111
v 43.87695 -40.62326 -10.40011
v 35.71814 -35.62982 -0.5772741
v 45.18295 -45.44577 -15.20736
v 38.19166 -51.87423 -10.07535
v 38.71341 -51.67895 -10.55069
v 39.23966 -46.0145 -7.792898
v 44.55772 -31.90164 -6.84278
v 44.05496 -33.76205 -7.175385
v 45.34705 -32.67743 -8.132604
v 46.02731 -32.81638 -9.061951
v 46.63331 -33.00408 -9.931417
v 46.51534 -31.63298 -9.064047
v 47.28185 -30.50741 -9.43415
v 47.77612 -31.75708 -10.80037
v 37.96428 -45.46258 -6.211507
v 42.09332 -46.99136 -11.79766
v 43.59932 -31.9947 -5.85913
v 45.42247 -47.02023 -16.71865
v 49.93936 -30.15295 -12.9705
v 46.37296 -49.20278 -20.05447
v 46.0783 -45.05219 -16.35072
v 46.02446 -38.78888 -12.24619
v 47.12668 -46.74866 -19.36008
v 48.02902 -45.71502 -20.06224
v 49.46683 -41.41786 -19.35604
v 44.63446 -44.682 -13.88696
v 46.18709 -43.24683 -15.31139
v 48.97654 -42.80762 -19.51371
v 46.22735 -46.9829 -18.01736
v 47.4542 -45.46074 -18.89275
v 45.23387 -43.92979 -14.28524
v 47.32184 -44.52602 -17.97465
v 47.14617 -43.44388 -16.94411
v 48.23144 -42.90521 -18.32967
v 48.79304 -39.10883 -16.68076
v 48.40927 -40.8231 -17.15934
v 46.98036 -41.87397 -15.62214
v 48.15896 -38.77973 -15.41653
v 46.89821 -38.60891 -13.41276
v 47.24701 -37.39912 -13.19917
v 46.31379 -37.21087 -11.76419
v 48.35649 -32.61026 -12.06646
v 48.25164 -34.58586 -13.0084
v 48.07111 -33.55804 -12.16108
v 47.15545 -33.67136 -10.97958
v 47.00844 -35.56712 -11.82332
v 44.82256 -37.75098 -10.08893
v 45.93594 -37.70503 -11.51298
v 45.7764 -36.05339 -10.42601
v 43.25608 -39.11547 -8.874573
v 43.8891 -37.66035 -8.911997
v 41.16525 -48.72652 -11.69044
v 39.89158 -49.63673 -10.64287
v 39.41268 -47.7912 -8.920872
v 39.44245 -48.56819 -9.415319
v 40.41731 -47.78398 -10.14942
v 43.04343 -46.67458 -12.87977
v 41.28493 -44.98733 -9.632821
v 40.73173 -41.20057 -7.113288
v 43.9346 -43.58976 -12.20058
v 37.70446 -43.24593 -5.040208
v 42.40966 -45.05659 -11.03312
v 43.55814 -43.18496 -11.42846
v 44.0524 -41.69336 -11.21208
v 42.0801 -44.12227 -10.10039
v 42.89802 -42.31537 -10.12691
v 42.2961 -40.47726 -8.469236
v 40.01749 -42.70053 -7.096457
v 39.21555 -44.34424 -6.992952
v 40.13652 -44.27089 -7.933125
v 40.803 -43.04329 -8.068563
v 38.50819 -43.37687 -5.841023
v 38.50276 -39.23317 -4.154169
v 39.52923 -40.25043 -5.52439
v 38.20701 -41.03468 -4.607974
v 39.31249 -41.91875 -6.013935
v 39.86583 -38.14676 -4.928596
v 40.04106 -36.63372 -4.424881
v 40.08518 -39.24909 -5.630626
v 40.94872 -39.26969 -6.454824
v 41.72214 -39.96657 -7.564101
v 42.21989 -38.22613 -7.287722
v 41.52506 -36.39672 -5.731256
v 41.83688 -37.35693 -6.462481
v 43.08826 -36.48622 -7.419509
v 42.48473 -35.9183 -6.480481
v 44.39262 -34.85433 -8.114328
v 42.81644 -29.0864 -3.868278
v 42.62186 -34.53684 -5.974504
v 39.0578 -37.46701 -3.91456
v 41.24762 -30.97793 -3.177045
v 37.25229 -36.59286 -2.107125
v 38.28679 -36.72295 -2.970944
v 39.57555 -35.72745 -3.662778
v 40.94047 -35.61451 -4.803947
v 39.18602 -34.1853 -2.680384
v 41.9506 -32.45243 -4.40071
v 37.8578 -34.17463 -1.645338
v 36.7037 -32.73258 -0.2810914
v 40.37803 -32.65033 -3.082394
v 38.78297 -32.59298 -1.776708
v 40.80251 -29.63895 -2.312157
v 38.04603 -31.31104 -0.7645217
v 41.37582 -27.56537 -2.062247
v 39.73941 -30.24189 -1.685303
v 40.51471 -28.08091 -1.564889
v 39.21744 -29.29937 -0.9857554
v 40.18764 -26.59146 -0.8394971
v 50.13021 21.63424 -7.594513
v 33.13621 61.33512 12.56645
v 31.19877 59.77143 13.95761
v 57.37872 36.84047 -8.05511
v 55.0103 41.81376 -3.942699
v 55.74241 41.83435 -5.484992
v 61.17829 50.66919 -17.99745
v 60.84173 51.68845 -17.11849
v 60.40849 51.55491 -16.2785
v 51.14594 63.56895 -2.546281
v 32.31615 66.12657 12.45716
v 33.89204 67.31149 11.47571
v 35.50461 67.16878 10.44241
v 34.40379 65.67431 11.2649
v 36.40938 65.63187 9.952465
v 32.68214 59.21638 13.19645
v 34.02915 58.33571 12.54905
v 33.50531 62.55237 12.19065
v 33.59824 64.99806 11.84474
v 34.77312 62.33612 11.41939
v 36.10211 61.16156 10.69716
v 37.41153 64.84342 9.340796
v 35.60215 63.98163 10.69713
v 34.35191 60.13254 12.01962
v 42.2488 69.61912 5.157368
v 42.17759 68.52501 5.424295
v 41.57408 68.311 5.935978
v 50.22668 39.71867 4.301877
v 51.00105 38.59182 3.392298
v 50.42035 37.563 3.91633
v 50.80309 36.3852 3.138294
v 50.69878 35.33813 2.881229
v 38.94211 -8.500493 2.067147
v 67.07085 4.560696 -37.19298
v 66.7056 3.377052 -36.44504
v 66.91421 5.812394 -35.72443
v 67.49902 5.552441 -38.47515
v 67.21413 7.248003 -36.24562
v 57.97196 -17.17198 -19.59089
v 62.21251 -12.69746 -28.81247
v 61.14141 -17.39292 -28.49995
v 60.67482 -16.4768 -26.20123
v 60.35981 -14.12438 -23.60962
v 59.4967 -20.02374 -25.30456
v 59.38515 -18.69 -24.01811
v 59.7442 -17.08375 -23.88997
v 59.9166 -15.74485 -23.38776
v 61.92812 -13.97532 -28.64214
v 61.34935 -14.79321 -27.17615
v 60.84773 -15.15711 -25.82154
v 61.53381 -15.85413 -28.67309
v 61.84281 -12.47766 -27.20148
v 61.24818 -13.88011 -26.15283
v 61.45196 -12.26896 -25.73113
v 61.04604 -12.79685 -24.79406
v 61.34627 -11.30757 -24.74649
v 20.23491 -6.079134 8.411992
v 20.34339 -8.780253 8.45811
v 17.8099 -7.746142 9.583179
v 30.64337 -1.566411 3.929969
v 48.23869 -29.5965 -10.2388
v 54.88188 22.17127 -11.62607
v 55.63209 21.54788 -12.72049
v 38.75134 -27.86741 -0.1865376
v 56.63673 57.31715 -9.391944
v 56.55733 58.64174 -9.407122
v 55.94047 59.07943 -8.547638
v 56.43397 56.0714 -8.984583
v 56.22232 57.69524 -8.776866
v 35.57664 -1.227203 2.370098
v 68.78365 9.773502 -40.8003
v 68.47145 7.541262 -40.8135
v 42.57192 57.15972 6.660528
v 66.58118 0.9696043 -37.56115
v 47.72398 26.41612 -1.439075
v 46.38976 28.05071 1.342956
v 48.57238 32.91822 3.744375
v 45.83842 34.07437 6.575917
v 44.56889 33.48721 7.06609
v 47.77197 35.44923 5.700303
v 48.99215 35.934 4.911592
v 48.152 34.41599 4.915289
v 46.9473 33.04186 5.150712
v 34.38625 -33.16519 1.085003
v 59.78802 -14.42083 -22.25608
v 41.6264 -20.7814 -0.3701335
v 66.30125 1.758706 -35.72134
v 51.5477 65.22193 -3.322152
v 50.85792 45.72098 1.26232
v 51.12303 46.60726 0.3867481
v 30.8104 -19.06455 5.365407
v 29.00209 -21.70248 5.565677
v 30.34382 -25.78256 4.577614
v 32.69351 -25.13361 3.805439
v 33.89351 -25.84422 3.114818
v 27.83365 -20.80522 5.962443
v 28.21446 -23.78198 5.495399
v 29.62205 -23.69035 5.104691
v 31.06215 -21.65453 4.965753
v 32.46675 -23.06346 4.249463
v 33.91857 -22.91393 3.683022
v 35.4852 -24.4964 2.611794
v 37.12433 -21.91189 2.276995
v 38.14193 -21.23051 1.800402
v 67.7459 11.5336 -36.55865
v 53.6161 44.26305 -2.540399
v 40.30016 2.983465 0.1549619
v 32.22866 -20.318 4.753888
v 64.8961 0.8425725 -30.44279
v 61.7124 48.02898 -19.2375
v 61.09361 49.90424 -17.83919
v 60.58363 47.95217 -16.82111
v 61.08535 48.34838 -17.87719
v 35.30357 -32.16386 0.7852641
v 35.00109 -30.41892 1.459147
v 36.46898 -31.3723 0.2804753
v 46.51996 -18.81232 -3.982574
v 55.46572 51.51715 -7.202154
v 52.06116 64.52602 -3.859129
v 62.70983 -7.66048 -27.10833
v 63.12078 -7.817551 -28.67751
v 63.17209 -4.34624 -26.80869
v 55.06847 60.29535 -7.361863
v 55.59301 60.74397 -8.263971
v 39.77716 14.75594 0.3107852
v 39.49823 13.83783 0.4094627
v 68.49031 5.430089 -42.53333
v 67.45191 2.237778 -40.86563
v 67.55009 4.499428 -39.32187
v 68.21181 5.487873 -41.16361
v 43.05519 14.42889 -2.038091
v 34.71695 7.41392 1.97799
v 58.5755 54.19918 -12.70649
v 53.49693 26.26306 -7.004145
v 35.06398 57.63311 12.01871
v 34.80924 56.35502 12.43216
v 49.24028 46.00671 3.206494
v 55.8838 34.09913 -5.096292
v 53.15375 39.95081 0.3518905
v 51.8344 39.47324 2.349275
v 36.90268 -0.2763115 1.797729
v 45.4243 15.19296 -4.096308
v 40.68619 14.80605 -0.2709779
v 33.06324 -3.29851 3.554637
v 43.35883 64.24377 4.9403
v 67.89105 20.32121 -36.17881
v 67.5675 23.60496 -35.23275
v 67.8416 22.47219 -36.16715
v 67.36846 21.13804 -34.46496
v 33.83326 -9.912522 4.356125
v 29.55697 -19.64121 5.691679
v 28.58398 -17.23744 6.147328
v 50.53757 54.09346 -0.4793146
v 47.13996 31.32433 3.82406
v 45.34434 30.10909 4.068737
v 55.18039 61.20163 -7.713218
v 55.92239 62.06362 -8.925605
v 55.33165 62.4466 -8.081037
v 55.13447 62.87796 -7.759621
v 53.94548 36.57539 -0.9599649
v 53.7566 38.28405 -0.5969288
v 53.78663 39.03394 -0.6961757
v 51.89383 30.71018 -1.19439
v 49.67136 31.87697 2.066276
v 53.63596 39.68033 -0.421114
v 52.97935 38.70718 0.6185329
v 52.23069 38.14133 1.70188
v 53.11662 37.45843 0.3829957
v 49.9972 34.75338 3.358242
v 49.9162 33.7812 2.980336
v 55.79679 36.83447 -4.228138
v 53.24592 35.87063 -0.167359
v 52.30325 35.49675 1.025847
v 50.98819 34.05568 1.986926
v 52.05622 34.1506 0.8165801
v 53.33997 33.58121 -1.12529
v 53.48392 35.04968 -0.7496186
v 52.36398 32.16922 -0.6615986
v 53.96446 33.72303 -1.985198
v 37.04654 -8.640043 2.918447
v 19.77997 -13.14361 8.370008
v 19.32776 -15.07751 8.346793
v 68.05724 15.54141 -37.05004
v 51.11171 55.21755 -1.374519
v 26.53072 -6.970135 6.295775
v 43.95566 -29.32559 -5.081111
v 44.28345 -27.77075 -4.788848
v 45.37422 -29.81249 -6.789424
v 47.70777 47.04945 4.594433
v 50.69007 57.2844 -1.186033
v 55.60976 59.61896 -8.112259
v 54.83672 59.12885 -6.830127
v 54.63097 60.40776 -6.710974
v 65.48807 -1.404567 -34.3969
v 65.89835 -1.719447 -36.65394
v 65.269 0.8466015 -31.93997
v 64.79341 -2.66396 -32.09222
v 65.36894 -0.4181271 -33.07192
v 66.00548 0.4455894 -35.41208
v 65.7617 0.8721957 -34.05193
v 66.26025 2.730283 -34.93351
v 65.99298 3.378331 -33.42741
v 32.7556 -18.66652 4.710549
v 30.75187 -16.93477 5.55256
v 33.48417 -16.92279 4.573267
v 31.56824 -13.05929 5.343019
v 33.57137 -15.47265 4.596378
v 35.28788 58.84818 11.61917
v 36.79848 60.37391 10.35475
v 36.50782 58.7767 10.82812
v 38.58661 59.63161 9.235197
v 37.37325 57.89345 10.39928
v 37.60953 54.99463 10.81355
v 36.12038 -22.87609 2.617658
v 18.75701 -11.72466 8.841403
v 19.11949 -9.210971 8.866951
v 40.0613 -9.783438 1.582136
v 24.2678 -8.159284 7.129545
v 22.07197 -12.13557 7.799023
v 23.77554 -10.35773 7.397534
v 21.38667 -9.923347 8.089409
v 24.16115 -15.17237 7.193296
v 20.93084 -12.78426 7.95848
v 21.53286 -15.3987 7.552958
v 22.61603 -13.64901 7.56365
v 23.44201 -12.00979 7.503941
v 24.49147 -13.62908 7.207243
v 25.46347 -8.923984 6.860438
v 26.78649 -14.81294 6.673033
v 25.71144 -12.54019 6.975852
v 29.25743 -15.23454 6.058488
v 28.52105 -11.82658 6.199076
v 28.19771 -13.66283 6.35172
v 30.16765 -12.10292 5.734547
v 37.39043 -9.740119 2.851401
v 30.0659 -9.632617 5.568806
v 32.39102 -8.85535 4.728589
v 32.76748 -11.96393 4.873528
v 35.11671 -11.34169 3.954722
v 36.93119 -12.48233 3.201181
v 37.90216 -11.17459 2.688153
v 35.67893 -10.44154 3.680948
v 38.2326 -7.879348 2.340451
v 38.99855 -6.478565 1.861259
v 40.35082 -7.577723 1.301713
v 41.82689 -11.85723 0.5841421
v 38.32507 55.29908 10.24696
v 39.32721 52.38258 10.23003
v 39.48515 57.53725 8.977547
v 42.11811 54.32655 7.563974
v 41.29825 55.85723 7.925757
v 40.0827 56.47329 8.718244
v 40.25393 53.78933 9.175706
v 50.45228 -30.92597 -14.21615
v 51.8433 -29.51275 -15.6049
v 50.28487 -28.40986 -12.54538
v 51.50426 -28.04557 -14.24287
v 52.93 -27.88468 -16.46046
v 51.04834 -26.85924 -12.89166
v 52.05319 -26.61395 -14.2926
v 51.34275 -25.46663 -12.55525
v 52.37379 -24.20095 -13.50543
v 37.50459 0.6231713 1.487224
v 35.93502 2.905934 1.698185
v 69.06459 9.265519 -42.35498
v 43.55914 13.18445 -2.386785
v 68.86324 11.16906 -40.53391
v 69.20756 11.60463 -41.66591
v 58.33557 -14.80792 -19.07744
v 58.78567 -15.52425 -20.4257
v 55.45496 58.4366 -7.6868
v 54.36703 57.86759 -5.913467
v 55.59227 56.39625 -7.701236
v 54.86357 56.79485 -6.54341
v 53.66853 56.6192 -4.853308
v 54.29565 53.12687 -5.448813
v 54.47032 55.55147 -5.912579
v 38.37461 -0.8213268 1.372467
v 43.73087 52.26878 6.728147
v 44.18073 50.91817 6.704889
v 34.18596 -12.61118 4.370865
v 47.52785 23.96269 -3.89665
v 47.10317 27.71084 0.4732458
v 47.53776 27.95518 0.4623354
v 48.522 31.20726 2.569236
v 47.97893 30.16706 2.217926
v 46.82988 28.52004 1.546493
v 50.798 31.16348 0.4032101
v 49.77529 30.55433 0.9559635
v 50.15059 29.43328 -0.3954604
v 48.86911 27.07843 -1.465188
v 48.76369 27.94028 -0.5077837
v 52.16139 15.65926 -10.4876
v 42.34122 63.40516 5.874809
v 60.70543 -11.84808 -23.18716
v 42.19489 -10.73257 0.3853831
v 33.22364 -7.852772 4.3019
v 35.93691 -8.832182 3.416459
v 35.49469 -20.72098 3.293067
v 41.25056 69.62252 5.986652
v 41.01514 72.37128 5.543474
v 40.14323 71.21432 6.65237
v 37.42986 70.4537 8.820113
v 38.7253 70.29046 7.863305
v 39.90103 68.94875 7.128071
v 40.05862 69.97885 6.870412
v 39.08909 68.78694 7.785752
v 38.53523 67.6467 8.319455
v 40.65125 13.63456 -0.3838366
v 68.17273 16.94151 -37.27715
v 42.18178 6.369008 -1.101254
v 58.60515 0.242244 -15.55234
v 36.32215 -3.646523 2.51951
v 34.66102 -2.651016 2.917432
v 36.49712 -6.622773 2.922113
v 34.32245 -6.20437 3.654773
v 37.50233 -2.391247 1.91962
v 37.77223 -5.402248 2.253999
v 39.5558 -5.185477 1.480828
v 38.95905 -1.681358 1.280473
v 38.846 -3.854941 1.630259
v 33.90525 -28.58066 2.510531
v 36.96813 -29.67989 0.4480152
v 60.46123 40.7165 -16.58831
v 66.33484 26.88041 -31.49769
v 66.49213 29.1255 -32.03806
v 66.37259 28.68456 -31.72759
v 50.16586 58.42351 -0.6889676
v 48.88807 24.98252 -3.7649
v 54.235 60.82872 -6.188561
v 54.6122 61.82332 -6.947886
v 54.71185 63.48188 -7.185364
v 53.69448 63.34191 -5.832552
v 53.45279 60.51984 -5.018167
v 53.55114 58.56204 -4.904456
v 52.04272 57.17175 -2.789533
v 53.85955 62.06722 -5.857808
v 52.63979 63.24019 -4.335032
v 51.55924 62.66558 -2.931272
v 51.32346 58.961 -2.09268
v 52.80388 59.74507 -4.036314
v 52.26046 61.54139 -3.622415
v 51.1811 61.88913 -2.340421
v 49.99487 61.90777 -0.9996394
v 60.53372 50.60595 -16.64406
v 53.29614 25.00873 -7.857437
v 51.56787 25.00577 -5.994222
v 53.61392 55.31958 -4.637589
v 49.35214 -8.040663 -4.846545
v 40.87448 68.07185 6.498024
v 40.13828 67.17224 7.197934
v 39.90348 66.26571 7.457829
v 41.10894 66.37167 6.509447
v 40.08343 64.67892 7.480324
v 68.45443 15.88795 -38.51084
v 68.07304 8.281013 -38.93591
v 69.03587 12.90387 -40.45242
v 68.88219 13.99713 -39.54684
v 67.88967 13.66104 -36.6403
v 68.49047 10.26582 -39.49441
v 68.36684 11.12631 -38.56563
v 68.41255 12.21637 -38.34198
v 43.48426 -21.92782 -2.108013
v 42.65332 -20.85105 -1.163452
v 42.66932 -22.98111 -1.719227
v 58.45352 -17.64042 -20.90587
v 57.69425 -18.58456 -19.84897
v 42.86848 0.05175752 -0.5676022
v 45.18712 -1.045866 -1.699099
v 49.4483 23.86561 -5.348449
v 50.32145 23.97538 -5.888869
v 50.69088 25.1782 -5.030986
v 49.88918 24.76306 -4.779355
v 49.29495 26.17966 -2.801565
v 50.07648 27.93876 -1.661421
v 51.70524 26.7817 -4.420273
v 60.1427 48.68129 -15.82268
v 59.65934 46.94267 -14.79875
v 56.38609 42.50259 -7.219548
v 56.65786 43.54694 -8.178973
v 42.11172 3.918964 -0.785328
v 34.36915 -18.89293 4.040305
v 35.87574 -18.43165 3.409251
v 37.27999 -19.96777 2.494864
v 54.9839 49.16914 -6.164919
v 51.01048 4.72255 -6.900721
v 52.85424 -24.81222 -14.58189
v 54.73106 -23.08259 -16.76663
v 53.77052 -22.95191 -15.01674
v 54.8699 -20.83327 -15.74057
v 56.9768 -21.9139 -20.41103
v 58.11003 -21.1065 -22.42365
v 57.73716 -20.8687 -21.40855
v 58.53609 -19.94611 -22.67489
v 54.78289 -21.82279 -16.14488
v 55.5901 -20.38445 -16.77332
v 55.56189 -22.22784 -17.75758
v 56.46684 -22.40859 -19.61898
v 56.18747 -20.79026 -18.10308
v 57.38372 -20.02229 -20.09963
v 58.27791 -19.13999 -21.52815
v 57.39881 -16.29343 -17.97039
v 56.73388 -19.74024 -18.54779
v 55.98265 -19.37177 -16.92302
v 53.8021 20.95954 -11.09941
v 65.32124 22.72834 -28.81513
v 51.91108 8.62336 -8.681253
v 38.03135 -22.54976 1.629582
v 38.0229 10.67594 0.8061078
v 37.07099 9.953095 1.127401
v 37.65041 8.608549 0.9047003
v 39.05859 63.3829 8.353575
v 40.3125 62.33765 7.581872
v 41.12817 62.24068 6.976263
v 40.40848 59.76172 7.892525
v 41.03921 57.93029 7.75198
v 43.01654 58.58578 6.030189
v 41.3402 60.54041 7.029452
v 44.26873 60.0815 4.764824
v 42.81446 62.36503 5.614103
v 44.2572 63.27819 4.317169
v 42.3131 60.64547 6.256851
v 36.29539 -26.04706 1.856857
v 37.65835 -27.27207 0.7138212
v 48.10628 -12.91837 -4.269652
v 50.74669 -13.30826 -7.007417
v 49.1176 15.2084 -7.474067
v 46.13095 20.59678 -5.187215
v 46.37174 19.87883 -5.425693
v 53.08328 45.16728 -2.057982
v 50.35059 3.634212 -6.110487
v 45.1973 54.34988 4.931358
v 45.37693 73.51678 1.200488
v 44.89585 71.23569 2.349216
v 44.91417 69.83788 2.792374
v 50.51245 63.98112 -1.841383
v 51.11749 65.59979 -2.888591
v 49.91953 65.17278 -1.39329
v 50.10947 66.08244 -1.84481
v 48.41351 66.32825 -0.008517061
v 48.37314 64.50928 0.3688808
v 47.05287 73.10001 -0.3560829
v 48.18534 71.62496 -1.079479
v 47.07813 71.90849 -0.01354174
v 45.77808 72.06696 1.259507
v 46.20348 70.56852 1.256039
v 48.71088 67.48912 -0.5955471
v 47.84085 69.24061 -0.07846506
v 47.71584 67.12893 0.609997
v 47.08654 68.21671 1.028475
v 46.74802 69.45624 1.007594
v 45.43528 68.46835 2.553918
v 45.03968 66.52787 3.19765
v 42.3563 66.4156 5.502004
v 41.4905 64.13744 6.43483
v 42.82222 67.63744 4.974108
v 43.72135 67.09887 4.260726
v 43.42088 65.93608 4.658206
v 44.41218 65.35306 3.882556
v 45.20129 63.41317 3.490639
v 46.06159 66.10537 2.359938
v 51.5328 60.43723 -2.532332
v 49.20695 62.10224 -0.1834533
v 47.07271 66.18153 1.410322
v 45.91929 64.5071 2.699258
v 49.76857 63.93775 -1.050719
v 48.42215 63.28514 0.4593999
v 46.33812 62.49136 2.616634
v 46.81199 48.68572 4.832803
v 49.8673 60.27297 -0.6589792
v 48.85478 61.08172 0.323169
v 47.86662 61.75516 1.258938
v 48.72085 46.93954 3.439904
v 47.58291 59.62568 1.804877
v 49.60939 54.09924 0.57943
v 46.19135 52.58854 4.362391
v 44.39377 53.03645 5.939178
v 45.13671 51.61289 5.608679
v 46.00891 53.74881 4.322123
v 46.97491 53.12291 3.494527
v 44.01226 57.16211 5.459418
v 45.29886 56.08239 4.510815
v 45.29177 60.59546 3.818048
v 44.71432 58.60735 4.609078
v 48.89556 59.01173 0.551585
v 45.9896 58.29746 3.511479
v 46.59642 56.77629 3.180168
v 49.33794 56.17708 0.5352136
v 47.08039 55.89258 2.878405
v 49.06878 54.48228 1.108712
v 47.68575 54.00624 2.593655
v 50.23301 51.72952 0.242105
v 49.48015 51.30637 1.200781
v 47.5689 52.48836 3.006215
v 48.4438 51.88764 2.216452
v 46.88978 51.46268 3.918908
v 49.57781 46.93884 2.350232
v 50.09153 47.34448 1.493621
v 48.73935 50.55712 2.184483
v 47.93537 48.95825 3.494285
v 49.05615 48.07604 2.497686
v 49.06946 49.23102 2.129919
v 49.82401 49.08883 1.255763
v 50.93022 47.33319 0.3621516
v 50.8204 48.95231 0.04939988
v 51.78797 51.33585 -1.682008
v 52.11761 49.36098 -1.76322
v 50.87517 52.82656 -0.7165506
v 52.16221 46.61181 -1.207048
v 51.61634 53.81398 -1.803736
v 53.42998 54.03036 -4.24636
v 52.56397 55.30438 -3.224308
v 53.41961 51.94277 -4.089838
v 52.64624 52.73281 -3.063707
v 52.85352 50.86008 -3.112204
v 54.75949 51.43481 -6.051318
v 54.59042 52.31642 -5.846326
v 53.79708 50.64485 -4.46749
v 54.28731 43.4765 -3.381493
v 55.08329 43.11798 -4.727951
v 56.02096 42.64516 -6.472197
v 55.16 43.81448 -5.21759
v 54.29684 44.45567 -3.88064
v 54.19396 49.13023 -4.891202
v 53.04701 48.20761 -2.933983
v 53.6283 47.65545 -3.704934
v 53.61392 45.79478 -3.19148
v 54.66498 45.29234 -4.838776
v 54.71221 46.92524 -5.404116
v 56.55474 53.74066 -9.056909
v 57.52639 55.49013 -10.89554
v 60.07861 51.77082 -15.61099
v 57.90677 53.78854 -11.52759
v 56.56548 52.40434 -9.026082
v 55.88303 44.25282 -6.827206
v 55.78732 49.76578 -7.60614
v 58.49423 45.87325 -12.36025
v 56.63343 49.91495 -9.014826
v 60.07368 50.04225 -15.70615
v 59.79706 51.18545 -15.07241
v 60.15971 52.76258 -15.67249
v 59.86704 53.63883 -15.08973
v 59.18187 54.63644 -13.73594
v 59.50696 52.29853 -14.4371
v 59.03753 53.46339 -13.55547
v 57.86825 52.04962 -11.3037
v 58.86227 51.29212 -13.22671
v 58.90307 46.833 -13.22826
v 58.5887 50.08924 -12.66915
v 59.18461 48.12642 -13.79568
v 58.20271 48.76699 -11.90787
v 58.1578 47.28335 -11.79517
v 57.34261 49.37112 -10.27366
v 56.39503 48.55072 -8.545163
v 56.92688 46.25104 -9.317984
v 55.69812 45.90723 -6.91393
v 57.23333 44.27456 -9.594299
v 57.21941 47.77576 -10.02175
v 56.58358 45.00826 -8.394596
v 57.6283 45.2183 -10.583
v 38.05498 3.022726 1.0133
v 40.36021 4.146352 0.02017622
v 37.68349 3.649829 1.091649
v 39.0795 5.380143 0.4404441
v 36.68342 7.301223 1.273026
v 36.72313 5.589227 1.325703
v 38.73638 6.775896 0.5148811
v 40.20219 6.229325 -0.1112767
v 42.10063 13.49039 -1.364529
v 41.56958 7.860918 -0.9294286
v 39.83003 12.6364 0.06367502
v 38.87151 11.95095 0.5420827
v 39.06128 8.838995 0.2747215
v 40.11812 8.896486 -0.243671
v 42.27627 10.69295 -1.472842
v 41.52448 12.07705 -1.049684
v 40.80599 10.01073 -0.6334929
v 41.6657 9.377576 -1.067491
v 60.90548 -6.023632 -21.01493
v 42.9585 -23.96667 -2.227319
v 57.94763 26.74677 -13.3261
v 44.27945 -20.29019 -2.347729
v 44.21588 -18.68921 -1.924857
v 59.70119 -5.92824 -18.31927
v 60.09441 -13.22178 -22.33949
v 59.41381 -13.77378 -20.93161
v 59.92754 -12.15378 -21.33741
v 61.13837 -10.15128 -23.44463
v 64.60664 25.08209 -27.03513
v 34.29039 -13.6755 4.33745
v 35.59259 -13.46092 3.820386
v 35.58728 -14.62484 3.787724
v 40.51347 -2.974133 0.8315651
v 45.53104 -27.40091 -5.919801
v 46.64955 -28.35582 -7.576035
v 59.15228 -12.74965 -19.78048
v 53.59916 6.909223 -9.91926
v 64.5626 37.01349 -26.63697
v 46.58308 13.81502 -4.908363
v 48.29838 14.22526 -6.552205
v 45.79035 12.50263 -4.136518
v 56.45922 -17.64147 -16.87269
v 40.34264 -0.5518061 0.6041879
v 56.69285 34.81654 -6.553885
v 60.54337 -8.921902 -21.23665
v 59.6508 -11.10046 -20.10318
v 60.47728 -10.63123 -21.91062
v 61.08993 -9.326757 -22.8636
v 54.32994 -11.11611 -10.88414
v 66.0396 28.08614 -30.73961
v 67.63623 10.17782 -36.59648
v 67.18623 9.47975 -35.14155
v 67.56626 8.846193 -36.899
v 57.84556 38.18996 -9.471487
v 51.94603 28.89486 -2.720432
v 59.7453 -7.478815 -18.86763
v 60.14727 -6.773126 -19.547
v 65.69662 5.181867 -31.53772
v 53.89837 32.07061 -2.838289
v 54.83202 33.59149 -3.397425
v 53.9592 30.89712 -3.729848
v 55.29258 31.42957 -5.457962
v 53.65849 29.21741 -4.609367
v 53.74807 27.78327 -6.002222
v 44.64607 -23.76324 -3.672659
v 45.21755 -20.84693 -3.327662
v 44.47245 -22.56013 -3.144627
v 46.52441 -21.53032 -4.795352
v 60.12527 15.35021 -18.94895
v 60.69078 43.3547 -17.14856
v 39.17949 -12.44832 2.088208
v 38.31148 -13.13778 2.518888
v 60.64428 46.56165 -16.99895
v 62.12466 46.52049 -20.27336
v 50.08278 23.11283 -6.469515
v 47.43414 22.58187 -5.021889
v 48.81763 21.51411 -6.755365
v 41.88615 0.06122896 -0.1152793
v 43.76458 -0.6074681 -0.9644991
v 44.1198 2.444853 -1.601909
v 42.12654 1.820119 -0.4974819
v 66.3721 5.187928 -34.02266
v 67.07034 8.379259 -35.15363
v 67.48324 24.66751 -35.01094
v 66.81818 26.29241 -32.93803
v 37.29354 -14.03035 3.00111
v 48.89584 -13.48472 -5.10955
v 49.40493 -12.10784 -5.371234
v 48.60817 -10.43238 -4.434857
v 49.77633 -9.678652 -5.42707
v 50.77928 -11.39909 -6.638036
v 50.80559 -9.643566 -6.460254
v 52.00197 -11.74847 -8.115571
v 44.29943 0.917513 -1.447062
v 50.23982 7.023305 -6.772383
v 62.57895 -1.717943 -23.99698
v 63.79124 -1.499962 -27.55531
v 40.05154 -25.4444 -0.4181524
v 47.59639 -22.78376 -6.354197
v 65.40006 33.89852 -28.98327
v 47.35768 0.01389769 -3.233271
v 46.32013 0.3646624 -2.56432
v 46.42965 -1.814179 -2.441475
v 56.21431 20.32953 -13.78256
v 50.21864 -8.681258 -5.735946
v 48.52822 -7.754013 -4.119294
v 48.73147 12.59323 -6.675501
v 54.1438 24.01128 -9.67554
v 52.07372 20.7208 -9.636891
v 63.60797 35.27748 -24.35397
v 65.73763 25.43608 -29.88644
v 53.6739 -15.29211 -11.29544
v 54.51626 -14.8434 -12.33908
v 50.32037 -27.16238 -11.95319
v 49.58564 -27.15226 -10.87879
v 52.35168 -22.36262 -12.47999
v 46.38945 -25.07278 -5.883177
v 46.93169 -26.67631 -7.160173
v 47.66405 -23.91159 -6.884715
v 47.47798 -25.17555 -7.189934
v 49.13154 -21.68997 -7.760972
v 48.94577 -26.67553 -9.758221
v 48.87593 -23.31491 -8.11884
v 48.94083 -25.00349 -8.925738
v 50.1059 -24.74472 -10.43166
v 51.05785 -23.88172 -11.34862
v 52.14264 -21.09856 -11.5179
v 58.51134 -5.977296 -16.08062
v 55.20477 -16.58313 -14.17287
v 59.22522 -5.043079 -17.20385
v 59.22353 -10.66248 -18.95154
v 58.86581 -7.532976 -17.1203
v 59.54048 -9.265958 -19.03545
v 58.84198 -9.169955 -17.57637
v 50.0203 -22.79441 -9.361982
v 56.4349 -14.97034 -15.48067
v 55.34608 -18.58501 -15.3857
v 56.09984 -17.16261 -15.97052
v 54.41428 -19.07718 -14.10307
v 54.1687 -16.21244 -12.38722
v 54.46685 -17.25727 -13.29809
v 53.41984 -20.74996 -13.29613
v 53.49703 -19.50253 -12.80528
v 49.86637 -19.34839 -7.757221
v 50.56545 -18.44319 -8.299194
v 50.37943 -20.08154 -8.671341
v 51.13676 -22.23795 -10.64697
v 51.20722 -18.36943 -9.084826
v 51.24063 -19.63821 -9.620058
v 52.45497 -19.05953 -11.05589
v 49.08369 -17.23752 -6.134501
v 57.14099 -14.28851 -16.45306
v 57.81667 -12.07484 -16.7342
v 57.84503 -14.2614 -17.7699
v 56.49185 -10.21227 -13.79321
v 55.63127 -11.80594 -12.95361
v 56.62722 -13.16055 -15.06863
v 56.44501 -11.99264 -14.29324
v 54.72691 -12.31881 -11.76918
v 55.50376 -14.09177 -13.55527
v 53.70723 -12.67525 -10.44851
v 53.57246 -14.01056 -10.69966
v 52.85052 -13.14308 -9.468369
v 53.54194 -17.48514 -11.96691
v 52.38833 -16.93826 -10.0896
v 52.44957 -14.25987 -9.271829
v 50.10569 -15.75373 -6.887169
v 50.61148 -16.74126 -7.766502
v 51.09011 -15.82157 -8.050181
v 49.33902 -14.862 -5.821169
v 48.44667 -14.95278 -4.94221
v 46.37441 -20.58281 -4.354441
v 48.04624 -20.53634 -6.074999
v 48.50713 -19.11244 -6.094784
v 49.92192 -18.10436 -7.388681
v 47.5851 -16.3067 -4.397069
v 47.92204 -17.86293 -5.110409
v 42.71174 -9.584771 0.09335323
v 60.28494 45.17784 -16.20321
v 61.35338 45.2803 -18.61102
v 62.45171 45.56475 -21.09828
v 62.01118 43.12065 -20.24561
v 63.36615 36.25062 -23.80545
v 61.85138 37.64991 -19.9419
v 63.10761 43.68243 -22.70846
v 60.82425 39.26485 -17.43846
v 61.38424 41.09217 -18.81578
v 61.96026 40.69888 -20.26551
v 62.57866 42.50689 -21.63542
v 63.32359 42.48364 -23.40448
v 63.91805 40.11097 -24.859
v 62.77619 40.02056 -22.21144
v 61.84433 39.55604 -20.04931
v 62.46811 38.52026 -21.58534
v 64.14521 38.39124 -25.54057
v 63.10874 38.58573 -23.04644
v 47.39084 1.683012 -3.486428
v 47.59374 11.65693 -5.521789
v 43.61033 4.441008 -1.648714
v 44.96144 4.126172 -2.398316
v 43.00186 5.086112 -1.409167
v 45.6615 3.425785 -2.681514
v 46.90891 3.69408 -3.530197
v 49.28784 4.019146 -5.321008
v 49.98043 5.519962 -6.209995
v 45.11214 10.45204 -3.404711
v 46.21439 9.217052 -4.027302
v 45.19854 9.044369 -3.266829
v 44.20921 10.00615 -2.71655
v 44.67755 5.99109 -2.519804
v 44.05736 8.449117 -2.428764
v 46.59325 6.30798 -3.827125
v 49.04141 6.88559 -5.749379
v 48.119 6.17631 -4.895524
v 47.33569 8.43532 -4.730607
v 49.0313 8.353585 -6.058616
v 65.18002 26.34297 -28.45375
v 64.83772 29.18703 -27.57049
v 65.27916 27.99989 -28.68777
v 65.65182 30.02724 -29.77914
v 61.91116 1.928872 -21.72706
v 62.68694 0.7953184 -23.74132
v 61.90887 0.2636039 -21.96151
v 62.32283 20.90939 -22.34088
v 51.1401 6.229167 -7.359823
v 63.65391 -3.265443 -27.84642
v 63.22915 -2.305497 -26.08
v 38.93449 -23.10349 0.9542991
v 38.84165 -25.28276 0.4686226
v 39.94276 -23.49329 0.1804105
v 58.00222 37.29012 -9.756847
v 57.96745 35.42393 -9.608569
v 56.25172 32.03254 -6.838175
v 49.40554 -3.411855 -4.615724
v 48.26994 -2.328504 -3.710686
v 56.17355 13.90827 -14.17245
v 40.73994 -24.0839 -0.517559
v 41.69018 -24.60028 -1.385183
v 66.23299 7.859362 -32.39433
v 60.61528 21.4393 -19.35641
v 60.40479 -3.819478 -19.27535
v 57.36437 35.37865 -8.013178
v 56.64653 33.51462 -6.900066
v 58.17836 34.11079 -10.26808
v 51.96354 -8.055765 -7.453742
v 52.63329 -9.988275 -8.507022
v 53.44698 -10.81723 -9.65253
v 53.332 -7.956177 -8.983566
v 54.02105 3.89176 -9.688144
v 52.06744 7.395864 -8.507452
v 52.40913 5.538852 -8.375272
v 52.75298 3.67111 -8.342849
v 63.10828 37.30136 -23.13341
v 62.54982 37.38632 -21.7379
v 62.16756 36.03937 -20.80682
v 64.66413 27.21121 -27.19252
v 58.77385 -0.8427 -15.86588
v 51.35582 -1.387136 -6.413811
v 38.12279 -24.07776 1.249895
v 58.42393 1.60888 -15.28041
v 59.19954 1.492372 -16.54347
v 56.08178 -1.863062 -11.79827
v 58.20929 -8.603548 -16.20939
v 51.15559 -7.018781 -6.472695
v 41.08135 -22.44379 -0.365129
v 40.15806 -21.24276 0.5262359
v 38.76355 -20.36957 1.572278
v 40.88747 -19.75581 0.3218578
v 40.10148 -14.45033 1.470012
v 62.44163 -0.5076287 -23.3836
v 61.57947 -1.303809 -21.45226
v 55.98098 30.4926 -7.37653
v 42.04256 -7.841653 0.4587677
v 66.58801 6.889648 -34.06191
v 65.74152 7.462502 -30.85103
v 62.14809 -6.667793 -24.62326
v 62.83233 -5.707874 -26.36596
v 60.4183 -7.518506 -20.42798
v 61.48738 -7.868315 -23.23614
v 61.40279 -6.363963 -22.35062
v 62.53925 -5.267225 -25.1769
v 56.66107 26.72469 -11.24183
v 59.91552 2.096842 -17.81673
v 66.6325 9.473827 -33.30431
v 36.62054 -18.60438 3.008708
v 37.44783 -15.76995 2.846153
v 36.66559 -16.94363 3.165769
v 38.52729 -18.84232 1.946499
v 39.00765 -15.44721 2.033572
v 39.77233 -19.13469 1.132605
v 40.08526 -16.70126 1.295794
v 41.07863 -18.13132 0.4699689
v 42.17334 -18.27418 -0.3078542
v 41.56173 -13.7041 0.6482264
v 46.2838 -17.5106 -3.434098
v 45.32 -18.1434 -2.721354
v 42.84409 -19.43292 -1.001455
v 42.3237 -13.01565 0.2022253
v 42.10172 -14.92191 0.2127852
v 41.23919 -15.76506 0.6843101
v 42.94741 -16.16291 -0.5410162
v 43.01977 -13.87985 -0.3101231
v 44.46287 -16.40959 -1.690755
v 43.86039 -14.77037 -0.9913437
v 45.28157 -15.42213 -2.177285
v 46.45571 -16.1068 -3.298634
v 47.60122 -14.16572 -4.004846
v 44.8594 -13.56122 -1.597863
v 41.67859 -5.981523 0.5399563
v 48.34658 -11.72743 -4.317015
v 43.40396 -1.895798 -0.6391146
v 42.14649 -3.988594 0.1587805
v 44.87763 -1.980665 -1.445106
v 42.41259 -1.482526 -0.180047
v 44.49248 -3.428493 -1.139056
v 43.96162 -11.10053 -0.7638009
v 44.98336 -11.74651 -1.533882
v 43.63836 -12.55743 -0.6265713
v 47.79387 -9.243674 -3.596888
v 46.34506 -11.37599 -2.545022
v 45.51972 -12.47054 -2.000556
v 46.75903 -13.21252 -3.09603
v 46.95704 -10.8384 -2.988921
v 44.91507 -5.799159 -1.349595
v 43.44171 -7.192382 -0.4027997
v 44.64293 -8.520308 -1.170184
v 44.80642 -10.08313 -1.309167
v 46.16908 -9.076896 -2.265823
v 46.58486 -7.680067 -2.547235
v 46.47148 -4.030171 -2.362146
v 45.72707 -5.511549 -1.874511
v 59.20605 39.26921 -13.30018
v 47.9461 -4.019068 -3.466003
v 46.92156 -5.881461 -2.738944
v 48.41154 -5.629362 -3.901384
v 49.66787 -6.796362 -5.047966
v 49.69404 -5.497462 -4.966156
v 48.81651 -4.603132 -4.164477
v 62.74027 -3.313426 -24.95267
v 57.86348 0.09907121 -14.33789
v 57.084 1.956662 -13.27162
v 56.96245 -0.100011 -13.01035
v 63.63786 -0.2136561 -26.59156
v 64.15583 0.2012228 -28.06723
v 53.73246 -6.26068 -9.199699
v 51.06267 22.95219 -7.414192
v 52.65687 21.96241 -9.504654
v 50.69767 20.81363 -8.449117
v 52.26288 18.46467 -10.50614
v 51.04851 19.27954 -9.263906
v 48.50501 19.48396 -7.215239
v 46.12463 19.44584 -5.24267
v 46.81746 18.29527 -5.77915
v 48.77485 20.72728 -7.091226
v 46.98185 21.26176 -5.548711
v 47.02626 20.17801 -5.917133
v 47.17276 18.99911 -6.172163
v 49.41225 18.88546 -8.054922
v 48.3957 18.33363 -7.241085
v 47.81866 16.58618 -6.500308
v 50.48713 17.61061 -9.054028
v 50.10394 16.15432 -8.587521
v 55.4803 15.64665 -13.62778
v 53.96726 18.96642 -11.93572
v 53.32439 16.16332 -11.61223
v 54.99447 15.09495 -13.1009
v 54.30077 16.22792 -12.53544
v 59.56513 41.21463 -14.43869
v 59.60986 43.8073 -14.70202
v 57.82639 43.65298 -10.77788
v 57.48767 41.97332 -9.644445
v 58.25193 38.86374 -10.63868
v 57.29958 40.11419 -8.545286
v 57.74783 38.97765 -9.350897
v 57.73663 40.94405 -9.968228
v 58.32311 41.78121 -11.62155
v 59.39884 42.39294 -14.18217
v 58.53138 40.71516 -11.88072
v 58.83263 40.10715 -12.45383
v 57.58836 -10.52119 -15.69342
v 57.5027 -6.893943 -14.56261
v 55.96042 -7.186701 -12.24534
v 57.42994 -8.816279 -14.92594
v 56.94456 -6.370685 -13.54708
v 55.44022 -10.17467 -12.17124
v 56.67852 -8.341456 -13.56055
v 54.79873 -9.306171 -11.09258
v 55.93456 -8.516616 -12.47664
v 54.24669 -8.645818 -10.22198
v 54.96528 -6.820973 -10.82928
v 63.89682 21.83015 -25.4928
v 64.42722 21.96364 -26.6732
v 66.86191 25.11297 -33.11134
v 66.84019 23.93425 -33.01547
v 66.86788 22.72749 -33.03109
v 66.33366 22.27565 -31.44394
v 65.16235 20.47458 -28.39602
v 65.59724 1.989354 -32.62592
v 61.7342 -4.879634 -22.75489
v 61.95258 -2.914979 -22.69115
v 60.4862 -5.511396 -19.9103
v 60.97406 -4.702982 -20.79839
v 60.99475 -2.818105 -20.37007
v 59.59249 -3.329177 -17.56525
v 60.08203 -0.7033314 -18.26541
v 60.72047 -1.202857 -19.55048
v 57.46083 33.7275 -8.703635
v 61.84423 5.519708 -21.44469
v 57.17841 -5.280614 -13.72493
v 58.58588 -3.498458 -15.77421
v 59.22991 -2.380586 -16.80117
v 57.58558 -2.268348 -14.00858
v 57.60615 -3.379946 -14.12736
v 56.61403 -4.199732 -12.72357
v 55.59325 -5.622114 -11.4572
v 48.56212 0.4698217 -4.179519
v 50.91108 13.47026 -8.90158
v 64.34225 1.340867 -28.25457
v 65.41591 3.088339 -31.43234
v 65.10909 3.89291 -29.95679
v 63.42394 1.244377 -25.59514
v 64.93053 2.252015 -29.97253
v 60.71835 0.6930351 -19.36421
v 56.71332 4.084243 -12.99809
v 51.42591 -5.620389 -6.62344
v 52.84253 -4.783529 -8.03997
v 50.61781 -4.180889 -5.749847
v 55.50227 -4.197705 -11.17551
v 55.39462 -2.698536 -10.90642
v 54.65841 -5.315538 -10.21379
v 54.03134 -3.643256 -9.30184
v 51.91309 -3.464941 -6.984007
v 51.73146 2.996656 -7.2162
v 48.90181 2.384983 -4.685949
v 49.34363 -1.398758 -4.601839
v 50.28054 -0.3444661 -5.491728
v 51.02159 2.452129 -6.460059
v 50.46891 1.414899 -5.798493
v 51.13088 -0.1639188 -6.247226
v 53.00595 -2.005087 -8.099841
v 52.73579 0.5658048 -7.877279
v 54.75219 -0.5367206 -10.11256
v 53.39451 1.712679 -8.694973
v 54.11169 0.8156677 -9.413276
v 54.87438 1.788171 -10.39355
v 56.19844 2.296661 -12.08962
v 55.27475 3.675419 -11.1125
v 59.0873 3.383511 -16.43726
v 55.52252 25.46596 -10.3997
v 55.96235 24.46741 -11.65009
v 59.81132 27.16614 -16.50382
v 59.86373 25.90871 -16.99681
v 58.16964 25.76673 -14.18931
v 56.86829 24.52048 -12.87284
v 56.92835 22.42609 -13.89068
v 57.36522 21.60661 -14.7337
v 57.91352 23.08791 -14.93001
v 59.12319 24.70398 -16.1613
v 58.09132 24.21581 -14.75216
v 57.04076 10.49315 -14.60701
v 56.73893 5.940542 -13.31906
v 54.61146 5.250056 -10.61406
v 55.02019 6.799498 -11.41294
v 55.96181 5.472353 -12.26614
v 56.18932 7.540058 -12.93516
v 59.286 37.56676 -13.31926
v 58.62164 37.49994 -11.44091
v 54.1328 8.814564 -10.93798
v 55.02065 29.26032 -6.631591
v 55.78199 28.90042 -8.162487
v 66.26836 16.1101 -31.25153
v 64.3259 20.18711 -26.42569
v 63.92209 18.55921 -25.56485
v 63.1434 21.64126 -23.89243
v 62.98701 24.00299 -23.52294
v 62.4363 22.75757 -22.46965
v 63.00182 19.95738 -23.64544
v 61.54573 36.4542 -19.24413
v 58.79679 35.60155 -11.801
v 57.94508 32.19833 -10.40026
v 60.89029 37.22325 -17.5591
v 60.02857 38.78264 -15.33986
v 59.77584 36.87922 -14.524
v 60.57878 31.32847 -17.09519
v 56.8073 29.39563 -9.572777
v 56.98234 31.22553 -8.829441
v 59.93139 31.13737 -15.53354
v 58.19952 28.32275 -12.90439
v 58.99715 27.8586 -14.68353
v 59.3757 29.64924 -14.73437
v 57.81315 29.11171 -11.69037
v 59.30695 31.09433 -14.00526
v 58.67758 31.67057 -12.30978
v 58.71348 33.36353 -11.89272
v 59.61136 34.05931 -14.09853
v 59.44499 35.52481 -13.56072
v 60.22758 35.62277 -15.72412
v 60.29572 34.02677 -15.96638
v 60.56916 33.13825 -16.80051
v 61.32613 34.79333 -18.66438
v 62.09387 34.01742 -20.6831
v 61.05581 30.60341 -18.36325
v 61.49398 32.18364 -19.26122
v 62.80217 30.31303 -22.61145
v 65.57534 32.27627 -29.38811
v 64.48993 35.01149 -26.61809
v 64.6088 33.19797 -26.98885
v 63.65445 33.2903 -24.62137
v 64.31411 31.33612 -26.26478
v 63.82965 30.33766 -25.09027
v 63.83226 23.821 -25.33455
v 60.06203 29.19332 -16.34973
v 60.63846 28.35297 -17.91812
v 63.95515 25.95161 -25.51614
v 64.11069 28.15081 -25.81785
v 63.55628 28.64098 -24.51944
v 63.04316 31.85411 -23.15403
v 62.0399 31.50931 -20.66798
v 62.82877 33.09031 -22.61799
v 62.07904 28.81499 -21.04748
v 61.22438 28.56144 -19.15804
v 62.70409 27.93077 -22.5812
v 61.4793 26.82776 -20.0077
v 63.03693 26.36014 -23.44005
v 61.62503 25.44474 -20.5309
v 60.70132 24.1116 -19.02675
v 59.15341 22.38444 -16.89523
v 61.768 23.3261 -21.12256
v 61.36825 20.42732 -20.67255
v 59.50484 17.66961 -18.08036
v 60.57611 18.16426 -19.54608
v 60.43265 19.55026 -19.23231
v 59.4959 20.94649 -17.68976
v 58.35793 20.54945 -16.18885
v 61.48715 2.833395 -20.79096
v 60.92158 2.444932 -19.69106
v 61.09538 4.903471 -19.99727
v 60.17482 7.31078 -18.53092
v 60.21001 4.284041 -18.42249
v 63.51609 3.487174 -25.3678
v 64.16409 4.229962 -26.95673
v 49.88659 12.96009 -7.806968
v 49.16396 10.4398 -6.641727
v 61.9988 19.3416 -21.83016
v 61.30754 18.67123 -20.66005
v 66.78696 20.164 -32.63585
v 63.60232 19.99648 -24.89214
v 67.70358 21.10938 -35.51723
v 56.93284 7.724967 -13.90762
v 62.60283 2.558316 -23.26012
v 67.02068 10.5899 -34.29195
v 66.96 11.94014 -33.79225
v 66.04776 10.86876 -31.13424
v 66.15905 9.594175 -31.7457
v 66.99441 13.82753 -33.63567
v 67.62623 15.80928 -35.46703
v 57.01827 14.96428 -15.18238
v 65.29334 11.64604 -28.92426
v 65.99718 12.66306 -30.71848
v 65.50036 14.9744 -29.27632
v 65.26918 13.30379 -28.75021
v 66.12326 14.22558 -30.95394
v 54.78839 10.22807 -11.97635
v 55.1983 8.217175 -11.94237
v 50.56675 9.909633 -7.753069
v 53.07238 8.789848 -9.838907
v 53.72131 10.55002 -10.93369
v 52.19456 9.897244 -9.282535
v 52.08606 13.42095 -10.0399
v 51.50073 12.03734 -9.149325
v 53.43323 11.82382 -10.95567
v 53.63022 13.40563 -11.51941
v 54.62945 14.07564 -12.6189
v 54.52283 12.13356 -12.14269
v 57.04157 13.16299 -15.01112
v 55.55696 10.00001 -12.77479
v 55.61934 12.05159 -13.25365
v 67.93318 19.33194 -36.29654
v 67.1153 15.88858 -33.79071
v 67.27303 18.9151 -34.1278
v 62.04523 17.7219 -21.93554
v 61.22483 16.9641 -20.60834
v 66.69485 17.94909 -32.41222
v 63.03656 17.53714 -23.81057
v 66.06009 17.82924 -30.63378
v 65.80744 19.60741 -29.99724
v 65.04594 15.76277 -28.12806
v 65.74116 16.54495 -29.85198
v 65.34708 17.75301 -28.80321
v 64.53585 16.95747 -26.91474
v 64.79869 18.57041 -27.43513
v 63.71652 16.70481 -25.15935
v 63.46574 15.20614 -24.65636
v 62.88892 15.95524 -23.53763
v 64.20397 14.56842 -26.23453
v 55.22937 17.15815 -13.37929
v 56.43483 17.34976 -14.52573
v 54.97785 19.2504 -12.82491
v 62.21936 2.898632 -22.34093
v 57.84327 2.699927 -14.42485
v 58.289 3.767547 -15.20107
v 57.5404 5.159097 -14.28867
v 57.75146 5.976999 -14.70576
v 58.96155 4.813257 -16.34198
v 58.42605 7.647492 -15.91083
v 57.17173 8.892681 -14.44097
v 58.59241 9.065192 -16.35278
v 59.31845 6.866076 -17.13389
v 64.38578 12.14582 -26.73796
v 60.93332 8.165782 -19.83315
v 61.20279 6.644086 -20.24598
v 56.76189 19.89101 -14.46768
v 58.23272 18.52384 -16.38144
v 59.23839 14.83317 -17.76737
v 58.05863 16.51345 -16.33661
v 58.12851 14.92189 -16.40512
v 60.33571 9.947513 -18.99616
v 58.15085 13.37215 -16.34437
v 58.91 10.53368 -17.00349
v 62.29975 11.92329 -22.38269
v 59.67037 11.2079 -18.14326
v 59.95673 12.87458 -18.67041
v 61.20157 14.57346 -20.55039
v 62.32238 13.5403 -22.46781
v 60.64835 12.08714 -19.66014
v 61.479 12.10715 -20.95096
v 62.47267 10.35835 -22.69271
v 61.45353 10.0922 -20.8368
v 61.8733 3.625867 -21.56661
v 63.29601 4.67264 -24.65234
v 63.47252 13.02036 -24.68477
v 62.53303 4.299029 -22.94285
v 63.86507 5.808652 -25.88433
v 61.63046 7.318392 -21.01904
v 62.51084 8.085915 -22.73898
v 64.28185 10.55553 -26.55336
v 63.3051 10.9795 -24.38845
v 63.60233 9.195489 -25.0424
v 64.29301 8.866757 -26.69328
v 65.50599 10.21162 -29.61947
v 65.62944 8.933105 -30.2895
v 64.93935 8.042539 -28.47996
v 65.22241 6.463543 -29.55797
v 64.37523 2.945215 -27.8815
v 64.80118 4.742094 -28.73922
v 64.5018 5.70191 -27.63779

# 25998 faces
f 12974 13199 13198
f 13199 13095 13198
f 13200 13187 13199
f 13187 13095 13199
f 13197 13196 13200
f 13199 13197 13200
f 13187 13200 13193
f 13200 13196 13193
f 13196 13195 13194
f 13193 13192 13187
f 13189 13187 13192
f 13191 13192 13190
f 13193 13190 13192
f 12962 13187 13189
f 13188 12962 13189
f 12962 13184 13187
f 13186 13184 12962
f 13174 13191 13185
f 13094 13184 13104
f 13183 13186 12962
f 13165 12962 13188
f 13182 13188 13189
f 13188 13182 13164
f 13179 13182 13180
f 13174 13180 13182
f 13181 13174 13182
f 13180 13178 13179
f 13177 13179 13178
f 13178 13180 13174
f 13179 13177 13176
f 13136 13177 13148
f 13177 12623 13176
f 13168 13176 12623
f 13175 13179 13176
f 13182 13179 13171
f 13171 13179 13175
f 13172 13173 13176
f 13173 13175 13176
f 13175 13173 13171
f 13170 13172 13168
f 13172 13176 13168
f 13129 13172 13111
f 13170 13111 13172
f 13169 13170 13168
f 13151 13169 13167
f 13084 13167 13169
f 13168 12623 13169
f 13084 13169 12623
f 13166 13151 13167
f 13088 13166 13167
f 13164 13165 13188
f 12623 13177 13136
f 13163 13191 13190
f 13173 13161 13171
f 13162 13171 13161
f 13173 13160 13161
f 13173 13014 13160
f 13162 13161 13159
f 13160 13159 13161
f 13162 13159 13157
f 13160 13157 13159
f 13103 13157 13160
f 13158 13162 13157
f 13158 13157 13155
f 13156 13155 13157
f 12814 13155 13154
f 13156 13154 13155
f 13184 13186 13153
f 13183 13153 13186
f 13171 13164 13182
f 13152 13151 13166
f 13150 13151 13152
f 13152 13166 12658
f 13150 12917 13151
f 13115 13163 13112
f 13112 13163 13190
f 13115 13149 13163
f 13191 13163 13185
f 13185 13163 13149
f 13178 13148 13177
f 13185 13148 13178
f 13146 13148 13147
f 13148 13185 13147
f 13144 13146 13147
f 13144 13147 13149
f 13146 13144 13027
f 13145 13027 13144
f 13143 13145 13144
f 13144 13141 13143
f 13142 13143 13141
f 13149 13141 13144
f 13139 13143 13142
f 13114 13142 13141
f 13140 13143 13139
f 13025 13139 13142
f 13138 13146 13027
f 13140 13139 13137
f 13025 13137 13139
f 13135 13148 13138
f 13146 13138 13148
f 13135 13136 13148
f 13134 13137 13133
f 13137 13025 13133
f 7861 13134 13110
f 13134 13133 13110
f 12140 12143 13134
f 12140 13134 13132
f 13130 13014 13131
f 13117 13130 13131
f 12790 13131 13129
f 13014 13129 13131
f 13117 13131 13128
f 12790 13127 13131
f 13128 13131 13126
f 13127 13126 13131
f 13126 13125 13128
f 13124 13125 13126
f 13121 13125 13122
f 13122 13125 13124
f 13124 13126 13123
f 13119 13122 13124
f 13122 13120 13121
f 13118 13130 13117
f 13118 13117 13022
f 13128 13121 13117
f 13196 13190 13193
f 13142 13114 13025
f 13116 13025 13114
f 13115 13116 13114
f 13149 13114 13141
f 13113 13116 13115
f 13149 13115 13114
f 13112 13107 13113
f 13169 13111 13170
f 13133 13109 13110
f 13109 12353 13110
f 12099 12353 13109
f 13107 13106 13109
f 13107 13109 13113
f 13108 13105 13106
f 13108 13106 13107
f 13108 12838 13105
f 13128 13125 13121
f 13184 13153 13104
f 13103 13160 13019
f 13100 13134 12143
f 13102 12143 12140
f 13101 13031 13138
f 13031 13135 13138
f 13151 12917 13111
f 13149 13147 13185
f 13100 13140 13137
f 13173 13172 13014
f 13136 13135 13099
f 13099 13135 13098
f 13031 13098 13135
f 13123 13126 12287
f 12661 13097 13119
f 13096 12661 13119
f 12971 13096 13124
f 13096 13119 13124
f 13015 13157 13103
[truncated: 451,516 more chars]
