# Supplementary material for: Simulation of facial growth based on longitudinal data: Age progression and age regression between 7 and 17 years of age using 3D surface data
Source: PLoS One. 2019 Feb 22;14(2):e0212618. doi: 10.1371/journal.pone.0212618 (PMC6386244; doi:10.1371/journal.pone.0212618)
Supplement: S1 File — (ZIP) [file pone.0212618.s001.zip › M/16.obj]

# Generated in Morphome3cs 


# 13200 vetices
v 16.43378 23.78845 4.570779
v -45.53461 26.58087 1.974882
v -45.5787 26.18368 1.419336
v 33.66188 29.04088 8.684813
v -42.61348 29.22789 5.245156
v -42.59374 29.97311 5.749377
v -42.75977 29.58264 5.160843
v -42.29068 29.54661 5.676569
v 5.006345 19.54484 16.65707
v 42.6529 24.77313 1.722476
v 38.87951 27.0631 6.251908
v 32.11507 28.37511 7.900805
v 34.04741 27.95771 7.863317
v -45.39489 25.61078 0.6295018
v -44.58957 25.24351 0.6841154
v -24.94074 21.07364 1.283683
v -25.87118 19.96837 2.666454
v -26.81863 17.65299 3.228017
v -28.41866 19.31083 3.010103
v -21.44498 24.39687 2.692397
v -46.37225 25.02613 -1.42516
v -46.05758 24.99319 -1.044589
v -45.94714 24.5331 -1.935179
v 16.99164 26.24337 6.24802
v 17.52621 24.09571 4.223234
v 19.97408 22.28938 1.585223
v 19.29043 23.68559 1.701203
v 18.90237 23.35245 1.328135
v 23.2736 24.52961 3.939793
v 42.15345 19.54025 -1.268199
v -40.35152 31.04713 7.455682
v -43.9788 25.90962 1.054324
v -43.80146 26.2934 1.344209
v -42.96585 28.97805 5.026716
v -31.76631 18.8839 3.175125
v 26.56365 28.71152 8.678801
v 33.78192 27.34995 6.450407
v 25.54066 29.03646 9.570507
v 44.96936 21.99408 -2.920191
v 26.99027 30.50548 10.43707
v 45.19188 21.29545 -4.007964
v 35.24242 28.31194 8.247748
v 27.51818 30.04922 9.136045
v 27.27168 29.73465 8.956554
v 43.05566 25.41729 2.656828
v 42.95114 25.30725 2.346154
v 44.95513 21.72257 -3.263812
v 36.94321 27.98856 7.84261
v 26.63627 29.584 9.11062
v 43.6648 23.96813 0.1335377
v 29.21289 28.65007 8.157858
v 25.40263 27.85494 7.371371
v 39.80864 25.61081 3.64023
v -45.73252 -67.30945 -48.20698
v -29.27306 31.85989 9.817642
v -25.22337 29.58771 7.449888
v -31.95415 30.44005 8.56528
v -37.50049 30.43663 7.887281
v -22.97699 27.33429 5.601341
v -32.80552 29.91115 8.13317
v -30.84523 30.01223 8.466753
v -23.14791 30.13524 9.000732
v -27.70049 28.8746 6.534461
v -24.5223 27.41495 4.905009
v -23.82804 27.31434 4.975082
v -37.61676 30.8955 8.064138
v 5.916789 -19.14119 22.84117
v 9.410122 -19.65944 22.33397
v 5.307397 -21.26416 19.19709
v -40.53278 21.92681 1.003285
v 40.84823 21.81296 -0.3025062
v -7.012677 -20.70633 26.4165
v -11.06376 -20.32105 19.2487
v -7.81524 -19.68198 25.2844
v -6.464311 -20.50354 24.74071
v -8.606436 -19.61566 20.33784
v 42.05271 25.79514 2.902296
v -28.13518 30.00209 7.324713
v 21.95531 79.04159 14.70718
v -28.40799 30.81245 8.504922
v 18.05505 -46.95861 2.218879
v 23.40422 16.87578 3.978194
v 4.044436 -46.96382 11.91877
v 39.64544 24.67661 2.126723
v 17.12714 20.6578 2.566741
v -45.1017 24.32414 -1.568216
v -38.15994 25.03566 2.166807
v 21.63345 26.58091 5.844958
v 16.97088 -46.53078 2.851521
v 25.67797 49.823 19.40922
v 13.01479 -21.56961 14.91952
v 22.61779 24.74232 3.580605
v -29.35341 32.30018 10.35303
v -34.29024 27.37496 3.861146
v -38.0007 25.03849 2.177079
v -45.41788 24.18598 -2.159342
v 10.10663 -19.96258 21.2889
v 39.86445 16.47547 1.050096
v -37.47554 34.13055 10.62538
v -22.31907 30.34515 9.553686
v -29.73973 29.07326 6.136919
v 26.7915 29.57477 8.916104
v -28.29752 28.8545 6.213445
v -28.47229 28.56334 5.725662
v 46.62334 23.07211 -3.612984
v 6.630743 -88.21735 -9.388853
v -22.58571 26.30776 4.999756
v -37.99418 30.69384 7.865364
v -9.179625 -19.24623 22.13254
v -42.31433 49.47945 11.9254
v -28.13743 28.85415 6.562088
v -27.82674 28.71679 6.051824
v -27.3972 28.52589 6.019614
v 16.22123 20.6258 3.108739
v 15.787 21.32896 3.214758
v -38.32367 84.43065 6.090493
v -38.31351 31.292 8.327466
v -38.41462 31.65348 8.500364
v -21.67739 52.48802 21.16062
v 27.43603 30.19778 9.282104
v -21.75272 26.832 5.356015
v 10.14416 84.52841 14.91764
v -33.22028 24.88657 2.66735
v -33.7662 25.04905 2.557896
v 21.84206 25.4727 3.737547
v -40.1243 29.27073 6.310163
v 26.53054 45.34109 19.37605
v 11.38158 85.82087 13.96067
v 8.629586 -19.13253 25.6631
v 6.673861 -19.22766 25.9857
v 40.32814 16.89416 0.669505
v -36.8964 16.80548 2.858053
v -28.02579 48.51852 19.64228
v 26.97663 28.02969 7.563496
v 28.12383 28.21894 7.503795
v 36.18527 28.49224 8.347854
v 8.410236 -19.30437 24.35523
v -35.15917 29.63591 7.237525
v -34.51758 29.65038 7.68539
v -35.08221 30.1358 8.121668
v -36.82425 30.37086 7.900509
v -35.82391 29.72726 7.651694
v -33.7091 32.31281 10.28148
v -33.18418 32.24001 10.3679
v -33.01323 32.55032 10.24162
v -32.62865 32.31745 10.35297
v -31.74119 32.16665 9.876687
v -34.07761 31.65866 9.202077
v -33.12969 31.91965 9.40162
v -31.80265 30.72891 8.45568
v -33.16863 31.44689 8.830246
v -32.62021 31.11322 8.438162
v -33.32535 31.07796 8.55267
v -36.74665 25.0733 2.338302
v 29.5884 82.56042 10.03829
v 29.41668 82.64788 10.0458
v 43.11214 24.26481 1.001459
v 42.55754 24.29293 0.9275044
v 42.59747 24.52522 1.561526
v 26.74539 27.61264 6.689816
v 39.54344 26.03053 4.59717
v 18.80781 84.59972 12.88759
v 22.38488 25.20345 3.663563
v 20.87947 77.51041 15.54891
v 18.23536 22.15505 1.102328
v 21.22477 79.30746 14.7987
v -36.94673 29.5829 7.344035
v -37.56286 29.59781 7.403435
v 32.65826 -76.60146 -35.65144
v 47.24565 -62.95345 -44.93177
v 17.89559 22.4343 0.6928418
v 21.04017 25.85178 5.094678
v 12.87926 -46.34189 6.384097
v 12.78342 -46.63565 6.561089
v 40.99701 17.87997 0.07412151
v 17.72558 22.43291 0.6299627
v 17.77273 22.51031 0.5913978
v 18.52661 22.77576 0.9138688
v 5.604167 -88.29248 -9.130611
v -46.23914 24.43035 -2.014666
v -42.68609 -70.62734 -42.74866
v -38.17606 30.15833 7.595397
v 17.4405 23.69837 3.930454
v -36.06247 16.62589 3.00757
v -36.54456 16.07509 2.982156
v -29.93995 29.27603 6.684837
v -28.92356 28.90536 6.26644
v 44.28785 24.45404 0.07904676
v 24.51449 83.20599 11.84975
v -35.86373 18.27137 2.785024
v 29.02035 82.81792 10.21055
v 28.5578 82.97356 10.34762
v 28.05926 83.50198 10.22735
v -22.41483 25.79772 4.260816
v 13.64751 -21.32292 11.99962
v -29.97773 50.50582 18.54983
v -20.04126 87.21755 12.77449
v 29.88845 30.59106 9.952712
v 29.87143 31.70495 10.76944
v 31.97413 30.59646 9.540174
v 30.88926 31.2515 10.23496
v 31.59902 31.21298 10.10787
v 30.53478 31.60543 10.62268
v 5.22491 -19.7133 28.69132
v 5.215471 -19.60751 27.84462
v 30.8147 82.39515 9.472287
v 30.36685 82.64664 9.61806
v 29.97227 82.84466 9.705431
v 30.34515 82.3306 9.808566
v 16.15551 23.51148 4.680659
v -25.12648 86.3715 11.76083
v -25.24656 85.96306 11.9824
v -25.45613 85.56773 12.17634
v -26.39685 85.43884 11.95764
v 34.52814 28.79651 8.581673
v -38.91782 29.56826 7.21314
v -40.61251 30.23517 6.788539
v -39.60052 29.66539 6.900912
v -23.79346 29.44237 7.743045
v -24.04789 30.22645 8.738564
v 24.68334 28.67381 9.472661
v -21.66517 25.71497 4.196563
v -39.07669 29.37975 6.851542
v -40.07216 46.5112 14.39419
v 11.96101 86.80579 13.20436
v -25.01572 20.89781 1.387414
v 3.066672 -20.08992 25.83039
v 46.81108 23.16958 -3.728989
v -25.89731 18.05029 3.405016
v -32.70578 49.19755 17.58363
v -21.08135 29.09191 8.197822
v -35.48714 32.55576 9.877549
v -29.45516 31.10349 8.785466
v -22.04476 29.35567 8.276664
v 9.243772 -19.53312 23.53572
v -31.68064 86.64668 8.809888
v -43.09424 27.6103 3.010287
v 14.9395 -19.7059 12.42563
v 17.82785 22.0424 1.269615
v 17.79492 22.38256 0.7852014
v -34.55115 33.04589 10.43448
v -40.43687 47.13998 13.98856
v -37.47496 31.18274 8.300078
v -37.4933 31.70626 8.744318
v -37.77334 32.35174 9.217766
v -38.4909 31.9524 8.783953
v -21.48221 28.07545 7.236346
v -21.77315 27.90776 6.697345
v -22.49118 28.86453 7.439963
v -22.86802 27.46371 5.391261
v -22.62521 28.08821 6.439786
v -9.715043 -20.20008 19.00343
v -30.21822 32.25885 10.19191
v -29.43478 31.6081 9.430054
v -30.52245 31.52349 9.212157
v -31.3701 31.76365 9.45135
v -30.96077 31.21846 8.845335
v -30.8171 30.82683 8.466447
v -31.70155 31.03672 8.56703
v 32.46674 27.10222 5.669147
v 30.3062 27.50415 6.267006
v 30.28287 27.08029 5.31563
v 31.1787 27.08356 5.037934
v -37.63508 29.46057 7.276021
v -47.3723 25.61561 -1.607852
v 41.88775 77.89983 3.535967
v 40.22337 47.58113 11.98379
v -32.44995 48.28619 17.90631
v 24.82345 50.43159 19.67287
v -41.16375 29.2135 5.622172
v -46.038 26.84846 1.489841
v -25.13531 27.27172 5.457309
v -25.82005 27.82987 5.738984
v -33.49955 26.71903 3.37571
v 13.32954 -21.6668 11.84743
v 45.18517 21.22284 -4.586997
v 45.31521 20.98299 -4.652931
v 31.95802 40.00326 16.50311
v -9.091773 -19.89687 19.44687
v 31.78045 44.1083 17.31089
v 31.91358 44.75662 17.23439
v 9.038127 -19.42513 23.99888
v 16.80704 -46.23822 2.86487
v 17.14889 -46.74173 2.752966
v -48.37563 26.91446 -1.431764
v -29.23212 28.97795 6.096098
v -27.59433 28.45283 5.522716
v -9.328027 -20.27637 18.85149
v 13.6638 -21.29698 13.70573
v 13.87018 -21.09445 12.84778
v 33.81622 81.41673 8.094351
v 9.464649 -19.49227 23.81753
v -24.06315 28.22948 6.014702
v -38.25484 84.78464 5.939104
v 2.675173 -23.18998 21.34174
v 24.63406 28.30123 8.755318
v -43.37593 27.76373 3.281831
v -43.49612 27.81074 3.272866
v -21.22622 23.66862 1.576177
v -38.85158 29.68387 7.320827
v 34.75544 27.67017 7.294668
v 45.4701 21.803 -4.23628
v -9.189685 -20.34457 19.02948
v 16.19575 23.29947 4.433317
v 16.7449 23.67122 4.406393
v 30.49787 79.16798 11.00571
v 30.26633 78.65694 11.34973
v -40.58548 28.95968 4.998745
v 16.30492 -46.33284 3.44113
v 11.66689 85.0991 14.33653
v -38.53437 84.44568 5.975898
v -38.11091 84.92776 5.961303
v -38.15143 84.4426 6.200097
v 23.25671 25.0653 3.957615
v 41.21286 19.96934 -0.6367826
v 31.19609 81.64221 9.546327
v 30.58174 81.95667 9.848328
v 40.22572 28.6955 5.640456
v 10.07539 86.62141 13.71368
v 10.05718 86.12254 14.0021
v -30.18175 30.92116 8.625601
v 34.18184 45.38916 16.10212
v 37.26554 28.35329 7.663892
v 15.98264 -46.49202 3.746492
v 15.22602 -46.62301 4.432455
v 24.81613 28.01983 8.037025
v 24.33272 28.05417 8.327175
v 26.43086 43.26906 19.53731
v -45.14233 47.50913 10.78725
v 19.18743 82.90978 13.66946
v -44.47291 47.36115 11.36303
v -32.57535 29.26863 6.937858
v -20.31689 27.15289 6.058145
v -29.84569 29.80242 8.130891
v -30.05859 29.38178 7.491838
v 57.93377 41.42806 -8.801607
v -65.3134 58.74866 -20.19352
v -48.45368 29.18302 1.346401
v 24.76772 27.55933 6.847933
v -44.36131 26.4639 1.367365
v -43.97508 26.81521 2.00314
v -43.60771 27.42455 2.765893
v -43.82592 26.83233 1.9247
v 13.36213 -46.01466 6.152094
v -26.85609 29.65186 6.970872
v -20.45867 26.84411 5.571426
v -22.27712 30.09919 9.30582
v -22.58258 30.7425 9.97392
v -23.00515 30.45439 9.440566
v 13.19081 -46.50533 6.173577
v -41.49993 30.89409 6.901999
v 21.4885 25.86934 5.07228
v 21.51268 25.40846 3.72519
v -31.88695 47.28566 18.37613
v 14.73833 -19.92924 15.91122
v 36.46043 31.37142 9.840369
v -35.33267 30.8315 8.600357
v -34.97359 32.12797 9.586248
v -30.02399 28.6737 5.832813
v -45.81649 27.29222 2.180923
v -45.28915 26.69385 2.309626
v -38.58832 32.51775 9.212907
v -24.84785 28.41034 6.05322
v -8.211195 -20.26889 28.66207
v -25.30667 26.57072 3.843604
v -42.94975 28.27866 4.135666
v 30.20602 81.93153 10.01707
v 29.42623 82.3344 10.2136
v 24.44534 28.41758 8.320549
v 21.90439 78.68686 14.86079
v 24.21739 83.39351 11.87558
v 16.75828 27.02719 7.502739
v 35.49018 28.67299 8.550612
v 21.46236 -83.85503 -20.42702
v 24.39743 27.80794 7.264775
v 24.25139 28.15249 7.958015
v -6.595402 -20.15548 24.76216
v -6.646059 -19.63758 23.89842
v 40.34069 20.12373 -0.05337313
v 25.37242 26.80649 5.943656
v 25.47438 27.62313 6.853972
v -43.00608 28.00198 3.656715
v -42.6389 27.14508 2.778922
v -49.25945 23.04593 -5.122552
v -28.36541 19.96937 2.764063
v 27.05135 30.21499 9.700357
v -24.86997 27.72132 5.198878
v -24.54392 27.88135 5.225429
v 25.1133 52.83242 19.10616
v -43.8857 27.9899 2.943604
v 18.28145 -45.90536 2.220555
v 18.50487 -46.19167 1.920273
v 18.6524 -46.6211 1.755472
v 19.66052 23.17644 1.919192
v -37.19183 29.56495 7.056496
v 26.81082 83.30492 10.83458
v 12.38326 -46.15557 6.854091
v -42.48431 28.98033 5.329812
v -23.19498 26.17715 4.92441
v -7.45715 -20.6974 29.07516
v -7.319342 -20.73673 28.53842
v -23.28116 26.5258 5.154678
v -10.21993 -19.21895 25.29668
v 42.88806 24.62948 1.424519
v -9.475954 -19.80609 19.76615
v -9.246575 -19.94723 19.29423
v -8.996598 -19.81755 19.64232
v 18.39381 22.95057 0.8370513
v 18.44047 23.05223 0.9010068
v 17.74257 22.54313 0.6615644
v 17.99572 22.68255 0.6833424
v 18.09435 22.90827 0.7760392
v -26.07901 29.20712 6.426457
v -20.5903 28.95983 8.13915
v -38.35159 25.02243 2.110827
v 12.53475 -46.1006 6.802771
v 12.03415 -45.96054 7.52391
v 19.50678 19.41075 3.054345
v 35.36967 80.87416 7.449872
v 44.38462 21.32243 -3.144597
v -20.62853 87.12456 12.66111
v -41.17626 33.61804 9.165708
v 40.67711 75.87117 5.278236
v 31.49656 32.29007 11.00497
v -21.8021 -45.77649 3.09197
v -21.64152 -45.69974 3.404535
v -27.94533 -47.78281 0.5087072
v 37.33868 25.14318 3.197196
v 38.03182 25.55352 3.317532
v 38.12771 25.34029 3.098005
v -30.8716 30.42105 8.532797
v 28.71813 82.42667 10.56493
v 24.77051 28.60318 9.05293
v -27.54019 18.66605 3.276784
v -28.43588 17.60916 3.205406
v -41.78104 31.66475 7.429796
v -24.67141 26.96827 5.213824
v -24.54339 27.17047 5.534561
v -23.49603 26.22394 4.876977
v 45.28735 25.24714 -0.6786476
v -39.6637 31.1401 7.855374
v -39.00638 31.57805 8.368248
v -38.75214 31.77711 8.586212
v -19.68255 27.5107 6.741283
v 17.57297 21.44424 1.878974
v 37.43768 30.2332 7.81458
v 36.66591 29.92695 7.820622
v -21.04125 26.85773 5.497063
v -20.45512 26.34717 5.020526
v 44.7848 20.60667 -3.456183
v 14.43804 -46.34468 5.099329
v 14.03628 -46.38872 5.41688
v -24.99072 25.74718 2.941332
v -19.53656 27.78877 7.134379
v -20.96023 27.98252 6.851332
v 37.16611 31.8063 9.496264
v 5.253402 -20.78194 20.16425
v 4.814632 -20.76712 20.43614
v -22.53663 25.46046 4.072369
v 24.62688 29.40875 8.731548
v 24.84246 29.644 8.985291
v -37.23357 33.14632 9.957017
v 22.69038 26.89443 5.945525
v 22.49212 26.54378 5.447848
v -32.56829 19.71646 2.707886
v -31.01737 19.69601 2.893238
v -40.92481 32.07866 8.094474
v 27.27217 26.97104 5.795005
v 26.32234 26.82202 5.710941
v 26.80756 26.61357 5.402756
v 41.68224 42.22985 12.18768
v 27.46382 31.22965 11.08659
v 28.21694 31.56091 10.91941
v -30.33432 30.6008 8.228024
v -30.92293 30.55535 8.297902
v -44.80029 27.27697 2.394039
v -38.31863 29.48948 7.263885
v 27.44475 82.76183 10.90933
v 28.03299 82.63943 10.74217
v 3.965482 -19.79348 22.33868
v 38.03623 27.45835 7.155281
v 39.04632 27.26522 6.3097
v 6.80146 -19.1529 27.91491
v -34.59979 25.817 2.795473
v 44.81495 22.10284 -3.135351
v -29.14989 18.5843 3.348952
v -29.09184 19.43689 2.986878
v -27.79705 29.12767 6.795805
v -34.59584 24.87814 2.456869
v -35.73422 25.49561 2.53834
v 4.093337 -20.23233 28.75193
v -8.325081 -19.62296 20.8611
v 20.13647 22.29895 1.622616
v 20.09323 -46.81737 1.01302
v 31.28039 26.62129 4.588027
v 30.27722 26.67315 4.847868
v -49.65689 24.45241 -4.570106
v 42.81886 19.77146 -1.941133
v -7.622852 -19.34098 23.55199
v -27.54665 29.781 7.071698
v -35.13462 17.25179 3.167652
v -28.07016 49.69444 19.44792
v 18.96579 24.52274 3.63951
v 9.75854 -18.65003 26.23239
v 4.542813 -20.24803 21.33846
v 4.55947 -20.54612 20.71614
v -26.23066 28.35922 5.768871
v -25.44905 31.52085 10.16583
v 9.453757 -19.27379 24.7754
v -20.7516 23.99327 2.597548
v -46.47958 24.2404 -2.749331
v -46.38215 24.30465 -2.528227
v -46.0242 24.16849 -2.604553
v -36.08541 25.21426 2.45554
v -33.31501 34.96211 12.26035
v -48.91404 22.81558 -5.173255
v -43.56858 28.67646 3.89203
v -32.46285 32.98359 10.6609
v -25.87481 28.23416 5.394377
v -25.37832 28.20709 5.349298
v -23.79563 -46.19565 1.225729
v -26.10663 28.39513 5.55195
v -25.74767 28.39501 5.495869
v -28.42655 29.15552 7.096677
v 16.9277 21.56045 2.185118
v -27.19828 28.82856 6.292982
v 40.29292 25.34004 2.825804
v 15.29978 21.19176 3.382867
v 20.62366 18.39762 3.410907
v -3.636179 -47.68135 12.79169
v 20.2919 21.74957 1.697513
v 39.96512 25.4212 3.058961
v 3.83287 -47.17346 12.00561
v 41.50702 26.2031 3.425522
v 41.661 18.30006 -0.5650759
v 41.56118 17.20208 -0.1379038
v -25.39417 20.7977 1.38701
v -35.50742 27.50199 4.065671
v -30.31546 30.1269 8.35775
v -30.07697 30.19001 7.857424
v -30.38085 30.17664 8.18231
v -29.28836 29.53735 7.594906
v -29.48263 29.82699 7.532159
v -35.70973 34.26079 11.25134
v -36.13486 29.10839 5.994369
v 42.63552 25.15964 2.282247
v 40.12118 20.69407 0.1387672
v 39.65187 21.34813 0.5766491
v -37.76873 25.2471 2.237951
v -36.79849 27.3614 3.805835
v -34.38793 27.04359 3.443695
v -34.41217 26.63084 3.18077
v -35.11652 27.37066 3.816566
v -36.84271 25.68 2.477944
v -36.65837 26.12432 2.619756
v -35.41712 26.69132 3.187212
v -35.17058 26.94959 3.3429
v -35.84447 26.63094 3.091179
v -36.48824 26.30404 2.74272
v -36.48903 26.58868 2.904598
v -36.48397 26.76571 3.036288
v 27.16671 30.99228 10.75108
v 20.61373 21.06513 1.958428
v -26.88537 29.98635 7.657957
v 22.19919 17.16297 3.795104
v 23.37874 17.51068 3.714915
v 24.29479 18.57874 3.680355
v 41.63777 21.91733 -1.282339
v 41.93348 24.31182 0.6227558
v 41.28786 25.16648 2.545391
v 40.64282 18.62033 0.0439698
v -37.07773 15.55701 2.877251
v 43.26395 24.08584 0.5445687
v -39.95774 20.47566 1.19434
v -40.02288 18.51574 1.555273
v 44.44237 22.78059 -1.999055
v -42.78909 26.53661 1.92586
v 4.804554 -19.88193 29.06228
v 5.631221 -19.52334 28.77726
v 1.599174 6.865571 27.10404
v -25.62441 28.71087 5.84248
v -37.25644 16.28688 2.807453
v 1.878308 -21.01175 25.16162
v 37.62224 25.56695 3.394878
v -43.73557 25.8484 1.039736
v -42.40932 32.21867 7.68175
v 21.70949 18.1899 3.509454
v -20.68311 -45.6474 4.090405
v 28.67515 26.79536 5.523979
v 27.55397 26.6428 5.433463
v 19.39644 23.36134 2.060377
v 18.74307 -46.96817 1.80092
v 24.15758 28.38501 7.805901
v 15.52157 19.25087 3.760165
v 19.8953 -46.62569 1.060971
v 17.87354 22.66979 0.820613
v 43.86045 24.81222 0.818035
v 2.396072 -20.40493 24.5422
v 15.04667 19.69681 3.844828
v 14.80138 20.83301 3.926162
v -22.24189 -45.85744 2.462468
v 36.77582 25.83381 3.828398
v -27.44998 17.27411 3.438784
v 41.24919 24.34738 0.9907876
v 41.25565 24.93652 1.946019
v 43.14798 22.86788 -2.296846
v 43.39716 22.78575 -2.698711
v 39.78556 24.89525 2.222319
v 38.98379 25.37068 3.003169
v -35.65857 34.5955 11.46321
v 22.52885 25.68581 4.201551
v -33.63639 24.35067 2.504262
v -19.68821 27.03214 6.217602
v -19.93628 26.8053 5.706509
v 34.66248 24.35088 3.308568
v 42.98394 25.1162 1.985922
v 42.74947 24.83776 1.655637
v 43.38746 24.85554 1.227991
v -22.19115 -45.97447 2.627274
v -22.59268 -46.02917 2.148075
v -22.39505 -45.85612 2.221064
v 12.53153 -46.2783 6.706075
v 11.97586 -46.48589 7.23313
v 27.04087 23.63038 3.960078
v -32.03028 25.83539 3.351367
v 3.151077 -19.75967 22.96456
v -30.53642 19.02372 3.187171
v -29.73896 19.32047 3.036117
v -49.96669 23.27142 -5.844009
v -21.71531 51.71645 21.23013
v 41.27764 31.24623 7.378439
v -9.649026 -19.5408 28.21428
v 20.12604 23.26271 1.661086
v 4.065958 -20.15007 21.77939
v 2.001451 -20.80327 24.47089
v -34.16595 34.94308 12.02496
v 43.31187 22.59541 -2.544827
v 45.69658 19.77149 -4.55366
v -9.39479 -19.59631 29.7687
v -8.540892 -20.06307 29.71447
v 42.23807 20.41938 -1.688244
v -38.25366 25.40718 2.204207
v 41.34311 20.96331 -1.046066
v -25.94541 26.39116 3.547926
v 2.752092 -19.72707 23.31358
v 2.222751 -20.28303 24.11171
v 2.79348 -19.78502 23.50043
v -37.74905 22.39364 1.874119
v 20.26994 22.75445 1.736662
v -38.99851 20.11998 1.546629
v 20.54014 23.65002 2.168727
v 20.40183 23.32078 1.992184
v 43.1988 23.78012 -0.5110349
v 3.658419 -20.05175 22.22904
v -40.1349 19.16166 1.374774
v -8.098413 -19.53545 22.11108
v 42.04921 21.20589 -1.73022
v -45.2235 -30.491 -3.474021
v 2.962536 -19.9903 23.00524
v -7.091815 -19.61895 23.33756
v -48.2076 -30.92598 -6.535244
v 38.70338 19.71571 0.8789852
v -39.62719 23.97894 1.898435
v -39.80281 23.09133 1.646564
v -40.66313 23.89344 1.44279
v -41.72731 22.27676 0.3607465
v -41.20636 22.57359 0.7719943
v -40.75692 23.50773 1.523871
v -41.2822 23.255 1.130975
v 36.07344 -38.54935 -1.754049
v 41.17945 -54.07931 -15.215
v 39.61882 -55.18312 -13.93401
v -23.50229 -59.92778 0.7009646
v 49.3814 -9.02106 -4.827727
v 25.87959 44.64081 19.52417
v 25.54111 45.29831 19.7511
v -44.00196 25.01967 0.3733777
v -43.76357 25.2943 0.7434201
v -46.00223 28.25083 1.879222
v 31.78694 43.19659 17.36066
v 30.79032 44.54853 17.71246
v 30.04376 43.94139 18.11498
v 20.9479 48.56775 21.19809
v 41.706 24.08477 0.1638147
v 14.69763 85.18481 13.59942
v 23.85924 28.55342 7.50218
v 21.45378 26.78574 6.117165
v -24.5202 19.92641 2.676973
v -31.20028 46.91753 18.69955
v 24.80555 82.54949 12.05363
v 17.20806 83.71928 13.78418
v 25.46154 46.94097 19.78364
v 25.959 46.91564 19.59686
v -21.05484 86.82063 12.72136
v 24.85009 78.38439 13.85445
v 24.32588 78.01029 14.24466
v 16.8978 19.66409 3.225278
v -32.36562 17.21395 3.218204
v -30.63846 17.41577 3.347301
v 21.36958 -44.65033 3.345251
v 15.0593 77.8245 16.75398
v 18.38744 30.86567 11.59176
v -47.91496 24.81338 -2.222546
v -47.43611 24.46481 -2.242549
v -47.26991 24.65205 -2.126595
v 22.8723 77.7923 14.92558
v 23.37647 77.83781 14.7771
v 25.1138 77.16392 14.17039
v 42.80717 25.53259 2.486779
v 42.53142 26.37904 2.905401
v 20.21658 25.65114 5.281663
v 19.53558 24.19976 2.540295
v 20.40719 24.71175 3.205409
v 21.05271 25.05464 3.366098
v 25.79976 25.88272 4.912002
v 25.09637 25.90555 4.953109
v 25.9292 25.56417 4.731685
v 24.52744 21.44353 3.24201
v 28.66662 25.77788 4.48837
v 29.99093 20.42201 3.143698
v 38.48648 25.4775 3.218257
v 34.88951 25.9979 4.023049
v 36.12925 25.4731 3.617913
v -23.54735 31.74228 10.96894
v -1.563337 -48.39645 12.89144
v -27.52796 19.73117 2.797425
v -25.6808 19.01528 3.106287
v -37.63842 24.10461 2.023394
v 40.16822 42.52018 13.12026
v 40.84161 41.20362 12.73642
v 24.27009 29.82429 9.178452
v 29.38999 34.42445 13.1106
v 36.50441 15.08298 2.776769
v -26.885 27.97071 4.970415
v -31.6102 22.8406 2.649396
v -25.4442 27.21077 4.618295
v -25.66688 26.06864 3.165733
v -24.7025 26.2428 3.635463
v -24.61086 25.52714 2.813119
v -25.72888 24.61578 2.392152
v 33.09693 45.00169 16.6846
v 38.05263 79.33699 6.181088
v 38.33775 78.81812 6.108704
v 38.63191 76.54588 6.77919
v 38.37737 77.08218 6.782827
v -49.28676 -63.45588 -51.14787
v -44.63839 24.12521 -1.25353
v -44.71569 24.848 -0.04425479
v -44.55946 24.48346 -0.6299022
v 16.85972 -46.10545 2.957897
v -12.29495 -19.52982 20.94568
v -47.7706 48.27951 8.177271
v -47.20353 46.4361 9.609413
v -5.504718 -22.2169 24.8347
v 45.65274 23.66967 -2.39912
v 45.81275 24.8336 -1.483309
v 30.94448 32.94118 11.48737
v -37.77935 84.49969 6.448922
v -20.96098 48.65813 21.67152
v 41.79788 -68.46509 -40.55347
v -41.71311 20.05329 0.4680977
v -41.62696 21.42053 0.2797825
v -40.8325 18.57516 1.150909
v -42.34054 19.48157 0.2139237
v -21.93946 25.06116 3.594328
v -19.78586 24.48854 3.990176
v -32.06347 16.61447 3.449358
v -8.866035 -21.3012 19.70505
v 16.95338 27.27819 7.601031
v -5.032538 -44.41003 15.46102
v -34.55313 34.68677 11.71237
v -35.23301 34.38416 11.3993
v -36.03352 33.8891 10.83368
v 17.87959 23.80736 3.273661
v 17.92371 24.50289 4.049784
v 15.27062 25.69169 6.648779
v 62.77598 -29.72943 -42.93627
v 10.7855 -76.00867 1.605347
v 16.26305 -59.5022 2.925025
v 27.72762 -62.84734 -7.089933
v -27.47747 74.98944 15.12344
v 23.97431 11.95978 3.937769
v 24.8163 12.05129 3.89634
v -4.399914 -24.03985 22.86803
v -1.370164 10.2021 26.38323
v 11.0364 -26.22825 13.09689
v -1.387928 -0.2766094 31.64828
v 56.89552 39.48982 -5.375599
v -65.25134 -32.15888 -42.68667
v 14.70939 -21.45543 10.13457
v 14.60435 -21.39485 10.1191
v 15.75797 -21.16265 9.561707
v 14.85544 -21.41 10.0979
v 1.823836 7.891126 26.54694
v -29.44188 -29.6368 6.212059
v -32.66293 -29.06874 4.652432
v -2.626218 2.689797 29.89104
v -0.94944 2.528448 29.98815
v -0.3988192 0.7336261 30.92994
v 0.8010893 -1.593763 32.04578
v 1.994315 -2.979007 32.42863
v -17.82983 -21.20226 12.58587
v -41.72419 -63.15041 -18.73515
v -58.84506 39.11013 -3.382602
v -38.0911 66.21918 10.87818
v -51.49361 71.67752 -1.07981
v -27.1328 5.814671 4.222506
v -56.68683 21.44801 -11.79739
v -19.24895 -11.38797 14.36921
v 15.32311 -18.89 12.23061
v -0.1206215 -7.274957 36.06773
v -1.566076 -5.655435 35.25147
v 3.342243 9.894695 24.45704
v 4.718253 28.81826 18.60699
v 15.05256 22.13475 4.635057
v 15.3921 22.01458 4.191905
v 15.86497 22.22253 3.399904
v 14.42189 19.91796 4.235199
v 14.44664 21.1204 4.238694
v 14.02245 20.7276 4.491308
v 45.99014 -35.02288 -10.17677
v 44.90564 32.10966 6.141755
v 53.60978 -22.74132 -14.3469
v 56.54087 48.07473 -7.618116
v 57.43501 27.88354 -10.84881
v 59.77093 45.48458 -13.76162
v 57.57559 42.80765 -8.402575
v 64.9216 23.74251 -26.69143
v -42.62174 28.33714 4.284803
v -42.26073 28.31913 4.054893
v -31.15751 85.99725 9.5314
v 17.6729 30.10962 10.85651
v 24.50553 45.27312 20.19149
v 25.18414 46.16491 19.91994
v 24.9305 46.64125 20.00735
v 25.37944 47.30475 19.80869
v 46.92944 75.47717 -0.4012259
v -3.903244 -54.61812 12.83326
v -31.49391 28.54775 5.632272
v -30.83574 28.8235 5.9242
v -26.4189 86.387 11.31866
v -28.40214 85.8828 10.8983
v 30.43255 43.55886 17.95476
v -26.22096 20.42522 1.777455
v -24.92249 19.41715 2.880815
v 17.1451 -46.19543 2.644315
v 16.87278 -46.24586 2.857591
v 26.2829 50.2697 19.05295
v 40.70205 26.66155 4.301026
v 40.55919 26.98175 4.745913
v 40.68586 27.43846 5.104772
v 40.70707 27.45896 4.931966
v 39.95695 28.54436 5.383382
v 40.05674 27.36323 5.180743
v 15.30146 86.15449 12.82948
v -21.62998 29.77556 9.066906
v -42.28269 32.75731 8.089962
v -42.70152 32.37709 7.643775
v -43.07496 32.92382 7.852879
v -42.62915 31.89116 7.24812
v -42.2691 31.28521 6.887273
v -42.20052 30.19598 6.142951
v -43.19712 32.02538 7.137959
v -46.16919 29.45177 2.653208
v 25.54629 83.13731 11.45873
v 26.42236 83.48802 10.8845
v 25.80419 83.47521 11.17245
v 27.99413 79.50538 12.05398
v -49.0603 24.06054 -3.440553
v -48.62607 23.96402 -2.979679
v -48.38696 23.70701 -3.144768
v 24.94477 83.45995 11.53008
v 25.11112 83.01847 11.67404
v 26.30782 82.73982 11.38496
v 36.36607 26.423 4.708439
v -31.36058 16.92381 3.473831
v -29.19546 30.49564 7.974022
v -29.95096 30.43445 7.960081
v -27.9821 30.2 7.678797
v 39.40112 29.43023 6.239066
v 38.20064 27.83503 6.771308
v 39.50552 28.90779 5.867421
v 38.99592 28.8825 6.184479
v 29.59758 26.67134 4.871778
v -35.23862 24.56948 2.456125
v -35.91149 24.79132 2.436353
v -36.04919 24.49369 2.358674
v -37.67998 24.7357 2.079627
v -37.31477 24.6458 2.144352
v 46.27509 24.33164 -2.371933
v 46.84334 23.75436 -3.601523
v 46.60617 23.6715 -3.254355
v 25.21628 84.0827 11.11266
v -49.54508 25.04616 -3.995546
v -45.25411 25.69578 1.076422
v -45.52075 25.89046 1.067088
v -45.22332 25.77494 1.286446
v 38.71472 42.47392 13.89833
v -45.67321 27.90392 2.029534
v 16.66937 85.7618 12.75934
v 10.00282 85.76022 14.25861
v 32.81099 45.87992 16.73519
v -23.36012 86.38431 12.41646
v -1.787009 -14.63027 38.07356
v -41.66084 28.82126 5.004976
v -2.921888 -49.43734 13.03812
v 22.30248 26.86734 5.98762
v 22.4278 26.56796 5.59941
v 21.94197 26.27898 5.515192
v 22.3722 26.50657 5.656363
v 21.92765 26.05658 4.916683
v -48.5631 26.36012 -1.802539
v -23.24314 30.69263 9.681436
v -41.86892 26.59086 2.353455
v 23.72839 45.96572 20.43983
v 22.81532 16.21172 4.057169
v 21.79272 48.65343 21.03748
v 31.86669 45.31604 17.21263
v 34.36908 29.60467 8.616859
v 33.53201 29.97709 8.759846
v 32.83656 30.15115 8.954192
v -33.18547 26.02766 3.167855
v 21.51501 48.36838 21.11541
v 22.98322 49.67163 20.47305
v 22.29338 48.95065 20.82731
v 22.38382 48.83782 20.75215
v 21.86499 48.54589 20.91796
v 22.61446 48.57787 20.69764
v 23.18733 48.78362 20.49595
v 22.92674 47.4926 20.65632
v 22.03773 48.0684 20.89976
v 9.730346 -19.40325 24.16795
v 28.43077 15.46714 4.339948
v -28.69853 29.96358 7.263912
v -26.12995 28.56356 5.710777
v -26.39733 28.65257 5.833803
v -26.32065 28.90209 6.012629
v -26.71608 28.67242 5.948039
v -26.99896 28.95698 6.257244
v -26.58356 28.90893 6.031072
v -26.99851 29.35934 6.551425
v -27.67854 29.43161 6.733885
v -28.81768 29.55748 7.240432
v -29.49628 29.96036 7.496994
v -29.08797 29.93457 7.270762
v -1.611124 -45.15068 15.001
v 17.86186 25.6833 5.541908
v 16.86126 25.36663 5.333182
v 19.08034 25.37923 5.092911
v 18.17735 25.13882 4.94764
v -8.006887 80.98779 17.51618
v -4.550449 -52.05283 13.514
v -31.94255 24.74745 2.913791
v -32.25593 25.15183 2.967847
v -34.09007 45.18904 17.59593
v 31.93023 14.6346 3.962319
v 12.83524 -45.80397 7.038549
v -23.65098 31.07775 10.0571
v -25.04343 30.20855 8.377527
v 26.60659 46.61441 19.38337
v 25.9411 46.58073 19.59481
v 28.07542 45.69728 18.84644
v 27.18684 45.64277 19.23945
v 26.93364 44.89549 19.21803
v 27.55413 45.26323 19.04664
v 27.44467 44.48863 19.00074
v 28.0821 44.72461 18.84104
v -20.84174 47.44485 21.72528
v -20.15683 47.34901 21.84962
v 21.07118 47.99351 21.15854
v -13.1176 88.11105 13.52161
v 18.46666 26.10688 5.671172
v 17.80214 26.19855 5.886638
v 32.78274 14.94296 3.8405
v -0.3345581 -53.74998 13.15464
v 17.80489 22.00436 1.466504
v -6.341997 -21.47391 26.01488
v 16.87231 85.26589 12.99764
v -30.10293 17.94813 3.147114
v -2.633321 -52.55132 13.47972
v 23.76352 49.08443 20.24188
v 12.31364 85.34544 14.0531
v 13.74147 86.07377 13.29414
v 10.54815 86.85181 13.49226
v 11.17577 86.57601 13.52427
v 31.99887 41.42166 17.10881
v 33.27155 43.53365 16.68815
v -38.54259 29.62041 7.363489
v -39.60366 30.32158 7.292085
v -38.74443 30.76402 7.771741
v -40.41302 32.17541 8.35219
v -39.50386 31.83954 8.411414
v 30.80727 50.71711 16.84544
v 11.94111 -46.2799 7.279568
v 12.09775 -46.73045 7.195242
v 6.788079 84.48296 15.38426
v -12.90088 -19.16947 23.26358
v 26.6435 49.79878 18.96492
v 26.52005 49.39334 19.07834
v 17.17463 30.51122 11.62257
v 14.64999 77.96727 16.7984
v 15.28914 78.71752 16.48242
v -23.29511 -45.95768 1.565741
v 16.4322 26.57035 7.007233
v 15.88503 26.10931 6.838881
v 16.11709 25.84538 6.229325
v -44.98416 25.8056 1.246374
v -45.37037 26.12222 1.743271
v -45.08079 26.38107 2.068866
v -44.60816 26.11189 1.365659
v 27.07902 80.79577 11.97406
v -24.3955 21.89043 1.239335
v -25.10791 21.10311 1.304495
v -24.4001 -46.46508 0.9981848
v -23.96297 -46.12571 1.182113
v -24.41935 -46.33438 0.9582356
v -19.41235 87.39009 12.82866
v 33.11732 39.74396 15.79522
v 28.25185 43.90854 18.75789
v 27.4359 42.86047 19.16061
v 37.22352 15.70045 2.504308
v 38.37096 16.72307 1.535055
v -48.48662 27.19618 -1.317211
v -24.28656 -46.16259 1.167022
v -21.20136 84.31429 14.14341
v 21.3144 47.7861 21.08412
v -26.53549 -46.5046 1.141825
v -24.6695 17.80205 3.385202
v -20.82951 85.86626 13.35559
v 24.39912 44.00279 20.15282
v 34.80405 43.37165 15.95082
v 21.45457 15.45059 3.916704
v -39.68454 32.03533 8.466682
v 29.50697 19.5202 3.284713
v 28.32804 19.72267 3.271858
v -34.18116 17.50091 3.291951
v 22.56476 79.18989 14.45649
v 5.190534 84.53634 15.5939
v 5.634942 82.71766 16.42386
v 35.94836 26.20432 4.365752
v 15.52069 30.42224 12.22737
v -27.01556 28.28909 5.476055
v -26.11289 27.19432 4.330488
v -33.46149 46.36473 17.78431
v -33.24331 46.64167 17.84538
v -19.49773 23.42827 2.975106
v 37.5791 25.80107 3.725134
v 38.51123 25.79362 3.935366
v 37.29775 26.16978 4.374708
v 38.03803 26.49446 5.828929
v 36.45407 26.71672 5.622754
v 33.5161 26.71906 5.028918
v 34.54495 26.99794 5.780847
v 34.82527 27.07944 6.216509
v 4.101359 -88.50386 -9.262274
v 2.547215 -88.58837 -8.990178
v 24.35055 29.45074 8.775697
v 24.19483 29.03628 8.089883
v -31.79033 24.03253 2.763103
v -12.32499 -19.12705 24.45484
v 39.3378 25.57559 3.419101
v 39.06543 25.75644 3.899835
v 39.1123 25.53559 3.204649
v 4.363864 83.24098 16.31974
v 36.06202 14.73051 2.853037
v 15.98428 86.07113 12.72737
v 27.5482 79.9885 12.05949
v -24.28893 20.92486 2.081815
v -24.01426 21.67941 1.784348
v 23.49311 -41.19181 5.92708
v 16.42124 -20.87125 9.114542
v 18.06939 -20.56754 8.300271
v 0.9806219 -15.39772 37.53074
v -23.26463 18.77912 2.492271
v -23.55751 17.953 2.879079
v -39.8483 29.21681 6.053472
v -41.08768 28.98026 5.229999
v -40.89554 29.08808 5.085992
v -6.876668 79.3863 18.02148
v -31.66708 32.66744 10.45484
v 32.13549 45.73329 17.08057
v 30.71074 40.01911 17.14094
v 38.07407 29.90579 7.305539
v -22.78057 25.87616 4.557516
v -23.17879 25.9446 4.466594
v 31.66423 39.49696 16.41015
v 32.6618 42.17859 16.92178
v 33.4016 41.36074 16.40104
v 32.38087 39.94554 16.2933
v 34.67769 29.88517 8.57227
v 2.711987 -54.71305 12.7042
v 36.07188 28.89561 8.286228
v 9.275125 86.83253 13.68564
v 9.874595 86.93878 13.58202
v 9.011168 87.0236 13.64821
v 7.868569 87.15202 13.75414
v 17.67947 80.94186 15.02908
v -47.13358 -66.13736 -45.14572
v -21.7742 30.11508 9.443772
v 16.01948 19.69968 3.460041
v 40.33512 24.43143 1.710534
v 40.17992 24.98083 2.268201
v 20.77387 16.84255 3.800091
v -45.67542 28.86444 2.282478
v -46.30804 28.41715 1.56375
v -45.31795 27.73412 2.302011
v -44.7028 27.71307 2.408388
v -44.71608 28.345 2.545128
v -40.6798 28.01677 3.89758
v -41.63721 27.72414 3.473863
v -41.72792 28.41014 4.130193
v -38.13294 28.60033 5.011942
v -38.78474 28.58944 5.032613
v -39.21954 27.32522 3.61393
v 27.98335 41.86698 18.6363
v -40.70747 47.05045 13.84591
v 16.41769 79.50433 16.0024
v 16.97993 80.01417 15.63995
v -36.59303 45.92758 16.37957
v 42.3996 24.14158 -0.2155221
v 42.23212 23.86245 -0.6244426
v -26.8066 49.88819 19.91187
v -31.28288 49.05665 18.28123
v 28.44238 78.33852 12.37529
v 28.94219 79.1893 11.76618
v 39.3731 41.8077 13.58699
v 33.31944 30.43292 9.091432
v 34.06575 30.14036 8.786147
v 34.41466 30.29776 8.888861
v -32.01471 34.71777 12.28032
v 40.56627 16.33234 0.6461986
v -47.54603 26.54267 -0.995773
v -46.49869 26.08459 -0.5896054
v -46.17454 25.58385 -0.7740027
v -46.77483 25.89321 -1.121889
v -45.92424 25.95251 0.3012538
v -46.36971 27.31659 0.6878434
v 26.79949 81.51966 11.78047
v -19.14635 27.17439 6.650015
v -19.03633 27.53548 7.1034
v -33.69867 34.5527 11.7596
v -35.12654 33.78112 10.9131
v -34.13382 34.29069 11.46216
v -31.46457 33.09247 10.89275
v -35.35228 33.04219 10.31899
v -33.4818 32.91282 10.47114
v -33.80792 33.49186 10.89197
v -35.86793 33.43293 10.50187
v -20.18104 28.97333 8.357254
v -20.24048 86.72113 12.97928
v 33.36218 45.94125 16.44741
v 20.1164 83.86449 12.8796
v 21.00668 84.37787 12.36455
v 19.28299 85.01487 12.52876
v 34.81972 42.66153 15.9596
v -19.91377 83.91058 14.66642
v -13.76484 87.4217 13.85574
v -36.0936 15.12525 3.07163
v -35.73779 15.78306 3.150472
v -36.34034 15.59856 3.049966
v 28.71797 16.06581 4.330753
v 18.45879 78.088 15.99153
v -2.40064 -49.44498 13.04047
v 22.36439 50.22871 20.58562
v 23.39834 50.21895 20.23993
v 23.09207 25.44206 4.114461
v 24.27518 25.55126 4.52171
v -27.02507 33.95466 12.70701
v -7.312548 -19.84041 23.28815
v -6.934795 -20.00217 23.718
v -25.94325 27.81693 5.535934
v 18.49003 82.05875 14.33565
v 18.43164 81.46284 14.61877
v 46.70648 24.2655 -2.988884
v -36.63507 33.866 10.65022
v -47.0999 26.58897 -0.6669453
v -46.98582 27.11908 -0.1653161
v -46.59809 27.15944 0.3163063
v -46.42247 26.53146 -0.0508959
v -46.26842 27.41131 1.033747
v -46.29653 28.14359 1.446053
v -46.01289 27.7602 1.715633
v -46.5078 28.88072 1.700974
v -47.50135 27.96592 0.2067364
v -46.81983 27.71478 0.5381783
v -47.14204 28.09693 0.6490766
v -46.6712 28.02377 1.020697
v -47.39052 28.4169 0.7352873
v -46.61294 28.31368 1.250103
v -48.43854 27.49507 -1.031152
v -48.02779 27.7176 -0.498166
v -48.10377 28.43097 0.2769288
v 8.526449 86.8636 13.79322
v 7.361016 86.97749 13.9208
v 5.535953 87.23512 14.03925
v 1.090113 -53.59591 13.19204
v 29.61143 42.76377 18.4226
v -14.76279 87.0791 13.91784
v -14.70493 86.63121 14.19128
v -2.106611 -87.07198 -4.502074
v -48.0661 23.83553 -2.91031
v 10.80124 84.9578 14.59668
v 10.36666 85.50896 14.34567
v 9.831233 85.46678 14.41857
v 8.98019 85.86065 14.29967
v -30.23298 42.83931 18.80567
v -26.80634 48.2317 20.09021
v -38.40521 45.99165 15.50857
v -36.7718 48.39217 15.73864
v 19.94746 75.34394 16.27688
v 16.34518 21.20488 2.750878
v 15.94298 21.78071 3.086486
v -35.6923 46.25703 16.7265
v -35.51476 45.86105 16.85081
v -35.4152 45.09094 17.05499
v -34.70477 45.60414 17.31081
v -65.10902 59.04269 -19.73867
v -1.018659 -48.38218 12.84603
v 26.91974 30.72433 10.24342
v 26.19345 31.04899 10.46624
v 27.08658 29.95972 9.073683
v 26.94429 30.37111 9.60113
v 26.5977 30.07191 9.270351
v 26.2304 30.16022 9.299141
v 24.86719 29.54222 9.070874
v 25.45309 29.82376 9.277877
v 26.33376 30.06756 9.203124
v -31.02272 85.42609 9.937457
v -29.97961 85.17543 10.63051
v -24.3324 18.65958 3.167028
v -23.92557 19.17874 2.975944
v -22.88337 18.4092 2.651048
v -30.06903 19.80998 2.929487
v 21.0663 27.3317 6.640993
v 20.99733 27.01214 6.281142
v 20.93769 26.23895 5.686604
v 35.32274 30.74356 9.252136
v 36.04657 30.70815 9.016526
v 30.51457 50.28566 17.07377
v 30.7771 49.81099 17.031
v 31.79984 50.45476 16.36743
v -32.8834 47.41119 17.9084
v -33.1124 47.94304 17.72813
v -27.84068 48.81078 19.6739
v -27.33438 49.54754 19.77284
v -26.96693 48.53581 20.00124
v -27.60616 50.27416 19.55922
v -27.89389 51.21384 19.30083
v -26.95093 50.58337 19.75695
v -32.4509 46.71169 18.1853
v 29.04524 43.64482 18.83861
v 29.6464 43.6274 18.59856
v 29.25261 44.27136 18.43726
v 30.44251 44.97905 17.85231
v 29.93174 45.01137 18.0924
v 28.87116 44.38034 18.57816
v 28.9935 45.47041 18.47534
v 26.92589 42.17048 19.11588
v 26.41034 42.43687 19.37246
v -65.43859 58.29026 -20.59357
v 32.68624 31.21902 9.914147
v 32.30019 30.70822 9.427103
v 33.56937 30.58766 9.313438
v 9.225372 84.35864 15.10789
v 22.11743 80.70744 13.88135
v 21.13841 81.00475 14.04166
v 20.69755 80.64441 14.33589
v 20.75039 81.85626 13.7424
v 19.80096 80.08753 14.86774
v 20.21735 81.02438 14.32949
v 20.07881 81.79825 13.99646
v 19.29594 81.26038 14.47669
v 19.05955 82.36074 14.00196
v 18.9693 81.77534 14.32189
v 19.02418 80.23166 15.02034
v 18.35217 79.58152 15.47139
v 18.93069 78.78979 15.66032
v 39.13503 40.92512 13.61336
v 39.14782 44.27216 13.57936
v -37.33281 47.97739 15.54403
v -37.28967 48.64526 15.36443
v 18.25231 19.52466 3.153288
v 18.43848 21.33829 2.446134
v 24.31033 16.13802 4.235257
v 31.05686 46.20963 17.53821
v 19.13382 23.63828 1.799262
v 17.60099 22.37112 1.152535
v 17.86066 22.82698 1.105255
v 18.06922 23.12433 1.244833
v 18.24939 23.77609 2.47908
v 18.50114 23.3815 1.56975
v 16.59249 22.14601 2.236076
v 17.28793 22.28361 1.430696
v 17.38108 22.55193 1.381999
v 17.54887 22.8589 1.52342
v 17.15262 22.68978 1.631656
v 17.42833 23.17025 1.904423
v 16.50713 22.48074 2.404788
v 16.69099 22.80309 2.372133
v 16.1125 22.12375 2.889956
v 16.27308 22.4751 3.042699
v 15.95788 22.55716 3.800788
v 16.54518 22.96976 3.559451
v 16.37339 23.12954 4.099425
v 17.1467 23.65571 4.234731
v -36.5431 46.91721 16.20787
v -36.87814 47.88615 15.82705
v 22.8378 80.6088 13.71349
v 24.15483 81.44824 12.86762
v 22.9772 82.11073 12.94909
v 21.47602 82.49219 13.21214
v 22.3457 81.84951 13.27462
v 23.1174 78.4725 14.56254
v 22.43828 78.58446 14.74496
v 23.82466 30.5763 10.14379
v 13.16362 -21.56269 14.18122
v -32.88539 34.42901 11.80944
v -30.19711 17.32052 3.418554
v -29.58619 16.89703 3.508013
v 28.76114 14.72157 4.316433
v 28.43874 15.22652 4.331707
v 19.84391 47.75821 21.55249
v 20.04244 48.29934 21.45213
v 20.57342 48.12848 21.30128
v -28.40688 48.53344 19.50215
v -27.88023 48.29484 19.74309
v -28.99889 47.98068 19.38997
v 20.68045 48.82592 21.25665
v 21.8252 48.95727 20.93039
v 22.45405 49.38722 20.69419
v 21.67542 49.40412 20.92434
v 29.04989 24.26364 3.939343
v 28.26064 23.88238 3.868735
v 27.89374 23.83697 3.862058
v 34.42022 44.99728 16.01473
v 35.31436 44.26363 15.71595
v 36.45335 28.71512 8.184426
v 36.53149 28.96932 8.166001
v 36.94211 28.68468 7.904276
v 37.46286 28.69423 7.402988
v 26.10079 29.62865 9.123589
v 25.38646 29.46093 9.463429
v 25.16646 29.4702 9.127237
v 12.77367 -22.03348 12.40652
v 13.22316 -21.62869 13.50651
v 12.46157 -22.07737 13.79585
v -6.522189 84.54917 16.09287
v -34.11353 48.69273 17.04611
v -33.87812 47.88794 17.38357
v -42.67846 48.77604 11.95357
v 40.88049 27.14958 4.251224
v -21.71872 85.97632 13.08206
v -21.63549 87.17596 12.36802
v -40.5778 47.37576 13.79747
v 46.11261 21.76887 -4.770488
v -29.93676 46.76631 19.22778
v -25.00692 48.36277 20.67865
v 42.84462 22.78678 -1.891838
v 43.06197 23.39247 -1.322759
v 42.61632 23.73355 -0.8262004
v 40.70317 24.57863 1.655909
v 41.32453 22.47217 -0.5214518
v 42.05412 23.59082 -0.8352826
v 41.30156 23.53584 -0.144946
v 41.14236 24.03143 0.5463016
v 40.6836 24.04034 1.013817
v 21.93146 47.13014 20.94017
v -34.10767 85.74706 8.036411
v -33.51555 85.28356 8.649173
v -33.22401 86.03456 8.334949
v -32.43733 86.26045 8.648877
v -32.119 86.78689 8.51509
v -2.207753 -88.02354 -6.752269
v 37.75389 28.46177 7.173589
v 38.05478 28.56979 6.873626
v 38.9552 28.3144 6.141783
v 37.35265 29.05873 7.351552
v 38.01335 28.83255 6.862466
v 37.86969 29.50286 7.150992
v 37.24158 29.79915 7.473167
v 36.85279 30.5125 8.381406
v 35.52342 30.19054 8.658048
v 35.16991 29.9807 8.42537
v 35.51581 29.55197 8.296834
v 35.76626 29.8256 8.218515
v 36.17059 30.06029 8.213813
v 36.15339 29.27355 8.108245
v 36.39367 29.79111 7.991687
v 36.84423 29.39072 7.654415
v 10.91707 84.30809 14.93014
v 10.16548 83.84274 15.21458
v 11.10283 83.50649 15.22764
v 10.97263 83.98777 15.01597
v 12.91193 85.11528 14.04441
v 12.23762 84.95401 14.28663
v 11.61853 84.46883 14.68081
v 12.41851 83.4713 15.01157
v 16.0215 84.96071 13.3612
v 15.55625 85.3393 13.2813
v 13.58213 85.22292 13.8432
v 13.22586 84.81699 14.13312
v 12.25586 84.35294 14.58276
v 13.15578 82.71169 15.20057
v -64.28307 59.68169 -18.2434
v -37.54729 44.93586 16.02135
v -38.26402 44.71227 15.71182
v -44.08832 46.41802 12.0571
v -43.60171 46.93165 12.154
v 8.39878 84.5523 15.11631
v 8.107235 85.21584 14.7902
v 7.857312 86.31484 14.21727
v 6.930197 85.45407 14.85043
v -26.19717 48.88019 20.20714
v 34.80592 41.943 15.94506
v 34.019 40.74638 15.92601
v 36.12771 43.90606 15.33978
v 35.4738 43.48753 15.66029
v 36.8133 42.64373 15.00416
v 36.44285 43.24004 15.19671
v 36.07342 42.65137 15.38138
v 35.4048 42.71766 15.67395
v 35.45452 42.24024 15.63266
v 38.03138 42.19942 14.29824
v 36.4083 42.32231 15.21095
v 36.0606 41.36186 15.16188
v -44.17674 21.41465 -1.363757
v -43.40417 21.51337 -0.6878189
v -43.51746 20.30758 -0.498289
v -42.60063 20.34985 -0.03750675
v -42.45438 20.83054 -0.0115229
v -42.73437 20.89405 -0.1140523
v -18.65266 84.94395 14.41441
v -27.50337 30.75992 8.590757
v -26.20371 30.47971 8.488816
v -1.088045 -53.07055 13.43854
v 2.97289 -54.4081 12.73063
v 41.19052 26.81481 3.816308
v 32.40956 15.42285 3.876554
v 29.40841 15.28612 4.344769
v 31.89877 15.22802 3.989953
v 31.7138 16.53044 3.840313
v 30.50548 15.74833 4.18141
v -5.998241 82.94028 16.8907
v 24.53243 83.91542 11.52074
v 23.88143 84.03382 11.71761
v 23.41728 83.4875 12.1167
v 21.72911 84.42052 12.14618
v 22.13499 83.35833 12.59229
v 23.00719 83.26527 12.37183
v 22.98375 82.78332 12.61756
v 23.94168 82.82605 12.2157
v 14.98459 -19.71727 13.12648
v 12.44195 82.32525 15.54985
v 11.59448 82.0727 15.82905
v 7.106079 -24.1227 17.24559
v 32.8711 75.03795 11.37933
v 33.33989 75.43066 10.78222
v 22.28626 43.66642 20.76051
v 23.66054 44.92374 20.46258
v 23.0403 45.46311 20.66723
v 22.57002 45.43269 20.80733
v 22.28655 45.95721 20.87689
v 22.28712 44.34188 20.81629
v -38.06794 24.84661 2.06274
v -38.04176 24.44772 1.997832
v -37.50716 23.2713 2.031617
v -38.17364 23.59649 2.062011
v -38.2702 24.22148 2.040421
v -38.06149 23.95722 1.983069
v -38.868 24.7903 1.999984
v -38.79184 23.92796 2.008521
v 1.029253 5.30116 28.14264
v -24.64603 49.59017 20.60893
v -24.17855 48.68 20.84144
v 9.962504 -19.60824 23.2791
v 10.8681 -19.79426 22.24287
v 23.32514 25.91221 4.757923
v 23.96347 27.23248 6.328352
v 24.65785 28.8402 8.608027
v 24.71376 29.12509 8.469203
v 24.50175 28.87559 8.179652
v 24.82278 29.24163 8.817221
v 24.31425 27.48769 6.686657
v 23.33328 28.19159 7.171451
v 22.67865 27.19648 6.274593
v 21.61929 27.39685 6.347407
v 22.26782 27.44043 6.363651
v 23.88899 28.13977 7.263943
v 23.90332 27.6018 6.766705
v 23.28397 27.76157 6.848647
v 22.55206 27.74746 6.654666
v 23.20453 26.76304 5.761454
v 23.30829 27.40822 6.504805
v -47.73738 24.19087 -2.579618
v -46.99806 23.43726 -3.214645
v -46.63199 24.26027 -2.427821
v -47.01012 24.0467 -2.524354
v -45.94557 23.70494 -2.790889
v -37.14632 17.85286 2.611278
v 18.52244 -45.64826 2.477429
v 28.28765 20.33037 3.166605
v 10.03703 81.81314 16.20392
v 24.53626 82.97427 11.91904
v 24.14496 82.70168 12.18688
v 23.58582 82.40661 12.56948
v 20.50691 27.83324 7.322554
v 21.7684 27.72653 6.599173
v 22.80813 28.11053 7.059076
v -24.71765 -46.13547 1.269803
v 2.070465 -54.59077 12.92007
v -0.809137 -88.55695 -8.433414
v -0.2566349 -88.70554 -9.001481
v 1.01442 -88.63918 -8.882714
v 22.19396 51.10688 20.48578
v 38.41722 30.01783 7.57434
v 29.24129 18.27506 3.704759
v 29.31226 17.45388 3.986657
v 30.23975 18.97293 3.414881
v -40.04995 45.9675 14.5496
v -21.7836 -45.82855 3.108739
v -21.3577 -45.7164 3.558858
v -34.32538 46.72429 17.36168
v -33.98293 47.03106 17.48838
v -33.58925 47.51762 17.59142
v -34.65015 47.7586 17.03061
v -28.59272 51.73713 18.93726
v -6.48017 76.60886 18.72793
v -29.28053 17.70144 3.239216
v -28.53332 17.01678 3.511695
v 21.29332 78.26894 15.20913
v 22.28667 77.98079 15.05051
v 20.21731 78.51437 15.43712
v 19.29229 26.19291 5.565262
v -24.12824 -45.91615 1.517579
v -23.55909 -45.81827 1.81106
v 39.97423 29.11942 6.100645
v 39.36105 29.44853 6.711223
v -29.45407 52.8272 18.38103
v 28.27565 46.42536 18.80588
v 29.57123 46.08043 18.25447
v 30.61093 45.48307 17.73662
v 30.4541 47.41029 17.68563
v 16.3034 28.92651 9.822083
v -41.52487 49.86761 12.33716
v -42.19092 48.48217 12.44857
v 6.789991 86.70455 14.14353
v 5.04826 86.18031 14.73604
v 38.98159 43.60716 13.74349
v 41.28363 43.34575 12.35831
v 40.4519 43.70096 12.84178
v -38.29639 48.45577 14.87214
v -24.35515 31.62936 10.5914
v -23.67669 32.31575 11.65473
v -24.1232 32.09802 11.24485
v -24.78152 32.63768 11.68233
v -25.45677 33.0861 12.08597
v -25.92254 32.32492 11.01679
v -26.55693 32.90279 11.52036
v -27.36089 33.56311 12.09808
v -29.03383 31.57967 9.454541
v -27.57057 31.58434 9.766881
v -26.3787 32.04482 10.60746
v -27.13639 32.14146 10.54903
v -28.00629 33.0197 11.35257
v 23.53512 79.06757 14.16767
v -30.69677 48.03825 18.80475
v -29.96882 47.76635 19.08694
v -30.64023 49.1188 18.54158
v -30.86707 48.42094 18.62263
v -30.17713 48.4526 18.87602
v 3.788557 87.0224 14.42695
v 3.652589 86.17571 14.95573
v -0.621471 87.18291 14.64728
v -0.06198845 85.48306 15.57317
v 1.785135 87.02978 14.56786
v 0.7886283 84.52481 15.99208
v 2.435926 86.26354 14.94208
v 1.420086 85.37708 15.51122
v -30.36313 50.53803 18.34494
v -29.97888 51.17175 18.42138
v 26.95975 72.79201 14.49717
v 22.29758 27.95608 7.250473
v 23.87898 29.13632 8.197045
v -33.26348 46.41753 17.84657
v -37.05156 19.34932 2.222747
v 36.94051 44.54113 14.84048
v 38.16292 43.72554 14.18654
v 1.403628 -45.53234 13.99184
v 17.18138 26.73199 6.78649
v 17.75374 26.54788 6.292098
v 18.189 26.47159 6.094456
v 18.90314 26.35216 5.855053
v 18.48878 26.44738 6.238357
v 19.18773 26.86915 6.236428
v 17.77785 -46.0827 2.276108
v 31.91932 38.40472 15.61309
v -22.49786 52.10118 20.9903
v 29.17712 47.0121 18.35436
v 29.40831 47.4727 18.17019
v -15.33353 83.57694 15.70836
v 39.20932 76.65336 6.262976
v 20.81299 31.22272 11.3978
v 19.19421 30.76862 11.19973
v 45.4985 38.86634 9.376978
v -22.94483 87.06686 12.13493
v 9.786747 83.52538 15.41641
v 8.433018 83.82555 15.47961
v 25.967 80.96607 12.41102
v 25.689 81.5854 12.23742
v 24.8318 80.9953 12.84343
v -42.96779 49.03158 11.63385
v -43.13427 48.11524 11.93945
v -26.91997 49.34249 19.94628
v -25.90191 49.96407 20.19785
v -25.92239 49.23847 20.25998
v 14.32831 -20.56684 11.94139
v 4.124351 64.06731 21.02598
v -42.87847 30.93826 6.26531
v 25.31365 48.68411 19.72584
v 24.39569 48.8891 20.03666
v 23.75324 48.21636 20.32816
v 24.42298 47.2271 20.17006
v 24.2689 46.29306 20.26404
v -44.16192 47.02517 11.7608
v -43.96601 47.42585 11.70308
v -32.82276 50.09612 17.33897
v -33.58899 49.06901 17.23543
v -26.9879 86.3288 11.14663
v 14.45069 77.51755 16.94986
v -19.55508 26.49124 5.559246
v -19.96502 26.31758 5.144779
v -20.853 25.81663 4.388055
v -20.44918 25.74729 4.398496
v -20.86226 25.0507 3.656355
v 14.38562 -20.50446 13.38718
v 54.27544 41.97789 -0.9113112
v 16.13599 -46.03973 3.777922
v 29.9147 77.9549 11.8362
v 28.97352 78.32001 12.1482
v 20.41885 26.71699 6.079025
v 17.69322 27.32592 7.370216
v 18.20583 26.84557 6.717742
v 17.44818 27.78179 7.968479
v 17.05664 28.15653 8.551044
v 18.65321 27.75437 7.538983
v -40.98755 49.78178 12.75756
v -41.81487 49.06816 12.46066
v -30.69635 45.76071 19.0134
v 45.53843 39.87544 9.529508
v 19.01123 -45.1615 3.062762
v -5.485692 78.12291 18.42206
v 16.32595 83.78149 13.93365
v 15.59888 84.41245 13.77237
v 13.80212 84.03646 14.39887
v 17.70634 81.50795 14.77939
v 17.51028 82.05833 14.58318
v 16.91215 82.82178 14.33556
v 17.00218 81.54103 14.94543
v 16.19076 80.82527 15.47237
v 15.91665 83.01958 14.45237
v 14.67784 83.47992 14.46006
v 15.68408 80.27203 15.86369
v 15.31878 82.14257 15.00007
v 31.32948 42.50266 17.4749
v 28.74995 42.3884 18.59734
v 31.49045 40.88958 17.15748
v 30.15158 41.36304 17.68946
v 28.43268 41.36278 18.30884
v 29.03299 40.9071 17.99124
v -27.08389 25.43136 3.18566
v 23.37342 79.73441 13.92027
v 23.97566 80.37609 13.45241
v 24.33652 79.81644 13.54241
v 24.56699 79.08252 13.75945
v 25.03119 78.78983 13.64856
v 24.24792 78.76203 14.00982
v 26.40428 80.49741 12.35994
v 25.36593 80.40829 12.88999
v 24.88599 79.83034 13.30086
v 26.84996 79.86733 12.39628
v 25.94456 78.68163 13.28258
v 25.46309 79.40237 13.20697
v 25.47805 78.24429 13.6252
v -34.18783 -78.3037 -35.41046
v -21.85025 -45.91043 3.010934
v 3.489351 84.6722 15.76018
v 2.350349 84.15511 16.08405
v -24.86946 26.89326 4.466206
v -5.500089 -22.03749 25.48698
v -5.86398 -22.19409 24.57007
v -5.608882 -21.76245 25.60602
v 11.4425 -19.36237 23.07741
v 2.229889 -45.66751 13.58093
v -41.94329 47.67731 12.95501
v -42.90321 47.80617 12.22017
v -43.19019 47.4706 12.18072
v -41.68133 46.08428 13.60597
v -42.2211 46.46247 13.20823
v -42.59105 46.85369 12.86308
v -43.06936 46.85459 12.53676
v -43.12979 46.32281 12.69728
v -42.89874 45.80903 12.96153
v 23.80812 50.40775 20.05828
v -2.170392 -23.55678 26.05231
v -29.33358 16.46049 3.617141
v -30.82639 16.4252 3.59877
v -30.33395 16.58009 3.606348
v -49.69999 45.11426 7.89924
v -43.44317 43.19022 12.90831
v -43.11426 44.45208 13.07482
v -42.07652 44.58225 13.67353
v -42.36502 43.66694 13.52611
v 29.19848 77.78561 12.26367
v -0.417895 81.48656 17.51943
v -6.21015 -54.26888 12.82834
v 9.58858 -46.08321 9.224907
v -15.10858 87.62346 13.52246
v -16.02638 86.71085 13.91788
v -16.05386 87.43543 13.46767
v -17.07747 87.31539 13.34104
v -18.66689 87.06388 13.19248
v -19.4248 86.80765 13.14196
v -18.31026 85.77413 14.02653
v -18.38125 86.55185 13.55881
v 42.07374 26.68231 3.194551
v 42.55568 26.68473 2.872862
v -35.91328 48.68321 16.14991
v -36.26077 48.14932 16.10834
v -35.21791 47.0755 16.85706
v -36.31786 49.15109 15.78677
v -35.55687 48.04793 16.5118
v -35.28102 48.57937 16.50917
v 17.45622 79.39207 15.77756
v 16.38066 79.09682 16.19568
v 17.06717 78.61631 16.15873
v 16.48188 77.85844 16.45849
v 22.5262 -42.30003 5.673426
v -37.1215 45.51133 16.18438
v -39.7049 45.42304 14.87113
v -38.87705 45.14095 15.39405
v -37.76218 46.04548 15.83938
v -37.53228 45.64587 16.01066
v -36.92529 46.34318 16.16798
v -35.84396 47.42815 16.47951
v -38.61637 46.42179 15.28534
v -37.43173 47.06747 15.72012
v -30.11084 49.33657 18.69338
v -28.96224 48.88863 19.20979
v -29.2271 49.42844 19.00767
v -30.06468 50.07209 18.56746
v -28.72571 50.07562 19.11816
v -28.99223 50.50023 18.94846
v -28.53859 51.04834 19.05787
v -40.51451 47.48737 13.84324
v -39.18837 46.39266 14.95467
v -39.74012 46.58969 14.55707
v 14.52784 -45.29186 6.884612
v 13.20119 -46.22426 6.137479
v -3.684556 -50.36685 13.45291
v -2.074356 -51.05244 13.49325
v 0.05424878 -49.44769 13.11533
v -1.343163 -48.69279 12.94456
v -1.593656 -49.06256 13.06757
v -2.313118 -50.11949 13.2195
v 0.1168393 -48.84175 13.02573
v -1.832263 -49.90259 13.39703
v -1.193906 -51.80372 13.58439
v 0.6815947 -52.83694 13.45211
v 1.48421 -52.71358 13.44401
v -34.76928 44.96817 17.33336
v 25.22916 76.68252 14.29199
v 26.11208 75.68515 14.35545
v -3.550469 -14.34965 37.95664
v -4.701062 -14.99126 37.63488
v 8.129467 -46.34664 10.07251
v 25.93381 48.9595 19.43584
v 25.38725 47.95778 19.76548
v 26.78941 47.17756 19.29919
v 27.12751 46.58703 19.24179
v 26.55161 47.69706 19.33139
v 27.92973 47.26005 18.8832
v 13.57274 82.13979 15.38935
v 12.37529 81.05927 16.13218
v 41.64169 46.69728 11.24868
v -45.16601 28.84243 2.648039
v -45.52341 28.48728 2.302118
v -19.18062 84.73441 14.40498
v -19.5827 84.95659 14.18023
v -19.18381 85.89062 13.74864
v -19.6252 85.92236 13.60078
v -19.79273 85.63415 13.72777
v -20.71356 85.31972 13.67723
v -20.36554 84.82712 14.03387
v 27.86222 78.61472 12.48801
v 27.48499 77.79396 13.01264
v 26.85642 78.54935 12.96183
v -47.27043 -65.68994 -49.82922
v 10.69247 -21.0107 18.58643
v 18.29288 -21.18151 8.103941
v 43.63027 21.50406 -2.884147
v 44.04699 21.69587 -3.057474
v 44.61615 21.75818 -3.294348
v 44.65462 22.39946 -2.742838
v 43.75379 22.49178 -2.457248
v 44.13261 22.82781 -2.100255
v 43.6912 22.77402 -2.158251
v 43.40714 23.23022 -1.511753
v 43.70863 23.47427 -0.8970467
v 44.11462 22.07302 -2.847605
v 43.57272 22.06905 -2.645197
v 43.26691 22.5545 -2.315962
v 43.13392 22.7262 -1.915644
v 31.62039 82.15985 8.978485
v 23.61187 18.7277 3.611774
v -50.03961 25.31499 -4.316276
v 25.53922 12.38587 3.881752
v -59.26019 66.05553 -10.21073
v -58.8075 65.97181 -9.382996
v -58.99813 66.43748 -9.795309
v -41.1704 46.69329 13.71129
v -40.67635 46.20678 14.12167
v -41.02976 45.32833 14.19928
v -39.18096 44.50481 15.29559
v -40.21923 45.37918 14.57869
v -40.01476 44.69521 14.82743
v -41.08673 44.4487 14.26408
v -40.44148 43.64257 14.61045
v 33.59852 74.17644 10.9577
v -1.892956 79.01282 18.29071
v -4.127133 79.03304 18.24896
v -1.811345 81.08932 17.77292
v -4.384883 80.74602 17.81943
v -2.209159 82.14996 17.3305
v -4.909755 82.7087 17.03698
v -4.513916 86.59719 15.06709
v -5.076962 87.33372 14.61961
v -3.372281 83.46579 16.67998
v -0.7817811 86.18081 15.25414
v -3.192531 87.16431 14.76561
v -1.491821 83.98286 16.40348
v -1.715433 85.00007 15.93552
v -2.029188 86.75379 14.9806
v -5.434616 86.4789 15.09395
v -6.724404 87.40948 14.50143
v -5.215998 84.313 16.27278
v -4.132688 84.48814 16.1907
v -6.641066 85.7923 15.46021
v 7.565551 83.83782 15.60732
v -23.9396 17.13883 3.398282
v -28.96996 50.98607 18.88836
v -28.1378 51.45826 19.17182
v -0.2792096 -86.92857 -4.228373
v 26.36245 78.06084 13.35489
v 5.647944 73.71478 19.0991
v 50.50068 -59.15021 -45.56056
v -44.55686 46.84486 11.56619
v 0.06008432 -47.41843 12.63097
v -0.6404334 -47.88939 12.80492
v -0.1064198 -47.65839 12.66639
v -0.3249459 -47.8789 12.7344
v -0.1748808 83.76023 16.44379
v 19.35291 18.61901 3.375225
v 17.72301 18.42116 3.597785
v 31.53281 47.52301 17.12495
v 31.51604 46.52482 17.26313
v 30.05375 40.35627 17.49566
v 29.22305 39.87754 17.56718
v 27.80746 14.37984 4.272521
v 10.0317 -22.58608 16.82244
v 15.74257 26.56429 7.551715
v -0.3451768 63.83606 21.23818
v -3.245513 63.48199 21.29077
v -2.761625 62.26143 21.52829
v -33.54411 16.89665 3.448273
v -32.15517 16.96564 3.343789
v -32.9838 17.78583 3.378442
v -33.84831 18.46171 3.045458
v -2.494769 8.095034 27.24759
v -20.06146 22.60144 1.646304
v -20.73377 23.15726 1.208117
v -20.71975 22.98221 1.054832
v 10.48204 78.89362 17.28673
v 14.21289 77.63857 16.95734
v 14.59426 79.33007 16.43297
v 13.28696 79.07327 16.75425
v -21.98476 -46.05007 2.916932
v -22.90568 -46.05813 1.896706
v -44.218 -68.81417 -48.05876
v -34.97253 16.56021 3.24779
v -62.72575 62.80138 -15.59781
v -62.50078 63.52025 -15.229
v 16.94961 18.17497 3.72606
v 10.11679 -21.61938 18.07539
v 28.36635 79.8813 11.76115
v 28.7121 79.73055 11.64078
v 32.89393 81.98939 8.394779
v 33.88277 79.91113 8.819105
v 33.38332 81.19366 8.459268
v 28.81907 80.19203 11.38738
v 29.31171 80.05931 11.20771
v 29.55238 79.56522 11.29296
v 30.13214 79.82571 10.90737
v 28.03367 81.68968 11.19762
v 27.36795 81.21553 11.67286
v 27.97914 80.55585 11.69323
v 28.72895 81.4539 10.96393
v 28.79374 80.85329 11.17088
v 29.36179 80.66442 10.98919
v 30.72176 81.50014 9.884334
v 30.44218 81.1884 10.16954
v 29.45251 81.42156 10.62886
v 30.09094 80.11328 10.83717
v 31.06356 79.59789 10.56347
v 32.47429 81.47814 8.844049
v 32.10891 80.78616 9.41866
v 31.73066 81.38308 9.362091
v 31.38535 81.14238 9.716868
v 31.71035 80.79431 9.702505
v 31.37151 80.40677 10.07825
v 31.08718 79.9056 10.4253
v 33.16221 78.4948 9.788431
v 33.22343 79.04543 9.517001
v 32.98783 80.42368 9.053735
v 32.72122 79.60239 9.569486
v 31.89403 80.11395 9.850297
v 32.3581 79.9396 9.634617
v -15.4519 -45.80557 9.120157
v -15.53874 -46.15843 9.245689
v -15.90303 -45.75888 8.785782
v -33.02982 45.94221 17.9665
v -0.01190446 62.48024 21.46313
v 39.8514 76.72932 5.681741
v -38.79974 -74.26849 -41.35993
v -39.89669 -73.18377 -42.72901
v 5.25149 -21.32494 19.18331
v -7.502566 82.58947 16.98017
v -7.73502 84.73274 15.94317
v -12.71841 87.43176 14.02896
v -14.1026 86.92667 14.12656
v -14.46454 86.91489 14.07475
v -13.75134 86.62359 14.35665
v -14.22399 86.56248 14.31366
v -12.09272 85.75636 15.00529
v -7.68845 87.18635 14.58691
v -12.52561 87.71961 13.88988
v -13.19425 86.87511 14.30941
v -9.055834 87.28539 14.44597
v -11.15143 87.48526 14.16149
v -11.8274 87.71849 13.96765
v -9.06855 86.80751 14.7191
v -9.918745 86.96104 14.59359
v -10.33168 87.44167 14.27573
v -11.1185 86.95173 14.44744
v -11.59244 86.97659 14.40294
v -8.572714 86.36438 15.00287
v -9.904518 86.36872 14.89732
v -11.1381 86.00937 14.95402
v -8.776231 83.89108 16.29092
v -9.354981 85.62459 15.33811
v -11.5278 84.4533 15.74455
v -27.69221 52.39142 19.2122
v 26.7958 49.02524 19.00421
v 28.37348 51.15712 17.92945
v 27.03186 51.09726 18.56105
v 26.89915 50.56611 18.71158
v 27.34649 49.85842 18.62731
v 29.93018 50.19299 17.36068
v 30.11478 51.11597 17.11327
v 27.59093 50.65971 18.37489
v 27.86735 49.18864 18.50706
v 29.9174 49.45494 17.51094
v 28.60361 49.93352 18.03182
v 27.97334 47.87145 18.73212
v 29.87247 47.89921 17.87161
v 30.26852 48.23287 17.6106
v -21.70568 78.04722 16.21599
v 19.87819 -44.55245 4.317844
v 20.97207 -43.69957 5.090827
v -19.11669 82.92656 15.38707
v -16.40182 83.22218 15.71899
v -15.92217 84.47591 15.15791
v -17.10834 84.01869 15.2073
v -19.28138 83.65877 14.95234
v -17.91614 83.78094 15.16898
v -18.24533 84.40855 14.76097
v -17.56093 86.05551 14.01671
v -17.95994 85.16384 14.42594
v -13.10017 85.05945 15.25384
v -14.0225 86.33248 14.46739
v -15.02993 86.23157 14.39242
v -16.09131 85.52773 14.58154
v -12.84247 84.08414 15.79363
v -14.69652 84.3196 15.43644
v 27.92268 51.76585 18.02881
v 35.94189 73.30923 9.697025
v -5.916715 -21.48674 26.77278
v -45.66888 29.06325 2.399371
v -44.95469 29.42665 3.108299
v 18.85985 61.81517 19.1876
v -55.92075 44.36214 0.4819516
v 25.1497 30.03043 9.395505
v -34.90283 42.37811 16.84837
v 18.11351 77.14944 16.28651
v 16.81723 77.3792 16.50883
v 15.03547 76.91875 16.9807
v 16.56714 75.08279 17.08192
v 16.68942 75.89456 16.89413
v 15.55754 75.85835 17.13402
v 16.36397 76.4727 16.82078
v 11.80507 77.4063 17.44896
v 14.3916 76.35122 17.243
v 13.50891 77.19064 17.18174
v -21.78464 30.42254 9.853823
v -21.06729 29.79794 9.251664
v -23.01991 78.50374 15.80113
v 18.15121 47.53104 21.97724
v 19.07071 47.99619 21.73745
v -31.62058 46.02467 18.58518
v -32.09054 45.34189 18.43506
v -32.78284 46.24691 18.061
v -32.84834 44.91977 18.09775
v -32.09359 44.78526 18.42197
v -32.28675 43.93545 18.10761
v -29.51841 45.01688 19.44685
v -30.20814 46.02719 19.19382
v -30.54945 45.26259 19.09782
v -30.02783 44.66879 19.24175
v -31.07659 44.94934 18.85692
v -30.80405 43.7282 18.55585
v -30.48497 44.12576 18.86592
v -29.50092 43.58091 19.43593
v -28.99445 43.44281 19.30844
v -41.92246 47.18804 13.14727
v -41.02453 47.10932 13.65134
v -41.26935 47.39558 13.4551
v -40.56894 47.61943 13.81822
v -32.58083 25.32581 2.893862
v -31.42883 25.12179 3.231487
v 14.62029 73.03811 17.85727
v 25.46321 51.3232 19.21695
v 26.37054 51.35473 18.80503
v 37.18185 75.94848 8.018838
v 31.64701 79.52737 10.27332
v 30.84801 79.24698 10.80663
v 31.36843 78.98988 10.65307
v 10.50924 -87.85451 -11.36218
v 39.33295 16.5852 1.346023
v 38.74934 16.09106 1.714615
v 40.31588 75.428 5.728036
v 39.63249 76.3764 6.009214
v 38.30215 75.97582 7.203959
v 39.02909 75.69643 6.736162
v 14.98966 -20.90858 9.99892
v 21.25936 50.14772 20.93186
v 20.19731 51.04672 21.12212
v 43.41497 45.62726 10.26773
v 43.38591 46.96396 9.784359
v 0.3888594 -87.48628 -5.450141
v -1.260465 -87.49004 -5.436366
v -0.4504698 -88.2254 -7.383567
v 2.377432 72.38013 19.6199
v 20.82745 20.1374 2.266713
v 20.39777 19.80805 2.398651
v 20.22295 20.67091 1.956624
v 16.89201 29.59382 10.45217
v 16.94653 28.71338 9.354901
v 18.45936 29.58337 10.01244
v 19.4385 28.70719 8.594001
v 26.81138 25.8954 4.91872
v 34.36501 30.99401 9.566339
v 14.85793 75.21758 17.4066
v 14.56474 73.85794 17.7357
v -26.04433 -45.91496 1.794597
v 1.208996 -16.87377 35.50878
v 1.714351 -16.19475 35.85456
v -22.45097 86.65978 12.49345
v -23.00333 85.6496 12.9503
v -21.82556 85.33384 13.42083
v -36.16719 45.48362 16.62468
v -35.81184 44.63512 16.85027
v -35.04473 43.81985 17.07046
v -34.26437 44.57371 17.54619
v -33.42687 44.50206 17.85038
v -34.45056 43.28349 17.25088
v -44.04059 47.8595 11.43982
v -43.47161 48.79086 11.3731
v -43.73331 49.31438 10.95072
v -32.98068 85.61901 8.755839
v -33.44673 84.63589 9.097453
v 33.61817 50.20033 15.40417
v 28.56499 18.26141 3.751497
v 28.90785 18.90095 3.472557
v 27.81844 18.94121 3.551847
v 26.86837 19.25582 3.524324
v 28.63586 77.67723 12.56999
v 4.772542 42.89707 23.43839
v 3.951897 43.08392 23.5193
v 55.50891 40.62535 -2.878529
v 55.49046 39.61874 -2.572494
v 6.134121 -24.47941 17.8676
v 25.44142 20.10778 3.292482
v -27.02388 51.69462 19.55818
v -26.40306 52.05217 19.73521
v -22.55206 21.82862 0.9966903
v -23.42809 -45.88357 1.519813
v 20.76436 16.22318 3.926515
v 19.52342 16.23936 3.891494
v 19.14987 16.9046 3.761832
v 19.03625 17.92695 3.636827
v 17.52962 17.59997 3.73745
v 18.44589 16.74796 3.844766
v -50.36947 48.10316 5.7915
v 40.10996 40.81111 13.10194
v 45.42522 36.78887 8.696259
v 34.62387 32.1244 10.3696
v 33.22712 14.90642 3.700506
v 15.22627 26.40845 7.64013
v -29.73508 42.57202 18.91924
v 1.206582 -47.33854 12.45879
v -29.8023 84.238 11.26869
v 56.7695 40.09761 -5.322557
v 34.74293 80.96909 7.812309
v 34.63989 80.44963 8.119995
v 33.81477 80.40815 8.621619
v 34.20245 79.04295 8.957914
v 35.19228 79.42549 8.113309
v 39.19617 47.53643 12.70217
v -48.73338 26.8173 -1.785581
v 36.10996 77.144 8.369017
v 2.467558 -47.15463 12.31825
v 1.692214 -47.00671 12.42456
v 2.080741 -46.16312 12.97579
v 1.026878 -46.40575 13.02849
v -27.75158 20.3491 2.583958
v -27.03867 20.29445 2.516688
v 38.6069 24.88504 2.628379
v 27.40091 71.27209 14.51329
v 19.44326 -45.91033 1.690934
v -0.9363858 -25.15211 21.97969
v 8.804831 -21.82709 17.68141
v 32.39246 47.16472 16.75915
v 37.3125 -72.62737 -44.44029
v 3.844889 -54.68432 12.35825
v 3.251879 -55.46022 12.0917
v -34.77326 84.97976 8.112411
v -35.19844 85.25553 7.681988
v 39.75861 22.08167 0.6977302
v 40.39609 22.3098 0.2772012
v 40.05842 22.81051 0.7894912
v 40.45131 23.04696 0.5206314
v 40.68479 23.75768 0.7715147
v -37.55319 26.68818 2.72877
v -37.75104 26.86221 2.936404
v -37.81194 26.00537 2.385938
v -37.56344 26.52521 2.629754
v -38.10109 26.56813 2.568339
v -38.10258 27.34537 3.680165
v -38.52746 26.55023 2.523961
v -39.98967 26.73095 2.705782
v -22.57954 46.33829 21.37428
v 6.565825 -87.85316 -8.125495
v 27.45406 20.04012 3.261898
v 9.220282 -23.56567 15.94918
v -38.23396 21.01546 1.731366
v -38.41143 21.77861 1.751285
v -10.63171 -46.23025 11.48957
v 31.64517 48.21963 16.93003
v -0.4153864 -84.6598 -0.7718906
v 17.44815 47.35966 22.14013
v 3.579616 81.94452 17.02622
v 2.996867 83.21943 16.51869
v 2.753706 81.51217 17.2868
v 1.420662 83.01141 16.71875
v 0.1409231 82.82835 16.88858
v -36.02751 49.54216 15.8535
v -35.06709 49.38279 16.38965
v -64.62096 58.76146 -18.77686
v 25.94182 77.11216 13.85892
v -26.20962 51.26572 19.92094
v -26.08823 50.52039 20.06673
v 45.58383 26.5069 0.1151027
v 45.67565 25.78306 -0.4371746
v 45.91202 26.37271 -0.2126444
v 44.91766 25.20521 -0.07539524
v 44.58416 25.68509 0.4130356
v 45.18049 26.09185 0.03924523
v 44.98761 26.2924 0.3049397
v 44.60223 26.39347 0.7225192
v 43.03268 26.16006 2.430296
v 43.484 25.82283 1.949647
v 43.19834 25.55123 2.152665
v 43.41051 25.19911 1.597951
v 43.63868 25.60056 1.68148
v 44.27794 25.12335 0.618423
v 44.26021 25.84767 0.8611896
v 43.46659 26.82558 2.111028
v 43.29711 26.30796 2.140352
v 43.78451 25.96012 1.58018
v 44.25092 26.79119 1.465811
v 42.46202 27.18945 3.102669
v 43.07573 27.60832 2.965773
v 43.88996 27.08538 2.048097
v -29.39486 86.19364 10.29539
v -29.58916 85.07002 10.90244
v 19.76228 39.94141 20.61452
v 44.29834 19.26271 -3.123918
v -14.43657 -19.37949 22.06322
v -15.02945 -19.43426 22.28627
v -10.83664 -87.06992 -5.973855
v -20.09469 46.83826 21.87034
v -35.72258 84.51064 7.75511
v -37.28008 84.89563 6.576584
v 12.93788 -45.54246 7.577108
v 40.12965 46.88293 12.23744
v 39.69438 46.46228 12.6918
v 39.63177 45.47793 13.00064
v 40.08479 44.53662 12.89142
v 42.0585 45.86564 11.18154
v 41.49884 46.02018 11.47868
v 40.80738 46.66695 11.77687
v 40.10577 45.0184 12.762
v 41.22132 44.66858 12.06738
v 41.68264 44.14034 11.89316
v -32.82362 43.5999 17.87969
v -33.66069 42.8939 17.50707
v 37.77796 -72.22746 -45.35772
v -35.89117 42.73357 16.50309
v -36.45863 44.68814 16.5592
v -37.72483 43.96533 16.02654
v -5.869704 -88.74092 -9.276838
v 26.59151 56.05267 17.74219
v 28.29589 26.48114 5.059844
v 29.47342 26.62216 4.834865
v 26.40356 26.32133 5.218199
v 27.76336 26.34744 5.065182
v 29.00411 25.93937 4.507731
v 41.88988 39.94554 11.96006
v 38.04367 80.0308 5.913286
v 19.70227 -44.87447 3.433757
v 19.43202 -45.59892 2.24166
v 10.00334 -22.42188 16.70807
v -23.30331 83.60522 13.97232
v -23.23168 84.76743 13.37961
v 25.95093 19.20123 3.480002
v 26.08929 19.70802 3.424331
v 26.52431 20.05223 3.347885
v 24.18589 19.18509 3.514116
v 24.80419 19.02353 3.522482
v 24.96762 19.576 3.425278
v 24.69907 20.24973 3.27075
v 23.94156 20.0536 3.186395
v 24.10235 20.58553 3.160123
v 21.97702 24.77848 3.207426
v 20.49898 24.43323 2.652268
v 21.24543 24.65465 2.879845
v 22.98651 24.64685 3.840191
v 21.17041 25.45837 4.011288
v 20.55067 25.27629 4.089082
v 20.66776 25.49951 4.540201
v 19.94331 25.15367 4.276181
v 18.74894 24.75637 4.462914
v 21.33801 19.86166 2.859704
v 22.77445 19.24301 3.315011
v 23.54093 19.56454 3.268204
v 20.47272 19.31058 2.66744
v 21.08205 19.84552 2.463028
v 27.97461 24.10762 3.959456
v 28.78277 25.36735 4.35286
v 20.93615 24.2207 2.528627
v 20.78497 23.93301 2.357725
v 19.93711 23.95303 2.152402
v 23.77017 22.8449 3.457921
v 20.59339 22.87724 2.019291
v 20.4323 22.46054 1.834731
v 20.45722 22.04246 1.801929
v 20.84717 21.60618 1.997009
v 21.16785 20.77537 2.547203
v 21.40408 21.38527 2.533114
v 22.81477 20.92743 2.841182
v 23.38036 22.02705 3.098449
v 20.94413 22.25982 2.0799
v 21.83879 21.85006 2.645093
v 22.50854 22.63786 3.053416
v 21.60721 24.18437 2.858884
v 22.34224 24.43745 3.316172
v 22.77718 23.72511 3.485032
v 21.13716 23.19551 2.331497
v 27.65718 23.84518 3.911814
v 27.20942 25.59349 4.764941
v 27.98126 25.80694 4.684185
v 24.67416 25.02549 4.438808
v 27.68065 24.36175 4.061739
v 27.7657 25.02068 4.364516
v 27.11034 24.36778 4.153025
v 26.34159 25.06485 4.560214
v 25.97835 23.75853 3.968224
v 23.95241 24.63816 4.140604
v 23.76255 23.59015 3.665809
v 23.24514 24.26455 3.786698
v 26.50228 22.84929 3.575422
v 24.72174 23.14592 3.655658
v 25.02805 21.81497 3.337859
v 24.45279 22.04196 3.265586
v 24.82823 21.05308 3.235415
v 26.00968 20.91999 3.212885
v 27.57047 23.53967 3.814915
v 27.08082 21.26815 3.141852
v 26.23516 22.26613 3.330296
v 28.21499 21.06185 3.151537
v 28.14266 23.32375 3.734163
v 27.43451 22.67831 3.501864
v 29.98163 22.70481 3.385334
v 28.87992 22.78102 3.420574
v 29.04305 22.2208 3.332163
v 30.16671 20.78037 3.120868
v 29.79338 21.46273 3.211605
v 30.73077 21.21409 3.075686
v 30.85222 26.47221 4.477339
v 29.02492 26.2414 4.690033
v 29.27209 25.75394 4.37732
v 30.50628 25.82009 4.311589
v 29.95928 25.72457 4.323068
v 29.89612 26.2786 4.518919
v 37.71741 16.52705 2.157192
v 34.06316 26.28363 4.306926
v 32.90572 26.14624 4.141829
v 32.07347 26.64983 4.648911
v 31.18733 26.27428 4.30801
v 32.16619 26.05926 4.145154
v 31.40225 25.52954 4.101052
v 39.82877 24.54257 2.035431
v 39.08141 24.32348 2.222801
v 31.41124 21.93807 3.09411
v 31.40884 22.56835 3.199717
v 40.09847 17.9738 0.5437131
v 38.13641 17.45706 1.609833
v 39.7313 17.5118 0.9141203
v 39.53586 19.30744 0.5153289
v 31.44086 20.55429 3.006591
v 32.39879 17.13405 3.644574
v 32.73915 16.36328 3.720287
v 38.23757 24.38156 2.698522
v 32.18051 23.92666 3.50945
v 32.97849 23.14215 3.42365
v 35.21349 25.0989 3.491626
v 33.61176 25.83459 3.973701
v 32.56257 25.48421 3.88084
v 33.1559 24.5255 3.519924
v 32.6964 24.88091 3.642136
v 36.8359 24.33272 3.107024
v 36.68716 25.06856 3.35145
v 34.22863 24.95982 3.533542
v 34.60321 23.5137 3.154243
v 35.67822 22.64799 2.870555
v 35.13739 21.94094 2.966031
v 33.38755 22.45832 3.110609
v 32.85911 21.74999 2.971478
v 32.30992 19.68925 3.022348
v 33.00754 20.71636 2.919754
v 32.96612 19.16246 3.038092
v 32.13371 18.01619 3.434487
v 38.67283 20.27279 0.9573835
v 40.24665 23.25788 0.8539026
v 39.93848 24.06058 1.584162
v 39.11335 23.66497 1.866271
v 38.93808 21.39129 1.07183
v 39.44177 22.69183 1.245832
v 38.1137 22.02901 1.888655
v 38.25798 23.91799 2.550302
v 37.4424 24.34831 3.017204
v 36.64252 22.75886 2.745288
v 37.67979 22.99095 2.494786
v 37.11895 22.12023 2.493534
v 36.0885 21.61325 2.707729
v 34.81342 20.70808 2.926496
v 36.4029 20.6109 2.456926
v 35.80059 20.63346 2.714291
v 39.21325 18.45813 0.8208077
v 37.72173 18.88968 1.481249
v 38.09095 19.62448 1.246817
v 37.28231 21.30623 2.094486
v 36.81741 17.80776 2.104892
v 35.45972 18.39864 2.579419
v 35.81923 18.97367 2.408243
v 35.42716 19.69569 2.71454
v 34.69928 19.69992 2.846889
v 34.75361 19.13044 2.79473
v 33.94577 18.98371 2.940825
v 35.52612 17.81107 2.579358
v 34.6543 18.54959 2.792431
v 34.10033 18.10162 2.945805
v 33.62572 18.37095 3.042897
v 33.18914 17.84209 3.278925
v 36.20947 15.61348 2.904239
v 36.22278 16.51277 2.723964
v 35.21433 16.17966 3.159285
v 34.05682 17.63115 3.094037
v 34.47633 16.94861 3.200611
v 33.53396 16.82604 3.430793
v 33.3326 16.03586 3.642594
v 33.74829 16.14997 3.529515
v 35.50255 14.32733 2.966883
v 35.54596 14.74121 3.037077
v 35.82043 15.18077 3.005516
v 35.06797 15.17687 3.256696
v 35.25391 15.60505 3.237471
v 34.39477 16.14166 3.392529
v 34.50113 15.48804 3.431393
v 33.27106 15.31942 3.689662
v 33.7936 15.6814 3.55098
v 33.60241 14.04658 3.492645
v 34.33539 14.66011 3.397753
v 34.8885 14.46645 3.202835
v 38.35575 -71.68969 -45.58311
v 39.05657 44.77275 13.55657
v 38.81518 45.87751 13.45163
v 38.62159 46.75246 13.35795
v -36.78772 43.07272 16.25036
v 20.82359 76.79398 15.74391
v 19.28761 78.02041 15.83635
v 19.98171 77.10129 15.88627
v 19.39475 76.74149 16.10325
v 19.1076 76.27911 16.28037
v 31.22344 38.84013 16.16119
v 8.012342 -21.62893 18.03322
v 6.431167 -21.88157 18.39227
v 3.119843 -88.22685 -7.91542
v 17.85338 -45.66846 2.831631
v 18.38576 -45.1498 3.497371
v 18.59158 -45.00278 4.362091
v -28.5045 -46.91333 0.6696366
v -37.57153 42.40444 15.78427
v -38.87024 43.05436 15.40568
v -20.0057 -45.52493 4.74543
v -20.52663 -45.60835 4.290744
v 21.98051 45.34785 20.95531
v 21.57013 46.62436 21.04938
v 21.15453 47.35255 21.14049
v 21.00734 46.76373 21.23579
v 20.53951 47.41695 21.33005
v 30.923 -78.0224 -36.1172
v 34.31043 76.35452 9.888194
v -40.14264 47.52464 14.11547
v -39.90275 47.29103 14.27507
v -39.69988 47.50849 14.44987
v -39.4637 47.09295 14.60906
v -38.82226 46.92805 15.02831
v -38.06092 48.11701 15.1173
v -38.61306 47.54737 14.98995
v -41.04477 48.71925 13.12626
v -41.31181 47.93497 13.24804
v -40.80031 47.77084 13.63279
v -40.3455 48.03331 13.82352
v -40.0173 47.77861 14.17483
v -39.42532 47.72715 14.46385
v -39.55828 48.1874 14.25082
v -40.32443 48.58607 13.65541
v -39.43826 48.81663 14.10969
v 40.90402 -69.30858 -48.18141
v 40.73914 17.33316 0.3287702
v 40.65401 16.8935 0.06552344
v 3.763126 -61.38344 6.274927
v -25.55112 48.10276 20.54063
v -25.76067 48.5217 20.40598
v -26.01384 47.83366 20.42689
v -26.64992 47.49316 20.28418
v -27.43134 47.09843 20.07391
v 5.045216 56.69658 22.42609
v 7.659447 58.62705 21.88612
v -11.9341 -21.29568 18.69596
v -27.01923 -47.56745 0.6349245
v 30.78432 37.73094 15.63207
v 16.95028 -46.44973 2.795818
v 16.72231 -46.33119 2.996761
v 2.490098 -22.73413 21.96896
v 60.67397 -41.76049 -51.87268
v -36.05085 83.11913 8.282467
v 5.507799 54.45137 22.80555
v 6.76246 52.11525 23.10385
v 7.92185 53.52966 22.83993
v -57.60051 65.87687 -7.512362
v -37.04976 49.46593 15.26278
v -4.577711 77.72531 18.54572
v 57.53662 41.36557 -7.688085
v 57.26783 41.57838 -7.148583
v 21.53589 50.83726 20.74514
v 21.87465 51.43618 20.53618
v 46.53187 26.19734 -0.7915589
v -4.079335 -87.88815 -6.444409
v -2.652116 -87.66365 -5.848016
v -43.29509 -69.88068 -45.69934
v 37.48801 -71.78179 -32.34888
v 3.06796 -46.94065 12.14466
v -16.15169 -21.79476 15.00979
v -31.99019 85.51056 9.397325
v -28.41002 16.67192 3.608952
v -36.56615 18.84015 2.446537
v 8.081491 -22.09133 17.77474
v 21.4778 -44.06137 4.202829
v -22.94442 51.48502 20.93016
v -23.06052 49.27703 21.07687
v 41.06055 45.93978 11.79485
v 41.81989 45.24432 11.50834
v -31.34977 33.94416 11.62639
v -30.88346 33.56589 11.416
v -26.88278 43.89962 19.99124
v -27.83826 43.54153 19.68052
v 0.6261501 -22.53756 27.46896
v 1.19435 -22.20908 27.09542
v 2.11429 -21.37562 27.89482
v -25.12443 81.72246 14.3399
v -24.95152 81.2663 14.51808
v -34.85723 35.1753 12.08544
v -14.66972 -22.8053 14.67425
v 16.1684 45.17936 22.40272
v 16.16737 44.60291 22.37266
v 26.45832 54.49371 18.18435
v 27.46133 52.56182 18.10499
v 22.62086 77.28185 15.10338
v 21.70285 77.66004 15.27798
v 21.65159 77.02418 15.43365
v 21.28137 76.44808 15.6874
v -60.75732 66.45226 -12.73829
v 44.17104 27.27775 2.02144
v 45.15443 26.74739 0.6928475
v -12.3921 -20.75263 19.14154
v -13.97449 -19.83713 20.55862
v -14.89023 -19.81908 21.17866
v -45.79622 -67.61037 -41.36815
v -52.87266 -59.34163 -52.80271
v 17.11252 -45.96634 2.836429
v 17.62324 -45.55046 3.350116
v 16.80182 -45.57316 4.177932
v -29.54689 82.75615 12.22905
v -43.47815 29.28812 4.282917
v -43.10619 29.41992 4.768
v -43.16204 29.08556 4.692671
v 6.514374 -22.05008 18.29344
v 5.812274 -21.24114 19.15775
v 5.571357 -21.66387 19.02879
v 5.23548 -21.571 19.25486
v -28.70819 46.78993 19.61539
v -29.33121 46.84298 19.40975
v -28.91311 45.92087 19.62433
v -28.61422 44.61883 19.71078
v -27.54764 46.26526 20.00172
v -27.24662 45.70375 20.07389
v -27.87444 45.06886 19.92825
v -26.16125 44.24925 20.36454
v 13.88332 -20.96113 14.24918
v 14.40598 -20.41449 14.42303
v -49.09087 48.74231 6.686349
v 34.93815 45.10525 15.77511
v 32.2561 31.74319 10.42089
v 33.50412 31.81418 10.33119
v -35.92288 84.03289 7.893309
v -37.9911 83.94759 6.612275
v -38.43696 83.83305 6.397421
v 23.95878 43.83844 20.5927
v 23.26053 43.71041 20.46748
v 22.99607 44.72456 20.64176
v 9.301928 -88.0917 -11.14119
v -15.24922 82.27153 16.3534
v 3.378676 73.47103 19.35186
v 4.279525 70.97964 19.72543
v -60.61861 67.10661 -12.67776
v 5.182231 -88.12668 -8.365409
v -60.48493 63.71526 -11.7151
v -18.2958 82.91199 15.53795
v -6.278472 68.27518 20.30433
v -2.239434 -88.47222 -8.164392
v 54.44365 41.24843 -0.9573181
v 23.14717 42.59856 20.30475
v 21.75187 43.12102 20.88426
v 24.29297 16.79217 4.116725
v -16.81332 -45.52781 7.954058
v -16.16532 -45.47552 8.485876
v -15.76495 -45.62542 8.832562
v -15.22233 -45.55503 9.218077
v 17.62339 30.66258 11.65606
v 3.663925 -45.83117 12.86063
v 37.82493 77.48699 7.003046
v -32.46416 26.48737 3.46075
v -23.78644 83.18657 14.05289
v -24.06106 84.08514 13.4693
v -24.07702 84.92597 13.01462
v -24.2222 85.4476 12.68189
v -25.13658 85.1107 12.57801
v 27.26895 18.51883 3.744491
v 26.54338 18.58568 3.714431
v 25.26254 18.49389 3.779657
v 25.6871 18.78642 3.615117
v 25.40765 16.56114 4.253434
v -34.16573 49.75753 16.7551
v 28.18406 76.94621 13.02731
v 26.78214 77.42832 13.41434
v 17.02853 45.40496 22.2374
v 17.26995 46.54484 22.17982
v 34.55934 75.75941 9.902963
v 34.49627 75.0705 10.15927
v 33.42522 74.84644 10.8943
v 34.49432 74.45321 10.35641
v 35.5889 73.9525 9.785504
v 35.67441 74.61949 9.539881
v 34.24907 39.00498 15.07971
v 32.39372 39.00391 15.75419
v 13.96201 -21.02906 11.54176
v 13.48837 -21.66372 11.49808
v -34.32389 15.58241 3.247509
v -16.87608 80.5651 16.52812
v -16.82105 79.95477 16.69783
v -24.80638 33.03775 12.20622
v 13.84974 73.41033 17.9565
v -44.34374 29.43905 3.710216
v -43.97935 29.26532 3.745857
v -43.81739 29.69423 4.266647
v -43.35303 29.64389 4.408842
v -42.98238 29.65691 4.782143
v -43.14833 29.9913 4.784353
v -42.9203 29.86561 5.067832
v -43.0022 30.26259 5.621203
v -43.46361 30.66095 5.708505
v -56.49515 44.79876 -0.6919734
v 23.23802 -39.79032 6.686669
v 1.659346 -21.78489 27.17842
v 18.77213 -18.03122 8.356015
v -7.923028 -88.20894 -7.985627
v -8.663412 -87.47485 -6.123616
v -2.266819 65.13473 21.01246
v -0.6312603 65.30933 20.98232
v 26.17087 52.40704 18.72367
v 26.91895 53.07076 18.27422
v 1.975519 -21.41268 27.23333
v 1.796451 -21.53579 26.57425
v 2.062195 -21.03213 26.16321
v -26.14448 81.6599 14.05838
v 5.227037 -46.53561 11.52037
v 3.311661 -46.62341 12.2197
v 6.785547 -46.45525 10.79996
v 7.597149 -46.16809 10.39954
v 7.66892 -45.49104 11.02368
v 3.401671 -47.69256 12.29344
v 2.430374 -47.40736 12.37092
v 2.994508 -47.29805 12.21816
v 2.786394 -47.72652 12.41214
v 0.9819133 -47.65702 12.58812
v -0.1011249 -48.37635 12.85522
v 1.546589 -48.95237 12.91377
v -32.27201 49.84877 17.65241
v -31.87863 49.25917 17.94513
v -31.44823 49.84734 18.00603
v -30.73369 49.63586 18.35761
v -31.17307 51.23402 17.83535
v -30.60028 51.04387 18.13407
v 20.02432 -42.76075 6.781644
v 36.2704 49.4295 14.09963
v -30.30882 51.88673 18.1373
v -29.6758 52.14078 18.39271
v -30.19871 52.53325 18.08916
v -0.3309112 -24.77081 22.17863
v 39.63989 15.87125 1.291416
v 37.04656 -72.38528 -33.27345
v -41.13363 50.73507 12.27405
v -41.1138 51.61383 11.98307
v -40.71315 51.44351 12.33149
v 24.62418 43.23132 20.37979
v 24.2301 42.5656 20.29092
v 36.46617 -73.13485 -34.6635
v -35.25336 83.60035 8.600032
v 35.4506 31.44267 9.72825
v 15.4657 44.01933 22.47063
v -58.57095 41.30728 -3.093843
v -58.2381 41.91536 -2.613181
v -58.46742 42.82375 -3.503752
v -58.40143 42.22675 -3.098062
v 10.51469 -21.96763 17.72299
v 9.969769 -21.9976 17.59359
v -9.152822 -88.84262 -10.91653
v -6.718225 -88.91129 -10.26518
v 36.65433 -73.27856 -43.16724
v 21.89235 52.20526 20.42088
v -24.03957 15.91349 3.41532
v -25.02319 17.06332 3.452808
v -25.62555 17.4336 3.487144
v -26.85333 16.73652 3.510927
v -27.91132 16.31381 3.581771
v -58.64479 43.54481 -4.237524
v 52.24015 -57.02437 -54.33526
v 35.54181 39.88075 14.97535
v -2.818935 -24.61347 23.05064
v 42.80247 -67.51083 -48.25699
v 41.91532 -68.37984 -48.38319
v -22.17904 20.82074 1.53075
v -23.1465 19.85871 2.712873
v 12.54965 -21.68946 15.90956
v 11.54404 -22.18539 15.77585
v 1.319964 -22.14577 26.56469
v 0.3847527 -23.08125 25.61612
v 9.567038 -22.59902 17.00443
v 9.126686 -23.09943 16.68811
v 9.303124 -22.3971 17.25455
v 6.919869 -22.69004 18.05123
v 6.609219 -23.50834 17.77032
v 5.463741 -23.19771 18.63729
v 6.873976 -23.12006 18.01807
v 5.658848 -23.04528 18.71162
v 6.11486 -22.38869 18.57358
v 4.862763 -22.65767 19.36166
v 5.207751 -22.30225 19.09412
v 5.765706 -22.01413 18.85059
v 1.401857 -22.38154 24.97375
v 1.092914 -22.59215 25.40557
v 0.420008 -23.35301 24.47989
v 3.437333 -22.83552 20.62432
v 3.798748 -22.39812 20.46768
v 4.491931 -22.62668 19.65423
v 1.70504 -21.3594 25.54148
v 1.663503 -22.0086 24.94495
v 4.854877 -21.91523 19.70193
v 4.661437 -21.55464 19.95332
v 4.984863 -21.45093 19.52936
v 4.858545 -21.1967 19.77836
v 1.819184 -21.47584 24.7733
v 1.655898 -21.92929 24.50663
v 4.055272 -21.9948 20.32426
v 3.735049 -21.18642 21.39675
v 4.444685 -21.23287 20.28012
v 4.175231 -20.87598 20.78268
v 4.172964 -20.44181 21.35135
v 3.817896 -20.44098 21.84031
v 3.153498 -20.92923 22.41794
v 2.602064 -20.54004 23.27099
v 2.247012 -21.12572 23.80124
v 3.257879 -21.98283 21.31047
v 2.33167 -21.52559 23.37819
v 2.292711 -21.80864 23.25571
v 1.942984 -21.71358 23.95526
v 2.263434 -22.37852 22.64414
v 1.878093 -22.41517 23.40615
v 0.8964209 -23.15596 24.11727
v 1.734031 -23.05335 22.8321
v 1.355409 -23.05438 23.53564
v 0.6220208 -24.19677 22.2919
v 1.271527 -23.6463 22.57726
v 0.1092418 -25.68775 21.07476
v -0.7486319 7.550972 27.53194
v 5.273829 -23.88636 18.70852
v 4.972905 -23.14978 19.05646
v 4.332693 -23.09292 19.69065
v 1.047541 -24.69421 21.42029
v 1.232935 -25.96144 20.39877
v 4.952849 -24.86653 18.6831
v 4.518497 -24.0407 19.24507
v 2.935426 -24.49094 20.23008
v 2.742621 -25.22624 20.07274
v 3.776261 -25.38809 19.39212
v 1.705132 -29.19743 19.09844
v 2.148824 -25.78504 20.10925
v 3.761715 -26.25867 19.14039
v 1.085734 -27.63634 19.70603
v -49.27213 47.27543 7.292915
v -49.32552 46.32439 7.740269
v -9.343228 -88.00822 -7.783673
v -9.561296 -87.62589 -6.780542
v -22.30496 49.64218 21.24979
v -20.56179 48.95641 21.75174
v 35.53471 13.57852 2.757488
v -38.05764 23.03569 2.062984
v -38.6843 23.15853 2.010193
v -38.13424 23.32698 2.125356
v -34.72336 18.89423 2.813731
v -33.77714 19.65155 2.611166
v -32.42113 23.51979 2.577597
v -32.69988 23.98873 2.62772
v -33.06372 24.30148 2.620455
v -34.08207 24.49633 2.461331
v -38.27927 22.54255 1.837392
v -38.95794 22.58696 1.722526
v -39.36778 21.82616 1.465907
v -34.98852 19.42587 2.570866
v -33.43776 21.14842 2.304899
v -32.6014 20.51169 2.492937
v -33.90886 23.97427 2.439219
v -34.82053 23.74561 2.341367
v -36.49075 23.83629 2.171342
v -36.35017 23.13539 2.160998
v -32.41208 21.30456 2.482488
v -32.7702 22.50794 2.454702
v -33.05982 22.83858 2.447366
v -33.47288 23.35422 2.437109
v -34.14733 21.05371 2.210723
v -33.87524 22.05044 2.200539
v -34.95275 22.89718 2.086346
v -35.15688 22.21335 1.968061
v -36.36414 22.16565 1.887326
v -35.26802 20.48528 2.214478
v -37.8332 21.35806 1.815091
v -36.78814 20.72073 1.973949
v -37.88037 19.66072 1.950105
v -38.21248 20.47935 1.72241
v -38.27897 18.12561 2.215819
v -39.97183 16.99422 1.847234
v -39.33343 19.47206 1.570354
v -40.37414 17.66236 1.515223
v 41.08122 36.42525 10.91967
v -19.78711 29.15535 8.863144
v -19.10517 28.48324 8.294651
v -19.75561 28.42416 7.834093
v 41.33211 40.55591 12.38213
v 42.51152 46.1664 10.79731
v 17.58829 61.53277 19.56211
v -38.97549 83.20547 6.441885
v -2.983267 -51.47217 13.5041
v -60.95376 64.63681 -12.61139
v -25.25951 82.09309 14.18905
v -24.6395 82.56649 14.13022
v -24.7272 83.63539 13.51971
v -24.65239 84.37186 13.12866
v -25.40676 84.02965 13.08337
v -25.27275 84.59116 12.82763
v -24.32695 80.31567 14.96051
v -21.98339 79.20109 15.87443
v -19.98719 82.29566 15.47256
v -22.80012 84.19553 13.81425
v -21.96347 83.97485 14.14143
v -23.99934 81.39381 14.75099
v -21.11263 83.54193 14.60045
v -23.29424 82.2619 14.64202
v -21.32219 81.51353 15.39402
v -22.14725 80.10613 15.58417
v 23.57486 28.86093 7.737605
v 23.32269 29.73961 9.030797
v 19.55569 30.41615 10.68822
v 19.47733 29.32939 9.504139
v 20.73923 28.9361 8.637909
v 20.57253 30.30829 10.42185
v 21.73044 29.77205 9.520481
v 21.88461 31.43657 11.47381
v 22.13692 31.07498 10.98959
v 23.45451 31.36597 11.01764
v 24.68506 31.87355 11.46844
v 25.20479 30.5088 9.958326
v 29.26402 31.93753 11.03794
v 24.83142 31.35571 10.96436
v 25.77128 31.37256 10.85486
v 26.91887 31.21432 10.63325
v 27.02001 31.64955 11.04016
v 27.3691 31.33454 11.03761
v 27.84309 31.54228 11.19152
v 27.5795 31.85514 11.1605
v 28.62786 32.12986 11.25947
v 29.39752 32.69315 11.55766
v 29.24678 33.86008 12.53206
v 27.86045 34.06868 13.09213
v 26.92668 32.32251 11.57797
v 25.8124 32.4417 11.87966
v 27.79999 32.80972 11.91778
v 26.34873 33.78402 13.18875
v 36.33183 74.0667 9.242805
v 36.29837 73.18761 9.470836
v -65.64448 57.84851 -20.99354
v -20.9663 19.20556 2.367626
v -36.07837 13.97753 2.698422
v 5.781451 69.37029 19.90648
v 8.488602 82.744 15.9857
v 6.834721 83.26987 15.97899
v 8.320549 81.86636 16.39935
v 8.260524 79.51835 17.43282
v 10.17121 80.74473 16.62668
v 8.039025 77.72905 17.93971
v 9.44521 77.33407 17.85549
v 8.453542 76.88284 18.11134
v 6.523389 74.92993 18.77293
v 7.178693 76.56878 18.35421
v 12.93953 73.19849 18.14351
v 12.68296 72.68106 18.26394
v 9.209984 76.05705 18.18147
v 10.40282 77.01707 17.78076
v 13.12534 74.88911 17.79659
v 11.13312 72.86484 18.49935
v 11.64496 75.45031 17.92584
v 9.471297 74.00327 18.54908
v 9.059341 72.54086 18.89117
v 6.684031 72.24764 19.24896
v 9.11222 71.30309 19.10465
v 8.334904 69.51561 19.57707
v -21.67293 49.80717 21.3978
v -21.78601 48.88673 21.45054
v -22.89455 48.56202 21.17298
v -21.85293 45.8392 21.52007
v -22.04746 48.26697 21.42763
v -21.21853 47.90401 21.63647
v 30.05223 39.46592 17.07192
v 28.87623 37.73083 16.419
v 28.28131 36.42229 15.40889
v 30.00903 35.52166 14.0547
v 0.5841644 66.7143 20.73773
v 30.6096 72.48021 12.89606
v 25.69323 51.96753 18.99244
v -45.22445 20.62595 -1.7818
v -2.196631 -24.91589 22.57711
v -0.619552 -24.18148 23.6645
v 9.014688 -66.71326 3.603073
v -48.779 26.24562 -2.411448
v -48.84792 26.69518 -2.217061
v -48.82885 27.4342 -1.480319
v -62.28872 63.90029 -14.90397
v -62.04161 64.3476 -14.54073
v -38.86304 83.70387 6.213507
v -2.352994 -88.74146 -9.10521
v -7.304852 -87.54923 -5.987351
v -4.230286 -86.95848 -4.318887
v -5.689397 -88.01935 -6.969233
v -6.265688 -87.10569 -4.811005
v 51.03231 -58.29362 -44.6573
v -60.74559 63.20654 -12.09245
v -61.28669 65.96018 -13.49536
v -61.43739 65.35268 -13.58093
v -61.76768 64.77932 -14.08404
v -48.41714 -64.41857 -50.66512
v -0.3681386 -23.47535 25.33289
v -1.056293 -23.15894 27.16095
v -1.701467 -53.78491 13.2187
v -2.751222 -53.79089 13.13994
v 57.63789 -48.2574 -49.23028
v 17.40519 73.79039 17.13065
v 15.49421 73.77616 17.54628
v 16.25991 72.80049 17.54285
v 45.16346 18.33419 -3.922998
v 46.15906 75.99438 0.1913786
v 45.68993 76.18549 0.6169737
v 44.56846 75.7923 1.980035
v 45.03474 75.46647 1.612754
v 44.88915 76.60947 1.330308
v -27.81022 26.97714 4.252059
v -1.542446 -86.53516 -3.207996
v 35.66255 80.43594 7.448583
v 35.16441 80.42193 7.784822
v 34.87119 80.04913 8.11756
v 37.17929 79.00714 6.899016
v 36.39487 80.85943 6.744915
v 36.33561 80.02796 7.138789
v 36.1343 79.50975 7.456381
v 29.24469 76.69111 12.59237
v 21.42396 -45.01628 2.814971
v 39.30169 77.4332 5.868204
v 28.74508 51.87571 17.61711
v 23.33415 -48.91006 0.4424433
v 42.08994 41.26142 11.97868
v -28.07178 32.29456 10.53898
v -30.53042 32.82843 10.77134
v -29.43601 32.96926 11.08345
v -28.76748 33.70776 11.95543
v 34.62736 78.22945 8.991896
v 34.32108 77.15739 9.619671
v 35.15333 75.47562 9.595603
v 37.58504 78.2121 6.897521
v 35.44391 78.88181 8.163155
v 36.75138 77.94481 7.604973
v 37.34604 76.81796 7.587226
v 35.47956 76.81815 8.956211
v 35.09 76.21622 9.412563
v 36.141 75.85283 8.802834
v 36.08153 75.0961 9.099032
v 36.80797 74.26435 8.834928
v 49.64845 -60.10109 -54.3887
v 46.89983 -63.26437 -52.29978
v 48.02311 -62.05902 -52.63322
v -24.17875 -45.66882 2.117077
v 45.35592 19.02796 -4.160611
v 37.98317 15.77093 2.133689
v 37.56826 15.32413 2.351911
v 37.30162 15.28017 2.499768
v 36.95449 15.20595 2.636893
v 37.23983 14.99925 2.484273
v 36.6818 14.81545 2.663218
v -22.83597 -45.82481 1.84644
v -22.65169 -45.84788 1.970536
v -22.47124 -45.77575 2.138847
v -22.06664 -45.87283 2.772591
v -23.11057 -45.82335 1.806756
v -22.30909 -45.78377 2.507303
v 40.65586 -69.61263 -46.22688
v 41.30852 -69.02286 -44.84108
v 39.34809 -70.80186 -45.55426
v 40.02344 -70.22471 -44.16154
v -57.97209 42.89365 -2.468963
v -57.49994 43.79547 -1.983495
v -57.96693 43.46247 -2.774422
v -9.779216 84.45224 15.90805
v -12.00034 82.97635 16.45058
v 35.57096 45.22954 15.47439
v 38.22186 44.79981 14.07382
v -39.11185 17.33239 2.064469
v -26.89627 24.56851 2.893227
v -28.37817 28.23969 5.296607
v -28.36777 27.92622 4.913133
v -31.88866 28.15729 5.05272
v -33.71704 27.80934 4.580156
v -33.76674 27.09638 3.63707
v -32.3332 26.95739 3.797368
v -27.53923 27.85139 4.891379
v -26.83288 27.35829 4.412154
v -27.5928 25.95605 3.533229
v -26.88217 26.06523 3.405675
v -27.14014 26.64516 3.937066
v -26.38452 26.71346 3.891604
v -29.90594 28.18524 5.289231
v -31.73441 27.93142 4.744487
v -27.73911 26.30609 3.685999
v -28.28249 26.89484 4.214834
v -28.94933 27.28394 4.485255
v -30.12753 27.62584 4.759347
v -30.05626 27.20622 4.37928
v -31.246 27.51882 4.499524
v -31.86775 26.81686 3.754061
v -29.64094 26.97119 4.201587
v -29.81987 26.1792 3.720947
v -31.31363 27.02342 4.130221
v -31.70003 25.59981 3.337846
v -31.27777 25.51623 3.350237
v -27.64187 25.51453 3.363222
v -28.76517 26.32654 3.831312
v -28.71558 25.96364 3.684537
v -31.15811 26.20827 3.622354
v -30.37905 24.98285 3.304632
v -28.8778 25.36574 3.399131
v -21.19802 23.16951 0.829048
v -29.20991 20.15677 2.807942
v -30.21821 20.7718 2.843637
v -29.71398 20.5078 2.84181
v -27.47154 24.50708 3.420475
v -27.62749 25.0105 3.218088
v -28.05807 24.09742 3.110398
v -28.74408 24.25261 3.202351
v -31.26756 20.90563 2.710589
v -28.59313 23.78356 3.167747
v -28.87611 23.29699 2.986497
v -29.50323 23.88686 3.106846
v -30.8094 23.41027 2.852915
v -30.10636 22.88433 2.920469
v -29.14745 22.69356 3.084952
v -29.91392 22.19029 3.000311
v -27.66359 23.38999 3.177464
v -28.20641 23.0277 3.238223
v -28.53528 22.17625 2.926342
v -27.62033 20.65858 2.513569
v -26.90155 20.4318 1.976442
v -25.94144 20.74696 1.61788
v -21.71079 23.4209 0.903892
v -21.58703 23.78551 1.486498
v -21.21548 23.38114 1.126641
v -22.52137 25.04671 3.336438
v -23.51617 25.28736 3.018945
v -23.36877 25.993 4.211529
v -25.71293 22.19071 2.255364
v -25.62295 21.13164 1.507519
v -25.52143 23.32662 2.399667
v -27.12029 22.49259 2.819108
v -25.30013 25.54758 2.627476
v -24.77159 24.76661 2.091274
v -26.03854 25.7506 2.96005
v -24.76851 25.30892 2.365989
v -22.35515 23.77104 1.088682
v -22.14594 24.33565 2.24755
v -23.33569 24.88431 2.347523
v -22.64503 24.23958 1.700735
v -23.30107 24.23501 1.442455
v -24.73098 22.13141 1.933041
v -22.42697 23.60739 0.9288576
v -24.10759 22.6779 1.85675
v -23.55009 22.34984 1.699404
v -22.62708 22.44741 0.8083752
v -21.1024 22.82332 0.7978438
v -22.32284 22.97525 0.6584461
v -21.77564 22.64098 0.5565413
v -21.77939 22.43623 0.5928643
v -37.31376 50.79738 14.71269
v -36.82897 50.34299 15.12758
v -35.9562 50.59365 15.56199
v 33.46264 46.86723 16.24547
v 34.13057 45.7424 16.0806
v 34.65535 45.63523 15.81972
v -37.66786 -75.29944 -36.74153
v 38.64029 -71.45733 -44.17385
v 37.75041 -72.27563 -43.53523
v 15.25922 -46.39735 4.403536
v -31.66958 54.24775 17.04767
v 12.07441 -19.04937 23.12223
v 11.93489 -19.51554 22.33503
v 11.38785 -19.89607 21.67465
v 19.55904 61.63885 19.02809
v 30.05838 -78.65208 -35.07625
v -49.44186 27.15783 -2.323438
v 6.000608 -59.41345 7.436082
v -29.31194 84.81207 11.17701
v -29.04052 84.27139 11.59075
v -26.17548 83.73913 12.98748
v -25.82979 85.00084 12.42184
v -26.51704 84.9795 12.20271
v -27.04504 85.22721 11.82262
v -27.25553 84.3605 12.25539
v -27.84978 84.59527 11.87851
v -26.39559 84.34789 12.57473
v -27.33289 83.63412 12.62594
v -19.85053 22.88942 2.208828
v -19.84891 23.25526 2.515122
v 11.87169 -87.69538 -12.89001
v 42.83165 45.32765 10.83138
v 42.74141 44.23735 11.16618
v 42.95199 42.17361 11.42454
v 26.68299 41.56263 19.02373
v -46.67564 46.98239 9.790536
v -45.22308 48.36422 10.28588
v -45.17703 48.99483 10.01209
v 55.12888 41.61983 -2.373565
v -51.9237 48.13749 3.884255
v 8.174871 67.8855 19.93079
v 9.005733 67.5817 19.86574
v 33.11258 69.48666 11.96338
v -60.00127 67.27001 -11.73422
v -59.56749 66.61264 -10.82644
v -58.5501 68.77865 -9.586809
v -59.38173 68.39729 -10.87618
v -58.87618 67.55925 -9.729292
v -43.09333 83.44627 2.795928
v 59.93132 -42.3599 -47.34415
v 9.558 -21.7507 17.7375
v 8.958937 -22.07138 17.6479
v 7.783953 -20.85555 18.94068
v 9.922042 -20.4629 19.30159
v 9.653586 -21.64119 17.87397
v 8.844526 -21.48234 17.92911
v 10.69087 -20.67245 19.33309
v 7.048066 -86.63636 -5.267486
v -57.91027 42.48914 -2.156101
v 24.7395 76.66512 14.51038
v 25.01099 76.05309 14.63774
v 20.35755 46.80541 21.42759
v 20.1259 47.61575 21.46417
v 19.66988 47.26077 21.62064
v 19.08475 47.42528 21.77045
v 18.29661 46.56708 21.96469
v 17.86727 45.73889 22.07565
v 20.99706 45.43362 21.30305
v 21.33274 46.12769 21.13166
v 20.05059 46.234 21.55286
v 19.38493 46.48423 21.74777
v 19.47069 45.79827 21.72985
v 29.45451 14.52665 4.272625
v -14.22231 83.30816 15.98127
v -0.9007879 -86.28434 -2.847012
v 4.603869 -46.92546 11.77779
v 3.820148 -48.08057 12.40163
v -11.89029 -88.54901 -11.82494
v -10.52389 -88.73517 -11.36859
v -11.16821 -88.34136 -10.1482
v -12.10885 -87.87202 -9.005942
v -37.82858 17.04645 2.532362
v -38.10492 16.54226 2.425785
v -56.88298 45.80153 -1.986123
v 38.59082 79.68107 5.638486
v 38.88028 78.50751 5.836733
v 38.49898 79.21745 5.856298
v 39.43117 78.24686 5.531065
v 39.78195 78.93539 5.009262
v 40.7742 78.4018 4.300372
v 40.39446 79.00558 4.396751
v 40.10051 78.52491 4.859206
v 40.09623 77.23556 5.322196
v 40.50534 77.59192 4.903395
v 40.64084 76.99922 4.984003
v 26.93504 40.27154 18.56016
v 29.06163 39.40843 17.36754
v 25.94243 41.94604 19.43033
v 25.08024 43.40944 19.85514
v 27.85044 39.42012 17.81583
v 27.89582 40.21066 18.17977
v 26.48163 39.20855 18.16846
v 26.025 41.3542 19.22668
v 26.01035 40.0801 18.78284
v 24.9918 41.62591 19.65322
v -47.81361 23.44947 -3.230315
v -47.36961 23.05922 -3.596416
v -48.42865 23.16379 -4.014277
v 31.02987 78.60958 10.97469
v 30.74983 77.99653 11.4048
v 29.71487 77.33253 12.17292
v 33.4565 76.04988 10.51879
v 34.3191 76.8143 9.741217
v 33.65326 78.44416 9.514007
v 33.16973 77.78157 10.07582
v 32.52066 76.72267 10.83871
v 33.43006 76.63689 10.3541
v 32.52078 77.67192 10.48062
v 32.10356 78.51546 10.43716
v 31.47873 78.19124 10.91497
v 31.68117 77.53281 11.05556
v 30.8485 77.29211 11.60855
v 30.42477 76.75662 12.01272
v 31.77185 74.87002 11.84925
v 32.51581 75.70111 11.20703
v 31.59853 76.26265 11.52595
v -64.23944 60.23743 -18.19047
v -15.62982 -21.19475 17.26663
v -13.99211 -22.43573 16.52838
v 46.04113 -64.17074 -51.43509
v -20.69682 22.74506 1.088038
v -21.40198 22.38388 0.7378484
v -20.85045 22.368 1.196106
v -22.25371 21.37898 1.164002
v -22.08317 20.23655 2.588639
v 43.76777 42.04771 10.88007
v -27.31842 -46.28604 1.47535
v -27.2104 -45.03159 2.398664
v 25.54908 75.54095 14.58136
v 24.30753 73.62903 15.31517
v 25.35675 74.10919 14.87222
v 24.61453 74.92653 14.96325
v 24.41352 72.45178 15.47157
v 23.79182 76.87299 14.86258
v 23.91939 75.97564 15.0026
v 20.30699 76.3425 15.99543
v 20.10431 76.08321 16.10088
v 22.17147 76.36369 15.44079
v 21.43822 76.01611 15.73611
v 20.63093 75.52154 16.06576
v 21.25204 75.12641 15.9666
v 23.59842 75.10056 15.25692
v 22.4825 75.64987 15.50287
v 22.64702 71.68374 16.17575
v 22.37135 72.99992 16.02155
v 23.5005 72.82391 15.70794
v 22.18669 74.34752 15.85743
v 23.19132 73.73362 15.65981
v -1.251148 67.21014 20.66066
v 39.95538 75.24789 6.099829
v 39.44216 75.66142 6.425119
v 19.55101 52.53371 21.07469
v 20.82247 51.64909 20.84408
v 34.54143 -75.02572 -36.57167
v -12.88536 -22.30432 17.58545
v -44.89029 21.0235 -1.651611
v 28.61055 71.6186 13.9536
v 28.74119 70.49016 14.0524
v 27.01858 76.41863 13.68705
v 26.68906 74.87688 14.26268
v 26.94786 74.52576 14.20723
v 26.25696 73.67268 14.61783
v 27.73967 72.17986 14.25504
v 28.40112 75.50121 13.46922
v 27.69013 75.45173 13.7666
v 28.07658 74.54559 13.76496
v 31.11948 73.54636 12.52231
v 30.44272 74.83765 12.67904
v 27.4808 73.72102 14.12108
v 30.54437 73.91333 12.77154
v 28.9943 74.32793 13.40892
v 28.71193 73.1906 13.70272
v 29.72334 73.12024 13.24884
v 30.84286 70.55846 13.07558
v 31.45216 71.29045 12.64449
v 29.82258 70.99409 13.50668
v 32.49251 68.47372 12.42662
v 30.97206 69.49625 13.14869
v 35.33785 73.27798 10.09765
v 35.01204 73.94002 10.14994
v 9.182185 -45.21296 10.7838
v 9.411282 -45.4162 10.29507
v 10.78191 -45.45163 9.274509
v 55.88255 40.67228 -3.60381
v 31.58818 67.6688 13.0028
v 0.3735917 69.47482 20.24183
v 2.559801 69.83216 20.10393
v 1.971396 -85.15714 -1.458117
v 0.4950757 -85.71269 -2.065325
v -11.56926 -25.5994 16.22782
v -57.54905 43.12809 -1.778774
v -57.58313 42.50702 -1.574057
v -55.63837 43.20535 1.400761
v -56.12539 43.89413 0.3410508
v -56.63282 44.36997 -0.6658741
v -56.81715 43.87526 -0.7742292
v -55.82837 42.25663 1.3975
v -55.99648 42.72169 0.9704484
v -56.3329 43.5242 0.1213291
v -57.15467 43.48767 -1.224931
v -56.6905 43.07992 -0.2898203
v -56.82862 42.64172 -0.3051128
v 43.04847 -67.34872 -44.38171
v 28.49071 35.01057 13.98165
v 66.09185 -14.57287 -46.81193
v -39.58403 83.04954 6.082113
v 1.453414 80.73042 17.7498
v 16.72489 48.14162 22.25747
v -46.53162 -66.60011 -47.4897
v -44.29819 -69.02232 -44.20598
v -44.72506 -68.41131 -46.92459
v -45.30672 -68.00625 -44.79922
v -19.41709 47.37595 21.98504
v -18.97334 47.92378 22.06095
v -18.38449 46.98771 22.20433
v -7.278615 -52.60969 13.26647
v 27.793 15.55262 4.369037
v 28.24999 16.32761 4.316473
v 28.1097 18.36233 3.749984
v 27.77755 16.6245 4.267998
v 26.85421 18.02964 3.922328
v 26.57654 16.47454 4.285866
v 27.27998 14.9227 4.355693
v 26.81978 15.98398 4.342352
v 25.59416 15.92911 4.341152
v 24.70352 14.24147 4.030378
v -40.39914 -72.76507 -40.54998
v -50.07559 44.58271 7.600719
v 49.07796 -60.84389 -52.93324
v -25.31127 79.97504 14.76513
v -25.39977 80.82574 14.51285
v -25.78574 81.04271 14.34096
v -26.50095 81.26179 14.05046
v -50.09076 -62.4492 -52.5503
v -37.23177 -75.31292 -31.06843
v 12.30315 55.79332 22.00123
v 47.64085 -62.52094 -51.36431
v 48.47357 -61.60965 -51.42719
v 49.43328 -60.53478 -50.3864
v -40.77251 -72.44626 -38.21309
v -0.2489838 78.57631 18.37453
v 8.506029 -88.15609 -10.57035
v 19.74387 59.62441 19.50289
v 12.92389 -87.36691 -13.20438
v 4.520994 -87.68179 -6.721014
v 2.381459 -21.29456 30.07777
v 45.37535 37.8428 9.165405
v -6.872874 -42.66533 16.88857
v -6.683704 -41.64062 17.49372
v 2.988004 75.01911 19.0872
v 2.506334 79.74809 18.07917
v 4.307292 81.0563 17.34789
v 5.301554 77.86514 18.22845
v 6.716343 78.45462 17.9222
v 2.774551 77.55971 18.50552
v 49.14606 -60.86843 -46.83536
v 31.62349 36.69306 14.58896
v 31.42954 35.22597 13.37793
v -29.96342 -58.37388 -3.319104
v -24.96759 47.86624 20.74512
v -25.07038 47.37665 20.75664
v -25.60081 47.45543 20.60035
v 13.99657 -20.60371 16.5296
v 44.16228 76.13429 2.230409
v 44.47176 76.35183 1.869853
v 44.13724 76.60466 2.093994
v 44.16618 77.09779 1.834308
v -53.56703 46.98733 2.345083
v 45.95888 75.05116 0.7192006
v -13.76358 -23.0503 15.75497
v 52.27364 44.0997 1.251955
v 5.520416 -45.29894 12.63135
v -0.1950573 -27.1795 20.18961
v 18.70738 34.37622 16.67829
v -39.62237 78.71288 7.913394
v -39.77163 80.04646 7.234108
v -40.66183 78.80616 6.963231
v 35.09628 12.84576 2.722108
v 34.71832 13.68053 3.089385
v 38.76617 15.60269 1.747026
v 25.70448 -80.96577 -22.96715
v -44.05093 76.93842 4.865838
v -29.65104 15.59749 3.562625
v -12.60723 -22.05616 17.93811
v 33.62451 37.43463 14.4365
v -3.497965 -15.19214 37.87649
v -40.84542 26.47123 2.419242
v -40.70294 26.18031 2.132601
v -45.59605 23.78196 -2.56776
v -46.10999 23.99614 -2.640779
v -45.71542 23.54949 -2.803678
v -41.38909 25.81521 1.789134
v -41.38987 26.13189 1.958476
v -43.23753 26.02002 1.297501
v -42.57819 26.13255 1.65457
v -43.14484 25.3558 0.8991017
v -42.93135 21.49462 -0.255698
v -42.40838 21.90821 0.1228077
v -42.61564 21.31874 -0.07228402
v -38.62781 26.27651 2.361701
v -39.93733 26.05027 2.186482
v -39.40837 25.00896 1.965436
v -40.30615 25.34729 1.909984
v -40.94618 25.69982 1.88605
v -43.90448 24.64151 -0.04505323
v -43.81871 24.2493 -0.4034681
v -44.17897 24.32323 -0.6065302
v -44.21896 24.05268 -0.9391603
v -44.87637 24.08677 -1.820721
v -45.0952 23.94076 -2.199744
v -39.77736 24.41539 1.812845
v -40.59237 24.75523 1.712722
v -41.69865 24.4536 1.195783
v -41.28817 25.11394 1.585629
v -42.06549 25.22509 1.223056
v -42.45792 25.28087 1.045044
v -43.28165 25.0014 0.5284302
v -42.82856 24.79124 0.5823269
v -43.28946 24.53658 0.1053147
v -42.67345 22.48415 0.02910072
v -42.20943 22.75663 0.4403308
v -42.81362 24.40396 0.3993467
v -43.29144 22.38603 -0.5630743
v -43.07558 22.97812 -0.2590814
v -43.87345 22.84196 -1.144414
v -44.12827 23.82088 -0.9967794
v -45.03787 23.75248 -2.223962
v -44.71458 23.9617 -1.747887
v -45.25969 23.47163 -2.47067
v -45.14644 21.69463 -1.904873
v -44.0771 21.75957 -1.365204
v -43.76019 22.01826 -1.07809
v -44.59091 22.74076 -1.904219
v -44.29105 22.84375 -1.584871
v -44.3276 23.11666 -1.585117
v -45.08677 23.28455 -2.376443
v -45.37666 22.83303 -2.595232
v -45.938 23.35384 -3.004847
v -46.43074 23.38884 -3.19361
v -46.17506 23.02839 -3.123883
v -46.72217 23.06828 -3.389282
v 31.69004 57.06495 14.87677
v -44.57192 45.97568 11.89174
v -44.93085 46.8339 11.26929
v -44.64229 46.37814 11.6979
v -45.57986 46.8623 10.72787
v -45.83064 47.27306 10.32805
v -45.7711 46.33281 10.76402
v -46.53192 46.27185 10.19728
v -47.35696 45.19664 9.90227
v -45.07132 46.00503 11.43769
v -44.34357 45.14133 12.21334
v -45.97877 45.00554 10.91766
v -46.36659 44.70802 10.68464
v 43.95877 75.12291 2.646235
v -32.02804 51.77394 17.35601
v -30.75994 52.31928 17.85026
v -30.45737 53.38815 17.81342
v -31.2242 53.29839 17.4578
v -50.87163 -45.82738 -18.19459
v 16.32997 -46.56524 3.381248
v 16.17215 -46.67884 3.562594
v 21.03118 43.4096 21.10694
v 21.71031 43.9957 20.92873
v 21.27313 44.99326 21.12143
v 20.63004 45.02764 21.37916
v 20.38372 45.41216 21.46211
v 19.85168 44.25386 21.54082
v 19.60979 44.72486 21.67497
v -0.2915471 -45.10791 14.98456
v -37.40588 -75.51634 -39.54507
v -14.67802 -19.16648 23.06464
v -39.55206 82.73035 6.265142
v -30.67487 84.45753 10.69373
v -31.00469 83.11776 11.29008
v 2.898523 -48.49866 12.64509
v 1.936996 -48.26208 12.90683
v -35.07827 40.62901 16.05992
v 38.96648 -71.20129 -42.63275
v 36.82304 -73.16628 -41.57703
v 0.5016906 -49.68801 13.30653
v -0.4824197 -50.75128 13.36474
v 1.726226 -50.4419 13.28047
v 1.749975 -53.34896 13.4007
v 2.51571 -54.03816 13.03931
v 3.391826 -53.44542 13.02473
v 3.319708 -53.99608 12.77934
v -2.70359 -23.95253 24.46172
v -43.78174 30.12375 4.774249
v -1.597562 -85.52755 -1.812024
v 13.81756 -85.98041 -9.247845
v -33.25855 35.29427 12.59628
v -11.84227 -51.65891 12.22618
v -58.35388 43.94081 -3.810886
v 27.2883 -32.64278 5.257255
v -18.87348 28.97379 9.082713
v 28.27844 13.78897 4.143086
v 4.606215 -82.22783 0.9043652
v 15.75141 29.52242 10.79661
v 56.33524 40.34115 -4.445382
v -35.3244 13.8701 2.549835
v -55.30979 42.5059 2.087227
v -54.9767 43.40141 2.31725
v -57.27164 70.34397 -8.140566
v -6.242835 -21.2154 27.29048
v -6.189137 -21.45654 28.30263
v -5.697783 -21.78615 27.16483
v 67.19392 -6.795942 -45.41377
v -5.368304 -22.11507 26.12471
v -43.51514 77.81981 5.000924
v -11.32188 -20.91188 18.85732
v 16.28455 46.38054 22.35919
v 15.729 48.18984 22.45173
v 14.59488 48.02669 22.67436
v 56.44907 -50.72061 -50.48375
v 32.38213 49.87186 16.19011
v 31.17028 49.40423 16.92313
v 6.340309 -87.3396 -6.488981
v 6.172432 -86.59454 -4.811362
v 25.63599 -81.71369 -28.83319
v -3.229585 -84.55843 -0.6892433
v -1.090806 -83.04095 0.7995619
v -1.984416 -84.48025 -0.5866911
v -2.042371 -82.5416 1.198992
v 1.776797 -82.49126 1.163059
v 7.970692 -87.76125 -8.753962
v 44.58804 27.68547 2.236174
v 2.023342 -88.11964 -7.34936
v 0.5513405 -86.81021 -4.03493
v 5.246793 -87.06993 -5.48247
v 1.291413 -87.01272 -4.454698
v 2.876792 -87.54733 -5.968519
v 3.814634 -86.9096 -4.715228
v 25.39602 53.89528 18.78476
v 26.02074 55.40705 18.16652
v 6.767104 -46.58931 10.84158
v -47.71267 49.44727 7.617329
v 60.37252 -42.35847 -50.95864
v 13.68123 -86.60696 -10.94305
v -5.246546 -22.36137 25.6201
v -7.463804 -22.14844 21.31464
v -3.535126 -24.18675 23.63603
v -5.055692 -22.6592 25.14757
v -8.866407 -20.35341 19.53378
v -8.593375 -20.00944 19.77259
v -8.499503 -20.26868 20.04562
v -8.579152 -21.41072 20.1445
v -8.066284 -21.50221 20.94406
v -7.974437 -19.84341 22.42152
v -8.27387 -19.59186 21.70347
v -8.159122 -19.88907 21.07548
v -8.37606 -19.82096 20.6492
v -8.271898 -20.99989 20.86706
v -5.386612 -22.85117 23.73745
v -4.280338 -23.33958 24.99042
v -6.333293 -21.12625 25.06466
v -6.343687 -20.6932 24.34435
v -8.081159 -20.01374 21.89926
v -7.865854 -21.33411 21.58961
v -6.750294 -19.75149 23.772
v -7.604423 -20.57792 22.37472
v -7.086544 -20.42819 23.48896
v -6.102642 -21.7305 25.18382
v -6.114383 -21.56858 24.44695
v -6.421168 -20.77816 24.08871
v -6.497507 -21.72055 23.33275
v -5.448978 -22.53767 24.29032
v -5.88553 -22.29859 23.88756
v -5.713871 -22.59266 24.02699
v -6.105088 -21.96347 24.03367
v -6.128071 -22.1749 23.68094
v -6.970642 -21.82235 22.34465
v -6.231133 -22.32703 23.19805
v -6.842813 -22.00836 22.54674
v 9.870912 -23.41229 15.45527
v 44.9766 -65.29571 -50.43951
v 45.49218 -64.84019 -48.92472
v 43.90326 -66.34304 -50.09381
v 5.845826 -26.32898 17.74909
v -5.459191 -71.5498 5.357672
v -27.09209 42.67461 19.80378
v -63.93322 60.64374 -17.60381
v -63.8818 59.66309 -17.41911
v -41.03855 -72.12337 -35.71226
v 46.20731 25.73073 -1.04673
v 42.23217 -67.92786 -39.3692
v -43.85767 42.29766 12.55206
v -43.143 41.43545 12.73477
v -55.92186 44.75731 0.286138
v 32.82053 34.96297 12.74656
v 30.57342 34.16249 12.55893
v 31.72275 32.90977 11.33007
v 32.51661 32.55741 11.01883
v -25.3641 15.55669 3.443877
v -27.16302 15.4254 3.480954
v 40.74187 28.88625 5.543867
v 40.82531 28.40772 5.144658
v 40.50858 28.18828 4.970951
v 40.81743 27.59791 4.673954
v 41.12891 28.21655 4.635556
v 41.29228 27.2985 4.027062
v 42.35469 27.76757 3.625393
v 14.37866 -84.95762 -7.714085
v 17.46557 33.05573 15.28634
v 17.56853 -47.09353 2.605492
v 17.09323 -46.93289 2.869392
v 16.93772 -46.66709 2.86955
v 16.19043 17.49805 4.046122
v -54.57809 44.22325 2.606351
v -13.65004 -22.14331 17.31229
v -13.61592 -21.50353 18.32367
v 25.82969 56.8013 17.92444
v 19.68481 -81.10216 -8.618404
v -48.83238 40.8385 8.875969
v -57.06921 70.97241 -8.040115
v 19.36142 -46.8527 1.372851
v 41.07461 38.46873 11.92582
v 40.7641 40.01105 12.58579
v 39.60912 39.57722 12.98327
v 18.17483 75.94666 16.56831
v 20.69118 74.02161 16.32456
v 19.79849 73.89017 16.57993
v 20.42018 72.66036 16.61274
v 18.52647 74.46671 16.77155
v 19.11332 72.28569 17.01532
v -45.19883 42.46416 11.68522
v -35.76819 -77.01646 -36.57549
v -38.98208 -74.10523 -38.96955
v -38.0833 -74.88213 -40.66566
v -0.7308655 -45.80854 14.0666
v -1.718433 -45.54115 14.60425
v 29.39418 -40.76363 2.825444
v -29.80301 54.52104 17.89809
v 20.21273 -43.39259 5.952828
v 59.79465 -44.11997 -54.38006
v 58.74352 -46.40776 -55.48968
v 59.287 -45.31152 -54.8876
v -35.8877 -76.68803 -32.84795
v -35.17623 -77.45428 -34.95285
v 41.92843 -67.81647 -35.78802
v 22.54462 51.64935 20.28884
v 23.30844 51.68428 20.03184
v 22.76055 50.96063 20.32964
v -53.01616 -59.47495 -48.59561
v -41.61687 50.3907 12.06515
v -42.12204 50.24158 11.77407
v 7.534163 -24.51532 16.73341
v -18.41406 -86.41502 -11.32173
v -54.06757 -57.89764 -52.65245
v 48.61283 -61.4793 -45.79394
v -46.45789 -66.87102 -44.34189
v 25.40751 39.68371 18.82244
v 23.80494 41.55974 19.86539
v 22.0248 41.15231 20.3798
v -9.421097 -88.39801 -9.234084
v -10.396 -87.7513 -7.506253
v -11.26362 -87.83129 -8.277574
v -14.67334 -21.29153 18.42254
v -14.12557 -20.95378 18.84338
v -15.25176 -20.72039 19.37095
v -14.76233 -20.42814 19.87311
v 52.13977 -56.77576 -44.84372
v -43.13121 76.88803 5.686586
v 4.21772 67.46987 20.43419
v 6.891921 68.29788 20.00731
v 5.72397 66.64076 20.43893
v 39.86067 74.22522 6.434119
v -20.21534 48.28824 21.84142
v -19.66587 48.8439 21.93674
v 9.525696 -46.35757 9.22652
v 1.643629 9.540791 25.88395
v -35.75504 51.62806 15.43432
v -35.64709 49.69134 16.0132
v -34.81989 50.40151 16.20519
v 47.60968 -62.60523 -46.99018
v 46.0096 -64.31532 -46.82804
v 47.1974 -63.04287 -49.48298
v 46.70669 -63.5803 -48.52649
v 11.92091 -87.37726 -11.20618
v 12.28015 -86.64985 -9.258766
v 32.61749 -76.72907 -38.1834
v -35.03141 15.18928 3.214162
v -35.53927 14.46221 2.98251
v 36.25987 -73.65123 -43.96497
v 35.26714 -74.50697 -42.56122
v 35.49232 -74.31501 -41.8331
v -54.14259 45.19989 2.673083
v 35.98222 45.47771 15.24234
v 37.65832 45.90192 14.16151
v 37.99653 47.8427 13.3872
v 37.52451 47.86715 13.66754
v 36.63814 48.09448 14.1864
v 35.23573 46.17279 15.46066
v 36.17413 47.02771 14.70635
v 35.47807 48.23722 14.83852
v -43.94521 81.8052 2.86903
v -50.7835 -61.70353 -52.21111
v -50.58246 44.00844 7.242044
v -49.41954 -63.56043 -48.34607
v -47.82469 -65.30488 -47.64024
v 16.30615 -86.25296 -15.22717
v 22.88435 52.2128 20.09084
v 23.96305 52.98526 19.55605
v 15.96291 30.23936 11.72621
v 27.09807 55.45022 17.65187
v 3.147214 -60.2541 6.982395
v -38.31213 85.08621 5.74891
v -37.91741 85.15243 6.017715
v -38.92876 79.64256 7.971245
v 33.45675 -76.0428 -40.3092
v 34.44 -75.25133 -39.83316
v 35.81627 -73.99043 -38.50363
v 34.14524 -75.47135 -38.70698
v 35.27173 -74.43559 -37.47752
v 33.7936 48.03209 15.8637
v 34.42501 46.45891 15.79506
v 34.3228 47.24813 15.70875
v 35.03728 47.86486 15.17819
v 32.74776 48.35349 16.36775
v -21.19772 51.80574 21.35479
v -22.20201 51.49737 21.11777
v -23.39855 50.22826 20.89987
v -21.99037 50.66542 21.24353
v -21.05388 51.01394 21.46827
v -20.16352 49.42791 21.81737
v 65.4565 -8.906013 -37.72977
v 26.66291 69.04225 15.15894
v 1.245017 -22.10565 28.18301
v 1.868523 -21.61932 28.2814
v 2.914258 -20.6772 27.88094
v 3.253268 -20.63963 28.6239
v 59.91184 -43.63126 -51.49461
v -17.65194 -87.37534 -15.48438
v -18.35052 -87.2075 -16.60279
v 9.540851 56.541 22.14181
v 6.603505 55.75903 22.52125
v 9.121557 55.73356 22.34592
v 9.019892 54.82513 22.53674
v 11.86658 54.5375 22.28014
v -30.20494 15.99104 3.604734
v 31.66466 -77.47601 -38.31081
v 31.15082 -77.80573 -35.05458
v 32.50979 -76.58661 -33.40214
v 31.6901 -77.41184 -36.9833
v 33.93215 -75.43056 -34.4781
v 60.52911 -42.34455 -55.23697
v 61.26311 -40.43219 -54.72682
v 27.0225 56.83456 17.3751
v 43.87713 -64.55234 -33.0869
v 59.98003 55.52898 -14.19814
v 53.38712 -55.32384 -55.83893
v 53.73922 -54.94907 -53.35162
v -5.739369 -86.25843 -3.003236
v 56.77018 -50.22961 -52.33178
v 56.00044 -51.46669 -51.54505
v 58.4236 -46.77071 -49.8117
v 57.84793 -48.20742 -52.1576
v 57.10591 -49.62264 -51.75615
v 57.85268 -48.18755 -55.61406
v 58.56971 -46.80473 -52.60449
v 57.98357 -47.94432 -54.38497
v 57.35479 -49.14338 -53.71969
v 56.97147 -49.78689 -55.36139
v 57.39997 -49.00735 -56.13497
v 54.62782 -53.61719 -55.25816
v 55.3015 -52.45594 -56.74177
v 55.94683 -51.53057 -55.72078
v 56.48508 -50.69843 -54.58059
v 55.23303 -52.7562 -54.07244
v 56.02192 -51.48949 -53.51308
v 36.8888 40.08933 14.49364
v 3.323815 53.29914 23.06578
v 0.1138148 50.92719 23.41433
v -59.74195 66.08593 -11.03282
v -60.82013 64.96879 -12.44601
v 29.16672 -39.75417 3.2696
v 28.3857 -37.19455 4.298785
v 27.24519 -37.92734 4.909533
v 28.15696 -38.64791 4.199415
v 26.58921 -39.94269 4.804942
v 27.83595 -39.77279 4.142759
v -32.13778 84.24346 10.10241
v 54.92249 -52.95894 -47.48735
v -7.5168 -22.40407 20.97184
v -8.016109 -22.55789 20.38831
v -8.120079 -22.24757 20.40092
v -8.551652 -21.90596 20.18658
v -52.00945 -60.32293 -52.46659
v -52.81658 -59.61599 -50.38995
v -51.62386 -60.8924 -51.21883
v 11.04222 -21.29836 17.98552
v 11.56003 -21.81707 17.82114
v -17.6684 -86.88022 -11.9336
v -51.15777 47.81858 5.069607
v 42.95672 21.3842 -2.415028
v 43.11689 22.12766 -2.422043
v 42.29058 22.19743 -1.761012
v 42.42965 21.69284 -2.046058
v 41.96561 21.94137 -1.62438
v 41.76397 21.70869 -1.450663
v -1.261869 -72.67342 5.435563
v 26.01609 -48.80113 -0.2180676
v 46.93781 25.46967 -1.99878
v 46.13057 24.89198 -1.894689
v -37.54995 83.76566 7.001147
v -38.11263 83.22319 6.924883
v -38.6459 82.98875 6.744713
v -39.06925 82.48273 6.720343
v -40.19219 81.81763 6.195692
v -38.40342 80.37518 8.058675
v -39.18259 81.14722 7.202216
v -37.55786 82.19714 7.823115
v 32.04657 -68.46124 -15.20735
v -18.97267 46.25877 22.10165
v -28.37636 16.00214 3.616982
v 32.06577 33.68014 11.84556
v 34.04961 32.81815 10.87868
v 34.7331 33.54972 11.23932
v 33.81728 35.71827 13.10505
v 35.82401 38.16482 14.05294
v 38.25132 39.21432 13.45443
v 39.55933 37.69978 12.29257
v 37.14864 38.20861 13.56636
v 35.36497 36.19176 13.03088
v 34.05712 34.71196 12.19859
v 35.02836 34.40115 11.70751
v 37.26437 36.23561 12.40071
v 38.98037 36.3948 11.87256
v 36.36649 35.16305 11.90152
v 37.57067 34.33448 10.88941
v 15.09625 -19.40356 14.21442
v 51.41895 43.12048 2.967577
v -19.71646 -45.58837 5.101636
v -19.99912 -45.57353 4.714293
v -50.47314 24.99294 -4.907087
v 6.38798 -68.5535 4.364445
v 44.14705 39.95226 10.54958
v 37.55051 14.83845 2.300817
v 37.28696 14.69623 2.386212
v 61.20176 -39.28736 -48.83893
v -46.52067 48.37961 9.253241
v -45.90445 49.75735 9.050633
v -28.85454 -49.87643 -0.1949045
v -6.925971 -85.75732 -2.441365
v 25.19228 -56.89581 -2.280651
v -40.18465 80.72695 6.67897
v -40.57692 81.35189 6.117648
v -19.68427 70.25053 18.04134
v -61.14359 64.3204 -12.93186
v -61.21677 63.83743 -13.07857
v -61.16167 63.18131 -12.86804
v -61.75157 63.92334 -14.03331
v -62.39657 63.21659 -15.02304
v -62.03209 63.39209 -14.44751
v -61.49121 62.24281 -13.23803
v -62.15893 62.54331 -14.49188
v -62.32254 61.83876 -14.65171
v -42.64004 -70.73546 -40.72673
v 17.85265 71.49505 17.44266
v 37.40564 -72.6499 -40.56434
v 37.55409 -72.49857 -42.01563
v -50.51154 41.38704 7.432634
v -49.42995 41.4473 8.472912
v -50.03004 41.32404 7.870054
v -47.30894 -66.03225 -40.59615
v 54.22015 -54.34697 -51.42928
v 55.12868 -52.93111 -52.59076
v 50.62138 -57.11503 -38.61425
v 51.06382 -58.44616 -54.40459
v 51.94081 -57.45467 -52.62725
v 20.48448 -45.66128 1.878675
v 20.00397 56.10824 20.27003
v 20.84872 53.1853 20.6039
v 22.28551 52.66334 20.22071
v 20.85904 54.26498 20.39621
v 23.0308 53.71963 19.76284
v 24.39249 54.4679 19.07493
v 21.47401 58.94139 19.14454
v 21.37676 57.76755 19.46909
v 21.77365 56.39846 19.65654
v 22.43713 54.48756 19.8196
v 23.5138 55.18061 19.28172
v 23.70876 55.90764 19.05668
v 25.21886 55.98701 18.39529
v 23.05912 57.54022 18.92519
v 24.40417 57.07393 18.49882
v 24.60468 58.48357 18.06362
v -11.8243 -86.24762 -4.721826
v 43.63826 44.19787 10.54657
v 42.86199 43.52771 11.2578
v 44.74386 44.22717 9.691046
v 43.26836 42.82167 11.15816
v 43.76197 41.2824 10.92725
v 44.98002 41.9799 9.998982
v 45.29157 42.70816 9.661631
v 46.30941 41.91151 8.87869
v 46.37829 40.94886 8.866736
v 47.16156 41.55843 8.193375
v -44.8288 81.27276 2.355672
v -24.33703 50.96099 20.57395
v -12.08884 -13.27825 32.30719
v -10.8958 -12.90723 33.7856
v -33.20908 83.53717 9.873411
v 41.0495 30.55038 7.038033
v -19.34313 23.13541 3.023027
v -19.36614 22.79388 2.661235
v -19.60725 22.50114 2.092395
v -21.08521 21.22189 1.587188
v -20.09352 22.39732 1.722142
v 15.57132 -86.38427 -13.83411
v -59.05527 43.34761 -4.972527
v -19.36578 -45.55008 5.442611
v 55.569 -48.05942 -38.48624
v -9.849624 -86.85622 -5.051912
v -8.335258 -86.39536 -3.677002
v -51.94352 -60.85635 -46.50701
v -25.60282 43.40159 20.31266
v -25.32465 42.88874 20.2681
v 63.58147 -28.31098 -45.68142
v -50.4863 44.88636 7.135755
v -50.13191 45.06842 7.454718
v -49.64596 45.5734 7.791721
v -49.97198 46.24075 7.163308
v -50.48801 45.67734 6.909565
v -50.10965 46.91933 6.649112
v -51.17397 46.54832 5.737307
v -51.75766 47.39632 4.539163
v -52.51562 47.00209 3.812054
v -53.22663 46.21895 3.321035
v -52.24638 46.35648 4.535491
v -53.54708 44.94735 3.665786
v -51.25568 45.198 6.225222
v -53.05481 44.61839 4.423959
v -26.04002 47.17231 20.47392
v -26.51686 46.8824 20.32345
v -26.45616 45.5606 20.2597
v 57.69348 39.45208 -7.424049
v 57.62251 40.93605 -7.793514
v 57.34246 41.12611 -7.178267
v 57.31269 40.31303 -6.764295
v 56.99295 40.44179 -6.047171
v 22.71615 3.134505 5.527209
v 56.82778 41.25985 -6.025536
v -28.55512 -48.32402 0.2541478
v 1.322251 52.1827 23.26531
v -42.57653 42.38718 13.31894
v 48.6928 45.54097 5.202078
v 48.01334 46.66401 5.526924
v 26.25112 -50.50154 -0.8860191
v 26.75427 53.98699 18.16249
v 27.62463 53.12437 17.92528
v 28.50003 53.01456 17.50719
v 50.09992 -58.16786 -39.20994
v -17.33652 -45.78065 7.650336
v 45.02898 44.8907 9.123604
v -51.93487 -60.75072 -48.70734
v -50.83322 -61.86592 -50.005
v 26.28614 15.2745 4.390457
v 26.45592 13.73749 4.110462
v 24.59589 15.68922 4.126047
v 21.80282 16.23903 3.99234
v 23.02119 13.6134 3.971913
v 23.16543 12.57251 3.932293
v 22.53436 15.0708 3.953833
v 14.47481 -86.78936 -13.31418
v 5.043238 -86.0191 -3.385856
v 29.85064 52.56852 16.92358
v 30.85965 52.228 16.48539
v 31.70605 51.15262 16.26412
v 14.93271 26.82731 8.051815
v 16.2879 27.0482 7.749732
v 15.32303 27.01049 8.035378
v 16.35913 27.46913 8.080673
v 46.15788 27.85959 1.368721
v -32.95456 82.49798 10.56495
v 14.47295 26.46121 7.851901
v 13.79336 26.51685 8.179172
v 58.19117 -44.91147 -43.19767
v -5.049062 -54.47131 12.81624
v -5.510089 -54.49554 12.57228
v -38.4464 -74.59791 -37.75268
v 29.13406 -77.32977 -21.36212
v 29.24444 -79.28158 -34.51183
v 28.50948 -79.78239 -32.36372
v 27.59309 -80.45462 -31.99959
v 29.81009 -78.81613 -33.32597
v 30.6944 -78.02424 -32.33096
v 19.98559 58.20706 19.79105
v 10.28848 -26.5867 13.7779
v 30.04174 57.90445 15.58845
v 30.08316 56.34991 15.97691
v 19.30655 -84.66778 -16.27568
v 20.34395 -83.6137 -14.80304
v 18.52103 -85.27306 -17.04433
v 20.16005 -84.39334 -17.95828
v -15.23276 -45.27687 9.255326
v -14.24493 -45.59258 9.885028
v 54.31366 -21.65921 -14.87562
v 9.3823 -85.04881 -3.829241
v 7.77025 -85.50855 -3.551177
v 8.418772 -86.15174 -5.051552
v 13.51512 -85.32886 -7.454796
v 27.22583 -78.16085 -18.16931
v 59.21614 -45.13456 -50.65522
v 58.09158 -47.09095 -48.18226
v 42.79192 -67.48056 -41.34359
v 39.60905 -70.59739 -42.97698
v 40.73734 -69.5554 -43.0196
v 42.10547 -68.22079 -43.45192
v 41.66262 -68.64007 -42.18581
v 40.97151 -69.26031 -40.59432
v -40.90445 34.28602 9.743816
v 50.51051 -59.16377 -53.41405
v 50.08062 -59.78763 -47.65174
v 48.18617 -61.98859 -49.51022
v 52.19228 -57.12896 -49.03889
v 50.23726 -59.58747 -51.63979
v 51.90308 -57.49693 -51.18874
v 50.89195 -58.84564 -49.35762
v 33.79364 11.67713 2.607721
v 33.73392 12.87338 2.857617
v 53.27524 42.33541 0.6614927
v 63.84472 -29.84381 -49.98834
v 43.1722 -65.655 -33.45713
v -3.763287 -48.74969 12.87611
v -4.449291 -48.33275 12.68899
v 25.23037 -50.0168 -0.3316248
v 23.82156 -49.23276 0.3886408
v 57.09903 -47.75051 -43.94137
v 20.87907 44.05036 21.18458
v 28.05875 -42.50264 2.891093
v 27.24131 -44.10699 2.261019
v 28.35809 -40.77266 3.48627
v 22.92742 -43.23664 4.565765
v 25.18808 -41.52761 4.874961
v 24.05874 -41.73769 5.305121
v 23.73002 -42.51789 4.894034
v 26.73357 -42.04622 3.831189
v 24.83081 -42.817 4.195186
v 23.76795 -43.53743 3.971785
v 25.15674 -43.89667 3.227845
v 23.33991 -44.78432 2.641797
v 24.60714 -44.64605 2.605291
v -27.10701 53.00587 19.34879
v 4.06936 -58.97846 7.973046
v 3.33441 -28.68576 18.78244
v 0.6209292 -16.97108 37.1885
v -0.904397 -15.90169 37.84399
v -3.294015 -15.86559 37.79985
v -2.335884 -15.37266 37.98636
v -19.57212 -45.48978 5.220171
v -17.98904 -45.55769 6.952609
v -15.88568 -45.37552 8.751217
v -19.52953 -45.47277 5.429224
v -18.9351 -45.49988 5.954466
v -18.04521 -45.4371 6.852211
v -17.45944 -45.40292 7.388417
v -18.47267 -45.32371 6.471215
v -17.90773 -45.16777 7.06162
v -27.08665 13.43067 3.354035
v -56.79227 71.3938 -7.74085
v -56.42481 71.74862 -7.331422
v -55.93876 71.45974 -6.616526
v 14.86394 -19.66837 16.57976
v 14.9274 -19.69969 15.30215
v -11.38867 -21.9393 18.3821
v -11.5654 -22.26175 18.21781
v 14.90723 -20.90368 9.929885
v 14.95251 -20.53691 9.947871
v 14.83022 -20.27964 10.62523
v 14.41163 -20.50035 11.35769
v 14.27834 -20.93079 10.97823
v 14.53268 -21.11168 10.17321
v -18.2999 81.96082 15.84571
v -20.51407 80.36349 15.89093
v 36.48656 -73.41475 -39.63417
v 38.39215 -71.68376 -38.88274
v 39.15472 -70.98753 -40.59394
v 40.35706 -69.63799 -37.68263
v 40.81609 -68.87152 -35.44014
v 41.11098 47.10134 11.50041
v 42.00871 46.87299 10.93756
v -41.42834 43.38081 14.04399
v -40.86311 43.02312 14.31609
v 18.58587 44.44364 21.8971
v 18.9279 44.76586 21.85787
v 17.63699 44.86808 22.11743
v 16.4894 43.3657 22.1396
v -27.21552 80.88013 13.91582
v -26.40333 82.53873 13.5895
v -27.1989 82.01376 13.52512
v 27.6372 55.85533 17.30511
v 27.61876 54.66595 17.59054
v 28.12185 53.48392 17.6111
v -52.51426 48.68076 2.749877
v -18.10137 22.87606 3.75609
v 17.1366 -63.93269 0.3410502
v 46.74129 -63.56142 -43.36667
v 46.66401 -23.63679 -5.704873
v 49.11533 -60.45591 -42.22911
v 23.68144 32.57954 12.31282
v 28.85976 54.26554 17.09681
v 63.13631 -33.95231 -52.67237
v -39.44304 83.56518 5.888744
v -38.92308 84.60043 5.606127
v -39.91707 84.46662 4.913865
v 19.2974 -84.35833 -14.5942
v -64.72832 58.45845 -18.97325
v -65.1222 58.63263 -19.83854
v 54.95324 -53.23056 -49.78647
v 55.80892 -51.70714 -49.47426
v 54.97827 -53.15792 -51.43837
v 52.92895 -56.16794 -51.24247
v 53.41966 -55.4663 -52.38401
v 54.03527 -54.51454 -48.26968
v 22.34638 70.31284 16.46196
v 9.372161 -25.25965 14.21878
v 9.299493 -25.94066 14.49091
v 18.4576 -19.84036 8.118387
v 18.455 -20.77476 7.996225
v 19.5869 -20.29581 7.6238
v 19.26537 -20.82024 7.744947
v -48.75396 46.72069 8.100307
v -45.14816 43.66051 11.80012
v -45.77911 44.0489 11.32254
v -46.24202 43.09871 10.99937
v -46.56017 44.12808 10.6667
v -49.34827 45.2029 8.231882
v -48.15652 45.03995 9.32299
v -48.31064 46.06721 8.80892
v -49.01234 44.86813 8.629539
v -47.81597 44.6083 9.711439
v -48.56337 44.53501 9.084149
v -49.38661 44.62049 8.324053
v -49.72164 44.34386 8.015226
v -49.5412 43.2897 8.344977
v -48.70065 41.37434 9.10424
v -47.20716 43.96896 10.23078
v -48.36103 43.82617 9.317082
v -49.09406 42.39038 8.801543
v -48.05592 43.02604 9.671184
v -47.94029 42.02193 9.758622
v 0.306302 77.20676 18.71321
v 37.63015 -72.32411 -38.07656
v 39.47986 -70.43258 -36.69941
v 36.65796 -73.14448 -36.35262
v 35.42371 -74.20513 -35.85413
v 60.949 -40.75217 -51.08186
v -21.43097 30.48295 10.05744
v -19.41324 29.62623 9.718214
v -20.41433 29.5751 9.176591
v 48.83507 -59.05193 -36.71561
v 48.92022 -59.47978 -37.95727
v -59.38555 42.99035 -5.481429
v 24.38447 -82.39934 -25.57269
v 25.43023 -81.47009 -24.69031
v 26.33296 -80.91779 -25.96302
v -37.61455 81.05766 8.329136
v -51.19394 40.89236 6.82654
v 44.76548 46.56495 8.738885
v 8.35863 -18.72648 27.18229
v -18.26187 78.14361 16.90987
v -8.809368 -46.61552 11.9339
v -9.772891 -46.46963 11.75617
v 46.97561 40.85622 8.335579
v 47.87749 38.81435 7.390643
v 46.64416 39.91247 8.639172
v 15.28899 55.91669 21.47731
v 13.75623 57.38677 21.43241
v -2.839676 -75.86252 4.674529
v -3.638669 -75.31286 4.803815
v -41.65133 83.37641 4.104824
v -42.37155 83.4846 3.366376
v -40.06811 83.03455 5.669698
v -40.49262 83.7538 4.903407
v -40.7515 83.00463 5.090096
v -42.28897 82.5696 3.990534
v -64.37362 58.85032 -18.3314
v -1.687386 -12.79358 38.02689
v -20.05412 25.50022 4.3964
v -19.42731 25.51276 4.698446
v -19.36077 24.71687 4.305472
v -5.931795 -22.61487 23.33041
v -6.379621 -22.40172 22.87298
v -7.195355 -23.18928 20.80159
v 21.97859 71.82259 16.36087
v 30.38788 53.21833 16.53553
v -22.69692 -46.80893 2.737186
v -22.88519 -46.31763 2.123191
v 51.70918 -57.71632 -47.05687
v -40.67397 79.6736 6.632618
v -0.1898316 -13.33244 37.98383
v 0.4043672 -14.65722 37.80988
v -43.05548 78.96043 4.990321
v -58.27101 69.95865 -9.558672
v -57.81187 69.96297 -8.826306
v 41.79622 28.1903 4.390872
v 41.48202 28.69997 5.023379
v 42.65046 28.19316 3.832089
v 11.2564 -22.91899 13.72848
v 11.83258 -22.77054 12.48837
v 11.3139 -23.11801 13.1534
v 14.00203 -45.53872 6.575801
v 6.857681 -84.07793 -1.430986
v 37.94796 14.64193 2.05747
v 47.90459 -62.15342 -43.49528
v 49.41684 -60.42755 -44.50287
v 50.23109 -59.28105 -43.84843
v 50.69461 -58.45534 -42.93079
v 51.5624 -57.13298 -42.82713
v 4.14959 55.52925 22.67841
v -0.2655587 53.87281 23.02808
v 2.343257 55.70665 22.7
v 0.3969784 56.94663 22.49685
v 32.57525 -73.18636 -21.41363
v 18.71845 15.39634 3.956987
v -35.21647 52.22911 15.59862
v 35.76295 32.47773 10.63986
v 36.85 32.48505 10.3338
v 35.60194 32.04583 10.05406
v 36.15662 31.86006 9.821377
v 36.89516 32.18972 9.797361
v -45.57013 -67.77879 -38.43466
v 43.9974 47.99192 8.887595
v 28.05894 55.18365 17.27418
v 27.69554 56.52481 17.12478
v 29.11274 55.90739 16.60954
v 15.61299 -85.32039 -9.877228
v -39.49238 16.45486 2.055339
v 8.961225 -25.26686 14.78062
v 10.52294 -83.17959 -2.368743
v 55.44249 -43.77812 -32.91747
v 44.48582 -65.89568 -48.00365
v -27.11372 -41.6168 6.108106
v -54.12107 43.83818 3.367247
v -3.942445 -85.55755 -1.86869
v 50.95107 43.67097 3.289293
v -36.2822 51.2235 15.21459
v -36.62749 51.86112 14.84945
v -35.71272 52.44906 15.26404
v -36.84262 53.46893 14.32442
v 56.19463 39.47994 -3.885749
v 2.987065 -44.76008 14.57153
v -55.54703 41.10913 2.017921
v -22.38294 -45.75629 2.628602
v 33.13684 -73.05991 -22.41139
v 49.5551 -58.4253 -37.76529
v 4.889496 -55.98096 10.94336
v -7.827023 -85.32135 -2.025169
v 55.91551 -51.11548 -47.15589
v 55.03804 -52.45502 -46.10828
v 52.86706 -56.01583 -46.53854
v 54.47902 -53.17414 -45.26279
v 53.73625 -54.74187 -46.64268
v 54.67264 -52.21846 -43.33525
v 56.81656 -49.77468 -48.56438
v 57.36644 -48.12301 -46.53083
v 56.53704 -49.8077 -46.70683
v 56.93995 -48.39431 -44.74672
v 55.9327 -50.29633 -44.52084
v 56.08061 -49.21085 -42.47234
v 56.8915 -47.48811 -42.36304
v 56.32236 -47.91355 -40.89741
v 54.62478 -51.37858 -41.14919
v 55.25595 -50.67326 -42.21992
v 55.37089 -49.22705 -39.69664
v 54.33876 -51.27012 -39.74693
v -59.7841 42.03758 -6.026558
v 60.7547 -40.99417 -49.7158
v 60.12608 -41.61338 -46.8322
v 60.25869 -42.05487 -48.83636
v 3.040243 -79.48957 3.018075
v 50.99779 -57.58919 -41.43977
v 51.66285 -56.74484 -41.98045
v 13.19432 68.28355 19.06851
v 11.28341 68.0891 19.40429
v 12.89495 72.22505 18.30218
v 11.75372 69.60183 19.0174
v -15.1846 47.0371 22.74456
v -13.12373 -85.82951 -4.735657
v -11.89503 -87.01884 -6.390153
v 6.982377 44.10861 23.39726
v -43.92847 -69.47662 -41.5997
v -44.17474 -69.22267 -39.63667
v -41.99158 -71.34582 -39.62888
v -41.87463 -71.44241 -37.59017
v 19.05661 71.0071 17.24924
v -25.21475 62.59202 17.92642
v 40.05888 30.27694 7.205389
v 38.86404 35.39979 11.23203
v 44.33141 37.73209 9.801735
v 43.45675 38.71339 10.634
v 42.11408 38.4831 11.31681
v 37.7353 32.56116 10.03526
v 37.67439 31.13983 8.785692
v 38.5458 30.75607 8.223832
v 38.21217 31.59174 8.906446
v 38.31978 32.38948 9.358343
v 43.13034 37.32694 10.34082
v 42.08454 35.58205 9.976813
v 43.34729 36.1399 9.647199
v 40.66499 35.09665 10.31462
v 40.22475 30.96987 7.721676
v 42.56225 32.9481 8.006566
v 39.2442 34.30832 10.33842
v 42.89309 34.47221 8.918399
v 41.31872 34.18804 9.419748
v 40.98846 31.9545 8.035982
v 40.21087 33.09418 9.161731
v 14.78317 -85.4231 -9.032674
v 17.05864 -84.38317 -9.918125
v -38.42068 78.89925 8.678131
v -44.51454 -68.74734 -36.40016
v 32.29451 -74.07468 -22.35686
v -54.57892 -57.60353 -46.73615
v -53.94281 -58.36843 -45.6983
v -54.0169 -58.24479 -49.27692
v 32.23779 -72.11436 -19.15677
v -42.59044 18.74494 0.2592485
v 50.34258 45.32673 3.289085
v 51.18534 44.70295 2.43179
v 51.40712 45.41534 1.816739
v 50.98175 45.24619 2.44304
v 50.70211 46.14516 2.393711
v 41.86728 -68.43944 -46.51421
v -39.9628 32.59964 8.784505
v -39.08922 32.19007 8.836209
v -40.45765 33.78095 9.532707
v -40.13911 34.26367 9.969061
v -39.90095 33.5492 9.552631
v -39.21489 33.20708 9.570829
v -39.60247 33.96638 9.921302
v -38.70332 33.70736 10.03631
v 21.58052 70.54935 16.65719
v 20.50658 71.24323 16.84024
v 20.30857 69.99731 17.09019
v 21.21476 69.75142 16.88095
v 22.26567 68.30481 16.79059
v 42.08045 29.36694 5.446677
v 25.98441 67.91653 15.58053
v 12.22616 -61.10571 4.256804
v -8.812284 -85.39038 -2.352439
v -8.007215 -84.47031 -1.116362
v -9.051954 -84.5099 -1.414364
v 53.66758 -51.69813 -38.21747
v 48.28355 -60.10501 -37.26182
v 6.126301 -25.24899 17.72312
v 6.785946 -25.79883 17.06381
v 6.324677 -26.30878 17.37316
v -65.94691 -34.39603 -52.39258
v 45.42682 17.28441 -4.028846
v 44.41456 16.91046 -3.072989
v -3.459817 -25.05382 21.99841
v 63.41821 -22.68793 -39.55223
v -39.86607 49.7864 13.51358
v -38.77094 49.79679 14.15252
v -38.14474 50.79595 14.20054
v 16.9487 -42.03123 9.818765
v 19.85082 5.672158 5.978964
v 43.29273 21.22993 -2.659806
v 42.84401 20.64226 -2.155402
v 43.93832 20.48156 -2.870708
v 15.66887 -45.56126 5.190107
v 17.00848 -43.87476 7.672142
v 16.45046 -44.81468 6.477185
v 18.44064 -44.52299 5.455364
v 49.10434 45.04333 4.97071
v 49.85186 44.08309 4.524337
v 48.95058 46.92138 4.282948
v 50.07856 44.89543 3.808356
v 1.368527 -68.20353 5.558046
v 1.465633 61.25519 21.67123
v -1.253121 61.72892 21.60186
v 36.06992 -71.94053 -27.76996
v -34.27857 41.20819 16.74085
v 15.63662 22.77781 4.410095
v 15.51413 23.12815 4.776998
v 15.47081 23.63853 5.227283
v 21.33575 67.00597 17.32124
v 62.16816 -35.02227 -46.66459
v -19.30234 24.09261 3.930184
v -18.80123 23.50124 3.608059
v -19.62589 23.74324 3.391916
v 61.60192 -36.82787 -46.28978
v 63.06514 -31.2424 -46.54342
v -2.792494 -48.55327 12.98084
v -3.079832 -47.76994 12.8517
v 45.17509 75.08977 1.573499
v 44.34772 74.78161 2.40285
v 44.86996 74.63302 1.926296
v 44.07745 74.34779 2.756235
v 20.47847 41.65512 20.97439
v 19.81512 42.71172 21.33256
v -64.28915 -39.83836 -56.1095
v -64.68371 -38.65994 -56.48881
v -6.132097 80.99131 17.79612
v -17.40299 -20.71157 17.15562
v -32.93964 -79.27979 -33.09007
v 27.68056 70.29408 14.53054
v 26.0523 70.10703 15.23912
v 26.22708 71.50807 14.9617
v 24.15294 71.5159 15.67871
v 63.91805 -29.20363 -49.43418
v 21.94944 -41.90909 6.274696
v 22.24247 -40.3706 7.034429
v -41.51906 80.06448 5.868731
v -41.11872 81.73438 5.410937
v -42.35511 81.26304 4.562047
v 23.83176 70.72958 15.89664
v 24.54036 69.19956 15.91582
v 24.11636 67.33858 16.34499
v -39.76558 -73.37964 -38.98467
v -39.66792 -73.43275 -36.87929
v -54.98685 -55.8873 -41.3571
v 0.7380956 75.37991 19.12974
v 0.6572676 71.92429 19.79955
v -0.8368398 74.39912 19.36677
v 63.46732 -29.86816 -47.05117
v 46.1032 21.32681 -5.022397
v 45.57085 21.14923 -4.799578
v 45.57723 20.55498 -4.818663
v 45.6096 20.82599 -4.882661
v 45.99203 20.73775 -5.069692
v -2.747755 -57.57674 9.577221
v 16.11211 -85.58798 -11.70774
v 16.97722 -85.54971 -13.40404
v -25.42489 -38.3378 8.551126
v 16.33836 61.61452 19.81634
v 26.65872 -81.0674 -30.83127
v 28.4052 -79.78661 -31.44928
v 25.30347 -81.90416 -27.89838
v 26.4186 -53.76376 -1.97437
v -12.33135 -5.956919 26.46032
v -63.05021 61.60851 -15.99505
v -63.69112 61.09144 -17.16879
v -63.49578 60.61172 -16.72574
v -19.75042 -86.63808 -16.87963
v -20.39557 -86.44693 -18.24062
v -2.040178 -47.62456 12.81785
v -1.138303 -47.54499 12.82733
v -0.5462549 -47.19197 12.8875
v -1.846593 -46.22034 13.68811
v -2.666914 -44.96626 15.21756
v -3.871749 -44.78504 15.24275
v -3.085617 -45.44654 14.70233
v -4.568294 -45.12215 14.71127
v -20.42783 78.4758 16.39833
v 66.50176 -12.73567 -47.50146
v 66.34223 -13.95999 -48.02924
v 48.02075 44.13778 6.567789
v -34.0534 83.3923 9.460899
v -34.80922 83.03507 9.178794
v -6.059984 -23.0222 22.51429
v 1.160309 40.28086 23.31836
v 31.93216 -51.14076 -3.892127
v -48.71626 24.58667 -2.767792
v -48.4862 25.37531 -2.666054
v -48.47752 26.06216 -2.256486
v -48.86135 25.84591 -2.718553
v 63.83818 -28.44675 -47.56179
v 21.45765 32.28628 12.47217
v 21.22729 -22.73212 7.206178
v 43.85537 -64.03104 -31.90915
v 67.33629 -7.26054 -46.93443
v 14.22156 -23.66116 10.42369
v 3.143269 -80.40418 2.517591
v 2.058069 -58.7524 8.29294
v 26.26113 -79.67805 -19.86862
v -38.02507 34.28394 10.61241
v -21.40258 -45.59048 3.799532
v -20.94088 -45.47434 4.453162
v 2.245176 66.50129 20.72161
v 1.737289 63.41812 21.25548
v 6.192991 63.15818 21.05035
v 3.471405 61.95354 21.4795
v 9.304955 -43.88465 12.82369
v 7.246336 -84.9872 -2.619917
v 24.41821 -40.75096 5.633021
v 25.21011 -40.17872 5.47251
v 25.82326 -38.89199 5.525707
v 59.5895 55.73396 -13.47481
v 29.28881 -45.03666 0.8230374
v 1.651067 -83.76688 0.05923628
v -16.34916 -87.75298 -14.63652
v 8.634077 -44.89655 11.67467
v 8.161622 -43.36721 14.28009
v 34.95528 -63.74298 -15.13164
v 3.436818 60.33248 21.76483
v -46.4018 30.18377 3.595382
v -45.18384 29.66868 3.232069
v -44.25166 30.016 3.977002
v 1.404452 13.04014 24.20978
v 57.33467 60.7788 -10.0143
v 7.932789 -87.30954 -7.386156
v 9.005424 -87.40831 -8.43958
v -6.871905 -84.83196 -1.29344
v 31.04321 -77.57695 -30.47251
v 29.7072 -78.73339 -30.65201
v -2.618957 -81.65245 1.855626
v 57.29438 -39.16175 -33.22989
v 1.344838 -76.47362 4.473601
v 63.40734 -32.85955 -52.73369
v 63.87825 -30.223 -50.97075
v 64.30922 -28.71399 -52.39343
v 11.30069 -46.35933 7.776076
v 11.49166 -46.66037 7.581124
v 10.79161 -46.54409 8.065649
v -18.75627 21.09247 3.076111
v 21.48442 -83.19798 -16.71799
v -22.75745 -45.43222 3.091101
v -21.89489 -45.54325 3.55928
v 62.94949 -28.65473 -42.70451
v 48.19495 27.68522 -0.3000039
v 47.53766 23.66198 -4.12202
v -32.78237 -78.94192 -27.07877
v -1.124446 -54.32037 12.93413
v -4.008213 -55.02674 12.55156
v -2.936456 -56.78402 10.59125
v -3.523861 -54.91479 12.42103
v 56.34324 -46.95257 -39.38681
v 34.81109 -43.7035 -2.373947
v -21.45965 -45.90387 3.391447
v -21.48298 -45.83888 3.360645
v 64.81686 -12.53364 -37.59803
v 39.20424 74.74595 6.847054
v 45.82366 -64.36932 -42.09938
v -20.47692 50.12187 21.6972
v -19.55207 50.50413 21.877
v 62.75949 -35.37718 -52.71316
v -25.45337 -44.99672 3.044255
v 10.03395 -46.94664 8.874997
v -62.07238 41.349 -12.04373
v 34.57248 -42.45481 -1.728488
v 36.97396 -72.01781 -30.84995
v 37.99114 -71.22032 -32.24898
v 37.88482 -71.72723 -34.20472
v 38.84568 -70.81444 -34.65338
v -50.06525 42.37238 7.857993
v -50.20369 43.77859 7.678112
v 14.98056 -46.12964 4.7642
v 14.20386 -46.20783 5.313196
v 13.76643 -46.24998 5.638748
v 14.55849 -45.71907 5.728751
v 13.82201 -46.11578 5.695261
v 58.423 -37.0904 -34.36471
v 13.80629 33.16785 17.43685
v 39.10751 -70.29307 -33.02072
v -55.25581 41.71753 2.35484
v -19.31323 -85.81837 -10.88156
v 15.10043 -22.55344 9.854836
v 14.76633 -21.96393 10.02791
v 45.63129 43.82618 9.033539
v 46.92343 43.98268 7.776071
v 47.34348 45.15233 6.794817
v 44.90196 47.60455 8.236172
v 45.85998 45.47802 8.168618
v 46.87378 44.8269 7.431199
v 46.18186 46.72438 7.31796
v 46.81708 46.15157 6.930944
v 47.54171 46.18195 6.237874
v -37.2415 79.92039 9.094841
v 20.33399 34.7018 16.40631
v -32.06848 55.49005 16.58513
v -9.019952 -86.43866 -3.945599
v 20.29187 -84.56786 -19.73347
v 21.97794 -83.00705 -17.6009
v 22.88263 -82.61833 -19.27527
v 22.71119 -83.26247 -22.5121
v -5.985854 -43.419 16.42912
v 1.320508 59.86586 21.94282
v -0.3778362 60.54179 21.8393
v 15.1596 -19.30611 16.06878
v 15.52959 -18.40478 15.86998
v 15.50998 -18.53302 14.63472
v 2.41403 -61.99839 6.052191
v -58.77286 44.19292 -4.807915
v 47.77169 -62.20874 -42.35748
v 17.88092 34.14371 16.70738
v 20.12083 31.60532 12.02065
v 21.7487 37.59456 18.6092
v 19.21906 33.87865 15.77793
v 18.58866 32.64584 14.10565
v 20.48318 32.45008 13.02068
v 20.34827 33.36967 14.45775
v 22.24649 34.1859 14.88915
v 23.01587 33.34299 13.4808
v 24.81525 33.6036 13.3268
v 24.15732 34.4623 14.60947
v 26.30593 35.44725 15.15925
v 22.65926 35.43786 16.36702
v 26.51138 37.36309 16.92886
v 22.90055 37.13111 17.71498
v 25.28358 37.53672 17.44471
v 24.39825 38.39828 18.31986
v 23.56778 39.87413 19.3891
v -5.799627 -48.11439 12.56778
v 18.24975 56.45411 20.68653
v -11.46883 -46.00696 11.19275
v -0.7495027 -44.43509 15.73742
v 20.81882 59.8782 19.11439
v 20.76023 61.28277 18.74421
v 21.64075 60.11573 18.76054
v 22.6577 61.45887 18.03448
v 21.85019 61.12699 18.41879
v -5.983622 -44.26502 15.38085
v -6.66843 -44.41526 15.0045
v 57.38364 41.98393 -7.610762
v 57.71609 42.20592 -8.486944
v 57.62476 41.49096 -7.971401
v -26.6168 -47.68317 0.5064358
v -3.769822 -58.88227 8.184266
v 26.85111 -51.46434 -1.444703
v 29.09329 -41.83754 2.611378
v -3.108594 -5.598575 35.10073
v 32.0712 -76.79239 -31.58307
v 11.27256 -62.17438 4.092556
v 8.164823 -44.14188 13.12181
v 31.39321 -72.80349 -18.44188
v 31.84 -73.95346 -21.04988
v 20.60178 49.82484 21.17612
v 19.28413 50.87304 21.40911
v 18.07981 48.61631 21.94106
v 19.23873 49.17812 21.59709
v 17.73336 51.43317 21.7264
v 17.01973 48.90013 22.15025
v 17.97692 50.09761 21.82943
v 15.97791 50.31567 22.2468
v 46.87845 38.14424 8.136088
v 47.60764 36.80508 7.11956
v -11.00444 83.50968 16.27959
v -62.90245 -43.0713 -56.89298
v 26.94894 -79.33392 -21.02089
v 25.46716 -80.83505 -21.36165
v 36.35727 -71.05146 -26.39303
v -1.831108 -62.87068 6.075566
v -55.30938 60.58142 -3.553997
v -59.95497 62.66816 -10.64394
v 48.96103 -54.70111 -30.05046
v 32.06346 52.98362 15.64838
v 33.54665 48.78648 15.82367
v 34.16236 48.40461 15.56402
v 35.13161 49.13866 14.83404
v 33.85977 49.2919 15.48376
v 32.33652 52.3903 15.62024
v 32.88529 51.36863 15.54865
v 21.02537 -45.9252 1.528765
v 20.44189 -46.1663 1.174596
v 20.26271 -46.55442 0.9742621
v 19.67733 -46.35062 1.245844
v 20.6266 -46.46967 0.9379377
v -27.29989 -32.2337 7.626163
v -58.77451 41.86379 -3.692859
v -59.0664 42.19296 -4.415853
v -59.12393 41.81262 -4.428185
v 64.13139 -14.89871 -36.23368
v 64.70143 -11.89856 -36.51989
v 11.99961 -19.95319 21.1784
v 11.00662 -20.21683 20.52452
v 11.58065 -20.50938 19.66946
v -43.9067 19.65186 -0.5951391
v -44.65549 20.22258 -1.236182
v -45.29622 19.80174 -1.667303
v -32.97596 56.54679 15.88363
v 42.57744 77.35072 3.113278
v 41.49727 78.3438 3.687429
v 41.03934 76.5263 4.799292
v 41.28238 77.08228 4.399125
v 41.66531 75.81994 4.471172
v 43.70047 76.95866 2.31732
v 42.99457 77.46017 2.732464
v 41.6605 77.36764 3.934419
v 42.31991 76.75986 3.559942
v 43.80691 75.75648 2.603418
v 43.26518 76.54301 2.797768
v 42.90874 76.51269 3.11904
v -31.28855 52.27753 17.60736
v -32.18895 52.9347 17.0665
v -23.09113 -46.13664 1.743245
v -23.42682 -46.26965 1.508312
v -23.52865 -46.16571 1.43442
v -34.60228 51.7666 16.01296
v -33.69059 51.1096 16.65651
v -32.70572 52.20721 16.94937
v -33.20015 51.88106 16.76019
v 37.55232 -71.39902 -30.99195
v 47.56973 42.91759 7.541946
v 47.05301 42.2115 8.142361
v 49.69829 43.06473 5.070997
v 48.77119 42.73822 6.252631
v 49.81561 42.01025 5.372888
v 48.31208 42.22472 6.962105
v 47.90559 41.79952 7.487963
v 48.23032 40.57712 7.30676
v -57.3069 71.2439 -8.482304
v 32.08408 12.26737 3.220074
v 32.68306 13.35685 3.503954
v 32.65833 14.44913 3.788208
v 30.74168 15.35855 4.174635
v -33.17809 -78.9708 -31.53195
v -34.54687 -77.83043 -31.99202
v -34.72066 -77.61025 -30.5339
v 13.0924 70.51702 18.60985
v 14.34217 71.55849 18.18868
v 29.27123 -43.37192 1.776019
v 2.289734 -86.49831 -3.329365
v 5.26894 -85.32879 -2.336388
v 22.50036 -83.23335 -21.28028
v 23.55481 -82.75988 -23.2764
v 24.50043 -82.02472 -23.35641
v 39.38763 -68.96034 -29.96087
v -31.40805 -80.36549 -30.52119
v 33.87913 51.76339 14.88426
v 34.12983 53.33812 14.32041
v -51.79932 40.58121 6.228483
v -5.04419 -22.34929 26.74982
v -3.686801 -23.21097 26.23871
v -54.17503 42.97357 3.488488
v 3.166541 58.4796 22.14253
v -43.6207 78.28222 4.750412
v -28.18627 82.50356 12.90371
v -28.85108 83.77991 11.95167
v 62.3948 -36.62818 -53.09788
v -1.590457 -71.03685 5.61109
v -31.83776 -79.89882 -28.89105
v 44.85207 -65.54166 -46.80379
v 43.5063 -66.8866 -46.32965
v 44.94635 -65.41776 -45.36896
v 31.52258 13.15873 3.481721
v -17.26461 -45.28704 7.602451
v -50.38527 25.79596 -4.217763
v -50.04665 25.73675 -3.989899
v -49.40092 25.74405 -3.379211
v -49.26171 26.60388 -2.622281
v 10.8808 -87.07472 -9.060105
v 9.0144 -86.83724 -6.973123
v 10.76315 -86.68681 -7.891596
v -5.224991 -75.88847 4.571312
v 21.42921 62.21169 18.28235
v -27.11511 -82.72457 -20.11581
v -23.2303 52.01662 20.79912
v -22.51712 52.84129 20.88229
v 41.68763 -68.25455 -37.1744
v 42.58134 -67.15153 -36.01624
v 9.685538 -17.90848 27.51966
v 24.00594 -82.14787 -21.81057
v 56.24425 64.6376 -8.868224
v 15.76176 72.09391 17.79329
v 16.66714 71.02387 17.80168
v 15.08487 71.44049 18.0687
v 15.65955 71.46685 17.94374
v -58.38025 -51.63958 -56.17436
v -57.40972 -53.29862 -54.34334
v -58.05638 -52.51371 -52.82124
v 12.65454 -44.46108 9.793966
v -8.260252 -23.74285 19.51603
v 6.47694 -66.74638 4.410995
v 32.31408 -70.97477 -17.92499
v 33.40117 -70.41159 -19.11443
v 33.92368 -69.06863 -18.51407
v 11.86191 -81.20324 -1.58902
v 22.30675 -45.34061 2.127068
v 21.6928 -45.63541 1.997312
v 21.16976 -46.33846 1.061203
v 25.29335 -48.11946 0.2604214
v 24.49462 -46.39854 1.242244
v 23.28593 -45.80602 1.752079
v 23.93215 -48.6032 0.4124493
v 23.65638 -46.63855 1.19901
v 22.51252 -46.32654 1.329669
v 22.41582 -48.75004 0.6591996
v 22.72539 -48.33809 0.6184635
v 22.93263 -47.22437 0.9235607
v 22.17739 -47.23134 0.8917276
v 21.80871 -46.67157 1.003062
v 21.75712 -47.62888 0.8097199
v 21.419 -47.92306 0.8815547
v 20.66502 -46.83911 0.9004211
v 21.02934 -46.76662 0.8482256
v 20.10293 -47.18259 1.098627
v 19.20117 -47.43458 1.671963
v -32.14915 73.64297 13.31225
v -22.1474 47.08731 21.45431
v -22.87396 47.48739 21.25506
v -23.95599 48.227 20.93425
v -23.75926 47.58274 21.02534
v -24.44056 47.51325 20.86432
v -24.39469 46.61369 20.92947
v -25.14353 46.78909 20.73108
v -25.71197 46.40076 20.58535
v -24.29398 45.69648 20.95908
v -25.43376 45.26479 20.58331
v 60.82263 -41.52068 -53.38866
v 61.60223 -39.41816 -53.71814
v 62.06186 -37.92884 -53.94059
v 61.3578 -39.80012 -52.09336
v 61.87888 -38.09441 -51.57939
v -52.46079 44.27839 5.293686
v -13.10811 -45.17547 10.61572
v 34.80661 -74.67089 -34.64751
v 35.88582 -73.59042 -33.87033
v -37.03835 -75.793 -35.18146
v 20.41096 68.53999 17.31114
v 50.25056 72.22643 -2.934653
v 34.32483 73.96834 10.57001
v 32.60376 74.2412 11.64412
v 33.18814 73.57232 11.38938
v 31.93745 73.19579 12.14993
v 32.64606 -43.79714 -0.6114553
v -9.451054 -22.66806 19.20828
v -8.983154 -21.86857 19.6833
v -9.214575 -20.85509 19.26451
v -9.546822 -20.77775 18.87799
v -10.13946 -21.06469 18.67989
v -10.11399 -22.01867 18.71071
v -10.60275 -21.59691 18.62295
v -8.813434 -23.27986 19.34713
v -9.563137 -22.02028 19.11797
v -9.929129 -22.53402 18.83455
v 66.20084 -15.39073 -48.8755
v -24.67775 -45.10139 3.187208
v -22.89547 -45.65328 2.440431
v -23.58067 -45.04753 3.726998
v -23.10277 -44.5001 5.243517
v -24.36667 -44.48757 4.531097
v -24.42322 -43.96251 5.429616
v -25.5051 -45.61696 2.22981
v -26.23692 -44.67025 3.186611
v -25.46021 -44.25433 4.213199
v -26.92793 -42.31249 5.686102
v -30.92615 54.57161 17.36074
v -30.72009 55.32937 17.29482
v 29.0744 -36.11273 3.989933
v 22.65851 13.26854 3.94705
v 22.0889 13.61668 3.915844
v 21.6226 12.81963 3.951128
v -4.897392 -85.29621 -1.590039
v 38.82038 73.96704 7.339244
v 38.37248 75.20908 7.379799
v 53.16248 40.91844 1.318031
v -58.91076 65.18314 -9.308312
v -58.39315 65.75117 -8.651654
v -18.94872 -44.77303 7.845988
v 17.17033 -21.54488 8.660353
v 15.84682 -22.20915 9.393502
v 16.04577 -21.4402 9.275988
v 15.15087 -21.83556 9.861516
v -12.74787 -88.23992 -11.13464
v 28.39823 -48.19746 -0.7000261
v 27.83917 -49.41111 -1.089943
v -0.2739069 8.906251 26.83251
v 55.21071 40.22853 -2.177767
v 55.23904 41.41655 -2.542548
v 54.78739 40.18774 -1.311037
v -46.9495 -61.19718 -26.49995
v -49.84821 26.67801 -3.034111
v -50.92531 27.54128 -2.733458
v -50.32388 27.40915 -2.54561
v 61.25515 -36.98326 -44.61464
v -64.03162 59.02409 -17.70279
v -64.40205 58.29878 -18.34645
v 31.06967 -69.45873 -14.63675
v 6.904904 60.99191 21.4142
v 14.33401 54.01835 21.99108
v 16.89001 53.60173 21.56213
v 18.70405 54.22412 21.05009
v 16.30028 55.46724 21.37371
v 18.92843 59.94871 19.64298
v 16.81593 60.84497 19.9175
v 18.59434 58.68349 20.05782
v 14.66325 58.33964 21.02817
v 16.5582 59.32553 20.38758
v 15.23386 59.38115 20.65665
v 17.20781 70.16063 17.83548
v 16.01874 70.10569 18.1131
v 15.18558 70.05717 18.30726
v 13.94975 69.10764 18.76119
v 17.51936 68.0452 18.17977
v 14.76775 68.09035 18.79438
v 16.26849 67.64971 18.54737
v 13.59172 59.29823 20.98719
v 13.85803 64.57528 19.64309
v 13.53227 66.75552 19.30757
v 12.47321 60.72821 20.82472
v 10.77087 56.32483 22.06872
v 12.1555 58.55999 21.40312
v 9.655676 57.92673 21.85187
v 10.98799 57.5125 21.79634
v 10.24672 59.23011 21.5023
v 8.680336 60.0485 21.47357
v 8.820009 64.82857 20.41151
v 7.757148 66.06164 20.30583
v 5.838498 64.83871 20.74722
v 8.282104 63.03156 20.85973
v 9.798632 62.34038 20.82279
v 10.54128 60.69909 21.09204
v 11.49222 66.51668 19.67828
v 9.405058 66.18065 20.07899
v 10.61969 63.27536 20.50793
v 12.57762 65.21679 19.74432
v 10.27346 64.8831 20.196
v 12.93583 63.69941 20.02295
v 13.15696 61.49089 20.51449
v 18.77558 68.79019 17.73154
v 14.24118 62.20261 20.14834
v 14.305 60.93352 20.42229
v 15.5165 60.91187 20.17517
v 15.48915 62.04644 19.90998
v 15.77035 66.19543 18.93226
v 16.86891 62.59277 19.45037
v 16.99808 66.73323 18.5423
v 15.91613 64.09721 19.33518
v 18.89234 67.06452 18.00354
v 19.52979 65.53049 18.13065
v 18.15642 65.57821 18.51744
v 17.97208 63.87682 18.90206
v 19.35162 63.57365 18.6058
v 20.20925 62.99061 18.47989
v -9.541485 -46.34648 11.76104
v -9.720197 -45.80175 11.8656
v -9.358279 -46.28422 11.81604
v 13.23274 -23.74745 11.04667
v 59.13112 -44.80931 -48.58821
v 17.68009 -83.20798 -8.739131
v 46.58674 -52.85073 -23.20979
v 18.5008 -83.44193 -10.33161
v 18.12988 -84.23348 -11.46261
v 18.87234 -84.21944 -12.87487
v -37.22385 79.31286 9.379982
v -13.50148 -19.21298 23.6431
v 11.70353 -82.88771 -2.849602
v 32.95377 -64.46457 -13.21076
v 62.5359 -35.49057 -50.15155
v 62.85154 -34.55114 -50.92236
v 63.47507 -30.5502 -48.20607
v 62.95437 -33.64349 -49.89066
v 63.62597 -31.58727 -51.77273
v 63.26945 -32.59742 -50.44843
v 63.43684 -31.29587 -49.19321
v 62.65294 -34.48617 -49.10948
v 63.08678 -32.25358 -48.06359
v 62.69108 -33.23838 -46.98257
v -27.96017 35.03051 13.8482
v 22.6417 -82.13982 -16.48445
v -36.23594 14.5786 2.87971
v -36.53771 15.16706 2.981797
v 17.97596 31.42139 12.50011
v 17.17397 32.13571 13.98646
v 15.72418 32.25378 14.97706
v 14.36622 30.27315 12.7123
v 16.38232 31.26455 13.03689
v 14.76201 31.0306 13.62642
v 31.51636 -67.27359 -13.54728
v 25.36268 -46.57316 1.001739
v 31.18328 -33.43855 2.949587
v 52.27049 -55.95095 -42.51056
v 52.68484 -55.81697 -44.26324
v 53.59127 -54.33261 -44.15311
v 53.0062 -52.77314 -37.98745
v 53.21558 -54.48006 -42.65843
v 50.98589 -57.16967 -40.21447
v 54.0814 -52.6707 -41.81293
v 53.25819 -53.6333 -40.65606
v 53.72311 -52.45374 -39.83127
v 52.05774 -55.5907 -40.48117
v 51.48991 -55.98111 -39.14337
v 52.24937 -54.01231 -37.74118
v 51.18067 -55.86719 -37.77724
v 16.97977 15.25561 4.116503
v 17.05653 17.06021 3.925971
v 58.25423 59.85121 -11.4625
v 58.35208 60.49081 -11.71382
v 57.88904 61.41297 -11.06358
v 57.215 63.65261 -10.34545
v 56.79765 64.56985 -9.835076
v 56.32112 63.88492 -8.816752
v -17.29251 78.67213 16.94213
v -17.14597 77.07655 17.34203
v -34.32238 -77.84366 -29.51746
v -45.8261 41.51951 11.148
v -47.08542 41.349 10.24575
v 50.12873 -57.40333 -37.51522
v 21.24695 -83.13747 -15.6922
v 61.54813 -38.71588 -50.31371
v 62.13086 -36.7457 -49.73446
v 62.11544 -35.76539 -47.56149
v 61.08928 -38.60198 -46.42252
v 61.51788 -38.07158 -48.26378
v 61.86977 -36.88553 -48.07296
v 31.77125 54.55246 15.46443
v -66.19556 56.33466 -22.17026
v 39.7177 73.42146 6.771173
v 31.2897 -76.25574 -25.17492
v -1.753281 -80.98404 2.336828
v -0.4940889 -81.7048 1.870189
v -0.147901 -80.74994 2.527462
v 37.92591 67.5669 9.109159
v 37.77374 69.02644 9.021742
v -3.193795 76.23664 18.94145
v -4.924151 74.632 19.22335
v -2.507316 74.77895 19.28602
v -4.053627 74.10038 19.38077
v -5.445972 -51.33263 13.44709
v -4.520051 -51.09966 13.45344
v -0.7939184 -78.96438 3.506712
v 1.165473 -79.93931 2.951774
v 3.669045 -76.55286 4.143626
v 5.180954 -77.71069 3.373118
v 3.854481 -78.22721 3.457103
v 2.331593 -78.34984 3.648641
v 1.195665 -77.51392 4.114398
v -1.122722 -75.89499 4.720462
v -9.710547 82.20823 16.99865
v -10.1476 79.23544 17.75216
v -9.458338 80.63707 17.48126
v 14.49849 51.89965 22.31656
v 12.90607 52.60845 22.46231
v 16.33498 51.79885 21.97071
v 13.02094 50.9765 22.67946
v 14.41093 48.86504 22.65338
v 16.03571 49.41774 22.3162
v -23.84213 47.04058 21.03198
v -25.06697 43.85339 20.59362
v -23.38869 44.78628 21.15454
v -22.19649 40.38897 20.29886
v -23.35808 43.20216 20.92057
v 51.25749 -33.38324 -16.83678
v 12.52411 -19.87189 20.98944
v 12.98248 -19.71855 20.75104
v 12.20977 -20.29472 20.05422
v 12.54898 -20.41544 19.56747
v 16.58755 -46.88184 3.295782
v -15.85345 78.62651 17.19236
v -39.81744 77.43999 8.061653
v 22.30504 -60.85744 -1.855428
v -48.59513 27.76808 -0.9418458
v -0.6385041 -61.55957 6.41638
v 1.158704 -60.34516 6.958826
v -1.512589 -58.4511 8.725495
v -1.325911 -59.91603 7.349909
v -2.724067 -61.79301 6.395156
v 64.23549 -28.60856 -51.15358
v -7.364875 -42.40488 16.93424
v 15.39754 45.66562 22.52752
v 14.82352 46.63054 22.64633
v -23.61112 77.65105 15.85672
v 13.83973 -44.63584 8.750842
v 67.22127 -8.633129 -47.7054
v 13.20797 -9.613705 18.44482
v -24.22341 59.24833 19.08003
v -24.59128 57.96066 19.27485
v -25.33085 59.15898 18.71398
v -17.01233 -87.3107 -12.82839
v -8.139018 -46.66911 12.05412
v 39.07128 -68.21707 -27.5142
v 59.46499 -43.68287 -47.60397
v 58.2401 -45.99046 -45.87521
v 59.60493 -42.64779 -45.9698
v 41.52668 16.77301 -0.620742
v -48.16214 -65.13095 -43.60259
v 64.07597 -26.62194 -46.76485
v 64.22475 -26.87688 -48.08277
v 8.24932 -57.51315 8.544439
v 9.801927 -57.99202 7.500887
v 21.29667 13.61304 3.934205
v 20.56514 14.70856 3.943035
v 19.85542 15.12109 3.955994
v 8.203364 -14.95964 32.17142
v 49.76964 -59.19118 -40.79936
v 15.2272 -19.06879 16.78504
v 32.71996 11.23256 2.836268
v -60.82064 -47.92972 -54.79968
v -62.35548 -44.71397 -55.71822
v -62.15921 -44.82211 -49.92332
v -61.7794 -45.92017 -51.86597
v -62.76908 -43.32182 -49.72928
v -62.60871 -44.03741 -52.24623
v -63.38752 -41.99544 -50.74337
v -63.52377 -41.91676 -52.80295
v -62.99545 -43.21523 -54.69284
v -63.6044 -41.59209 -55.94355
v -64.16547 -40.24927 -53.77886
v 4.009719 -32.21829 18.19025
v 4.651634 -33.58511 17.99884
v 3.507257 -33.87497 18.25753
v 2.624939 -32.46438 18.43591
v -4.604949 -6.263272 35.12932
v -3.860558 -8.638126 36.67004
v 24.78123 -52.93944 -0.7441694
v 51.52884 -54.6125 -36.52437
v 25.81334 -81.48972 -27.23734
v 26.70518 -80.94725 -28.85997
v 27.04038 -80.44598 -26.77224
v 28.28924 -79.74348 -29.46728
v -57.90234 69.03284 -8.714429
v -0.449198 58.88179 22.15123
v 33.03682 -72.00479 -20.56407
v 62.49185 -26.86151 -39.1058
v -2.070841 53.90459 23.02608
v 60.83969 -37.54464 -43.41186
v -24.96675 -84.01247 -18.73318
v -42.58083 50.81887 11.21299
v -20.37234 -45.4706 4.78473
v -19.67675 -45.06602 6.085064
v -18.70315 -45.10835 6.639887
v -18.46167 -44.88728 7.189919
v -20.50997 -45.17074 5.224257
v -21.92484 -44.85395 5.107728
v 14.08963 26.91765 8.443621
v 14.63401 27.12879 8.370211
v 15.44854 27.22308 8.178367
v 15.87305 27.85864 8.716248
v -36.27982 41.64482 16.06015
v 11.6171 -10.24388 23.97719
v 37.19586 -67.67206 -22.69487
v -1.810994 11.60904 25.65568
v -3.105097 10.65514 25.89482
v 12.11056 40.50672 22.36737
v 24.63831 -39.32805 6.074906
v 37.72881 13.20906 1.326994
v 37.47282 14.05291 1.596306
v 36.25647 14.18629 2.685963
v 36.25121 13.70207 2.028603
v 57.44241 62.16798 -10.4476
v 57.52328 -45.83806 -42.00981
v 9.422729 -86.30097 -5.789772
v 9.879058 -85.56045 -4.854534
v 12.15825 -85.59292 -6.645071
v 13.48174 -84.61602 -6.205255
v 10.92184 -84.05036 -3.577093
v 11.50765 -84.9001 -5.050452
v 12.55526 -84.89906 -5.848776
v 21.44947 8.431078 4.42714
v 19.9768 8.649714 4.78784
v -33.41259 -78.52003 -28.45874
v 33.72525 9.777361 2.304204
v 34.8964 9.644259 1.958076
v -55.32792 68.62714 -5.001093
v -55.3839 70.38564 -5.586553
v 22.75939 59.64191 18.46743
v 0.2512737 13.53549 24.45277
v -29.34543 -49.95456 -0.4336253
v 68.36522 -0.1492106 -44.74434
v 37.34045 74.19192 8.453303
v -16.83787 -20.73707 17.71836
v 31.96995 -32.10847 2.734079
v -19.12987 22.30803 2.651894
v -19.34995 22.07607 2.200468
v -20.62613 19.99602 2.800879
v -19.30053 20.54768 2.934088
v -18.63749 22.70187 3.251165
v -18.35747 21.71341 3.283144
v -18.25458 20.89773 3.383164
v -33.15751 72.58975 12.95339
v 60.71714 -40.40469 -47.9025
v 60.92451 -39.51566 -47.35345
v 11.91207 -21.7451 17.76854
v 11.89599 -21.63723 16.88259
v 13.87047 -20.40661 17.68482
v -56.80222 64.14955 -6.026894
v -2.385288 -63.87392 5.875118
v 59.13742 -43.71982 -45.59394
v 59.52842 -42.09092 -44.36535
v 2.727139 42.21306 23.50514
v 12.88538 -81.43945 -2.464665
v -10.52787 -46.51209 11.61999
v -11.58018 -46.1853 11.19948
v -12.05139 -46.82203 11.21214
v -2.947619 -44.32221 16.00469
v 36.891 -64.34307 -18.48184
v -6.473673 -71.30124 5.22962
v -47.71107 29.85057 2.522552
v -47.03187 29.26624 1.852832
v 33.87895 -62.74997 -13.01976
v 14.71482 -22.65738 10.02926
v 14.23269 -21.94527 10.32495
v 14.38779 -22.68776 10.15464
v 13.92941 -22.46786 10.43281
v 1.329457 -44.20854 15.77295
v 0.9504607 -45.0506 14.84429
v 3.324989 -45.30421 13.71937
v -36.10378 34.40516 11.186
v -36.06525 34.8285 11.50658
v -35.37038 34.908 11.73505
v -36.93304 34.88816 11.30721
v -34.45732 35.5194 12.51025
v 13.67144 -47.11765 6.009092
v 12.94167 -46.92169 6.545615
v 13.74133 -46.68933 5.748158
v 0.7715177 -75.0631 4.90226
v -0.533298 -73.82148 5.232598
v -0.4990111 -74.76922 5.027215
v 66.03029 -13.40809 -45.04968
v 31.77122 -71.57439 -17.67771
v 31.86209 -69.97549 -16.19566
v 51.13518 71.10211 -3.56314
v 51.69317 71.93517 -4.596119
v 50.59171 72.98586 -3.615277
v 51.25682 72.62406 -4.298197
v 39.41348 -69.50346 -31.52508
v -23.00639 -22.82412 8.073667
v 55.89126 41.2303 -3.805045
v 55.91478 41.81618 -4.172359
v 56.27151 41.09639 -4.606171
v 56.44095 41.63961 -5.267327
v 65.41915 -21.24477 -49.78518
v 43.66405 -65.32998 -34.27954
v 42.93726 -66.32014 -34.51484
v -28.24503 -82.42033 -25.2183
v 5.187762 -76.24162 3.881615
v -4.43223 -47.45816 12.64028
v -4.487025 -47.72727 12.6618
v -7.098499 -46.86074 12.33977
v -2.839023 -46.56697 13.33759
v -3.832997 -47.32146 12.78211
v -5.27579 -46.99582 12.65767
v -4.398423 -45.86998 13.60475
v -6.145804 -45.22239 14.0778
v -7.656394 -46.33977 12.36582
v -7.011604 -45.68551 13.04278
v -8.200999 -45.24853 13.01291
v -7.355013 -45.05071 13.944
v 15.03734 -83.77371 -6.532945
v 14.6451 25.20933 6.718887
v 14.75919 25.84367 7.267967
v 14.00326 25.4812 7.035876
v 59.22707 -21.38513 -24.45288
v 43.95951 -66.3828 -42.35891
v 44.88929 -65.44346 -43.09244
v 35.46011 50.83893 14.18196
v 9.619719 -13.80682 30.51707
v 57.55415 -46.54205 -43.51398
v 59.04436 -42.96241 -43.63013
v 19.40591 -83.24414 -11.46445
v 15.97714 -46.72873 3.798706
v 15.99737 -47.07043 3.937837
v 14.46721 -46.5855 5.083726
v 14.49851 -46.93985 5.223767
v 16.70594 -47.79871 3.760057
v 15.16401 -46.85267 4.558497
v -8.147317 -44.04987 15.03838
v 32.68251 72.49021 11.83011
v 32.08691 72.07175 12.18462
v 32.09104 70.61854 12.40369
v 32.82415 70.57533 11.98194
v 33.94385 73.08263 10.99124
v 33.61077 72.68305 11.26779
v 33.49058 71.58234 11.47642
v 34.7514 72.67745 10.58545
v 34.11578 72.43844 10.98187
v 34.48551 71.75834 10.87058
v 34.26099 70.7365 11.13812
v 30.26685 -74.70222 -18.81101
v 30.40183 -75.39143 -20.27975
v 29.95464 -76.20226 -20.87867
v 27.67129 -79.75439 -25.69177
v 27.79971 -79.95319 -27.79252
v 31.19528 -76.01468 -24.03649
v 30.79831 -75.66142 -21.90598
v 30.60885 -77.37282 -26.99722
v 30.0114 -77.29921 -24.48276
v 29.0086 -78.87479 -27.41208
v 29.16628 -78.53209 -26.27738
v 29.80219 -77.72855 -25.38988
v 30.45262 -76.46509 -23.03167
v 29.15496 -77.83511 -23.37492
v 28.61085 -78.76946 -24.88804
v 58.54858 -41.30455 -39.28553
v 2.754351 -19.88286 33.85197
v 0.8759386 -20.59391 34.08052
v 0.9295231 -18.21677 36.4492
v -0.7866235 -21.50577 33.35999
v 1.158597 -21.69538 31.26721
v 9.28143 -84.35906 -2.922148
v 42.60051 -60.50209 -24.04942
v -34.3801 73.03798 12.22255
v -6.570463 -47.30553 12.49369
v -6.819727 -47.9349 12.48508
v 15.54109 -18.42248 11.71748
v 43.50101 -66.68898 -40.12477
v -32.85386 55.05177 16.26404
v 62.59242 -11.07772 -26.82506
v -12.51149 -87.37504 -7.717637
v -63.66328 59.29296 -16.9657
v -17.82636 21.15268 3.593745
v -17.47235 19.94197 3.98928
v -17.25067 20.40723 4.036985
v -38.9423 -73.99665 -34.30539
v 15.58424 -17.69467 17.15574
v 15.9358 -16.63299 15.54394
v -4.518663 -83.6519 0.1486955
v -2.913975 -82.82176 0.9303866
v -4.52651 -81.58024 1.879164
v 30.14276 -69.51294 -13.47639
v -33.21186 41.48462 17.1712
v -31.32565 43.28142 18.59619
v -31.3329 42.30086 18.14203
v -32.64989 42.75015 17.76193
v -11.10686 -44.57854 12.95858
v -11.91266 -45.22836 11.30255
v -32.16019 35.42588 12.98619
v -32.44022 36.00879 13.526
v 1.110306 -54.41924 12.77839
v -0.487998 -56.57835 10.79673
v 0.4867915 -57.68953 9.38136
v 18.43032 40.98109 21.31949
v -53.14235 48.32084 2.091195
v -59.78074 41.31 -5.781493
v -59.31403 41.01963 -4.640886
v 44.56105 -65.56647 -40.19793
v -67.242 -29.37779 -54.93824
v -41.40637 51.41193 11.84601
v -51.08211 43.49092 6.845451
v -51.31215 44.26368 6.506889
v -51.739 43.93888 6.167331
v 18.82188 -82.43344 -9.158818
v -22.28479 44.67582 21.35213
v -21.95369 41.5686 20.85182
v -43.81295 51.08542 10.17344
v 6.440547 -70.15537 4.334975
v 48.24867 -60.5506 -38.26939
v 48.57502 -60.60257 -39.78456
v 47.37988 -62.20771 -39.77473
v 46.65523 -63.45131 -41.41708
v -15.15563 -88.04016 -13.63512
v -16.15867 -87.34727 -11.55495
v -17.14818 -86.61102 -10.18742
v -15.8009 -87.14503 -10.29463
v -13.47696 -87.50471 -8.938219
v -14.81798 -87.75668 -11.43793
v -13.41539 -88.37121 -12.60923
v -15.86426 -86.68856 -8.863309
v -13.92095 -87.83167 -10.61382
v -14.57459 -86.84921 -7.901087
v 9.626263 -44.44766 11.73863
v 10.38927 -44.91343 10.58788
v -46.04939 52.32756 7.770847
v 43.55006 -60.41394 -25.74335
v -33.81065 82.21621 10.22354
v 54.77006 -50.30806 -39.51918
v -41.34995 78.02428 6.740525
v -42.15656 78.7388 5.835607
v -42.9624 78.58485 5.216991
v -42.49345 77.74091 5.879019
v 48.08485 -28.72622 -9.571039
v -58.42218 67.7234 -9.046641
v -58.62041 67.21198 -9.249983
v -58.45597 66.25459 -8.882863
v -58.73395 66.75354 -9.388801
v -57.721 67.87258 -8.100367
v -58.10771 66.95107 -8.46653
v -57.17609 66.3893 -7.00175
v -10.85719 -25.83978 16.87996
v -12.54007 -25.14889 15.31877
v 43.42581 18.96398 -2.169157
v 44.23695 18.08245 -2.90497
v 42.75569 18.76858 -1.600545
v 43.01846 18.30532 -1.853711
v 42.38567 18.1145 -1.22969
v 42.63203 17.13076 -1.464135
v 41.98823 17.61565 -0.9049042
v 33.26123 64.43954 12.49042
v 65.08871 -23.15453 -50.25205
v -29.95839 14.16202 3.317922
v -21.58238 18.67795 3.201784
v 31.28143 66.52401 13.3208
v -56.04882 -55.25711 -45.13845
v 45.98783 35.88342 7.846557
v 64.4636 -27.29908 -50.62413
v 64.22813 -27.54452 -49.127
v 65.80146 -15.09835 -45.44793
v 52.72047 43.78741 0.7467257
v 51.85962 43.79467 2.004856
v 21.07837 63.86478 18.02621
v 36.4129 -42.87957 -3.532041
v 67.56881 -3.467538 -43.96766
v 67.58834 -5.982461 -47.0029
v 67.36929 -5.897422 -45.46733
v 67.60159 -4.312092 -45.27637
v 67.18391 -4.925635 -43.18764
v 66.81505 -5.890649 -41.97906
v 66.90285 -6.876417 -43.41329
v -27.98326 15.75964 3.570437
v -28.54544 12.29107 3.249077
v 47.20516 23.20643 -4.401066
v 46.86068 22.69653 -4.233721
v 15.52219 33.32214 16.72666
v 14.90131 34.2655 18.17357
v 57.46749 38.74072 -6.615823
v -65.87077 -34.9622 -54.86837
v 18.22618 -43.5933 7.148715
v 21.97413 -39.1068 7.662701
v 21.2949 -41.39295 7.042553
v 20.48651 -41.33701 7.600603
v 20.78184 -40.08117 8.070441
v 18.27515 -41.9453 8.828144
v 18.8814 -40.14513 9.36127
v 19.40534 -40.60492 8.763237
v 19.7406 -39.37585 9.056696
v -7.93875 77.54389 18.38986
v -8.610178 79.75178 17.77424
v -11.91232 78.34546 17.78204
v -9.66721 77.94331 18.13054
v -10.48357 76.5853 18.33297
v -10.80955 75.3582 18.55552
v 24.72227 -81.22908 -20.06042
v 23.6629 -82.10197 -19.93136
v 23.57503 -81.81593 -18.46735
v -0.08381861 -63.83257 5.778335
v 3.504868 -43.66856 15.80503
v 4.981339 -43.7686 15.22266
v 4.653304 -45.35915 13.09947
v 6.899449 -44.61736 13.11426
v 61.80052 -35.74137 -45.68491
v 42.81107 -67.30618 -38.01717
v -29.08795 -81.79203 -25.42163
v 52.01027 45.34134 0.9854352
v 52.84949 44.53611 0.07303424
v -1.685073 -25.65466 21.59116
v -3.05612 -25.95627 21.21794
v -0.162522 -26.30725 20.69873
v -0.999509 -26.5443 20.69306
v -1.938098 -26.31861 20.97045
v 6.390103 -81.45883 0.9631118
v 4.364358 -81.28365 1.695559
v 5.619378 -78.91362 2.729721
v 5.544425 -79.89971 2.242628
v 6.826518 -80.05817 1.731487
v 8.381744 -79.19292 1.558482
v -1.59748 -36.9045 18.04242
v -4.172834 -36.30866 18.1381
v 34.3018 -74.68068 -30.99281
v 34.89722 -74.32874 -32.35748
v 20.17458 -83.41991 -13.6394
v 18.48382 -38.66789 10.11577
v -55.76798 60.14471 -4.076954
v -55.75655 58.28811 -3.851819
v 66.78505 -8.366162 -44.53835
v 66.30282 -8.312509 -41.62066
v 42.58378 -62.12844 -25.97729
v -8.594755 -41.99606 16.89896
v -25.88004 33.62473 12.72132
v -24.95945 33.61923 12.97384
v 14.5508 49.81016 22.56467
v 13.34507 48.37078 22.84352
v -20.67052 46.19984 21.76632
v -26.86671 -39.32781 7.361633
v -26.2132 -41.46419 6.793308
v -25.93881 -39.56105 7.894182
v -25.68654 -40.68358 7.566212
v -21.22567 -44.85654 6.233614
v -21.91175 -42.77307 8.916718
v -22.56032 -44.43687 5.988242
v -23.22563 -43.47013 7.097276
v -25.03077 -43.08208 6.214402
v 25.84444 -32.99335 6.024656
v 37.53 -70.85113 -29.26381
v 37.82762 -70.83897 -30.122
v 38.26876 -70.59142 -30.89617
v 38.58826 -69.53016 -28.98286
v 37.08702 -70.69358 -27.55946
v 37.70129 -69.64324 -26.94706
v 38.22236 -68.42931 -25.88839
v 37.30569 -69.03216 -24.91036
v 67.0573 -8.284264 -46.26561
v 66.48747 -10.33829 -44.75867
v -35.53251 -76.91605 -31.06042
v 13.23913 -11.15265 21.14011
v -15.40915 -9.98334 24.09337
v 19.86835 43.6881 21.47578
v 18.38312 43.54746 21.77117
v 17.5015 43.76359 21.99776
v 17.78981 42.01784 21.68456
v -55.79664 -55.95763 -48.88207
v 38.63993 51.62178 11.77107
v 42.34734 -61.72739 -25.03933
v 64.71538 -25.19827 -49.6425
v 64.86965 -22.57674 -47.21828
v 65.10457 -22.51846 -49.13259
v 65.96858 -16.33964 -48.01984
v 65.25121 -21.14484 -48.23382
v 65.93541 -17.27372 -48.87568
v 65.61806 -19.14623 -48.71804
v 65.57899 -18.2716 -47.20145
v 65.17406 -20.22188 -46.65748
v 63.39427 -24.53887 -40.97662
v 63.75364 -23.12038 -41.43817
v 64.23991 -25.02085 -45.99279
v 64.87769 -20.50853 -45.04369
v 64.20162 -21.69626 -42.46801
v 64.50953 -22.13115 -44.60691
v 64.27101 -23.91867 -45.02699
v 63.37836 -25.42893 -41.6561
v 63.90288 -23.93084 -42.84874
v 63.72927 -25.72726 -43.72404
v 21.64733 -50.29412 1.059768
v 20.85126 -48.24715 1.112458
v 39.10227 -67.5349 -26.34593
v -2.000096 -76.88361 4.37069
v -0.3311805 -77.01374 4.362358
v -2.275574 -78.39249 3.726725
v -2.41492 -79.71931 3.086802
v -3.30863 -77.3847 4.128535
v -5.192502 -77.25845 4.097815
v -5.319609 -78.10549 3.753582
v 35.81964 -73.47324 -32.6335
v 31.50269 -76.91829 -28.88165
v 32.61976 -76.00967 -29.66599
v 34.53784 -73.80948 -28.16318
v 36.11083 -72.54121 -29.44541
v 32.10384 -75.14897 -24.34793
v 32.2608 -75.95096 -27.7046
v 33.77927 -74.37694 -27.32297
v 32.83836 -74.28607 -24.21167
v 32.14605 -75.63035 -25.99227
v 33.88959 -73.30898 -24.77441
v 33.94038 -73.75193 -26.07046
v 35.02596 -72.96581 -27.32393
v 35.58502 -71.99683 -26.39006
v 34.67209 -71.85051 -23.72487
v 34.62565 -72.69016 -25.38445
v 35.21667 -71.89894 -25.16453
v 35.84113 -71.07108 -25.09017
v 36.29238 -69.98145 -24.25295
v 8.117323 -68.16245 3.793252
v 7.669682 -70.01158 3.925493
v 10.75986 -68.0652 2.721038
v 10.29596 -65.54824 3.301108
v 9.69219 -68.21402 3.181117
v -25.42509 -84.10884 -22.32669
v -27.65693 -82.78564 -24.568
v 31.40343 -49.75188 -2.808166
v -56.78073 65.66838 -6.268487
v 47.45389 -60.33219 -35.04152
v -2.95062 -38.00724 17.97324
v -23.91416 -71.21179 -3.606313
v -12.25547 81.56235 16.90552
v -13.77997 82.44528 16.45182
v 4.934841 -36.38465 17.96532
v -21.25855 -85.87983 -16.50897
v 9.433496 -46.63638 9.22448
v 9.130714 -46.88057 9.516443
v 8.232521 -46.45374 10.01072
v 7.76381 -46.76354 10.36741
v 9.376982 -47.20757 9.510732
v 8.649125 -47.75322 10.32995
v 7.150833 -46.93899 10.77032
v 61.66615 -23.53934 -33.30353
v -10.75807 -84.42644 -1.846766
v -11.90937 -84.85754 -2.795375
v 5.25467 -58.48406 8.381855
v 26.94147 -58.75666 -4.339803
v -3.381603 72.97997 19.63011
v 42.3381 -59.08097 -21.99704
v 11.24773 -42.73133 13.14994
v -30.71453 -33.50076 5.801043
v 27.66575 -45.84987 0.8818559
v 30.42939 -48.94239 -1.920956
v 30.01683 -47.84126 -1.141828
v 32.02339 -46.25509 -1.323087
v 30.98765 -44.00598 0.4518124
v 28.99473 -46.52192 0.01458762
v 31.68008 -45.08496 -0.5228927
v -42.33157 79.393 5.474771
v -42.92691 80.15649 4.604418
v -42.68304 81.75979 4.043761
v -43.08331 80.80676 4.156172
v -43.33918 81.13878 3.765036
v -43.61238 81.45141 3.396634
v -44.23918 81.29868 2.88756
v -44.5569 80.67008 2.892491
v -43.83872 80.1361 3.806292
v -43.79801 80.6464 3.601732
v 18.25685 -72.05429 -2.671519
v -19.86587 51.57645 21.71178
v -20.85005 52.6219 21.36948
v 29.01983 -38.77527 3.601898
v 29.49866 -37.34121 3.55662
v -4.704313 -57.90741 9.195629
v 24.96515 59.13287 17.73469
v 25.37546 58.75629 17.65469
v 25.4996 57.97174 17.79777
v -67.21984 -16.57034 -37.2428
v -67.66328 -16.93795 -40.00871
v 50.82309 -53.84047 -33.37215
v 4.309265 -53.2599 12.81984
v 4.089073 -54.14488 12.52113
v 3.590393 49.91277 23.46793
v 51.82059 -53.20207 -35.08382
v -35.37458 81.44534 9.640382
v -36.26805 81.78344 8.911224
v -36.64745 80.97573 9.050788
v -36.17282 80.49968 9.542585
v -36.10638 79.36103 10.05995
v -30.81173 -56.13954 -2.977834
v 10.64223 -23.07491 14.76149
v -65.23972 -37.14145 -55.70284
v -64.72605 -38.67515 -54.99895
v -65.39558 -36.52494 -53.77056
v -50.43978 40.50224 7.400772
v -24.13263 -84.66411 -20.13493
v -23.2383 -85.19793 -20.2302
v 31.04771 -71.11602 -16.01264
v 40.31164 48.03677 11.7853
v 41.09494 47.8105 11.32951
v 42.43175 47.85749 10.23819
v 4.43786 -83.8822 -0.5017236
v 16.39325 42.34032 22.0054
v 14.99935 43.24714 22.46314
v 53.42657 41.67803 0.6827753
v 60.14674 -40.85371 -45.35094
v 60.5717 -39.13221 -44.51424
v -27.22573 -44.34852 3.220766
v -26.27643 -44.12296 3.963386
v -27.68106 -42.32124 5.233418
v -5.66642 -21.82771 27.93404
v -4.618616 -22.70199 26.4152
v -63.60942 -28.77959 -32.93624
v -22.77851 -85.03976 -16.23438
v -28.14776 -45.03999 2.13331
v -57.7389 -53.00744 -47.98057
v -30.30818 -36.27616 5.979011
v 13.36476 -61.43081 3.543904
v -1.362631 -75.06935 4.954321
v -4.672386 -74.80705 4.898756
v -3.122937 -74.6154 5.01665
v -2.138939 -72.44013 5.471858
v -3.896629 -73.69006 5.193676
v 42.09038 75.40731 4.244691
v 13.93071 -10.10332 16.93279
v 11.24462 -65.55929 2.931736
v 52.1668 42.47851 2.218412
v 51.32483 42.41458 3.44366
v 57.14657 -46.41304 -41.45837
v 42.39128 -66.66695 -33.54323
v 42.36768 -66.18095 -32.27047
v -45.22532 49.81918 9.578255
v -44.22864 49.02895 10.71412
v -44.38173 49.84979 10.2429
v -43.2718 49.80597 11.08246
v -39.97362 -72.27 -29.11569
v -18.94882 68.93107 18.42431
v -2.573657 -65.02375 5.780477
v -49.35612 80.36009 -1.698283
v -49.74448 80.38419 -2.203319
v -50.60626 79.70483 -2.83794
v -39.23718 -73.4389 -31.54685
v -7.599418 -20.50031 30.83343
v 63.58881 -27.23678 -44.39251
v -28.35664 73.20457 15.07095
v -0.4615843 10.38122 26.18992
v 0.6516979 11.00393 25.60942
v -46.78122 49.52599 8.437025
v 7.626062 -58.56541 7.787877
v 8.881389 -60.82626 5.624917
v 11.40996 -58.14256 6.576165
v 52.58027 67.13687 -4.22836
v 43.5594 75.63585 2.837667
v 42.71991 75.27047 3.703337
v -25.39694 78.92312 15.02825
v -26.35591 80.13256 14.40472
v -27.60639 79.54359 14.16345
v 38.78696 13.45716 0.8386266
v -68.21179 -21.80315 -49.05631
v -6.895058 -54.47676 12.55216
v -6.459627 -55.01314 12.15878
v 6.776496 -82.85313 -0.247703
v 8.166885 -83.78474 -1.704715
v 20.06288 4.192255 6.437813
v 21.11097 4.398249 5.822685
v -61.18798 39.38656 -8.778325
v 10.40812 -19.43505 23.73505
v 12.18336 -18.2569 24.15141
v 11.33733 -18.79244 24.37103
v 10.85862 -7.64358 22.14587
v 12.54854 -21.27806 18.55276
v 13.23145 -19.92042 19.97022
v 14.81718 -19.53489 17.13337
v 14.09622 -19.5589 19.23784
v 14.46295 -18.09324 20.80997
v -54.44953 -57.0802 -42.51276
v -57.2886 65.0575 -6.872182
v 6.065898 -60.15086 6.767788
v -11.20528 -22.70283 18.17695
v -11.97466 -22.56455 17.88823
v -12.34589 -22.91835 17.2111
v 42.75357 -30.92033 -4.627779
v -29.97631 -81.35101 -28.37798
v -29.18504 -81.84543 -26.66978
v -52.19209 27.87544 -3.045435
v -59.43638 44.91496 -6.699877
v -6.326764 -51.73922 13.42411
v -18.64805 45.86946 22.14501
v -19.57338 45.83757 21.97426
v -19.51437 45.20757 21.95297
v -20.80948 44.09004 21.64134
v 32.04549 65.44297 13.04484
v 34.42535 -69.97636 -20.48337
v 33.79345 -70.99467 -20.6049
v 46.62721 47.65308 6.498515
v 45.81342 49.12374 6.702366
v 1.639058 4.184785 28.37361
v -0.2616108 3.726929 29.32164
v -22.30052 42.72503 21.08477
v 26.82532 -0.2544394 4.878041
v 26.42749 -80.43585 -23.53853
v 28.10404 -78.89007 -23.48159
v 28.2105 -78.39349 -21.77759
v 18.14121 -22.3563 8.248189
v 32.79254 3.294751 2.552088
v 58.76699 -42.71559 -41.96133
v 57.76707 -39.73125 -35.08347
v 57.60823 -41.57696 -36.47752
v 60.0916 -35.55724 -38.1351
v 58.20523 -40.07092 -36.67688
v 60.22923 -33.7798 -36.88655
v 58.78821 -35.72187 -34.18815
v 59.2711 -34.88132 -34.83952
v 59.85737 -35.16311 -36.96122
v 59.14193 -36.71485 -36.15141
v 58.49671 -38.60239 -36.00925
v 58.79247 -37.76968 -36.08741
v 59.349 -37.6071 -37.72944
v 58.91809 -40.14221 -39.11263
v 58.57282 -39.05748 -36.67065
v 59.46006 -38.07625 -38.59593
v 60.2473 -36.64538 -39.82031
v 59.53025 -39.53929 -40.54253
v 60.26944 -37.64819 -41.06055
v 60.20701 -39.0413 -42.62602
v 60.01387 -40.30659 -43.65554
v 59.25491 -41.04008 -41.50839
v 59.27507 -41.70982 -42.60508
v -62.13047 -44.61131 -48.49958
v -1.126735 47.04776 23.73956
v -53.36348 75.67599 -4.514755
v 25.08718 -21.97312 6.204209
v -26.52633 79.03883 14.64546
v -27.09522 78.03986 14.68178
v -27.59178 76.82121 14.76298
v 43.01082 -64.95318 -31.47491
v 40.60465 -68.94452 -34.29065
v 41.41178 -68.05177 -34.18365
v 40.39728 -68.81495 -32.93298
v 41.27003 -67.68163 -32.63677
v 40.34218 -67.06155 -28.48545
v 41.80196 -66.72329 -31.86611
v 41.48252 -65.93709 -29.33382
v 40.85952 -67.36625 -30.54061
v 32.66792 -69.92339 -17.35712
v 34.0974 -71.43052 -21.82558
v 35.4877 -70.79072 -23.78836
v 36.81544 -68.75256 -23.467
v 34.7762 -70.26176 -21.537
v 35.66541 -69.92105 -22.87075
v 31.80042 -66.12299 -13.05476
v 34.06112 -63.48763 -13.81216
v 31.25957 -68.30873 -14.01162
v 35.39951 -65.556 -17.39215
v 32.41419 -66.9119 -14.41275
v 34.48248 -64.82986 -15.44933
v 33.87911 -64.80539 -14.58067
v 32.89454 -65.88863 -14.20681
v 33.61203 -66.6666 -15.84355
v 33.31701 -68.21024 -16.77208
v 35.99297 -63.63819 -16.5164
v 36.5559 -65.42511 -19.02522
v 38.07012 -66.72347 -23.12948
v 37.332 -66.5787 -21.61156
v 34.42796 -67.84847 -18.13461
v 35.26754 -68.36099 -20.06397
v 35.52457 -66.4543 -18.44599
v 36.11925 -67.07317 -20.11754
v 36.17403 -68.42166 -21.77571
v 37.21407 -65.41621 -20.11796
v 42.36975 -63.00735 -26.67458
v 41.61076 -60.85558 -22.63015
v 40.87744 -62.19931 -22.82312
v 41.86185 -61.48303 -23.82
v 40.97625 -63.97536 -25.17361
v 41.69112 -63.1643 -25.52139
v 41.53793 -62.64625 -24.60516
v 40.70604 -63.51984 -24.08677
v 40.46867 -63.01594 -23.0449
v 40.56974 -66.32034 -27.75296
v 41.14681 -65.28227 -27.40578
v 42.41202 -63.61607 -27.62077
v 41.96896 -64.2993 -27.69499
v 41.69678 -63.83712 -26.43101
v 40.90181 -64.88239 -26.2799
v 39.64764 -66.58921 -26.08095
v 39.95006 -65.47351 -25.14297
v 38.87675 -65.46045 -23.03628
v 38.8374 -66.84295 -24.78986
v 39.77483 -64.97252 -24.10549
v 38.7075 -64.51257 -21.58684
v 37.95053 -65.10372 -20.96478
v 39.5691 -63.17186 -21.6171
v -29.06409 53.93148 18.35078
v -27.42784 54.45236 18.96238
v -26.16059 54.90306 19.34954
v -65.58492 -33.21905 -46.05256
v -32.60213 15.5625 3.512841
v -33.40899 15.9127 3.385119
v -31.72073 14.91934 3.402884
v -31.72828 13.40947 3.053696
v -33.00827 14.73432 3.223082
v -34.1407 14.09416 2.828266
v -30.04939 11.24707 3.112133
v -33.39491 12.01461 2.632457
v -31.7965 7.944271 2.929926
v -31.39412 9.693866 2.95517
v -31.98913 11.05098 2.838238
v -33.35676 10.24604 2.562398
v -6.276135 62.39418 21.38141
v -1.019869 -65.88595 5.754977
v 63.22521 -30.07896 -45.72664
v 62.96209 -30.32741 -44.47891
v 63.18576 -28.89497 -44.12078
v 62.39747 -34.61954 -47.50254
v 62.28241 -33.74399 -45.27419
v 61.14168 -34.18739 -40.65205
v 60.92124 -36.46836 -42.2832
v 61.37209 -35.96132 -43.7707
v 61.26043 -35.36513 -42.3511
v 61.64702 -33.96963 -42.45691
v 61.99066 -33.92213 -43.99599
v 62.49257 -32.19704 -44.37713
v 62.42137 -31.13992 -42.89994
v 62.15316 -32.45603 -43.10016
v 60.91399 -33.59969 -39.19864
v 61.6624 -32.92853 -41.38677
v 61.64732 -31.89102 -40.27456
v -28.43201 -39.03063 6.531243
v -26.9087 -37.59195 7.74966
v -27.07115 -36.17783 7.844488
v -55.22678 37.78258 2.058598
v -49.08615 80.71204 -1.540697
v -49.22515 79.64354 -1.257521
v -48.48022 79.9882 -0.5856446
v -8.319153 69.57766 19.93076
v -29.99664 33.87304 11.89039
v -55.31159 -55.98137 -43.36337
v -23.78681 53.23121 20.46485
v -49.33348 -63.64663 -39.70746
v 4.526299 -40.07227 17.69695
v 2.530755 -39.65869 18.04253
v 5.338128 -38.36172 17.76206
v 6.407448 -39.1667 17.33188
v -31.87635 56.27356 16.50621
v -49.77156 48.19333 6.345266
v 44.21537 -65.81889 -38.5296
v 46.08149 -63.7859 -39.45546
v 9.725921 -16.71595 28.97276
v -36.22539 -42.47939 0.6458193
v 65.95693 -4.394513 -36.09669
v -11.7201 69.51514 19.54297
v 29.12713 -75.11507 -17.11708
v 43.26794 -62.02017 -27.19393
v 43.51635 -62.55619 -28.46644
v 44.13047 -46.46561 -13.97592
v 4.873918 -75.20625 4.245764
v 2.263276 -15.28794 36.31466
v 4.413319 47.61896 23.57819
v -55.3167 -56.28838 -53.19128
v -56.25847 70.46013 -6.773901
v -56.45753 71.16752 -7.214781
v -56.91924 70.06544 -7.600915
v -57.18433 69.38565 -7.795614
v -57.02563 67.17574 -6.932931
v -56.03164 70.01682 -6.336386
v -56.6837 69.56406 -7.135493
v -57.14669 67.72594 -7.261449
v -56.30746 67.85681 -6.10638
v 61.39299 -28.27126 -36.16502
v 15.07845 -47.65987 5.1217
v 14.0916 -47.65797 5.943888
v 13.57408 -47.57749 6.308701
v 14.05965 -48.30417 6.288749
v 36.87238 -61.74844 -15.976
v -22.70936 16.58203 3.413397
v 0.05784972 -0.7729746 31.76367
v 61.23798 52.99659 -16.71319
v -49.39308 -63.78032 -44.59501
v -50.40218 -62.56152 -47.4164
v 65.72661 -13.26285 -43.06301
v -52.97945 76.38686 -4.205875
v -55.7167 72.21184 -6.518611
v -53.87846 75.96653 -5.351389
v -56.65808 72.52493 -7.939444
v -55.99507 72.9421 -7.150229
v -55.11345 72.81577 -5.853952
v -55.18351 74.23142 -6.484986
v -54.69641 75.35824 -6.271543
v -52.89839 77.89849 -4.824679
v -51.4896 78.50073 -3.302429
v -52.07869 77.26324 -3.426289
v 29.51207 -50.43741 -2.248342
v 28.06908 -50.33649 -1.554729
v -10.07411 -26.90898 17.4535
v 3.46423 -36.59198 18.17338
v -5.050152 -82.35687 1.265608
v 29.31467 -32.18002 4.146042
v 28.89171 -35.24089 4.176205
v 29.38008 -33.48836 4.041518
v 65.42827 -15.00398 -43.07727
v 65.14219 -15.47836 -41.77538
v -26.59266 -30.68435 7.82205
v -31.68381 41.02168 17.57223
v -64.92134 -34.24678 -43.77715
v -58.536 40.66522 -2.867435
v 42.90295 30.24103 5.763161
v -24.64186 76.87535 15.71693
v -25.73553 77.33547 15.29809
v -25.86641 75.88503 15.52771
v 66.63857 -11.35294 -47.00033
v 66.31001 -12.84084 -46.28442
v 66.08945 -12.07571 -44.14981
v 65.67717 -11.72433 -41.45007
v 66.16229 -9.934301 -42.44534
v 65.13096 -11.23607 -38.05591
v 65.73774 -10.12433 -40.41349
v 65.5844 -9.538975 -39.00135
v -19.85995 19.09818 3.349032
v 13.34428 -44.9603 8.466426
v 11.85488 -44.98611 9.450223
v 15.91763 -43.63185 8.916421
v 11.55992 -44.25007 10.90621
v 11.16225 -43.78798 11.92219
v 15.34419 -41.15989 11.57666
v 13.39186 -43.07288 11.32221
v 14.38484 -40.14184 12.68359
v 14.00442 -37.99275 13.37435
v 9.750745 -42.47176 14.25425
v 5.527763 43.34085 23.44356
v 5.968694 44.19246 23.47395
v 8.580528 -59.76538 6.472989
v 10.48921 -60.34906 5.416686
v -12.95831 -86.60645 -6.117982
v -14.36399 -85.77814 -5.399496
v 64.94163 -17.11464 -42.08978
v -65.70856 -32.32681 -45.43064
v -37.58749 -75.14521 -33.10853
v 6.783601 -26.82479 16.91299
v 4.608544 -27.33745 18.39594
v 7.141481 -28.1324 16.60647
v 5.378415 -27.61642 17.88564
v -45.69654 51.52248 8.404477
v -44.67839 50.49801 9.737373
v -44.7095 52.13903 9.012296
v -40.49982 -72.04274 -30.47694
v 49.69603 39.12502 5.666576
v 51.15791 41.83065 3.857095
v 49.70379 41.61395 5.627427
v 51.60317 40.86682 3.522489
v 49.46115 40.58149 5.934504
v -5.427383 -13.0971 37.48336
v 43.16662 74.1812 3.61663
v -10.61956 62.4633 21.04923
v -33.58276 -77.96507 -25.51002
v 16.44882 17.85377 3.876632
v 15.3644 18.84392 3.968044
v 16.16142 18.65218 3.740275
v 13.89901 18.98726 4.605367
v -28.68627 -37.00245 6.83617
v -29.11191 -34.95592 6.744821
v -28.77555 -41.72039 5.114084
v -27.59071 -41.46677 5.908328
v -27.46922 -40.37132 6.559819
v -26.58945 61.88912 17.60261
v 16.62063 -83.5675 -7.93541
v -57.8068 41.35081 -1.613395
v -57.27666 41.97319 -0.8488694
v -57.19862 38.73354 -0.4943311
v -57.38944 40.53665 -0.7641222
v -56.35905 41.36737 0.8192816
v -56.9728 40.34174 -0.06175517
v -56.11117 38.11666 1.038627
v -56.21477 39.3313 1.028014
v 31.7136 -35.49467 2.314198
v 30.27296 -34.94815 3.313584
v 33.46165 -34.08828 1.435823
v 33.72794 -35.43969 0.9374918
v 30.35395 -38.36466 2.776088
v 31.45494 -37.1818 2.203995
v 33.90638 -36.46741 0.5524307
v -64.48283 -39.14774 -52.50263
v 29.24134 -5.610278 5.174628
v 8.396938 -82.56219 -0.6823555
v 8.466695 -80.34958 0.8836734
v 47.45454 -61.52487 -37.88988
v 47.6897 -60.62405 -36.48755
v 30.23707 -71.51427 -15.14113
v -32.2224 40.16949 17.04885
v -15.2843 48.38054 22.73072
v -45.36237 76.32906 3.855578
v -43.30371 82.20446 3.269775
v -43.7501 83.25983 2.295034
v -44.47899 83.11285 1.675233
v -44.83495 82.23243 1.796416
v -45.29121 81.34811 1.871469
v -46.92389 81.75931 0.05531339
v -46.48933 80.86518 0.9557613
v -50.48974 42.7649 7.4143
v -51.38023 43.13078 6.598281
v -51.32678 42.37788 6.658284
v -52.34386 43.69415 5.517791
v -6.511883 -82.0102 1.424743
v -52.93874 -59.2541 -42.34579
v 15.63359 -48.15976 4.865371
v 14.69271 -49.0461 6.03736
v -33.78728 57.63419 15.14981
v -20.65828 -45.6768 4.097475
v 10.18781 -17.99693 26.93427
v -61.77283 -45.09768 -47.27525
v -13.91094 -24.08556 14.25794
v -4.303462 -80.39569 2.647599
v -3.962965 -78.87428 3.469805
v -7.824179 -79.99298 2.554235
v -6.762097 -78.746 3.339422
v -8.514366 -78.85412 3.004703
v 1.933352 -56.42611 10.7733
v 5.653807 -56.51093 10.30539
v 4.506112 -57.30809 9.693121
v 6.364386 -57.9716 8.664637
v 13.88157 -21.73459 10.57105
v 13.7725 -21.73767 10.97005
v 12.87684 -22.50267 11.45687
v 12.39694 -22.43068 11.93607
v 9.48914 -35.96687 16.04812
v 43.44387 -66.46636 -37.22861
v 45.94105 -63.34751 -37.23166
v 43.66503 -65.72557 -35.4817
v -46.28934 -66.90392 -37.23277
v -47.02935 -65.84139 -36.31285
v -48.64027 -64.42197 -39.21098
v -47.79543 -65.46511 -39.27566
v -48.12689 -64.667 -37.21658
v -48.54845 -63.65785 -35.62282
v -49.7408 -62.30066 -36.66813
v 29.32502 0.200361 3.9613
v 55.00586 42.30411 -2.520357
v -45.39034 77.27958 3.492839
v -49.90821 78.39728 -1.483338
v -50.28258 79.16272 -2.260476
v 6.119135 -46.87456 11.21246
v 4.573032 -47.37032 11.91967
v 28.672 59.66228 15.90089
v -18.85563 71.96945 17.92165
v -28.14984 -81.55328 -18.4295
v 36.25257 12.40755 1.823366
v 37.43652 12.07647 1.260351
v 36.11255 10.69265 1.583127
v 36.2816 8.685714 1.431889
v 30.33 6.595061 3.014027
v -45.98192 -66.55041 -34.11786
v 57.93127 -22.58816 -22.19116
v -20.32724 -44.77175 6.997525
v -18.47116 -44.53062 7.697729
v 66.81295 30.33676 -31.60609
v -26.22219 73.86148 15.73206
v 44.77837 -64.83526 -37.10719
v 47.48161 -58.1655 -31.257
v 45.75739 -63.13199 -35.83339
v 44.94675 -63.60436 -34.24346
v 46.70791 -62.30273 -37.25858
v 44.11244 -61.71077 -28.57637
v 44.56026 -63.63877 -33.16516
v 46.63012 -61.33876 -34.45954
v 45.70411 -61.96851 -33.03599
v 45.94546 -62.2017 -34.21526
v 50.06589 -56.31122 -35.21907
v 47.36134 -56.03087 -28.19564
v 48.1404 -59.32956 -35.14321
v 49.294 -57.69933 -35.4241
v 44.71779 -59.88755 -27.45508
v 46.23751 -59.72535 -30.66889
v 43.18417 -63.86921 -29.84658
v 44.42321 -62.75452 -31.01348
v 44.99315 -61.06508 -29.65104
v 45.31355 -61.54793 -31.22994
v 46.14712 -60.7842 -32.10219
v 47.04467 -59.57987 -32.44714
v 46.20044 -58.28197 -28.49886
v 48.0255 -56.83796 -30.68895
v 47.32194 -57.22517 -29.56662
v 50.52451 -56.2245 -36.39305
v 48.01993 -58.52036 -33.18612
v 49.46566 -56.08508 -33.16378
v 50.7129 -54.94987 -34.8092
v -60.27552 62.70607 -11.16528
v -60.6848 62.37291 -11.8221
v 15.13299 41.00333 22.02604
v 20.33686 36.26967 18.12219
v 20.71004 38.7216 19.79443
v 18.62547 38.61744 20.22202
v 18.80523 37.00826 19.24138
v 15.82812 35.35816 18.88548
v 16.50912 33.95656 17.10516
v 17.48619 35.12674 18.09258
v 17.02509 36.84839 19.60691
v 15.75756 39.69212 21.50842
v 17.08479 38.63393 20.6763
v 13.19726 39.07789 21.82084
v -59.73761 -49.61286 -54.91514
v -58.80952 -51.20026 -54.30992
v 15.46701 -75.01617 -1.236727
v 68.80729 1.543439 -44.92728
v -44.96187 -65.1365 -27.65859
v -45.43968 -66.07676 -30.86165
v 7.145579 -14.12777 33.64344
v 8.322111 -13.31817 32.2591
v -33.84189 40.47055 16.51119
v 11.5477 39.56487 22.17723
v 10.53014 40.35043 22.57379
v -26.12812 63.42389 17.43131
v 9.748838 -80.02168 0.4447974
v 8.258783 -80.96125 0.5967358
v 11.26567 -46.87555 7.854247
v 10.58057 -46.73573 8.288024
v 14.86877 -19.76781 11.52779
v 14.85513 -19.85722 11.15084
v 2.873288 -21.00274 29.18053
v 2.673643 -21.14346 29.67488
v 3.742916 -20.49287 29.71813
v -40.26789 50.37405 13.03615
v -39.65263 51.11103 13.17114
v -5.567101 76.84648 18.72345
v 54.22907 42.6022 -1.141343
v 54.07739 43.39561 -1.341327
v 19.01811 7.237775 5.785124
v 46.14515 -40.62756 -13.38578
v 47.17936 -39.95695 -14.52064
v -5.427157 -42.86883 17.01479
v -4.444967 -44.1608 15.97197
v -19.04223 -86.70383 -14.67126
v -18.0828 -86.92834 -13.1643
v -19.92789 -85.8999 -12.38478
v 17.60123 -59.81105 1.903275
v -41.54116 42.1559 13.83272
v 13.56253 -10.53664 19.00396
v 3.709872 -50.00574 12.92824
v 3.391794 -48.35969 12.6349
v 21.17868 7.207472 4.809777
v 19.54938 8.152593 5.106855
v 19.85507 6.875934 5.4746
v -67.22301 -29.12849 -53.19993
v -10.08942 -58.89364 7.861019
v 19.65955 -24.73515 8.042616
v 15.70038 -39.45473 11.89114
v 16.57257 -40.26748 11.04657
v 17.7934 -40.6338 9.980971
v 17.76369 -39.82481 10.30297
v 15.5188 -37.31484 12.35524
v 15.96579 -36.27841 12.04548
v 17.4861 -35.93917 11.03306
v 18.40607 -36.42312 10.42915
v 17.56746 -37.57733 10.92332
v 19.21146 -37.40806 9.833035
v -32.01201 -40.51226 4.089166
v 0.12862 -72.16313 5.446332
v 61.94288 -27.40033 -37.44269
v 61.92247 -26.33149 -36.52986
v 62.4262 -25.74976 -37.95457
v 62.92911 -25.15748 -39.505
v 62.41386 -24.49854 -36.94873
v 62.8352 -22.35995 -36.855
v 27.44269 -78.52632 -19.6588
v 29.52556 -76.36777 -20.08998
v -27.2156 -82.95126 -23.17902
v -26.7699 -83.11775 -21.30173
v -27.84221 -49.81537 0.1389609
v -29.08459 -51.08646 -0.5131611
v -53.35875 43.78681 4.35801
v 63.74111 -18.35346 -37.39591
v 13.07036 29.09331 11.76664
v -17.20581 53.04463 22.10031
v -20.51289 17.26853 3.618329
v -21.85637 17.34313 3.438496
v -54.55698 68.50358 -3.926523
v 13.00732 -47.5362 6.783406
v 12.18458 -47.19691 7.371512
v 10.32141 -47.14882 8.75379
v -22.60972 -46.2896 2.439136
v 17.97458 13.96875 4.12638
v 18.443 13.26326 4.187319
v 26.50062 67.38849 15.44691
v 28.66401 65.26231 14.78932
v -52.39278 -60.34441 -45.04549
v 25.6605 -75.4566 -11.75183
v 25.91792 -76.64539 -13.27058
v 28.08485 -75.29678 -15.40345
v 7.929245 -65.37535 4.151987
v 10.39651 -63.4702 3.871515
v 9.744782 -61.23101 5.128154
v 7.724752 -60.89398 5.877522
v 4.816786 -47.79772 12.15415
v 4.33393 -50.5128 12.93237
v 6.930175 -47.59097 11.20552
v 5.272834 -54.94961 11.87288
v 7.115549 -53.21622 11.91601
v 5.155559 -52.21335 12.72579
v 7.287588 -52.29599 11.97525
v 7.168351 -50.70963 12.0103
v 8.879544 -47.96424 10.68384
v 6.502777 -48.26896 11.81256
v 8.876788 -52.26083 11.25918
v 9.101694 -51.03586 11.24819
v 10.60651 -48.72319 9.968951
v 12.34461 -49.42326 9.006666
v 11.73458 -48.41045 8.356156
v 12.05147 -51.01692 9.384986
v 13.63717 -49.20552 7.047866
v 14.531 -49.54755 7.333862
v 1.782345 -61.28387 6.406897
v 0.5189604 -62.87807 5.89632
v 2.258594 -64.25149 5.503672
v 2.079208 -62.92398 5.783441
v 1.42542 -63.35973 5.714472
v 0.934723 -63.91751 5.674141
v 1.228579 -73.74572 5.134204
v 2.403441 -75.71472 4.590788
v 3.553001 -74.24441 4.731818
v 25.03975 -77.03252 -12.24836
v 20.49177 -80.1099 -8.642551
v 25.01031 -77.91796 -13.17566
v 26.65364 -74.58046 -12.46435
v 26.37767 -73.31365 -11.24142
v 26.58362 -76.86574 -14.60897
v 25.15985 -78.58272 -14.32523
v 24.91098 -80.6275 -18.32108
v 26.39552 -77.9761 -15.88719
v 26.4108 -78.67349 -17.3106
v 23.14648 -81.32076 -15.20838
v 24.23461 -80.64328 -16.33635
v 25.40473 -79.47686 -16.57077
v 11.40632 -84.23697 -4.140843
v 13.66201 -83.46178 -4.917975
v 27.83228 -76.84664 -17.03554
v 28.40781 -76.90348 -18.45886
v 6.954131 -57.41649 9.052381
v 7.092711 -55.52577 10.69843
v 9.312126 -55.40966 9.827692
v 25.19959 -74.28663 -10.34319
v 26.3916 -65.97797 -7.521544
v 23.93843 -80.24153 -14.66591
v 23.94567 -78.5177 -12.01001
v 17.80733 -54.03466 4.405039
v 22.85611 -71.05776 -6.390221
v 21.49396 -49.30084 1.652398
v 25.68396 -52.57131 -1.185747
v 24.00913 -51.08521 0.07555024
v 25.46892 -51.49802 -0.8035188
v 24.65405 -50.38056 -0.1558589
v 23.42116 -49.63131 0.5393471
v 22.24753 -51.28116 1.205747
v 23.75408 -53.90263 -0.3136631
v 12.13961 -59.11455 5.493762
v 15.54469 -57.49855 4.447881
v 0.2467867 -65.21482 5.663214
v 24.22696 -64.90833 -5.211618
v 26.54362 -64.47564 -6.91485
v 26.10742 -60.96552 -4.841822
v 23.6001 -62.73648 -3.710149
v 24.21072 -63.19029 -4.411604
v 25.58574 -63.0761 -5.46138
v 27.35659 -60.39008 -5.495562
v 14.36581 -83.67873 -5.774971
v 10.64495 -80.98266 -0.6700364
v 11.43973 -79.78802 -0.3974648
v 15.81605 -48.91315 6.176148
v -0.626979 -70.53467 5.631783
v 28.42438 -60.61373 -6.435157
v 27.25579 -61.8245 -6.160756
v 12.17786 -52.51815 9.24976
v 11.02551 -51.40636 10.03477
v 10.62293 -52.10007 10.27101
v 10.81424 -56.61146 8.177544
v 11.04275 -58.91327 6.183244
v 13.15498 -57.74493 5.853458
v 10.87272 -57.61308 7.275647
v 11.88065 -57.33313 6.925488
v 11.39019 -54.48392 9.139775
v 13.97339 -56.81771 5.941305
v 13.68845 -52.27261 8.1292
v 12.90386 -54.7422 8.046121
v 13.51297 -55.69344 7.084347
v 14.51404 -55.75487 6.332116
v 15.32463 -54.17735 6.432329
v 16.56159 -54.30469 5.37271
v 17.31688 -55.39683 4.300572
v 16.21205 -50.43876 6.085358
v 15.47136 -52.74369 6.652109
v 16.74881 -49.95503 5.592851
v 16.63876 -49.64075 4.492893
v 17.72656 -51.56181 4.832976
v 20.53095 -48.67801 1.350518
v 19.95111 -47.94611 1.429483
v 18.53944 -47.98481 2.350827
v 17.71923 -48.48811 3.157683
v 17.3762 -49.29049 3.703499
v 16.98739 -50.68557 4.392531
v 19.89013 -49.08957 1.790413
v 18.62202 -50.34778 2.994992
v 20.22609 -50.06207 2.709595
v 19.0309 -50.0101 3.594078
v 19.00695 -51.24789 3.714932
v 21.01582 -50.35067 2.11899
v 19.82676 -51.67484 3.026856
v 30.58215 -72.9379 -17.11562
v 29.92416 -73.20024 -16.28978
v 27.24251 -75.54571 -14.23977
v 27.31516 -76.74932 -15.82272
v 28.05727 -73.56844 -13.6686
v 9.681784 -76.1073 2.162074
v 19.47567 -80.10584 -7.419504
v 27.66776 -72.28503 -12.18511
v 29.09417 -72.50006 -14.33541
v 28.60445 -71.32542 -12.73681
v 29.62324 -70.89353 -13.79019
v 32.3417 -60.69835 -9.865908
v 14.89369 -81.85389 -4.352748
v 23.04572 -79.3045 -11.46602
v 21.5111 -82.34824 -13.80272
v 22.2767 -81.01938 -12.59986
v 20.02513 -81.84388 -10.08384
v 21.85824 -80.33347 -10.83461
v 24.8378 -75.7918 -10.86885
v 23.51307 -77.31038 -10.22854
v 24.14509 -76.70897 -10.61383
v 15.85434 -73.89176 -1.227589
v 16.81997 -71.92898 -1.521967
v 3.289479 -62.31758 5.871203
v 8.014841 -63.44521 4.627669
v 6.68281 -62.70536 5.196919
v 5.465031 -61.45471 5.986407
v 5.579896 -63.80341 5.048508
v 3.234728 -63.47386 5.553222
v 1.486669 -64.91827 5.54099
v 0.7593886 -66.11738 5.586572
v 2.071362 -66.96131 5.433721
v 3.050138 -66.08549 5.258428
v 4.310064 -63.42107 5.387544
v 2.821434 -65.0676 5.345953
v 5.912073 -65.61749 4.685565
v 12.25612 -66.81184 2.228045
v 7.453865 -78.6992 2.188771
v 9.03448 -77.52085 2.004088
v 6.991445 -77.29288 2.968273
v 8.118806 -76.80766 2.679469
v 4.0782 -67.63188 5.066525
v 5.785299 -69.67306 4.562605
v 1.162986 -69.80409 5.536704
v 3.185657 -69.98629 5.226324
v 3.988846 -70.69923 5.01454
v 3.155464 -73.15706 4.988616
v 6.638562 -76.52618 3.356014
v 4.974905 -71.69157 4.709597
v 6.355215 -71.70008 4.28196
v 5.043608 -73.20942 4.543308
v 5.67556 -74.46149 4.168412
v 7.063804 -75.25481 3.550953
v 7.301243 -73.15632 3.802608
v 7.646451 -71.20102 3.85056
v 9.481194 -78.47454 1.377603
v 32.77931 -62.39642 -11.47356
v 31.69886 -62.45397 -10.44147
v 20.42046 -51.49332 2.57372
v 23.31713 -64.05016 -4.086653
v 30.51417 -68.16842 -12.9972
v 29.08011 -69.43245 -12.09939
v 15.54901 -78.79594 -2.81319
v 14.46376 -78.7496 -1.973485
v 13.5635 -80.01653 -1.975331
v 13.08079 -82.54182 -3.544969
v 16.53485 -81.23214 -5.297138
v 16.08714 -82.70901 -6.25396
v 17.65387 -82.55026 -7.80005
v 21.76756 -76.12845 -7.325016
v 18.97791 -70.23948 -2.774618
v 22.96516 -57.3663 -0.8715801
v 18.6135 -81.07561 -7.302661
v 13.52306 -71.89041 0.8114066
v 21.59343 -79.21111 -9.270048
v 22.37535 -78.04195 -9.290371
v 22.58765 -76.91171 -8.73496
v 25.01569 -54.31519 -1.261177
v 24.17357 -56.11738 -1.27686
v 23.58481 -54.93839 -0.4640215
v 19.63085 -53.6758 2.951235
v 19.30323 -55.37575 2.651767
v 22.05042 -53.04071 1.132153
v 22.41131 -55.12221 0.3461052
v 21.20722 -54.69617 1.363716
v 19.31387 -56.62495 2.084693
v 20.65727 -57.42215 0.7748112
v 21.22143 -56.38013 0.7484229
v 23.93935 -75.76372 -9.690484
v 10.79097 -78.65913 0.5831695
v 13.46038 -79.06163 -1.383066
v 12.04509 -77.89745 0.1326049
v 13.80518 -73.37653 0.3527437
v 14.11252 -75.27363 -0.3484962
v 11.50118 -76.93204 0.8702815
v 13.54599 -76.7096 -0.4424614
v 12.61723 -75.48723 0.6114913
v 9.014303 -70.33698 3.332962
v 7.824304 -72.01924 3.728404
v 10.39074 -69.90533 2.741343
v 9.649476 -70.98895 2.991156
v 11.4278 -75.34177 1.427643
v 8.859302 -74.13106 3.015229
v 11.93834 -73.23592 1.54735
v 10.80982 -71.8956 2.345726
v 11.6954 -68.92097 2.20698
v 12.20696 -71.34886 1.640922
v 14.38363 -58.50248 4.643483
v 15.25843 -59.18528 3.729216
v 15.7981 -56.66381 4.754207
v 17.19264 -56.75302 3.655415
v 16.70525 -58.07551 3.348247
v 25.17391 -66.13212 -6.520187
v 11.57386 -63.55629 3.428739
v 21.67533 -74.81445 -6.61552
v 18.74515 -78.41487 -5.459382
v 18.31176 -58.03835 2.249553
v 26.02542 -59.10069 -3.838345
v 24.64261 -60.96118 -3.709393
v 24.98834 -59.07086 -3.07478
v 24.34638 -57.47179 -1.918335
v 22.58132 -74.64376 -7.482358
v 17.27399 -62.7285 0.7417719
v 14.5485 -72.23419 0.08473615
v 20.93443 -63.83805 -2.192065
v 22.30501 -63.55395 -3.088458
v 12.72331 -67.98981 1.820746
v 12.13733 -69.58823 1.88858
v 17.90644 -71.22668 -2.180502
v 17.26919 -69.71142 -1.37258
v 15.67064 -72.11807 -0.701441
v 13.75339 -69.17347 1.074285
v 13.61453 -70.73558 0.9093534
v 15.49843 -70.24229 -0.2199863
v 15.34978 -69.10104 0.1101807
v 14.03236 -67.5332 1.180917
v 15.86413 -62.52137 1.717273
v 21.07793 -62.40879 -1.694368
v 23.30994 -60.08578 -2.282219
v 21.88334 -57.87714 -0.3182049
v 21.18958 -59.88505 -0.6420023
v 22.33771 -58.824 -0.9993778
v 19.25697 -58.70213 1.240984
v 19.72907 -60.26375 0.2234763
v 20.72733 -58.94084 0.09090931
v 20.34502 -61.4489 -0.7244805
v 18.74308 -61.22367 0.4569169
v 13.74082 -60.46622 3.881169
v 17.17307 -61.52608 1.353495
v 14.74644 -61.35767 2.864935
v 16.62285 -66.09355 -0.02041512
v 14.82252 -62.12692 2.476542
v 13.66744 -62.45232 2.924544
v 13.12388 -64.80663 2.310606
v 12.91264 -63.56941 2.838164
v 14.66426 -63.64039 1.942877
v 15.64369 -63.35864 1.499614
v 15.65684 -64.6386 1.002739
v 14.67341 -65.91124 1.175045
v 15.52415 -79.76267 -3.348677
v 18.17046 -80.17718 -6.038986
v 16.9276 -79.70038 -4.507127
v 20.11517 -78.72315 -7.071857
v 17.35572 -67.34449 -0.8541942
v 18.36367 -76.9243 -4.336091
v 15.45654 -76.09794 -1.609077
v 13.67798 -77.76209 -0.9423801
v 15.18891 -77.31296 -1.86607
v 16.83703 -78.34618 -3.688023
v 17.35405 -76.86811 -3.417084
v 17.4668 -73.10876 -2.300334
v 17.06453 -75.17182 -2.54171
v 21.37637 -78.13493 -8.089761
v 20.7114 -76.38959 -6.329612
v 19.60958 -76.18655 -5.171011
v 18.59358 -73.59425 -3.33784
v 22.29287 -72.17654 -6.257895
v 19.70543 -74.58158 -4.612936
v 20.98193 -74.04219 -5.619321
v 19.69645 -71.94068 -3.820931
v 21.88718 -71.05045 -5.496869
v 17.17893 -65.65621 -0.2516989
v 21.07043 -65.19297 -2.868861
v 19.09171 -64.39214 -1.128724
v 20.74795 -66.33892 -3.043526
v 20.09372 -70.20521 -3.652013
v 17.8845 -67.98506 -1.380868
v 18.52953 -68.44517 -1.959436
v 19.71146 -68.31002 -2.849562
v 18.85135 -66.672 -1.719542
v 22.7603 -65.10363 -4.115991
v 21.90108 -65.64519 -3.673154
v 22.40862 -67.16005 -4.603555
v 21.04199 -68.14495 -3.84893
v 23.50397 -66.14124 -5.13505
v 25.09305 -65.07649 -5.988035
v 22.49087 -69.23354 -5.450154
v 24.31855 -67.82828 -6.517066
v 23.80382 -66.88382 -5.663013
v 23.81395 -69.67455 -6.838087
v 23.58646 -73.26148 -7.953794
v 25.8737 -72.11745 -9.970701
v 24.03929 -71.61676 -7.750781
v 24.55215 -72.88086 -8.828636
v 25.281 -71.12152 -8.820962
v 25.62877 -67.46866 -7.532896
v 25.14083 -68.82568 -7.696474
v 26.02146 -68.94346 -8.575557
v 27.80683 -70.62038 -11.36349
v 31.65846 -64.68389 -11.88437
v 30.78362 -66.46536 -12.11873
v 27.63273 -66.30379 -8.784257
v 26.73606 -70.41589 -10.02402
v 27.19467 -68.40483 -9.458406
v 28.14351 -67.61877 -10.00031
v 29.90397 -67.43021 -11.76969
v 27.20155 -64.84858 -7.663942
v 28.57559 -63.12143 -7.957545
v 28.9448 -65.79092 -9.754706
v 28.46945 -64.67615 -8.683838
v 29.94326 -65.58857 -10.67408
v 31.1635 -61.78956 -9.458092
v 29.19635 -63.41734 -8.664222
v 30.2162 -63.82312 -9.843917
v -15.05037 -23.02265 13.58913
v -14.73979 -23.86824 13.2645
v 17.14904 13.33093 4.371482
v 48.76315 23.8976 -4.81077
v 62.93141 -23.8616 -38.46087
v 65.43219 -17.64878 -45.6401
v 65.21368 -17.17862 -43.75411
v 64.49233 -20.33804 -42.70914
v 64.84109 -18.46319 -42.8147
v 63.74287 -21.04445 -39.63795
v 64.26534 -19.02212 -40.33386
v 64.10314 -20.84096 -41.0913
v 63.6704 -20.05002 -38.41512
v 63.26165 -21.25498 -37.67789
v 63.01992 -20.27647 -35.86867
v 62.53438 -21.15977 -34.67035
v 62.66215 -19.93649 -34.14442
v 37.29256 -25.24198 1.306147
v -13.94053 81.17906 16.80474
v -14.40171 80.0817 17.03946
v 0.803706 -22.2758 28.72939
v 34.88268 -49.41128 -4.98853
v 34.44048 -45.85858 -2.917414
v 35.60522 -44.56934 -3.387847
v 36.94272 -44.43286 -4.568151
v 36.12392 -48.67713 -5.667247
v 36.34956 -46.28006 -4.771481
v 36.63815 0.5833738 1.758542
v -29.44907 78.18826 13.76394
v -31.76745 77.76217 12.85814
v 1.196194 3.224184 29.0994
v 0.7623577 2.212658 29.782
v 35.41917 -20.08047 3.246278
v -30.32192 -51.46228 -1.248395
v -30.72222 -50.39968 -1.133954
v 11.59248 -30.26495 13.9826
v 7.298591 -43.81861 14.11253
v 65.29079 -14.25968 -41.50652
v 65.14541 -12.63899 -39.36908
v -6.781757 -40.14613 18.00536
v -5.097857 -40.91394 17.9146
v -18.36583 59.40396 20.63209
v -15.96102 -59.59114 5.429233
v -16.73061 -57.21253 6.793436
v -32.56031 -46.49303 0.1666013
v -32.33501 -48.23095 -0.8629867
v 12.09499 49.69696 22.90865
v 13.69973 40.84158 22.237
v 13.45894 41.88194 22.52571
v 14.91919 41.99567 22.24695
v 14.92881 44.66561 22.61068
v 13.85711 42.73899 22.59999
v 4.612319 43.69988 23.5298
v 3.986013 52.10481 23.20685
v 12.62452 46.89223 22.96966
v 10.03353 51.26536 22.99425
v 6.153035 46.27244 23.53772
v 5.882545 48.24133 23.51443
v 6.048059 44.78388 23.50548
v 7.337176 45.23977 23.43509
v 10.5686 49.67189 23.07959
v 11.82154 51.62936 22.74817
v 6.633188 50.02377 23.36242
v 11.06231 48.11423 23.10236
v 8.051426 50.43012 23.2314
v 8.572122 48.57409 23.31732
v 8.251106 47.00978 23.38662
v 10.56555 46.89992 23.20425
v 8.726452 44.61655 23.29895
v 14.27806 46.25943 22.74721
v 13.23969 44.65849 22.85133
v 11.10956 45.20028 23.13379
v 9.983629 43.06548 23.10183
v 12.02536 42.84457 22.86414
v 11.12744 41.78664 22.80523
v -14.67454 -38.03893 15.64533
v 38.14495 -63.64656 -19.72541
v 37.07682 48.95811 13.70992
v -39.78152 16.3251 1.764801
v -40.20568 16.32519 1.567087
v -28.75962 79.24841 13.80761
v -27.93216 81.63988 13.44386
v -30.8649 -79.93861 -22.38642
v -30.1198 -80.34207 -21.04969
v -47.08689 -62.20039 -28.28143
v -26.0878 12.4811 3.482288
v 15.35959 -18.89791 13.21199
v 25.304 11.66517 3.819721
v 18.04526 12.10445 4.482929
v 64.18459 -16.82775 -38.09521
v -45.90727 40.3388 10.83445
v 53.73602 45.17874 -1.77814
v -6.693553 -73.14072 5.022548
v 38.22078 48.33196 13.10094
v 38.12356 49.51756 12.77063
v 39.31311 48.52191 12.30911
v 39.45422 49.34631 11.93672
v -20.28278 -86.15587 -14.74351
v 22.83122 8.896625 4.113982
v 22.48742 12.45915 3.971976
v 22.86135 11.75331 4.000567
v 22.24356 9.884156 4.099987
v 21.38632 10.94825 4.112962
v 20.82983 12.7408 3.989353
v 19.98629 13.23366 4.010245
v 20.33974 9.946801 4.422613
v 20.57236 11.86839 4.085711
v 19.13241 10.93854 4.484289
v 6.134511 -5.47802 30.54524
v 53.36141 -51.20635 -36.48281
v -44.38417 -62.57817 -22.86477
v -43.43915 -63.18354 -21.81803
v -36.68076 -73.05587 -21.38905
v -36.82827 -73.7616 -23.04218
v 58.30536 -40.84809 -37.88087
v -6.083118 42.68325 23.44584
v -7.482906 42.12455 23.24989
v -66.25353 -33.52423 -55.62949
v -66.65205 -31.83317 -54.76852
v 41.48135 74.88082 4.926026
v 40.89635 75.14035 5.328835
v 40.44884 74.49397 5.885681
v 61.01743 -28.17121 -34.80309
v 60.66355 -29.82786 -34.97257
v 62.78694 -28.27221 -41.59082
v 62.51219 -29.24568 -41.32303
v 63.16217 -26.89351 -42.0269
v 62.17598 -29.49639 -40.18992
v 62.05813 -31.09698 -41.22397
v 61.90081 -28.55028 -38.22621
v 61.33457 -31.2178 -38.51521
v 61.3774 -29.86497 -37.40528
v 2.676929 40.45587 23.26669
v -11.91193 79.87926 17.39488
v -12.52889 77.06816 17.99461
v -13.28677 78.67142 17.52776
v 6.068673 33.58006 20.66099
v -39.14475 42.23184 15.13122
v -40.62142 42.27942 14.37068
v -54.94418 62.21584 -3.313322
v 18.71166 9.617615 4.974781
v 17.35982 10.03696 5.414431
v 17.17702 9.11043 5.986897
v 18.603 8.574205 5.422013
v 26.41877 11.52276 3.738964
v 40.89103 51.70028 10.15341
v 39.08895 50.40506 11.8272
v 40.28622 49.3082 11.37816
v 28.42508 -21.06171 5.625191
v -51.30313 -55.68089 -28.96139
v -49.38786 27.71227 -1.483348
v -49.19527 28.5689 -0.1950453
v -29.66479 -47.72258 0.07627852
v 41.97272 51.78008 9.256513
v 41.23011 50.52262 10.23304
v 41.44043 49.45106 10.42383
v 43.35928 49.23582 8.996933
v 42.7119 51.03788 8.87831
v 43.35377 52.16889 7.940594
v 52.94383 -43.1734 -26.74672
v 16.18131 -23.19243 9.31048
v 16.62778 -23.63237 9.215304
v 40.62933 15.72679 0.007447911
v 40.14891 15.82617 0.9778917
v 39.31295 14.97009 0.746733
v 28.74255 69.22029 14.22296
v 28.29029 67.2202 14.71978
v -52.23763 -58.95868 -37.6848
v -52.98174 -57.79245 -37.71461
v -3.45111 14.2882 23.95369
v -0.999073 14.89961 23.89633
v -2.086971 16.15328 23.18939
v -68.85616 -1.381642 -31.8878
v 3.936 42.15289 23.41375
v 8.117396 43.11858 23.23013
v 3.18909 37.96781 22.70348
v 8.850993 39.44133 22.52077
v 10.19118 40.94662 22.73888
v 8.510764 41.09031 22.87214
v 8.535978 42.42747 23.11798
v 6.974893 41.34753 23.06978
v 6.814243 42.98332 23.32464
v 6.600668 42.35301 23.26743
v 5.437829 42.2504 23.31476
v 6.114652 39.59974 22.80872
v 4.440135 40.26618 23.09045
v 4.940611 37.7496 22.46694
v -41.91684 17.99534 0.6730315
v -45.5251 21.22046 -2.132302
v -45.8987 22.4269 -2.774244
v -46.50333 22.78348 -3.272856
v 64.31207 -17.84441 -39.56316
v -2.89899 -31.73437 18.5111
v -13.99951 -18.98426 24.57452
v -13.22658 -19.11222 24.67105
v 64.68736 -15.78523 -39.6403
v 64.62192 -14.61504 -38.29786
v 63.47253 -16.55679 -34.67015
v 63.59135 -17.85063 -36.25111
v 63.84145 -16.77013 -36.43409
v 63.9639 -13.93605 -34.73962
v 62.7384 -15.57074 -30.90825
v 63.41534 -14.91103 -33.15023
v 64.05463 -11.95325 -33.58759
v 63.90611 -11.10586 -32.07603
v -9.764608 -64.21616 4.958219
v 7.32143 40.0247 22.78331
v 37.35827 69.78146 9.224327
v 31.78505 -47.87795 -2.068154
v 35.2261 -47.48201 -4.300492
v 33.19598 -47.76664 -2.877087
v 33.47813 -49.7299 -4.069011
v 34.2687 -50.85231 -5.259719
v 33.40731 -50.71627 -4.553297
v 26.80181 -5.296178 5.901546
v -9.806634 69.61706 19.76223
v -8.757804 76.36508 18.58886
v -7.505708 75.19048 18.93612
v -6.263477 73.26794 19.41531
v -8.768763 73.93617 19.06825
v -8.50539 71.46622 19.56617
v -10.08669 71.95842 19.29041
v -9.986451 74.48679 18.83645
v -11.59643 71.20547 19.25761
v -11.80662 73.46801 18.81683
v -14.84225 72.21947 18.61616
v -13.34186 75.28992 18.26168
v -13.60754 73.79624 18.51889
v -15.24969 77.52535 17.52966
v -16.03874 73.25856 18.24758
v -15.79117 76.10942 17.74494
v -17.92706 75.53832 17.5206
v -22.3386 77.11403 16.28948
v -22.8136 76.58411 16.26874
v 44.71655 -30.46637 -6.442832
v 12.29893 -28.21878 12.99052
v 13.56333 -30.68743 12.82669
v 12.25432 -29.38161 13.33028
v -69.1484 -17.93012 -52.79887
v -6.55318 -77.1356 4.017015
v -8.060285 -77.25634 3.749037
v 59.24151 -22.89878 -25.61722
v 58.57604 -23.39409 -24.26856
v -8.089438 -47.29388 12.07859
v -9.655224 -47.39196 11.89903
v -10.96861 -48.97496 11.96492
v 9.117611 -24.25815 15.45423
v 8.402615 -25.61603 15.4809
v 7.605971 -25.28351 16.39851
v 7.510892 -26.30078 16.28076
v 9.624766 -26.15751 14.25489
v 8.566573 -25.94976 15.12126
v 8.662494 -26.45942 15.12976
v 7.622458 -26.63225 16.1525
v 7.500323 -27.13628 16.28414
v 68.07469 -1.89149 -45.25238
v 67.33429 -0.6091598 -39.74413
v 67.25734 -2.294519 -40.93361
v 67.40679 -2.674877 -42.12075
v 67.78304 0.04581 -41.3958
v 67.87168 -1.522908 -43.36227
v 68.25243 0.5528352 -43.2449
v -56.53915 -54.80079 -51.69556
v 33.62831 -59.13148 -10.0015
v -16.17633 -22.22449 13.54944
v -15.39242 -23.02393 13.08898
v -56.00415 45.40852 -0.3052972
v -54.90813 45.28252 1.50544
v 38.40055 62.68218 9.418118
v 22.33718 64.02641 17.60379
v -41.26265 -71.35981 -31.26128
v -5.06562 -25.1953 21.15856
v 59.66124 -29.69593 -31.8175
v -11.82325 -19.01167 26.36429
v -11.4455 -18.73163 28.26441
v -3.663504 7.731234 27.12733
v -58.05082 -52.78401 -50.71338
v -17.72494 -82.27982 -3.608448
v 53.91703 -50.395 -36.90668
v 54.69989 -48.42129 -36.3187
v 54.51511 -49.14161 -36.74362
v 6.612494 -42.09569 16.15895
v 9.126097 -36.7063 16.24684
v 7.779259 -37.62206 16.84738
v 8.409878 -39.52666 16.37761
v 10.29727 -39.10591 15.53191
v -22.35675 -85.55873 -18.95545
v -21.77781 -85.76543 -17.84069
v -51.8729 -60.76223 -42.53289
v 24.96726 -55.49475 -1.617103
v -26.51461 53.94585 19.40685
v -24.97048 52.12651 20.24178
v -25.47202 54.99318 19.59749
v -25.9565 53.12324 19.74389
v -25.16918 53.69887 19.93533
v 61.91412 -20.6528 -32.00555
v -57.95715 -52.33933 -46.3811
v -4.65206 -50.46809 13.55038
v -3.414509 -50.0348 13.12952
v -4.131129 -49.32604 12.93772
v -5.130857 -48.6873 12.77236
v 28.22456 -33.51445 4.711218
v 27.56023 -35.5173 4.986578
v 26.90998 -33.99586 5.433022
v 23.88867 -39.53564 6.414879
v 24.86378 -37.69375 6.305057
v 26.27745 -37.03068 5.60292
v 25.9681 -35.41449 5.92331
v 23.75232 -36.70774 7.091775
v 21.24985 -38.17376 8.368923
v 22.46016 -37.62166 7.721987
v 21.42298 -36.85559 8.473704
v 20.04423 -38.3888 9.13399
v 19.26069 -35.75063 9.873082
v 22.88844 -35.52126 7.673721
v 20.93005 -34.86053 8.847119
v 10.55799 -23.88453 13.48098
v 10.30905 -24.49414 13.46134
v 10.07581 -24.48586 13.82245
v 9.825504 -25.25493 13.87373
v 5.985614 -35.85094 17.62642
v 7.27073 -35.94583 17.11527
v 7.118212 -34.25986 17.12087
v 7.29857 -33.50467 16.98307
v 7.894756 -34.95656 16.77844
v 21.74466 -27.17305 7.498218
v 4.711191 -28.96307 18.14803
v 3.91202 -29.89813 18.37935
v 6.739616 -27.35756 16.92014
v 10.06442 -35.04161 15.68582
v 12.81759 -24.76381 11.50809
v 12.8086 -23.42871 11.29584
v 13.54482 -22.66435 10.80099
v 12.46037 -22.99982 11.66619
v 11.38017 -24.37118 12.49169
v 11.99204 -23.40728 11.7496
v 11.82033 -23.00533 12.0442
v 11.39402 -23.49694 12.3054
v 11.23527 -23.56244 12.78716
v 10.68811 -24.28772 13.09561
v 15.28789 -22.95464 9.83958
v 14.87652 -23.06715 10.05822
v 15.11464 -25.09439 10.33689
v 15.57741 -23.68273 9.71865
v 18.37602 -30.42047 9.837104
v 28.48455 -26.23889 5.000783
v 26.05433 -26.96362 5.747826
v 24.86546 -28.40161 6.273335
v 15.23834 -33.83124 12.34661
v 11.67483 -28.46673 13.47169
v 10.92399 -24.56531 12.87152
v 10.27772 -25.18292 13.47823
v 11.87567 -25.2334 12.27155
v 11.83286 -26.88567 12.83097
v 12.50092 -26.03199 12.13396
v 13.93317 -26.41581 11.39826
v 13.61516 -27.95736 12.07886
v 19.45828 -26.33354 8.426134
v 26.73971 -31.41184 5.516484
v 27.84918 -28.7753 5.021897
v 26.50163 -29.79398 5.60072
v 26.73617 -28.20875 5.480652
v 23.30203 -33.34781 7.429999
v 25.04753 -29.75577 6.283551
v 19.54375 -30.9575 9.266731
v 18.87032 -32.22364 9.861226
v 19.52526 -34.10954 9.664332
v 20.91289 -33.46133 8.783099
v 20.43358 -31.98667 8.906789
v 21.17945 -32.02361 8.491406
v 10.04304 -27.26811 14.20062
v 9.416782 -27.15728 14.60716
v 8.903153 -26.94549 14.97229
v 8.154078 -27.8535 15.79416
v 4.714844 -31.25041 17.99482
v 5.321638 -32.09676 17.75629
v 6.34608 -33.47964 17.40811
v 10.28805 -37.36468 15.64672
v 12.71575 -39.98018 13.86083
v 11.58229 -37.7995 14.85569
v 11.1783 -35.80506 15.11554
v 14.27728 -35.14442 13.11095
v 13.31517 -36.31437 13.82638
v 4.976294 -30.24029 17.92097
v 9.363021 -33.5304 15.91647
v 8.007515 -33.32468 16.61149
v 6.010175 -29.27886 17.40636
v 6.869041 -31.0203 17.01077
v 10.49842 -27.818 14.05524
v 8.506749 -28.47571 15.62554
v 7.316852 -32.46386 16.87929
v 8.02811 -32.17147 16.46698
v 8.545948 -30.27143 15.92669
v 10.67791 -29.94912 14.50087
v 10.39672 -30.6391 14.82375
v 9.369012 -31.93965 15.66743
v 10.9669 -31.57532 14.6467
v 12.05855 -33.92867 14.37452
v 12.49341 -32.79065 13.9139
v 13.65448 -32.12133 13.08389
v 15.15075 -32.37371 12.18492
v 16.47813 -35.1853 11.68566
v 18.18954 -34.42849 10.51264
v 16.62815 -33.07847 11.35862
v 17.23826 -34.23185 11.10125
v 16.98451 -30.46566 10.66293
v 15.69814 -30.71253 11.50779
v 16.45617 -31.51207 11.19172
v 14.06673 -29.46441 12.20248
v 15.04223 -29.08832 11.51847
v 17.32321 -25.03409 9.181216
v 14.7638 -26.13389 10.81812
v 14.99829 -27.63695 11.14841
v 18.26631 -24.56866 8.643319
v 16.26531 -24.97309 9.717476
v 16.08051 -26.36877 10.14744
v 17.29319 -26.90438 9.631827
v 16.16637 -28.86495 10.78026
v 18.14752 -29.08113 9.689303
v 18.8026 -27.82106 9.069184
v 19.76425 -29.85614 8.955853
v 20.23521 -28.61243 8.479399
v 21.46341 -28.64968 7.848423
v 21.63527 -30.40349 8.066216
v 23.07547 -30.06289 7.260624
v 23.53584 -27.44249 6.752036
v 20.00657 -21.15683 7.472009
v 20.37978 -23.83331 7.632298
v 22.77604 -24.76615 6.796721
v 24.84965 -24.62514 6.14747
v 56.87703 -32.99448 -27.2294
v 3.72508 -31.11701 18.33845
v 2.60881 -30.15656 18.71711
v -67.43648 -27.86491 -52.77097
v -68.16131 -24.41256 -53.91751
v -52.71843 75.58268 -3.624717
v 46.84624 48.74337 5.817628
v 24.58634 11.36726 3.884353
v 25.94956 10.96354 3.722815
v 25.40554 10.53916 3.780587
v 24.06521 10.42779 3.906203
v -31.74207 37.88826 15.57588
v 3.759733 -38.13406 18.11104
v 41.09667 -27.28765 -1.897074
v 36.32702 54.20727 12.66139
v 64.8414 -3.212417 -30.04387
v -28.53537 37.43133 16.37158
v 51.41867 -34.54018 -17.87139
v -44.27709 77.64317 4.405453
v -45.09245 79.96117 2.708699
v -63.22855 -41.75332 -48.25359
v -52.45853 -53.96582 -29.52051
v 36.19847 -41.02915 -2.707232
v -16.27051 -44.97095 8.700523
v -16.82824 -44.50962 8.904867
v 66.40395 24.47362 -30.35567
v 14.47756 29.17944 10.97457
v 14.22836 27.65265 9.222733
v 15.51437 28.35009 9.420455
v 59.11488 56.911 -12.69689
v -55.47826 70.8447 -5.855143
v 7.029286 -17.90789 30.94788
v 26.33779 -56.50247 -2.901942
v 27.98602 -55.05428 -3.392381
v 28.57438 -52.38516 -2.661101
v 29.34095 -53.80751 -3.664074
v 30.77887 -51.7421 -3.523211
v 30.70545 -53.95599 -4.566961
v 31.86301 -52.66641 -4.61738
v -19.95017 -18.15786 13.60094
v 2.372087 -43.52481 16.24716
v 4.756246 -41.60102 17.07129
v -0.1195907 -37.67627 18.06399
v 2.787354 -42.27153 17.07757
v 1.759608 -42.90121 16.87875
v 30.58645 68.15327 13.46777
v 29.51422 68.75521 13.94432
v 27.546 57.89207 16.88809
v 29.54113 56.17647 16.31982
v 29.233 58.40226 15.90885
v 29.67223 65.82177 14.23065
v 30.32379 64.60754 14.09979
v 22.80919 67.07254 16.81923
v 21.5989 65.45469 17.56384
v 24.95079 66.56538 16.17313
v 23.71821 65.28297 16.86454
v 23.55029 63.36905 17.31301
v 25.69056 65.69706 16.02062
v 24.73532 63.73723 16.78288
v 26.75883 58.32851 17.14701
v 28.50972 58.35373 16.29771
v 24.65777 61.27151 17.33644
v 24.80489 59.73843 17.62401
v 25.98733 59.4393 17.18801
v 25.84682 60.31855 17.0309
v 27.62613 59.35504 16.47632
v 26.12937 62.59237 16.43714
v 26.97423 61.23074 16.34628
v 27.46918 65.4821 15.30232
v 27.21071 63.73249 15.73455
v 27.92674 62.62865 15.59546
v 29.87299 62.58193 14.64143
v 29.05102 63.46885 14.91153
v 40.9608 -51.01422 -12.46945
v -23.82363 -31.60967 9.499344
v -25.6206 -32.81985 8.6353
v -30.10048 -52.61637 -1.396952
v 28.80482 -9.094265 5.798676
v -15.97273 19.00441 4.996689
v 10.90911 38.36853 21.92012
v 7.365189 37.61235 22.18179
v 7.293949 38.2267 22.37274
v -2.550098 -66.24551 5.75236
v 0.2985824 -67.50188 5.681379
v -2.288073 -69.66941 5.689939
v -2.051894 -67.53206 5.754924
v -5.702493 58.11427 22.26609
v 42.23147 53.75478 8.442392
v 57.04796 38.37823 -5.557246
v 56.53372 39.48417 -4.594202
v 55.92795 38.74315 -3.152174
v -41.9255 -70.49155 -30.69344
v -17.45061 -20.18069 18.75978
v 59.66229 -17.7771 -22.89103
v 59.74209 -15.99407 -21.88489
v -40.48914 51.95964 12.31637
v -40.63848 53.15095 11.84892
v 2.71711 8.86566 25.46344
v -52.92135 -58.32977 -38.92248
v -53.40189 -58.27707 -40.97773
v -49.50501 -63.68094 -41.84316
v -50.10315 -62.6244 -39.61265
v -51.11362 -61.85785 -44.91592
v -50.97759 -61.80968 -41.54275
v -52.07521 -60.07032 -40.517
v -51.44738 -60.24218 -38.0139
v -50.74909 -61.43138 -38.49678
v -49.57659 -62.89529 -37.82649
v -49.66737 -61.79902 -35.02926
v 52.53195 46.62443 -0.4789543
v 64.92093 -10.50137 -36.41539
v 64.48328 -11.30028 -34.97706
v 57.00412 -40.69842 -33.91389
v -35.18982 10.01311 2.148991
v -36.29664 12.57443 2.079785
v -44.70267 41.19587 11.78473
v -39.23967 41.07561 14.66871
v -40.43029 41.37675 14.22769
v -41.28462 40.74994 13.6368
v -60.27788 -44.17368 -38.33083
v -38.17891 78.38579 9.003168
v -39.09061 78.49841 8.347589
v -42.34134 76.56972 6.409635
v -40.45878 77.78812 7.507295
v -41.53827 77.18474 6.897297
v -36.61658 78.7077 9.902
v -37.73769 74.36056 10.10882
v -37.01585 75.28658 10.38527
v -35.88269 77.85049 10.58482
v -35.80611 75.92351 10.97807
v -36.7133 77.74236 10.08322
v -37.40002 77.71639 9.64581
v -38.05567 77.09344 9.365596
v -38.95063 77.27781 8.723619
v -38.83805 75.55228 9.158122
v -38.22623 75.96663 9.479645
v -40.41426 76.41428 7.871706
v -41.56405 75.54198 7.207468
v 30.80304 1.788521 3.22028
v 29.39191 1.84251 3.60014
v 49.85513 73.47649 -2.951195
v 50.41302 73.41857 -3.563211
v 50.7094 73.54981 -3.981482
v 50.19221 73.7532 -3.394386
v 49.49492 72.78902 -2.242378
v 49.53471 74.066 -2.74335
v 49.55034 74.30956 -2.810034
v 48.22333 73.00543 -0.8947799
v 49.12993 73.66123 -2.128626
v 49.07943 74.15426 -2.239326
v 48.79349 74.76857 -2.107537
v 48.33941 74.85777 -1.649742
v 48.51291 74.25155 -1.627696
v 46.24081 74.75602 0.5281101
v 48.00618 74.55122 -1.196009
v 46.61189 74.17512 0.3639557
v 57.10782 -31.55022 -26.72447
v -55.04385 59.31345 -3.091006
v -33.94505 -52.4456 -3.329781
v -9.804334 -23.05471 18.82175
v -10.27579 -22.8463 18.53853
v -10.57113 -23.28837 18.1801
v -10.71675 -23.70701 17.52534
v -10.39802 -24.90795 17.52108
v -4.561653 -22.5183 27.56211
v -3.318453 -22.64295 28.98732
v -7.11422 -20.92366 29.40587
v -5.598517 -21.86894 28.54381
v -5.218044 -21.98661 29.15613
v -3.983123 -71.10578 5.53354
v -3.404185 -68.11442 5.69614
v -4.877148 -69.80137 5.523621
v -4.739908 -68.48875 5.574019
v -6.494777 -57.39041 9.681997
v -5.049513 -56.46067 10.84452
v -8.485675 -57.00417 10.02801
v -7.447127 -56.12645 11.0172
v -8.39091 -54.0406 12.54198
v -55.23624 67.70847 -4.633565
v 24.18264 -1.957713 6.184369
v -54.91059 47.36691 0.1141177
v -53.95366 46.32778 2.179961
v -54.61133 47.85849 0.2280319
v -54.2896 47.89816 0.677902
v 0.2960273 49.56097 23.54544
v -2.133896 51.27579 23.40114
v 9.097058 -15.16907 30.95978
v -30.27437 68.88941 14.77534
v 34.27445 3.64288 2.151273
v -15.36646 -11.6573 26.23291
v 30.48624 -28.04988 4.070807
v 22.7521 -7.30829 7.528728
v 33.89136 57.64899 13.40699
v -33.877 52.2718 16.29905
v -33.18839 52.91064 16.55558
v -32.61387 53.77528 16.68151
v -46.46413 21.80077 -3.056331
v -47.01437 22.7364 -3.641442
v -47.5861 22.75741 -3.917936
v 43.48157 17.45309 -2.23282
v 43.72805 15.64886 -2.372812
v 15.7893 37.62888 20.51966
v 13.55147 36.8136 20.65421
v 46.93871 50.96478 4.965428
v -61.52183 -45.99989 -48.76209
v -21.37809 43.09093 21.34061
v -23.66432 -28.73749 9.020716
v -35.59083 53.71672 15.05914
v -34.54731 52.7716 15.84198
v -34.1632 53.4923 15.90401
v -33.72826 54.16389 15.99087
v -33.89803 55.50616 15.57802
v -34.25684 56.4059 15.16673
v -34.90508 58.11255 14.41003
v -69.44228 -4.608645 -37.96912
v -54.53384 70.3698 -4.424546
v -48.03408 -63.48699 -33.28436
v -47.30932 -64.87883 -34.29025
v -46.84565 -63.61477 -30.01458
v -48.16104 -62.51241 -31.64554
v 29.76418 -59.44482 -6.855793
v 29.33563 -61.09931 -7.452252
v 30.14898 -61.22033 -8.200859
v 32.0018 -59.6286 -8.809371
v 28.67511 -57.01929 -4.774616
v 30.9305 -55.42036 -5.479493
v 28.14235 -59.0616 -5.394764
v 29.97895 -57.71869 -6.045894
v 31.35571 -58.18501 -7.371172
v 30.87461 -59.13052 -7.548122
v 32.10161 -58.42728 -8.133755
v 31.16729 -56.66897 -6.339974
v 31.7382 -57.17223 -7.062427
v -29.77158 75.92914 14.05261
v -30.12975 77.12439 13.70396
v 41.11065 52.90799 9.600313
v 8.800201 -17.24518 29.61699
v 5.638885 -19.39778 29.42731
v 15.78948 -17.67152 14.62441
v 16.11471 -15.86424 12.83875
v -30.68189 39.10905 16.86539
v -30.41605 34.74065 12.74957
v -30.19409 36.67252 15.11341
v -28.5127 34.31308 12.72712
v -28.39598 36.12022 15.16195
v 57.05807 -41.9738 -35.27804
v -46.30247 -63.07115 -27.69704
v -6.794969 70.55023 19.86896
v -34.66944 -77.19087 -26.90159
v -31.28836 35.96703 13.85979
v -37.92774 40.65591 14.99489
v -37.63348 38.49939 13.85194
v -41.12159 35.41004 10.36634
v -39.90565 34.71548 10.32957
v -38.93371 34.63515 10.56602
v -38.46487 35.50115 11.32962
v -39.01054 36.40759 11.83854
v -33.24426 38.09824 15.19054
v -33.4235 35.98582 13.17575
v -37.38611 36.76487 12.69003
v -34.89094 38.12895 14.58928
v -36.66557 39.2535 14.65853
v -38.9009 39.7327 14.15587
v -39.50504 37.86143 12.68046
v 52.22466 70.28564 -4.733697
v -15.47278 -23.39306 12.71283
v -5.280665 -84.46171 -0.6990977
v -6.324509 -82.85239 0.7235401
v -7.051196 -83.39058 0.1467837
v -7.222246 -81.36304 1.800427
v -52.37601 71.42751 -2.054934
v -30.74491 -79.19557 -18.88628
v 44.19476 49.5274 8.10765
v 45.81598 51.22747 6.004283
v -11.85521 -4.946222 26.39509
v -26.023 -36.82828 8.431995
v -25.98198 -38.22251 8.219265
v 35.23037 -62.09205 -14.10612
v 30.10713 13.14175 3.710811
v 27.98586 13.25486 3.950687
v 29.10429 12.46353 3.683038
v 46.4311 -56.71771 -27.04107
v -2.931466 23.66488 20.01384
v -3.590314 21.46375 20.34891
v -57.95447 64.96294 -7.856566
v -11.5198 -45.87175 11.17104
v -13.54465 -45.43478 10.24727
v -12.61824 -45.78529 10.67454
v -13.45229 -45.61797 10.28142
v -12.95236 -45.64285 10.52102
v -13.30766 -45.7582 10.36882
v -6.298173 -49.03771 13.03708
v -7.255155 -48.4638 12.59693
v -9.836998 -48.01215 12.06526
v -8.448606 -49.49141 12.55017
v -8.15822 -50.39666 13.09855
v -7.740127 -48.68415 12.79792
v -9.292675 -49.11489 12.69523
v -9.9142 -52.57584 12.72837
v -10.30519 -50.41558 12.59617
v -10.60686 -48.57532 12.20569
v -12.90074 -46.04253 10.65212
v -14.05238 -46.32909 10.14957
v -14.81291 -45.91219 9.643552
v -15.24358 -47.17237 9.897094
v -15.60796 -46.5816 9.403882
v -16.2123 -46.85677 9.106194
v -12.94492 -47.51126 10.92159
v -14.78577 -48.42382 10.18772
v 49.10205 -51.03268 -26.25045
v 37.54006 50.48145 12.89491
v 52.74722 -46.37821 -29.18126
v 53.40363 -46.86065 -31.12602
v 52.43666 -52.69773 -36.03769
v 53.26706 -48.90767 -33.13268
v 53.71101 -49.64804 -35.26075
v 54.28381 -48.07094 -34.69597
v 52.38703 -51.93076 -34.78159
v 50.34197 -54.06836 -32.45854
v 51.41622 -52.36561 -32.86467
v 50.72724 -52.4254 -31.27759
v 52.8359 -50.29854 -33.73034
v 50.34702 -51.66647 -29.51077
v 49.91523 -53.21566 -30.38015
v 51.76775 -50.53295 -31.41813
v 51.2019 -50.33232 -29.91375
v 52.07117 -49.09004 -30.45949
v 52.32335 -48.13416 -29.99601
v 50.24216 -47.76964 -25.35777
v 49.50217 -49.59341 -25.60038
v 50.07733 -50.83471 -28.04984
v 50.8821 -50.07612 -28.90694
v 51.38173 -48.15411 -28.0175
v 52.34983 -45.67402 -27.69978
v 50.8344 -48.0971 -26.8163
v 58.32471 -42.32314 -39.76973
v -66.15076 -31.01701 -46.33929
v -43.008 74.84791 6.17782
v -43.92919 75.92682 5.22895
v -44.46759 76.06879 4.733367
v -10.38683 -25.72602 17.35893
v -9.391975 -23.02917 19.18385
v -9.548922 -23.66007 18.48042
v -9.915101 -24.70963 17.8931
v -9.765258 -25.51399 17.94114
v -9.176388 -24.36402 18.55305
v -10.88585 -26.77413 16.77728
v 54.93523 -34.61232 -24.25856
v -59.20203 -43.99145 -34.59431
v -15.73797 -84.40676 -4.420195
v -16.68816 -83.65813 -4.205243
v -19.14394 79.99597 16.25867
v -19.60618 76.3898 17.03672
v -20.53481 77.03013 16.70745
v -19.42697 74.14198 17.48556
v -14.15444 48.82089 22.8673
v -25.96369 -47.06962 0.7376664
v -24.96176 -46.59416 0.9114797
v -25.42072 -47.03873 0.7756004
v -27.49532 -48.39459 0.2483012
v -27.8794 -48.3302 0.2826595
v -28.58452 -48.97816 0.05476877
v -28.17727 -49.34969 0.0622719
v -27.27516 -48.42902 0.3066736
v -27.62295 -48.67342 0.2170913
v -27.55105 -49.9667 0.2557338
v -26.49261 -47.9488 0.5417366
v -26.63514 -48.90264 0.6658747
v -27.29562 -49.10984 0.3662473
v -24.80478 -47.00698 1.041484
v -25.46284 -47.45461 0.9140658
v -26.48582 -49.50003 0.8230166
v -21.83895 -84.27231 -10.17812
v -4.05713 -62.66774 6.08858
v 51.94836 67.32525 -3.486664
v 52.60114 69.30051 -4.938972
v 51.80562 69.92789 -4.050461
v 51.25663 68.00048 -2.858459
v 51.624 68.9957 -3.549245
v 51.31264 70.18275 -3.483487
v 50.74726 68.87817 -2.475533
v 50.59946 70.32574 -2.709781
v -30.87107 -52.94571 -1.912367
v -29.30321 -56.79436 -2.195582
v -29.94369 -55.19422 -2.062807
v -55.64215 40.68027 1.83406
v -55.95654 39.96774 1.361874
v -54.37228 37.95245 3.031953
v 51.84591 -32.71002 -17.4078
v 30.79452 55.32798 15.84768
v 33.50794 56.94156 13.82435
v -45.64849 77.97696 2.976623
v -44.81537 79.17877 3.333303
v -46.04931 79.24633 2.130404
v -47.65764 80.09708 0.2564542
v -48.48646 78.96803 -0.1412297
v -47.17404 78.99512 1.199063
v -64.94489 -35.55505 -45.96468
v 31.78889 -42.8004 0.4454502
v 30.16664 -40.3768 2.41365
v 30.21823 -41.7786 1.91875
v 31.69027 -41.49186 0.9614491
v 35.78072 1.878844 1.852038
v -59.49559 44.20834 -6.3737
v -15.86693 -51.32206 10.15743
v -8.242785 -71.81524 4.852055
v 42.14625 74.46571 4.444334
v 41.291 74.32317 5.246484
v -9.104799 -44.24101 14.39147
v -10.40002 -43.32551 15.08874
v 4.831935 35.89449 21.89812
v -39.84748 52.06028 12.74158
v -38.13052 51.75916 13.93716
v -38.80377 55.72517 12.46061
v -39.49852 53.60938 12.51792
v -4.193003 -21.95128 31.66218
v -4.336953 65.18487 20.95564
v -24.06432 54.63723 20.16148
v -24.79229 55.12044 19.82491
v -24.93614 56.51579 19.4757
v -24.32993 57.48556 19.47982
v -27.38471 55.94458 18.67001
v -26.11984 57.32354 18.86708
v 2.549121 -27.88832 19.22952
v -0.01246831 -28.44463 19.55566
v 1.300866 -30.21417 18.87237
v -0.3432521 -30.20608 18.91829
v 1.597038 -32.53292 18.47173
v 1.639771 -36.69447 18.23816
v 3.961604 -35.26718 18.16504
v 2.677234 -34.45427 18.2863
v -54.42391 48.86963 -0.03432771
v 30.96563 -30.5592 3.535584
v 29.37167 -30.36539 4.28185
v 31.7006 -29.83278 3.268346
v 31.71421 -27.21626 3.66971
v -0.5952058 5.299469 28.56113
v -1.328076 5.067839 28.74907
v -37.24975 -55.78172 -7.217727
v -28.67263 -81.44572 -20.13956
v -28.00198 -82.46762 -24.0101
v -30.61274 -80.76454 -26.79595
v -31.68992 -79.88271 -26.98982
v -28.12189 -82.25034 -22.77786
v -28.81259 -81.85259 -24.24314
v -29.19217 -81.38078 -22.63304
v -18.63058 -45.52159 6.296472
v -18.79965 -45.65143 6.15672
v -19.14533 -45.59671 5.716502
v 43.86783 29.08121 4.225828
v -70.52988 -8.511588 -51.19253
v 43.4179 55.83907 6.934528
v 57.71352 -44.02718 -39.94289
v 56.39097 -45.94089 -38.07309
v 57.21425 -45.37474 -40.11379
v 57.34008 -43.91093 -38.53106
v 54.57386 -45.38433 -32.34975
v 55.19582 -45.63107 -34.2237
v 55.74929 -46.67136 -37.10774
v 56.59317 -44.61327 -37.0926
v 56.40098 -43.98298 -35.75398
v 57.41717 -42.81897 -37.39781
v 56.38132 -40.17561 -31.82796
v 55.77397 -42.37362 -32.3682
v 54.73221 -43.89832 -31.2662
v 54.03792 -45.17001 -30.86301
v 53.80949 -41.68406 -27.31315
v 55.67022 -37.16133 -27.6967
v 54.11106 -42.37774 -28.53916
v 53.59364 -44.16162 -28.94402
v 55.19058 -41.82999 -30.47525
v 56.17624 -36.91201 -28.63519
v 55.14973 -39.49717 -28.38189
v 54.84662 -40.78088 -28.79607
v 55.87207 -39.3136 -29.85416
v 56.55093 -37.53241 -30.01538
v 56.32093 -38.95569 -30.5922
v 12.79126 -9.859531 20.13634
v 12.24503 -8.839938 19.94511
v 35.19383 -17.58767 3.615347
v 59.27297 -26.51212 -28.30735
v -51.8059 42.53804 6.204994
v -52.70048 42.92488 5.222307
v 28.90295 61.33361 15.41742
v -32.60084 -24.68534 4.940377
v -25.61554 -82.26514 -12.93021
v -29.65118 82.14083 12.50582
v -30.86063 81.02871 12.42925
v -29.52413 80.88289 13.03816
v -30.79079 82.46869 11.76278
v -31.7965 82.95907 10.95774
v -32.08869 80.7631 11.91971
v -30.58275 79.14085 13.06847
v 41.7146 -28.83142 -2.918929
v 50.21669 -32.45377 -14.63208
v -2.593407 -38.87159 18.00756
v 0.5234847 -43.95053 16.22286
v -0.4850714 -39.20684 18.00915
v -0.5891175 -43.02092 16.86533
v -4.41963 -43.73984 16.46332
v -1.814565 -43.94404 16.34853
v -3.3105 -42.26671 17.25246
v -2.597386 -40.44768 17.70962
v -4.956245 -39.0669 18.17765
v -31.20762 -57.35543 -3.753544
v -32.44586 -56.5447 -4.22453
v 65.92571 -6.966826 -38.35441
v -2.973062 25.76593 19.86794
v -0.7335237 26.85034 19.97165
v -50.62622 -60.70674 -35.93153
v -51.61154 -57.82076 -33.05505
v -50.58242 -59.58376 -33.28119
v -49.51218 -59.10364 -29.48832
v -47.80882 -58.99042 -25.46849
v -48.02282 -60.05723 -27.32203
v -48.5234 -60.7135 -29.45873
v -49.4 -60.75939 -31.96447
v -48.82561 -62.23692 -33.0761
v -59.1994 -50.86206 -50.78498
v -23.83731 75.46322 16.18372
v 41.30918 -10.57935 0.8263056
v 65.89926 -8.247951 -39.36782
v 66.37451 -5.735879 -39.65377
v 66.71062 -3.200045 -38.94127
v 65.95668 -5.561935 -37.31508
v 66.36932 -3.638747 -37.57587
v 10.74948 -17.961 26.40153
v 10.47392 -18.96269 24.9467
v 11.70762 -17.89301 25.34896
v 12.19397 -15.05314 26.35417
v 11.95471 -16.94954 25.95179
v 12.68259 -17.32288 24.4233
v 59.22451 58.21377 -12.99212
v 58.87356 59.10847 -12.44782
v 58.11968 58.85117 -11.09785
v -68.92606 -5.056079 -35.34154
v 36.88687 -39.11049 -2.628881
v 35.22458 -40.55861 -1.681348
v 36.0818 -12.49484 3.44416
v -6.754523 55.61548 22.70893
v -65.02826 -31.34457 -40.66616
v -65.34341 -29.83139 -40.38519
v -67.69871 -26.63683 -53.20023
v -67.28531 -27.31421 -49.35604
v -0.5732755 -3.977571 34.03947
v 0.1147934 -5.622259 35.01064
v 56.93965 -38.47556 -31.74152
v -57.10392 -53.74886 -46.22334
v -56.35712 -54.03719 -42.53588
v -55.96945 -54.19139 -41.07833
v -57.49135 -52.27696 -42.93532
v -57.06259 -52.10781 -40.51867
v -58.81041 -48.46266 -40.08303
v -19.19453 49.50692 22.00698
v -18.82014 48.8934 22.08351
v -18.33331 49.35704 22.17625
v -16.94208 48.61832 22.46545
v -18.30471 48.54272 22.1896
v -17.58607 47.51614 22.34846
v -17.71246 46.67965 22.32275
v -16.7418 46.41908 22.47523
v -15.97578 44.63879 22.50315
v 36.94616 -58.62804 -13.28239
v 36.25782 -58.05706 -11.99432
v 34.86945 -60.73254 -12.55368
v 36.44923 -56.77925 -11.19996
v 34.18913 -59.92015 -11.17496
v 35.13156 -57.0774 -10.00431
v -20.8973 74.91848 17.02065
v -22.28461 75.34602 16.6078
v 62.40029 -10.25532 -25.64289
v 62.86198 -8.422473 -26.03892
v 63.2188 -9.879141 -28.18031
v 64.0611 -6.00065 -28.69027
v -43.37033 -69.83217 -35.85579
v -42.34059 -70.75111 -34.71946
v -42.93447 -69.81679 -32.68903
v -40.86456 -72.07383 -33.22827
v -44.87527 -68.22683 -35.46346
v -44.75312 -67.77582 -32.98135
v -43.39784 -68.61296 -30.43069
v -43.72542 -68.9285 -32.72814
v -53.72141 -56.1939 -36.8176
v -52.98237 -55.84071 -33.73096
v -54.29976 -56.29945 -39.39001
v -53.49796 -57.26216 -38.48282
v -55.08826 -54.96976 -39.19812
v -55.31484 -52.35505 -34.95996
v -55.67391 -53.06944 -37.36491
v 26.73979 10.73874 3.668585
v 25.29482 9.198635 3.789428
v 36.37683 -60.20451 -13.93402
v 37.24463 -60.30492 -15.19588
v -26.5475 -82.03411 -14.52547
v -44.40558 -66.7132 -29.14262
v 9.700491 28.47427 14.37221
v 56.44789 -34.19847 -27.16844
v -3.183941 -22.50729 30.48125
v 37.33403 -62.50612 -17.37178
v 37.03797 -63.476 -17.86252
v 38.25103 -62.43586 -18.64807
v -26.62895 -81.16771 -12.90786
v -27.90435 -80.12675 -13.70135
v 48.32134 -54.95574 -28.92832
v 49.5595 -52.86607 -29.12143
v -30.97998 -41.92738 3.91203
v -68.57006 -20.86251 -51.21565
v 6.408463 -1.583789 26.65882
v 36.92736 -35.65533 -1.460296
v 56.69107 27.9289 -9.591179
v -6.992433 -24.93397 20.00926
v -47.85254 -58.00114 -24.3424
v -48.95672 -58.28633 -27.04573
v -38.65103 -62.30439 -13.50114
v -7.01048 -58.2371 8.778553
v 62.59813 -18.90466 -33.10339
v 63.23832 -18.43786 -35.23956
v -36.58239 -71.79305 -19.29705
v -35.48446 -72.71552 -18.31659
v -22.08591 -46.19877 2.929791
v 63.44598 -11.32285 -30.22441
v 63.18303 -13.38588 -30.86009
v 63.6623 -12.33778 -31.99076
v 24.75694 2.263925 4.968798
v -47.10017 22.47997 -3.666383
v -47.99497 22.62607 -4.304841
v -48.13491 22.16357 -4.58745
v -48.60173 22.72961 -4.833939
v -49.07315 22.52733 -5.380687
v -49.05161 21.56667 -5.285945
v 46.78629 27.415 0.4007624
v 22.5268 -21.02871 6.810482
v -1.520816 -2.135894 32.86792
v 2.348137 -20.91049 32.04063
v 4.067618 -19.91564 31.85725
v 5.214505 -19.29712 31.16865
v 3.266521 -17.59287 35.68649
v 5.936754 -16.66354 33.87717
v 16.17193 -20.43953 9.201089
v 16.10313 -19.80788 9.247038
v 57.57958 37.71377 -6.801622
v 57.10168 36.93277 -5.543809
v 2.059533 0.3983324 30.14357
v 40.05093 -11.10219 1.495955
v -62.55178 -42.08918 -44.59869
v 26.40223 3.981976 4.009562
v 46.33743 -55.60675 -25.58433
v 49.56441 -52.07944 -28.30253
v 48.39183 -53.61947 -27.52636
v 47.34645 -54.56481 -26.44678
v 47.69666 -52.70032 -25.1194
v 45.25602 -58.51773 -26.82078
v 45.13209 -57.64244 -25.52418
v 43.60951 -59.10209 -24.31748
v 44.37436 -58.9994 -25.65106
v 45.71065 -56.0842 -24.90368
v 45.88503 -54.85623 -23.8749
v 42.5947 -57.21069 -20.48903
v 43.49126 -57.65059 -22.48545
v 44.79214 -56.96554 -24.14625
v 43.59028 -55.53958 -20.47615
v 44.69962 -55.45784 -22.34669
v 45.89241 -52.49697 -21.5689
v 45.13201 -52.89498 -20.62963
v 45.69736 -53.97904 -22.64473
v 46.42931 -54.37623 -24.43644
v -6.411526 -21.33114 29.8874
v -7.094627 -20.1655 32.7666
v -5.704426 -21.53866 31.18387
v -17.94065 -20.84431 14.89509
v -55.03042 24.85304 -8.570057
v 45.09393 29.04826 3.359781
v 45.82006 28.67887 2.450776
v 46.49578 29.0327 2.395189
v 43.13015 31.80431 6.875794
v 44.49906 31.31046 5.727527
v 45.65192 31.89222 5.514391
v 45.40117 29.8415 3.911419
v 46.94019 29.88537 2.888039
v 22.77419 1.085415 6.068703
v 24.95671 0.2426045 5.442614
v -22.50405 57.77087 19.99106
v -22.99818 59.20261 19.4891
v -60.95741 44.3578 -10.20139
v -60.43385 -27.52423 -23.77592
v -16.34266 -20.58726 18.43517
v -15.37188 -21.26416 18.24482
v -15.67473 -20.76124 19.19686
v -33.68628 80.42604 11.08828
v -35.01043 78.05398 11.03437
v -33.52377 77.66997 11.95315
v -32.27496 78.55405 12.41978
v -30.96078 75.48753 13.62439
v -33.08025 76.84393 12.35126
v -33.03637 75.21547 12.65196
v -34.40564 76.41599 11.70216
v -33.80166 74.20248 12.37337
v -34.73449 74.85165 11.77128
v 12.50233 -16.16051 25.40945
v 13.52551 -15.71386 23.74912
v 12.71599 -18.92443 22.50742
v 13.35603 -19.12242 21.37843
v 13.73236 -11.88359 20.88237
v 13.18601 -13.71602 24.06858
v 13.10445 -14.51909 24.59156
v 13.88323 -14.98621 22.86975
v 14.57819 -14.14427 21.05695
v 13.94642 -13.6672 22.40798
v 14.09765 -17.5687 22.02992
v 14.87783 -18.62836 18.48962
v -63.01543 30.99282 -15.60487
v 20.95318 5.684868 5.424533
v 22.5114 5.169024 4.93897
v 31.33446 3.644718 2.88869
v 21.94556 6.173482 4.855318
v 23.46226 5.560347 4.502228
v 25.95879 1.256734 4.803194
v 26.58918 2.334943 4.294201
v 28.26863 5.516275 3.402511
v 29.62564 4.184276 3.223297
v 28.2649 1.186282 4.065956
v 28.22081 2.151101 3.867395
v 23.93807 4.011669 4.767908
v 25.07946 6.393746 3.937965
v 26.22033 6.751129 3.721605
v 28.14392 11.19372 3.565164
v 28.48636 9.077162 3.422054
v 27.4264 8.354053 3.538128
v 30.64748 9.872729 3.052445
v 30.40351 11.53492 3.371853
v 29.38995 8.10941 3.224059
v 32.34537 9.644633 2.662539
v 31.35789 7.910541 2.832333
v 31.51679 5.899383 2.760719
v 34.18646 5.415705 2.130907
v -50.5449 23.91501 -5.817516
v 38.83595 72.32256 7.801482
v -69.0212 -13.22949 -44.82402
v 50.02594 70.75231 -2.20345
v 50.0974 71.53123 -2.506449
v -28.89921 -43.91475 3.136722
v 55.84008 26.51669 -9.392306
v -29.60023 -33.38022 6.444337
v -16.12324 30.99432 14.36101
v -49.48769 39.78128 8.077028
v -33.39753 -47.16892 -0.4916663
v -34.47388 -47.48367 -1.022437
v -33.63908 -48.83252 -1.534332
v 14.85117 -17.12756 20.01542
v 15.18026 -17.01862 19.0049
v 14.23947 -11.97476 19.47154
v 14.11416 -13.11389 21.06533
v 14.52466 -13.1429 19.87529
v 15.25368 -14.75762 19.33906
v -18.5338 50.65793 22.08312
v 14.80996 -12.52729 18.41122
v -0.238755 -36.42615 18.10343
v 0.7224944 -35.69242 18.20625
v 45.54621 -51.00087 -19.64972
v -27.01479 35.10761 14.32878
v -28.58424 -33.52594 7.031128
v -26.93458 -34.70269 7.974352
v -25.00756 -34.40176 9.110018
v -25.48007 -35.88642 8.81988
v -1.257821 -27.39057 20.20493
v 55.69385 37.22568 -2.626289
v 55.11057 37.64967 -1.543369
v 54.82344 39.05833 -1.216337
v 55.18755 35.76886 -2.101025
v 32.42578 57.42677 14.35826
v 55.92345 -34.33172 -26.13877
v 56.3823 -33.04009 -26.16863
v 55.57627 -33.72989 -24.96245
v 56.0326 -35.56953 -27.32299
v 67.74903 2.374462 -38.97515
v 67.78324 1.099355 -40.35998
v -22.30079 -25.87845 9.039655
v -20.73377 -25.76786 9.803725
v 19.06202 -19.56302 7.929857
v 19.76821 -18.78961 7.779702
v 20.30853 -19.49866 7.426229
v 19.15344 -19.94992 7.742089
v 20.33108 -20.19166 7.349779
v 21.86841 -19.84222 6.979954
v 27.24332 -1.620651 5.053021
v 27.72604 -0.8771169 4.723763
v 28.20411 -2.180784 4.862423
v 29.30962 -1.918677 4.444302
v 28.55982 -3.454924 5.001964
v 31.07833 -4.240923 4.338229
v 31.55766 -7.403713 4.705313
v 14.83611 17.30151 4.464631
v 14.86475 17.7997 4.376338
v 15.02151 18.25849 4.225979
v 14.51627 19.00654 4.278316
v 14.21585 18.255 4.565143
v 12.94474 18.66772 5.265179
v 50.33743 -42.14836 -21.08326
v 47.44128 22.88956 -4.766368
v 46.75933 22.07328 -4.851191
v 46.66421 21.56813 -5.312475
v -2.950915 59.01469 22.13622
v -1.850433 57.7682 22.38398
v -3.406317 56.94445 22.52856
v -2.774203 55.59722 22.76843
v -4.982865 56.57328 22.57666
v 41.33176 -12.63337 0.7492378
v 54.79607 -39.20089 -27.37649
v 7.29409 -12.4779 33.51426
v 50.48141 38.32809 4.79066
v 48.99311 37.43093 6.110123
v 52.58694 40.81025 2.192779
v 2.226886 11.48487 24.51911
v 18.40971 -18.0565 8.481033
v 18.86116 -17.49796 8.271061
v 18.28154 -17.38075 8.504736
v 18.82411 -18.8114 8.161237
v 18.67475 -19.29852 8.038257
v 18.47718 -18.65297 8.272204
v 17.52249 -20.38029 8.49592
v 17.99042 -18.87 8.408563
v 17.88285 -18.07056 8.670658
v 15.31742 -19.15834 10.73201
v 15.59096 -19.46126 10.04789
v 16.58771 -19.47854 9.018102
v 16.42599 -16.8055 9.537778
v -16.60139 -22.20506 12.69998
v -16.96114 -22.02661 12.31135
v -16.18216 -23.92439 11.89892
v -16.45649 -22.53295 12.25024
v -16.0639 -23.42817 12.11311
v -17.13164 -22.17572 11.83835
v -17.20908 -23.56963 11.21552
v 20.03797 -18.21324 7.730034
v 21.50752 -18.79131 7.123736
v 24.00254 -17.81854 6.802031
v 13.8061 12.1626 6.857672
v 45.50758 74.57967 1.300186
v 45.0313 74.22668 1.859701
v -15.27461 -85.14204 -5.032349
v -15.43564 -86.25302 -6.961006
v -16.63405 -84.79816 -5.527864
v -20.40878 -85.05699 -9.745442
v -18.30873 -86.08833 -10.17131
v -17.20544 -85.9231 -8.304814
v -17.75697 -84.52567 -6.065488
v 57.67938 -37.4839 -32.73211
v 58.06581 -36.08451 -32.54773
v -19.9155 67.11574 18.55857
v -54.80919 -51.78825 -32.62619
v -62.1092 -43.79523 -45.87576
v -11.11144 -42.61843 15.49601
v 38.22535 -38.82399 -3.670138
v 37.61719 -40.1349 -3.617285
v -13.8522 -24.71469 13.98619
v -14.53519 -24.58717 13.32596
v -48.36623 19.74887 -4.515813
v -47.34642 21.0426 -3.722167
v -17.47934 45.26537 22.29189
v 51.90058 -31.44802 -16.68683
v 53.55058 -29.5561 -18.29969
v 12.38034 -8.080435 18.38281
v 31.54235 63.84068 13.55019
v 30.83036 62.67383 14.13169
v 31.14003 61.49127 14.1668
v -66.79795 -13.83726 -32.68326
v -31.34523 -26.28505 5.286776
v -29.91045 -26.74103 5.802065
v 26.39646 -23.71466 5.795653
v 26.5551 -25.48567 5.63064
v 30.84844 -25.04027 4.348418
v -33.16163 -12.66543 5.425507
v 47.04238 -29.98416 -8.891884
v 39.47675 -57.87159 -16.09439
v 38.73479 -56.88798 -14.15843
v 37.94065 -58.4639 -14.46514
v -7.168503 -43.54075 15.99107
v -7.92401 -43.6846 15.61281
v -9.123455 -43.58718 15.32198
v -9.933122 -41.98311 16.49252
v -8.243423 -40.25261 17.76246
v -7.956605 -38.4173 18.15434
v -10.02453 -40.06818 17.31099
v -11.53171 -37.99542 17.1395
v -12.6872 -36.4118 16.71371
v -12.4818 -41.10397 15.90683
v -12.13305 -40.0815 16.49582
v -18.32356 -18.46887 20.73974
v -23.14335 -77.61736 -5.136031
v 2.679868 4.641576 27.44757
v -20.61627 39.32523 20.44058
v 7.732938 31.03651 18.45539
v -27.62851 -81.58781 -16.75038
v -59.67966 65.16978 -10.6842
v -60.10378 65.96749 -11.59739
v -60.47179 64.61526 -11.83494
v -60.21408 63.91323 -11.30692
v 68.88247 3.858213 -42.89719
v 69.70425 7.648908 -43.45232
v -31.0341 -80.18336 -24.92901
v -32.43089 -78.9106 -24.69104
v -29.8918 -81.07915 -24.58435
v 53.61621 57.9257 -4.049663
v 49.27217 -30.86333 -12.33133
v -21.98747 -23.98748 8.738896
v -66.45803 -32.16468 -51.87506
v -65.59907 -34.04924 -47.80833
v -66.58253 -31.20395 -50.2917
v -65.92349 -33.80023 -50.08328
v -31.67899 -54.2827 -2.837177
v -1.623471 -29.16319 19.32436
v 68.67655 18.28402 -37.23689
v -24.0983 -21.63925 7.487494
v -23.28819 -24.53853 8.27739
v -11.9964 -43.84956 13.47351
v -13.48777 -43.79764 12.74366
v -15.78489 -37.87426 15.00925
v -16.8674 -36.80882 14.42495
v -12.90948 -43.08165 14.09876
v -12.02802 -42.71669 14.95891
v -13.59027 -41.41515 15.24598
v -13.96523 -39.60181 15.75844
v -14.55265 -41.19739 14.83935
v -12.73787 -44.5516 11.99788
v -13.79734 -43.43337 13.14418
v -15.02413 -42.68618 13.43468
v -13.95307 -44.18282 11.88518
v -15.68148 -44.24782 10.04692
v -15.20335 -43.42257 12.33127
v -14.88762 -43.7719 11.96499
v -24.9344 -40.38923 8.277758
v -23.88646 -42.43628 7.754672
v -23.85148 -22.94999 7.757551
v -20.72359 -23.61612 9.252043
v -20.41952 -43.6073 8.919349
v -16.04254 -41.6171 13.75595
v -17.18046 -44.66144 9.03017
v -15.9097 -44.05847 10.75281
v -18.71014 -43.93587 9.462132
v -17.1622 -43.98978 10.23265
v -18.1224 -43.19552 10.99948
v -17.06134 -43.08075 11.76927
v -20.145 -42.90594 10.07454
v -19.28542 -41.65052 11.67044
v -21.16375 -41.37214 10.59093
v -13.46784 -25.49577 14.29007
v -23.78424 -40.1652 9.267659
v -22.83087 -41.07483 9.561637
v -22.87658 -30.61939 9.836032
v -21.87186 -32.36521 10.74361
v -15.01257 -24.46546 12.90083
v -15.51721 -24.69526 12.49501
v -17.74109 -31.71548 13.09758
v -20.52464 -38.74221 11.91625
v -20.60655 -37.43595 11.94197
v -18.16424 -39.53896 13.33753
v -18.05569 -37.28685 13.66906
v -2.952214 -26.89959 20.48622
v -0.9551768 -35.44157 17.9958
v 0.2350835 -33.69801 18.24258
v -22.50018 -29.58607 9.834912
v -22.1205 -39.33132 10.68838
v -21.45752 -37.79992 11.33501
v -19.56659 -21.48025 9.810258
v -18.65728 -22.41165 10.26392
v -18.9702 -23.15579 10.11216
v -19.72356 -22.36182 9.674667
v -19.44756 -22.89308 9.992828
v -18.56899 -23.49606 10.46341
v -18.85308 -23.78317 10.29557
v -19.91968 -23.91202 9.750194
v -20.44923 -24.56584 9.618155
v -19.32371 -24.7317 10.21123
v -4.866979 -37.73673 18.05964
v -1.999626 -35.75933 17.95084
v -2.985696 -33.78977 18.12508
v -3.683339 -35.0708 18.04535
v -5.96821 -33.92035 18.35016
v -9.971761 -36.69046 17.80024
v -10.05009 -35.68416 17.76311
v -23.49076 -33.2676 9.910601
v -24.96797 -39.27208 8.6461
v -23.35517 -39.37504 9.78383
v -22.92011 -37.66569 10.35302
v -25.1139 -37.65487 8.867517
v -24.38741 -37.69958 9.348914
v -24.06364 -36.43425 9.696076
v -22.11535 -35.83876 10.94352
v -10.73241 -27.37405 16.91247
v -12.0744 -25.96877 15.67987
v -12.21408 -26.48391 15.52067
v -12.86855 -37.55479 16.58283
v -11.75904 -35.85997 17.09348
v -2.39941 -30.07394 18.99687
v -19.09459 -27.15089 11.04461
v -1.604661 -28.41883 19.66271
v -4.178499 -28.19403 19.74027
v -5.939629 -26.07628 20.13131
v -7.713013 -36.79957 18.26435
v -21.66391 -34.63303 11.1595
v -10.63746 -27.81351 17.00598
v -12.48869 -26.89222 15.35811
v -9.984356 -33.82654 17.6945
v -18.64722 -32.57189 12.71818
v -9.423014 -26.61793 17.98442
v -8.157887 -25.80713 19.02757
v -5.406223 -27.1844 19.89158
v -8.288584 -30.58179 18.29317
v -5.371846 -32.12157 18.6046
v -5.03714 -28.94466 19.35753
v -7.58633 -26.82875 19.08953
v -8.578419 -27.07496 18.4915
v -9.306987 -27.97857 17.93088
v -4.901879 -30.60991 18.91348
v -17.51464 -24.99655 11.26919
v -7.202023 -29.39158 18.76537
v -8.221035 -28.5973 18.48426
v -8.62018 -31.98837 18.12142
v -7.994809 -34.84127 18.20147
v -10.75283 -32.48694 17.31203
v -9.810227 -29.36266 17.61369
v -18.82583 -30.75756 12.2258
v -17.14563 -28.51762 12.65135
v -16.52386 -26.2977 12.26519
v -18.20444 -27.87336 11.79683
v -20.12612 -32.08515 11.73898
v -20.55271 -33.70742 11.7465
v -20.65744 -36.14261 11.89689
v -19.63822 -37.6454 12.60088
v -16.89977 -32.7582 13.82945
v -18.99877 -34.10686 12.75638
v -16.2944 -35.66322 14.61101
v -14.14916 -25.90738 13.74763
v -12.28282 -34.67075 16.75023
v -13.81614 -34.77237 15.93548
v -12.45687 -33.19598 16.51091
v -15.07756 -26.91122 13.42522
v -11.1368 -28.75154 16.71994
v -10.28961 -30.94874 17.42717
v -15.13708 -28.42048 13.88323
v -13.41402 -27.84598 14.9066
v -12.18764 -31.27701 16.41088
v -15.85787 -33.51786 14.58617
v -14.73257 -34.01874 15.31764
v -13.57763 -30.32837 15.37703
v -14.60901 -32.88868 15.22954
v -14.86768 -30.96382 14.71323
v -16.42483 -29.68572 13.43897
v -21.43952 -30.53851 10.66662
v -19.33686 -29.96408 11.72846
v -20.57455 -27.49883 10.36456
v -22.45043 -27.49163 9.37841
v -26.81122 -25.78221 6.956146
v -25.25545 -31.57352 8.679815
v -25.73158 -24.65157 7.259242
v -25.52827 -26.57267 7.631792
v -24.07324 -25.90274 8.187684
v -24.27819 -30.12953 8.99248
v -24.68057 -27.8628 8.31151
v -26.32652 -28.00749 7.521083
v -27.20303 -26.97875 6.938624
v -28.68534 -27.27772 6.333354
v -28.44503 -28.84277 6.622508
v -27.76076 -31.13733 7.245548
v -30.11835 -30.98113 5.986469
v -6.125072 -8.407693 35.74622
v 2.969073 3.395796 27.81456
v -62.49209 60.333 -14.87888
v -63.12479 60.49617 -16.02039
v -62.86752 58.87295 -15.50399
v -63.07158 59.40853 -15.88867
v 50.1939 68.87452 -1.883978
v -17.66599 60.86024 20.39452
v -32.14028 -57.76721 -4.585439
v 59.88184 -23.83498 -27.96765
v -61.99701 -30.33397 -29.53972
v -4.424964 -60.00035 7.219134
v -69.89729 -6.179586 -42.75241
v -43.95663 -66.38036 -27.31225
v -15.58581 -65.44965 2.793184
v -14.71492 -64.71336 3.323925
v 35.50525 -34.79203 -0.1343168
v -33.68024 71.37873 12.81767
v 38.14811 52.94652 11.79181
v 38.77866 -63.31322 -20.41759
v 38.97068 -62.21869 -19.60352
v 40.75306 -61.62096 -21.94717
v 38.96874 -59.43562 -16.83898
v 37.98158 -60.86639 -16.74368
v 38.33304 -61.33098 -17.71266
v 39.81272 -60.19059 -18.90938
v 40.82157 -60.81749 -21.17722
v 40.09042 -61.27797 -20.45537
v 40.03123 -58.64212 -17.68978
v 41.59391 -59.33146 -20.91426
v -18.58184 -12.95133 20.51493
v -39.90705 39.10233 13.33848
v -14.03305 -84.7962 -3.805241
v 15.7763 -14.80765 17.52081
v 56.65971 65.47647 -9.816635
v 53.63774 68.1565 -5.95871
v 56.10548 65.60968 -8.878868
v 53.4553 69.77527 -6.2871
v 54.52543 68.7825 -7.545444
v 55.49329 65.51507 -7.885036
v 55.34729 66.79081 -8.040771
v 54.78316 66.01042 -7.06726
v 55.72144 67.51116 -8.88057
v 54.57991 66.81202 -7.012366
v 54.46542 67.95959 -7.150952
v 53.72938 67.18269 -5.833035
v 53.22717 66.14232 -4.894996
v 54.44752 64.72106 -6.273881
v 54.26291 66.13029 -6.368773
v -57.72488 -25.66645 -17.41172
v -58.64886 64.85802 -8.840252
v -59.34551 65.40063 -10.15286
v -59.33895 64.51219 -9.920174
v -59.93863 64.82623 -11.03626
v -59.57745 63.29972 -10.15181
v 14.52787 12.9192 5.770842
v 48.83992 15.67779 -6.884617
v 43.69852 71.1627 4.053971
v -28.23162 43.0464 19.46385
v -28.37405 42.28438 19.23277
v -28.44687 41.34647 18.74908
v -30.10585 41.78833 18.37038
v -29.43142 39.8784 17.73237
v -27.54981 40.98424 18.9123
v 8.747286 37.81081 22.05183
v 7.049367 36.35748 21.78302
v 8.455907 31.99762 18.85438
v 13.69093 35.32286 19.64269
v 11.72703 36.16108 20.78457
v 6.327676 35.18625 21.39165
v 8.453239 35.83434 21.29139
v 7.557807 33.33114 20.14167
v 9.625425 35.12571 20.64585
v 8.980781 33.13279 19.54274
v -18.13017 -20.29959 16.94683
v 60.19274 -25.96914 -30.48812
v 62.22283 -22.13356 -34.26737
v 61.92484 -25.19255 -35.64481
v 60.8218 -27.44952 -33.59542
v 61.28389 -26.85823 -34.66801
v 60.40484 -27.62172 -32.425
v 61.39856 -25.24998 -33.78239
v 60.17651 -24.69141 -29.44356
v 60.84076 -25.75389 -32.362
v 61.20141 -23.94585 -32.07137
v 60.6127 -22.66359 -29.2559
v 61.29062 -22.81817 -31.52094
v 61.29629 -20.80822 -29.93025
v 38.43435 -50.74126 -9.149073
v -50.8247 -55.42863 -27.52113
v 37.39574 71.82516 8.934416
v 36.8778 72.37604 9.225834
v 36.79604 73.25334 9.188724
v 35.75279 72.6316 9.971445
v 36.28417 71.3589 9.790666
v 35.46495 72.04662 10.24695
v 36.43142 70.44009 9.806331
v 35.37288 70.63872 10.47864
v 34.82467 69.99496 10.89458
v 36.91375 67.58655 9.770648
v 36.59258 68.30058 9.899395
v 35.97967 69.5648 10.19849
v 15.92246 14.83183 4.428303
v 14.88154 15.22176 4.730229
v 15.25195 16.38096 4.402997
v 44.36604 55.57151 6.202816
v -12.30011 -18.02075 28.87797
v 13.15762 -12.14025 22.6451
v 12.59337 -11.28963 22.90202
v -43.62261 15.95131 -0.5225916
v 41.98372 4.927096 -0.7400775
v 13.02816 34.21856 18.90909
v 11.57 33.39853 18.71109
v 10.6641 31.44809 17.13468
v 13.96738 32.2366 16.06697
v 12.27426 33.00517 18.00563
v 13.02594 32.51348 17.03104
v 13.17625 30.33311 13.71843
v 13.01414 31.25324 15.25691
v 12.89985 31.67983 15.94832
v 11.10412 27.73163 11.77268
v 12.25681 28.95003 12.25282
v 11.27014 29.35599 13.9018
v 9.7085 30.23988 16.46206
v -46.87226 -59.84658 -24.55399
v -46.09722 -60.53408 -23.77074
v 63.7846 -9.324697 -30.02139
v 64.67626 -9.228315 -34.03403
v 65.57779 -6.989677 -36.52274
v 65.60376 -3.856938 -33.92696
v 65.18868 -8.043038 -35.46973
v 65.42371 -5.506314 -34.49718
v 64.55087 -8.427432 -32.54601
v 65.11161 -4.75708 -32.28782
v 64.30991 -7.874384 -31.08461
v 64.45654 -6.313612 -30.45206
v 64.8224 -6.570173 -32.26671
v 49.68829 -33.84691 -14.6718
v -58.77873 -47.39275 -38.04787
v -56.27374 -50.77249 -35.32409
v -56.44187 -52.825 -39.59972
v -57.96704 -50.73735 -41.21255
v -57.3598 -50.39066 -38.25839
v -57.28927 -49.08866 -35.80459
v 40.72637 -55.21298 -15.52814
v -23.95465 56.36248 19.85917
v -22.441 53.79688 20.76309
v 34.43274 1.588173 2.276026
v 21.50805 -17.43754 7.234316
v 24.08304 -16.41816 6.951486
v -17.27513 73.78285 17.94518
v -17.98694 71.09601 18.24507
v -23.48849 56.77142 19.92859
v 43.54361 -26.85991 -3.852066
v 44.07615 -27.26564 -4.504609
v 45.44637 -26.25163 -5.424253
v 44.25519 -25.2359 -3.900693
v -60.13597 -48.23244 -46.12767
v -61.22038 -46.12922 -46.62446
v -60.542 -48.482 -51.78794
v -60.89175 -47.43078 -49.20979
v -59.15959 -50.57568 -47.8746
v -22.02813 63.47786 18.72676
v 15.75264 -16.459 17.7098
v 33.94772 -20.09268 3.902346
v -34.17831 69.43429 12.77282
v 66.88219 25.10401 -31.74587
v -21.66101 67.69289 18.02608
v -54.66014 -53.85603 -35.40495
v 13.01884 -8.72708 17.53595
v -45.99774 -61.93984 -25.36935
v 16.0616 13.20934 4.778483
v 15.45207 12.80334 5.227571
v 17.36617 11.4469 4.848543
v 43.12334 15.89235 -1.853935
v 42.30787 16.41117 -1.219594
v 42.27868 15.56603 -1.220143
v 41.49995 15.96234 -0.6203063
v -33.54717 -32.90554 4.140434
v -32.41786 -32.5545 4.790764
v -0.3867089 32.98584 21.54334
v -0.791112 32.12643 21.28127
v 45.57447 -49.40705 -18.36308
v 48.87045 26.17257 -2.484123
v 47.33063 24.51046 -3.224889
v 35.51081 52.21819 13.73573
v 36.45043 51.57148 13.28644
v -59.1343 -50.30253 -46.45779
v -58.23968 -51.41873 -44.53948
v 41.2378 -57.74052 -18.71875
v 41.85768 -56.0999 -18.11514
v 42.54587 -55.94627 -19.1067
v 42.40591 -49.19438 -13.27043
v 43.58499 -54.21217 -19.20224
v 42.17481 -54.9284 -17.50437
v 41.81392 -53.2202 -15.43838
v 44.29617 -50.62039 -17.21876
v 44.8583 -50.90952 -18.39136
v 42.19416 -53.47124 -16.23231
v 43.32354 -52.56204 -17.21984
v 43.79428 -52.72221 -18.16362
v 41.93326 -50.41591 -13.45594
v 42.48027 -51.81936 -15.32523
v 43.73586 -47.87881 -14.3094
v 43.20782 -50.08254 -15.15693
v 44.5081 -49.00112 -16.35649
v 44.61306 -47.57288 -15.47491
v 44.82925 15.3798 -3.305105
v -32.10027 -75.46684 -15.38768
v 20.71976 0.3761637 7.146162
v -61.10291 37.19176 -8.676843
v 40.65172 -56.5458 -16.63605
v 38.51892 -55.48995 -12.70642
v 39.47379 -56.29309 -14.66708
v 41.57542 -52.49862 -14.50662
v 40.56615 -53.48992 -13.86379
v 40.18148 -52.4547 -12.49006
v -26.31825 -68.46465 -4.864058
v -7.724287 -0.1237907 28.50962
v 11.52073 -8.396235 21.31259
v 55.99683 35.65503 -3.492354
v -16.77347 43.60417 22.31928
v 54.73465 60.42447 -5.927671
v 57.2261 -29.9235 -25.81781
v 28.98571 -7.454239 5.535543
v -70.21468 -9.632913 -49.90182
v -70.00964 -11.67704 -51.23267
v -69.43692 -13.05872 -47.85825
v -69.7643 -13.1238 -51.20297
v -69.32777 -16.5796 -52.49708
v -68.01975 -15.65864 -40.85952
v -68.62442 -14.88204 -43.96723
v -68.52568 -16.96573 -45.54208
v -68.93691 -19.7765 -53.67281
v -68.77309 -19.24348 -50.74284
v -69.00217 -15.08914 -46.78274
v -69.51048 -14.83775 -51.24146
v -68.99578 -17.14416 -49.81631
v -68.99084 -16.11827 -48.23055
v -68.67664 -17.56524 -47.47718
v -68.43124 -19.97609 -48.56286
v 49.53026 69.54107 -1.347393
v 48.89393 70.96976 -1.001663
v -34.81071 -76.10397 -22.99029
v -18.03594 66.90798 19.00743
v -21.45993 59.23807 19.91624
v -19.35704 59.8736 20.29527
v -17.86676 51.10515 22.19182
v -16.30379 49.56392 22.54038
v -15.97131 52.5352 22.37386
v -14.62472 50.85544 22.72304
v -6.513969 58.73803 22.11946
v -9.127707 62.47983 21.18993
v -4.711982 61.56547 21.62251
v -7.441764 57.47328 22.33858
v -10.07561 57.09273 22.2904
v -1.521511 72.04003 19.81482
v -5.310877 71.03046 19.8733
v -2.64298 70.16763 20.11757
v -3.685176 66.75418 20.71367
v -4.060181 68.42696 20.39845
v -4.900749 63.6014 21.2169
v -6.392571 65.36191 20.8294
v -5.837138 67.01334 20.56847
v -7.519803 62.65418 21.25843
v -8.02929 68.30685 20.17811
v -7.075365 66.80121 20.51804
v -9.759614 64.88905 20.65818
v -6.824322 64.28688 20.99817
v -12.18855 65.49683 20.26569
v -8.744783 66.8239 20.39027
v -19.51784 65.22706 19.02272
v -21.59455 53.34734 21.08017
v -23.54835 60.61776 18.95689
v -9.915359 68.21609 20.00286
v -13.38934 71.03747 19.03654
v -17.04064 72.04817 18.2695
v -15.96981 67.25589 19.34237
v -16.30359 70.74605 18.61307
v -18.06892 69.72475 18.47561
v -14.79426 70.57571 18.88798
v -15.84955 69.31217 18.95786
v -14.51929 68.40665 19.34863
v -12.88467 67.09118 19.84955
v -13.58627 64.16506 20.3466
v -19.24894 57.2317 20.95102
v -8.681426 54.77583 22.7839
v -8.469743 56.29663 22.51528
v -21.06527 65.36884 18.62638
v -23.64823 63.48586 18.24943
v -23.44474 62.06573 18.63496
v -21.42508 60.95872 19.49677
v -20.68655 63.158 19.14434
v -19.67996 61.27491 19.86612
v -18.76363 63.16129 19.60086
v -17.78772 64.53354 19.52063
v -16.74568 65.74029 19.47799
v -16.88132 63.06749 20.01039
v -14.86812 65.38595 19.89705
v -15.94777 61.64052 20.54152
v -10.66681 63.99209 20.74277
v -13.10763 61.88148 20.89781
v -22.84791 54.56819 20.53152
v -21.92324 54.02525 20.87832
v -21.68176 54.49963 20.87421
v -21.02707 53.53644 21.21182
v -20.51319 53.68319 21.33023
v -20.8926 57.65267 20.46774
v -21.92044 55.972 20.55243
v -17.82791 56.19338 21.46532
v -12.75186 51.369 22.9182
v -19.38337 52.06703 21.77759
v -19.58512 54.51315 21.41558
v -18.65962 53.4522 21.7827
v -7.977667 59.86109 21.82338
v -9.262562 59.92225 21.72437
v -9.23508 58.33562 22.09004
v -11.54354 58.03553 21.95282
v -10.671 59.49867 21.7037
v -15.20163 59.98771 21.05668
v -15.44071 53.70304 22.32775
v -15.5598 55.40739 22.01364
v -12.54118 60.16352 21.37617
v -15.48022 58.35683 21.41461
v -13.60036 57.94859 21.75767
v -14.9577 56.54287 21.8784
v -12.99514 56.36832 22.16781
v -11.44214 56.11543 22.37128
v -13.33485 54.74896 22.42555
v -13.76313 53.11732 22.65032
v -11.03997 50.99871 23.12672
v -32.10508 72.11026 13.53703
v -31.47414 70.24035 14.05104
v -29.61693 73.94424 14.44421
v -31.16444 72.46719 13.94483
v 57.41448 52.06489 -9.435607
v 28.0189 -10.61704 6.15028
v -68.26488 -17.29474 -44.06524
v -68.36704 -18.67793 -46.32131
v 59.18666 -32.99718 -33.07768
v 56.75175 -35.08668 -28.54087
v 60.58467 -32.7526 -37.25806
v 60.87214 -30.89507 -36.57826
v 59.72387 -33.29574 -34.79195
v 60.28254 -31.77487 -35.37883
v 59.79504 -30.98188 -33.21523
v 60.34039 -29.24349 -33.44312
v 59.19248 -29.54951 -30.40928
v 57.25314 -36.99141 -31.25856
v 57.70545 -35.60323 -31.26169
v 58.49725 -34.77116 -32.6083
v 58.6472 -33.88809 -32.30828
v 58.97743 -31.97991 -31.70052
v 57.03296 -36.0057 -29.96189
v 58.5553 -31.89297 -30.47081
v 58.08063 -33.8443 -30.76914
v 57.41673 -33.58733 -28.9894
v 58.37619 -31.20816 -29.52508
v 57.77947 -31.64448 -28.37916
v 58.11976 -25.23486 -24.484
v 59.14555 -25.29345 -27.05309
v 58.25467 -28.00179 -26.82566
v 59.8268 -27.35966 -30.47831
v 58.35145 -29.11642 -27.87418
v 58.88625 -24.4614 -25.77655
v -33.76916 -40.59267 3.009005
v -33.19337 -38.90785 3.857078
v -13.02597 49.99079 22.97029
v 43.55238 72.49019 3.777587
v 61.67088 -19.5386 -30.19982
v -42.53716 75.44801 6.459733
v 0.571097 30.45743 20.64688
v -46.44997 77.27747 2.522312
v 32.73209 -42.04282 -0.02746885
v 34.08641 -41.4971 -0.9825464
v 33.60295 -38.98449 0.177343
v 31.49437 -40.50526 1.433521
v 33.42614 -40.41958 -0.08582264
v 32.28297 -38.86552 1.270018
v 34.75055 -39.57447 -0.9580259
v 34.69696 -37.57225 -0.3512016
v -20.17512 -17.43327 13.3103
v -12.62333 -4.167289 23.87337
v -7.81651 -70.47154 5.014933
v -5.904891 -70.082 5.38225
v 62.28996 49.76179 -19.2691
v 41.53476 -26.41114 -1.95916
v -19.00181 33.03208 15.37624
v -23.55355 32.75009 12.28384
v -23.02818 32.06428 11.56606
v -19.22819 31.6397 12.84813
v -20.86341 32.23481 12.77747
v -20.7445 32.93826 13.99142
v -22.68813 33.62422 13.99106
v -21.8384 32.36869 12.47234
v -23.64642 34.57409 15.06503
v 56.83949 -28.17996 -23.72999
v -45.50026 -60.32695 -22.37866
v -45.74713 -62.88251 -26.125
v -44.33035 -63.80746 -24.29316
v -44.86246 -60.80697 -21.72351
v -45.01836 -62.21241 -23.6678
v -43.45624 -65.21073 -24.39378
v -43.58637 -63.77911 -22.80448
v -42.87666 -65.01286 -22.95828
v -28.06246 -1.329997 5.70296
v 40.68506 73.33623 6.000749
v -11.70686 -12.08808 32.6949
v -23.26732 6.874861 5.521415
v -25.89491 5.460608 4.797489
v 16.08349 -15.67533 12.08615
v -40.68773 -67.94912 -22.45976
v -39.22528 -73.12814 -29.51575
v -34.79479 -76.8353 -25.65763
v -35.98946 -76.09077 -27.81877
v -35.94125 -75.29662 -24.37949
v -37.2617 -74.81353 -27.68173
v -37.20863 -74.08226 -24.94144
v -38.99091 -72.73172 -27.03113
v -29.14837 -31.90575 6.59128
v 43.54888 -45.90492 -12.76896
v -56.39766 47.58836 -2.327185
v -55.80479 46.93444 -0.9687183
v -55.64202 47.68106 -1.182146
v -6.08675 -4.913789 33.4375
v -62.06997 -41.85975 -41.75608
v -58.00237 38.05021 -1.929468
v 44.36888 69.91985 3.76899
v 55.51255 -30.3863 -22.48676
v 54.65672 -26.02764 -17.97637
v 54.40003 -27.6041 -18.54237
v 57.17689 -24.44992 -21.84441
v 56.42567 -31.82996 -25.42522
v 55.65442 -31.80523 -23.79005
v 55.43017 -26.11697 -19.49046
v 57.81474 -24.21134 -23.10506
v 57.94641 -26.53444 -25.04193
v 57.00717 -29.09414 -24.73353
v 56.37812 -30.52468 -24.40435
v 57.22604 -26.14904 -23.14718
v 56.4744 -26.31741 -21.68989
v 55.86904 -29.16518 -22.39038
v 56.02049 -27.971 -21.86655
v 55.34864 -27.45665 -20.24215
v 54.00755 -29.92501 -19.35813
v 54.89108 -29.6176 -20.74275
v 54.04399 -31.37207 -20.36262
v 52.53537 -31.73684 -17.95617
v -55.53868 -50.03373 -32.08761
v 3.931106 3.961464 26.66085
v -3.10221 0.01877976 31.33405
v -25.12179 73.56458 16.13245
v -26.62413 72.65863 15.78148
v -24.99704 72.00603 16.38762
v -3.051285 16.96042 22.57198
v 17.18996 7.010995 7.09108
v -23.38928 -52.83263 3.583238
v -66.27858 -26.58798 -41.65725
v -40.16966 73.09138 8.645355
v -39.2168 74.11235 9.131796
v -39.79299 75.0921 8.583426
v -41.10273 73.47245 7.890927
v -8.383759 33.71331 20.82413
v -4.05323 15.92633 22.83265
v -31.41979 -31.98168 5.342541
v -31.48744 -30.18319 5.230361
v 19.06186 -3.03595 8.745025
v -13.75251 -70.16793 3.01094
v -20.22997 -60.1968 2.737213
v -54.46006 68.08731 -3.726731
v -51.11793 25.34517 -5.239146
v 26.03221 -1.612684 5.471992
v 23.34421 -0.8345467 6.282231
v 26.70442 -2.782861 5.472145
v 24.03648 -3.905169 6.619888
v 25.48926 -5.457462 6.359515
v 23.61455 -6.257774 7.107091
v -46.07591 20.69998 -2.529059
v -62.35454 35.75569 -12.25441
v -6.071069 43.68951 23.52944
v -28.95016 56.63461 17.84637
v -9.223318 -56.01091 10.94021
v -10.20054 -53.9345 12.23954
v -23.18964 -46.32771 1.761592
v -23.50476 -46.69876 1.769969
v -23.7955 -46.34305 1.295235
v -24.58753 -47.35304 1.356416
v -25.12847 -47.88799 1.24694
v -40.86721 16.55999 1.243965
v -40.60308 16.37656 1.718549
v -41.01328 18.11146 1.154858
v -22.72591 15.31778 3.507173
v -23.34531 15.10721 3.468898
v -56.55745 -48.76973 -33.17298
v -15.13704 -19.08612 23.50393
v 18.17843 5.604827 7.018659
v -19.74698 42.64718 21.65127
v -20.47984 41.95743 21.34098
v -18.03635 44.03959 22.12229
v -19.02668 43.569 21.88731
v -31.06515 57.25156 16.67096
v -71.4082 3.606043 -40.8039
v -4.04439 -65.43546 5.699969
v -9.593991 -69.85676 4.576272
v -7.139019 -68.90085 5.199622
v -7.466016 -67.66412 5.135444
v -10.005 -67.43679 4.49197
v -8.599178 -67.76823 4.874269
v -8.391432 -65.51424 5.086191
v -6.209664 -66.43612 5.39957
v -5.962515 -64.51567 5.598509
v -7.798129 -57.49033 9.528681
v -8.671341 -58.46706 8.469817
v -7.918848 -63.48707 5.500487
v -6.156433 -62.83865 5.893608
v -5.507794 -61.44109 6.444851
v -6.841017 -59.71099 7.376931
v -1.126711 12.99694 24.94297
v -9.98863 54.77214 22.72076
v -67.83493 -18.06682 -42.1611
v -67.12618 -17.692 -37.79709
v -67.03757 -19.80168 -39.19138
v -7.558272 -15.29852 36.35422
v -9.388355 -14.60782 35.07847
v -11.56312 48.69855 23.20728
v -10.80953 47.03145 23.26334
v -12.4664 47.41269 23.11306
v -14.39968 45.94068 22.80484
v -12.70084 45.43262 23.01335
v -11.63882 44.54407 23.07619
v -13.19099 43.88958 22.81686
v -20.38786 -45.69161 4.377128
v -20.30977 -45.78521 4.528099
v -20.67389 -45.77931 4.133669
v -21.60389 -46.08886 3.365399
v -21.90292 -47.64527 4.156495
v -22.27291 -48.36287 4.164935
v -20.8371 -46.51821 4.517682
v -21.34792 -48.48108 5.228363
v -54.55631 64.31345 -3.18933
v -20.40869 69.91322 17.92274
v -21.02047 73.34071 17.25266
v -23.24369 71.06248 17.0218
v -23.15493 73.82407 16.63712
v -23.76574 72.43757 16.69692
v -21.97835 69.50806 17.6107
v -31.18777 -24.10154 5.408913
v -28.3508 -26.03346 6.359711
v -29.19743 -23.96873 6.008021
v -27.3206 -22.80685 6.539891
v -32.78648 -22.27586 5.081696
v -69.15057 -13.79738 -46.27907
v -36.90721 -41.32667 0.5252291
v -39.68835 -61.29392 -13.95964
v -47.96819 -55.19802 -21.36101
v -34.11574 -71.29164 -14.65476
v -4.893692 7.73308 26.62329
v -22.36817 31.23671 10.70482
v -21.56485 30.95619 10.64886
v -20.75974 30.70393 10.64433
v -51.0357 -52.46066 -24.51686
v -54.04618 74.69949 -5.190871
v -54.41465 74.18659 -5.487674
v -54.91547 72.1907 -5.399733
v -54.54978 71.17941 -4.685199
v -53.659 71.61984 -3.674547
v -52.82785 70.64301 -2.366199
v -53.48275 73.63138 -4.067462
v -52.30511 74.96569 -2.976798
v -59.66195 -27.42529 -22.08561
v -42.05568 37.02725 11.12288
v 1.33966 41.60636 23.51575
v 2.302925 42.82234 23.5982
v 1.1044 43.42591 23.68326
v -4.648442 53.92698 23.04065
v -5.534259 52.21309 23.2622
v 3.646018 46.35719 23.64635
v 1.234793 48.06811 23.65661
v 2.739206 44.84554 23.67548
v -1.159929 45.74736 23.77553
v -9.130047 48.96856 23.39549
v -3.834617 51.64313 23.35177
v -4.884137 50.20998 23.46912
v -7.826158 51.27737 23.30034
v -9.29215 51.71087 23.19868
v -3.051949 50.06439 23.51444
v -5.922265 48.47319 23.5885
v -1.278307 48.91241 23.61885
v -4.130376 48.91321 23.60029
v -1.659669 41.77738 23.57361
v -2.447723 43.50946 23.68289
v -3.801862 44.32791 23.69586
v -2.926548 47.89253 23.68549
v -3.959394 45.5627 23.72286
v -5.171784 46.80947 23.67907
v -6.520322 50.08538 23.44002
v -7.338398 47.5392 23.56357
v -7.637105 45.49404 23.53139
v -7.905565 43.63538 23.36395
v -10.39826 45.94805 23.28971
v -49.16516 78.21911 -0.5494028
v 3.29055 -3.627916 32.0278
v 6.562383 -3.656202 28.20919
v 3.599958 -2.490638 30.8895
v 4.983494 -2.202487 29.20396
v 2.93859 -1.414566 30.65823
v -1.906781 32.96262 21.56975
v -3.754228 31.77555 21.05432
v -10.41332 -56.37297 10.3533
v -1.401058 22.80085 20.30659
v -10.29055 -13.67034 34.36622
v -1.821283 -19.86813 35.66352
v -1.394699 -17.40827 37.40858
v -2.909174 -20.53697 34.9323
v -5.469124 -16.68548 36.98685
v -4.786809 -20.17449 34.7271
v -5.375491 -20.88717 33.08746
v -6.229349 -17.19546 36.40271
v -7.148057 -18.69413 34.81125
v -8.189434 -15.8663 35.70938
v -11.06945 -13.86162 33.52424
v -12.27423 -14.07196 32.00247
v -8.341002 -17.60992 34.61965
v -10.06268 -15.59187 34.08984
v -9.700726 -17.68685 32.95412
v -10.33358 -18.71172 30.35719
v -65.55753 -28.27642 -39.80862
v -67.71188 -13.61583 -37.15855
v -68.65211 -12.77645 -41.85106
v -67.6468 -14.9594 -38.01646
v 11.99339 -10.04665 22.6109
v 9.880285 -7.751682 25.43697
v 10.92571 -9.298049 24.62677
v 11.20292 -8.789984 22.87875
v -24.50636 6.853245 4.907981
v -49.62642 29.07856 0.2773774
v -49.42712 29.7776 1.225139
v -42.4519 51.80524 10.96757
v -41.5751 52.56049 11.35454
v -0.6101025 38.79275 23.13722
v -39.60391 -68.95613 -21.58007
v -20.30891 -16.58474 14.11002
v -19.98205 -17.36069 16.43244
v -48.35327 39.96217 8.994563
v -49.47422 40.34897 8.180066
v -7.618628 -75.16651 4.46342
v -6.258196 -75.52197 4.575752
v -23.35999 68.83389 17.35003
v -24.84892 69.48061 16.78248
v -18.81182 -19.8717 16.08055
v -18.75845 -19.04682 18.71016
v -19.66837 -18.57351 15.97684
v -19.22426 -18.24657 18.68247
v -28.7627 -55.35771 -1.293005
v 0.04028671 40.41349 23.37554
v -1.947468 40.0641 23.33364
v -22.62273 65.26715 18.19182
v -24.73447 64.69439 17.66671
v 17.04096 -5.701176 10.263
v -61.61137 -32.03626 -29.82337
v -23.02234 -83.35349 -10.28062
v 7.396853 -3.276413 26.32015
v -29.28705 -45.51769 1.399489
v -21.34466 -85.30484 -13.13654
v -24.65732 -83.98149 -17.07379
v -26.59375 -82.23535 -15.75236
v -26.37032 -82.73154 -16.99023
v -22.87813 -84.32972 -12.06463
v -25.54434 -82.93874 -15.08959
v -24.01992 -84.08587 -15.19993
v -22.62948 -84.69694 -13.78512
v -24.13909 -83.49299 -13.23923
v -18.476 -11.68548 18.58457
v -60.20463 44.58321 -8.366603
v -24.50748 -48.76907 2.061349
v -25.52474 -48.75183 1.309023
v -14.45607 -83.17702 -2.273219
v -13.8808 -81.63256 -0.5866103
v -71.86075 5.362556 -41.63728
v -24.61396 4.921727 5.582819
v -59.98313 -47.67503 -43.5834
v -60.54518 -46.31064 -43.16927
v -57.91816 -44.39164 -31.57162
v -57.93391 -48.02153 -36.18999
v -58.50803 -47.07124 -36.61826
v -61.27274 -45.17872 -44.45971
v -60.76068 -45.19254 -41.92253
v -61.52151 -43.80255 -42.84502
v -59.15474 -45.87305 -36.97306
v -59.71666 -46.54856 -40.04604
v -58.14392 -46.10635 -34.21608
v 1.091815 15.15747 23.1581
v 2.33344 16.05254 21.85447
v -1.922096 -4.185056 34.2734
v -65.12509 -36.67228 -50.09937
v -64.98447 -37.68316 -52.60921
v -65.39641 -35.477 -49.37851
v -64.04858 -40.29318 -51.44168
v -63.87379 -40.18903 -48.94524
v -64.57042 -38.35792 -49.86601
v -64.93248 -36.61618 -48.03908
v -64.28253 -37.56881 -45.60525
v -63.10012 -40.65044 -44.66294
v -63.7999 -38.29867 -44.19023
v 4.49349 33.93933 21.17642
v -69.81124 -11.48832 -49.24806
v -17.2978 -10.77669 20.47717
v -20.60793 34.66241 16.79453
v -25.2487 34.71032 14.47384
v -25.76158 34.12042 13.39157
v -23.82582 33.55771 13.32719
v -26.68555 40.81385 19.24913
v -28.28281 39.19251 17.76887
v -24.02214 35.54199 16.26145
v -26.16051 35.88762 15.78665
v -24.54945 37.57839 18.04348
v -22.95189 42.20984 20.75819
v -25.09988 42.32455 20.11428
v -23.74236 41.21571 20.25323
v -22.16154 34.36918 15.56946
v -25.64847 39.70519 18.97123
v -24.09947 39.76928 19.52884
v -22.9653 38.02404 18.87245
v -70.51015 -6.483051 -47.81803
v -70.39217 -7.584677 -48.54798
v -18.04346 -13.30299 22.25616
v -19.17129 -17.37431 19.73584
v -19.32723 -13.54894 18.81669
v -10.83755 -11.67731 33.62901
v -53.23525 42.63974 4.664867
v -53.94803 40.7719 3.739373
v -69.84566 32.51264 -32.35166
v -59.02697 63.78971 -9.286941
v -40.77133 -71.13148 -28.47098
v -19.32926 30.43679 10.90531
v -13.95011 -10.40555 28.17251
v -52.39944 40.84729 5.639289
v -68.54453 -22.21719 -54.0561
v -66.84809 -29.56862 -49.49588
v -66.63103 -29.26502 -47.07552
v -67.69713 -20.51384 -43.73636
v -67.83887 -21.46423 -45.57324
v -67.61232 -25.47503 -49.17291
v -68.25277 -23.11764 -51.65795
v -67.91846 -24.6577 -50.76838
v -65.72837 -29.56144 -41.97566
v -65.68304 -30.45819 -42.80558
v -66.05654 -29.57548 -43.80045
v -66.93877 -27.39071 -46.5648
v -66.1857 -28.52432 -43.26783
v -66.64191 -26.87304 -43.9001
v -67.92543 -23.13801 -48.52499
v -67.12553 -25.62201 -45.5494
v -67.44122 -24.90874 -46.92313
v -66.633 -25.22736 -42.24954
v -67.18507 -23.21012 -43.35594
v -67.55881 -19.58225 -41.95225
v -66.95945 -21.85964 -40.78206
v -66.36572 -22.0927 -37.9125
v -45.24797 54.49775 7.774705
v -44.0863 -61.41171 -20.97482
v -18.25473 27.0979 6.925618
v -5.915117 -73.81428 5.017592
v -40.97262 34.64484 9.94599
v -42.59541 -68.5494 -27.85386
v -68.04682 33.53277 -27.47131
v -29.88539 -37.8282 5.997421
v -28.16564 -40.70335 5.968627
v -30.24926 -39.14655 5.509467
v -50.62132 -57.18201 -29.43597
v -49.91792 -59.81621 -31.74173
v -51.37299 -57.33307 -31.56203
v -51.54517 -58.6539 -34.48395
v -52.40884 -54.71737 -30.42766
v -53.54044 -54.24183 -32.77593
v -53.85818 -52.1934 -30.64456
v -51.69704 77.45069 -3.068405
v -14.56356 -61.56073 4.650232
v -9.035801 -60.66751 6.545883
v -14.22642 -59.43951 6.287773
v -11.77153 -59.6716 6.832799
v -9.790138 -62.35377 5.500815
v -12.76019 -62.35368 4.826926
v -12.07005 -61.08094 5.713879
v -11.09668 -62.26833 5.257357
v -70.75349 5.362122 -36.10057
v -55.86452 53.65386 -3.326591
v -47.48717 -54.38792 -19.6284
v -5.309121 34.4501 21.69411
v -27.55111 57.52781 18.25488
v -25.55242 60.73862 18.24024
v -27.61431 59.37334 17.78641
v -28.32558 60.70591 17.15262
v -8.527122 42.46583 23.19101
v -26.61928 65.08934 16.92821
v -23.67247 66.41434 17.68802
v -25.18945 66.80431 17.13036
v -16.4687 -46.49179 8.76816
v -17.55723 -46.05732 7.644643
v -20.34754 -46.98894 5.475475
v -18.30548 -45.79012 6.798953
v -19.57199 -45.8177 5.432061
v -19.71905 -47.82756 6.573417
v -18.38182 -47.24666 7.671531
v -16.5054 -47.91251 9.217066
v -19.8222 -49.22663 6.717771
v -16.12815 -58.12568 6.420388
v -62.89921 -29.44604 -31.35438
v -29.23724 0.511621 4.84142
v -54.32868 58.25892 -2.062116
v -10.01539 -10.35639 33.97036
v -9.794375 -11.73631 34.69971
v -42.67541 33.64996 8.587203
v -51.20847 50.03836 3.640263
v -57.44143 45.39542 -2.792156
v -57.44559 44.53003 -2.27884
v -10.05584 -57.71402 9.06785
v -13.03362 -56.09985 9.725171
v -11.52478 -57.28016 9.221507
v -43.40776 -36.48785 -3.770234
v -31.29734 -38.11514 5.156879
v -31.07615 -39.22361 5.038306
v -66.65759 -19.36477 -36.91648
v -15.5282 -19.66693 21.7876
v -15.82725 -19.10094 23.04897
v -16.76275 -20.16356 19.50263
v -16.84639 -19.66285 20.7788
v -16.11958 -19.5162 21.77198
v -16.31582 -18.85706 23.17279
v -18.32454 -17.71948 21.56508
v -17.37011 -19.68921 20.17713
v -16.96291 -19.2638 21.56791
v -18.18998 -15.45603 22.49897
v -18.731 -15.9919 21.42176
v -17.58757 -18.34442 22.22955
v -17.92678 -17.67424 22.37863
v -17.70727 -17.03836 23.18076
v -16.04234 -11.53475 24.51999
v -17.45442 -11.80283 21.63235
v -16.27115 -9.638192 21.32511
v -14.26322 -16.06536 28.60041
v -13.83691 -18.83971 25.39459
v -13.96589 -18.28991 26.454
v -12.67248 -18.52874 27.28082
v -13.17722 -17.84205 28.12342
v -13.94074 -17.00057 28.27126
v -15.55492 -13.22273 26.91025
v -15.28169 -18.68243 24.48579
v -11.24883 -18.13688 30.11515
v -11.88738 -16.03167 31.63726
v -17.205 -13.16607 23.71001
v -12.92317 -16.92511 29.55513
v -13.56075 -14.49021 30.19735
v -17.11209 -14.52879 24.53875
v -17.72517 -14.8052 23.26962
v -14.78178 -18.35266 25.48871
v -15.31308 -17.83656 25.73006
v -14.46132 -17.71816 26.91924
v -16.09937 -12.27207 25.13793
v -16.47878 -14.31623 25.63666
v -16.76176 -16.74583 24.82745
v -16.92131 -18.56982 22.8902
v -15.95842 -18.26784 24.49066
v -17.34231 -15.89078 24.15366
v -15.92657 -17.43546 25.4694
v -14.92948 -17.10948 27.03584
v -15.87156 -15.15835 26.67117
v -14.92583 -15.90019 27.84338
v -15.24041 -15.08946 27.6411
v -14.95996 -13.70537 28.12038
v -14.55797 -14.88157 28.71888
v -14.74185 -10.95076 26.99194
v -35.0747 7.817838 2.21214
v -16.86549 32.60556 16.22286
v -38.27505 -50.1568 -4.745272
v -30.22157 -49.83309 -0.803383
v -31.31543 -46.75121 0.1876991
v -31.43358 -49.27087 -1.029858
v -32.16668 -51.3111 -2.023676
v -32.93979 -50.22816 -1.903809
v -31.02748 -79.26077 -20.02999
v -31.66513 -79.28231 -22.85119
v -32.48595 -78.41053 -22.40086
v -45.23154 -55.04866 -16.33966
v -17.70524 -21.99041 11.01106
v -40.30376 15.27468 1.290544
v -34.30349 -26.39188 4.184447
v -18.98236 39.41654 20.9166
v -36.57402 -69.1424 -16.48879
v -50.25809 48.53237 5.650022
v -14.82198 -11.63543 27.41325
v -14.44872 -11.8566 28.33642
v -13.24129 -13.51245 30.79186
v -13.94371 -13.06218 29.70587
v -71.84552 24.96273 -37.96088
v -42.53147 -43.68982 -5.634977
v -25.37629 -55.45146 1.161237
v -70.09466 -7.529486 -45.93107
v -68.2181 -7.721421 -34.2045
v -68.8568 -6.620119 -36.5972
v -69.43812 -6.324771 -39.90363
v -69.73315 -10.00316 -46.29895
v -69.51105 -11.43575 -46.34294
v -68.14722 -8.889503 -34.95588
v -69.63705 -7.678419 -42.91585
v -69.851 -9.035168 -45.87869
v -69.24031 -11.50713 -44.32984
v -69.40211 -9.793645 -43.47072
v -69.08094 -9.240895 -40.78987
v -68.51064 -11.96547 -40.09631
v -67.67262 -10.73176 -34.14393
v -68.38254 -10.46712 -37.76795
v -68.18751 -11.99814 -38.26687
v -8.271052 35.20929 21.46708
v -65.41133 38.83273 -20.76075
v -37.74538 54.50895 13.44158
v -35.49783 55.7192 14.58982
v -36.94714 56.04816 13.59273
v -35.63828 58.32121 13.90536
v -24.68685 -22.84837 7.411417
v -26.06549 -21.56159 6.862457
v -34.97374 -73.72005 -18.67154
v -44.72761 -56.83066 -17.18246
v -65.67323 57.42056 -21.06918
v -66.1297 56.94477 -21.94619
v -66.15627 55.94947 -22.1253
v -65.75507 56.55403 -21.23735
v -65.06435 57.65392 -19.79319
v -65.40531 57.62527 -20.54172
v -65.44196 56.99835 -20.58747
v -65.34186 55.40373 -20.39226
v -36.35918 -70.29471 -17.20272
v -37.09114 -69.69784 -17.81433
v -37.68707 -69.57934 -18.68556
v -48.50314 76.69285 0.7361277
v -41.95712 -61.65136 -17.55581
v -22.97197 -47.55761 2.969397
v -23.50685 -47.49805 2.370776
v -24.19279 -47.58996 1.797023
v -23.06276 -48.561 3.398114
v -29.42872 -52.21064 -0.926774
v -28.60603 -51.32714 -0.265892
v -29.21794 -54.1418 -1.237242
v -26.61846 -53.06568 0.8350447
v -27.23819 -51.44367 0.6078586
v -27.74629 -51.08016 0.2987262
v -28.24507 -52.90891 -0.290905
v -25.84057 -53.58511 1.313947
v -46.6048 -49.07915 -13.54818
v -62.14733 52.30336 -13.89807
v -66.43228 -20.77509 -37.11899
v -38.17807 -56.63869 -8.612823
v -39.02084 -56.66338 -9.445021
v -39.24791 -58.03495 -10.69498
v -36.83759 -59.19133 -9.150529
v -36.39647 -56.74497 -7.1468
v -35.90574 -58.0256 -7.547109
v -37.76379 -57.90417 -9.11646
v -36.65412 -58.23 -8.338964
v -34.05425 -58.95338 -6.631433
v -32.58868 -58.80531 -5.441231
v -34.65324 -57.30904 -6.149547
v -33.60597 -57.61475 -5.536303
v -36.31918 -55.22915 -6.203935
v -34.15737 -56.25057 -5.240059
v -33.32921 -54.60026 -3.926512
v -43.33274 0.3781421 0.08090134
v -40.41079 -65.62891 -19.19079
v -52.60785 -48.43885 -23.71801
v -31.84837 -78.87258 -21.7962
v -34.3692 -76.91865 -24.15357
v -33.68906 -76.98295 -21.8421
v -35.68215 -73.64939 -20.10599
v -35.55679 -74.43759 -21.17674
v -35.38306 -75.16935 -22.29727
v -34.36937 -75.89777 -21.05795
v -34.03368 -75.86727 -20.08158
v -32.9279 -76.68202 -18.96172
v -38.27481 62.3945 11.35468
v -13.21336 -51.57386 11.66979
v -3.966886 12.71334 24.61988
v -13.77637 29.59184 14.6232
v -10.90692 -58.09568 8.516312
v -13.56031 -58.46063 7.348914
v -13.03288 -57.19833 8.784908
v -15.08956 -56.31699 8.462342
v -3.220557 33.98848 21.80267
v -66.99908 -2.930809 -25.955
v -69.79602 -2.925309 -38.23128
v -34.56677 -49.32557 -2.146301
v -34.5244 -51.25273 -3.045388
v -33.87549 -50.74412 -2.524496
v -36.15268 -49.40014 -2.968037
v -37.60268 -72.64419 -22.88636
v -54.76171 -48.1916 -28.00673
v -13.21385 -63.89362 4.104214
v -52.78962 39.53588 5.049668
v -53.55973 41.21936 4.340654
v -65.9539 -21.94358 -35.96417
v -20.24097 -83.7485 -7.392916
v -19.468 -84.95956 -8.408374
v -18.71854 -84.4754 -6.879476
v -18.16498 -83.59605 -5.255139
v -19.04127 -81.76756 -4.175158
v -20.20033 -81.93309 -5.333545
v -57.11271 47.5362 -3.528603
v -34.67222 2.880206 2.609683
v -21.12536 37.21051 19.01312
v -19.34238 34.9988 17.753
v -56.25879 66.98889 -5.806912
v -56.13324 61.96569 -4.791881
v -55.75448 64.28854 -4.679771
v -53.79748 67.13225 -2.767746
v -55.6582 66.05147 -4.827628
v -54.68912 65.66073 -3.572306
v -53.8839 65.86988 -2.655638
v -62.27672 40.23913 -12.29809
v -29.91362 8.203562 3.250958
v -28.93557 9.420651 3.340817
v -53.70917 -47.94674 -25.53499
v -34.66489 -37.78076 3.077276
v -32.80871 -37.23477 4.372479
v -23.29411 3.830273 6.69585
v -2.995687 6.74363 27.76828
v -3.47809 4.804343 28.59535
v -3.621329 1.396921 30.36668
v -42.63628 -24.49936 0.0808741
v -46.98765 30.83057 4.006861
v -3.111273 -1.721015 32.45238
v -4.422841 -1.321021 31.77711
v -4.341763 -3.68378 33.42807
v -5.790442 -3.123044 32.26811
v -36.1479 -60.74607 -9.570161
v -46.17774 -55.26081 -18.16119
v -39.00063 13.76225 1.412976
v -1.149365 36.91241 22.71951
v -0.6249631 34.16943 21.92446
v -1.632918 35.52367 22.33609
v -3.412367 38.47523 22.96922
v -61.67408 61.25916 -13.4134
v -59.30747 40.56156 -4.497067
v -60.28321 40.80215 -6.808791
v -61.15939 -20.28455 -20.68104
v -54.57017 66.80781 -3.633385
v -32.43512 -77.83321 -20.33101
v -31.43917 -77.92834 -17.69923
v -29.93233 -79.70151 -17.84698
v -30.27377 -78.80103 -16.65033
v -30.81592 -76.21926 -13.9746
v -28.91094 -80.35421 -16.55211
v -28.29397 -80.47649 -15.22118
v -31.88997 -76.71792 -16.62819
v -29.32788 -79.10793 -15.05374
v -29.707 -78.13339 -14.28222
v -25.40814 -80.90182 -10.29093
v -28.06943 -79.24677 -12.68978
v -26.52224 -80.02144 -10.99643
v -27.5157 -78.73233 -11.13234
v -26.0151 -75.75519 -7.1631
v -26.00714 -79.4151 -9.58922
v -26.7535 -76.38285 -8.307134
v -28.28261 -76.74305 -10.49584
v -27.22047 -74.86563 -8.049484
v -29.8573 -76.01206 -12.22174
v -44.00479 54.46676 8.833677
v -20.29149 31.50949 11.94954
v -18.43612 31.9803 13.96374
v -18.0573 30.66064 12.03014
v -56.95767 -45.11016 -29.89119
v -68.69587 -0.09254634 -30.49458
v -35.30032 -69.44289 -14.82967
v -35.65896 -70.29463 -16.10332
v -35.80755 -71.68439 -17.70561
v -50.13354 22.91833 -6.114367
v -51.02135 22.52524 -6.905043
v -55.16905 20.61509 -10.64727
v -18.99667 24.50957 4.206261
v -29.19542 -40.28978 5.626119
v -29.61296 -41.88284 4.588118
v -30.50399 -40.75682 4.767097
v -31.24998 -43.90708 2.526518
v -31.27893 -45.32976 1.296235
v -28.73042 -42.60978 4.470141
v -32.8946 -43.86863 1.911036
v -32.44432 -42.30289 3.043002
v -35.39231 -41.31353 1.68262
v -34.00666 -42.09851 2.269212
v -35.82837 -43.40632 0.5218305
v -33.35677 -45.24526 0.8047546
v -34.61789 -43.36465 1.331266
v -35.57816 -44.51503 0.134064
v -64.92141 -23.82668 -33.44368
v -65.57894 -23.41498 -35.6506
v -66.31691 -23.71432 -39.10498
v -65.58428 -24.85193 -36.86504
v -65.8176 -26.38521 -39.2432
v -63.76983 -30.31127 -34.78602
v -64.32417 -31.13995 -37.52066
v -64.8965 -28.80185 -37.59278
v -64.22552 -29.10097 -35.31333
v -65.21716 -26.82821 -37.13796
v -64.52498 -27.43273 -34.98753
v -64.0056 -27.03809 -32.90982
v -19.24343 -19.49168 14.98228
v -19.76424 -18.98198 11.51413
v -18.86608 -20.41143 10.77425
v -18.08566 -21.1804 11.98156
v -17.85143 -21.12404 13.35682
v -18.54676 -20.38974 14.26991
v -19.21276 -19.61746 13.23902
v -19.5221 -19.09519 13.81274
v -19.37509 -19.57302 11.93475
v -19.16527 -19.72255 12.39346
v -19.02549 -19.89705 12.91915
v -19.81558 -18.50379 12.85748
v -19.656 -18.96108 12.09748
v -19.57943 -19.00836 12.54188
v -20.31724 -16.75035 12.31062
v -67.70602 24.85158 -26.57292
v -71.13898 0.1551032 -43.07881
v -70.87419 -5.288572 -48.96605
v -71.5883 -0.9560659 -48.04762
v -71.26631 -0.9692045 -45.35492
v -70.86243 -3.875086 -46.67236
v -70.26888 -6.14398 -45.32312
v -69.45816 -7.025251 -40.84418
v -70.40549 -4.110346 -43.45239
v -68.39818 -2.811336 -30.87805
v -47.15277 40.56134 10.04364
v -47.44764 40.0679 9.667542
v -48.00823 40.79651 9.529254
v -48.7734 -56.54314 -24.47591
v -15.84541 -7.860838 19.63333
v -44.08886 -59.74668 -19.12034
v -46.07199 75.91721 3.312263
v -7.937238 -81.46243 1.612694
v -9.341597 -79.88046 2.300477
v -9.204592 -81.92178 1.023319
v -10.08908 -80.02715 2.028747
v -62.28324 59.00468 -14.44299
v -66.27628 -14.78772 -31.30414
v -38.92325 -49.14862 -4.716389
v -37.52993 -46.92189 -2.475768
v -44.66431 -34.95536 -4.394621
v -33.59918 -74.96305 -17.62577
v -58.92477 -22.64495 -17.84358
v -66.7402 55.09196 -23.46354
v -37.77348 15.4215 2.667067
v -39.21922 15.89091 1.945513
v -42.59989 -62.09248 -19.08154
v -37.65837 10.36428 1.43571
v -36.43359 9.693591 1.819458
v -38.06865 8.888655 1.34434
v -24.64751 -20.24841 7.28815
v -37.04167 -43.06473 -0.2228747
v -41.70906 4.761235 0.2950044
v -10.69652 -66.05775 4.459712
v -11.57393 -64.25594 4.522833
v -40.86002 -61.35846 -15.6175
v -39.90371 -62.62909 -15.45014
v -31.23879 -16.98309 5.915627
v -56.27553 -47.43116 -30.82164
v -54.63033 -50.5918 -30.47326
v -19.7848 -16.09177 10.79518
v -35.27276 -26.79539 3.725875
v -35.07781 -59.37962 -7.706737
v -64.0543 -25.34838 -31.74804
v -8.543048 -14.08398 35.85887
v -7.161146 -12.81954 36.74829
v -6.775415 -14.12059 36.9382
v -8.041793 -11.8914 36.07747
v -7.066244 -10.81676 36.33219
v -6.77487 -7.954235 35.13132
v -12.8378 -7.362631 27.02516
v -12.95901 -12.67347 31.1136
v -10.88485 -5.226493 28.4991
v -13.46946 -10.58736 29.25576
v -6.818725 -2.46045 31.0247
v -8.742967 -1.547859 28.35921
v -6.616579 -1.254216 30.33523
v -13.35652 -9.122283 28.04332
v -12.8641 -10.65569 30.40136
v -9.59961 -7.891098 32.73084
v -7.520427 -5.611721 32.93709
v -12.51457 -9.438245 29.98384
v -11.1243 -9.644882 32.27241
v -8.72004 -9.746968 34.82135
v -9.870351 -7.076559 31.7353
v -12.38494 -8.108565 28.90021
v -11.56877 -7.691379 29.91558
v -10.74317 -6.433173 29.93316
v -9.847339 -5.241765 30.10168
v -7.883504 -4.218678 31.45676
v -17.46894 21.66085 3.836184
v -46.12431 30.64563 4.313616
v -46.04731 31.33886 5.055041
v -65.65238 -21.51522 -34.43436
v -66.65018 -18.18583 -35.89149
v -65.87621 -19.46458 -33.54894
v -40.56324 -44.02095 -3.750932
v -29.61539 2.203035 4.290721
v -12.55576 -76.69868 2.610655
v -10.46806 -76.45914 3.40794
v -70.71962 -3.166362 -44.52071
v -70.22223 -3.393065 -41.35071
v -32.97195 -53.40002 -3.206068
v -35.77164 -52.73645 -4.467603
v -34.78747 -54.85308 -4.956053
v -13.42305 36.67192 21.0385
v -19.23398 41.12111 21.41059
v -17.76515 41.51944 21.80652
v -5.071719 36.79376 22.44405
v -3.720017 36.86314 22.58025
v -4.800217 41.80726 23.42267
v -4.69142 39.10852 22.98823
v -6.277839 39.6063 22.94718
v -7.648129 40.18662 22.92406
v -11.69309 35.34008 20.79375
v -11.32193 36.20285 21.28152
v -11.75317 38.21654 21.9258
v -10.55974 34.51539 20.68668
v -6.771061 37.24305 22.3585
v -8.006398 37.52754 22.2812
v -9.180699 36.77626 21.86666
v -9.618228 38.69518 22.33402
v -8.609215 40.76156 22.90757
v -9.99037 43.3267 23.14951
v -11.45454 43.22706 22.98743
v -12.5997 42.07384 22.65443
v -10.82983 41.03631 22.71644
v -14.25981 43.60972 22.63547
v -12.40178 40.4296 22.37028
v -15.53165 41.79154 22.22877
v -17.72821 38.1241 20.64357
v -18.98942 37.59309 20.0123
v -18.38138 36.25016 19.30202
v -14.01266 41.55667 22.38933
v -17.39779 39.78656 21.42335
v -15.75552 39.33651 21.59169
v -14.15903 37.80083 21.31983
v -16.22935 36.2358 20.02532
v -17.645 34.09879 17.66037
v -14.67474 35.23928 19.91535
v -16.00142 32.85587 17.12626
v -14.30121 -82.38541 -1.423412
v -12.75893 -84.06202 -2.284159
v -33.45993 8.611665 2.560696
v -35.6331 73.46213 11.47528
v -36.92482 73.93747 10.65078
v -39.68781 63.87336 10.15523
v -33.1887 58.20784 15.36051
v -26.08927 71.06223 16.1528
v -26.92857 69.56828 16.07474
v -27.53312 71.49094 15.58536
v -29.24964 72.09457 14.84931
v -29.55967 70.28028 14.90933
v -34.37119 67.38257 12.94185
v -31.08995 68.81542 14.43487
v -33.17265 69.16595 13.36468
v -32.30315 68.32121 13.92457
v -32.73146 66.45847 13.94683
v -29.00642 58.74254 17.33703
v -28.40237 61.7281 16.86861
v -30.26647 58.98396 16.70051
v -30.87601 60.71977 15.97262
v -32.0035 59.22142 15.73915
v -26.57356 67.04691 16.62037
v -30.51554 62.08606 15.83638
v -26.83156 68.64705 16.25711
v -29.03109 68.19413 15.4251
v -28.03953 66.15971 16.17953
v -27.88135 63.28201 16.77125
v -38.42049 64.52819 10.90583
v -29.52636 63.79471 15.95793
v -30.58502 66.56239 14.986
v -29.55581 65.20535 15.68509
v -30.56839 64.36986 15.35707
v -31.71214 65.33281 14.65336
v -32.69831 64.16199 14.36465
v -33.35925 63.20525 14.18276
v -33.84634 62.05255 14.13707
v -32.28513 62.54672 14.86782
v -35.49732 62.2823 13.11992
v -33.67326 60.15493 14.62963
v -37.36 60.58883 12.27096
v -37.00814 63.24316 12.02248
v -34.32152 63.57361 13.57495
v -35.79066 64.20849 12.56628
v -35.7861 65.7822 12.30558
v -36.9143 65.10269 11.76141
v -38.47032 72.80235 9.825094
v -36.52195 72.0051 11.14097
v -35.51263 70.43136 11.90868
v -35.11577 71.96494 11.94467
v -38.12393 70.84557 10.26859
v -35.60419 69.29698 11.98011
v -37.30469 67.87159 11.15032
v -55.31721 -49.02335 -30.27825
v -53.34491 -49.21249 -25.98019
v -53.53187 -51.49375 -28.92832
v -54.34186 -49.68993 -28.69377
v -52.32627 -52.78506 -27.71652
v -53.16753 -50.74309 -27.23102
v -45.36769 -53.75248 -15.3882
v -44.35282 -55.62266 -15.46933
v -53.68834 -46.7679 -24.36082
v -21.45738 -22.17955 8.692885
v -41.69774 -69.88419 -28.26586
v -40.4814 -70.86661 -26.92307
v -40.17842 -70.56309 -25.45217
v -40.59919 -68.89251 -23.62291
v -42.74098 -66.68777 -24.94742
v -38.97517 -72.08385 -25.40728
v -41.83799 -68.68576 -26.1274
v -38.94825 -70.42972 -22.28281
v -37.4623 -71.56393 -20.76871
v -38.58351 -69.46455 -20.24824
v -20.44058 -16.73908 11.69515
v -20.26962 -17.65788 11.5576
v -61.60138 59.63494 -13.19362
v -61.24405 58.418 -12.29388
v -47.84066 -56.87184 -22.95616
v -45.95181 -58.93604 -21.64498
v -46.99924 -57.05592 -21.53025
v -71.915 7.700693 -40.04628
v -16.63408 -8.576923 18.5463
v -71.64477 0.426024 -45.90971
v -71.95246 2.067042 -46.03886
v -40.6749 -63.98056 -17.89262
v -56.79985 60.00076 -5.410152
v -56.07837 61.04651 -4.591433
v -57.48855 61.30288 -6.546863
v -24.31166 -82.50417 -10.85204
v -21.31484 -82.9686 -7.513966
v -24.46178 -80.7282 -8.78479
v -23.075 -82.28993 -8.754568
v -46.79394 -55.79688 -19.79002
v -45.68364 -56.44098 -18.44702
v -45.89986 -57.6724 -20.07059
v -44.92987 -57.93417 -18.63601
v -43.86209 -58.65762 -17.60137
v -41.35302 54.29552 10.98551
v -42.3443 53.16624 10.56181
v -61.50038 -30.18711 -28.13789
v -63.17522 -27.86276 -30.97273
v -61.84864 -28.25444 -27.61395
v -37.29356 14.6074 2.659809
v -36.70732 14.38528 2.392651
v -37.94482 14.27221 1.945462
v -64.60167 -17.88472 -27.66707
v -33.91834 -46.20607 -0.02513644
v -12.56498 -54.35907 11.21535
v -13.69744 -53.07876 11.28587
v -17.43183 -52.56232 8.859025
v -15.64146 -53.94341 9.737263
v -55.30367 -38.77884 -21.04006
v -15.86045 -83.22557 -3.168743
v -17.00093 -81.65236 -2.538579
v -15.99034 -81.28231 -1.582527
v -42.56975 -63.96321 -21.11716
v -41.86317 -63.90615 -19.82167
v -41.55585 -66.10321 -21.73777
v -38.28671 -68.34564 -18.45989
v -39.61898 -66.88943 -19.18645
v -37.46229 -67.93085 -16.70921
v -39.35896 -65.97146 -17.79971
v -40.21574 -63.30204 -16.54082
v -38.35289 -63.72514 -14.28071
v -39.00686 -63.61625 -15.08029
v -37.33907 -64.90595 -13.95326
v -38.80034 -65.13229 -16.1219
v -37.98798 -66.09722 -15.80646
v -34.26545 -69.75506 -13.65717
v -34.54846 -68.68568 -13.24107
v -36.96212 -66.4245 -14.67957
v -60.16021 -18.70734 -17.90796
v -62.75911 -39.69125 -41.30289
v -62.09975 -39.74647 -38.78797
v -62.608 -38.46803 -39.04905
v -14.54221 -80.56388 -0.1749227
v -34.3831 -72.57368 -16.26747
v -10.52531 -2.563344 26.56221
v -26.93701 0.8014573 5.698464
v -70.8066 26.05036 -34.66961
v -71.60667 26.28078 -37.30936
v -71.32494 24.23816 -36.07625
v -71.1231 25.35639 -35.55866
v -28.22456 1.986478 4.892272
v -28.21965 4.002778 4.334904
v -63.61928 58.5323 -16.93644
v -28.52982 -62.59645 -4.235189
v -28.48897 -63.98184 -4.84301
v -52.07399 39.59561 5.779766
v -14.29011 -9.446554 26.32018
v -12.62926 -5.546406 25.31239
v -14.66236 -70.77817 2.558916
v -66.55592 -13.2705 -31.18049
v -57.0322 62.1142 -6.023253
v -57.2958 63.75426 -6.671265
v -58.10273 63.98329 -7.827819
v -26.84121 -63.27768 -3.225621
v -55.27713 -47.09665 -28.02584
v -55.85357 -44.92255 -27.17822
v -54.66075 -46.04376 -25.63856
v -56.64097 -44.37651 -28.39671
v -57.20694 -41.25976 -26.84261
v -56.67664 -42.87118 -27.10778
v -55.66765 -44.01985 -25.91724
v -55.44018 -43.15733 -24.66732
v -18.51669 -49.76292 8.001647
v -17.69511 -51.27811 8.785016
v -21.18138 -49.22444 5.5356
v -19.53958 -55.98263 5.669498
v -16.09624 -55.76915 8.244921
v -20.06893 -51.31717 6.759391
v -19.55636 -54.56356 6.394729
v -21.33699 -52.13623 5.580829
v -25.3562 -75.23522 -6.219333
v -23.17644 -76.0488 -4.470629
v -24.9218 -76.91315 -6.550405
v -10.36742 -78.31215 2.789164
v -9.322221 -77.94531 3.210714
v -30.25351 -63.92744 -6.286542
v -29.98591 -65.95493 -7.050668
v -31.04481 -74.12967 -12.46662
v -33.33714 -72.87187 -14.81993
v -32.47497 -72.88455 -13.53309
v -31.13731 -72.80858 -11.62298
v -22.24883 -51.34727 4.834028
v -24.72417 -68.77512 -3.624794
v -12.90893 -68.96145 3.459888
v -13.0325 -66.35091 3.640822
v -13.40649 -65.34393 3.693141
v -12.40208 -67.55956 3.728188
v -14.8096 -68.48493 2.664808
v -13.01579 -72.37493 3.19563
v -23.95096 -79.11638 -6.839884
v -22.81326 -81.57235 -7.628651
v -22.55695 -80.36341 -6.263284
v -21.34614 -81.39027 -5.906832
v -21.22542 -78.74905 -3.928359
v -21.88685 -79.47649 -5.011836
v -18.4465 -71.69948 0.36042
v -29.17433 -65.77767 -6.252765
v -18.27235 -74.00169 0.06216609
v -7.895 -73.48342 4.75055
v -36.1007 -67.58366 -14.46966
v -28.37081 -74.48309 -9.17734
v -29.06692 -72.95142 -9.177567
v -33.06225 -70.14306 -12.35171
v -33.87329 -67.41158 -11.60765
v -27.47881 -69.6571 -6.282228
v -25.30655 -69.8963 -4.4437
v -32.4694 -70.88289 -12.08463
v -28.2212 -72.25446 -7.958175
v -23.17267 -73.25784 -3.52923
v -33.24229 -68.54327 -11.58411
v -32.07763 -66.68268 -9.330214
v -32.99537 -65.63145 -9.661158
v -30.7803 -71.47566 -10.43488
v -31.71506 -68.49745 -9.930759
v -30.06835 -73.3269 -10.58222
v -30.67455 -66.52726 -7.967659
v -30.3259 -68.20834 -8.364951
v -30.74173 -70.13255 -9.699196
v -29.26781 -70.845 -8.446972
v -28.96713 -68.96065 -7.419157
v -26.63317 -73.9734 -7.029465
v -27.18301 -72.08651 -6.861248
v -26.35516 -70.59582 -5.582392
v -25.01114 -71.68176 -4.68619
v -25.65105 -73.2547 -5.776533
v -24.30439 -73.39497 -4.548562
v -23.87065 -74.47515 -4.513066
v -20.9367 -74.04308 -1.90396
v -21.86275 -75.1174 -2.987799
v -19.76178 -75.52618 -1.387798
v -20.09282 -73.03469 -1.012717
v -25.99146 -56.77995 0.2436549
v -24.17329 -49.60805 2.61442
v -25.3081 -51.09362 2.133533
v -26.45502 -51.50226 1.193543
v -23.15095 -49.34056 3.78653
v -11.60264 -70.04974 3.901476
v -22.17045 -72.29345 -2.471761
v -28.04708 -67.25896 -5.906063
v -27.90878 -65.79494 -5.20979
v -27.15457 -65.19623 -4.34136
v -26.09072 -67.35631 -4.300315
v -25.46545 -65.30861 -3.072519
v -24.26118 -66.70789 -2.662401
v -24.09118 -65.09734 -1.97305
v -17.76286 -59.7631 4.406537
v -17.6991 -61.0774 3.679158
v -22.0088 -65.37737 -0.6304712
v -19.69279 -66.29623 0.4945075
v -21.76461 -63.51492 0.2257933
v -20.82639 -65.00232 0.2506923
v -20.07985 -57.11726 4.585148
v -22.53805 -70.37783 -2.319283
v -13.37809 -79.67141 0.9578171
v -9.991801 -75.59457 3.794325
v -22.86382 -66.42144 -1.542703
v -23.514 -69.14626 -2.785806
v -22.44166 -67.78176 -1.653422
v -20.66099 -68.85001 -0.7129472
v -19.4959 -71.08717 -0.2654738
v -20.53687 -70.02528 -0.8475015
v -17.52099 -80.48904 -2.047169
v -19.87539 -79.46502 -3.206952
v -20.66619 -77.79477 -2.975147
v -19.21752 -76.78468 -1.401926
v -16.95892 -79.21127 -0.8668278
v -8.578339 -74.53214 4.401765
v -10.47221 -72.68191 4.149583
v -11.92339 -71.75531 3.687567
v -9.35135 -83.39676 -0.3263173
v -11.05389 -83.21275 -0.701921
v -19.13769 -69.73744 0.1410107
v -11.16805 -82.11092 0.2471487
v -12.35226 -81.1757 0.4606037
v -16.38825 -66.74844 2.164236
v -11.42237 -80.16878 1.503378
v -11.23847 -79.17175 2.115653
v -11.82429 -77.56318 2.589572
v -18.9215 -72.77831 -0.1302296
v -17.1292 -77.78144 -0.2637349
v -15.79208 -78.89477 0.04260395
v -14.46915 -77.7182 1.329361
v -15.89521 -77.06705 0.7526726
v -11.77941 -74.91858 3.340238
v -12.50955 -74.12942 3.184357
v -13.63038 -73.09139 2.837375
v -13.58005 -75.15245 2.539515
v -15.19622 -72.42971 2.148873
v -14.83668 -74.79739 1.951359
v -17.64593 -75.43181 0.1466423
v -15.93294 -75.53173 1.18759
v -16.33369 -73.3746 1.385353
v -17.15831 -71.88482 1.125429
v -17.60222 -70.19479 1.039994
v -16.18908 -69.208 1.919434
v -17.44445 -67.80882 1.406587
v -19.95336 -67.63843 -0.006024549
v -18.18995 -68.59255 0.86234
v -18.44467 -65.60629 1.409431
v -24.93942 -57.63593 0.7011882
v -17.83013 -56.80689 6.378204
v -24.77259 -59.52569 -0.0150613
v -21.87823 -54.22235 4.577449
v -21.41977 -58.01126 3.124754
v -24.79034 -53.0477 2.293155
v -24.20223 -55.46745 2.083897
v -21.1065 -55.5961 4.585547
v -22.77894 -55.81502 3.119089
v -17.78495 -58.22414 5.404405
v -21.51054 -56.93338 3.59474
v -19.89168 -58.38885 3.974613
v -22.23469 -59.08342 1.991986
v -16.08678 -60.74984 4.606547
v -15.1396 -63.27499 3.619886
v -16.17101 -64.07615 2.933851
v -16.58579 -65.57086 2.330428
v -17.2427 -62.37547 3.182083
v -19.47097 -61.81308 2.350567
v -18.58207 -64.08029 1.822787
v -19.66963 -64.74817 1.030437
v -20.44133 -62.74562 1.376033
v -21.46267 -61.44297 1.348022
v -22.9754 -62.09596 0.03938835
v -25.54765 -64.11112 -2.635072
v -23.87978 -64.06698 -1.396918
v -23.41212 -62.98676 -0.6480404
v -24.59642 -62.16884 -1.102382
v -27.71585 -53.22116 0.007729123
v -28.46564 -54.61611 -0.8831011
v -26.79974 -55.25255 0.1281084
v -25.55903 -62.40126 -1.895372
v -26.62142 -58.34452 -0.8319097
v -25.90917 -60.22742 -1.165785
v -27.4918 -56.39812 -0.7424856
v -29.582 -57.54745 -2.687799
v -27.21912 -59.68076 -1.871831
v -27.91041 -61.70939 -3.35949
v -28.02471 -58.98194 -2.158736
v -28.7578 -61.13555 -3.745801
v -30.19369 -59.60192 -4.065835
v -29.68533 -62.35303 -5.035002
v -30.74201 -61.23845 -5.303623
v -70.26867 5.164349 -34.18037
v -64.78365 57.74692 -19.16814
v -64.71838 57.1313 -19.11917
v -64.03643 55.09136 -17.69412
v -64.26628 57.84222 -18.13071
v -63.95111 57.31201 -17.52689
v -71.76974 16.17645 -36.9015
v -58.11176 62.69259 -7.63899
v -58.70733 62.71801 -8.505292
v -59.43016 61.77493 -9.570802
v -59.05667 -32.40089 -24.08088
v -43.03615 -1.833811 0.4362831
v -45.79747 -27.83973 -3.203215
v -25.81734 14.33274 3.404653
v -54.83991 40.26948 2.91446
v -55.24054 39.35548 2.292948
v -34.63453 5.036699 2.441973
v -61.52499 39.54202 -9.814761
v -61.33226 40.06318 -9.329012
v -60.78114 40.76465 -8.06001
v -19.66125 -14.09935 18.068
v -20.1237 -15.8182 16.87716
v -72.61869 7.703161 -43.70375
v -72.05264 3.78074 -44.45917
v -72.24353 5.325336 -43.75545
v -36.13342 3.096459 2.180706
v -39.29493 66.30299 10.05292
v -39.28511 68.5397 9.773329
v -41.27131 17.16048 1.011925
v -43.1644 17.37077 -0.003293512
v -54.69942 60.96373 -2.866259
v -60.93592 38.85044 -8.030592
v -70.88661 6.729754 -35.9822
v -19.19044 -12.38996 17.22692
v -36.11567 -51.18779 -3.871894
v -37.25193 -51.44319 -4.699016
v -36.55768 -53.05421 -5.144173
v -37.27392 -54.56615 -6.526092
v -38.43394 -54.48954 -7.387771
v -37.84306 -52.80038 -5.917565
v -39.7035 -55.33331 -9.16373
v -40.57882 -54.09642 -9.196868
v -39.44427 -52.59793 -7.11303
v -41.24559 -51.52032 -8.202009
v -34.80975 -62.05015 -9.18354
v -39.95852 -59.64019 -12.83067
v -71.58762 28.09693 -37.4789
v -71.08646 27.31143 -35.77147
v -71.04473 29.42252 -35.81454
v -70.63373 28.3448 -34.43929
v -28.64169 6.312605 3.673983
v -51.65477 76.05975 -2.539827
v -36.85529 56.71751 13.50241
v -54.31409 60.81052 -2.398211
v -53.59222 58.92233 -1.282397
v -54.38861 59.82748 -2.360315
v -48.94276 60.35637 3.259333
v -45.25972 74.68385 4.309143
v -46.11036 73.41377 3.807952
v -63.63685 53.96112 -16.81803
v -62.36233 54.46881 -14.25284
v -62.27401 57.75927 -14.07329
v -63.13549 57.13805 -15.86743
v -63.22451 55.35262 -15.87876
v -61.81735 56.4979 -13.22274
v -61.50386 54.81406 -12.68098
v -53.58504 69.80911 -3.07036
v -53.37052 68.54139 -2.52952
v -49.55605 50.86875 5.077701
v -49.03719 49.53365 6.311014
v -61.58633 51.39225 -12.76197
v -36.51502 58.1917 13.38585
v -38.28153 59.25763 11.97967
v -38.20061 57.41082 12.4592
v -39.90791 56.43931 11.48607
v -40.74305 58.03766 10.49392
v -39.81694 59.08565 10.93581
v -60.13781 61.30919 -10.72176
v -60.72355 61.49293 -11.76181
v -52.38519 50.13032 2.120956
v -50.98346 50.94796 3.451336
v -51.19239 51.76394 2.89445
v -55.45106 51.29199 -2.274624
v -54.71112 51.06899 -1.187877
v -54.82564 49.52353 -0.8376237
v -53.67909 49.76705 0.5842557
v -53.39662 49.27637 1.198256
v -54.12938 50.1728 -0.1262347
v -53.105 50.74401 0.9524086
v -52.47187 50.89474 1.701202
v -53.55616 51.34233 0.2191541
v -58.54887 61.44851 -8.139295
v -50.78449 66.08589 0.6422839
v -50.64722 77.90155 -2.062161
v -60.76458 49.66995 -11.09668
v -61.01658 52.92028 -11.72096
v -52.51475 69.51049 -1.764754
v -52.25569 67.46889 -1.081051
v -53.01235 63.26287 -1.245369
v -54.25573 62.62489 -2.562564
v -43.1507 59.41669 8.368624
v -60.22732 59.9836 -10.67306
v -60.63197 56.41476 -11.16656
v -47.65853 63.65308 3.902644
v -55.07892 48.42963 -0.7587166
v -55.70681 50.54734 -2.4319
v -56.27676 59.6335 -4.681287
v -43.57711 55.38659 8.939003
v -42.22353 56.69357 9.703229
v -53.34945 55.16125 -0.3610383
v -51.25008 68.35855 -0.2061182
v -52.07042 73.69508 -2.321174
v -50.249 72.9295 -0.04061197
v -48.78463 51.0959 5.730555
v -47.80002 50.87572 6.790506
v -46.76511 51.20914 7.601663
v -49.30215 76.71105 -0.113355
v -50.87426 74.99266 -1.338315
v -51.53881 66.72659 -0.2254248
v -42.95245 72.48935 6.61844
v -43.35612 56.8378 8.762308
v -42.13298 58.46956 9.329036
v -44.21713 58.08535 7.767253
v -43.81648 60.80832 7.559425
v -39.76382 71.92897 9.065867
v -41.0723 71.86488 8.132963
v -46.64919 63.90659 4.729118
v -44.84512 59.63412 6.943674
v -44.79762 62.88166 6.442493
v -42.45341 61.78886 8.453973
v -40.7076 61.28188 9.851772
v -39.56481 60.5584 10.8058
v -41.49796 63.89552 8.849527
v -43.39479 62.96453 7.513884
v -44.53798 64.64257 6.390998
v -40.677 70.21825 8.621462
v -40.94608 65.50581 8.998451
v -43.77351 66.3568 6.745379
v -40.86096 67.62526 8.779126
v -42.52813 69.78729 7.288352
v -42.37226 67.84333 7.642146
v -46.05725 66.0245 4.931863
v -50.29209 76.09193 -0.9818637
v -42.44134 73.80375 6.814293
v -44.19622 75.36978 5.117349
v -43.91281 74.07362 5.569378
v -44.94378 73.2776 4.836183
v -46.72753 74.27518 3.087259
v -47.68874 76.07577 1.748082
v -47.3471 73.34749 2.697808
v -44.32794 71.01453 5.712263
v -46.26492 68.95548 4.389577
v -44.86811 68.73513 5.586084
v -49.10748 75.13222 0.5833429
v -49.0598 73.36145 1.068762
v -45.88077 72.13298 4.256385
v -47.89352 68.95518 2.919347
v -46.1507 70.62657 4.268515
v -47.92802 72.43546 2.332972
v -48.13191 70.85545 2.39524
v -49.30827 72.01496 1.053504
v -50.41222 71.30727 0.08836433
v -51.05647 70.31355 -0.408653
v -53.02269 61.4668 -1.012671
v -49.58693 69.901 1.175254
v -47.40088 65.77968 3.818214
v -50.06104 65.30437 1.45491
v -49.09405 63.35206 2.649496
v -48.77351 66.38132 2.539747
v -47.83657 62.41732 3.937069
v -48.96403 61.89622 2.984344
v -47.97623 60.8658 4.070745
v -48.18457 58.83478 4.20971
v -45.89199 60.76061 5.872136
v -46.84603 61.37849 4.96628
v -45.89935 58.75106 6.227139
v -47.17373 58.6235 5.152315
v -46.97807 56.60947 5.717571
v -44.96675 57.05755 7.365317
v -46.58328 54.1307 6.690933
v -45.18294 55.69224 7.498132
v -53.0424 66.09451 -1.737848
v -53.60941 64.80721 -2.172885
v -51.86031 65.94643 -0.432159
v -52.30854 64.69099 -0.6989858
v -52.13842 61.18262 -0.01630475
v -52.14062 62.80104 -0.2239428
v -50.51023 62.29688 1.498038
v -50.70054 63.78164 1.076528
v -50.20941 60.76358 2.024991
v -52.94151 60.13944 -0.7066768
v -53.08366 57.79677 -0.5419967
v -51.27618 59.93492 1.06635
v -50.11207 57.78999 2.590221
v -49.6438 52.23399 4.372779
v -48.2045 51.81501 5.946697
v -47.66468 53.40373 5.910838
v -47.50774 54.62674 5.716769
v -48.17068 56.41545 4.678064
v -49.04384 53.43509 4.587682
v -52.21789 55.27293 0.905227
v -48.59336 55.18145 4.575815
v -49.88931 55.0661 3.340209
v -50.44303 56.75823 2.441246
v -50.93353 54.24023 2.499831
v -55.20394 52.89392 -2.273844
v -51.881 53.08285 1.766785
v -54.55883 54.17787 -1.671761
v -53.47273 53.01893 -0.07979035
v -53.90168 57.06732 -1.365446
v -57.02077 58.78352 -5.607919
v -55.67469 55.19131 -3.266042
v -55.40974 56.57946 -3.127892
v -56.57164 56.39895 -4.707901
v -57.45486 57.17599 -6.096271
v -56.72707 49.85948 -3.80826
v -56.29956 48.63454 -2.719739
v -55.63767 49.46078 -2.01094
v -56.09465 52.06311 -3.364532
v -57.00192 54.75489 -5.144413
v -57.91335 56.06906 -6.699292
v -58.1525 50.03412 -6.243694
v -57.32658 51.49751 -5.166001
v -56.98553 53.13763 -4.906189
v -57.73846 58.35186 -6.616371
v -58.19799 60.05731 -7.479925
v -59.40468 60.50131 -9.383559
v -59.03622 44.88541 -5.835058
v -58.86954 59.08271 -8.430867
v -59.75234 58.02124 -9.78786
v -58.61119 56.01552 -7.782408
v -59.53595 55.86641 -9.258709
v -58.66428 51.19398 -7.37161
v -58.018 53.48641 -6.587303
v -59.00611 53.83072 -8.254207
v -58.51988 52.27603 -7.291865
v -59.7777 54.53894 -9.621587
v -60.41716 53.29356 -10.67362
v -57.53923 48.22873 -4.601527
v -57.83504 47.07034 -4.613242
v -59.82317 50.85241 -9.405319
v -59.33701 52.28208 -8.676448
v -59.69265 48.58456 -8.783144
v -58.75051 47.03727 -6.384953
v -59.67162 46.5586 -8.097014
v -60.83754 45.11821 -10.16936
v -60.26338 46.1787 -9.244166
v -57.92025 -38.34572 -25.99915
v -34.29166 -22.63072 4.565978
v -64.10104 -36.54247 -42.93076
v -64.51815 -34.22852 -41.69416
v -63.98683 -35.62721 -41.08947
v -58.80726 -37.2672 -27.12949
v -59.74243 -42.17797 -34.03696
v -63.91401 -33.92165 -38.75678
v -62.77422 -37.2018 -38.12096
v -62.89632 -35.4579 -36.64834
v -63.51674 -36.66624 -40.33423
v -61.6025 -41.02221 -38.7035
v -61.25897 -42.03526 -38.79483
v -60.20566 -29.40435 -24.53451
v -62.15506 -37.26741 -36.0582
v -61.52673 -39.11663 -36.05236
v -60.0914 -37.88942 -30.72754
v -59.13968 -38.2414 -28.70087
v -58.45075 -40.11309 -28.67999
v -58.58689 -44.63762 -33.59887
v -58.75846 -43.35914 -32.65272
v -58.00281 -42.5281 -29.90774
v -59.27632 -40.9197 -31.45512
v -62.88603 -31.95749 -33.36197
v -64.00017 -32.44489 -37.52155
v -62.56636 -33.76396 -33.96354
v -63.41459 -30.10479 -33.42209
v -61.81805 -35.60684 -33.41227
v -61.18777 -29.65238 -26.96126
v -60.4601 -42.0486 -36.13033
v -60.25445 -38.94726 -32.11422
v -61.62178 -37.12188 -34.23531
v -62.73088 -30.95536 -32.03092
v -60.92201 -34.88298 -30.28716
v -61.01033 -36.93295 -32.3258
v -60.28319 -36.05239 -29.63407
v -60.54952 -29.86438 -25.62868
v -61.54707 -33.5282 -30.82875
v -59.51453 -33.17852 -25.62875
v -60.64874 -31.44475 -26.99959
v -61.17905 -31.5684 -28.38538
v -59.73267 -34.70507 -27.29117
v -58.55777 -35.59899 -25.35781
v -57.0894 -35.3454 -22.1358
v -57.68272 -36.55095 -24.18392
v -57.41895 -39.38083 -25.7302
v -56.17628 -41.13837 -24.54563
v -55.65562 -40.56818 -23.0551
v -56.83472 -38.00581 -23.51372
v -56.14838 -37.61863 -21.84771
v -58.37695 -34.73382 -24.32982
v -56.33007 -34.44772 -20.07625
v -55.79052 -36.42932 -20.37188
v -26.48116 -17.11881 6.855082
v -29.04639 -20.93975 6.109475
v -6.928124 1.706623 28.18062
v -5.460533 0.6964539 29.91686
v -50.3341 -31.33846 -9.243486
v -16.65236 18.44824 4.658998
v -17.41931 19.05944 4.164376
v -17.92026 19.90992 3.774855
v -18.54862 19.97223 3.485493
v -18.54753 19.1658 3.724365
v -20.42066 18.45771 3.409901
v -51.94624 -51.0963 -24.95723
v -49.16538 -15.10742 -3.319485
v -41.60337 3.364664 0.435703
v -70.2772 25.84966 -33.06989
v -51.7282 38.45722 5.792696
v -53.78295 38.60686 3.476602
v -51.00697 35.73539 5.166926
v -58.22706 -33.87463 -23.38303
v -20.69766 10.3049 5.343166
v -33.45167 2.28723 3.037189
v -33.26469 5.977137 2.694645
v -32.1242 6.399576 2.920941
v -34.65679 -30.46021 3.641843
v -30.96955 -21.46671 5.61968
v -29.74328 -18.25488 6.141485
v -32.38644 -20.73195 5.331995
v -32.06078 -19.35883 5.5304
v -33.36905 -19.26329 5.183734
v -32.8954 -18.08692 5.382994
v -49.21373 -26.74201 -6.198022
v -41.87776 -60.42915 -16.26252
v -22.37684 9.390782 4.845743
v -62.85645 33.5177 -14.26288
v -60.97198 11.13424 -15.27494
v -60.44922 35.42093 -7.419135
v -62.369 -25.66117 -27.08821
v -61.51714 -26.57351 -25.59697
v -49.76913 -13.51448 -3.606695
v -64.57277 -19.55915 -28.8798
v -65.12586 -22.02167 -32.75285
v -64.4614 -23.30527 -31.40152
v -63.34623 -25.04475 -29.28645
v -44.82306 17.36903 -1.157082
v -43.42564 18.75124 -0.2149336
v -44.5948 18.83103 -0.9910625
v -51.16224 -46.58797 -19.25844
v -42.99015 -59.17516 -16.69044
v -40.93632 -59.73758 -14.23784
v -42.2235 -57.83796 -14.29161
v -51.71338 -52.64592 -26.16314
v -50.41948 -55.21055 -26.35271
v -50.23075 -54.61998 -25.23295
v -51.09539 -12.04824 -4.530085
v -41.0908 15.47497 0.9569778
v -68.64761 48.08889 -28.5211
v -28.1578 5.855757 3.890847
v -27.59062 5.067986 4.271214
v -28.99828 6.653409 3.554832
v -30.26099 6.643145 3.285744
v -30.14946 3.98868 3.704322
v -28.41883 4.960772 4.010886
v -29.22445 5.015345 3.757976
v -29.66945 5.713914 3.512809
v -29.49887 4.518015 3.788185
v -31.06295 5.907422 3.183448
v -32.32976 4.920737 2.988626
v -30.72407 -0.1269467 4.444308
v -31.26677 2.156758 3.735925
v -33.08164 0.292193 3.556111
v -68.75301 -3.110413 -32.72745
v -69.10928 -3.179478 -34.62408
v -69.40782 -3.736683 -36.83781
v -71.19176 2.281888 -40.91676
v -71.65662 2.244071 -43.73175
v -71.06709 1.156375 -41.39591
v -70.26138 -1.836433 -39.8228
v -70.59701 -0.2207756 -40.05105
v -69.55076 -2.27429 -36.19876
v -70.31548 1.177801 -36.97935
v -69.73417 0.2770524 -34.78366
v -69.29225 -0.01365731 -32.90396
v -31.46487 -63.67322 -7.170131
v -30.99281 -62.20231 -6.007453
v -32.84788 -61.07986 -6.885855
v -32.13438 -62.60404 -7.168849
v -27.34172 10.90002 3.452725
v -60.91257 -17.99719 -18.87471
v -54.68255 -42.05581 -22.31302
v -53.3814 -45.22673 -22.34011
v -52.2302 -46.80423 -21.41454
v -53.88566 -42.43684 -21.1111
v -54.53432 -43.8194 -23.42101
v -53.59138 -43.82156 -21.61607
v -59.73235 -10.90496 -13.89813
v -31.05766 -2.943394 4.921967
v -60.07585 6.968745 -13.31266
v -46.21416 -53.81418 -16.85793
v -65.37389 16.11356 -21.8196
v -4.888004 16.91967 21.82087
v -20.30449 -14.9451 13.12463
v -20.25268 -14.78224 14.13081
v -20.09212 -13.93783 13.90874
v -33.5578 -62.70353 -8.475903
v -32.13008 -64.83613 -8.416333
v -33.59253 -64.20123 -9.388452
v -35.53561 -65.17484 -11.99907
v -34.70513 -66.23584 -11.7896
v -37.18992 -60.61984 -10.50876
v -34.42311 -64.74754 -10.54324
v -37.59329 -63.08583 -12.84653
v -36.07176 -62.7543 -10.91117
v -37.6991 -61.60336 -11.80538
v -38.32394 -59.49802 -10.86415
v -43.3301 -56.76336 -14.93706
v -42.12374 -53.49768 -10.53876
v -42.21003 -56.53907 -13.10158
v -72.27942 7.65787 -41.83966
v -37.8325 11.42743 1.449866
v -31.47962 -34.7441 5.354667
v -9.474886 -3.340642 28.8611
v -10.06899 -0.6751468 25.72888
v -8.675764 0.6446348 26.85271
v -50.9229 -48.12467 -20.10774
v -51.79363 -49.70183 -23.26637
v -51.23883 -51.09016 -23.50427
v -34.28558 -32.24532 3.751204
v -20.55671 16.766 3.682453
v -21.94558 15.79338 3.580074
v -21.02196 14.81921 3.791617
v -35.99314 -47.24758 -1.64312
v -35.60866 -46.37343 -0.9004502
v -36.82164 -44.73454 -0.8207474
v -38.59838 -16.78131 3.313174
v -48.98372 -53.41462 -21.4461
v -49.80291 -53.94088 -23.59717
v -61.62072 36.04712 -10.21559
v -61.23907 38.18353 -8.929571
v -62.11704 39.36576 -11.58272
v -61.80916 38.44672 -10.59251
v -7.65017 32.44902 20.47901
v -42.38061 5.673811 -0.054774
v -40.94609 5.861239 0.5020893
v -39.6566 8.311974 0.8144675
v -20.29763 -14.59828 12.57812
v -23.42915 8.547448 4.731855
v -37.55617 -18.44987 3.706267
v -44.4292 -32.51054 -3.362406
v -46.37137 -32.15077 -5.068978
v -45.32898 -35.90012 -5.365199
v -54.96009 22.97011 -9.733735
v -4.942656 11.83975 24.63137
v -67.22777 -13.72692 -34.72957
v -67.70226 -12.39208 -35.93954
v -44.99311 30.55157 4.805595
v -44.75754 31.32138 5.720362
v -43.904 31.07728 5.975612
v -43.80393 31.67231 6.557785
v -22.19842 7.522146 5.867952
v -24.90064 7.316622 4.57467
v -28.54785 8.401317 3.46802
v -27.98056 6.872993 3.757953
v -25.28382 8.257894 4.184291
v -23.81508 9.373292 4.334537
v -25.56818 9.23572 3.917967
v -43.66284 2.499843 -0.2643681
v -65.58115 8.393391 -21.56647
v -45.0785 -53.1374 -14.38526
v -27.35682 -14.27364 6.906564
v -59.87263 39.28065 -5.560097
v -59.75716 38.16006 -5.394342
v -19.85186 -13.23418 14.69498
v -19.81987 -13.56857 16.0774
v -19.4867 -12.11454 14.58108
v -19.06456 -11.3891 15.41688
v -19.86495 -12.93469 13.62841
v -20.54357 -15.50295 11.74119
v -19.97918 -12.46486 12.55935
v -19.58196 -11.75 13.29026
v -20.25379 -12.42866 11.95711
v -20.7434 -12.42913 11.07121
v -20.78386 -13.68689 11.02721
v -20.64898 -14.69157 10.16307
v -71.20505 5.745762 -37.93163
v -22.92187 5.38726 6.360193
v -18.17581 26.49073 6.284527
v -18.67147 26.39468 5.905043
v -19.45508 25.93549 5.009287
v -18.94945 25.60607 4.981194
v -17.88495 24.54867 4.776591
v -46.15843 39.56483 10.39937
v -46.52096 38.95971 9.924899
v -46.71247 37.90909 9.287629
v -47.83701 39.12106 9.042498
v -36.10397 -14.28905 4.425673
v -36.62227 -16.4738 4.189696
v -38.867 -60.51311 -12.24719
v -40.78079 -57.76104 -12.29048
v -21.83227 1.242152 8.420468
v -32.3987 -31.281 4.804475
v -70.30019 29.70639 -33.56863
v -70.39721 26.92284 -33.56337
v -26.06486 2.721838 5.578889
v -24.19492 0.9868975 6.989744
v -29.34662 -1.851633 5.315614
v -31.17352 -5.067063 5.268675
v -27.68724 -3.101815 6.205771
v -27.30713 -5.434838 6.776047
v -25.93155 -3.688409 7.097281
v -24.19075 -1.631561 7.609462
v -24.1088 -4.940211 8.175307
v -22.75229 -5.385673 9.005651
v -64.26948 -21.86074 -29.67174
v -64.08913 -19.06229 -27.03827
v -65.19839 -17.29507 -29.16422
v -66.23812 55.20764 -22.35541
v -39.67223 -36.48053 -0.576149
v -59.71098 -29.005 -23.16286
v -59.01604 -31.13241 -23.11459
v -57.8806 -33.09596 -22.1491
v -57.23192 -32.31293 -20.41801
v -58.21126 -31.14633 -21.51013
v -58.57383 -29.24361 -21.02266
v -57.38172 -30.54189 -19.58204
v -66.78659 -15.37996 -34.03089
v -66.32436 -16.21662 -32.69248
v -4.359124 3.676626 28.83857
v -4.326191 6.373456 27.50451
v -6.107976 6.189867 26.57755
v -5.405983 3.529695 28.34497
v -41.0755 -38.83029 -2.435631
v -21.02504 7.397982 6.735703
v -58.67448 -27.9775 -20.47487
v -68.2912 -5.426616 -32.47027
v -40.26325 -56.00644 -10.25968
v -40.03807 -45.59409 -3.930376
v -37.89586 -48.46743 -3.54988
v -39.21078 -45.68884 -3.214499
v -35.5823 -39.85559 1.989244
v -67.23611 21.57051 -25.44461
v -10.60711 31.35645 18.74914
v -65.33867 43.21566 -20.81366
v -64.13583 9.910653 -19.33052
v -41.49484 -8.532302 1.760026
v -17.1041 22.82693 4.347253
v -16.78081 21.35389 4.302273
v -15.51387 23.30926 5.716973
v -43.91431 -48.83573 -9.683405
v -47.46806 -42.41452 -10.79403
v -34.24664 -19.16589 4.914617
v -42.98851 3.975182 -0.1457936
v -44.30535 39.05837 11.21253
v -41.18121 36.62553 11.17604
v -41.28392 37.8195 12.00496
v -42.2835 39.8259 12.61822
v -43.02454 36.00918 10.06821
v -43.41529 37.10822 10.64281
v -42.71076 -22.54735 0.3750381
v -42.00824 -23.47703 0.6949846
v -43.80045 -23.66203 -0.5840046
v -45.06995 -15.96564 -0.3241861
v -70.69566 23.87068 -34.00423
v -16.44477 17.02992 5.113707
v -18.44652 18.33067 3.911896
v -36.33976 -19.23461 4.156187
v -35.00167 -21.40172 4.44256
v -56.18829 -24.02641 -14.06557
v -57.29783 -22.4433 -15.05214
v -57.27744 -20.40325 -14.05781
v -62.94695 -20.92285 -25.17912
v -61.36821 -18.76887 -20.20316
v -62.53201 -23.6401 -26.04581
v -58.50353 -20.32743 -15.89966
v -58.23843 -22.67746 -16.68434
v -59.57422 -20.02263 -17.5752
v -58.67692 -24.3511 -18.35379
v -57.59515 -24.2976 -16.44331
v -60.12387 -22.96717 -20.24314
v -59.15271 -25.9737 -20.13914
v -59.94661 -25.09346 -21.16001
v -60.64236 -25.42902 -22.8389
v -61.62171 -21.56584 -22.47942
v -61.86583 -23.26666 -24.17305
v -62.09084 -20.05203 -22.55711
v -62.86189 -18.51791 -23.36111
v -56.23575 -29.76733 -17.17549
v -66.7324 -16.87349 -35.0673
v -66.01551 -18.07718 -32.90406
v -65.64565 -16.23017 -29.98314
v -65.4028 -18.56341 -30.94149
v -31.79511 -36.27812 5.102666
v -26.75725 -19.857 6.689976
v -62.21166 43.34499 -12.99495
v -60.74466 41.62245 -8.422233
v -60.14241 43.25879 -7.556011
v -61.70726 41.51804 -11.01322
v -61.24369 42.04559 -9.995846
v -60.95002 43.23806 -9.748604
v -61.33658 45.54102 -11.49436
v -61.57438 43.61318 -11.45026
v -49.81157 39.26825 7.703366
v -50.88211 39.92868 6.984802
v -49.69782 37.60627 7.183337
v -70.7837 2.398233 -38.38556
v -71.44869 4.95685 -39.74427
v -40.96753 -17.78829 2.043831
v -46.83814 14.62883 -2.864619
v -47.15467 19.05559 -3.205142
v -47.91447 18.37902 -3.854612
v -61.96134 44.84648 -12.78835
v -64.23379 16.16852 -20.12833
v -67.25008 -12.48176 -33.66526
v -46.33552 -35.34277 -6.184545
v -46.45663 -33.38179 -5.585316
v -44.34822 3.90726 -0.7260562
v -48.7924 -45.66814 -14.61664
v -32.84053 -34.88792 4.530086
v -32.53924 -33.74273 4.725641
v -20.08213 -20.04902 9.708227
v -19.85855 -17.45058 10.48064
v -21.43763 -18.67982 9.156597
v -22.67533 -20.66455 8.139277
v -23.52728 -18.85027 7.848075
v -20.26267 -16.544 10.32043
v -21.56966 -17.04838 9.331046
v -36.19257 5.988874 1.988898
v -37.44334 7.339397 1.576394
v -38.80382 7.121419 1.158894
v -39.95193 5.670763 0.8644749
v -38.39664 4.302109 1.430091
v -39.98974 4.437738 0.9003278
v -41.00945 1.390611 0.8478877
v -23.73771 -16.09931 8.293023
v -22.94788 -14.1301 9.275603
v -26.08547 -11.25699 7.475163
v -17.48511 26.00832 6.176693
v -17.08068 25.20096 5.697528
v -14.3413 23.50006 6.886902
v -69.2805 22.09345 -30.02217
v -49.66574 -47.0178 -17.01813
v -39.37671 10.93068 0.8776218
v -40.57036 12.54542 0.5717196
v -46.3072 3.46253 -1.608681
v -40.75998 -12.28967 2.30992
v -22.42561 -2.432044 8.861158
v -46.18024 18.52702 -2.305462
v -45.52839 19.11497 -1.748052
v -44.21978 -53.91991 -13.70578
v -40.68693 -4.607404 1.700299
v -37.92805 2.227537 1.752244
v -39.51431 2.688469 1.205868
v -39.26697 0.9989922 1.494068
v -40.67192 -8.313213 2.12666
v -38.57195 -7.231014 2.905394
v -36.54225 -2.547546 2.925545
v -38.7496 -3.635658 2.30898
v -35.56777 0.9718001 2.616147
v -35.15255 -0.4441032 2.994757
v -37.77619 -0.7131812 2.19173
v -40.92189 -1.474154 1.221259
v -37.51257 -4.997007 2.985884
v -43.56722 -34.47813 -3.253294
v -41.29046 -36.1519 -1.804742
v -41.54525 -34.33091 -1.492844
v -43.28122 -53.0824 -11.6967
v -45.04602 -52.07435 -13.49256
v -43.18796 -54.34293 -12.56279
v -42.23771 -50.82507 -8.858497
v -43.61278 -51.43158 -10.96193
v -50.17032 -51.91504 -22.177
v -50.9818 -49.56034 -21.47135
v -48.7571 -52.12958 -19.77756
v -49.80122 -50.18509 -19.82942
v -48.86801 -48.51692 -16.81828
v -48.20423 -46.99355 -14.58851
v -47.74201 -49.2248 -15.44907
v -48.47429 -51.10653 -18.28556
v -47.09332 -53.38364 -17.95592
v -46.24194 -52.45211 -15.66531
v -47.24465 -51.85054 -16.81886
v -46.30373 -50.52666 -14.17346
v -44.33429 -52.43699 -12.72729
v -45.11005 -50.53084 -12.38701
v -36.1711 -7.421817 3.875927
v -54.44183 -39.58374 -20.05139
v -54.64506 -40.98726 -21.43515
v -62.84562 42.99336 -14.54677
v -65.41431 9.973972 -21.39942
v -33.3523 -31.37421 4.290385
v -16.34986 -6.952807 17.36474
v -22.01159 14.65188 3.683716
v -23.20721 14.33232 3.574254
v -44.97325 35.78278 9.003926
v -42.38873 34.5507 9.332527
v -45.59672 -44.88922 -9.661992
v -50.74788 3.915196 -4.279592
v -51.17706 2.769364 -4.393564
v -52.19312 -38.76347 -15.66255
v -30.19117 -6.71563 5.872564
v -9.049804 4.464711 24.15743
v -7.661713 2.62632 26.89439
v -6.961392 5.129778 26.31945
v -72.77216 10.54381 -42.65737
v -36.71693 -29.08216 2.74763
v -34.00524 -27.49953 4.186829
v -51.1358 23.73812 -6.391216
v -50.74516 24.59757 -5.450798
v -51.42102 24.36434 -6.183904
v -52.23866 26.03481 -5.356829
v -38.25765 -44.7451 -1.932587
v -42.07943 -10.83777 1.607412
v -72.34985 9.648682 -40.9751
v -40.56203 9.236071 0.4323157
v -39.82812 -5.97907 2.219611
v -42.10186 -3.31618 0.977546
v -36.61226 -22.43837 3.70975
v -35.02449 -25.25241 4.006929
v -35.32225 -23.06347 4.135567
v -37.88277 -22.73354 3.094963
v -36.41874 -24.31083 3.545717
v -38.52133 -25.71733 2.337432
v -70.34774 3.240379 -35.57117
v -69.62856 2.270008 -33.01283
v -68.95998 1.923355 -30.61539
v -69.54855 4.076781 -31.85299
v -9.368346 1.28286 25.47781
v -45.16909 16.15287 -1.583327
v -4.040749 19.30295 21.00184
v -54.35756 -38.24476 -18.97998
v -54.8335 -36.1515 -18.48804
v -50.19531 4.943466 -4.099519
v -33.75093 -36.56335 3.848049
v -33.67305 -34.52214 4.018729
v -38.30906 -40.48227 -0.4006645
v -34.90354 -36.11993 3.118377
v -36.42193 -34.50544 2.241473
v -36.45529 -38.77666 1.547654
v -35.816 -36.91302 2.361748
v -39.26178 -38.92694 -0.8195636
v -38.10515 -38.57679 0.2718093
v -40.14317 -33.93133 -0.3188698
v -37.66346 -35.65139 1.206518
v -37.77562 -37.1421 0.828342
v -36.47607 -32.73144 2.375278
v -38.19944 -33.34687 1.204137
v -39.06038 -32.58333 0.7791258
v -67.0982 7.08211 -24.59157
v -44.86032 -46.77415 -9.707089
v -38.1087 -42.13226 -0.7649884
v -45.6981 -43.03692 -8.863178
v -45.77603 -48.90459 -12.22001
v -45.06311 -49.31236 -11.50806
v -46.09885 -46.92143 -11.48178
v -47.16464 -47.47385 -13.29688
v -46.85405 -45.90546 -11.91847
v -46.33808 -44.47831 -10.39089
v -48.85656 -42.23027 -12.57322
v -47.63275 -45.74834 -12.91842
v -47.43509 -43.972 -11.55444
v -43.97289 -46.50355 -8.508613
v -42.1663 -49.5716 -8.061454
v -42.15829 -46.79852 -6.594657
v -43.28628 -47.61723 -8.271976
v -39.20879 -51.04641 -5.988518
v -40.31734 -49.33989 -6.020372
v -41.49039 -48.72995 -6.851855
v -39.61208 -47.68775 -4.514319
v -43.44588 -45.19024 -7.279629
v -41.65823 -45.14973 -5.31796
v -48.60559 -40.86058 -11.46684
v -47.54787 -40.75065 -10.00422
v -46.55776 -41.7999 -9.307531
v -45.4273 -42.0236 -8.071037
v -44.35245 -44.18171 -7.835844
v -45.22997 -41.17841 -7.461429
v -38.31707 -43.69001 -1.548925
v -47.97296 -35.64064 -8.158287
v -43.45176 -42.21798 -5.972373
v -40.47641 -42.36454 -3.038813
v -39.73851 -40.29418 -1.64832
v -42.50333 -37.56986 -3.324435
v -41.06594 -40.84029 -3.067642
v -39.89075 -41.50217 -2.150657
v -40.33679 -38.3386 -1.611259
v -41.43997 -42.02792 -3.851636
v -42.16699 -39.56829 -3.702513
v -43.61734 -38.39939 -4.650858
v -42.81457 -40.95979 -4.82428
v -44.64828 -37.51896 -5.315279
v -44.26771 -40.74636 -6.238179
v -44.81673 -39.31244 -6.222487
v -46.09581 -37.62807 -6.869791
v -46.24046 -39.85462 -7.997721
v -47.46939 -34.41286 -7.059021
v -48.0642 -32.70118 -7.036034
v -48.28139 -37.21368 -9.235822
v -49.55545 -37.66359 -11.09421
v -50.26005 -35.50401 -11.02679
v -49.63428 -32.68604 -8.924608
v -71.35799 7.981081 -37.34595
v -71.85807 10.1459 -38.53326
v -72.43137 11.69907 -40.44801
v -25.39766 -13.92692 7.627587
v -24.68279 -12.55431 7.946916
v -27.21777 -12.19805 7.118041
v -28.9563 -13.09023 6.632089
v -31.36964 -15.16368 5.949741
v -28.69114 -15.25677 6.565797
v -31.01364 -14.10322 6.080871
v -31.09484 -11.95012 6.030917
v -31.71269 -10.36282 5.765242
v -32.78119 -13.65361 5.572447
v -32.60613 -15.93357 5.58166
v -34.14721 -14.37228 5.137352
v -34.62344 -17.11132 4.891515
v -55.62445 -33.09733 -18.00173
v -55.95525 -31.58846 -17.72006
v -54.65265 -33.51298 -16.59657
v -19.07963 4.861392 9.529875
v -43.66028 32.48404 7.290998
v -43.54943 33.8611 8.337891
v -64.40804 -16.80415 -26.25541
v -4.954305 32.30424 21.04643
v -37.6552 -21.53744 3.357234
v -33.22205 -2.492376 4.058682
v -51.90948 -45.41751 -19.69751
v -51.55832 -44.25121 -18.24438
v -52.7701 -43.27109 -19.68057
v -52.7886 -39.47448 -17.11762
v -53.38321 -41.43865 -19.45868
v -52.67935 -41.78094 -18.45411
v -50.51809 -44.29977 -16.47927
v -49.67593 -45.26503 -15.7552
v -49.30766 -43.8653 -14.20942
v -51.44266 -42.84335 -17.05161
v -50.21146 -41.43754 -14.17264
v -52.01691 -40.8411 -16.70027
v -51.61277 -39.99794 -15.48212
v -51.09161 -41.8131 -15.79093
v -49.71534 -40.44284 -12.8281
v -48.14249 -38.76262 -9.775275
v -49.25106 -39.68264 -11.7148
v -58.78163 -14.92636 -13.92837
v -57.92467 -17.51242 -13.72288
v -57.07466 -18.13252 -12.74512
v -57.49342 -15.33118 -12.22569
v -57.63132 -16.53739 -12.88145
v -42.278 15.00804 0.1247738
v -72.21961 22.58557 -39.01896
v -66.42889 26.8364 -23.72902
v -50.68134 29.3527 -0.08077751
v -16.42943 11.21701 8.770711
v -67.00465 -11.52289 -31.68209
v -65.94528 -13.77403 -29.15875
v -61.79874 46.80124 -12.81771
v -4.071202 9.228002 26.27648
v -4.955626 10.4957 25.28941
v -64.51702 53.53929 -18.7243
v -17.4615 17.48874 4.401672
v -18.76403 16.56281 4.10324
v -19.25033 13.90972 4.468975
v -20.03045 15.44007 3.912506
v -22.88888 9.759711 4.502861
v -24.16253 12.50763 3.679564
v -25.967 11.5284 3.593846
v -24.44435 13.18284 3.558785
v -24.34726 10.77067 3.91956
v -22.85583 11.18773 4.132418
v -21.41752 10.67423 4.771548
v -22.14484 13.96782 3.741167
v -11.21774 32.2368 19.11073
v -10.3082 32.43703 19.56002
v -11.37572 33.49106 19.86984
v -68.46287 28.92836 -28.4557
v -58.37764 6.49181 -11.28059
v -67.10906 -4.878709 -27.17518
v -69.44873 29.62708 -31.09077
v -70.22936 32.02745 -33.68688
v -70.80717 31.57589 -35.2634
v -71.01894 34.29432 -35.84553
v -70.17961 34.09996 -33.44455
v -70.69666 35.27834 -34.77694
v -70.51183 36.43373 -34.48832
v -69.70819 41.14076 -31.75847
v -70.24113 41.58187 -33.19833
v -70.33396 38.76117 -33.68467
v -69.18567 37.37222 -30.53775
v -69.68384 34.25809 -31.96167
v -69.58961 36.22514 -31.69609
v -68.58939 35.38658 -28.9524
v -7.118564 6.807814 25.37671
v -7.201399 8.935312 24.32815
v -5.423818 8.99622 25.74489
v -6.39983 11.68209 23.74706
v -65.91316 40.2899 -22.03873
v -65.50719 41.36981 -21.08831
v -65.33837 25.57103 -21.61946
v -62.00327 37.997 -11.1589
v -65.2319 39.85714 -20.29416
v -64.59255 38.71962 -18.50656
v -63.72224 37.99882 -16.10504
v -63.07946 38.18768 -14.28462
v -62.68266 39.53299 -13.29898
v -63.62935 40.13835 -16.07154
v -64.6864 40.64851 -18.96149
v -64.56561 41.85975 -18.77688
v -63.39011 41.91587 -15.74874
v -65.33871 51.37595 -20.51284
v -62.73511 44.74331 -14.57753
v -65.65536 50.13485 -21.32718
v -64.55801 49.90152 -18.96866
v -64.35697 51.43453 -18.44713
v -61.44068 48.71898 -12.32918
v -63.08629 51.0308 -15.73118
v -62.44333 48.75562 -14.40234
v -64.35673 43.45929 -18.36562
v -63.48386 43.95908 -16.30912
v -62.74297 46.20061 -14.82551
v -64.35164 46.63681 -18.58375
v -63.8391 48.42627 -17.3814
v -65.19542 44.65702 -20.50011
v -67.38519 50.18177 -25.27304
v -65.65052 53.13151 -21.21091
v -67.42929 52.81571 -25.15606
v -68.21478 49.07084 -27.2981
v -66.29361 52.20771 -22.66324
v -66.55024 49.61464 -23.38618
v -65.11579 48.17244 -20.26775
v -66.83754 44.25021 -24.39013
v -65.73224 46.24066 -21.74564
v -67.09251 48.02044 -24.76584
v -19.4538 8.870427 7.183254
v -35.37736 -15.87819 4.683063
v -14.90342 -7.824136 22.21887
v -13.5165 -7.106512 25.04617
v -13.26714 -4.203183 22.3829
v -37.93315 -15.54162 3.655984
v -45.19742 4.424541 -1.18293
v -51.12754 -36.43398 -12.72677
v -53.96329 -35.69863 -16.72416
v -53.12587 -37.74124 -16.58426
v -51.29819 -38.4217 -14.04643
v -52.82089 -35.36396 -14.69497
v -55.54614 18.68679 -11.10433
v -41.80308 -6.509976 1.454428
v -10.88713 27.30758 15.18011
v -44.604 -9.295681 0.1890275
v -68.56435 23.03192 -28.40766
v -70.43468 21.03735 -32.93077
v -70.01374 23.48499 -32.02338
v -69.23462 27.9024 -30.426
v -70.00205 27.77921 -32.53803
v -69.78697 26.32183 -31.82082
v -69.01969 25.7962 -29.72662
v -68.73355 32.7746 -29.25082
v -69.13532 32.58425 -30.36252
v -68.22043 26.29386 -27.77502
v -67.62585 28.36995 -26.35387
v -68.01042 47.00486 -27.01859
v -66.06181 38.58891 -22.37904
v -67.87267 45.45444 -26.80919
v -69.06873 46.21701 -29.69868
v -66.06233 42.62325 -22.57158
v -68.11643 30.28563 -27.58862
v -69.62833 42.47633 -31.31602
v -69.21131 44.46473 -30.24645
v -68.78262 41.86444 -29.35449
v -68.85658 39.24988 -29.63188
v -67.41002 43.88525 -25.83093
v -66.6029 41.38944 -23.82259
v -68.34174 43.40808 -28.10567
v -67.42771 40.48523 -25.836
v -68.28748 39.48472 -28.07821
v -67.19296 38.52763 -25.22472
v -68.00237 35.7789 -27.3608
v -67.13759 35.90942 -25.0965
v -66.99635 31.76424 -24.78736
v -66.43723 36.00125 -23.28781
v -67.29414 34.40051 -25.49496
v -67.58741 -5.429556 -29.25129
v -43.52565 -10.12043 0.8057272
v -36.32275 -26.99986 3.247981
v -44.6331 32.18957 6.556391
v -65.92799 -1.782951 -22.78978
v -65.85593 -4.382377 -23.35117
v -67.75243 -3.479564 -28.72638
v -67.09932 -1.428636 -25.72682
v -65.74181 0.3413743 -22.01296
v -66.70063 -0.141219 -24.34164
v -67.11311 1.75489 -25.05165
v -67.62613 -2.238677 -27.73137
v -67.92558 -0.4145636 -27.96971
v -49.12349 18.44756 -5.026577
v -53.96638 9.161283 -7.830506
v -40.81934 -22.21712 1.625638
v -67.4082 -8.691662 -31.05336
v -67.3688 -7.140689 -29.60507
v -66.61135 -9.107935 -28.09293
v -66.74971 -7.612053 -27.54354
v -65.05785 -7.439536 -22.51627
v -65.84617 -6.97224 -24.35872
v -66.46191 -6.502726 -25.89982
v -65.96138 -10.81275 -27.00296
v -40.30664 -23.69967 1.681254
v -64.58364 35.48129 -18.44739
v -43.87792 -15.63081 0.4770794
v -37.95475 -24.23657 2.848977
v -38.8446 -19.9464 2.952756
v -43.98833 -21.57743 -0.3513646
v -42.5909 -17.01069 1.174206
v -43.0964 -17.71318 0.7989544
v -40.1118 -18.97167 2.395989
v -39.66452 -21.36776 2.387939
v -41.0546 -20.2129 1.74695
v -41.66236 -21.10004 1.282984
v -42.77324 -19.77425 0.7501593
v -44.28463 -18.1226 -0.0168887
v -44.3358 -19.92904 -0.3161621
v -65.1344 37.40956 -19.93657
v -64.29823 37.24174 -17.61644
v -65.64684 36.52354 -21.25932
v -65.16826 35.06506 -20.01239
v -64.11026 33.44793 -17.40491
v -58.29868 -26.88874 -19.10227
v -57.56826 -28.97581 -19.00432
v -50.24959 -30.23924 -8.686249
v -46.29011 -30.22886 -4.370804
v -46.87518 -28.17571 -4.267454
v -47.76707 -28.39465 -5.219854
v -47.26378 -29.66762 -5.143848
v -48.28531 -30.00016 -6.298779
v -49.24168 -29.89098 -7.330631
v -48.63639 -28.86512 -6.275407
v -50.4827 -28.55538 -8.297798
v -49.65257 -28.04947 -7.109777
v -50.6031 -33.37011 -10.46269
v -51.59133 -34.7258 -12.49785
v -36.60374 -30.58881 2.591102
v -55.12249 -30.29244 -15.59714
v -54.45842 -31.9352 -15.40529
v -53.83622 -33.81722 -15.44214
v -51.84963 -32.39615 -11.71628
v -52.66451 -33.14766 -13.26505
v -53.53872 -31.34095 -13.66263
v -51.75148 -30.87758 -10.89853
v -52.00647 -27.6292 -9.814804
v -53.06079 -26.24642 -10.64655
v -53.20449 -28.19212 -11.66996
v -51.61016 -29.3041 -10.0312
v -52.98895 -29.77927 -12.11372
v -54.01847 -28.10256 -12.80262
v -57.24255 -26.81527 -17.22923
v -56.66587 -28.31425 -17.09815
v -55.45938 -28.96005 -15.41327
v -55.95853 -27.04648 -15.19556
v -54.86139 -27.56512 -13.78954
v -56.12629 -25.55934 -14.71154
v -54.1432 -26.12269 -12.09893
v -51.4507 -20.5309 -6.636518
v -53.09489 -21.91615 -8.985589
v -37.48399 -28.24778 2.47761
v -44.11798 -30.66783 -2.551121
v -43.12603 -32.48357 -2.243209
v -39.43586 -29.02009 1.231295
v -40.52406 -26.36074 1.094491
v -39.16451 -31.62222 0.9048415
v -42.38525 -27.83468 -0.4535098
v -42.30957 -32.15519 -1.488033
v -41.40603 -29.96437 -0.2618447
v -41.73311 -31.34483 -0.830594
v -39.98672 -27.59349 1.164494
v -41.38573 -27.11908 0.393904
v -42.19573 -26.31578 0.009282346
v -44.74025 -28.6589 -2.513118
v -43.00992 -30.07321 -1.471752
v -43.48634 -28.24417 -1.370621
v -43.97034 -26.61764 -1.355
v -48.62198 -25.89656 -5.306331
v -47.42406 -25.47411 -4.004149
v -44.92907 -24.78134 -1.670887
v -45.60026 -26.05273 -2.541692
v -46.65419 -24.19954 -2.981661
v -53.36634 -23.46673 -9.905064
v -50.61964 -26.42462 -7.648442
v -52.01991 -24.89181 -8.769992
v -50.73733 -24.58475 -7.128233
v -51.12748 -22.55984 -6.8891
v -49.78802 -23.38074 -5.739645
v -48.72099 -24.51024 -4.980137
v -50.38811 -21.82649 -5.887987
v -48.9126 -22.19075 -4.518774
v -47.04176 -22.61616 -2.918756
v -58.80113 5.258308 -11.50156
v -45.15796 3.070231 -0.9945238
v -45.91624 1.58355 -1.188184
v -46.03788 0.3502049 -1.098068
v -72.86219 13.68211 -41.8566
v -59.2867 27.89946 -10.86293
v -44.32692 -1.979643 -0.1159969
v -65.43961 -12.01293 -26.13843
v -66.45663 -10.55562 -28.55999
v -65.5799 -13.51449 -27.66873
v -72.45658 18.75506 -39.60307
v -42.68473 -9.310987 1.237263
v -43.7554 -7.829119 0.6010044
v -57.55173 6.587312 -10.43199
v -61.31 -12.02122 -16.80866
v -49.37145 -11.61214 -3.058203
v -48.69167 38.11478 8.093942
v -45.45266 38.0048 10.09795
v -46.63976 36.51188 8.58793
v -51.16573 36.46871 5.428019
v -47.91428 36.29844 7.653489
v -44.33018 32.87878 7.243977
v -45.83798 34.82325 7.888808
v -46.21329 31.76596 5.34463
v -46.37383 33.04061 6.335141
v -48.2747 35.28387 6.796005
v -47.93289 32.64259 5.100378
v -50.327 33.87093 4.41023
v -47.90535 30.38835 2.932448
v -47.32383 31.82669 4.749928
v -50.83079 30.13222 0.6955295
v -48.70388 30.54686 2.607149
v -50.16101 30.5763 1.609798
v -50.8469 32.66829 3.07086
v -57.23203 -19.35749 -13.50997
v -56.39586 -20.4012 -12.76968
v -53.83217 7.902068 -7.444537
v -58.59261 -17.32873 -14.65951
v -53.29595 25.70266 -6.378282
v -54.56585 26.41859 -6.653359
v -53.45921 27.0083 -5.060853
v -51.94674 27.01431 -4.010211
v -56.1813 27.38254 -7.29602
v -70.50582 7.057914 -34.27866
v -59.97307 35.85092 -6.254542
v -58.66092 37.21504 -3.286059
v -58.00694 35.95785 -2.705214
v -59.09253 36.01768 -4.500764
v -56.17429 -22.17164 -13.22221
v -54.35231 -24.15123 -11.52717
v -54.9646 -22.15768 -11.49282
v -64.93378 -11.89882 -24.48966
v -62.03294 -18.02359 -21.15595
v -64.85001 -15.30537 -26.53175
v -65.09531 -13.58591 -26.1114
v -64.32394 -14.5433 -24.43552
v -59.88885 -15.7886 -16.05884
v -61.7382 -13.39737 -18.1494
v -60.43712 -15.35778 -16.76178
v -62.87747 -16.77802 -22.27548
v -61.67926 -15.64315 -19.09497
v -62.77317 -14.29846 -20.59141
v -63.03571 -12.52479 -20.22039
v -63.18593 -10.12157 -19.44596
v -64.25731 -12.91242 -23.30284
v -65.66557 -9.199541 -24.97924
v -65.26256 -10.58853 -24.58503
v -64.32274 -11.2903 -22.53624
v -62.3173 -11.56417 -18.3984
v -64.47995 -4.822501 -20.29207
v -62.87524 -5.083202 -17.28714
v -62.85749 -6.374925 -17.57681
v -64.24348 -6.748826 -20.3774
v -64.03159 -9.422903 -20.90886
v -63.15606 -7.546151 -18.4658
v -61.97102 -8.413907 -16.61832
v -61.49184 -7.22772 -15.51123
v -61.03017 -10.46461 -15.7321
v -59.58659 -9.57401 -13.29039
v -60.64851 -9.654503 -14.87378
v -60.16162 -11.72771 -14.81802
v -60.38999 -7.084024 -13.79228
v -57.62253 5.167303 -10.21987
v -58.56413 2.270272 -10.82817
v -65.02119 -1.775116 -20.78641
v -60.2809 -13.20344 -15.58136
v -57.12597 -13.47592 -11.14632
v -67.54968 8.508535 -25.53822
v -72.46505 13.48984 -40.16331
v -72.04991 17.47741 -37.96708
v -72.65116 17.32384 -40.3456
v -72.74662 15.8726 -40.90122
v -58.01499 33.42881 -4.223644
v -71.58513 18.41785 -36.39551
v -72.23489 20.02765 -38.73343
v -72.02145 23.26881 -38.36687
v -71.35755 22.86537 -36.04113
v -71.82035 20.99613 -37.35546
v -71.20638 19.94427 -35.14741
v -70.5638 19.25677 -33.16053
v -64.96598 10.99451 -20.73952
v -64.32087 12.1867 -19.86042
v -65.35983 13.70601 -21.62133
v -65.88655 11.86344 -22.38154
v -67.42043 16.92194 -25.55797
v -65.73006 18.28894 -22.51635
v -66.5358 15.79896 -23.76558
v -66.71483 12.17182 -23.8831
v -67.49228 14.59911 -25.54827
v -66.57044 25.35447 -24.07916
v -66.77577 23.49722 -24.53555
v -68.9692 13.69734 -28.76466
v -67.68647 12.59423 -25.84815
v -65.82565 21.7522 -22.76492
v -67.33241 18.88099 -25.52979
v -68.23375 19.76583 -27.44233
v -69.68987 19.97513 -30.86294
v -69.03422 17.68489 -29.05869
v -68.33286 16.71799 -27.45554
v -69.13233 15.62977 -29.22524
v -70.15987 17.89645 -31.94435
v -70.4893 17.05546 -32.81546
v -70.25436 14.8674 -32.15062
v -71.17454 17.74571 -34.95598
v -71.0856 14.49527 -34.62607
v -72.08556 12.76747 -38.66186
v -71.96731 14.25974 -37.96412
v -71.68633 12.52229 -37.13379
v -71.07712 10.48059 -35.27823
v -70.6589 14.13167 -33.33648
v -70.74057 12.32529 -33.77873
v -69.72893 14.58368 -30.68502
v -68.22742 10.76727 -26.99863
v -68.83497 12.2594 -28.44132
v -64.7056 0.08824957 -19.9233
v -62.5362 4.839715 -16.28718
v -63.17894 0.8319424 -17.06017
v -70.43109 10.69278 -33.04476
v -70.02171 9.315611 -31.96865
v -70.06445 12.865 -31.68358
v -69.73283 11.12667 -30.88015
v -68.96887 10.8678 -28.8077
v -67.80938 6.860813 -26.18518
v -69.09933 9.540912 -29.23247
v -69.29613 8.272953 -29.92009
v -68.49714 8.014846 -27.79131
v -69.60253 6.310049 -31.23648
v -69.04141 5.725519 -29.61582
v -68.52254 3.523363 -28.59723
v -68.1545 1.577478 -27.99236
v -68.21192 4.645022 -27.47945
v -66.63758 2.96806 -23.76747
v -67.16641 10.01071 -24.72016
v -65.24127 2.716768 -20.81579
v -66.54497 8.273211 -23.44557
v -66.932 5.419922 -24.26351
v -65.97564 5.155426 -22.21962
v -62.90092 9.127883 -17.41326
v -64.64543 8.544279 -19.98212
v -64.9559 5.869457 -20.331
v -63.92184 4.706876 -18.45183
v -64.14331 -1.402861 -18.97354
v -63.75316 -3.33534 -18.51897
v -63.36913 -1.617655 -17.55687
v -62.43598 -0.8885282 -15.94711
v -61.62978 -0.2089119 -14.68888
v -64.01646 2.004035 -18.50865
v -61.33357 7.251077 -14.93494
v -62.78241 7.336209 -16.97537
v -61.68094 1.928311 -14.79004
v -61.29393 3.409804 -14.33193
v -60.608 4.781989 -13.59645
v -59.59229 4.319908 -12.26116
v -49.60078 -1.591168 -2.903067
v -48.92516 0.2623396 -2.623193
v -58.05967 34.80085 -3.413152
v -44.17893 5.604612 -0.8390048
v -54.98101 9.125051 -8.681662
v -49.78046 21.7771 -6.041058
v -50.92429 23.14678 -6.595058
v -52.38551 24.05152 -7.114407
v -51.11047 16.98111 -6.648387
v -50.31004 20.08024 -6.406462
v -51.34233 21.60758 -7.32519
v -52.53663 22.95375 -7.840527
v -53.25327 24.01996 -7.792192
v -53.63148 22.06088 -9.01822
v -52.44454 21.66048 -8.195464
v -51.9733 18.9953 -7.829107
v -51.50108 20.54372 -7.528044
v -53.91301 20.78011 -9.510283
v -63.44316 25.15203 -18.40119
v -53.43755 28.43059 -3.421166
v -57.9048 29.06144 -7.882554
v -51.40804 27.38931 -3.221117
v -51.4411 28.27443 -2.03453
v -50.30514 28.34255 -1.203528
v -50.66986 28.80264 -0.7372267
v -53.33874 32.72939 0.9500744
v -52.07413 35.29457 3.987474
v -53.48595 37.01565 3.152718
v -51.96805 32.00754 1.590804
v -53.27457 33.87666 1.924881
v -54.98169 36.92977 1.982267
v -55.71181 36.32064 0.7677495
v -54.35867 35.50851 1.878238
v -54.93095 33.87115 0.1924421
v -56.80806 35.44387 -1.143537
v -56.85509 33.65651 -2.367247
v -55.8515 32.89854 -1.631619
v -54.84345 31.29931 -1.875868
v -51.66993 29.17449 -1.022238
v -53.81413 31.11417 -0.9384106
v -63.84162 36.15234 -16.39053
v -63.72948 34.3741 -16.20444
v -63.20684 35.69903 -14.64491
v -55.03288 29.90165 -3.468361
v -57.52365 27.96193 -8.394606
v -55.27579 28.5577 -5.102729
v -57.25146 31.00231 -5.140253
v -58.91056 30.74754 -7.889003
v -58.56968 31.47091 -6.712224
v -58.66729 32.71461 -5.831696
v -59.54951 33.94263 -6.525586
v -60.11609 33.02449 -8.234488
v -58.47054 28.39893 -9.285328
v -59.71087 29.95573 -9.874825
v -62.15179 33.84407 -12.35237
v -60.91321 30.00277 -11.94894
v -60.76931 31.76341 -10.44226
v -61.7393 31.39452 -12.64555
v -62.40937 32.14003 -13.76987
v -58.01841 26.4664 -10.33651
v -57.21732 26.26715 -9.540747
v -63.94046 30.93474 -17.66088
v -65.53062 24.03495 -22.10764
v -64.88722 33.83453 -19.40393
v -65.78133 34.25209 -21.63716
v -66.41447 33.56455 -23.25616
v -65.78121 29.13868 -22.11475
v -65.37942 27.80283 -21.44196
v -66.83866 28.8925 -24.45247
v -65.2719 31.70744 -20.59348
v -64.63049 26.259 -20.19168
v -64.56216 29.1436 -19.45712
v -63.41334 28.06185 -17.52859
v -61.21125 26.24943 -14.73133
v -61.78024 30.36409 -13.31413
v -61.95387 29.23674 -14.3078
v -60.64793 28.43836 -12.60189
v -62.6823 27.84139 -16.2855
v -61.67258 24.70265 -15.9873
v -59.27397 26.32514 -12.04231
v -59.25178 23.98559 -13.33545
v -56.72717 23.7718 -10.82217
v -57.90464 24.4451 -11.61614
v -57.07843 22.867 -11.62661
v -59.75091 10.24464 -13.66758
v -58.9694 8.306213 -12.34542
v -62.51805 11.35695 -17.23576
v -60.96174 8.895737 -14.79816
v -60.88446 21.64467 -15.85639
v -56.57793 18.06481 -12.01469
v -58.93912 16.50253 -14.11559
v -63.32664 23.60146 -18.57034
v -60.17678 22.62055 -14.84941
v -64.39822 19.47682 -20.46474
v -64.17194 17.4383 -20.10423
v -64.46526 22.57802 -20.41551
v -63.25687 16.1366 -18.83085
v -58.53165 22.25796 -13.25453
v -57.7631 17.77755 -13.11446
v -59.25654 20.61931 -14.39095
v -59.67344 18.76123 -14.9837
v -60.88142 19.02877 -16.19785
v -62.04144 17.19994 -17.42325
v -62.67783 19.83956 -18.16629
v -63.22306 18.21856 -18.87556
v -58.35701 10.83684 -12.31945
v -62.97724 13.91894 -18.23795
v -60.6497 15.59194 -15.72848
v -61.43355 14.42492 -16.42825
v -60.55147 12.7866 -15.14561
v -60.05043 14.49837 -14.9247
v -59.65248 12.09739 -13.9969
v -58.04871 14.01205 -12.79793
v -57.09996 11.29708 -11.20319
v -58.01752 12.3336 -12.35281
v -55.90238 12.42773 -10.34312
v -54.88737 13.57036 -9.663355
v -53.38764 19.57039 -9.124221
v -54.75348 17.29648 -10.24917
v -56.06046 14.92633 -11.07471
v -52.68902 17.32768 -8.223994
v -53.80205 15.80086 -9.066451
v -52.49784 16.0444 -7.835132
v -45.10794 6.212093 -1.352364
v -45.58261 7.811386 -1.772229
v -42.32446 7.903874 -0.2373187
v -51.60951 14.90462 -6.815289
v -50.56155 15.87296 -6.000506
v -54.02662 10.68781 -8.225571
v -47.46138 13.74681 -3.302397
v -48.69901 8.182993 -3.676959
v -49.27728 2.300405 -3.087168
v -49.7086 6.500597 -4.050935
v -48.4256 16.50746 -4.180696
v -53.9902 12.29608 -8.55129
v -49.55834 14.6256 -5.005837
v -52.75615 12.87066 -7.551195
v -51.38061 12.04777 -6.237806
v -47.34664 4.186991 -2.263844
v -46.3332 4.744069 -1.79235
v -46.6417 6.413315 -2.177245
v -52.70926 10.09262 -6.985444
v -41.93835 13.19229 0.02076474
v -41.84953 10.88237 -0.1202199
v -42.78301 9.541677 -0.5059347
v -44.01923 12.05499 -1.130095
v -43.23897 8.265127 -0.6545913
v -46.63676 10.22099 -2.599898
v -44.413 13.88268 -1.289735
v -46.02794 16.11365 -2.258198
v -45.82376 13.03143 -2.208596
v -44.55775 9.961569 -1.401782
v -47.09574 8.874747 -2.756058
v -46.5851 12.13226 -2.689989
v -48.11904 12.56938 -3.760224
v -50.19891 13.22846 -5.421938
v -49.27662 11.26768 -4.477128
v -50.99175 7.020507 -5.033134
v -49.91246 8.770673 -4.600939
v -51.10526 9.887814 -5.662431
v -51.7151 8.464522 -5.870042
v -53.00346 -15.08809 -6.857511
v -60.71616 -5.472946 -13.96548
v -46.03262 -10.8397 -0.6669503
v -60.50983 -0.9722533 -13.14177
v -62.37408 -2.523776 -15.99671
v -61.59138 -3.469222 -14.90708
v -60.7299 -3.128072 -13.61278
v -59.46596 -3.609264 -11.99782
v -60.11908 0.9676055 -12.60439
v -58.87682 -1.257192 -11.12463
v -56.04853 -2.834788 -8.055995
v -57.10484 -3.071664 -9.163103
v -60.27924 -8.618845 -14.02495
v -55.26405 -7.706733 -7.79079
v -57.94037 -4.303967 -10.21067
v -58.84179 -7.208801 -11.75186
v -57.70058 -7.141009 -10.32806
v -54.18187 2.81328 -6.663494
v -57.28246 9.429231 -10.88801
v -51.75364 4.625872 -5.11632
v -54.36699 5.181993 -7.228508
v -52.9338 3.955118 -5.861478
v -52.78302 6.628879 -6.286258
v -55.79283 10.31203 -9.723886
v -55.78064 7.205452 -8.911659
v -46.30039 -1.431994 -1.061401
v -49.82494 -7.849521 -3.138039
v -51.63772 -7.168114 -4.496245
v -47.82463 0.8157451 -2.06133
v -55.90875 -5.321247 -8.133216
v -46.08509 -4.437398 -0.7761843
v -43.29528 -5.71203 0.702053
v -43.96376 -4.997108 0.3209666
v -48.91637 -9.728759 -2.582776
v -47.00139 -8.325933 -1.243937
v -49.98117 -3.821577 -3.135776
v -45.61513 -7.278316 -0.4239278
v -48.34082 -7.669613 -2.101808
v -49.17476 -5.898181 -2.605798
v -46.42681 -5.858205 -0.926801
v -48.88342 -3.221517 -2.417944
v -46.11635 -3.087894 -0.8673123
v -48.46859 -1.586858 -2.226269
v -47.43378 -6.57887 -1.517013
v -47.59029 -3.842031 -1.639357
v -57.15644 -1.05635 -9.141628
v -54.95242 -1.625511 -6.991267
v -56.83722 4.883523 -9.376095
v -57.6011 3.388227 -9.902346
v -50.34898 0.61174 -3.547284
v -50.77185 -6.040289 -3.746274
v -56.75326 1.02296 -8.80985
v -54.09244 1.565023 -6.417127
v -52.15005 -0.4038652 -4.74242
v -55.70295 3.696448 -8.10925
v -55.32567 0.9867709 -7.41478
v -52.47326 1.910084 -5.177398
v -54.22937 -0.1260625 -6.375847
v -51.20624 -2.574104 -3.987279
v -55.06027 -2.963371 -7.131055
v -54.63675 -4.832749 -6.844939
v -54.12988 -1.939982 -6.270953
v -51.85796 -5.337235 -4.525707
v -52.39421 -2.579294 -4.865242
v -53.22538 -4.676156 -5.587084
v -52.67543 -6.335237 -5.267621
v -52.1698 -12.23198 -5.510382
v -50.76516 -10.47009 -4.045973
v -52.81976 -8.336281 -5.584252
v -54.01495 -6.208136 -6.409034
v -53.90414 -8.578314 -6.583572
v -52.92422 -10.62312 -5.94908
v -54.93686 -9.55721 -7.740102
v -57.7472 -8.909488 -10.74167
v -58.78021 -8.916327 -12.03915
v -56.26661 -10.61871 -9.372403
v -54.78282 -11.42092 -7.918237
v -58.47289 -11.35676 -12.30519
v -55.21651 -13.09163 -8.766767
v -54.17054 -13.81387 -7.79181
v -55.37622 -15.2996 -9.568496
v -56.59274 -17.51825 -11.84743
v -55.95961 -16.55082 -10.678
v -56.349 -19.13121 -12.156
v -54.16229 -20.92084 -9.964265
v -55.46754 -18.89503 -10.85121
v -54.18651 -18.06697 -8.986497
v -52.66502 -20.13063 -7.854384
v -53.73409 -16.01569 -7.855047
v -53.26853 -18.33425 -7.993921
v -50.26421 -13.38378 -3.99699
v -52.65334 -16.81965 -6.902299
v -53.62181 -11.87534 -6.813765
v -51.37511 -13.59414 -5.001055
v -52.32261 -14.28688 -6.005735
v -50.11066 -20.1098 -5.154224
v -46.28596 -19.68943 -1.731076
v -45.23513 -18.94316 -0.8033351
v -45.90634 -21.44401 -1.735772
v -48.18302 -20.67916 -3.497152
v -47.01123 -17.80465 -1.9923
v -50.53684 -14.97713 -4.485035
v -51.56246 -18.10888 -6.100463
v -50.0843 -17.03469 -4.4264
v -49.4735 -16.28562 -3.768476
v -48.22307 -16.46777 -2.75468
v -48.3674 -18.27001 -3.176713
v -46.36401 -15.03848 -1.15756
v -47.91273 -12.97748 -2.10058
v -47.6103 -15.47473 -2.121716
v -46.74898 -13.11601 -1.256235
v -39.71574 -10.76631 2.743659
v -40.43769 -13.64662 2.482772
v -43.07689 -11.84249 1.088313
v -44.54941 -14.08317 0.1442876
v -42.3483 -13.41166 1.501037
v -42.42228 -15.38554 1.381657
v -41.11235 -14.95699 2.129567
v -39.96825 -16.19023 2.671054
v -38.63137 -12.0245 3.309616
v -38.87371 -13.55487 3.24824
v -4.655722 20.11932 20.3418
v -11.75156 -2.55479 24.22751
v -11.3135 -0.3061106 23.28345
v -13.93403 25.58026 8.813689
v -21.82948 3.801745 7.632273
v -37.64825 -14.02992 3.791549
v -17.69985 -9.959766 17.71256
v -10.35759 1.76841 23.59321
v -7.827926 13.68897 20.98666
v -6.930805 14.20908 21.76241
v -5.326079 15.34697 22.47074
v -15.06467 -5.835099 19.35799
v -14.3876 -6.906278 22.35707
v -14.06081 -3.884864 20.26698
v -19.77426 7.065058 7.894697
v -17.653 5.960379 10.57448
v -18.21722 7.206835 9.33674
v -15.93302 7.619103 11.76803
v -18.24541 9.250894 8.125757
v -18.46024 2.854262 10.97945
v -17.52291 0.1143758 13.07052
v -16.53382 2.678125 13.44167
v -20.64952 4.853877 8.141649
v -20.47349 2.579266 9.077474
v -22.59444 -0.6817977 8.386443
v -7.289726 23.86007 17.56733
v -8.478917 6.581409 23.93426
v -8.7653 7.902225 22.91655
v -9.67935 6.397908 22.24854
v -33.18694 -11.19758 5.342499
v -34.87438 -10.553 4.70878
v -16.76356 6.387137 11.39609
v -16.85788 4.422378 12.22487
v -15.32045 4.691904 14.17775
v -15.3398 6.607327 13.13327
v -10.10005 23.93473 13.87133
v -9.953403 25.54541 15.00561
v -10.64511 13.3498 15.93192
v -19.42217 14.92683 4.130956
v -21.92557 12.70162 4.002902
v -20.27095 12.17189 4.670873
v -18.6021 11.20153 6.513772
v -17.82303 14.81734 4.870039
v -19.70674 11.90702 5.106514
v -17.38215 14.0838 5.573654
v -18.71007 13.10076 5.118239
v -15.68192 30.06974 13.25758
v -5.0864 19.24587 20.47477
v -18.03986 -9.879493 16.53567
v -18.23265 -9.585718 15.39083
v -17.41354 -7.845058 15.64369
v -18.67243 -9.942159 14.46169
v -18.2785 -1.464331 12.55648
v -33.985 -6.661629 4.55049
v -34.88277 -2.289487 3.450786
v -33.46777 -4.691722 4.402121
v -35.72958 -4.768541 3.605599
v -28.83408 -10.72064 6.683074
v -37.00464 -12.48346 4.012777
v -35.34316 -12.15205 4.64785
v -36.7018 -10.25547 3.99916
v -37.26161 -8.615353 3.616973
v -38.46585 -10.42088 3.301166
v -34.44639 -8.405989 4.606279
v -33.11014 -8.89085 5.140565
v -31.69955 -6.685251 5.343
v -31.32784 -8.947483 5.769161
v -20.90731 -2.308711 10.03095
v -19.43213 -2.457412 11.45961
v -29.03066 -8.39905 6.465748
v -28.66047 -6.920456 6.454753
v -26.72453 -9.05487 7.299082
v -27.13146 -10.76716 7.188002
v -25.2256 -9.837833 7.809795
v -17.14431 -4.872144 14.89402
v -18.86645 -9.29755 13.40476
v -19.5003 -9.920248 12.42029
v -20.13284 -10.98127 11.68713
v -23.40334 -11.85664 8.777933
v -20.88244 -11.16919 10.66132
v -23.53765 -9.269532 8.563287
v -22.00093 -11.74676 9.815807
v -25.24607 -7.396008 7.806669
v -21.47673 -8.829573 10.02205
v -19.98356 -8.032058 11.40562
v -21.22038 -4.198166 10.02468
v -19.81473 -5.844121 11.42606
v -21.74877 -6.966125 9.721871
v -18.85546 -7.829804 12.9575
v -18.03047 -7.386893 14.14724
v -18.69625 -6.021275 12.78518
v -18.64388 -4.242251 12.65102
v -17.78883 -3.382597 13.60876
v -19.74304 0.2539524 10.48648
v -14.66837 3.910738 15.52572
v -16.45454 0.7009935 14.31615
v -16.26087 -0.7001677 15.04206
v -15.04107 1.450912 16.03817
v -16.24396 -5.68333 16.74433
v -16.38315 -2.309349 15.34232
v -15.78015 -3.579321 16.73146
v -14.29343 -3.101996 19.28733
v -13.45428 -0.2608603 19.33332
v -15.08344 -1.204124 17.01187
v -10.33871 4.91186 21.92077
v -17.58797 29.16738 10.00755
v -17.44293 28.33146 9.03194
v -12.64376 -1.068085 21.31575
v -12.42861 0.6869616 20.67574
v -11.395 2.91552 21.19275
v -8.18364 11.5177 21.87057
v -16.49373 27.77539 8.879786
v -18.4418 27.70335 7.564227
v -17.66468 27.28209 7.426187
v -16.31082 26.14554 7.073246
v -15.56481 27.24202 8.898598
v -14.93273 25.1796 7.344077
v -16.92175 30.04196 11.93805
v -13.71336 27.01213 10.84434
v -12.75884 2.269027 19.22824
v -16.76392 15.20424 5.496625
v -9.771884 14.16885 17.12131
v -16.35462 8.681988 10.57548
v -8.241887 10.12761 22.56552
v -11.42919 12.95541 14.65088
v -9.277103 12.08788 19.80313
v -9.762461 13.05266 18.10855
v -17.86692 12.67266 6.090272
v -14.45104 29.15398 13.14238
v -14.76109 27.94966 10.856
v -13.28118 4.078993 17.54848
v -10.03078 8.998204 20.38334
v -16.43463 10.11255 9.545533
v -10.72846 11.25503 17.53612
v -7.123523 19.04694 18.64209
v -6.527959 16.96175 20.47996
v -13.24139 27.56901 12.28287
v -11.1372 25.88247 13.51387
v -12.57984 27.80673 13.57362
v -13.96303 6.756808 15.0832
v -14.61284 8.582642 12.93054
v -11.53287 4.880807 19.9558
v -11.36486 6.66713 19.32617
v -12.72506 6.401796 17.18868
v -11.77387 8.580537 17.4845
v -11.96832 10.74188 15.52552
v -12.9421 8.653972 15.44939
v -17.35155 11.33343 7.605309
v -12.41648 12.31418 13.39616
v -16.5171 20.21018 4.521304
v -14.2165 13.75533 9.575542
v -16.43045 13.09108 7.297339
v -15.49027 12.89085 8.595493
v -7.330776 15.50076 20.481
v -13.76507 10.64557 12.65828
v -7.776486 16.39551 19.27584
v -8.756696 16.13781 17.73154
v -8.81109 14.04966 19.20526
v -9.531819 16.62461 15.80497
v -9.108287 17.21609 16.32607
v -8.350759 22.0218 16.2457
v -14.56068 11.44941 10.92821
v -13.24538 12.6517 11.85814
v -9.720065 18.44336 14.35331
v -15.20088 21.25304 5.547289
v -11.83212 25.44156 11.88408
v -12.32574 23.12224 9.371373
v -14.3896 15.04407 8.375795
v -10.79508 15.19672 14.05973
v -14.64118 16.7781 6.976736
v -12.47335 14.53938 11.49459
v -13.19605 19.01454 7.903316
v -13.38764 22.98029 7.818844
v -11.78432 17.55753 10.64567
v -10.4958 17.43649 13.14544
v -11.79208 20.61299 9.742879
v -11.57163 23.49082 10.83852
v -10.77227 20.12601 11.70276
v -10.55053 23.03417 12.64334
v -9.92245 20.91785 13.42842
v -8.786427 20.4836 15.65893
v -8.203202 18.78256 17.20308
v -7.064461 22.13974 17.85752
v -7.633058 19.88663 17.6487
v -5.655688 20.26948 19.63143
v -4.471257 21.96963 19.83949
v -5.954506 21.92919 18.89571
v -3.701278 30.42662 20.61567
v -7.722682 30.55638 19.48612
v -6.328655 30.96729 20.17463
v -13.10569 33.99281 19.6199
v -15.1034 31.84844 16.50295
v -14.7938 33.33094 18.28997
v -13.68437 30.44002 15.82149
v -13.73835 31.52231 17.14017
v -11.54274 30.39812 17.4881
v -12.14565 31.65424 18.25167
v -11.70126 28.59753 15.59038
v -10.15551 29.03092 17.30629
v -9.564698 31.2244 19.09822
v -9.573287 30.0409 18.3648
v -3.968491 23.49977 19.72618
v -5.364574 24.18236 18.9818
v -9.27726 24.41878 15.3508
v -8.383642 24.42414 16.50868
v -9.248052 27.18397 16.83453
v -7.519833 27.78209 18.31385
v -7.473614 26.29897 17.86209
v -6.363752 26.86318 18.69962
v -6.332874 23.938 18.36861
v -6.788943 29.02122 19.20858
v -5.46184 27.64915 19.34298
v -5.314739 25.84915 19.05137
v -4.306813 27.71207 19.74396
v -3.218071 26.92657 19.89747
v -4.852553 29.20135 19.95856
v -2.800505 31.2732 20.99625
v -1.912036 30.6783 20.87839
v -2.261103 28.41078 20.24654
v 1.770364 39.01571 23.06516
v 0.6103703 36.56961 22.56445
v 20.33059 2.092817 6.95287
v 19.9629 -0.9322511 7.847963
v 21.73761 -1.966722 7.180719
v 20.00763 -2.352334 8.103551
v 15.53609 -13.15694 15.77369
v 16.63605 -14.9609 9.63057
v 3.114833 14.76009 21.95007
v 15.69427 -17.88266 12.10462
v 6.851171 -4.547926 28.5741
v 7.664135 27.96919 15.86733
v 10.10786 -7.184903 23.92188
v 22.22024 -6.23977 7.633785
v 21.78052 -3.84822 7.493082
v 19.88864 -3.851793 8.407564
v 19.36371 -6.955773 8.913716
v 18.98542 -5.932284 9.077617
v 17.88955 -5.581352 9.706812
v 16.65387 -4.175897 10.53558
v 18.47155 -4.483017 9.283463
v 18.28847 -2.421909 9.129033
v 16.3911 -1.339611 10.36518
v 10.76755 -14.43948 28.68149
v 11.26123 -16.2634 27.21797
v 11.58685 -13.55475 27.16626
v 12.39191 -13.70263 25.6751
v 4.391272 2.167703 27.07604
v 10.87558 -9.845977 25.63258
v 12.51135 -12.86343 24.87925
v -0.01086332 28.26637 20.11819
v 1.931398 2.204543 29.19042
v 15.27588 10.75121 6.452654
v 17.03516 -0.7456561 9.69317
v 19.37096 0.5565649 7.826184
v 11.41432 19.05554 6.390499
v 1.513293 17.27601 21.69191
v 0.7027974 16.61344 22.50808
v 2.960206 16.70172 20.9064
v 18.42544 3.020397 7.728548
v 15.49716 -18.63912 11.08847
v 15.85976 -17.51427 10.86276
v 15.67046 -18.45457 10.49235
v 16.01962 -17.59187 9.704276
v 16.05721 -16.19981 11.3494
v 15.94177 -17.38692 10.53942
v 15.90903 -16.36691 10.12949
v 13.65858 -9.168696 16.19067
v 14.48868 -10.98001 16.57812
v 14.5833 -11.67446 17.56878
v 14.99244 -11.56523 15.26881
v 2.949133 0.005110134 29.72124
v 11.71182 -12.55508 26.38793
v 12.36368 -11.72232 24.00309
v 11.64555 -11.75254 25.88276
v 11.31652 -10.78847 25.59694
v 10.33753 -10.91848 28.14037
v 0.6515087 -8.563602 36.54764
v 8.068027 -11.62679 32.34027
v 1.544461 -13.13353 37.527
v -1.425242 -7.164486 36.15394
v -3.196628 -7.715424 36.35775
v -1.389481 -8.764236 36.93418
v -4.747345 -10.50391 37.17147
v -1.848064 -10.19845 37.49207
v -2.910712 -12.17048 37.89526
v -0.09533202 -9.794543 37.21058
v -0.1375682 -11.02657 37.56754
v 1.815199 -10.03661 36.82307
v 4.202664 -15.08217 36.08089
v 5.771994 -14.79919 34.87151
v 2.851122 -12.27143 36.94321
v 6.341238 -13.4914 34.59164
v 4.89706 -10.54783 35.27281
v 3.96178 -8.201645 34.79821
v 2.19844 -8.156921 35.77952
v 3.476328 -9.690764 35.93097
v 1.056333 -4.142118 33.7111
v 2.429555 -6.832602 34.89042
v 6.856227 -6.82888 30.80357
v 3.517079 -5.859971 33.54847
v 5.179805 -4.143199 30.57416
v 4.393099 -5.079555 32.22057
v 5.532079 -6.928259 32.501
v 6.726728 -10.17027 33.37897
v 8.378388 -8.051606 29.39086
v 7.369329 -7.941655 31.01605
v 7.226799 -8.870959 31.97398
v 9.60659 -13.34034 30.52855
v 10.54557 -12.5676 28.70264
v 8.169981 -10.18552 31.52686
v 9.164234 -11.54062 30.69848
v 9.699409 -10.96748 29.44011
v 10.87846 -11.95186 27.74849
v 8.876192 -9.830173 30.10938
v 10.2179 -9.338775 26.74973
v 5.300131 -0.9165493 27.83083
v 3.599618 2.004641 27.97952
v 3.886883 0.5999963 28.5079
v 4.662077 0.6684833 27.57887
v 13.61424 25.79382 7.529696
v 14.3791 -9.996637 14.87987
v 15.26854 -11.77206 13.69387
v 17.19036 -12.28291 9.782188
v 17.45284 -10.86453 9.759399
v 16.61391 -13.51355 9.883987
v -2.194523 18.32427 21.98204
v -1.2263 17.52585 22.42899
v 2.55764 18.84597 20.08224
v -0.9957594 21.38938 20.68471
v -1.596767 19.56771 21.4254
v 0.3400691 18.77005 21.46096
v 2.661757 19.83075 19.58166
v 15.45906 -12.18445 13.02285
v 15.89094 -14.30241 15.32631
v 16.06097 -15.34769 11.44031
v 16.09998 -16.03861 10.89093
v 16.26234 -15.22394 10.48017
v 16.01573 -14.73646 13.41935
v 15.82004 -13.58581 12.2047
v 15.88396 -13.7155 11.65404
v 16.24906 -13.967 10.62027
v 15.99963 -12.75121 10.99909
v 17.09738 1.446138 9.098858
v 16.82091 3.316113 8.738994
v 15.52456 4.97858 9.257685
v 2.803739 35.66227 22.09481
v 2.100861 31.74404 20.80713
v 6.887714 31.89887 19.43361
v 2.426327 33.14656 21.26142
v 5.667478 30.79415 19.24288
v 4.566797 31.46706 20.03007
v 2.822286 29.54032 19.73345
v 0.9470289 28.40929 19.95028
v 6.164713 20.69747 14.23063
v 14.60995 22.38939 5.138494
v 15.0763 22.67867 4.842575
v 10.05546 29.5379 15.34616
v 8.701123 7.599456 17.0941
v 7.618629 -2.08008 24.80041
v 8.283823 -2.783883 24.05291
v 7.742202 -7.065829 29.59181
v 9.458663 -9.127047 28.35151
v 8.729426 -6.864208 27.36644
v 7.685267 -5.771 28.35073
v 9.446279 -6.424097 24.88033
v 8.430628 -4.926112 25.86102
v 8.326139 -3.80782 24.84858
v 10.43246 -6.263746 21.67421
v 5.776234 2.03269 25.1923
v 3.189686 24.67459 18.28685
v 14.12698 16.32717 4.864066
v 13.85688 17.81268 4.828134
v 14.98227 -10.72795 13.39104
v -1.640137 24.87316 20.00998
v 2.060104 25.69503 19.03383
v -0.2641583 25.09511 19.84014
v 2.065248 26.64471 19.15882
v 0.7406832 27.39197 19.77959
v 13.81009 15.12893 5.36833
v 3.282553 13.06506 22.75148
v 4.751607 3.356045 26.00145
v 3.920404 7.638215 24.92576
v 2.85678 7.579312 25.96877
v 3.470627 5.814137 26.26312
v 5.1735 4.357635 24.92934
v 5.142187 6.783165 23.82576
v 6.412072 5.241271 22.54299
v 12.46929 -6.845005 16.80461
v 11.9778 -6.980806 18.20566
v 11.46625 -7.302398 19.89587
v 10.78212 -6.603373 21.03648
v 10.94991 -5.833352 19.75547
v 12.00792 2.456317 14.40808
v 2.490496 17.63212 20.80082
v 4.105999 30.06516 19.47394
v 3.657042 28.08754 18.82395
v 3.023888 25.86951 18.54547
v 13.10488 16.82694 5.452595
v 11.95965 17.81682 6.115856
v 6.549679 -0.4804797 25.51903
v 6.420372 4.100762 23.04818
v 6.40449 0.8351239 24.87831
v 7.280818 0.2062222 23.73104
v 8.548414 -1.494103 22.37751
v 7.841527 0.6863772 22.33133
v 6.478885 2.855576 23.59729
v 7.097122 1.715618 23.16103
v 8.046153 3.200672 20.57404
v 4.527049 15.14135 19.93454
v 13.83532 7.009952 10.01272
v 13.03144 -6.805781 15.53266
v 13.33798 -7.928446 15.59384
v 14.29122 -9.43238 14.43311
v 8.167878 29.92591 17.22336
v 7.097335 30.5402 18.42235
v 7.820607 28.49709 16.22004
v 5.712668 29.2005 18.25864
v 4.417831 26.16514 17.64557
v 6.015861 28.0485 17.31956
v 5.497729 26.04689 16.66934
v 15.79474 1.506257 10.18881
v 16.12178 -2.510741 10.83686
v 13.36239 19.97219 4.87842
v 14.92035 -4.326954 12.20928
v 11.6827 -5.262607 17.61815
v 12.50027 -4.94653 15.78731
v 7.265987 4.860781 21.20676
v 7.245426 8.331466 19.48284
v 1.324874 24.22482 19.35782
v 0.6614081 22.95954 19.80307
v 1.622283 20.87903 19.93328
v 0.5292396 20.58696 20.58113
v 3.683714 19.55598 18.64239
v 3.662554 20.67337 18.29272
v 2.29237 22.86281 18.96744
v 2.820379 21.84606 18.7756
v 3.73327 22.45749 17.79328
v 11.14121 -3.683366 17.96678
v 9.470405 -3.443277 21.81251
v 9.840909 -6.016101 23.21534
v 10.27068 -4.955626 20.86071
v 9.87009 -3.231058 20.67457
v 10.71023 -4.261279 19.22119
v 6.520829 11.21169 19.04929
v 6.514184 25.93251 15.4862
v 6.604059 27.36402 16.41237
v 9.096836 25.78127 11.76389
v 4.085511 24.21787 17.46897
v 4.663822 22.68821 16.66978
v 5.003815 21.28263 16.26879
v 8.72437 27.45444 14.17587
v 5.034269 24.24789 16.50451
v 5.474771 22.59233 15.4919
v 5.87245 24.45885 15.49726
v 7.666243 25.65143 13.7675
v 6.316339 22.82994 14.13151
v 14.7517 23.14865 5.388024
v 15.57485 24.77195 5.659516
v 13.97777 24.95239 6.506765
v 8.82859 9.659181 15.3625
v 3.390321 18.46741 19.43007
v 4.002134 13.15247 21.89755
v 6.675046 7.130184 21.19658
v 3.615493 10.78541 23.72984
v 5.280002 8.440631 22.83563
v 6.155142 10.31528 20.39726
v 5.309731 9.991069 22.02276
v 4.958936 12.50278 21.04111
v 4.425382 11.93602 22.1398
v 10.28663 -2.350983 19.15958
v 15.38371 -1.480819 11.36821
v 14.9867 1.30862 11.06456
v 8.088898 9.151657 17.27119
v 7.64387 6.247436 19.85226
v 15.55576 6.261415 8.681282
v 15.85524 7.136508 8.061886
v 15.89427 9.129358 6.958261
v 14.94691 9.496503 7.562027
v 5.621583 17.42887 16.45896
v 5.174276 15.49545 18.50395
v 12.36792 19.69164 5.551965
v 13.49774 22.89935 5.410389
v 12.79135 26.22727 8.453718
v 12.67147 27.9754 10.56689
v 13.65552 24.28671 6.17624
v 12.91544 24.75393 7.017398
v 11.37908 26.86438 10.26479
v 10.43132 25.49303 9.701091
v 12.17168 23.37682 6.638154
v 11.79031 25.39195 8.36015
v 15.0756 8.459909 8.043422
v 7.73315 13.41189 14.56039
v 5.113453 14.41332 19.44434
v 5.838067 13.17454 18.97749
v 6.862108 13.8595 16.12561
v 13.57357 9.563313 8.928878
v 4.426861 18.99806 17.84424
v 4.235359 17.52192 18.80158
v 5.819523 18.36455 15.55472
v 6.257488 14.7844 16.68741
v 6.302004 17.40358 14.94029
v 6.753273 15.13667 15.27814
v 5.960306 19.16535 14.95715
v 6.895736 16.82315 13.95089
v 8.751674 23.69892 10.52764
v 7.089379 12.00733 17.16537
v 9.312726 10.76041 13.64337
v 8.095548 11.76893 15.19046
v 8.676104 12.55772 13.3459
v 7.903993 21.50505 10.93104
v 6.82005 22.28649 13.08797
v 6.932292 19.04881 12.94778
v 8.013509 16.32439 11.9906
v 12.36713 11.4474 9.01863
v 13.61727 13.77797 6.049488
v 10.84164 22.84756 7.4947
v 10.85063 20.64147 6.896271
v 12.02433 21.38021 5.976014
v 9.962494 23.53332 8.755002
v 7.406497 20.19143 11.79694
v 9.649945 21.05967 8.313878
v 10.20353 18.75428 7.653263
v 8.451603 18.99627 10.12005
v 10.02655 16.83081 8.550402
v 8.781343 17.35545 10.13525
v 12.37304 14.80049 6.721285
v 11.85793 16.4548 6.60025
v 11.13656 16.39931 7.361996
v 12.57182 12.45361 8.044784
v 10.76863 14.80332 8.585605
v 10.65853 12.98326 9.953619
v 9.798903 15.12826 9.79601
v 8.998446 13.52704 11.97672
v 9.727117 12.10268 11.90597
v 11.38726 10.90546 10.4554
v 9.55092 9.409681 14.28988
v 10.03529 10.53901 12.62231
v 11.61699 9.174939 11.34875
v 10.23557 8.947912 13.50373
v 8.734795 5.046032 18.45004
v 15.10755 3.418028 10.19998
v 13.75346 2.097399 12.19536
v 14.01706 4.752257 10.84403
v 10.50522 -0.9531909 18.05575
v 10.08247 0.4340299 18.20927
v 8.519277 2.165632 20.20937
v 8.920532 0.5216645 20.34037
v 9.73349 -0.6706734 19.41094
v 9.111137 1.491437 19.46749
v 11.89099 6.85031 12.4508
v 12.15086 5.209321 12.94159
v 9.980821 7.63302 14.83768
v 9.024955 2.81441 18.9746
v 12.69755 3.480378 13.00315
v 11.04498 6.141249 14.06518
v 9.823277 5.522125 16.33111
v 9.729821 3.96078 17.25809
v 11.13978 3.618772 15.20436
v 10.70023 2.329956 16.40816
v 14.22987 -0.1366796 12.33925
v 14.41972 -2.607829 12.65304
v 12.80488 0.3462221 14.02389
v 12.76769 -1.473534 14.5602
v 11.93007 -0.03359626 15.3757
v 12.15405 -2.529437 15.76225
v 13.44973 -5.841545 14.35996
v 14.86789 -3.166373 12.17966
v 13.09685 -4.37002 14.64966
v 14.71691 -6.733113 12.5394
v 14.67301 -5.332828 12.52615
v 14.14399 -8.421725 13.95712
v 16.38348 -6.737823 10.74504
v 13.84107 -6.912792 13.96141
v 15.55828 -6.225325 11.53473
v 14.28996 -7.694473 13.31045
v 15.01658 -9.099865 12.31113
v 15.30044 -10.64959 12.21478
v 15.39859 -9.456637 11.7649
v 15.3098 -11.3987 12.65682
v 16.01158 -14.20537 11.19551
v 15.62009 -12.00137 11.86638
v 15.50202 -10.7495 11.75883
v 15.79855 -11.44789 11.29934
v 16.43527 -11.18726 10.52031
v 17.87399 -6.54134 9.705085
v 16.4824 -8.079926 10.59974
v 37.48294 -57.00693 -12.65404
v 31.09981 -31.44433 3.321263
v 33.44385 -30.51898 2.216691
v 46.22963 20.2209 -5.277121
v 46.30642 18.78377 -5.029583
v 46.54774 17.36761 -5.066859
v 56.78738 -24.13775 -20.79262
v 55.02741 -24.46772 -17.69584
v 55.9558 -24.3576 -19.33222
v 50.64177 -33.17952 -15.7517
v 59.66164 -22.84935 -26.67212
v 60.68129 -20.94682 -28.06778
v 60.66523 -18.6105 -26.22961
v 33.77685 -51.77384 -5.409474
v 32.09759 -55.28534 -6.223337
v 34.31684 -52.22573 -6.07052
v 34.81031 -54.35565 -7.758458
v 33.24763 -56.41119 -7.817441
v 33.77454 -57.48904 -8.990101
v 34.92233 -55.66388 -8.767806
v 37.44285 -52.49715 -9.145425
v 36.32359 -54.60355 -9.42964
v 36.89105 -53.37049 -9.144147
v 36.73396 -55.24686 -10.38172
v 37.76473 -55.39688 -11.68005
v 39.11049 -53.82402 -12.10913
v 46.10606 -42.18826 -14.28028
v 44.99675 -41.90665 -12.49293
v 40.73167 1.24808 0.2218785
v 55.31824 27.31785 -8.000248
v 31.98166 -0.09657271 3.221123
v 33.36864 1.018404 2.624365
v 32.46015 -0.8217163 3.229268
v 35.91093 -51.32317 -6.882555
v 36.58601 -52.16447 -8.066247
v 38.53463 -49.6846 -8.648481
v 39.55244 -47.78551 -8.716297
v 40.40757 -46.61971 -9.174842
v 44.16489 73.55157 2.90853
v 33.26225 54.4813 14.55834
v 33.98284 55.83073 13.79764
v 35.08056 55.92054 13.06312
v 37.04267 55.00222 11.9715
v 36.79367 57.24796 11.58867
v 42.77645 -25.98016 -2.841175
v 51.50251 -43.98639 -24.58673
v 42.31072 73.03778 4.69997
v 58.46627 58.08276 -11.60733
v 57.82269 58.31846 -10.50499
v 57.99874 59.47277 -10.94563
v 57.33287 58.72335 -9.660655
v 46.15503 -51.24996 -20.95478
v 46.98677 -50.69283 -21.95801
v 41.80787 -9.11019 0.5642269
v 44.81767 11.94479 -3.096818
v 58.37148 57.61119 -11.40629
v 58.5437 56.17288 -11.67642
v 57.70255 57.25694 -10.23584
v 57.23513 55.98355 -9.354939
v 39.27447 1.909118 0.7133101
v 44.46982 71.54025 3.235639
v 58.03428 38.58414 -8.09854
v 33.68088 -32.37513 1.677222
v 18.04218 -14.48017 9.08385
v 18.01511 -17.06029 8.717117
v 19.9393 -17.33209 7.831611
v 32.35766 64.04656 13.04327
v 32.26866 62.61562 13.32871
v 62.49048 -17.58145 -31.62102
v 39.97289 72.65044 6.762287
v 56.51572 55.36769 -8.059453
v 56.62567 60.35237 -8.844645
v 57.36634 60.11838 -9.947412
v 56.92781 61.12164 -9.428465
v 44.32366 35.43298 8.725712
v 43.67584 34.53616 8.542499
v 24.6532 -19.24541 6.544056
v 26.92511 -17.65591 6.308406
v 25.86087 -20.57101 6.192737
v 48.099 -51.50571 -24.78586
v 53.93264 -35.56533 -23.02762
v 54.34442 -33.17366 -22.16235
v 55.04737 -33.35448 -23.60821
v 55.20013 -31.535 -22.64544
v 30.20301 59.97005 15.01988
v 30.62894 58.3677 15.14708
v 31.25437 58.79715 14.70217
v 32.29366 58.1937 14.2809
v 57.53573 43.31438 -8.460889
v 47.38082 -51.41417 -23.35291
v 34.82414 68.90778 11.036
v 33.66866 69.99189 11.58023
v 38.77911 66.32407 8.631599
v 18.25232 -13.21463 9.092107
v 64.45189 -4.642015 -29.35747
v 64.97384 -4.121663 -31.20493
v 64.9938 -1.335046 -29.58345
v 65.33602 -1.205521 -30.81302
v 61.08331 -19.47757 -28.16111
v 53.90371 -25.462 -16.3886
v 33.58259 -28.32829 2.594232
v 35.40507 -27.76704 1.770831
v 37.69256 -47.66039 -6.677745
v 37.62254 -49.41267 -7.512162
v 49.56677 -48.66358 -24.87822
v 47.72523 -49.31134 -22.07174
v 48.38708 -47.39482 -21.63977
v 50.09517 -46.94609 -24.34469
v 48.53164 -49.36042 -23.579
v 48.75411 -45.23354 -20.58638
v 51.47001 -42.66825 -23.54259
v 49.74243 -44.18746 -21.50488
v 49.12545 -46.03896 -21.83453
v 54.63117 -31.28075 -21.36768
v 53.47136 -34.59312 -21.44688
v 53.26035 -33.35455 -20.24207
v 52.35212 -34.41789 -19.37754
v 52.40395 -33.13584 -18.61535
v 51.35274 -35.9728 -18.67111
v 52.60936 -35.26842 -20.37901
v 53.06083 -36.30653 -21.88993
v 50.78169 -46.45023 -25.23767
v 51.29709 -46.86258 -26.61238
v 51.64672 -45.2925 -25.95189
v 49.87624 -45.86534 -23.0279
v 54.97049 -37.80315 -26.69918
v 55.34131 -35.74137 -25.97206
v 54.88459 -35.42631 -24.7499
v 54.54718 -37.25801 -25.42017
v 53.15056 -37.67174 -22.99973
v 53.8707 -40.7673 -26.6412
v 54.33861 -38.81357 -26.13363
v 52.65142 -41.80956 -25.07428
v 52.48757 -40.47727 -23.77964
v 53.71767 -38.63551 -24.7639
v 52.24382 -38.0851 -21.60801
v 51.99666 -36.55084 -20.15898
v 50.87547 -40.1847 -20.65636
v 51.14455 -40.71556 -21.50873
v 50.07244 -40.85433 -19.72079
v 51.29621 -38.37209 -20.1655
v 50.62066 -37.8044 -18.66389
v 50.07137 -39.28614 -18.70005
v 48.80408 -38.10658 -15.86509
v 50.28636 -34.54237 -16.04799
v 48.65231 -36.62817 -14.71597
v 49.74013 -38.22149 -17.48899
v 50.36608 -36.28319 -17.24799
v 45.06551 -40.70635 -11.90869
v 44.29454 -39.85174 -10.43654
v 44.11603 -41.07609 -10.82379
v 35.96928 -36.08273 -0.8695999
v 45.42379 -45.9661 -15.61445
v 38.47693 -52.53158 -10.35743
v 38.99694 -52.3274 -10.84354
v 39.51322 -46.59681 -8.101074
v 44.81058 -32.1811 -7.310719
v 44.2902 -34.10047 -7.634553
v 45.59149 -32.96338 -8.599974
v 46.28063 -33.0969 -9.54329
v 46.88924 -33.2836 -10.41987
v 46.77768 -31.89126 -9.54564
v 47.55974 -30.74267 -9.924186
v 48.04379 -32.00612 -11.28747
v 38.24451 -46.04538 -6.49053
v 42.35551 -47.57016 -12.1537
v 43.8431 -32.27828 -6.308238
v 45.67802 -47.56615 -17.14211
v 50.24118 -30.36165 -13.46951
v 46.63423 -49.75368 -20.47604
v 46.32996 -45.55008 -16.79243
v 46.26442 -39.18594 -12.71404
v 47.39018 -47.25206 -19.79889
v 48.29605 -46.20289 -20.52692
v 49.74715 -41.84109 -19.85392
v 44.87708 -45.20226 -14.28581
v 46.4329 -43.7137 -15.75871
v 49.25977 -43.24862 -20.00424
v 46.49263 -47.51061 -18.4538
v 47.71994 -45.95635 -19.35313
v 45.47157 -44.42788 -14.7052
v 47.58844 -45.0095 -18.44791
v 47.39925 -43.91185 -17.41004
v 48.50397 -43.35396 -18.82024
v 49.06285 -39.49551 -17.18131
v 48.6792 -41.23588 -17.65487
v 47.23179 -42.31408 -16.09095
v 48.41404 -39.16375 -15.90545
v 47.15189 -38.97941 -13.88861
v 47.50441 -37.76661 -13.6939
v 46.56064 -37.57134 -12.24026
v 48.62424 -32.87749 -12.5659
v 48.51631 -34.90194 -13.5147
v 48.33791 -33.8525 -12.66547
v 47.41218 -33.97781 -11.47637
v 47.26196 -35.90118 -12.31337
v 45.06305 -38.15288 -10.55195
v 46.17611 -38.08248 -11.98
v 46.01836 -36.40609 -10.90358
v 43.48899 -39.55003 -9.296978
v 44.13145 -38.05492 -9.359008
v 41.4427 -49.31542 -12.01883
v 40.17169 -50.25378 -10.9466
v 39.6974 -48.3912 -9.229557
v 39.72453 -49.17897 -9.716436
v 40.69708 -48.37663 -10.47694
v 43.30053 -47.2418 -13.25364
v 41.55108 -45.53289 -9.989729
v 40.98689 -41.69544 -7.483633
v 44.17493 -44.09267 -12.60135
v 37.97133 -43.80759 -5.315117
v 42.67074 -45.59502 -11.40634
v 43.80243 -43.69709 -11.83719
v 44.29125 -42.15448 -11.63351
v 42.33732 -44.65242 -10.47338
v 43.14071 -42.81515 -10.5249
v 42.52772 -40.94421 -8.860474
v 40.27651 -43.22316 -7.437718
v 39.48179 -44.90383 -7.30669
v 40.39846 -44.82028 -8.270658
v 41.06137 -43.56031 -8.425601
v 38.77211 -43.93327 -6.141386
v 38.75295 -39.71896 -4.482794
v 39.78069 -40.7372 -5.868259
v 38.46871 -41.55943 -4.921781
v 39.57345 -42.44058 -6.348098
v 40.11761 -38.60252 -5.306667
v 40.2844 -37.05231 -4.807607
v 40.33823 -39.71388 -5.998884
v 41.18988 -39.72233 -6.83108
v 41.96707 -40.43401 -7.958581
v 42.45762 -38.66175 -7.704221
v 41.7596 -36.79877 -6.144262
v 42.06831 -37.77728 -6.870827
v 43.32542 -36.86507 -7.854212
v 42.72576 -36.29282 -6.91267
v 44.63235 -35.19512 -8.571433
v 43.08532 -29.34432 -4.32853
v 42.8623 -34.90163 -6.416387
v 39.30492 -37.91318 -4.271813
v 41.49965 -31.28385 -3.606864
v 37.50108 -37.03759 -2.426799
v 38.53306 -37.16325 -3.317358
v 39.82088 -36.13134 -4.041554
v 41.18076 -36.0048 -5.210239
v 39.427 -34.57373 -3.059665
v 42.19092 -32.77747 -4.82746
v 38.10919 -34.56911 -2.004512
v 36.9508 -33.11267 -0.6283829
v 40.63083 -32.99406 -3.497684
v 39.02293 -32.96761 -2.163551
v 41.05664 -29.92551 -2.740682
v 38.28512 -31.64523 -1.145678
v 41.63471 -27.80859 -2.495967
v 39.99391 -30.53621 -2.10029
v 40.77687 -28.33154 -1.988242
v 39.4818 -29.5898 -1.404777
v 40.45234 -26.82404 -1.257219
v 50.74677 21.89828 -7.708094
v 33.48891 62.01917 12.73474
v 31.54373 60.45297 14.17631
v 58.07727 37.28335 -8.124249
v 55.65871 42.33436 -3.935202
v 56.40242 42.33005 -5.483433
v 61.80857 51.06445 -18.17956
v 61.46961 52.09513 -17.28362
v 61.03627 51.97107 -16.43201
v 51.66719 64.13284 -2.466144
v 32.60389 66.83482 12.52638
v 34.18771 68.01466 11.52209
v 35.81195 67.8522 10.49364
v 34.7227 66.36402 11.33669
v 36.73794 66.30899 10.02671
v 33.05057 59.89063 13.4196
v 34.42093 59.00951 12.78633
v 33.84293 63.23708 12.33336
v 33.91372 65.69042 11.92795
v 35.12429 63.01023 11.56376
v 36.4868 61.82004 10.85728
v 37.77198 65.50783 9.42076
v 35.94858 64.65733 10.80248
v 34.72868 60.81042 12.21447
v 42.62796 70.2449 5.177951
v 42.55605 69.16756 5.455924
v 41.95309 68.95841 5.966923
v 50.86826 40.27261 4.456596
v 51.65604 39.10285 3.549606
v 51.08314 38.08285 4.085177
v 51.48283 36.88508 3.293419
v 51.38787 35.80359 3.027773
v 39.33337 -8.504457 1.79427
v 67.80722 4.605132 -37.65569
v 67.44211 3.423184 -36.90966
v 67.64826 5.868409 -36.18981
v 68.22776 5.59861 -38.94054
v 67.94366 7.311689 -36.71025
v 58.53375 -17.27373 -19.99294
v 62.88594 -12.79058 -29.24293
v 61.76583 -17.53976 -28.93097
v 61.29366 -16.60327 -26.62189
v 60.98502 -14.22064 -24.00902
v 60.06211 -20.17951 -25.73924
v 59.95916 -18.82517 -24.43895
v 60.34018 -17.20809 -24.30185
v 60.52523 -15.85449 -23.79267
v 62.58851 -14.0833 -29.07087
v 61.99392 -14.90758 -27.59915
v 61.47855 -15.26787 -26.23244
v 62.1787 -15.9853 -29.10262
v 62.51007 -12.56538 -27.61813
v 61.89623 -13.97938 -26.56556
v 62.11394 -12.35318 -26.139
v 61.69827 -12.88479 -25.19866
v 62.01239 -11.38023 -25.14462
v 20.43312 -6.092058 8.361595
v 20.53438 -8.817161 8.383876
v 17.96641 -7.792854 9.574024
v 30.98041 -1.52257 3.818288
v 48.53961 -29.80036 -10.73466
v 55.58181 22.43836 -11.75219
v 56.34298 21.80637 -12.86247
v 39.01077 -28.11862 -0.5890718
v 57.23285 57.80901 -9.416526
v 57.14853 59.13143 -9.42571
v 56.52622 59.5776 -8.551515
v 57.03286 56.56864 -9.009116
v 56.81483 58.19324 -8.790382
v 35.97938 -1.167776 2.221649
v 69.51459 9.810263 -41.28616
v 69.20225 7.562764 -41.29983
v 43.07408 57.7986 6.838116
v 67.31141 0.9706215 -38.0457
v 48.32725 26.79722 -1.441416
v 46.98582 28.44475 1.402817
v 49.21981 33.35791 3.892638
v 46.46173 34.52212 6.789115
v 45.17494 33.9332 7.278417
v 48.4197 35.92573 5.902881
v 49.64293 36.42154 5.100207
v 48.8038 34.8771 5.104455
v 47.57995 33.48174 5.330881
v 34.64279 -33.59151 0.7859775
v 60.40421 -14.51056 -22.64487
v 41.94462 -20.91037 -0.791696
v 67.03207 1.777731 -36.1924
v 52.06617 65.77063 -3.251509
v 51.4604 46.27919 1.36484
v 51.73911 47.16048 0.491273
v 31.09189 -19.23309 5.077964
v 29.28302 -21.92171 5.283792
v 30.61935 -26.07942 4.281139
v 32.96552 -25.39639 3.475461
v 34.1667 -26.10842 2.770915
v 28.10605 -21.00757 5.699809
v 28.4895 -24.04339 5.2223
v 29.89773 -23.94166 4.815065
v 31.34019 -21.86406 4.66256
v 32.74109 -23.29088 3.92687
v 34.18549 -23.12222 3.348258
v 35.76768 -24.73614 2.246782
v 37.402 -22.09607 1.908767
v 38.43532 -21.39449 1.414704
v 68.45044 11.62305 -37.01171
v 54.25217 44.7831 -2.495836
v 40.75394 3.092558 0.006025223
v 32.51202 -20.49536 4.443571
v 65.63772 0.8930451 -30.89039
v 62.35056 48.40641 -19.44812
v 61.72661 50.30052 -18.02207
v 61.22412 48.35643 -16.99639
v 61.72378 48.74175 -18.0666
v 35.55794 -32.55517 0.4615378
v 35.24454 -30.78238 1.128528
v 36.70808 -31.73908 -0.06965734
v 46.90205 -18.89011 -4.414316
v 56.07026 52.04133 -7.216205
v 52.58901 65.06968 -3.792037
v 63.41805 -7.701352 -27.51725
v 63.83283 -7.856412 -29.10568
v 63.89883 -4.340598 -27.21379
v 55.64398 60.80476 -7.343731
v 56.17015 61.24187 -8.257242
v 40.20645 15.03026 0.1761103
v 39.93375 14.0821 0.2735413
v 69.218 5.417785 -43.02818
v 68.17578 2.223738 -41.34699
v 68.27983 4.52969 -39.78764
v 68.94032 5.490356 -41.65257
v 43.51611 14.68826 -2.190445
v 35.10388 7.57399 1.867539
v 59.18961 54.65662 -12.79615
v 54.16541 26.58677 -7.081324
v 35.4793 58.29997 12.25554
v 35.23674 57.02305 12.69656
v 49.81882 46.57181 3.33726
v 56.5941 34.51017 -5.113925
v 53.7854 40.50727 0.4233796
v 52.48869 40.03021 2.462542
v 37.31763 -0.1999138 1.648968
v 45.91502 15.45267 -4.249234
v 41.11772 15.07491 -0.4031915
v 33.42273 -3.270768 3.394907
v 43.80911 64.8946 5.010183
v 68.50928 20.43641 -36.61907
v 68.17976 23.75268 -35.66241
v 68.44631 22.62695 -36.59061
v 67.98454 21.30432 -34.89658
v 34.16505 -9.964957 4.101726
v 29.83724 -19.82142 5.414456
v 28.85915 -17.3879 5.897869
v 51.12058 54.68192 -0.3865634
v 47.76222 31.75101 3.959098
v 45.93959 30.52581 4.193718
v 55.7528 61.70485 -7.697131
v 56.4966 62.55062 -8.924235
v 55.90022 62.94255 -8.066709
v 55.70015 63.37697 -7.739832
v 54.63662 37.05218 -0.8910035
v 54.44374 38.79615 -0.5237249
v 54.46719 39.5763 -0.6471086
v 52.56712 31.11349 -1.156654
v 50.33083 32.28921 2.173514
v 54.29038 40.23423 -0.372374
v 53.65624 39.23404 0.7096894
v 52.9035 38.63317 1.817444
v 53.79996 37.94144 0.4800455
v 50.67222 35.21513 3.522622
v 50.58688 34.21749 3.122544
v 56.50501 37.32695 -4.240119
v 53.93554 36.33462 -0.08676855
v 53.0012 35.95846 1.128221
v 51.67709 34.49814 2.110172
v 52.75092 34.5826 0.8975158
v 54.03567 34.01074 -1.075781
v 54.17705 35.50376 -0.6789988
v 53.04423 32.58644 -0.6062559
v 54.66036 34.13506 -1.944192
v 37.42822 -8.655487 2.64842
v 19.9611 -13.23572 8.285295
v 19.50251 -15.20653 8.26515
v 68.71508 15.64832 -37.46057
v 51.69311 55.80084 -1.296542
v 26.79756 -6.999664 6.155132
v 44.21959 -29.55895 -5.53983
v 44.56213 -27.98366 -5.251369
v 45.64705 -30.05321 -7.2677
v 48.28332 47.63742 4.753235
v 51.26224 57.8784 -1.105905
v 56.19143 60.12099 -8.107505
v 55.41515 59.64636 -6.808733
v 55.20285 60.92459 -6.683287
v 66.22192 -1.400515 -34.87477
v 66.6277 -1.734565 -37.14158
v 66.00609 0.8900799 -32.39873
v 65.52034 -2.660376 -32.55749
v 66.10188 -0.3908285 -33.53918
v 66.73956 0.4583805 -35.88348
v 66.49779 0.897605 -34.51636
v 66.99492 2.780737 -35.39725
v 66.72985 3.441172 -33.88786
v 33.04795 -18.82683 4.399779
v 31.04325 -17.07552 5.279695
v 33.77742 -17.05622 4.267918
v 31.85579 -13.13773 5.086287
v 33.8751 -15.59461 4.296915
v 35.689 59.51988 11.83152
v 37.19345 61.03257 10.5293
v 36.9208 59.44223 11.03641
v 39.0118 60.28873 9.410436
v 37.80853 58.55027 10.61219
v 38.07992 55.65889 11.07588
v 36.40724 -23.07599 2.249385
v 18.91521 -11.80891 8.807243
v 19.29308 -9.25269 8.820335
v 40.45013 -9.799361 1.285197
v 24.5071 -8.198952 7.007757
v 22.29297 -12.21717 7.670544
v 24.01256 -10.4194 7.260478
v 21.59844 -9.977282 7.985898
v 24.40714 -15.28853 7.015378
v 21.127 -12.86905 7.850404
v 21.74142 -15.53626 7.41168
v 22.84345 -13.74901 7.41902
v 23.6763 -12.09321 7.357582
v 24.73907 -13.72719 7.036663
v 25.71899 -8.973257 6.71628
v 27.05523 -14.93548 6.462292
v 25.96393 -12.62941 6.801322
v 29.53453 -15.35911 5.814556
v 28.79745 -11.91428 5.993808
v 28.45854 -13.75935 6.137467
v 30.4589 -12.18556 5.501544
v 37.7612 -9.766461 2.571769
v 30.36967 -9.689095 5.359834
v 32.70679 -8.901006 4.50238
v 33.07273 -12.03742 4.614807
v 35.45087 -11.39826 3.674362
v 37.27703 -12.5482 2.893933
v 38.26741 -11.22493 2.387946
v 36.02053 -10.49531 3.406428
v 38.62611 -7.882471 2.077997
v 39.40792 -6.469284 1.612461
v 40.76399 -7.572295 1.037211
v 42.22682 -11.88306 0.2511134
v 38.80135 55.95854 10.49613
v 39.8409 53.02901 10.51076
v 39.94772 58.1823 9.178738
v 42.64086 54.96306 7.784057
v 41.79902 56.49835 8.138227
v 40.5646 57.11625 8.93724
v 40.76149 54.4352 9.432117
v 50.76704 -31.15117 -14.73342
v 52.17829 -29.71155 -16.10711
v 50.60596 -28.59217 -13.03737
v 51.85246 -28.22386 -14.74855
v 53.30087 -28.06645 -16.95432
v 51.39901 -27.01775 -13.37736
v 52.41752 -26.77677 -14.78312
v 51.71029 -25.61193 -13.02962
v 52.77769 -24.3252 -13.97656
v 37.9313 0.7100268 1.339305
v 36.3477 3.012251 1.579733
v 69.79464 9.282409 -42.84822
v 44.02432 13.43393 -2.545575
v 69.59285 11.2171 -41.01861
v 69.9364 11.64326 -42.15632
v 58.92556 -14.8935 -19.45773
v 59.3704 -15.62159 -20.81247
v 56.04012 58.94544 -7.680724
v 54.96055 58.37563 -5.896471
v 56.18507 56.90676 -7.704765
v 55.45699 57.30628 -6.533616
v 54.25433 57.15022 -4.827298
v 54.88902 53.66836 -5.439258
v 55.05643 56.08377 -5.896762
v 38.80359 -0.747373 1.203529
v 44.27981 52.89584 6.951092
v 44.74041 51.53954 6.93197
v 34.50037 -12.68693 4.087593
v 48.10904 24.31517 -3.951763
v 47.71086 28.10746 0.5090036
v 48.13848 28.33817 0.4988803
v 49.15892 31.62262 2.675398
v 48.60248 30.58604 2.309886
v 47.42611 28.91577 1.610528
v 51.45891 31.57713 0.4708654
v 50.4201 30.97117 1.031631
v 50.79164 29.83671 -0.3531646
v 49.47389 27.45276 -1.468281
v 49.37036 28.33205 -0.4857121
v 52.81429 15.91685 -10.62743
v 42.7755 64.05163 5.964783
v 61.35918 -11.91363 -23.57319
v 42.60922 -10.75007 0.06631761
v 33.56445 -7.880606 4.073069
v 36.29109 -8.858908 3.156266
v 35.77522 -20.89429 2.947003
v 41.61512 70.25916 6.002236
v 41.36805 72.98006 5.522109
v 40.48012 71.84402 6.63803
v 37.73031 71.14594 8.809664
v 39.03571 70.95886 7.858344
v 40.25697 69.60653 7.136129
v 40.40546 70.62485 6.867803
v 39.42449 69.45679 7.794614
v 38.87745 68.33019 8.344618
v 41.08332 13.87973 -0.5256963
v 68.81432 17.06875 -37.68035
v 42.6474 6.518392 -1.253148
v 59.2862 0.3294279 -15.82149
v 36.71626 -3.614994 2.332841
v 35.04535 -2.60832 2.757482
v 36.87332 -6.61905 2.68789
v 34.67836 -6.208561 3.44165
v 37.91295 -2.335955 1.740421
v 38.1727 -5.385108 2.029965
v 39.97658 -5.156806 1.248703
v 39.39188 -1.61234 1.097988
v 39.26841 -3.816506 1.420315
v 34.16167 -28.90876 2.180331
v 37.21275 -29.99823 0.0825493
v 61.11754 41.09166 -16.79377
v 66.94419 27.08368 -31.89887
v 67.09679 29.33807 -32.42009
v 66.97689 28.89398 -32.11449
v 50.73569 59.01022 -0.6108761
v 49.49327 25.33503 -3.822036
v 54.80201 61.35101 -6.152413
v 55.17779 62.33427 -6.919445
v 55.27172 63.98636 -7.156814
v 54.2454 63.86314 -5.78702
v 54.01421 61.05682 -4.967454
v 54.11776 59.10189 -4.855174
v 52.61527 57.73801 -2.727503
v 54.41783 62.59111 -5.814346
v 53.1805 63.78116 -4.271997
v 52.08983 63.22602 -2.854151
v 51.8918 59.53635 -2.02299
v 53.36201 60.29495 -3.975412
v 52.80466 62.09451 -3.553082
v 51.73388 62.4435 -2.273135
v 50.53924 62.48812 -0.9237989
v 61.16441 51.01675 -16.80676
v 53.96278 25.31718 -7.953556
v 52.20061 25.33167 -6.070447
v 54.20314 55.86202 -4.617751
v 49.87259 -8.019567 -5.132185
v 41.25242 68.72708 6.526915
v 40.50842 67.8326 7.233113
v 40.27504 66.93808 7.507198
v 41.50309 67.03156 6.555859
v 40.48463 65.33577 7.550133
v 69.10233 15.98462 -38.90532
v 68.8039 8.326709 -39.41309
v 69.7632 12.96254 -40.93716
v 69.60735 14.07077 -40.0272
v 68.57132 13.75922 -37.06808
v 69.22112 10.31907 -39.97383
v 69.09721 11.19421 -39.04017
v 69.14143 12.29276 -38.81535
v 43.81299 -22.05605 -2.549132
v 42.97665 -20.97989 -1.590268
v 42.98046 -23.1346 -2.160886
v 59.01899 -17.75133 -21.31239
v 58.23599 -18.70025 -20.26192
v 43.33762 0.1337877 -0.7634979
v 45.67301 -0.9616269 -1.918487
v 50.05215 24.19436 -5.43036
v 50.93445 24.3031 -5.969386
v 51.30613 25.51111 -5.096843
v 50.49859 25.10129 -4.843062
v 49.89843 26.52853 -2.834432
v 50.70197 28.31529 -1.665575
v 52.34979 27.13576 -4.469409
v 60.7809 49.09825 -15.98064
v 60.30468 47.36605 -14.94746
v 57.05367 42.99461 -7.265075
v 57.32249 44.02791 -8.229528
v 42.58515 4.041078 -0.9459482
v 34.66155 -19.05742 3.71417
v 36.16829 -18.57012 3.068047
v 37.57101 -20.12506 2.128282
v 55.60478 49.68055 -6.169601
v 51.5884 4.865147 -7.09717
v 53.26561 -24.9351 -15.05804
v 55.18111 -23.21007 -17.22314
v 54.20622 -23.07842 -15.46618
v 55.3419 -20.94924 -16.17585
v 57.47473 -22.05625 -20.84798
v 58.63984 -21.25798 -22.85948
v 58.25683 -21.01274 -21.83191
v 59.08451 -20.08296 -23.1011
v 55.24502 -21.94113 -16.59016
v 56.08031 -20.50303 -17.20484
v 56.032 -22.35951 -18.20295
v 56.95123 -22.54718 -20.06149
v 56.68595 -20.91927 -18.53899
v 57.90667 -20.15744 -20.52133
v 58.82434 -19.27282 -21.94159
v 57.96228 -16.38314 -18.3576
v 57.24942 -19.86355 -18.97014
v 56.49176 -19.47745 -17.34363
v 54.48138 21.21239 -11.21918
v 65.95764 22.9405 -29.21396
v 52.51445 8.807669 -8.868107
v 38.31841 -22.73471 1.241106
v 38.44049 10.90502 0.6756376
v 37.47745 10.17691 1.005777
v 38.06326 8.790439 0.770078
v 39.44757 64.04307 8.456486
v 40.73319 62.98265 7.697123
v 41.5617 62.8899 7.084554
v 40.85686 60.41254 8.0449
v 41.51672 58.57455 7.934186
v 43.50803 59.21999 6.187123
v 41.79332 61.19325 7.168
v 44.76126 60.71715 4.888445
v 43.26863 63.01138 5.717366
v 44.73316 63.91782 4.404876
v 42.77934 61.29494 6.384565
v 36.55614 -26.30005 1.492605
v 37.91394 -27.53543 0.328466
v 48.56474 -12.93785 -4.617655
v 51.24136 -13.32748 -7.363261
v 49.69447 15.46187 -7.629228
v 46.6787 20.88329 -5.289214
v 46.91573 20.18053 -5.534638
v 53.71585 45.69338 -1.998203
v 50.91451 3.763045 -6.31106
v 45.75109 54.9768 5.108113
v 45.78584 74.06277 1.190722
v 45.30592 71.81499 2.366499
v 45.32922 70.42232 2.810927
v 51.02367 64.55365 -1.756452
v 51.62883 66.15283 -2.81569
v 50.4235 65.73813 -1.321583
v 50.60566 66.64723 -1.767482
v 48.88635 66.91581 0.07304414
v 48.87055 65.10236 0.4483959
v 47.48419 73.63245 -0.3514778
v 48.6357 72.16241 -1.052073
v 47.51374 72.45553 0.006962694
v 46.19681 72.62685 1.271596
v 46.63256 71.14133 1.289297
v 49.18295 68.06279 -0.5236
v 48.29526 69.80875 -0.02391097
v 48.17405 67.73057 0.6802529
v 47.53603 68.80457 1.079308
v 47.18781 70.03532 1.056465
v 45.86002 69.07161 2.58579
v 45.49075 67.14857 3.244172
v 42.76466 67.06404 5.548748
v 41.91265 64.79528 6.517694
v 43.22305 68.27863 5.009086
v 44.14306 67.73363 4.301925
v 43.85402 66.57214 4.710185
v 44.8642 65.99239 3.949097
v 45.67711 64.05392 3.582453
v 46.5191 66.72368 2.428411
v 52.0921 60.99348 -2.464795
v 49.73431 62.69922 -0.1003248
v 47.536 66.78712 1.488154
v 46.39336 65.14077 2.776283
v 50.28574 64.50937 -0.9745419
v 48.93247 63.88481 0.5454375
v 46.84191 63.11935 2.71056
v 47.39246 49.27572 5.008619
v 50.42567 60.8561 -0.5818602
v 49.38409 61.68896 0.4119563
v 48.38597 62.37189 1.353083
v 49.30045 47.51491 3.58514
v 48.11821 60.23454 1.915882
v 50.19178 54.69415 0.6916326
v 46.76273 53.20175 4.539358
v 44.94508 53.661 6.142785
v 45.70052 52.23075 5.811851
v 46.57215 54.36888 4.494206
v 47.5495 53.73355 3.652881
v 44.53226 57.79318 5.623963
v 45.84366 56.70958 4.676061
v 45.79221 61.22736 3.92764
v 45.22821 59.23735 4.748625
v 49.45303 59.60403 0.644487
v 46.52564 58.92206 3.640991
v 47.15227 57.3927 3.324601
v 49.91526 56.7767 0.6354418
v 47.64275 56.50657 3.022395
v 49.65241 55.08686 1.225149
v 48.26731 54.61824 2.73483
v 50.83638 52.31916 0.3500277
v 50.07928 51.89888 1.324529
v 48.15028 53.0936 3.157963
v 49.02981 52.48452 2.356226
v 47.47154 52.07416 4.086106
v 50.1713 47.50498 2.478224
v 50.70072 47.90931 1.611773
v 49.33453 51.15336 2.324493
v 48.52467 49.53968 3.653647
v 49.65623 48.64931 2.637316
v 49.67199 49.81811 2.266571
v 50.4319 49.66611 1.373522
v 51.54528 47.89175 0.467793
v 51.43365 49.52538 0.1511605
v 52.39337 51.90387 -1.612151
v 52.73756 49.91862 -1.691178
v 51.46537 53.41113 -0.621231
v 52.80195 47.15168 -1.132354
v 52.21002 54.38369 -1.732588
v 54.03063 54.58195 -4.227006
v 53.15336 55.86977 -3.182605
v 54.02543 52.49326 -4.070271
v 53.24845 53.28984 -3.02114
v 53.4604 51.41229 -3.067966
v 55.36213 51.9648 -6.050453
v 55.1876 52.8496 -5.844138
v 54.40674 51.18579 -4.451931
v 54.92941 43.98396 -3.358875
v 55.735 43.61698 -4.727259
v 56.69015 43.13544 -6.50598
v 55.8159 44.31117 -5.217239
v 54.94562 44.96888 -3.857742
v 54.8149 49.66539 -4.876913
v 53.68013 48.75134 -2.882102
v 54.26969 48.19151 -3.676072
v 54.26019 46.3228 -3.148746
v 55.32138 45.80743 -4.834716
v 55.35888 47.44072 -5.402757
v 57.16164 54.23705 -9.093975
v 58.13189 55.96684 -10.9519
v 60.7052 52.19476 -15.75391
v 58.5193 54.25864 -11.60174
v 57.17695 52.8996 -9.06884
v 56.54554 44.74752 -6.858614
v 56.40694 50.26862 -7.636806
v 59.12608 46.32642 -12.46513
v 57.2554 50.39582 -9.073294
v 60.7062 50.46287 -15.85738
v 60.42522 51.61486 -15.20992
v 60.78348 53.18659 -15.81203
v 60.48726 54.06961 -15.21689
v 59.79723 55.08258 -13.83865
v 60.13073 52.73622 -14.56071
v 59.65572 53.91137 -13.66104
v 58.48739 52.52122 -11.38239
v 59.48774 51.74201 -13.33687
v 59.53005 47.27912 -13.34688
v 59.21824 50.54306 -12.77578
v 59.82443 48.56377 -13.92571
v 58.83167 49.23592 -12.00796
v 58.78937 47.74114 -11.89668
v 57.9728 49.83844 -10.35931
v 57.02697 49.03293 -8.603221
v 57.57096 46.72879 -9.380181
v 56.35079 46.40776 -6.93773
v 57.8858 44.74817 -9.66151
v 57.85432 48.24954 -10.10476
v 57.23952 45.49215 -8.444866
v 58.27457 45.68357 -10.6705
v 38.4888 3.132521 0.8795056
v 40.81564 4.273072 -0.1248542
v 38.11366 3.76501 0.9620624
v 39.5203 5.51557 0.3051777
v 37.09361 7.465062 1.150047
v 37.13836 5.731972 1.206551
v 39.16548 6.930676 0.3782192
v 40.65079 6.37669 -0.2530752
v 42.55408 13.74294 -1.517595
v 42.02478 8.030806 -1.08224
v 40.2607 12.87327 -0.07893071
v 39.29922 12.18292 0.3937733
v 39.48923 9.028342 0.1307879
v 40.55929 9.078819 -0.3968093
v 42.7344 10.90959 -1.634627
v 41.96252 12.31778 -1.19127
v 41.24995 10.22048 -0.7894299
v 42.12133 9.576777 -1.22887
v 61.60047 -6.021045 -21.36184
v 43.26648 -24.13254 -2.678158
v 58.66957 27.05752 -13.49618
v 44.62413 -20.39962 -2.783611
v 44.57265 -18.76758 -2.337979
v 60.37297 -5.919081 -18.64519
v 60.72683 -13.30598 -22.72612
v 60.0286 -13.85385 -21.31425
v 60.56515 -12.22174 -21.71273
v 61.80955 -10.20424 -23.82557
v 65.24128 25.32883 -27.42117
v 34.6062 -13.77083 4.042982
v 35.91913 -13.54313 3.510933
v 35.90613 -14.72944 3.470063
v 40.95856 -2.922075 0.6230343
v 45.82859 -27.59652 -6.398489
v 46.94479 -28.54699 -8.053046
v 59.77129 -12.81894 -20.15097
v 54.22924 7.076578 -10.11673
v 65.20631 37.28209 -26.99407
v 47.09677 14.05805 -5.074648
v 48.85017 14.46773 -6.713767
v 46.29112 12.72696 -4.303616
v 56.99381 -17.73888 -17.28019
v 40.79083 -0.4698497 0.4204064
v 57.41602 35.26368 -6.588394
v 61.21458 -8.956079 -21.59675
v 60.293 -11.15229 -20.46775
v 61.13807 -10.68752 -22.28545
v 61.7671 -9.369937 -23.23759
v 54.89464 -11.13665 -11.21154
v 66.64769 28.30397 -31.13832
v 68.35294 10.25665 -37.05877
v 67.90883 9.559319 -35.59668
v 68.28735 8.90346 -37.36671
v 58.55526 38.63788 -9.571681
v 52.60784 29.27827 -2.725616
v 60.40927 -7.487375 -19.20464
v 60.82463 -6.776337 -19.88816
v 66.43094 5.266565 -31.98555
v 54.59082 32.48495 -2.818124
v 55.53609 33.99838 -3.393484
v 54.6483 31.28386 -3.729739
v 55.99601 31.81355 -5.489906
v 54.3392 29.5883 -4.637878
v 54.42739 28.12891 -6.057991
v 44.96744 -23.91358 -4.128415
v 45.56916 -20.95761 -3.772058
v 44.80385 -22.6967 -3.595634
v 46.87744 -21.64342 -5.243497
v 60.84804 15.57495 -19.21139
v 61.34743 43.74143 -17.34441
v 39.54121 -12.49692 1.763202
v 38.65847 -13.20264 2.19694
v 61.28979 46.96043 -17.18171
v 62.76545 46.88306 -20.50503
v 50.69439 23.42239 -6.572846
v 48.00139 22.87303 -5.125813
v 49.41058 21.77508 -6.851661
v 42.3475 0.144926 -0.3043762
v 44.24226 -0.5316302 -1.173488
v 44.61266 2.554196 -1.788305
v 42.59405 1.921256 -0.6697543
v 67.10446 5.257829 -34.48005
v 67.797 8.457847 -35.60841
v 68.09183 24.82834 -35.43924
v 67.42799 26.46979 -33.34836
v 37.63745 -14.10561 2.673354
v 49.36268 -13.51082 -5.467069
v 49.89313 -12.12258 -5.713176
v 49.09941 -10.43349 -4.748519
v 50.29116 -9.671389 -5.732851
v 51.29646 -11.41214 -6.970784
v 51.33228 -9.644691 -6.764966
v 52.5249 -11.76134 -8.443197
v 44.78716 1.012307 -1.647307
v 50.80809 7.188779 -6.96256
v 63.311 -1.67504 -24.36816
v 64.52774 -1.467546 -27.96683
v 40.31992 -25.67209 -0.8351102
v 47.93756 -22.90284 -6.811012
v 66.01752 34.12289 -29.35466
v 47.87721 0.1038607 -3.448388
v 46.82576 0.4570561 -2.774883
v 46.93373 -1.742228 -2.672612
v 56.93293 20.58395 -13.93291
v 50.74689 -8.671047 -6.031065
v 49.04022 -7.724969 -4.400619
v 49.28826 12.81432 -6.846184
v 54.82446 24.29696 -9.792399
v 52.73108 20.97794 -9.748664
v 64.23563 35.58026 -24.67217
v 66.35956 25.66184 -30.28724
v 54.18315 -15.35423 -11.67268
v 55.04847 -14.90169 -12.71674
v 50.65606 -27.32201 -12.43482
v 49.91496 -27.32652 -11.36698
v 52.77519 -22.47784 -12.9405
v 46.70775 -25.2433 -6.352195
v 47.23755 -26.84949 -7.630824
v 47.99148 -24.06011 -7.345954
v 47.80024 -25.33227 -7.656239
v 49.51501 -21.79053 -8.219917
v 49.26887 -26.8396 -10.22968
v 49.2424 -23.43588 -8.591497
v 49.27905 -25.15459 -9.397726
v 50.47507 -24.87995 -10.90798
v 51.44214 -24.01377 -11.81538
v 52.56887 -21.19584 -11.95937
v 59.16555 -5.965547 -16.39059
v 55.72756 -16.6593 -14.5597
v 59.89464 -5.02146 -17.51615
v 59.86295 -10.70585 -19.3059
v 59.51602 -7.534295 -17.44232
v 60.19164 -9.296465 -19.38463
v 59.48388 -9.197197 -17.9122
v 50.41032 -22.91328 -9.830248
v 56.99273 -15.03517 -15.85582
v 55.84909 -18.68253 -15.79839
v 56.63193 -17.24339 -16.36765
v 54.89924 -19.16778 -14.51892
v 54.68298 -16.27878 -12.77424
v 54.97504 -17.33395 -13.69615
v 53.87505 -20.85645 -13.73896
v 53.96522 -19.58778 -13.23079
v 50.2842 -19.4184 -8.18819
v 50.99889 -18.50319 -8.71811
v 50.79307 -20.16464 -9.109725
v 51.53532 -22.35015 -11.09265
v 51.65392 -18.4339 -9.502866
v 51.67594 -19.72283 -10.05452
v 52.9205 -19.13778 -11.48405
v 49.51731 -17.2921 -6.550381
v 57.7156 -14.35617 -16.82479
v 58.42099 -12.1244 -17.08728
v 58.4327 -14.33963 -18.14396
v 57.09067 -10.23592 -14.11699
v 56.20748 -11.83818 -13.28991
v 57.20189 -13.21427 -15.41777
v 57.03264 -12.02979 -14.63472
v 55.28352 -12.34903 -12.11206
v 56.05535 -14.14849 -13.91848
v 54.24708 -12.70349 -10.79342
v 54.09106 -14.04981 -11.05793
v 53.3769 -13.17561 -9.824872
v 54.03082 -17.55184 -12.36283
v 52.86682 -16.99995 -10.4876
v 52.9559 -14.2964 -9.63861
v 50.55984 -15.80059 -7.271387
v 51.06857 -16.79719 -8.169787
v 51.5619 -15.87338 -8.440593
v 49.79604 -14.90099 -6.199563
v 48.89486 -14.98413 -5.324853
v 46.73573 -20.67341 -4.795476
v 48.4214 -20.61787 -6.509142
v 48.90496 -19.18654 -6.520686
v 50.35372 -18.16346 -7.807477
v 47.99899 -16.35524 -4.794959
v 48.32796 -17.93587 -5.533067
v 43.13955 -9.59214 -0.2092143
v 60.93659 45.58082 -16.37862
v 62.00107 45.65808 -18.82245
v 63.09319 45.91584 -21.34581
v 62.66095 43.47426 -20.48965
v 64.0185 36.54448 -24.12687
v 62.49357 37.98634 -20.20667
v 63.74953 44.01109 -22.98699
v 61.4813 39.64017 -17.65789
v 62.04306 41.45337 -19.04543
v 62.61525 41.04384 -20.5189
v 63.22568 42.8437 -21.90268
v 63.96532 42.80127 -23.69778
v 64.56055 40.40675 -25.18197
v 63.42652 40.34337 -22.49668
v 62.50211 39.89872 -20.30367
v 63.12288 38.84385 -21.86679
v 64.78882 38.67492 -25.87893
v 63.7592 38.89525 -23.34919
v 47.91223 1.792315 -3.688873
v 48.12608 11.87482 -5.697013
v 44.09628 4.566279 -1.817167
v 45.46028 4.246554 -2.575919
v 43.48187 5.220603 -1.571963
v 46.16819 3.541003 -2.867042
v 47.43054 3.818075 -3.719351
v 49.83818 4.15167 -5.516365
v 50.54458 5.670196 -6.39998
v 45.60397 10.66108 -3.57387
v 46.72527 9.408355 -4.20453
v 45.6933 9.234912 -3.438728
v 44.69168 10.21176 -2.884745
v 45.17323 6.135585 -2.688684
v 44.53908 8.628042 -2.596102
v 47.11407 6.456472 -4.005423
v 49.59328 7.045281 -5.93962
v 48.66019 6.322853 -5.080043
v 47.86682 8.613794 -4.912744
v 49.58492 8.530751 -6.246324
v 65.80164 26.57957 -28.84394
v 65.46382 29.43449 -27.94912
v 65.90108 28.23029 -29.07933
v 66.26171 30.26102 -30.16854
v 62.63477 2.021061 -22.06198
v 63.4178 0.8711075 -24.09861
v 62.63251 0.3389843 -22.30367
v 63.01855 21.15458 -22.67944
v 51.72224 6.387762 -7.550725
v 64.3848 -3.251981 -28.26216
v 63.96292 -2.273499 -26.4752
v 39.22391 -23.28648 0.555207
v 39.11776 -25.51012 0.06144029
v 40.22303 -23.66853 -0.2240147
v 58.71284 37.73698 -9.866151
v 58.68918 35.86298 -9.704998
v 56.96191 32.39626 -6.893108
v 49.94994 -3.35616 -4.857716
v 48.79546 -2.258867 -3.942026
v 56.8772 14.14371 -14.35326
v 41.02106 -24.27035 -0.9415224
v 41.97876 -24.79941 -1.827718
v 66.96074 7.956914 -32.83736
v 61.33342 21.70488 -19.63236
v 61.09656 -3.785413 -19.60211
v 58.08241 35.83461 -8.087782
v 57.36996 33.91328 -6.948061
v 58.90815 34.51381 -10.39443
v 52.51414 -8.04397 -7.744018
v 53.18121 -9.994527 -8.818503
v 54.00364 -10.83644 -9.977475
v 53.90298 -7.943964 -9.277462
v 54.6469 4.028522 -9.904737
v 52.67037 7.571023 -8.697519
v 53.01535 5.694825 -8.573778
v 53.35584 3.803559 -8.549534
v 63.76063 37.60545 -23.44187
v 63.18598 37.69536 -22.02398
v 62.81401 36.37293 -21.09474
v 65.30289 27.45466 -27.58304
v 59.45269 -0.7746687 -16.14923
v 51.93103 -1.308222 -6.642707
v 38.40141 -24.28443 0.85707
v 59.10773 1.709279 -15.54371
v 59.8966 1.590526 -16.82377
v 56.72428 -1.793049 -12.05764
v 58.84844 -8.61603 -16.5319
v 51.69736 -6.993731 -6.746222
v 41.37582 -22.59913 -0.7823022
v 40.45891 -21.39955 0.1192688
v 39.06619 -20.5268 1.181525
v 41.21064 -19.87502 -0.08801048
v 40.45629 -14.51566 1.117812
v 63.17195 -0.4494919 -23.74206
v 62.29729 -1.246007 -21.79056
v 56.6867 30.85624 -7.449344
v 42.47227 -7.83061 0.1833197
v 67.31595 6.964151 -34.52176
v 66.4698 7.571426 -31.28362
v 62.8547 -6.686998 -25.00576
v 63.551 -5.718624 -26.76709
v 61.09757 -7.536622 -20.77555
v 62.1788 -7.892815 -23.6105
v 62.10366 -6.372018 -22.7109
v 63.25644 -5.269006 -25.56736
v 57.38134 27.03655 -11.38074
v 60.62126 2.201433 -18.11273
v 67.35247 9.577438 -33.75082
v 36.92005 -18.7492 2.653781
v 37.76843 -15.86592 2.502875
v 36.9678 -17.0518 2.826952
v 38.83868 -18.97509 1.56432
v 39.34295 -15.51913 1.680627
v 40.08927 -19.25369 0.7401442
v 40.42417 -16.78765 0.9207247
v 41.40788 -18.23775 0.07596727
v 42.52556 -18.37199 -0.7215279
v 41.944 -13.74328 0.2923711
v 46.67649 -17.57214 -3.848932
v 45.69686 -18.20818 -3.137305
v 43.18754 -19.53351 -1.422363
v 42.71699 -13.05308 -0.1463039
v 42.47541 -14.96617 -0.1600268
v 41.58656 -15.8289 0.3129505
v 43.3297 -16.22766 -0.9389079
v 43.40829 -13.91889 -0.6707062
v 44.84063 -16.47655 -2.082855
v 44.25988 -14.82029 -1.373828
v 45.67818 -15.46627 -2.560927
v 46.86423 -16.15773 -3.697631
v 48.04576 -14.19553 -4.374987
v 45.28021 -13.59439 -1.964053
v 42.12302 -5.94945 0.2886328
v 48.82233 -11.73753 -4.648562
v 43.87495 -1.825774 -0.8537375
v 42.60239 -3.943461 -0.06665062
v 45.35799 -1.912407 -1.66819
v 42.87762 -1.414878 -0.386315
v 44.96691 -3.377979 -1.373712
v 44.38373 -11.11165 -1.086903
v 45.41718 -11.76519 -1.870572
v 44.04951 -12.57418 -0.9707577
v 48.28256 -9.240283 -3.894562
v 46.80127 -11.38285 -2.876167
v 45.96141 -12.49105 -2.352766
v 47.20274 -13.2329 -3.451086
v 47.42833 -10.8381 -3.313594
v 45.39239 -5.766928 -1.602633
v 43.89896 -7.168332 -0.6768339
v 45.10286 -8.504982 -1.45879
v 45.25275 -10.07919 -1.622892
v 46.641 -9.068848 -2.564542
v 47.07266 -7.656047 -2.82505
v 46.98045 -3.976408 -2.612417
v 46.21197 -5.477689 -2.125306
v 59.8928 39.70033 -13.45155
v 48.46935 -3.96347 -3.709241
v 47.42413 -5.846275 -2.997018
v 48.93507 -5.593278 -4.157657
v 50.19522 -6.766284 -5.314399
v 50.23022 -5.459927 -5.223222
v 49.34734 -4.559442 -4.413174
v 63.46831 -3.287065 -25.332
v 58.53126 0.1969776 -14.6025
v 57.75075 2.067136 -13.52094
v 57.61928 -0.009786044 -13.26779
v 64.37846 -0.161029 -26.98887
v 64.90082 0.2544547 -28.48281
v 54.32077 -6.232339 -9.477715
v 51.68467 23.23828 -7.528249
v 53.31488 22.22727 -9.617719
v 51.32409 21.07163 -8.552892
v 52.92918 18.72954 -10.61838
v 51.68824 19.55527 -9.372276
v 49.09903 19.77917 -7.324855
v 46.66159 19.74207 -5.361708
v 47.3554 18.58477 -5.908623
v 49.37361 21.00553 -7.183685
v 47.5419 21.54598 -5.648031
v 47.59669 20.48232 -6.019315
v 47.73201 19.28598 -6.293936
v 50.02151 19.17841 -8.168886
v 48.98319 18.6312 -7.361094
v 48.36951 16.85722 -6.64642
v 51.11929 17.88705 -9.179169
v 50.7167 16.41945 -8.731176
v 56.18576 15.89636 -13.78827
v 54.66044 19.22509 -12.05627
v 54.00163 16.42334 -11.74751
v 55.68864 15.34312 -13.26105
v 54.99129 16.48385 -12.67699
v 60.23279 41.61845 -14.60031
v 60.25924 44.21779 -14.85254
v 58.48685 44.10503 -10.86655
v 58.16357 42.43787 -9.718969
v 58.95071 39.31376 -10.74652
v 57.99465 40.59412 -8.618103
v 58.45056 39.44147 -9.441035
v 58.42377 41.40535 -10.05461
v 59.00446 42.22431 -11.73562
v 60.05882 42.80986 -14.32824
v 59.22031 41.15739 -12.00448
v 59.51999 40.53988 -12.58953
v 58.20349 -10.55065 -16.03029
v 58.13941 -6.885389 -14.87191
v 56.57284 -7.170855 -12.54185
v 58.05807 -8.827228 -15.24834
v 57.57407 -6.354675 -13.84554
v 56.02786 -10.19079 -12.49136
v 57.29144 -8.343254 -13.87393
v 55.3816 -9.311063 -11.4031
v 56.53369 -8.514776 -12.78424
v 54.82807 -8.642503 -10.52442
v 55.56751 -6.803396 -11.1142
v 64.56503 22.06534 -25.87868
v 65.08692 22.1885 -27.07802
v 67.47398 25.28897 -33.53242
v 67.45628 24.12351 -33.43459
v 67.48895 22.8987 -33.45983
v 66.96231 22.46691 -31.86053
v 65.80531 20.68773 -28.80182
v 66.33364 2.040982 -33.08672
v 62.44682 -4.871684 -23.11257
v 62.6735 -2.879715 -23.04586
v 61.17519 -5.500606 -20.24956
v 61.67812 -4.687672 -21.1404
v 61.70023 -2.774335 -20.70262
v 60.27266 -3.284735 -17.87518
v 60.78011 -0.6331981 -18.57403
v 61.42397 -1.138813 -19.87073
v 58.19409 34.13771 -8.799539
v 62.57477 5.651674 -21.76804
v 57.81985 -5.24875 -14.0207
v 59.24985 -3.459989 -16.07311
v 59.91005 -2.325124 -17.10173
v 58.24171 -2.20558 -14.28724
v 58.25818 -3.330416 -14.41372
v 57.2487 -4.154179 -13.00257
v 56.21091 -5.589157 -11.73873
v 49.09602 0.565413 -4.392513
v 51.52041 13.70187 -9.068809
v 65.08555 1.40545 -28.67322
v 66.159 3.155316 -31.88527
v 65.85355 3.978258 -30.39336
v 64.16406 1.318399 -25.97897
v 65.67413 2.318869 -30.41431
v 61.42841 0.7791188 -19.67676
v 57.38181 4.221128 -13.23149
v 51.98104 -5.578634 -6.885005
v 53.42437 -4.739481 -8.299482
v 51.16973 -4.127594 -5.995583
v 56.12365 -4.152837 -11.44408
v 56.02165 -2.638582 -11.16435
v 55.26313 -5.27704 -10.48668
v 54.63647 -3.587139 -9.557149
v 52.48784 -3.405006 -7.228339
v 52.31958 3.120972 -7.421392
v 49.44471 2.498758 -4.888561
v 49.88419 -1.319415 -4.829626
v 50.83918 -0.2537289 -5.711834
v 51.59789 2.570822 -6.668499
v 51.03011 1.525217 -6.011483
v 51.70382 -0.07184346 -6.466997
v 53.60454 -1.933641 -8.338001
v 53.33017 0.6673706 -8.09675
v 55.37954 -0.4463662 -10.35007
v 54.00202 1.817954 -8.909788
v 54.73112 0.9182332 -9.638052
v 55.50682 1.899315 -10.61985
v 56.85656 2.415376 -12.3272
v 55.91995 3.811081 -11.33068
v 59.78556 3.505193 -16.70948
v 56.22383 25.76759 -10.51895
v 56.67182 24.75769 -11.78518
v 60.53608 27.48003 -16.73562
v 60.58871 26.20394 -17.2374
v 58.8938 26.06726 -14.37113
v 57.58928 24.80898 -13.02879
v 57.6482 22.6973 -14.05264
v 58.08879 21.87027 -14.91074
v 58.63876 23.36313 -15.11959
v 59.84777 24.99258 -16.3784
v 58.81644 24.50098 -14.94407
v 57.73897 10.69831 -14.81811
v 57.41555 6.091002 -13.54356
v 55.2486 5.397707 -10.8217
v 55.66699 6.96646 -11.61696
v 56.62605 5.622386 -12.48273
v 56.86109 7.717434 -13.14571
v 59.98846 37.98308 -13.47458
v 59.32498 37.93523 -11.5735
v 54.77421 9.005404 -11.12942
v 55.71975 29.62094 -6.689519
v 56.49168 29.25062 -8.247008
v 66.94849 16.25695 -31.6985
v 64.99073 20.41261 -26.82668
v 64.60536 18.7909 -25.9397
v 63.82237 21.8807 -24.25858
v 63.65794 24.27101 -23.87841
v 63.12343 23.02421 -22.80515
v 63.68504 20.1927 -23.99963
v 62.20322 36.81556 -19.50483
v 59.51539 36.01485 -11.94065
v 58.676 32.57555 -10.52319
v 61.55881 37.5899 -17.80794
v 60.70718 39.18234 -15.53122
v 60.47786 37.28244 -14.71
v 61.28343 31.67013 -17.33811
v 57.52769 29.75147 -9.680249
v 57.69977 31.58128 -8.923989
v 60.64639 31.48349 -15.74571
v 58.92211 28.63978 -13.06212
v 59.72696 28.17793 -14.88089
v 60.10273 29.98828 -14.94105
v 58.53827 29.43926 -11.82978
v 60.03406 31.44474 -14.19658
v 59.409 32.04021 -12.46872
v 59.43224 33.74661 -12.03524
v 60.32145 34.43294 -14.28497
v 60.15507 35.9195 -13.73323
v 60.91759 35.99707 -15.93324
v 60.99144 34.39086 -16.18337
v 61.26545 33.49959 -17.0294
v 61.99813 35.14434 -18.91594
v 62.7476 34.35038 -20.97112
v 61.74375 30.92926 -18.62734
v 62.16784 32.52563 -19.53525
v 63.45379 30.60671 -22.94217
v 66.19307 32.48329 -29.77567
v 65.11823 35.30502 -26.96598
v 65.22836 33.45539 -27.33969
v 64.28326 33.57033 -24.96263
v 64.94298 31.58931 -26.63506
v 64.46377 30.59898 -25.44775
v 64.48379 24.07608 -25.70831
v 60.77584 29.5161 -16.58117
v 61.34683 28.66947 -18.17266
v 64.60259 26.20341 -25.88931
v 64.74834 28.41395 -26.18508
v 64.20071 28.91083 -24.87879
v 63.68679 32.14394 -23.48381
v 62.71027 31.83084 -20.96543
v 63.47077 33.40769 -22.9259
v 62.75596 29.11163 -21.36357
v 61.92128 28.86993 -19.43709
v 63.37104 28.21326 -22.91943
v 62.17543 27.12398 -20.30425
v 63.70063 26.629 -23.79315
v 62.32574 25.72245 -20.84216
v 61.41998 24.39285 -19.30774
v 59.87951 22.65152 -17.12169
v 62.46796 23.59361 -21.43654
v 62.07806 20.68156 -20.97473
v 60.22491 17.91164 -18.32037
v 61.29933 18.40877 -19.82368
v 61.15214 19.80314 -19.50297
v 60.2217 21.20626 -17.93127
v 59.08223 20.80816 -16.39464
v 62.20858 2.938908 -21.11283
v 61.63587 2.548898 -20.00079
v 61.81425 5.034035 -20.30187
v 60.89159 7.465704 -18.80762
v 60.9244 4.411554 -18.71856
v 64.25673 3.587701 -25.74586
v 64.90613 4.327109 -27.35559
v 50.46983 13.18916 -7.974109
v 49.71937 10.64419 -6.818822
v 62.7073 19.58124 -22.16133
v 62.02325 18.91702 -20.96156
v 67.41531 20.35102 -33.06793
v 64.27957 20.22787 -25.26708
v 68.30885 21.27452 -35.9365
v 57.61822 7.903044 -14.12756
v 63.33446 2.651228 -23.61011
v 67.73425 10.69609 -34.73954
v 67.66372 12.0643 -34.23533
v 66.76131 10.99426 -31.56467
v 66.88132 9.712323 -32.1783
v 67.68724 13.94772 -34.08293
v 68.2902 15.923 -35.90984
v 57.73308 15.20007 -15.36683
v 66.00993 11.79145 -29.34732
v 66.70258 12.79993 -31.15189
v 66.18593 15.15729 -29.67729
v 65.96693 13.46616 -29.15421
v 66.82143 14.37202 -31.3962
v 55.45212 10.42987 -12.16368
v 55.85615 8.399634 -12.14311
v 51.14952 10.10552 -7.933617
v 53.69372 8.975698 -10.02861
v 54.36449 10.75498 -11.11855
v 52.8052 10.09557 -9.465247
v 52.71994 13.65704 -10.20206
v 52.11201 12.26105 -9.321112
v 54.08146 12.04583 -11.13115
v 54.29447 13.6418 -11.68438
v 55.31213 14.31762 -12.78264
v 55.19153 12.35808 -12.31566
v 57.74956 13.38994 -15.21005
v 56.23187 10.19843 -12.97084
v 56.30379 12.27373 -13.43879
v 68.55419 19.4587 -36.73221
v 67.79077 16.02509 -34.24408
v 67.91004 19.05438 -34.5816
v 62.75354 17.96526 -22.26564
v 61.94427 17.19581 -20.90668
v 67.34746 18.12445 -32.8427
v 63.7345 17.76982 -24.16534
v 66.71654 18.03453 -31.04582
v 66.45229 19.81208 -30.40933
v 65.73444 15.95417 -28.53087
v 66.41423 16.73326 -30.25956
v 66.00896 17.96922 -29.21019
v 65.2177 17.18051 -27.30676
v 65.4593 18.79704 -27.83453
v 64.40774 16.92541 -25.52573
v 64.16964 15.40585 -25.01898
v 63.59344 16.17413 -23.88332
v 64.90479 14.75502 -26.61138
v 55.93608 17.40919 -13.52356
v 57.15249 17.5968 -14.68368
v 55.68314 19.49785 -12.95483
v 62.94867 2.999891 -22.68312
v 58.5211 2.814042 -14.67931
v 58.97508 3.897949 -15.45452
v 58.22535 5.301148 -14.52932
v 58.44155 6.127571 -14.94603
v 59.66086 4.950058 -16.60743
v 59.13146 7.816048 -16.15644
v 57.86366 9.078827 -14.65805
v 59.3036 9.248478 -16.59514
v 60.02892 7.021883 -17.39893
v 65.09843 12.30894 -27.12774
v 61.65689 8.328411 -20.13329
v 61.92418 6.792524 -20.54973
v 57.48597 20.14677 -14.63067
v 58.95992 18.77175 -16.58255
v 59.96074 15.06001 -18.00428
v 58.78467 16.74993 -16.53769
v 58.85062 15.15323 -16.61542
v 61.05741 10.1304 -19.27941
v 58.86776 13.59492 -16.55933
v 59.62717 10.72761 -17.24753
v 63.02314 12.1144 -22.71334
v 60.39446 11.40086 -18.40626
v 60.68322 13.08047 -18.93612
v 61.92286 14.78743 -20.84826
v 63.0451 13.74248 -22.80186
v 61.37183 12.28168 -19.93872
v 62.20391 12.30164 -21.25721
v 63.19888 10.53279 -23.02931
v 62.17503 10.272 -21.14147
v 62.60197 3.733851 -21.89724
v 64.03257 4.78543 -25.0198
v 64.18258 13.21361 -25.04594
v 63.26497 4.41516 -23.28645
v 64.6022 5.928912 -26.26447
v 62.35521 7.473207 -21.33404
v 63.23661 8.238202 -23.0765
v 65.00372 10.7204 -26.93727
v 64.02649 11.15242 -24.75304
v 64.33029 9.352432 -25.41554
v 65.02361 9.012066 -27.07582
v 66.23125 10.34543 -30.04609
v 66.36014 9.052817 -30.71808
v 65.6729 8.168391 -28.89969
v 65.96091 6.577128 -29.98878
v 65.11692 3.029472 -28.29032
v 65.54414 4.839034 -29.15563
v 65.2435 5.811284 -28.04311

# 25998 faces
f 12974 13199 13198
f 13199 13095 13198
f 13200 13187 13199
f 13187 13095 13199
f 13197 13196 13200
f 13199 13197 13200
f 13187 13200 13193
f 13200 13196 13193
f 13196 13195 13194
f 13193 13192 13187
f 13189 13187 13192
f 13191 13192 13190
f 13193 13190 13192
f 12962 13187 13189
f 13188 12962 13189
f 12962 13184 13187
f 13186 13184 12962
f 13174 13191 13185
f 13094 13184 13104
f 13183 13186 12962
f 13165 12962 13188
f 13182 13188 13189
f 13188 13182 13164
f 13179 13182 13180
f 13174 13180 13182
f 13181 13174 13182
f 13180 13178 13179
f 13177 13179 13178
f 13178 13180 13174
f 13179 13177 13176
f 13136 13177 13148
f 13177 12623 13176
f 13168 13176 12623
f 13175 13179 13176
f 13182 13179 13171
f 13171 13179 13175
f 13172 13173 13176
f 13173 13175 13176
f 13175 13173 13171
f 13170 13172 13168
f 13172 13176 13168
f 13129 13172 13111
f 13170 13111 13172
f 13169 13170 13168
f 13151 13169 13167
f 13084 13167 13169
f 13168 12623 13169
f 13084 13169 12623
f 13166 13151 13167
f 13088 13166 13167
f 13164 13165 13188
f 12623 13177 13136
f 13163 13191 13190
f 13173 13161 13171
f 13162 13171 13161
f 13173 13160 13161
f 13173 13014 13160
f 13162 13161 13159
f 13160 13159 13161
f 13162 13159 13157
f 13160 13157 13159
f 13103 13157 13160
f 13158 13162 13157
f 13158 13157 13155
f 13156 13155 13157
f 12814 13155 13154
f 13156 13154 13155
f 13184 13186 13153
f 13183 13153 13186
f 13171 13164 13182
f 13152 13151 13166
f 13150 13151 13152
f 13152 13166 12658
f 13150 12917 13151
f 13115 13163 13112
f 13112 13163 13190
f 13115 13149 13163
f 13191 13163 13185
f 13185 13163 13149
f 13178 13148 13177
f 13185 13148 13178
f 13146 13148 13147
f 13148 13185 13147
f 13144 13146 13147
f 13144 13147 13149
f 13146 13144 13027
f 13145 13027 13144
f 13143 13145 13144
f 13144 13141 13143
f 13142 13143 13141
f 13149 13141 13144
f 13139 13143 13142
f 13114 13142 13141
f 13140 13143 13139
f 13025 13139 13142
f 13138 13146 13027
f 13140 13139 13137
f 13025 13137 13139
f 13135 13148 13138
f 13146 13138 13148
f 13135 13136 13148
f 13134 13137 13133
f 13137 13025 13133
f 7861 13134 13110
f 13134 13133 13110
f 12140 12143 13134
f 12140 13134 13132
f 13130 13014 13131
f 13117 13130 13131
f 12790 13131 13129
f 13014 13129 13131
f 13117 13131 13128
f 12790 13127 13131
f 13128 13131 13126
f 13127 13126 13131
f 13126 13125 13128
f 13124 13125 13126
f 13121 13125 13122
f 13122 13125 13124
f 13124 13126 13123
f 13119 13122 13124
f 13122 13120 13121
f 13118 13130 13117
f 13118 13117 13022
f 13128 13121 13117
f 13196 13190 13193
f 13142 13114 13025
f 13116 13025 13114
f 13115 13116 13114
f 13149 13114 13141
f 13113 13116 13115
f 13149 13115 13114
f 13112 13107 13113
f 13169 13111 13170
f 13133 13109 13110
f 13109 12353 13110
f 12099 12353 13109
f 13107 13106 13109
f 13107 13109 13113
f 13108 13105 13106
f 13108 13106 13107
f 13108 12838 13105
f 13128 13125 13121
f 13184 13153 13104
f 13103 13160 13019
f 13100 13134 12143
f 13102 12143 12140
f 13101 13031 13138
f 13031 13135 13138
f 13151 12917 13111
f 13149 13147 13185
f 13100 13140 13137
f 13173 13172 13014
f 13136 13135 13099
f 13099 13135 13098
f 13031 13098 13135
f 13123 13126 12287
f 12661 13097 13119
[truncated: 451,596 more chars]
