# Supplementary material for: Simulation of facial growth based on longitudinal data: Age progression and age regression between 7 and 17 years of age using 3D surface data
Source: PLoS One. 2019 Feb 22;14(2):e0212618. doi: 10.1371/journal.pone.0212618 (PMC6386244; doi:10.1371/journal.pone.0212618)
Supplement: S1 File — (ZIP) [file pone.0212618.s001.zip › M/17.obj]

# Generated in Morphome3cs 


# 13200 vetices
v 16.60603 24.10238 4.582887
v -46.04421 26.94965 1.975038
v -46.0891 26.54692 1.411844
v 34.10912 29.38568 8.899964
v -43.09378 29.62284 5.292648
v -43.11051 30.38227 5.842338
v -43.24137 29.98216 5.206311
v -42.79266 29.96024 5.739944
v 5.100737 19.88708 16.93797
v 43.17996 25.13333 1.746688
v 39.39319 27.42348 6.39732
v 32.53066 28.7085 8.094818
v 34.49541 28.29907 8.053752
v -45.90403 25.9656 0.6111087
v -45.09132 25.59279 0.6673839
v -25.23423 21.34171 1.163054
v -26.17185 20.21653 2.572083
v -27.14822 17.90392 3.12684
v -28.74174 19.57584 2.946408
v -21.67829 24.68769 2.60885
v -46.89043 25.37136 -1.475205
v -46.57314 25.33855 -1.088316
v -46.46137 24.8713 -1.992688
v 17.17644 26.58975 6.325265
v 17.71082 24.39926 4.241796
v 20.18454 22.53451 1.560721
v 19.48936 23.94772 1.684604
v 19.09523 23.61151 1.296873
v 23.53816 24.79225 4.015354
v 42.66829 19.83176 -1.30555
v -40.84332 31.45555 7.565674
v -44.47322 26.2656 1.041538
v -44.29337 26.65375 1.334679
v -43.44923 29.37145 5.070418
v -32.13968 19.15354 3.148663
v 26.90476 29.02639 8.89385
v 34.21507 27.68429 6.607882
v 25.8783 29.35433 9.808843
v 45.48736 22.31672 -2.999814
v 27.35932 30.8317 10.70862
v 45.70427 21.60542 -4.10882
v 35.71336 28.66045 8.448852
v 27.87715 30.37341 9.370406
v 27.62528 30.05635 9.184731
v 43.59621 25.78354 2.703601
v 43.48751 25.67173 2.386129
v 45.47019 22.04092 -3.350492
v 37.43927 28.34323 8.03211
v 26.98332 29.90384 9.341896
v 44.19105 24.31969 0.1199588
v 29.58546 28.9719 8.359859
v 25.71594 28.15855 7.550568
v 40.31445 25.97011 3.716509
v -46.22119 -67.99815 -48.73713
v -29.63914 32.23449 9.950947
v -25.51449 29.92439 7.556622
v -32.34834 30.79351 8.696748
v -37.96628 30.81685 8.00802
v -23.23734 27.6539 5.611592
v -33.20531 30.26288 8.251322
v -31.22507 30.35949 8.590788
v -23.43152 30.50196 9.105833
v -28.02992 29.20812 6.59079
v -24.80267 27.73325 4.902182
v -24.09877 27.63205 4.97131
v -38.06501 31.27984 8.183358
v 6.031549 -19.435 23.23141
v 9.579943 -19.92562 22.74054
v 5.399246 -21.57178 19.5501
v -40.98306 22.2351 0.9698689
v 41.36884 22.09135 -0.2594963
v -7.153791 -21.11184 26.96107
v -11.17301 -20.58712 19.65919
v -7.954807 -20.05082 25.81287
v -6.580194 -20.87525 25.25357
v -8.698013 -19.88777 20.77281
v 42.58216 26.15956 2.959682
v -28.47525 30.34599 7.409567
v 22.15458 79.74393 14.54693
v -28.75988 31.16375 8.629614
v 18.26922 -47.48529 2.167371
v 23.67352 17.09488 3.968383
v 4.089625 -47.60066 12.15822
v 40.13692 25.02991 2.165401
v 17.30671 20.91584 2.516624
v -45.60866 24.65969 -1.618961
v -38.59692 25.36369 2.165123
v 21.88222 26.88161 5.961502
v 17.17852 -47.05073 2.819878
v 26.06233 50.50886 19.89376
v 13.2053 -21.86436 15.10567
v 22.87051 25.00654 3.645222
v -29.72174 32.66981 10.49944
v -34.68681 27.71037 3.878611
v -38.43604 25.36592 2.175132
v -45.92735 24.51925 -2.219856
v 10.29854 -20.2164 21.67202
v 40.34 16.78685 0.9948545
v -37.96466 34.54702 10.82536
v -22.60027 30.69955 9.684133
v -30.09307 29.41084 6.190983
v 27.13838 29.89437 9.142588
v -28.6332 29.18819 6.263347
v -28.80808 28.89447 5.762732
v 47.159 23.39685 -3.697634
v 6.781899 -89.5506 -9.18514
v -22.83881 26.61792 4.987327
v -38.44423 31.07859 7.978299
v -9.344227 -19.56742 22.55979
v -42.89413 50.18438 12.12068
v -28.47259 29.18787 6.62042
v -28.15567 29.04874 6.09537
v -27.72039 28.85583 6.059982
v 16.39144 20.89492 3.061031
v 15.95068 21.60974 3.171105
v -38.75708 85.26736 5.663172
v -38.79027 31.70745 8.458871
v -38.8904 32.09212 8.639577
v -22.0107 53.23858 21.61259
v 27.79575 30.52256 9.52117
v -21.99909 27.18225 5.379003
v 10.24766 85.20706 14.64512
v -33.60673 25.19543 2.653579
v -34.15798 25.36091 2.545685
v 22.08298 25.74774 3.804026
v -40.58425 29.65393 6.381447
v 26.92239 45.95657 19.86131
v 11.49687 86.47211 13.64952
v 8.797145 -19.45465 26.12303
v 6.840548 -19.517 26.46895
v 40.80796 17.20782 0.6113787
v -37.30751 17.0554 2.791022
v -28.44603 49.22432 20.08693
v 27.31316 28.33731 7.750033
v 28.47564 28.53107 7.690311
v 36.6727 28.84529 8.552462
v 8.571661 -19.60061 24.79629
v -35.57769 29.99547 7.333947
v -34.93216 30.00674 7.792755
v -35.51003 30.50142 8.220424
v -37.27558 30.74239 8.017173
v -36.25114 30.09051 7.758886
v -34.13985 32.68713 10.47658
v -33.60987 32.61144 10.5657
v -33.43119 32.94702 10.38952
v -33.04863 32.68767 10.55108
v -32.13317 32.55481 10.01991
v -34.50204 32.02998 9.360085
v -33.55378 32.32278 9.563325
v -32.19518 31.0846 8.585336
v -33.58052 31.81301 8.976174
v -33.0227 31.47482 8.570513
v -33.736 31.44162 8.688718
v -37.16914 25.39614 2.335213
v 29.81498 83.15833 9.800979
v 29.64236 83.24493 9.805694
v 43.63882 24.62133 1.007007
v 43.07648 24.64792 0.9331412
v 43.12244 24.88416 1.580789
v 27.07208 27.91271 6.855901
v 40.05342 26.3911 4.69735
v 18.98724 85.22958 12.59753
v 22.63378 25.47285 3.73148
v 21.06496 78.22849 15.43492
v 18.42084 22.40661 1.04835
v 21.42154 80.00896 14.63472
v -37.38265 29.95093 7.44282
v -38.00474 29.96931 7.503193
v 33.02341 -77.57669 -35.84621
v 47.70178 -63.66071 -45.24406
v 18.07457 22.68736 0.6298363
v 21.27634 26.14605 5.184065
v 13.05825 -46.88447 6.45905
v 12.96158 -47.18578 6.64221
v 41.48317 18.1985 0.01435331
v 17.90213 22.68666 0.5638945
v 17.9496 22.76408 0.5257932
v 18.71402 23.02914 0.8651327
v 5.739891 -89.62674 -8.921887
v -46.75609 24.76767 -2.073708
v -43.1478 -71.36752 -43.22743
v -38.64608 30.54947 7.707879
v 17.62346 23.99615 3.938433
v -36.46539 16.87337 2.934508
v -36.9481 16.31814 2.903333
v -30.29837 29.61579 6.754293
v -29.26736 29.24027 6.320103
v 44.82164 24.80763 0.06692768
v 24.72092 83.82734 11.58812
v -36.27949 18.52594 2.737882
v 29.2445 83.41631 9.96616
v 28.77994 83.57269 10.09845
v 28.27932 84.09391 9.964773
v -22.68723 26.13542 4.233597
v 13.86232 -21.59006 12.12405
v -30.43372 51.23521 18.94771
v -20.29682 88.03971 12.41605
v 30.28846 30.9298 10.20683
v 30.2742 32.05463 11.02156
v 32.40059 30.94298 9.783563
v 31.30753 31.59323 10.48357
v 32.02596 31.56011 10.36072
v 30.94316 31.95674 10.87321
v 5.378348 -20.05915 29.23933
v 5.364653 -19.92048 28.37366
v 31.04779 82.98541 9.243171
v 30.59778 83.23705 9.382276
v 30.20121 83.43454 9.463824
v 30.57564 82.92715 9.579349
v 16.32524 23.82612 4.690088
v -25.45031 87.21664 11.39188
v -25.57241 86.81356 11.62559
v -25.78491 86.4236 11.83091
v -26.73521 86.29742 11.61017
v 34.98937 29.14388 8.793288
v -39.37096 29.94731 7.306662
v -41.10428 30.62687 6.88237
v -40.05848 30.0496 6.986274
v -24.06138 29.80145 7.823875
v -24.33038 30.58771 8.831365
v 25.00807 28.99079 9.704555
v -21.90715 26.04893 4.162856
v -39.52942 29.75799 6.936265
v -40.6124 47.17674 14.64246
v 12.08078 87.43596 12.86404
v -25.31099 21.16503 1.267968
v 3.137735 -20.42009 26.29821
v 47.34855 23.49423 -3.814926
v -26.19983 18.29178 3.284033
v -33.18295 49.91512 17.94807
v -21.32764 29.4598 8.282436
v -35.93618 32.98248 10.02042
v -29.83212 31.45958 8.905906
v -22.3066 29.72154 8.356903
v 9.398831 -19.84448 23.9535
v -32.05812 87.48413 8.383274
v -43.57714 27.98629 3.022215
v 15.15514 -19.93893 12.54603
v 18.00883 22.29727 1.213463
v 17.97302 22.63666 0.7224141
v -34.99764 33.45075 10.60167
v -40.97275 47.81659 14.2365
v -37.92402 31.5689 8.426578
v -37.97178 32.14513 8.900345
v -38.2477 32.76982 9.338984
v -38.97183 32.38946 8.920377
v -21.72658 28.4076 7.293662
v -22.01974 28.23643 6.738625
v -22.74326 29.23105 7.502404
v -23.12612 27.78405 5.396462
v -22.88357 28.41646 6.476569
v -9.806633 -20.45822 19.4096
v -30.59577 32.63494 10.33453
v -29.80045 31.97478 9.556839
v -30.8946 31.89879 9.345564
v -31.75814 32.16056 9.608736
v -31.33279 31.57378 8.969377
v -31.19857 31.18109 8.595157
v -32.09446 31.39477 8.70149
v 32.87329 27.42498 5.810852
v 30.68207 27.81744 6.42438
v 30.65285 27.3868 5.452656
v 31.56067 27.39474 5.168907
v -38.07682 29.8312 7.372399
v -47.89918 25.96784 -1.661983
v 42.23577 78.44032 3.446087
v 40.73384 48.20975 12.27176
v -32.9221 48.98941 18.2723
v 25.18986 51.11134 20.15698
v -41.63094 29.60164 5.677868
v -46.55225 27.22018 1.482134
v -25.42611 27.58972 5.469596
v -26.12111 28.15294 5.76356
v -33.8874 27.0453 3.380178
v 13.53947 -21.9421 11.98333
v 45.69326 21.52736 -4.696902
v 45.82438 21.28576 -4.765409
v 32.43935 40.51771 16.93843
v -9.180086 -20.15753 19.86307
v 32.22234 44.67727 17.71597
v 32.35361 45.3572 17.62862
v 9.192349 -19.7357 24.42912
v 17.01298 -46.75247 2.833143
v 17.35776 -47.26543 2.719214
v -48.91149 27.282 -1.484294
v -29.57904 29.31386 6.146907
v -27.91812 28.7819 5.55101
v -9.413914 -20.5325 19.2543
v 13.86941 -21.57431 13.8576
v 14.07561 -21.36052 12.98358
v 34.0694 81.99349 7.898265
v 9.624447 -19.80317 24.24023
v -24.35254 28.52418 6.054326
v -38.68803 85.61824 5.50282
v 2.755982 -23.52974 21.76975
v 24.94997 28.61427 8.966788
v -43.8618 28.1428 3.297897
v -43.98318 28.19071 3.288741
v -21.45616 23.95185 1.461999
v -39.30478 30.06366 7.41714
v 35.21092 28.01283 7.471055
v 45.9849 22.11408 -4.337457
v -9.275439 -20.60388 19.4362
v 16.36534 23.6092 4.435918
v 16.92075 23.97958 4.417028
v 30.72472 79.81243 10.8397
v 30.49142 79.31161 11.19349
v -41.04532 29.342 5.042683
v 16.50954 -46.85156 3.425757
v 11.78582 85.76109 14.04506
v -38.9703 85.2818 5.546582
v -38.54265 85.76068 5.52274
v -38.58283 85.27998 5.774329
v 23.52013 25.33199 4.037754
v 41.7326 20.26552 -0.6213011
v 31.43024 82.24035 9.333237
v 30.81303 82.5573 9.627488
v 40.75793 29.03948 5.788711
v 10.17678 87.26601 13.38282
v 10.15871 86.77537 13.68499
v -30.55687 31.27505 8.758303
v 34.63073 46.00883 16.45886
v 37.76481 28.70902 7.852332
v 16.18582 -47.01535 3.741297
v 15.42492 -47.15303 4.448837
v 25.12732 28.3281 8.230371
v 24.64007 28.36488 8.525918
v 26.88094 43.80945 20.09038
v -45.7226 48.17682 10.94638
v 19.37171 83.56549 13.4218
v -45.04025 48.03563 11.52661
v -32.96526 29.61475 7.021685
v -20.54992 27.52172 6.074687
v -30.21118 30.1464 8.241708
v -30.42256 29.72261 7.583386
v 58.61709 41.90527 -8.874589
v -66.02234 59.30108 -20.54987
v -48.9924 29.58378 1.335545
v 25.06806 27.8588 7.012258
v -44.85865 26.8276 1.357934
v -44.46798 27.18313 2.002205
v -44.0961 27.79966 2.774798
v -44.3172 27.19988 1.922426
v 13.54699 -46.54794 6.215422
v -27.17724 29.99192 7.040813
v -20.68904 27.18724 5.570607
v -22.54965 30.47012 9.443905
v -22.87167 31.09042 10.11503
v -23.29627 30.80661 9.554551
v 13.37311 -47.04852 6.242548
v -42.01807 31.30912 7.006216
v 21.73106 26.16017 5.165622
v 21.74887 25.685 3.787707
v -32.34393 47.97532 18.76663
v 14.97658 -20.18427 16.10378
v 36.96268 31.73874 10.09802
v -35.76303 31.20177 8.736611
v -35.41645 32.54387 9.729163
v -30.37931 29.00829 5.878974
v -46.32824 27.67007 2.182831
v -45.79617 27.06407 2.314573
v -39.0769 32.93738 9.328832
v -25.13823 28.68506 6.102396
v -8.38637 -20.69918 29.25492
v -25.59582 26.88071 3.81392
v -43.43161 28.66323 4.164527
v 30.43504 82.53493 9.794801
v 29.65167 82.93716 9.980145
v 24.7543 28.72958 8.522285
v 22.10348 79.39435 14.70904
v 24.42281 84.01376 11.60992
v 16.94829 27.39164 7.615699
v 35.96756 29.02398 8.76093
v 21.84319 -85.10597 -20.41938
v 24.69591 28.11182 7.438281
v 24.55407 28.46206 8.148828
v -6.713 -20.52198 25.27666
v -6.754346 -19.97939 24.39826
v 40.84676 20.42317 -0.03150916
v 25.67549 27.09527 6.087067
v 25.78458 27.92257 7.021037
v -43.48817 28.38302 3.678107
v -43.11769 27.51393 2.788291
v -49.79744 23.36404 -5.23851
v -28.67432 20.23774 2.706942
v 27.41125 30.53945 9.950447
v -25.15605 28.04262 5.206164
v -24.82549 28.20405 5.233242
v 25.47089 53.5338 19.55299
v -44.37635 28.37258 2.953958
v 18.49672 -46.41277 2.158207
v 18.72034 -46.7034 1.852598
v 18.86853 -47.14041 1.686775
v 19.86643 23.43344 1.906301
v -37.62857 29.9344 7.148154
v 27.02538 83.90839 10.57254
v 12.55715 -46.70024 6.941411
v -42.96354 29.37195 5.379265
v -23.45701 26.48577 4.911067
v -7.615054 -21.13836 29.67847
v -7.473133 -21.18046 29.11916
v -23.54485 26.83763 5.149439
v -10.39224 -19.57479 25.79021
v 43.41552 24.98848 1.441361
v -9.571467 -20.07104 20.18946
v -9.335266 -20.20622 19.70709
v -9.085646 -20.08036 20.06276
v 18.57884 23.20578 0.7869543
v 18.62615 23.30852 0.8535826
v 17.91924 22.79801 0.5972722
v 18.17548 22.93701 0.6234804
v 18.27529 23.16478 0.721074
v -26.38683 29.5427 6.477151
v -20.83466 29.31774 8.215297
v -38.79052 25.35106 2.108746
v 12.71071 -46.64332 6.887203
v 12.20543 -46.50932 7.625501
v 19.74062 19.70503 3.012373
v 35.63694 81.44621 7.273378
v 44.89287 21.63912 -3.231682
v -20.89287 87.94975 12.3011
v -41.70409 34.07433 9.322628
v 41.01283 76.45329 5.212599
v 31.91993 32.64571 11.26353
v -22.09789 -46.27407 3.120342
v -21.93618 -46.1997 3.440174
v -28.28416 -48.30522 0.4231325
v 37.80638 25.48941 3.266605
v 38.50995 25.90375 3.391177
v 38.6057 25.69042 3.165235
v -31.25309 30.77185 8.661146
v 28.94053 83.03449 10.3278
v 25.09166 28.91831 9.274183
v -27.86776 18.90445 3.19022
v -28.78338 17.86062 3.109374
v -42.30651 32.13832 7.551081
v -24.95508 27.28342 5.216835
v -24.8478 27.51108 5.570893
v -23.76233 26.53273 4.863636
v 45.81516 25.62613 -0.7214556
v -40.14656 31.55462 7.973045
v -39.48988 32.00436 8.495458
v -39.23116 32.22675 8.725101
v -19.90285 27.89509 6.788811
v 17.75411 21.70063 1.82662
v 37.9386 30.59186 8.020665
v 37.15458 30.28208 8.024615
v -21.28978 27.20222 5.503736
v -20.68448 26.68215 5.013787
v 45.29535 20.9172 -3.553089
v 14.63137 -46.87436 5.134341
v 14.22623 -46.92205 5.462327
v -25.27468 26.04923 2.885607
v -19.76793 28.1685 7.186702
v -21.19638 28.35852 6.900727
v 37.65782 32.20047 9.71881
v 5.343657 -21.09209 20.53757
v 4.898872 -21.0787 20.81819
v -22.78752 25.76196 4.031668
v 24.94346 29.72575 8.951237
v 25.16505 29.96228 9.213442
v -37.70766 33.57019 10.10575
v 22.95491 27.19114 6.075022
v 22.75078 26.83569 5.562898
v -32.95026 20.01162 2.688753
v -31.38558 19.99106 2.85516
v -41.43144 32.52649 8.210254
v 27.60105 27.26357 5.940712
v 26.63733 27.11042 5.852648
v 27.1279 26.89991 5.538363
v 42.22684 42.82545 12.46453
v 27.84909 31.55989 11.38088
v 28.60274 31.90309 11.17133
v -30.70801 30.95236 8.347426
v -31.30392 30.90757 8.420358
v -45.30132 27.65294 2.398432
v -38.76654 29.86425 7.359288
v 27.66175 83.37179 10.66098
v 28.25245 83.24797 10.49824
v 4.036418 -20.10488 22.76659
v 38.54441 27.81649 7.324642
v 39.56284 27.62632 6.457845
v 6.973026 -19.49968 28.4321
v -34.99947 26.13871 2.793011
v 45.32935 22.42401 -3.217444
v -29.49725 18.82111 3.28659
v -29.41473 19.70515 2.935299
v -28.12909 29.46358 6.860611
v -34.99647 25.19119 2.446688
v -36.14581 25.81854 2.535516
v 4.230111 -20.58228 29.32066
v -8.419111 -19.90469 21.30642
v 20.34929 22.54348 1.600676
v 20.31705 -47.34069 0.9174889
v 31.66213 26.9294 4.707667
v 30.64508 26.97545 4.973833
v -50.1995 24.78663 -4.67136
v 43.31507 20.08866 -2.019444
v -7.739654 -19.67133 24.0484
v -27.87751 30.12251 7.146826
v -35.53233 17.51359 3.092733
v -28.49791 50.41372 19.8846
v 19.16676 24.81157 3.665484
v 9.963729 -18.99372 26.70984
v 4.622598 -20.55923 21.74131
v 4.639855 -20.85637 21.10581
v -26.53739 28.68686 5.798226
v -25.76672 31.87818 10.30615
v 9.630813 -19.58524 25.22313
v -20.97478 24.28114 2.507137
v -46.99795 24.57427 -2.820643
v -46.89989 24.63961 -2.595788
v -46.5387 24.50139 -2.672971
v -36.50099 25.53589 2.452271
v -33.77002 35.33519 12.53537
v -49.44885 23.13116 -5.290277
v -44.07073 29.04661 3.924938
v -32.88065 33.37022 10.82753
v -26.17534 28.56017 5.412451
v -25.67191 28.5327 5.364517
v -24.10524 -46.6741 1.197185
v -26.41088 28.72277 5.575565
v -26.04686 28.72247 5.516929
v -28.76808 29.49232 7.171527
v 17.10143 21.82542 2.133292
v -27.52011 29.16116 6.341231
v 40.79853 25.69847 2.882219
v 15.47221 21.45039 3.368901
v 20.85656 18.6584 3.357137
v -3.68426 -48.29348 13.04579
v 20.50805 21.98951 1.67318
v 40.46824 25.77926 3.121538
v 3.874728 -47.81433 12.24824
v 42.03369 26.56756 3.498415
v 42.15134 18.61793 -0.6322504
v 42.05132 17.5152 -0.2073346
v -25.69516 21.06469 1.268767
v -35.91686 27.84375 4.090599
v -30.6886 30.47427 8.478071
v -30.44449 30.53774 7.963298
v -30.75386 30.52463 8.298059
v -29.64365 29.87841 7.687796
v -29.84044 30.17078 7.625414
v -36.18362 34.68652 11.48685
v -36.55651 29.4685 6.060941
v 43.16726 25.52286 2.32051
v 40.62638 20.97568 0.1716126
v 40.13712 21.62787 0.6010423
v -38.20137 25.5757 2.236402
v -37.22034 27.70759 3.828407
v -34.78488 27.37614 3.453325
v -34.80935 26.95953 3.185324
v -35.5215 27.70939 3.835713
v -37.26533 26.00915 2.477854
v -37.07854 26.45709 2.621566
v -35.82465 27.02461 3.195425
v -35.57553 27.28438 3.353245
v -36.25628 26.9654 3.098928
v -36.90655 26.63791 2.746155
v -36.90715 26.92542 2.910772
v -36.90197 27.10423 3.044692
v 27.54319 31.32055 11.03484
v 20.83633 21.30025 1.935386
v -27.19527 30.31528 7.758579
v 22.45215 17.38193 3.777791
v 23.64721 17.73122 3.707423
v 24.59947 18.84998 3.67082
v 42.12642 22.24881 -1.332092
v 42.44187 24.66366 0.624397
v 41.80434 25.52707 2.592241
v 41.12467 18.91828 0.01416288
v -37.48235 15.79582 2.792199
v 43.7886 24.43956 0.5400505
v -40.4147 20.77119 1.145492
v -40.47124 18.81565 1.483253
v 44.96096 23.11372 -2.05834
v -43.27023 26.89779 1.923929
v 4.96081 -20.22939 29.61251
v 5.7838 -19.87487 29.31421
v 1.697171 7.073351 27.71116
v -25.92332 29.04144 5.873775
v -37.66757 16.53252 2.734093
v 1.910523 -21.37138 25.65708
v 38.09506 25.91522 3.471153
v -44.22763 26.20305 1.026817
v -42.9422 32.69841 7.800992
v 21.9773 18.44159 3.450499
v -20.96862 -46.1624 4.147729
v 29.02302 27.09173 5.664217
v 27.88521 26.93223 5.570786
v 19.59892 23.62293 2.049054
v 18.96072 -47.49447 1.734666
v 24.45759 28.69515 7.994691
v 15.68365 19.50956 3.743646
v 20.11746 -47.1451 0.9668987
v 18.05222 22.92618 0.7619416
v 44.39504 25.17027 0.8228399
v 2.439138 -20.74684 25.02384
v 15.2214 19.93627 3.827766
v 14.96523 21.09237 3.88566
v -22.5407 -46.34682 2.474231
v 37.23915 26.17831 3.917473
v -27.78738 17.52306 3.340558
v 41.75203 24.69973 1.001149
v 41.76657 25.29428 1.979327
v 43.64772 23.19712 -2.358553
v 43.89691 23.11172 -2.767776
v 40.27956 25.24948 2.264374
v 39.473 25.72456 3.066663
v -36.13414 34.9984 11.70844
v 22.78187 25.96208 4.285232
v -34.02789 24.65611 2.488158
v -19.90549 27.40475 6.235634
v -20.16031 27.15441 5.702822
v 35.09236 24.67737 3.380033
v 43.51754 25.47889 2.017217
v 43.27715 25.19791 1.678869
v 43.91955 25.21493 1.241795
v -22.49002 -46.47102 2.643777
v -22.89421 -46.51904 2.150943
v -22.69473 -46.34136 2.226275
v 12.70691 -46.82349 6.790021
v 12.1448 -47.04185 7.333623
v 27.36207 23.89037 4.048013
v -32.40349 26.14939 3.34607
v 3.208808 -20.07572 23.41042
v -30.89916 19.28177 3.146501
v -30.08416 19.59031 2.992371
v -50.51931 23.59339 -5.959579
v -22.05029 52.45911 21.69922
v 41.81467 31.64221 7.566055
v -9.853557 -19.96433 28.79935
v 20.33714 23.51526 1.649057
v 4.138545 -20.46304 22.19458
v 2.037028 -21.15296 24.952
v -34.62057 35.31164 12.28416
v 43.81166 22.92178 -2.612659
v 46.21043 20.06849 -4.672688
v -9.598148 -20.03145 30.40451
v -8.71974 -20.5073 30.34282
v 42.72974 20.74161 -1.757043
v -38.69096 25.73933 2.20332
v 41.82936 21.29212 -1.098978
v -26.24292 26.69973 3.513556
v 2.802993 -20.0457 23.76898
v 2.263244 -20.6195 24.58544
v 2.8449 -20.10623 23.95944
v -38.1785 22.70527 1.801529
v 20.48428 23.00265 1.722832
v -39.44077 20.41412 1.499843
v 20.75843 23.90696 2.17479
v 20.61805 23.57462 1.9902
v 43.71368 24.12601 -0.5364262
v 3.724557 -20.36676 22.6562
v -40.60735 19.44639 1.332651
v -8.204122 -19.84008 22.58081
v 42.53889 21.53137 -1.793429
v -45.45126 -30.81629 -3.810865
v 3.017007 -20.31105 23.45265
v -7.199834 -19.94978 23.82808
v -48.43812 -31.21461 -6.884221
v 39.19425 20.0089 0.9006633
v -40.08097 24.30176 1.896005
v -40.25951 23.40561 1.639565
v -41.12777 24.21848 1.435953
v -42.17955 22.57548 0.3524156
v -41.65763 22.8718 0.7528232
v -41.2231 23.82919 1.51831
v -41.75418 23.57503 1.120535
v 36.33585 -39.03685 -2.026837
v 41.45466 -54.73438 -15.53922
v 39.90535 -55.85353 -14.23754
v -23.81803 -60.72153 0.7551705
v 49.88712 -9.018772 -5.125732
v 26.2796 45.24574 20.01892
v 25.92528 45.91707 20.2526
v -44.49821 25.36459 0.3523745
v -44.25699 25.64236 0.7274094
v -46.51469 28.63928 1.874325
v 32.25579 43.75245 17.75242
v 31.24341 45.12511 18.12918
v 30.47897 44.51452 18.55097
v 21.2704 49.24532 21.74197
v 42.20769 24.43286 0.1558717
v 14.84531 85.82791 13.2998
v 24.15235 28.8637 7.684246
v 21.72136 27.03053 6.256996
v -24.79574 20.18339 2.581571
v -31.66084 47.60814 19.09652
v 25.01287 83.17982 11.80632
v 17.37847 84.37264 13.5197
v 25.84924 47.58188 20.28739
v 26.34686 47.56431 20.09699
v -21.32573 87.65103 12.36772
v 25.056 79.0791 13.69809
v 24.53065 78.71418 14.09862
v 17.12121 19.9265 3.189764
v -32.74431 17.46385 3.135903
v -31.00525 17.66659 3.261602
v 21.62004 -45.11457 3.243456
v 15.19702 78.56085 16.64049
v 18.64614 31.18737 11.84311
v -48.44676 25.15597 -2.28673
v -47.9637 24.80326 -2.306628
v -47.79602 24.99261 -2.18859
v 23.08362 78.50367 14.80661
v 23.58229 78.54544 14.66035
v 25.31952 77.8735 14.03977
v 43.34288 25.89745 2.531757
v 43.06696 26.74508 2.966602
v 20.46285 25.92982 5.382496
v 19.74031 24.47141 2.547637
v 20.62619 24.98649 3.240145
v 21.2811 25.32872 3.413831
v 26.10402 26.15876 5.031333
v 25.39067 26.1816 5.07049
v 26.23493 25.83704 4.84601
v 24.82565 21.74454 3.288938
v 29.0103 26.0627 4.603378
v 30.34328 20.6975 3.177748
v 38.97037 25.82975 3.288167
v 35.32517 26.33016 4.121325
v 36.58183 25.81283 3.701294
v -23.85602 32.07413 11.14784
v -1.590235 -49.03445 13.15633
v -27.84609 19.99842 2.717067
v -25.97863 19.25331 3.007327
v -38.07137 24.42145 2.016829
v 40.68287 43.12193 13.40013
v 41.39627 41.76218 13.04023
v 24.5946 30.12196 9.369362
v 29.80803 34.76376 13.47418
v 36.94271 15.37559 2.739881
v -27.19764 28.29457 4.980403
v -31.9693 23.12595 2.64259
v -25.73671 27.5271 4.610631
v -25.96021 26.37395 3.119916
v -24.98308 26.54962 3.596715
v -24.88956 25.8271 2.751579
v -26.02475 24.90925 2.322429
v 33.54356 45.61144 17.05548
v 38.34938 79.9031 6.046576
v 38.63819 79.38741 5.984163
v 38.93821 77.14535 6.694623
v 38.67966 77.67717 6.688334
v -49.81546 -64.10742 -51.7139
v -45.14151 24.45854 -1.29879
v -45.21914 25.19174 -0.0714277
v -45.06171 24.82175 -0.6656003
v 17.06673 -46.6178 2.926106
v -12.44205 -19.84123 21.37659
v -48.39154 48.94434 8.308545
v -47.80156 47.09608 9.740001
v -5.597413 -22.5984 25.32192
v 46.17616 23.99047 -2.47719
v 46.35394 25.18076 -1.521982
v 31.36729 33.32319 11.78049
v -38.20654 85.33857 6.026251
v -21.28739 49.35585 22.17678
v 42.18093 -69.242 -40.83629
v -42.1962 20.33172 0.4553031
v -42.0875 21.71967 0.2612245
v -41.28717 18.87758 1.080876
v -42.8214 19.76501 0.1760699
v -22.18084 25.35879 3.537756
v -19.99567 24.78448 3.934061
v -32.43831 16.85974 3.361872
v -8.953825 -21.5815 20.12512
v 17.14695 27.6428 7.720753
v -5.067572 -44.96571 15.71154
v -35.00813 35.06758 11.96215
v -35.70121 34.79378 11.63999
v -36.50654 34.30335 11.03593
v 18.06541 24.09605 3.273783
v 18.11212 24.80486 4.072589
v 15.43566 26.0536 6.714822
v 63.43804 -30.05024 -43.41832
v 10.9891 -77.22211 1.868882
v 16.47189 -60.34669 3.027676
v 28.07635 -63.73398 -7.144783
v -27.82537 75.90473 14.97192
v 24.24583 12.14263 3.902632
v 25.10119 12.24693 3.854839
v -4.450093 -24.4041 23.36045
v -1.370947 10.48912 27.02284
v 11.21696 -26.57368 13.27552
v -1.370752 -0.1924483 32.31568
v 57.57524 39.97932 -5.39202
v -65.90051 -32.49526 -43.20725
v 14.86512 -21.72843 10.1889
v 14.75891 -21.66648 10.17437
v 15.91157 -21.40246 9.636164
v 15.0119 -21.68248 10.14978
v 1.931318 8.121874 27.15083
v -29.69157 -30.06984 6.119442
v -32.89513 -29.4888 4.478293
v -2.653154 2.831836 30.55293
v -0.90969 2.672873 30.64591
v -0.3549392 0.8360986 31.58628
v 0.8448288 -1.547278 32.69611
v 2.048795 -2.973676 33.0743
v -18.09697 -21.48638 12.7611
v -42.13546 -63.89239 -19.03335
v -59.57356 39.63667 -3.382977
v -38.56459 67.04554 10.81774
v -52.147 72.4768 -1.374561
v -27.46497 5.925637 4.203835
v -57.30042 21.72671 -11.96627
v -19.50319 -11.51105 14.58855
v 15.54796 -19.10133 12.34635
v -0.0626082 -7.357885 36.78494
v -1.529656 -5.711843 35.96128
v 3.497013 10.1291 24.97021
v 4.86091 29.16564 19.0675
v 15.21116 22.44338 4.622245
v 15.55329 22.31502 4.171208
v 16.02838 22.5139 3.368196
v 14.60428 20.13513 4.1951
v 14.60052 21.39493 4.199155
v 14.1702 21.00785 4.453876
v 46.22989 -35.34887 -10.6496
v 45.50021 32.53444 6.323849
v 54.04802 -22.85552 -14.80196
v 57.17893 48.56689 -7.647956
v 58.15562 28.20736 -10.97618
v 60.41442 45.90855 -13.89937
v 58.24744 43.2897 -8.467886
v 65.56775 23.9759 -27.08357
v -43.1004 28.72128 4.316016
v -42.73535 28.70141 4.082031
v -31.53144 86.84428 9.129807
v 17.91914 30.45557 11.08422
v 24.8882 45.89735 20.70273
v 25.56999 46.79272 20.42521
v 25.31068 47.2818 20.50963
v 25.76685 47.95705 20.31194
v 47.34814 75.99212 -0.4249879
v -3.969524 -55.35397 13.14837
v -31.86554 28.88461 5.678989
v -31.20108 29.16114 5.976192
v -26.75582 87.23338 10.94049
v -28.75679 86.73574 10.52228
v 30.88604 44.12344 18.37966
v -26.53512 20.69122 1.668608
v -25.202 19.6584 2.78079
v 17.35287 -46.70819 2.604589
v 17.07932 -46.76031 2.825026
v 26.66649 50.94839 19.52385
v 41.22526 27.02547 4.397988
v 41.08414 27.34605 4.855342
v 41.2155 27.80389 5.22551
v 41.23541 27.824 5.049173
v 40.47739 28.9065 5.521118
v 40.57806 27.72614 5.303824
v 15.4524 86.77618 12.50184
v -21.88837 30.1432 9.194668
v -42.80998 33.20245 8.219175
v -43.23231 32.83918 7.76402
v -43.61543 33.38612 7.983485
v -43.16087 32.3474 7.361431
v -42.79611 31.71458 6.997401
v -42.72382 30.61397 6.231434
v -43.73243 32.48143 7.246939
v -46.68353 29.85602 2.658626
v 25.75619 83.75264 11.19872
v 26.63543 84.0906 10.6176
v 26.01506 84.08279 10.90527
v 28.20979 80.16286 11.87339
v -49.60054 24.39292 -3.526477
v -49.16331 24.29631 -3.057655
v -48.9218 24.0361 -3.225527
v 25.1526 84.07368 11.26262
v 25.3194 83.63834 11.41613
v 26.52043 83.35761 11.13477
v 36.82902 26.76726 4.820752
v -31.73169 17.17126 3.387722
v -29.55345 30.84482 8.082762
v -30.31805 30.78407 8.069917
v -28.32243 30.54564 7.774428
v 39.91991 29.79198 6.403384
v 38.70757 28.19286 6.93548
v 40.02317 29.26897 6.019353
v 39.50869 29.24213 6.343792
v 29.95532 26.96912 4.998742
v -35.64643 24.88202 2.44816
v -36.3259 25.10833 2.43143
v -36.4654 24.80843 2.35236
v -38.11245 25.05881 2.074993
v -37.74364 24.96667 2.139484
v 46.81562 24.67129 -2.42896
v 47.38245 24.08297 -3.681927
v 47.14448 24.00201 -3.32976
v 25.42519 84.68407 10.8319
v -50.07888 25.41242 -4.098943
v -45.76185 26.05222 1.064699
v -46.03087 26.24956 1.054819
v -45.7307 26.13263 1.27776
v 39.20705 43.05125 14.19141
v -46.18258 28.28815 2.027432
v 16.832 86.38312 12.44117
v 10.10414 86.42 13.95235
v 33.2514 46.51083 17.12038
v -23.66315 87.22782 12.0619
v -1.734582 -14.83785 38.95586
v -42.13108 29.20728 5.048571
v -2.966156 -50.0865 13.31073
v 22.56172 27.16642 6.114903
v 22.6865 26.86152 5.717262
v 22.19338 26.57299 5.625051
v 22.63054 26.80047 5.774483
v 22.17543 26.34454 5.012358
v -49.1007 26.72077 -1.860563
v -23.5381 31.0435 9.802741
v -42.34068 26.95017 2.357409
v 24.08846 46.59381 20.96146
v 23.07623 16.42728 4.038041
v 22.15049 49.31849 21.59337
v 32.30745 45.92696 17.60189
v 34.82684 29.95339 8.834703
v 33.97655 30.32435 8.982677
v 33.27126 30.49719 9.181937
v -33.57054 26.34659 3.165862
v 21.8739 49.02642 21.67854
v 23.33583 50.35958 20.99382
v 22.65084 49.62253 21.37128
v 22.72245 49.51444 21.28688
v 22.19905 49.22221 21.45768
v 22.95947 49.25561 21.2327
v 23.53575 49.45591 21.02533
v 23.28695 48.13958 21.18847
v 22.37583 48.7373 21.4432
v 9.896066 -19.7125 24.59704
v 28.76645 15.70482 4.335536
v -29.04538 30.30762 7.348345
v -26.43515 28.89282 5.73937
v -26.70662 28.98282 5.866828
v -26.62974 29.23463 6.051345
v -27.03007 29.00311 5.985087
v -27.3181 29.29053 6.304613
v -26.89624 29.24165 6.071068
v -27.31925 29.69659 6.608688
v -28.00907 29.76999 6.798284
v -29.16531 29.89815 7.322392
v -29.8543 30.30532 7.590029
v -29.43969 30.27879 7.356307
v -1.624064 -45.75662 15.2519
v 18.09039 26.01007 5.569556
v 17.04002 25.69877 5.380236
v 19.32121 25.68039 5.150517
v 18.39633 25.44489 4.969447
v -8.116787 81.81655 17.38156
v -4.627967 -52.88894 13.7405
v -32.31592 25.05193 2.896097
v -32.63206 25.46045 2.954623
v -34.59901 45.84172 17.9766
v 32.31005 14.8938 3.943127
v 13.01673 -46.34262 7.121974
v -23.95528 31.43113 10.19636
v -25.3374 30.56683 8.475584
v 27.00322 47.25304 19.87292
v 26.33 47.21488 20.0964
v 28.47597 46.32767 19.31164
v 27.58414 46.26824 19.72263
v 27.33224 45.49781 19.69693
v 27.9575 45.8751 19.51477
v 27.84842 45.09472 19.47694
v 28.48671 45.33968 19.30599
v -21.17008 48.12767 22.26016
v -20.47186 48.03614 22.39528
v 21.40095 48.65897 21.71014
v -13.26884 88.88361 13.17359
v 18.66874 26.43183 5.748941
v 17.99602 26.53298 5.963246
v 33.17513 15.21087 3.822687
v -0.3229799 -54.51569 13.42681
v 17.98639 22.26071 1.413588
v -6.469297 -21.88385 26.54811
v 17.03739 85.89472 12.6924
v -30.46578 18.20241 3.061325
v -2.680897 -53.34967 13.72581
v 24.13644 49.76598 20.76143
v 12.43875 85.9996 13.75336
v 13.87912 86.70699 12.97162
v 10.65411 87.48996 13.15403
v 11.28818 87.21507 13.19214
v 32.47361 41.97927 17.54922
v 33.73297 44.11572 17.04081
v -38.99314 29.99773 7.461167
v -40.0863 30.73028 7.394679
v -39.22146 31.14672 7.881234
v -40.91278 32.62614 8.47506
v -39.99242 32.29744 8.541099
v 31.2405 51.39053 17.26869
v 12.10985 -46.83248 7.379875
v 12.2682 -47.29041 7.295441
v 6.856133 85.17689 15.12273
v -13.05587 -19.49091 23.7298
v 27.02676 50.46956 19.44769
v 26.91945 50.06947 19.55699
v 17.42892 30.84081 11.87228
v 14.7925 78.70065 16.68186
v 15.44767 79.4482 16.35512
v -23.60126 -46.43327 1.548404
v 16.61418 26.93127 7.100465
v 16.05884 26.4707 6.918716
v 16.29036 26.19714 6.294133
v -45.48904 26.16308 1.236977
v -45.87885 26.48501 1.740843
v -45.58599 26.74684 2.070722
v -45.1087 26.47223 1.357242
v 27.29297 81.44057 11.76595
v -24.67837 22.16293 1.120872
v -25.40375 21.37155 1.185402
v -24.71412 -46.94883 0.9595243
v -24.27377 -46.6 1.150277
v -24.73329 -46.81239 0.9176718
v -19.65832 88.20759 12.46914
v 33.59963 40.26596 16.2014
v 28.68296 44.49885 19.2138
v 27.8941 43.39761 19.69803
v 37.67207 16.00137 2.468489
v 38.7905 17.03393 1.448247
v -49.02356 27.56717 -1.368123
v -24.59996 -46.63651 1.131368
v -21.47685 85.17522 13.86829
v 21.65029 48.44734 21.63613
v -26.86609 -46.98414 1.080596
v -24.96411 18.04437 3.260115
v -21.09807 86.70799 13.03401
v 24.77117 44.59344 20.67248
v 35.25652 43.94921 16.29454
v 21.70528 15.65939 3.873306
v -40.17461 32.47757 8.594855
v 29.86074 19.80486 3.325576
v 28.66007 20.01841 3.31539
v -34.58302 17.74879 3.238745
v 22.76581 79.88726 14.2905
v 5.242425 85.23751 15.33861
v 5.691082 83.44127 16.21772
v 36.40258 26.54506 4.470253
v 15.76464 30.72738 12.48285
v -27.33164 28.61625 5.500338
v -26.41373 27.51047 4.318588
v -33.94321 47.03672 18.15493
v -33.72454 47.31383 18.22002
v -19.70289 23.71375 2.886857
v 38.0536 26.14997 3.810066
v 39.00102 26.14797 4.022295
v 37.77272 26.5187 4.476396
v 38.5358 26.85043 5.96184
v 36.92515 27.06375 5.75581
v 33.93577 27.04568 5.154422
v 34.98612 27.33423 5.921754
v 35.27421 27.41878 6.366452
v 4.214735 -89.83964 -9.050496
v 2.637547 -89.92622 -8.771717
v 24.67142 29.74715 8.985242
v 24.49848 29.35037 8.290297
v -32.16316 24.33087 2.738351
v -12.48736 -19.46746 24.96273
v 39.83522 25.93228 3.491776
v 39.5629 26.11329 3.984428
v 39.60481 25.89062 3.273255
v 4.407301 83.96309 16.1054
v 36.49331 15.01762 2.814006
v 16.14097 86.69058 12.40141
v 27.76277 80.64169 11.86817
v -24.56136 21.1783 2.012153
v -24.28964 21.93174 1.737321
v 23.72127 -41.70673 5.83151
v 16.57281 -21.10144 9.149537
v 18.21861 -20.79863 8.29017
v 1.075165 -15.6241 38.41195
v -23.5408 19.03348 2.373206
v -23.84038 18.20299 2.763269
v -40.30471 29.59801 6.11953
v -41.55295 29.36538 5.278088
v -41.35855 29.47339 5.131262
v -6.967642 80.22328 17.89148
v -32.06735 33.05063 10.6098
v 32.57562 46.37222 17.46842
v 31.19346 40.51578 17.60831
v 38.58113 30.26493 7.497976
v -23.03578 26.18182 4.53197
v -23.43963 26.25048 4.44044
v 32.14743 39.9924 16.84958
v 33.11725 42.81493 17.3201
v 33.87685 41.93546 16.80785
v 32.86255 40.46447 16.71866
v 35.13987 30.23557 8.791242
v 2.737479 -55.48023 13.01215
v 36.5563 29.24844 8.492577
v 9.368165 87.47719 13.3501
v 9.973799 87.57957 13.24321
v 9.101521 87.66712 13.30859
v 7.947317 87.79964 13.41409
v 17.85746 81.63575 14.83674
v -47.63091 -66.814 -45.68826
v -22.04299 30.46997 9.57558
v 16.19648 19.96931 3.442883
v 40.83231 24.78507 1.737389
v 40.67949 25.33667 2.310869
v 21.00818 17.06135 3.769864
v -46.1841 29.26017 2.282152
v -46.83612 28.75265 1.573568
v -45.82386 28.11628 2.304245
v -45.20218 28.0938 2.411734
v -45.21492 28.73323 2.548974
v -41.1388 28.38862 3.922735
v -42.10547 28.09657 3.492493
v -42.19722 28.79127 4.15843
v -38.56988 28.96597 5.057817
v -39.22786 28.9584 5.078726
v -39.66476 27.68254 3.635382
v 28.45087 42.37854 19.1633
v -41.25962 47.71605 14.08135
v 16.58818 80.22492 15.85266
v 17.15422 80.72505 15.47473
v -37.10827 46.59584 16.70097
v 42.90682 24.4888 -0.2313552
v 42.73388 24.20592 -0.6492106
v -27.20773 50.6107 20.36522
v -31.74246 49.76871 18.66701
v 28.65891 79.01191 12.22055
v 29.16141 79.84538 11.59462
v 39.88301 42.38404 13.88997
v 33.76318 30.78218 9.324327
v 34.51931 30.49011 9.011005
v 34.87488 30.6496 9.117269
v -32.44737 35.06714 12.54372
v 41.04745 16.642 0.5825151
v -48.07435 26.90672 -1.041198
v -47.01744 26.44351 -0.6279277
v -46.69065 25.9364 -0.8143122
v -47.29612 26.24903 -1.168344
v -46.438 26.3113 0.2770749
v -46.88636 27.69219 0.666851
v 27.01313 82.15489 11.55698
v -19.36212 27.56914 6.693504
v -19.24998 27.91626 7.162746
v -34.14604 34.93354 12.00732
v -35.58979 34.17821 11.11329
v -34.58137 34.6801 11.69402
v -31.85563 33.47211 11.07672
v -35.80685 33.45325 10.47897
v -33.90937 33.30978 10.63776
v -34.24824 33.87949 11.08354
v -36.33617 33.84152 10.67454
v -20.41957 29.33231 8.455009
v -20.49947 87.54979 12.63428
v 33.81131 46.57026 16.82205
v 20.30409 84.49879 12.60558
v 21.19816 84.99892 12.07709
v 19.46455 85.63496 12.22757
v 35.28349 43.2702 16.31164
v -20.16956 84.77121 14.4133
v -13.92472 88.20809 13.52757
v -36.48713 15.35945 2.976449
v -36.13303 16.0229 3.064701
v -36.73907 15.83716 2.963429
v 29.05947 16.30849 4.334196
v 18.63057 78.8146 15.87221
v -2.438959 -50.09707 13.31402
v 22.69495 50.92262 21.1053
v 23.74964 50.90612 20.7474
v 23.35324 25.71328 4.199275
v 24.55569 25.82264 4.623848
v -27.39328 34.27265 12.9661
v -7.423109 -20.17364 23.77786
v -7.045572 -20.3465 24.21441
v -26.24527 28.13967 5.555699
v 18.67179 82.73264 14.11252
v 18.61381 82.14581 14.41098
v 47.24834 24.60102 -3.056494
v -37.11076 34.28132 10.84129
v -47.62399 26.95394 -0.707312
v -47.50854 27.49109 -0.1987892
v -47.11709 27.53267 0.2900356
v -46.94023 26.89655 -0.08165062
v -46.78411 27.78869 1.017833
v -46.81198 28.53027 1.434945
v -46.52588 28.14271 1.709313
v -47.02518 29.27672 1.692631
v -48.02898 28.34891 0.1779688
v -47.34069 28.09507 0.5143761
v -47.66608 28.48221 0.626596
v -47.19051 28.40859 1.003631
v -47.91708 28.80629 0.713901
v -47.14436 28.644 1.250354
v -48.97512 27.87011 -1.077864
v -48.56052 28.09633 -0.5370901
v -48.65744 28.80254 0.2827925
v 8.611896 87.51184 13.45885
v 7.434659 87.63043 13.58699
v 5.591267 87.8942 13.70475
v 1.108836 -54.39347 13.42735
v 30.07526 43.32484 18.91632
v -14.93719 87.87651 13.59614
v -14.87813 87.43414 13.88449
v -2.083906 -88.41949 -4.227523
v -48.59853 24.1663 -2.986589
v 10.91144 85.62695 14.31127
v 10.47191 86.17108 14.04565
v 9.930843 86.13149 14.12021
v 9.0707 86.52271 13.99197
v -30.71183 43.37519 19.33599
v -27.20989 48.93579 20.55155
v -38.93336 46.6595 15.77351
v -37.30911 49.10559 16.02251
v 20.12568 76.08257 16.18351
v 16.51438 21.47582 2.701747
v 16.10713 22.06385 3.045294
v -36.20228 46.92419 17.06154
v -36.02741 46.52333 17.19583
v -35.92604 45.74356 17.40923
v -35.2063 46.26167 17.67575
v -65.81937 59.60091 -20.09193
v -1.03947 -49.02326 13.11097
v 27.2858 31.05061 10.51182
v 26.53342 31.38469 10.70477
v 27.43926 30.28198 9.306423
v 27.30187 30.69549 9.850086
v 26.94658 30.3937 9.509169
v 26.57513 30.48157 9.539622
v 25.19093 29.86042 9.300342
v 25.78722 30.14319 9.515262
v 26.67853 30.3886 9.440447
v -31.39583 86.27979 9.554094
v -30.34608 86.03457 10.26406
v -24.61918 18.90233 3.05573
v -24.19139 19.42773 2.873004
v -23.15451 18.66123 2.53181
v -30.41937 20.09195 2.880125
v 21.32715 27.61176 6.787015
v 21.25651 27.27907 6.421891
v 21.19314 26.4806 5.805902
v 35.8012 31.10144 9.492162
v 36.53495 31.06744 9.25164
v 30.94743 50.95858 17.50365
v 31.21612 50.47777 17.46008
v 32.24433 51.12228 16.784
v -33.36756 48.09716 18.28228
v -33.59671 48.6456 18.0934
v -28.2584 49.51441 20.11523
v -27.74629 50.26618 20.21821
v -27.37785 49.24676 20.45859
v -28.02842 50.9976 19.99628
v -28.31956 51.9519 19.72612
v -27.35428 51.31577 20.20326
v -32.92678 47.383 18.56659
v 29.50038 44.22469 19.34151
v 30.10238 44.21438 19.08813
v 29.6826 44.86245 18.86416
v 30.87763 45.57471 18.27279
v 30.3562 45.61329 18.519
v 29.28932 44.98064 19.01404
v 29.40643 46.08768 18.92276
v 27.38809 42.68131 19.66385
v 26.86827 42.95206 19.92952
v -66.14493 58.83643 -20.95169
v 33.1348 31.58098 10.17037
v 32.73056 31.05603 9.668721
v 34.02466 30.91389 9.556857
v 9.319049 85.04336 14.84158
v 22.31658 81.38311 13.68029
v 21.33392 81.68067 13.83634
v 20.89157 81.32799 14.14078
v 20.94357 82.52061 13.5172
v 19.9917 80.78421 14.69022
v 20.40919 81.70513 14.12708
v 20.26922 82.46757 13.77505
v 19.48314 81.94205 14.27133
v 19.24402 83.02634 13.76901
v 19.15412 82.45074 14.10437
v 19.21104 80.92995 14.84222
v 18.53584 80.29196 15.31242
v 19.11802 79.50878 15.51936
v 39.65438 41.48558 13.94911
v 39.62571 44.87857 13.86293
v -37.85901 48.68965 15.83112
v -37.82504 49.35522 15.6529
v 18.49464 19.81021 3.119179
v 18.63349 21.59237 2.412956
v 24.59157 16.35692 4.226105
v 31.49181 46.85574 17.95442
v 19.33109 23.90199 1.782405
v 17.77793 22.62964 1.094643
v 18.03989 23.08729 1.053351
v 18.25109 23.38692 1.200604
v 18.43703 24.05399 2.466996
v 18.68946 23.64585 1.538983
v 16.76086 22.41984 2.186959
v 17.462 22.5461 1.374088
v 17.55562 22.81578 1.327812
v 17.72547 23.12555 1.476534
v 17.32481 22.95893 1.581122
v 17.60408 23.44418 1.866472
v 16.67429 22.76015 2.361073
v 16.85968 23.08388 2.332428
v 16.27728 22.40727 2.849173
v 16.43971 22.76237 3.009602
v 16.12335 22.8551 3.781234
v 16.71628 23.2647 3.544038
v 16.5442 23.43276 4.095101
v 17.32717 23.95863 4.245667
v -37.0559 47.59591 16.51159
v -37.4068 48.58461 16.11749
v 23.03934 81.28268 13.5131
v 24.36022 82.1015 12.64567
v 23.1787 82.75968 12.7135
v 21.67163 83.14249 12.96979
v 22.54511 82.50598 13.04611
v 23.31982 79.17744 14.41111
v 22.63895 79.29115 14.59361
v 24.13635 30.91792 10.35877
v 13.36066 -21.84877 14.34255
v -33.32947 34.798 12.05397
v -30.56036 17.57059 3.331103
v -29.94393 17.14406 3.414837
v 29.09873 14.95767 4.30274
v 28.77368 15.46301 4.324116
v 20.14892 48.42267 22.11513
v 20.35024 48.97348 22.00464
v 20.89297 48.79904 21.85397
v -28.83655 49.23939 19.93645
v -28.29951 49.00082 20.19121
v -29.43416 48.68081 19.81419
v 20.9976 49.5053 21.797
v 22.1549 49.64137 21.46136
v 22.7907 50.07179 21.22099
v 22.00436 50.08626 21.45083
v 29.3992 24.54047 4.0332
v 28.59865 24.1509 3.958313
v 28.22644 24.10263 3.950983
v 34.87938 45.60181 16.36581
v 35.77166 44.8566 16.06003
v 36.94347 29.06903 8.387203
v 37.0224 29.32375 8.370326
v 37.43782 29.03981 8.100677
v 37.96257 29.0502 7.588451
v 26.44116 29.94765 9.355706
v 25.72138 29.77977 9.702467
v 25.49464 29.78815 9.357847
v 12.9736 -22.32237 12.54711
v 13.41699 -21.91528 13.65487
v 12.64657 -22.36828 13.96023
v -6.587261 85.31904 15.87604
v -34.60271 49.4114 17.39246
v -34.36045 48.58393 17.74124
v -43.25286 49.47101 12.14302
v 41.40535 27.51368 4.351003
v -22.00014 86.81992 12.75114
v -21.91422 88.00389 11.99946
v -41.11333 48.05767 14.03625
v 46.63228 22.07616 -4.880141
v -30.39234 47.44254 19.63817
v -25.38787 49.06722 21.15088
v 43.34371 23.11855 -1.947086
v 43.56845 23.73108 -1.364569
v 43.12124 24.07602 -0.8562259
v 41.2046 24.93321 1.682047
v 41.86818 22.76897 -0.4614469
v 42.55193 23.93178 -0.8653889
v 41.79568 23.87993 -0.1618213
v 41.64018 24.38049 0.5461773
v 41.17954 24.39097 1.023453
v 22.28122 47.75836 21.47686
v -34.50233 86.58781 7.615512
v -33.90532 86.13124 8.247375
v -33.61224 86.87454 7.912966
v -32.82005 87.10046 8.227464
v -32.49966 87.62191 8.081045
v -2.187466 -89.3678 -6.501307
v 38.25654 28.81839 7.352047
v 38.5594 28.92698 7.046269
v 39.46766 28.67393 6.295531
v 37.8496 29.41423 7.538846
v 38.51687 29.18951 7.037038
v 38.37261 29.86027 7.337148
v 37.73677 30.15522 7.668737
v 37.34892 30.87158 8.60171
v 36.0003 30.54503 8.881522
v 35.63891 30.33255 8.642138
v 35.99006 29.9037 8.508045
v 36.24364 30.17853 8.430079
v 36.6544 30.41516 8.427098
v 36.63703 29.62664 8.313582
v 36.87955 30.14553 8.198337
v 37.33511 29.74528 7.850893
v 11.02895 84.98693 14.66241
v 10.26936 84.53064 14.95979
v 11.21695 84.19503 14.97995
v 11.08509 84.66988 14.7556
v 13.04314 85.76968 13.74967
v 12.3624 85.61497 13.99774
v 11.7375 85.14095 14.40657
v 12.54657 84.15414 14.76245
v 16.1805 85.59916 13.06489
v 15.71089 85.97438 12.97585
v 13.71962 85.8719 13.54449
v 13.36046 85.47437 13.84582
v 12.38136 85.0229 14.30982
v 13.29205 83.40145 14.97008
v -64.99529 60.25718 -18.58469
v -38.07409 45.59013 16.32304
v -38.79254 45.36108 15.99932
v -44.65584 47.07016 12.22611
v -44.15768 47.60391 12.32765
v 8.483623 85.23768 14.84686
v 8.188873 85.89228 14.50301
v 7.936141 86.97548 13.90026
v 6.999714 86.13303 14.56112
v -26.59213 49.5901 20.67743
v 35.28077 42.54951 16.32332
v 34.4994 41.31042 16.3196
v 36.58953 44.49783 15.67473
v 35.92781 44.07411 15.99868
v 37.291 43.24287 15.32338
v 36.89666 43.82602 15.53361
v 36.53216 43.2608 15.71603
v 35.87043 43.32462 16.01474
v 35.92682 42.8637 15.99052
v 38.53089 42.7938 14.607
v 36.88288 42.93655 15.54836
v 36.56091 41.96716 15.52768
v -44.6771 21.71897 -1.413717
v -43.898 21.8183 -0.7264332
v -44.03421 20.6324 -0.5200935
v -43.086 20.64224 -0.07218793
v -42.93893 21.12751 -0.0434207
v -43.2217 21.19209 -0.1467106
v -18.88785 85.78841 14.13801
v -27.83239 31.12124 8.726344
v -26.49905 30.83116 8.593468
v -1.092222 -53.85766 13.6945
v 3.002187 -55.1719 13.03591
v 41.71188 27.17525 3.871154
v 32.7986 15.69098 3.864988
v 29.75722 15.53027 4.339324
v 32.28053 15.49097 3.978231
v 32.09627 16.799 3.841486
v 30.87034 16.00324 4.179307
v -6.057423 83.7241 16.72397
v 24.73906 84.52535 11.24394
v 24.08571 84.64621 11.43827
v 23.61981 84.11109 11.84918
v 21.92398 85.03726 11.85745
v 22.33262 83.99116 12.32861
v 23.20832 83.89505 12.10969
v 23.185 83.42119 12.36647
v 24.14602 83.45663 11.96219
v 15.2114 -19.94602 13.25088
v 12.57125 83.02456 15.3316
v 11.71487 82.77962 15.61942
v 7.194878 -24.47257 17.53543
v 33.11265 75.70284 11.31795
v 33.58455 76.10496 10.70114
v 22.67529 44.26101 21.31452
v 24.03301 45.53014 20.98554
v 23.40821 46.08312 21.1959
v 22.92876 46.06341 21.34497
v 22.63871 46.59451 21.41636
v 22.66381 44.95644 21.37629
v -38.50422 25.17233 2.059073
v -38.47838 24.76938 1.992741
v -37.93969 23.57981 2.022361
v -38.61281 23.91045 2.056876
v -38.70955 24.54184 2.036461
v -38.49902 24.27419 1.977079
v -39.31261 25.11856 1.997453
v -39.23702 24.24734 2.005306
v 1.108583 5.490725 28.77207
v -25.02731 50.29621 21.08465
v -24.55672 49.38432 21.32584
v 10.12694 -19.9194 23.68532
v 11.03687 -20.08505 22.62825
v 23.59255 26.19061 4.860769
v 24.24873 27.5285 6.476143
v 24.97291 29.15469 8.820307
v 25.02836 29.44005 8.680524
v 24.81032 29.18877 8.381772
v 25.14269 29.55811 9.037992
v 24.60699 27.78658 6.84532
v 23.61603 28.50035 7.341013
v 22.94515 27.49741 6.41322
v 21.87093 27.70636 6.481287
v 22.52894 27.74584 6.503164
v 24.18031 28.44672 7.437758
v 24.19084 27.90295 6.925961
v 23.56334 28.06643 7.007618
v 22.81944 28.05478 6.80487
v 23.47535 27.05506 5.889761
v 23.58542 27.70882 6.653926
v -48.26734 24.52588 -2.649695
v -47.52071 23.76233 -3.29493
v -47.15217 24.5953 -2.494025
v -47.53371 24.37969 -2.592674
v -46.45946 24.03255 -2.862426
v -37.5621 18.12732 2.53197
v 18.74143 -46.15284 2.414535
v 28.62296 20.60192 3.206694
v 10.1403 82.53034 16.00489
v 24.74259 83.59862 11.66202
v 24.34991 83.33276 11.93583
v 23.78914 83.04668 12.32597
v 20.76533 28.13522 7.449211
v 22.02408 28.0385 6.742462
v 23.0825 28.42077 7.222652
v -25.03479 -46.60735 1.23113
v 2.086559 -55.35442 13.23173
v -0.7690274 -89.89684 -8.202371
v -0.2086047 -90.04393 -8.777177
v 1.081801 -89.97797 -8.659624
v 22.51909 51.80938 20.98166
v 38.92735 30.35759 7.774071
v 29.59459 18.57659 3.744312
v 29.67453 17.74906 3.999614
v 30.60168 19.26974 3.456703
v -40.58971 46.63161 14.79645
v -22.07931 -46.3286 3.138011
v -21.64974 -46.22142 3.600327
v -34.81946 47.40667 17.71644
v -34.47246 47.72179 17.85599
v -34.07492 48.2069 17.95812
v -35.13515 48.45704 17.37656
v -29.03427 52.47407 19.34438
v -6.551783 77.45874 18.61447
v -29.63614 17.95382 3.148515
v -28.8819 17.26444 3.416056
v 21.49047 78.9849 15.07003
v 22.48967 78.68789 14.93094
v 20.41064 79.23191 15.29736
v 19.50549 26.50924 5.650013
v -24.44124 -46.38475 1.489626
v -23.86808 -46.28938 1.795057
v 40.49225 29.44326 6.256425
v 39.88982 29.782 6.89012
v -29.90207 53.57951 18.76009
v 28.67749 47.0626 19.27195
v 29.99714 46.72715 18.70182
v 31.04343 46.09597 18.15784
v 30.87692 48.06044 18.11957
v 16.51871 29.28852 10.00639
v -42.1017 50.57057 12.54458
v -42.75626 49.17213 12.64209
v 6.857879 87.36453 13.819
v 5.098865 86.85862 14.43443
v 39.47382 44.21875 14.03142
v 41.80049 43.93592 12.616
v 40.95134 44.30463 13.10256
v -38.83131 49.16562 15.15231
v -24.66769 31.9683 10.75147
v -23.99649 32.64791 11.87224
v -24.4447 32.42924 11.44074
v -25.11399 32.97459 11.89823
v -25.79896 33.42063 12.31786
v -26.25782 32.66689 11.19066
v -26.90358 33.24669 11.72435
v -27.72364 33.90095 12.33246
v -29.39281 31.94869 9.583767
v -27.90823 31.94882 9.897533
v -26.7119 32.40083 10.76877
v -27.48203 32.50079 10.70513
v -28.3712 33.36748 11.53994
v 23.73866 79.7616 14.00106
v -31.16013 48.74459 19.18931
v -30.42074 48.46068 19.48813
v -31.0949 49.83574 18.93515
v -31.31827 49.13444 19.01177
v -30.63318 49.1701 19.2654
v 3.82672 87.69537 14.10653
v 3.68952 86.86245 14.66143
v -0.6266499 87.87904 14.33787
v -0.06137426 86.19872 15.31451
v 1.803553 87.7132 14.25438
v 0.7974084 85.24746 15.75829
v 2.46074 86.9541 14.64884
v 1.435023 86.08539 15.24907
v -30.82132 51.26151 18.74335
v -30.43125 51.9009 18.81717
v 27.17336 73.52503 14.44242
v 22.57512 28.23338 7.426497
v 24.17954 29.45209 8.399807
v -33.74785 47.08601 18.22259
v -37.47459 19.65633 2.181614
v 37.41636 45.15509 15.1565
v 38.64632 44.32769 14.49047
v 1.419981 -46.16455 14.25333
v 17.37209 27.08447 6.882936
v 17.94924 26.88887 6.380747
v 18.38944 26.80575 6.182232
v 19.11238 26.67601 5.943622
v 18.74266 26.76364 6.30088
v 19.40329 27.19671 6.341121
v 17.98906 -46.5926 2.221957
v 32.40301 38.87213 16.03415
v -22.84158 52.84654 21.44819
v 29.58742 47.67015 18.81045
v 29.82282 48.1313 18.62384
v -15.51517 84.41873 15.49527
v 39.52332 77.24381 6.178839
v 21.09604 31.56626 11.65268
v 19.45231 31.10409 11.43955
v 46.12229 39.41893 9.651088
v -23.2414 87.9009 11.76214
v 9.886622 84.21935 15.17091
v 8.51831 84.52138 15.23003
v 26.17772 81.61642 12.19902
v 25.89918 82.22746 12.01205
v 25.03918 81.65219 12.6311
v -43.54806 49.72933 11.81794
v -43.70282 48.80062 12.11827
v -27.32954 50.0545 20.39861
v -26.29972 50.68642 20.66505
v -26.31785 49.93953 20.72863
v 14.54511 -20.81087 12.05678
v 4.170722 64.83633 21.12134
v -43.4007 31.34443 6.375099
v 25.70187 49.35627 20.2298
v 24.76593 49.56946 20.55519
v 24.11479 48.87534 20.85153
v 24.79218 47.87574 20.68247
v 24.63331 46.92422 20.7769
v -44.73376 47.69606 11.92392
v -44.53595 48.1147 11.86674
v -33.314 50.82449 17.69537
v -34.07971 49.78649 17.58185
v -27.33017 87.17613 10.76629
v 14.59177 78.26131 16.83267
v -19.77545 26.83542 5.546727
v -20.18298 26.64585 5.131738
v -21.08202 26.14562 4.36225
v -20.66301 26.07677 4.375401
v -21.08768 25.37624 3.618115
v 14.60457 -20.76391 13.52881
v 54.89872 42.5198 -0.8600516
v 16.34091 -46.55481 3.768098
v 30.13744 78.62373 11.69357
v 29.19223 78.99022 11.99525
v 20.6583 26.97062 6.192216
v 17.91856 27.71021 7.469871
v 18.46209 27.1813 6.768463
v 17.68496 28.14552 8.072901
v 17.27588 28.53667 8.681596
v 18.88188 28.12209 7.655465
v -41.55688 50.47713 12.9764
v -42.38092 49.77069 12.66167
v -31.15228 46.4295 19.41893
v 46.14107 40.41624 9.803309
v 19.23822 -45.66165 3.000251
v -5.546578 78.95176 18.30218
v 16.48946 84.43788 13.66846
v 15.75542 85.06253 13.4915
v 13.94318 84.70269 14.13132
v 17.88384 82.19371 14.57243
v 17.68572 82.73706 14.36253
v 17.08199 83.49136 14.09571
v 17.17472 82.22988 14.73959
v 16.35797 81.52852 15.2878
v 16.07823 83.69078 14.2088
v 14.82775 84.14958 14.20552
v 15.84776 80.98595 15.6958
v 15.47649 82.82975 14.78088
v 31.80608 43.10926 17.88501
v 29.21552 42.92613 19.1097
v 31.96863 41.42396 17.60946
v 30.6251 41.88877 18.16917
v 28.9047 41.86414 18.82628
v 29.50933 41.40323 18.49655
v -27.39783 25.73317 3.144841
v 23.57652 80.41889 13.73859
v 24.18058 81.04798 13.25518
v 24.54217 80.49445 13.35665
v 24.77293 79.77018 13.58943
v 25.23786 79.47811 13.48332
v 24.45297 79.45619 13.84767
v 26.61565 81.15077 12.15704
v 25.57454 81.07104 12.68993
v 25.09292 80.50439 13.11347
v 27.062 80.52671 12.20638
v 26.15323 79.36518 13.11799
v 25.67106 80.07851 13.02755
v 25.68519 78.93665 13.47027
v -34.63791 -79.2233 -35.72965
v -22.14655 -46.41199 3.038179
v 3.524515 85.38044 15.51028
v 2.374241 84.87491 15.85415
v -25.15378 27.20663 4.451101
v -5.589712 -22.42385 25.99208
v -5.968982 -22.58705 25.07401
v -5.692585 -22.1567 26.11159
v 11.62368 -19.66122 23.47879
v 2.252896 -46.29594 13.84313
v -42.49229 48.36642 13.1585
v -43.46673 48.4938 12.40536
v -43.74746 48.15456 12.36261
v -42.22704 46.74638 13.82368
v -42.76642 47.12893 13.40904
v -43.13795 47.52758 13.05803
v -43.62276 47.5215 12.71973
v -43.68969 46.97386 12.88325
v -43.45907 46.46076 13.15643
v 24.16259 51.09533 20.55468
v -2.163921 -24.00557 26.59121
v -29.68855 16.70444 3.520306
v -31.19244 16.66892 3.506551
v -30.69693 16.82493 3.514295
v -50.28637 45.74213 8.004547
v -44.03411 43.80575 13.1558
v -43.69069 45.08228 13.30177
v -42.64181 45.22017 13.91358
v -42.95116 44.28647 13.78333
v 29.41779 78.46257 12.12261
v -0.4208686 82.25157 17.38287
v -6.30693 -55.00301 13.13936
v 9.724324 -46.66284 9.380773
v -15.28859 88.41545 13.18093
v -16.21993 87.52044 13.60116
v -16.24817 88.23538 13.12697
v -17.28755 88.12239 12.99807
v -18.90161 87.8824 12.84826
v -19.67134 87.63227 12.8002
v -18.53976 86.60733 13.72604
v -18.61169 87.37568 13.23288
v 42.60565 27.04782 3.265412
v 43.09108 27.05075 2.93594
v -36.42228 49.39863 16.46171
v -36.76234 48.86217 16.41254
v -35.71687 47.76414 17.18416
v -36.84105 49.87714 16.08677
v -36.06036 48.76257 16.82889
v -35.78298 49.29167 16.83268
v 17.6344 80.10912 15.62693
v 16.54455 79.82153 16.0637
v 17.24297 79.34473 16.02924
v 16.65107 78.58629 16.33657
v 22.75316 -42.80818 5.573107
v -37.64262 46.16917 16.48654
v -40.23464 46.08417 15.12988
v -39.40973 45.79984 15.65905
v -38.28545 46.70729 16.11611
v -38.05197 46.30302 16.29911
v -37.4314 47.01003 16.47044
v -36.33984 48.1212 16.79564
v -39.14246 47.09195 15.54526
v -37.95142 47.76669 16.00273
v -30.56141 50.05189 19.09458
v -29.39711 49.59918 19.62977
v -29.6716 50.15056 19.42371
v -30.52232 50.80119 18.96584
v -29.16883 50.80164 19.5405
v -29.43884 51.23034 19.36058
v -28.97859 51.78171 19.47342
v -41.0496 48.17127 14.08278
v -39.72162 47.0535 15.20625
v -40.28026 47.25627 14.81009
v 14.73199 -45.81652 6.942984
v 13.38365 -46.7617 6.20376
v -3.753056 -51.17743 13.72272
v -2.097587 -51.88821 13.73722
v 0.04466834 -50.11714 13.39272
v -1.368105 -49.3379 13.21268
v -1.621981 -49.71355 13.33979
v -2.351523 -50.7855 13.50105
v 0.131245 -49.62177 13.30851
v -1.849732 -50.69139 13.68182
v -1.195801 -52.63001 13.83007
v 0.7027227 -53.64125 13.68248
v 1.516614 -53.5026 13.6758
v -35.2714 45.60377 17.69921
v 25.43492 77.3979 14.17174
v 26.31292 76.40313 14.26286
v -3.548343 -14.554 38.82722
v -4.722705 -15.21106 38.51362
v 8.24115 -46.94679 10.25636
v 26.32711 49.6336 19.92785
v 25.77486 48.61703 20.26759
v 27.17878 47.82972 19.78293
v 27.5174 47.24416 19.72648
v 26.94328 48.35186 19.81509
v 28.31688 47.91449 19.35056
v 13.71387 82.83585 15.17366
v 12.50492 81.77633 15.94846
v 42.15537 47.31491 11.5116
v -45.66942 29.23761 2.652917
v -46.03075 28.87845 2.302751
v -19.42436 85.58338 14.13138
v -19.83273 85.8045 13.89649
v -19.4271 86.72594 13.43809
v -19.87539 86.75869 13.28554
v -20.04568 86.47463 13.42055
v -20.98089 86.16724 13.3733
v -20.62792 85.67899 13.74789
v 28.07665 79.28702 12.32588
v 27.69771 78.48174 12.86779
v 27.06758 79.22937 12.8001
v -47.77596 -66.36169 -50.3764
v 10.88274 -21.26482 18.88239
v 18.45541 -21.45187 8.04831
v 44.13094 21.8231 -2.965308
v 44.55179 22.01481 -3.140397
v 45.12656 22.07605 -3.380991
v 45.17005 22.72512 -2.816725
v 44.25984 22.81906 -2.524988
v 44.64642 23.1599 -2.160457
v 44.19888 23.10482 -2.219169
v 43.91644 23.56741 -1.558469
v 44.22679 23.81735 -0.9322103
v 44.6221 22.39562 -2.924771
v 44.07483 22.39269 -2.718624
v 43.76791 22.88254 -2.380365
v 43.63644 23.05799 -1.972167
v 31.8577 82.74358 8.756118
v 23.92381 19.01554 3.590281
v -50.58245 25.68461 -4.427391
v 25.83607 12.59143 3.84445
v -59.98852 66.74091 -10.50642
v -59.53411 66.66531 -9.667841
v -59.72666 67.12879 -10.09003
v -41.71562 47.36252 13.93575
v -41.21637 46.87097 14.35652
v -41.57252 45.97754 14.43801
v -39.71894 45.1529 15.57871
v -40.75399 46.03911 14.82896
v -40.55692 45.34385 15.09525
v -41.64395 45.08723 14.52246
v -41.0102 44.265 14.90304
v 33.84603 74.86382 10.90067
v -1.917876 79.81625 18.1704
v -4.161184 79.84517 18.13093
v -1.827852 81.8664 17.65487
v -4.446096 81.54002 17.69838
v -2.229444 82.91823 17.18241
v -4.957385 83.48756 16.87688
v -4.558277 87.32774 14.78469
v -5.127811 88.05836 14.31357
v -3.404169 84.22588 16.49378
v -0.7882244 86.89208 14.97708
v -3.223437 87.87841 14.46375
v -1.505082 84.72546 16.19615
v -1.730847 85.73244 15.69843
v -2.048134 87.46551 14.68932
v -5.488756 87.21724 14.81545
v -6.793501 88.14492 14.19235
v -5.26689 85.07648 16.0635
v -4.172352 85.24187 15.9745
v -6.707951 86.54862 15.20433
v 7.641688 84.53752 15.3607
v -24.2135 17.35713 3.284405
v -29.41895 51.71756 19.29768
v -28.56866 52.19405 19.58929
v -0.2297629 -88.27271 -3.956667
v 26.57185 78.751 13.20346
v 5.693255 74.50651 19.02728
v 51.019 -59.80944 -45.90546
v -45.12275 47.51038 11.73429
v 0.05305559 -48.04898 12.8876
v -0.6561054 -48.52458 13.06639
v -0.1157517 -48.2921 12.92492
v -0.3370974 -48.51544 12.99515
v -0.175402 84.49773 16.2377
v 19.58403 18.90376 3.332914
v 17.93553 18.69697 3.549175
v 31.96667 48.1766 17.53965
v 31.95189 47.16864 17.67141
v 30.53457 40.85207 17.97873
v 29.70527 40.3465 18.06567
v 28.13043 14.60731 4.252443
v 10.17782 -22.90798 17.08295
v 15.91924 26.93617 7.652486
v -0.3465475 64.60925 21.33588
v -3.28447 64.25556 21.39522
v -2.793451 63.02831 21.6617
v -33.93076 17.16574 3.359559
v -32.53174 17.21359 3.259442
v -33.37233 18.04338 3.329738
v -34.2485 18.72185 3.027206
v -2.543255 8.333537 27.89022
v -20.27566 22.87755 1.523452
v -20.95688 23.43618 1.080898
v -20.94291 23.25961 0.9231272
v 10.57898 79.64622 17.16284
v 14.35108 78.37697 16.8393
v 14.74843 80.06009 16.29189
v 13.40898 79.80424 16.62872
v -22.28238 -46.55503 2.941969
v -23.20942 -46.54402 1.89122
v -44.69349 -69.52098 -48.57075
v -35.36095 16.84791 3.14825
v -63.45006 63.41824 -15.92953
v -63.22798 64.14418 -15.5617
v 17.13339 18.42578 3.687322
v 10.26465 -21.93757 18.36235
v 28.58398 80.53099 11.57401
v 28.93088 80.37964 11.45734
v 33.14035 82.56565 8.182765
v 34.13506 80.51392 8.653508
v 33.63258 81.77833 8.265268
v 29.03879 80.83288 11.19468
v 29.53348 80.69857 11.0192
v 29.77469 80.21037 11.11526
v 30.35774 80.46246 10.72652
v 28.25223 82.31429 10.97339
v 27.58334 81.85182 11.45659
v 28.19615 81.19851 11.49182
v 28.9501 82.07685 10.74618
v 29.01435 81.48493 10.96525
v 29.58479 81.29498 10.78926
v 30.95291 82.10513 9.672216
v 30.67129 81.80083 9.96251
v 29.67697 82.03948 10.41409
v 30.31679 80.74641 10.65067
v 31.29434 80.23154 10.39132
v 32.71675 82.06622 8.639665
v 32.34795 81.39017 9.226727
v 31.96789 81.98063 9.156523
v 31.62016 81.74813 9.515076
v 31.94685 81.40313 9.509211
v 31.60534 81.02531 9.891397
v 31.31851 80.53423 10.2471
v 33.40673 79.12594 9.646769
v 33.46898 79.66711 9.364649
v 33.23297 81.02512 8.872999
v 32.96328 80.21974 9.403759
v 32.13073 80.73122 9.670926
v 32.59782 80.55489 9.460536
v -15.66633 -46.39781 9.292835
v -15.75547 -46.76441 9.423155
v -16.12473 -46.34883 8.951919
v -33.52358 46.60941 18.35436
v -0.008350575 63.24343 21.59222
v 40.17406 77.31019 5.599
v -39.24236 -75.07288 -41.77748
v -40.3424 -73.96421 -43.16857
v 5.342746 -21.63312 19.53646
v -7.578442 83.38762 16.82366
v -7.813806 85.50948 15.7198
v -12.8632 88.21164 13.70586
v -14.26698 87.72224 13.81353
v -14.63432 87.71283 13.76023
v -13.91027 87.42089 14.05522
v -14.3899 87.36343 14.01174
v -12.22725 86.55252 14.73786
v -7.768404 87.93204 14.28431
v -12.66797 88.49442 13.55832
v -13.34525 87.66582 14.0028
v -9.152229 88.04015 14.13809
v -11.27481 88.25313 13.84201
v -11.96012 88.48834 13.63863
v -9.164631 87.5686 14.42672
v -10.02552 87.72698 14.29497
v -10.44425 88.20428 13.96031
v -11.24092 87.72596 14.14485
v -11.72121 87.75423 14.0984
v -8.66239 87.1274 14.72574
v -10.0106 87.14162 14.61724
v -11.25991 86.79536 14.68143
v -8.866978 84.68488 16.09246
v -9.453617 86.40241 15.08303
v -11.65374 85.26054 15.52061
v -28.11476 53.13163 19.62326
v 27.19645 49.69932 19.47875
v 28.78426 51.84338 18.37591
v 27.4223 51.78061 19.02044
v 27.28843 51.2511 19.18021
v 27.74276 50.5326 19.10063
v 30.3599 50.8679 17.7996
v 30.54063 51.79167 17.53831
v 27.99217 51.34417 18.83709
v 28.27109 49.85497 18.97866
v 30.34608 50.1221 17.95304
v 29.02479 50.60872 18.48978
v 28.36748 48.53669 19.1945
v 30.29045 48.55885 18.31673
v 30.69144 48.89623 18.04664
v -21.98865 78.95563 16.04081
v 20.10154 -45.034 4.262924
v 21.19431 -44.19601 5.001373
v -19.37963 83.77699 15.17713
v -16.60063 84.07368 15.51105
v -16.11334 85.31149 14.91313
v -17.31861 84.8659 14.97025
v -19.52713 84.51969 14.71194
v -18.13964 84.63451 14.93403
v -18.47411 85.25674 14.50367
v -17.77849 86.88164 13.71201
v -18.18396 86.00241 14.14691
v -13.24847 85.87074 15.0046
v -14.18523 87.13497 14.17375
v -15.20779 87.04192 14.0974
v -16.28543 86.35242 14.30262
v -12.98652 84.90475 15.57661
v -14.86834 85.14977 15.20348
v 28.32222 52.45256 18.47026
v 36.21661 73.98255 9.659276
v -6.028483 -21.89468 27.31576
v -46.17747 29.46149 2.400491
v -45.45596 29.82892 3.119211
v 19.06844 62.52824 19.37662
v -56.54782 44.94622 0.4697792
v 25.48171 30.3507 9.637421
v -35.43156 42.98991 17.23343
v 18.2844 77.88206 16.17244
v 16.98722 78.11089 16.38929
v 15.18003 77.66667 16.86927
v 16.72848 75.83616 16.9864
v 16.85636 76.63973 16.79033
v 15.70953 76.60306 17.0329
v 16.52859 77.2188 16.70951
v 11.90158 78.16141 17.33604
v 14.52587 77.10561 17.13789
v 13.64855 77.93841 17.06481
v -22.06227 30.77327 10.00023
v -21.32434 30.14995 9.382946
v -23.32086 79.4127 15.61346
v 18.44659 48.20021 22.55272
v 19.36662 48.66125 22.29801
v -32.08593 46.701 18.98592
v -32.57054 45.99896 18.84278
v -33.26585 46.9221 18.45306
v -33.36095 45.57404 18.50613
v -32.58697 45.43868 18.85077
v -32.79593 44.52931 18.53107
v -29.96564 45.66905 19.90067
v -30.65667 46.696 19.6064
v -31.00613 45.92531 19.51388
v -30.48846 45.31072 19.68548
v -31.54816 45.60878 19.2815
v -31.29365 44.31568 19.00191
v -30.95457 44.73622 19.30869
v -29.96976 44.14019 19.98225
v -29.43136 44.00571 19.79515
v -42.46481 47.86466 13.35652
v -41.56329 47.78856 13.88501
v -41.81767 48.07172 13.67742
v -41.10411 48.30637 14.0553
v -32.96003 25.63672 2.881774
v -31.79642 25.42832 3.217902
v 14.75955 73.80055 17.78355
v 25.83576 52.01146 19.68663
v 26.75116 52.03912 19.27061
v 37.46938 76.57251 7.938751
v 31.88142 80.15704 10.10498
v 31.07702 79.88765 10.64053
v 31.60041 79.63058 10.49444
v 10.72145 -89.18353 -11.18747
v 39.80412 16.89742 1.297182
v 39.21403 16.39897 1.667811
v 40.64746 76.02036 5.6674
v 39.95273 76.96528 5.931247
v 38.60466 76.58661 7.127305
v 39.34207 76.30217 6.666622
v 15.14434 -21.17282 10.04784
v 21.57943 50.83899 21.44797
v 20.49919 51.73911 21.61907
v 43.93736 46.21742 10.49375
v 43.91841 47.57425 10.0173
v 0.4481802 -88.82988 -5.192381
v -1.225409 -88.836 -5.173559
v -0.4041849 -89.56792 -7.142436
v 2.398032 73.18591 19.56121
v 21.05527 20.36718 2.241788
v 20.62069 20.03819 2.368697
v 20.44074 20.90494 1.925489
v 17.12454 29.94612 10.66158
v 17.17101 29.08672 9.526824
v 18.69982 29.93839 10.21012
v 19.68867 29.03995 8.730274
v 27.1303 26.17403 5.041015
v 34.83173 31.34999 9.794865
v 14.99604 75.97054 17.30992
v 14.69488 74.61797 17.65035
v -26.37333 -46.37915 1.750089
v 1.270447 -17.14646 36.26583
v 1.7939 -16.44248 36.62342
v -22.74163 87.49729 12.13624
v -23.30287 86.50113 12.62116
v -22.10926 86.18536 13.10927
v -36.68563 46.13754 16.96518
v -36.33009 45.27324 17.20539
v -35.55549 44.42576 17.42573
v -34.7696 45.20254 17.92626
v -33.93864 45.12784 18.25775
v -34.96341 43.9098 17.62558
v -44.60115 48.54645 11.61207
v -44.0451 49.48688 11.55498
v -44.31858 50.01428 11.12959
v -33.36689 86.46485 8.349092
v -33.83551 85.49101 8.716059
v 34.08405 50.86454 15.79594
v 28.9063 18.56637 3.794499
v 29.26021 19.19952 3.513376
v 28.14657 19.23361 3.600782
v 27.20724 19.53862 3.567909
v 28.85275 78.35975 12.42985
v 4.855604 43.49425 24.05914
v 4.024257 43.68186 24.13255
v 56.1672 41.15203 -2.865107
v 56.17177 40.13992 -2.545312
v 6.234997 -24.8108 18.18685
v 25.75528 20.39019 3.328338
v -27.43608 52.4319 19.99257
v -26.81257 52.79393 20.17074
v -22.80675 22.09893 0.8639071
v -23.73518 -46.3549 1.49955
v 20.99847 16.43885 3.892667
v 19.74184 16.45768 3.84899
v 19.36352 17.12813 3.719911
v 19.26593 18.19221 3.582915
v 17.72288 17.83635 3.688985
v 18.65403 16.97355 3.798429
v -51.00061 48.77303 5.874138
v 40.6446 41.3834 13.43155
v 46.05286 37.27177 8.956891
v 35.09232 32.5177 10.60907
v 33.62478 15.17717 3.679609
v 15.39694 26.78455 7.737467
v -30.20748 43.10401 19.45564
v 1.213109 -47.97403 12.71288
v -30.16817 85.10765 10.93231
v 57.44633 40.60363 -5.331724
v 35.0042 81.54599 7.630636
v 34.89969 81.03629 7.947839
v 34.06694 81.00307 8.445803
v 34.45677 79.65579 8.81039
v 35.45651 80.02098 7.962618
v 39.70221 48.17567 13.00772
v -49.27244 27.183 -1.843537
v 36.38356 77.76371 8.264375
v 2.490363 -47.79325 12.56836
v 1.705235 -47.63956 12.67606
v 2.100414 -46.79142 13.23103
v 1.03329 -47.03159 13.28585
v -28.05454 20.60461 2.516751
v -27.3451 20.55318 2.441815
v 39.08829 25.23604 2.681238
v 27.62293 72.00125 14.48618
v 19.66498 -46.41816 1.606431
v -0.9167832 -25.53566 22.44269
v 8.937689 -22.1408 17.97277
v 32.83457 47.80977 17.16048
v 37.67123 -73.47905 -44.68667
v 3.887378 -55.45353 12.65742
v 3.285411 -56.23687 12.39492
v -35.1723 85.82651 7.707942
v -35.60138 86.09765 7.265064
v 40.24015 22.42371 0.6870866
v 40.88227 22.65156 0.2596994
v 40.54471 23.15599 0.7861229
v 40.94034 23.39236 0.5135314
v 41.17879 24.10653 0.7743415
v -37.98164 27.03054 2.734129
v -38.18148 27.20737 2.945455
v -38.2438 26.34178 2.386683
v -37.99214 26.86591 2.633616
v -38.53507 26.91162 2.57209
v -38.53701 27.69758 3.702042
v -38.96571 26.89541 2.527668
v -40.44241 27.08467 2.713717
v -22.93168 47.01525 21.91029
v 6.715278 -89.1853 -7.911579
v 27.79102 20.32327 3.303083
v 9.30861 -23.94755 16.18008
v -38.66796 21.3198 1.673898
v -38.85009 22.0805 1.688734
v -10.76745 -46.81366 11.70386
v 32.08709 48.88026 17.3478
v -0.3597263 -85.99068 -0.4649883
v 17.72551 48.02352 22.72293
v 3.615297 82.68655 16.85406
v 3.027013 83.94873 16.3135
v 2.781323 82.26254 17.13187
v 1.435477 83.75003 16.5276
v 0.143423 83.57548 16.70943
v -36.54569 50.26128 16.1568
v -35.57075 50.10398 16.71581
v -65.32991 59.32687 -19.11828
v 26.14948 77.81781 13.728
v -26.61605 52.00207 20.37077
v -26.48782 51.25054 20.52613
v 46.14534 26.86669 0.1375962
v 46.23878 26.17746 -0.4604409
v 46.47241 26.73318 -0.2047098
v 45.45834 25.56106 -0.08590345
v 45.12452 26.0442 0.4155316
v 45.71601 26.46081 0.02637861
v 45.53234 26.65324 0.3092532
v 45.13456 26.75624 0.7417329
v 43.57059 26.52569 2.478833
v 44.02357 26.18738 1.984804
v 43.73611 25.91569 2.190261
v 43.94612 25.56101 1.621445
v 44.17791 25.96398 1.709266
v 44.81616 25.48178 0.6210609
v 44.80019 26.20878 0.8739129
v 44.02192 27.20429 2.17608
v 43.83579 26.67322 2.183697
v 44.32463 26.32386 1.608554
v 44.79345 27.15963 1.522022
v 42.99442 27.53593 3.165864
v 43.62857 27.942 3.053995
v 44.43182 27.43657 2.116338
v -29.75657 87.04217 9.902747
v -29.95315 85.9314 10.54292
v 20.14696 40.42819 21.29265
v 44.7807 19.54143 -3.234959
v -14.60361 -19.67718 22.53415
v -15.20437 -19.73639 22.76083
v -10.95465 -88.38669 -5.7336
v -20.40874 47.51448 22.42506
v -36.12903 85.35783 7.353696
v -37.70244 85.73309 6.148656
v 13.12317 -46.08136 7.66735
v 40.63552 47.50988 12.5208
v 40.1922 47.09063 12.97871
v 40.12669 46.09459 13.28158
v 40.57525 45.15173 13.15269
v 42.57447 46.46872 11.42933
v 42.02006 46.62758 11.73114
v 41.3174 47.28684 12.05469
v 40.60323 45.63303 13.02686
v 41.72643 45.27265 12.31599
v 42.19881 44.75195 12.14184
v -33.33623 44.19715 18.29584
v -34.17261 43.51468 17.92892
v 38.14016 -73.07078 -45.60697
v -36.41962 43.33813 16.8581
v -36.98065 45.33033 16.90355
v -38.26036 44.60474 16.34512
v -5.910249 -90.06809 -9.055992
v 26.93609 56.76028 18.10091
v 28.63594 26.771 5.189637
v 29.82919 26.91867 4.960944
v 26.71752 26.60348 5.34779
v 28.09598 26.6338 5.194094
v 29.35252 26.22742 4.623983
v 42.46397 40.51702 12.2893
v 38.34017 80.58665 5.766615
v 19.93758 -45.37349 3.367277
v 19.6572 -46.10371 2.163845
v 10.13932 -22.72293 16.97838
v -23.60935 84.47946 13.70396
v -23.53546 85.62949 13.07615
v 26.27622 19.49129 3.514426
v 26.40694 19.99403 3.464118
v 26.84931 20.32216 3.388173
v 24.48438 19.48642 3.529397
v 25.11515 19.30769 3.535533
v 25.27794 19.86696 3.46192
v 25.00332 20.52718 3.308375
v 24.23647 20.32503 3.224436
v 24.39627 20.86803 3.202897
v 22.21848 25.04344 3.258954
v 20.71729 24.70053 2.674527
v 21.47502 24.9205 2.916469
v 23.24613 24.91069 3.912371
v 21.40304 25.73993 4.07656
v 20.77505 25.56178 4.14803
v 20.89586 25.78956 4.611471
v 20.16011 25.44482 4.331449
v 18.96111 25.0434 4.499525
v 21.58241 20.14617 2.859113
v 23.06214 19.54438 3.306959
v 23.83841 19.85254 3.290189
v 20.69819 19.53882 2.638117
v 21.31439 20.07378 2.441084
v 28.30857 24.37576 4.052559
v 29.12829 25.64997 4.462683
v 21.16053 24.4824 2.551234
v 21.00699 24.19209 2.372749
v 20.1463 24.21639 2.154312
v 24.05814 23.11998 3.532228
v 20.8132 23.12663 2.01566
v 20.64982 22.70622 1.821683
v 20.67562 22.28453 1.784328
v 21.07244 21.84443 1.982765
v 21.40258 21.01413 2.568998
v 21.64314 21.6319 2.589887
v 23.08799 21.18948 2.884636
v 23.66189 22.31485 3.155245
v 21.17014 22.50303 2.075011
v 22.08787 22.09873 2.726052
v 22.77884 22.88505 3.146631
v 21.84278 24.44427 2.894672
v 22.59018 24.69878 3.37043
v 23.03356 23.98064 3.540223
v 21.36542 23.44658 2.342828
v 27.9867 24.10961 4.001577
v 27.53385 25.87077 4.883162
v 28.31598 26.08891 4.802934
v 24.96103 25.29205 4.537953
v 28.01044 24.62994 4.15863
v 28.09713 25.29489 4.472045
v 27.43234 24.63336 4.250978
v 26.65335 25.33423 4.669251
v 26.28396 24.01495 4.054501
v 24.22779 24.90105 4.22623
v 24.06404 23.83669 3.754613
v 23.50895 24.52432 3.85675
v 26.81675 23.10861 3.616024
v 25.01144 23.40928 3.722767
v 25.3378 22.10107 3.372074
v 24.75712 22.32955 3.317147
v 25.14156 21.3333 3.271228
v 26.32381 21.21046 3.245729
v 27.89866 23.80145 3.900026
v 27.40718 21.54323 3.163258
v 26.56064 22.54539 3.370633
v 28.5476 21.33015 3.177336
v 28.47902 23.58799 3.816125
v 27.76686 22.93435 3.546432
v 30.35246 22.98136 3.435861
v 29.22833 23.04578 3.478634
v 29.39594 22.5001 3.383293
v 30.51726 21.02767 3.144886
v 30.14486 21.74001 3.237499
v 31.09863 21.49601 3.082652
v 31.22702 26.77601 4.594544
v 29.37402 26.5322 4.811471
v 29.62412 26.04219 4.489845
v 30.87631 26.11775 4.422041
v 30.32133 26.01754 4.433783
v 30.25711 26.57468 4.636792
v 38.17294 16.83584 2.123149
v 34.48736 26.61098 4.414478
v 33.31094 26.46371 4.247362
v 32.46788 26.96424 4.768787
v 31.56668 26.57911 4.420365
v 32.56012 26.37053 4.251468
v 31.7853 25.83256 4.204206
v 40.32201 24.89611 2.070723
v 39.56641 24.67496 2.261678
v 31.78236 22.24465 3.114692
v 31.79491 22.86683 3.231856
v 40.55227 18.29051 0.4972432
v 38.57178 17.768 1.556711
v 40.20693 17.82998 0.8661914
v 40.01862 19.60284 0.5292127
v 31.8199 20.80929 3.021688
v 32.78084 17.41994 3.667963
v 33.13509 16.63972 3.716814
v 38.71487 24.73115 2.749223
v 32.57465 24.22936 3.58724
v 33.38932 23.45453 3.511137
v 35.65189 25.43133 3.571603
v 34.02752 26.15654 4.072399
v 32.96217 25.79621 3.977314
v 33.56402 24.83925 3.600686
v 33.09768 25.19166 3.729177
v 37.29658 24.67559 3.168791
v 37.14663 25.41125 3.42483
v 34.65254 25.2841 3.61556
v 35.03209 23.83783 3.215421
v 36.12148 22.9791 2.915263
v 35.56239 22.28658 3.01909
v 33.80691 22.76193 3.172293
v 33.25747 22.05186 3.003478
v 32.69403 19.99516 3.059083
v 33.39679 21.0115 2.940602
v 33.35309 19.4565 3.074552
v 32.52696 18.31728 3.472523
v 39.16489 20.56997 0.9785632
v 40.73586 23.60521 0.8550764
v 40.42963 24.41207 1.606453
v 39.5962 24.01456 1.892486
v 39.43515 21.68213 1.076341
v 39.92395 23.03782 1.251143
v 38.58408 22.36009 1.908262
v 38.73473 24.267 2.59394
v 37.91108 24.69472 3.075808
v 37.09875 23.09749 2.786114
v 38.14858 23.33576 2.530364
v 37.57995 22.45973 2.522291
v 36.54239 21.93791 2.741481
v 35.25211 21.00633 2.961252
v 36.84914 20.91364 2.469543
v 36.23607 20.925 2.731602
v 39.69092 18.75411 0.8056915
v 38.20267 19.18162 1.495752
v 38.57985 19.91732 1.263451
v 37.74548 21.62302 2.094621
v 37.27411 18.10266 2.094979
v 35.90621 18.69463 2.60188
v 36.27447 19.26748 2.426155
v 35.86632 19.98409 2.746586
v 35.1363 19.99916 2.867465
v 35.18925 19.43392 2.818426
v 34.3557 19.2754 2.97612
v 35.95932 18.09312 2.581057
v 35.07654 18.83795 2.816693
v 34.51437 18.38358 2.963375
v 34.03339 18.6524 3.068818
v 33.59061 18.14638 3.301991
v 36.64655 15.90912 2.875322
v 36.66184 16.81482 2.701194
v 35.64122 16.4736 3.141723
v 34.46962 17.91651 3.102776
v 34.89552 17.2422 3.192952
v 33.94084 17.11143 3.426831
v 33.73547 16.31514 3.633542
v 34.15675 16.43317 3.519446
v 35.92517 14.60777 2.925818
v 35.97136 15.02571 3.001648
v 36.25116 15.47067 2.97407
v 35.48985 15.46239 3.230115
v 35.67989 15.89524 3.215096
v 34.8115 16.42972 3.379427
v 34.91734 15.77232 3.411679
v 33.67083 15.59343 3.673253
v 34.20121 15.9618 3.535939
v 34.0006 14.31302 3.4583
v 34.74584 14.93659 3.368343
v 35.30467 14.74471 3.167651
v 38.72171 -72.52314 -45.83652
v 39.53878 45.38764 13.84144
v 39.30621 46.49872 13.75431
v 39.11715 47.38583 13.6723
v -37.29651 43.68381 16.60015
v 21.01045 77.51996 15.63482
v 19.45914 78.74508 15.71733
v 20.16222 77.82793 15.7741
v 19.5628 77.46906 15.99793
v 19.28102 77.01447 16.1794
v 31.70671 39.30944 16.60263
v 8.136496 -21.94001 18.3395
v 6.537949 -22.1937 18.72
v 3.218825 -89.56492 -7.689008
v 18.0688 -46.17379 2.782689
v 18.6103 -45.65066 3.449534
v 18.82697 -45.48662 4.370103
v -28.82737 -47.45565 0.5356385
v -38.09898 42.99845 16.14668
v -39.43277 43.67188 15.74066
v -20.28399 -46.04939 4.819788
v -20.81058 -46.12584 4.352953
v 22.3413 45.98262 21.50577
v 21.91703 47.26381 21.59377
v 21.49753 48.00448 21.69565
v 21.35151 47.40973 21.79427
v 20.86732 48.07957 21.89202
v 31.28257 -79.02888 -36.29585
v 34.56434 77.00629 9.792536
v -40.67623 48.2074 14.36585
v -40.45066 47.97398 14.52925
v -40.23195 48.18848 14.71447
v -39.99629 47.77715 14.86336
v -39.35005 47.61926 15.28828
v -38.58821 48.83853 15.39509
v -39.14009 48.2667 15.25478
v -41.59355 49.42781 13.3475
v -41.85815 48.6284 13.46145
v -41.33613 48.46184 13.86118
v -40.87521 48.73574 14.06687
v -40.54976 48.46584 14.42551
v -39.95572 48.43445 14.72475
v -40.08874 48.88367 14.5111
v -40.86909 49.29346 13.89253
v -39.97704 49.52929 14.36495
v 41.29608 -70.10473 -48.44926
v 41.22272 17.64893 0.2686136
v 41.07711 17.19708 -0.0371735
v 3.81172 -62.31236 6.492583
v -25.9339 48.82016 21.01098
v -26.14728 49.2311 20.8773
v -26.41105 48.53502 20.89723
v -27.05711 48.18575 20.75011
v -27.83854 47.7831 20.52156
v 5.115958 57.42287 22.71958
v 7.757155 59.3613 22.13258
v -12.05117 -21.56952 19.09034
v -27.35196 -48.08379 0.5626609
v 31.26594 38.16432 16.06792
v 17.1573 -46.9678 2.762864
v 16.92832 -46.84781 2.968954
v 2.582046 -23.08596 22.38908
v 61.37335 -42.24162 -52.31719
v -36.45834 83.97759 7.916421
v 5.589677 55.16742 23.1659
v 6.862415 52.82566 23.53685
v 8.032981 54.24527 23.23508
v -58.32039 66.5892 -7.775125
v -37.58717 50.17331 15.5591
v -4.629727 78.55754 18.42699
v 58.2209 41.84707 -7.742908
v 57.94608 42.06698 -7.190021
v 21.85322 51.53102 21.24563
v 22.19557 52.13513 21.02248
v 47.09196 26.54981 -0.7975059
v -4.08739 -89.23151 -6.1887
v -2.637986 -89.00971 -5.586736
v -43.7616 -70.60381 -46.19509
v 37.86901 -72.66065 -32.59162
v 3.099141 -47.57647 12.38991
v -16.3788 -22.05413 15.26943
v -32.36965 86.36103 9.003371
v -28.75718 16.91723 3.511258
v -36.99854 19.10417 2.409545
v 8.207186 -22.40692 18.07507
v 21.70847 -44.54614 4.092076
v -23.29964 52.22168 21.39351
v -23.4213 49.97982 21.56303
v 41.57439 46.54875 12.05696
v 42.33715 45.84737 11.7526
v -31.76289 34.30586 11.84888
v -31.28257 33.93836 11.62488
v -27.32253 44.51735 20.49621
v -28.29477 44.11017 20.17396
v 0.7085221 -22.94516 28.02312
v 1.272045 -22.59307 27.64313
v 2.214686 -21.74719 28.45654
v -25.45021 82.61463 14.11163
v -25.27224 82.16161 14.29994
v -35.3236 35.55095 12.35903
v -14.85542 -23.12222 14.91287
v 16.43496 45.81401 23.04061
v 16.44017 45.21867 23.02281
v 26.81486 55.20188 18.58608
v 27.85135 53.25409 18.53784
v 22.82088 77.99931 14.9893
v 21.89721 78.36571 15.16426
v 21.84593 77.74583 15.32357
v 21.4675 77.18047 15.5815
v -61.49141 67.11364 -13.06773
v 44.72294 27.62551 2.102987
v 45.71678 27.11171 0.7304344
v -12.51688 -21.02713 19.54641
v -14.12698 -20.13524 20.97233
v -15.05575 -20.11331 21.62682
v -46.27952 -68.31143 -41.88591
v -53.44677 -59.96267 -53.39349
v 17.32113 -46.47581 2.798565
v 17.84 -46.05606 3.311769
v 17.01612 -46.08282 4.163697
v -29.91192 83.64113 11.94003
v -43.96523 29.68626 4.312674
v -43.59037 29.8187 4.806239
v -43.64667 29.48068 4.730036
v 6.622482 -22.36388 18.61849
v 5.910414 -21.54973 19.50608
v 5.667283 -21.97646 19.37641
v 5.326935 -21.88353 19.60962
v -29.14121 47.47079 20.05087
v -29.76962 47.51413 19.83374
v -29.36244 46.58411 20.06742
v -29.05683 45.26441 20.18447
v -27.97053 46.92929 20.4602
v -27.6713 46.36064 20.55825
v -28.307 45.71364 20.41888
v -26.57644 44.84745 20.93351
v 14.09567 -21.2305 14.41005
v 14.63212 -20.66832 14.58831
v -49.7334 49.41471 6.784262
v 35.39777 45.70787 16.12053
v 32.69407 32.09264 10.66213
v 33.95107 32.1905 10.57504
v -36.33044 84.88383 7.50335
v -38.41981 84.79076 6.202496
v -38.87073 84.6756 5.986259
v 24.39009 44.38729 21.18558
v 23.6555 44.30853 21.01323
v 23.38121 45.3351 21.1719
v 9.494941 -89.42191 -10.96036
v -15.42965 83.12569 16.18167
v 3.412959 74.27528 19.28157
v 4.318846 71.77425 19.68543
v -61.35391 67.77108 -13.01339
v 5.311472 -89.46125 -8.149189
v -61.21019 64.37447 -12.00619
v -18.5257 83.77615 15.32788
v -6.350425 69.09099 20.30602
v -2.220976 -89.81185 -7.928807
v 55.07501 41.78904 -0.9170769
v 23.57373 43.16307 20.85523
v 22.16143 43.70535 21.46887
v 24.57464 17.0134 4.113137
v -17.04896 -46.104 8.102376
v -16.3905 -46.05368 8.644213
v -15.98404 -46.21051 8.998601
v -15.43219 -46.13836 9.390525
v 17.87984 30.99345 11.90975
v 3.705506 -46.46012 13.11021
v 38.11962 78.08173 6.898977
v -32.84134 26.80827 3.461461
v -24.09913 84.06594 13.79385
v -24.37626 84.9556 13.17994
v -24.39128 85.7876 12.69951
v -24.53739 86.3037 12.3498
v -25.46273 85.97191 12.24962
v 27.60436 18.83388 3.774037
v 26.87518 18.88188 3.734371
v 25.57968 18.76716 3.781516
v 26.01525 19.07536 3.630046
v 25.70453 16.78578 4.254237
v -34.66888 50.48321 17.09031
v 28.39871 77.64194 12.90151
v 26.9923 78.12498 13.2764
v 17.31078 46.04348 22.86642
v 17.55017 47.20712 22.78035
v 34.81577 76.41637 9.819023
v 34.75226 75.73749 10.08795
v 33.67077 75.52738 10.82449
v 34.75071 75.1286 10.29657
v 35.85831 74.62238 9.736577
v 35.94411 75.2799 9.479507
v 34.74574 39.51453 15.51289
v 32.87737 39.49479 16.17111
v 14.18008 -21.28356 11.65825
v 13.7025 -21.94301 11.62768
v -34.71635 15.87089 3.122062
v -17.10236 81.43606 16.34671
v -17.04642 80.83311 16.52053
v -25.15188 33.35558 12.43294
v 13.97791 74.1787 17.87702
v -44.8729 29.77794 3.759599
v -44.47088 29.66413 3.766646
v -44.33831 30.03265 4.330076
v -43.83899 30.04577 4.440232
v -43.46531 30.0579 4.820284
v -43.63309 30.39673 4.822244
v -43.4034 30.26894 5.111244
v -43.48809 30.6711 5.675511
v -43.99267 31.06328 5.812176
v -57.13661 45.39125 -0.715189
v 23.46931 -40.29945 6.615402
v 1.738158 -22.16111 27.71991
v 18.93578 -18.22221 8.297277
v -7.995065 -89.53342 -7.755375
v -8.744566 -88.80334 -5.873908
v -2.288661 65.92123 21.07804
v -0.6347977 66.09341 21.04491
v 26.54241 53.10341 19.17415
v 27.29478 53.76538 18.70562
v 2.064534 -21.77505 27.76948
v 1.880276 -21.89567 27.08235
v 2.15067 -21.37657 26.65039
v -26.49837 82.56264 13.81934
v 5.29088 -47.16194 11.74667
v 3.346702 -47.25598 12.46389
v 6.874797 -47.0699 11.00579
v 7.700216 -46.77069 10.59173
v 7.774553 -46.08973 11.2224
v 3.436888 -48.34422 12.54473
v 2.452411 -48.05062 12.62338
v 3.024289 -47.94043 12.46675
v 2.812964 -48.37743 12.66665
v 0.9853362 -48.29779 12.84612
v -0.1113899 -49.0242 13.12128
v 1.555938 -49.62193 13.18486
v -32.74884 50.57572 18.01977
v -32.34956 49.97692 18.31656
v -31.91757 50.56785 18.38531
v -31.19275 50.36154 18.74789
v -31.65005 51.96192 18.21548
v -31.06699 51.77073 18.52384
v 20.21134 -43.29902 6.720243
v 36.76053 50.08307 14.45344
v -30.76801 52.62237 18.52034
v -30.13078 52.88065 18.77907
v -30.65424 53.27854 18.46385
v -0.289239 -25.14711 22.63637
v 40.1125 16.17835 1.234808
v 37.42424 -73.27248 -33.51188
v -41.71778 51.44032 12.48123
v -41.69919 52.32745 12.18699
v -41.29062 52.1595 12.54278
v 25.06698 43.7654 20.96909
v 24.67559 43.07832 20.88664
v 36.83874 -74.0313 -34.8969
v -35.65458 84.45878 8.230553
v 35.93454 31.83036 9.958072
v 15.72621 44.62546 23.13559
v -59.26062 41.84581 -3.11091
v -58.91741 42.45163 -2.636478
v -59.15275 43.36317 -3.543076
v -59.07801 42.7561 -3.121706
v 10.66677 -22.28955 17.99815
v 10.1156 -22.31725 17.87149
v -9.252785 -90.14726 -10.72673
v -6.774924 -90.22993 -10.05838
v 37.01014 -74.14493 -43.40814
v 22.21002 52.90795 20.89185
v -24.31493 16.12292 3.313318
v -25.31017 17.2919 3.326083
v -25.92607 17.68093 3.359927
v -27.1839 16.98169 3.407222
v -28.25315 16.55655 3.478267
v -59.33713 44.08187 -4.285084
v 52.82215 -57.69454 -54.67484
v 36.06644 40.44063 15.39154
v -2.849678 -24.9928 23.555
v 43.21436 -68.28184 -48.53624
v 42.31818 -69.16296 -48.65676
v -22.43136 21.08537 1.401336
v -23.39714 20.11919 2.620512
v 12.7251 -21.98597 16.13811
v 11.68943 -22.47529 16.00998
v 1.388811 -22.5248 27.08844
v 0.4403422 -23.48568 26.13235
v 9.708787 -22.9208 17.27379
v 9.264644 -23.42319 16.95542
v 9.442049 -22.71719 17.53196
v 7.034118 -23.01188 18.3681
v 6.699631 -23.84241 18.08835
v 5.545014 -23.52844 18.98567
v 6.988721 -23.44716 18.33484
v 5.758794 -23.37394 19.05242
v 6.218997 -22.70866 18.9078
v 4.951348 -22.98557 19.72137
v 5.300313 -22.62333 19.44592
v 5.864764 -22.33051 19.19314
v 1.474386 -22.73991 25.46593
v 1.162621 -22.96119 25.90445
v 0.4722015 -23.75588 24.96544
v 3.530943 -23.16397 21.02851
v 3.893705 -22.71719 20.86971
v 4.59549 -22.94635 20.03005
v 1.733123 -21.72915 26.04465
v 1.739378 -22.35721 25.43078
v 4.941703 -22.23653 20.06854
v 4.744915 -21.87285 20.32641
v 5.072753 -21.76388 19.89155
v 4.944241 -21.50817 20.14655
v 1.850418 -21.84096 25.25993
v 1.684424 -22.3003 24.98757
v 4.159023 -22.31754 20.72937
v 3.803489 -21.51258 21.80531
v 4.524501 -21.5492 20.66141
v 4.25046 -21.19146 21.17613
v 4.247436 -20.7559 21.75674
v 3.886761 -20.75932 22.25804
v 3.211534 -21.2611 22.85092
v 2.649971 -20.87337 23.72496
v 2.287774 -21.47483 24.26684
v 3.374393 -22.30445 21.73621
v 2.374583 -21.87739 23.83412
v 2.389372 -22.14328 23.69174
v 1.97793 -22.07487 24.4243
v 2.358089 -22.7387 23.06856
v 1.959341 -22.77426 23.83757
v 0.9539277 -23.54688 24.59353
v 1.811898 -23.4074 23.26816
v 1.425038 -23.42032 23.98339
v 0.6790854 -24.56818 22.74818
v 1.339158 -24.01118 23.02357
v 0.1510424 -26.0637 21.4942
v -0.7229652 7.784454 28.18933
v 5.381067 -24.21198 19.05709
v 5.073848 -23.48299 19.40194
v 4.426966 -23.42887 20.06254
v 1.102049 -25.05485 21.86838
v 1.287149 -26.34348 20.78556
v 5.057153 -25.20935 19.03213
v 4.625929 -24.39867 19.60206
v 3.019293 -24.84916 20.62647
v 2.827868 -25.58496 20.45057
v 3.86867 -25.73339 19.75555
v 1.731743 -29.61268 19.38019
v 2.205382 -26.14702 20.49097
v 3.853237 -26.62667 19.48216
v 1.117248 -28.03576 20.03314
v -49.89267 47.93977 7.401071
v -49.93602 46.98005 7.845595
v -9.438827 -89.32691 -7.556865
v -9.658656 -88.94743 -6.542756
v -22.65075 50.35403 21.73863
v -20.87882 49.65792 22.25856
v 35.95319 13.8518 2.704841
v -38.49612 23.34389 2.055675
v -39.12922 23.47001 2.004957
v -38.5733 23.63826 2.120316
v -35.13153 19.18036 2.791144
v -34.17666 19.94766 2.595165
v -32.80134 23.81538 2.551047
v -33.0823 24.28872 2.606446
v -33.44944 24.60497 2.602782
v -34.47794 24.80435 2.447488
v -38.71279 22.84765 1.778013
v -39.37413 22.89261 1.677596
v -39.80886 22.12844 1.407904
v -35.39588 19.72754 2.54818
v -33.82543 21.43331 2.280663
v -32.97909 20.81229 2.469573
v -34.3037 24.2773 2.422024
v -35.22502 24.04945 2.326502
v -36.91223 24.14651 2.161941
v -36.7709 23.4388 2.148
v -32.78094 21.60122 2.469574
v -33.13744 22.81068 2.43821
v -33.43464 23.13886 2.428556
v -33.86409 23.65095 2.414109
v -34.55035 21.3392 2.174768
v -34.27119 22.34907 2.162703
v -35.36526 23.19438 2.038285
v -35.58062 22.51369 1.910254
v -36.78791 22.45753 1.81259
v -35.68255 20.7795 2.174799
v -38.27306 21.65587 1.749195
v -37.21966 21.00917 1.922297
v -38.30535 19.956 1.910297
v -38.64386 20.77532 1.672334
v -38.69655 18.40291 2.13855
v -40.41508 17.25 1.790296
v -39.79005 19.75015 1.529865
v -40.79985 17.97152 1.391717
v 41.66247 36.88544 11.24207
v -20.03355 29.50967 8.990422
v -19.33625 28.84885 8.398714
v -19.98989 28.79404 7.913345
v 41.90268 41.12468 12.69512
v 43.03201 46.766 11.04299
v 17.78484 62.24985 19.75286
v -39.41494 84.05222 6.043061
v -3.031456 -52.30183 13.74064
v -61.68333 65.29171 -12.92153
v -25.59022 82.98514 13.95311
v -24.96305 83.45334 13.88414
v -25.05085 84.51173 13.23956
v -24.97424 85.24023 12.82608
v -25.73738 84.9027 12.78601
v -25.60117 85.45827 12.51424
v -24.64073 81.21798 14.75393
v -22.26596 80.11112 15.68287
v -20.24471 83.17244 15.26955
v -23.09877 85.06274 13.5317
v -22.25051 84.84189 13.87156
v -24.31252 82.28589 14.53415
v -21.38728 84.41101 14.35073
v -23.60099 83.14856 14.41475
v -21.60454 82.40137 15.1829
v -22.43357 81.00356 15.38286
v 23.86645 29.17467 7.926285
v 23.6258 30.06215 9.257467
v 19.81634 30.75888 10.91248
v 19.73162 29.67019 9.672068
v 21.00468 29.26164 8.79487
v 20.83236 30.66611 10.63956
v 22.01874 30.1071 9.707646
v 22.17898 31.78048 11.7346
v 22.42663 31.43373 11.23208
v 23.75547 31.72645 11.26541
v 25.01102 32.22965 11.74397
v 25.53873 30.83507 10.18348
v 29.66564 32.2813 11.29334
v 25.16004 31.676 11.2037
v 26.11716 31.70407 11.09772
v 27.27197 31.55397 10.88341
v 27.38033 31.97593 11.29114
v 27.75283 31.66456 11.33172
v 28.23507 31.87505 11.49037
v 27.95739 32.18644 11.42031
v 29.02838 32.46768 11.52396
v 29.80175 33.06057 11.84237
v 29.67009 34.19133 12.86024
v 28.25981 34.38515 13.44808
v 27.28632 32.68703 11.87035
v 26.15891 32.79411 12.17622
v 28.18572 33.15495 12.21415
v 26.7231 34.07901 13.52775
v 36.6104 74.72651 9.193072
v 36.57788 73.85798 9.435362
v -66.34914 58.38858 -21.35302
v -21.20426 19.46106 2.242793
v -36.46326 14.20154 2.578783
v 5.832114 70.15135 19.89197
v 8.57457 83.45462 15.76544
v 6.903171 83.98054 15.75103
v 8.404756 82.5892 16.20357
v 8.344983 80.27091 17.30333
v 10.27638 81.47491 16.45616
v 8.118344 78.50078 17.82812
v 9.53352 78.10523 17.73973
v 8.532042 77.66002 18.00752
v 6.59102 75.71935 18.68418
v 7.242696 77.36044 18.25035
v 13.06297 73.96758 18.06819
v 12.803 73.45232 18.19627
v 9.299333 76.83049 18.08088
v 10.49908 77.78595 17.66798
v 13.25086 75.6472 17.70066
v 11.23063 73.63952 18.42949
v 11.74809 76.21575 17.82642
v 9.560925 74.7857 18.46699
v 9.14152 73.32374 18.82294
v 6.738457 73.04237 19.1874
v 9.195972 72.09126 19.05562
v 8.411825 70.29217 19.56601
v -22.01005 50.52086 21.88738
v -22.12485 49.585 21.94895
v -23.25479 49.26072 21.67156
v -22.19309 46.50548 22.08052
v -22.39675 48.96685 21.93336
v -21.55332 48.59906 22.1561
v 30.53599 39.93562 17.54901
v 29.38807 38.13586 16.90764
v 28.75165 36.76415 15.83789
v 30.45098 35.87291 14.46247
v 0.5913585 67.50349 20.77059
v 30.84352 73.20465 12.85933
v 26.06409 52.6638 19.45388
v -45.72961 20.94598 -1.830924
v -2.202271 -25.29585 23.06518
v -0.6023218 -24.57916 24.16466
v 9.147865 -67.7587 3.810574
v -49.30344 26.62081 -2.483939
v -49.35923 27.03055 -2.293799
v -49.36893 27.80749 -1.533784
v -63.01715 64.52917 -15.23584
v -62.77137 64.98209 -14.87199
v -39.3018 84.54616 5.801776
v -2.337373 -90.07751 -8.879831
v -7.363464 -88.88448 -5.731142
v -4.239365 -88.30633 -4.039328
v -5.723327 -89.35687 -6.720951
v -6.306531 -88.4482 -4.538534
v 51.53546 -58.94892 -45.01148
v -61.4695 63.8594 -12.38396
v -62.02069 66.61199 -13.82871
v -62.17008 66.00114 -13.90937
v -62.49882 65.42027 -14.41342
v -48.9357 -65.07843 -51.22352
v -0.3303145 -23.89569 25.84456
v -1.007252 -23.61167 27.71869
v -1.722378 -54.56073 13.49786
v -2.791298 -54.56721 13.41309
v 58.26873 -48.8208 -49.64473
v 17.56892 74.54528 17.04987
v 15.63643 74.53532 17.46471
v 16.41288 73.55169 17.47423
v 45.65408 18.61094 -4.064548
v 46.56673 76.51124 0.1562084
v 46.09129 76.70567 0.5765681
v 44.95702 76.3331 1.939469
v 45.43015 76.00568 1.579604
v 45.27939 77.13461 1.279367
v -28.13355 27.29305 4.245278
v -1.518447 -87.87348 -2.920787
v 35.93247 81.01202 7.281908
v 35.42926 81.00346 7.615817
v 35.1328 80.6393 7.953984
v 37.46548 79.587 6.765453
v 36.67275 81.42048 6.574138
v 36.61242 80.60275 6.982989
v 36.40863 80.09405 7.308791
v 29.4633 77.3826 12.47369
v 21.68881 -45.48345 2.728463
v 39.61588 78.01083 5.77152
v 29.1528 52.55864 18.04486
v 23.58704 -49.47971 0.3205605
v 42.64438 41.82503 12.26968
v -28.42579 32.66134 10.69436
v -30.91988 33.20897 10.95229
v -29.8142 33.33731 11.26425
v -29.148 34.05983 12.1776
v 34.88514 78.85004 8.861642
v 34.57535 77.79787 9.508965
v 35.41631 76.12979 9.518407
v 37.87631 78.79885 6.779766
v 35.71043 79.48296 8.023809
v 37.0325 78.54513 7.488301
v 37.63501 77.42764 7.492666
v 35.74597 77.45051 8.855678
v 35.3521 76.86121 9.321767
v 36.41542 76.49065 8.721498
v 36.35577 75.74516 9.030993
v 37.09249 74.91566 8.782545
v 50.18666 -60.80485 -54.70562
v 47.38407 -63.9958 -52.5985
v 48.5264 -62.77865 -52.93896
v -24.49379 -46.13386 2.099687
v 45.84666 19.31069 -4.289366
v 38.4396 16.07477 2.091549
v 38.01907 15.62307 2.309411
v 37.74969 15.57797 2.45959
v 37.3985 15.50174 2.59857
v 37.68589 15.29421 2.441006
v 37.12071 15.10637 2.621467
v -23.13869 -46.30129 1.839044
v -22.9531 -46.32798 1.96783
v -22.77132 -46.25625 2.141006
v -22.36449 -46.36807 2.792583
v -23.41564 -46.29746 1.795582
v -22.60855 -46.27024 2.518788
v 41.04036 -70.41111 -46.49508
v 41.69524 -69.81067 -45.11512
v 39.72079 -71.61966 -45.81454
v 40.39874 -71.03221 -44.42747
v -58.6398 43.42812 -2.498734
v -58.16245 44.36016 -2.011464
v -58.64137 44.01423 -2.811586
v -9.882451 85.24679 15.68922
v -12.13231 83.80312 16.27213
v 36.0325 45.83251 15.81405
v 38.69726 45.41199 14.37198
v -39.5479 17.59015 2.009432
v -27.20922 24.86341 2.840665
v -28.71117 28.56767 5.32159
v -28.6994 28.25126 4.927805
v -32.26257 28.49176 5.086884
v -34.10932 28.14673 4.610444
v -34.15755 27.42715 3.648059
v -32.70914 27.28219 3.804889
v -27.86022 28.17479 4.901638
v -27.14347 27.67643 4.40602
v -27.91311 26.26285 3.505204
v -27.1926 26.37193 3.371445
v -27.45434 26.95731 3.918478
v -26.68839 27.02538 3.868593
v -30.25774 28.51523 5.320367
v -32.10562 28.26339 4.770778
v -28.06104 26.61596 3.663604
v -28.61186 27.21066 4.209304
v -29.28738 27.60416 4.490581
v -30.48042 27.95126 4.777719
v -30.40751 27.52773 4.387716
v -31.61118 27.84579 4.51737
v -32.23859 27.13906 3.758081
v -29.98697 27.28982 4.203261
v -30.168 26.49131 3.710851
v -31.67899 27.34612 4.139457
v -32.06997 25.91097 3.32964
v -31.64316 25.82571 3.339395
v -27.96335 25.81781 3.329837
v -29.10045 26.63814 3.817896
v -29.05054 26.27215 3.666276
v -31.52154 26.52339 3.618297
v -30.73516 25.28616 3.285026
v -29.21534 25.66958 3.373366
v -21.42797 23.44779 0.6953026
v -29.54828 20.44189 2.758108
v -30.58157 21.06358 2.784087
v -30.06725 20.79129 2.788192
v -27.77873 24.77919 3.469025
v -27.94963 25.30981 3.179104
v -28.38785 24.39047 3.066956
v -29.08221 24.54773 3.166151
v -31.64075 21.1897 2.670444
v -28.93054 24.07508 3.127122
v -29.21791 23.58527 2.941059
v -29.85124 24.18029 3.071789
v -31.15333 23.67314 2.868354
v -30.45905 23.18305 2.913409
v -29.49037 23.01679 3.071151
v -30.26148 22.51271 2.965764
v -27.97033 23.67782 3.185097
v -28.53003 23.32891 3.228527
v -28.87429 22.49665 2.884507
v -27.93102 20.91458 2.450401
v -27.22499 20.69868 1.875495
v -26.2506 21.01445 1.506917
v -21.94809 23.70115 0.7753507
v -21.82218 24.06939 1.372383
v -21.44546 23.66145 1.000734
v -22.77111 25.34353 3.275592
v -23.77977 25.58544 2.955893
v -23.63173 26.29872 4.180023
v -26.00373 22.4635 2.229952
v -25.92634 21.401 1.395607
v -25.80875 23.56657 2.433835
v -27.42961 22.81176 2.793729
v -25.58822 25.84787 2.56538
v -25.05296 25.05993 2.0107
v -26.33716 26.0535 2.910095
v -25.04906 25.60663 2.294231
v -22.60164 24.05425 0.9689931
v -22.38945 24.62503 2.155945
v -23.59619 25.17813 2.266244
v -22.89559 24.52732 1.598402
v -23.56115 24.52254 1.337489
v -25.01497 22.39029 1.913331
v -22.67478 23.88922 0.8050965
v -24.37871 22.90995 1.87741
v -23.81572 22.58748 1.695396
v -22.88095 22.72141 0.6758984
v -21.33168 23.09917 0.6609946
v -22.57042 23.25228 0.5246664
v -22.01561 22.91537 0.4161413
v -22.01999 22.70934 0.4520024
v -37.86121 51.51171 14.99662
v -37.37584 51.05453 15.41982
v -36.48723 51.30812 15.86567
v 33.92411 47.51236 16.62704
v 34.58149 46.37695 16.43861
v 35.11213 46.25311 16.17313
v -38.11916 -76.14923 -37.1193
v 39.0064 -72.28707 -44.43007
v 38.11123 -73.12148 -43.78491
v 15.45835 -46.92282 4.417373
v -32.14341 55.00671 17.36679
v 12.26755 -19.34696 23.51884
v 12.11238 -19.81338 22.71955
v 11.55222 -20.17999 22.04301
v 19.7755 62.35088 19.22431
v 30.4208 -79.68108 -35.24325
v -49.99083 27.52599 -2.381637
v 6.097133 -60.2847 7.645429
v -29.67424 85.67665 10.82747
v -29.40139 85.14184 11.25941
v -26.51414 84.61584 12.69351
v -26.16335 85.86417 12.09213
v -26.85724 85.84364 11.86893
v -27.38954 86.08807 11.47653
v -27.60299 85.23107 11.93459
v -28.20171 85.46297 11.54588
v -26.73554 85.21841 12.26054
v -27.68179 84.51211 12.32666
v -20.06129 23.16887 2.100071
v -20.05927 23.53805 2.41574
v 12.10736 -89.02074 -12.7351
v 43.34997 45.92561 11.06149
v 43.25668 44.84513 11.40248
v 43.48376 42.75766 11.69339
v 27.14914 42.05295 19.57685
v -47.27355 47.65245 9.92649
v -45.81376 49.05145 10.43895
v -45.77371 49.68774 10.1641
v 55.76739 42.14972 -2.345495
v -52.57581 48.79709 3.938679
v 8.248632 68.65859 19.9531
v 9.089562 68.34904 19.89317
v 33.38258 70.19136 11.98776
v -60.73495 67.94469 -12.0609
v -60.29835 67.29408 -11.13528
v -59.28107 69.48092 -9.906884
v -60.11589 69.08484 -11.20574
v -59.60706 68.25581 -10.03561
v -43.59432 84.26331 2.335565
v 60.57044 -42.84988 -47.78397
v 9.699059 -22.06646 18.02267
v 9.094069 -22.38899 17.9371
v 7.905282 -21.16237 19.26814
v 10.11373 -20.70499 19.62008
v 9.795775 -21.95673 18.16115
v 8.977468 -21.79327 18.22533
v 10.86799 -20.92447 19.64346
v 7.202148 -87.95869 -5.034385
v -58.57252 43.01878 -2.177979
v 24.94428 77.3838 14.39218
v 25.2356 76.77575 14.53454
v 20.68676 47.46131 21.99875
v 20.43977 48.28306 22.02819
v 19.97272 47.92298 22.19283
v 19.37805 48.08789 22.3427
v 18.60066 47.23549 22.56007
v 18.16709 46.39476 22.68981
v 21.38441 46.02184 21.9099
v 21.68396 46.77772 21.6836
v 20.377 46.87938 22.13908
v 19.7056 47.16187 22.33293
v 19.79232 46.44808 22.33553
v 29.8008 14.76662 4.256525
v -14.38664 84.14567 15.78197
v -0.8638777 -87.61736 -2.558384
v 4.65757 -47.56112 12.01294
v 3.861275 -48.7416 12.65591
v -12.04227 -89.83496 -11.66157
v -10.6495 -90.03066 -11.19133
v -11.30198 -89.63909 -9.960131
v -12.25644 -89.17001 -8.81004
v -38.24982 17.29973 2.470604
v -38.4942 16.8327 2.296478
v -57.55927 46.39006 -2.017074
v 38.89407 80.23592 5.500921
v 39.18785 79.07555 5.720444
v 38.80126 79.77952 5.725943
v 39.74619 78.81277 5.422188
v 40.10083 79.4877 4.891052
v 41.10663 78.94822 4.195873
v 40.7211 79.54803 4.280303
v 40.42396 79.07842 4.749189
v 40.42144 77.80693 5.232795
v 40.83554 78.15443 4.810843
v 40.97388 77.56791 4.901349
v 27.4112 40.72582 19.1081
v 29.54473 39.86123 17.86519
v 26.40261 42.4438 19.99731
v 25.46963 43.99461 20.37811
v 28.33204 39.85781 18.33946
v 28.37485 40.67215 18.70819
v 26.95908 39.62811 18.71554
v 26.49014 41.8345 19.79252
v 26.48313 40.52263 19.34573
v 25.44893 42.11027 20.23566
v -48.34331 23.77532 -3.312064
v -47.89481 23.3799 -3.684258
v -48.9621 23.4853 -4.110537
v 31.25928 79.25881 10.82227
v 30.97714 78.65836 11.26427
v 29.93617 78.01218 12.04259
v 33.70222 76.71462 10.4262
v 34.57322 77.45977 9.637026
v 33.90199 79.07132 9.37545
v 33.41376 78.42387 9.948372
v 32.75875 77.3867 10.72968
v 33.67575 77.29395 10.25022
v 32.75944 78.32166 10.35259
v 32.34001 79.15708 10.29107
v 31.7106 78.84345 10.77294
v 31.91381 78.19324 10.92761
v 31.07578 77.96349 11.48264
v 30.6493 77.439 11.89631
v 32.00419 75.56599 11.7745
v 32.75364 76.38007 11.11843
v 31.82981 76.9417 11.42303
v -64.95398 60.81647 -18.53464
v -15.84836 -21.4308 17.59689
v -14.17452 -22.73814 16.82722
v 46.50848 -64.90956 -51.72954
v -20.9202 23.02091 0.9555871
v -21.63697 22.65676 0.5982299
v -21.07721 22.64152 1.064346
v -22.50523 21.64655 1.030616
v -22.34836 20.47282 2.494001
v 44.31371 42.64172 11.14198
v -27.65579 -46.75944 1.410485
v -27.5433 -45.48576 2.32469
v 25.75548 76.27017 14.48653
v 24.5086 74.362 15.23936
v 25.57089 74.84222 14.79073
v 24.82928 75.65867 14.87299
v 24.62064 73.18951 15.41156
v 24.00481 77.5914 14.75081
v 24.13389 76.70006 14.89884
v 20.48525 77.07047 15.89231
v 20.28143 76.81236 16.00104
v 22.35963 77.0906 15.33562
v 21.63749 76.74433 15.63003
v 20.81067 76.2543 15.96969
v 21.4345 75.86412 15.86981
v 23.80499 75.8307 15.16298
v 22.66678 76.37849 15.40603
v 22.84423 72.42489 16.125
v 22.56602 73.7415 15.95216
v 23.70031 73.56383 15.64109
v 22.3776 75.0815 15.76885
v 23.38733 74.46526 15.57965
v -1.263798 68.00517 20.68211
v 40.28224 75.84736 6.040503
v 39.76099 76.26266 6.35774
v 19.83624 53.24583 21.54525
v 21.1281 52.3467 21.328
v 34.90527 -75.95676 -36.78765
v -13.01091 -22.58377 17.94764
v -45.42471 21.343 -1.674788
v 28.84143 72.34458 13.92271
v 28.98313 71.21151 14.04283
v 27.22903 77.12819 13.57112
v 26.90359 75.60135 14.17619
v 27.16253 75.2497 14.12559
v 26.47505 74.39862 14.54269
v 27.96157 72.90914 14.21207
v 28.61499 76.20242 13.38826
v 27.90044 76.15836 13.68379
v 28.29348 75.25692 13.69297
v 31.35188 74.25418 12.47175
v 30.65835 75.53206 12.61567
v 27.69486 74.44887 14.0538
v 30.76754 74.61922 12.71612
v 29.21959 75.04151 13.34053
v 28.9406 73.91877 13.64188
v 29.95098 73.84044 13.19614
v 31.08694 71.27396 13.07328
v 31.69199 72.01182 12.62943
v 30.05105 71.71638 13.49882
v 32.76378 69.18446 12.46946
v 31.22879 70.19711 13.17078
v 35.60514 73.95823 10.05961
v 35.27462 74.61601 10.1001
v 9.314072 -45.79864 10.96556
v 9.546293 -45.99817 10.46743
v 10.93839 -46.01574 9.416667
v 56.54007 41.20345 -3.591325
v 31.85728 68.37669 13.06506
v 0.3832463 70.27713 20.22391
v 2.584115 70.62761 20.08402
v 2.058898 -86.48051 -1.163213
v 0.5527514 -87.04314 -1.772103
v -11.69517 -25.94625 16.50489
v -58.20665 43.67602 -1.801711
v -58.24509 43.04137 -1.595137
v -56.26868 43.76427 1.4088
v -56.7584 44.4593 0.3257656
v -57.27076 44.94754 -0.6887344
v -57.46218 44.44102 -0.8009985
v -56.48782 42.81046 1.421982
v -56.64804 43.28446 0.9751174
v -56.97192 44.08379 0.1056241
v -57.80965 44.04638 -1.248461
v -57.33718 43.64167 -0.2969577
v -57.48306 43.19816 -0.3061198
v 43.45028 -68.1105 -44.66783
v 28.91417 35.33369 14.37471
v 66.82645 -14.72579 -47.34352
v -40.03123 83.89455 5.679997
v 1.468569 81.49542 17.62583
v 16.98691 48.82108 22.83022
v -47.02653 -67.28096 -48.02799
v -44.77148 -69.73631 -44.71107
v -45.20366 -69.11382 -47.44102
v -45.78828 -68.70596 -45.31875
v -19.72381 48.06085 22.53872
v -19.26997 48.61234 22.61275
v -18.66626 47.66375 22.77104
v -7.385443 -53.38818 13.5002
v 28.1203 15.78642 4.365307
v 28.58561 16.56796 4.322433
v 28.45161 18.6682 3.787793
v 28.1071 16.86257 4.276168
v 27.18137 18.32149 3.935501
v 26.88925 16.70459 4.289807
v 27.59816 15.15004 4.34291
v 27.13485 16.21354 4.341659
v 25.89253 16.15219 4.336349
v 25.01057 14.45004 3.988687
v -40.84959 -73.54711 -40.98777
v -50.67158 45.18714 7.699036
v 49.59972 -61.55154 -53.24653
v -25.63849 80.88047 14.55877
v -25.72765 81.72072 14.29932
v -26.12612 81.93913 14.11846
v -26.85692 82.16374 13.81561
v -50.63159 -63.09409 -53.12176
v -37.71009 -76.2122 -31.40807
v 12.46671 56.51595 22.35341
v 48.13201 -63.24195 -51.66872
v 48.97823 -62.32124 -51.73717
v 49.94858 -61.23207 -50.70458
v -41.22786 -73.23422 -38.64532
v -0.254429 79.38744 18.25412
v 8.686312 -89.48743 -10.382
v 19.97898 60.33905 19.76153
v 13.17706 -88.68929 -13.05799
v 4.640168 -89.01641 -6.489292
v 2.535131 -21.71099 30.68868
v 46.00495 38.35526 9.437944
v -6.920807 -43.18938 17.14304
v -6.741649 -42.22347 17.74815
v 3.006751 75.8278 19.00516
v 2.531945 80.51965 17.97758
v 4.350224 81.80618 17.19707
v 5.340853 78.64642 18.12144
v 6.787228 79.21941 17.80676
v 2.795166 78.36079 18.40115
v 49.63992 -61.55862 -47.15671
v 32.11918 37.12334 15.03062
v 31.88591 35.54916 13.74813
v -30.33716 -59.11318 -3.366253
v -25.34257 48.57103 21.2253
v -25.44659 48.06644 21.24412
v -25.98784 48.15124 21.07872
v 14.22017 -20.88074 16.74882
v 44.54461 76.6749 2.182206
v 44.85748 76.88613 1.820443
v 44.51796 77.13934 2.038718
v 44.54588 77.6244 1.771493
v -54.21434 47.61747 2.368034
v 46.36695 75.58294 0.6966651
v -13.93552 -23.36816 16.02212
v 52.87245 44.64766 1.333537
v 5.59133 -45.91876 12.86845
v -0.1824891 -27.56257 20.54619
v 19.03899 34.55263 17.07899
v -40.10958 79.55995 7.590145
v -40.21983 80.91141 6.903388
v -41.1237 79.67252 6.647507
v 35.50517 13.10954 2.661283
v 35.12804 13.95057 3.043781
v 39.22971 15.90672 1.696089
v 26.1138 -82.14475 -23.02817
v -44.57074 77.79308 4.543858
v -29.99591 15.83911 3.4489
v -12.73012 -22.33436 18.31058
v 34.1507 37.91569 14.87627
v -3.493824 -15.44181 38.75823
v -41.30707 26.82541 2.423884
v -41.16361 26.53043 2.133363
v -46.10704 24.11039 -2.635162
v -46.62535 24.32729 -2.709913
v -46.22733 23.87517 -2.875246
v -41.85742 26.16351 1.786144
v -41.85757 26.48386 1.957279
v -43.72421 26.37571 1.287798
v -43.05795 26.48813 1.649584
v -43.63192 25.70321 0.8850875
v -43.42089 21.79899 -0.2878667
v -42.89289 22.21614 0.09705836
v -43.1021 21.62089 -0.1026517
v -39.06743 26.61919 2.363306
v -40.39053 26.39599 2.187532
v -39.85814 25.34151 1.96354
v -40.76444 25.68675 1.908475
v -41.41026 26.0454 1.884353
v -44.40036 24.9813 -0.07177886
v -44.3143 24.58401 -0.4351985
v -44.67783 24.65909 -0.6415575
v -44.71843 24.3851 -0.979183
v -45.38128 24.4189 -1.875252
v -45.60191 24.2709 -2.260587
v -40.23197 24.7431 1.80962
v -41.05475 25.0893 1.709422
v -42.17293 24.78752 1.186717
v -41.75693 25.45407 1.580921
v -42.54192 25.56845 1.213491
v -42.93821 25.62576 1.032996
v -43.77078 25.34465 0.5096626
v -43.31357 25.13111 0.5645639
v -43.77949 24.87407 0.08095297
v -43.16028 22.79848 0.003486514
v -42.69146 23.0732 0.4207586
v -43.29922 24.73934 0.3794306
v -43.78411 22.69985 -0.5976381
v -43.56581 23.29807 -0.2883174
v -44.37093 23.1607 -1.187676
v -44.62717 24.15057 -1.037547
v -45.54422 24.08054 -2.285151
v -45.2182 24.29241 -1.801078
v -45.76801 23.79661 -2.536234
v -45.71077 21.99401 -1.916217
v -44.57666 22.06723 -1.414094
v -44.25708 22.32844 -1.121561
v -45.09435 23.05836 -1.960395
v -44.79202 23.16249 -1.635463
v -44.82869 23.43827 -1.635511
v -45.59379 23.60756 -2.440383
v -45.88622 23.15141 -2.663618
v -46.45171 23.67737 -3.080215
v -46.94847 23.71288 -3.272777
v -46.69077 23.34864 -3.201967
v -47.24217 23.38893 -3.472602
v 32.08216 57.75702 15.17452
v -45.13791 46.63608 12.06536
v -45.50696 47.49481 11.43183
v -45.2121 47.03631 11.86574
v -46.1634 47.52067 10.88778
v -46.41858 47.93907 10.4819
v -46.3517 46.98994 10.92719
v -47.11526 46.92887 10.34621
v -47.95398 45.82958 10.04047
v -45.64705 46.66588 11.60789
v -44.90673 45.77909 12.40264
v -46.5582 45.64528 11.08633
v -46.95726 45.33093 10.84255
v 44.34114 75.67691 2.610642
v -32.52116 52.50581 17.71317
v -31.22985 53.06246 18.22002
v -30.91564 54.14648 18.16632
v -31.69554 54.05295 17.80223
v -51.19286 -46.28357 -18.59696
v 16.53453 -47.08806 3.366322
v 16.37624 -47.20478 3.553457
v 21.41356 44.01131 21.71951
v 22.10451 44.61684 21.50745
v 21.65429 45.63012 21.68866
v 21.0179 45.60663 21.99326
v 20.76529 46.00119 22.07482
v 20.1907 44.86341 22.16144
v 19.94268 45.34508 22.29281
v -0.3050746 -45.71167 15.23772
v -37.84739 -76.35246 -39.93407
v -14.85619 -19.47465 23.55824
v -39.99847 83.57816 5.871718
v -31.04603 85.32268 10.34281
v -31.37806 83.99557 10.97669
v 2.92621 -49.1656 12.90772
v 1.947526 -49.05747 13.20566
v -35.59693 41.11994 16.47988
v 39.33348 -72.02725 -42.89193
v 37.18071 -74.03371 -41.81874
v 0.5255312 -50.47188 13.58093
v -0.4722175 -51.60126 13.5751
v 1.762554 -51.26871 13.50512
v 1.76154 -54.0954 13.71021
v 2.538283 -54.79652 13.3474
v 3.427278 -54.19873 13.32587
v 3.354103 -54.75542 13.08122
v -2.727335 -24.37472 24.97404
v -44.32421 30.49237 4.861266
v -1.567625 -86.86241 -1.513388
v 14.07787 -87.29427 -9.073358
v -33.71359 35.6557 12.88872
v -11.99158 -52.46849 12.48471
v -59.03777 44.49221 -3.853862
v 27.53812 -33.06873 5.078277
v -19.11684 29.31517 9.219604
v 28.60483 14.01567 4.114244
v 4.727506 -83.52477 1.205035
v 15.97149 29.86127 11.00692
v 57.00135 40.8643 -4.437508
v -35.70805 14.09327 2.396352
v -55.9593 43.06717 2.115507
v -55.59789 43.96616 2.341538
v -57.99543 71.06597 -8.467829
v -6.376083 -21.62086 27.84259
v -6.304227 -21.8883 28.88961
v -5.802282 -22.20507 27.72199
v 67.93478 -6.903666 -45.95381
v -5.447012 -22.51456 26.65396
v -44.02455 78.67377 4.666915
v -11.43191 -21.18062 19.25749
v 16.557 47.04589 22.97256
v 15.98289 48.86935 23.02649
v 14.82159 48.70785 23.25627
v 57.09399 -51.2938 -50.88783
v 32.83262 50.53879 16.59964
v 31.61273 50.0708 17.34689
v 6.485526 -88.66933 -6.261775
v 6.313771 -87.91788 -4.571732
v 26.01546 -82.86209 -28.92629
v -3.228334 -85.89592 -0.3800496
v -1.050473 -84.35457 1.129513
v -1.958638 -85.81297 -0.277549
v -2.017865 -83.8445 1.534856
v 1.857504 -83.8028 1.480975
v 8.141227 -89.09143 -8.54947
v 45.14713 28.03116 2.323402
v 2.106278 -89.45957 -7.114588
v 0.6127114 -88.1517 -3.764674
v 5.375638 -88.39925 -5.244038
v 1.363655 -88.35314 -4.191189
v 2.972065 -88.88488 -5.724695
v 3.922762 -88.24136 -4.465059
v 25.74854 54.60611 19.20531
v 26.36234 56.11308 18.54601
v 6.855925 -47.20694 11.04899
v -48.34295 50.13301 7.73556
v 61.06267 -42.84332 -51.39789
v 13.94314 -87.92657 -10.78104
v -5.32488 -22.76303 26.13785
v -7.551703 -22.46988 21.76361
v -3.581371 -24.59059 24.14075
v -5.132001 -23.06445 25.65654
v -8.952916 -20.62043 19.95139
v -8.679141 -20.27647 20.19539
v -8.586837 -20.54334 20.47385
v -8.667873 -21.6999 20.57337
v -8.157663 -21.80803 21.38818
v -8.082662 -20.15869 22.89649
v -8.376817 -19.88914 22.16553
v -8.253706 -20.17828 21.52458
v -8.46838 -20.10122 21.09011
v -8.365126 -21.2983 21.31079
v -5.469188 -23.22703 24.22396
v -4.350372 -23.76535 25.50333
v -6.451051 -21.51375 25.58145
v -6.45371 -21.06028 24.84918
v -8.18443 -20.32074 22.3642
v -7.962627 -21.65152 22.04611
v -6.858825 -20.09282 24.26949
v -7.707966 -20.90268 22.84677
v -7.197067 -20.77442 23.98062
v -6.218058 -22.12903 25.70058
v -6.222266 -21.95056 24.95089
v -6.529577 -21.14161 24.58887
v -6.598086 -22.08171 23.81732
v -5.53834 -22.92115 24.77699
v -5.999959 -22.66294 24.37278
v -5.810218 -22.97982 24.51991
v -6.208048 -22.34262 24.52921
v -6.227133 -22.54948 24.16974
v -7.065323 -22.16292 22.81234
v -6.325802 -22.69317 23.67817
v -6.957867 -22.34645 23.04005
v 9.985755 -23.77723 15.66518
v 45.42443 -66.0445 -50.72874
v 45.94039 -65.57986 -49.21888
v 44.33545 -67.10327 -50.37744
v 5.951269 -26.68504 18.05862
v -5.510431 -72.67947 5.675555
v -27.52437 43.22845 20.36656
v -64.64948 61.23045 -17.94389
v -64.59402 60.24609 -17.75082
v -41.4995 -72.92052 -36.13597
v 46.7706 26.10492 -1.068301
v 42.61712 -68.69601 -39.65717
v -44.45271 42.898 12.80582
v -43.74203 42.02941 13.02054
v -56.55475 45.34823 0.2724402
v 33.2979 35.30518 13.09875
v 31.00851 34.49974 12.88827
v 32.15833 33.29965 11.61754
v 32.96563 32.91602 11.28171
v -25.6506 15.77316 3.33487
v -27.49535 15.66166 3.364769
v 41.2729 29.2156 5.692372
v 41.35689 28.75208 5.275663
v 41.03372 28.55206 5.095738
v 41.34486 27.96262 4.786662
v 41.65982 28.58222 4.752024
v 41.82341 27.65948 4.109535
v 42.89851 28.10877 3.720616
v 14.64384 -86.2588 -7.533557
v 17.77653 33.26541 15.61782
v 17.78077 -47.62389 2.567116
v 17.30243 -47.46082 2.839721
v 17.14522 -47.18968 2.839649
v 16.3502 17.73976 4.029552
v -55.18947 44.80801 2.620442
v -13.78462 -22.42359 17.66504
v -13.75286 -21.78488 18.70334
v 26.15797 57.50694 18.26406
v 20.02821 -82.35575 -8.490408
v -49.48742 41.40854 9.066468
v -57.79163 71.69701 -8.375784
v 19.58147 -47.37634 1.291656
v 41.66395 39.00954 12.28721
v 41.33695 40.56991 12.9148
v 40.15553 40.11837 13.33278
v 18.34433 76.6891 16.46739
v 20.8686 74.76085 16.2453
v 19.98091 74.63486 16.50067
v 20.60361 73.40548 16.5512
v 18.6989 75.2168 16.68242
v 19.29174 73.03316 16.95284
v -45.80392 43.06191 11.91241
v -36.21665 -77.90105 -36.92398
v -39.42998 -74.91863 -39.37874
v -38.52429 -75.70068 -41.07011
v -0.744594 -46.45039 14.33226
v -1.739514 -46.15915 14.87161
v 29.68586 -41.26731 2.669883
v -30.25038 55.28258 18.23647
v 20.41424 -43.90958 5.88129
v 60.50055 -44.6374 -54.82495
v 59.43903 -46.95626 -55.91637
v 59.98803 -45.84473 -55.32329
v -36.35553 -77.59804 -33.17734
v -35.63135 -78.36074 -35.28368
v 42.31566 -68.58683 -36.07859
v 22.87354 52.34975 20.77095
v 23.64834 52.38748 20.5068
v 23.09647 51.66246 20.8275
v -53.57981 -60.08903 -49.19321
v -42.20494 51.0955 12.2672
v -42.71029 50.94668 11.97301
v 7.63216 -24.86205 17.00555
v -18.68976 -87.6737 -11.20595
v -54.65615 -58.50747 -53.25089
v 49.0935 -62.17286 -46.1134
v -46.94856 -67.55716 -44.87501
v 25.8784 40.11282 19.39262
v 24.252 42.15765 20.46983
v 22.43594 41.72849 21.0286
v -9.52145 -89.70932 -9.025341
v -10.50924 -89.06529 -7.281642
v -11.39403 -89.13701 -8.067464
v -14.82383 -21.5775 18.80079
v -14.27021 -21.23594 19.23516
v -15.4124 -21.0104 19.77166
v -14.91916 -20.71652 20.28891
v 52.66416 -57.4153 -45.20991
v -43.64358 77.74036 5.371996
v 4.256619 68.25626 20.45906
v 6.955012 69.07674 20.01774
v 5.785165 67.41622 20.4806
v 40.18837 74.83767 6.389254
v -20.52838 48.98317 22.36657
v -19.96842 49.5435 22.46015
v 9.660107 -46.94254 9.384614
v 1.751934 9.801946 26.4711
v -36.28648 52.35707 15.72962
v -36.15991 50.40145 16.32559
v -35.32299 51.11633 16.52929
v 48.07999 -63.31459 -47.30071
v 46.45592 -65.04337 -47.12878
v 47.67282 -63.76416 -49.78685
v 47.17039 -64.30475 -48.82867
v 12.15519 -88.70328 -11.03637
v 12.51644 -87.97037 -9.075225
v 32.97217 -77.69151 -38.38332
v -35.41772 15.42358 3.116254
v -35.92394 14.69032 2.872158
v 36.61395 -74.52355 -44.20252
v 35.61798 -75.40034 -42.79051
v 35.84486 -75.20639 -42.06385
v -54.76282 45.79828 2.681273
v 36.45341 46.0885 15.57643
v 38.13967 46.52894 14.47639
v 38.49952 48.48309 13.71998
v 38.0279 48.50318 14.00293
v 37.12651 48.73566 14.53573
v 35.6982 46.80445 15.81565
v 36.6586 47.6609 15.0496
v 35.96048 48.8808 15.20094
v -44.45997 82.6298 2.437819
v -51.33127 -62.34155 -52.78855
v -51.1888 44.60979 7.328001
v -49.9436 -64.21013 -48.91439
v -48.33183 -65.97177 -48.19248
v 16.6176 -87.56075 -15.12313
v 23.21667 52.91637 20.55692
v 24.29793 53.68901 20.00329
v 16.20343 30.55344 11.97013
v 27.45478 56.15903 18.02394
v 3.177416 -61.16446 7.214985
v -38.74649 85.91684 5.304095
v -38.34726 85.9847 5.576062
v -39.36573 80.51377 7.661043
v 33.80639 -76.97841 -40.52067
v 34.79374 -76.17083 -40.05249
v 36.17624 -74.88686 -38.7346
v 34.50141 -76.40129 -38.92218
v 35.63363 -75.3474 -37.70205
v 34.26457 48.67692 16.25264
v 34.87825 47.09727 16.16767
v 34.78222 47.89613 16.09046
v 35.50764 48.51337 15.54951
v 33.19958 49.01421 16.77033
v -21.52621 52.54716 21.82534
v -22.54184 52.23629 21.58861
v -23.76512 50.94646 21.37775
v -22.32986 51.39006 21.72602
v -21.37947 51.7432 21.95271
v -20.47191 50.13578 22.32425
v 66.18124 -8.989103 -38.22821
v 26.89583 69.76634 15.17786
v 1.347157 -22.50877 28.75225
v 1.97866 -22.00846 28.85314
v 3.020286 -21.0203 28.42522
v 3.374266 -20.99807 29.19856
v 60.59288 -44.15107 -51.92959
v -17.92616 -88.61545 -15.41024
v -18.64162 -88.43797 -16.54838
v 9.670316 57.26302 22.45727
v 6.694778 56.48316 22.84625
v 9.246225 56.45343 22.68506
v 9.146631 55.54442 22.90248
v 12.02739 55.25705 22.66825
v -30.56528 16.23158 3.505062
v 32.01639 -78.45541 -38.50228
v 31.51611 -78.81449 -35.23236
v 32.88547 -77.57763 -33.58948
v 32.04729 -78.39803 -37.17201
v 34.30392 -76.38496 -34.68365
v 61.2403 -42.8642 -55.69222
v 61.98614 -40.92082 -55.18424
v 27.36384 57.54097 17.71234
v 44.22897 -65.28503 -33.42633
v 60.59446 55.97081 -14.30395
v 53.99583 -55.97906 -56.19099
v 54.34252 -55.59231 -53.70878
v -5.77038 -87.60199 -2.703954
v 57.42067 -50.81183 -52.72997
v 56.63425 -52.06155 -51.93335
v 59.06957 -47.31647 -50.23064
v 58.51267 -48.77361 -52.57613
v 57.75933 -50.19524 -52.15995
v 58.53511 -48.75746 -56.02635
v 59.25039 -47.346 -53.03069
v 58.66287 -48.50637 -54.80048
v 58.02114 -49.71735 -54.12587
v 57.6387 -50.37489 -55.76064
v 58.07739 -49.58907 -56.53996
v 55.25523 -54.25068 -55.62491
v 55.94687 -53.08073 -57.11704
v 56.59866 -52.14079 -56.10487
v 57.14093 -51.29451 -54.97284
v 55.86544 -53.37548 -54.44751
v 56.66521 -52.09143 -53.89949
v 37.43887 40.66617 14.87499
v 3.381985 54.00849 23.45166
v 0.1197762 51.62498 23.85323
v -60.47193 66.76306 -11.3386
v -61.55049 65.62687 -12.75719
v 29.45285 -40.24175 3.115102
v 28.65889 -37.66832 4.142175
v 27.51119 -38.40509 4.773559
v 28.43028 -39.13467 4.054205
v 26.85188 -40.43518 4.68339
v 28.10807 -40.26424 4.004356
v -32.51792 85.10754 9.745928
v 55.50911 -53.55876 -47.87551
v -7.612297 -22.72045 21.3898
v -8.099745 -22.86432 20.81926
v -8.205396 -22.55081 20.83294
v -8.640162 -22.20133 20.61538
v -52.57217 -60.95053 -53.05247
v -53.38295 -60.23436 -50.98402
v -52.1786 -61.52228 -51.8036
v 11.22902 -21.55162 18.28367
v 11.72348 -22.13981 18.08774
v -17.93139 -88.13943 -11.81756
v -51.79324 48.49147 5.130397
v 43.45244 21.70592 -2.488982
v 43.61499 22.45285 -2.490964
v 42.7836 22.52721 -1.817577
v 42.92188 22.0184 -2.111208
v 42.45557 22.27074 -1.680128
v 42.2527 22.0382 -1.505023
v -1.252946 -73.84525 5.760687
v 26.29274 -49.42989 -0.3817505
v 47.5029 25.82034 -2.02876
v 46.67289 25.23708 -1.940139
v -37.97341 84.6124 6.601209
v -38.54168 84.07243 6.533621
v -39.08099 83.83839 6.354789
v -39.50907 83.33478 6.339029
v -40.64674 82.6688 5.816764
v -38.83365 81.24458 7.73786
v -39.62295 82.00797 6.852427
v -37.97935 83.05752 7.466113
v 32.44127 -69.42596 -15.32156
v -19.26978 46.92377 22.68178
v -28.7221 16.24278 3.512241
v 32.50973 34.05315 12.1541
v 34.51655 33.22241 11.14209
v 35.21849 33.95397 11.52818
v 34.32678 36.0964 13.48376
v 36.35453 38.68253 14.47659
v 38.80257 39.74836 13.81639
v 40.12111 38.20555 12.66415
v 37.72197 38.74525 13.95445
v 35.88898 36.61228 13.41588
v 34.55954 35.0651 12.51889
v 35.52704 34.77962 12.01796
v 37.8089 36.67932 12.75373
v 39.53859 36.83678 12.20249
v 36.88101 35.55059 12.22978
v 38.08619 34.73321 11.18209
v 15.33413 -19.61729 14.37111
v 51.99555 43.68315 3.065269
v -19.99174 -46.12241 5.185348
v -20.27741 -46.09952 4.7885
v -51.01472 25.35358 -5.022491
v 6.507192 -69.6329 4.632435
v 44.73165 40.4838 10.84149
v 37.99888 15.13282 2.252568
v 37.73177 14.98833 2.338127
v 61.87633 -39.75383 -49.29281
v -47.13294 49.06186 9.380526
v -46.51644 50.44737 9.189312
v -29.20299 -50.51333 -0.3108233
v -6.97907 -87.09775 -2.144028
v 25.49572 -57.68554 -2.314843
v -40.63867 81.58579 6.326911
v -41.0368 82.20439 5.745274
v -19.92964 71.10835 17.9951
v -61.8722 64.97062 -13.24325
v -61.94332 64.48383 -13.38789
v -61.88585 63.82647 -13.16924
v -62.47911 64.56081 -14.35508
v -63.12241 63.84105 -15.35095
v -62.758 64.02296 -14.76997
v -62.21265 62.87943 -13.53625
v -62.88205 63.16951 -14.80808
v -63.04325 62.45973 -14.96453
v -43.10198 -71.48386 -41.1973
v 18.02179 72.24674 17.38894
v 37.76649 -73.5089 -40.81066
v 37.91429 -73.35114 -42.26359
v -51.16114 41.95632 7.587985
v -50.07556 42.01966 8.636069
v -50.67742 41.89621 8.036237
v -47.80381 -66.71448 -41.13221
v 54.82277 -54.97704 -51.7931
v 55.75247 -53.54761 -52.9656
v 51.0452 -57.74715 -39.00721
v 51.62596 -59.13224 -54.73332
v 52.50953 -58.12479 -52.96494
v 20.71593 -46.1684 1.783284
v 20.26615 56.82389 20.63957
v 21.14685 53.89202 21.05764
v 22.60461 53.36816 20.68222
v 21.14581 54.97725 20.82244
v 23.35137 54.42422 20.19746
v 24.73192 55.18476 19.48966
v 21.73029 59.65099 19.42904
v 21.64871 58.47685 19.79263
v 22.05943 57.11652 20.01978
v 22.74752 55.19546 20.23531
v 23.83345 55.89645 19.67815
v 24.02043 56.62154 19.43047
v 25.55093 56.69659 18.76049
v 23.34596 58.24884 19.25497
v 24.7118 57.7808 18.83491
v 24.89905 59.18872 18.35845
v -11.95629 -87.55145 -4.475979
v 44.17268 44.80258 10.76763
v 43.37925 44.12797 11.50054
v 45.27184 44.81801 9.900131
v 43.79223 43.40464 11.4084
v 44.32117 41.83943 11.21
v 45.5521 42.56048 10.23347
v 45.84756 43.33032 9.887078
v 46.88582 42.48544 9.099706
v 46.97136 41.48833 9.104106
v 47.74599 42.13416 8.409583
v -45.35887 82.0953 1.926901
v -24.717 51.68904 21.03966
v -12.25681 -13.47177 33.02683
v -11.02586 -13.08766 34.55006
v -33.59554 84.40424 9.527046
v 41.57877 30.94076 7.21745
v -19.5464 23.41898 2.93384
v -19.56996 23.07404 2.561348
v -19.81491 22.77773 1.977944
v -21.31899 21.48869 1.457861
v -20.30872 22.67216 1.599918
v 15.86928 -87.6972 -13.7113
v -59.75506 43.88029 -5.033786
v -19.6369 -46.08958 5.534777
v 56.04352 -48.58089 -38.91814
v -9.949262 -88.18195 -4.79504
v -8.390972 -87.72015 -3.381628
v -52.48997 -61.47973 -47.09776
v -26.00918 43.98504 20.88433
v -25.72635 43.46311 20.84035
v 64.2727 -28.62487 -46.17221
v -51.08822 45.50048 7.21122
v -50.72442 45.68589 7.546706
v -50.24231 46.21773 7.895142
v -50.57981 46.88353 7.259402
v -51.0959 46.31182 6.988723
v -50.72228 47.56722 6.744327
v -51.78617 47.18883 5.803283
v -52.38556 48.0663 4.584492
v -53.14936 47.64595 3.854846
v -53.84842 46.84446 3.349871
v -52.87101 46.98491 4.578206
v -54.15575 45.55542 3.685837
v -51.85976 45.81438 6.304116
v -53.66104 45.21183 4.462728
v -26.44342 47.86101 20.94689
v -26.92834 47.56256 20.79146
v -26.88643 46.2043 20.7559
v 58.39373 39.94118 -7.482759
v 58.3124 41.42292 -7.851032
v 58.02763 41.61741 -7.226992
v 58.00354 40.81203 -6.809818
v 57.67696 40.94773 -6.075089
v 22.97213 3.242335 5.519964
v 57.50174 41.76222 -6.045693
v -28.89757 -48.8652 0.158306
v 1.345146 52.88778 23.67434
v -43.16487 42.98533 13.58652
v 49.25972 46.11556 5.345502
v 48.5735 47.24752 5.688047
v 26.53871 -51.16513 -1.026052
v 27.11996 54.69091 18.574
v 28.00828 53.81622 18.34531
v 28.89683 53.70165 17.91662
v 50.52849 -58.80778 -39.59449
v -17.58077 -46.36354 7.793923
v 45.55823 45.48653 9.322064
v -52.48651 -61.37566 -49.29682
v -51.37592 -62.50195 -50.58501
v 26.59225 15.4981 4.380505
v 26.75748 13.95264 4.077234
v 24.89814 15.93002 4.076725
v 22.05045 16.45416 3.966429
v 23.28716 13.79833 3.924834
v 23.4312 12.74676 3.895043
v 22.78531 15.28088 3.907304
v 14.75383 -88.10719 -13.17841
v 5.167382 -87.33939 -3.131288
v 30.26466 53.25026 17.32768
v 31.29134 52.90292 16.88604
v 32.14681 51.82708 16.67691
v 15.09246 27.22596 8.180908
v 16.47335 27.41947 7.864988
v 15.4911 27.40217 8.159832
v 16.57456 27.85164 8.189737
v 46.70022 28.19031 1.431934
v -33.33895 83.37524 10.25117
v 14.62868 26.85893 7.964691
v 13.95336 26.90727 8.299888
v 58.75667 -45.41744 -43.63437
v -5.130495 -55.20504 13.12946
v -5.589615 -55.26521 12.84564
v -38.89597 -75.4276 -38.14758
v 29.57664 -78.43494 -21.48408
v 29.60761 -80.32959 -34.66852
v 28.88236 -80.85886 -32.5042
v 27.96447 -81.54946 -32.12899
v 30.18152 -79.86219 -33.4839
v 31.07313 -79.05915 -32.495
v 20.23365 58.92073 20.09659
v 10.45157 -26.9428 13.98437
v 30.40371 58.59842 15.88258
v 30.46214 57.04234 16.31522
v 19.66558 -85.9522 -16.2108
v 20.71797 -84.88783 -14.7389
v 18.8678 -86.56249 -16.9776
v 20.52975 -85.66634 -17.91666
v -15.44174 -45.85142 9.425926
v -14.43834 -46.17624 10.06917
v 54.75988 -21.77956 -15.31031
v 9.576111 -86.35216 -3.604483
v 7.933639 -86.81685 -3.322529
v 8.591773 -87.46722 -4.822403
v 13.76599 -86.6293 -7.273241
v 27.67028 -79.32125 -18.23557
v 59.88449 -45.66611 -51.07786
v 58.71127 -47.63629 -48.60615
v 43.18395 -68.24115 -41.63302
v 39.98 -71.41179 -43.24095
v 41.11597 -70.35112 -43.29174
v 42.49575 -68.99463 -43.73342
v 42.0468 -69.41998 -42.46574
v 41.3489 -70.05147 -40.87076
v -41.44581 34.75123 9.939529
v 51.0585 -59.85489 -53.73842
v 50.59372 -60.46878 -47.97863
v 48.67708 -62.69876 -49.82037
v 52.74815 -57.78478 -49.38272
v 50.77207 -60.27826 -51.96287
v 52.46423 -58.16337 -51.52746
v 51.42692 -59.52182 -49.68845
v 34.17787 11.8744 2.519814
v 34.11908 13.11429 2.764215
v 53.88391 42.88167 0.7300413
v 64.55795 -30.16984 -50.48195
v 43.53275 -66.41091 -33.78685
v -3.815662 -49.38127 13.13942
v -4.508617 -48.95249 12.94502
v 25.51767 -50.6652 -0.4483228
v 24.10897 -49.84833 0.3022356
v 57.66046 -48.29226 -44.36386
v 21.27163 44.66029 21.79109
v 28.3386 -43.01383 2.740487
v 27.50191 -44.62137 2.097072
v 28.63636 -41.27156 3.344174
v 23.14862 -43.74136 4.428976
v 25.43257 -42.03443 4.755279
v 24.29529 -42.23856 5.199306
v 23.95556 -43.03323 4.765417
v 26.99475 -42.54909 3.699522
v 25.05753 -43.33937 4.051749
v 23.99482 -44.02683 3.826778
v 25.38865 -44.39053 3.074593
v 23.58298 -45.25812 2.483002
v 24.85794 -45.1198 2.44404
v -27.5216 53.75462 19.75591
v 4.134025 -59.85198 8.197581
v 3.383355 -29.09916 19.08198
v 0.7034788 -17.24043 38.09744
v -0.8417385 -16.13786 38.7454
v -3.286905 -16.11801 38.69382
v -2.308259 -15.61989 38.87685
v -19.84551 -46.0225 5.306311
v -18.24222 -46.12326 7.079641
v -16.10589 -45.95177 8.913541
v -19.80247 -46.00811 5.519388
v -19.20083 -46.04684 6.058293
v -18.29886 -45.99664 6.976216
v -17.70452 -45.96851 7.523888
v -18.73188 -45.87275 6.585412
v -18.1586 -45.72009 7.187562
v -27.40182 13.62235 3.252409
v -57.5125 72.12253 -8.080117
v -57.14169 72.48241 -7.672715
v -56.65073 72.20045 -6.947609
v 15.09991 -19.92493 16.797
v 15.15371 -19.9471 15.48799
v -11.49762 -22.21441 18.76893
v -11.67614 -22.53955 18.59953
v 15.0609 -21.16717 9.978136
v 15.10494 -20.79469 9.996716
v 15.03825 -20.515 10.73335
v 14.63387 -20.74051 11.46654
v 14.49425 -21.1881 11.08146
v 14.68566 -21.37902 10.23097
v -18.54814 82.81912 15.64153
v -20.791 81.25191 15.69395
v 36.84558 -74.29357 -39.87236
v 38.75817 -72.52675 -39.13766
v 39.52221 -71.81201 -40.85562
v 40.73105 -70.44144 -37.95639
v 41.19438 -69.66668 -35.71975
v 41.62114 47.7309 11.77498
v 42.52748 47.4898 11.19709
v -41.99603 43.99409 14.32325
v -41.44206 43.64002 14.60994
v 18.89857 45.0616 22.53471
v 19.25557 45.39816 22.48035
v 17.93201 45.48924 22.75282
v 16.77339 43.95589 22.80645
v -27.58194 81.78693 13.68141
v -26.7452 83.42774 13.33151
v -27.54778 82.90681 13.27602
v 27.99837 56.56619 17.66576
v 27.99129 55.37169 17.98058
v 28.50833 54.17546 18.02187
v -53.17702 49.32903 2.79079
v -18.26951 23.19416 3.670721
v 17.35748 -64.87827 0.4304021
v 47.20947 -64.25976 -43.678
v 46.99202 -23.76816 -6.156604
v 49.58386 -61.12812 -42.58423
v 24.00627 32.88937 12.59671
v 29.25024 54.96138 17.48559
v 63.85702 -34.34776 -53.15887
v -39.88905 84.40605 5.474191
v -39.36408 85.43307 5.168014
v -40.37094 85.29491 4.467121
v 19.65622 -85.64443 -14.51513
v -65.43609 59.02032 -19.31502
v -65.83045 59.18762 -20.19066
v 55.56919 -53.83409 -50.17127
v 56.42883 -52.30349 -49.86677
v 55.59406 -53.77343 -51.81227
v 53.50819 -56.81923 -51.59148
v 54.01287 -56.11274 -52.73771
v 54.61712 -55.13991 -48.64545
v 22.54132 71.05559 16.44156
v 9.514037 -25.58843 14.43075
v 9.457925 -26.2804 14.72783
v 18.60567 -20.05648 8.099783
v 18.61943 -21.03389 7.9337
v 19.75491 -20.53981 7.54049
v 19.4359 -21.06892 7.671494
v -49.35768 47.39018 8.214294
v -45.74415 44.28354 12.02268
v -46.37398 44.66249 11.52623
v -46.85197 43.70533 11.19104
v -47.16234 44.74439 10.83636
v -49.93988 45.83374 8.340197
v -48.75114 45.6619 9.452053
v -48.91789 46.72305 8.920275
v -49.61069 45.49039 8.734976
v -48.4099 45.22707 9.853966
v -49.16616 45.16117 9.214611
v -49.97476 45.23759 8.433727
v -50.32759 44.95271 8.119878
v -50.16519 43.88263 8.472553
v -49.34183 41.95098 9.286887
v -47.8106 44.5806 10.39895
v -48.97964 44.44392 9.467788
v -49.72496 42.97588 8.96034
v -48.67051 43.61929 9.835813
v -48.57182 42.60912 9.941816
v 0.2999681 78.02555 18.60569
v 37.99508 -73.18417 -38.32447
v 39.85202 -71.25597 -36.96507
v 37.02552 -74.03131 -36.58951
v 35.79122 -75.12044 -36.07798
v 61.63684 -41.23948 -51.52951
v -21.70845 30.82369 10.2101
v -19.67644 29.94583 9.868457
v -20.66054 29.91504 9.303706
v 49.2279 -59.7009 -37.10581
v 49.32699 -60.13826 -38.33342
v -60.08542 43.51411 -5.540785
v 24.77302 -83.58779 -25.63281
v 25.83025 -82.64655 -24.75764
v 26.73202 -82.07253 -26.04829
v -38.03576 81.92645 8.001667
v -51.8503 41.44837 6.973158
v 45.30153 47.17292 8.952975
v 8.544394 -19.08402 27.67943
v -18.49886 79.04089 16.74493
v -8.919016 -47.19934 12.15862
v -9.896162 -47.05455 11.97652
v 47.58026 41.38872 8.547358
v 48.50845 39.35978 7.615597
v 47.2692 40.44957 8.871029
v 15.49388 56.63559 21.83778
v 13.93286 58.11357 21.74073
v -2.827208 -77.08535 5.013203
v -3.640903 -76.52075 5.136504
v -42.12916 84.20419 3.664743
v -42.86095 84.30576 2.913234
v -40.52201 83.87632 5.260804
v -40.95348 84.58607 4.469318
v -41.21528 83.84193 4.672067
v -42.77623 83.40021 3.562626
v -65.08266 59.42028 -18.66855
v -1.656659 -12.97217 38.86197
v -20.26549 25.84092 4.377379
v -19.63867 25.84914 4.678108
v -19.56451 25.01614 4.257817
v -6.034609 -22.97472 23.82233
v -6.490192 -22.74035 23.35892
v -7.290774 -23.52543 21.20897
v 22.16736 72.56395 16.30943
v 30.80614 53.90055 16.92832
v -23.00181 -47.33793 2.756685
v -23.18964 -46.81691 2.124448
v 52.24728 -58.37259 -47.39905
v -41.13549 80.53508 6.296838
v -0.1103708 -13.50308 38.83214
v 0.4940344 -14.84825 38.68399
v -43.55582 79.81168 4.637917
v -59.00146 70.66467 -9.894439
v -58.53941 70.67673 -9.154684
v 42.33338 28.54537 4.517953
v 42.01385 29.03644 5.16434
v 43.19468 28.52621 3.947969
v 11.41081 -23.25572 13.8952
v 11.98188 -23.06735 12.63069
v 11.4875 -23.45124 13.30996
v 14.19776 -46.06577 6.63628
v 7.011783 -85.38435 -1.167315
v 38.39922 14.93539 2.002879
v 48.36488 -62.84757 -43.81522
v 49.91921 -61.08963 -44.84416
v 50.72277 -59.94506 -44.20611
v 51.17446 -59.11002 -43.29763
v 52.04935 -57.76963 -43.20591
v 4.20944 56.25202 23.00163
v -0.2674241 54.58749 23.38937
v 2.378933 56.43397 23.01404
v 0.403704 57.67999 22.77398
v 33.00924 -74.20207 -21.55959
v 18.91827 15.59853 3.924679
v -35.74086 52.96172 15.89533
v 36.25967 32.8537 10.92093
v 37.36114 32.86354 10.60843
v 36.07875 32.43072 10.28711
v 36.63488 32.25439 10.05293
v 37.38563 32.60163 10.03105
v -46.05111 -68.49142 -38.93988
v 44.54704 48.59209 9.120427
v 28.43286 55.88964 17.64875
v 28.05023 57.23072 17.46683
v 29.49139 56.60623 16.96297
v 15.9094 -86.63158 -9.74174
v -39.92696 16.70481 1.989801
v 9.100364 -25.59858 15.00957
v 10.72511 -84.47579 -2.136447
v 55.85485 -44.22487 -33.38462
v 44.91688 -66.64552 -48.29303
v -27.40353 -42.11472 6.084261
v -54.73374 44.40661 3.389384
v -3.947937 -86.90329 -1.563544
v 51.52134 44.23387 3.392265
v -36.81964 51.94797 15.50777
v -37.17068 52.58697 15.12801
v -36.24446 53.18575 15.54901
v -37.37815 54.21073 14.57731
v 56.88047 39.98842 -3.872279
v 3.016199 -45.3702 14.80329
v -56.22963 41.66108 2.075477
v -22.68335 -46.2426 2.641645
v 33.56173 -74.06269 -22.57019
v 49.96048 -59.06804 -38.15356
v 4.981922 -56.76691 11.21319
v -7.884799 -86.6506 -1.730405
v 56.49598 -51.70525 -47.56022
v 55.60626 -53.04722 -46.50371
v 53.42214 -56.64887 -46.90686
v 55.03127 -53.77349 -45.65444
v 54.29441 -55.36815 -47.0198
v 55.19682 -52.80432 -43.73724
v 57.43446 -50.34011 -48.9782
v 57.95704 -48.67617 -46.9447
v 57.12649 -50.37064 -47.1177
v 57.50809 -48.94197 -45.16408
v 56.48232 -50.86866 -44.92607
v 56.61284 -49.75802 -42.89104
v 57.4286 -48.02134 -42.78756
v 56.83668 -48.44411 -41.32342
v 55.11501 -51.94829 -41.55766
v 55.76901 -51.23543 -42.63231
v 55.85807 -49.76949 -40.12299
v 54.80923 -51.82999 -40.16538
v -60.49741 42.55725 -6.082185
v 61.42848 -41.47915 -50.16344
v 60.7604 -42.09983 -47.27929
v 60.9236 -42.54019 -49.27499
v 3.133265 -80.76704 3.345586
v 51.45439 -58.23307 -41.81938
v 52.13737 -57.37251 -42.36425
v 13.3253 69.04095 19.08216
v 11.39484 68.85143 19.42113
v 13.01714 72.98965 18.24309
v 11.86528 70.36909 19.00447
v -15.42074 47.71101 23.31663
v -13.28146 -87.12811 -4.494781
v -12.03248 -88.32792 -6.161622
v 7.096302 44.72868 24.0191
v -44.39835 -70.20316 -42.09202
v -44.64626 -69.95197 -40.12576
v -42.45065 -72.10835 -40.08549
v -42.33537 -72.21645 -38.03563
v 19.23283 71.75952 17.20253
v -25.55033 63.40349 18.07253
v 40.58424 30.64258 7.388727
v 39.40879 35.82729 11.54986
v 44.94635 38.25014 10.10213
v 44.0642 39.27384 10.95129
v 42.72231 39.02054 11.65074
v 38.25759 32.94202 10.3038
v 38.16159 31.52489 9.005956
v 39.06772 31.12221 8.442124
v 38.70892 31.99374 9.127593
v 38.83824 32.81716 9.596284
v 43.7425 37.8278 10.65932
v 42.67596 36.02741 10.26137
v 43.94678 36.59318 9.93032
v 41.22995 35.51614 10.60833
v 40.75896 31.36457 7.905152
v 43.13763 33.38823 8.229558
v 39.78627 34.71695 10.61767
v 43.47939 34.9159 9.173449
v 41.88421 34.61137 9.683289
v 41.53985 32.37368 8.246133
v 40.75445 33.53352 9.402348
v 15.05026 -86.73105 -8.869081
v 17.38552 -85.67712 -9.796482
v -38.85159 79.77798 8.394105
v -45.00351 -69.47143 -36.88508
v 32.72274 -75.10309 -22.50485
v -55.15584 -58.19909 -47.34608
v -54.50319 -58.96923 -46.30177
v -54.59443 -58.85028 -49.8803
v 32.66513 -73.12901 -19.27906
v -43.04049 19.04294 0.1765159
v 50.9152 45.88921 3.403556
v 51.76744 45.26735 2.540852
v 52.00236 45.97266 1.915066
v 51.5663 45.81668 2.550991
v 51.29356 46.70531 2.509341
v 42.26348 -69.22036 -46.79005
v -40.45639 33.03828 8.914855
v -39.57336 32.63512 8.964845
v -40.97697 34.23341 9.697008
v -40.66255 34.71934 10.16443
v -40.40775 33.99978 9.709494
v -39.71992 33.66404 9.716559
v -40.11186 34.41238 10.1012
v -39.2073 34.15237 10.20965
v 21.76898 71.29411 16.63209
v 20.693 71.99365 16.79642
v 20.49975 70.74649 17.06899
v 21.41309 70.49829 16.86832
v 22.46986 69.04211 16.80925
v 42.61199 29.6888 5.591957
v 26.2205 68.64272 15.61698
v 12.38979 -61.99062 4.398685
v -8.883988 -86.71075 -2.056543
v -8.073183 -85.78762 -0.8138756
v -9.130786 -85.81955 -1.112795
v 54.11285 -52.26004 -38.6363
v 48.68275 -60.76737 -37.63985
v 6.237722 -25.59659 18.02743
v 6.905417 -26.1398 17.35415
v 6.438645 -26.66405 17.67132
v -66.65571 -34.77187 -52.97005
v 45.91713 17.56021 -4.171876
v 44.88849 17.19016 -3.217399
v -3.496485 -25.42004 22.46113
v 64.10656 -22.9246 -40.03918
v -40.4114 50.48923 13.75875
v -39.32412 50.50449 14.40986
v -38.69525 51.50632 14.46933
v 17.12173 -42.6347 9.849269
v 20.09088 5.803409 6.000812
v 43.79067 21.54919 -2.739073
v 43.33977 20.9624 -2.230574
v 44.44224 20.79573 -2.959073
v 15.87742 -46.07666 5.206863
v 17.18246 -44.42424 7.665454
v 16.6766 -45.32031 6.50528
v 18.6614 -45.02487 5.43299
v 49.66883 45.61445 5.108519
v 50.41912 44.65444 4.652173
v 49.52275 47.4935 4.42691
v 50.64494 45.47058 3.929549
v 1.41592 -69.27068 5.863759
v 1.488612 62.00978 21.82845
v -1.266843 62.48898 21.74911
v 36.44965 -72.85399 -27.98935
v -34.79528 41.7067 17.18971
v 15.8001 23.08661 4.402575
v 15.67692 23.44522 4.779395
v 15.63406 23.96566 5.243697
v 21.54144 67.74158 17.36926
v 62.83995 -35.4279 -47.13462
v -19.50503 24.38594 3.869093
v -18.99567 23.83969 3.529181
v -19.83312 24.03201 3.316052
v 62.26597 -37.24139 -46.74485
v 63.74659 -31.59713 -47.01654
v -2.833292 -49.18721 13.24594
v -3.121969 -48.38716 13.10854
v 45.57336 75.63175 1.546422
v 44.73619 75.33578 2.374601
v 45.26557 75.18267 1.903256
v 44.46363 74.90977 2.732084
v 20.86419 42.18766 21.61391
v 20.16734 43.2803 21.98946
v -65.00158 -40.29898 -56.71663
v -65.39825 -39.10944 -57.09209
v -6.19309 81.79649 17.68976
v -17.64518 -20.97155 17.47542
v -33.39913 -80.23978 -33.37664
v 27.91166 71.01614 14.52399
v 26.27948 70.83938 15.23384
v 26.45147 72.24276 14.92403
v 24.35978 72.25325 15.63664
v 64.62995 -29.52114 -49.92937
v 22.18027 -42.42054 6.195955
v 22.47667 -40.89544 6.970232
v -41.99339 80.91941 5.513231
v -41.58708 82.57956 5.019848
v -42.84301 82.10335 4.164969
v 24.04327 71.47631 15.86594
v 24.76608 69.92733 15.92122
v 24.34163 68.0618 16.38988
v -40.216 -74.17992 -39.40563
v -40.12259 -74.24628 -37.28825
v -55.51482 -56.44912 -41.93625
v 0.7469594 76.20164 19.04121
v 0.6648561 72.73921 19.74747
v -0.8452937 75.22932 19.2894
v 64.16211 -30.19023 -47.53355
v 46.62067 21.62946 -5.138463
v 46.08254 21.452 -4.913264
v 46.08837 20.85419 -4.936419
v 46.12096 21.12625 -4.999629
v 46.50718 21.03642 -5.19008
v -2.791287 -58.47165 9.836383
v 16.41536 -86.89599 -11.57122
v 17.29787 -86.8545 -13.28992
v -25.71659 -38.85095 8.586553
v 16.51852 62.33686 20.00351
v 27.03234 -82.18552 -30.94568
v 28.78275 -80.87071 -31.58501
v 25.68615 -83.06413 -27.98257
v 26.72126 -54.49749 -2.059723
v -12.4397 -6.023911 26.96569
v -63.77025 62.2155 -16.3227
v -64.40919 61.68462 -17.50679
v -64.21195 61.20647 -17.05532
v -20.06956 -87.8605 -16.8425
v -20.73028 -87.65746 -18.22598
v -2.070694 -48.24532 13.07537
v -1.158794 -48.17095 13.0861
v -0.5594131 -47.81721 13.1458
v -1.870364 -46.82833 13.94975
v -2.692616 -45.55965 15.46719
v -3.904812 -45.35302 15.49737
v -3.121962 -46.05907 14.96443
v -4.606962 -45.73973 14.96841
v -20.6993 79.38113 16.22227
v 67.22742 -12.89319 -48.02839
v 67.06091 -14.1151 -48.56048
v 48.56722 44.71527 6.717936
v -34.44536 84.25764 9.110312
v -35.20632 83.90044 8.83021
v -6.162854 -23.36098 22.97679
v 1.19078 40.82713 23.94476
v 32.2551 -51.79958 -4.097857
v -49.25461 24.92603 -2.841726
v -49.01064 25.74676 -2.745737
v -49.00603 26.43686 -2.319095
v -49.38341 26.21497 -2.800376
v 64.54006 -28.75853 -48.05137
v 21.75665 32.59198 12.75859
v 21.40878 -23.01966 7.093554
v 44.202 -64.76056 -32.25011
v 68.06813 -7.367211 -47.46947
v 14.39817 -23.96878 10.51064
v 3.248288 -81.69593 2.841799
v 2.08407 -59.64751 8.541536
v 26.68322 -80.85143 -19.92121
v -38.52562 34.70691 10.81834
v -21.69531 -46.09342 3.844448
v -21.2294 -45.98566 4.514061
v 2.268275 67.28471 20.76235
v 1.760052 64.18748 21.36278
v 6.260325 63.91202 21.16792
v 3.511313 62.70256 21.62646
v 9.453395 -44.4456 13.01782
v 7.404599 -86.29414 -2.371582
v 24.66027 -41.26518 5.526936
v 25.46862 -40.68082 5.358949
v 26.08232 -39.3806 5.411948
v 60.20201 56.18372 -13.56918
v 29.60141 -45.57189 0.6406653
v 1.736164 -85.08533 0.3698069
v -16.59525 -89.00353 -14.5406
v 8.776699 -45.51485 11.89521
v 8.267098 -43.9155 14.50408
v 35.28771 -64.58913 -15.32706
v 3.479538 61.08026 21.9545
v -46.92025 30.59897 3.616277
v -45.68777 30.07454 3.244997
v -44.74648 30.42458 4.000938
v 1.517385 13.36371 24.76745
v 57.92058 61.25811 -10.03462
v 8.101483 -88.63678 -7.171278
v 9.190915 -88.73557 -8.236225
v -6.923216 -86.16233 -0.9938973
v 31.4328 -78.6161 -30.63376
v 30.09349 -79.7991 -30.79834
v -2.599221 -82.9434 2.198848
v 57.74955 -39.55853 -33.69618
v 1.394569 -77.70808 4.804932
v 64.12421 -33.25148 -53.2275
v 64.59739 -30.55133 -51.46322
v 65.03932 -29.03536 -52.89633
v 11.46101 -46.9208 7.892179
v 11.65412 -47.22488 7.693853
v 10.94441 -47.11409 8.193025
v -18.95484 21.36313 2.994014
v 21.87286 -84.45773 -16.68294
v -23.06212 -45.90865 3.107626
v -22.1922 -46.037 3.594516
v 63.61442 -28.96582 -43.18945
v 48.79853 28.06957 -0.2835238
v 48.09995 23.99858 -4.188538
v -33.28022 -79.95983 -27.32211
v -1.131369 -55.10908 13.2148
v -4.076856 -55.76749 12.86677
v -2.989398 -57.62828 10.89777
v -3.570965 -55.62778 12.75583
v 56.83988 -47.46555 -39.82122
v 35.12193 -44.26352 -2.582779
v -21.75275 -46.41337 3.430036
v -21.77616 -46.34513 3.397911
v 65.54111 -12.64901 -38.09447
v 39.52137 75.36086 6.79249
v 46.25028 -65.08665 -42.40842
v -20.78956 50.84101 22.19459
v -19.84837 51.22723 22.37739
v 63.48182 -35.78278 -53.18748
v -25.80921 -45.45081 3.016252
v 10.17572 -47.53656 9.026164
v -62.80258 41.84522 -12.19983
v 34.88231 -42.99753 -1.935314
v 37.3608 -72.91362 -31.08484
v 38.38972 -72.05599 -32.50212
v 38.26012 -72.59243 -34.453
v 39.22075 -71.65578 -34.91244
v -50.70493 42.95851 7.991221
v -50.80645 44.38202 7.78042
v 15.17861 -46.65253 4.785583
v 14.39546 -46.73671 5.353645
v 13.95408 -46.78276 5.690146
v 14.75693 -46.24172 5.769043
v 14.01074 -46.64639 5.746092
v 58.92233 -37.46795 -34.82634
v 14.1064 33.37432 17.88713
v 39.48766 -71.13174 -33.28205
v -55.92609 42.27394 2.391564
v -19.60543 -87.07425 -10.77044
v 15.26291 -22.84213 9.896815
v 14.92433 -22.24411 10.07844
v 46.16602 44.40988 9.225637
v 47.46082 44.56068 7.943568
v 47.89217 45.74041 6.950649
v 45.4464 48.20659 8.451816
v 46.39515 46.05849 8.356202
v 47.41224 45.40943 7.606383
v 46.72365 47.32676 7.508419
v 47.36801 46.73205 7.11071
v 48.09662 46.76068 6.405214
v -37.65841 80.79877 8.801815
v 20.71217 34.90831 16.79445
v -32.54098 56.25763 16.87345
v -9.081347 -87.75736 -3.663976
v 20.65999 -85.83423 -19.70733
v 22.37114 -84.25931 -17.57863
v 23.28208 -83.85451 -19.27654
v 23.0986 -84.4897 -22.53346
v -6.035061 -43.95292 16.68251
v 1.341368 60.612 22.13778
v -0.3809861 61.29485 22.01731
v 15.4029 -19.54989 16.26573
v 15.78304 -18.6245 16.04626
v 15.73675 -18.75096 14.7948
v 2.443015 -62.95337 6.271118
v -59.46771 44.73589 -4.86725
v 48.23466 -62.8944 -42.691
v 18.21539 34.32326 17.1076
v 20.40354 31.92357 12.289
v 22.17807 37.94551 19.18345
v 19.55123 34.08012 16.13503
v 18.8912 32.89207 14.41512
v 20.78755 32.73426 13.31477
v 20.67993 33.60978 14.78721
v 22.58962 34.41371 15.23819
v 23.35328 33.62249 13.80965
v 25.17349 33.89589 13.66272
v 24.52866 34.69407 14.96538
v 26.73991 35.70975 15.54434
v 23.05065 35.67896 16.77771
v 26.98477 37.73581 17.44467
v 23.34118 37.50094 18.2646
v 25.7506 37.90881 17.98241
v 24.86131 38.79113 18.88519
v 23.99372 40.39333 20.01341
v -5.874359 -48.72678 12.81777
v 18.48963 57.17539 21.04557
v -11.61721 -46.58927 11.40077
v -0.7674853 -45.00077 16.01633
v 21.06035 60.58455 19.36574
v 20.99832 61.9906 18.94732
v 21.88871 60.82328 19.00127
v 22.90523 62.17053 18.23614
v 22.09191 61.83345 18.62827
v -6.031537 -44.81665 15.63695
v -6.732044 -44.98584 15.24849
v 58.06224 42.47392 -7.661134
v 58.39709 42.69154 -8.560237
v 58.30909 41.97481 -8.03011
v -26.94633 -48.20387 0.4372016
v -3.81 -59.79462 8.441916
v 27.13629 -52.13943 -1.575769
v 29.38695 -42.3453 2.458108
v -3.102931 -5.657109 35.80748
v 32.45578 -77.80292 -31.76017
v 11.42123 -63.094 4.240955
v 8.272861 -44.72628 13.33258
v 31.82955 -73.83791 -18.54713
v 32.27794 -74.9948 -21.18417
v 20.91256 50.51657 21.70074
v 19.57473 51.5723 21.91971
v 18.36785 49.2956 22.49769
v 19.53342 49.86095 22.13866
v 17.99704 52.13682 22.22676
v 17.28515 49.58564 22.70735
v 18.25444 50.79548 22.36107
v 16.21812 51.0201 22.77347
v 47.50687 38.67347 8.375308
v 48.2492 37.29031 7.34421
v -11.12307 84.32365 16.08744
v -63.60829 -43.56858 -57.50183
v 27.37086 -80.49191 -21.08941
v 25.88095 -82.02285 -21.4106
v 36.73531 -71.95897 -26.61491
v -1.853835 -63.84066 6.350386
v -55.98931 61.29748 -3.704026
v -60.67543 63.33219 -10.91261
v 49.28274 -55.29089 -30.47909
v 32.4981 53.66088 16.02835
v 34.01479 49.44344 16.21691
v 34.63445 49.0538 15.94971
v 35.6097 49.78986 15.20364
v 34.32957 49.94635 15.87432
v 32.77936 53.06746 16.00501
v 33.34205 52.03916 15.94202
v 21.25915 -46.43703 1.423687
v 20.66871 -46.67925 1.072424
v 20.48726 -47.07315 0.8740771
v 19.89851 -46.86514 1.154984
v 20.8538 -46.9877 0.8323919
v -27.57229 -32.68367 7.608588
v -59.46082 42.39026 -3.719122
v -59.75829 42.7268 -4.459825
v -59.82462 42.35274 -4.467915
v 64.83858 -15.03663 -36.71152
v 65.41783 -12.00265 -37.00956
v 12.1645 -20.24478 21.53069
v 11.20024 -20.46523 20.88527
v 11.7974 -20.76663 19.98346
v -44.38266 19.98189 -0.6624417
v -45.15847 20.54853 -1.280598
v -45.75677 20.11716 -1.763373
v -33.45673 57.31647 16.13011
v 42.93573 77.89049 3.036047
v 41.83929 78.8822 3.588041
v 41.37874 77.09634 4.72594
v 41.62397 77.64196 4.318615
v 42.01489 76.3913 4.411604
v 44.07452 77.49245 2.253639
v 43.35812 77.99428 2.6564
v 42.00657 77.91825 3.851463
v 42.67614 77.31078 3.490113
v 44.18552 76.30449 2.557942
v 43.63452 77.08616 2.737129
v 43.27342 77.06009 3.056532
v -31.7672 53.01921 17.96991
v -32.6789 53.68167 17.40155
v -23.39618 -46.62269 1.733078
v -23.73424 -46.7563 1.490393
v -23.83663 -46.64674 1.41311
v -35.1165 52.49575 16.32645
v -34.19767 51.83006 16.99155
v -33.20271 52.94217 17.28919
v -33.70115 52.61143 17.09587
v 37.94089 -72.26011 -31.23965
v 48.12739 43.4923 7.706183
v 47.62569 42.7962 8.326835
v 50.26756 43.61436 5.193557
v 49.33562 43.30017 6.404898
v 50.39423 42.57212 5.513115
v 48.88363 42.80273 7.132113
v 48.4878 42.37737 7.670111
v 48.84172 41.12991 7.506386
v -58.03134 71.96442 -8.826125
v 32.44663 12.48328 3.14704
v 33.06532 13.61093 3.46203
v 33.04667 14.7123 3.763752
v 31.10855 15.61323 4.1677
v -33.6485 -79.94018 -31.81227
v -35.0183 -78.77218 -32.29585
v -35.20228 -78.56268 -30.83083
v 13.2188 71.28465 18.58035
v 14.47341 72.32048 18.1409
v 29.57587 -43.89284 1.611119
v 2.396536 -87.82774 -3.057798
v 5.39495 -86.64121 -2.075037
v 22.88999 -84.46825 -21.29084
v 23.94714 -83.97247 -23.31244
v 24.90003 -83.22247 -23.40446
v 39.75137 -69.78943 -30.23739
v -31.87569 -81.37245 -30.76816
v 34.34174 52.43044 15.25962
v 34.58846 54.00989 14.66966
v -52.47122 41.13581 6.360475
v -5.112472 -22.75981 27.29639
v -3.704029 -23.66098 26.79662
v -54.80805 43.54789 3.530033
v 3.209432 59.2165 22.37914
v -44.13141 79.13321 4.405079
v -28.54244 83.39199 12.63239
v -29.21105 84.65566 11.63678
v 63.10909 -37.06409 -53.57802
v -1.5878 -72.16518 5.934709
v -32.31855 -80.91438 -29.13286
v 45.28297 -66.28427 -47.09726
v 43.91924 -67.6454 -46.61571
v 45.37291 -66.15542 -45.66567
v 31.87962 13.4028 3.430339
v -17.50637 -45.85091 7.741264
v -50.92425 26.16176 -4.318591
v -50.58779 26.10624 -4.091568
v -49.94282 26.11919 -3.472154
v -49.78705 26.95831 -2.703445
v 11.09527 -88.39896 -8.868548
v 9.198138 -88.15934 -6.759381
v 10.97393 -88.00742 -7.690987
v -5.264935 -77.11377 4.904787
v 21.66166 62.92253 18.45966
v -27.57165 -83.87856 -20.20632
v -23.58837 52.76132 21.25237
v -22.86067 53.59489 21.32383
v 42.06857 -69.03185 -37.46045
v 42.96827 -67.91103 -36.3116
v 9.944509 -18.19576 28.07514
v 24.40761 -83.35901 -21.84314
v 56.80806 65.11864 -8.861847
v 15.90742 72.85279 17.7338
v 16.82377 71.77738 17.76014
v 15.2284 72.19989 18.02097
v 15.80698 72.2232 17.89511
v -59.03622 -52.21231 -56.78238
v -58.04765 -53.87891 -54.95365
v -58.69816 -53.08378 -53.43781
v 12.85896 -45.00475 9.905878
v -8.337547 -24.0462 19.92606
v 6.579159 -67.80103 4.655344
v 32.7343 -71.97375 -18.046
v 33.80889 -71.38743 -19.26196
v 34.31652 -70.01987 -18.6732
v 12.0815 -82.47347 -1.353864
v 22.5544 -45.84871 2.012804
v 21.93498 -46.1462 1.889973
v 21.40211 -46.85617 0.9504301
v 25.56251 -48.72407 0.1095592
v 24.75713 -46.90844 1.085302
v 23.54742 -46.28214 1.614077
v 24.20847 -49.20438 0.3004335
v 23.91114 -47.16951 1.065915
v 22.75786 -46.84913 1.208198
v 22.66146 -49.31511 0.5488182
v 22.97239 -48.89582 0.50059
v 23.18065 -47.76288 0.7986436
v 22.41878 -47.76772 0.7744933
v 22.04658 -47.19699 0.8869834
v 21.99526 -48.17124 0.6991398
v 21.65537 -48.47041 0.778271
v 20.89294 -47.36394 0.7968439
v 21.25982 -47.29091 0.7391698
v 20.32803 -47.71319 1.0073
v 19.42265 -47.97029 1.602101
v -32.53871 74.55608 13.14973
v -22.50213 47.7788 21.97993
v -23.23187 48.1878 21.76777
v -24.33202 48.9154 21.42762
v -24.12525 48.28075 21.53414
v -24.81111 48.21017 21.36365
v -24.77875 47.30034 21.43941
v -25.52636 47.4785 21.22452
v -26.10618 47.07597 21.07573
v -24.68037 46.36342 21.48581
v -25.84739 45.91126 21.10264
v 61.53281 -42.01007 -53.83243
v 62.32318 -39.8903 -54.17826
v 62.78293 -38.38353 -54.40994
v 62.06232 -40.27687 -52.54517
v 62.58179 -38.5492 -52.04049
v -53.06324 44.87038 5.350308
v -13.28039 -45.74398 10.80797
v 35.1783 -75.60525 -34.86281
v 36.26104 -74.50324 -34.09631
v -37.49498 -76.66429 -35.54146
v 20.60824 69.287 17.3225
v 50.71988 72.74045 -2.909349
v 34.5798 74.65105 10.51833
v 32.83635 74.92496 11.59425
v 33.43751 74.26485 11.343
v 32.16666 73.90462 12.10908
v 32.97375 -44.35778 -0.8021059
v -9.541245 -22.95595 19.61477
v -9.071894 -22.15476 20.10194
v -9.302575 -21.12364 19.67583
v -9.635506 -21.04015 19.28081
v -10.23383 -21.32889 19.07741
v -10.20867 -22.2938 19.10717
v -10.70279 -21.86782 19.01763
v -8.896496 -23.57561 19.75511
v -9.654002 -22.29987 19.524
v -10.02254 -22.81607 19.23275
v 66.91675 -15.54572 -49.40588
v -25.04313 -45.56383 3.184343
v -23.20009 -46.12944 2.443608
v -23.89421 -45.51152 3.745693
v -23.41408 -44.96912 5.29393
v -24.68888 -44.93788 4.554734
v -24.72312 -44.43365 5.434019
v -25.83126 -46.07575 2.199312
v -26.57488 -45.11536 3.134819
v -25.79343 -44.69645 4.196241
v -27.22287 -42.80952 5.647238
v -31.38683 55.33376 17.68284
v -31.17738 56.09436 17.60344
v 29.35061 -36.57134 3.811801
v 22.9143 13.45248 3.904865
v 22.32758 13.80678 3.878227
v 21.85821 13.00755 3.92706
v -4.912966 -86.63604 -1.281133
v 39.13352 74.59571 7.295107
v 38.67703 75.82885 7.315617
v 53.77864 41.47599 1.402661
v -59.6361 65.87378 -9.58368
v -59.11739 66.45119 -8.925568
v -19.2281 -45.29367 7.9544
v 17.33006 -21.80348 8.652
v 16.0097 -22.47424 9.434487
v 16.19936 -21.6848 9.331504
v 15.31041 -22.11382 9.903941
v -12.91358 -89.52503 -10.96866
v 28.71691 -48.79034 -0.9055663
v 28.125 -50.05134 -1.280141
v -0.2280003 9.160667 27.46653
v 55.87363 40.76365 -2.151053
v 55.88258 41.93694 -2.523702
v 55.44419 40.72146 -1.275349
v -47.34761 -61.85069 -26.94298
v -50.39568 27.0502 -3.111117
v -51.49332 27.94376 -2.795715
v -50.89614 27.81525 -2.603541
v 61.89571 -37.39943 -45.07615
v -64.74107 59.60078 -18.03397
v -65.10889 58.86536 -18.68051
v 31.47649 -70.44934 -14.7274
v 6.98834 61.73584 21.59185
v 14.53375 54.73603 22.40633
v 17.12791 54.32259 22.0016
v 18.96292 54.94419 21.47662
v 16.52015 56.18689 21.75472
v 19.14897 60.6594 19.88892
v 17.0081 61.5676 20.13055
v 18.82413 59.39834 20.34509
v 14.8446 59.06131 21.31148
v 16.76131 60.04967 20.65041
v 15.41968 60.1038 20.90886
v 17.37336 70.91341 17.80885
v 16.16986 70.85774 18.09082
v 15.33439 70.81578 18.28678
v 14.08244 69.86621 18.75863
v 17.69097 68.79433 18.19812
v 14.91234 68.84518 18.81365
v 16.42749 68.39528 18.57648
v 13.75559 60.0232 21.2387
v 14.00147 65.31882 19.74192
v 13.66807 67.5052 19.35939
v 12.62025 61.45475 21.03012
v 10.91573 57.04775 22.39836
v 12.30918 59.28234 21.67196
v 9.780704 58.65793 22.12574
v 11.13066 58.24123 22.09145
v 10.37126 59.95732 21.74414
v 8.783521 60.7785 21.68364
v 8.911858 65.58677 20.49607
v 7.833235 66.82996 20.36172
v 5.900122 65.6061 20.82722
v 8.36885 63.7794 20.98553
v 9.905367 63.07598 20.97184
v 10.66313 61.43005 21.28999
v 11.60951 67.27616 19.7271
v 9.500955 66.94057 20.13648
v 10.73699 64.01977 20.63359
v 12.70429 65.96452 19.82207
v 10.37884 65.63418 20.28221
v 13.07242 64.43376 20.14196
v 13.31091 62.22188 20.69683
v 18.95298 69.53527 17.73511
v 14.40124 62.93103 20.31316
v 14.47071 61.66481 20.62324
v 15.69709 61.64363 20.38087
v 15.66191 62.77063 20.08221
v 15.93102 66.94156 18.99689
v 17.04921 63.31637 19.60813
v 17.16493 67.47343 18.59386
v 16.0827 64.83056 19.44909
v 19.07729 67.81118 18.04729
v 19.72657 66.26038 18.21153
v 18.33792 66.3112 18.60008
v 18.16176 64.61406 19.02062
v 19.55459 64.30327 18.74278
v 20.42628 63.71185 18.63382
v -9.660914 -46.92703 11.98061
v -9.839802 -46.37151 12.08204
v -9.474689 -46.86264 12.03598
v 13.43372 -24.06016 11.16299
v 59.7728 -45.33112 -49.01532
v 17.99553 -84.48935 -8.600801
v 46.86217 -53.4308 -23.6237
v 18.83283 -84.72715 -10.21385
v 18.46544 -85.52448 -11.34528
v 19.22269 -85.50809 -12.77681
v -37.66051 80.17728 9.092375
v -13.69758 -19.53855 24.13857
v 11.92383 -84.17279 -2.621888
v 33.29777 -65.34895 -13.35842
v 63.2356 -35.89428 -50.61277
v 63.55934 -34.94958 -51.39512
v 64.17359 -30.89132 -48.68612
v 63.65545 -34.03878 -50.36441
v 64.3371 -31.97908 -52.27024
v 63.97513 -32.98391 -50.93446
v 64.13441 -31.65909 -49.67142
v 63.34579 -34.88978 -49.58181
v 63.77551 -32.62389 -48.5357
v 63.36672 -33.62706 -47.45958
v -28.36322 35.2898 14.14462
v 23.04313 -83.38194 -16.46383
v -36.62656 14.80803 2.77352
v -36.93503 15.40191 2.8886
v 18.24627 31.71518 12.77116
v 17.46284 32.38781 14.28951
v 16.015 32.48164 15.30511
v 14.61135 30.56354 12.96997
v 16.65586 31.53936 13.31256
v 15.02414 31.2953 13.91547
v 31.90379 -68.22366 -13.65848
v 25.62893 -47.08937 0.8357017
v 31.4487 -33.87771 2.711377
v 52.75803 -56.5765 -42.89383
v 53.20418 -56.4482 -44.6372
v 54.11347 -54.9505 -44.53752
v 53.44302 -53.34882 -38.39863
v 53.71453 -55.09186 -43.05167
v 51.42997 -57.80077 -40.59633
v 54.5778 -53.25232 -42.21605
v 53.72808 -54.22219 -41.06052
v 54.18828 -53.02878 -40.24216
v 52.51217 -56.20647 -40.87474
v 51.92776 -56.5973 -39.53712
v 52.67733 -54.60112 -38.15267
v 51.59982 -56.47722 -38.1799
v 17.15323 15.43057 4.118203
v 17.23917 17.28062 3.897628
v 58.84774 60.31641 -11.50796
v 58.94375 60.9515 -11.76027
v 58.47517 61.87846 -11.09686
v 57.78861 64.11903 -10.36153
v 57.36493 65.03901 -9.842204
v 56.88888 64.36935 -8.810774
v -17.52235 79.56199 16.77587
v -17.36761 77.97314 17.19522
v -34.81002 -78.81203 -29.80202
v -46.45346 42.11115 11.38772
v -47.73369 41.93496 10.45648
v 50.53649 -58.03262 -37.91217
v 21.63305 -84.40062 -15.64652
v 62.24188 -39.1762 -50.76885
v 62.82583 -37.15997 -50.18894
v 62.79353 -36.17235 -48.02818
v 61.73947 -39.04195 -46.866
v 62.19069 -38.52631 -48.7259
v 62.55231 -37.29742 -48.53046
v 32.18992 55.23465 15.81846
v -66.89418 56.85553 -22.53238
v 40.04522 74.04536 6.73752
v 31.70457 -77.30846 -25.32224
v -1.726955 -82.27861 2.682247
v -0.4477225 -83.00101 2.212526
v -0.09562229 -82.0418 2.868663
v 38.25579 68.23934 9.155313
v 38.09113 69.70044 9.04425
v -3.230509 77.07687 18.83472
v -4.981373 75.47693 19.13254
v -2.534729 75.60951 19.19829
v -4.098735 74.94061 19.297
v -5.523296 -52.15771 13.66814
v -4.597476 -51.93656 13.66558
v -0.759823 -80.23262 3.850369
v 1.223712 -81.22313 3.290015
v 3.766692 -77.79389 4.469882
v 5.308725 -78.96686 3.693258
v 3.961679 -79.48547 3.781247
v 2.407766 -79.6167 3.976166
v 1.25033 -78.76033 4.448624
v -1.109415 -77.11909 5.062526
v -9.812742 83.02604 16.85029
v -10.27225 80.08797 17.6115
v -9.573275 81.47217 17.34723
v 14.70778 52.60759 22.79765
v 13.09231 53.319 22.91655
v 16.57506 52.51005 22.45543
v 13.21674 51.6837 23.18167
v 14.63337 49.54975 23.21528
v 16.2823 50.11091 22.86524
v -24.21739 47.7342 21.54652
v -25.46357 44.45255 21.17002
v -23.79187 45.42009 21.71189
v -22.60671 40.87918 20.93262
v -23.72396 43.80332 21.50576
v 51.5579 -33.65627 -17.35315
v 12.70332 -20.15438 21.33837
v 13.1719 -20.00171 21.08981
v 12.38417 -20.57188 20.38802
v 12.72432 -20.70174 19.88462
v 16.79436 -47.41053 3.278805
v -16.05569 79.50939 17.03434
v -40.30264 78.30801 7.76302
v 22.59009 -61.71769 -1.829794
v -49.13328 28.14647 -0.9872926
v -0.6536838 -62.49229 6.679792
v 1.163769 -61.2629 7.209997
v -1.526838 -59.35698 8.991187
v -1.339076 -60.82814 7.618345
v -2.751344 -62.72808 6.660808
v 64.95838 -28.92592 -51.65798
v -7.423862 -42.94526 17.18776
v 15.64518 46.31557 23.16113
v 15.0548 47.28943 23.26002
v -23.91937 78.56413 15.67704
v 14.04264 -45.16893 8.846812
v 67.95604 -8.743319 -48.23392
v 13.40554 -9.696221 18.68868
v -24.56101 60.03892 19.32825
v -24.94204 58.73996 19.56232
v -25.68581 59.95163 18.95889
v -17.26538 -88.56853 -12.71667
v -8.23938 -47.252 12.28162
v 39.42432 -69.05847 -27.7787
v 60.10253 -44.18954 -48.03292
v 58.84029 -46.51387 -46.30151
v 60.2224 -43.14067 -46.40939
v 41.97212 17.06254 -0.7466264
v -48.66684 -65.79741 -44.15489
v 64.77902 -26.91694 -47.26957
v 64.93116 -27.17847 -48.58547
v 8.377614 -58.33483 8.74524
v 9.946494 -58.82244 7.676651
v 21.52975 13.80432 3.90483
v 20.80837 14.9118 3.9073
v 20.08951 15.31506 3.917109
v 8.450543 -15.17507 32.86453
v 50.21342 -59.85102 -41.17252
v 15.48112 -19.30335 16.99667
v 33.08644 11.43281 2.765274
v -61.5064 -48.46672 -55.42226
v -63.07616 -45.18604 -56.34652
v -62.82388 -45.31173 -50.53036
v -62.45033 -46.42337 -52.48093
v -63.437 -43.78611 -50.33238
v -63.29613 -44.51146 -52.86958
v -64.06874 -42.45091 -51.3479
v -64.21986 -42.37846 -53.41997
v -63.69707 -43.70599 -55.3098
v -64.31293 -42.07059 -56.55423
v -64.87526 -40.69857 -54.39645
v 4.055058 -32.70785 18.43155
v 4.692588 -34.10236 18.22479
v 3.537963 -34.39889 18.47439
v 2.660903 -32.96007 18.66768
v -4.615169 -6.342228 35.83128
v -3.857632 -8.751908 37.41587
v 25.0807 -53.65873 -0.8019592
v 51.93457 -55.20305 -36.93993
v 26.20294 -82.64634 -27.32327
v 27.09065 -82.07888 -28.96454
v 27.43873 -81.58386 -26.87025
v 28.67786 -80.84299 -29.59275
v -58.62952 69.74502 -9.028996
v -0.4520845 59.61933 22.37197
v 33.46098 -72.99881 -20.71128
v 63.14507 -27.14631 -39.57977
v -2.095643 54.62196 23.38838
v 61.45888 -37.96494 -43.86786
v -25.38687 -85.19395 -18.77873
v -43.16755 51.5227 11.41004
v -20.65481 -45.99092 4.856586
v -19.9508 -45.59421 6.182931
v -18.96478 -45.65071 6.753937
v -18.71923 -45.42962 7.31294
v -20.79384 -45.68472 5.301049
v -22.22398 -45.3429 5.168413
v 14.26678 27.30322 8.573133
v 14.80855 27.51528 8.501176
v 15.62011 27.61422 8.306977
v 16.06163 28.24473 8.862089
v -36.83501 42.2378 16.45128
v 11.81987 -10.34102 24.37352
v 37.54688 -68.54992 -22.93291
v -1.843556 11.91499 26.28558
v -3.168754 10.93181 26.52044
v 12.31939 41.03202 23.09
v 24.88375 -39.82634 5.98234
v 38.13561 13.46447 1.211589
v 37.87868 14.30747 1.481605
v 36.6871 14.4692 2.638262
v 36.64893 13.9508 1.920938
v 58.02334 62.63824 -10.46926
v 58.06681 -46.34919 -42.44113
v 9.5992 -87.61956 -5.584943
v 10.07174 -86.86883 -4.639441
v 12.38116 -86.9003 -6.452769
v 13.73247 -85.91201 -6.018258
v 11.12783 -85.34749 -3.358855
v 11.72765 -86.19983 -4.845873
v 12.78166 -86.20098 -5.654996
v 21.69829 8.597653 4.431157
v 20.22282 8.826653 4.799238
v -33.9045 -79.51391 -28.72214
v 34.09922 9.978665 2.215204
v 35.28395 9.860025 1.859407
v -56.03238 69.37713 -5.275674
v -56.0898 71.1347 -5.892654
v 23.02309 60.35073 18.73051
v 0.3274345 13.87989 25.02258
v -29.69669 -50.57954 -0.5564742
v 69.08041 -0.2241178 -45.25027
v 37.63227 74.83735 8.402933
v -17.06564 -20.99013 18.05817
v 32.232 -32.51535 2.466672
v -19.33091 22.58489 2.548355
v -19.55455 22.35009 2.085372
v -20.84655 20.23658 2.733399
v -19.50693 20.80344 2.85828
v -18.8234 23.00376 3.161578
v -18.54827 21.98849 3.189915
v -18.44818 21.13285 3.294538
v -33.55114 73.48457 12.80192
v 61.3777 -40.88041 -48.35525
v 61.5833 -39.97763 -47.80195
v 12.07897 -22.06692 18.03036
v 12.07518 -21.89231 17.14739
v 14.05872 -20.68136 17.96113
v -57.51077 64.88377 -6.252198
v -2.412446 -64.84747 6.153371
v 59.74524 -44.21447 -46.02728
v 60.12848 -42.57339 -44.80955
v 2.782068 42.79644 24.1264
v 13.11943 -82.71041 -2.245686
v -10.66281 -47.10262 11.83841
v -11.73095 -46.77326 11.40902
v -12.21184 -47.43148 11.4271
v -2.967834 -44.86773 16.27197
v 37.21345 -65.1774 -18.71638
v -6.539485 -72.42581 5.540695
v -48.24288 30.26141 2.528579
v -47.5551 29.66778 1.847162
v 34.21192 -63.59219 -13.19681
v 14.87566 -22.94751 10.07972
v 14.38794 -22.22539 10.38862
v 14.54684 -22.97798 10.21189
v 14.08523 -22.75513 10.50215
v 1.318051 -44.76012 16.02789
v 0.9503938 -45.66342 15.08697
v 3.363419 -45.93375 13.98094
v -36.58186 34.80377 11.40937
v -36.54971 35.21752 11.75027
v -35.84822 35.28918 11.98882
v -37.42917 35.28112 11.54494
v -34.92241 35.86785 12.79618
v 13.85916 -47.67062 6.074181
v 13.12183 -47.47693 6.626733
v 13.92897 -47.23156 5.804853
v 0.8116296 -76.27642 5.229537
v -0.5148454 -75.00586 5.565623
v -0.4796879 -75.98027 5.360614
v 66.7701 -13.56422 -45.57674
v 32.19996 -72.58675 -17.78687
v 32.27596 -70.9667 -16.30175
v 51.61932 71.61732 -3.527564
v 52.1801 72.43064 -4.574077
v 51.06208 73.48511 -3.600742
v 51.73611 73.1178 -4.281925
v 39.7865 -70.33128 -31.80055
v -23.21754 -23.14457 8.068686
v 56.53883 41.74539 -3.800291
v 56.5673 42.32228 -4.173502
v 56.92958 41.62631 -4.607268
v 57.09993 42.13915 -5.269353
v 66.13083 -21.49387 -50.30762
v 44.03329 -66.07607 -34.61137
v 43.3086 -67.08047 -34.8298
v -28.70871 -83.51894 -25.37539
v 5.329211 -77.46494 4.204141
v -4.488744 -48.06137 12.8888
v -4.544964 -48.33549 12.91256
v -7.18527 -47.44714 12.5741
v -2.874522 -47.16986 13.59365
v -3.882193 -47.92609 13.03296
v -5.34033 -47.5882 12.90098
v -4.447814 -46.45427 13.85582
v -6.215859 -45.86245 14.34201
v -7.748303 -46.91674 12.59546
v -7.091294 -46.25426 13.27789
v -8.294429 -45.80948 13.24243
v -7.448027 -45.69176 14.20225
v 15.31266 -85.06606 -6.351084
v 14.80335 25.57272 6.777287
v 14.92169 26.21633 7.346791
v 14.15403 25.85877 7.111967
v 59.76627 -21.55221 -24.88695
v 44.36525 -67.12774 -42.65451
v 45.30751 -66.17665 -43.39294
v 35.94235 51.4989 14.5439
v 9.860194 -13.99165 31.13195
v 58.1156 -47.06672 -43.94366
v 59.63214 -43.44814 -44.07529
v 19.75516 -84.52217 -11.36767
v 16.18063 -47.25693 3.796247
v 16.20198 -47.60618 3.940103
v 14.66074 -47.1197 5.119865
v 14.69306 -47.48202 5.264556
v 16.91724 -48.34833 3.756633
v 15.3629 -47.38803 4.579472
v -8.232876 -44.60675 15.29046
v 32.92587 73.19668 11.79714
v 32.33132 72.79342 12.15422
v 32.33932 71.32641 12.39941
v 33.08584 71.2813 11.97926
v 34.19592 73.77903 10.95434
v 33.8632 73.3883 11.23313
v 33.75232 72.29806 11.45527
v 35.01283 73.37029 10.55659
v 34.37879 73.14087 10.94803
v 34.75014 72.45798 10.85245
v 34.53493 71.44714 11.13416
v 30.71738 -75.78014 -18.90544
v 30.84638 -76.47021 -20.39371
v 30.39514 -77.29576 -20.99831
v 28.07771 -80.88571 -25.79228
v 28.19579 -81.07158 -27.9046
v 31.61759 -77.06744 -24.18766
v 31.235 -76.73184 -22.04131
v 31.0156 -78.43705 -27.14109
v 30.42828 -78.38335 -24.60997
v 29.41047 -79.9715 -27.53721
v 29.57416 -79.63038 -26.39981
v 30.21506 -78.81535 -25.51754
v 30.88242 -77.54449 -23.17209
v 29.57499 -78.94108 -23.48577
v 29.02401 -79.88484 -24.9971
v 59.08082 -41.75428 -39.73436
v 2.960706 -20.29106 34.68199
v 1.000474 -21.0579 34.93421
v 1.021827 -18.49583 37.3909
v -0.6972669 -21.9978 34.15231
v 1.31646 -22.17457 31.94893
v 9.468308 -85.65933 -2.687982
v 42.88874 -61.22108 -24.39651
v -34.79324 73.93982 12.04943
v -6.651905 -47.90163 12.73458
v -6.906619 -48.54399 12.73073
v 15.75381 -18.63169 11.82883
v 43.8974 -67.43656 -40.42135
v -33.34036 55.81218 16.55041
v 63.26868 -11.14834 -27.23752
v -12.66302 -88.67587 -7.509126
v -64.37391 59.87796 -17.28985
v -17.99507 21.40841 3.509392
v -17.64466 20.18899 3.924763
v -17.41414 20.65131 3.966443
v -39.40398 -74.83942 -34.68941
v 15.85046 -17.90203 17.36818
v 16.20063 -16.82259 15.70998
v -4.534853 -84.97272 0.4689228
v -2.900757 -84.13274 1.259963
v -4.54182 -82.87009 2.216385
v 30.55437 -70.51694 -13.54566
v -33.72109 41.98454 17.6421
v -31.81763 43.82499 19.11334
v -31.82477 42.81924 18.6511
v -33.15475 43.3558 18.20786
v -11.24114 -45.21065 13.19924
v -12.06464 -45.79463 11.50552
v -32.61382 35.76443 13.28796
v -32.91065 36.31191 13.84318
v 1.13892 -55.17883 13.06032
v -0.4807789 -57.37851 11.13906
v 0.4920159 -58.58098 9.649289
v 18.76022 41.48236 22.00596
v -53.81096 48.96692 2.115993
v -60.49257 41.83092 -5.833614
v -60.01931 41.52876 -4.683496
v 44.96812 -66.29729 -40.50226
v -67.95606 -29.70804 -55.50797
v -41.99643 52.12087 12.04854
v -51.69209 44.08776 6.936585
v -51.91055 44.86347 6.584851
v -52.34404 44.53394 6.243597
v 19.15264 -83.70969 -9.030308
v -22.62971 45.31735 21.93916
v -22.3386 42.10276 21.49612
v -44.41787 51.79072 10.34044
v 6.573856 -71.27235 4.619168
v 48.66016 -61.22072 -38.6432
v 49.00682 -61.27764 -40.15029
v 47.804 -62.8974 -40.12568
v 47.10062 -64.14736 -41.74545
v -15.3752 -89.30183 -13.51704
v -16.39087 -88.61436 -11.4208
v -17.39534 -87.8791 -10.0465
v -16.02211 -88.41862 -10.14276
v -13.64965 -88.79538 -8.751353
v -15.02385 -89.03036 -11.29112
v -13.59827 -89.64628 -12.46549
v -16.08226 -87.96709 -8.695379
v -14.10705 -89.11328 -10.45019
v -14.76499 -88.13805 -7.710603
v 9.777336 -45.02954 11.92616
v 10.54193 -45.48641 10.75416
v -46.67978 53.02633 7.884341
v 43.84476 -61.11706 -26.10477
v -34.20018 83.09283 9.909279
v 55.2445 -50.8573 -39.94049
v -41.82313 78.89118 6.433216
v -42.64199 79.59718 5.500858
v -43.46146 79.43885 4.874311
v -42.98558 78.60181 5.560779
v 48.38098 -28.91362 -10.05099
v -59.15107 68.42765 -9.34739
v -59.34933 67.91215 -9.546891
v -59.18161 66.95449 -9.165068
v -59.46222 67.45038 -9.68221
v -58.44557 68.58721 -8.393267
v -58.83308 67.65826 -8.751998
v -57.89418 67.10928 -7.265073
v -10.98961 -26.19311 17.16693
v -12.66466 -25.52294 15.56468
v 43.91266 19.27976 -2.264836
v 44.71455 18.39235 -3.028541
v 43.23157 19.07978 -1.674458
v 43.48028 18.61657 -1.962487
v 42.85071 18.4311 -1.329907
v 43.08129 17.43217 -1.584684
v 42.4435 17.91952 -1.0219
v 33.57928 65.12175 12.60565
v 65.80441 -23.4297 -50.77848
v -30.30199 14.38923 3.20244
v -21.81045 18.93991 3.115381
v 31.56051 67.23563 13.39948
v -56.62667 -55.82469 -45.7327
v 46.61745 36.35361 8.083966
v 65.18399 -27.60806 -51.12621
v 64.93992 -27.84978 -49.63493
v 66.53677 -15.25585 -45.96924
v 53.32045 44.33643 0.8250698
v 52.45274 44.35109 2.09114
v 21.30062 64.59138 18.15586
v 36.70302 -43.42496 -3.783494
v 68.29561 -3.542984 -44.48201
v 68.31226 -6.108122 -47.53527
v 68.103 -6.011085 -46.00768
v 68.32779 -4.402225 -45.79489
v 67.91655 -4.991855 -43.70783
v 67.54693 -5.963728 -42.48911
v 67.64514 -6.984251 -43.93792
v -28.3219 15.99377 3.455305
v -28.87955 12.4787 3.148591
v 47.74341 23.52659 -4.497129
v 47.395 23.01468 -4.330176
v 15.81815 33.52169 17.14144
v 15.18947 34.44376 18.66105
v 58.15918 39.2021 -6.652565
v -66.58361 -35.37832 -55.45523
v 18.40675 -44.13025 7.123661
v 22.21365 -39.61906 7.620238
v 21.51795 -41.91421 6.986558
v 20.70738 -41.87066 7.557971
v 21.00766 -40.60646 8.041977
v 18.47241 -42.52097 8.823164
v 19.10566 -40.6917 9.380777
v 19.6187 -41.14774 8.767644
v 19.97366 -39.91502 9.054902
v -8.029408 78.40125 18.26811
v -8.714193 80.59387 17.63815
v -12.05442 79.21473 17.64064
v -9.77801 78.80387 18.00108
v -10.60281 77.44891 18.21043
v -10.93332 76.2188 18.44377
v 25.13531 -82.43363 -20.09133
v 24.06786 -83.32451 -19.94727
v 23.98249 -83.04168 -18.47299
v -0.08038644 -64.80622 6.05459
v 3.531605 -44.22932 16.05071
v 5.039288 -44.34472 15.44997
v 4.719214 -45.9993 13.36558
v 6.991184 -45.23763 13.33798
v 62.45918 -36.14691 -46.15218
v 43.23509 -68.04423 -38.31601
v -29.56134 -82.87856 -25.59335
v 52.60845 45.89186 1.076311
v 53.45566 45.08795 0.1462234
v -1.677323 -26.02665 22.0456
v -3.083261 -26.34405 21.63931
v -0.1294248 -26.69136 21.0896
v -0.9871345 -26.92014 21.0874
v -1.938069 -26.70808 21.37711
v 6.53435 -82.74658 1.259626
v 4.482954 -82.57987 2.00352
v 5.757268 -80.1775 3.044924
v 5.676772 -81.1782 2.554565
v 6.984296 -81.3319 2.030212
v 8.54887 -80.4523 1.845096
v -1.620619 -37.46623 18.27496
v -4.233428 -36.90369 18.35824
v 34.68962 -75.64269 -31.19496
v 35.27872 -75.27099 -32.56954
v 20.54525 -84.69456 -13.56421
v 18.7107 -39.18723 10.16252
v -56.45012 60.86194 -4.241032
v -56.43473 58.98212 -3.995847
v 67.52893 -8.476038 -45.06713
v 67.0453 -8.407263 -42.14405
v 42.88687 -62.8643 -26.31789
v -8.669472 -42.52781 17.14573
v -26.24069 33.95357 12.98472
v -25.32514 33.91149 13.23307
v 14.77192 50.50578 23.0996
v 13.5502 49.05302 23.41042
v -20.99695 46.86408 22.32407
v -27.16075 -39.82045 7.375481
v -26.50188 -41.97882 6.783249
v -26.22466 -40.0628 7.922863
v -25.97301 -41.20881 7.585242
v -21.50948 -45.33533 6.318134
v -22.15808 -43.29294 8.986091
v -22.84761 -44.90612 6.039982
v -23.48178 -43.97748 7.132627
v -25.32162 -43.56519 6.218267
v 26.08678 -33.4248 5.881433
v 37.89622 -71.72668 -29.4997
v 38.20937 -71.69852 -30.37325
v 38.65452 -71.43584 -31.15326
v 38.95366 -70.37714 -29.24549
v 37.45671 -71.585 -27.79232
v 38.06511 -70.51816 -27.18847
v 38.57972 -69.28817 -26.14414
v 37.66507 -69.91969 -25.14849
v 67.78785 -8.389509 -46.79133
v 67.22921 -10.45625 -45.28036
v -36.01149 -77.84864 -31.37326
v 13.44695 -11.26206 21.45108
v -15.60467 -10.10127 24.5603
v 20.21365 44.29585 22.12099
v 18.69669 44.14223 22.42817
v 17.80034 44.34614 22.65211
v 18.09504 42.57137 22.37691
v -56.39536 -56.5442 -49.49658
v 39.14472 52.26432 12.07776
v 42.64397 -62.46606 -25.37752
v 65.42899 -25.49029 -50.16338
v 65.5785 -22.82969 -47.73137
v 65.82034 -22.76993 -49.65145
v 66.68833 -16.52991 -48.55751
v 65.96466 -21.38425 -48.75803
v 66.65618 -17.48156 -49.40706
v 66.33692 -19.37483 -49.23709
v 66.30568 -18.48843 -47.72772
v 65.89128 -20.44678 -47.17586
v 64.07719 -24.79936 -41.4648
v 64.44973 -23.36472 -41.93303
v 64.94144 -25.2978 -46.49812
v 65.59351 -20.7327 -45.55434
v 64.90664 -21.92842 -42.96866
v 65.22024 -22.37401 -45.11512
v 64.97485 -24.18355 -45.53443
v 64.05871 -25.70118 -42.14387
v 64.60192 -24.18837 -43.34492
v 64.41842 -26.00825 -44.22457
v 21.89265 -50.88986 0.9774667
v 21.08491 -48.80025 1.021786
v 39.452 -68.37659 -26.615
v -1.985245 -78.111 4.719132
v -0.2960859 -78.24328 4.708699
v -2.269476 -79.64056 4.074585
v -2.392857 -80.99716 3.434243
v -3.314252 -78.62984 4.470978
v -5.229945 -78.49693 4.445684
v -5.355471 -79.35455 4.105474
v 36.19967 -74.39197 -32.85702
v 31.90087 -77.95486 -29.04332
v 33.01416 -77.01675 -29.84423
v 34.93769 -74.77369 -28.3629
v 36.50361 -73.46181 -29.66795
v 32.52104 -76.17717 -24.50993
v 32.6646 -76.97378 -27.87271
v 34.18375 -75.36308 -27.51042
v 33.25476 -75.29807 -24.3797
v 32.55735 -76.66032 -26.15401
v 34.29783 -74.29078 -24.95042
v 34.33629 -74.72852 -26.24766
v 35.41848 -73.90471 -27.53386
v 35.97193 -72.92709 -26.60041
v 35.07545 -72.81264 -23.91229
v 35.03098 -73.64732 -25.57924
v 35.61326 -72.8419 -25.36368
v 36.22585 -71.99757 -25.30015
v 36.66718 -70.89512 -24.46783
v 8.248341 -69.23756 4.038044
v 7.808288 -71.12672 4.193306
v 10.92965 -69.13336 2.924629
v 10.44283 -66.55934 3.482553
v 9.843049 -69.29381 3.401638
v -25.85326 -85.25961 -22.41602
v -28.1148 -83.89644 -24.71055
v 31.73345 -50.38161 -3.014559
v -57.47723 66.40121 -6.50706
v 47.81786 -60.99692 -35.42147
v -2.986155 -38.44258 18.28043
v -24.26092 -72.2216 -3.492071
v -12.4054 82.40637 16.74553
v -13.93765 83.28852 16.28158
v 4.961079 -36.974 18.16681
v -21.60598 -87.09746 -16.48395
v 9.566065 -47.22684 9.385037
v 9.258346 -47.48032 9.686107
v 8.345796 -47.05474 10.19337
v 7.86908 -47.37612 10.56137
v 9.508506 -47.81258 9.680286
v 8.768752 -48.38121 10.52281
v 7.245769 -47.56134 10.97621
v 62.29024 -23.77099 -33.75118
v -10.8801 -85.72552 -1.553198
v -12.04115 -86.15719 -2.516443
v 5.337306 -59.34576 8.605464
v 27.26048 -59.57511 -4.398276
v -3.416813 73.81337 19.56171
v 42.61799 -59.77842 -22.3348
v 11.39506 -43.29298 13.30094
v -30.99715 -33.97125 5.728251
v 27.95511 -46.37051 0.6953845
v 30.75937 -49.55535 -2.124859
v 30.34709 -48.43191 -1.348797
v 32.36181 -46.83374 -1.513799
v 31.31225 -44.54698 0.2772942
v 29.31004 -47.07094 -0.1834037
v 32.01728 -45.65411 -0.7124973
v -42.81934 80.24701 5.123479
v -43.42438 81.00117 4.226422
v -43.17643 82.59413 3.630356
v -43.58332 81.6456 3.760444
v -43.84352 81.97327 3.357885
v -44.12132 82.2819 2.97899
v -44.75896 82.12551 2.465353
v -45.0824 81.49915 2.48095
v -44.35185 80.97446 3.416519
v -44.31027 81.48138 3.200483
v 18.54762 -73.18333 -2.519865
v -20.16819 52.31464 22.19285
v -21.16803 53.37459 21.82406
v 29.30339 -39.26138 3.443776
v 29.77989 -37.81102 3.382841
v -4.769741 -58.79652 9.461738
v 25.25866 59.83585 18.00875
v 25.67766 59.46011 17.93946
v 25.81165 58.6782 18.104
v -67.9298 -16.74207 -37.66692
v -68.37605 -17.11792 -40.45575
v 51.17986 -54.4171 -33.80657
v 4.358606 -54.0123 13.1136
v 4.135194 -54.90785 12.81778
v 3.650017 50.60096 23.9447
v 52.21067 -53.77928 -35.51903
v -35.77474 82.32159 9.330282
v -36.67611 82.65329 8.581534
v -37.05854 81.85001 8.738381
v -36.5793 81.37897 9.247939
v -36.51244 80.24777 9.795506
v -31.18865 -56.84478 -3.052047
v 10.78422 -23.42204 14.95155
v -65.95397 -37.57116 -56.30533
v -65.43737 -39.11843 -55.60792
v -66.10524 -36.93926 -54.37212
v -51.10404 41.05793 7.568663
v -24.53917 -85.84074 -20.18479
v -23.62886 -86.37978 -20.26982
v 31.47428 -72.12846 -16.09977
v 40.82453 48.66841 12.08057
v 41.61381 48.43487 11.61005
v 42.95769 48.47337 10.49989
v 4.559092 -85.19136 -0.2097382
v 16.68081 42.91888 22.70433
v 15.26464 43.84736 23.14368
v 54.03825 42.24162 0.7497501
v 60.77197 -41.32155 -45.79808
v 61.19268 -39.57684 -44.96513
v -27.54352 -44.7841 3.15101
v -26.60535 -44.56794 3.916101
v -27.97749 -42.80098 5.185625
v -5.768391 -22.25081 28.51818
v -4.673563 -23.12588 26.95695
v -64.19093 -29.05689 -33.38538
v -23.15427 -86.25167 -16.22397
v -28.47964 -45.49343 2.039226
v -58.35392 -53.56242 -48.59374
v -30.6124 -36.7446 5.936865
v 13.54426 -62.32011 3.675122
v -1.352098 -76.2874 5.288682
v -4.696511 -76.01178 5.228354
v -3.124489 -75.82332 5.34156
v -2.131449 -73.60017 5.796762
v -3.912873 -74.86905 5.519034
v 42.44685 75.97917 4.193596
v 14.13373 -10.1928 17.13544
v 11.40781 -66.57307 3.09897
v 52.76715 43.01818 2.304738
v 51.90287 42.95845 3.545166
v 57.67919 -46.92832 -41.89018
v 42.75558 -67.44087 -33.85625
v 42.72066 -66.95061 -32.5872
v -45.83236 50.50985 9.728788
v -44.81475 49.72572 10.88092
v -44.97462 50.54932 10.40982
v -43.85969 50.5065 11.27055
v -40.45621 -73.13271 -29.48305
v -19.18601 69.77435 18.40418
v -2.601429 -66.00861 6.068604
v -49.96587 81.14973 -2.151438
v -50.36085 81.1688 -2.661252
v -51.23761 80.48499 -3.28782
v -39.71051 -74.29475 -31.92079
v -7.762576 -20.95456 31.50556
v 64.27421 -27.53286 -44.88866
v -28.70863 74.10606 14.94587
v -0.4392883 10.66523 26.82007
v 0.7463846 11.2971 26.2123
v -47.39769 50.21597 8.563439
v 7.74115 -59.42056 7.98135
v 9.001764 -61.72276 5.798573
v 11.5629 -58.9681 6.73378
v 53.09834 67.66714 -4.170526
v 43.93504 76.18759 2.792156
v 43.08532 75.83624 3.657745
v -25.71899 79.84173 14.82755
v -26.69666 81.03801 14.18871
v -27.96331 80.45659 13.94293
v 39.19984 13.72033 0.7131571
v -68.92233 -22.04803 -49.58183
v -7.002185 -55.21681 12.86147
v -6.562408 -55.75755 12.46839
v 6.919374 -84.15237 0.03150199
v 8.340432 -85.08905 -1.460269
v 20.30136 4.307417 6.454018
v 21.36168 4.515857 5.832885
v -61.92994 39.88088 -8.853662
v 10.59465 -19.73409 24.161
v 12.37537 -18.57595 24.56948
v 11.54006 -19.10148 24.80288
v 11.03389 -7.691611 22.49183
v 12.72493 -21.59752 18.82631
v 13.41987 -20.20406 20.29676
v 15.05777 -19.79241 17.36045
v 14.27504 -19.83717 19.5469
v 14.6898 -18.34395 21.13841
v -54.98416 -57.65707 -43.09579
v -57.99286 65.77173 -7.112131
v 6.156087 -61.04419 6.968672
v -11.3115 -22.98342 18.55737
v -12.08963 -22.84446 18.26013
v -12.46357 -23.1978 17.56431
v 42.99854 -31.2116 -5.070097
v -30.44518 -82.39861 -28.58763
v -29.6543 -82.91961 -26.85349
v -52.7771 28.28975 -3.103338
v -60.14106 45.45216 -6.78735
v -6.408218 -52.55548 13.651
v -18.94424 46.5267 22.73448
v -19.88706 46.49341 22.55362
v -19.82887 45.85976 22.5486
v -21.14796 44.70109 22.24075
v 32.33991 66.14161 13.14131
v 34.82516 -70.92755 -20.65517
v 34.20262 -71.96946 -20.76978
v 47.18509 48.24063 6.6889
v 46.37473 49.72937 6.918878
v 1.735497 4.343124 28.98447
v -0.2035874 3.887938 29.97691
v -22.65736 43.26951 21.69612
v 27.11998 -0.1980782 4.812976
v 26.83829 -81.5993 -23.61224
v 28.52151 -80.01963 -23.57785
v 28.64778 -79.51804 -21.89387
v 18.32085 -22.65153 8.193909
v 33.16646 3.401924 2.465071
v 59.33353 -43.18861 -42.4053
v 58.24823 -40.1455 -35.54826
v 58.09421 -42.01515 -36.93455
v 60.65583 -35.93748 -38.59169
v 58.70473 -40.49278 -37.13597
v 60.79229 -34.1363 -37.34341
v 59.30096 -36.0843 -34.6485
v 59.802 -35.24283 -35.2957
v 60.41146 -35.53561 -37.41599
v 59.67105 -37.09888 -36.60896
v 59.00301 -39.00389 -36.46863
v 59.30949 -38.16392 -36.54601
v 59.88755 -38.00749 -38.18439
v 59.45573 -40.57563 -39.56254
v 59.08313 -39.4658 -37.12893
v 60.00336 -38.48505 -39.05109
v 60.82119 -37.0441 -40.27998
v 60.09143 -39.96894 -40.99326
v 60.85536 -38.0621 -41.51385
v 60.8019 -39.47772 -43.08228
v 60.6153 -40.75908 -44.10412
v 59.81973 -41.49366 -41.95457
v 59.85542 -42.17365 -43.04826
v -62.77974 -45.08818 -49.08923
v -1.136238 47.71137 24.27352
v -54.04166 76.44343 -4.901938
v 25.33268 -22.2143 5.987095
v -26.87429 79.9568 14.43814
v -27.44539 78.95911 14.48332
v -27.94443 77.74095 14.58012
v 43.35089 -65.70461 -31.80457
v 40.98463 -69.74613 -34.56827
v 41.7913 -68.83346 -34.47755
v 40.77419 -69.61577 -33.21527
v 41.63626 -68.46886 -32.94074
v 40.68779 -67.87331 -28.77501
v 42.15625 -67.50123 -32.17763
v 41.8292 -66.71824 -29.64318
v 41.21068 -68.16579 -30.83559
v 33.07865 -70.90257 -17.48351
v 34.50203 -72.40198 -21.99524
v 35.88187 -71.7268 -23.98937
v 37.18121 -69.64749 -23.69897
v 35.17422 -71.20914 -21.71943
v 36.0528 -70.84846 -23.07632
v 32.17192 -67.04413 -13.17281
v 34.39967 -64.3365 -13.9892
v 31.65752 -69.27879 -14.11098
v 35.74219 -66.43562 -17.59409
v 32.78864 -67.84756 -14.54349
v 34.82175 -65.70923 -15.6327
v 34.22815 -65.68882 -14.75241
v 33.2568 -66.80077 -14.35244
v 33.97889 -67.57817 -16.00006
v 33.70704 -69.15167 -16.91665
v 36.32049 -64.47194 -16.74061
v 36.89237 -66.2901 -19.25265
v 38.4119 -67.5732 -23.38329
v 37.67395 -67.44255 -21.85073
v 34.80606 -68.77341 -18.30361
v 35.64309 -69.28339 -20.2571
v 35.87916 -67.34686 -18.64542
v 36.47939 -67.9585 -20.33193
v 36.54116 -69.32668 -21.98681
v 37.54927 -66.26932 -20.35691
v 42.67952 -63.75891 -27.01006
v 41.90284 -61.58295 -22.95492
v 41.18239 -62.95251 -23.14095
v 42.15778 -62.22033 -24.15389
v 41.29086 -64.75267 -25.48748
v 42.00407 -63.92201 -25.8477
v 41.84741 -63.39732 -24.93198
v 41.0196 -64.29317 -24.39997
v 40.77391 -63.78736 -23.3529
v 40.91053 -67.12109 -28.04731
v 41.47889 -66.06754 -27.71383
v 42.73571 -64.36925 -27.95495
v 42.29489 -65.06545 -28.01905
v 42.01742 -64.60042 -26.75629
v 41.22688 -65.67 -26.58592
v 39.98789 -67.41319 -26.35951
v 40.28001 -66.28345 -25.43477
v 39.20699 -66.28724 -23.31143
v 39.18391 -67.68149 -25.06188
v 40.09724 -65.77752 -24.3968
v 39.02831 -65.32645 -21.85605
v 38.27802 -65.93886 -21.21514
v 39.87878 -63.95608 -21.90795
v -29.50591 54.68983 18.71101
v -27.84223 55.21694 19.33041
v -26.55188 55.66875 19.71702
v -66.2546 -33.57463 -46.60114
v -32.97577 15.79954 3.414579
v -33.78922 16.15269 3.292863
v -32.07281 15.16455 3.277687
v -32.08498 13.619 2.917083
v -33.37149 14.97551 3.074977
v -34.51677 14.32637 2.679959
v -30.39478 11.42312 3.008483
v -33.75925 12.20192 2.489303
v -32.16364 8.079645 2.82558
v -31.74996 9.848055 2.843712
v -32.35034 11.23098 2.715514
v -33.72775 10.40621 2.432781
v -6.352592 63.16423 21.51401
v -1.014327 -66.88887 6.047095
v 63.91191 -30.40214 -46.21608
v 63.63482 -30.66341 -44.96163
v 63.86639 -29.20728 -44.61336
v 63.0763 -35.02293 -47.97527
v 62.94398 -34.12056 -45.74178
v 61.75269 -34.55872 -41.11516
v 61.53606 -36.87294 -42.74642
v 62.00869 -36.36249 -44.23682
v 61.88219 -35.7556 -42.81653
v 62.27597 -34.34346 -42.92907
v 62.63906 -34.29625 -44.46695
v 63.14962 -32.56005 -44.8554
v 63.07235 -31.48324 -43.37769
v 62.79637 -32.81526 -43.57833
v 61.50872 -33.96228 -39.65778
v 62.28529 -33.28656 -41.85761
v 62.26746 -32.23549 -40.74523
v -28.73525 -39.51738 6.510852
v -27.20498 -38.09409 7.763577
v -27.36954 -36.65378 7.858007
v -55.95799 38.28013 2.171873
v -49.69091 81.50233 -1.998838
v -49.83348 80.43894 -1.694289
v -49.07531 80.78913 -1.022833
v -8.41147 70.39989 19.90634
v -30.39285 34.23351 12.11644
v -55.86292 -56.55008 -43.94949
v -24.14656 53.98717 20.89155
v -49.83315 -64.2925 -40.26119
v 4.566979 -40.62728 17.94157
v 2.562342 -40.18856 18.30746
v 5.397867 -38.83809 18.01414
v 6.48246 -39.70064 17.56629
v -32.34105 57.0398 16.77763
v -50.39743 48.86716 6.445844
v 44.63066 -66.54553 -38.84386
v 46.50454 -64.49146 -39.77278
v 9.981517 -16.99777 29.56396
v -36.59237 -42.99916 0.5563436
v 66.68614 -4.420545 -36.58673
v -11.85804 70.34417 19.51242
v 29.58246 -76.21452 -17.17418
v 43.57519 -62.74667 -27.54356
v 43.83498 -63.28478 -28.81762
v 44.38881 -47.00345 -14.36855
v 4.994902 -76.4164 4.572083
v 2.364011 -15.50343 37.09956
v 4.485744 48.29147 24.11342
v -55.92313 -56.88777 -53.79526
v -56.97337 71.19683 -7.090841
v -57.17462 71.90131 -7.546099
v -57.63985 70.79234 -7.919365
v -57.90657 70.10854 -8.106164
v -57.74411 67.89984 -7.205103
v -56.74415 70.75697 -6.642883
v -57.40194 70.29443 -7.442446
v -57.86687 68.44877 -7.544083
v -57.02089 68.5923 -6.379607
v 62.00114 -28.56348 -36.62141
v 15.27933 -48.21532 5.159398
v 14.28427 -48.22065 6.00705
v 13.76156 -48.14244 6.3834
v 14.2531 -48.88306 6.363009
v 37.18584 -62.54164 -16.22286
v -22.96404 16.79964 3.314707
v 0.09986881 -0.7081813 32.41826
v 61.86312 53.41036 -16.8664
v -49.91033 -64.43136 -45.16189
v -50.9344 -63.20119 -47.99376
v 66.46358 -13.40833 -43.584
v -53.65141 77.15755 -4.603267
v -56.42635 72.95506 -6.860849
v -54.56341 76.72519 -5.749828
v -57.37707 73.25365 -8.298307
v -56.70745 73.67979 -7.50947
v -55.81625 73.56702 -6.20085
v -55.8863 74.97754 -6.860952
v -55.39245 76.10713 -6.665862
v -53.56744 78.66161 -5.254596
v -52.13652 79.27854 -3.733007
v -52.73621 78.04137 -3.83443
v 29.82062 -51.09426 -2.443561
v 28.3661 -50.99391 -1.733896
v -10.19715 -27.28425 17.74754
v 3.498417 -37.18065 18.36942
v -5.075834 -83.65272 1.600885
v 29.57132 -32.59561 3.926422
v 29.15973 -35.69223 3.996565
v 29.6423 -33.92188 3.837577
v 66.15734 -15.15924 -43.58723
v 65.86917 -15.63384 -42.2823
v -26.85865 -31.11962 7.804273
v -32.20737 41.56604 18.05697
v -65.56468 -34.60666 -44.31581
v -59.22943 41.19902 -2.873892
v 43.47046 30.64636 5.925684
v -24.96025 77.79035 15.54741
v -26.06224 78.24988 15.11686
v -26.19466 76.8017 15.37057
v 67.38144 -11.49992 -47.53336
v 67.05003 -12.99456 -46.81663
v 66.83278 -12.20407 -44.66824
v 66.41363 -11.8434 -41.96223
v 66.90017 -10.04212 -42.9643
v 65.85238 -11.34379 -38.55835
v 66.47065 -10.23148 -40.92509
v 66.31346 -9.632898 -39.50781
v -20.08379 19.34028 3.270375
v 13.55426 -45.5158 8.585321
v 12.05767 -45.56486 9.599976
v 16.09504 -44.17943 8.942907
v 11.73791 -44.80141 11.05037
v 11.33605 -44.33057 12.08166
v 15.51928 -41.75867 11.65802
v 13.59075 -43.62245 11.41645
v 14.57269 -40.69473 12.82363
v 14.16799 -38.56856 13.517
v 9.884014 -43.03536 14.43492
v 5.623571 43.94792 24.06516
v 6.069425 44.8129 24.08745
v 8.705272 -60.6339 6.656757
v 10.62786 -61.22089 5.583412
v -13.11449 -87.90961 -5.894005
v -14.54493 -87.07449 -5.178639
v 65.66359 -17.29108 -42.60107
v -66.37405 -32.66743 -45.96725
v -38.05415 -76.02125 -33.46541
v 6.899913 -27.18979 17.20112
v 4.698079 -27.72189 18.70546
v 7.258302 -28.5205 16.8699
v 5.470079 -27.99728 18.18819
v -46.32196 52.22329 8.533318
v -45.2804 51.20065 9.895632
v -45.32597 52.84846 9.15464
v -40.97726 -72.88087 -30.86585
v 50.34568 39.65784 5.854087
v 51.75159 42.39808 3.956955
v 50.29517 42.18077 5.77876
v 52.21571 41.43158 3.64391
v 50.07961 41.13546 6.110313
v -5.447037 -13.28253 38.32232
v 43.54113 74.75501 3.588866
v -10.75234 63.24566 21.17946
v -34.09371 -78.98297 -25.75577
v 16.61924 18.10546 3.849938
v 15.52198 19.11082 3.948284
v 16.31848 18.90781 3.713714
v 14.06889 19.22028 4.569146
v -28.98713 -37.48193 6.821262
v -29.40474 -35.42706 6.715184
v -29.07713 -42.20521 5.060087
v -27.89133 -41.96132 5.875444
v -27.76277 -40.87944 6.545805
v -26.94769 62.70194 17.76062
v 16.92522 -84.84772 -7.771761
v -58.49167 41.88247 -1.614773
v -57.94767 42.50953 -0.8536165
v -57.94313 39.27333 -0.4530204
v -58.09499 41.08281 -0.7598567
v -57.03226 41.92498 0.8500438
v -57.6803 40.88697 -0.04116118
v -56.85118 38.6295 1.135087
v -56.9412 39.87349 1.089231
v 31.9851 -35.95174 2.093392
v 30.55045 -35.39741 3.105077
v 33.72201 -34.52222 1.165407
v 33.99311 -35.89001 0.6795061
v 30.64672 -38.84666 2.597368
v 31.74717 -37.66051 2.000875
v 34.17564 -36.94428 0.3031744
v -65.1866 -39.58399 -53.1136
v 29.54254 -5.620836 5.019064
v 8.576879 -83.84821 -0.4225029
v 8.63379 -81.6247 1.158455
v 47.85699 -62.20663 -38.25112
v 48.07601 -61.2955 -36.86419
v 30.66597 -72.54524 -15.20529
v -32.71971 40.63943 17.52496
v -15.51761 49.07722 23.28035
v -45.92365 77.1748 3.516694
v -43.80758 83.03082 2.837451
v -44.26191 84.07364 1.831116
v -45.00316 83.9221 1.205827
v -45.36516 83.04635 1.343784
v -45.82941 82.16627 1.435306
v -47.49065 82.56027 -0.4082165
v -47.0489 81.67715 0.5175092
v -51.11762 43.35841 7.533248
v -51.99507 43.72598 6.692713
v -51.96007 42.96716 6.774715
v -52.95662 44.28654 5.578055
v -6.563759 -83.30215 1.765224
v -53.46406 -59.85249 -42.9301
v 15.83953 -48.72343 4.896051
v 14.89286 -49.63763 6.105742
v -34.26747 58.41139 15.36027
v -20.94358 -46.19327 4.155375
v 10.42857 -18.29689 27.45393
v -62.40528 -45.57246 -47.86625
v -14.08236 -24.4185 14.47795
v -4.320617 -81.67215 2.989733
v -3.978293 -80.12304 3.8249
v -7.90251 -81.25285 2.902952
v -6.820477 -80.00382 3.694944
v -8.592047 -80.11363 3.348341
v 1.991025 -57.22625 11.08123
v 5.752887 -57.30301 10.55262
v 4.59934 -58.14133 9.939713
v 6.471974 -58.81538 8.878579
v 14.03433 -22.01197 10.64477
v 13.99467 -22.01232 11.07927
v 13.09025 -22.81701 11.58684
v 12.54721 -22.72144 12.05883
v 9.588032 -36.5393 16.24313
v 43.85138 -67.2059 -37.5437
v 46.33187 -64.05604 -37.58283
v 44.04576 -66.47144 -35.79865
v -46.77542 -67.59906 -37.74725
v -47.50969 -66.52692 -36.82124
v -49.13637 -65.08081 -39.75233
v -48.29345 -66.1434 -39.81472
v -48.60919 -65.33692 -37.74213
v -49.01722 -64.31734 -36.14165
v -50.20985 -62.93711 -37.20179
v 29.65506 0.2717337 3.878882
v 55.6405 42.84078 -2.4867
v -45.93363 78.12212 3.145391
v -50.52953 79.1929 -1.899311
v -50.90928 79.94944 -2.696414
v 6.197023 -47.50281 11.43135
v 4.625892 -48.01535 12.15977
v 29.00078 60.36027 16.15069
v -19.08897 72.83534 17.841
v -28.62178 -82.70834 -18.51965
v 36.64332 12.63204 1.721124
v 37.84314 12.30698 1.143025
v 36.50648 10.91568 1.484754
v 36.68171 8.875575 1.311497
v 30.67454 6.740708 2.941857
v -46.45156 -67.25779 -34.60389
v 58.43476 -22.74461 -22.63083
v -20.61458 -45.26444 7.086594
v -18.72753 -45.06668 7.826431
v 67.42156 30.5462 -32.00164
v -26.55739 74.76347 15.60884
v 45.17309 -65.56323 -37.44102
v 47.81078 -58.79592 -31.66265
v 46.13542 -63.83935 -36.18415
v 45.31011 -64.32142 -34.59597
v 47.10239 -62.99412 -37.61697
v 44.42659 -62.42697 -28.94024
v 44.91147 -64.35718 -33.51003
v 46.9858 -62.02542 -34.82719
v 46.04944 -62.66962 -33.39848
v 46.30436 -62.89894 -34.57452
v 50.44315 -56.91356 -35.62749
v 47.66399 -56.64482 -28.61025
v 48.50903 -59.97693 -35.5304
v 49.66673 -58.32848 -35.83062
v 45.01825 -60.57181 -27.83343
v 46.55317 -60.39412 -31.05228
v 43.51334 -64.61142 -30.17862
v 44.75871 -63.4719 -31.36755
v 45.30949 -61.76114 -30.01704
v 45.64473 -62.2458 -31.59561
v 46.48151 -61.46633 -32.48008
v 47.38501 -60.23343 -32.83545
v 46.50441 -58.92814 -28.88545
v 48.34883 -57.45517 -31.10454
v 47.6334 -57.845 -29.96457
v 50.92155 -56.83269 -36.80589
v 48.37014 -59.16193 -33.58047
v 49.81869 -56.68798 -33.58265
v 51.08955 -55.5424 -35.22726
v -60.99696 63.36525 -11.44079
v -61.40575 63.02386 -12.10328
v 15.421 41.51247 22.73729
v 20.72962 36.53898 18.63626
v 21.1079 39.14895 20.4473
v 18.97364 39.07728 20.9219
v 19.20353 37.31705 19.83732
v 16.14558 35.56825 19.42322
v 16.82256 34.13182 17.51866
v 17.79934 35.34771 18.61806
v 17.37171 37.12906 20.21927
v 16.05302 40.18867 22.24497
v 17.44281 39.08762 21.38577
v 13.4615 39.55635 22.56174
v -60.40725 -50.1654 -55.5304
v -59.46578 -51.76415 -54.9248
v 15.73266 -76.19221 -1.032746
v 69.52695 1.480708 -45.43216
v -45.39784 -65.85685 -28.08706
v -45.89091 -66.79269 -31.31934
v 7.364757 -14.30851 34.35867
v 8.532927 -13.47419 32.92601
v -34.35288 40.95099 16.95795
v 11.76664 40.06971 22.90777
v 10.72459 40.87653 23.28497
v -26.47551 64.2375 17.55392
v 9.929246 -81.28556 0.7033231
v 8.427927 -82.2359 0.8740695
v 11.4252 -47.44794 7.975454
v 10.73031 -47.31269 8.422548
v 15.08315 -20.00361 11.62688
v 15.06944 -20.08953 11.2566
v 3.002442 -21.38788 29.77042
v 2.817017 -21.54608 30.27971
v 3.89888 -20.87159 30.30252
v -40.82451 51.07835 13.26535
v -40.21032 51.82158 13.40946
v -5.632662 77.68921 18.6091
v 54.85596 43.14531 -1.092509
v 54.70633 43.93256 -1.290502
v 19.25541 7.390095 5.806069
v 46.38111 -41.05851 -13.84079
v 47.43011 -40.3515 -14.99733
v -5.480917 -43.42185 17.28437
v -4.473399 -44.69928 16.23725
v -19.34132 -87.94234 -14.60124
v -18.35808 -88.17961 -13.06678
v -20.23715 -87.1466 -12.29744
v 17.83048 -60.66084 1.985211
v -42.13556 42.74563 14.13128
v 13.76492 -10.63852 19.25494
v 3.775024 -50.82221 13.18232
v 3.455559 -49.15822 12.92579
v 21.42769 7.363087 4.814763
v 19.79468 8.319811 5.119635
v 20.09555 7.023569 5.495555
v -67.93816 -29.45212 -53.76567
v -10.22923 -59.74449 8.088032
v 19.84218 -25.05956 7.990767
v 15.85766 -40.06312 11.99145
v 16.77008 -40.81875 11.1488
v 17.97602 -41.23378 10.02329
v 17.96524 -40.39632 10.36286
v 15.71281 -37.84089 12.47308
v 16.16767 -36.78765 12.15196
v 17.69974 -36.42904 11.1052
v 18.63069 -36.92736 10.47852
v 17.78571 -38.10094 10.98973
v 19.43691 -37.91018 9.866644
v -32.3447 -41.00127 4.024866
v 0.162205 -73.32454 5.764637
v 62.57218 -27.68684 -37.90442
v 62.55161 -26.60311 -36.98938
v 63.07867 -26.0167 -38.4244
v 63.59703 -25.42152 -39.98395
v 63.06251 -24.75378 -37.41602
v 63.50375 -22.58316 -37.32425
v 27.88055 -79.68219 -19.74339
v 29.97691 -77.46632 -20.19846
v -27.67054 -84.07831 -23.30218
v -27.22051 -84.26543 -21.39931
v -28.1807 -50.41842 0.0586087
v -29.43172 -51.73114 -0.6152904
v -53.96985 44.3746 4.402429
v 64.44411 -18.53259 -37.87608
v 13.28863 29.41374 11.98178
v -17.45977 53.79954 22.54942
v -20.72414 17.4983 3.545426
v -22.09013 17.57767 3.34761
v -55.24756 69.26733 -4.178161
v 13.18892 -48.10577 6.872294
v 12.35656 -47.76759 7.477071
v 10.46754 -47.74013 8.90153
v -22.91245 -46.79357 2.449698
v 18.18075 14.1616 4.135331
v 18.64952 13.45408 4.188673
v 26.74354 68.11541 15.49498
v 28.93409 65.97379 14.89061
v -52.94081 -60.9619 -45.64034
v 26.08062 -76.59678 -11.71894
v 26.34705 -77.80188 -13.24997
v 28.54121 -76.40486 -15.43183
v 8.050148 -66.39083 4.358956
v 10.52726 -64.46086 4.026142
v 9.876454 -62.12431 5.298489
v 7.826311 -61.79759 6.058901
v 4.897405 -48.58253 12.46658
v 4.391155 -51.32881 13.17442
v 7.021099 -48.23111 11.42392
v 5.337661 -55.72479 12.16085
v 7.19644 -54.02471 12.15316
v 5.221838 -53.02191 12.96037
v 7.379172 -53.14137 12.21596
v 7.244807 -51.547 12.27723
v 9.041908 -48.71497 10.96944
v 6.576226 -49.04681 12.11089
v 8.984363 -53.10341 11.50433
v 9.220039 -51.84547 11.4906
v 10.80187 -49.43031 10.23226
v 12.54759 -50.17017 9.246106
v 11.90153 -49.01736 8.491833
v 12.22882 -51.84612 9.610328
v 13.82742 -49.81078 7.146614
v 14.77074 -50.29254 7.545555
v 1.805148 -62.19403 6.645977
v 0.5245585 -63.85723 6.157455
v 2.298512 -65.23601 5.766492
v 2.105129 -63.90481 6.021981
v 1.443792 -64.33956 5.97493
v 0.9535105 -64.89217 5.944084
v 1.283535 -74.92782 5.458146
v 2.483494 -76.94041 4.914451
v 3.65888 -75.43808 5.052122
v 25.45663 -78.19919 -12.20672
v 20.84689 -81.3485 -8.516463
v 25.43523 -79.09383 -13.13885
v 27.08856 -75.69682 -12.44905
v 26.79741 -74.41277 -11.21676
v 27.02113 -78.02631 -14.6047
v 25.59049 -79.77023 -14.31326
v 25.3297 -81.82803 -18.35701
v 26.83375 -79.15191 -15.90559
v 26.84995 -79.85155 -17.3531
v 23.5606 -82.55368 -15.20278
v 24.64879 -81.86516 -16.35306
v 25.8286 -80.67817 -16.59516
v 11.62133 -85.53446 -3.930277
v 13.90602 -84.75713 -4.725215
v 28.27865 -77.98772 -17.082
v 28.85661 -78.03586 -18.52769
v 7.059621 -58.24546 9.26597
v 7.186154 -56.30484 10.96258
v 9.446653 -56.22409 10.0562
v 25.60595 -75.41015 -10.29327
v 26.74204 -66.94083 -7.533528
v 24.35825 -81.46336 -14.6579
v 24.35366 -79.71355 -11.95751
v 18.05199 -54.83487 4.52531
v 23.21037 -72.1369 -6.316698
v 21.81648 -49.93675 1.653205
v 25.98155 -53.27891 -1.269902
v 24.30652 -51.76043 0.02065197
v 25.77218 -52.18535 -0.9009526
v 24.94828 -51.03352 -0.2419384
v 23.72131 -50.25341 0.4756349
v 22.53676 -51.97946 1.215519
v 24.04346 -54.64957 -0.3368519
v 12.30401 -59.95812 5.6394
v 15.7353 -58.31293 4.562723
v 0.2598431 -66.20979 5.946307
v 24.54697 -65.84825 -5.204231
v 26.88448 -65.40938 -6.939133
v 26.4313 -61.82726 -4.878316
v 23.90589 -63.63767 -3.703012
v 24.52867 -64.09637 -4.415566
v 25.91131 -63.97884 -5.48354
v 27.68651 -61.23494 -5.553305
v 14.62318 -84.97193 -5.584126
v 10.84668 -82.25913 -0.4272293
v 11.64936 -81.04294 -0.1559402
v 16.10283 -49.63752 6.357162
v -0.6109637 -71.65423 5.952096
v 28.76005 -61.4641 -6.514654
v 27.59012 -62.69245 -6.209319
v 12.34799 -53.35305 9.451268
v 11.19306 -52.25246 10.26109
v 10.76662 -52.90186 10.49977
v 10.96564 -57.44419 8.354268
v 11.1894 -59.75105 6.341204
v 13.33022 -58.56374 5.990867
v 11.0263 -58.43731 7.435723
v 12.03142 -58.17189 7.066092
v 11.56886 -55.26341 9.353115
v 14.15289 -57.6444 6.069953
v 13.88342 -53.13162 8.336571
v 13.09522 -55.52881 8.238264
v 13.69726 -56.52023 7.23997
v 14.67994 -56.6193 6.48202
v 15.52956 -55.00144 6.590371
v 16.79557 -55.12356 5.501377
v 17.54479 -56.231 4.407943
v 16.48918 -51.19469 6.258043
v 15.69503 -53.59195 6.818137
v 17.02988 -50.70219 5.756403
v 16.85412 -50.23303 4.51732
v 18.00819 -52.36524 4.964569
v 20.76421 -49.23981 1.270812
v 20.1784 -48.49246 1.351391
v 18.76006 -48.53311 2.304078
v 17.93754 -49.04936 3.137848
v 17.59485 -49.87099 3.703291
v 17.20644 -51.29976 4.419878
v 20.12118 -49.66012 1.728393
v 18.85021 -50.94807 2.977625
v 20.54782 -50.77262 2.774012
v 19.34716 -50.72912 3.697531
v 19.31199 -52.00758 3.813069
v 21.33459 -51.0514 2.159438
v 20.13031 -52.42687 3.104782
v 31.02805 -73.98689 -17.20029
v 30.36848 -74.2644 -16.3513
v 27.68803 -76.67154 -14.23941
v 27.76482 -77.90011 -15.84965
v 28.49625 -74.65583 -13.68177
v 9.878513 -77.31758 2.436347
v 19.81703 -81.34158 -7.272827
v 28.09179 -73.35703 -12.18886
v 29.52958 -73.55835 -14.3735
v 29.02496 -72.36824 -12.75498
v 30.04687 -71.92056 -13.8412
v 32.67476 -61.52756 -10.01807
v 15.16236 -83.13171 -4.157416
v 23.44625 -80.51457 -11.39344
v 21.89958 -83.60464 -13.74733
v 22.66647 -82.25894 -12.53253
v 20.38168 -83.10275 -9.970098
v 22.23786 -81.56819 -10.74544
v 25.24388 -76.94471 -10.81758
v 23.91299 -78.49065 -10.15254
v 24.5513 -77.8758 -10.55129
v 16.12019 -75.05419 -1.029436
v 17.09289 -73.05943 -1.360182
v 3.33088 -63.2779 6.082738
v 8.129933 -64.42926 4.802169
v 6.778935 -63.65586 5.37333
v 5.543852 -62.37893 6.175828
v 5.65799 -64.8001 5.254648
v 3.27787 -64.47449 5.792746
v 1.517141 -65.9122 5.812281
v 0.7886926 -67.12189 5.873997
v 2.127177 -68.00384 5.72265
v 3.115214 -67.10101 5.530701
v 4.362045 -64.41241 5.605966
v 2.872502 -66.07784 5.604766
v 6.009096 -66.64291 4.921393
v 12.43484 -67.84631 2.396935
v 7.619604 -79.9496 2.489897
v 9.206261 -78.76518 2.290517
v 7.149802 -78.53909 3.274269
v 8.286819 -78.04326 2.976842
v 4.164369 -68.69949 5.347482
v 5.902813 -70.77558 4.852819
v 1.202487 -70.91156 5.851054
v 3.27027 -71.09184 5.535254
v 4.08175 -71.81609 5.325137
v 3.2465 -74.32676 5.308284
v 6.785746 -77.76131 3.667118
v 5.094823 -72.83923 5.014645
v 6.493716 -72.843 4.580449
v 5.162516 -74.38599 4.859711
v 5.804373 -75.66611 4.484531
v 7.218746 -76.46597 3.857307
v 7.45265 -74.32558 4.102571
v 7.795998 -72.33109 4.132185
v 9.659053 -79.72566 1.651317
v 33.11788 -63.2513 -11.62852
v 32.04513 -63.31825 -10.57099
v 20.72477 -52.21877 2.63381
v 23.62312 -64.97884 -4.072762
v 30.91112 -69.14186 -13.07867
v 29.47639 -70.44449 -12.13773
v 15.81729 -80.02388 -2.609806
v 14.72085 -79.98495 -1.766081
v 13.80687 -81.27039 -1.755257
v 13.31638 -83.82548 -3.334171
v 16.83133 -82.50224 -5.118477
v 16.37293 -83.99021 -6.078791
v 17.96418 -83.82802 -7.649426
v 22.13898 -77.30341 -7.218537
v 19.2578 -71.33449 -2.66047
v 23.2511 -58.17171 -0.8655838
v 18.9443 -82.33266 -7.154352
v 13.74633 -73.03186 1.03212
v 21.96923 -80.43213 -9.17083
v 22.7585 -79.23825 -9.190831
v 22.9699 -78.09431 -8.636663
v 25.31041 -55.0594 -1.310535
v 24.46985 -56.89172 -1.301091
v 23.87572 -55.70221 -0.483325
v 19.89799 -54.45541 3.031195
v 19.55816 -56.18064 2.724558
v 22.34384 -53.7832 1.148986
v 22.69695 -55.89143 0.3566605
v 21.47439 -55.48341 1.406006
v 19.564 -57.4215 2.144596
v 20.91449 -58.22779 0.8165674
v 21.48188 -57.16774 0.7854683
v 24.33691 -76.91821 -9.617763
v 10.99459 -79.91055 0.829038
v 13.70147 -80.3027 -1.163747
v 12.26633 -79.12734 0.3670771
v 14.04278 -74.53445 0.582501
v 14.35898 -76.45656 -0.1264797
v 11.71127 -78.14414 1.124651
v 13.7791 -77.92159 -0.218183
v 12.85163 -76.67421 0.8510226
v 9.174336 -71.45028 3.58612
v 7.981314 -73.16496 4.01272
v 10.56284 -71.01358 2.970606
v 9.82219 -72.12228 3.241633
v 11.6364 -76.53728 1.686206
v 9.032331 -75.32004 3.30101
v 12.16389 -74.38997 1.800398
v 11.00578 -73.03659 2.594432
v 11.88659 -70.00559 2.406358
v 12.40907 -72.48401 1.863491
v 14.57016 -59.32982 4.765613
v 15.45516 -60.01704 3.846177
v 15.98711 -57.49689 4.862695
v 17.40829 -57.55563 3.755304
v 16.91656 -58.89124 3.448854
v 25.51921 -67.10195 -6.520053
v 11.71812 -64.54501 3.573662
v 22.03429 -75.96396 -6.502787
v 19.07369 -79.62759 -5.301568
v 18.54049 -58.85649 2.328965
v 26.34279 -59.92777 -3.881028
v 24.95929 -61.82122 -3.721215
v 25.29842 -59.89847 -3.098197
v 24.64279 -58.27043 -1.934955
v 22.95457 -75.78885 -7.387804
v 17.49653 -63.63962 0.824628
v 14.78815 -73.37483 0.2917638
v 21.20693 -64.76568 -2.14512
v 22.59782 -64.47446 -3.06005
v 12.91256 -69.06252 1.998976
v 12.33255 -70.67872 2.093938
v 18.1852 -72.33882 -2.035355
v 17.52842 -70.78829 -1.233995
v 15.92161 -73.25618 -0.5146094
v 13.95505 -70.25985 1.263645
v 13.82638 -71.84479 1.112851
v 15.73563 -71.33867 -0.0505184
v 15.57575 -70.1764 0.2706855
v 14.22486 -68.58293 1.343375
v 16.07485 -63.43515 1.816857
v 21.34916 -63.30023 -1.649913
v 23.60527 -60.932 -2.272305
v 22.15631 -58.69128 -0.2949255
v 21.45994 -60.73257 -0.6037606
v 22.62073 -59.65057 -0.9796869
v 19.49717 -59.5329 1.307052
v 19.97887 -61.11789 0.2787478
v 20.98742 -59.7704 0.1357123
v 20.60961 -62.32174 -0.6764277
v 18.98433 -62.09721 0.5248992
v 13.92111 -61.33839 4.008816
v 17.39676 -62.41195 1.437321
v 14.94227 -62.23993 2.982892
v 16.84736 -67.0925 0.08962499
v 15.02147 -63.0321 2.590569
v 13.84459 -63.37167 3.050874
v 13.2927 -65.80614 2.451063
v 13.07755 -64.54038 2.964991
v 14.86063 -64.59068 2.054704
v 15.8511 -64.29772 1.599268
v 15.86569 -65.6108 1.108702
v 14.86832 -66.92 1.309602
v 15.79826 -81.00451 -3.145733
v 18.49665 -81.42329 -5.876647
v 17.22526 -80.94373 -4.323188
v 20.45718 -79.94545 -6.932897
v 17.59456 -68.36787 -0.7421954
v 18.6767 -78.12667 -4.166508
v 15.72614 -77.29057 -1.40814
v 13.91768 -78.98917 -0.7272484
v 15.45257 -78.5322 -1.667971
v 17.12339 -79.56342 -3.493931
v 17.65046 -78.06672 -3.235146
v 17.7621 -74.23992 -2.130802
v 17.35331 -76.34985 -2.360443
v 21.74507 -79.33467 -7.97251
v 21.06269 -77.57312 -6.19292
v 19.94115 -77.37867 -5.020951
v 18.89837 -74.72929 -3.176395
v 22.64539 -73.28044 -6.167891
v 20.03273 -75.74085 -4.465121
v 21.32534 -75.18401 -5.494075
v 20.00878 -73.05518 -3.687833
v 22.22158 -72.13571 -5.404615
v 17.40772 -66.64169 -0.1556802
v 21.34943 -66.15738 -2.818599
v 19.33979 -65.33391 -1.060048
v 21.02903 -67.33191 -2.981529
v 20.39212 -71.28246 -3.546703
v 18.1402 -69.01701 -1.269672
v 18.79001 -69.49207 -1.856487
v 19.99652 -69.34612 -2.76388
v 19.10512 -67.67574 -1.634355
v 23.06441 -66.05836 -4.086577
v 22.20034 -66.61651 -3.62986
v 22.71513 -68.16563 -4.548272
v 21.3456 -69.17243 -3.773444
v 23.82013 -67.1132 -5.106512
v 25.42616 -66.01867 -5.990925
v 22.82077 -70.27749 -5.378794
v 24.66316 -68.83756 -6.487959
v 24.13505 -67.87074 -5.633421
v 24.16978 -70.72038 -6.786368
v 23.96312 -74.37811 -7.882459
v 26.27645 -73.19494 -9.937021
v 24.40769 -72.70268 -7.691915
v 24.94003 -73.98632 -8.774309
v 25.66377 -72.18806 -8.780305
v 25.98746 -68.46477 -7.522862
v 25.50306 -69.85365 -7.672218
v 26.39856 -69.96571 -8.566986
v 28.21733 -71.65107 -11.37207
v 32.01777 -65.58755 -12.00527
v 31.15668 -67.4052 -12.21084
v 28.00123 -67.26806 -8.813028
v 27.13114 -71.45731 -10.01565
v 27.57381 -69.4156 -9.470482
v 28.52518 -68.60569 -10.03258
v 30.28946 -68.39465 -11.8352
v 27.55186 -65.79032 -7.700165
v 28.92664 -64.01569 -8.027448
v 29.31672 -66.73921 -9.813112
v 28.82562 -65.60887 -8.743361
v 30.31355 -66.52491 -10.75364
v 31.50805 -62.64657 -9.576123
v 29.5529 -64.31285 -8.7421
v 30.57651 -64.72733 -9.93707
v -15.26014 -23.34264 13.80221
v -14.9506 -24.18426 13.48281
v 17.34793 13.53147 4.380413
v 49.35767 24.24444 -4.888988
v 63.601 -24.10993 -38.93687
v 66.16103 -17.85882 -46.16179
v 65.93751 -17.35869 -44.26213
v 65.20275 -20.56212 -43.2131
v 65.55821 -18.65507 -43.3178
v 64.43912 -21.26636 -40.12634
v 64.97671 -19.21599 -40.82455
v 64.80371 -21.06697 -41.59258
v 64.36694 -20.25649 -38.90091
v 63.94459 -21.47344 -38.15578
v 63.69665 -20.48009 -36.33182
v 63.19299 -21.36977 -35.12852
v 63.32835 -20.12813 -34.60193
v 37.55984 -25.47461 0.9292759
v -14.09274 82.03661 16.63712
v -14.591 80.94392 16.86631
v 0.9229922 -22.70351 29.33225
v 35.19614 -50.04188 -5.206324
v 34.7632 -46.44689 -3.121272
v 35.90831 -45.14298 -3.611661
v 37.23786 -44.99953 -4.824193
v 36.4281 -49.29361 -5.906752
v 36.65294 -46.87022 -5.013062
v 37.04785 0.6673876 1.625055
v -29.80531 79.10114 13.55101
v -32.15599 78.68314 12.63035
v 1.278805 3.370448 29.72943
v 0.7983548 2.346698 30.42469
v 35.70066 -20.25039 2.910317
v -30.67033 -52.10598 -1.365037
v -31.08034 -51.01934 -1.269297
v 11.75782 -30.68167 14.15921
v 7.386096 -44.39043 14.33586
v 66.02206 -14.41 -42.01639
v 65.87679 -12.75838 -39.86941
v -6.835163 -40.68001 18.28202
v -5.178814 -41.50363 18.21469
v -18.61656 60.18621 20.87825
v -16.17319 -60.4185 5.590242
v -16.95387 -57.99522 6.967747
v -32.97446 -47.01344 0.02591394
v -32.73545 -48.78397 -1.025268
v 12.27755 50.39429 23.44123
v 13.93429 41.35456 22.96687
v 13.69416 42.44542 23.23531
v 15.19098 42.58027 22.95704
v 15.1748 45.28326 23.26502
v 14.09848 43.30643 23.2877
v 4.692693 44.31307 24.13988
v 4.051568 52.81479 23.63139
v 12.82843 47.55405 23.56849
v 10.18272 51.9745 23.47231
v 6.25289 46.92976 24.11388
v 5.976613 48.92015 24.04502
v 6.151348 45.41854 24.11084
v 7.455915 45.88198 24.04156
v 10.73012 50.36846 23.60632
v 11.99337 52.33983 23.22473
v 6.73397 50.71495 23.85311
v 11.23379 48.79338 23.66913
v 8.173908 51.13041 23.72038
v 8.704166 49.25664 23.85958
v 8.38351 47.67744 23.96228
v 10.73223 47.56275 23.79863
v 8.867425 45.24352 23.92712
v 14.50024 46.91169 23.36591
v 13.4711 45.29091 23.49891
v 11.2912 45.83902 23.77016
v 10.1343 43.66108 23.77245
v 12.23821 43.43234 23.55096
v 11.31049 42.33948 23.50124
v -14.82973 -38.54182 15.88371
v 38.46331 -64.45514 -19.98627
v 37.57244 49.61015 14.04982
v -40.19304 16.62416 1.612895
v -40.61965 16.62685 1.405581
v -29.12205 80.16242 13.5794
v -28.30855 82.54874 13.19537
v -31.36823 -81.0284 -22.56014
v -30.61738 -81.453 -21.19866
v -47.49791 -62.86416 -28.74153
v -26.38585 12.66041 3.395111
v 15.58218 -19.11087 13.34265
v 25.5952 11.85711 3.780519
v 18.26797 12.31183 4.498693
v 64.89442 -16.99282 -38.58625
v -46.54525 40.90008 11.08822
v 54.36527 45.70705 -1.721471
v -6.759624 -74.29153 5.342961
v 38.72628 48.96753 13.42966
v 38.62455 50.16309 13.10358
v 39.82489 49.14983 12.62144
v 39.97147 49.97495 12.24768
v -20.60641 -87.38876 -14.68724
v 23.09328 9.066856 4.100742
v 22.73968 12.63891 3.946783
v 23.12003 11.93526 3.97658
v 22.49963 10.05861 4.091562
v 21.62662 11.13126 4.109025
v 21.06698 12.93071 3.974351
v 20.21385 13.42537 3.992289
v 20.57693 10.126 4.431952
v 20.81053 12.05983 4.082691
v 19.36866 11.13497 4.498518
v 6.216424 -5.533135 31.10303
v 53.78276 -51.7552 -36.92162
v -44.78468 -63.27935 -23.24322
v -43.8465 -63.90953 -22.16895
v -37.20636 -74.01149 -21.63019
v -37.34953 -74.71651 -23.3078
v 58.81723 -41.28355 -38.33607
v -6.169289 43.27847 24.04887
v -7.599936 42.70171 23.86189
v -66.97697 -33.89428 -56.21426
v -67.36976 -32.19437 -55.34645
v 41.8307 75.46627 4.879077
v 41.2368 75.72925 5.275109
v 40.78442 75.09612 5.839256
v 61.61373 -28.45671 -35.25737
v 61.24088 -30.13456 -35.42616
v 63.449 -28.57836 -42.07838
v 63.16069 -29.55999 -41.80463
v 63.8353 -27.18719 -42.51508
v 62.81234 -29.81288 -40.66407
v 62.69473 -31.43443 -41.69814
v 62.52813 -28.85276 -38.69215
v 61.93843 -31.54873 -38.97509
v 61.98444 -30.18028 -37.86206
v 2.734291 41.00376 23.90255
v -12.05913 80.74435 17.24021
v -12.67822 77.94705 17.8627
v -13.43958 79.54362 17.37982
v 6.197157 33.92809 21.27549
v -39.72457 42.8287 15.47514
v -41.21355 42.87246 14.69146
v -55.63001 62.93917 -3.480885
v 18.9426 9.79847 4.989936
v 17.57899 10.22487 5.431385
v 17.39168 9.286764 6.009274
v 18.83264 8.747843 5.440198
v 26.72406 11.70737 3.69625
v 41.41671 52.3399 10.43643
v 39.60233 51.05028 12.13707
v 40.81688 49.93427 11.6795
v 28.69918 -21.26508 5.357939
v -51.69113 -56.23235 -29.45986
v -49.93356 28.08883 -1.536552
v -49.77682 28.97782 -0.2044265
v -29.98688 -48.29195 -0.07718342
v 42.51075 52.41196 9.521401
v 41.76242 51.15079 10.51539
v 41.97479 50.08117 10.70861
v 43.90282 49.85453 9.254803
v 43.2581 51.66586 9.135964
v 43.90664 52.79608 8.175741
v 53.28289 -43.59792 -27.23131
v 16.35253 -23.48913 9.326907
v 16.79885 -23.93018 9.227612
v 41.06423 16.01864 -0.1163391
v 40.62569 16.13261 0.9153497
v 39.73539 15.24881 0.6221553
v 28.98783 69.94829 14.24134
v 28.54062 67.94169 14.78074
v -52.71128 -59.54894 -38.24264
v -53.45623 -58.36719 -38.27378
v -3.549739 14.63343 24.5219
v -0.9850839 15.27403 24.4771
v -2.134676 16.53866 23.74265
v -69.58458 -1.391215 -32.19887
v 4.006879 42.7327 24.03888
v 8.253133 43.71536 23.88071
v 3.254641 38.45994 23.34109
v 8.996899 39.9469 23.22451
v 10.36365 41.48722 23.43681
v 8.643698 41.64011 23.55989
v 8.673911 43.00204 23.78205
v 7.097785 41.9056 23.72681
v 6.927054 43.57351 23.96233
v 6.717314 42.93321 23.91116
v 5.531263 42.83057 23.95055
v 6.219359 40.12608 23.47799
v 4.526684 40.80727 23.7387
v 5.025815 38.22625 23.12429
v -42.36487 18.29002 0.5558171
v -46.05266 21.55546 -2.168434
v -46.41262 22.74146 -2.84704
v -47.02166 23.10129 -3.354349
v 65.02395 -18.02483 -40.0572
v -2.944059 -32.19579 18.74685
v -14.18161 -19.32405 25.09263
v -13.40158 -19.46032 25.1945
v 65.40969 -15.94195 -40.13762
v 65.34351 -14.75561 -38.79246
v 64.16432 -16.70794 -35.13488
v 64.29118 -18.02314 -36.72473
v 64.54756 -16.927 -36.91209
v 64.66335 -14.06001 -35.20966
v 63.40086 -15.70259 -31.35002
v 64.10122 -15.04219 -33.61143
v 64.75178 -12.05068 -34.05373
v 64.60486 -11.18953 -32.53109
v -9.880649 -65.19232 5.181366
v 7.444102 40.55439 23.46449
v 37.65878 70.46104 9.237149
v 32.11733 -48.47773 -2.266305
v 35.54123 -48.08688 -4.519845
v 33.52865 -48.36942 -3.077723
v 33.80511 -50.36177 -4.284772
v 34.58984 -51.49932 -5.481384
v 33.73209 -51.36203 -4.768482
v 27.07386 -5.305431 5.773769
v -9.91351 70.44305 19.73524
v -8.856483 77.22458 18.47216
v -7.587833 76.0481 18.83724
v -6.33356 74.11295 19.33856
v -8.866556 74.78983 18.98083
v -8.597791 72.29938 19.51384
v -10.20105 72.80199 19.2271
v -10.10175 75.34695 18.7366
v -11.7281 72.05524 19.20034
v -11.94532 74.32696 18.72805
v -15.02245 73.07675 18.53413
v -13.50208 76.158 18.14383
v -13.76818 74.66114 18.41701
v -15.43977 78.41141 17.38762
v -16.23809 74.1265 18.15051
v -15.98711 76.99111 17.61757
v -18.15403 76.42399 17.38961
v -22.6271 78.02129 16.12466
v -23.10871 77.48957 16.11074
v 44.9818 -30.72173 -6.91653
v 12.46642 -28.59629 13.14376
v 13.74061 -31.10971 12.96879
v 12.41903 -29.77658 13.49018
v -69.84125 -18.13522 -53.3029
v -6.604847 -78.36579 4.368528
v -8.132601 -78.48245 4.095843
v 59.77882 -23.08382 -26.05912
v 59.08854 -23.57139 -24.71409
v -8.191486 -47.89028 12.3117
v -9.780037 -47.99881 12.12928
v -11.11887 -49.6335 12.21027
v 9.233706 -24.60099 15.68739
v 8.532828 -25.99406 15.72815
v 7.708475 -25.64153 16.66488
v 7.64281 -26.64134 16.55418
v 9.783473 -26.49866 14.48181
v 8.704143 -26.29098 15.36218
v 8.815637 -26.80961 15.38014
v 7.752727 -26.98757 16.42491
v 7.625126 -27.50357 16.55301
v 68.78619 -1.985703 -45.76186
v 68.06 -0.6321834 -40.23513
v 67.97831 -2.34797 -41.44406
v 68.12943 -2.743202 -42.6354
v 68.50849 0.01153369 -41.8844
v 68.58688 -1.594388 -43.87371
v 68.96947 0.4987166 -43.74482
v -57.15693 -55.38542 -52.30859
v 33.94471 -59.92463 -10.18906
v -16.40865 -22.53039 13.76608
v -15.61809 -23.34992 13.29185
v -56.65743 46.00254 -0.3212367
v -55.53762 45.87838 1.510005
v 38.79348 63.34207 9.54687
v 22.56599 64.74907 17.72963
v -41.73471 -72.17454 -31.67171
v -5.15561 -25.55885 21.59773
v 60.19807 -29.98825 -32.27113
v -11.99247 -19.38587 26.90125
v -11.6686 -19.10435 28.87555
v -3.742631 7.95837 27.75134
v -58.69368 -53.34968 -51.34592
v -17.98544 -83.53428 -3.368109
v 54.34732 -50.93753 -37.34118
v 55.13681 -48.93916 -36.76253
v 54.95513 -49.6662 -37.18093
v 6.684625 -42.63532 16.39287
v 9.232903 -37.26881 16.44013
v 7.868964 -38.13496 17.0678
v 8.511568 -40.06947 16.60751
v 10.41982 -39.65059 15.74611
v -22.72979 -86.75467 -18.97062
v -22.13807 -86.97209 -17.83661
v -52.39769 -61.37735 -43.11194
v 25.26207 -56.2595 -1.655265
v -26.91647 54.70487 19.79888
v -25.36024 52.86784 20.68601
v -25.85499 55.76014 19.96805
v -26.3591 53.87522 20.15961
v -25.55099 54.46202 20.34278
v 62.54626 -20.84678 -32.45305
v -58.55309 -52.8802 -46.98142
v -4.735624 -51.27869 13.81671
v -3.465723 -50.69312 13.40752
v -4.189213 -49.96731 13.20595
v -5.199075 -49.31306 13.03115
v 28.48494 -33.9509 4.525654
v 27.82313 -35.97578 4.82918
v 27.16591 -34.43708 5.273406
v 24.13055 -40.04016 6.333418
v 25.11562 -38.18139 6.208417
v 26.54024 -37.50454 5.478351
v 26.224 -35.87367 5.794106
v 24.00512 -37.18572 7.014933
v 21.4829 -38.68692 8.3479
v 22.70182 -38.11871 7.676082
v 21.66219 -37.342 8.451015
v 20.28349 -38.90418 9.135278
v 19.48812 -36.22932 9.898703
v 23.1244 -35.98735 7.613976
v 21.15944 -35.32633 8.831097
v 10.71759 -24.23112 13.66177
v 10.48433 -24.82974 13.66106
v 10.2367 -24.82641 14.02803
v 9.988002 -25.60072 14.09162
v 6.050001 -36.43316 17.82528
v 7.32379 -36.52714 17.32884
v 7.182569 -34.78948 17.35295
v 7.37443 -34.01734 17.21614
v 7.972392 -35.51307 16.99851
v 21.94338 -27.53537 7.40514
v 4.778081 -29.37828 18.43712
v 3.960765 -30.33408 18.65345
v 6.850482 -27.72951 17.20424
v 10.17913 -35.58887 15.89322
v 13.01099 -25.09251 11.63432
v 13.02054 -23.74118 11.43185
v 13.75237 -22.96488 10.92063
v 12.67615 -23.317 11.81212
v 11.57347 -24.70623 12.66887
v 12.1424 -23.70755 11.87305
v 11.96879 -23.30167 12.17646
v 11.54196 -23.79936 12.44902
v 11.41995 -23.89801 12.96404
v 10.87489 -24.61973 13.29346
v 15.44963 -23.23327 9.898294
v 15.04724 -23.35898 10.12119
v 15.28088 -25.42076 10.39501
v 15.75046 -23.99424 9.752724
v 18.5805 -30.82738 9.850004
v 28.73924 -26.55253 4.736505
v 26.26387 -27.32277 5.548908
v 25.08776 -28.77265 6.114816
v 15.43613 -34.30082 12.46285
v 11.84031 -28.84982 13.64298
v 11.11408 -24.89569 13.06558
v 10.45245 -25.5298 13.68806
v 12.05799 -25.5689 12.43147
v 12.00881 -27.23941 12.98828
v 12.67774 -26.36894 12.27341
v 14.10446 -26.75599 11.49681
v 13.78745 -28.32445 12.19708
v 19.6484 -26.67918 8.38316
v 26.97898 -31.82232 5.342442
v 28.08473 -29.14953 4.794958
v 26.72939 -30.18637 5.416636
v 26.95886 -28.5831 5.275224
v 23.53666 -33.78732 7.345674
v 25.27886 -30.14485 6.126961
v 19.75181 -31.37283 9.257652
v 19.08425 -32.65729 9.873796
v 19.74836 -34.56454 9.673511
v 21.13348 -33.90376 8.756049
v 20.64934 -32.41873 8.878479
v 21.39642 -32.449 8.446501
v 10.20183 -27.63245 14.41204
v 9.573834 -27.5206 14.83279
v 9.058774 -27.30428 15.2085
v 8.282825 -28.23815 16.0483
v 4.765396 -31.71713 18.24816
v 5.376112 -32.58004 18.00205
v 6.411015 -34.00079 17.63695
v 10.40309 -37.87145 15.853
v 12.88837 -40.54865 14.0274
v 11.73185 -38.32744 15.04669
v 11.29224 -36.35481 15.3135
v 14.46994 -35.64766 13.2511
v 13.47521 -36.84275 13.9896
v 5.032961 -30.69111 18.19006
v 9.476464 -34.03636 16.1395
v 8.10402 -33.84086 16.84302
v 6.098071 -29.69642 17.67826
v 6.961838 -31.47325 17.26258
v 10.65938 -28.19461 14.25581
v 8.640744 -28.86781 15.868
v 7.40764 -32.96667 17.12172
v 8.132427 -32.65427 16.70708
v 8.672153 -30.70577 16.16465
v 10.83615 -30.35938 14.69788
v 10.54823 -31.06516 15.0297
v 9.493874 -32.40726 15.89591
v 11.12159 -32.02404 14.84176
v 12.21314 -34.42524 14.56003
v 12.66903 -33.24691 14.08106
v 13.83348 -32.56831 13.2294
v 15.33964 -32.81764 12.30079
v 16.68505 -35.66705 11.77564
v 18.40345 -34.89196 10.5591
v 16.83722 -33.53344 11.43535
v 17.4533 -34.70023 11.16514
v 17.18229 -30.87629 10.71275
v 15.89353 -31.12242 11.59145
v 16.65954 -31.93542 11.26177
v 14.24589 -29.85647 12.32276
v 15.22777 -29.47202 11.6094
v 17.49783 -25.35932 9.185944
v 14.93386 -26.46604 10.88714
v 15.17622 -28.00185 11.22781
v 18.44634 -24.88566 8.619674
v 16.43924 -25.29768 9.746342
v 16.25673 -26.71266 10.19004
v 17.47839 -27.25846 9.646302
v 16.35269 -29.24817 10.84163
v 18.34436 -29.46888 9.699488
v 18.99801 -28.18988 9.053559
v 19.97 -30.25582 8.934279
v 20.44139 -28.99053 8.435446
v 21.6718 -29.02735 7.774498
v 21.84915 -30.81061 8.000259
v 23.29187 -30.46254 7.152992
v 23.75084 -27.80483 6.614373
v 20.17751 -21.40845 7.380884
v 20.55646 -24.14518 7.553137
v 22.97162 -25.09225 6.656183
v 25.06733 -24.93929 5.948095
v 57.31713 -33.29122 -27.70763
v 3.78074 -31.57912 18.59184
v 2.635044 -30.59106 18.98469
v -68.14529 -28.17572 -53.3288
v -68.86819 -24.69733 -54.47788
v -53.38744 76.35937 -4.003978
v 47.41727 49.33681 6.006539
v 24.86587 11.55924 3.847727
v 26.24904 11.15148 3.685003
v 25.69617 10.71896 3.742459
v 24.33698 10.6109 3.87854
v -32.22745 38.26016 16.00193
v 3.798612 -38.60839 18.35977
v 41.35599 -27.52927 -2.320817
v 36.79469 54.87598 12.96916
v 65.5771 -3.203522 -30.48363
v -29.01957 37.80975 16.84933
v 51.71894 -34.82838 -18.38393
v -44.80003 78.49274 4.065119
v -45.6278 80.79089 2.306609
v -63.88653 -42.19843 -48.84116
v -52.84897 -54.48861 -30.02834
v 36.47639 -41.55499 -2.962155
v -16.49523 -45.53417 8.857562
v -17.05948 -45.06057 9.059612
v 67.03802 24.68501 -30.76362
v 14.68899 29.5058 11.17871
v 14.40777 28.02582 9.379786
v 15.71785 28.72194 9.594476
v 59.7217 57.36803 -12.77427
v -56.18525 71.59203 -6.170638
v 7.283901 -18.21907 31.60525
v 26.64769 -57.28786 -2.962279
v 28.29777 -55.80613 -3.496112
v 28.87763 -53.0932 -2.815014
v 29.65155 -54.53462 -3.811406
v 31.10096 -52.42131 -3.719853
v 31.0229 -54.67974 -4.738745
v 32.18423 -53.35826 -4.814614
v -20.23347 -18.38822 13.80981
v 2.386257 -44.08369 16.50268
v 4.803177 -42.14435 17.31571
v -0.1558007 -38.17709 18.32965
v 2.810161 -42.81917 17.34927
v 1.755687 -43.44313 17.15221
v 30.85443 68.87071 13.51412
v 29.77289 69.47114 13.97288
v 27.88419 58.5933 17.19187
v 29.92116 56.87184 16.66523
v 29.58114 59.09537 16.1959
v 29.95319 66.53558 14.31852
v 30.61779 65.30846 14.21635
v 23.03093 67.80123 16.86619
v 21.81281 66.17591 17.65224
v 25.18288 67.29174 16.23807
v 23.95645 66.00703 16.9562
v 23.79475 64.08748 17.45875
v 25.93636 66.41804 16.11049
v 24.98835 64.45763 16.92028
v 27.0836 59.02827 17.43922
v 28.85308 59.04934 16.58812
v 24.9317 61.98351 17.54611
v 25.09224 60.44773 17.87969
v 26.29183 60.14691 17.45134
v 26.14048 61.02916 17.27
v 27.95108 60.04987 16.73655
v 26.40662 63.30145 16.61003
v 27.26915 61.93646 16.55855
v 27.72937 66.19717 15.39961
v 27.47946 64.44058 15.8809
v 28.21576 63.33246 15.76574
v 30.18072 63.28165 14.80903
v 29.34185 64.1694 15.05847
v 41.23566 -51.63447 -12.79315
v -24.08277 -32.05383 9.546066
v -25.8918 -33.27887 8.654104
v -30.45648 -53.27996 -1.496661
v 29.08981 -9.153398 5.615205
v -16.12511 19.24593 4.965739
v 11.09997 38.83327 22.66057
v 7.495425 38.06328 22.8719
v 7.419353 38.6996 23.06554
v -2.573621 -67.24741 6.047389
v 0.3228704 -68.55549 5.984637
v -2.299019 -70.764 6.008214
v -2.06417 -68.59569 6.058945
v -5.7737 58.86402 22.51408
v 42.75793 54.39302 8.687984
v 57.73954 38.8497 -5.585062
v 57.21679 39.98189 -4.602347
v 56.62312 39.24386 -3.138101
v -42.39188 -71.29579 -31.10987
v -17.68921 -20.44564 19.12215
v 60.2385 -17.89931 -23.30117
v 60.3322 -16.09978 -22.27925
v -41.06412 52.68054 12.52852
v -41.21505 53.87489 12.04185
v 2.869527 9.091438 26.00488
v -53.41251 -58.90988 -39.4871
v -53.91745 -58.86079 -41.55283
v -50.01969 -64.3329 -42.40816
v -50.60316 -63.25945 -40.16779
v -51.64817 -62.48958 -45.49963
v -51.48875 -62.44033 -42.10947
v -52.57944 -60.67702 -41.0842
v -51.92713 -60.84857 -38.56677
v -51.23606 -62.05468 -39.04965
v -50.05724 -63.53897 -38.36506
v -50.12074 -62.43465 -35.55761
v 53.16399 47.16357 -0.3962478
v 65.63936 -10.58951 -36.90731
v 65.19317 -11.39591 -35.4556
v 57.45881 -41.11417 -34.38401
v -35.57647 10.17102 2.006907
v -36.67241 12.78587 1.930071
v -45.32296 41.77853 12.03909
v -39.82605 41.63998 15.03109
v -41.03366 41.96049 14.56702
v -41.89442 41.32974 13.97553
v -60.80397 -44.60822 -38.8763
v -38.63383 79.25282 8.711091
v -39.5696 79.35398 8.036533
v -42.8434 77.43281 6.105086
v -40.9499 78.64896 7.196056
v -42.02887 78.05306 6.596345
v -37.04214 79.58517 9.628566
v -38.18994 75.26289 9.883117
v -37.47173 76.17776 10.14865
v -36.29323 78.74519 10.33437
v -36.2239 76.81934 10.7457
v -37.14119 78.62646 9.819693
v -37.84917 78.59534 9.37183
v -38.50953 77.96825 9.093294
v -39.4213 78.14685 8.434821
v -39.30043 76.4355 8.905168
v -38.68112 76.84557 9.228195
v -40.90576 77.28799 7.586986
v -42.06033 76.41735 6.936082
v 31.15434 1.874939 3.147062
v 29.72803 1.930424 3.534923
v 50.31512 73.97948 -2.941683
v 50.8797 73.91473 -3.553862
v 51.17891 74.03962 -3.974932
v 50.6552 74.24866 -3.388739
v 49.95331 73.30683 -2.222941
v 49.98899 74.56654 -2.741179
v 50.00404 74.80733 -2.810933
v 48.6658 73.53745 -0.8792424
v 49.58092 74.17281 -2.120795
v 49.52813 74.66013 -2.238274
v 49.23682 75.27056 -2.11519
v 48.77706 75.36423 -1.659554
v 48.95464 74.76385 -1.628572
v 46.65327 75.28825 0.5112488
v 48.44085 75.06572 -1.202389
v 47.0308 74.71091 0.3572578
v 57.56026 -31.82969 -27.19674
v -55.72176 60.02182 -3.227709
v -34.32803 -53.08626 -3.463229
v -9.896201 -23.34205 19.21833
v -10.37184 -23.12895 18.92873
v -10.66929 -23.57266 18.56018
v -10.81384 -23.98893 17.88842
v -10.49288 -25.27318 17.82964
v -4.629845 -22.95654 28.14343
v -3.323884 -23.11927 29.59678
v -7.264717 -21.37064 30.01924
v -5.700014 -22.30803 29.13451
v -5.289087 -22.45597 29.77342
v -4.011465 -72.22215 5.856087
v -3.43011 -69.18855 6.000814
v -4.922324 -70.90179 5.833156
v -4.785937 -69.55997 5.875769
v -6.596176 -58.24866 9.960539
v -5.129749 -57.2593 11.16731
v -8.627919 -57.82693 10.29901
v -7.567577 -56.89463 11.3225
v -8.511505 -54.77894 12.82303
v -55.93647 68.46214 -4.891106
v 24.4364 -1.922573 6.11696
v -55.59455 47.9849 0.1180751
v -54.59476 46.94432 2.1906
v -55.29842 48.48196 0.2329891
v -54.97459 48.52538 0.6818565
v 0.3092372 50.24401 24.02127
v -2.160435 51.98035 23.83463
v 9.357037 -15.40093 31.60361
v -30.65126 69.76322 14.72759
v 34.66125 3.761766 2.054502
v -15.57049 -11.8087 26.76648
v 30.75578 -28.38217 3.787957
v 22.96906 -7.34046 7.435597
v 34.29646 58.32981 13.67312
v -34.38581 53.00522 16.6144
v -33.68919 53.65529 16.87441
v -33.10591 54.52692 16.99551
v -47.00495 22.11824 -3.104764
v -47.5364 23.05343 -3.730095
v -48.11245 23.0745 -4.012157
v 43.94266 17.74908 -2.363302
v 44.1952 15.90719 -2.527336
v 16.07934 38.02916 21.23674
v 13.80403 37.14604 21.3466
v 47.51618 51.57513 5.151851
v -62.16751 -46.49051 -49.362
v -21.71723 43.66452 21.95942
v -23.91382 -29.14658 9.048471
v -36.11696 54.46389 15.32453
v -35.05918 53.51178 16.14263
v -34.67218 54.24033 16.19693
v -34.2305 54.91889 16.2777
v -34.39724 56.26461 15.83835
v -34.75103 57.17295 15.39799
v -35.39733 58.88566 14.59144
v -70.16912 -4.660954 -38.34818
v -55.22999 71.13118 -4.7212
v -48.48487 -64.15102 -33.791
v -47.77408 -65.56129 -34.79277
v -47.27296 -64.29519 -30.48109
v -48.59278 -63.16613 -32.14207
v 30.09548 -60.27227 -6.966098
v 29.68031 -61.95211 -7.542444
v 30.4958 -62.07449 -8.305933
v 32.33003 -60.44009 -8.96571
v 28.99463 -57.80842 -4.888089
v 31.25281 -56.16996 -5.642845
v 28.46605 -59.88353 -5.475467
v 30.30447 -58.51245 -6.17059
v 31.68315 -58.97964 -7.520468
v 31.20521 -59.9449 -7.682853
v 32.42828 -59.21526 -8.293761
v 31.48461 -57.44175 -6.49609
v 32.05252 -57.95245 -7.22249
v -30.14116 76.84677 13.87502
v -30.50776 78.0481 13.49952
v 41.63322 53.55038 9.870805
v 9.064677 -17.54684 30.22346
v 5.789905 -19.76972 29.97366
v 16.00669 -17.87789 14.78686
v 16.35102 -16.03311 12.96347
v -31.18585 39.56146 17.34754
v -30.83272 35.07606 13.02056
v -30.67882 36.99434 15.51271
v -28.89801 34.63033 12.98308
v -28.83056 36.37341 15.53893
v 57.52286 -42.41138 -35.74154
v -46.71653 -63.75446 -28.14098
v -6.867536 71.37777 19.83229
v -35.17541 -78.17659 -27.17491
v -31.74547 36.26557 14.19304
v -38.48675 41.21144 15.38707
v -38.19615 38.9444 14.22042
v -41.6788 35.86034 10.60226
v -40.43415 35.16107 10.54741
v -39.44656 35.06519 10.7844
v -38.9978 35.91639 11.59333
v -39.56163 36.81725 12.13598
v -33.76657 38.51846 15.61561
v -33.88512 36.29552 13.49019
v -37.9354 37.1544 13.01399
v -35.42645 38.58248 15.00957
v -37.20211 39.75424 15.06182
v -39.48012 40.23976 14.5345
v -40.08225 38.31341 13.01195
v 52.72439 70.79121 -4.698097
v -15.70434 -23.70451 12.92164
v -5.300051 -85.79392 -0.3872934
v -6.374244 -84.15521 1.050342
v -7.104884 -84.6916 0.4708356
v -7.282853 -82.64684 2.14411
v -53.04285 72.21622 -2.352305
v -31.24733 -80.31207 -19.03016
v 44.75461 50.14568 8.3445
v 46.38239 51.8445 6.211967
v -11.95345 -4.992785 26.89702
v -26.31348 -37.31231 8.469343
v -26.27147 -38.73062 8.248369
v 35.54327 -62.91435 -14.31041
v 30.46092 13.37146 3.658307
v 28.30499 13.47559 3.91158
v 29.43794 12.6795 3.624693
v 46.72933 -57.34544 -27.45615
v -2.988664 24.06304 20.48205
v -3.670092 21.86202 20.80946
v -58.67425 65.66726 -8.113124
v -11.66851 -46.4508 11.37763
v -13.72567 -46.01123 10.43607
v -12.78497 -46.36753 10.873
v -13.63246 -46.19937 10.47232
v -13.12418 -46.22272 10.71592
v -13.48586 -46.34321 10.56226
v -6.404407 -49.83835 13.3258
v -7.349333 -49.08592 12.84809
v -9.966462 -48.63633 12.30318
v -8.562766 -50.14127 12.80918
v -8.279163 -51.20963 13.36683
v -7.857681 -49.45166 13.10758
v -9.415251 -49.93594 12.99909
v -10.05871 -53.32741 13.00746
v -10.43765 -51.26501 12.83884
v -10.76658 -49.38417 12.51839
v -13.0729 -46.63436 10.85222
v -14.24485 -46.93618 10.34409
v -15.01684 -46.50826 9.826094
v -15.45805 -47.81598 10.09391
v -15.82689 -47.20406 9.587343
v -16.44177 -47.49062 9.286233
v -13.18457 -48.237 11.2266
v -15.06337 -49.20729 10.44603
v 49.39367 -51.56485 -26.70188
v 38.03499 51.1269 13.22939
v 53.10092 -46.84431 -29.65576
v 53.77068 -47.34082 -31.59674
v 52.84282 -53.27245 -36.46935
v 53.64283 -49.42294 -33.58903
v 54.11773 -50.17505 -35.70255
v 54.69519 -48.57773 -35.14886
v 52.77242 -52.48604 -35.22132
v 50.68406 -54.65216 -32.88744
v 51.77534 -52.91368 -33.30434
v 51.06787 -52.97753 -31.72217
v 53.21439 -50.82774 -34.18087
v 50.66647 -52.21337 -29.95933
v 50.2434 -53.78442 -30.82189
v 52.11446 -51.05961 -31.87415
v 51.53306 -50.85464 -30.37298
v 52.41241 -49.60213 -30.92748
v 52.6624 -48.63135 -30.46518
v 50.54206 -48.26287 -25.82859
v 49.79582 -50.11145 -26.06035
v 50.3873 -51.36939 -28.51478
v 51.20274 -50.60202 -29.36936
v 51.70368 -48.64927 -28.48801
v 52.69266 -46.14123 -28.1913
v 51.14762 -48.59196 -27.28916
v 58.85732 -42.78326 -40.21717
v -66.82898 -31.34933 -46.88121
v -43.51792 75.72057 5.90843
v -44.44015 76.78294 4.935255
v -45.01937 76.90641 4.401358
v -10.50826 -26.06941 17.66002
v -9.481213 -23.32058 19.58883
v -9.635212 -23.94861 18.86773
v -10.00068 -25.06894 18.21104
v -9.87709 -25.86397 18.25818
v -9.263411 -24.69794 18.90521
v -11.02327 -27.13975 17.05787
v 55.32508 -34.9129 -24.76106
v -59.67622 -44.40969 -35.13141
v -15.95312 -85.69273 -4.189242
v -16.92824 -84.93468 -3.97422
v -19.41342 80.88103 16.07072
v -19.8618 77.29184 16.89147
v -20.80281 77.93716 16.55087
v -19.67266 75.02805 17.36624
v -14.36492 49.52127 23.40195
v -26.28901 -47.5692 0.6780749
v -25.27995 -47.07972 0.8650705
v -25.7422 -47.53924 0.7233861
v -27.83047 -48.94019 0.1663267
v -28.21728 -48.8728 0.1961006
v -28.92696 -49.54401 -0.04205406
v -28.51728 -49.93169 -0.02695766
v -27.60903 -48.97712 0.2289998
v -27.95908 -49.23003 0.1344053
v -27.88813 -50.57822 0.1826934
v -26.82154 -48.48124 0.476402
v -26.9662 -49.47644 0.6070943
v -27.63039 -49.68717 0.2936223
v -25.12248 -47.51147 1.002314
v -25.78536 -47.97366 0.866825
v -26.81694 -50.1018 0.7733347
v -22.16829 -85.5546 -10.08206
v -4.104495 -63.65173 6.356895
v 52.45819 67.86443 -3.423538
v 53.10929 69.80958 -4.898197
v 52.30227 70.44489 -4.007406
v 51.75503 68.5444 -2.794791
v 52.12254 69.52508 -3.496197
v 51.80261 70.70554 -3.439081
v 51.23575 69.42216 -2.415809
v 51.08031 70.85724 -2.663456
v -31.22966 -53.61265 -2.017393
v -29.66144 -57.5155 -2.238511
v -30.30863 -55.88554 -2.133403
v -56.33352 41.22671 1.894832
v -56.66797 40.51258 1.429824
v -55.09773 38.45054 3.157296
v 52.16429 -32.96862 -17.9321
v 31.19279 56.01957 16.19714
v 33.91735 57.6242 14.10943
v -46.19564 78.81375 2.610901
v -45.3463 80.01603 2.952673
v -46.60225 80.07317 1.733305
v -48.23818 80.90553 -0.1747621
v -49.08271 79.7754 -0.5562672
v -47.74714 79.81464 0.7963396
v -65.60268 -35.93412 -46.51771
v 32.10729 -43.33947 0.2695773
v 30.4706 -40.8796 2.245582
v 30.52747 -42.28984 1.756832
v 32.00469 -42.0098 0.7859796
v 36.18549 1.971872 1.738372
v -60.19859 44.73904 -6.453307
v -16.07529 -52.08944 10.39381
v -8.33717 -72.938 5.156336
v 42.50597 75.04787 4.406631
v 41.6391 74.91759 5.206436
v -9.202882 -44.8065 14.64835
v -10.50497 -43.8751 15.3424
v 4.92662 36.30465 22.53864
v -40.41388 52.78221 12.96434
v -38.68482 52.4751 14.19119
v -39.3546 56.47331 12.63484
v -40.06256 54.34306 12.72395
v -4.23284 -22.47535 32.38451
v -4.383463 65.97176 21.02155
v -24.42536 55.40487 20.55039
v -25.16282 55.88594 20.19613
v -25.30305 57.29471 19.8085
v -24.6787 58.26051 19.78572
v -27.79136 56.72163 19.00062
v -26.50269 58.10617 19.16362
v 2.594497 -28.28573 19.55041
v 0.01240532 -28.83998 19.86474
v 1.335447 -30.63713 19.13664
v -0.3278146 -30.62734 19.1859
v 1.628037 -33.02723 18.69859
v 1.681702 -37.2601 18.44597
v 3.988813 -35.83739 18.37649
v 2.707468 -35.00033 18.49402
v -55.11641 49.49757 -0.03894151
v 31.22589 -30.9473 3.268268
v 29.62557 -30.76313 4.038603
v 31.95836 -30.19785 2.985264
v 31.97844 -27.53096 3.366868
v -0.5648013 5.499482 29.21337
v -1.30498 5.261388 29.41173
v -37.63275 -56.45965 -7.369547
v -29.15235 -82.58241 -20.25527
v -28.46614 -83.57932 -24.15271
v -31.09608 -81.81891 -27.00229
v -32.18121 -80.91915 -27.2148
v -28.59061 -83.37145 -22.91061
v -29.28675 -82.95251 -24.40047
v -29.6755 -82.49056 -22.78131
v -18.89244 -46.07537 6.408385
v -19.06404 -46.20775 6.266263
v -19.41392 -46.14313 5.815517
v 44.42473 29.42173 4.353962
v -71.22595 -8.63825 -51.65498
v 43.94098 56.47189 7.130055
v 58.23662 -44.5117 -40.3883
v 56.87019 -46.4391 -38.51183
v 57.73191 -45.87445 -40.55103
v 57.83718 -44.38544 -38.97715
v 54.96811 -45.84634 -32.82537
v 55.6134 -46.10751 -34.68403
v 56.20843 -47.17289 -37.55164
v 57.0619 -45.08587 -37.54285
v 56.85195 -44.44318 -36.20898
v 57.90396 -43.27541 -37.84758
v 56.80874 -40.57642 -32.3078
v 56.18828 -42.81074 -32.84119
v 55.12092 -44.34306 -31.744
v 54.40924 -45.62942 -31.33304
v 54.16039 -42.09205 -27.80218
v 56.06751 -37.50897 -28.18624
v 54.47402 -42.79843 -29.0359
v 53.95494 -44.61561 -29.43357
v 55.58508 -42.25357 -30.9622
v 56.59224 -37.26079 -29.12434
v 55.53555 -39.87422 -28.87042
v 55.22387 -41.17664 -29.28341
v 56.2802 -39.69286 -30.33841
v 56.98427 -37.89281 -30.5026
v 56.74632 -39.33557 -31.07697
v 12.9939 -9.953125 20.42027
v 12.44481 -8.909531 20.22318
v 35.49336 -17.72214 3.29054
v 59.80814 -26.75095 -28.75819
v -52.44004 43.1244 6.308463
v -53.33779 43.51585 5.297732
v 29.21362 62.03022 15.61926
v -32.8573 -25.01751 4.707568
v -26.05456 -83.47549 -12.92725
v -30.01703 83.03114 12.23439
v -31.25565 81.93073 12.16835
v -29.89019 81.79408 12.7949
v -31.16306 83.35324 11.471
v -32.17434 83.83603 10.64168
v -32.50171 81.6654 11.64762
v -30.96754 80.0555 12.83218
v 41.9701 -29.09044 -3.354078
v 50.51001 -32.71511 -15.14742
v -2.638141 -39.46159 18.31349
v 0.5103105 -44.52327 16.4899
v -0.4932366 -39.77909 18.29935
v -0.6126066 -43.59567 17.17185
v -4.455362 -44.28302 16.7408
v -1.834627 -44.49646 16.641
v -3.348131 -42.88752 17.55446
v -2.619555 -40.98539 18.03272
v -5.027558 -39.56525 18.46407
v -31.58776 -58.07768 -3.824577
v -32.83112 -57.25446 -4.320705
v 66.65336 -7.021339 -38.85473
v -3.028522 26.17665 20.34327
v -0.7189464 27.27436 20.45784
v -51.08217 -61.32052 -36.47171
v -52.04322 -58.39346 -33.57953
v -51.01743 -60.18303 -33.80066
v -49.91314 -59.71041 -29.9818
v -48.19025 -59.60605 -25.90938
v -48.41654 -60.68541 -27.78213
v -48.93656 -61.34104 -29.94024
v -49.823 -61.38402 -32.46805
v -49.26368 -62.88588 -33.58462
v -59.84755 -51.40789 -51.40995
v -24.14279 76.37559 16.04332
v 41.70884 -10.60376 0.5117204
v 66.63158 -8.334915 -39.87515
v 67.10667 -5.794115 -40.16244
v 67.43645 -3.235438 -39.43668
v 66.68339 -5.60841 -37.80967
v 67.09866 -3.667903 -38.06757
v 10.96798 -18.28121 26.89291
v 10.66603 -19.28089 25.39145
v 11.92831 -18.20072 25.8061
v 12.46409 -15.26008 26.84235
v 12.19962 -17.22106 26.42635
v 12.91302 -17.57917 24.84481
v 59.82747 58.66536 -13.06759
v 59.47223 59.56433 -12.51112
v 58.71614 59.32272 -11.14242
v -69.65131 -5.10743 -35.69688
v 37.14421 -39.60714 -2.919221
v 35.51363 -41.08017 -1.91325
v 36.41947 -12.55939 3.142984
v -6.848643 56.35079 23.03042
v -65.66668 -31.66649 -41.17611
v -65.98808 -30.14753 -40.8838
v -68.40733 -26.93106 -53.7573
v -67.98544 -27.61457 -49.90773
v -0.5330078 -3.987958 34.72882
v 0.1625063 -5.674606 35.70623
v 57.3841 -38.85239 -32.21449
v -57.69219 -54.30571 -46.82435
v -56.90263 -54.58109 -43.12106
v -56.49501 -54.73196 -41.65544
v -58.05431 -52.80888 -43.5173
v -57.59333 -52.62796 -41.09034
v -59.34096 -48.94539 -40.65122
v -19.48696 50.22036 22.52417
v -19.11019 49.59866 22.61623
v -18.61217 50.0692 22.70417
v -17.20126 49.31986 23.01035
v -18.58501 49.24153 22.73469
v -17.85868 48.19769 22.91003
v -17.98511 47.34977 22.89626
v -17.00209 47.08395 23.05633
v -16.21682 45.26725 23.12025
v 37.24306 -59.37482 -13.52886
v 36.5568 -58.80365 -12.22932
v 35.18547 -61.53611 -12.76139
v 36.7442 -57.51533 -11.44997
v 34.4975 -60.71835 -11.36641
v 35.4335 -57.82118 -10.23044
v -21.164 75.81473 16.88944
v -22.57382 76.25181 16.46613
v 63.07938 -10.31262 -26.04178
v 63.55732 -8.461451 -26.43909
v 63.90783 -9.937009 -28.5988
v 64.78357 -6.017459 -29.11231
v -43.83968 -70.58881 -36.31706
v -42.80742 -71.53043 -35.15917
v -43.40452 -70.59431 -33.13409
v -41.33164 -72.88813 -33.6367
v -45.35381 -68.9549 -35.94304
v -45.22332 -68.50761 -33.4462
v -43.85527 -69.37892 -30.86008
v -44.19615 -69.68547 -33.18008
v -54.18953 -56.74698 -37.37448
v -53.41883 -56.39328 -34.26801
v -54.79676 -56.85777 -39.96092
v -53.98251 -57.83084 -39.04558
v -55.58429 -55.51347 -39.76909
v -55.76667 -52.8601 -35.50858
v -56.15424 -53.58825 -37.92689
v 27.05285 10.92233 3.626979
v 25.58219 9.369294 3.756873
v 36.67431 -60.98461 -14.17003
v 37.54114 -61.0796 -15.44874
v -26.98481 -83.23521 -14.54611
v -44.85521 -67.45491 -29.57117
v 9.883234 28.80297 14.65895
v 56.87302 -34.51015 -27.654
v -3.180054 -23.02805 31.15126
v 37.65216 -63.30202 -17.6206
v 37.35762 -64.29417 -18.10472
v 38.55818 -63.22813 -18.91214
v -27.08483 -82.35334 -12.91018
v -28.37302 -81.28775 -13.71996
v 48.63378 -55.54861 -29.35794
v 49.87246 -53.43277 -29.56306
v -31.31928 -42.39634 3.846513
v -69.27621 -21.10099 -51.74818
v 6.504093 -1.548044 27.12568
v 37.17412 -36.08725 -1.780133
v 57.40255 28.25494 -9.696315
v -7.080931 -25.26517 20.41605
v -48.22728 -58.60603 -24.77668
v -49.34257 -58.88279 -27.51579
v -39.07069 -63.06015 -13.707
v -7.11344 -59.0752 9.059549
v 63.25869 -19.07899 -33.5541
v 63.92702 -18.61537 -35.70205
v -37.10862 -72.73132 -19.50591
v -36.00926 -73.68741 -18.49717
v -22.38474 -46.70924 2.955172
v 64.13362 -11.40362 -30.66408
v 63.86285 -13.49297 -31.30233
v 64.35374 -12.43676 -32.44139
v 25.03538 2.358099 4.938772
v -47.62281 22.79444 -3.756166
v -48.52391 22.94126 -4.406558
v -48.66408 22.47364 -4.695428
v -49.13465 23.04498 -4.945158
v -49.60856 22.83967 -5.502135
v -49.57466 21.86542 -5.412974
v 47.35567 27.75865 0.4372347
v 22.7263 -21.26541 6.645679
v -1.504989 -2.102385 33.54832
v 2.525368 -21.37296 32.69765
v 4.278331 -20.31777 32.52622
v 5.417568 -19.67293 31.79272
v 3.478742 -17.83085 36.56102
v 6.174429 -16.9168 34.64814
v 16.32944 -20.69319 9.219873
v 16.25747 -20.05106 9.269166
v 58.27287 38.17275 -6.84822
v 57.81075 37.41246 -5.570876
v 2.147364 0.477723 30.74247
v 40.42718 -11.13395 1.185518
v -63.17026 -42.5261 -45.16603
v 26.70536 4.092958 3.973725
v 46.63075 -56.21663 -25.99414
v 49.87062 -52.64165 -28.75432
v 48.69316 -54.19396 -27.95752
v 47.63936 -55.16272 -26.8704
v 47.98082 -53.26556 -25.55378
v 45.54924 -59.17493 -27.20843
v 45.41669 -58.29152 -25.90655
v 43.90316 -59.77845 -24.68495
v 44.66725 -59.66654 -26.02216
v 45.98872 -56.70935 -25.2995
v 46.16124 -55.46468 -24.27705
v 42.86879 -57.87804 -20.83619
v 43.76876 -58.30924 -22.85
v 45.07277 -57.61089 -24.53079
v 43.8587 -56.18229 -20.84208
v 44.97567 -56.09078 -22.74198
v 46.16101 -53.08043 -21.97429
v 45.40647 -53.48286 -21.02079
v 45.97164 -54.57524 -23.04659
v 46.70387 -54.97689 -24.84309
v -6.538268 -21.79219 30.53164
v -7.252379 -20.59718 33.58349
v -5.808797 -22.03627 31.90332
v -18.18543 -21.10518 15.1611
v -55.62878 25.19616 -8.717737
v 45.66814 29.42573 3.473763
v 46.41832 29.07915 2.534345
v 47.07898 29.41437 2.475754
v 43.69956 32.21768 7.066216
v 45.08315 31.73144 5.895866
v 46.25304 32.31956 5.680148
v 45.97628 30.23698 4.029209
v 47.53872 30.29415 2.982333
v 23.0255 1.157823 6.045086
v 25.23233 0.3072553 5.394928
v -22.82158 58.55717 20.2929
v -23.31841 59.99199 19.74112
v -61.6674 44.88191 -10.33823
v -60.8927 -27.75008 -24.19125
v -16.55375 -20.82652 18.80874
v -15.53049 -21.55268 18.61528
v -15.83974 -21.05256 19.59113
v -34.07451 81.31592 10.82402
v -35.41716 78.95982 10.78888
v -33.92257 78.58598 11.72121
v -32.67052 79.47533 12.17926
v -31.3399 76.4068 13.44046
v -33.47886 77.76546 12.12737
v -33.42962 76.12643 12.45935
v -34.80673 77.33056 11.48108
v -34.20393 75.11847 12.18711
v -35.14278 75.76159 11.56912
v 12.73858 -16.41496 25.85228
v 13.78374 -15.92198 24.14015
v 12.91164 -19.22036 22.8921
v 13.54882 -19.40099 21.73252
v 13.95034 -12.00983 21.18285
v 13.43495 -13.86176 24.46859
v 13.36545 -14.69053 25.01433
v 14.10599 -15.18784 23.22035
v 14.83128 -14.29262 21.37318
v 14.19221 -13.80876 22.75376
v 14.32797 -17.81496 22.39664
v 15.12455 -18.86086 18.75146
v -63.7245 31.33752 -15.77852
v 21.20359 5.818457 5.438126
v 22.77484 5.288853 4.9381
v 31.69336 3.758473 2.814312
v 22.2035 6.31409 4.859379
v 23.73263 5.685927 4.494808
v 26.25048 1.334257 4.756147
v 26.88692 2.426718 4.254374
v 28.59048 5.654946 3.344435
v 29.95819 4.301433 3.16238
v 28.57654 1.260539 4.0041
v 28.53834 2.240757 3.81486
v 24.21685 4.128577 4.756288
v 25.36469 6.536594 3.907653
v 26.51479 6.891415 3.681259
v 28.45608 11.37823 3.512457
v 28.80531 9.256201 3.371492
v 27.74096 8.517737 3.486733
v 30.99757 10.06882 2.990427
v 30.74826 11.72889 3.303868
v 29.72022 8.274966 3.164148
v 32.70757 9.847204 2.586789
v 31.71237 8.079431 2.757413
v 31.8775 6.047491 2.682747
v 34.57484 5.559413 2.032261
v -51.08997 24.26681 -5.94012
v 39.1246 72.98157 7.793517
v -69.74414 -13.3782 -45.29799
v 50.49817 71.28691 -2.160117
v 50.56758 72.05622 -2.472103
v -29.22488 -44.35781 3.046027
v 56.53743 26.82842 -9.498825
v -29.87549 -33.84934 6.391831
v -16.41018 31.21167 14.66448
v -50.16031 40.33534 8.277154
v -33.80325 -47.69586 -0.6197932
v -34.86444 -48.03028 -1.146727
v -34.03711 -49.39978 -1.680505
v 15.07866 -17.31977 20.31343
v 15.40164 -17.21137 19.28154
v 14.45103 -12.10183 19.73671
v 14.35087 -13.24278 21.37567
v 14.75697 -13.27093 20.15127
v 15.517 -14.904 19.59766
v -18.81455 51.37961 22.58413
v 15.01845 -12.66287 18.65314
v -0.2273903 -37.01124 18.31428
v 0.7609126 -36.26805 18.4156
v 45.81601 -51.57224 -20.04738
v -27.42022 35.34958 14.62868
v -28.8669 -33.98979 7.000766
v -27.22217 -35.17274 7.983744
v -25.28706 -34.87054 9.155433
v -25.76292 -36.36647 8.866471
v -1.259828 -27.76659 20.56452
v 56.39797 37.69874 -2.602197
v 55.80598 38.12938 -1.487536
v 55.51494 39.59235 -1.173844
v 55.89745 36.22102 -2.051446
v 32.82105 58.1133 14.64149
v 56.33274 -34.64117 -26.62395
v 56.80863 -33.33035 -26.64954
v 55.98048 -34.03064 -25.4597
v 56.442 -35.89326 -27.80899
v 68.47892 2.375416 -39.45758
v 68.51488 1.079303 -40.84589
v -22.53226 -26.24663 9.073727
v -20.95575 -26.13373 9.870581
v 19.21384 -19.76915 7.896194
v 19.92138 -18.97725 7.737299
v 20.48304 -19.71722 7.325098
v 19.32335 -20.17003 7.675172
v 20.50244 -20.41775 7.246726
v 22.05344 -20.05603 6.831351
v 27.53422 -1.580717 4.965938
v 28.02338 -0.8268388 4.64198
v 28.50578 -2.148423 4.759962
v 29.62361 -1.883085 4.336813
v 28.85744 -3.434301 4.878429
v 31.40266 -4.229682 4.181534
v 31.86369 -7.429771 4.506905
v 14.99424 17.53075 4.471046
v 15.02496 18.03318 4.368331
v 15.18532 18.50465 4.20828
v 14.69815 19.2548 4.244845
v 14.3879 18.49172 4.543718
v 13.09055 18.91145 5.245022
v 50.62261 -42.57722 -21.58079
v 47.98621 23.17065 -4.856468
v 47.28755 22.3827 -4.960499
v 47.18759 21.87064 -5.431519
v -2.988332 59.76268 22.35757
v -1.872142 58.50716 22.63746
v -3.44796 57.68405 22.81039
v -2.81044 56.33087 23.08526
v -5.046125 57.31233 22.86739
v 41.71715 -12.67166 0.4112095
v 55.17247 -39.57589 -27.8646
v 7.476173 -12.61917 34.19694
v 51.14557 38.84613 4.963859
v 49.65504 37.92406 6.308199
v 53.20773 41.38223 2.282766
v 2.378613 11.76764 25.05317
v 18.57276 -18.25121 8.422426
v 19.02096 -17.68328 8.221602
v 18.44018 -17.55953 8.455025
v 18.98889 -19.02108 8.106009
v 18.82929 -19.50348 8.012048
v 18.64112 -18.86366 8.20902
v 17.6757 -20.60691 8.492974
v 18.14128 -19.08622 8.371657
v 18.0411 -18.27995 8.667686
v 15.53278 -19.37532 10.8354
v 15.76627 -19.6767 10.13848
v 16.74315 -19.71508 9.030975
v 16.57229 -16.99586 9.572467
v -16.84897 -22.50581 12.88973
v -17.21371 -22.32172 12.4945
v -16.4183 -24.26445 12.06399
v -16.69964 -22.8477 12.43107
v -16.30347 -23.75056 12.30391
v -17.3821 -22.46545 12.01616
v -17.44665 -23.8966 11.36065
v 20.19639 -18.40019 7.671762
v 21.69807 -19.00038 6.986002
v 24.23934 -17.97813 6.616068
v 13.98374 12.36199 6.883348
v 45.9114 75.12234 1.281621
v 45.43014 74.77891 1.843071
v -15.47357 -86.43488 -4.807528
v -15.65405 -87.54767 -6.785989
v -16.87086 -86.08916 -5.330905
v -20.7168 -86.3447 -9.654536
v -18.57874 -87.35127 -10.04166
v -17.44802 -87.19701 -8.143059
v -18.01459 -85.81011 -5.878121
v 58.14618 -37.85696 -33.20068
v 58.54573 -36.44457 -33.01179
v -20.16759 67.94783 18.58541
v -55.23358 -52.28344 -33.16333
v -62.73267 -44.25494 -46.45515
v -11.23341 -43.15089 15.7465
v 38.47672 -39.30143 -3.994311
v 37.87581 -40.63668 -3.909703
v -14.03058 -25.05255 14.20984
v -14.73734 -24.93629 13.53332
v -48.846 20.01451 -4.66922
v -47.8544 21.34894 -3.831078
v -17.74221 45.90687 22.90038
v 52.22258 -31.67715 -17.20275
v 53.91758 -29.76585 -18.80845
v 12.5738 -8.129031 18.62697
v 31.85358 64.53404 13.68126
v 31.14507 63.37062 14.2957
v 31.46658 62.17447 14.35763
v -67.48582 -13.97263 -33.05093
v -31.58842 -26.66296 5.097779
v -30.14234 -27.14068 5.656954
v 26.64167 -23.97878 5.558198
v 26.78675 -25.80979 5.399247
v 31.11928 -25.31035 4.047917
v -33.45673 -12.79812 5.184551
v 47.31985 -30.19698 -9.372385
v 39.76412 -58.58061 -16.38557
v 39.02324 -57.59333 -14.44511
v 38.23354 -59.19216 -14.72536
v -7.231625 -44.06779 16.25525
v -8.00618 -44.22604 15.86966
v -9.215315 -44.14383 15.56975
v -10.02287 -42.50918 16.74486
v -8.343529 -40.78846 18.01229
v -8.025061 -38.89172 18.42831
v -10.12491 -40.62503 17.54856
v -11.6428 -38.45949 17.39754
v -12.80221 -36.97467 16.95627
v -12.61566 -41.63215 16.15138
v -12.25211 -40.65728 16.72597
v -18.55725 -18.72334 21.14872
v -23.51392 -78.75183 -4.96603
v 2.798556 4.803906 28.01656
v -21.01671 39.75177 21.08618
v 7.924154 31.32112 18.94044
v -28.09052 -82.75895 -16.81526
v -60.40718 65.84637 -10.97632
v -60.83458 66.6384 -11.90861
v -61.20007 65.27775 -12.13553
v -60.93933 64.57748 -11.59473
v 69.60738 3.835001 -43.39254
v 70.43401 7.648449 -43.94829
v -31.5303 -81.24854 -25.12717
v -32.93956 -79.956 -24.91082
v -30.37766 -82.16315 -24.76121
v 54.18534 58.48256 -3.997888
v 49.56157 -31.07108 -12.82202
v -22.20902 -24.31967 8.761464
v -67.16728 -32.52216 -52.4436
v -66.27621 -34.41562 -48.37255
v -67.28447 -31.54319 -50.85375
v -66.61828 -34.16821 -50.65222
v -32.04431 -54.96864 -2.937495
v -1.63235 -29.5688 19.62113
v 69.3038 18.40627 -37.65902
v -24.31116 -21.94006 7.441457
v -23.51799 -24.88593 8.274729
v -12.1426 -44.41394 13.71756
v -13.66342 -44.35427 12.97306
v -15.96064 -38.38681 15.2443
v -17.05488 -37.35167 14.62822
v -13.0621 -43.62074 14.3404
v -12.17382 -43.24546 15.20299
v -13.75941 -41.94548 15.47861
v -14.12224 -40.13846 15.98692
v -14.71596 -41.75201 15.05996
v -12.90453 -45.16592 12.23236
v -13.98119 -43.9739 13.37212
v -15.21524 -43.22276 13.6372
v -14.14052 -44.75267 12.09929
v -15.8923 -44.79893 10.2201
v -15.41196 -43.94769 12.53992
v -15.09294 -44.30545 12.17454
v -25.23038 -40.91037 8.314373
v -24.16982 -42.95375 7.787694
v -24.06824 -23.28162 7.73218
v -20.93227 -23.93469 9.306591
v -20.65112 -44.12098 8.991843
v -16.22952 -42.16316 13.96609
v -17.42921 -45.21333 9.180571
v -16.12699 -44.59355 10.93463
v -18.99817 -44.41456 9.601734
v -17.41932 -44.50253 10.39068
v -18.35087 -43.7333 11.12935
v -17.29547 -43.60225 11.93382
v -20.37028 -43.45083 10.1565
v -19.52016 -42.21258 11.79674
v -21.40504 -41.93685 10.68882
v -13.64469 -25.86626 14.51507
v -24.04635 -40.70169 9.336853
v -23.08387 -41.62501 9.640111
v -23.12938 -31.0523 9.894181
v -22.12436 -32.82077 10.83391
v -15.22973 -24.81382 13.09327
v -15.73641 -25.04392 12.68656
v -17.95105 -32.16756 13.26237
v -20.75537 -39.29753 12.06538
v -20.83895 -37.96278 12.0902
v -18.36483 -40.08434 13.53256
v -18.25981 -37.8329 13.8588
v -2.97081 -27.2878 20.86394
v -0.9555206 -36.02025 18.21221
v 0.2639222 -34.21179 18.46262
v -22.74478 -30.00668 9.893308
v -22.37088 -39.87493 10.8068
v -21.698 -38.3321 11.46766
v -19.7676 -21.74734 9.925313
v -18.85395 -22.68909 10.39798
v -19.17524 -23.44177 10.23954
v -19.93229 -22.63889 9.784882
v -19.64759 -23.17546 10.10262
v -18.78388 -23.78019 10.60264
v -19.06027 -24.07617 10.42836
v -20.12147 -24.20937 9.846749
v -20.66253 -24.90468 9.681665
v -19.53854 -25.06624 10.30176
v -4.92175 -38.24868 18.32433
v -2.027492 -36.35675 18.16618
v -3.019924 -34.30877 18.35131
v -3.736043 -35.6393 18.26466
v -6.060318 -34.44811 18.5689
v -10.02312 -37.2163 18.0462
v -10.10734 -36.27877 17.99489
v -23.7553 -33.73328 9.975182
v -25.26454 -39.78529 8.683888
v -23.62635 -39.90549 9.870599
v -23.19484 -38.18407 10.4514
v -25.40192 -38.16048 8.914642
v -24.67253 -38.20896 9.412266
v -24.34869 -36.92891 9.767857
v -22.37395 -36.3308 11.05416
v -10.86574 -27.75596 17.19441
v -12.21584 -26.33319 15.94082
v -12.3674 -26.85565 15.77987
v -13.0021 -38.02402 16.82435
v -11.84541 -36.44253 17.33109
v -2.430623 -30.49425 19.26916
v -19.3097 -27.53275 11.15001
v -1.614179 -28.81096 19.98532
v -4.225695 -28.59612 20.05974
v -6.023899 -26.44622 20.50397
v -7.778638 -37.29605 18.50219
v -21.91707 -35.12006 11.27223
v -10.76638 -28.20676 17.28541
v -12.65198 -27.26683 15.60926
v -10.06085 -34.3557 17.93592
v -18.86781 -33.03265 12.87457
v -9.537776 -26.99004 18.2886
v -8.265003 -26.15816 19.37282
v -5.469198 -27.57606 20.23231
v -8.373519 -31.03581 18.55491
v -5.445758 -32.59772 18.84697
v -5.089053 -29.36053 19.65602
v -7.67587 -27.20692 19.42286
v -8.682634 -27.45487 18.80248
v -9.413526 -28.37516 18.2206
v -4.964438 -31.05215 19.18073
v -17.72625 -25.33031 11.40964
v -7.282074 -29.8156 19.04838
v -8.310793 -29.00794 18.77472
v -8.695327 -32.47915 18.36577
v -8.06288 -35.4058 18.4168
v -10.85106 -32.9878 17.56545
v -9.917731 -29.78694 17.8821
v -19.04196 -31.1972 12.36663
v -17.34387 -28.9185 12.80894
v -16.72216 -26.66697 12.42012
v -18.41258 -28.26532 11.92802
v -20.35917 -32.53726 11.86162
v -20.79323 -34.18098 11.87518
v -20.89502 -36.65448 12.03777
v -19.8649 -38.1743 12.77267
v -17.09542 -33.23491 14.02199
v -19.22255 -34.60255 12.91919
v -16.46921 -36.20765 14.8232
v -14.3406 -26.26291 13.95945
v -12.40363 -35.21147 16.98553
v -13.95486 -35.3092 16.16491
v -12.58611 -33.70552 16.75082
v -15.26516 -27.28374 13.6159
v -11.26371 -29.16659 16.98586
v -10.3893 -31.4117 17.6893
v -15.32077 -28.82142 14.07773
v -13.58242 -28.23044 15.14159
v -12.32609 -31.73916 16.66043
v -16.04138 -34.01771 14.79532
v -14.88845 -34.53608 15.54145
v -13.73913 -30.77387 15.6129
v -14.77442 -33.37626 15.45651
v -15.04603 -31.41376 14.92797
v -16.61912 -30.11221 13.62207
v -21.67665 -30.97363 10.75516
v -19.55736 -30.39184 11.85545
v -20.79894 -27.88804 10.44602
v -22.68829 -27.87762 9.42214
v -27.04543 -26.17187 6.886458
v -25.52191 -32.01717 8.696211
v -25.9613 -25.01227 7.202539
v -25.76941 -26.95823 7.602155
v -24.30974 -26.28358 8.184409
v -24.53503 -30.55558 9.019264
v -24.92588 -28.26062 8.312052
v -26.57468 -28.41443 7.488086
v -27.44405 -27.37281 6.872221
v -28.91256 -27.68789 6.232473
v -28.68133 -29.25887 6.55326
v -28.02398 -31.57896 7.209058
v -30.37196 -31.42851 5.897629
v -6.145611 -8.519376 36.47329
v 3.087137 3.532145 28.37438
v -63.20634 60.94329 -15.18437
v -63.84031 61.09684 -16.34081
v -63.57561 59.46864 -15.80819
v -63.78222 60.00404 -16.20075
v 50.67546 69.4259 -1.82216
v -17.89884 61.64973 20.58894
v -32.52901 -58.49342 -4.667254
v 60.43484 -24.04537 -28.41246
v -62.51857 -30.60827 -29.9859
v -4.471357 -60.9193 7.474012
v -70.62146 -6.258958 -43.17588
v -44.4002 -67.12782 -27.7209
v -15.78432 -66.39932 2.950454
v -14.90132 -65.65594 3.487237
v 35.75103 -35.22886 -0.4344668
v -34.08282 72.27108 12.68507
v 38.64232 53.59025 12.08833
v 39.09325 -64.10883 -20.68948
v 39.27706 -62.99816 -19.88087
v 41.05362 -62.37242 -22.25877
v 39.25902 -60.17266 -17.12149
v 38.28446 -61.64057 -17.01239
v 38.63152 -62.11098 -17.98097
v 40.1032 -60.93011 -19.21182
v 41.11526 -61.55497 -21.48963
v 40.38584 -62.03571 -20.75888
v 40.31716 -59.35537 -17.99297
v 41.87788 -60.04369 -21.24312
v -18.83337 -13.11409 20.88198
v -40.50917 39.58957 13.68332
v -14.20202 -86.08856 -3.557573
v 16.02126 -14.95968 17.74169
v 57.22208 65.94214 -9.822504
v 54.16227 68.65881 -5.921325
v 56.66384 66.08671 -8.871909
v 53.97018 70.26358 -6.261006
v 55.05507 69.26017 -7.527557
v 56.04758 66.00497 -7.865035
v 55.89414 67.27303 -8.023545
v 55.32867 66.50814 -7.03738
v 56.26757 67.97891 -8.874948
v 55.11962 67.30683 -6.982922
v 54.99863 68.4471 -7.125778
v 54.25939 67.69139 -5.791118
v 53.75691 66.66768 -4.8408
v 54.99619 65.23359 -6.233906
v 54.803 66.63635 -6.330768
v -58.10279 -25.84192 -17.8109
v -59.37213 65.55181 -9.106819
v -60.0727 66.08367 -10.44083
v -60.06379 65.19331 -10.19636
v -60.66595 65.49767 -11.32927
v -60.29893 63.97211 -10.41984
v 14.7086 13.122 5.778907
v 49.3956 15.93269 -7.038126
v 44.08964 71.7674 4.069467
v -28.6888 43.62078 19.96802
v -28.8266 42.81797 19.78094
v -28.89944 41.85649 19.28526
v -30.5824 42.29849 18.89252
v -29.91719 40.35891 18.25136
v -27.98791 41.49335 19.45324
v 8.896385 38.26466 22.76754
v 7.179137 36.76378 22.46207
v 8.655866 32.26188 19.36699
v 13.9771 35.55708 20.24386
v 11.9651 36.45527 21.45651
v 6.434496 35.56054 22.04303
v 8.610202 36.20122 21.96859
v 7.709041 33.64095 20.74579
v 9.792389 35.45885 21.3074
v 9.184437 33.38761 20.11341
v -18.37859 -20.56975 17.25871
v 60.76057 -26.21386 -30.93155
v 62.87191 -22.34923 -34.72334
v 62.55417 -25.45353 -36.10069
v 61.41 -27.72414 -34.04751
v 61.88879 -27.13245 -35.11989
v 60.98015 -27.89199 -32.87669
v 62.01118 -25.50294 -34.23196
v 60.74445 -24.91862 -29.89115
v 61.43509 -26.00476 -32.80749
v 61.81044 -24.17725 -32.51624
v 61.19809 -22.86972 -29.69911
v 61.90568 -23.03762 -31.96556
v 61.90411 -20.99531 -30.36884
v 38.72903 -51.37409 -9.428474
v -51.19868 -55.97987 -28.00984
v 37.69109 72.51212 8.918492
v 37.15776 73.05801 9.210176
v 37.06955 73.92018 9.164005
v 36.02634 73.31464 9.944511
v 36.56526 72.04957 9.783817
v 35.73423 72.73206 10.22292
v 36.71859 71.13175 9.814306
v 35.65928 71.34514 10.4762
v 35.1092 70.69205 10.90475
v 37.23719 68.26861 9.81743
v 36.90724 68.98627 9.936807
v 36.27988 70.26088 10.21294
v 16.11504 15.03765 4.441658
v 15.08301 15.44772 4.724902
v 15.41559 16.60239 4.407815
v 44.89762 56.20263 6.391397
v -12.55373 -18.35625 29.55093
v 13.38709 -12.26444 22.99205
v 12.80897 -11.39373 23.26142
v -44.04126 16.2229 -0.7028537
v 42.44918 5.058937 -0.8912606
v 13.31144 34.43201 19.45574
v 11.8307 33.61583 19.24209
v 10.90004 31.68828 17.56375
v 14.24761 32.45073 16.44076
v 12.54148 33.208 18.48886
v 13.29875 32.71625 17.44578
v 13.4127 30.60573 13.99895
v 13.27057 31.50065 15.59465
v 13.1659 31.90824 16.31131
v 11.28557 28.08363 11.98299
v 12.4635 29.27004 12.47673
v 11.48039 29.66231 14.18195
v 9.920506 30.51024 16.84798
v -47.25305 -60.48361 -24.97672
v -46.48418 -61.18694 -24.1848
v 64.48931 -9.383636 -30.45963
v 65.38666 -9.293059 -34.50503
v 66.30365 -7.039785 -37.01519
v 66.33426 -3.863338 -34.40104
v 65.90928 -8.099431 -35.95647
v 66.14445 -5.537497 -34.97925
v 65.26506 -8.482182 -33.00504
v 65.83678 -4.771429 -32.75227
v 65.02665 -7.919822 -31.53043
v 65.17875 -6.340954 -30.89215
v 65.54526 -6.602842 -32.72501
v 49.96801 -34.13287 -15.17838
v -59.28362 -47.85789 -38.6048
v -56.7299 -51.26543 -35.87672
v -56.95544 -53.34658 -40.16971
v -58.508 -51.24833 -41.78423
v -57.86366 -50.88432 -38.81873
v -57.75846 -49.56179 -36.35925
v 41.01051 -55.87516 -15.84758
v -24.30418 57.14242 20.19828
v -22.77954 54.56358 21.18359
v 34.82666 1.678029 2.170278
v 21.71507 -17.60773 7.09776
v 24.32426 -16.55843 6.768734
v -17.49072 74.65657 17.84279
v -18.21292 71.95644 18.18034
v -23.82905 57.55006 20.25657
v 43.82762 -27.05826 -4.310529
v 44.36756 -27.46811 -4.973933
v 45.75394 -26.41609 -5.891215
v 44.56363 -25.40235 -4.360981
v -60.74553 -48.73722 -46.71802
v -61.84585 -46.61148 -47.21134
v -61.21189 -49.01465 -52.41388
v -61.5359 -47.937 -49.81535
v -59.77847 -51.10757 -48.48275
v -22.31968 64.28861 18.84837
v 16.03371 -16.6382 17.93136
v 34.23584 -20.26303 3.579165
v -34.59631 70.29913 12.67621
v 67.50626 25.30042 -32.16282
v -21.9329 68.53185 18.04027
v -55.11303 -54.37791 -35.95639
v 13.2148 -8.786051 17.7575
v -46.40285 -62.60991 -25.7907
v 16.27106 13.43088 4.774694
v 15.65775 13.01867 5.226538
v 17.58495 11.64854 4.855416
v 43.57439 16.16197 -1.998005
v 42.75693 16.70855 -1.349151
v 42.71954 15.83698 -1.361785
v 41.93733 16.25439 -0.7405956
v -33.80682 -33.3717 4.012693
v -32.68413 -33.01591 4.677828
v -0.3714782 33.39246 22.12529
v -0.7850242 32.52174 21.85098
v 45.83794 -49.96825 -18.76917
v 49.47925 26.53603 -2.519661
v 47.89942 24.84912 -3.290128
v 35.9887 52.87993 14.08178
v 36.93972 52.22856 13.62686
v -59.73988 -50.8273 -47.0581
v -58.82267 -51.9489 -45.1266
v 41.51799 -58.43168 -19.0464
v 42.13646 -56.76228 -18.45287
v 42.82359 -56.59909 -19.45908
v 42.68302 -49.77921 -13.62355
v 43.85791 -54.83109 -19.56565
v 42.4494 -55.57677 -17.84451
v 42.08182 -53.86376 -15.77239
v 44.56863 -51.20731 -17.60533
v 45.13363 -51.49397 -18.78492
v 42.46718 -54.10798 -16.57824
v 43.61205 -53.16817 -17.58564
v 44.07736 -53.32101 -18.52775
v 42.21228 -51.01627 -13.7996
v 42.754 -52.43243 -15.67953
v 43.99191 -48.43956 -14.68401
v 43.47596 -50.6629 -15.51908
v 44.77504 -49.56717 -16.75165
v 44.86913 -48.11742 -15.86789
v 45.30855 15.63746 -3.461953
v -32.6213 -76.51275 -15.48014
v 20.94589 0.4390721 7.134602
v -61.85548 37.6391 -8.742403
v 40.92738 -57.22936 -16.94926
v 38.79716 -56.17635 -12.98423
v 39.75856 -56.98286 -14.96377
v 41.84958 -53.12566 -14.83733
v 40.84226 -54.13743 -14.17866
v 40.46282 -53.08966 -12.80362
v -26.68698 -69.40541 -4.811584
v -7.812295 -0.07075852 29.07314
v 11.70385 -8.447821 21.64258
v 56.70926 36.09022 -3.477197
v -17.03931 44.229 22.95999
v 55.30483 60.95086 -5.891379
v 57.68443 -30.18327 -26.28488
v 29.27881 -7.484859 5.36082
v -70.91677 -9.769494 -50.37711
v -70.70554 -11.82887 -51.72096
v -70.15155 -13.21251 -48.3466
v -70.46302 -13.28025 -51.69819
v -70.02025 -16.77243 -52.99837
v -68.7376 -15.82807 -41.31483
v -69.34593 -15.04404 -44.44242
v -69.24474 -17.15404 -46.03507
v -69.63152 -20.0197 -54.19888
v -69.47294 -19.46472 -51.26403
v -69.72024 -15.25703 -47.279
v -70.2074 -15.00649 -51.73936
v -69.69623 -17.33478 -50.32192
v -69.69594 -16.29373 -48.7366
v -69.38699 -17.76115 -47.98209
v -69.13632 -20.20042 -49.07984
v 50.00091 70.09471 -1.290481
v 49.35161 71.5174 -0.9596743
v -35.33676 -77.11668 -23.24154
v -18.26536 67.73545 19.03813
v -21.75908 60.02721 20.17346
v -19.62187 60.65911 20.52741
v -18.13683 51.83044 22.68431
v -16.5526 50.27452 23.06438
v -16.20706 53.28611 22.82864
v -14.83974 51.57992 23.21438
v -6.597047 59.49127 22.35066
v -9.240525 63.25872 21.3173
v -4.765781 62.33032 21.77534
v -7.542329 58.21975 22.61051
v -10.20816 57.84174 22.58057
v -1.535778 72.86365 19.75726
v -5.372795 71.85526 19.83179
v -2.672732 70.98265 20.08405
v -3.722051 67.55594 20.74487
v -4.102478 69.23621 20.39994
v -4.954459 64.37699 21.32162
v -6.466547 66.15314 20.8933
v -5.902321 67.8185 20.59806
v -7.615195 63.43019 21.38254
v -8.122137 69.125 20.17653
v -7.157825 67.60973 20.55187
v -9.876435 65.68321 20.73417
v -6.907725 65.07773 21.08468
v -12.33715 66.29797 20.32543
v -8.846197 67.63029 20.42529
v -19.76989 66.04299 19.09812
v -21.91996 54.10796 21.51399
v -23.87351 61.41468 19.16127
v -10.02443 69.03636 20.00374
v -13.54594 71.88875 18.97264
v -17.25302 72.9137 18.1934
v -16.16935 68.07931 19.36204
v -16.50612 71.60038 18.5529
v -18.29394 70.57242 18.43802
v -14.97211 71.42262 18.83286
v -16.04378 70.15147 18.9274
v -14.6935 69.23661 19.34185
v -13.0414 67.9095 19.87487
v -13.75206 64.96412 20.44283
v -19.5225 58.01275 21.2719
v -8.802388 55.51426 23.1383
v -8.585128 57.04615 22.8238
v -21.33937 66.19399 18.70155
v -23.963 64.2977 18.37338
v -23.76196 62.8696 18.79787
v -21.71295 61.75329 19.69439
v -20.95531 63.96318 19.27426
v -19.94508 62.07223 20.05187
v -19.01118 63.96479 19.72946
v -18.01804 65.34234 19.61184
v -16.95518 66.5579 19.53469
v -17.09824 63.86641 20.13764
v -15.05302 66.19199 19.96341
v -16.1563 62.42436 20.70547
v -10.79738 64.78287 20.83811
v -13.27444 62.6669 21.05064
v -23.19088 55.34259 20.93093
v -22.2521 54.79225 21.29543
v -22.00464 55.27083 21.28041
v -21.3451 54.29591 21.64387
v -20.82193 54.44436 21.76081
v -21.19204 58.43487 20.77381
v -22.23902 56.74802 20.91429
v -18.08043 56.96203 21.81295
v -12.93988 52.0921 23.38478
v -19.67568 52.81155 22.25136
v -19.87756 55.27746 21.82108
v -18.93602 54.21185 22.22231
v -8.081326 60.62021 22.02241
v -9.380476 60.68422 21.92474
v -9.35531 59.08355 22.34132
v -11.69876 58.79617 22.21331
v -10.81044 60.26231 21.9159
v -15.407 60.76658 21.26616
v -15.66452 54.45487 22.7441
v -15.78126 56.17245 22.37326
v -12.70764 60.93628 21.57654
v -15.69361 59.12442 21.67859
v -13.78316 58.71418 22.02771
v -15.17034 57.31065 22.19836
v -13.17372 57.12442 22.48523
v -11.59878 56.86856 22.69334
v -13.52427 55.50258 22.79694
v -13.96448 53.85989 23.07239
v -11.19798 51.71807 23.59462
v -32.4939 73.00243 13.40004
v -31.85763 71.11948 13.96477
v -29.98043 74.84978 14.30154
v -31.53756 73.3638 13.81297
v 58.03028 52.55527 -9.487412
v 28.29129 -10.68828 5.963801
v -68.98061 -17.48195 -44.54824
v -69.07816 -18.87871 -46.824
v 59.70916 -33.3278 -33.53536
v 57.18492 -35.41207 -29.02106
v 61.16228 -33.09621 -37.71665
v 61.45778 -31.21713 -37.03906
v 60.26621 -33.63947 -35.24815
v 60.8469 -32.10151 -35.83686
v 60.33779 -31.29503 -33.66892
v 60.90683 -29.53688 -33.90176
v 59.71447 -29.82989 -30.86671
v 57.70644 -37.35682 -31.73128
v 58.17108 -35.95402 -31.73411
v 58.99656 -35.11557 -33.07577
v 59.15205 -34.22469 -32.77402
v 59.48932 -32.29139 -32.15845
v 57.47836 -36.35538 -30.4439
v 59.05127 -32.19884 -30.93618
v 58.55944 -34.17087 -31.2375
v 57.87087 -33.89657 -29.46397
v 58.86567 -31.5012 -29.98933
v 58.24794 -31.93542 -28.84557
v 58.61222 -25.44341 -24.94137
v 59.68087 -25.5141 -27.50635
v 58.75141 -28.24315 -27.28389
v 60.38163 -27.61896 -30.92877
v 58.84661 -29.3781 -28.33698
v 59.41001 -24.66605 -26.22893
v -34.11583 -41.08911 2.930588
v -33.52624 -39.39062 3.78273
v -13.21703 50.70442 23.47456
v 43.93729 73.08031 3.774935
v 62.29453 -19.70877 -30.64021
v -43.04183 76.30738 6.172022
v 0.611451 30.84394 21.19307
v -47.01219 78.11176 2.162988
v 33.05293 -42.57888 -0.2163315
v 34.40361 -42.03164 -1.194607
v 33.89757 -39.48244 -0.03574082
v 31.80782 -41.01701 1.252597
v 33.73428 -40.92978 -0.2867385
v 32.58407 -39.35701 1.071469
v 35.03274 -40.08864 -1.189417
v 34.96015 -38.05032 -0.5938686
v -20.46198 -17.64486 13.51752
v -12.75105 -4.192456 24.31027
v -7.91046 -71.56933 5.312017
v -5.960256 -71.17929 5.687748
v 62.92384 50.14323 -19.47194
v 41.80807 -26.62764 -2.392563
v -19.35386 33.23195 15.7204
v -23.88573 33.05148 12.52031
v -23.33549 32.39933 11.78113
v -19.53267 31.89513 13.09176
v -21.17843 32.50203 13.01676
v -21.09405 33.17915 14.27512
v -23.04839 33.85983 14.26757
v -22.15631 32.6447 12.70023
v -24.0406 34.78538 15.36895
v 57.28921 -28.41177 -24.20807
v -45.87985 -60.98854 -22.76829
v -46.15697 -63.56942 -26.5481
v -44.7455 -64.52814 -24.68016
v -45.24791 -61.47712 -22.09689
v -45.41938 -62.89663 -24.06651
v -43.88651 -65.95065 -24.77152
v -44.00195 -64.50513 -23.16888
v -43.30516 -65.76107 -23.31082
v -28.36872 -1.331223 5.622753
v 41.02702 73.94913 5.971615
v -11.83582 -12.25834 33.41283
v -23.56513 7.00741 5.533854
v -26.21626 5.569776 4.791899
v 16.31576 -15.84433 12.20192
v -41.15805 -68.76672 -22.77577
v -39.70914 -73.99834 -29.87928
v -35.30859 -77.82912 -25.9252
v -36.49027 -77.04279 -28.11951
v -36.45709 -76.27827 -24.6683
v -37.76163 -75.74027 -28.00279
v -37.72042 -75.02788 -25.2397
v -39.48556 -73.62442 -27.37529
v -29.41492 -32.35509 6.533648
v 43.81063 -46.43603 -13.15532
v -57.09844 48.18505 -2.358461
v -56.49388 47.53119 -0.985586
v -56.33657 48.28924 -1.202903
v -6.119067 -4.968224 34.10134
v -62.65037 -42.28123 -42.30999
v -58.7421 38.56548 -1.895551
v 44.77284 70.53109 3.803817
v 55.92329 -30.62854 -22.98496
v 55.06855 -26.1902 -18.46315
v 54.79491 -27.79106 -19.03415
v 57.6484 -24.62655 -22.30056
v 56.85765 -32.10724 -25.90743
v 56.06391 -32.06942 -24.28541
v 55.85943 -26.28686 -19.9726
v 58.30839 -24.38917 -23.5603
v 58.43393 -26.75159 -25.49959
v 57.46466 -29.34383 -25.21416
v 56.81597 -30.77612 -24.88948
v 57.69737 -26.35419 -23.6166
v 56.92304 -26.51607 -22.16326
v 56.29322 -29.39249 -22.8827
v 56.45111 -28.17845 -22.34849
v 55.76495 -27.65351 -20.72907
v 54.38474 -30.14389 -19.86642
v 55.28378 -29.83569 -21.23757
v 54.41087 -31.62025 -20.87613
v 52.87513 -31.97804 -18.48496
v -55.95714 -50.51141 -32.61884
v 4.054329 4.104717 27.19285
v -3.121352 0.1038906 32.00153
v -25.44033 74.46396 16.01542
v -26.96261 73.55375 15.677
v -25.31797 72.89563 16.29947
v -3.116515 17.34426 23.10055
v 17.40857 7.164898 7.130868
v -23.72214 -53.53864 3.646274
v -66.95351 -26.86872 -42.15252
v -40.65887 73.97543 8.422245
v -39.689 75.00367 8.896776
v -40.27223 75.97897 8.327994
v -41.59956 74.34898 7.657742
v -8.537585 34.08606 21.42957
v -4.166001 16.2883 23.35675
v -31.6836 -32.4439 5.240546
v -31.73042 -30.62733 5.099546
v 19.25299 -3.021125 8.734987
v -13.92714 -71.23805 3.253745
v -20.50243 -61.01035 2.840643
v -55.14603 68.85403 -3.971549
v -51.65339 25.70486 -5.352918
v 26.31057 -1.573363 5.394124
v 23.59736 -0.7822164 6.233766
v 26.98627 -2.758729 5.373075
v 24.27671 -3.900152 6.533651
v 25.74446 -5.470975 6.242152
v 23.84104 -6.280282 7.006371
v -46.56654 21.03128 -2.603548
v -63.0974 36.16535 -12.38764
v -6.1575 44.30603 24.12358
v -29.37518 57.40915 18.14265
v -9.384593 -56.76433 11.23462
v -10.32651 -54.67977 12.51411
v -23.4958 -46.82109 1.752029
v -23.81401 -47.20554 1.759569
v -24.10545 -46.82816 1.269127
v -24.90483 -47.87656 1.328804
v -25.44992 -48.43056 1.213717
v -41.28072 16.86529 1.08194
v -41.04919 16.62714 1.654943
v -41.45292 18.42045 1.046528
v -22.9824 15.52111 3.421868
v -23.60764 15.30581 3.380109
v -56.99276 -49.2309 -33.71373
v -15.31617 -19.39937 24.00756
v 18.40149 5.737911 7.047121
v -20.06617 43.23594 22.31099
v -20.83644 42.5284 22.00485
v -18.31734 44.65687 22.7524
v -19.33273 44.1725 22.52598
v -31.51245 58.02798 16.92639
v -72.10985 3.627987 -41.15001
v -4.091096 -66.41872 5.990077
v -9.7114 -70.93641 4.859093
v -7.220817 -69.97375 5.489351
v -7.554556 -68.71854 5.411212
v -10.1264 -68.47516 4.740156
v -8.706434 -68.81631 5.142998
v -8.497397 -66.49767 5.336059
v -6.281565 -67.45809 5.674054
v -6.029872 -65.48523 5.869482
v -7.923997 -58.33337 9.803143
v -8.800009 -59.33208 8.706063
v -8.002469 -64.46027 5.741537
v -6.222224 -63.81316 6.152726
v -5.577259 -62.3619 6.691193
v -6.928931 -60.62381 7.617713
v -1.113639 13.33956 25.55967
v -10.12614 55.51523 23.08079
v -68.54163 -18.26143 -42.63186
v -67.83251 -17.87945 -38.22961
v -67.73581 -20.01273 -39.64609
v -7.644124 -15.52447 37.2404
v -9.516372 -14.81863 35.91223
v -11.73522 49.39485 23.73633
v -10.97332 47.69872 23.81842
v -12.65369 48.08916 23.66813
v -14.6179 46.59038 23.39158
v -12.88948 46.0763 23.60765
v -11.81432 45.17422 23.67927
v -13.38971 44.49549 23.4387
v -20.67051 -46.21471 4.442789
v -20.59189 -46.31485 4.598035
v -20.9596 -46.30032 4.192946
v -21.89869 -46.60445 3.403499
v -22.20453 -48.23706 4.219393
v -22.57908 -48.98411 4.229657
v -21.12647 -47.0743 4.588881
v -21.64708 -49.13042 5.324485
v -55.24566 65.07564 -3.381816
v -20.66453 70.76797 17.88392
v -21.28755 74.22391 17.14502
v -23.53679 71.93736 16.94901
v -23.45214 74.71922 16.51761
v -24.06705 73.31934 16.60138
v -22.2566 70.36629 17.577
v -31.44521 -24.43107 5.195892
v -28.57463 -26.42002 6.250762
v -29.43485 -24.31288 5.845306
v -27.54863 -23.13345 6.418804
v -33.05773 -22.53909 4.82689
v -69.87162 -13.95484 -46.76447
v -37.26417 -41.84308 0.4298159
v -40.09319 -62.02683 -14.18785
v -48.32045 -55.76844 -21.75885
v -34.62573 -72.23734 -14.76956
v -5.006917 7.947041 27.22174
v -22.65813 31.57609 10.87571
v -21.8478 31.29249 10.82446
v -21.03593 31.02993 10.82364
v -51.39302 -52.97126 -24.97732
v -54.73449 75.4594 -5.566178
v -55.1081 74.94307 -5.856008
v -55.61615 72.94574 -5.732873
v -55.24615 71.93993 -4.99686
v -54.34389 72.39194 -3.986227
v -53.50139 71.4268 -2.652621
v -54.16431 74.40227 -4.416127
v -52.96859 75.74879 -3.341173
v -60.09283 -27.64318 -22.50136
v -42.64177 37.47665 11.40886
v 1.372623 42.18118 24.13715
v 2.351799 43.41862 24.20865
v 1.129952 44.03762 24.28253
v -4.710835 54.64885 23.40659
v -5.609505 52.93025 23.67559
v 3.710811 47.01445 24.20277
v 1.260693 48.7429 24.16796
v 2.789356 45.47976 24.2562
v -1.167398 46.39688 24.33228
v -9.264165 49.6664 23.90478
v -3.884332 52.35014 23.77727
v -4.947884 50.91217 23.93358
v -7.93565 51.99212 23.74672
v -9.422253 52.42951 23.6412
v -3.092557 50.76161 23.97804
v -6.00023 49.15793 24.0957
v -1.290824 49.59353 24.10969
v -4.187001 49.59864 24.09366
v -1.676575 42.35976 24.18822
v -2.47477 44.12151 24.2741
v -3.854978 44.95622 24.27687
v -2.963702 48.5633 24.20464
v -4.01368 46.21156 24.28923
v -5.240304 47.47141 24.22096
v -6.60891 50.78767 23.91235
v -7.442565 48.21342 24.0908
v -7.747743 46.13816 24.0995
v -8.02134 44.24967 23.96359
v -10.55612 46.5987 23.85833
v -49.77399 79.02406 -0.9544986
v 3.362461 -3.644202 32.64144
v 6.648593 -3.662671 28.70642
v 3.670181 -2.47419 31.48125
v 5.066553 -2.182986 29.73845
v 3.014563 -1.376961 31.24862
v -1.924723 33.37489 22.15644
v -3.823071 32.17329 21.61895
v -10.57896 -57.13056 10.6214
v -1.403025 23.19788 20.78136
v -10.42528 -13.86068 35.15589
v -1.783409 -20.24658 36.59235
v -1.357476 -17.69026 38.32437
v -2.911642 -20.92535 35.8728
v -5.50034 -16.95123 37.89945
v -4.836662 -20.56033 35.67122
v -5.468774 -21.34906 33.93589
v -6.272931 -17.44368 37.34861
v -7.269106 -19.03104 35.73371
v -8.300634 -16.10682 36.59216
v -11.22787 -14.06261 34.29218
v -12.46425 -14.2879 32.73057
v -8.50342 -17.89195 35.51831
v -10.245 -15.81113 34.92215
v -9.918056 -17.99266 33.76839
v -10.57941 -19.08665 31.06565
v -66.21048 -28.57192 -40.29219
v -68.42723 -13.75704 -37.56666
v -69.37907 -12.91417 -42.30349
v -68.36314 -15.1169 -38.44205
v 12.19541 -10.13791 22.9656
v 10.02518 -7.815548 25.87191
v 11.10708 -9.378194 25.04515
v 11.38736 -8.857825 23.24133
v -24.81537 6.985032 4.910035
v -50.2059 29.50088 0.2770235
v -50.00309 30.20101 1.246411
v -43.0442 52.51381 11.15454
v -42.16976 53.28434 11.53731
v -0.6034114 39.31424 23.76872
v -40.08656 -69.80701 -21.86691
v -20.6002 -16.77915 14.34212
v -20.27631 -17.56879 16.71673
v -49.00655 40.51353 9.203295
v -50.13963 40.90685 8.362987
v -7.697906 -76.35903 4.794638
v -6.306051 -76.73487 4.912312
v -23.65657 69.69005 17.33193
v -25.16499 70.34853 16.74551
v -19.05594 -20.1324 16.37906
v -19.01742 -19.29509 19.06567
v -19.95226 -18.79824 16.26239
v -19.4774 -18.4961 19.02788
v -29.12023 -56.05355 -1.341855
v 0.05569068 40.96442 23.99935
v -1.968553 40.61383 23.95887
v -22.91772 66.09436 18.26954
v -25.06294 65.50971 17.75816
v 17.20117 -5.711568 10.28246
v -62.12124 -32.33177 -30.28114
v -23.38801 -84.61687 -10.18884
v 7.496164 -3.274421 26.76705
v -29.6534 -45.96642 1.286363
v -21.68418 -86.54135 -13.07385
v -25.06959 -85.17649 -17.0971
v -27.03713 -83.42281 -15.79015
v -26.8123 -83.91401 -17.03721
v -23.22927 -85.61134 -12.02329
v -25.96817 -84.13923 -15.10412
v -24.41643 -85.29675 -15.19395
v -22.99584 -85.9238 -13.74527
v -24.53241 -84.71291 -13.21379
v -18.70981 -11.82627 18.90387
v -60.90913 45.11543 -8.47335
v -24.82756 -49.36346 2.059083
v -25.85 -49.33085 1.277594
v -14.64525 -84.45033 -1.997044
v -14.06349 -82.89777 -0.2932137
v -72.54641 5.381721 -41.98591
v -24.91615 5.020066 5.585937
v -60.56387 -48.16312 -44.16132
v -61.12528 -46.78449 -43.74006
v -58.34903 -44.81041 -32.09544
v -58.4147 -48.48374 -36.74364
v -58.99668 -47.5306 -37.17103
v -61.8756 -45.64432 -45.03588
v -61.33119 -45.65055 -42.48572
v -62.1095 -44.24947 -43.41018
v -59.65428 -46.32098 -37.52105
v -60.25429 -47.0129 -40.607
v -58.60332 -46.54671 -34.75668
v 1.180772 15.51781 23.69295
v 2.448489 16.39761 22.32997
v -1.891917 -4.197915 34.97132
v -65.81597 -37.06983 -50.67493
v -65.69141 -38.10687 -53.20698
v -66.08092 -35.86026 -49.95026
v -64.73672 -40.741 -52.04717
v -64.54018 -40.62117 -49.53222
v -65.25599 -38.77502 -50.45103
v -65.60447 -37.00591 -48.6053
v -64.92981 -37.96259 -46.1593
v -63.72128 -41.07198 -45.22429
v -64.42932 -38.69539 -44.74294
v 4.605234 34.32291 21.7917
v -70.51698 -11.6324 -49.73978
v -17.52391 -10.90923 20.83328
v -20.97547 34.85153 17.2166
v -25.63478 34.94193 14.77395
v -26.14458 34.39537 13.65647
v -24.18147 33.83024 13.59583
v -27.15886 41.28745 19.78676
v -28.73286 39.63176 18.29924
v -24.42874 35.74672 16.64088
v -26.60068 36.14092 16.18817
v -24.99337 37.91843 18.56936
v -23.34421 42.77043 21.36306
v -25.49749 42.88765 20.68346
v -24.16793 41.71841 20.86695
v -22.53648 34.56995 15.91026
v -26.09774 40.16031 19.53352
v -24.5304 40.21018 20.1179
v -23.36607 38.39214 19.44958
v -71.21841 -6.584532 -48.2683
v -71.10042 -7.692894 -49.00745
v -18.2896 -13.47906 22.67697
v -19.4411 -17.61573 20.11123
v -19.57994 -13.69958 19.15362
v -10.94623 -11.84325 34.36052
v -53.87554 43.21402 4.728738
v -54.58076 41.32185 3.791723
v -70.44129 32.8253 -32.65121
v -59.74845 64.4734 -9.548586
v -41.25035 -71.97774 -28.85092
v -19.5883 30.759 11.10279
v -14.10512 -10.54668 28.75
v -53.07137 41.3986 5.749552
v -69.24097 -22.47958 -54.59911
v -67.54918 -29.8892 -50.0538
v -67.32463 -29.58014 -47.61629
v -68.41047 -20.73122 -44.23253
v -68.54713 -21.69586 -46.08165
v -68.3163 -25.75918 -49.71096
v -68.96321 -23.3796 -52.19994
v -68.62436 -24.9393 -51.31562
v -66.39079 -29.87545 -42.48473
v -66.34066 -30.78127 -43.32096
v -66.72606 -29.88953 -44.32063
v -67.63361 -27.68469 -47.09509
v -66.86316 -28.82802 -43.78219
v -67.32733 -27.15808 -44.41058
v -68.63468 -23.38996 -49.0509
v -67.82036 -25.8966 -46.07463
v -68.1431 -25.18099 -47.4535
v -67.31185 -25.49817 -42.74445
v -67.88367 -23.4627 -43.85163
v -68.26374 -19.79255 -42.42567
v -67.6517 -22.08987 -41.25686
v -67.04618 -22.32458 -38.36755
v -45.8642 55.20863 7.865699
v -44.47497 -62.09892 -21.32951
v -18.46066 27.4868 6.9753
v -5.964281 -74.98721 5.344801
v -41.52176 35.10808 10.15602
v -43.06003 -69.33958 -28.25052
v -68.67035 33.86995 -27.78134
v -30.19813 -38.30259 5.961962
v -28.46251 -41.20727 5.932513
v -30.5678 -39.62366 5.463706
v -51.01955 -57.75669 -29.93777
v -50.3392 -60.42275 -32.24942
v -51.7897 -57.89989 -32.07847
v -51.98725 -59.24026 -35.01892
v -52.80816 -55.25367 -30.94552
v -53.95692 -54.77517 -33.30869
v -54.25676 -52.69056 -31.16418
v -52.34844 78.2322 -3.47775
v -14.75468 -62.41677 4.817154
v -9.150064 -61.54863 6.772111
v -14.42203 -60.2742 6.464565
v -11.93187 -60.52742 7.032333
v -9.909785 -63.28653 5.6897
v -12.90192 -63.29984 4.981515
v -12.23508 -61.92881 5.913177
v -11.24212 -63.1788 5.431543
v -71.47822 5.409311 -36.42387
v -56.53891 54.30043 -3.431546
v -47.83417 -54.95416 -20.01065
v -5.402011 34.87489 22.29485
v -27.94671 58.306 18.54185
v -25.90226 61.53455 18.43889
v -28.00368 60.17046 18.017
v -28.71684 61.50627 17.33575
v -8.653424 43.0485 23.80451
v -26.96739 65.91579 16.9998
v -23.97563 67.24548 17.73328
v -25.51281 67.64419 17.16499
v -16.70128 -47.11069 8.938962
v -17.80542 -46.65091 7.789633
v -20.63349 -47.58294 5.572948
v -18.56364 -46.36214 6.92373
v -19.84625 -46.36662 5.524827
v -20.00023 -48.47697 6.703129
v -18.64467 -47.88848 7.82366
v -16.74248 -48.58802 9.407829
v -20.14125 -49.96523 6.8933
v -16.34507 -58.92572 6.589512
v -63.45624 -29.72203 -31.80471
v -29.57524 0.5362098 4.774498
v -55.00785 58.96753 -2.183324
v -10.08894 -10.49636 34.6881
v -9.880535 -11.89402 35.46189
v -43.22589 34.12454 8.750859
v -51.87097 50.70176 3.694479
v -58.11609 45.97226 -2.827718
v -58.10799 45.10271 -2.306718
v -10.20727 -58.53838 9.309274
v -13.20999 -56.88524 9.945808
v -11.70391 -58.08079 9.45657
v -43.65672 -36.91641 -4.028097
v -31.6149 -38.59384 5.104447
v -31.39862 -39.70578 4.986279
v -67.35007 -19.56748 -37.34699
v -15.70464 -19.96755 22.24846
v -16.01539 -19.40841 23.53959
v -16.97482 -20.41203 19.89877
v -17.04245 -19.92844 21.21631
v -16.31741 -19.79919 22.23349
v -16.50951 -19.15604 23.66527
v -18.55214 -17.97582 21.98432
v -17.58942 -19.95652 20.59044
v -17.16974 -19.54291 22.0139
v -18.42521 -15.65348 22.93637
v -18.98852 -16.19555 21.83982
v -17.81861 -18.60939 22.67949
v -18.15602 -17.92919 22.82204
v -17.94594 -17.27647 23.65146
v -16.26058 -11.68351 25.00323
v -17.68317 -11.94668 22.02246
v -16.4859 -9.752648 21.71158
v -14.48758 -16.32503 29.23983
v -14.03612 -19.19376 25.94557
v -14.17428 -18.62854 27.02106
v -12.88212 -18.88593 27.87945
v -13.42796 -18.14702 28.78396
v -14.16863 -17.29241 28.91159
v -15.77232 -13.40264 27.4741
v -15.48187 -18.99727 25.00731
v -11.51771 -18.47001 30.82841
v -12.1175 -16.27871 32.37714
v -17.43737 -13.33337 24.1692
v -13.16256 -17.21323 30.23907
v -13.76951 -14.71305 30.88065
v -17.34861 -14.72874 25.03315
v -17.93606 -15.00688 23.71333
v -14.99039 -18.67388 26.03865
v -15.53286 -18.14049 26.28787
v -14.69301 -18.01592 27.52289
v -16.31863 -12.42974 25.64178
v -16.70859 -14.51552 26.16664
v -16.98845 -17.00082 25.3461
v -17.13807 -18.84729 23.36941
v -16.16513 -18.5671 25.019
v -17.57054 -16.11501 24.64827
v -16.14768 -17.72004 26.01719
v -15.1519 -17.3821 27.63607
v -16.09411 -15.39079 27.2408
v -15.14519 -16.15472 28.45196
v -15.45969 -15.32878 28.24322
v -15.17655 -13.89882 28.73217
v -14.77659 -15.11346 29.36095
v -14.92358 -11.09339 27.54384
v -35.46718 7.946894 2.080673
v -17.18131 32.79187 16.61175
v -38.65668 -50.7514 -4.900544
v -30.57131 -50.45343 -0.9441653
v -31.73955 -47.25256 0.03794313
v -31.80876 -49.87284 -1.194596
v -32.54135 -51.94209 -2.154418
v -33.32255 -50.8391 -2.051377
v -31.5306 -80.36223 -20.19036
v -32.17484 -80.3558 -23.04299
v -33.0036 -79.47403 -22.60369
v -45.58422 -55.64672 -16.65325
v -17.88735 -22.26215 11.17247
v -40.71677 15.5823 1.123513
v -34.55817 -26.74018 3.943884
v -19.34604 39.85453 21.59402
v -37.06782 -70.03679 -16.66462
v -50.8954 49.21333 5.73048
v -15.01079 -11.79127 27.98388
v -14.628 -12.02127 28.93713
v -13.42758 -13.71736 31.47799
v -14.13319 -13.25524 30.35718
v -72.44087 25.14502 -38.22045
v -42.85175 -44.19997 -5.835685
v -25.70602 -56.17342 1.173458
v -70.81101 -7.630583 -46.37867
v -68.93439 -7.796963 -34.56357
v -69.58234 -6.689444 -36.96959
v -70.15964 -6.397181 -40.30909
v -70.44622 -10.12197 -46.76338
v -70.22507 -11.57512 -46.81915
v -68.86369 -8.979554 -35.32639
v -70.36051 -7.769177 -43.3474
v -70.56695 -9.146847 -46.33485
v -69.96421 -11.63989 -44.7895
v -70.12668 -9.908255 -43.91824
v -69.80396 -9.341649 -41.21457
v -69.23317 -12.09232 -40.52816
v -68.37907 -10.83728 -34.51486
v -69.10686 -10.57593 -38.17186
v -68.90995 -12.1254 -38.68512
v -8.416754 35.61223 22.09616
v -66.07456 39.23153 -21.02184
v -38.2906 55.25412 13.66164
v -36.01627 56.47616 14.81745
v -37.48108 56.80803 13.79116
v -36.13287 59.09402 14.07223
v -24.89656 -23.17373 7.360683
v -26.2639 -21.87419 6.764118
v -35.50128 -74.70956 -18.85412
v -45.08824 -57.45213 -17.50776
v -66.3761 57.95749 -21.42703
v -66.83107 57.47118 -22.30942
v -66.85327 56.46844 -22.48502
v -66.45455 57.08439 -21.59203
v -65.76816 58.20363 -20.13949
v -66.10884 58.1681 -20.89561
v -66.14314 57.53709 -20.93827
v -66.03682 55.93428 -20.73261
v -36.86347 -71.21189 -17.37641
v -37.59439 -70.59453 -18.00841
v -38.18872 -70.46694 -18.90273
v -49.10228 77.51189 0.3690439
v -42.35511 -62.36577 -17.84586
v -23.28076 -48.12032 2.996057
v -23.8186 -48.04644 2.37845
v -24.50856 -48.13093 1.785108
v -23.37457 -49.17397 3.439882
v -29.77896 -52.86015 -1.017156
v -28.96106 -51.9736 -0.3537968
v -29.57095 -54.83106 -1.30688
v -26.9798 -53.74327 0.8069138
v -27.60534 -52.11705 0.5599873
v -28.11991 -51.72574 0.2245027
v -28.60538 -53.56194 -0.352948
v -26.1836 -54.29169 1.309085
v -46.9388 -49.60556 -13.85403
v -62.83248 52.86126 -14.1437
v -67.11594 -20.99364 -37.56069
v -38.56559 -57.32378 -8.779752
v -39.40615 -57.33861 -9.62543
v -39.63773 -58.72549 -10.88904
v -37.23497 -59.9189 -9.301377
v -36.78461 -57.44232 -7.286929
v -36.30178 -58.73993 -7.680087
v -38.15818 -58.60389 -9.281311
v -37.05289 -58.94474 -8.486548
v -34.4532 -59.68787 -6.734873
v -32.98184 -59.54686 -5.526137
v -35.04856 -58.02 -6.269039
v -33.99388 -58.33688 -5.63784
v -36.70686 -55.90438 -6.347097
v -34.5489 -56.95082 -5.357604
v -33.70735 -55.28598 -4.041429
v -43.77828 0.3960092 -0.1472913
v -40.84825 -66.42461 -19.47414
v -52.9533 -48.8984 -24.18147
v -32.36237 -79.9512 -21.98267
v -34.8899 -77.93287 -24.40388
v -34.22298 -78.02156 -22.06467
v -36.2127 -74.62499 -20.31675
v -36.08869 -75.42404 -21.39948
v -35.91206 -76.16508 -22.53894
v -34.90335 -76.91696 -21.26585
v -34.56941 -76.89438 -20.27003
v -33.45796 -77.73337 -19.11718
v -38.77787 63.18631 11.38789
v -13.38739 -52.33146 11.97916
v -4.072236 13.0291 25.20508
v -14.03601 29.84088 14.93589
v -11.06691 -58.91769 8.74236
v -13.75482 -59.27182 7.543188
v -13.22725 -57.98615 8.999489
v -15.2962 -57.0934 8.652336
v -3.266389 34.40928 22.40146
v -67.70428 -2.941965 -26.21293
v -70.5226 -2.962005 -38.60287
v -34.9565 -49.90891 -2.290236
v -34.90578 -51.87133 -3.187283
v -34.2575 -51.35465 -2.667661
v -36.54041 -49.98693 -3.102387
v -38.11913 -73.5744 -23.16045
v -55.14757 -48.64497 -28.51118
v -13.3774 -64.83047 4.272193
v -53.48799 40.0887 5.189513
v -54.2342 41.78931 4.427299
v -66.62106 -22.17177 -36.39697
v -20.54816 -85.01508 -7.241245
v -19.75981 -86.24506 -8.275448
v -18.9937 -85.75208 -6.71367
v -18.43333 -84.86874 -5.053806
v -19.32997 -83.01109 -3.958168
v -20.5099 -83.17486 -5.145967
v -57.81236 48.12332 -3.580192
v -35.07584 2.932998 2.509697
v -21.52656 37.55693 19.61677
v -19.69133 35.19477 18.24961
v -56.97065 67.72405 -6.065685
v -56.82177 62.69515 -4.986383
v -56.46519 65.03446 -4.903539
v -54.48285 67.8986 -2.992229
v -56.36279 66.79276 -5.065624
v -55.38351 66.41986 -3.783213
v -54.57667 66.64027 -2.864465
v -63.01392 40.72681 -12.45237
v -30.26462 8.344554 3.165498
v -29.27318 9.573616 3.249587
v -54.07036 -48.3998 -26.02291
v -34.98458 -38.26751 2.983307
v -33.11946 -37.71567 4.295487
v -23.57486 3.90954 6.715883
v -3.060517 6.955314 28.40559
v -3.53752 4.988026 29.23615
v -3.664643 1.513627 31.01603
v -42.85537 -24.75381 -0.2568886
v -47.5721 31.32142 4.075851
v -3.11811 -1.676969 33.12326
v -4.455478 -1.277581 32.42893
v -4.3618 -3.70547 34.10305
v -5.823361 -3.135415 32.91389
v -36.55891 -61.50177 -9.714828
v -46.53427 -55.84921 -18.51268
v -39.40555 13.99379 1.234454
v -1.15391 37.39273 23.34706
v -0.6150454 34.60121 22.52673
v -1.644691 35.97533 22.9562
v -3.469727 38.99051 23.59478
v -62.39196 61.88857 -13.70652
v -60.01896 41.07479 -4.546652
v -61.0147 41.31513 -6.865156
v -61.65318 -20.43196 -21.03221
v -55.25749 67.57318 -3.86186
v -32.95422 -78.9026 -20.50649
v -31.95831 -79.01945 -17.8305
v -30.43085 -80.83368 -17.96818
v -30.77918 -79.92108 -16.74997
v -31.32431 -77.28374 -14.01993
v -29.39142 -81.51146 -16.63712
v -28.76608 -81.64113 -15.27424
v -32.41008 -77.78663 -16.73425
v -29.82412 -80.2349 -15.10773
v -30.2041 -79.24586 -14.32126
v -25.84575 -82.08458 -10.21864
v -28.53725 -80.39169 -12.68661
v -26.96534 -81.19171 -10.94779
v -27.98086 -79.87238 -11.10765
v -26.43608 -76.83813 -7.061329
v -26.44333 -80.57912 -9.519254
v -27.19192 -77.47443 -8.21902
v -28.7574 -77.84074 -10.46103
v -27.65858 -75.9284 -7.97503
v -30.35617 -77.08374 -12.24622
v -44.6077 55.18702 8.948771
v -20.58904 31.80126 12.16275
v -18.74319 32.20121 14.24396
v -18.32942 30.9387 12.25554
v -57.36915 -45.52867 -30.4131
v -69.42332 -0.0825652 -30.78328
v -35.79129 -70.35355 -14.97083
v -36.16404 -71.21199 -16.25985
v -36.32647 -72.63133 -17.8761
v -50.68575 23.23109 -6.238898
v -51.56759 22.83401 -7.039909
v -55.76152 20.88954 -10.82045
v -19.19237 24.87235 4.176947
v -29.51089 -40.77288 5.587132
v -29.92657 -42.36382 4.524478
v -30.8298 -41.23958 4.710007
v -31.62036 -44.38663 2.412284
v -31.67215 -45.78847 1.178001
v -29.03661 -43.08286 4.401605
v -33.25691 -44.37715 1.809874
v -32.79525 -42.79431 2.963674
v -35.75394 -41.81946 1.595855
v -34.3661 -42.59967 2.185693
v -36.2035 -43.93397 0.4297853
v -33.739 -45.7555 0.6904133
v -34.98869 -43.88517 1.243062
v -35.96373 -45.05034 0.03121904
v -65.55295 -24.06496 -33.86635
v -66.23577 -23.65507 -36.09161
v -66.99493 -23.96025 -39.57569
v -66.24206 -25.11112 -37.31469
v -66.47754 -26.66111 -39.71644
v -64.35783 -30.60707 -35.25342
v -64.93384 -31.45337 -38.00687
v -65.52648 -29.09531 -38.06585
v -64.83089 -29.39084 -35.77533
v -65.85852 -27.10655 -37.59977
v -65.13863 -27.7121 -35.4395
v -64.60005 -27.3064 -33.34885
v -19.53044 -19.73983 15.23078
v -20.01958 -19.2124 11.68765
v -19.05213 -20.66829 10.92081
v -18.35199 -21.45854 12.15697
v -18.11021 -21.39731 13.56557
v -18.82155 -20.65417 14.50081
v -19.48873 -19.86216 13.43771
v -19.80521 -19.32897 14.02524
v -19.64536 -19.82201 12.10654
v -19.43631 -19.96355 12.57561
v -19.30066 -20.14018 13.11358
v -20.09746 -18.72715 13.0507
v -19.93016 -19.18895 12.27696
v -19.85344 -19.241 12.72852
v -20.60083 -16.94794 12.49047
v -68.33044 25.10462 -26.85489
v -71.83027 0.1354318 -43.45345
v -71.57582 -5.380793 -49.40444
v -72.28724 -1.015803 -48.44835
v -71.95568 -1.018725 -45.75324
v -71.56585 -3.941175 -47.09616
v -70.98342 -6.230402 -45.75606
v -70.17966 -7.107329 -41.25548
v -71.12012 -4.170117 -43.86436
v -69.12127 -2.831558 -31.18179
v -47.80348 41.12641 10.27262
v -48.10204 40.62078 9.891915
v -48.64757 41.36285 9.743144
v -49.13906 -57.11988 -24.92122
v -16.04668 -7.937028 19.97036
v -44.46989 -60.40887 -19.46049
v -46.62925 76.76 2.984879
v -8.013198 -82.74929 1.952239
v -9.434197 -81.13887 2.644727
v -9.29559 -83.21018 1.360663
v -10.19354 -81.28599 2.369174
v -62.99147 59.61077 -14.73472
v -66.94823 -14.93057 -31.66502
v -39.29856 -49.73641 -4.867031
v -37.90471 -47.48683 -2.593707
v -44.91272 -35.3275 -4.688922
v -34.1343 -75.98087 -17.77163
v -59.34923 -22.79777 -18.21881
v -67.43351 55.59426 -23.83023
v -38.18345 15.6597 2.581499
v -39.61975 16.1846 1.784547
v -42.99898 -62.81032 -19.39544
v -38.05308 10.52376 1.269823
v -36.82787 9.8506 1.668891
v -38.47385 9.026817 1.18309
v -24.8468 -20.53785 7.215291
v -37.41268 -43.59028 -0.3224176
v -42.15731 4.825908 0.1141866
v -10.83207 -67.03649 4.692453
v -11.71429 -65.22155 4.720801
v -41.2583 -62.08242 -15.87498
v -40.31263 -63.38241 -15.68777
v -31.52722 -17.16156 5.684191
v -56.68688 -47.87456 -31.34654
v -55.0321 -51.0705 -30.99418
v -19.95049 -16.28694 10.93066
v -35.51953 -27.14209 3.479017
v -35.48132 -60.11976 -7.828166
v -64.65274 -25.59683 -32.16957
v -8.645444 -14.28594 36.6968
v -7.211957 -12.99629 37.57458
v -6.82377 -14.31029 37.80006
v -8.102715 -12.05485 36.87221
v -7.097327 -10.96446 37.10656
v -6.803714 -8.062509 35.83742
v -12.95642 -7.452503 27.5511
v -13.1263 -12.85931 31.79618
v -10.95861 -5.285141 29.04988
v -13.61467 -10.73508 29.86565
v -6.875078 -2.460622 31.63419
v -8.821876 -1.529178 28.90998
v -6.675247 -1.223514 30.94227
v -13.48763 -9.240371 28.60513
v -12.99241 -10.8082 31.0398
v -9.64851 -8.007788 33.38477
v -7.555917 -5.686342 33.58615
v -12.62187 -9.572168 30.59695
v -11.20467 -9.782545 32.93437
v -8.774013 -9.880843 35.54528
v -9.921256 -7.179385 32.36104
v -12.48372 -8.218555 29.4751
v -11.64733 -7.800068 30.50852
v -10.80448 -6.517194 30.5188
v -9.903921 -5.308142 30.68689
v -7.930093 -4.26117 32.07157
v -17.62042 21.93339 3.752724
v -46.68399 31.08371 4.384719
v -46.61914 31.79083 5.136415
v -66.30901 -21.73267 -34.85379
v -67.34272 -18.37581 -36.30647
v -66.54446 -19.65879 -33.94858
v -40.90709 -44.54616 -3.905857
v -29.96586 2.24999 4.242362
v -12.70962 -77.88592 2.924149
v -10.59354 -77.65905 3.730828
v -71.42683 -3.228738 -44.92973
v -70.94765 -3.438776 -41.75502
v -33.34996 -54.06298 -3.32488
v -36.15525 -53.37045 -4.609807
v -35.16991 -55.52788 -5.083572
v -13.6461 37.07125 21.72674
v -19.54263 41.64726 22.10607
v -18.06278 42.05675 22.48591
v -5.154226 37.26791 23.06909
v -3.776212 37.34262 23.20504
v -4.867913 42.38542 24.03224
v -4.76342 39.63416 23.6141
v -6.375278 40.13794 23.57638
v -7.770989 40.72398 23.55721
v -11.87669 35.6965 21.44624
v -11.4992 36.6051 21.94729
v -11.93264 38.68931 22.6034
v -10.73993 34.86254 21.31559
v -6.884139 37.70837 22.99397
v -8.141263 37.99379 22.92525
v -9.327868 37.21351 22.51514
v -9.769189 39.18659 22.9873
v -8.740108 41.30807 23.54402
v -10.14138 43.93084 23.76252
v -11.63083 43.8229 23.60757
v -12.79887 42.64065 23.30498
v -10.99541 41.58036 23.36486
v -14.48133 44.22259 23.27083
v -12.58848 40.95573 23.04012
v -15.76466 42.34361 22.89123
v -18.03366 38.51143 21.33263
v -19.34143 37.94016 20.66975
v -18.72122 36.50246 19.89906
v -14.22434 42.10727 23.05862
v -17.67706 40.27777 22.13584
v -16.02037 39.80282 22.28791
v -14.39002 38.22524 22.02052
v -16.5616 36.53584 20.66742
v -17.99454 34.30068 18.1468
v -14.93081 35.50386 20.54735
v -16.31253 33.04826 17.57617
v -14.48712 -83.65926 -1.13835
v -12.90626 -85.3524 -2.000138
v -33.83696 8.752966 2.440154
v -36.05214 74.35995 11.28543
v -37.36635 74.83649 10.43422
v -40.20284 64.66769 10.13025
v -33.66063 58.98337 15.56723
v -26.42277 71.94836 16.08341
v -27.26874 70.43993 16.03694
v -27.87774 72.38007 15.50261
v -29.60809 72.99165 14.74146
v -29.92356 71.16097 14.83856
v -34.80009 68.22696 12.8958
v -31.47332 69.69013 14.38108
v -33.57883 70.02956 13.28218
v -32.71044 69.18111 13.87134
v -33.14886 67.29873 13.94113
v -29.42049 59.53912 17.57782
v -28.78864 62.53605 17.0231
v -30.69533 59.7754 16.91706
v -31.30047 61.5196 16.13423
v -32.45259 60.01544 15.93131
v -26.91769 67.8937 16.64457
v -30.92694 62.8966 15.96127
v -27.17538 69.51016 16.24058
v -29.39609 69.05396 15.40732
v -28.40279 67.00042 16.21652
v -28.25137 64.10007 16.88673
v -38.90686 65.33538 10.88463
v -29.91607 64.61565 16.0468
v -30.97418 67.40243 14.99237
v -29.93574 66.0307 15.74018
v -30.96837 65.19488 15.42055
v -32.11897 66.15948 14.68412
v -33.11998 64.97511 14.41897
v -33.79592 64.01814 14.25313
v -34.29755 62.85729 14.23231
v -32.71475 63.35918 14.96838
v -35.96542 63.08465 13.1878
v -34.13655 60.94246 14.77453
v -37.86291 61.37555 12.3578
v -37.489 64.04146 12.05058
v -34.77215 64.39119 13.62314
v -36.24669 65.02358 12.58561
v -36.23883 66.61155 12.28352
v -37.38236 65.92429 11.74315
v -38.93376 73.68523 9.621702
v -36.95485 72.89146 10.96893
v -35.93777 71.30947 11.77755
v -35.53981 72.85356 11.78358
v -38.58823 71.71931 10.1056
v -36.03384 70.16228 11.87368
v -37.75904 68.71425 11.05845
v -55.71849 -49.48727 -30.79545
v -53.70974 -49.67885 -26.46939
v -53.91835 -51.98604 -29.43554
v -54.73349 -50.15844 -29.20673
v -52.70624 -53.29326 -28.21032
v -53.53926 -51.22989 -27.7287
v -45.71595 -54.34021 -15.69605
v -44.71311 -56.23033 -15.76976
v -54.04095 -47.20428 -24.83445
v -21.64616 -22.4554 8.750031
v -42.17146 -70.69928 -28.65537
v -40.96426 -71.71882 -27.28122
v -40.666 -71.42165 -25.79263
v -41.07646 -69.72707 -23.94607
v -43.1805 -67.46285 -25.31823
v -39.47493 -72.97687 -25.73031
v -42.3027 -69.49036 -26.49872
v -39.44612 -71.31244 -22.56624
v -37.98322 -72.48737 -21.01177
v -39.07689 -70.34026 -20.5025
v -20.69146 -16.939 11.89358
v -20.51737 -17.86694 11.75528
v -62.3121 60.25643 -13.47309
v -61.93682 59.03785 -12.55531
v -48.20239 -57.46455 -23.37651
v -46.32808 -59.56371 -22.0291
v -47.36302 -57.66006 -21.92724
v -72.60947 7.747916 -40.37577
v -16.84635 -8.67126 18.85118
v -72.33089 0.3839673 -46.29093
v -72.64169 2.042879 -46.39232
v -41.09966 -64.74368 -18.16451
v -57.49355 60.70211 -5.600471
v -56.76715 61.7547 -4.776588
v -58.18612 62.00675 -6.763667
v -24.71326 -83.74313 -10.7752
v -21.64514 -84.22791 -7.368509
v -24.86709 -81.92478 -8.68125
v -23.44307 -83.53257 -8.632151
v -47.14885 -56.38497 -20.16412
v -46.04313 -57.04562 -18.79456
v -46.26151 -58.2948 -20.43868
v -45.29686 -58.56915 -18.97648
v -44.23422 -59.30942 -17.91888
v -41.93266 55.02324 11.15085
v -42.9345 53.88233 10.72607
v -62.00256 -30.4538 -28.57714
v -63.73977 -28.12443 -31.4062
v -62.36287 -28.50566 -28.04023
v -37.69317 14.8377 2.557558
v -37.10015 14.64022 2.243673
v -38.32693 14.52635 1.791474
v -65.21333 -18.0441 -28.01293
v -34.29493 -46.7401 -0.1491504
v -12.72683 -55.12168 11.49356
v -13.86442 -53.87062 11.55678
v -17.70186 -53.33101 9.048142
v -15.85069 -54.74073 9.953026
v -55.65001 -39.12967 -21.48604
v -16.08002 -84.49836 -2.912572
v -17.239 -82.903 -2.277767
v -16.21726 -82.53201 -1.311436
v -42.98958 -64.70328 -21.44901
v -42.28386 -64.65346 -20.13328
v -42.00299 -66.89331 -22.05769
v -38.76748 -69.20221 -18.69268
v -40.0763 -67.71207 -19.4553
v -37.94439 -68.79544 -16.91162
v -39.8055 -66.78121 -18.04724
v -40.63522 -64.06168 -16.79387
v -38.78617 -64.50922 -14.4854
v -39.43378 -64.39203 -15.30138
v -37.78963 -65.7178 -14.13592
v -39.24353 -65.93925 -16.34852
v -38.45095 -66.9286 -16.01401
v -34.76367 -70.679 -13.77551
v -35.03777 -69.58896 -13.36125
v -37.42762 -67.27273 -14.85278
v -60.63521 -18.83084 -18.24113
v -63.34723 -40.09103 -41.84663
v -62.65803 -40.13717 -39.32164
v -63.17958 -38.84948 -39.57616
v -14.73951 -81.81147 0.1180185
v -34.90569 -73.54917 -16.4093
v -10.61914 -2.566537 27.06314
v -27.2442 0.8361676 5.655818
v -71.40829 26.2667 -34.97337
v -72.20155 26.46926 -37.58256
v -71.93102 24.43056 -36.37021
v -71.72458 25.56045 -35.85406
v -28.55775 2.03629 4.848348
v -28.55795 4.078938 4.309125
v -64.32621 59.11296 -17.25599
v -28.90559 -63.40933 -4.242408
v -28.86747 -64.82255 -4.848543
v -52.76095 40.14666 5.928741
v -14.45185 -9.564398 26.84548
v -12.74782 -5.60294 25.7878
v -14.8481 -71.85397 2.797747
v -67.23546 -13.39997 -31.53235
v -57.73059 62.83382 -6.241952
v -58.00594 64.47502 -6.900977
v -58.79875 64.71139 -8.067953
v -27.19707 -64.10165 -3.211614
v -55.66141 -47.5392 -28.52901
v -56.23426 -45.34347 -27.67328
v -55.02564 -46.47397 -26.12684
v -57.04107 -44.78152 -28.90236
v -57.60492 -41.63288 -27.3339
v -57.06724 -43.26677 -27.60573
v -56.04128 -44.42709 -26.40325
v -55.80416 -43.5545 -25.14208
v -18.80506 -50.55239 8.217334
v -17.95804 -52.08072 8.995702
v -21.53119 -49.95717 5.676346
v -19.82871 -56.72839 5.797508
v -16.3243 -56.53159 8.429255
v -20.37163 -52.12607 6.917611
v -19.84459 -55.29826 6.542251
v -21.65928 -52.88527 5.698358
v -25.75657 -76.31091 -6.09673
v -23.54021 -77.15272 -4.306642
v -25.32598 -78.02356 -6.415533
v -10.47996 -79.54693 3.126669
v -9.418641 -79.17876 3.550559
v -30.65883 -64.76214 -6.319435
v -30.39781 -66.81918 -7.071575
v -31.54296 -75.15377 -12.50035
v -33.85517 -73.86179 -14.92611
v -32.98831 -73.87414 -13.60394
v -31.62777 -73.81172 -11.65017
v -22.58388 -52.11434 4.9265
v -25.06625 -69.7298 -3.547139
v -13.06549 -70.00858 3.700182
v -13.19129 -67.35081 3.844004
v -13.57125 -66.31065 3.88311
v -12.55894 -68.58695 3.955005
v -14.98983 -69.50616 2.871548
v -13.19126 -73.49298 3.466247
v -24.34109 -80.28115 -6.692297
v -23.18762 -82.79366 -7.488204
v -22.9219 -81.56467 -6.102388
v -21.6802 -82.62116 -5.725667
v -21.55757 -79.9205 -3.723035
v -22.24018 -80.65998 -4.829318
v -18.69486 -72.76366 0.5609093
v -29.57394 -66.64661 -6.26341
v -18.53608 -75.10934 0.294089
v -7.977376 -74.64178 5.068419
v -36.57648 -68.46161 -14.6254
v -28.82917 -75.53817 -9.132622
v -29.526 -73.96371 -9.144663
v -33.55383 -71.0827 -12.43112
v -34.34797 -68.29708 -11.70203
v -27.87676 -70.60767 -6.23288
v -25.6691 -70.86507 -4.366576
v -32.95993 -71.84241 -12.1493
v -28.66222 -73.25481 -7.908265
v -23.51495 -74.30563 -3.385072
v -33.72031 -69.45474 -11.6609
v -32.52578 -67.56018 -9.382821
v -33.44299 -66.48453 -9.733322
v -31.2558 -72.45679 -10.45547
v -32.17266 -69.40913 -9.969796
v -30.54706 -74.34685 -10.58278
v -31.10017 -67.40678 -7.994456
v -30.76723 -69.12949 -8.379767
v -31.2029 -71.0815 -9.712002
v -29.71072 -71.8141 -8.42332
v -29.38786 -69.89394 -7.39775
v -27.05831 -75.02527 -6.942394
v -27.60208 -73.0878 -6.787894
v -26.74131 -71.57159 -5.510223
v -25.38115 -72.68444 -4.580411
v -26.04278 -74.28687 -5.663305
v -24.66413 -74.44321 -4.413794
v -24.23557 -75.54641 -4.370696
v -21.23805 -75.13063 -1.71772
v -22.18815 -76.21025 -2.800714
v -20.05397 -76.64496 -1.16956
v -20.37846 -74.10994 -0.8228439
v -26.33312 -57.50331 0.2474128
v -24.49327 -50.24919 2.633884
v -25.67962 -51.77855 2.151033
v -26.82746 -52.16676 1.168741
v -23.53407 -50.09687 3.873358
v -11.74906 -71.12078 4.167038
v -22.4845 -73.34078 -2.317556
v -28.43766 -68.16506 -5.883068
v -28.29019 -66.66409 -5.196619
v -27.5204 -66.06107 -4.322071
v -26.45028 -68.26952 -4.249635
v -25.8089 -66.18335 -3.030862
v -24.57961 -67.62325 -2.595665
v -24.40675 -65.97671 -1.914953
v -18.00549 -60.58198 4.545653
v -17.93333 -61.92215 3.813116
v -22.29345 -66.2795 -0.5445855
v -19.94559 -67.23154 0.6106548
v -22.04956 -64.38507 0.3098943
v -21.09525 -65.90285 0.3463304
v -20.35832 -57.88592 4.699093
v -22.84773 -71.37978 -2.193619
v -13.55301 -80.91026 1.261411
v -10.10069 -76.77738 4.118066
v -23.16333 -67.3389 -1.461396
v -23.83463 -70.11172 -2.684554
v -22.74114 -68.72995 -1.559548
v -20.93089 -69.83781 -0.5847538
v -19.75758 -72.13045 -0.09184064
v -20.81325 -71.03735 -0.7048188
v -17.78226 -81.71272 -1.781627
v -20.17454 -80.65832 -2.973937
v -20.97964 -78.95205 -2.756611
v -19.50061 -77.92828 -1.161378
v -17.20668 -80.41974 -0.5901822
v -8.669867 -75.7159 4.721961
v -10.59922 -73.81203 4.440256
v -12.07439 -72.85894 3.960832
v -9.444777 -84.69408 -0.004780676
v -11.1731 -84.50913 -0.3994226
v -19.38955 -70.75556 0.3019091
v -11.29259 -83.39397 0.5625587
v -12.4928 -82.43835 0.7659817
v -16.59651 -67.71848 2.325744
v -11.54546 -81.4278 1.826162
v -11.36334 -80.41254 2.44782
v -11.96846 -78.77369 2.912126
v -19.18733 -73.85928 0.07618994
v -17.37221 -78.96965 0.005666027
v -16.01326 -80.10223 0.3294709
v -14.66105 -78.91397 1.6281
v -16.12434 -78.24512 1.030112
v -11.91975 -76.08044 3.650624
v -12.66307 -75.27654 3.486226
v -13.81253 -74.20887 3.119129
v -13.75961 -76.31396 2.829715
v -15.39248 -73.53339 2.404501
v -15.0326 -75.9379 2.232141
v -17.89256 -76.56993 0.4070481
v -16.1606 -76.6792 1.458157
v -16.5534 -74.48357 1.637428
v -17.38619 -72.96824 1.347989
v -17.83568 -71.23573 1.229129
v -16.40045 -70.23307 2.114312
v -17.66619 -68.79463 1.563781
v -20.21318 -68.60078 0.1151445
v -18.42267 -69.58969 1.019253
v -18.67763 -66.5354 1.53766
v -25.26803 -58.38138 0.7292506
v -18.07944 -57.57893 6.535254
v -25.10133 -60.29865 0.02103467
v -22.18555 -54.96849 4.674914
v -21.71754 -58.77552 3.220023
v -25.12502 -53.7469 2.318429
v -24.53111 -56.1921 2.120222
v -21.40306 -56.33669 4.68118
v -23.09287 -56.55275 3.181096
v -18.03461 -59.02223 5.546195
v -21.80702 -57.68473 3.68789
v -20.15859 -59.17165 4.095651
v -22.53433 -59.8659 2.071248
v -16.3031 -61.59188 4.767967
v -15.32294 -64.20246 3.763627
v -16.37673 -64.9879 3.077399
v -16.79439 -66.51912 2.476506
v -17.46577 -63.24366 3.316653
v -19.72613 -62.65342 2.471127
v -18.82299 -64.97897 1.943014
v -19.92106 -65.65527 1.13921
v -20.7079 -63.60719 1.478509
v -21.75257 -62.26985 1.437512
v -23.28267 -62.93265 0.09929912
v -25.8839 -64.95842 -2.599793
v -24.19155 -64.92825 -1.338275
v -23.72507 -63.82261 -0.5892127
v -24.91226 -62.99172 -1.057341
v -28.07971 -53.88731 -0.04162189
v -28.82521 -55.30764 -0.9370526
v -27.14086 -55.97199 0.1140794
v -25.90089 -63.22112 -1.870664
v -26.96052 -59.09451 -0.8228623
v -26.25094 -61.006 -1.142082
v -27.83955 -57.12695 -0.7693841
v -29.94995 -58.27963 -2.734023
v -27.5774 -60.44825 -1.876201
v -28.27424 -62.51155 -3.36523
v -28.38969 -59.74009 -2.180154
v -29.13349 -61.91706 -3.762508
v -30.57108 -60.3581 -4.111489
v -30.07399 -63.15221 -5.059077
v -31.13476 -62.01628 -5.352312
v -70.99477 5.215584 -34.48511
v -65.48801 58.3028 -19.50823
v -65.41979 57.68383 -19.45556
v -64.72968 55.64272 -18.00384
v -64.97086 58.40795 -18.45993
v -64.65319 57.87975 -17.84638
v -72.42787 16.31447 -37.19598
v -58.80282 63.39656 -7.875066
v -59.40439 63.40411 -8.75923
v -60.122 62.46648 -9.813835
v -59.48025 -32.67449 -24.53028
v -43.45717 -1.831174 0.1910304
v -46.02105 -28.11123 -3.552974
v -26.11226 14.53619 3.301889
v -55.53299 40.82218 3.009004
v -55.96478 39.91061 2.389461
v -35.03419 5.126352 2.333083
v -62.27204 40.03419 -9.91223
v -62.07299 40.54646 -9.417278
v -61.51664 41.27739 -8.134616
v -19.93709 -14.2597 18.37794
v -20.41873 -15.98642 17.16294
v -73.30097 7.716164 -44.02441
v -72.73605 3.773566 -44.80177
v -72.9292 5.340003 -44.08517
v -36.55041 3.150956 2.059478
v -39.79147 67.13004 9.975137
v -39.77685 69.38872 9.644246
v -41.6969 17.45777 0.8722436
v -43.58584 17.67769 -0.1373187
v -55.39224 61.68431 -3.019769
v -61.68197 39.34035 -8.090416
v -71.60801 6.791298 -36.3056
v -19.43824 -12.53661 17.52025
v -36.49599 -51.80182 -4.016094
v -37.62773 -52.05893 -4.846297
v -36.93699 -53.69361 -5.289457
v -37.65906 -55.22544 -6.681198
v -38.81384 -55.13947 -7.555367
v -38.2232 -53.42988 -6.074568
v -40.07801 -55.98812 -9.350391
v -40.95019 -54.72665 -9.401508
v -39.8168 -53.21704 -7.287956
v -41.61308 -52.12117 -8.404671
v -35.2321 -62.83361 -9.301672
v -40.35086 -60.34665 -13.04341
v -72.17197 28.29392 -37.74731
v -71.68011 27.52061 -36.06509
v -71.63647 29.62686 -36.10545
v -71.22863 28.56378 -34.74324
v -28.9874 6.426266 3.63178
v -52.30713 76.84734 -2.920617
v -37.37951 57.47991 13.68827
v -55.00526 61.53248 -2.546681
v -54.26565 59.64674 -1.394324
v -55.07653 60.54094 -2.49753
v -49.57675 61.10316 3.192303
v -45.81459 75.53207 4.006894
v -46.67841 74.26044 3.521096
v -64.32484 54.50716 -17.09917
v -63.05292 55.04399 -14.5167
v -62.98618 58.34825 -14.36347
v -63.83673 57.71922 -16.16601
v -63.92274 55.91651 -16.17068
v -62.51787 57.08484 -13.49459
v -62.19369 55.40352 -12.93184
v -54.26898 70.58334 -3.348278
v -54.04882 69.31846 -2.770795
v -50.21294 51.54619 5.151115
v -49.68242 50.21389 6.408308
v -62.26588 51.95579 -12.98947
v -37.02515 58.95668 13.54225
v -38.80846 60.02594 12.08309
v -38.73504 58.1694 12.60872
v -40.4627 57.18737 11.63311
v -41.29882 58.79319 10.58484
v -40.35418 59.8549 11.02582
v -60.85382 61.96436 -10.98049
v -61.44124 62.13933 -12.03541
v -53.06375 50.78592 2.140568
v -51.64808 51.61783 3.496566
v -51.86109 52.43655 2.918513
v -56.13007 51.91659 -2.340685
v -55.39005 51.69883 -1.230799
v -55.51474 50.14626 -0.856796
v -54.36495 50.40477 0.586478
v -54.08065 49.91591 1.213345
v -54.81585 50.80313 -0.1395398
v -53.78707 51.3896 0.9533626
v -53.14897 51.54991 1.711475
v -54.23438 51.98101 0.2034543
v -59.24475 62.13786 -8.378932
v -51.435 66.86995 0.460399
v -51.2813 78.69242 -2.473025
v -61.44723 50.22555 -11.28622
v -61.69167 53.50233 -11.94151
v -53.18834 70.30758 -2.012406
v -52.92809 68.25414 -1.300521
v -53.68945 64.01119 -1.40052
v -54.93896 63.36367 -2.722424
v -43.71212 60.17934 8.395226
v -60.91507 60.64694 -10.91658
v -61.31785 57.02621 -11.40625
v -48.27499 64.43031 3.785672
v -55.77395 49.05038 -0.7694016
v -56.38745 51.16739 -2.493991
v -56.96541 60.34032 -4.858856
v -44.17362 56.113 9.045246
v -42.80207 57.43464 9.803152
v -54.01732 55.84442 -0.4329929
v -51.90744 69.1601 -0.4288548
v -52.73145 74.48415 -2.658957
v -50.88174 73.74094 -0.3492009
v -49.43702 51.77332 5.808017
v -48.44096 51.5588 6.89107
v -47.39664 51.90414 7.719855
v -49.91507 77.52207 -0.4879749
v -51.51536 75.79226 -1.692178
v -52.20271 67.51851 -0.4265391
v -43.46577 73.35855 6.393749
v -43.94404 57.57322 8.838152
v -42.69751 59.22291 9.392827
v -44.80807 58.8215 7.795503
v -44.38969 61.57561 7.548171
v -40.24633 72.80864 8.869921
v -41.57743 72.74132 7.922552
v -47.24997 64.68513 4.616458
v -45.43335 60.38769 6.939186
v -45.37478 63.66353 6.375821
v -43.00405 62.56877 8.438983
v -41.24463 62.06448 9.872447
v -40.08904 61.33252 10.86313
v -42.0288 64.69346 8.802983
v -43.95085 63.74626 7.46358
v -45.10162 65.44231 6.293241
v -41.17331 71.07607 8.450213
v -41.46218 66.31989 8.922173
v -44.3219 67.16671 6.625024
v -41.36823 68.46232 8.659407
v -43.04669 70.63882 7.105486
v -42.89592 68.67342 7.497154
v -46.6403 66.82552 4.786216
v -50.92241 76.89497 -1.352217
v -42.94794 74.67409 6.567555
v -44.74519 76.21513 4.803902
v -44.45704 74.92358 5.282008
v -45.4938 74.12553 4.558909
v -47.29393 75.10927 2.783885
v -48.27439 76.90466 1.400995
v -47.92768 74.18249 2.409786
v -44.86363 71.86195 5.497499
v -46.84198 69.78024 4.188113
v -45.42321 69.56682 5.405384
v -49.71891 75.95067 0.2419135
v -49.66821 74.17971 0.779635
v -46.44801 72.97115 3.989281
v -48.49495 69.76906 2.709463
v -46.72092 71.46562 4.038048
v -48.52059 73.26338 2.05774
v -48.73193 71.67888 2.143038
v -49.9267 72.8297 0.782396
v -51.06439 72.11214 -0.1946276
v -51.71697 71.11834 -0.6716682
v -53.6978 62.20721 -1.144571
v -50.20893 70.71371 0.934603
v -48.00625 66.56993 3.663974
v -50.70193 66.09267 1.292123
v -49.72432 64.117 2.532434
v -49.39957 67.17104 2.36402
v -48.45682 63.18262 3.83988
v -49.59872 62.65387 2.889452
v -48.60277 61.62262 4.000494
v -48.81537 59.56983 4.174137
v -46.48825 61.51968 5.832354
v -47.45572 62.14345 4.899859
v -46.50268 59.49353 6.222958
v -47.79373 59.36334 5.130438
v -47.59988 57.33278 5.734517
v -45.5694 57.7822 7.413835
v -47.2147 54.83392 6.765472
v -45.79257 56.42026 7.565885
v -53.72469 66.87212 -1.937822
v -54.30197 65.5758 -2.362373
v -52.53172 66.72157 -0.6230387
v -52.98338 65.46228 -0.8692139
v -52.80972 61.92467 -0.1336211
v -52.81432 63.55378 -0.3631038
v -51.16142 63.0537 1.386318
v -51.35523 64.54585 0.9332049
v -50.85495 61.51633 1.940404
v -53.61609 60.8678 -0.8185524
v -53.74863 58.50962 -0.634193
v -51.9336 60.67439 0.9782425
v -50.7573 58.51034 2.550324
v -50.30019 52.90689 4.421435
v -48.84997 52.49968 6.025096
v -48.29646 54.1003 5.977511
v -48.13552 55.33327 5.763781
v -48.79948 57.13985 4.679312
v -49.68897 54.12284 4.621186
v -52.86922 55.95937 0.8599794
v -49.22691 55.8872 4.589253
v -50.54175 55.76994 3.333484
v -51.09143 57.46767 2.411817
v -51.58917 54.9191 2.497809
v -55.87662 53.53931 -2.356442
v -52.54522 53.74873 1.762054
v -55.23221 54.84882 -1.754514
v -54.13793 53.68045 -0.1202289
v -54.5735 57.76292 -1.465843
v -57.70554 59.46892 -5.783387
v -56.35087 55.86387 -3.376691
v -56.08871 57.25397 -3.247858
v -57.25268 57.06494 -4.856118
v -58.14023 57.84376 -6.269571
v -57.41311 50.46126 -3.886651
v -56.99302 49.23975 -2.769245
v -56.32783 50.07533 -2.056196
v -56.76913 52.6924 -3.455791
v -57.67511 55.40358 -5.280253
v -58.59237 56.72083 -6.875372
v -58.8352 50.62298 -6.363774
v -58.00603 52.11198 -5.283492
v -57.66069 53.76777 -5.032043
v -58.42594 59.02232 -6.804888
v -58.89086 60.74948 -7.696637
v -60.09523 61.17857 -9.611552
v -59.73869 45.42671 -5.909872
v -59.56155 59.75347 -8.651024
v -60.43311 58.66733 -10.01719
v -59.29065 56.65657 -7.975848
v -60.20926 56.49851 -9.458038
v -59.34019 51.78997 -7.520313
v -58.68592 54.1126 -6.744585
v -59.68466 54.44835 -8.43924
v -59.19576 52.88236 -7.450302
v -60.45812 55.14677 -9.828768
v -61.09434 53.88846 -10.88811
v -58.23686 48.81887 -4.680208
v -58.5351 47.64531 -4.681319
v -60.50521 51.4321 -9.586114
v -60.00826 52.87996 -8.850498
v -60.38383 49.1456 -8.932496
v -59.4512 47.60451 -6.481215
v -60.37477 47.11035 -8.220419
v -61.54399 45.64835 -10.31381
v -60.96556 46.72239 -9.37992
v -58.32625 -38.69059 -26.48335
v -34.55847 -22.90246 4.293788
v -64.72373 -36.91984 -43.46983
v -65.14458 -34.57973 -42.21745
v -64.59712 -35.98967 -41.61285
v -59.23134 -37.60221 -27.60634
v -60.21774 -42.58022 -34.56386
v -64.51445 -34.26054 -39.26377
v -63.34555 -37.56904 -38.63987
v -63.46209 -35.80616 -37.15496
v -64.11311 -37.03582 -40.86323
v -62.14875 -41.42769 -39.24501
v -61.80173 -42.45135 -39.3398
v -60.66162 -29.65406 -24.96237
v -62.69567 -37.62606 -36.57016
v -62.04734 -39.48917 -36.57477
v -60.56115 -38.24018 -31.22965
v -59.57465 -38.58958 -29.1932
v -58.87341 -40.47612 -29.17432
v -59.04589 -45.06081 -34.13275
v -59.21342 -43.77008 -33.17947
v -58.42102 -42.9233 -30.41875
v -59.72681 -41.29356 -31.96969
v -63.43988 -32.26242 -33.83423
v -64.59975 -32.76899 -38.01617
v -63.11235 -34.0866 -34.44894
v -63.99116 -30.3946 -33.88554
v -62.34018 -35.94635 -33.90923
v -61.68063 -29.91149 -27.39505
v -60.96555 -42.45459 -36.66641
v -60.73335 -39.31143 -32.62127
v -62.13987 -37.47404 -34.73895
v -63.28189 -31.2462 -32.49377
v -61.41298 -35.20729 -30.76479
v -61.50964 -37.2758 -32.82293
v -60.75602 -36.38104 -30.12137
v -61.01831 -30.12304 -26.06174
v -62.05758 -33.83915 -31.30295
v -59.95355 -33.46242 -26.07972
v -61.12176 -31.71981 -27.44445
v -61.66948 -31.8536 -28.83735
v -60.18382 -35.01057 -27.76308
v -58.97169 -35.90921 -25.82413
v -57.46609 -35.65318 -22.58905
v -58.07224 -36.86975 -24.64711
v -57.8167 -39.73559 -26.21442
v -56.54842 -41.51364 -25.02379
v -56.01602 -40.93927 -23.52127
v -57.20797 -38.34082 -23.97232
v -56.51308 -37.952 -22.30442
v -58.78425 -35.03111 -24.78967
v -56.68206 -34.73948 -20.51479
v -56.14053 -36.74674 -20.81451
v -26.7324 -17.31577 6.712765
v -29.29697 -21.20144 5.924072
v -7.024596 1.800813 28.75707
v -5.530752 0.7811647 30.53221
v -50.58393 -31.61393 -9.613924
v -16.8165 18.69636 4.624265
v -17.59871 19.30546 4.110402
v -18.10072 20.16062 3.701679
v -18.74253 20.21633 3.406271
v -18.74671 19.40343 3.651594
v -20.64722 18.71635 3.327747
v -52.30497 -51.59142 -25.42616
v -49.48311 -15.1831 -3.668105
v -42.05494 3.415537 0.248851
v -70.87818 26.07371 -33.37462
v -52.42892 38.9875 5.957291
v -54.40681 39.12743 3.524644
v -51.67663 36.19469 5.313124
v -58.62865 -34.15939 -23.83261
v -20.96565 10.48619 5.361119
v -33.84719 2.333208 2.949203
v -33.64885 6.086061 2.595006
v -32.49975 6.515611 2.828966
v -34.91281 -30.89281 3.44041
v -31.24479 -21.72185 5.390601
v -30.01659 -18.45521 5.930586
v -32.66676 -20.9701 5.077864
v -32.33968 -19.57045 5.285231
v -33.63842 -19.47091 4.919547
v -33.17094 -18.27677 5.12851
v -49.46049 -26.95856 -6.569677
v -42.26414 -61.12756 -16.5371
v -22.66288 9.555741 4.85664
v -63.58112 33.88261 -14.41755
v -61.58615 11.28565 -15.47561
v -61.19315 35.83369 -7.473678
v -62.89811 -25.88882 -27.49428
v -62.01498 -26.79605 -26.00796
v -50.10783 -13.58337 -3.945465
v -65.18362 -19.74054 -29.24631
v -65.76379 -22.24432 -33.16412
v -65.08018 -23.53554 -31.8094
v -63.91643 -25.2806 -29.69027
v -45.24407 17.64157 -1.316758
v -43.87292 19.04066 -0.3103457
v -45.036 19.12144 -1.109248
v -51.49411 -47.05588 -19.67685
v -43.36695 -59.84372 -16.98367
v -41.32903 -60.43478 -14.48552
v -42.60032 -58.49835 -14.55522
v -52.07806 -53.15525 -26.64261
v -50.78375 -55.76231 -26.82427
v -50.59027 -55.16666 -25.69604
v -51.46774 -12.1011 -4.858488
v -41.5041 15.78716 0.7883604
v -69.3105 48.50858 -28.88051
v -28.49942 5.965008 3.860618
v -27.92433 5.162655 4.251893
v -29.34216 6.769603 3.502592
v -30.62083 6.764172 3.212248
v -30.51367 4.066685 3.660394
v -28.76169 5.055072 3.982394
v -29.57895 5.112079 3.719163
v -30.02681 5.819964 3.46349
v -29.85711 4.604126 3.748265
v -31.43103 6.012648 3.111333
v -32.70922 5.01407 2.911153
v -31.06934 -0.1113219 4.356702
v -31.63839 2.203707 3.672532
v -33.457 0.304738 3.452338
v -69.47652 -3.137638 -33.05062
v -69.83693 -3.211376 -34.96459
v -70.13641 -3.778378 -37.19808
v -71.89324 2.280801 -41.27155
v -72.34808 2.228303 -44.09861
v -71.77336 1.142799 -41.75753
v -70.98694 -1.866367 -40.20554
v -71.32115 -0.2365436 -40.42335
v -70.28065 -2.299311 -36.55121
v -71.05054 1.183112 -37.32682
v -70.46735 0.2788421 -35.10733
v -70.02776 -0.009394009 -33.22147
v -31.88189 -64.50073 -7.227668
v -31.39918 -62.99538 -6.056247
v -33.25537 -61.853 -6.963996
v -32.55097 -63.40973 -7.236235
v -27.65975 11.06597 3.364959
v -61.40769 -18.11855 -19.20128
v -55.03301 -42.44516 -22.77118
v -53.72327 -45.65595 -22.79405
v -52.572 -47.25589 -21.84751
v -54.22778 -42.83188 -21.56261
v -54.89113 -44.22332 -23.89342
v -53.93296 -44.23574 -22.06888
v -60.23909 -10.95763 -14.15564
v -31.38932 -2.971372 4.793041
v -60.66647 7.069356 -13.50949
v -46.56436 -54.38589 -17.19144
v -66.03509 16.31367 -22.04615
v -5.023879 17.27942 22.30627
v -20.58626 -15.11049 13.32951
v -20.53231 -14.94731 14.35996
v -20.36444 -14.0859 14.13302
v -33.98367 -63.50489 -8.570421
v -32.5594 -65.6786 -8.477829
v -34.02909 -65.02502 -9.478275
v -35.98918 -66.00668 -12.13468
v -35.16958 -67.0923 -11.90435
v -37.59749 -61.36792 -10.67548
v -34.87317 -65.57832 -10.65042
v -38.02276 -63.86542 -13.02859
v -36.50145 -63.54174 -11.057
v -38.11554 -62.36334 -11.98113
v -38.72668 -60.2146 -11.04969
v -43.69669 -57.39835 -15.2197
v -42.48982 -54.112 -10.76673
v -42.57832 -57.18461 -13.35459
v -72.95802 7.70083 -42.15348
v -38.22498 11.62104 1.278888
v -31.76579 -35.21841 5.284176
v -9.545303 -3.364956 29.41743
v -10.17868 -0.6431403 26.21138
v -8.781642 0.7093436 27.37872
v -51.26416 -48.60238 -20.52076
v -52.13739 -50.18478 -23.72046
v -51.58502 -51.59127 -23.95786
v -34.53279 -32.70332 3.598679
v -20.77681 16.99961 3.615949
v -22.18086 16.01414 3.507419
v -21.26127 15.01442 3.738474
v -36.37514 -47.81296 -1.765319
v -35.99494 -46.92893 -1.016281
v -37.19479 -45.27864 -0.9262385
v -38.86313 -16.947 2.997021
v -49.33523 -53.95248 -21.85933
v -50.15869 -54.47701 -24.03577
v -62.36664 36.46252 -10.31625
v -61.99298 38.63729 -9.016559
v -62.86212 39.84336 -11.71411
v -62.55656 38.90365 -10.69572
v -7.804456 32.80947 21.05006
v -42.8284 5.751754 -0.2408039
v -41.38626 5.949533 0.3279101
v -40.07308 8.437302 0.6408292
v -20.5759 -14.76122 12.76559
v -23.72204 8.701682 4.741114
v -37.81646 -18.63624 3.39566
v -44.67099 -32.85642 -3.676596
v -46.6018 -32.48659 -5.395206
v -45.57991 -36.28966 -5.66687
v -55.55404 23.28312 -9.891982
v -5.080843 12.1305 25.20065
v -67.93054 -13.86265 -35.11559
v -68.41682 -12.51971 -36.3322
v -45.54711 30.9583 4.880472
v -45.31907 31.78058 5.816936
v -44.44523 31.50584 6.082713
v -44.34743 32.13449 6.659811
v -22.48146 7.664126 5.887882
v -25.21222 7.452676 4.573496
v -28.88475 8.547395 3.396852
v -28.31648 6.994205 3.719474
v -25.59302 8.402935 4.169608
v -24.1092 9.530463 4.327188
v -25.87675 9.390006 3.882198
v -44.12234 2.536148 -0.4746873
v -66.24974 8.511227 -21.78197
v -45.42451 -53.71635 -14.67718
v -27.62922 -14.41065 6.747443
v -60.60714 39.80952 -5.596558
v -60.49858 38.6372 -5.420108
v -20.11396 -13.38085 14.93427
v -20.07943 -13.72242 16.34533
v -19.74462 -12.25318 14.80844
v -19.31512 -11.52113 15.66711
v -20.13057 -13.07643 13.83993
v -20.81585 -15.67573 11.90702
v -20.24865 -12.59723 12.73342
v -19.83904 -11.86967 13.48534
v -20.51397 -12.56421 12.12601
v -20.95866 -12.55745 11.21345
v -20.99386 -13.85006 11.21048
v -20.81358 -14.86269 10.27052
v -71.92352 5.792994 -38.26579
v -23.20818 5.492122 6.383811
v -18.3656 26.87308 6.305793
v -18.88766 26.75886 5.898143
v -19.67624 26.26478 4.99085
v -19.16726 25.93583 4.951549
v -18.08836 24.90532 4.740407
v -46.80616 40.102 10.6495
v -47.17003 39.48671 10.16563
v -47.36681 38.42113 9.523974
v -48.49052 39.66341 9.263213
v -36.39178 -14.43433 4.140506
v -36.89837 -16.63798 3.890758
v -39.27193 -61.24322 -12.446
v -41.16133 -58.43648 -12.51505
v -22.07158 1.281421 8.450428
v -32.64624 -31.74088 4.672094
v -70.89803 29.9445 -33.87557
v -70.993 27.14945 -33.86708
v -26.37423 2.785273 5.563502
v -24.46656 1.02412 6.985436
v -29.66654 -1.857022 5.215695
v -31.49606 -5.125107 5.112364
v -27.9765 -3.130869 6.11352
v -27.57351 -5.485826 6.675375
v -26.19109 -3.717819 7.02642
v -24.44159 -1.633308 7.587584
v -24.33841 -4.972613 8.131667
v -22.95414 -5.416167 9.000243
v -64.87542 -22.06915 -30.05918
v -64.67977 -19.22675 -27.38944
v -65.83276 -17.45471 -29.52316
v -66.93212 55.72013 -22.71333
v -39.94237 -36.95049 -0.7534199
v -60.14759 -29.24125 -23.58845
v -59.4405 -31.3887 -23.55455
v -58.2724 -33.36997 -22.59243
v -57.60091 -32.57978 -20.85783
v -58.60913 -31.40172 -21.94876
v -58.97399 -29.47289 -21.44704
v -57.74617 -30.78631 -20.00846
v -67.47958 -15.53292 -34.41463
v -67.00277 -16.37577 -33.06878
v -4.432619 3.827245 29.46614
v -4.414036 6.571106 28.1234
v -6.236089 6.369362 27.15013
v -5.500683 3.672563 28.94619
v -41.35743 -39.31702 -2.622552
v -21.29392 7.534979 6.773373
v -59.07277 -28.18486 -20.88631
v -69.00955 -5.47478 -32.79779
v -40.63896 -56.66581 -10.46344
v -40.39072 -46.14729 -4.076486
v -38.27423 -49.04168 -3.685809
v -39.57405 -46.23914 -3.347714
v -35.92375 -40.35812 1.899356
v -67.87596 21.80585 -25.711
v -10.80689 31.64346 19.27041
v -65.99766 43.65669 -21.09413
v -64.78538 10.04741 -19.53368
v -41.84845 -8.607119 1.464197
v -17.24863 23.14192 4.289221
v -16.91438 21.62833 4.238338
v -15.63715 23.62607 5.689623
v -44.25591 -49.38577 -9.920891
v -47.75291 -42.86807 -11.10852
v -34.52545 -19.37038 4.636129
v -43.44582 4.026596 -0.3402622
v -44.94221 39.58632 11.49739
v -41.75657 37.06591 11.45602
v -41.88822 38.28743 12.31917
v -42.90974 40.34848 12.93248
v -43.60843 36.45438 10.31108
v -44.01546 37.55996 10.92033
v -42.94382 -22.76279 0.02756689
v -42.24189 -23.71116 0.3512124
v -44.02327 -23.89052 -0.9332556
v -45.35704 -16.07447 -0.686964
v -71.30637 24.07495 -34.30703
v -16.6141 17.2518 5.10384
v -18.64297 18.56637 3.852646
v -36.60129 -19.44703 3.85729
v -35.27001 -21.64316 4.157899
v -56.54192 -24.18153 -14.45172
v -57.68095 -22.58476 -15.41777
v -57.67485 -20.52139 -14.40879
v -63.49435 -21.10024 -25.53982
v -61.87255 -18.90586 -20.537
v -63.06411 -23.84472 -26.43719
v -58.93273 -20.4526 -16.25007
v -58.64469 -22.82495 -17.06144
v -60.02943 -20.15059 -17.92071
v -59.08783 -24.51762 -18.74429
v -57.9774 -24.45704 -16.83183
v -60.57419 -23.13169 -20.61647
v -59.56893 -26.16186 -20.54114
v -60.38907 -25.27764 -21.5535
v -61.1091 -25.62436 -23.23856
v -62.12169 -21.73121 -22.83913
v -62.37613 -23.45622 -24.55132
v -62.60921 -20.20796 -22.90341
v -63.41133 -18.66545 -23.69843
v -56.57454 -29.99597 -17.59112
v -67.42507 -17.04801 -35.46504
v -66.68613 -18.26034 -33.29514
v -66.29504 -16.38392 -30.33891
v -66.0506 -18.74378 -31.31395
v -32.09849 -36.75364 5.035602
v -26.98666 -20.11639 6.550255
v -62.91491 43.84122 -13.17287
v -61.47369 42.13444 -8.514306
v -60.84744 43.803 -7.648466
v -62.43898 42.01451 -11.15219
v -61.9652 42.56014 -10.10804
v -61.66837 43.75018 -9.871337
v -62.03292 46.06091 -11.66129
v -62.284 44.12049 -11.60849
v -50.49538 39.81412 7.89543
v -51.55901 40.46781 7.147847
v -50.37375 38.09425 7.383033
v -71.51097 2.410535 -38.73314
v -72.1502 4.987124 -40.07632
v -41.22092 -17.94148 1.709039
v -47.27407 14.85242 -3.066107
v -47.61481 19.31943 -3.372644
v -48.3793 18.6424 -4.025496
v -62.6576 45.35466 -12.97354
v -64.88982 16.3702 -20.34129
v -67.94989 -12.60504 -34.03599
v -46.5849 -35.70823 -6.501916
v -46.69417 -33.72268 -5.905602
v -44.81208 3.951169 -0.9298598
v -49.10749 -46.13981 -14.9708
v -33.12864 -35.36414 4.435824
v -32.81377 -34.21488 4.625972
v -20.27826 -20.29819 9.815976
v -20.03387 -17.6657 10.609
v -21.63642 -18.90809 9.236873
v -22.85378 -20.9113 8.189423
v -23.68815 -19.07187 7.864598
v -20.43554 -16.745 10.43955
v -21.75767 -17.25349 9.41256
v -36.59972 6.094115 1.852787
v -37.85358 7.460843 1.426389
v -39.22628 7.235519 0.9985431
v -40.39027 5.759567 0.6964419
v -38.82738 4.372046 1.279091
v -40.43332 4.510263 0.7314513
v -41.45386 1.415642 0.6563575
v -23.92646 -16.27449 8.267964
v -23.12989 -14.29008 9.336916
v -26.34246 -11.33901 7.354806
v -17.67365 26.4054 6.192546
v -17.25282 25.57998 5.677789
v -14.4537 23.82132 6.912765
v -69.90434 22.31174 -30.31556
v -49.98792 -47.49891 -17.39427
v -39.77874 11.12022 0.6955046
v -40.98003 12.75759 0.3853109
v -46.76579 3.501514 -1.831644
v -41.06468 -12.39672 1.988031
v -22.64376 -2.439127 8.872675
v -46.61276 18.79105 -2.465815
v -45.96471 19.39097 -1.885885
v -44.57101 -54.51433 -13.97948
v -41.07722 -4.647934 1.445116
v -38.35798 2.272165 1.606229
v -39.95497 2.733019 1.039878
v -39.6991 1.021127 1.322741
v -41.02864 -8.391317 1.833624
v -38.92363 -7.304345 2.644119
v -36.92607 -2.571728 2.740966
v -39.14253 -3.67136 2.084186
v -35.9718 0.9921443 2.493783
v -35.54302 -0.4419596 2.854129
v -38.1923 -0.7071148 2.018822
v -41.34014 -1.477469 1.000922
v -37.88088 -5.052626 2.7583
v -43.80392 -34.8735 -3.529983
v -41.54841 -36.58869 -2.018663
v -41.78697 -34.74598 -1.725693
v -43.63846 -53.68219 -11.93932
v -45.39009 -52.64579 -13.77335
v -43.55109 -54.9556 -12.8151
v -42.59121 -51.41831 -9.06969
v -43.9659 -52.01117 -11.20687
v -50.51579 -52.43253 -22.60365
v -51.32287 -50.04562 -21.88537
v -49.10507 -52.65655 -20.16976
v -50.15261 -50.68355 -20.2338
v -49.19662 -49.01555 -17.18302
v -48.52182 -47.48575 -14.92561
v -48.07255 -49.73933 -15.78574
v -48.81789 -51.62749 -18.66265
v -47.43764 -53.94133 -18.30991
v -46.58858 -53.01501 -15.99584
v -47.58141 -52.39499 -17.16169
v -46.63901 -51.06971 -14.48035
v -44.68874 -53.0196 -13.00044
v -45.45232 -51.09071 -12.66195
v -36.51166 -7.506545 3.637792
v -54.78041 -39.94761 -20.49901
v -54.99178 -41.36274 -21.8838
v -63.54298 43.47777 -14.74464
v -66.08039 10.11086 -21.61445
v -33.5956 -31.83305 4.138256
v -16.55641 -7.007422 17.63541
v -22.26109 14.84532 3.621471
v -23.47202 14.52631 3.497888
v -45.57156 36.22657 9.218966
v -42.94918 35.0171 9.53054
v -45.90315 -45.39317 -9.935903
v -51.22244 3.955189 -4.51926
v -51.64373 2.811259 -4.639299
v -52.48692 -39.11942 -16.06253
v -30.48525 -6.780606 5.71491
v -9.2041 4.594003 24.62675
v -7.776922 2.733306 27.43831
v -7.093346 5.280717 26.86841
v -73.44091 10.57591 -42.93836
v -36.9646 -29.46526 2.5067
v -34.25896 -27.8749 3.958871
v -51.68451 24.07472 -6.534399
v -51.28222 24.95489 -5.572334
v -51.95946 24.72193 -6.325084
v -52.81108 26.43167 -5.465364
v -38.62233 -45.29122 -2.046803
v -42.40442 -10.9302 1.287397
v -73.02591 9.706173 -41.28576
v -40.97714 9.372771 0.2426491
v -40.19773 -6.036976 1.959556
v -42.50893 -3.335373 0.727969
v -36.86327 -22.7012 3.418485
v -35.27702 -25.58071 3.744048
v -35.58198 -23.32847 3.85688
v -38.11751 -22.99982 2.792117
v -36.67361 -24.60129 3.262065
v -38.76094 -26.02806 2.040084
v -71.07899 3.272449 -35.89376
v -70.36029 2.296826 -33.32206
v -69.6925 1.951172 -30.90222
v -70.27744 4.125882 -32.14417
v -9.492314 1.35499 25.96266
v -45.59742 16.40897 -1.772513
v -4.145513 19.68661 21.46595
v -54.68223 -38.58446 -19.41523
v -55.16164 -36.46668 -18.9149
v -50.67382 4.993001 -4.333456
v -34.06181 -37.03994 3.752272
v -33.95199 -34.99926 3.907082
v -38.64571 -40.99123 -0.518301
v -35.19526 -36.60829 3.010944
v -36.6936 -34.97298 2.081157
v -36.78175 -39.27281 1.438286
v -36.11774 -37.40239 2.24591
v -39.56355 -39.42434 -0.9617986
v -38.4103 -39.0804 0.142455
v -40.38695 -34.36847 -0.5360603
v -37.93817 -36.12434 1.045668
v -38.06792 -37.63201 0.6828942
v -36.73188 -33.17862 2.183593
v -38.4563 -33.78706 1.001428
v -39.30535 -33.00311 0.5587962
v -67.7911 7.184049 -24.82772
v -45.18317 -47.30731 -9.965235
v -38.46331 -42.65254 -0.8737187
v -45.98903 -43.5127 -9.134827
v -46.11177 -49.43862 -12.50013
v -45.40327 -49.85635 -11.77663
v -46.42149 -47.43898 -11.77073
v -47.49091 -47.98187 -13.61491
v -47.16846 -46.40367 -12.22966
v -46.63935 -44.96531 -10.67974
v -49.15057 -42.66016 -12.92287
v -47.94114 -46.24125 -13.2399
v -47.73383 -44.43705 -11.87186
v -44.30095 -47.04044 -8.74628
v -42.52044 -50.1484 -8.26624
v -42.50062 -47.35038 -6.789892
v -43.6279 -48.16497 -8.493816
v -39.58514 -51.6466 -6.155327
v -40.68141 -49.92222 -6.189277
v -41.84792 -49.30093 -7.038789
v -39.9771 -48.26293 -4.662089
v -43.76466 -45.71878 -7.506276
v -41.99672 -45.68202 -5.495954
v -48.88494 -41.27826 -11.80439
v -47.8238 -41.1824 -10.32168
v -46.84139 -42.25112 -9.604841
v -45.71719 -42.48776 -8.343117
v -44.6627 -44.68396 -8.085968
v -45.50915 -41.64029 -7.732437
v -38.67749 -44.21991 -1.657821
v -48.22259 -35.99914 -8.491924
v -43.74891 -42.71296 -6.198149
v -40.80494 -42.87807 -3.189095
v -40.05021 -40.80467 -1.790642
v -42.76242 -38.01834 -3.549976
v -41.3707 -41.33679 -3.237331
v -40.21777 -42.01778 -2.290921
v -40.61235 -38.82536 -1.779581
v -41.75668 -42.53808 -4.026826
v -42.45093 -40.04721 -3.909868
v -43.8763 -38.84732 -4.894645
v -43.10056 -41.44828 -5.033433
v -44.89888 -37.94646 -5.589663
v -44.55072 -41.20948 -6.487002
v -45.08301 -39.75894 -6.492598
v -46.35691 -38.03473 -7.174927
v -46.50786 -40.28268 -8.292842
v -47.71692 -34.75444 -7.38974
v -48.30216 -33.02289 -7.374569
v -48.53432 -37.5862 -9.565624
v -49.81657 -38.03031 -11.45057
v -50.52275 -35.83839 -11.39833
v -49.88313 -32.98769 -9.286409
v -72.07077 8.047548 -37.66834
v -72.55423 10.21812 -38.85044
v -73.10403 11.79355 -40.74475
v -25.59402 -14.0686 7.571734
v -24.87609 -12.67086 7.908486
v -27.48885 -12.31058 6.968154
v -29.2342 -13.21349 6.452795
v -31.65578 -15.32137 5.72322
v -28.9683 -15.40318 6.37946
v -31.29144 -14.24538 5.86541
v -31.38256 -12.07008 5.827406
v -32.0059 -10.4788 5.560927
v -33.07352 -13.78795 5.329387
v -32.88554 -16.10169 5.335164
v -34.43158 -14.51888 4.8766
v -34.90425 -17.28392 4.613601
v -55.95546 -33.36876 -18.42703
v -56.29059 -31.84407 -18.14596
v -54.96573 -33.79515 -17.02279
v -19.30924 4.960681 9.616021
v -44.19949 32.93181 7.411359
v -44.11341 34.32508 8.501843
v -65.01166 -16.95131 -26.58669
v -5.04434 32.70024 21.62356
v -37.88892 -21.77508 3.052978
v -33.5787 -2.515953 3.915867
v -52.2429 -45.86427 -20.12628
v -51.87713 -44.6805 -18.6518
v -53.09895 -43.68692 -20.11555
v -53.09473 -39.83724 -17.53484
v -53.71429 -41.82181 -19.89753
v -53.00124 -42.1709 -18.87771
v -50.83298 -44.73383 -16.86331
v -49.9885 -45.7161 -16.12223
v -49.61037 -44.316 -14.56948
v -51.75131 -43.26336 -17.45318
v -50.50235 -41.84706 -14.54286
v -52.31968 -41.22721 -17.10659
v -51.90496 -40.3766 -15.87369
v -51.38638 -42.2245 -16.1736
v -49.99981 -40.8467 -13.1905
v -48.40871 -39.15635 -10.10146
v -49.52568 -40.07986 -12.06342
v -59.24241 -15.00381 -14.22364
v -58.35172 -17.60938 -14.04408
v -57.48116 -18.2339 -13.07311
v -57.9306 -15.40846 -12.53246
v -58.06319 -16.62607 -13.20369
v -42.68775 15.26773 -0.05664782
v -72.82063 22.72475 -39.28049
v -67.07438 27.12335 -23.98871
v -51.27702 29.80804 -0.08348956
v -16.6398 11.40663 8.852665
v -67.69786 -11.63116 -32.03444
v -66.60438 -13.89973 -29.49483
v -62.48484 47.32513 -13.01035
v -4.170383 9.472379 26.8869
v -5.086788 10.75256 25.87349
v -65.20478 54.07105 -19.03785
v -17.64693 17.72305 4.362266
v -18.9734 16.79139 4.061255
v -19.47857 14.10885 4.469435
v -20.26089 15.66773 3.86996
v -23.17283 9.926113 4.501885
v -24.44332 12.68696 3.611241
v -26.26344 11.69951 3.519276
v -24.72742 13.37173 3.478909
v -24.63658 10.94187 3.877842
v -23.13111 11.36536 4.110198
v -21.68741 10.8591 4.779675
v -22.40284 14.1636 3.684656
v -11.41846 32.51252 19.66706
v -10.48961 32.73546 20.12348
v -11.58504 33.78294 20.46915
v -69.06792 29.20406 -28.74314
v -58.94067 6.582046 -11.47795
v -67.8136 -4.911005 -27.45398
v -70.04783 29.87869 -31.39801
v -70.82171 32.31822 -33.95869
v -71.39503 31.85508 -35.53238
v -71.61244 34.5863 -36.12546
v -70.77841 34.40485 -33.72499
v -71.29597 35.5825 -35.06229
v -71.09805 36.69981 -34.75736
v -70.33708 41.49736 -32.08035
v -70.86774 41.93167 -33.52365
v -70.9481 39.09199 -33.99139
v -69.79219 37.71556 -30.82831
v -70.28159 34.5686 -32.26247
v -70.18863 36.53855 -31.98976
v -69.20537 35.72483 -29.26412
v -7.269178 6.990911 25.91
v -7.373765 9.154478 24.84693
v -5.554923 9.236919 26.32083
v -6.575078 11.95493 24.2676
v -66.56744 40.69738 -22.32017
v -66.16968 41.79207 -21.36778
v -65.99454 25.85452 -21.85784
v -62.75299 38.45289 -11.28422
v -65.89833 40.27117 -20.55461
v -65.26979 39.14012 -18.74165
v -64.43543 38.43151 -16.31598
v -63.807 38.62386 -14.46228
v -63.41748 40.00219 -13.46719
v -64.33417 40.58202 -16.28141
v -65.35858 41.07748 -19.20987
v -65.24248 42.29921 -19.03092
v -64.08842 42.37845 -15.96028
v -66.01958 51.87784 -20.83439
v -63.42255 45.23753 -14.7803
v -66.33194 50.62148 -21.6507
v -65.2298 50.40155 -19.24826
v -65.03826 51.94766 -18.73499
v -62.12188 49.26099 -12.5304
v -63.76675 51.56988 -15.98669
v -63.12616 49.28342 -14.62959
v -65.02978 43.92409 -18.61896
v -64.16856 44.43883 -16.54138
v -63.4278 46.70711 -15.03961
v -65.02268 47.12434 -18.85982
v -64.51405 48.9341 -17.6447
v -65.85558 45.11681 -20.78421
v -68.05985 50.63883 -25.62756
v -66.33683 53.64018 -21.54794
v -68.11337 53.29017 -25.5234
v -68.88343 49.50558 -27.65777
v -66.97655 52.69846 -23.00866
v -67.22438 50.08217 -23.72461
v -65.78835 48.64854 -20.56681
v -67.49812 44.68267 -24.70642
v -66.39723 46.71125 -22.05038
v -67.76042 48.46694 -25.10612
v -19.70303 9.027453 7.23894
v -35.65522 -16.04243 4.40293
v -15.08877 -7.90689 22.62719
v -13.65432 -7.184385 25.5247
v -13.41151 -4.224714 22.78359
v -38.20947 -15.70096 3.343447
v -45.65967 4.475605 -1.391944
v -51.39856 -36.77229 -13.10688
v -54.27496 -36.01259 -17.14976
v -53.42638 -38.08269 -16.99942
v -51.58012 -38.78531 -14.43098
v -53.10482 -35.67624 -15.09844
v -56.13621 18.93729 -11.2856
v -42.18728 -6.561254 1.171143
v -11.09594 27.65317 15.49953
v -44.96626 -9.360649 -0.1272071
v -69.18531 23.26533 -28.69808
v -71.06359 21.23427 -33.22973
v -70.62581 23.70041 -32.32316
v -69.83528 28.15206 -30.72708
v -70.59998 28.01176 -32.84249
v -70.38884 26.55437 -32.13088
v -69.6298 26.03706 -30.02714
v -69.33724 33.10733 -29.55731
v -69.73624 32.91063 -30.66723
v -68.83501 26.54673 -28.06622
v -68.24527 28.65458 -26.63521
v -68.67214 47.42866 -27.36576
v -66.70863 38.98337 -22.657
v -68.52937 45.86963 -27.14689
v -69.72253 46.6171 -30.05037
v -66.72096 43.05172 -22.8709
v -68.7278 30.578 -27.8794
v -70.26411 42.84357 -31.64599
v -69.85705 44.85068 -30.58843
v -69.42055 42.2404 -29.67848
v -69.48404 39.60792 -29.93993
v -68.06286 44.29634 -26.15556
v -67.25285 41.79666 -24.12537
v -68.98858 43.80158 -28.43615
v -68.07365 40.87507 -26.15088
v -68.92081 39.85078 -28.401
v -67.83519 38.9076 -25.53258
v -68.62649 36.14058 -27.66555
v -67.77314 36.27709 -25.38565
v -67.63116 32.08562 -25.05681
v -67.08408 36.37053 -23.56459
v -67.92258 34.7516 -25.77702
v -68.29694 -5.47084 -29.55029
v -43.87253 -10.19401 0.483889
v -36.57422 -27.34454 2.986311
v -45.18236 32.63217 6.663605
v -66.60939 -1.771546 -23.01981
v -66.53335 -4.406172 -23.5942
v -68.46921 -3.50049 -29.01359
v -67.80706 -1.423101 -25.97671
v -66.42001 0.3739677 -22.23895
v -67.39946 -0.1193308 -24.57929
v -67.81595 1.797977 -25.29278
v -68.34184 -2.246694 -28.00563
v -68.64438 -0.4020764 -28.23829
v -49.60342 18.70228 -5.195158
v -54.4806 9.267375 -8.052486
v -41.04112 -22.43921 1.301655
v -68.11333 -8.771378 -31.38631
v -68.07245 -7.203622 -29.91535
v -67.29806 -9.18834 -28.39705
v -67.44112 -7.676333 -27.83679
v -65.70921 -7.489916 -22.76709
v -66.51814 -7.023983 -24.62394
v -67.14632 -6.548722 -26.17058
v -66.62589 -10.90573 -27.30881
v -40.5337 -23.97232 1.358559
v -65.2704 35.86867 -18.67855
v -44.15518 -15.73984 0.1225105
v -38.18235 -24.51835 2.555926
v -39.08881 -20.14055 2.631368
v -44.22064 -21.75233 -0.7008922
v -42.84771 -17.14294 0.8286994
v -43.34797 -17.85072 0.4455955
v -40.36809 -19.15409 2.063921
v -39.91218 -21.60175 2.054173
v -41.30366 -20.40598 1.407911
v -41.89899 -21.29155 0.944124
v -43.00719 -19.96317 0.4000788
v -44.54902 -18.26103 -0.385967
v -44.58573 -20.1011 -0.6815122
v -65.80205 37.80887 -20.18574
v -64.98955 37.64656 -17.84008
v -66.30575 36.90494 -21.52223
v -65.83953 35.43513 -20.25871
v -64.81359 33.81406 -17.62172
v -58.68946 -27.08332 -19.5123
v -57.93608 -29.19252 -19.4243
v -50.49557 -30.50391 -9.056747
v -46.52037 -30.53842 -4.7189
v -47.1026 -28.44006 -4.623094
v -48.00183 -28.64928 -5.582812
v -47.49057 -29.95371 -5.494629
v -48.51961 -30.27608 -6.656651
v -49.48505 -30.15592 -7.699056
v -48.87239 -29.12174 -6.637237
v -50.72755 -28.78847 -8.6676
v -49.89912 -28.28051 -7.478923
v -50.8617 -33.66457 -10.83521
v -51.85555 -35.03933 -12.8753
v -36.84988 -30.99975 2.368343
v -55.43958 -30.52772 -16.01144
v -54.76468 -32.19395 -15.82401
v -54.12992 -34.10583 -15.85367
v -52.10929 -32.67828 -12.09586
v -52.94168 -33.43182 -13.65893
v -53.82127 -31.59681 -14.06019
v -52.01207 -31.13824 -11.27827
v -52.27246 -27.84807 -10.20041
v -53.34091 -26.43553 -11.03013
v -53.47795 -28.41516 -12.05751
v -51.87177 -29.54666 -10.41477
v -53.26074 -30.01149 -12.49777
v -54.30771 -28.32085 -13.20482
v -57.60476 -27.00532 -17.63193
v -57.01194 -28.52842 -17.51151
v -55.77893 -29.17755 -15.81778
v -56.29153 -27.2417 -15.59471
v -55.17447 -27.76585 -14.1942
v -56.46767 -25.73459 -15.10415
v -54.44706 -26.29531 -12.49031
v -51.74032 -20.65453 -7.005876
v -53.40089 -22.04893 -9.352945
v -37.72198 -28.61594 2.220003
v -44.3419 -31.00468 -2.867783
v -43.34442 -32.8604 -2.518405
v -39.66624 -29.37809 0.965507
v -40.75262 -26.66538 0.7853751
v -39.417 -32.02497 0.6633451
v -42.5944 -28.14611 -0.7593306
v -42.53971 -32.55034 -1.764004
v -41.63457 -30.30899 -0.5438818
v -41.95737 -31.723 -1.102159
v -40.2176 -27.91753 0.8727357
v -41.60617 -27.42061 0.09058544
v -42.41205 -26.60552 -0.3074856
v -44.96093 -28.95858 -2.84836
v -43.2243 -30.40567 -1.769033
v -43.70116 -28.54512 -1.686912
v -44.18185 -26.89457 -1.689904
v -48.86432 -26.10573 -5.677707
v -47.65989 -25.69506 -4.372142
v -45.15389 -25.00917 -2.025171
v -45.83285 -26.30283 -2.907292
v -46.88829 -24.40873 -3.351552
v -53.66924 -23.61604 -10.28096
v -50.87067 -26.62874 -8.019107
v -52.28674 -25.0667 -9.138777
v -50.99677 -24.76273 -7.503786
v -51.40392 -22.7107 -7.264941
v -50.04093 -23.55628 -6.112681
v -48.96546 -24.70629 -5.356652
v -50.66356 -21.97156 -6.265867
v -49.16847 -22.34682 -4.89563
v -47.28147 -22.79733 -3.288738
v -59.36516 5.341383 -11.69535
v -45.61969 3.1035 -1.211057
v -46.36605 1.609803 -1.424312
v -46.48558 0.3730616 -1.349579
v -73.51743 13.76906 -42.1223
v -59.95406 28.22724 -10.97319
v -44.76033 -1.976526 -0.3764886
v -66.08805 -12.11455 -26.44329
v -67.13329 -10.64885 -28.8743
v -66.23065 -13.63385 -27.99215
v -73.07629 18.87692 -39.86762
v -43.03942 -9.383258 0.9241204
v -44.12854 -7.884685 0.3009178
v -58.10108 6.678575 -10.63469
v -61.84609 -12.09771 -17.07602
v -49.72746 -11.67223 -3.3859
v -49.36002 38.62482 8.311198
v -46.09807 38.51316 10.36148
v -47.27945 36.98162 8.806135
v -51.84777 36.94632 5.589348
v -48.5573 36.76871 7.855733
v -44.8851 33.3541 7.380888
v -46.43221 35.2778 8.069814
v -46.78103 32.2048 5.430708
v -46.95683 33.49876 6.464058
v -48.90675 35.74696 6.962796
v -48.52785 33.0966 5.204522
v -50.9589 34.32601 4.522831
v -48.49801 30.85855 2.979392
v -47.89951 32.26716 4.832852
v -51.42327 30.57695 0.7059657
v -49.29032 31.00014 2.645234
v -50.74023 30.99705 1.637022
v -51.46969 33.12135 3.147261
v -57.6347 -19.46537 -13.84987
v -56.77045 -20.51683 -13.11823
v -54.34383 7.989468 -7.669451
v -59.03701 -17.42888 -14.98385
v -53.88652 26.0882 -6.510318
v -55.16714 26.80372 -6.759237
v -54.04573 27.40636 -5.156497
v -52.5276 27.41646 -4.08263
v -56.80329 27.75416 -7.387648
v -71.22661 7.131648 -34.58163
v -60.72628 36.27603 -6.310054
v -59.41048 37.66876 -3.27763
v -58.74428 36.38867 -2.689618
v -59.83218 36.45595 -4.508445
v -56.53436 -22.30366 -13.58928
v -54.66974 -24.3034 -11.90745
v -55.30541 -22.28852 -11.86337
v -65.56673 -11.99823 -24.78012
v -62.55729 -18.15617 -21.48255
v -65.47245 -15.43936 -26.85621
v -65.72773 -13.70439 -26.42432
v -64.92952 -14.6656 -24.7432
v -60.37198 -15.88262 -16.36569
v -62.27992 -13.48705 -18.4311
v -60.93602 -15.45104 -17.05908
v -63.43206 -16.90677 -22.59264
v -62.20905 -15.75104 -19.39682
v -63.33609 -14.40166 -20.88187
v -63.61157 -12.61514 -20.4945
v -63.78148 -10.19001 -19.7031
v -64.8675 -13.016 -23.59442
v -66.32643 -9.273139 -25.25651
v -65.90929 -10.67574 -24.86794
v -64.94255 -11.37834 -22.81394
v -62.87982 -11.6416 -18.66099
v -65.12648 -4.844628 -20.51892
v -63.48143 -5.098223 -17.50731
v -63.46189 -6.402919 -17.80509
v -64.87653 -6.789357 -20.61624
v -64.64986 -9.487911 -21.16604
v -63.75895 -7.58772 -18.70045
v -62.53982 -8.458952 -16.85653
v -62.05484 -7.25809 -15.74197
v -61.56851 -10.52141 -15.98788
v -60.10433 -9.617521 -13.54221
v -61.18339 -9.70213 -15.12234
v -60.67408 -11.79392 -15.08785
v -60.93199 -7.110982 -14.02648
v -58.17084 5.245098 -10.42501
v -59.11345 2.326414 -11.02698
v -65.68504 -1.762881 -21.00329
v -60.78688 -13.28101 -15.85979
v -57.5689 -13.54035 -11.44259
v -68.23724 8.621184 -25.78063
v -73.13592 13.58393 -40.45521
v -72.69083 17.61618 -38.25081
v -73.2809 17.42582 -40.60766
v -73.38991 15.96145 -41.17329
v -58.7157 33.81553 -4.228774
v -72.22701 18.56781 -36.70158
v -72.85258 20.18725 -39.00502
v -72.62534 23.41847 -38.63433
v -71.96677 23.05135 -36.33023
v -72.4371 21.15475 -37.6455
v -71.84054 20.11387 -35.45559
v -71.20564 19.43306 -33.46452
v -65.62706 11.14121 -20.95111
v -64.97645 12.34381 -20.06813
v -66.02386 13.87906 -21.84251
v -66.55567 12.01651 -22.60695
v -68.07272 17.11641 -25.81359
v -66.38754 18.50364 -22.74978
v -67.19741 15.98717 -24.00628
v -67.38717 12.32527 -24.11576
v -68.16141 14.77315 -25.79754
v -67.20989 25.62441 -24.3349
v -67.41244 23.75033 -24.79452
v -69.64963 13.85381 -29.03033
v -68.36443 12.74912 -26.09526
v -66.47551 22.00055 -23.00771
v -67.98061 19.09297 -25.79816
v -68.87091 19.97847 -27.71367
v -70.32326 20.17741 -31.15419
v -69.68242 17.87766 -29.3378
v -68.98838 16.90778 -27.72641
v -69.79821 15.80343 -29.49928
v -70.80693 18.07591 -32.23911
v -71.14574 17.22719 -33.11692
v -70.92747 15.02276 -32.44316
v -71.82087 17.90981 -35.25765
v -71.76175 14.63842 -34.92596
v -72.76529 12.87306 -38.96786
v -72.63886 14.3783 -38.26065
v -72.37353 12.63759 -37.43627
v -71.78207 10.58356 -35.58013
v -71.33571 14.27804 -33.63485
v -71.43087 12.45305 -34.07777
v -70.40567 14.7413 -30.9698
v -68.91634 10.89934 -27.24706
v -69.52361 12.40391 -28.70238
v -65.36069 0.1218959 -20.13657
v -63.16047 4.925331 -16.48218
v -63.80618 0.8736109 -17.257
v -71.13125 10.80601 -33.33892
v -70.73003 9.417128 -32.25484
v -70.75067 13.00472 -31.97027
v -70.43026 11.2533 -31.16137
v -69.66479 10.99514 -29.07188
v -68.50625 6.957302 -26.42953
v -69.80202 9.655115 -29.49872
v -70.00595 8.37451 -30.18653
v -69.20132 8.119483 -28.04581
v -70.32711 6.385931 -31.5148
v -69.76245 5.80006 -29.88235
v -69.24399 3.577107 -28.86196
v -68.87599 1.609555 -28.25377
v -68.92501 4.713363 -27.73549
v -67.32712 3.02532 -23.9985
v -67.84712 10.14171 -24.95611
v -65.90465 2.775384 -21.02972
v -67.2244 8.390542 -23.67359
v -67.62794 5.505199 -24.50375
v -66.65229 5.242314 -22.43626
v -63.53667 9.256375 -17.61297
v -65.30109 8.666121 -20.19101
v -65.61702 5.964004 -20.5418
v -64.56401 4.790028 -18.65447
v -64.7859 -1.385761 -19.18653
v -64.38438 -3.338206 -18.73598
v -63.99577 -1.603776 -17.76699
v -63.04486 -0.8633341 -16.14437
v -62.22527 -0.1728597 -14.88379
v -64.65922 2.060015 -18.71372
v -61.93842 7.357686 -15.1247
v -63.41431 7.446446 -17.1752
v -62.28462 1.98325 -14.98339
v -61.89537 3.479618 -14.52339
v -61.19949 4.865491 -13.78596
v -60.16925 4.395352 -12.45553
v -50.03957 -1.572302 -3.174112
v -49.36989 0.287816 -2.883701
v -58.78374 35.21676 -3.407994
v -44.63749 5.672412 -1.036399
v -55.51085 9.228847 -8.901516
v -50.31916 22.08094 -6.176464
v -51.47784 23.46385 -6.732917
v -52.94078 24.40568 -7.273236
v -51.60956 17.21198 -6.838475
v -50.82411 20.35225 -6.571679
v -51.89967 21.91128 -7.47697
v -53.09693 23.27868 -8.001987
v -53.82464 24.36591 -7.952314
v -54.20668 22.36054 -9.185849
v -53.00703 21.961 -8.351376
v -52.50523 19.24874 -8.007055
v -52.0444 20.83353 -7.689306
v -54.4929 21.07006 -9.67858
v -64.10931 25.43566 -18.59868
v -54.03978 28.84751 -3.47635
v -58.56131 29.41788 -7.958375
v -51.98412 27.78847 -3.284983
v -52.02577 28.70757 -2.088907
v -50.87367 28.75943 -1.232761
v -51.2382 29.22684 -0.7537708
v -53.98869 33.16669 1.000713
v -52.74523 35.74504 4.107995
v -54.10088 37.51496 3.193153
v -52.59718 32.45541 1.640025
v -53.93924 34.31466 2.001007
v -55.70589 37.39512 2.092392
v -56.43711 36.76722 0.8536977
v -55.05677 35.95396 1.972047
v -55.61304 34.29675 0.2441105
v -57.53102 35.86806 -1.096998
v -57.54997 34.05797 -2.346001
v -56.52677 33.31541 -1.604611
v -55.48552 31.71303 -1.876109
v -52.26001 29.61043 -1.040917
v -54.44509 31.54345 -0.9288355
v -64.55366 36.56964 -16.59434
v -64.45107 34.752 -16.40442
v -63.94209 36.1015 -14.8245
v -55.6631 30.30301 -3.498615
v -58.16551 28.31148 -8.487067
v -55.89318 28.9533 -5.167885
v -57.91884 31.38403 -5.173395
v -59.59459 31.10708 -7.955965
v -59.25964 31.83424 -6.764516
v -59.36855 33.09343 -5.858805
v -60.27692 34.33336 -6.573247
v -60.8378 33.39642 -8.297881
v -59.13092 28.7386 -9.381043
v -60.39945 30.29919 -9.96836
v -62.88937 34.22545 -12.48594
v -61.61267 30.3375 -12.06627
v -61.4814 32.11831 -10.5443
v -62.45196 31.74591 -12.78047
v -63.12811 32.49428 -13.92956
v -58.66267 26.79435 -10.45648
v -57.8468 26.60469 -9.65978
v -64.63754 31.27899 -17.86754
v -66.18408 24.30081 -22.34987
v -65.56665 34.20084 -19.64732
v -66.43605 34.61732 -21.89186
v -67.0614 33.91775 -23.52554
v -66.43438 29.45125 -22.36433
v -66.03993 28.10733 -21.68459
v -67.47513 29.18991 -24.72006
v -65.94117 32.05038 -20.84109
v -65.29309 26.54822 -20.41343
v -65.23761 29.46047 -19.68224
v -64.09926 28.37273 -17.72479
v -61.8788 26.54788 -14.89367
v -62.48983 30.71123 -13.45392
v -62.65587 29.55743 -14.4601
v -61.33204 28.75677 -12.73436
v -63.36697 28.15043 -16.46216
v -62.33113 24.98906 -16.16467
v -59.9313 26.63689 -12.17692
v -59.89495 24.27516 -13.4957
v -57.34634 24.07661 -10.97606
v -58.53971 24.74811 -11.76494
v -57.69736 23.16147 -11.78695
v -60.34425 10.38245 -13.8612
v -59.54691 8.422549 -12.54348
v -63.15442 11.51212 -17.43174
v -61.56739 9.02388 -14.99093
v -61.52774 21.90825 -16.03849
v -57.17978 18.30285 -12.20094
v -59.55288 16.72015 -14.30695
v -63.9876 23.87205 -18.77109
v -60.8193 22.89178 -15.02262
v -65.05095 19.70834 -20.68026
v -64.82533 17.65268 -20.31668
v -65.1236 22.83543 -20.63822
v -63.90414 16.33788 -19.03493
v -59.16254 22.53478 -13.42385
v -58.37492 18.01004 -13.30074
v -59.88976 20.8847 -14.57074
v -60.29977 18.99965 -15.16808
v -61.51962 19.26183 -16.38913
v -62.68111 17.41349 -17.6206
v -63.32655 20.07676 -18.36701
v -63.87147 18.44261 -19.0806
v -58.93867 10.97533 -12.52272
v -63.62049 14.10159 -18.43904
v -61.27309 15.79659 -15.92485
v -62.06403 14.61397 -16.62835
v -61.16566 12.95356 -15.34667
v -60.66545 14.68997 -15.12034
v -60.25121 12.25408 -14.19452
v -58.64204 14.19715 -12.99731
v -57.66578 11.44023 -11.41078
v -58.60347 12.49578 -12.55847
v -56.45923 12.58639 -10.55428
v -55.43747 13.7454 -9.872782
v -53.95369 19.83705 -9.301812
v -55.32806 17.52728 -10.44083
v -56.63427 15.11948 -11.27521
v -53.21732 17.55856 -8.415156
v -54.34811 16.00682 -9.271467
v -53.01725 16.25873 -8.033396
v -45.56965 6.289824 -1.558868
v -46.03362 7.910769 -1.983627
v -42.75993 8.019853 -0.431791
v -52.10491 15.10679 -7.021911
v -51.04318 16.09011 -6.200386
v -54.54585 10.81719 -8.446888
v -47.90181 13.95527 -3.511905
v -49.16799 8.282599 -3.8995
v -49.73493 2.337565 -3.334672
v -50.18661 6.570395 -4.276169
v -48.88465 16.75031 -4.372281
v -54.52042 12.45041 -8.77003
v -50.02512 14.82706 -5.214768
v -53.26638 13.03695 -7.765233
v -51.87103 12.20336 -6.458167
v -47.81077 4.229238 -2.491947
v -46.7947 4.796913 -2.007637
v -47.10433 6.488495 -2.390564
v -53.21636 10.21364 -7.211201
v -42.35254 13.42089 -0.1668815
v -42.27176 11.06177 -0.325519
v -43.21246 9.685596 -0.7123071
v -44.43973 12.25276 -1.340493
v -43.67575 8.38242 -0.8566111
v -47.08618 10.36491 -2.822092
v -44.83525 14.10788 -1.488742
v -46.46137 16.36545 -2.440743
v -46.25682 13.23713 -2.423032
v -44.98763 10.10678 -1.6194
v -47.55095 8.994133 -2.974897
v -47.02601 12.31606 -2.907791
v -48.56887 12.74919 -3.979258
v -50.67095 13.40942 -5.633625
v -49.74282 11.42001 -4.698748
v -51.48329 7.094159 -5.261556
v -50.39078 8.878252 -4.824463
v -51.59148 10.01074 -5.887162
v -52.20945 8.56137 -6.096592
v -53.36619 -15.15884 -7.196326
v -61.27367 -5.48724 -14.18802
v -46.37963 -10.91285 -0.9952739
v -61.08284 -0.9424841 -13.3439
v -62.97712 -2.510899 -16.20434
v -62.17462 -3.468739 -15.11709
v -61.29911 -3.122693 -13.82317
v -60.01242 -3.607267 -12.20983
v -60.68932 1.011689 -12.80142
v -59.41949 -1.228631 -11.32823
v -56.5427 -2.826148 -8.282891
v -57.61834 -3.059803 -9.386256
v -60.81248 -8.65454 -14.26481
v -55.72899 -7.726157 -8.04915
v -58.45903 -4.3053 -10.43054
v -59.35492 -7.232053 -11.98271
v -58.19875 -7.158579 -10.5703
v -54.67622 2.860268 -6.890374
v -57.84135 9.546862 -11.09794
v -52.23918 4.674259 -5.351688
v -54.87493 5.249875 -7.452856
v -53.42239 4.005758 -6.092685
v -53.28172 6.702712 -6.514749
v -56.33682 10.43575 -9.940124
v -56.31179 7.295657 -9.124858
v -46.73508 -1.416737 -1.326251
v -50.22377 -7.873607 -3.436398
v -52.06652 -7.195514 -4.778458
v -48.27205 0.8385548 -2.31697
v -56.39608 -5.326794 -8.372881
v -46.49804 -4.450997 -1.054713
v -43.69057 -5.751821 0.4238564
v -44.37128 -5.02963 0.04545064
v -49.29913 -9.780406 -2.898163
v -47.38443 -8.368591 -1.5525
v -50.41198 -3.818616 -3.410572
v -45.99994 -7.323367 -0.7221836
v -48.73489 -7.709666 -2.403649
v -49.59419 -5.911894 -2.892156
v -46.8289 -5.885502 -1.215401
v -49.31338 -3.21993 -2.698299
v -46.53969 -3.085073 -1.138639
v -48.90361 -1.56997 -2.498253
v -47.83874 -6.610586 -1.81375
v -48.01041 -3.846165 -1.91588
v -57.67456 -1.030352 -9.362409
v -55.4349 -1.600804 -7.225534
v -57.37348 4.956511 -9.585865
v -58.13819 3.449955 -10.10695
v -50.80069 0.6376487 -3.804748
v -51.19355 -6.053634 -4.02545
v -57.26902 1.069273 -9.022378
v -54.57516 1.60481 -6.645255
v -52.60938 -0.3751804 -4.996444
v -56.21894 3.755479 -8.323803
v -55.82392 1.0292 -7.638988
v -52.94488 1.94706 -5.419357
v -54.70443 -0.09497131 -6.610888
v -51.64848 -2.55909 -4.249711
v -55.54605 -2.95499 -7.372727
v -55.11376 -4.835845 -7.097088
v -54.60207 -1.919103 -6.512836
v -52.29581 -5.344796 -4.798481
v -52.85127 -2.5627 -5.124752
v -53.68228 -4.674501 -5.844717
v -53.11526 -6.349246 -5.534461
v -52.55048 -12.28442 -5.833579
v -51.14795 -10.51661 -4.360311
v -53.2495 -8.362447 -5.866188
v -54.47247 -6.218661 -6.668878
v -54.3399 -8.605435 -6.860227
v -53.32875 -10.66901 -6.251233
v -55.37873 -9.59066 -8.017141
v -58.23381 -8.937099 -10.99733
v -59.28408 -8.948853 -12.28764
v -56.7118 -10.66253 -9.646292
v -55.2034 -11.46641 -8.211914
v -58.9564 -11.41263 -12.57824
v -55.62611 -13.15219 -9.065187
v -54.56566 -13.88184 -8.109795
v -55.77269 -15.37196 -9.886
v -56.99501 -17.61269 -12.17227
v -56.3583 -16.63377 -11.00307
v -56.73732 -19.23278 -12.49747
v -54.49712 -21.03831 -10.32752
v -55.84043 -18.99385 -11.19623
v -54.54502 -18.15762 -9.334276
v -52.98129 -20.24481 -8.223279
v -54.10137 -16.08601 -8.189398
v -53.60248 -18.42501 -8.341615
v -50.60781 -13.45064 -4.334618
v -52.99462 -16.90155 -7.248861
v -54.02481 -11.92222 -7.120701
v -51.73238 -13.65355 -5.338952
v -52.68877 -14.35217 -6.3466
v -50.39409 -20.22883 -5.527093
v -46.55359 -19.82317 -2.103103
v -45.49933 -19.08466 -1.172761
v -46.14639 -21.61816 -2.101496
v -48.44719 -20.8105 -3.866224
v -47.29328 -17.92836 -2.362222
v -50.86881 -15.05464 -4.83259
v -51.88274 -18.19912 -6.46412
v -50.39769 -17.12785 -4.791001
v -49.78503 -16.37609 -4.126053
v -48.53444 -16.56953 -3.123285
v -48.6519 -18.37977 -3.542138
v -46.67274 -15.13024 -1.518847
v -48.25089 -13.05003 -2.445348
v -47.91253 -15.56602 -2.47493
v -47.07359 -13.18791 -1.599835
v -40.03235 -10.8699 2.44163
v -40.72876 -13.77524 2.157159
v -43.39426 -11.93766 0.7575462
v -44.85106 -14.18715 -0.2059881
v -42.64763 -13.52221 1.160444
v -42.70097 -15.5173 1.035577
v -41.39666 -15.08968 1.790758
v -40.23384 -16.34555 2.342035
v -38.93507 -12.14182 3.011683
v -39.16915 -13.68496 2.933444
v -4.771543 20.49211 20.78087
v -11.86568 -2.552361 24.67124
v -11.43767 -0.2689395 23.7033
v -14.08422 25.95375 8.919427
v -22.09025 3.880655 7.671377
v -37.93602 -14.16721 3.487203
v -17.9244 -10.07887 18.00268
v -10.49478 1.842246 24.02565
v -8.023211 13.97678 21.40486
v -7.115433 14.51509 22.21153
v -5.485601 15.68899 22.9602
v -15.25554 -5.870726 19.68168
v -14.55905 -6.967133 22.76965
v -14.22789 -3.894498 20.608
v -20.02851 7.196174 7.960495
v -17.87586 6.077233 10.69217
v -18.44985 7.34544 9.432919
v -16.14298 7.765638 11.91815
v -18.48349 9.412287 8.200364
v -18.66166 2.922341 11.08833
v -17.70481 0.1495575 13.21958
v -16.71605 2.747089 13.6079
v -20.89752 4.950742 8.200218
v -20.70339 2.640097 9.135263
v -22.82941 -0.6654376 8.396158
v -7.426825 24.23231 17.92415
v -8.649444 6.751977 24.40905
v -8.950454 8.089635 23.36788
v -9.8604 6.554694 22.66677
v -33.487 -11.32123 5.112056
v -35.17783 -10.66656 4.463993
v -16.97588 6.510088 11.53436
v -17.05851 4.516093 12.3682
v -15.50657 4.792036 14.37002
v -15.53561 6.735353 13.30878
v -10.24314 24.28407 14.1049
v -10.13027 25.90891 15.28555
v -10.81556 13.59024 16.18824
v -19.63996 15.12603 4.104657
v -22.18552 12.88774 3.974572
v -20.52614 12.3645 4.678811
v -18.84844 11.39966 6.54578
v -18.03357 15.03127 4.874598
v -19.95823 12.10296 5.11967
v -17.60052 14.29804 5.579924
v -18.94816 13.30695 5.127814
v -15.95072 30.32583 13.52608
v -5.207069 19.62034 20.91279
v -18.27143 -9.992884 16.80343
v -18.46876 -9.683329 15.62967
v -17.6357 -7.911554 15.87977
v -18.9193 -10.04456 14.67648
v -18.4592 -1.452926 12.68903
v -34.31641 -6.741059 4.344932
v -35.25407 -2.31427 3.292644
v -33.80123 -4.745765 4.226661
v -36.09044 -4.821244 3.400085
v -29.10376 -10.8203 6.520329
v -37.31163 -12.60587 3.724716
v -35.63459 -12.27804 4.390355
v -37.01268 -10.36773 3.733771
v -37.59404 -8.705377 3.353892
v -38.78329 -10.52736 3.016765
v -34.7656 -8.500005 4.381472
v -33.42312 -8.991833 4.926643
v -32.0153 -6.753146 5.166022
v -31.61789 -9.045346 5.581719
v -21.10536 -2.309498 10.08395
v -19.61466 -2.462247 11.55877
v -29.31526 -8.486423 6.311559
v -28.93753 -6.986694 6.3201
v -26.98115 -9.130824 7.182267
v -27.39353 -10.86147 7.05447
v -25.46051 -9.910317 7.720984
v -17.34286 -4.902836 15.10645
v -19.10615 -9.38823 13.60219
v -19.74338 -10.01853 12.5927
v -20.36743 -11.10012 11.85093
v -23.55283 -11.98487 8.825579
v -21.04156 -11.30299 10.81723
v -23.74071 -9.341568 8.531629
v -22.16397 -11.87031 9.89292
v -25.48895 -7.454132 7.722364
v -21.62927 -8.920461 10.10021
v -20.15281 -8.120133 11.54606
v -21.40784 -4.218881 10.06749
v -19.98872 -5.898832 11.54431
v -21.91891 -7.019183 9.760658
v -19.08165 -7.903147 13.14262
v -18.26128 -7.450886 14.35026
v -18.89598 -6.07878 12.95192
v -18.8267 -4.270545 12.79304
v -17.9682 -3.397101 13.77863
v -19.94698 0.2833848 10.56571
v -14.84369 4.003547 15.74954
v -16.63059 0.7420322 14.49802
v -16.43307 -0.6731221 15.24233
v -15.2084 1.507961 16.26848
v -16.44756 -5.716816 17.0005
v -16.56163 -2.306797 15.55411
v -15.96433 -3.589937 16.98524
v -14.46278 -3.101873 19.60227
v -13.61644 -0.2202517 19.64791
v -15.25495 -1.178792 17.26539
v -10.50768 5.040231 22.31913
v -17.81255 29.49187 10.16625
v -17.6517 28.67493 9.168042
v -12.78318 -1.04063 21.68062
v -12.57734 0.7381079 21.02409
v -11.55175 3.00773 21.56277
v -8.384441 11.76964 22.30765
v -16.68696 28.14061 9.013902
v -18.65525 28.07508 7.634843
v -17.86911 27.66162 7.488007
v -16.47825 26.53032 7.128636
v -15.73697 27.60455 9.030959
v -15.05519 25.55798 7.408022
v -17.17731 30.31716 12.16187
v -13.91455 27.36345 11.01996
v -12.92307 2.3456 19.54386
v -16.96111 15.41887 5.494916
v -9.948162 14.42929 17.40991
v -16.57163 8.842526 10.70572
v -8.436016 10.35582 23.02407
v -11.59889 13.18675 14.87392
v -9.47994 12.33056 20.17175
v -9.951572 13.30284 18.42644
v -18.09852 12.87878 6.110278
v -14.69738 29.4266 13.40109
v -14.9744 28.27856 11.04621
v -13.45701 4.17871 17.82757
v -10.22861 9.192881 20.75951
v -16.64908 10.28824 9.646955
v -10.91633 11.4723 17.83465
v -7.279057 19.3882 18.99203
v -6.692153 17.29177 20.89383
v -13.45347 27.90038 12.50272
v -11.31511 26.2409 13.74882
v -12.80143 28.12276 13.8373
v -14.1503 6.889399 15.30461
v -14.81344 8.739947 13.10668
v -11.70526 5.004069 20.30502
v -11.5477 6.818322 19.6648
v -12.90646 6.539645 17.46792
v -11.96002 8.755241 17.77644
v -12.14967 10.94255 15.76912
v -13.12867 8.820289 15.68787
v -17.57045 11.52234 7.666905
v -12.59178 12.53431 13.58851
v -16.66654 20.46345 4.468366
v -14.39247 13.96877 9.671768
v -16.63289 13.29895 7.338861
v -15.68316 13.09259 8.66995
v -7.513455 15.81242 20.88641
v -13.9572 10.83547 12.83213
v -7.951119 16.70317 19.63862
v -8.92875 16.43137 18.0413
v -8.99996 14.32919 19.56152
v -9.686929 16.90779 16.0579
v -9.261472 17.50873 16.59858
v -8.491849 22.36366 16.53379
v -14.75749 11.64647 11.06084
v -13.42113 12.86726 12.01541
v -9.850209 18.73978 14.57228
v -15.31395 21.54092 5.534071
v -11.98305 25.80216 12.07651
v -12.43814 23.46032 9.470404
v -14.551 15.26251 8.436442
v -10.9482 15.45104 14.26891
v -14.79248 17.01599 7.003551
v -12.63054 14.77074 11.63658
v -13.32163 19.27514 7.946237
v -13.48948 23.29939 7.889232
v -11.90125 17.81609 10.76684
v -10.62592 17.7123 13.33446
v -11.89201 20.915 9.844842
v -11.68765 23.84347 10.98121
v -10.87547 20.43131 11.85733
v -10.66728 23.37934 12.84047
v -10.03988 21.23142 13.63252
v -8.922854 20.80877 15.91846
v -8.354047 19.10312 17.50645
v -7.202149 22.49943 18.20889
v -7.78046 20.22483 17.97354
v -5.791647 20.63139 20.03556
v -4.570557 22.35815 20.27502
v -6.083625 22.29472 19.28554
v -3.769188 30.81059 21.1552
v -7.877608 30.89767 19.99487
v -6.457947 31.32722 20.70498
v -13.3586 34.2723 20.21494
v -15.409 32.04948 16.9092
v -15.09206 33.54396 18.81911
v -13.96431 30.66385 16.1844
v -14.01449 31.74343 17.60059
v -11.78258 30.65732 17.9481
v -12.39197 31.88484 18.75536
v -11.93176 28.88778 15.94625
v -10.37484 29.33946 17.73817
v -9.750067 31.5386 19.62251
v -9.759352 30.35423 18.84684
v -4.055528 23.89305 20.16606
v -5.474764 24.56821 19.3951
v -9.430556 24.77135 15.63148
v -8.535103 24.79071 16.82697
v -9.438497 27.53334 17.21392
v -7.680236 28.15994 18.75323
v -7.627377 26.68644 18.25906
v -6.497499 27.26198 19.13586
v -6.462808 24.31987 18.75194
v -6.927954 29.40105 19.68935
v -5.577691 28.04148 19.80509
v -5.424308 26.24673 19.48729
v -4.392891 28.12141 20.22519
v -3.272085 27.34112 20.38563
v -4.946511 29.59239 20.46113
v -2.844968 31.6685 21.55475
v -1.926498 31.0667 21.42989
v -2.289603 28.81082 20.76259
v 1.81455 39.53461 23.69707
v 0.6443764 37.03663 23.19049
v 20.55928 2.185797 6.955763
v 20.17211 -0.8906344 7.833911
v 21.96233 -1.938427 7.136371
v 20.21111 -2.332231 8.083893
v 15.75363 -13.28112 15.94262
v 16.77888 -15.11625 9.671401
v 3.25089 15.08548 22.41872
v 15.90691 -18.0948 12.21089
v 6.936034 -4.575426 29.08121
v 7.830183 28.30667 16.2042
v 10.2573 -7.233332 24.3153
v 22.43166 -6.2579 7.558143
v 21.99543 -3.842832 7.438573
v 20.08795 -3.845053 8.378996
v 19.54851 -6.979044 8.876917
v 19.17004 -5.943172 9.048612
v 18.05848 -5.584162 9.704718
v 16.81237 -4.173883 10.56412
v 18.64365 -4.480173 9.276553
v 18.47375 -2.398124 9.130621
v 16.55615 -1.307819 10.40975
v 11.02554 -14.63408 29.25242
v 11.5101 -16.54049 27.73256
v 11.83234 -13.72488 27.67023
v 12.64688 -13.86178 26.12679
v 4.502286 2.286491 27.60092
v 11.05779 -9.940639 26.0757
v 12.75039 -13.00484 25.30436
v 0.0272868 28.66452 20.624
v 2.020329 2.328087 29.7963
v 15.47435 10.94275 6.479065
v 17.21661 -0.7057543 9.724165
v 19.58097 0.6127007 7.832603
v 11.5259 19.32947 6.39675
v 1.608326 17.6341 22.16952
v 0.7834753 16.98223 23.02007
v 3.083144 17.0443 21.3423
v 18.64037 3.116076 7.750252
v 15.7187 -18.85796 11.18586
v 16.07881 -17.70354 10.95596
v 15.86721 -18.65842 10.60241
v 16.16651 -17.79776 9.744164
v 16.28453 -16.375 11.44907
v 16.14802 -17.57296 10.64078
v 16.05309 -16.55169 10.18407
v 13.8639 -9.237334 16.38515
v 14.69402 -11.08498 16.77152
v 14.78678 -11.79412 17.77952
v 15.20008 -11.67602 15.44231
v 3.02467 0.08660329 30.31078
v 11.94445 -12.69808 26.85866
v 12.58679 -11.8395 24.40232
v 11.86255 -11.88096 26.33798
v 11.51636 -10.90158 26.04387
v 10.5227 -11.04155 28.6607
v 0.7263831 -8.664597 37.28148
v 8.24264 -11.75752 32.9776
v 1.649027 -13.29019 38.35868
v -1.395814 -7.248442 36.88028
v -3.193467 -7.812711 37.08891
v -1.357556 -8.876293 37.69006
v -4.753917 -10.64608 37.95439
v -1.820646 -10.3334 38.27435
v -2.893268 -12.33501 38.71588
v -0.03191887 -9.923991 37.97713
v -0.05913475 -11.16854 38.35617
v 1.918298 -10.16015 37.5745
v 4.386564 -15.27739 36.90142
v 5.977185 -15.00127 35.63586
v 2.960156 -12.41978 37.73561
v 6.532191 -13.66417 35.32709
v 5.031745 -10.65528 35.97218
v 4.050815 -8.301152 35.4691
v 2.294252 -8.254539 36.4754
v 3.586477 -9.79163 36.64313
v 1.102856 -4.155362 34.37878
v 2.516021 -6.917635 35.56861
v 6.94851 -6.90789 31.36475
v 3.593491 -5.924655 34.18789
v 5.257646 -4.173486 31.13997
v 4.468611 -5.125891 32.82185
v 5.621336 -7.017579 33.10366
v 6.854062 -10.27448 34.02463
v 8.492014 -8.13782 29.92305
v 7.473498 -8.035358 31.58621
v 7.339435 -8.9704 32.56923
v 9.835001 -13.51286 31.13887
v 10.76485 -12.71624 29.24772
v 8.313499 -10.29859 32.12386
v 9.344524 -11.66672 31.29308
v 9.87781 -11.09421 29.99405
v 11.0878 -12.09285 28.26517
v 9.018909 -9.938514 30.67318
v 10.38111 -9.434327 27.2236
v 5.395545 -0.8707688 28.33881
v 3.707659 2.123485 28.52871
v 3.983064 0.6856142 29.05705
v 4.767871 0.7540255 28.09734
v 13.76198 26.17562 7.620028
v 14.59339 -10.08486 15.04433
v 15.48186 -11.88189 13.84264
v 17.33414 -12.38701 9.829412
v 17.60517 -10.9409 9.765324
v 16.75492 -13.64193 9.935101
v -2.238693 18.72008 22.49031
v -1.220697 17.91523 22.95964
v 2.651166 19.20268 20.50094
v -0.9818738 21.79447 21.1603
v -1.608592 19.96645 21.92422
v 0.3986783 19.1543 21.93907
v 2.766301 20.2003 19.97877
v 15.67397 -12.29519 13.15854
v 16.1109 -14.42347 15.48506
v 16.28983 -15.50976 11.54762
v 16.32003 -16.20918 10.98225
v 16.46079 -15.38214 10.57479
v 16.24718 -14.8814 13.55326
v 16.04461 -13.71173 12.31933
v 16.10645 -13.84566 11.76499
v 16.45756 -14.09857 10.70225
v 16.22129 -12.86085 11.08635
v 17.29061 1.514089 9.14047
v 17.01462 3.410764 8.784512
v 15.71423 5.093691 9.320634
v 2.86373 36.09835 22.71925
v 2.174464 32.12232 21.36878
v 7.064517 32.17771 19.97185
v 2.495595 33.53944 21.85427
v 5.812717 31.113 19.75798
v 4.681252 31.81708 20.58103
v 2.916465 29.91561 20.23612
v 1.007379 28.80182 20.4508
v 6.231045 21.02978 14.44192
v 14.76479 22.70902 5.135555
v 15.23489 22.9951 4.838965
v 10.26374 29.82697 15.67497
v 8.837318 7.763264 17.35251
v 7.722794 -2.052706 25.21482
v 8.392777 -2.761746 24.44965
v 7.838897 -7.137733 30.12838
v 9.602957 -9.22726 28.8604
v 8.841103 -6.923029 27.84748
v 7.782211 -5.820651 28.85462
v 9.573186 -6.462386 25.29529
v 8.535868 -4.946499 26.29805
v 8.432565 -3.803464 25.26255
v 10.59029 -6.28831 22.01151
v 5.897325 2.139125 25.64583
v 3.29195 25.06176 18.66967
v 14.31029 16.55743 4.85595
v 14.03146 18.04369 4.815071
v 15.19476 -10.8141 13.53898
v -1.643666 25.27883 20.48927
v 2.152744 26.08844 19.45667
v -0.2359814 25.49645 20.3017
v 2.154907 27.0552 19.6046
v 0.792676 27.80427 20.26612
v 13.98882 15.34938 5.352803
v 3.44017 13.35633 23.22321
v 4.877583 3.488098 26.50111
v 4.074488 7.836662 25.43151
v 2.999745 7.78725 26.51786
v 3.604392 5.987704 26.80321
v 5.309906 4.502731 25.40409
v 5.29546 6.963156 24.28234
v 6.558987 5.391961 22.9444
v 12.66003 -6.872186 17.02234
v 12.16568 -7.009674 18.44671
v 11.64795 -7.333578 20.18853
v 10.94917 -6.629904 21.3571
v 11.11552 -5.842199 20.04559
v 12.15057 2.537932 14.57313
v 2.596894 17.99069 21.23439
v 4.218283 30.4237 19.98528
v 3.771421 28.46266 19.28038
v 3.12178 26.25464 18.95105
v 13.27515 17.07106 5.437684
v 12.07877 18.07449 6.118214
v 6.651973 -0.421425 25.96538
v 6.561278 4.230787 23.45758
v 6.516215 0.9185374 25.31637
v 7.395947 0.277882 24.12888
v 8.666228 -1.448259 22.73639
v 7.961488 0.7604502 22.69398
v 6.610279 2.96561 24.01316
v 7.223758 1.806717 23.55824
v 8.18442 3.307683 20.90504
v 4.673198 15.44012 20.31648
v 14.01069 7.152279 10.10081
v 13.22771 -6.830915 15.71609
v 13.54049 -7.970945 15.77627
v 14.50648 -9.505274 14.58924
v 8.36388 30.2183 17.6432
v 7.271232 30.84172 18.90612
v 7.997483 28.82614 16.57709
v 5.865671 29.52011 18.70535
v 4.539228 26.54444 18.0182
v 6.178802 28.3984 17.71976
v 5.620621 26.43682 17.00858
v 15.97318 1.571772 10.24923
v 16.27674 -2.48981 10.88249
v 13.49371 20.23269 4.845491
v 15.0664 -4.328569 12.296
v 11.85379 -5.263642 17.84606
v 12.67185 -4.942321 15.97612
v 7.412905 4.997988 21.568
v 7.395576 8.511532 19.80897
v 1.396278 24.62712 19.7848
v 0.7247961 23.34667 20.24307
v 1.707386 21.26874 20.35432
v 0.5810954 20.98687 21.04039
v 3.795838 19.92141 19.00055
v 3.768817 21.0411 18.64135
v 2.381667 23.24464 19.3619
v 2.921732 22.22716 19.14559
v 3.833662 22.82738 18.13044
v 11.29538 -3.663929 18.20394
v 9.598313 -3.424596 22.15131
v 9.979322 -6.03733 23.58741
v 10.41782 -4.954708 21.17256
v 10.00891 -3.207824 20.98546
v 10.86233 -4.247903 19.49147
v 6.669236 11.44169 19.37445
v 6.637111 26.31607 15.77243
v 6.762051 27.73462 16.76763
v 9.223361 26.17631 11.94013
v 4.184731 24.60931 17.81532
v 4.755404 23.05038 16.96529
v 5.090697 21.6346 16.53833
v 8.883732 27.81682 14.45468
v 5.13378 24.63115 16.81532
v 5.550559 22.95516 15.74709
v 5.970953 24.84068 15.77028
v 7.785919 26.03679 13.99267
v 6.382209 23.19734 14.3448
v 14.90779 23.47795 5.398011
v 15.77369 25.0974 5.631741
v 14.1389 25.31113 6.543265
v 8.960378 9.844572 15.5776
v 3.499145 18.81247 19.81058
v 4.157937 13.43716 22.33661
v 6.825032 7.30314 21.57447
v 3.769276 11.04166 24.2219
v 5.437849 8.643233 23.27297
v 6.306474 10.53701 20.76593
v 5.468116 10.21184 22.44101
v 5.114131 12.76864 21.4419
v 4.589389 12.1937 22.57607
v 10.42944 -2.315946 19.42891
v 15.53911 -1.451984 11.43504
v 15.15048 1.370555 11.14433
v 8.226737 9.336357 17.54093
v 7.791774 6.400198 20.17758
v 15.75062 6.395213 8.736269
v 16.06495 7.29041 8.107655
v 16.10295 9.310109 6.993016
v 15.1489 9.680841 7.604317
v 5.72755 17.75345 16.71947
v 5.307209 15.78428 18.82351
v 12.48108 19.9584 5.545295
v 13.63924 23.23255 5.389122
v 12.96463 26.62028 8.576441
v 12.87644 28.32441 10.74782
v 13.79828 24.68541 6.226424
v 13.06457 25.14507 7.081556
v 11.54371 27.24439 10.42727
v 10.56361 25.89171 9.825547
v 12.28798 23.73306 6.656241
v 11.936 25.79509 8.459742
v 15.27778 8.630606 8.092113
v 7.844514 13.64822 14.76383
v 5.260159 14.69354 19.79852
v 5.979946 13.42843 19.30928
v 6.976807 14.1072 16.373
v 13.76322 9.753683 8.986801
v 4.538679 19.34864 18.16061
v 4.356372 17.84508 19.14714
v 5.911469 18.68788 15.79735
v 6.371699 15.04977 16.95283
v 6.397578 17.71665 15.16518
v 6.851224 15.39604 15.50342
v 6.041449 19.48952 15.18815
v 6.983399 17.11868 14.14846
v 8.831073 24.07305 10.64191
v 7.219731 12.23408 17.43994
v 9.442046 10.95044 13.81819
v 8.21639 11.98434 15.40766
v 8.794353 12.78068 13.51504
v 7.947562 21.84679 11.05802
v 6.875912 22.64385 13.27252
v 6.999376 19.35909 13.1258
v 8.10653 16.60447 12.12886
v 12.53676 11.65162 9.079925
v 13.78606 13.9807 6.056488
v 10.93528 23.20787 7.537342
v 10.95666 20.92153 6.904961
v 12.12021 21.67115 5.974597
v 10.06336 23.89768 8.823676
v 7.457616 20.5027 11.94307
v 9.725301 21.37065 8.351867
v 10.29687 19.02813 7.675391
v 8.516227 19.27863 10.21869
v 10.13459 17.07936 8.604177
v 8.864598 17.6241 10.23104
v 12.51372 15.00868 6.73406
v 11.98484 16.70552 6.612627
v 11.25231 16.65001 7.400359
v 12.73725 12.66045 8.085856
v 10.88694 15.02743 8.638084
v 10.78907 13.18923 10.04205
v 9.913789 15.37828 9.878171
v 9.106578 13.75098 12.11307
v 9.854143 12.30999 12.04143
v 11.53203 11.09676 10.55647
v 9.684333 9.588202 14.47456
v 10.17134 10.73163 12.77038
v 11.76999 9.348385 11.47077
v 10.37602 9.121164 13.67003
v 8.876663 5.173831 18.73458
v 15.28924 3.510274 10.27096
v 13.90831 2.170173 12.30187
v 14.18784 4.861928 10.93995
v 10.64075 -0.9061909 18.30146
v 10.21889 0.4960488 18.46526
v 8.654362 2.257645 20.52533
v 9.052141 0.5898296 20.64639
v 9.866488 -0.6160752 19.68818
v 9.247935 1.570592 19.75704
v 12.04467 6.99033 12.58741
v 12.3025 5.325076 13.08191
v 10.11427 7.791925 15.03471
v 9.164279 2.91356 19.25976
v 12.84599 3.571712 13.13841
v 11.18747 6.27216 14.23382
v 9.961797 5.650311 16.55892
v 9.866327 4.070801 17.50335
v 11.28174 3.714198 15.3927
v 10.83782 2.414817 16.62381
v 14.38183 -0.09142875 12.43769
v 14.5702 -2.591239 12.74786
v 12.94992 0.3990203 14.16335
v 12.91193 -1.441533 14.71352
v 12.07179 0.01872991 15.55439
v 12.30522 -2.503985 15.94705
v 13.6317 -5.854203 14.51776
v 15.01619 -3.15567 12.26027
v 13.26452 -4.366128 14.80872
v 14.88869 -6.763721 12.64845
v 14.82599 -5.344058 12.62654
v 14.35347 -8.472002 14.11126
v 16.53351 -6.76454 10.78783
v 14.03269 -6.935439 14.11067
v 15.71007 -6.249219 11.6018
v 14.49174 -7.732237 13.44121
v 15.22237 -9.155108 12.42772
v 15.52131 -10.73461 12.33148
v 15.5971 -9.521971 11.87722
v 15.52678 -11.50516 12.78618
v 16.23374 -14.35142 11.28957
v 15.83503 -12.10887 11.98033
v 15.72422 -10.83173 11.86051
v 16.00614 -11.54446 11.40437
v 16.58775 -11.28807 10.61578
v 18.03415 -6.559758 9.700278
v 16.63823 -8.12666 10.63987
v 37.77376 -57.7259 -12.90916
v 31.36139 -31.84212 3.06344
v 33.69769 -30.89407 1.914445
v 46.74612 20.51507 -5.403842
v 46.82414 19.07133 -5.162123
v 47.05951 17.64621 -5.213747
v 57.25143 -24.30043 -21.23939
v 55.46238 -24.61157 -18.16634
v 56.40835 -24.51874 -19.79333
v 50.93473 -33.44228 -16.25794
v 60.2104 -23.04193 -27.11229
v 61.26862 -21.12623 -28.50631
v 61.25808 -18.75532 -26.65604
v 34.09439 -52.44096 -5.628068
v 32.41547 -56.02306 -6.404713
v 34.63704 -52.89762 -6.296203
v 35.12292 -55.06353 -7.983258
v 33.5616 -57.16392 -8.012457
v 34.08416 -58.24994 -9.186494
v 35.22948 -56.38643 -8.988094
v 37.74096 -53.15426 -9.413742
v 36.62486 -55.2954 -9.68061
v 37.18706 -54.04675 -9.401703
v 37.02633 -55.94312 -10.63554
v 38.04889 -56.09105 -11.95003
v 39.3968 -54.48743 -12.40046
v 46.34082 -42.63954 -14.72041
v 45.23707 -42.35809 -12.9242
v 41.18393 1.339901 0.05937982
v 56.01019 27.64409 -8.085493
v 32.33905 -0.02353695 3.120581
v 33.74662 1.102818 2.523811
v 32.8207 -0.7585932 3.114546
v 36.21667 -51.97875 -7.12571
v 36.88788 -52.82483 -8.317451
v 38.82923 -50.30455 -8.93312
v 39.83381 -48.37692 -9.022701
v 40.67905 -47.1964 -9.504833
v 44.55464 74.12223 2.895732
v 33.70096 55.1602 14.89568
v 34.40913 56.50745 14.10216
v 35.51971 56.59068 13.34995
v 37.504 55.67158 12.26174
v 37.23441 57.91114 11.83901
v 43.05952 -26.17371 -3.285659
v 51.81854 -44.42766 -25.07616
v 42.67686 73.63493 4.682589
v 59.06688 58.55016 -11.66303
v 58.41975 58.79763 -10.54328
v 58.59262 59.94477 -10.98512
v 57.92654 59.21131 -9.684556
v 46.42238 -51.81233 -21.36393
v 47.25311 -51.24347 -22.38148
v 42.22832 -9.112774 0.2682382
v 45.30095 12.17196 -3.264145
v 58.97319 58.08154 -11.4613
v 59.15039 56.64173 -11.74244
v 58.30233 57.7404 -10.27526
v 57.83663 56.47729 -9.387502
v 39.71469 2.007753 0.5669307
v 44.86997 72.132 3.251165
v 58.73351 39.04928 -8.160919
v 33.93447 -32.77614 1.390958
v 18.19285 -14.6232 9.101601
v 18.17097 -17.25106 8.71757
v 20.09726 -17.50414 7.777864
v 32.66861 64.73312 13.17207
v 32.60155 63.30925 13.48818
v 63.1443 -17.73825 -32.063
v 40.30616 73.28009 6.740311
v 57.11565 55.87506 -8.075584
v 57.20902 60.84566 -8.84963
v 57.95498 60.60014 -9.969411
v 57.51007 61.6066 -9.438972
v 44.92991 35.88742 8.986436
v 44.26944 34.97247 8.788932
v 24.8958 -19.4334 6.339425
v 27.19313 -17.81157 6.079324
v 26.11564 -20.78278 5.963328
v 48.37891 -52.05822 -25.22369
v 54.29193 -35.87231 -23.53885
v 54.72073 -33.44727 -22.67049
v 55.43645 -33.64495 -24.11084
v 55.59706 -31.79446 -23.14406
v 30.54364 60.66259 15.25726
v 30.99312 59.05881 15.42186
v 31.62145 59.48507 14.96149
v 32.67337 58.87495 14.54916
v 58.19736 43.79286 -8.514714
v 47.65602 -51.97396 -23.78985
v 35.11252 69.60004 11.07062
v 33.9358 70.69775 11.5948
v 39.13576 66.99503 8.694377
v 18.4087 -13.31713 9.06859
v 65.18006 -4.647762 -29.78749
v 65.70659 -4.1269 -31.65524
v 65.73446 -1.303916 -30.016
v 66.07479 -1.175604 -31.2583
v 61.68655 -19.6399 -28.59412
v 54.30933 -25.59873 -16.86193
v 33.83702 -28.64368 2.272603
v 35.67198 -28.04601 1.413291
v 37.98783 -48.25752 -6.941448
v 37.92107 -50.0328 -7.775999
v 49.86518 -49.16518 -25.35301
v 47.99295 -49.85086 -22.51929
v 48.66364 -47.8932 -22.10441
v 50.38933 -47.4342 -24.82175
v 48.81332 -49.87893 -24.03205
v 49.02785 -45.69438 -21.05289
v 51.77785 -43.10526 -24.0449
v 50.03619 -44.63878 -21.99533
v 49.41631 -46.5083 -22.31314
v 55.01398 -31.53859 -21.87814
v 53.82891 -34.87227 -21.96531
v 53.61874 -33.62077 -20.76981
v 52.67959 -34.70667 -19.90794
v 52.72963 -33.39078 -19.12786
v 51.65462 -36.28128 -19.19498
v 52.93896 -35.56304 -20.89746
v 53.40081 -36.63005 -22.41211
v 51.08816 -46.92335 -25.71824
v 51.61791 -47.34291 -27.09883
v 51.96814 -45.74257 -26.43204
v 50.17197 -46.33167 -23.50303
v 55.34795 -38.1608 -27.18807
v 55.73698 -36.05597 -26.46556
v 55.26966 -35.73645 -25.25136
v 54.91751 -37.60458 -25.91959
v 53.49321 -38.0164 -23.51428
v 54.22269 -41.15779 -27.13005
v 54.70829 -39.17995 -26.63275
v 52.98389 -42.22306 -25.57631
v 52.81203 -40.8653 -24.2899
v 54.07031 -38.99924 -25.26973
v 52.5647 -38.43328 -22.12576
v 52.31115 -36.87004 -20.67919
v 51.1692 -40.57073 -21.16038
v 51.4445 -41.10779 -22.01648
v 50.3492 -41.26414 -20.22326
v 51.59669 -38.73071 -20.68479
v 50.90276 -38.15138 -19.17406
v 50.34385 -39.66218 -19.19999
v 49.06245 -38.45779 -16.35296
v 50.56851 -34.84113 -16.55936
v 48.9143 -36.96487 -15.20216
v 50.01088 -38.58341 -17.99329
v 50.64482 -36.59919 -17.75607
v 45.30127 -41.14886 -12.34628
v 44.5342 -40.28053 -10.87198
v 44.35516 -41.5289 -11.24747
v 36.22045 -36.53563 -1.161926
v 45.66463 -46.48641 -16.02154
v 38.7622 -53.1889 -10.6395
v 39.28046 -52.97586 -11.13639
v 39.78682 -47.17912 -8.409252
v 45.06344 -32.46056 -7.77866
v 44.52544 -34.43891 -8.093721
v 45.83595 -33.24934 -9.067345
v 46.53398 -33.37742 -10.02462
v 47.14517 -33.56314 -10.90833
v 47.04002 -32.14955 -10.02723
v 47.83765 -30.97791 -10.41422
v 48.3115 -32.25519 -11.77457
v 38.52474 -46.62817 -6.769553
v 42.6177 -48.14894 -12.50974
v 44.08691 -32.56186 -6.757347
v 45.93358 -48.11203 -17.56555
v 50.54301 -30.57033 -13.96852
v 46.89555 -50.30454 -20.89761
v 46.58162 -46.04799 -17.23413
v 46.50436 -39.58301 -13.1819
v 47.65369 -47.75546 -20.23771
v 48.56307 -46.69072 -20.9916
v 50.02745 -42.26432 -20.35182
v 45.11971 -45.72252 -14.68467
v 46.67869 -44.18058 -16.20603
v 49.54302 -43.68962 -20.49478
v 46.75793 -48.03832 -18.89022
v 47.9857 -46.45198 -19.81352
v 45.70926 -44.92598 -15.12516
v 47.85499 -45.49298 -18.92117
v 47.65236 -44.3798 -17.87595
v 48.7765 -43.8027 -19.31082
v 49.33266 -39.88218 -17.68186
v 48.94911 -41.64864 -18.15038
v 47.48322 -42.75419 -16.55976
v 48.66913 -39.54776 -16.39438
v 47.40561 -39.34988 -14.36446
v 47.76181 -38.13408 -14.18863
v 46.80748 -37.93181 -12.71632
v 48.892 -33.14472 -13.06535
v 48.781 -35.21799 -14.02101
v 48.60468 -34.14695 -13.16986
v 47.66892 -34.28424 -11.97315
v 47.51548 -36.23524 -12.80342
v 45.30356 -38.55479 -11.01497
v 46.41627 -38.45993 -12.44701
v 46.26033 -36.75875 -11.38117
v 43.72192 -39.98458 -9.719391
v 44.37382 -38.44947 -9.806026
v 41.72014 -49.90432 -12.34721
v 40.45184 -50.87082 -11.25034
v 39.98215 -48.99115 -9.538248
v 40.00661 -49.78978 -10.01754
v 40.97683 -48.96928 -10.80445
v 43.55762 -47.80898 -13.62751
v 41.81725 -46.07846 -10.34664
v 41.24205 -42.19032 -7.853979
v 44.41528 -44.5956 -13.0021
v 38.23821 -44.36922 -5.590029
v 42.93185 -46.13345 -11.77956
v 44.04671 -44.20922 -12.24592
v 44.5301 -42.6156 -12.05494
v 42.59457 -45.18255 -10.84637
v 43.38342 -43.31494 -10.9229
v 42.75933 -41.41119 -9.251709
v 40.53556 -43.7458 -7.778978
v 39.74803 -45.46342 -7.620426
v 40.6604 -45.36966 -8.608186
v 41.31975 -44.0773 -8.782631
v 39.03601 -44.48964 -6.441745
v 39.00312 -40.20473 -4.811418
v 40.03214 -41.22398 -6.212127
v 38.73039 -42.08417 -5.235588
v 39.83441 -42.96243 -6.682263
v 40.36937 -39.05832 -5.684735
v 40.52776 -37.47093 -5.190331
v 40.59126 -40.17869 -6.367143
v 41.43103 -40.17499 -7.207335
v 42.21199 -40.90145 -8.353063
v 42.69536 -39.09735 -8.120723
v 41.99413 -37.20082 -6.557273
v 42.29976 -38.19766 -7.279171
v 43.56256 -37.2439 -8.288915
v 42.96681 -36.66734 -7.34486
v 44.87206 -35.53593 -9.02853
v 43.35418 -29.60225 -4.788778
v 43.10276 -35.26642 -6.858266
v 39.55206 -38.35935 -4.629066
v 41.75167 -31.58975 -4.036685
v 37.74992 -37.48233 -2.746474
v 38.77935 -37.60355 -3.663773
v 40.0662 -36.53524 -4.420333
v 41.42108 -36.39507 -5.616529
v 39.66797 -34.96216 -3.438948
v 42.43122 -33.10249 -5.254207
v 38.36056 -34.96358 -2.363686
v 37.19796 -33.49272 -0.9756744
v 40.88368 -33.33778 -3.912973
v 39.26286 -33.34222 -2.550394
v 41.31077 -30.21206 -3.169206
v 38.52419 -31.97942 -1.526835
v 41.89358 -28.05181 -2.929689
v 40.2484 -30.83052 -2.515278
v 41.03904 -28.58216 -2.411594
v 39.74616 -29.88025 -1.823799
v 40.71712 -27.05662 -1.674943
v 51.36333 22.16232 -7.821676
v 33.8416 62.70322 12.90302
v 31.88869 61.13448 14.395
v 58.77583 37.72618 -8.193391
v 56.30714 42.85498 -3.927703
v 57.06246 42.82574 -5.481875
v 62.43884 51.45972 -18.36167
v 62.09748 52.50182 -17.44875
v 61.66404 52.38724 -16.58553
v 52.18847 64.69681 -2.386007
v 32.89163 67.54304 12.59561
v 34.48338 68.71778 11.56846
v 36.11929 68.53564 10.54488
v 35.04164 67.05369 11.40846
v 37.06652 66.98613 10.10096
v 33.41899 60.5649 13.64276
v 34.81271 59.6833 13.02361
v 34.18053 63.92182 12.47608
v 34.22917 66.38279 12.01117
v 35.47547 63.68431 11.70813
v 36.87151 62.47848 11.0174
v 38.13246 66.17226 9.500725
v 36.29501 65.33302 10.90784
v 35.10544 61.4883 12.40932
v 43.0071 70.87069 5.198531
v 42.93451 69.81009 5.487557
v 42.3321 69.60576 5.997869
v 51.50985 40.82657 4.611316
v 52.31102 39.61391 3.706914
v 51.74595 38.60271 4.254029
v 52.16253 37.38495 3.448543
v 52.07693 36.26906 3.174317
v 39.72465 -8.508425 1.521393
v 68.54365 4.649567 -38.11841
v 68.1787 3.469313 -37.37429
v 68.38225 5.92442 -36.65521
v 68.95647 5.64478 -39.40593
v 68.67319 7.375375 -37.17491
v 59.09553 -17.37547 -20.39498
v 63.55936 -12.8837 -29.67338
v 62.39021 -17.6866 -29.36201
v 61.91246 -16.72974 -27.04255
v 61.61024 -14.3169 -24.40841
v 60.62754 -20.33528 -26.17392
v 60.53318 -18.96037 -24.85979
v 60.93614 -17.33244 -24.71373
v 61.13385 -15.96413 -24.19758
v 63.24886 -14.1913 -29.4996
v 62.63848 -15.02193 -28.02214
v 62.1094 -15.37864 -26.64334
v 62.82354 -16.11646 -29.53215
v 63.17735 -12.65311 -28.03478
v 62.54428 -14.07866 -26.97828
v 62.77591 -12.43741 -26.54688
v 62.3505 -12.97274 -25.60325
v 62.67849 -11.4529 -25.54276
v 20.63132 -6.104981 8.311195
v 20.72537 -8.854072 8.309638
v 18.12292 -7.839569 9.564871
v 31.31745 -1.478728 3.706606
v 48.84053 -30.00422 -11.23053
v 56.28175 22.70543 -11.8783
v 57.05387 22.06484 -13.00445
v 39.2702 -28.36983 -0.9916067
v 57.82897 58.3009 -9.441113
v 57.73974 59.62115 -9.444303
v 57.11198 60.07581 -8.555397
v 57.63175 57.0659 -9.033654
v 57.40734 58.69127 -8.803903
v 36.38212 -1.108349 2.073201
v 70.24551 9.847018 -41.77203
v 69.93303 7.584262 -41.78617
v 43.57623 58.43752 7.015704
v 68.04156 0.9716388 -38.53023
v 48.93053 27.1783 -1.443757
v 47.58186 28.83877 1.462678
v 49.86725 33.79757 4.040899
v 47.08503 34.96986 7.002312
v 45.78099 34.37916 7.490743
v 49.06742 36.4022 6.105458
v 50.29368 36.90911 5.288824
v 49.45562 35.3382 5.29362
v 48.21262 33.92164 5.511054
v 34.89932 -34.01783 0.4869518
v 61.02042 -14.60029 -23.03365
v 42.26284 -21.03933 -1.213258
v 67.7629 1.796757 -36.66346
v 52.58467 66.31941 -3.180867
v 52.06286 46.83741 1.46736
v 52.35522 47.71368 0.5957979
v 31.37339 -19.40161 4.790525
v 29.56395 -22.14094 5.001904
v 30.89487 -26.37626 3.984664
v 33.23756 -25.65917 3.145483
v 34.4399 -26.37262 2.427012
v 28.37843 -21.20992 5.43718
v 28.76452 -24.30481 4.9492
v 30.17342 -24.19297 4.525442
v 31.61823 -22.07358 4.359367
v 33.0154 -23.5183 3.604277
v 34.45241 -23.33051 3.013494
v 36.05015 -24.97589 1.881769
v 37.67966 -22.28024 1.540539
v 38.72871 -21.55848 1.029005
v 69.15501 11.71251 -37.46476
v 54.88823 45.30313 -2.451275
v 41.20777 3.20165 -0.1429116
v 32.79535 -20.67271 4.133255
v 66.37929 0.9435178 -31.33799
v 62.98869 48.78383 -19.65876
v 62.35959 50.69681 -18.20496
v 61.86461 48.76069 -17.17167
v 62.36219 49.13512 -18.25602
v 35.81228 -32.94648 0.1378114
v 35.488 -31.14584 0.7979084
v 36.9472 -32.10587 -0.4197899
v 47.28414 -18.9679 -4.846061
v 56.67479 52.56549 -7.230259
v 53.11688 65.61343 -3.724947
v 64.12629 -7.742224 -27.92616
v 64.54488 -7.895272 -29.53383
v 64.62558 -4.334955 -27.61889
v 56.2195 61.31422 -7.325603
v 56.7473 61.73982 -8.250518
v 40.63572 15.30457 0.04143525
v 40.36927 14.32636 0.1376198
v 69.94567 5.405476 -43.52306
v 68.89962 2.209697 -41.82839
v 69.00966 4.55995 -40.25341
v 69.66881 5.492836 -42.14154
v 43.97703 14.94763 -2.342802
v 35.49083 7.734059 1.757088
v 59.80371 55.11406 -12.88581
v 54.8339 26.91048 -7.158503
v 35.89459 58.96683 12.49237
v 35.66424 57.69108 12.96096
v 50.39737 47.13692 3.468025
v 57.30438 34.92123 -5.131555
v 54.41706 41.06374 0.4948687
v 53.14297 40.58717 2.575807
v 37.73259 -0.1235162 1.500205
v 46.40574 15.71239 -4.402155
v 41.54925 15.34376 -0.5354049
v 33.78223 -3.243026 3.23518
v 44.2594 65.54546 5.080069
v 69.12754 20.55163 -37.05933
v 68.79201 23.90039 -36.09204
v 69.05105 22.7817 -37.01408
v 68.60062 21.47059 -35.32821
v 34.49684 -10.01739 3.847325
v 30.1175 -20.00164 5.137229
v 29.13431 -17.53836 5.648409
v 51.70357 55.27038 -0.293812
v 48.38446 32.17769 4.094136
v 46.53484 30.94253 4.318702
v 56.32523 62.20813 -7.681048
v 57.07083 63.03769 -8.922871
v 56.46879 63.43857 -8.052385
v 56.26585 63.87604 -7.720047
v 55.32777 37.52898 -0.822042
v 55.13088 39.30826 -0.4505205
v 55.14777 40.11867 -0.5980418
v 53.24044 31.5168 -1.118917
v 50.99031 32.70145 2.280751
v 54.94482 40.78811 -0.3236344
v 54.33316 39.76092 0.8008459
v 53.57633 39.125 1.933007
v 54.4833 38.42443 0.5770953
v 51.34725 35.67693 3.687002
v 51.25756 34.65379 3.264752
v 57.21325 37.81941 -4.252098
v 54.62515 36.79864 -0.006178162
v 53.69913 36.42018 1.230593
v 52.366 34.9406 2.233419
v 53.44561 35.01458 0.9784507
v 54.73138 34.44027 -1.026271
v 54.87017 35.95784 -0.6083789
v 53.72448 33.00364 -0.5509135
v 55.35626 34.54707 -1.903186
v 37.80991 -8.67093 2.378393
v 20.14221 -13.32782 8.20058
v 19.67725 -15.33554 8.183507
v 69.37294 15.75523 -37.87112
v 52.27453 56.3841 -1.218564
v 27.06441 -7.02919 6.014486
v 44.48349 -29.79229 -5.99855
v 44.84079 -28.19656 -5.713892
v 45.9199 -30.29393 -7.745975
v 48.85888 48.22538 4.912037
v 51.83441 58.4724 -1.025778
v 56.77311 60.62307 -8.102756
v 55.9936 60.16391 -6.787344
v 55.77475 61.44147 -6.655605
v 66.95583 -1.396462 -35.35265
v 67.35701 -1.749683 -37.62924
v 66.74319 0.9335583 -32.8575
v 66.24728 -2.656792 -33.02278
v 66.83486 -0.3635299 -34.00644
v 67.47365 0.4711715 -36.35489
v 67.23388 0.9230139 -34.98077
v 67.72958 2.831191 -35.86098
v 67.46673 3.504013 -34.34827
v 33.34032 -18.98714 4.089003
v 31.33466 -17.21626 5.006829
v 34.07072 -17.18963 3.962572
v 32.14332 -13.21616 4.829552
v 34.17883 -15.71656 3.997456
v 36.09014 60.19156 12.04386
v 37.58842 61.69125 10.70385
v 37.33376 60.10775 11.2447
v 39.43699 60.94587 9.585677
v 38.24382 59.2071 10.8251
v 38.55029 56.32311 11.33821
v 36.6941 -23.27588 1.88111
v 19.0734 -11.89317 8.773077
v 19.46666 -9.294406 8.77372
v 40.83895 -9.815285 0.9882589
v 24.7464 -8.238625 6.885967
v 22.51396 -12.29876 7.542067
v 24.24959 -10.48107 7.123419
v 21.8102 -10.03122 7.88239
v 24.65313 -15.40469 6.837464
v 21.32318 -12.95384 7.742324
v 21.94996 -15.67381 7.270405
v 23.07086 -13.84901 7.274389
v 23.91058 -12.17662 7.211217
v 24.98668 -13.8253 6.866082
v 25.9745 -9.022529 6.572122
v 27.32397 -15.05802 6.251553
v 26.21644 -12.71863 6.626798
v 29.81163 -15.48369 5.570621
v 29.07385 -12.00197 5.788542
v 28.71938 -13.85588 5.923214
v 30.75016 -12.2682 5.268541
v 38.13195 -9.792805 2.292139
v 30.67344 -9.745568 5.150865
v 33.0226 -8.94666 4.276177
v 33.37799 -12.1109 4.356083
v 35.78502 -11.45483 3.394003
v 37.62288 -12.61408 2.586685
v 38.63268 -11.27528 2.08774
v 36.36217 -10.54908 3.131907
v 39.01962 -7.885594 1.815542
v 39.81731 -6.460002 1.363664
v 41.17715 -7.566865 0.7727099
v 42.62672 -11.90889 -0.08191535
v 39.27766 56.61798 10.7453
v 40.35463 53.67547 10.79149
v 40.41027 58.82735 9.37993
v 43.16367 55.59955 8.004143
v 42.29978 57.13945 8.350693
v 41.04647 57.75916 9.156237
v 41.26905 55.08108 9.688524
v 51.08181 -31.37638 -15.25069
v 52.5133 -29.91035 -16.60932
v 50.92707 -28.7745 -13.52937
v 52.20065 -28.40214 -15.25423
v 53.67173 -28.24825 -17.44817
v 51.74965 -27.17627 -13.86307
v 52.78186 -26.93958 -15.27363
v 52.07781 -25.75725 -13.50399
v 53.18158 -24.44945 -14.44768
v 38.35802 0.7968827 1.191385
v 36.76038 3.118569 1.461282
v 70.52466 9.299292 -43.34147
v 44.48949 13.68342 -2.704366
v 70.32243 11.26513 -41.50333
v 70.66522 11.68189 -42.64674
v 59.51552 -14.97909 -19.83805
v 59.95507 -15.71894 -21.19925
v 56.62528 59.45431 -7.674653
v 55.55408 58.88365 -5.879474
v 56.77786 57.41728 -7.708297
v 56.05046 57.8177 -6.523826
v 54.84012 57.68126 -4.801288
v 55.48239 54.20985 -5.429705
v 55.64257 56.61604 -5.880946
v 39.23257 -0.67342 1.03459
v 44.82876 53.52288 7.174038
v 45.30011 52.16091 7.159053
v 34.81481 -12.76267 3.804319
v 48.69023 24.66763 -4.006875
v 48.31853 28.5041 0.5447618
v 48.7392 28.72116 0.5354253
v 49.79581 32.03798 2.781561
v 49.22603 31.00503 2.401845
v 48.02234 29.3115 1.674562
v 52.11987 31.99078 0.5385207
v 51.06495 31.38802 1.107299
v 51.43272 30.24013 -0.3108687
v 50.07869 27.82709 -1.471375
v 49.97703 28.72382 -0.4636407
v 53.46716 16.17445 -10.76726
v 43.20978 64.69813 6.054755
v 62.01291 -11.97919 -23.9592
v 43.02353 -10.76757 -0.252748
v 33.90531 -7.908443 3.844237
v 36.64534 -8.885635 2.896074
v 36.05573 -21.06761 2.60094
v 41.97966 70.8958 6.017817
v 41.72094 73.58885 5.500737
v 40.81703 72.47369 6.623686
v 38.03075 71.83818 8.799217
v 39.34615 71.62723 7.853384
v 40.61288 70.26437 7.144187
v 40.7523 71.27091 6.865191
v 39.75991 70.12659 7.803478
v 39.21968 69.01371 8.369781
v 41.51539 14.12491 -0.6675566
v 69.45589 17.19598 -38.08357
v 43.11303 6.667778 -1.405041
v 59.96725 0.4166115 -16.09064
v 37.11037 -3.583464 2.146171
v 35.42967 -2.565623 2.597533
v 37.24952 -6.615324 2.453667
v 35.03429 -6.212755 3.228526
v 38.32355 -2.280664 1.56122
v 38.57316 -5.367967 1.80593
v 40.39735 -5.128139 1.016578
v 39.82472 -1.543323 0.9155035
v 39.69085 -3.778071 1.210371
v 34.41811 -29.23684 1.850132
v 37.45735 -30.31658 -0.2829165
v 61.77385 41.46681 -16.99925
v 67.55357 27.28695 -32.30005
v 67.70142 29.55063 -32.80212
v 67.5812 29.1034 -32.50141
v 51.30552 59.59693 -0.5327846
v 50.09849 25.68755 -3.87917
v 55.36903 61.87335 -6.116268
v 55.74339 62.84528 -6.891006
v 55.8316 64.49091 -7.128269
v 54.79634 64.38445 -5.741491
v 54.57564 61.59384 -4.916743
v 54.68437 59.64177 -4.80589
v 53.18782 58.30429 -2.665476
v 54.97612 63.11506 -5.770888
v 53.72123 64.3222 -4.208965
v 52.62045 63.78653 -2.777031
v 52.46015 60.11168 -1.9533
v 53.92014 60.84486 -3.914512
v 53.34888 62.64768 -3.48375
v 52.28666 62.99786 -2.205849
v 51.08359 63.06844 -0.8479583
v 61.79509 51.42757 -16.96947
v 54.62941 25.62563 -8.049673
v 52.83334 25.65761 -6.146674
v 54.79233 56.40448 -4.597913
v 50.39302 -7.998472 -5.417821
v 41.63036 69.38235 6.555805
v 40.87855 68.49286 7.268293
v 40.64662 67.61037 7.556564
v 41.89721 67.69148 6.602268
v 40.88583 65.99265 7.619946
v 69.75025 16.08129 -39.29979
v 69.53476 8.3724 -39.8903
v 70.4905 13.0212 -41.42191
v 70.33249 14.1444 -40.50758
v 69.25297 13.8574 -37.49586
v 69.95177 10.37232 -40.45326
v 69.82757 11.2621 -39.51472
v 69.87029 12.36914 -39.28873
v 44.14174 -22.18428 -2.990252
v 43.3 -21.10872 -2.017083
v 43.29162 -23.28809 -2.602544
v 59.58448 -17.86224 -21.71892
v 58.77772 -18.81595 -20.67487
v 43.80672 0.2158178 -0.9593931
v 46.15887 -0.8773878 -2.137874
v 50.65599 24.5231 -5.512271
v 51.54746 24.63082 -6.049905
v 51.92139 25.84403 -5.162698
v 51.108 25.43951 -4.906773
v 50.5019 26.87739 -2.867301
v 51.32743 28.69185 -1.669729
v 52.99436 27.48981 -4.518546
v 61.41909 49.51521 -16.13862
v 60.95001 47.78944 -15.09618
v 57.72127 43.4866 -7.3106
v 57.98711 44.5089 -8.280077
v 43.05856 4.16319 -1.106569
v 34.95395 -19.22193 3.388038
v 36.46085 -18.70857 2.726845
v 37.86201 -20.28233 1.761698
v 56.22566 50.19191 -6.174281
v 52.16631 5.007744 -7.293619
v 53.677 -25.05799 -15.53417
v 55.63115 -23.33755 -17.67964
v 54.64194 -23.20492 -15.91562
v 55.81386 -21.06522 -16.61114
v 57.97265 -22.1986 -21.28494
v 59.16964 -21.40946 -23.29532
v 58.77653 -21.15678 -22.25528
v 59.63291 -20.2198 -23.52731
v 55.70714 -22.05946 -17.03543
v 56.57053 -20.62161 -17.63637
v 56.50212 -22.49116 -18.64832
v 57.43562 -22.68577 -20.504
v 57.18443 -21.04827 -18.97491
v 58.42965 -20.29256 -20.94303
v 59.37078 -19.40565 -22.35503
v 58.52573 -16.47287 -18.74484
v 57.76497 -19.98686 -19.39248
v 57.00088 -19.58312 -17.76422
v 55.16064 21.46524 -11.33895
v 66.594 23.15267 -29.61279
v 53.11782 8.991983 -9.054951
v 38.60544 -22.91966 0.8526305
v 38.8581 11.1341 0.5451673
v 37.88393 10.40073 0.8841528
v 38.47609 8.972327 0.635456
v 39.83656 64.70319 8.559392
v 41.15387 63.62765 7.812369
v 41.99525 63.53908 7.192847
v 41.30524 61.06335 8.197269
v 41.99425 59.2188 8.116394
v 43.99953 59.85415 6.344059
v 42.24642 61.8461 7.30655
v 45.25382 61.35279 5.012064
v 43.72282 63.65771 5.820631
v 45.20906 64.55746 4.492587
v 43.24554 61.94443 6.512279
v 36.81692 -26.55303 1.128353
v 38.16949 -27.7988 -0.05688926
v 49.02317 -12.95734 -4.965662
v 51.73603 -13.3467 -7.719104
v 50.27135 15.71534 -7.784388
v 47.22647 21.1698 -5.391211
v 47.45972 20.48223 -5.643585
v 54.34841 46.21946 -1.938424
v 51.47841 3.891877 -6.511631
v 46.30489 55.60371 5.284868
v 46.19476 74.60881 1.18095
v 45.716 72.39434 2.383778
v 45.74426 71.00671 2.829481
v 51.53492 65.12624 -1.671522
v 52.14022 66.70597 -2.74279
v 50.92747 66.30346 -1.249875
v 51.10188 67.21212 -1.690155
v 49.35923 67.50344 0.1546053
v 49.36797 65.6954 0.5279108
v 47.91554 74.16496 -0.3468792
v 49.0861 72.69994 -1.024671
v 47.94939 73.00265 0.02746226
v 46.61556 73.18681 1.283679
v 47.06167 71.71419 1.322552
v 49.65506 68.63654 -0.4516539
v 48.7497 70.37696 0.03064096
v 48.63229 68.33224 0.7505082
v 47.9855 69.3924 1.130141
v 47.62762 70.61447 1.105333
v 46.28471 69.67486 2.617664
v 45.94181 67.7693 3.290698
v 43.17301 67.71246 5.595491
v 42.33478 65.45317 6.600558
v 43.62388 68.9198 5.044063
v 44.56475 68.36842 4.343122
v 44.28717 67.2082 4.762167
v 45.31623 66.63172 4.015638
v 46.15292 64.69467 3.674267
v 46.97662 67.34197 2.496884
v 52.65145 61.54969 -2.397256
v 50.26171 63.29623 -0.01719639
v 47.99929 67.39275 1.565987
v 46.86742 65.77443 2.85331
v 50.8029 65.08098 -0.898364
v 49.4428 64.48446 0.6314753
v 47.34571 63.74736 2.804487
v 47.97297 49.86572 5.184434
v 50.98402 61.43925 -0.5047413
v 49.91337 62.2962 0.5007433
v 48.90527 62.98864 1.447228
v 49.88005 48.09027 3.730375
v 48.65347 60.84344 2.026886
v 50.77419 55.28905 0.8038345
v 47.33413 53.81496 4.716329
v 45.49643 54.28555 6.346388
v 46.26432 52.84862 6.01502
v 47.13537 54.98897 4.666289
v 48.12409 54.3442 3.811236
v 45.05223 58.42424 5.788509
v 46.38844 57.33679 4.841307
v 46.29261 61.85929 4.037235
v 45.74207 59.86737 4.888173
v 50.01049 60.19632 0.7373892
v 47.06168 59.54665 3.770501
v 47.70814 58.00909 3.469034
v 50.49261 57.37633 0.7356694
v 48.20509 57.12053 3.166384
v 50.23607 55.69144 1.341586
v 48.84885 55.23023 2.876002
v 51.43975 52.90881 0.4579503
v 50.67844 52.49137 1.448279
v 48.73168 53.69883 3.309711
v 49.61585 53.08139 2.496002
v 48.05331 52.68561 4.253304
v 50.76476 48.07114 2.606216
v 51.30988 48.47419 1.729925
v 49.92971 51.74961 2.464504
v 49.11397 50.12114 3.813007
v 50.2563 49.22257 2.776946
v 50.27453 50.40521 2.403222
v 51.03979 50.24337 1.491281
v 52.16038 48.45032 0.5734347
v 52.04689 50.09846 0.2529212
v 52.99874 52.47188 -1.542293
v 53.3575 50.47626 -1.619136
v 52.05557 53.99572 -0.5259112
v 53.4417 47.6916 -1.057661
v 52.80367 54.9534 -1.661439
v 54.63127 55.13354 -4.207654
v 53.74271 56.43512 -3.140902
v 54.63124 53.04375 -4.050705
v 53.85063 53.8469 -2.978571
v 54.06726 51.96453 -3.023729
v 55.96475 52.49476 -6.049588
v 55.78479 53.38278 -5.841948
v 55.01643 51.72673 -4.436373
v 55.5715 44.49144 -3.336257
v 56.38672 44.11599 -4.726563
v 57.35933 43.62574 -6.539768
v 56.47179 44.80786 -5.216891
v 55.59436 45.48207 -3.834842
v 55.43586 50.20058 -4.862623
v 54.3132 49.29506 -2.830223
v 54.91103 48.72757 -3.647211
v 54.90649 46.85084 -3.106014
v 55.97775 46.32251 -4.830656
v 56.00555 47.95617 -5.401397
v 57.76855 54.73344 -9.131045
v 58.73738 56.44357 -11.00827
v 61.33178 52.61871 -15.89683
v 59.13183 54.72876 -11.67589
v 57.78842 53.39487 -9.111601
v 57.20804 45.24223 -6.890021
v 57.02657 50.77147 -7.667475
v 59.7579 46.77958 -12.57
v 57.87736 50.87671 -9.13176
v 61.33872 50.8835 -16.00863
v 61.05338 52.04428 -15.34743
v 61.40725 53.61061 -15.95159
v 61.10747 54.50042 -15.34406
v 60.41258 55.52874 -13.94137
v 60.75449 53.17392 -14.68432
v 60.27393 54.35936 -13.76661
v 59.10653 52.99283 -11.46109
v 60.1132 52.1919 -13.44704
v 60.15704 47.72522 -13.4655
v 59.84777 50.99687 -12.88243
v 60.46425 49.00111 -14.05575
v 59.4606 49.70484 -12.10805
v 59.42093 48.19889 -11.9982
v 58.603 50.30576 -10.44496
v 57.6589 49.51513 -8.661271
v 58.21503 47.20651 -9.442378
v 57.00346 46.90831 -6.961533
v 58.53829 45.22177 -9.728724
v 58.48922 48.7233 -10.18777
v 57.89544 45.97605 -8.49514
v 58.92085 46.14885 -10.75799
v 38.92264 3.242318 0.7457104
v 41.27109 4.399796 -0.2698845
v 38.5438 3.88019 0.8324759
v 39.96111 5.650995 0.1699113
v 37.5038 7.628904 1.027069
v 37.5536 5.874718 1.0874
v 39.59455 7.085455 0.2415573
v 41.09938 6.524054 -0.3948737
v 43.00754 13.99548 -1.670662
v 42.47997 8.200693 -1.235052
v 40.69136 13.11014 -0.2215365
v 39.72692 12.41491 0.2454641
v 39.91717 9.217684 -0.01314561
v 41.00048 9.261157 -0.5499476
v 43.19255 11.12624 -1.796412
v 42.40056 12.5585 -1.332857
v 41.6939 10.43024 -0.9453669
v 42.57698 9.775978 -1.390251
v 62.29546 -6.018459 -21.70875
v 43.57449 -24.29841 -3.128998
v 59.39151 27.36825 -13.66626
v 44.96884 -20.50904 -3.219493
v 44.92939 -18.84597 -2.751101
v 61.04474 -5.909925 -18.97109
v 61.35925 -13.3902 -23.11274
v 60.64339 -13.93392 -21.69689
v 61.20275 -12.2897 -22.08804
v 62.48072 -10.2572 -24.20652
v 65.87598 25.5756 -27.80721
v 34.92203 -13.86614 3.748514
v 36.24567 -13.62534 3.201479
v 36.22501 -14.83403 3.152402
v 41.40368 -2.870016 0.4145038
v 46.12613 -27.79213 -6.877176
v 47.24004 -28.73817 -8.530055
v 60.39026 -12.88824 -20.52147
v 54.85932 7.243928 -10.31419
v 65.84997 37.55069 -27.35118
v 47.61047 14.30108 -5.240933
v 49.40191 14.7102 -6.875334
v 46.79192 12.95129 -4.470714
v 57.5284 -17.83629 -17.68769
v 41.23901 -0.3878933 0.2366251
v 58.13918 35.71086 -6.622905
v 61.88577 -8.99025 -21.95686
v 60.93518 -11.20411 -20.83231
v 61.7989 -10.74381 -22.66031
v 62.44426 -9.413118 -23.61159
v 55.45935 -11.15718 -11.53895
v 67.25571 28.52181 -31.53703
v 69.06966 10.33546 -37.52107
v 68.63144 9.63889 -36.05182
v 69.00844 8.960726 -37.83442
v 59.26499 39.08578 -9.671874
v 53.26962 29.66167 -2.730802
v 61.07323 -7.495934 -19.54165
v 61.50202 -6.77955 -20.22933
v 67.1653 5.351264 -32.4334
v 55.28325 32.89929 -2.797958
v 56.24014 34.40524 -3.389543
v 55.33739 31.67061 -3.729632
v 56.69947 32.1975 -5.521851
v 55.01991 29.9592 -4.666386
v 55.10673 28.47456 -6.113762
v 45.28876 -24.06392 -4.584171
v 45.92079 -21.06831 -4.216454
v 45.13526 -22.83324 -4.04664
v 47.2305 -21.75653 -5.691643
v 61.57079 15.79969 -19.47384
v 62.00407 44.12815 -17.54027
v 39.90292 -12.54552 1.438196
v 39.00548 -13.26749 1.874992
v 61.93529 47.35921 -17.36447
v 63.40623 47.24564 -20.73671
v 51.30603 23.73194 -6.676175
v 48.56863 23.16418 -5.229735
v 50.00353 22.03604 -6.947958
v 42.80882 0.228623 -0.4934731
v 44.71995 -0.4557926 -1.382475
v 45.10549 2.663539 -1.974702
v 43.06158 2.022393 -0.842027
v 67.83679 5.327726 -34.93745
v 68.52358 8.536428 -36.06315
v 68.7004 24.98915 -35.86754
v 68.03777 26.64714 -33.75867
v 37.98137 -14.18088 2.345599
v 49.82954 -13.53693 -5.824588
v 50.38131 -12.13732 -6.055116
v 49.59065 -10.4346 -5.06218
v 50.80595 -9.664131 -6.038632
v 51.81364 -11.4252 -7.303536
v 51.85897 -9.645811 -7.069678
v 53.0478 -11.77422 -8.770822
v 45.27489 1.107101 -1.847552
v 51.37635 7.354247 -7.15274
v 64.04304 -1.632137 -24.73935
v 65.26424 -1.43513 -28.37835
v 40.58831 -25.89976 -1.252067
v 48.27874 -23.02193 -7.267824
v 66.63493 34.34726 -29.72604
v 48.39675 0.1938236 -3.663503
v 47.33138 0.5494499 -2.985444
v 47.43783 -1.670277 -2.903748
v 57.65158 20.83837 -14.08325
v 51.27517 -8.660831 -6.32618
v 49.55219 -7.695924 -4.681944
v 49.84505 13.03541 -7.016867
v 55.50512 24.58264 -9.909264
v 53.38843 21.23507 -9.86044
v 64.8633 35.88303 -24.99037
v 66.98147 25.8876 -30.68804
v 54.69241 -15.41634 -12.04992
v 55.5807 -14.95998 -13.0944
v 50.99174 -27.48164 -12.91644
v 50.24428 -27.50079 -11.85518
v 53.19868 -22.59305 -13.40101
v 47.02608 -25.41382 -6.82121
v 47.54337 -27.02268 -8.101473
v 48.3189 -24.20863 -7.807196
v 48.1225 -25.489 -8.122542
v 49.89853 -21.89108 -8.678867
v 49.59201 -27.00367 -10.70114
v 49.60886 -23.55687 -9.064159
v 49.61729 -25.30567 -9.869717
v 50.84426 -25.01517 -11.38431
v 51.82642 -24.14582 -12.28215
v 52.99512 -21.29311 -12.40083
v 59.81977 -5.953793 -16.70058
v 56.25035 -16.73547 -14.94652
v 60.56407 -4.999842 -17.82844
v 60.50237 -10.74923 -19.66024
v 60.1662 -7.535611 -17.76435
v 60.84282 -9.326965 -19.7338
v 60.12577 -9.224436 -18.24804
v 50.80037 -23.03218 -10.29851
v 57.55059 -15.1 -16.23096
v 56.35207 -18.78007 -16.21108
v 57.16404 -17.32418 -16.76479
v 55.38422 -19.25838 -14.93477
v 55.19725 -16.34511 -13.16126
v 55.48323 -17.41063 -14.09421
v 54.33025 -20.96292 -14.18179
v 54.43339 -19.67303 -13.65629
v 50.70201 -19.48841 -8.619161
v 51.43232 -18.5632 -9.137021
v 51.20669 -20.24772 -9.5481
v 51.93388 -22.46235 -11.53834
v 52.10062 -18.49839 -9.920903
v 52.11129 -19.80744 -10.48899
v 53.38606 -19.21604 -11.91221
v 49.95092 -17.34669 -6.966259
v 58.29021 -14.42383 -17.19653
v 59.02532 -12.17397 -17.44034
v 59.02039 -14.41786 -18.51803
v 57.68948 -10.25958 -14.44078
v 56.78371 -11.87041 -13.62622
v 57.77655 -13.26798 -15.76692
v 57.62029 -12.06694 -14.97621
v 55.84014 -12.37924 -12.45494
v 56.60695 -14.20522 -14.28169
v 54.78691 -12.73174 -11.13835
v 54.60967 -14.08905 -11.41619
v 53.90332 -13.20813 -10.18137
v 54.51967 -17.61853 -12.75875
v 53.34531 -17.06163 -10.88561
v 53.46223 -14.33292 -10.00539
v 51.01398 -15.84746 -7.655602
v 51.52565 -16.85313 -8.573074
v 52.03368 -15.92519 -8.831009
v 50.25305 -14.93999 -6.577959
v 49.34304 -15.01548 -5.707494
v 47.09704 -20.76402 -5.236507
v 48.79659 -20.69942 -6.943285
v 49.30281 -19.26063 -6.946588
v 50.78553 -18.22257 -8.226273
v 48.41282 -16.40378 -5.192846
v 48.73388 -18.00882 -5.95572
v 43.56733 -9.599504 -0.5117818
v 61.58823 45.9838 -16.55404
v 62.64874 46.03587 -19.0339
v 63.73465 46.26693 -21.59335
v 63.3107 43.82787 -20.73369
v 64.67081 36.83833 -24.44829
v 63.13574 38.32273 -20.47144
v 64.39142 44.33974 -23.26553
v 62.13834 40.01549 -17.87732
v 62.70187 41.81456 -19.27509
v 63.27022 41.38879 -20.77228
v 63.87267 43.18052 -22.16994
v 64.60702 43.1189 -23.99109
v 65.20301 40.70252 -25.50495
v 64.07681 40.66618 -22.78193
v 63.15986 40.24139 -20.55804
v 63.77762 39.16743 -22.14824
v 65.43237 38.9586 -26.21731
v 64.40963 39.20477 -23.65194
v 48.43358 1.90162 -3.891316
v 48.65836 12.09271 -5.872237
v 44.58224 4.691548 -1.985621
v 45.95912 4.366936 -2.753521
v 43.96183 5.355097 -1.734758
v 46.67489 3.65622 -3.052569
v 47.95214 3.94207 -3.908505
v 50.38848 4.284194 -5.711723
v 51.10872 5.82043 -6.589964
v 46.09578 10.87012 -3.743029
v 47.23615 9.599659 -4.381761
v 46.18805 9.425458 -3.610628
v 45.17414 10.41736 -3.052942
v 45.66893 6.280084 -2.857563
v 45.02079 8.806965 -2.763442
v 47.63489 6.604964 -4.183722
v 50.14518 7.204971 -6.129862
v 49.20137 6.469399 -5.264566
v 48.39794 8.792274 -5.09488
v 50.13853 8.707911 -6.434034
v 66.42322 26.81619 -29.23412
v 66.08996 29.68196 -28.32774
v 66.52304 28.46069 -29.47089
v 66.87155 30.49479 -30.55794
v 63.35842 2.113249 -22.39691
v 64.14864 0.9468961 -24.45589
v 63.35616 0.4143648 -22.64583
v 63.71424 21.39977 -23.01801
v 52.30435 6.54636 -7.741625
v 65.11573 -3.23852 -28.67791
v 64.6967 -2.241501 -26.8704
v 39.51334 -23.46948 0.1561148
v 39.39386 -25.73748 -0.3457423
v 40.50331 -23.84377 -0.6284397
v 59.42348 38.18387 -9.975457
v 59.41092 36.30203 -9.801428
v 57.67209 32.75998 -6.948042
v 50.49432 -3.300465 -5.09971
v 49.32097 -2.189231 -4.173367
v 57.58084 14.37916 -14.53408
v 41.30222 -24.4568 -1.365486
v 42.26731 -24.99855 -2.270252
v 67.68849 8.05447 -33.28036
v 62.05156 21.97046 -19.90831
v 61.78833 -3.751348 -19.92885
v 58.80042 36.29057 -8.162385
v 58.0934 34.31196 -6.996057
v 59.63792 34.91683 -10.52078
v 53.06472 -8.032187 -8.0343
v 53.72908 -10.00077 -9.129977
v 54.56032 -10.85565 -10.30242
v 54.47392 -7.931754 -9.571356
v 55.27271 4.165283 -10.12133
v 53.27329 7.746184 -8.887586
v 53.62157 5.850798 -8.772291
v 53.95869 3.936009 -8.756226
v 64.41294 37.90953 -23.75033
v 63.82213 38.0044 -22.31005
v 63.46045 36.70653 -21.38266
v 65.94163 27.69811 -27.97356
v 60.13153 -0.7066373 -16.43258
v 52.50626 -1.229307 -6.871604
v 38.68002 -24.49112 0.4642454
v 59.79152 1.809677 -15.80702
v 60.59366 1.688681 -17.10406
v 57.3668 -1.723036 -12.317
v 59.48759 -8.628513 -16.8544
v 52.23911 -6.96868 -7.019749
v 41.67033 -22.75446 -1.199475
v 40.75979 -21.55634 -0.2876985
v 39.36885 -20.68403 0.7907711
v 41.53382 -19.99423 -0.4978785
v 40.81111 -14.58098 0.7656116
v 63.90225 -0.3913552 -24.10051
v 63.01513 -1.188204 -22.12885
v 57.39243 31.21987 -7.522159
v 42.90199 -7.819567 -0.09212802
v 68.04391 7.038651 -34.98161
v 67.19807 7.68035 -31.71622
v 63.5613 -6.706204 -25.38828
v 64.26965 -5.729377 -27.16819
v 61.77684 -7.554738 -21.12311
v 62.87022 -7.917314 -23.98486
v 62.80451 -6.380074 -23.07119
v 63.97362 -5.270786 -25.95783
v 58.10163 27.3484 -11.51966
v 61.32699 2.306025 -18.40872
v 68.07238 9.681049 -34.19736
v 37.21955 -18.89401 2.298853
v 38.08902 -15.96188 2.159597
v 37.27006 -17.15999 2.488135
v 39.1501 -19.10784 1.182141
v 39.67825 -15.59104 1.327682
v 40.40622 -19.37269 0.3476834
v 40.76308 -16.87406 0.5456563
v 41.73711 -18.34419 -0.3180344
v 42.87781 -18.46982 -1.135202
v 42.32631 -13.78246 -0.06348419
v 47.06918 -17.63367 -4.263764
v 46.07374 -18.27294 -3.553255
v 43.53098 -19.6341 -1.843272
v 43.11027 -13.0905 -0.494833
v 42.84911 -15.01043 -0.5328386
v 41.93398 -15.89274 -0.05840911
v 43.71197 -16.29241 -1.336799
v 43.79678 -13.95792 -1.031288
v 45.21839 -16.54352 -2.474955
v 44.65938 -14.87021 -1.756313
v 46.07481 -15.5104 -2.944568
v 47.27275 -16.20865 -4.096628
v 48.49029 -14.22534 -4.745129
v 45.701 -13.62756 -2.33024
v 42.56744 -5.917384 0.03730936
v 49.29805 -11.74763 -4.980112
v 44.34595 -1.755751 -1.06836
v 43.05829 -3.898329 -0.2920818
v 45.83835 -1.84415 -1.891274
v 43.34266 -1.34723 -0.5925827
v 45.44135 -3.327465 -1.608368
v 44.80585 -11.12276 -1.410005
v 45.85099 -11.78387 -2.207262
v 44.46066 -12.59093 -1.314943
v 48.77125 -9.236895 -4.192236
v 47.25748 -11.3897 -3.207315
v 46.4031 -12.51157 -2.704977
v 47.64647 -13.25329 -3.806144
v 47.89962 -10.83779 -3.638265
v 45.8697 -5.734697 -1.855671
v 44.35622 -7.144281 -0.9508678
v 45.56282 -8.489661 -1.747396
v 45.69908 -10.07526 -1.936617
v 47.11291 -9.060795 -2.863261
v 47.56043 -7.632029 -3.102863
v 47.48939 -3.922644 -2.862686
v 46.69685 -5.443826 -2.3761
v 60.57955 40.13142 -13.60293
v 48.9926 -3.907871 -3.952478
v 47.92668 -5.811089 -3.25509
v 49.4586 -5.557198 -4.413928
v 50.72258 -6.736201 -5.580832
v 50.76634 -5.422394 -5.480284
v 49.87817 -4.515749 -4.661868
v 64.19636 -3.260704 -25.71132
v 59.19904 0.2948838 -14.86711
v 58.41748 2.177609 -13.77027
v 58.27612 0.08043884 -13.52524
v 65.1191 -0.108402 -27.38618
v 65.64577 0.3076863 -28.89839
v 54.9091 -6.203998 -9.755723
v 52.30668 23.52436 -7.642303
v 53.9729 22.49213 -9.730785
v 51.95055 21.32961 -8.656671
v 53.59547 18.9944 -10.73061
v 52.32795 19.831 -9.480644
v 49.69305 20.07437 -7.434472
v 47.19855 20.0383 -5.480746
v 47.89333 18.87428 -6.038096
v 49.97238 21.28378 -7.276144
v 48.10197 21.8302 -5.747348
v 48.16712 20.78662 -6.121498
v 48.29129 19.57285 -6.415709
v 50.63078 19.47136 -8.282851
v 49.57068 18.92876 -7.481105
v 48.92033 17.12827 -6.792531
v 51.75145 18.16351 -9.304312
v 51.32947 16.68458 -8.874833
v 56.89124 16.14606 -13.94876
v 55.35363 19.48375 -12.17682
v 54.67885 16.68337 -11.8828
v 56.38281 15.59128 -13.42121
v 55.68177 16.73978 -12.81854
v 60.90045 42.02227 -14.76194
v 60.90862 44.6283 -15.00306
v 59.1473 44.55705 -10.95522
v 58.83949 42.9024 -9.793492
v 59.64948 39.76378 -10.85436
v 58.68974 41.07402 -8.690926
v 59.1533 39.90531 -9.531178
v 59.1109 41.86666 -10.14099
v 59.68585 42.66741 -11.8497
v 60.71883 43.2268 -14.4743
v 59.90924 41.59962 -12.12823
v 60.20735 40.97261 -12.72523
v 58.81864 -10.58011 -16.36716
v 58.77615 -6.876836 -15.18121
v 57.18526 -7.155011 -12.83836
v 58.6862 -8.838177 -15.57074
v 58.20356 -6.338669 -14.144
v 56.61552 -10.20692 -12.81149
v 57.90434 -8.345056 -14.18731
v 55.96444 -9.315956 -11.71362
v 57.13282 -8.51294 -13.09184
v 55.40948 -8.639186 -10.82685
v 56.16973 -6.785817 -11.39913
v 65.23324 22.30052 -26.26455
v 65.74663 22.41336 -27.48285
v 68.08612 25.46496 -33.95353
v 68.07229 24.31276 -33.85369
v 68.11005 23.06992 -33.88858
v 67.59093 22.65817 -32.27715
v 66.44823 20.90088 -29.20762
v 67.07006 2.092608 -33.54752
v 63.15945 -4.863728 -23.47026
v 63.39444 -2.844449 -23.40056
v 61.8642 -5.48982 -20.58882
v 62.38218 -4.672355 -21.48242
v 62.40572 -2.730566 -21.03515
v 60.95278 -3.240291 -18.1851
v 61.47819 -0.5630652 -18.88267
v 62.12743 -1.074769 -20.19096
v 58.92738 34.54794 -8.895442
v 63.3053 5.783639 -22.09138
v 58.46128 -5.216883 -14.31648
v 59.91383 -3.421521 -16.37202
v 60.59018 -2.269661 -17.40227
v 58.89785 -2.142814 -14.56589
v 58.91024 -3.280885 -14.70007
v 57.88334 -4.108624 -13.28155
v 56.82856 -5.556198 -12.02025
v 49.62989 0.6610041 -4.605507
v 52.12975 13.93348 -9.236047
v 65.82881 1.470032 -29.09187
v 66.90212 3.22229 -32.33821
v 66.59799 4.063606 -30.82991
v 64.90414 1.392422 -26.36278
v 66.41774 2.385722 -30.85612
v 62.13847 0.8652027 -19.98929
v 58.05029 4.358012 -13.4649
v 52.53619 -5.536879 -7.146572
v 54.00616 -4.695431 -8.559
v 51.72161 -4.074304 -6.241319
v 56.74499 -4.107972 -11.71264
v 56.64866 -2.578627 -11.42227
v 55.86787 -5.238543 -10.75957
v 55.24161 -3.531021 -9.812465
v 53.06256 -3.34507 -7.472668
v 52.90771 3.245288 -7.626585
v 49.98763 2.61253 -5.09117
v 50.42475 -1.240072 -5.057409
v 51.3978 -0.1629917 -5.931939
v 52.17421 2.689516 -6.876943
v 51.59131 1.635535 -6.224473
v 52.27673 0.0202319 -6.686765
v 54.2031 -1.862196 -8.576159
v 53.92455 0.7689366 -8.316227
v 56.00688 -0.3560117 -10.58757
v 54.60951 1.923229 -9.124598
v 55.35058 1.020799 -9.862833
v 56.13927 2.010459 -10.84614
v 57.51468 2.534093 -12.56479
v 56.56512 3.946742 -11.54887
v 60.48381 3.626874 -16.98171
v 56.92514 26.06921 -10.6382
v 57.38129 25.04795 -11.92029
v 61.26083 27.79394 -16.96743
v 61.3137 26.49916 -17.47799
v 59.61793 26.36778 -14.55295
v 58.31026 25.09748 -13.18473
v 58.36807 22.96849 -14.2146
v 58.81239 22.13393 -15.08778
v 59.36401 23.63835 -15.30916
v 60.57234 25.28118 -16.59548
v 59.54154 24.78614 -15.13597
v 58.43716 10.90347 -15.02921
v 58.0922 6.241459 -13.76805
v 55.88574 5.545358 -11.02934
v 56.31374 7.13342 -11.821
v 57.29028 5.772427 -12.69933
v 57.53288 7.894808 -13.35625
v 60.69091 38.39941 -13.6299
v 60.02834 38.37052 -11.70609
v 55.4156 9.19624 -11.32086
v 56.41883 29.98157 -6.747444
v 57.20138 29.60083 -8.331529
v 67.6286 16.40379 -32.14548
v 65.65558 20.63811 -27.22766
v 65.28864 19.02259 -26.31454
v 64.50134 22.12013 -24.62473
v 64.32883 24.53903 -24.2339
v 63.81057 23.29086 -23.14065
v 64.36823 20.42803 -24.35382
v 62.86069 37.17693 -19.76554
v 60.234 36.42815 -12.08029
v 59.40694 32.95275 -10.64613
v 62.22733 37.95654 -18.05678
v 61.38579 39.582 -15.72258
v 61.17987 37.68567 -14.89599
v 61.98806 32.0118 -17.581
v 58.24809 30.10732 -9.787723
v 58.41721 31.93703 -9.018548
v 61.36137 31.8296 -15.95787
v 59.6447 28.95682 -13.21984
v 60.45676 28.49727 -15.07825
v 60.82978 30.32734 -15.14773
v 59.2634 29.76681 -11.96918
v 60.76118 31.79514 -14.38791
v 60.14042 32.4099 -12.62767
v 60.151 34.12971 -12.17777
v 61.03155 34.80653 -14.4714
v 60.86515 36.3142 -13.90574
v 61.60761 36.37136 -16.14236
v 61.68718 34.75497 -16.40037
v 61.96173 33.86089 -17.25829
v 62.67011 35.49533 -19.16747
v 63.40132 34.68333 -21.25915
v 62.43171 31.25512 -18.89142
v 62.84167 32.86765 -19.80926
v 64.10545 30.90041 -23.27287
v 66.81079 32.69027 -30.16322
v 65.74655 35.59857 -27.31388
v 65.84785 33.71278 -27.69053
v 64.91209 33.85035 -25.30388
v 65.57186 31.84251 -27.00533
v 65.09788 30.86029 -25.80524
v 65.13534 24.33116 -26.08206
v 61.48962 29.83889 -16.81262
v 62.05521 28.98598 -18.4272
v 65.25 26.45521 -26.26247
v 65.38596 28.67709 -26.5523
v 64.84509 29.18067 -25.23816
v 64.33044 32.43379 -23.81359
v 63.38063 32.15236 -21.26287
v 64.11278 33.72509 -23.23381
v 63.43285 29.40825 -21.67966
v 62.61816 29.17843 -19.71612
v 64.03799 28.49575 -23.25767
v 62.87157 27.4202 -20.60081
v 64.36433 26.89787 -24.14626
v 63.02648 26.00015 -21.15341
v 62.13863 24.67409 -19.5887
v 60.60563 22.9186 -17.34815
v 63.16792 23.86112 -21.75054
v 62.78786 20.93579 -21.2769
v 60.94495 18.15368 -18.56037
v 62.02255 18.65328 -20.10127
v 61.87161 20.05603 -19.77362
v 60.94749 21.46603 -18.17278
v 59.80654 21.06686 -16.60042
v 62.93002 3.04442 -21.4347
v 62.35011 2.652862 -20.31051
v 62.53314 5.164594 -20.60647
v 61.60839 7.620628 -19.08433
v 61.63879 4.539067 -19.01462
v 64.99735 3.688229 -26.12392
v 65.64817 4.424257 -27.75444
v 51.05305 13.41823 -8.141253
v 50.27478 10.84858 -6.995914
v 63.41579 19.82088 -22.4925
v 62.73897 19.16281 -21.26306
v 68.04369 20.53804 -33.50001
v 64.95684 20.45926 -25.64203
v 68.91407 21.43965 -36.35573
v 58.30359 8.081123 -14.34748
v 64.06608 2.744141 -23.96009
v 68.44777 10.80227 -35.18712
v 68.36743 12.18847 -34.67843
v 67.47484 11.11975 -31.99509
v 67.60353 9.830471 -32.6109
v 68.38006 14.0679 -34.53016
v 68.95419 16.03673 -36.35265
v 58.44786 15.43585 -15.55128
v 66.72651 11.93686 -29.77038
v 67.408 12.93679 -31.58529
v 66.87154 15.34018 -30.07825
v 66.66467 13.62854 -29.5582
v 67.51962 14.51846 -31.83848
v 56.11583 10.63168 -12.35101
v 56.51401 8.582095 -12.34386
v 51.73229 10.30139 -8.114168
v 54.31506 9.161544 -10.21831
v 55.00768 10.95995 -11.30343
v 53.41585 10.29391 -9.647952
v 53.35382 13.89312 -10.36421
v 52.72334 12.48476 -9.492899
v 54.72969 12.26782 -11.30663
v 54.95871 13.87797 -11.84935
v 55.99479 14.5596 -12.94639
v 55.86024 12.58261 -12.48863
v 58.45753 13.6169 -15.40898
v 56.90681 10.39684 -13.16689
v 56.98824 12.49588 -13.62393
v 69.17525 19.58546 -37.16794
v 68.46625 16.16162 -34.69747
v 68.54709 19.19366 -35.03537
v 63.46185 18.20863 -22.59574
v 62.6637 17.42752 -21.20503
v 68.00008 18.29982 -33.27312
v 64.43245 18.00252 -24.52012
v 67.373 18.23984 -31.45787
v 67.09714 20.01674 -30.82144
v 66.42291 16.14559 -28.93369
v 67.08734 16.92157 -30.66715
v 66.67092 18.18543 -29.61716
v 65.89956 17.40356 -27.69877
v 66.11992 19.02368 -28.23391
v 65.09897 17.14602 -25.89211
v 64.87352 15.60557 -25.3816
v 64.29798 16.39301 -24.22902
v 65.60567 14.94163 -26.98823
v 56.64279 17.66022 -13.66782
v 57.87019 17.84385 -14.84164
v 56.38841 19.7453 -13.08475
v 63.67799 3.10115 -23.02531
v 59.19892 2.928156 -14.93377
v 59.66116 4.028352 -15.70796
v 58.91028 5.443201 -14.76997
v 59.13163 6.278143 -15.1863
v 60.36017 5.086859 -16.87287
v 59.83685 7.984603 -16.40205
v 58.5556 9.264961 -14.87514
v 60.0148 9.431771 -16.83752
v 60.73939 7.177691 -17.66396
v 65.8111 12.47207 -27.51752
v 62.38046 8.491041 -20.43342
v 62.64555 6.94096 -20.85349
v 58.21006 20.40253 -14.79366
v 59.6871 19.01965 -16.78366
v 60.68308 15.28685 -18.24119
v 59.51068 16.98641 -16.73875
v 59.57271 15.38457 -16.8257
v 61.77911 10.31329 -19.56266
v 59.58468 13.81767 -16.77429
v 60.34433 10.92153 -17.49158
v 63.74658 12.30552 -23.04398
v 61.11855 11.59381 -18.66926
v 61.40967 13.28635 -19.20183
v 62.64415 15.0014 -21.14614
v 63.76777 13.94467 -23.13592
v 62.09533 12.47623 -20.21733
v 62.92879 12.49613 -21.56346
v 63.92509 10.70722 -23.36592
v 62.8965 10.45178 -21.44614
v 63.33067 3.841835 -22.22787
v 64.76913 4.898221 -25.38727
v 64.89256 13.40687 -25.40712
v 63.99688 4.531288 -23.63005
v 65.33934 6.049169 -26.64463
v 63.07992 7.628018 -21.64904
v 63.96235 8.390498 -23.41403
v 65.7257 10.88527 -27.32119
v 64.74784 11.32535 -25.11761
v 65.05827 9.509373 -25.78869
v 65.75421 9.157375 -27.45833
v 66.95649 10.47924 -30.47271
v 67.0909 9.172538 -31.14668
v 66.40643 8.294231 -29.31944
v 66.69943 6.690713 -30.41961
v 65.85857 3.11373 -28.69913
v 66.28713 4.935976 -29.57204
v 65.98516 5.920657 -28.44844

# 25998 faces
f 12974 13199 13198
f 13199 13095 13198
f 13200 13187 13199
f 13187 13095 13199
f 13197 13196 13200
f 13199 13197 13200
f 13187 13200 13193
f 13200 13196 13193
f 13196 13195 13194
f 13193 13192 13187
f 13189 13187 13192
f 13191 13192 13190
f 13193 13190 13192
f 12962 13187 13189
f 13188 12962 13189
f 12962 13184 13187
f 13186 13184 12962
f 13174 13191 13185
f 13094 13184 13104
f 13183 13186 12962
f 13165 12962 13188
f 13182 13188 13189
f 13188 13182 13164
f 13179 13182 13180
f 13174 13180 13182
f 13181 13174 13182
f 13180 13178 13179
f 13177 13179 13178
f 13178 13180 13174
f 13179 13177 13176
f 13136 13177 13148
f 13177 12623 13176
f 13168 13176 12623
f 13175 13179 13176
f 13182 13179 13171
f 13171 13179 13175
f 13172 13173 13176
f 13173 13175 13176
f 13175 13173 13171
f 13170 13172 13168
f 13172 13176 13168
f 13129 13172 13111
f 13170 13111 13172
f 13169 13170 13168
f 13151 13169 13167
f 13084 13167 13169
f 13168 12623 13169
f 13084 13169 12623
f 13166 13151 13167
f 13088 13166 13167
f 13164 13165 13188
f 12623 13177 13136
f 13163 13191 13190
f 13173 13161 13171
f 13162 13171 13161
f 13173 13160 13161
f 13173 13014 13160
f 13162 13161 13159
f 13160 13159 13161
f 13162 13159 13157
f 13160 13157 13159
f 13103 13157 13160
f 13158 13162 13157
f 13158 13157 13155
f 13156 13155 13157
f 12814 13155 13154
f 13156 13154 13155
f 13184 13186 13153
f 13183 13153 13186
f 13171 13164 13182
f 13152 13151 13166
f 13150 13151 13152
f 13152 13166 12658
f 13150 12917 13151
f 13115 13163 13112
f 13112 13163 13190
f 13115 13149 13163
f 13191 13163 13185
f 13185 13163 13149
f 13178 13148 13177
f 13185 13148 13178
f 13146 13148 13147
f 13148 13185 13147
f 13144 13146 13147
f 13144 13147 13149
f 13146 13144 13027
f 13145 13027 13144
f 13143 13145 13144
f 13144 13141 13143
f 13142 13143 13141
f 13149 13141 13144
f 13139 13143 13142
f 13114 13142 13141
f 13140 13143 13139
f 13025 13139 13142
f 13138 13146 13027
f 13140 13139 13137
f 13025 13137 13139
f 13135 13148 13138
f 13146 13138 13148
f 13135 13136 13148
f 13134 13137 13133
f 13137 13025 13133
f 7861 13134 13110
f 13134 13133 13110
f 12140 12143 13134
f 12140 13134 13132
f 13130 13014 13131
f 13117 13130 13131
f 12790 13131 13129
f 13014 13129 13131
f 13117 13131 13128
f 12790 13127 13131
f 13128 13131 13126
f 13127 13126 13131
f 13126 13125 13128
f 13124 13125 13126
f 13121 13125 13122
f 13122 13125 13124
f 13124 13126 13123
f 13119 13122 13124
f 13122 13120 13121
f 13118 13130 13117
f 13118 13117 13022
f 13128 13121 13117
f 13196 13190 13193
f 13142 13114 13025
f 13116 13025 13114
f 13115 13116 13114
f 13149 13114 13141
f 13113 13116 13115
f 13149 13115 13114
f 13112 13107 13113
f 13169 13111 13170
f 13133 13109 13110
f 13109 12353 13110
f 12099 12353 13109
f 13107 13106 13109
f 13107 13109 13113
f 13108 13105 13106
f 13108 13106 13107
f 13108 12838 13105
f 13128 13125 13121
f 13184 13153 13104
f 13103 13160 13019
f 13100 13134 12143
f 13102 12143 12140
f 13101 13031 13138
f 13031 13135 13138
f 13151 12917 13111
f 13149 13147 13185
f 13100 13140 13137
f 13173 13172 13014
f 13136 13135 13099
f 13099 13135 13098
f 13031 13098 13135
f 13123 13126 12287
f 12661 13097 13119
f 13096 12661 13119
f 12971 13096 13124
[truncated: 451,556 more chars]
