# Supplementary material for: Simulation of facial growth based on longitudinal data: Age progression and age regression between 7 and 17 years of age using 3D surface data
Source: PLoS One. 2019 Feb 22;14(2):e0212618. doi: 10.1371/journal.pone.0212618 (PMC6386244; doi:10.1371/journal.pone.0212618)
Supplement: S1 File — (ZIP) [file pone.0212618.s001.zip › readme.txt]

This folder contains predicted facial aging data for both sexes, as presented in 
Koudelova et al.: Simulation of facial growth based on longitudinal data: Age-
progression and age-regression from 7 to 17 years using 3D surface data, PLOS ONE, 
2018.

In both folders, there is the file 07.obj, which is the mean facial surface from 
the 7-year-old part of our sample. The other surfaces were constructed by adding 
the predicted aging trajectory to the facial surface of the 7 y.os. Vertices are
homologous in all files within F and within M, but not between the folders. The
aging trajectory between two points of time (within 7...17 years) can be obtained
by subtracting the homologous vertex coordinates from the corresponding files.

To age another surface, vertex homology must be established to the file corresponding
to the "from" age. Then, differences to "to" age must be added to the homologized
coordinates of the other surface. Note that the aged surface must be in Procrustes 
alignment to the reference "from" surface (holding the reference surface fixed in 
place and rotating the surface to be aged).
